# Supplementary material for: Large-scale discovery of protein interactions at residue resolution using co-evolution calculated from genomic sequences
Source: Nat Commun. 2021 Mar 2;12:1396. doi: 10.1038/s41467-021-21636-z (PMC7925567; doi:10.1038/s41467-021-21636-z)
Supplement: Supplementary file 13 — Supplementary Data 11 [file 41467_2021_21636_MOESM13_ESM.zip › supplementary_prediction/membrane127199_SECE_ATPD/models/haddock_top_10_haddock_84w.pdb]

REMARK FILENAME="haddock_84w.pdb0"
REMARK ===============================================================
REMARK HADDOCK run for haddock
REMARK initial structure: haddock_84.pdb
REMARK final NOE weights: unambig 50 amb: 50
REMARK ===============================================================
REMARK            total,bonds,angles,improper,dihe,vdw,elec,air,cdih,coup,rdcs,vean,dani,xpcs,rg
REMARK energies: 31.1868, 0, 0, 0, 0, -38.3931, -68.4129, 137.993, 0, 0, 0, 0, 0, 0, 0
REMARK ===============================================================
REMARK            bonds,angles,impropers,dihe,air,cdih,coup,rdcs,vean,dani,xpcs
REMARK rms-dev.: 0,0,0,0,9.18757,0,0, 0, 0, 0, 0
REMARK ===============================================================
REMARK               air,cdih,coup,rdcs,vean,dani,xpcs
REMARK               >0.3,>5,>1,>0,>5,>0.2,>0.2
REMARK violations.: 1, 0, 0, 0, 0, 0, 0
REMARK ===============================================================
REMARK                        CVpartition#,violations,rms
REMARK AIRs cross-validation: 2, 0, NaN
REMARK ===============================================================
REMARK NCS energy: 0
REMARK ===============================================================
REMARK Symmetry energy: 0
REMARK ===============================================================
REMARK Desolvation energy: -17.9017
REMARK Internal energy free molecules: 34776.4
REMARK Internal energy complex: -5877.78
REMARK Binding energy: -40778.9
REMARK ===============================================================
REMARK buried surface area: 1434.52
REMARK ===============================================================
REMARK water - chain1: 0 0 0
REMARK water - chain2: 0 0 0
REMARK water - chain3: 0 0 0
REMARK water - chain4: 0 0 0
REMARK water - chain5: 0 0 0
REMARK water - chain6: 0 0 0
REMARK ===============================================================
REMARK water - water: 0 0 0
REMARK ===============================================================
REMARK DATE:05-Aug-2020  08:31:07       created by user: he47
REMARK VERSION:1.3
ATOM      1  CB  LEU    60      24.724  22.681  -3.538  1.00 10.00      A   
ATOM      2  CG  LEU    60      25.273  24.054  -3.147  1.00 10.00      A   
ATOM      3  CD1 LEU    60      24.613  25.150  -3.968  1.00 10.00      A   
ATOM      4  CD2 LEU    60      25.073  24.307  -1.662  1.00 10.00      A   
ATOM      5  C   LEU    60      24.726  20.182  -3.333  1.00 10.00      A   
ATOM      6  O   LEU    60      24.271  19.410  -2.491  1.00 10.00      A   
ATOM      7  N   LEU    60      26.850  21.438  -3.296  1.00 10.00      A   
ATOM      8  HT1 LEU    60      26.945  21.241  -4.312  1.00 10.00      A   
ATOM      9  HT2 LEU    60      27.347  20.700  -2.762  1.00 10.00      A   
ATOM     10  HT3 LEU    60      27.293  22.355  -3.090  1.00 10.00      A   
ATOM     11  CA  LEU    60      25.423  21.469  -2.913  1.00 10.00      A   
ATOM     12  N   LEU    61      24.665  19.949  -4.640  1.00 10.00      A   
ATOM     13  HN  LEU    61      25.066  20.596  -5.263  1.00 10.00      A   
ATOM     14  CA  LEU    61      24.024  18.757  -5.179  1.00 10.00      A   
ATOM     15  CB  LEU    61      23.976  18.809  -6.709  1.00 10.00      A   
ATOM     16  CG  LEU    61      22.965  19.780  -7.323  1.00 10.00      A   
ATOM     17  CD1 LEU    61      23.106  19.812  -8.836  1.00 10.00      A   
ATOM     18  CD2 LEU    61      21.546  19.403  -6.923  1.00 10.00      A   
ATOM     19  C   LEU    61      24.734  17.492  -4.705  1.00 10.00      A   
ATOM     20  O   LEU    61      24.089  16.522  -4.303  1.00 10.00      A   
ATOM     21  N   THR    62      26.060  17.517  -4.733  1.00 10.00      A   
ATOM     22  HN  THR    62      26.517  18.315  -5.069  1.00 10.00      A   
ATOM     23  CA  THR    62      26.858  16.384  -4.292  1.00 10.00      A   
ATOM     24  CB  THR    62      28.355  16.633  -4.545  1.00 10.00      A   
ATOM     25  OG1 THR    62      28.503  17.480  -5.695  1.00 10.00      A   
ATOM     26  HG1 THR    62      29.409  17.425  -6.019  1.00 10.00      A   
ATOM     27  CG2 THR    62      29.078  15.317  -4.796  1.00 10.00      A   
ATOM     28  C   THR    62      26.632  16.126  -2.806  1.00 10.00      A   
ATOM     29  O   THR    62      26.511  14.981  -2.373  1.00 10.00      A   
ATOM     30  N   THR    63      26.553  17.205  -2.037  1.00 10.00      A   
ATOM     31  HN  THR    63      26.655  18.091  -2.443  1.00 10.00      A   
ATOM     32  CA  THR    63      26.329  17.114  -0.605  1.00 10.00      A   
ATOM     33  CB  THR    63      26.392  18.512   0.030  1.00 10.00      A   
ATOM     34  OG1 THR    63      27.038  19.409  -0.888  1.00 10.00      A   
ATOM     35  HG1 THR    63      27.982  19.199  -0.921  1.00 10.00      A   
ATOM     36  CG2 THR    63      27.185  18.470   1.322  1.00 10.00      A   
ATOM     37  C   THR    63      24.968  16.478  -0.322  1.00 10.00      A   
ATOM     38  O   THR    63      24.842  15.608   0.541  1.00 10.00      A   
ATOM     39  N   LYS    64      23.959  16.905  -1.072  1.00 10.00      A   
ATOM     40  HN  LYS    64      24.124  17.610  -1.738  1.00 10.00      A   
ATOM     41  CA  LYS    64      22.612  16.375  -0.920  1.00 10.00      A   
ATOM     42  CB  LYS    64      21.603  17.217  -1.698  1.00 10.00      A   
ATOM     43  CG  LYS    64      21.229  18.516  -1.009  1.00 10.00      A   
ATOM     44  CD  LYS    64      19.954  19.099  -1.595  1.00 10.00      A   
ATOM     45  CE  LYS    64      19.494  20.311  -0.804  1.00 10.00      A   
ATOM     46  NZ  LYS    64      18.175  20.813  -1.268  1.00 10.00      A   
ATOM     47  HZ1 LYS    64      17.452  20.078  -1.156  1.00 10.00      A   
ATOM     48  HZ2 LYS    64      18.227  21.080  -2.271  1.00 10.00      A   
ATOM     49  HZ3 LYS    64      17.895  21.645  -0.713  1.00 10.00      A   
ATOM     50  C   LYS    64      22.542  14.922  -1.366  1.00 10.00      A   
ATOM     51  O   LYS    64      21.832  14.114  -0.767  1.00 10.00      A   
ATOM     52  N   GLY    65      23.282  14.597  -2.420  1.00 10.00      A   
ATOM     53  HN  GLY    65      23.816  15.289  -2.866  1.00 10.00      A   
ATOM     54  CA  GLY    65      23.302  13.236  -2.919  1.00 10.00      A   
ATOM     55  C   GLY    65      23.864  12.293  -1.880  1.00 10.00      A   
ATOM     56  O   GLY    65      23.348  11.196  -1.676  1.00 10.00      A   
ATOM     57  N   LYS    66      24.915  12.743  -1.206  1.00 10.00      A   
ATOM     58  HN  LYS    66      25.285  13.627  -1.431  1.00 10.00      A   
ATOM     59  CA  LYS    66      25.548  11.957  -0.160  1.00 10.00      A   
ATOM     60  CB  LYS    66      26.922  12.529   0.193  1.00 10.00      A   
ATOM     61  CG  LYS    66      27.965  12.326  -0.891  1.00 10.00      A   
ATOM     62  CD  LYS    66      29.307  12.909  -0.488  1.00 10.00      A   
ATOM     63  CE  LYS    66      30.344  12.700  -1.580  1.00 10.00      A   
ATOM     64  NZ  LYS    66      31.641  13.354  -1.259  1.00 10.00      A   
ATOM     65  HZ1 LYS    66      32.089  12.880  -0.449  1.00 10.00      A   
ATOM     66  HZ2 LYS    66      31.490  14.357  -1.021  1.00 10.00      A   
ATOM     67  HZ3 LYS    66      32.284  13.299  -2.077  1.00 10.00      A   
ATOM     68  C   LYS    66      24.657  11.898   1.076  1.00 10.00      A   
ATOM     69  O   LYS    66      24.801  11.006   1.912  1.00 10.00      A   
ATOM     70  N   ALA    67      23.732  12.848   1.177  1.00 10.00      A   
ATOM     71  HN  ALA    67      23.670  13.528   0.473  1.00 10.00      A   
ATOM     72  CA  ALA    67      22.800  12.899   2.295  1.00 10.00      A   
ATOM     73  CB  ALA    67      22.109  14.252   2.366  1.00 10.00      A   
ATOM     74  C   ALA    67      21.774  11.784   2.166  1.00 10.00      A   
ATOM     75  O   ALA    67      21.420  11.134   3.153  1.00 10.00      A   
ATOM     76  N   THR    68      21.300  11.560   0.944  1.00 10.00      A   
ATOM     77  HN  THR    68      21.601  12.124   0.196  1.00 10.00      A   
ATOM     78  CA  THR    68      20.338  10.503   0.686  1.00 10.00      A   
ATOM     79  CB  THR    68      19.799  10.576  -0.751  1.00 10.00      A   
ATOM     80  OG1 THR    68      20.492  11.607  -1.466  1.00 10.00      A   
ATOM     81  HG1 THR    68      20.945  11.215  -2.224  1.00 10.00      A   
ATOM     82  CG2 THR    68      18.310  10.877  -0.746  1.00 10.00      A   
ATOM     83  C   THR    68      21.008   9.153   0.910  1.00 10.00      A   
ATOM     84  O   THR    68      20.412   8.235   1.478  1.00 10.00      A   
ATOM     85  N   VAL    69      22.264   9.053   0.474  1.00 10.00      A   
ATOM     86  HN  VAL    69      22.673   9.821   0.015  1.00 10.00      A   
ATOM     87  CA  VAL    69      23.042   7.832   0.646  1.00 10.00      A   
ATOM     88  CB  VAL    69      24.399   7.908  -0.089  1.00 10.00      A   
ATOM     89  CG1 VAL    69      25.232   6.662   0.181  1.00 10.00      A   
ATOM     90  CG2 VAL    69      24.187   8.087  -1.586  1.00 10.00      A   
ATOM     91  C   VAL    69      23.273   7.582   2.134  1.00 10.00      A   
ATOM     92  O   VAL    69      23.182   6.450   2.607  1.00 10.00      A   
ATOM     93  N   ALA    70      23.556   8.657   2.869  1.00 10.00      A   
ATOM     94  HN  ALA    70      23.628   9.532   2.429  1.00 10.00      A   
ATOM     95  CA  ALA    70      23.778   8.566   4.307  1.00 10.00      A   
ATOM     96  CB  ALA    70      24.103   9.934   4.891  1.00 10.00      A   
ATOM     97  C   ALA    70      22.547   7.976   4.980  1.00 10.00      A   
ATOM     98  O   ALA    70      22.654   7.120   5.861  1.00 10.00      A   
ATOM     99  N   PHE    71      21.377   8.420   4.535  1.00 10.00      A   
ATOM    100  HN  PHE    71      21.361   9.097   3.825  1.00 10.00      A   
ATOM    101  CA  PHE    71      20.122   7.926   5.076  1.00 10.00      A   
ATOM    102  CB  PHE    71      18.943   8.788   4.626  1.00 10.00      A   
ATOM    103  CG  PHE    71      17.663   8.478   5.352  1.00 10.00      A   
ATOM    104  CD1 PHE    71      17.461   8.931   6.643  1.00 10.00      A   
ATOM    105  CD2 PHE    71      16.666   7.730   4.747  1.00 10.00      A   
ATOM    106  CE1 PHE    71      16.291   8.646   7.318  1.00 10.00      A   
ATOM    107  CE2 PHE    71      15.495   7.441   5.416  1.00 10.00      A   
ATOM    108  CZ  PHE    71      15.306   7.899   6.703  1.00 10.00      A   
ATOM    109  C   PHE    71      19.906   6.479   4.656  1.00 10.00      A   
ATOM    110  O   PHE    71      19.441   5.667   5.444  1.00 10.00      A   
ATOM    111  N   ALA    72      20.258   6.164   3.412  1.00 10.00      A   
ATOM    112  HN  ALA    72      20.609   6.870   2.822  1.00 10.00      A   
ATOM    113  CA  ALA    72      20.117   4.807   2.888  1.00 10.00      A   
ATOM    114  CB  ALA    72      20.554   4.741   1.429  1.00 10.00      A   
ATOM    115  C   ALA    72      20.915   3.819   3.734  1.00 10.00      A   
ATOM    116  O   ALA    72      20.461   2.706   4.000  1.00 10.00      A   
ATOM    117  N   ARG    73      22.099   4.244   4.175  1.00 10.00      A   
ATOM    118  HN  ARG    73      22.409   5.141   3.919  1.00 10.00      A   
ATOM    119  CA  ARG    73      22.954   3.405   5.011  1.00 10.00      A   
ATOM    120  CB  ARG    73      24.328   4.054   5.208  1.00 10.00      A   
ATOM    121  CG  ARG    73      25.063   4.343   3.911  1.00 10.00      A   
ATOM    122  CD  ARG    73      26.449   4.911   4.167  1.00 10.00      A   
ATOM    123  NE  ARG    73      26.431   6.021   5.119  1.00 10.00      A   
ATOM    124  HE  ARG    73      25.883   5.916   5.927  1.00 10.00      A   
ATOM    125  CZ  ARG    73      27.105   7.156   4.951  1.00 10.00      A   
ATOM    126  NH1 ARG    73      27.851   7.343   3.870  1.00 10.00      A   
ATOM    127 HH11 ARG    73      28.376   8.233   3.747  1.00 10.00      A   
ATOM    128 HH12 ARG    73      27.910   6.603   3.131  1.00 10.00      A   
ATOM    129  NH2 ARG    73      27.039   8.104   5.880  1.00 10.00      A   
ATOM    130 HH21 ARG    73      26.458   7.965   6.737  1.00 10.00      A   
ATOM    131 HH22 ARG    73      27.568   8.994   5.758  1.00 10.00      A   
ATOM    132  C   ARG    73      22.287   3.154   6.359  1.00 10.00      A   
ATOM    133  O   ARG    73      22.477   2.106   6.977  1.00 10.00      A   
ATOM    134  N   GLU    74      21.495   4.123   6.803  1.00 10.00      A   
ATOM    135  HN  GLU    74      21.381   4.934   6.261  1.00 10.00      A   
ATOM    136  CA  GLU    74      20.779   4.007   8.069  1.00 10.00      A   
ATOM    137  CB  GLU    74      20.484   5.388   8.668  1.00 10.00      A   
ATOM    138  CG  GLU    74      21.718   6.246   8.897  1.00 10.00      A   
ATOM    139  CD  GLU    74      21.474   7.370   9.883  1.00 10.00      A   
ATOM    140  OE1 GLU    74      21.575   8.553   9.483  1.00 10.00      A   
ATOM    141  OE2 GLU    74      21.193   7.074  11.064  1.00 10.00      A   
ATOM    142  C   GLU    74      19.480   3.236   7.854  1.00 10.00      A   
ATOM    143  O   GLU    74      19.000   2.532   8.743  1.00 10.00      A   
ATOM    144  N   ALA    75      18.920   3.383   6.659  1.00 10.00      A   
ATOM    145  HN  ALA    75      19.343   3.989   6.007  1.00 10.00      A   
ATOM    146  CA  ALA    75      17.688   2.699   6.290  1.00 10.00      A   
ATOM    147  CB  ALA    75      17.104   3.305   5.022  1.00 10.00      A   
ATOM    148  C   ALA    75      17.954   1.214   6.100  1.00 10.00      A   
ATOM    149  O   ALA    75      17.049   0.390   6.204  1.00 10.00      A   
ATOM    150  N   ARG    76      19.209   0.882   5.818  1.00 10.00      A   
ATOM    151  HN  ARG    76      19.874   1.595   5.707  1.00 10.00      A   
ATOM    152  CA  ARG    76      19.617  -0.504   5.640  1.00 10.00      A   
ATOM    153  CB  ARG    76      21.111  -0.575   5.312  1.00 10.00      A   
ATOM    154  CG  ARG    76      21.578  -1.932   4.803  1.00 10.00      A   
ATOM    155  CD  ARG    76      21.330  -2.086   3.312  1.00 10.00      A   
ATOM    156  NE  ARG    76      22.253  -1.276   2.515  1.00 10.00      A   
ATOM    157  HE  ARG    76      22.127  -0.299   2.534  1.00 10.00      A   
ATOM    158  CZ  ARG    76      23.237  -1.779   1.765  1.00 10.00      A   
ATOM    159  NH1 ARG    76      23.438  -3.091   1.704  1.00 10.00      A   
ATOM    160 HH11 ARG    76      22.829  -3.742   2.241  1.00 10.00      A   
ATOM    161 HH12 ARG    76      24.211  -3.474   1.113  1.00 10.00      A   
ATOM    162  NH2 ARG    76      24.028  -0.965   1.083  1.00 10.00      A   
ATOM    163 HH21 ARG    76      23.885   0.069   1.136  1.00 10.00      A   
ATOM    164 HH22 ARG    76      24.796  -1.352   0.491  1.00 10.00      A   
ATOM    165  C   ARG    76      19.323  -1.284   6.919  1.00 10.00      A   
ATOM    166  O   ARG    76      19.036  -2.481   6.890  1.00 10.00      A   
ATOM    167  N   THR    77      19.384  -0.584   8.046  1.00 10.00      A   
ATOM    168  HN  THR    77      19.642   0.362   8.005  1.00 10.00      A   
ATOM    169  CA  THR    77      19.106  -1.180   9.342  1.00 10.00      A   
ATOM    170  CB  THR    77      19.458  -0.195  10.472  1.00 10.00      A   
ATOM    171  OG1 THR    77      20.665   0.500  10.129  1.00 10.00      A   
ATOM    172  HG1 THR    77      20.572   1.433  10.360  1.00 10.00      A   
ATOM    173  CG2 THR    77      19.663  -0.934  11.781  1.00 10.00      A   
ATOM    174  C   THR    77      17.629  -1.568   9.447  1.00 10.00      A   
ATOM    175  O   THR    77      17.281  -2.565  10.085  1.00 10.00      A   
ATOM    176  N   GLU    78      16.776  -0.796   8.778  1.00 10.00      A   
ATOM    177  HN  GLU    78      17.130  -0.048   8.252  1.00 10.00      A   
ATOM    178  CA  GLU    78      15.335  -1.036   8.787  1.00 10.00      A   
ATOM    179  CB  GLU    78      14.577   0.144   8.167  1.00 10.00      A   
ATOM    180  CG  GLU    78      14.916   1.504   8.754  1.00 10.00      A   
ATOM    181  CD  GLU    78      14.486   1.661  10.197  1.00 10.00      A   
ATOM    182  OE1 GLU    78      15.167   2.402  10.939  1.00 10.00      A   
ATOM    183  OE2 GLU    78      13.464   1.060  10.595  1.00 10.00      A   
ATOM    184  C   GLU    78      14.997  -2.315   8.031  1.00 10.00      A   
ATOM    185  O   GLU    78      14.005  -2.977   8.328  1.00 10.00      A   
ATOM    186  N   VAL    79      15.832  -2.660   7.057  1.00 10.00      A   
ATOM    187  HN  VAL    79      16.605  -2.084   6.863  1.00 10.00      A   
ATOM    188  CA  VAL    79      15.627  -3.870   6.269  1.00 10.00      A   
ATOM    189  CB  VAL    79      16.678  -4.000   5.149  1.00 10.00      A   
ATOM    190  CG1 VAL    79      16.395  -5.218   4.284  1.00 10.00      A   
ATOM    191  CG2 VAL    79      16.712  -2.741   4.296  1.00 10.00      A   
ATOM    192  C   VAL    79      15.703  -5.093   7.178  1.00 10.00      A   
ATOM    193  O   VAL    79      15.022  -6.096   6.966  1.00 10.00      A   
ATOM    194  N   ARG    80      16.530  -4.984   8.207  1.00 10.00      A   
ATOM    195  HN  ARG    80      17.034  -4.152   8.320  1.00 10.00      A   
ATOM    196  CA  ARG    80      16.714  -6.057   9.175  1.00 10.00      A   
ATOM    197  CB  ARG    80      18.185  -6.125   9.606  1.00 10.00      A   
ATOM    198  CG  ARG    80      19.174  -5.984   8.459  1.00 10.00      A   
ATOM    199  CD  ARG    80      20.452  -5.299   8.914  1.00 10.00      A   
ATOM    200  NE  ARG    80      21.385  -6.231   9.547  1.00 10.00      A   
ATOM    201  HE  ARG    80      21.521  -7.104   9.106  1.00 10.00      A   
ATOM    202  CZ  ARG    80      22.066  -5.967  10.660  1.00 10.00      A   
ATOM    203  NH1 ARG    80      21.914  -4.803  11.283  1.00 10.00      A   
ATOM    204 HH11 ARG    80      21.268  -4.083  10.901  1.00 10.00      A   
ATOM    205 HH12 ARG    80      22.448  -4.603  12.157  1.00 10.00      A   
ATOM    206  NH2 ARG    80      22.894  -6.876  11.149  1.00 10.00      A   
ATOM    207 HH21 ARG    80      23.015  -7.793  10.658  1.00 10.00      A   
ATOM    208 HH22 ARG    80      23.440  -6.683  12.019  1.00 10.00      A   
ATOM    209  C   ARG    80      15.826  -5.808  10.391  1.00 10.00      A   
ATOM    210  O   ARG    80      15.845  -6.564  11.362  1.00 10.00      A   
ATOM    211  N   LYS    81      15.039  -4.742  10.320  1.00 10.00      A   
ATOM    212  HN  LYS    81      15.052  -4.195   9.506  1.00 10.00      A   
ATOM    213  CA  LYS    81      14.143  -4.365  11.405  1.00 10.00      A   
ATOM    214  CB  LYS    81      14.124  -2.844  11.577  1.00 10.00      A   
ATOM    215  CG  LYS    81      15.206  -2.327  12.510  1.00 10.00      A   
ATOM    216  CD  LYS    81      15.022  -0.851  12.816  1.00 10.00      A   
ATOM    217  CE  LYS    81      16.027  -0.378  13.851  1.00 10.00      A   
ATOM    218  NZ  LYS    81      15.747   1.007  14.315  1.00 10.00      A   
ATOM    219  HZ1 LYS    81      15.728   1.662  13.507  1.00 10.00      A   
ATOM    220  HZ2 LYS    81      16.487   1.321  14.977  1.00 10.00      A   
ATOM    221  HZ3 LYS    81      14.830   1.044  14.799  1.00 10.00      A   
ATOM    222  C   LYS    81      12.734  -4.877  11.158  1.00 10.00      A   
ATOM    223  O   LYS    81      11.814  -4.589  11.924  1.00 10.00      A   
ATOM    224  N   VAL    82      12.571  -5.644  10.093  1.00 10.00      A   
ATOM    225  HN  VAL    82      13.347  -5.853   9.535  1.00 10.00      A   
ATOM    226  CA  VAL    82      11.271  -6.193   9.738  1.00 10.00      A   
ATOM    227  CB  VAL    82      10.945  -5.943   8.250  1.00 10.00      A   
ATOM    228  CG1 VAL    82       9.614  -6.569   7.865  1.00 10.00      A   
ATOM    229  CG2 VAL    82      10.935  -4.451   7.953  1.00 10.00      A   
ATOM    230  C   VAL    82      11.216  -7.689  10.039  1.00 10.00      A   
ATOM    231  O   VAL    82      12.193  -8.414   9.819  1.00 10.00      A   
ATOM    232  N   ILE    83      10.078  -8.137  10.555  1.00 10.00      A   
ATOM    233  HN  ILE    83       9.343  -7.503  10.712  1.00 10.00      A   
ATOM    234  CA  ILE    83       9.876  -9.540  10.884  1.00 10.00      A   
ATOM    235  CB  ILE    83       8.576  -9.730  11.695  1.00 10.00      A   
ATOM    236  CG1 ILE    83       8.537  -8.756  12.875  1.00 10.00      A   
ATOM    237  CG2 ILE    83       8.442 -11.164  12.186  1.00 10.00      A   
ATOM    238  CD1 ILE    83       7.182  -8.649  13.541  1.00 10.00      A   
ATOM    239  C   ILE    83       9.792 -10.369   9.605  1.00 10.00      A   
ATOM    240  O   ILE    83       9.317  -9.887   8.575  1.00 10.00      A   
ATOM    241  N   TRP    84      10.271 -11.603   9.671  1.00 10.00      A   
ATOM    242  HN  TRP    84      10.638 -11.925  10.520  1.00 10.00      A   
ATOM    243  CA  TRP    84      10.255 -12.495   8.520  1.00 10.00      A   
ATOM    244  CB  TRP    84      11.089 -13.750   8.791  1.00 10.00      A   
ATOM    245  CG  TRP    84      12.542 -13.450   8.975  1.00 10.00      A   
ATOM    246  CD1 TRP    84      13.227 -13.415  10.152  1.00 10.00      A   
ATOM    247  CD2 TRP    84      13.488 -13.125   7.948  1.00 10.00      A   
ATOM    248  NE1 TRP    84      14.542 -13.088   9.923  1.00 10.00      A   
ATOM    249  HE1 TRP    84      15.237 -13.002  10.613  1.00 10.00      A   
ATOM    250  CE2 TRP    84      14.727 -12.907   8.577  1.00 10.00      A   
ATOM    251  CE3 TRP    84      13.406 -12.999   6.557  1.00 10.00      A   
ATOM    252  CZ2 TRP    84      15.877 -12.572   7.866  1.00 10.00      A   
ATOM    253  CZ3 TRP    84      14.546 -12.667   5.852  1.00 10.00      A   
ATOM    254  CH2 TRP    84      15.765 -12.456   6.507  1.00 10.00      A   
ATOM    255  C   TRP    84       8.831 -12.861   8.119  1.00 10.00      A   
ATOM    256  O   TRP    84       7.937 -12.933   8.968  1.00 10.00      A   
ATOM    257  N   PRO    85       8.611 -13.073   6.809  1.00 10.00      A   
ATOM    258  CA  PRO    85       7.298 -13.422   6.257  1.00 10.00      A   
ATOM    259  CB  PRO    85       7.619 -13.862   4.828  1.00 10.00      A   
ATOM    260  CG  PRO    85       8.856 -13.114   4.480  1.00 10.00      A   
ATOM    261  CD  PRO    85       9.639 -12.983   5.756  1.00 10.00      A   
ATOM    262  C   PRO    85       6.616 -14.558   7.013  1.00 10.00      A   
ATOM    263  O   PRO    85       7.137 -15.675   7.101  1.00 10.00      A   
ATOM    264  N   THR    86       5.460 -14.252   7.572  1.00 10.00      A   
ATOM    265  HN  THR    86       5.114 -13.335   7.487  1.00 10.00      A   
ATOM    266  CA  THR    86       4.686 -15.227   8.306  1.00 10.00      A   
ATOM    267  CB  THR    86       4.741 -14.957   9.821  1.00 10.00      A   
ATOM    268  OG1 THR    86       6.099 -14.726  10.227  1.00 10.00      A   
ATOM    269  HG1 THR    86       6.524 -14.123   9.599  1.00 10.00      A   
ATOM    270  CG2 THR    86       4.192 -16.148  10.590  1.00 10.00      A   
ATOM    271  C   THR    86       3.237 -15.188   7.833  1.00 10.00      A   
ATOM    272  O   THR    86       2.465 -14.329   8.258  1.00 10.00      A   
ATOM    273  N   ARG    87       2.886 -16.113   6.942  1.00 10.00      A   
ATOM    274  HN  ARG    87       3.564 -16.754   6.635  1.00 10.00      A   
ATOM    275  CA  ARG    87       1.534 -16.199   6.390  1.00 10.00      A   
ATOM    276  CB  ARG    87       1.390 -17.445   5.520  1.00 10.00      A   
ATOM    277  CG  ARG    87       2.108 -17.357   4.185  1.00 10.00      A   
ATOM    278  CD  ARG    87       2.416 -18.739   3.638  1.00 10.00      A   
ATOM    279  NE  ARG    87       1.209 -19.545   3.464  1.00 10.00      A   
ATOM    280  HE  ARG    87       0.372 -19.065   3.260  1.00 10.00      A   
ATOM    281  CZ  ARG    87       1.185 -20.874   3.557  1.00 10.00      A   
ATOM    282  NH1 ARG    87       2.302 -21.548   3.816  1.00 10.00      A   
ATOM    283 HH11 ARG    87       3.202 -21.040   3.950  1.00 10.00      A   
ATOM    284 HH12 ARG    87       2.282 -22.590   3.889  1.00 10.00      A   
ATOM    285  NH2 ARG    87       0.043 -21.528   3.396  1.00 10.00      A   
ATOM    286 HH21 ARG    87       0.019 -22.568   3.461  1.00 10.00      A   
ATOM    287 HH22 ARG    87      -0.841 -21.004   3.207  1.00 10.00      A   
ATOM    288  C   ARG    87       0.467 -16.198   7.481  1.00 10.00      A   
ATOM    289  O   ARG    87      -0.581 -15.572   7.330  1.00 10.00      A   
ATOM    290  N   GLN    88       0.745 -16.893   8.580  1.00 10.00      A   
ATOM    291  HN  GLN    88       1.596 -17.382   8.633  1.00 10.00      A   
ATOM    292  CA  GLN    88      -0.191 -16.966   9.700  1.00 10.00      A   
ATOM    293  CB  GLN    88       0.397 -17.798  10.843  1.00 10.00      A   
ATOM    294  CG  GLN    88      -0.651 -18.440  11.737  1.00 10.00      A   
ATOM    295  CD  GLN    88      -1.477 -19.477  11.001  1.00 10.00      A   
ATOM    296  OE1 GLN    88      -0.986 -20.145  10.090  1.00 10.00      A   
ATOM    297  NE2 GLN    88      -2.733 -19.618  11.389  1.00 10.00      A   
ATOM    298 HE21 GLN    88      -3.058 -19.054  12.123  1.00 10.00      A   
ATOM    299 HE22 GLN    88      -3.289 -20.280  10.925  1.00 10.00      A   
ATOM    300  C   GLN    88      -0.544 -15.567  10.203  1.00 10.00      A   
ATOM    301  O   GLN    88      -1.694 -15.289  10.550  1.00 10.00      A   
ATOM    302  N   GLU    89       0.450 -14.687  10.213  1.00 10.00      A   
ATOM    303  HN  GLU    89       1.333 -14.966   9.888  1.00 10.00      A   
ATOM    304  CA  GLU    89       0.261 -13.315  10.663  1.00 10.00      A   
ATOM    305  CB  GLU    89       1.603 -12.659  10.991  1.00 10.00      A   
ATOM    306  CG  GLU    89       2.195 -13.114  12.313  1.00 10.00      A   
ATOM    307  CD  GLU    89       1.254 -12.876  13.476  1.00 10.00      A   
ATOM    308  OE1 GLU    89       1.299 -11.776  14.066  1.00 10.00      A   
ATOM    309  OE2 GLU    89       0.462 -13.782  13.805  1.00 10.00      A   
ATOM    310  C   GLU    89      -0.484 -12.510   9.609  1.00 10.00      A   
ATOM    311  O   GLU    89      -1.356 -11.701   9.936  1.00 10.00      A   
ATOM    312  N   THR    90      -0.140 -12.744   8.345  1.00 10.00      A   
ATOM    313  HN  THR    90       0.569 -13.394   8.154  1.00 10.00      A   
ATOM    314  CA  THR    90      -0.789 -12.060   7.237  1.00 10.00      A   
ATOM    315  CB  THR    90      -0.163 -12.473   5.887  1.00 10.00      A   
ATOM    316  OG1 THR    90       1.262 -12.538   6.036  1.00 10.00      A   
ATOM    317  HG1 THR    90       1.567 -11.747   6.498  1.00 10.00      A   
ATOM    318  CG2 THR    90      -0.500 -11.453   4.809  1.00 10.00      A   
ATOM    319  C   THR    90      -2.279 -12.399   7.243  1.00 10.00      A   
ATOM    320  O   THR    90      -3.130 -11.521   7.105  1.00 10.00      A   
ATOM    321  N   LEU    91      -2.586 -13.681   7.431  1.00 10.00      A   
ATOM    322  HN  LEU    91      -1.857 -14.339   7.520  1.00 10.00      A   
ATOM    323  CA  LEU    91      -3.969 -14.143   7.489  1.00 10.00      A   
ATOM    324  CB  LEU    91      -4.024 -15.671   7.587  1.00 10.00      A   
ATOM    325  CG  LEU    91      -3.500 -16.441   6.376  1.00 10.00      A   
ATOM    326  CD1 LEU    91      -3.301 -17.909   6.718  1.00 10.00      A   
ATOM    327  CD2 LEU    91      -4.439 -16.282   5.190  1.00 10.00      A   
ATOM    328  C   LEU    91      -4.671 -13.524   8.689  1.00 10.00      A   
ATOM    329  O   LEU    91      -5.835 -13.140   8.609  1.00 10.00      A   
ATOM    330  N   HIS    92      -3.940 -13.414   9.793  1.00 10.00      A   
ATOM    331  HN  HIS    92      -3.013 -13.736   9.780  1.00 10.00      A   
ATOM    332  CA  HIS    92      -4.473 -12.833  11.023  1.00 10.00      A   
ATOM    333  CB  HIS    92      -3.406 -12.810  12.123  1.00 10.00      A   
ATOM    334  CG  HIS    92      -3.320 -14.067  12.929  1.00 10.00      A   
ATOM    335  ND1 HIS    92      -2.177 -14.459  13.596  1.00 10.00      A   
ATOM    336  HD1 HIS    92      -1.317 -13.968  13.615  1.00 10.00      A   
ATOM    337  CD2 HIS    92      -4.244 -15.023  13.181  1.00 10.00      A   
ATOM    338  CE1 HIS    92      -2.401 -15.600  14.215  1.00 10.00      A   
ATOM    339  NE2 HIS    92      -3.644 -15.962  13.982  1.00 10.00      A   
ATOM    340  HE2 HIS    92      -4.072 -16.774  14.333  1.00 10.00      A   
ATOM    341  C   HIS    92      -4.979 -11.418  10.780  1.00 10.00      A   
ATOM    342  O   HIS    92      -6.121 -11.094  11.099  1.00 10.00      A   
ATOM    343  N   THR    93      -4.130 -10.587  10.194  1.00 10.00      A   
ATOM    344  HN  THR    93      -3.238 -10.911   9.937  1.00 10.00      A   
ATOM    345  CA  THR    93      -4.492  -9.210   9.910  1.00 10.00      A   
ATOM    346  CB  THR    93      -3.270  -8.400   9.438  1.00 10.00      A   
ATOM    347  OG1 THR    93      -2.186  -8.587  10.365  1.00 10.00      A   
ATOM    348  HG1 THR    93      -2.414  -9.286  10.994  1.00 10.00      A   
ATOM    349  CG2 THR    93      -3.609  -6.919   9.351  1.00 10.00      A   
ATOM    350  C   THR    93      -5.600  -9.147   8.858  1.00 10.00      A   
ATOM    351  O   THR    93      -6.564  -8.399   9.011  1.00 10.00      A   
ATOM    352  N   THR    94      -5.468  -9.964   7.811  1.00 10.00      A   
ATOM    353  HN  THR    94      -4.682 -10.550   7.761  1.00 10.00      A   
ATOM    354  CA  THR    94      -6.448 -10.010   6.727  1.00 10.00      A   
ATOM    355  CB  THR    94      -6.041 -11.043   5.652  1.00 10.00      A   
ATOM    356  OG1 THR    94      -4.739 -10.712   5.140  1.00 10.00      A   
ATOM    357  HG1 THR    94      -4.069 -10.898   5.816  1.00 10.00      A   
ATOM    358  CG2 THR    94      -7.041 -11.063   4.505  1.00 10.00      A   
ATOM    359  C   THR    94      -7.861 -10.310   7.246  1.00 10.00      A   
ATOM    360  O   THR    94      -8.833  -9.692   6.809  1.00 10.00      A   
ATOM    361  N   LEU    95      -7.965 -11.238   8.197  1.00 10.00      A   
ATOM    362  HN  LEU    95      -7.153 -11.694   8.517  1.00 10.00      A   
ATOM    363  CA  LEU    95      -9.256 -11.601   8.772  1.00 10.00      A   
ATOM    364  CB  LEU    95      -9.117 -12.793   9.723  1.00 10.00      A   
ATOM    365  CG  LEU    95      -8.721 -14.128   9.083  1.00 10.00      A   
ATOM    366  CD1 LEU    95      -8.529 -15.199  10.145  1.00 10.00      A   
ATOM    367  CD2 LEU    95      -9.757 -14.561   8.056  1.00 10.00      A   
ATOM    368  C   LEU    95      -9.894 -10.414   9.490  1.00 10.00      A   
ATOM    369  O   LEU    95     -11.115 -10.308   9.569  1.00 10.00      A   
ATOM    370  N   ILE    96      -9.060  -9.527  10.019  1.00 10.00      A   
ATOM    371  HN  ILE    96      -8.091  -9.672   9.939  1.00 10.00      A   
ATOM    372  CA  ILE    96      -9.547  -8.340  10.712  1.00 10.00      A   
ATOM    373  CB  ILE    96      -8.495  -7.789  11.700  1.00 10.00      A   
ATOM    374  CG1 ILE    96      -8.027  -8.896  12.647  1.00 10.00      A   
ATOM    375  CG2 ILE    96      -9.058  -6.613  12.488  1.00 10.00      A   
ATOM    376  CD1 ILE    96      -6.829  -8.518  13.490  1.00 10.00      A   
ATOM    377  C   ILE    96      -9.897  -7.262   9.689  1.00 10.00      A   
ATOM    378  O   ILE    96     -10.917  -6.579   9.808  1.00 10.00      A   
ATOM    379  N   VAL    97      -9.048  -7.140   8.676  1.00 10.00      A   
ATOM    380  HN  VAL    97      -8.257  -7.727   8.647  1.00 10.00      A   
ATOM    381  CA  VAL    97      -9.240  -6.162   7.612  1.00 10.00      A   
ATOM    382  CB  VAL    97      -8.101  -6.232   6.571  1.00 10.00      A   
ATOM    383  CG1 VAL    97      -8.397  -5.336   5.380  1.00 10.00      A   
ATOM    384  CG2 VAL    97      -6.771  -5.858   7.204  1.00 10.00      A   
ATOM    385  C   VAL    97     -10.571  -6.390   6.908  1.00 10.00      A   
ATOM    386  O   VAL    97     -11.374  -5.468   6.770  1.00 10.00      A   
ATOM    387  N   ALA    98     -10.815  -7.631   6.507  1.00 10.00      A   
ATOM    388  HN  ALA    98     -10.144  -8.331   6.686  1.00 10.00      A   
ATOM    389  CA  ALA    98     -12.042  -7.991   5.807  1.00 10.00      A   
ATOM    390  CB  ALA    98     -11.892  -9.355   5.150  1.00 10.00      A   
ATOM    391  C   ALA    98     -13.257  -7.969   6.734  1.00 10.00      A   
ATOM    392  O   ALA    98     -14.392  -8.102   6.283  1.00 10.00      A   
ATOM    393  N   ALA    99     -13.021  -7.805   8.025  1.00 10.00      A   
ATOM    394  HN  ALA    99     -12.096  -7.710   8.338  1.00 10.00      A   
ATOM    395  CA  ALA    99     -14.108  -7.770   8.990  1.00 10.00      A   
ATOM    396  CB  ALA    99     -13.716  -8.480  10.276  1.00 10.00      A   
ATOM    397  C   ALA    99     -14.549  -6.341   9.278  1.00 10.00      A   
ATOM    398  O   ALA    99     -15.741  -6.048   9.317  1.00 10.00      A   
ATOM    399  N   VAL   100     -13.585  -5.450   9.463  1.00 10.00      A   
ATOM    400  HN  VAL   100     -12.648  -5.736   9.400  1.00 10.00      A   
ATOM    401  CA  VAL   100     -13.888  -4.056   9.769  1.00 10.00      A   
ATOM    402  CB  VAL   100     -12.737  -3.374  10.537  1.00 10.00      A   
ATOM    403  CG1 VAL   100     -13.085  -1.927  10.855  1.00 10.00      A   
ATOM    404  CG2 VAL   100     -12.422  -4.139  11.814  1.00 10.00      A   
ATOM    405  C   VAL   100     -14.227  -3.244   8.520  1.00 10.00      A   
ATOM    406  O   VAL   100     -15.258  -2.569   8.475  1.00 10.00      A   
ATOM    407  N   THR   101     -13.375  -3.328   7.504  1.00 10.00      A   
ATOM    408  HN  THR   101     -12.590  -3.912   7.580  1.00 10.00      A   
ATOM    409  CA  THR   101     -13.582  -2.576   6.271  1.00 10.00      A   
ATOM    410  CB  THR   101     -12.405  -2.763   5.290  1.00 10.00      A   
ATOM    411  OG1 THR   101     -11.177  -2.866   6.025  1.00 10.00      A   
ATOM    412  HG1 THR   101     -10.838  -3.768   5.936  1.00 10.00      A   
ATOM    413  CG2 THR   101     -12.315  -1.593   4.323  1.00 10.00      A   
ATOM    414  C   THR   101     -14.902  -2.955   5.591  1.00 10.00      A   
ATOM    415  O   THR   101     -15.546  -2.120   4.955  1.00 10.00      A   
ATOM    416  N   ALA   102     -15.314  -4.212   5.757  1.00 10.00      A   
ATOM    417  HN  ALA   102     -14.769  -4.825   6.291  1.00 10.00      A   
ATOM    418  CA  ALA   102     -16.552  -4.703   5.162  1.00 10.00      A   
ATOM    419  CB  ALA   102     -16.648  -6.212   5.309  1.00 10.00      A   
ATOM    420  C   ALA   102     -17.773  -4.030   5.778  1.00 10.00      A   
ATOM    421  O   ALA   102     -18.761  -3.761   5.088  1.00 10.00      A   
ATOM    422  N   VAL   103     -17.705  -3.762   7.081  1.00 10.00      A   
ATOM    423  HN  VAL   103     -16.894  -4.005   7.579  1.00 10.00      A   
ATOM    424  CA  VAL   103     -18.805  -3.110   7.787  1.00 10.00      A   
ATOM    425  CB  VAL   103     -18.587  -3.107   9.319  1.00 10.00      A   
ATOM    426  CG1 VAL   103     -19.687  -2.330  10.029  1.00 10.00      A   
ATOM    427  CG2 VAL   103     -18.535  -4.531   9.844  1.00 10.00      A   
ATOM    428  C   VAL   103     -18.972  -1.678   7.292  1.00 10.00      A   
ATOM    429  O   VAL   103     -20.093  -1.183   7.154  1.00 10.00      A   
ATOM    430  N   MET   104     -17.845  -1.035   6.995  1.00 10.00      A   
ATOM    431  HN  MET   104     -16.991  -1.502   7.103  1.00 10.00      A   
ATOM    432  CA  MET   104     -17.845   0.338   6.506  1.00 10.00      A   
ATOM    433  CB  MET   104     -16.416   0.826   6.247  1.00 10.00      A   
ATOM    434  CG  MET   104     -15.521   0.838   7.478  1.00 10.00      A   
ATOM    435  SD  MET   104     -13.855   1.436   7.124  1.00 10.00      A   
ATOM    436  CE  MET   104     -14.192   3.150   6.716  1.00 10.00      A   
ATOM    437  C   MET   104     -18.683   0.458   5.237  1.00 10.00      A   
ATOM    438  O   MET   104     -19.458   1.405   5.082  1.00 10.00      A   
ATOM    439  N   SER   105     -18.534  -0.514   4.342  1.00 10.00      A   
ATOM    440  HN  SER   105     -17.888  -1.233   4.514  1.00 10.00      A   
ATOM    441  CA  SER   105     -19.288  -0.528   3.098  1.00 10.00      A   
ATOM    442  CB  SER   105     -18.732  -1.600   2.159  1.00 10.00      A   
ATOM    443  OG  SER   105     -17.317  -1.664   2.249  1.00 10.00      A   
ATOM    444  HG  SER   105     -16.931  -1.376   1.417  1.00 10.00      A   
ATOM    445  C   SER   105     -20.769  -0.792   3.364  1.00 10.00      A   
ATOM    446  O   SER   105     -21.632  -0.193   2.731  1.00 10.00      A   
ATOM    447  N   LEU   106     -21.050  -1.679   4.320  1.00 10.00      A   
ATOM    448  HN  LEU   106     -20.310  -2.109   4.802  1.00 10.00      A   
ATOM    449  CA  LEU   106     -22.425  -2.034   4.669  1.00 10.00      A   
ATOM    450  CB  LEU   106     -22.453  -3.124   5.746  1.00 10.00      A   
ATOM    451  CG  LEU   106     -21.898  -4.489   5.335  1.00 10.00      A   
ATOM    452  CD1 LEU   106     -21.977  -5.468   6.494  1.00 10.00      A   
ATOM    453  CD2 LEU   106     -22.644  -5.025   4.124  1.00 10.00      A   
ATOM    454  C   LEU   106     -23.215  -0.819   5.141  1.00 10.00      A   
ATOM    455  O   LEU   106     -24.367  -0.627   4.747  1.00 10.00      A   
ATOM    456  N   ILE   107     -22.590  -0.002   5.981  1.00 10.00      A   
ATOM    457  HN  ILE   107     -21.670  -0.217   6.261  1.00 10.00      A   
ATOM    458  CA  ILE   107     -23.234   1.196   6.508  1.00 10.00      A   
ATOM    459  CB  ILE   107     -22.315   1.951   7.489  1.00 10.00      A   
ATOM    460  CG1 ILE   107     -21.923   1.040   8.657  1.00 10.00      A   
ATOM    461  CG2 ILE   107     -22.998   3.209   8.004  1.00 10.00      A   
ATOM    462  CD1 ILE   107     -20.833   1.602   9.546  1.00 10.00      A   
ATOM    463  C   ILE   107     -23.661   2.128   5.379  1.00 10.00      A   
ATOM    464  O   ILE   107     -24.805   2.587   5.339  1.00 10.00      A   
ATOM    465  N   LEU   108     -22.743   2.384   4.453  1.00 10.00      A   
ATOM    466  HN  LEU   108     -21.854   1.973   4.533  1.00 10.00      A   
ATOM    467  CA  LEU   108     -23.021   3.256   3.320  1.00 10.00      A   
ATOM    468  CB  LEU   108     -21.727   3.602   2.576  1.00 10.00      A   
ATOM    469  CG  LEU   108     -20.737   4.489   3.333  1.00 10.00      A   
ATOM    470  CD1 LEU   108     -19.475   4.697   2.514  1.00 10.00      A   
ATOM    471  CD2 LEU   108     -21.376   5.826   3.681  1.00 10.00      A   
ATOM    472  C   LEU   108     -24.023   2.617   2.365  1.00 10.00      A   
ATOM    473  O   LEU   108     -24.912   3.292   1.847  1.00 10.00      A   
ATOM    474  N   TRP   109     -23.874   1.316   2.144  1.00 10.00      A   
ATOM    475  HN  TRP   109     -23.137   0.840   2.589  1.00 10.00      A   
ATOM    476  CA  TRP   109     -24.759   0.569   1.253  1.00 10.00      A   
ATOM    477  CB  TRP   109     -24.278  -0.881   1.129  1.00 10.00      A   
ATOM    478  CG  TRP   109     -24.920  -1.647   0.010  1.00 10.00      A   
ATOM    479  CD1 TRP   109     -24.772  -1.417  -1.326  1.00 10.00      A   
ATOM    480  CD2 TRP   109     -25.804  -2.768   0.130  1.00 10.00      A   
ATOM    481  NE1 TRP   109     -25.513  -2.320  -2.045  1.00 10.00      A   
ATOM    482  HE1 TRP   109     -25.569  -2.359  -3.025  1.00 10.00      A   
ATOM    483  CE2 TRP   109     -26.155  -3.161  -1.176  1.00 10.00      A   
ATOM    484  CE3 TRP   109     -26.332  -3.477   1.212  1.00 10.00      A   
ATOM    485  CZ2 TRP   109     -27.011  -4.229  -1.430  1.00 10.00      A   
ATOM    486  CZ3 TRP   109     -27.182  -4.538   0.957  1.00 10.00      A   
ATOM    487  CH2 TRP   109     -27.512  -4.904  -0.352  1.00 10.00      A   
ATOM    488  C   TRP   109     -26.197   0.606   1.766  1.00 10.00      A   
ATOM    489  O   TRP   109     -27.141   0.787   0.996  1.00 10.00      A   
ATOM    490  N   GLY   110     -26.356   0.437   3.070  1.00 10.00      A   
ATOM    491  HN  GLY   110     -25.566   0.278   3.638  1.00 10.00      A   
ATOM    492  CA  GLY   110     -27.677   0.466   3.665  1.00 10.00      A   
ATOM    493  C   GLY   110     -28.287   1.853   3.616  1.00 10.00      A   
ATOM    494  O   GLY   110     -29.505   2.002   3.515  1.00 10.00      A   
ATOM    495  N   LEU   111     -27.433   2.870   3.674  1.00 10.00      A   
ATOM    496  HN  LEU   111     -26.473   2.683   3.741  1.00 10.00      A   
ATOM    497  CA  LEU   111     -27.885   4.255   3.640  1.00 10.00      A   
ATOM    498  CB  LEU   111     -26.825   5.185   4.241  1.00 10.00      A   
ATOM    499  CG  LEU   111     -26.849   5.349   5.762  1.00 10.00      A   
ATOM    500  CD1 LEU   111     -25.599   6.073   6.238  1.00 10.00      A   
ATOM    501  CD2 LEU   111     -28.097   6.102   6.200  1.00 10.00      A   
ATOM    502  C   LEU   111     -28.218   4.701   2.221  1.00 10.00      A   
ATOM    503  O   LEU   111     -29.385   4.880   1.873  1.00 10.00      A   
ATOM    504  N   ASP   112     -27.189   4.842   1.397  1.00 10.00      A   
ATOM    505  HN  ASP   112     -26.289   4.613   1.715  1.00 10.00      A   
ATOM    506  CA  ASP   112     -27.355   5.297   0.022  1.00 10.00      A   
ATOM    507  CB  ASP   112     -26.004   5.498  -0.666  1.00 10.00      A   
ATOM    508  CG  ASP   112     -25.435   6.882  -0.434  1.00 10.00      A   
ATOM    509  OD1 ASP   112     -25.956   7.853  -1.025  1.00 10.00      A   
ATOM    510  OD2 ASP   112     -24.457   7.009   0.334  1.00 10.00      A   
ATOM    511  C   ASP   112     -28.235   4.363  -0.790  1.00 10.00      A   
ATOM    512  O   ASP   112     -28.949   4.806  -1.689  1.00 10.00      A   
ATOM    513  N   GLY   113     -28.195   3.076  -0.460  1.00 10.00      A   
ATOM    514  HN  GLY   113     -27.609   2.784   0.271  1.00 10.00      A   
ATOM    515  CA  GLY   113     -29.001   2.102  -1.168  1.00 10.00      A   
ATOM    516  C   GLY   113     -30.468   2.478  -1.173  1.00 10.00      A   
ATOM    517  O   GLY   113     -31.120   2.446  -2.217  1.00 10.00      A   
ATOM    518  N   ILE   114     -30.982   2.861  -0.008  1.00 10.00      A   
ATOM    519  HN  ILE   114     -30.407   2.880   0.787  1.00 10.00      A   
ATOM    520  CA  ILE   114     -32.380   3.251   0.111  1.00 10.00      A   
ATOM    521  CB  ILE   114     -32.969   2.962   1.510  1.00 10.00      A   
ATOM    522  CG1 ILE   114     -32.229   3.745   2.601  1.00 10.00      A   
ATOM    523  CG2 ILE   114     -32.949   1.469   1.801  1.00 10.00      A   
ATOM    524  CD1 ILE   114     -32.934   3.739   3.940  1.00 10.00      A   
ATOM    525  C   ILE   114     -32.577   4.723  -0.238  1.00 10.00      A   
ATOM    526  O   ILE   114     -33.636   5.108  -0.724  1.00 10.00      A   
ATOM    527  N   LEU   115     -31.546   5.535  -0.000  1.00 10.00      A   
ATOM    528  HN  LEU   115     -30.726   5.159   0.388  1.00 10.00      A   
ATOM    529  CA  LEU   115     -31.600   6.969  -0.295  1.00 10.00      A   
ATOM    530  CB  LEU   115     -30.299   7.665   0.120  1.00 10.00      A   
ATOM    531  CG  LEU   115     -30.070   7.826   1.624  1.00 10.00      A   
ATOM    532  CD1 LEU   115     -28.764   8.553   1.899  1.00 10.00      A   
ATOM    533  CD2 LEU   115     -31.233   8.553   2.268  1.00 10.00      A   
ATOM    534  C   LEU   115     -31.866   7.207  -1.775  1.00 10.00      A   
ATOM    535  O   LEU   115     -32.659   8.069  -2.145  1.00 10.00      A   
ATOM    536  N   VAL   116     -31.203   6.427  -2.616  1.00 10.00      A   
ATOM    537  HN  VAL   116     -30.570   5.765  -2.257  1.00 10.00      A   
ATOM    538  CA  VAL   116     -31.372   6.541  -4.058  1.00 10.00      A   
ATOM    539  CB  VAL   116     -30.157   5.976  -4.817  1.00 10.00      A   
ATOM    540  CG1 VAL   116     -30.309   6.186  -6.312  1.00 10.00      A   
ATOM    541  CG2 VAL   116     -28.877   6.629  -4.320  1.00 10.00      A   
ATOM    542  C   VAL   116     -32.643   5.821  -4.505  1.00 10.00      A   
ATOM    543  O   VAL   116     -33.251   6.170  -5.520  1.00 10.00      A   
ATOM    544  N   ARG   117     -33.043   4.824  -3.729  1.00 10.00      A   
ATOM    545  HN  ARG   117     -32.512   4.594  -2.939  1.00 10.00      A   
ATOM    546  CA  ARG   117     -34.244   4.058  -4.023  1.00 10.00      A   
ATOM    547  CB  ARG   117     -34.310   2.807  -3.145  1.00 10.00      A   
ATOM    548  CG  ARG   117     -35.169   1.687  -3.710  1.00 10.00      A   
ATOM    549  CD  ARG   117     -36.301   1.323  -2.763  1.00 10.00      A   
ATOM    550  NE  ARG   117     -37.355   2.338  -2.752  1.00 10.00      A   
ATOM    551  HE  ARG   117     -37.571   2.771  -3.610  1.00 10.00      A   
ATOM    552  CZ  ARG   117     -38.026   2.704  -1.657  1.00 10.00      A   
ATOM    553  NH1 ARG   117     -37.758   2.130  -0.486  1.00 10.00      A   
ATOM    554 HH11 ARG   117     -38.281   2.413   0.376  1.00 10.00      A   
ATOM    555 HH12 ARG   117     -37.021   1.396  -0.418  1.00 10.00      A   
ATOM    556  NH2 ARG   117     -38.968   3.638  -1.736  1.00 10.00      A   
ATOM    557 HH21 ARG   117     -39.499   3.922  -0.883  1.00 10.00      A   
ATOM    558 HH22 ARG   117     -39.188   4.092  -2.651  1.00 10.00      A   
ATOM    559  C   ARG   117     -35.485   4.920  -3.807  1.00 10.00      A   
ATOM    560  O   ARG   117     -36.483   4.778  -4.518  1.00 10.00      A   
ATOM    561  N   LEU   118     -35.416   5.803  -2.818  1.00 10.00      A   
ATOM    562  HN  LEU   118     -34.594   5.853  -2.282  1.00 10.00      A   
ATOM    563  CB  LEU   118     -36.298   7.356  -1.139  1.00 10.00      A   
ATOM    564  CG  LEU   118     -36.451   6.454   0.088  1.00 10.00      A   
ATOM    565  CD1 LEU   118     -35.826   7.111   1.309  1.00 10.00      A   
ATOM    566  CD2 LEU   118     -37.919   6.147   0.339  1.00 10.00      A   
ATOM    567  CA  LEU   118     -36.517   6.699  -2.506  1.00 10.00      A   
ATOM    568  C   LEU   118     -36.639   7.770  -3.581  1.00 10.00      A   
ATOM    569  O   LEU   118     -37.524   7.641  -4.455  1.00 10.00      A   
ATOM    570  OXT LEU   118     -35.845   8.732  -3.555  1.00 10.00      A   
ATOM    571  CB  SER     2      12.356  10.577   4.249  1.00 10.00      B   
ATOM    572  OG  SER     2      13.195  11.723   4.309  1.00 10.00      B   
ATOM    573  HG  SER     2      12.766  12.410   4.834  1.00 10.00      B   
ATOM    574  C   SER     2      12.186   8.241   3.312  1.00 10.00      B   
ATOM    575  O   SER     2      11.052   8.471   2.891  1.00 10.00      B   
ATOM    576  N   SER     2      13.941   9.798   2.539  1.00 10.00      B   
ATOM    577  HT1 SER     2      14.621  10.527   2.826  1.00 10.00      B   
ATOM    578  HT2 SER     2      13.327  10.189   1.797  1.00 10.00      B   
ATOM    579  HT3 SER     2      14.459   8.983   2.147  1.00 10.00      B   
ATOM    580  CA  SER     2      13.130   9.378   3.700  1.00 10.00      B   
ATOM    581  N   GLU     3      12.677   7.016   3.438  1.00 10.00      B   
ATOM    582  HN  GLU     3      13.588   6.900   3.771  1.00 10.00      B   
ATOM    583  CA  GLU     3      11.910   5.834   3.092  1.00 10.00      B   
ATOM    584  CB  GLU     3      12.816   4.817   2.388  1.00 10.00      B   
ATOM    585  CG  GLU     3      13.386   5.294   1.054  1.00 10.00      B   
ATOM    586  CD  GLU     3      14.616   6.179   1.195  1.00 10.00      B   
ATOM    587  OE1 GLU     3      14.461   7.411   1.360  1.00 10.00      B   
ATOM    588  OE2 GLU     3      15.743   5.651   1.131  1.00 10.00      B   
ATOM    589  C   GLU     3      11.288   5.225   4.343  1.00 10.00      B   
ATOM    590  O   GLU     3      11.638   5.605   5.460  1.00 10.00      B   
ATOM    591  N   PHE     4      10.371   4.285   4.151  1.00 10.00      B   
ATOM    592  HN  PHE     4      10.145   4.018   3.223  1.00 10.00      B   
ATOM    593  CA  PHE     4       9.689   3.635   5.263  1.00 10.00      B   
ATOM    594  CB  PHE     4       8.209   4.038   5.289  1.00 10.00      B   
ATOM    595  CG  PHE     4       7.979   5.517   5.439  1.00 10.00      B   
ATOM    596  CD1 PHE     4       7.706   6.307   4.332  1.00 10.00      B   
ATOM    597  CD2 PHE     4       8.037   6.117   6.687  1.00 10.00      B   
ATOM    598  CE1 PHE     4       7.495   7.664   4.466  1.00 10.00      B   
ATOM    599  CE2 PHE     4       7.825   7.476   6.829  1.00 10.00      B   
ATOM    600  CZ  PHE     4       7.555   8.250   5.716  1.00 10.00      B   
ATOM    601  C   PHE     4       9.823   2.117   5.175  1.00 10.00      B   
ATOM    602  O   PHE     4       8.827   1.395   5.162  1.00 10.00      B   
ATOM    603  N   ILE     5      11.063   1.641   5.139  1.00 10.00      B   
ATOM    604  HN  ILE     5      11.810   2.274   5.174  1.00 10.00      B   
ATOM    605  CA  ILE     5      11.355   0.209   5.038  1.00 10.00      B   
ATOM    606  CB  ILE     5      12.878  -0.055   5.043  1.00 10.00      B   
ATOM    607  CG1 ILE     5      13.536   0.777   3.934  1.00 10.00      B   
ATOM    608  CG2 ILE     5      13.162  -1.537   4.831  1.00 10.00      B   
ATOM    609  CD1 ILE     5      15.010   0.503   3.730  1.00 10.00      B   
ATOM    610  C   ILE     5      10.691  -0.607   6.145  1.00 10.00      B   
ATOM    611  O   ILE     5      10.239  -1.730   5.912  1.00 10.00      B   
ATOM    612  N   THR     6      10.606  -0.026   7.334  1.00 10.00      B   
ATOM    613  HN  THR     6      10.950   0.886   7.446  1.00 10.00      B   
ATOM    614  CA  THR     6      10.016  -0.698   8.484  1.00 10.00      B   
ATOM    615  CB  THR     6      10.125   0.180   9.742  1.00 10.00      B   
ATOM    616  OG1 THR     6      11.092   1.220   9.511  1.00 10.00      B   
ATOM    617  HG1 THR     6      11.943   0.976   9.925  1.00 10.00      B   
ATOM    618  CG2 THR     6      10.552  -0.655  10.939  1.00 10.00      B   
ATOM    619  C   THR     6       8.549  -1.082   8.253  1.00 10.00      B   
ATOM    620  O   THR     6       8.011  -1.938   8.953  1.00 10.00      B   
ATOM    621  N   VAL     7       7.909  -0.459   7.269  1.00 10.00      B   
ATOM    622  HN  VAL     7       8.386   0.207   6.731  1.00 10.00      B   
ATOM    623  CA  VAL     7       6.510  -0.751   6.972  1.00 10.00      B   
ATOM    624  CB  VAL     7       5.595   0.461   7.251  1.00 10.00      B   
ATOM    625  CG1 VAL     7       4.140   0.022   7.327  1.00 10.00      B   
ATOM    626  CG2 VAL     7       6.009   1.181   8.528  1.00 10.00      B   
ATOM    627  C   VAL     7       6.326  -1.195   5.517  1.00 10.00      B   
ATOM    628  O   VAL     7       5.529  -2.084   5.227  1.00 10.00      B   
ATOM    629  N   ALA     8       7.077  -0.587   4.610  1.00 10.00      B   
ATOM    630  HN  ALA     8       7.711   0.108   4.899  1.00 10.00      B   
ATOM    631  CA  ALA     8       6.982  -0.913   3.190  1.00 10.00      B   
ATOM    632  CB  ALA     8       7.802   0.061   2.360  1.00 10.00      B   
ATOM    633  C   ALA     8       7.414  -2.347   2.899  1.00 10.00      B   
ATOM    634  O   ALA     8       6.756  -3.051   2.139  1.00 10.00      B   
ATOM    635  N   ARG     9       8.509  -2.776   3.519  1.00 10.00      B   
ATOM    636  HN  ARG     9       8.974  -2.173   4.138  1.00 10.00      B   
ATOM    637  CA  ARG     9       9.041  -4.123   3.311  1.00 10.00      B   
ATOM    638  CB  ARG     9      10.337  -4.336   4.097  1.00 10.00      B   
ATOM    639  CG  ARG     9      11.039  -5.653   3.808  1.00 10.00      B   
ATOM    640  CD  ARG     9      12.194  -5.879   4.768  1.00 10.00      B   
ATOM    641  NE  ARG     9      12.960  -7.079   4.440  1.00 10.00      B   
ATOM    642  HE  ARG     9      13.469  -7.066   3.595  1.00 10.00      B   
ATOM    643  CZ  ARG     9      13.004  -8.175   5.198  1.00 10.00      B   
ATOM    644  NH1 ARG     9      12.318  -8.230   6.337  1.00 10.00      B   
ATOM    645 HH11 ARG     9      11.743  -7.417   6.636  1.00 10.00      B   
ATOM    646 HH12 ARG     9      12.350  -9.084   6.934  1.00 10.00      B   
ATOM    647  NH2 ARG     9      13.738  -9.214   4.810  1.00 10.00      B   
ATOM    648 HH21 ARG     9      14.276  -9.167   3.916  1.00 10.00      B   
ATOM    649 HH22 ARG     9      13.781 -10.079   5.389  1.00 10.00      B   
ATOM    650  C   ARG     9       8.020  -5.236   3.601  1.00 10.00      B   
ATOM    651  O   ARG     9       7.741  -6.056   2.721  1.00 10.00      B   
ATOM    652  N   PRO    10       7.441  -5.296   4.821  1.00 10.00      B   
ATOM    653  CA  PRO    10       6.464  -6.337   5.166  1.00 10.00      B   
ATOM    654  CB  PRO    10       6.082  -6.028   6.620  1.00 10.00      B   
ATOM    655  CG  PRO    10       6.495  -4.614   6.837  1.00 10.00      B   
ATOM    656  CD  PRO    10       7.687  -4.387   5.954  1.00 10.00      B   
ATOM    657  C   PRO    10       5.230  -6.308   4.264  1.00 10.00      B   
ATOM    658  O   PRO    10       4.728  -7.356   3.854  1.00 10.00      B   
ATOM    659  N   TYR    11       4.757  -5.110   3.939  1.00 10.00      B   
ATOM    660  HN  TYR    11       5.203  -4.307   4.287  1.00 10.00      B   
ATOM    661  CA  TYR    11       3.587  -4.956   3.084  1.00 10.00      B   
ATOM    662  CB  TYR    11       3.104  -3.504   3.091  1.00 10.00      B   
ATOM    663  CG  TYR    11       2.262  -3.126   4.293  1.00 10.00      B   
ATOM    664  CD1 TYR    11       2.751  -3.265   5.587  1.00 10.00      B   
ATOM    665  CD2 TYR    11       0.981  -2.617   4.132  1.00 10.00      B   
ATOM    666  CE1 TYR    11       1.989  -2.910   6.684  1.00 10.00      B   
ATOM    667  CE2 TYR    11       0.211  -2.259   5.224  1.00 10.00      B   
ATOM    668  CZ  TYR    11       0.721  -2.406   6.497  1.00 10.00      B   
ATOM    669  OH  TYR    11      -0.044  -2.054   7.587  1.00 10.00      B   
ATOM    670  HH  TYR    11      -0.817  -2.635   7.631  1.00 10.00      B   
ATOM    671  C   TYR    11       3.887  -5.408   1.658  1.00 10.00      B   
ATOM    672  O   TYR    11       3.061  -6.056   1.014  1.00 10.00      B   
ATOM    673  N   ALA    12       5.080  -5.078   1.180  1.00 10.00      B   
ATOM    674  HN  ALA    12       5.697  -4.561   1.750  1.00 10.00      B   
ATOM    675  CA  ALA    12       5.501  -5.447  -0.167  1.00 10.00      B   
ATOM    676  CB  ALA    12       6.849  -4.824  -0.498  1.00 10.00      B   
ATOM    677  C   ALA    12       5.571  -6.959  -0.325  1.00 10.00      B   
ATOM    678  O   ALA    12       5.139  -7.503  -1.340  1.00 10.00      B   
ATOM    679  N   LYS    13       6.116  -7.631   0.682  1.00 10.00      B   
ATOM    680  HN  LYS    13       6.446  -7.135   1.466  1.00 10.00      B   
ATOM    681  CA  LYS    13       6.239  -9.083   0.650  1.00 10.00      B   
ATOM    682  CB  LYS    13       7.040  -9.591   1.852  1.00 10.00      B   
ATOM    683  CG  LYS    13       7.218 -11.103   1.884  1.00 10.00      B   
ATOM    684  CD  LYS    13       8.035 -11.593   0.699  1.00 10.00      B   
ATOM    685  CE  LYS    13       8.242 -13.099   0.760  1.00 10.00      B   
ATOM    686  NZ  LYS    13       7.101 -13.858   0.179  1.00 10.00      B   
ATOM    687  HZ1 LYS    13       6.190 -13.470   0.513  1.00 10.00      B   
ATOM    688  HZ2 LYS    13       7.156 -14.857   0.463  1.00 10.00      B   
ATOM    689  HZ3 LYS    13       7.125 -13.808  -0.858  1.00 10.00      B   
ATOM    690  C   LYS    13       4.866  -9.746   0.611  1.00 10.00      B   
ATOM    691  O   LYS    13       4.630 -10.650  -0.193  1.00 10.00      B   
ATOM    692  N   ALA    14       3.965  -9.287   1.474  1.00 10.00      B   
ATOM    693  HN  ALA    14       4.214  -8.561   2.086  1.00 10.00      B   
ATOM    694  CA  ALA    14       2.617  -9.837   1.535  1.00 10.00      B   
ATOM    695  CB  ALA    14       1.838  -9.194   2.673  1.00 10.00      B   
ATOM    696  C   ALA    14       1.896  -9.633   0.204  1.00 10.00      B   
ATOM    697  O   ALA    14       1.291 -10.559  -0.337  1.00 10.00      B   
ATOM    698  N   ALA    15       1.986  -8.418  -0.325  1.00 10.00      B   
ATOM    699  HN  ALA    15       2.497  -7.726   0.152  1.00 10.00      B   
ATOM    700  CA  ALA    15       1.351  -8.081  -1.593  1.00 10.00      B   
ATOM    701  CB  ALA    15       1.510  -6.596  -1.890  1.00 10.00      B   
ATOM    702  C   ALA    15       1.915  -8.925  -2.731  1.00 10.00      B   
ATOM    703  O   ALA    15       1.181  -9.341  -3.626  1.00 10.00      B   
ATOM    704  N   PHE    16       3.215  -9.192  -2.674  1.00 10.00      B   
ATOM    705  HN  PHE    16       3.742  -8.844  -1.923  1.00 10.00      B   
ATOM    706  CA  PHE    16       3.884  -9.987  -3.697  1.00 10.00      B   
ATOM    707  CB  PHE    16       5.391 -10.049  -3.427  1.00 10.00      B   
ATOM    708  CG  PHE    16       6.178 -10.737  -4.501  1.00 10.00      B   
ATOM    709  CD1 PHE    16       6.355 -10.137  -5.739  1.00 10.00      B   
ATOM    710  CD2 PHE    16       6.736 -11.984  -4.276  1.00 10.00      B   
ATOM    711  CE1 PHE    16       7.075 -10.769  -6.733  1.00 10.00      B   
ATOM    712  CE2 PHE    16       7.457 -12.621  -5.264  1.00 10.00      B   
ATOM    713  CZ  PHE    16       7.627 -12.013  -6.495  1.00 10.00      B   
ATOM    714  C   PHE    16       3.307 -11.395  -3.765  1.00 10.00      B   
ATOM    715  O   PHE    16       3.024 -11.906  -4.848  1.00 10.00      B   
ATOM    716  N   ASP    17       3.130 -12.009  -2.602  1.00 10.00      B   
ATOM    717  HN  ASP    17       3.371 -11.538  -1.773  1.00 10.00      B   
ATOM    718  CA  ASP    17       2.588 -13.362  -2.520  1.00 10.00      B   
ATOM    719  CB  ASP    17       2.495 -13.824  -1.062  1.00 10.00      B   
ATOM    720  CG  ASP    17       3.765 -14.485  -0.567  1.00 10.00      B   
ATOM    721  OD1 ASP    17       4.049 -15.632  -0.984  1.00 10.00      B   
ATOM    722  OD2 ASP    17       4.490 -13.865   0.240  1.00 10.00      B   
ATOM    723  C   ASP    17       1.214 -13.443  -3.173  1.00 10.00      B   
ATOM    724  O   ASP    17       0.970 -14.295  -4.030  1.00 10.00      B   
ATOM    725  N   PHE    18       0.327 -12.534  -2.780  1.00 10.00      B   
ATOM    726  HN  PHE    18       0.592 -11.869  -2.112  1.00 10.00      B   
ATOM    727  CA  PHE    18      -1.032 -12.505  -3.310  1.00 10.00      B   
ATOM    728  CB  PHE    18      -1.903 -11.516  -2.529  1.00 10.00      B   
ATOM    729  CG  PHE    18      -1.994 -11.817  -1.059  1.00 10.00      B   
ATOM    730  CD1 PHE    18      -1.802 -10.819  -0.120  1.00 10.00      B   
ATOM    731  CD2 PHE    18      -2.262 -13.106  -0.618  1.00 10.00      B   
ATOM    732  CE1 PHE    18      -1.872 -11.094   1.232  1.00 10.00      B   
ATOM    733  CE2 PHE    18      -2.337 -13.388   0.733  1.00 10.00      B   
ATOM    734  CZ  PHE    18      -2.141 -12.381   1.659  1.00 10.00      B   
ATOM    735  C   PHE    18      -1.061 -12.185  -4.801  1.00 10.00      B   
ATOM    736  O   PHE    18      -1.818 -12.796  -5.558  1.00 10.00      B   
ATOM    737  N   ALA    19      -0.227 -11.236  -5.216  1.00 10.00      B   
ATOM    738  HN  ALA    19       0.356 -10.789  -4.560  1.00 10.00      B   
ATOM    739  CA  ALA    19      -0.161 -10.831  -6.615  1.00 10.00      B   
ATOM    740  CB  ALA    19       0.803  -9.668  -6.796  1.00 10.00      B   
ATOM    741  C   ALA    19       0.229 -11.996  -7.520  1.00 10.00      B   
ATOM    742  O   ALA    19      -0.388 -12.218  -8.563  1.00 10.00      B   
ATOM    743  N   VAL    20       1.247 -12.744  -7.116  1.00 10.00      B   
ATOM    744  HN  VAL    20       1.699 -12.527  -6.270  1.00 10.00      B   
ATOM    745  CA  VAL    20       1.709 -13.884  -7.900  1.00 10.00      B   
ATOM    746  CB  VAL    20       3.095 -14.382  -7.435  1.00 10.00      B   
ATOM    747  CG1 VAL    20       3.560 -15.568  -8.268  1.00 10.00      B   
ATOM    748  CG2 VAL    20       4.116 -13.258  -7.505  1.00 10.00      B   
ATOM    749  C   VAL    20       0.698 -15.029  -7.851  1.00 10.00      B   
ATOM    750  O   VAL    20       0.413 -15.663  -8.869  1.00 10.00      B   
ATOM    751  N   GLU    21       0.141 -15.268  -6.668  1.00 10.00      B   
ATOM    752  HN  GLU    21       0.398 -14.712  -5.897  1.00 10.00      B   
ATOM    753  CA  GLU    21      -0.836 -16.333  -6.474  1.00 10.00      B   
ATOM    754  CB  GLU    21      -1.197 -16.459  -4.992  1.00 10.00      B   
ATOM    755  CG  GLU    21      -2.084 -17.647  -4.661  1.00 10.00      B   
ATOM    756  CD  GLU    21      -2.530 -17.653  -3.215  1.00 10.00      B   
ATOM    757  OE1 GLU    21      -1.874 -18.321  -2.385  1.00 10.00      B   
ATOM    758  OE2 GLU    21      -3.541 -16.990  -2.900  1.00 10.00      B   
ATOM    759  C   GLU    21      -2.095 -16.088  -7.304  1.00 10.00      B   
ATOM    760  O   GLU    21      -2.634 -17.005  -7.919  1.00 10.00      B   
ATOM    761  N   HIS    22      -2.555 -14.844  -7.327  1.00 10.00      B   
ATOM    762  HN  HIS    22      -2.083 -14.147  -6.818  1.00 10.00      B   
ATOM    763  CA  HIS    22      -3.754 -14.491  -8.085  1.00 10.00      B   
ATOM    764  CB  HIS    22      -4.475 -13.292  -7.460  1.00 10.00      B   
ATOM    765  CG  HIS    22      -5.486 -13.659  -6.412  1.00 10.00      B   
ATOM    766  ND1 HIS    22      -6.845 -13.685  -6.652  1.00 10.00      B   
ATOM    767  HD1 HIS    22      -7.285 -13.474  -7.505  1.00 10.00      B   
ATOM    768  CD2 HIS    22      -5.330 -14.023  -5.117  1.00 10.00      B   
ATOM    769  CE1 HIS    22      -7.476 -14.040  -5.548  1.00 10.00      B   
ATOM    770  NE2 HIS    22      -6.582 -14.253  -4.606  1.00 10.00      B   
ATOM    771  HE2 HIS    22      -6.783 -14.532  -3.684  1.00 10.00      B   
ATOM    772  C   HIS    22      -3.433 -14.216  -9.550  1.00 10.00      B   
ATOM    773  O   HIS    22      -4.331 -13.954 -10.347  1.00 10.00      B   
ATOM    774  N   GLN    23      -2.146 -14.285  -9.891  1.00 10.00      B   
ATOM    775  HN  GLN    23      -1.489 -14.513  -9.199  1.00 10.00      B   
ATOM    776  CA  GLN    23      -1.677 -14.045 -11.258  1.00 10.00      B   
ATOM    777  CB  GLN    23      -2.227 -15.097 -12.223  1.00 10.00      B   
ATOM    778  CG  GLN    23      -1.553 -16.454 -12.107  1.00 10.00      B   
ATOM    779  CD  GLN    23      -0.114 -16.429 -12.585  1.00 10.00      B   
ATOM    780  OE1 GLN    23       0.159 -16.595 -13.775  1.00 10.00      B   
ATOM    781  NE2 GLN    23       0.820 -16.235 -11.664  1.00 10.00      B   
ATOM    782 HE21 GLN    23       0.537 -16.120 -10.728  1.00 10.00      B   
ATOM    783 HE22 GLN    23       1.759 -16.212 -11.954  1.00 10.00      B   
ATOM    784  C   GLN    23      -2.022 -12.639 -11.734  1.00 10.00      B   
ATOM    785  O   GLN    23      -2.397 -12.429 -12.891  1.00 10.00      B   
ATOM    786  N   SER    24      -1.878 -11.681 -10.835  1.00 10.00      B   
ATOM    787  HN  SER    24      -1.563 -11.915  -9.934  1.00 10.00      B   
ATOM    788  CA  SER    24      -2.170 -10.293 -11.139  1.00 10.00      B   
ATOM    789  CB  SER    24      -3.288  -9.786 -10.225  1.00 10.00      B   
ATOM    790  OG  SER    24      -4.262 -10.793 -10.005  1.00 10.00      B   
ATOM    791  HG  SER    24      -4.551 -10.759  -9.086  1.00 10.00      B   
ATOM    792  C   SER    24      -0.918  -9.438 -10.964  1.00 10.00      B   
ATOM    793  O   SER    24      -1.010  -8.247 -10.683  1.00 10.00      B   
ATOM    794  N   VAL    25       0.251 -10.051 -11.154  1.00 10.00      B   
ATOM    795  HN  VAL    25       0.254 -10.997 -11.409  1.00 10.00      B   
ATOM    796  CA  VAL    25       1.529  -9.355 -11.010  1.00 10.00      B   
ATOM    797  CB  VAL    25       2.721 -10.311 -11.243  1.00 10.00      B   
ATOM    798  CG1 VAL    25       4.009  -9.705 -10.704  1.00 10.00      B   
ATOM    799  CG2 VAL    25       2.458 -11.673 -10.620  1.00 10.00      B   
ATOM    800  C   VAL    25       1.627  -8.203 -12.004  1.00 10.00      B   
ATOM    801  O   VAL    25       2.181  -7.141 -11.699  1.00 10.00      B   
ATOM    802  N   GLU    26       1.072  -8.422 -13.187  1.00 10.00      B   
ATOM    803  HN  GLU    26       0.637  -9.288 -13.356  1.00 10.00      B   
ATOM    804  CA  GLU    26       1.083  -7.423 -14.239  1.00 10.00      B   
ATOM    805  CB  GLU    26       0.739  -8.069 -15.582  1.00 10.00      B   
ATOM    806  CG  GLU    26       0.722  -7.104 -16.753  1.00 10.00      B   
ATOM    807  CD  GLU    26       0.541  -7.811 -18.076  1.00 10.00      B   
ATOM    808  OE1 GLU    26      -0.558  -8.357 -18.317  1.00 10.00      B   
ATOM    809  OE2 GLU    26       1.499  -7.818 -18.881  1.00 10.00      B   
ATOM    810  C   GLU    26       0.108  -6.297 -13.917  1.00 10.00      B   
ATOM    811  O   GLU    26       0.466  -5.121 -13.970  1.00 10.00      B   
ATOM    812  N   ARG    27      -1.119  -6.665 -13.568  1.00 10.00      B   
ATOM    813  HN  ARG    27      -1.345  -7.622 -13.546  1.00 10.00      B   
ATOM    814  CA  ARG    27      -2.140  -5.679 -13.231  1.00 10.00      B   
ATOM    815  CB  ARG    27      -3.493  -6.352 -12.983  1.00 10.00      B   
ATOM    816  CG  ARG    27      -4.626  -5.377 -12.699  1.00 10.00      B   
ATOM    817  CD  ARG    27      -5.927  -5.823 -13.349  1.00 10.00      B   
ATOM    818  NE  ARG    27      -6.414  -7.093 -12.809  1.00 10.00      B   
ATOM    819  HE  ARG    27      -6.667  -7.109 -11.859  1.00 10.00      B   
ATOM    820  CZ  ARG    27      -6.539  -8.208 -13.528  1.00 10.00      B   
ATOM    821  NH1 ARG    27      -6.222  -8.217 -14.816  1.00 10.00      B   
ATOM    822 HH11 ARG    27      -5.866  -7.351 -15.277  1.00 10.00      B   
ATOM    823 HH12 ARG    27      -6.326  -9.093 -15.375  1.00 10.00      B   
ATOM    824  NH2 ARG    27      -6.975  -9.320 -12.955  1.00 10.00      B   
ATOM    825 HH21 ARG    27      -7.218  -9.331 -11.940  1.00 10.00      B   
ATOM    826 HH22 ARG    27      -7.075 -10.195 -13.516  1.00 10.00      B   
ATOM    827  C   ARG    27      -1.712  -4.855 -12.018  1.00 10.00      B   
ATOM    828  O   ARG    27      -1.942  -3.647 -11.962  1.00 10.00      B   
ATOM    829  N   TRP    28      -1.066  -5.513 -11.061  1.00 10.00      B   
ATOM    830  HN  TRP    28      -0.917  -6.481 -11.162  1.00 10.00      B   
ATOM    831  CA  TRP    28      -0.590  -4.846  -9.857  1.00 10.00      B   
ATOM    832  CB  TRP    28      -0.003  -5.863  -8.876  1.00 10.00      B   
ATOM    833  CG  TRP    28      -0.122  -5.453  -7.443  1.00 10.00      B   
ATOM    834  CD1 TRP    28       0.748  -4.677  -6.738  1.00 10.00      B   
ATOM    835  CD2 TRP    28      -1.175  -5.802  -6.535  1.00 10.00      B   
ATOM    836  NE1 TRP    28       0.305  -4.519  -5.450  1.00 10.00      B   
ATOM    837  HE1 TRP    28       0.759  -3.998  -4.748  1.00 10.00      B   
ATOM    838  CE2 TRP    28      -0.875  -5.196  -5.300  1.00 10.00      B   
ATOM    839  CE3 TRP    28      -2.344  -6.563  -6.646  1.00 10.00      B   
ATOM    840  CZ2 TRP    28      -1.699  -5.327  -4.183  1.00 10.00      B   
ATOM    841  CZ3 TRP    28      -3.160  -6.691  -5.537  1.00 10.00      B   
ATOM    842  CH2 TRP    28      -2.834  -6.076  -4.322  1.00 10.00      B   
ATOM    843  C   TRP    28       0.451  -3.787 -10.204  1.00 10.00      B   
ATOM    844  O   TRP    28       0.554  -2.761  -9.533  1.00 10.00      B   
ATOM    845  N   GLN    29       1.215  -4.037 -11.263  1.00 10.00      B   
ATOM    846  HN  GLN    29       1.081  -4.871 -11.764  1.00 10.00      B   
ATOM    847  CA  GLN    29       2.237  -3.098 -11.704  1.00 10.00      B   
ATOM    848  CB  GLN    29       3.072  -3.702 -12.832  1.00 10.00      B   
ATOM    849  CG  GLN    29       4.186  -2.802 -13.337  1.00 10.00      B   
ATOM    850  CD  GLN    29       4.874  -3.365 -14.563  1.00 10.00      B   
ATOM    851  OE1 GLN    29       4.933  -4.581 -14.756  1.00 10.00      B   
ATOM    852  NE2 GLN    29       5.402  -2.484 -15.398  1.00 10.00      B   
ATOM    853 HE21 GLN    29       5.324  -1.533 -15.177  1.00 10.00      B   
ATOM    854 HE22 GLN    29       5.851  -2.818 -16.204  1.00 10.00      B   
ATOM    855  C   GLN    29       1.583  -1.805 -12.171  1.00 10.00      B   
ATOM    856  O   GLN    29       1.979  -0.713 -11.763  1.00 10.00      B   
ATOM    857  N   ASP    30       0.562  -1.940 -13.009  1.00 10.00      B   
ATOM    858  HN  ASP    30       0.286  -2.841 -13.285  1.00 10.00      B   
ATOM    859  CA  ASP    30      -0.158  -0.787 -13.531  1.00 10.00      B   
ATOM    860  CB  ASP    30      -1.172  -1.242 -14.578  1.00 10.00      B   
ATOM    861  CG  ASP    30      -1.545  -0.144 -15.550  1.00 10.00      B   
ATOM    862  OD1 ASP    30      -1.011  -0.149 -16.685  1.00 10.00      B   
ATOM    863  OD2 ASP    30      -2.379   0.714 -15.200  1.00 10.00      B   
ATOM    864  C   ASP    30      -0.871  -0.062 -12.397  1.00 10.00      B   
ATOM    865  O   ASP    30      -0.880   1.168 -12.331  1.00 10.00      B   
ATOM    866  N   MET    31      -1.449  -0.841 -11.491  1.00 10.00      B   
ATOM    867  HN  MET    31      -1.402  -1.818 -11.603  1.00 10.00      B   
ATOM    868  CA  MET    31      -2.157  -0.291 -10.343  1.00 10.00      B   
ATOM    869  CB  MET    31      -2.801  -1.409  -9.520  1.00 10.00      B   
ATOM    870  CG  MET    31      -4.095  -1.957 -10.099  1.00 10.00      B   
ATOM    871  SD  MET    31      -4.825  -3.243  -9.063  1.00 10.00      B   
ATOM    872  CE  MET    31      -6.361  -3.550  -9.933  1.00 10.00      B   
ATOM    873  C   MET    31      -1.216   0.521  -9.460  1.00 10.00      B   
ATOM    874  O   MET    31      -1.531   1.650  -9.078  1.00 10.00      B   
ATOM    875  N   LEU    32      -0.064  -0.064  -9.132  1.00 10.00      B   
ATOM    876  HN  LEU    32       0.115  -0.979  -9.444  1.00 10.00      B   
ATOM    877  CA  LEU    32       0.932   0.603  -8.303  1.00 10.00      B   
ATOM    878  CB  LEU    32       2.054  -0.358  -7.904  1.00 10.00      B   
ATOM    879  CG  LEU    32       1.876  -1.085  -6.567  1.00 10.00      B   
ATOM    880  CD1 LEU    32       3.063  -1.996  -6.283  1.00 10.00      B   
ATOM    881  CD2 LEU    32       1.688  -0.083  -5.437  1.00 10.00      B   
ATOM    882  C   LEU    32       1.507   1.817  -9.016  1.00 10.00      B   
ATOM    883  O   LEU    32       1.809   2.829  -8.385  1.00 10.00      B   
ATOM    884  N   ALA    33       1.650   1.712 -10.333  1.00 10.00      B   
ATOM    885  HN  ALA    33       1.407   0.869 -10.777  1.00 10.00      B   
ATOM    886  CA  ALA    33       2.174   2.813 -11.133  1.00 10.00      B   
ATOM    887  CB  ALA    33       2.296   2.408 -12.592  1.00 10.00      B   
ATOM    888  C   ALA    33       1.283   4.041 -10.994  1.00 10.00      B   
ATOM    889  O   ALA    33       1.769   5.149 -10.764  1.00 10.00      B   
ATOM    890  N   PHE    34      -0.022   3.834 -11.117  1.00 10.00      B   
ATOM    891  HN  PHE    34      -0.350   2.926 -11.301  1.00 10.00      B   
ATOM    892  CA  PHE    34      -0.978   4.921 -10.990  1.00 10.00      B   
ATOM    893  CB  PHE    34      -2.366   4.484 -11.464  1.00 10.00      B   
ATOM    894  CG  PHE    34      -2.614   4.730 -12.926  1.00 10.00      B   
ATOM    895  CD1 PHE    34      -3.145   3.738 -13.732  1.00 10.00      B   
ATOM    896  CD2 PHE    34      -2.323   5.961 -13.494  1.00 10.00      B   
ATOM    897  CE1 PHE    34      -3.381   3.966 -15.075  1.00 10.00      B   
ATOM    898  CE2 PHE    34      -2.554   6.195 -14.834  1.00 10.00      B   
ATOM    899  CZ  PHE    34      -3.086   5.197 -15.625  1.00 10.00      B   
ATOM    900  C   PHE    34      -1.036   5.415  -9.551  1.00 10.00      B   
ATOM    901  O   PHE    34      -1.141   6.612  -9.303  1.00 10.00      B   
ATOM    902  N   ALA    35      -0.949   4.484  -8.606  1.00 10.00      B   
ATOM    903  HN  ALA    35      -0.858   3.542  -8.869  1.00 10.00      B   
ATOM    904  CA  ALA    35      -0.985   4.826  -7.190  1.00 10.00      B   
ATOM    905  CB  ALA    35      -0.951   3.566  -6.336  1.00 10.00      B   
ATOM    906  C   ALA    35       0.172   5.753  -6.834  1.00 10.00      B   
ATOM    907  O   ALA    35      -0.024   6.801  -6.215  1.00 10.00      B   
ATOM    908  N   ALA    36       1.375   5.373  -7.255  1.00 10.00      B   
ATOM    909  HN  ALA    36       1.463   4.534  -7.762  1.00 10.00      B   
ATOM    910  CA  ALA    36       2.567   6.168  -6.988  1.00 10.00      B   
ATOM    911  CB  ALA    36       3.818   5.397  -7.378  1.00 10.00      B   
ATOM    912  C   ALA    36       2.502   7.496  -7.735  1.00 10.00      B   
ATOM    913  O   ALA    36       3.019   8.507  -7.268  1.00 10.00      B   
ATOM    914  N   GLU    37       1.851   7.485  -8.893  1.00 10.00      B   
ATOM    915  HN  GLU    37       1.460   6.644  -9.211  1.00 10.00      B   
ATOM    916  CA  GLU    37       1.708   8.682  -9.705  1.00 10.00      B   
ATOM    917  CB  GLU    37       1.173   8.313 -11.091  1.00 10.00      B   
ATOM    918  CG  GLU    37       1.242   9.434 -12.111  1.00 10.00      B   
ATOM    919  CD  GLU    37       0.740   9.004 -13.471  1.00 10.00      B   
ATOM    920  OE1 GLU    37       1.526   8.413 -14.242  1.00 10.00      B   
ATOM    921  OE2 GLU    37      -0.437   9.266 -13.785  1.00 10.00      B   
ATOM    922  C   GLU    37       0.773   9.679  -9.027  1.00 10.00      B   
ATOM    923  O   GLU    37       1.076  10.868  -8.929  1.00 10.00      B   
ATOM    924  N   VAL    38      -0.360   9.182  -8.549  1.00 10.00      B   
ATOM    925  HN  VAL    38      -0.544   8.219  -8.662  1.00 10.00      B   
ATOM    926  CA  VAL    38      -1.346  10.019  -7.875  1.00 10.00      B   
ATOM    927  CB  VAL    38      -2.666   9.258  -7.616  1.00 10.00      B   
ATOM    928  CG1 VAL    38      -3.620  10.097  -6.776  1.00 10.00      B   
ATOM    929  CG2 VAL    38      -3.325   8.878  -8.933  1.00 10.00      B   
ATOM    930  C   VAL    38      -0.796  10.563  -6.558  1.00 10.00      B   
ATOM    931  O   VAL    38      -1.050  11.712  -6.195  1.00 10.00      B   
ATOM    932  N   THR    39      -0.016   9.743  -5.862  1.00 10.00      B   
ATOM    933  HN  THR    39       0.164   8.841  -6.213  1.00 10.00      B   
ATOM    934  CA  THR    39       0.568  10.137  -4.583  1.00 10.00      B   
ATOM    935  CB  THR    39       1.154   8.925  -3.815  1.00 10.00      B   
ATOM    936  OG1 THR    39       1.008   9.124  -2.404  1.00 10.00      B   
ATOM    937  HG1 THR    39       0.587   9.977  -2.245  1.00 10.00      B   
ATOM    938  CG2 THR    39       2.625   8.701  -4.141  1.00 10.00      B   
ATOM    939  C   THR    39       1.617  11.250  -4.744  1.00 10.00      B   
ATOM    940  O   THR    39       2.041  11.866  -3.763  1.00 10.00      B   
ATOM    941  N   LYS    40       2.027  11.509  -5.981  1.00 10.00      B   
ATOM    942  HN  LYS    40       1.666  10.985  -6.726  1.00 10.00      B   
ATOM    943  CA  LYS    40       3.010  12.547  -6.253  1.00 10.00      B   
ATOM    944  CB  LYS    40       3.950  12.127  -7.384  1.00 10.00      B   
ATOM    945  CG  LYS    40       4.898  11.000  -7.016  1.00 10.00      B   
ATOM    946  CD  LYS    40       5.692  10.528  -8.221  1.00 10.00      B   
ATOM    947  CE  LYS    40       6.466   9.258  -7.905  1.00 10.00      B   
ATOM    948  NZ  LYS    40       7.195   8.739  -9.091  1.00 10.00      B   
ATOM    949  HZ1 LYS    40       6.540   8.617  -9.888  1.00 10.00      B   
ATOM    950  HZ2 LYS    40       7.624   7.816  -8.870  1.00 10.00      B   
ATOM    951  HZ3 LYS    40       7.949   9.401  -9.373  1.00 10.00      B   
ATOM    952  C   LYS    40       2.340  13.874  -6.591  1.00 10.00      B   
ATOM    953  O   LYS    40       3.016  14.882  -6.805  1.00 10.00      B   
ATOM    954  N   ASN    41       1.011  13.875  -6.639  1.00 10.00      B   
ATOM    955  HN  ASN    41       0.523  13.041  -6.461  1.00 10.00      B   
ATOM    956  CA  ASN    41       0.261  15.088  -6.941  1.00 10.00      B   
ATOM    957  CB  ASN    41      -1.173  14.760  -7.357  1.00 10.00      B   
ATOM    958  CG  ASN    41      -2.004  15.996  -7.644  1.00 10.00      B   
ATOM    959  OD1 ASN    41      -2.660  16.532  -6.756  1.00 10.00      B   
ATOM    960  ND2 ASN    41      -1.982  16.458  -8.884  1.00 10.00      B   
ATOM    961 HD21 ASN    41      -1.433  15.984  -9.547  1.00 10.00      B   
ATOM    962 HD22 ASN    41      -2.520  17.253  -9.095  1.00 10.00      B   
ATOM    963  C   ASN    41       0.273  16.030  -5.744  1.00 10.00      B   
ATOM    964  O   ASN    41       0.028  15.608  -4.613  1.00 10.00      B   
ATOM    965  N   GLU    42       0.558  17.302  -6.005  1.00 10.00      B   
ATOM    966  HN  GLU    42       0.724  17.569  -6.936  1.00 10.00      B   
ATOM    967  CA  GLU    42       0.630  18.318  -4.958  1.00 10.00      B   
ATOM    968  CB  GLU    42       0.984  19.676  -5.563  1.00 10.00      B   
ATOM    969  CG  GLU    42       1.514  20.687  -4.561  1.00 10.00      B   
ATOM    970  CD  GLU    42       1.764  22.045  -5.178  1.00 10.00      B   
ATOM    971  OE1 GLU    42       2.008  22.111  -6.403  1.00 10.00      B   
ATOM    972  OE2 GLU    42       1.724  23.055  -4.443  1.00 10.00      B   
ATOM    973  C   GLU    42      -0.672  18.419  -4.166  1.00 10.00      B   
ATOM    974  O   GLU    42      -0.669  18.352  -2.934  1.00 10.00      B   
ATOM    975  N   GLN    43      -1.785  18.562  -4.875  1.00 10.00      B   
ATOM    976  HN  GLN    43      -1.731  18.583  -5.854  1.00 10.00      B   
ATOM    977  CA  GLN    43      -3.087  18.678  -4.236  1.00 10.00      B   
ATOM    978  CB  GLN    43      -4.166  19.015  -5.269  1.00 10.00      B   
ATOM    979  CG  GLN    43      -5.535  19.318  -4.675  1.00 10.00      B   
ATOM    980  CD  GLN    43      -5.502  20.464  -3.676  1.00 10.00      B   
ATOM    981  OE1 GLN    43      -5.657  21.634  -4.040  1.00 10.00      B   
ATOM    982  NE2 GLN    43      -5.297  20.136  -2.407  1.00 10.00      B   
ATOM    983 HE21 GLN    43      -5.181  19.185  -2.187  1.00 10.00      B   
ATOM    984 HE22 GLN    43      -5.265  20.859  -1.734  1.00 10.00      B   
ATOM    985  C   GLN    43      -3.439  17.401  -3.475  1.00 10.00      B   
ATOM    986  O   GLN    43      -4.021  17.456  -2.389  1.00 10.00      B   
ATOM    987  N   MET    44      -3.081  16.256  -4.047  1.00 10.00      B   
ATOM    988  HN  MET    44      -2.641  16.275  -4.929  1.00 10.00      B   
ATOM    989  CA  MET    44      -3.353  14.971  -3.415  1.00 10.00      B   
ATOM    990  CB  MET    44      -3.095  13.811  -4.377  1.00 10.00      B   
ATOM    991  CG  MET    44      -3.478  12.455  -3.809  1.00 10.00      B   
ATOM    992  SD  MET    44      -5.206  12.390  -3.287  1.00 10.00      B   
ATOM    993  CE  MET    44      -5.194  10.923  -2.259  1.00 10.00      B   
ATOM    994  C   MET    44      -2.538  14.801  -2.138  1.00 10.00      B   
ATOM    995  O   MET    44      -3.035  14.273  -1.145  1.00 10.00      B   
ATOM    996  N   ALA    45      -1.289  15.257  -2.164  1.00 10.00      B   
ATOM    997  HN  ALA    45      -0.939  15.652  -2.994  1.00 10.00      B   
ATOM    998  CA  ALA    45      -0.418  15.169  -0.994  1.00 10.00      B   
ATOM    999  CB  ALA    45       0.974  15.680  -1.327  1.00 10.00      B   
ATOM   1000  C   ALA    45      -1.019  15.969   0.155  1.00 10.00      B   
ATOM   1001  O   ALA    45      -0.922  15.585   1.324  1.00 10.00      B   
ATOM   1002  N   GLU    46      -1.652  17.082  -0.194  1.00 10.00      B   
ATOM   1003  HN  GLU    46      -1.672  17.342  -1.140  1.00 10.00      B   
ATOM   1004  CA  GLU    46      -2.298  17.937   0.787  1.00 10.00      B   
ATOM   1005  CB  GLU    46      -2.695  19.265   0.143  1.00 10.00      B   
ATOM   1006  CG  GLU    46      -3.271  20.283   1.113  1.00 10.00      B   
ATOM   1007  CD  GLU    46      -3.773  21.522   0.406  1.00 10.00      B   
ATOM   1008  OE1 GLU    46      -2.990  22.485   0.264  1.00 10.00      B   
ATOM   1009  OE2 GLU    46      -4.951  21.530  -0.019  1.00 10.00      B   
ATOM   1010  C   GLU    46      -3.528  17.233   1.355  1.00 10.00      B   
ATOM   1011  O   GLU    46      -3.805  17.310   2.550  1.00 10.00      B   
ATOM   1012  N   LEU    47      -4.253  16.531   0.488  1.00 10.00      B   
ATOM   1013  HN  LEU    47      -3.982  16.515  -0.456  1.00 10.00      B   
ATOM   1014  CA  LEU    47      -5.444  15.790   0.898  1.00 10.00      B   
ATOM   1015  CB  LEU    47      -6.248  15.334  -0.321  1.00 10.00      B   
ATOM   1016  CG  LEU    47      -6.875  16.441  -1.174  1.00 10.00      B   
ATOM   1017  CD1 LEU    47      -7.445  15.871  -2.461  1.00 10.00      B   
ATOM   1018  CD2 LEU    47      -7.953  17.179  -0.397  1.00 10.00      B   
ATOM   1019  C   LEU    47      -5.047  14.584   1.740  1.00 10.00      B   
ATOM   1020  O   LEU    47      -5.801  14.133   2.606  1.00 10.00      B   
ATOM   1021  N   LEU    48      -3.867  14.051   1.451  1.00 10.00      B   
ATOM   1022  HN  LEU    48      -3.350  14.422   0.702  1.00 10.00      B   
ATOM   1023  CA  LEU    48      -3.322  12.919   2.185  1.00 10.00      B   
ATOM   1024  CB  LEU    48      -2.045  12.419   1.493  1.00 10.00      B   
ATOM   1025  CG  LEU    48      -1.486  11.065   1.949  1.00 10.00      B   
ATOM   1026  CD1 LEU    48      -0.793  10.367   0.793  1.00 10.00      B   
ATOM   1027  CD2 LEU    48      -0.520  11.237   3.111  1.00 10.00      B   
ATOM   1028  C   LEU    48      -3.001  13.367   3.602  1.00 10.00      B   
ATOM   1029  O   LEU    48      -3.191  12.625   4.567  1.00 10.00      B   
ATOM   1030  N   SER    49      -2.534  14.599   3.707  1.00 10.00      B   
ATOM   1031  HN  SER    49      -2.425  15.134   2.893  1.00 10.00      B   
ATOM   1032  CA  SER    49      -2.182  15.189   4.982  1.00 10.00      B   
ATOM   1033  CB  SER    49      -0.985  16.121   4.789  1.00 10.00      B   
ATOM   1034  OG  SER    49       0.019  15.481   4.012  1.00 10.00      B   
ATOM   1035  HG  SER    49      -0.227  15.520   3.077  1.00 10.00      B   
ATOM   1036  C   SER    49      -3.374  15.949   5.558  1.00 10.00      B   
ATOM   1037  O   SER    49      -3.270  17.125   5.908  1.00 10.00      B   
ATOM   1038  N   GLY    50      -4.513  15.270   5.630  1.00 10.00      B   
ATOM   1039  HN  GLY    50      -4.539  14.343   5.313  1.00 10.00      B   
ATOM   1040  CA  GLY    50      -5.715  15.878   6.162  1.00 10.00      B   
ATOM   1041  C   GLY    50      -5.638  16.082   7.661  1.00 10.00      B   
ATOM   1042  O   GLY    50      -4.663  15.682   8.301  1.00 10.00      B   
ATOM   1043  N   ALA    51      -6.664  16.700   8.225  1.00 10.00      B   
ATOM   1044  HN  ALA    51      -7.415  16.991   7.663  1.00 10.00      B   
ATOM   1045  CA  ALA    51      -6.708  16.961   9.658  1.00 10.00      B   
ATOM   1046  CB  ALA    51      -7.724  18.051   9.972  1.00 10.00      B   
ATOM   1047  C   ALA    51      -7.010  15.690  10.446  1.00 10.00      B   
ATOM   1048  O   ALA    51      -8.123  15.506  10.942  1.00 10.00      B   
ATOM   1049  N   LEU    52      -6.010  14.814  10.537  1.00 10.00      B   
ATOM   1050  HN  LEU    52      -5.159  15.029  10.093  1.00 10.00      B   
ATOM   1051  CA  LEU    52      -6.129  13.546  11.261  1.00 10.00      B   
ATOM   1052  CB  LEU    52      -6.213  13.773  12.772  1.00 10.00      B   
ATOM   1053  CG  LEU    52      -4.946  14.292  13.453  1.00 10.00      B   
ATOM   1054  CD1 LEU    52      -5.159  14.376  14.951  1.00 10.00      B   
ATOM   1055  CD2 LEU    52      -3.753  13.403  13.134  1.00 10.00      B   
ATOM   1056  C   LEU    52      -7.323  12.730  10.780  1.00 10.00      B   
ATOM   1057  O   LEU    52      -8.076  12.169  11.578  1.00 10.00      B   
ATOM   1058  N   ALA    53      -7.493  12.666   9.471  1.00 10.00      B   
ATOM   1059  HN  ALA    53      -6.860  13.126   8.882  1.00 10.00      B   
ATOM   1060  CA  ALA    53      -8.598  11.925   8.890  1.00 10.00      B   
ATOM   1061  CB  ALA    53      -9.589  12.875   8.234  1.00 10.00      B   
ATOM   1062  C   ALA    53      -8.103  10.875   7.898  1.00 10.00      B   
ATOM   1063  O   ALA    53      -8.101  11.104   6.684  1.00 10.00      B   
ATOM   1064  N   PRO    54      -7.673   9.705   8.402  1.00 10.00      B   
ATOM   1065  CA  PRO    54      -7.184   8.617   7.549  1.00 10.00      B   
ATOM   1066  CB  PRO    54      -6.720   7.547   8.548  1.00 10.00      B   
ATOM   1067  CG  PRO    54      -7.446   7.858   9.812  1.00 10.00      B   
ATOM   1068  CD  PRO    54      -7.631   9.348   9.834  1.00 10.00      B   
ATOM   1069  C   PRO    54      -8.303   8.077   6.662  1.00 10.00      B   
ATOM   1070  O   PRO    54      -8.063   7.640   5.537  1.00 10.00      B   
ATOM   1071  N   GLU    55      -9.531   8.142   7.176  1.00 10.00      B   
ATOM   1072  HN  GLU    55      -9.648   8.512   8.074  1.00 10.00      B   
ATOM   1073  CA  GLU    55     -10.703   7.671   6.449  1.00 10.00      B   
ATOM   1074  CB  GLU    55     -11.950   7.812   7.321  1.00 10.00      B   
ATOM   1075  CG  GLU    55     -11.741   7.388   8.765  1.00 10.00      B   
ATOM   1076  CD  GLU    55     -13.011   7.475   9.584  1.00 10.00      B   
ATOM   1077  OE1 GLU    55     -13.579   8.583   9.694  1.00 10.00      B   
ATOM   1078  OE2 GLU    55     -13.444   6.436  10.124  1.00 10.00      B   
ATOM   1079  C   GLU    55     -10.881   8.464   5.162  1.00 10.00      B   
ATOM   1080  O   GLU    55     -10.997   7.892   4.075  1.00 10.00      B   
ATOM   1081  N   THR    56     -10.880   9.788   5.294  1.00 10.00      B   
ATOM   1082  HN  THR    56     -10.779  10.181   6.187  1.00 10.00      B   
ATOM   1083  CA  THR    56     -11.028  10.671   4.149  1.00 10.00      B   
ATOM   1084  CB  THR    56     -11.037  12.147   4.592  1.00 10.00      B   
ATOM   1085  OG1 THR    56     -11.808  12.267   5.794  1.00 10.00      B   
ATOM   1086  HG1 THR    56     -12.722  12.006   5.611  1.00 10.00      B   
ATOM   1087  CG2 THR    56     -11.656  13.024   3.514  1.00 10.00      B   
ATOM   1088  C   THR    56      -9.892  10.443   3.154  1.00 10.00      B   
ATOM   1089  O   THR    56     -10.102  10.461   1.943  1.00 10.00      B   
ATOM   1090  N   LEU    57      -8.694  10.210   3.676  1.00 10.00      B   
ATOM   1091  HN  LEU    57      -8.593  10.201   4.652  1.00 10.00      B   
ATOM   1092  CA  LEU    57      -7.528   9.962   2.840  1.00 10.00      B   
ATOM   1093  CB  LEU    57      -6.266   9.855   3.707  1.00 10.00      B   
ATOM   1094  CG  LEU    57      -5.072   9.104   3.106  1.00 10.00      B   
ATOM   1095  CD1 LEU    57      -4.611   9.752   1.809  1.00 10.00      B   
ATOM   1096  CD2 LEU    57      -3.929   9.026   4.109  1.00 10.00      B   
ATOM   1097  C   LEU    57      -7.720   8.695   2.010  1.00 10.00      B   
ATOM   1098  O   LEU    57      -7.581   8.720   0.785  1.00 10.00      B   
ATOM   1099  N   ALA    58      -8.056   7.601   2.682  1.00 10.00      B   
ATOM   1100  HN  ALA    58      -8.166   7.653   3.660  1.00 10.00      B   
ATOM   1101  CA  ALA    58      -8.264   6.324   2.014  1.00 10.00      B   
ATOM   1102  CB  ALA    58      -8.572   5.239   3.034  1.00 10.00      B   
ATOM   1103  C   ALA    58      -9.384   6.419   0.988  1.00 10.00      B   
ATOM   1104  O   ALA    58      -9.220   6.010  -0.163  1.00 10.00      B   
ATOM   1105  N   GLU    59     -10.511   6.984   1.405  1.00 10.00      B   
ATOM   1106  HN  GLU    59     -10.567   7.306   2.334  1.00 10.00      B   
ATOM   1107  CA  GLU    59     -11.669   7.132   0.534  1.00 10.00      B   
ATOM   1108  CB  GLU    59     -12.836   7.772   1.287  1.00 10.00      B   
ATOM   1109  CG  GLU    59     -14.174   7.627   0.582  1.00 10.00      B   
ATOM   1110  CD  GLU    59     -15.185   8.658   1.030  1.00 10.00      B   
ATOM   1111  OE1 GLU    59     -15.313   8.881   2.250  1.00 10.00      B   
ATOM   1112  OE2 GLU    59     -15.871   9.240   0.163  1.00 10.00      B   
ATOM   1113  C   GLU    59     -11.335   7.958  -0.703  1.00 10.00      B   
ATOM   1114  O   GLU    59     -11.624   7.549  -1.828  1.00 10.00      B   
ATOM   1115  N   SER    60     -10.709   9.113  -0.494  1.00 10.00      B   
ATOM   1116  HN  SER    60     -10.488   9.379   0.426  1.00 10.00      B   
ATOM   1117  CA  SER    60     -10.343   9.992  -1.598  1.00 10.00      B   
ATOM   1118  CB  SER    60      -9.710  11.282  -1.075  1.00 10.00      B   
ATOM   1119  OG  SER    60     -10.586  11.942  -0.174  1.00 10.00      B   
ATOM   1120  HG  SER    60     -10.589  11.470   0.670  1.00 10.00      B   
ATOM   1121  C   SER    60      -9.404   9.290  -2.572  1.00 10.00      B   
ATOM   1122  O   SER    60      -9.525   9.446  -3.785  1.00 10.00      B   
ATOM   1123  N   PHE    61      -8.479   8.502  -2.034  1.00 10.00      B   
ATOM   1124  HN  PHE    61      -8.439   8.407  -1.054  1.00 10.00      B   
ATOM   1125  CA  PHE    61      -7.528   7.776  -2.860  1.00 10.00      B   
ATOM   1126  CB  PHE    61      -6.494   7.055  -1.995  1.00 10.00      B   
ATOM   1127  CG  PHE    61      -5.327   6.520  -2.775  1.00 10.00      B   
ATOM   1128  CD1 PHE    61      -4.436   7.383  -3.396  1.00 10.00      B   
ATOM   1129  CD2 PHE    61      -5.121   5.155  -2.890  1.00 10.00      B   
ATOM   1130  CE1 PHE    61      -3.363   6.896  -4.117  1.00 10.00      B   
ATOM   1131  CE2 PHE    61      -4.048   4.660  -3.608  1.00 10.00      B   
ATOM   1132  CZ  PHE    61      -3.169   5.532  -4.222  1.00 10.00      B   
ATOM   1133  C   PHE    61      -8.250   6.782  -3.766  1.00 10.00      B   
ATOM   1134  O   PHE    61      -7.984   6.721  -4.965  1.00 10.00      B   
ATOM   1135  N   ILE    62      -9.171   6.014  -3.185  1.00 10.00      B   
ATOM   1136  HN  ILE    62      -9.334   6.112  -2.220  1.00 10.00      B   
ATOM   1137  CA  ILE    62      -9.940   5.026  -3.936  1.00 10.00      B   
ATOM   1138  CB  ILE    62     -10.823   4.161  -3.005  1.00 10.00      B   
ATOM   1139  CG1 ILE    62      -9.971   3.504  -1.916  1.00 10.00      B   
ATOM   1140  CG2 ILE    62     -11.575   3.104  -3.805  1.00 10.00      B   
ATOM   1141  CD1 ILE    62     -10.778   2.795  -0.846  1.00 10.00      B   
ATOM   1142  C   ILE    62     -10.829   5.714  -4.975  1.00 10.00      B   
ATOM   1143  O   ILE    62     -10.892   5.290  -6.131  1.00 10.00      B   
ATOM   1144  N   ALA    63     -11.499   6.787  -4.554  1.00 10.00      B   
ATOM   1145  HN  ALA    63     -11.395   7.075  -3.620  1.00 10.00      B   
ATOM   1146  CA  ALA    63     -12.392   7.544  -5.429  1.00 10.00      B   
ATOM   1147  CB  ALA    63     -13.085   8.653  -4.652  1.00 10.00      B   
ATOM   1148  C   ALA    63     -11.656   8.114  -6.636  1.00 10.00      B   
ATOM   1149  O   ALA    63     -12.194   8.140  -7.744  1.00 10.00      B   
ATOM   1150  N   VAL    64     -10.431   8.576  -6.416  1.00 10.00      B   
ATOM   1151  HN  VAL    64     -10.064   8.544  -5.504  1.00 10.00      B   
ATOM   1152  CA  VAL    64      -9.624   9.143  -7.489  1.00 10.00      B   
ATOM   1153  CB  VAL    64      -8.483  10.030  -6.943  1.00 10.00      B   
ATOM   1154  CG1 VAL    64      -7.500  10.405  -8.042  1.00 10.00      B   
ATOM   1155  CG2 VAL    64      -9.058  11.286  -6.312  1.00 10.00      B   
ATOM   1156  C   VAL    64      -9.062   8.056  -8.403  1.00 10.00      B   
ATOM   1157  O   VAL    64      -9.087   8.194  -9.626  1.00 10.00      B   
ATOM   1158  N   CYS    65      -8.570   6.975  -7.810  1.00 10.00      B   
ATOM   1159  HN  CYS    65      -8.588   6.914  -6.832  1.00 10.00      B   
ATOM   1160  CA  CYS    65      -8.003   5.875  -8.582  1.00 10.00      B   
ATOM   1161  CB  CYS    65      -7.395   4.816  -7.664  1.00 10.00      B   
ATOM   1162  SG  CYS    65      -5.991   5.397  -6.686  1.00 10.00      B   
ATOM   1163  HG  CYS    65      -6.467   6.174  -5.722  1.00 10.00      B   
ATOM   1164  C   CYS    65      -9.043   5.249  -9.507  1.00 10.00      B   
ATOM   1165  O   CYS    65      -8.823   5.143 -10.716  1.00 10.00      B   
ATOM   1166  N   GLY    66     -10.173   4.841  -8.941  1.00 10.00      B   
ATOM   1167  HN  GLY    66     -10.293   4.936  -7.966  1.00 10.00      B   
ATOM   1168  CA  GLY    66     -11.223   4.246  -9.741  1.00 10.00      B   
ATOM   1169  C   GLY    66     -11.930   3.112  -9.024  1.00 10.00      B   
ATOM   1170  O   GLY    66     -11.526   2.708  -7.934  1.00 10.00      B   
ATOM   1171  N   GLU    67     -12.981   2.598  -9.638  1.00 10.00      B   
ATOM   1172  HN  GLU    67     -13.252   2.964 -10.513  1.00 10.00      B   
ATOM   1173  CA  GLU    67     -13.758   1.510  -9.061  1.00 10.00      B   
ATOM   1174  CB  GLU    67     -15.263   1.764  -9.226  1.00 10.00      B   
ATOM   1175  CG  GLU    67     -15.721   1.974 -10.664  1.00 10.00      B   
ATOM   1176  CD  GLU    67     -15.388   3.352 -11.198  1.00 10.00      B   
ATOM   1177  OE1 GLU    67     -14.302   3.517 -11.793  1.00 10.00      B   
ATOM   1178  OE2 GLU    67     -16.207   4.276 -11.022  1.00 10.00      B   
ATOM   1179  C   GLU    67     -13.374   0.162  -9.664  1.00 10.00      B   
ATOM   1180  O   GLU    67     -14.025  -0.853  -9.408  1.00 10.00      B   
ATOM   1181  N   GLN    68     -12.303   0.150 -10.454  1.00 10.00      B   
ATOM   1182  HN  GLN    68     -11.816   0.987 -10.614  1.00 10.00      B   
ATOM   1183  CA  GLN    68     -11.831  -1.077 -11.088  1.00 10.00      B   
ATOM   1184  CB  GLN    68     -11.279  -0.784 -12.484  1.00 10.00      B   
ATOM   1185  CG  GLN    68     -12.348  -0.703 -13.559  1.00 10.00      B   
ATOM   1186  CD  GLN    68     -12.969  -2.052 -13.864  1.00 10.00      B   
ATOM   1187  OE1 GLN    68     -12.316  -3.091 -13.754  1.00 10.00      B   
ATOM   1188  NE2 GLN    68     -14.233  -2.050 -14.251  1.00 10.00      B   
ATOM   1189 HE21 GLN    68     -14.699  -1.186 -14.319  1.00 10.00      B   
ATOM   1190 HE22 GLN    68     -14.655  -2.911 -14.456  1.00 10.00      B   
ATOM   1191  C   GLN    68     -10.774  -1.759 -10.229  1.00 10.00      B   
ATOM   1192  O   GLN    68     -10.014  -2.607 -10.702  1.00 10.00      B   
ATOM   1193  N   LEU    69     -10.736  -1.384  -8.960  1.00 10.00      B   
ATOM   1194  HN  LEU    69     -11.376  -0.714  -8.644  1.00 10.00      B   
ATOM   1195  CA  LEU    69      -9.781  -1.950  -8.023  1.00 10.00      B   
ATOM   1196  CB  LEU    69      -9.375  -0.906  -6.978  1.00 10.00      B   
ATOM   1197  CG  LEU    69      -8.786   0.403  -7.511  1.00 10.00      B   
ATOM   1198  CD1 LEU    69      -8.595   1.398  -6.377  1.00 10.00      B   
ATOM   1199  CD2 LEU    69      -7.470   0.149  -8.230  1.00 10.00      B   
ATOM   1200  C   LEU    69     -10.378  -3.169  -7.330  1.00 10.00      B   
ATOM   1201  O   LEU    69     -11.555  -3.166  -6.955  1.00 10.00      B   
ATOM   1202  N   ASP    70      -9.565  -4.206  -7.179  1.00 10.00      B   
ATOM   1203  HN  ASP    70      -8.654  -4.145  -7.528  1.00 10.00      B   
ATOM   1204  CA  ASP    70      -9.991  -5.439  -6.518  1.00 10.00      B   
ATOM   1205  CB  ASP    70      -8.854  -6.468  -6.547  1.00 10.00      B   
ATOM   1206  CG  ASP    70      -9.238  -7.810  -5.948  1.00 10.00      B   
ATOM   1207  OD1 ASP    70      -9.605  -8.724  -6.713  1.00 10.00      B   
ATOM   1208  OD2 ASP    70      -9.153  -7.966  -4.712  1.00 10.00      B   
ATOM   1209  C   ASP    70     -10.396  -5.148  -5.076  1.00 10.00      B   
ATOM   1210  O   ASP    70      -9.889  -4.203  -4.466  1.00 10.00      B   
ATOM   1211  N   GLU    71     -11.304  -5.955  -4.538  1.00 10.00      B   
ATOM   1212  HN  GLU    71     -11.661  -6.694  -5.075  1.00 10.00      B   
ATOM   1213  CA  GLU    71     -11.781  -5.776  -3.166  1.00 10.00      B   
ATOM   1214  CB  GLU    71     -12.781  -6.865  -2.779  1.00 10.00      B   
ATOM   1215  CG  GLU    71     -13.999  -6.955  -3.683  1.00 10.00      B   
ATOM   1216  CD  GLU    71     -15.053  -7.900  -3.137  1.00 10.00      B   
ATOM   1217  OE1 GLU    71     -14.697  -8.814  -2.359  1.00 10.00      B   
ATOM   1218  OE2 GLU    71     -16.246  -7.730  -3.468  1.00 10.00      B   
ATOM   1219  C   GLU    71     -10.622  -5.750  -2.170  1.00 10.00      B   
ATOM   1220  O   GLU    71     -10.608  -4.936  -1.243  1.00 10.00      B   
ATOM   1221  N   ASN    72      -9.641  -6.624  -2.379  1.00 10.00      B   
ATOM   1222  HN  ASN    72      -9.696  -7.237  -3.150  1.00 10.00      B   
ATOM   1223  CA  ASN    72      -8.476  -6.688  -1.502  1.00 10.00      B   
ATOM   1224  CB  ASN    72      -7.603  -7.900  -1.833  1.00 10.00      B   
ATOM   1225  CG  ASN    72      -8.060  -9.173  -1.145  1.00 10.00      B   
ATOM   1226  OD1 ASN    72      -8.704  -9.135  -0.097  1.00 10.00      B   
ATOM   1227  ND2 ASN    72      -7.727 -10.312  -1.732  1.00 10.00      B   
ATOM   1228 HD21 ASN    72      -7.213 -10.269  -2.570  1.00 10.00      B   
ATOM   1229 HD22 ASN    72      -8.000 -11.151  -1.307  1.00 10.00      B   
ATOM   1230  C   ASN    72      -7.655  -5.414  -1.633  1.00 10.00      B   
ATOM   1231  O   ASN    72      -7.144  -4.890  -0.643  1.00 10.00      B   
ATOM   1232  N   GLY    73      -7.554  -4.912  -2.861  1.00 10.00      B   
ATOM   1233  HN  GLY    73      -8.000  -5.371  -3.604  1.00 10.00      B   
ATOM   1234  CA  GLY    73      -6.805  -3.697  -3.114  1.00 10.00      B   
ATOM   1235  C   GLY    73      -7.385  -2.516  -2.364  1.00 10.00      B   
ATOM   1236  O   GLY    73      -6.654  -1.756  -1.731  1.00 10.00      B   
ATOM   1237  N   GLN    74      -8.707  -2.379  -2.414  1.00 10.00      B   
ATOM   1238  HN  GLN    74      -9.238  -3.029  -2.927  1.00 10.00      B   
ATOM   1239  CA  GLN    74      -9.389  -1.288  -1.723  1.00 10.00      B   
ATOM   1240  CB  GLN    74     -10.875  -1.256  -2.086  1.00 10.00      B   
ATOM   1241  CG  GLN    74     -11.158  -1.191  -3.578  1.00 10.00      B   
ATOM   1242  CD  GLN    74     -12.620  -0.924  -3.878  1.00 10.00      B   
ATOM   1243  OE1 GLN    74     -13.295  -0.203  -3.140  1.00 10.00      B   
ATOM   1244  NE2 GLN    74     -13.122  -1.510  -4.957  1.00 10.00      B   
ATOM   1245 HE21 GLN    74     -12.528  -2.080  -5.498  1.00 10.00      B   
ATOM   1246 HE22 GLN    74     -14.066  -1.354  -5.172  1.00 10.00      B   
ATOM   1247  C   GLN    74      -9.227  -1.440  -0.214  1.00 10.00      B   
ATOM   1248  O   GLN    74      -9.010  -0.464   0.504  1.00 10.00      B   
ATOM   1249  N   ASN    75      -9.318  -2.680   0.252  1.00 10.00      B   
ATOM   1250  HN  ASN    75      -9.487  -3.413  -0.378  1.00 10.00      B   
ATOM   1251  CA  ASN    75      -9.178  -2.985   1.669  1.00 10.00      B   
ATOM   1252  CB  ASN    75      -9.421  -4.477   1.911  1.00 10.00      B   
ATOM   1253  CG  ASN    75     -10.845  -4.794   2.327  1.00 10.00      B   
ATOM   1254  OD1 ASN    75     -11.159  -4.855   3.517  1.00 10.00      B   
ATOM   1255  ND2 ASN    75     -11.714  -5.011   1.353  1.00 10.00      B   
ATOM   1256 HD21 ASN    75     -11.396  -4.955   0.423  1.00 10.00      B   
ATOM   1257 HD22 ASN    75     -12.639  -5.226   1.600  1.00 10.00      B   
ATOM   1258  C   ASN    75      -7.788  -2.607   2.165  1.00 10.00      B   
ATOM   1259  O   ASN    75      -7.626  -2.101   3.279  1.00 10.00      B   
ATOM   1260  N   LEU    76      -6.790  -2.850   1.324  1.00 10.00      B   
ATOM   1261  HN  LEU    76      -6.989  -3.260   0.455  1.00 10.00      B   
ATOM   1262  CA  LEU    76      -5.406  -2.539   1.655  1.00 10.00      B   
ATOM   1263  CB  LEU    76      -4.465  -3.094   0.579  1.00 10.00      B   
ATOM   1264  CG  LEU    76      -2.964  -2.983   0.862  1.00 10.00      B   
ATOM   1265  CD1 LEU    76      -2.578  -3.825   2.068  1.00 10.00      B   
ATOM   1266  CD2 LEU    76      -2.159  -3.393  -0.361  1.00 10.00      B   
ATOM   1267  C   LEU    76      -5.210  -1.034   1.806  1.00 10.00      B   
ATOM   1268  O   LEU    76      -4.521  -0.579   2.718  1.00 10.00      B   
ATOM   1269  N   ILE    77      -5.843  -0.270   0.918  1.00 10.00      B   
ATOM   1270  HN  ILE    77      -6.396  -0.701   0.228  1.00 10.00      B   
ATOM   1271  CA  ILE    77      -5.743   1.187   0.937  1.00 10.00      B   
ATOM   1272  CB  ILE    77      -6.573   1.832  -0.195  1.00 10.00      B   
ATOM   1273  CG1 ILE    77      -6.046   1.377  -1.558  1.00 10.00      B   
ATOM   1274  CG2 ILE    77      -6.541   3.352  -0.089  1.00 10.00      B   
ATOM   1275  CD1 ILE    77      -6.926   1.771  -2.725  1.00 10.00      B   
ATOM   1276  C   ILE    77      -6.178   1.757   2.284  1.00 10.00      B   
ATOM   1277  O   ILE    77      -5.442   2.528   2.904  1.00 10.00      B   
ATOM   1278  N   ARG    78      -7.360   1.354   2.740  1.00 10.00      B   
ATOM   1279  HN  ARG    78      -7.889   0.723   2.202  1.00 10.00      B   
ATOM   1280  CA  ARG    78      -7.895   1.825   4.017  1.00 10.00      B   
ATOM   1281  CB  ARG    78      -9.276   1.216   4.286  1.00 10.00      B   
ATOM   1282  CG  ARG    78      -9.837   1.526   5.668  1.00 10.00      B   
ATOM   1283  CD  ARG    78     -10.092   0.253   6.458  1.00 10.00      B   
ATOM   1284  NE  ARG    78      -9.701   0.386   7.860  1.00 10.00      B   
ATOM   1285  HE  ARG    78      -9.381   1.271   8.157  1.00 10.00      B   
ATOM   1286  CZ  ARG    78      -9.756  -0.609   8.746  1.00 10.00      B   
ATOM   1287  NH1 ARG    78     -10.195  -1.811   8.386  1.00 10.00      B   
ATOM   1288 HH11 ARG    78     -10.500  -1.990   7.398  1.00 10.00      B   
ATOM   1289 HH12 ARG    78     -10.230  -2.585   9.086  1.00 10.00      B   
ATOM   1290  NH2 ARG    78      -9.375  -0.403   9.998  1.00 10.00      B   
ATOM   1291 HH21 ARG    78      -9.419  -1.178  10.694  1.00 10.00      B   
ATOM   1292 HH22 ARG    78      -9.023   0.542  10.301  1.00 10.00      B   
ATOM   1293  C   ARG    78      -6.947   1.504   5.169  1.00 10.00      B   
ATOM   1294  O   ARG    78      -6.614   2.370   5.976  1.00 10.00      B   
ATOM   1295  N   VAL    79      -6.499   0.262   5.226  1.00 10.00      B   
ATOM   1296  HN  VAL    79      -6.775  -0.379   4.537  1.00 10.00      B   
ATOM   1297  CA  VAL    79      -5.599  -0.174   6.286  1.00 10.00      B   
ATOM   1298  CB  VAL    79      -5.405  -1.704   6.263  1.00 10.00      B   
ATOM   1299  CG1 VAL    79      -4.420  -2.147   7.335  1.00 10.00      B   
ATOM   1300  CG2 VAL    79      -6.744  -2.393   6.465  1.00 10.00      B   
ATOM   1301  C   VAL    79      -4.258   0.564   6.224  1.00 10.00      B   
ATOM   1302  O   VAL    79      -3.713   0.971   7.255  1.00 10.00      B   
ATOM   1303  N   MET    80      -3.739   0.753   5.016  1.00 10.00      B   
ATOM   1304  HN  MET    80      -4.215   0.403   4.227  1.00 10.00      B   
ATOM   1305  CA  MET    80      -2.473   1.460   4.836  1.00 10.00      B   
ATOM   1306  CB  MET    80      -2.000   1.400   3.380  1.00 10.00      B   
ATOM   1307  CG  MET    80      -1.425   0.059   2.954  1.00 10.00      B   
ATOM   1308  SD  MET    80      -0.807   0.079   1.262  1.00 10.00      B   
ATOM   1309  CE  MET    80       0.669   1.075   1.453  1.00 10.00      B   
ATOM   1310  C   MET    80      -2.611   2.914   5.271  1.00 10.00      B   
ATOM   1311  O   MET    80      -1.694   3.488   5.864  1.00 10.00      B   
ATOM   1312  N   ALA    81      -3.767   3.503   4.969  1.00 10.00      B   
ATOM   1313  HN  ALA    81      -4.453   2.992   4.480  1.00 10.00      B   
ATOM   1314  CA  ALA    81      -4.045   4.887   5.332  1.00 10.00      B   
ATOM   1315  CB  ALA    81      -5.311   5.372   4.649  1.00 10.00      B   
ATOM   1316  C   ALA    81      -4.174   5.028   6.842  1.00 10.00      B   
ATOM   1317  O   ALA    81      -3.697   6.002   7.426  1.00 10.00      B   
ATOM   1318  N   GLU    82      -4.815   4.045   7.468  1.00 10.00      B   
ATOM   1319  HN  GLU    82      -5.191   3.309   6.939  1.00 10.00      B   
ATOM   1320  CA  GLU    82      -4.997   4.040   8.912  1.00 10.00      B   
ATOM   1321  CB  GLU    82      -5.847   2.842   9.340  1.00 10.00      B   
ATOM   1322  CG  GLU    82      -6.143   2.794  10.829  1.00 10.00      B   
ATOM   1323  CD  GLU    82      -7.020   1.621  11.208  1.00 10.00      B   
ATOM   1324  OE1 GLU    82      -6.476   0.568  11.612  1.00 10.00      B   
ATOM   1325  OE2 GLU    82      -8.261   1.744  11.107  1.00 10.00      B   
ATOM   1326  C   GLU    82      -3.643   4.002   9.612  1.00 10.00      B   
ATOM   1327  O   GLU    82      -3.429   4.682  10.618  1.00 10.00      B   
ATOM   1328  N   ASN    83      -2.728   3.209   9.060  1.00 10.00      B   
ATOM   1329  HN  ASN    83      -2.974   2.679   8.271  1.00 10.00      B   
ATOM   1330  CA  ASN    83      -1.378   3.086   9.607  1.00 10.00      B   
ATOM   1331  CB  ASN    83      -0.667   1.866   8.997  1.00 10.00      B   
ATOM   1332  CG  ASN    83       0.407   1.278   9.899  1.00 10.00      B   
ATOM   1333  OD1 ASN    83       0.909   1.939  10.807  1.00 10.00      B   
ATOM   1334  ND2 ASN    83       0.774   0.028   9.646  1.00 10.00      B   
ATOM   1335 HD21 ASN    83       0.337  -0.446   8.902  1.00 10.00      B   
ATOM   1336 HD22 ASN    83       1.464  -0.377  10.214  1.00 10.00      B   
ATOM   1337  C   ASN    83      -0.578   4.353   9.307  1.00 10.00      B   
ATOM   1338  O   ASN    83       0.483   4.591   9.883  1.00 10.00      B   
ATOM   1339  N   GLY    84      -1.100   5.162   8.390  1.00 10.00      B   
ATOM   1340  HN  GLY    84      -1.953   4.923   7.972  1.00 10.00      B   
ATOM   1341  CA  GLY    84      -0.440   6.393   8.012  1.00 10.00      B   
ATOM   1342  C   GLY    84       0.776   6.132   7.157  1.00 10.00      B   
ATOM   1343  O   GLY    84       1.697   6.946   7.102  1.00 10.00      B   
ATOM   1344  N   ARG    85       0.784   4.989   6.488  1.00 10.00      B   
ATOM   1345  HN  ARG    85       0.008   4.388   6.553  1.00 10.00      B   
ATOM   1346  CA  ARG    85       1.906   4.611   5.645  1.00 10.00      B   
ATOM   1347  CB  ARG    85       2.567   3.335   6.173  1.00 10.00      B   
ATOM   1348  CG  ARG    85       3.109   3.444   7.593  1.00 10.00      B   
ATOM   1349  CD  ARG    85       4.327   4.353   7.669  1.00 10.00      B   
ATOM   1350  NE  ARG    85       3.962   5.741   7.941  1.00 10.00      B   
ATOM   1351  HE  ARG    85       3.217   6.126   7.415  1.00 10.00      B   
ATOM   1352  CZ  ARG    85       4.567   6.507   8.847  1.00 10.00      B   
ATOM   1353  NH1 ARG    85       5.564   6.023   9.576  1.00 10.00      B   
ATOM   1354 HH11 ARG    85       5.886   5.038   9.445  1.00 10.00      B   
ATOM   1355 HH12 ARG    85       6.034   6.625  10.284  1.00 10.00      B   
ATOM   1356  NH2 ARG    85       4.160   7.756   9.033  1.00 10.00      B   
ATOM   1357 HH21 ARG    85       4.629   8.361   9.744  1.00 10.00      B   
ATOM   1358 HH22 ARG    85       3.368   8.139   8.470  1.00 10.00      B   
ATOM   1359  C   ARG    85       1.462   4.424   4.201  1.00 10.00      B   
ATOM   1360  O   ARG    85       2.111   3.721   3.425  1.00 10.00      B   
ATOM   1361  N   LEU    86       0.361   5.077   3.842  1.00 10.00      B   
ATOM   1362  HN  LEU    86      -0.099   5.642   4.504  1.00 10.00      B   
ATOM   1363  CA  LEU    86      -0.174   4.995   2.486  1.00 10.00      B   
ATOM   1364  CB  LEU    86      -1.636   5.456   2.454  1.00 10.00      B   
ATOM   1365  CG  LEU    86      -2.366   5.320   1.113  1.00 10.00      B   
ATOM   1366  CD1 LEU    86      -2.475   3.860   0.693  1.00 10.00      B   
ATOM   1367  CD2 LEU    86      -3.739   5.969   1.175  1.00 10.00      B   
ATOM   1368  C   LEU    86       0.671   5.847   1.548  1.00 10.00      B   
ATOM   1369  O   LEU    86       0.579   5.739   0.329  1.00 10.00      B   
ATOM   1370  N   ASN    87       1.503   6.690   2.139  1.00 10.00      B   
ATOM   1371  HN  ASN    87       1.527   6.722   3.119  1.00 10.00      B   
ATOM   1372  CA  ASN    87       2.386   7.571   1.389  1.00 10.00      B   
ATOM   1373  CB  ASN    87       2.793   8.777   2.247  1.00 10.00      B   
ATOM   1374  CG  ASN    87       3.544   8.390   3.514  1.00 10.00      B   
ATOM   1375  OD1 ASN    87       3.322   7.323   4.087  1.00 10.00      B   
ATOM   1376  ND2 ASN    87       4.435   9.257   3.963  1.00 10.00      B   
ATOM   1377 HD21 ASN    87       4.564  10.095   3.464  1.00 10.00      B   
ATOM   1378 HD22 ASN    87       4.928   9.032   4.777  1.00 10.00      B   
ATOM   1379  C   ASN    87       3.633   6.822   0.927  1.00 10.00      B   
ATOM   1380  O   ASN    87       4.415   7.332   0.127  1.00 10.00      B   
ATOM   1381  N   ALA    88       3.797   5.598   1.420  1.00 10.00      B   
ATOM   1382  HN  ALA    88       3.123   5.241   2.036  1.00 10.00      B   
ATOM   1383  CA  ALA    88       4.948   4.772   1.078  1.00 10.00      B   
ATOM   1384  CB  ALA    88       5.343   3.906   2.267  1.00 10.00      B   
ATOM   1385  C   ALA    88       4.676   3.906  -0.153  1.00 10.00      B   
ATOM   1386  O   ALA    88       5.217   2.806  -0.282  1.00 10.00      B   
ATOM   1387  N   LEU    89       3.841   4.413  -1.057  1.00 10.00      B   
ATOM   1388  HN  LEU    89       3.446   5.292  -0.894  1.00 10.00      B   
ATOM   1389  CA  LEU    89       3.501   3.696  -2.283  1.00 10.00      B   
ATOM   1390  CB  LEU    89       2.423   4.428  -3.086  1.00 10.00      B   
ATOM   1391  CG  LEU    89       1.049   4.512  -2.428  1.00 10.00      B   
ATOM   1392  CD1 LEU    89       0.149   5.451  -3.208  1.00 10.00      B   
ATOM   1393  CD2 LEU    89       0.418   3.133  -2.319  1.00 10.00      B   
ATOM   1394  C   LEU    89       4.737   3.412  -3.147  1.00 10.00      B   
ATOM   1395  O   LEU    89       4.972   2.260  -3.514  1.00 10.00      B   
ATOM   1396  N   PRO    90       5.550   4.444  -3.491  1.00 10.00      B   
ATOM   1397  CA  PRO    90       6.762   4.245  -4.299  1.00 10.00      B   
ATOM   1398  CB  PRO    90       7.371   5.648  -4.402  1.00 10.00      B   
ATOM   1399  CG  PRO    90       6.238   6.574  -4.135  1.00 10.00      B   
ATOM   1400  CD  PRO    90       5.358   5.868  -3.149  1.00 10.00      B   
ATOM   1401  C   PRO    90       7.742   3.301  -3.605  1.00 10.00      B   
ATOM   1402  O   PRO    90       8.488   2.571  -4.259  1.00 10.00      B   
ATOM   1403  N   ASP    91       7.725   3.326  -2.273  1.00 10.00      B   
ATOM   1404  HN  ASP    91       7.107   3.937  -1.819  1.00 10.00      B   
ATOM   1405  CA  ASP    91       8.591   2.472  -1.467  1.00 10.00      B   
ATOM   1406  CB  ASP    91       8.382   2.766   0.024  1.00 10.00      B   
ATOM   1407  CG  ASP    91       9.264   3.874   0.566  1.00 10.00      B   
ATOM   1408  OD1 ASP    91       9.226   5.000   0.017  1.00 10.00      B   
ATOM   1409  OD2 ASP    91       9.988   3.627   1.554  1.00 10.00      B   
ATOM   1410  C   ASP    91       8.273   1.008  -1.742  1.00 10.00      B   
ATOM   1411  O   ASP    91       9.161   0.213  -2.067  1.00 10.00      B   
ATOM   1412  N   VAL    92       6.991   0.668  -1.616  1.00 10.00      B   
ATOM   1413  HN  VAL    92       6.343   1.358  -1.345  1.00 10.00      B   
ATOM   1414  CA  VAL    92       6.515  -0.689  -1.859  1.00 10.00      B   
ATOM   1415  CB  VAL    92       5.026  -0.844  -1.468  1.00 10.00      B   
ATOM   1416  CG1 VAL    92       4.514  -2.245  -1.778  1.00 10.00      B   
ATOM   1417  CG2 VAL    92       4.828  -0.517   0.004  1.00 10.00      B   
ATOM   1418  C   VAL    92       6.697  -1.053  -3.329  1.00 10.00      B   
ATOM   1419  O   VAL    92       7.148  -2.150  -3.655  1.00 10.00      B   
ATOM   1420  N   LEU    93       6.360  -0.113  -4.207  1.00 10.00      B   
ATOM   1421  HN  LEU    93       6.009   0.746  -3.875  1.00 10.00      B   
ATOM   1422  CA  LEU    93       6.483  -0.316  -5.647  1.00 10.00      B   
ATOM   1423  CB  LEU    93       6.045   0.945  -6.403  1.00 10.00      B   
ATOM   1424  CG  LEU    93       6.357   0.993  -7.902  1.00 10.00      B   
ATOM   1425  CD1 LEU    93       5.554  -0.055  -8.662  1.00 10.00      B   
ATOM   1426  CD2 LEU    93       6.088   2.382  -8.456  1.00 10.00      B   
ATOM   1427  C   LEU    93       7.906  -0.701  -6.036  1.00 10.00      B   
ATOM   1428  O   LEU    93       8.118  -1.662  -6.774  1.00 10.00      B   
ATOM   1429  N   GLU    94       8.879   0.041  -5.527  1.00 10.00      B   
ATOM   1430  HN  GLU    94       8.651   0.795  -4.934  1.00 10.00      B   
ATOM   1431  CA  GLU    94      10.278  -0.231  -5.828  1.00 10.00      B   
ATOM   1432  CB  GLU    94      11.177   0.848  -5.230  1.00 10.00      B   
ATOM   1433  CG  GLU    94      12.653   0.627  -5.498  1.00 10.00      B   
ATOM   1434  CD  GLU    94      13.534   1.632  -4.794  1.00 10.00      B   
ATOM   1435  OE1 GLU    94      13.272   1.932  -3.607  1.00 10.00      B   
ATOM   1436  OE2 GLU    94      14.504   2.111  -5.418  1.00 10.00      B   
ATOM   1437  C   GLU    94      10.692  -1.609  -5.318  1.00 10.00      B   
ATOM   1438  O   GLU    94      11.351  -2.375  -6.025  1.00 10.00      B   
ATOM   1439  N   GLN    95      10.288  -1.922  -4.095  1.00 10.00      B   
ATOM   1440  HN  GLN    95       9.760  -1.274  -3.585  1.00 10.00      B   
ATOM   1441  CA  GLN    95      10.612  -3.207  -3.492  1.00 10.00      B   
ATOM   1442  CB  GLN    95      10.151  -3.257  -2.033  1.00 10.00      B   
ATOM   1443  CG  GLN    95      10.739  -4.418  -1.244  1.00 10.00      B   
ATOM   1444  CD  GLN    95      12.241  -4.304  -1.068  1.00 10.00      B   
ATOM   1445  OE1 GLN    95      12.781  -3.210  -0.902  1.00 10.00      B   
ATOM   1446  NE2 GLN    95      12.930  -5.432  -1.107  1.00 10.00      B   
ATOM   1447 HE21 GLN    95      12.443  -6.271  -1.245  1.00 10.00      B   
ATOM   1448 HE22 GLN    95      13.904  -5.385  -0.995  1.00 10.00      B   
ATOM   1449  C   GLN    95       9.988  -4.345  -4.297  1.00 10.00      B   
ATOM   1450  O   GLN    95      10.598  -5.403  -4.464  1.00 10.00      B   
ATOM   1451  N   PHE    96       8.780  -4.109  -4.804  1.00 10.00      B   
ATOM   1452  HN  PHE    96       8.347  -3.244  -4.622  1.00 10.00      B   
ATOM   1453  CA  PHE    96       8.064  -5.097  -5.604  1.00 10.00      B   
ATOM   1454  CB  PHE    96       6.697  -4.540  -6.026  1.00 10.00      B   
ATOM   1455  CG  PHE    96       5.622  -5.581  -6.167  1.00 10.00      B   
ATOM   1456  CD1 PHE    96       4.588  -5.649  -5.250  1.00 10.00      B   
ATOM   1457  CD2 PHE    96       5.645  -6.489  -7.213  1.00 10.00      B   
ATOM   1458  CE1 PHE    96       3.596  -6.600  -5.374  1.00 10.00      B   
ATOM   1459  CE2 PHE    96       4.656  -7.444  -7.342  1.00 10.00      B   
ATOM   1460  CZ  PHE    96       3.631  -7.500  -6.420  1.00 10.00      B   
ATOM   1461  C   PHE    96       8.878  -5.475  -6.840  1.00 10.00      B   
ATOM   1462  O   PHE    96       9.042  -6.658  -7.150  1.00 10.00      B   
ATOM   1463  N   ILE    97       9.402  -4.457  -7.520  1.00 10.00      B   
ATOM   1464  HN  ILE    97       9.241  -3.542  -7.201  1.00 10.00      B   
ATOM   1465  CA  ILE    97      10.207  -4.654  -8.721  1.00 10.00      B   
ATOM   1466  CB  ILE    97      10.614  -3.299  -9.343  1.00 10.00      B   
ATOM   1467  CG1 ILE    97       9.368  -2.462  -9.642  1.00 10.00      B   
ATOM   1468  CG2 ILE    97      11.430  -3.509 -10.613  1.00 10.00      B   
ATOM   1469  CD1 ILE    97       9.658  -1.000  -9.908  1.00 10.00      B   
ATOM   1470  C   ILE    97      11.460  -5.462  -8.397  1.00 10.00      B   
ATOM   1471  O   ILE    97      11.841  -6.375  -9.135  1.00 10.00      B   
ATOM   1472  N   HIS    98      12.081  -5.139  -7.274  1.00 10.00      B   
ATOM   1473  HN  HIS    98      11.716  -4.415  -6.714  1.00 10.00      B   
ATOM   1474  CA  HIS    98      13.289  -5.832  -6.853  1.00 10.00      B   
ATOM   1475  CB  HIS    98      13.974  -5.094  -5.695  1.00 10.00      B   
ATOM   1476  CG  HIS    98      15.297  -5.680  -5.293  1.00 10.00      B   
ATOM   1477  ND1 HIS    98      16.330  -5.902  -6.181  1.00 10.00      B   
ATOM   1478  HD1 HIS    98      16.312  -5.708  -7.148  1.00 10.00      B   
ATOM   1479  CD2 HIS    98      15.750  -6.090  -4.085  1.00 10.00      B   
ATOM   1480  CE1 HIS    98      17.355  -6.428  -5.536  1.00 10.00      B   
ATOM   1481  NE2 HIS    98      17.028  -6.548  -4.264  1.00 10.00      B   
ATOM   1482  HE2 HIS    98      17.615  -6.905  -3.558  1.00 10.00      B   
ATOM   1483  C   HIS    98      12.996  -7.283  -6.474  1.00 10.00      B   
ATOM   1484  O   HIS    98      13.741  -8.191  -6.843  1.00 10.00      B   
ATOM   1485  N   LEU    99      11.901  -7.496  -5.753  1.00 10.00      B   
ATOM   1486  HN  LEU    99      11.336  -6.730  -5.503  1.00 10.00      B   
ATOM   1487  CA  LEU    99      11.513  -8.836  -5.320  1.00 10.00      B   
ATOM   1488  CB  LEU    99      10.362  -8.788  -4.310  1.00 10.00      B   
ATOM   1489  CG  LEU    99      10.726  -8.300  -2.904  1.00 10.00      B   
ATOM   1490  CD1 LEU    99       9.521  -8.369  -1.978  1.00 10.00      B   
ATOM   1491  CD2 LEU    99      11.884  -9.105  -2.337  1.00 10.00      B   
ATOM   1492  C   LEU    99      11.168  -9.736  -6.503  1.00 10.00      B   
ATOM   1493  O   LEU    99      11.586 -10.894  -6.549  1.00 10.00      B   
ATOM   1494  N   ARG   100      10.416  -9.203  -7.464  1.00 10.00      B   
ATOM   1495  HN  ARG   100      10.099  -8.276  -7.369  1.00 10.00      B   
ATOM   1496  CA  ARG   100      10.036  -9.977  -8.645  1.00 10.00      B   
ATOM   1497  CB  ARG   100       8.966  -9.271  -9.490  1.00 10.00      B   
ATOM   1498  CG  ARG   100       9.417  -7.981 -10.157  1.00 10.00      B   
ATOM   1499  CD  ARG   100       8.627  -7.702 -11.426  1.00 10.00      B   
ATOM   1500  NE  ARG   100       9.094  -8.510 -12.554  1.00 10.00      B   
ATOM   1501  HE  ARG   100       9.861  -9.097 -12.399  1.00 10.00      B   
ATOM   1502  CZ  ARG   100       8.542  -8.485 -13.766  1.00 10.00      B   
ATOM   1503  NH1 ARG   100       7.494  -7.703 -14.000  1.00 10.00      B   
ATOM   1504 HH11 ARG   100       7.051  -7.677 -14.947  1.00 10.00      B   
ATOM   1505 HH12 ARG   100       7.106  -7.109 -13.237  1.00 10.00      B   
ATOM   1506  NH2 ARG   100       9.040  -9.244 -14.736  1.00 10.00      B   
ATOM   1507 HH21 ARG   100       8.611  -9.235 -15.686  1.00 10.00      B   
ATOM   1508 HH22 ARG   100       9.875  -9.861 -14.552  1.00 10.00      B   
ATOM   1509  C   ARG   100      11.253 -10.335  -9.493  1.00 10.00      B   
ATOM   1510  O   ARG   100      11.298 -11.398 -10.107  1.00 10.00      B   
ATOM   1511  N   ALA   101      12.241  -9.450  -9.505  1.00 10.00      B   
ATOM   1512  HN  ALA   101      12.147  -8.621  -8.986  1.00 10.00      B   
ATOM   1513  CA  ALA   101      13.462  -9.675 -10.268  1.00 10.00      B   
ATOM   1514  CB  ALA   101      14.334  -8.430 -10.260  1.00 10.00      B   
ATOM   1515  C   ALA   101      14.230 -10.875  -9.720  1.00 10.00      B   
ATOM   1516  O   ALA   101      14.787 -11.667 -10.477  1.00 10.00      B   
ATOM   1517  N   VAL   102      14.244 -11.010  -8.400  1.00 10.00      B   
ATOM   1518  HN  VAL   102      13.783 -10.343  -7.847  1.00 10.00      B   
ATOM   1519  CA  VAL   102      14.931 -12.120  -7.751  1.00 10.00      B   
ATOM   1520  CB  VAL   102      15.039 -11.902  -6.223  1.00 10.00      B   
ATOM   1521  CG1 VAL   102      15.774 -13.053  -5.549  1.00 10.00      B   
ATOM   1522  CG2 VAL   102      15.726 -10.579  -5.920  1.00 10.00      B   
ATOM   1523  C   VAL   102      14.195 -13.430  -8.031  1.00 10.00      B   
ATOM   1524  O   VAL   102      14.816 -14.465  -8.276  1.00 10.00      B   
ATOM   1525  N   SER   103      12.867 -13.363  -8.033  1.00 10.00      B   
ATOM   1526  HN  SER   103      12.432 -12.500  -7.858  1.00 10.00      B   
ATOM   1527  CA  SER   103      12.036 -14.535  -8.278  1.00 10.00      B   
ATOM   1528  CB  SER   103      10.578 -14.242  -7.912  1.00 10.00      B   
ATOM   1529  OG  SER   103      10.486 -13.690  -6.606  1.00 10.00      B   
ATOM   1530  HG  SER   103       9.679 -13.167  -6.540  1.00 10.00      B   
ATOM   1531  C   SER   103      12.154 -15.033  -9.720  1.00 10.00      B   
ATOM   1532  O   SER   103      11.720 -16.140 -10.042  1.00 10.00      B   
ATOM   1533  N   GLU   104      12.737 -14.212 -10.589  1.00 10.00      B   
ATOM   1534  HN  GLU   104      13.036 -13.327 -10.290  1.00 10.00      B   
ATOM   1535  CA  GLU   104      12.924 -14.595 -11.981  1.00 10.00      B   
ATOM   1536  CB  GLU   104      13.198 -13.372 -12.858  1.00 10.00      B   
ATOM   1537  CG  GLU   104      12.003 -12.450 -13.024  1.00 10.00      B   
ATOM   1538  CD  GLU   104      12.204 -11.396 -14.095  1.00 10.00      B   
ATOM   1539  OE1 GLU   104      13.346 -11.240 -14.592  1.00 10.00      B   
ATOM   1540  OE2 GLU   104      11.217 -10.719 -14.453  1.00 10.00      B   
ATOM   1541  C   GLU   104      14.058 -15.606 -12.100  1.00 10.00      B   
ATOM   1542  O   GLU   104      14.171 -16.318 -13.096  1.00 10.00      B   
ATOM   1543  N   ALA   105      14.885 -15.668 -11.063  1.00 10.00      B   
ATOM   1544  HN  ALA   105      14.727 -15.080 -10.295  1.00 10.00      B   
ATOM   1545  CA  ALA   105      16.009 -16.591 -11.032  1.00 10.00      B   
ATOM   1546  CB  ALA   105      17.312 -15.841 -10.792  1.00 10.00      B   
ATOM   1547  C   ALA   105      15.801 -17.645  -9.953  1.00 10.00      B   
ATOM   1548  O   ALA   105      15.991 -18.838 -10.190  1.00 10.00      B   
ATOM   1549  N   THR   106      15.413 -17.198  -8.767  1.00 10.00      B   
ATOM   1550  HN  THR   106      15.273 -16.235  -8.638  1.00 10.00      B   
ATOM   1551  CB  THR   106      16.122 -17.759  -6.473  1.00 10.00      B   
ATOM   1552  OG1 THR   106      17.432 -17.449  -6.978  1.00 10.00      B   
ATOM   1553  HG1 THR   106      17.641 -18.047  -7.708  1.00 10.00      B   
ATOM   1554  CG2 THR   106      16.220 -18.932  -5.508  1.00 10.00      B   
ATOM   1555  CA  THR   106      15.183 -18.095  -7.647  1.00 10.00      B   
ATOM   1556  C   THR   106      13.728 -18.014  -7.184  1.00 10.00      B   
ATOM   1557  O   THR   106      13.392 -17.076  -6.432  1.00 10.00      B   
ATOM   1558  OXT THR   106      12.927 -18.888  -7.583  1.00 10.00      B   
END
