# Supplementary material for: Large-scale discovery of protein interactions at residue resolution using co-evolution calculated from genomic sequences
Source: Nat Commun. 2021 Mar 2;12:1396. doi: 10.1038/s41467-021-21636-z (PMC7925567; doi:10.1038/s41467-021-21636-z)
Supplement: Supplementary file 13 — Supplementary Data 11 [file 41467_2021_21636_MOESM13_ESM.zip › supplementary_prediction/membrane127199_SECE_ATPD/models/haddock_top_5_haddock_68w.pdb]

REMARK FILENAME="haddock_68w.pdb0"
REMARK ===============================================================
REMARK HADDOCK run for haddock
REMARK initial structure: haddock_68.pdb
REMARK final NOE weights: unambig 50 amb: 50
REMARK ===============================================================
REMARK            total,bonds,angles,improper,dihe,vdw,elec,air,cdih,coup,rdcs,vean,dani,xpcs,rg
REMARK energies: 9.05751, 0, 0, 0, 0, -37.5053, -134.481, 181.044, 0, 0, 0, 0, 0, 0, 0
REMARK ===============================================================
REMARK            bonds,angles,impropers,dihe,air,cdih,coup,rdcs,vean,dani,xpcs
REMARK rms-dev.: 0,0,0,0,9.34847,0,0, 0, 0, 0, 0
REMARK ===============================================================
REMARK               air,cdih,coup,rdcs,vean,dani,xpcs
REMARK               >0.3,>5,>1,>0,>5,>0.2,>0.2
REMARK violations.: 2, 0, 0, 0, 0, 0, 0
REMARK ===============================================================
REMARK                        CVpartition#,violations,rms
REMARK AIRs cross-validation: 1, 0, NaN
REMARK ===============================================================
REMARK NCS energy: 0
REMARK ===============================================================
REMARK Symmetry energy: 0
REMARK ===============================================================
REMARK Desolvation energy: -15.286
REMARK Internal energy free molecules: 25097.4
REMARK Internal energy complex: -5745.5
REMARK Binding energy: -31030.2
REMARK ===============================================================
REMARK buried surface area: 1332.26
REMARK ===============================================================
REMARK water - chain1: 0 0 0
REMARK water - chain2: 0 0 0
REMARK water - chain3: 0 0 0
REMARK water - chain4: 0 0 0
REMARK water - chain5: 0 0 0
REMARK water - chain6: 0 0 0
REMARK ===============================================================
REMARK water - water: 0 0 0
REMARK ===============================================================
REMARK DATE:05-Aug-2020  08:33:20       created by user: he47
REMARK VERSION:1.3
ATOM      1  CB  LEU    60      24.083  20.853  -3.222  1.00 10.00      A   
ATOM      2  CG  LEU    60      24.389  22.250  -2.670  1.00 10.00      A   
ATOM      3  CD1 LEU    60      23.340  23.251  -3.125  1.00 10.00      A   
ATOM      4  CD2 LEU    60      24.480  22.226  -1.152  1.00 10.00      A   
ATOM      5  C   LEU    60      24.616  18.413  -3.441  1.00 10.00      A   
ATOM      6  O   LEU    60      24.170  17.569  -2.666  1.00 10.00      A   
ATOM      7  N   LEU    60      26.436  20.104  -3.496  1.00 10.00      A   
ATOM      8  HT1 LEU    60      26.399  20.071  -4.536  1.00 10.00      A   
ATOM      9  HT2 LEU    60      27.153  19.431  -3.166  1.00 10.00      A   
ATOM     10  HT3 LEU    60      26.714  21.059  -3.202  1.00 10.00      A   
ATOM     11  CA  LEU    60      25.114  19.759  -2.923  1.00 10.00      A   
ATOM     12  N   LEU    61      24.694  18.216  -4.755  1.00 10.00      A   
ATOM     13  HN  LEU    61      25.064  18.925  -5.326  1.00 10.00      A   
ATOM     14  CA  LEU    61      24.243  16.978  -5.378  1.00 10.00      A   
ATOM     15  CB  LEU    61      24.358  17.071  -6.903  1.00 10.00      A   
ATOM     16  CG  LEU    61      23.441  18.085  -7.594  1.00 10.00      A   
ATOM     17  CD1 LEU    61      23.737  18.141  -9.085  1.00 10.00      A   
ATOM     18  CD2 LEU    61      21.978  17.742  -7.351  1.00 10.00      A   
ATOM     19  C   LEU    61      25.026  15.773  -4.870  1.00 10.00      A   
ATOM     20  O   LEU    61      24.445  14.733  -4.548  1.00 10.00      A   
ATOM     21  N   THR    62      26.341  15.918  -4.797  1.00 10.00      A   
ATOM     22  HN  THR    62      26.747  16.769  -5.069  1.00 10.00      A   
ATOM     23  CA  THR    62      27.203  14.843  -4.333  1.00 10.00      A   
ATOM     24  CB  THR    62      28.683  15.245  -4.456  1.00 10.00      A   
ATOM     25  OG1 THR    62      28.770  16.506  -5.138  1.00 10.00      A   
ATOM     26  HG1 THR    62      29.335  17.104  -4.629  1.00 10.00      A   
ATOM     27  CG2 THR    62      29.455  14.200  -5.245  1.00 10.00      A   
ATOM     28  C   THR    62      26.894  14.487  -2.882  1.00 10.00      A   
ATOM     29  O   THR    62      26.794  13.311  -2.529  1.00 10.00      A   
ATOM     30  N   THR    63      26.717  15.510  -2.056  1.00 10.00      A   
ATOM     31  HN  THR    63      26.787  16.425  -2.402  1.00 10.00      A   
ATOM     32  CA  THR    63      26.426  15.318  -0.647  1.00 10.00      A   
ATOM     33  CB  THR    63      26.511  16.653   0.102  1.00 10.00      A   
ATOM     34  OG1 THR    63      26.634  17.711  -0.861  1.00 10.00      A   
ATOM     35  HG1 THR    63      26.149  18.484  -0.547  1.00 10.00      A   
ATOM     36  CG2 THR    63      27.729  16.663   1.010  1.00 10.00      A   
ATOM     37  C   THR    63      25.050  14.690  -0.434  1.00 10.00      A   
ATOM     38  O   THR    63      24.908  13.756   0.353  1.00 10.00      A   
ATOM     39  N   LYS    64      24.045  15.189  -1.150  1.00 10.00      A   
ATOM     40  HN  LYS    64      24.221  15.931  -1.770  1.00 10.00      A   
ATOM     41  CA  LYS    64      22.685  14.664  -1.028  1.00 10.00      A   
ATOM     42  CB  LYS    64      21.691  15.500  -1.836  1.00 10.00      A   
ATOM     43  CG  LYS    64      21.358  16.839  -1.199  1.00 10.00      A   
ATOM     44  CD  LYS    64      20.295  17.583  -1.986  1.00 10.00      A   
ATOM     45  CE  LYS    64      19.955  18.908  -1.321  1.00 10.00      A   
ATOM     46  NZ  LYS    64      18.861  19.628  -2.025  1.00 10.00      A   
ATOM     47  HZ1 LYS    64      19.099  19.750  -3.029  1.00 10.00      A   
ATOM     48  HZ2 LYS    64      18.722  20.564  -1.600  1.00 10.00      A   
ATOM     49  HZ3 LYS    64      17.970  19.095  -1.954  1.00 10.00      A   
ATOM     50  C   LYS    64      22.617  13.196  -1.438  1.00 10.00      A   
ATOM     51  O   LYS    64      21.913  12.397  -0.815  1.00 10.00      A   
ATOM     52  N   GLY    65      23.361  12.846  -2.481  1.00 10.00      A   
ATOM     53  HN  GLY    65      23.892  13.530  -2.943  1.00 10.00      A   
ATOM     54  CA  GLY    65      23.390  11.475  -2.945  1.00 10.00      A   
ATOM     55  C   GLY    65      24.000  10.559  -1.907  1.00 10.00      A   
ATOM     56  O   GLY    65      23.456   9.492  -1.613  1.00 10.00      A   
ATOM     57  N   LYS    66      25.121  10.993  -1.332  1.00 10.00      A   
ATOM     58  HN  LYS    66      25.493  11.860  -1.606  1.00 10.00      A   
ATOM     59  CA  LYS    66      25.810  10.217  -0.306  1.00 10.00      A   
ATOM     60  CB  LYS    66      27.192  10.803  -0.017  1.00 10.00      A   
ATOM     61  CG  LYS    66      28.150  10.700  -1.193  1.00 10.00      A   
ATOM     62  CD  LYS    66      29.429  11.477  -0.940  1.00 10.00      A   
ATOM     63  CE  LYS    66      30.321  11.470  -2.170  1.00 10.00      A   
ATOM     64  NZ  LYS    66      31.583  12.224  -1.958  1.00 10.00      A   
ATOM     65  HZ1 LYS    66      32.179  11.737  -1.260  1.00 10.00      A   
ATOM     66  HZ2 LYS    66      31.377  13.181  -1.609  1.00 10.00      A   
ATOM     67  HZ3 LYS    66      32.108  12.300  -2.852  1.00 10.00      A   
ATOM     68  C   LYS    66      24.967  10.140   0.964  1.00 10.00      A   
ATOM     69  O   LYS    66      25.021   9.151   1.698  1.00 10.00      A   
ATOM     70  N   ALA    67      24.188  11.190   1.212  1.00 10.00      A   
ATOM     71  HN  ALA    67      24.223  11.964   0.607  1.00 10.00      A   
ATOM     72  CA  ALA    67      23.301  11.233   2.366  1.00 10.00      A   
ATOM     73  CB  ALA    67      22.659  12.606   2.486  1.00 10.00      A   
ATOM     74  C   ALA    67      22.231  10.161   2.213  1.00 10.00      A   
ATOM     75  O   ALA    67      21.864   9.480   3.174  1.00 10.00      A   
ATOM     76  N   THR    68      21.749  10.010   0.986  1.00 10.00      A   
ATOM     77  HN  THR    68      22.079  10.595   0.270  1.00 10.00      A   
ATOM     78  CA  THR    68      20.742   9.009   0.678  1.00 10.00      A   
ATOM     79  CB  THR    68      20.199   9.187  -0.756  1.00 10.00      A   
ATOM     80  OG1 THR    68      19.764  10.545  -0.937  1.00 10.00      A   
ATOM     81  HG1 THR    68      20.511  11.146  -0.807  1.00 10.00      A   
ATOM     82  CG2 THR    68      19.028   8.246  -1.011  1.00 10.00      A   
ATOM     83  C   THR    68      21.344   7.615   0.841  1.00 10.00      A   
ATOM     84  O   THR    68      20.687   6.695   1.319  1.00 10.00      A   
ATOM     85  N   VAL    69      22.613   7.474   0.461  1.00 10.00      A   
ATOM     86  HN  VAL    69      23.089   8.246   0.079  1.00 10.00      A   
ATOM     87  CA  VAL    69      23.310   6.200   0.589  1.00 10.00      A   
ATOM     88  CB  VAL    69      24.687   6.228  -0.106  1.00 10.00      A   
ATOM     89  CG1 VAL    69      25.413   4.906   0.084  1.00 10.00      A   
ATOM     90  CG2 VAL    69      24.530   6.539  -1.584  1.00 10.00      A   
ATOM     91  C   VAL    69      23.490   5.855   2.067  1.00 10.00      A   
ATOM     92  O   VAL    69      23.343   4.701   2.475  1.00 10.00      A   
ATOM     93  N   ALA    70      23.804   6.871   2.865  1.00 10.00      A   
ATOM     94  HN  ALA    70      23.924   7.764   2.473  1.00 10.00      A   
ATOM     95  CA  ALA    70      23.984   6.697   4.298  1.00 10.00      A   
ATOM     96  CB  ALA    70      24.406   8.006   4.944  1.00 10.00      A   
ATOM     97  C   ALA    70      22.693   6.190   4.919  1.00 10.00      A   
ATOM     98  O   ALA    70      22.699   5.240   5.702  1.00 10.00      A   
ATOM     99  N   PHE    71      21.584   6.820   4.544  1.00 10.00      A   
ATOM    100  HN  PHE    71      21.649   7.573   3.916  1.00 10.00      A   
ATOM    101  CA  PHE    71      20.275   6.430   5.045  1.00 10.00      A   
ATOM    102  CB  PHE    71      19.211   7.463   4.647  1.00 10.00      A   
ATOM    103  CG  PHE    71      17.809   7.040   4.974  1.00 10.00      A   
ATOM    104  CD1 PHE    71      17.357   7.052   6.281  1.00 10.00      A   
ATOM    105  CD2 PHE    71      16.947   6.620   3.976  1.00 10.00      A   
ATOM    106  CE1 PHE    71      16.073   6.654   6.588  1.00 10.00      A   
ATOM    107  CE2 PHE    71      15.661   6.221   4.275  1.00 10.00      A   
ATOM    108  CZ  PHE    71      15.224   6.237   5.584  1.00 10.00      A   
ATOM    109  C   PHE    71      19.899   5.049   4.516  1.00 10.00      A   
ATOM    110  O   PHE    71      19.266   4.257   5.213  1.00 10.00      A   
ATOM    111  N   ALA    72      20.305   4.768   3.279  1.00 10.00      A   
ATOM    112  HN  ALA    72      20.794   5.453   2.775  1.00 10.00      A   
ATOM    113  CA  ALA    72      20.023   3.483   2.641  1.00 10.00      A   
ATOM    114  CB  ALA    72      20.604   3.430   1.235  1.00 10.00      A   
ATOM    115  C   ALA    72      20.534   2.318   3.480  1.00 10.00      A   
ATOM    116  O   ALA    72      19.932   1.248   3.497  1.00 10.00      A   
ATOM    117  N   ARG    73      21.646   2.527   4.176  1.00 10.00      A   
ATOM    118  HN  ARG    73      22.096   3.398   4.116  1.00 10.00      A   
ATOM    119  CA  ARG    73      22.205   1.487   5.030  1.00 10.00      A   
ATOM    120  CB  ARG    73      23.624   1.837   5.485  1.00 10.00      A   
ATOM    121  CG  ARG    73      24.719   1.174   4.664  1.00 10.00      A   
ATOM    122  CD  ARG    73      25.159   2.057   3.512  1.00 10.00      A   
ATOM    123  NE  ARG    73      25.767   3.299   3.986  1.00 10.00      A   
ATOM    124  HE  ARG    73      25.297   3.788   4.699  1.00 10.00      A   
ATOM    125  CZ  ARG    73      26.912   3.792   3.525  1.00 10.00      A   
ATOM    126  NH1 ARG    73      27.577   3.149   2.568  1.00 10.00      A   
ATOM    127 HH11 ARG    73      28.473   3.532   2.197  1.00 10.00      A   
ATOM    128 HH12 ARG    73      27.206   2.248   2.183  1.00 10.00      A   
ATOM    129  NH2 ARG    73      27.384   4.931   4.025  1.00 10.00      A   
ATOM    130 HH21 ARG    73      26.858   5.428   4.779  1.00 10.00      A   
ATOM    131 HH22 ARG    73      28.279   5.333   3.675  1.00 10.00      A   
ATOM    132  C   ARG    73      21.298   1.256   6.233  1.00 10.00      A   
ATOM    133  O   ARG    73      21.069   0.119   6.646  1.00 10.00      A   
ATOM    134  N   GLU    74      20.764   2.346   6.771  1.00 10.00      A   
ATOM    135  HN  GLU    74      20.975   3.223   6.385  1.00 10.00      A   
ATOM    136  CA  GLU    74      19.859   2.277   7.910  1.00 10.00      A   
ATOM    137  CB  GLU    74      19.599   3.682   8.470  1.00 10.00      A   
ATOM    138  CG  GLU    74      20.869   4.477   8.744  1.00 10.00      A   
ATOM    139  CD  GLU    74      20.602   5.832   9.365  1.00 10.00      A   
ATOM    140  OE1 GLU    74      20.489   6.824   8.617  1.00 10.00      A   
ATOM    141  OE2 GLU    74      20.524   5.917  10.610  1.00 10.00      A   
ATOM    142  C   GLU    74      18.553   1.627   7.464  1.00 10.00      A   
ATOM    143  O   GLU    74      17.957   0.828   8.187  1.00 10.00      A   
ATOM    144  N   ALA    75      18.137   1.964   6.246  1.00 10.00      A   
ATOM    145  HN  ALA    75      18.658   2.622   5.734  1.00 10.00      A   
ATOM    146  CA  ALA    75      16.921   1.418   5.656  1.00 10.00      A   
ATOM    147  CB  ALA    75      16.581   2.161   4.372  1.00 10.00      A   
ATOM    148  C   ALA    75      17.087  -0.071   5.377  1.00 10.00      A   
ATOM    149  O   ALA    75      16.168  -0.858   5.582  1.00 10.00      A   
ATOM    150  N   ARG    76      18.271  -0.459   4.915  1.00 10.00      A   
ATOM    151  HN  ARG    76      18.966   0.216   4.753  1.00 10.00      A   
ATOM    152  CA  ARG    76      18.554  -1.860   4.625  1.00 10.00      A   
ATOM    153  CB  ARG    76      19.877  -2.019   3.872  1.00 10.00      A   
ATOM    154  CG  ARG    76      20.136  -3.435   3.366  1.00 10.00      A   
ATOM    155  CD  ARG    76      21.371  -3.501   2.480  1.00 10.00      A   
ATOM    156  NE  ARG    76      22.572  -3.017   3.163  1.00 10.00      A   
ATOM    157  HE  ARG    76      22.465  -2.697   4.088  1.00 10.00      A   
ATOM    158  CZ  ARG    76      23.787  -2.986   2.609  1.00 10.00      A   
ATOM    159  NH1 ARG    76      23.966  -3.409   1.364  1.00 10.00      A   
ATOM    160 HH11 ARG    76      23.160  -3.771   0.813  1.00 10.00      A   
ATOM    161 HH12 ARG    76      24.914  -3.383   0.930  1.00 10.00      A   
ATOM    162  NH2 ARG    76      24.818  -2.527   3.305  1.00 10.00      A   
ATOM    163 HH21 ARG    76      24.680  -2.194   4.283  1.00 10.00      A   
ATOM    164 HH22 ARG    76      25.773  -2.498   2.878  1.00 10.00      A   
ATOM    165  C   ARG    76      18.566  -2.671   5.918  1.00 10.00      A   
ATOM    166  O   ARG    76      18.275  -3.866   5.923  1.00 10.00      A   
ATOM    167  N   THR    77      18.886  -2.007   7.018  1.00 10.00      A   
ATOM    168  HN  THR    77      19.110  -1.055   6.954  1.00 10.00      A   
ATOM    169  CA  THR    77      18.909  -2.654   8.316  1.00 10.00      A   
ATOM    170  CB  THR    77      19.604  -1.763   9.365  1.00 10.00      A   
ATOM    171  OG1 THR    77      20.919  -1.416   8.893  1.00 10.00      A   
ATOM    172  HG1 THR    77      20.849  -0.953   8.047  1.00 10.00      A   
ATOM    173  CG2 THR    77      19.734  -2.494  10.692  1.00 10.00      A   
ATOM    174  C   THR    77      17.478  -2.990   8.748  1.00 10.00      A   
ATOM    175  O   THR    77      17.246  -3.927   9.518  1.00 10.00      A   
ATOM    176  N   GLU    78      16.519  -2.238   8.210  1.00 10.00      A   
ATOM    177  HN  GLU    78      16.768  -1.522   7.588  1.00 10.00      A   
ATOM    178  CA  GLU    78      15.109  -2.449   8.509  1.00 10.00      A   
ATOM    179  CB  GLU    78      14.270  -1.245   8.072  1.00 10.00      A   
ATOM    180  CG  GLU    78      14.222  -0.100   9.072  1.00 10.00      A   
ATOM    181  CD  GLU    78      13.230   0.974   8.670  1.00 10.00      A   
ATOM    182  OE1 GLU    78      13.639   2.150   8.538  1.00 10.00      A   
ATOM    183  OE2 GLU    78      12.035   0.648   8.472  1.00 10.00      A   
ATOM    184  C   GLU    78      14.601  -3.717   7.823  1.00 10.00      A   
ATOM    185  O   GLU    78      13.584  -4.278   8.214  1.00 10.00      A   
ATOM    186  N   VAL    79      15.325  -4.168   6.801  1.00 10.00      A   
ATOM    187  HN  VAL    79      16.127  -3.674   6.530  1.00 10.00      A   
ATOM    188  CA  VAL    79      14.956  -5.379   6.072  1.00 10.00      A   
ATOM    189  CB  VAL    79      15.920  -5.637   4.889  1.00 10.00      A   
ATOM    190  CG1 VAL    79      15.695  -7.011   4.275  1.00 10.00      A   
ATOM    191  CG2 VAL    79      15.770  -4.553   3.835  1.00 10.00      A   
ATOM    192  C   VAL    79      14.960  -6.580   7.016  1.00 10.00      A   
ATOM    193  O   VAL    79      14.126  -7.486   6.905  1.00 10.00      A   
ATOM    194  N   ARG    80      15.890  -6.560   7.968  1.00 10.00      A   
ATOM    195  HN  ARG    80      16.506  -5.799   8.016  1.00 10.00      A   
ATOM    196  CA  ARG    80      16.013  -7.628   8.950  1.00 10.00      A   
ATOM    197  CB  ARG    80      17.471  -7.792   9.385  1.00 10.00      A   
ATOM    198  CG  ARG    80      18.355  -8.495   8.366  1.00 10.00      A   
ATOM    199  CD  ARG    80      19.825  -8.366   8.730  1.00 10.00      A   
ATOM    200  NE  ARG    80      20.400  -7.102   8.261  1.00 10.00      A   
ATOM    201  HE  ARG    80      20.291  -6.885   7.304  1.00 10.00      A   
ATOM    202  CZ  ARG    80      21.051  -6.238   9.038  1.00 10.00      A   
ATOM    203  NH1 ARG    80      21.218  -6.491  10.328  1.00 10.00      A   
ATOM    204 HH11 ARG    80      20.834  -7.366  10.744  1.00 10.00      A   
ATOM    205 HH12 ARG    80      21.728  -5.811  10.937  1.00 10.00      A   
ATOM    206  NH2 ARG    80      21.556  -5.130   8.516  1.00 10.00      A   
ATOM    207 HH21 ARG    80      21.443  -4.929   7.496  1.00 10.00      A   
ATOM    208 HH22 ARG    80      22.070  -4.451   9.122  1.00 10.00      A   
ATOM    209  C   ARG    80      15.128  -7.338  10.158  1.00 10.00      A   
ATOM    210  O   ARG    80      14.984  -8.168  11.057  1.00 10.00      A   
ATOM    211  N   LYS    81      14.531  -6.151  10.164  1.00 10.00      A   
ATOM    212  HN  LYS    81      14.674  -5.543   9.408  1.00 10.00      A   
ATOM    213  CA  LYS    81      13.653  -5.733  11.249  1.00 10.00      A   
ATOM    214  CB  LYS    81      13.659  -4.210  11.388  1.00 10.00      A   
ATOM    215  CG  LYS    81      14.886  -3.669  12.096  1.00 10.00      A   
ATOM    216  CD  LYS    81      14.690  -2.224  12.513  1.00 10.00      A   
ATOM    217  CE  LYS    81      15.789  -1.783  13.461  1.00 10.00      A   
ATOM    218  NZ  LYS    81      15.560  -0.413  13.987  1.00 10.00      A   
ATOM    219  HZ1 LYS    81      14.600  -0.337  14.386  1.00 10.00      A   
ATOM    220  HZ2 LYS    81      15.666   0.287  13.227  1.00 10.00      A   
ATOM    221  HZ3 LYS    81      16.250  -0.200  14.739  1.00 10.00      A   
ATOM    222  C   LYS    81      12.237  -6.223  10.997  1.00 10.00      A   
ATOM    223  O   LYS    81      11.403  -6.262  11.903  1.00 10.00      A   
ATOM    224  N   VAL    82      11.972  -6.595   9.757  1.00 10.00      A   
ATOM    225  HN  VAL    82      12.676  -6.539   9.080  1.00 10.00      A   
ATOM    226  CA  VAL    82      10.662  -7.084   9.377  1.00 10.00      A   
ATOM    227  CB  VAL    82      10.350  -6.776   7.901  1.00 10.00      A   
ATOM    228  CG1 VAL    82       8.884  -7.037   7.601  1.00 10.00      A   
ATOM    229  CG2 VAL    82      10.728  -5.348   7.555  1.00 10.00      A   
ATOM    230  C   VAL    82      10.570  -8.588   9.590  1.00 10.00      A   
ATOM    231  O   VAL    82      11.492  -9.336   9.239  1.00 10.00      A   
ATOM    232  N   ILE    83       9.460  -9.026  10.165  1.00 10.00      A   
ATOM    233  HN  ILE    83       8.768  -8.377  10.422  1.00 10.00      A   
ATOM    234  CA  ILE    83       9.230 -10.439  10.415  1.00 10.00      A   
ATOM    235  CB  ILE    83       7.971 -10.650  11.285  1.00 10.00      A   
ATOM    236  CG1 ILE    83       7.984  -9.694  12.483  1.00 10.00      A   
ATOM    237  CG2 ILE    83       7.888 -12.090  11.764  1.00 10.00      A   
ATOM    238  CD1 ILE    83       6.673  -9.629  13.238  1.00 10.00      A   
ATOM    239  C   ILE    83       9.049 -11.159   9.080  1.00 10.00      A   
ATOM    240  O   ILE    83       8.631 -10.550   8.091  1.00 10.00      A   
ATOM    241  N   TRP    84       9.384 -12.439   9.037  1.00 10.00      A   
ATOM    242  HN  TRP    84       9.720 -12.881   9.850  1.00 10.00      A   
ATOM    243  CA  TRP    84       9.252 -13.205   7.811  1.00 10.00      A   
ATOM    244  CB  TRP    84      10.199 -14.403   7.801  1.00 10.00      A   
ATOM    245  CG  TRP    84      11.633 -13.988   7.678  1.00 10.00      A   
ATOM    246  CD1 TRP    84      12.548 -13.902   8.681  1.00 10.00      A   
ATOM    247  CD2 TRP    84      12.308 -13.580   6.481  1.00 10.00      A   
ATOM    248  NE1 TRP    84      13.754 -13.471   8.185  1.00 10.00      A   
ATOM    249  HE1 TRP    84      14.571 -13.330   8.714  1.00 10.00      A   
ATOM    250  CE2 TRP    84      13.635 -13.271   6.836  1.00 10.00      A   
ATOM    251  CE3 TRP    84      11.923 -13.456   5.143  1.00 10.00      A   
ATOM    252  CZ2 TRP    84      14.575 -12.834   5.904  1.00 10.00      A   
ATOM    253  CZ3 TRP    84      12.857 -13.024   4.221  1.00 10.00      A   
ATOM    254  CH2 TRP    84      14.169 -12.724   4.604  1.00 10.00      A   
ATOM    255  C   TRP    84       7.802 -13.605   7.549  1.00 10.00      A   
ATOM    256  O   TRP    84       7.052 -13.898   8.484  1.00 10.00      A   
ATOM    257  N   PRO    85       7.398 -13.592   6.266  1.00 10.00      A   
ATOM    258  CA  PRO    85       6.033 -13.925   5.838  1.00 10.00      A   
ATOM    259  CB  PRO    85       6.174 -14.110   4.328  1.00 10.00      A   
ATOM    260  CG  PRO    85       7.296 -13.206   3.960  1.00 10.00      A   
ATOM    261  CD  PRO    85       8.256 -13.243   5.118  1.00 10.00      A   
ATOM    262  C   PRO    85       5.481 -15.193   6.476  1.00 10.00      A   
ATOM    263  O   PRO    85       6.091 -16.264   6.403  1.00 10.00      A   
ATOM    264  N   THR    86       4.329 -15.048   7.112  1.00 10.00      A   
ATOM    265  HN  THR    86       3.920 -14.158   7.151  1.00 10.00      A   
ATOM    266  CA  THR    86       3.648 -16.153   7.760  1.00 10.00      A   
ATOM    267  CB  THR    86       3.691 -15.994   9.291  1.00 10.00      A   
ATOM    268  OG1 THR    86       5.033 -15.673   9.688  1.00 10.00      A   
ATOM    269  HG1 THR    86       5.327 -14.888   9.208  1.00 10.00      A   
ATOM    270  CG2 THR    86       3.270 -17.284   9.974  1.00 10.00      A   
ATOM    271  C   THR    86       2.197 -16.194   7.282  1.00 10.00      A   
ATOM    272  O   THR    86       1.389 -15.338   7.648  1.00 10.00      A   
ATOM    273  N   ARG    87       1.880 -17.194   6.466  1.00 10.00      A   
ATOM    274  HN  ARG    87       2.569 -17.861   6.248  1.00 10.00      A   
ATOM    275  CA  ARG    87       0.542 -17.352   5.890  1.00 10.00      A   
ATOM    276  CB  ARG    87       0.482 -18.624   5.047  1.00 10.00      A   
ATOM    277  CG  ARG    87       1.491 -18.649   3.912  1.00 10.00      A   
ATOM    278  CD  ARG    87       1.587 -20.029   3.285  1.00 10.00      A   
ATOM    279  NE  ARG    87       0.394 -20.371   2.518  1.00 10.00      A   
ATOM    280  HE  ARG    87      -0.023 -19.653   1.991  1.00 10.00      A   
ATOM    281  CZ  ARG    87      -0.152 -21.583   2.490  1.00 10.00      A   
ATOM    282  NH1 ARG    87       0.386 -22.581   3.191  1.00 10.00      A   
ATOM    283 HH11 ARG    87       1.238 -22.422   3.770  1.00 10.00      A   
ATOM    284 HH12 ARG    87      -0.045 -23.532   3.166  1.00 10.00      A   
ATOM    285  NH2 ARG    87      -1.235 -21.803   1.754  1.00 10.00      A   
ATOM    286 HH21 ARG    87      -1.669 -22.754   1.730  1.00 10.00      A   
ATOM    287 HH22 ARG    87      -1.657 -21.027   1.197  1.00 10.00      A   
ATOM    288  C   ARG    87      -0.558 -17.365   6.948  1.00 10.00      A   
ATOM    289  O   ARG    87      -1.661 -16.861   6.718  1.00 10.00      A   
ATOM    290  N   GLN    88      -0.247 -17.934   8.106  1.00 10.00      A   
ATOM    291  HN  GLN    88       0.648 -18.322   8.220  1.00 10.00      A   
ATOM    292  CA  GLN    88      -1.197 -18.014   9.208  1.00 10.00      A   
ATOM    293  CB  GLN    88      -0.579 -18.756  10.400  1.00 10.00      A   
ATOM    294  CG  GLN    88      -1.500 -18.893  11.604  1.00 10.00      A   
ATOM    295  CD  GLN    88      -2.739 -19.711  11.304  1.00 10.00      A   
ATOM    296  OE1 GLN    88      -2.759 -20.921  11.513  1.00 10.00      A   
ATOM    297  NE2 GLN    88      -3.782 -19.057  10.815  1.00 10.00      A   
ATOM    298 HE21 GLN    88      -3.702 -18.088  10.677  1.00 10.00      A   
ATOM    299 HE22 GLN    88      -4.593 -19.569  10.606  1.00 10.00      A   
ATOM    300  C   GLN    88      -1.657 -16.622   9.634  1.00 10.00      A   
ATOM    301  O   GLN    88      -2.829 -16.413   9.957  1.00 10.00      A   
ATOM    302  N   GLU    89      -0.735 -15.667   9.619  1.00 10.00      A   
ATOM    303  HN  GLU    89       0.178 -15.884   9.335  1.00 10.00      A   
ATOM    304  CA  GLU    89      -1.056 -14.304  10.001  1.00 10.00      A   
ATOM    305  CB  GLU    89       0.174 -13.570  10.535  1.00 10.00      A   
ATOM    306  CG  GLU    89       0.388 -13.758  12.028  1.00 10.00      A   
ATOM    307  CD  GLU    89      -0.900 -13.620  12.814  1.00 10.00      A   
ATOM    308  OE1 GLU    89      -1.437 -12.497  12.898  1.00 10.00      A   
ATOM    309  OE2 GLU    89      -1.390 -14.636  13.347  1.00 10.00      A   
ATOM    310  C   GLU    89      -1.697 -13.542   8.849  1.00 10.00      A   
ATOM    311  O   GLU    89      -2.536 -12.673   9.072  1.00 10.00      A   
ATOM    312  N   THR    90      -1.318 -13.889   7.621  1.00 10.00      A   
ATOM    313  HN  THR    90      -0.644 -14.594   7.505  1.00 10.00      A   
ATOM    314  CA  THR    90      -1.877 -13.242   6.440  1.00 10.00      A   
ATOM    315  CB  THR    90      -1.288 -13.833   5.146  1.00 10.00      A   
ATOM    316  OG1 THR    90       0.121 -14.033   5.319  1.00 10.00      A   
ATOM    317  HG1 THR    90       0.443 -13.442   6.012  1.00 10.00      A   
ATOM    318  CG2 THR    90      -1.521 -12.890   3.972  1.00 10.00      A   
ATOM    319  C   THR    90      -3.396 -13.399   6.429  1.00 10.00      A   
ATOM    320  O   THR    90      -4.134 -12.451   6.141  1.00 10.00      A   
ATOM    321  N   LEU    91      -3.854 -14.599   6.770  1.00 10.00      A   
ATOM    322  HN  LEU    91      -3.214 -15.313   6.987  1.00 10.00      A   
ATOM    323  CA  LEU    91      -5.279 -14.880   6.824  1.00 10.00      A   
ATOM    324  CB  LEU    91      -5.523 -16.356   7.134  1.00 10.00      A   
ATOM    325  CG  LEU    91      -5.158 -17.350   6.033  1.00 10.00      A   
ATOM    326  CD1 LEU    91      -5.239 -18.773   6.558  1.00 10.00      A   
ATOM    327  CD2 LEU    91      -6.076 -17.173   4.835  1.00 10.00      A   
ATOM    328  C   LEU    91      -5.931 -14.014   7.892  1.00 10.00      A   
ATOM    329  O   LEU    91      -6.979 -13.416   7.662  1.00 10.00      A   
ATOM    330  N   HIS    92      -5.275 -13.932   9.049  1.00 10.00      A   
ATOM    331  HN  HIS    92      -4.425 -14.411   9.146  1.00 10.00      A   
ATOM    332  CA  HIS    92      -5.774 -13.139  10.167  1.00 10.00      A   
ATOM    333  CB  HIS    92      -4.840 -13.243  11.381  1.00 10.00      A   
ATOM    334  CG  HIS    92      -4.967 -14.534  12.132  1.00 10.00      A   
ATOM    335  ND1 HIS    92      -3.966 -15.052  12.931  1.00 10.00      A   
ATOM    336  HD1 HIS    92      -3.079 -14.639  13.095  1.00 10.00      A   
ATOM    337  CD2 HIS    92      -5.985 -15.423  12.192  1.00 10.00      A   
ATOM    338  CE1 HIS    92      -4.369 -16.198  13.451  1.00 10.00      A   
ATOM    339  NE2 HIS    92      -5.587 -16.444  13.015  1.00 10.00      A   
ATOM    340  HE2 HIS    92      -6.124 -17.237  13.245  1.00 10.00      A   
ATOM    341  C   HIS    92      -5.963 -11.683   9.764  1.00 10.00      A   
ATOM    342  O   HIS    92      -7.031 -11.114   9.982  1.00 10.00      A   
ATOM    343  N   THR    93      -4.933 -11.094   9.160  1.00 10.00      A   
ATOM    344  HN  THR    93      -4.106 -11.607   9.011  1.00 10.00      A   
ATOM    345  CA  THR    93      -4.994  -9.702   8.723  1.00 10.00      A   
ATOM    346  CB  THR    93      -3.701  -9.290   7.995  1.00 10.00      A   
ATOM    347  OG1 THR    93      -2.565  -9.822   8.688  1.00 10.00      A   
ATOM    348  HG1 THR    93      -2.808 -10.028   9.600  1.00 10.00      A   
ATOM    349  CG2 THR    93      -3.591  -7.774   7.928  1.00 10.00      A   
ATOM    350  C   THR    93      -6.175  -9.478   7.782  1.00 10.00      A   
ATOM    351  O   THR    93      -7.011  -8.605   8.019  1.00 10.00      A   
ATOM    352  N   THR    94      -6.248 -10.295   6.734  1.00 10.00      A   
ATOM    353  HN  THR    94      -5.560 -10.985   6.622  1.00 10.00      A   
ATOM    354  CA  THR    94      -7.314 -10.197   5.745  1.00 10.00      A   
ATOM    355  CB  THR    94      -7.160 -11.270   4.646  1.00 10.00      A   
ATOM    356  OG1 THR    94      -5.773 -11.387   4.280  1.00 10.00      A   
ATOM    357  HG1 THR    94      -5.292 -11.876   4.966  1.00 10.00      A   
ATOM    358  CG2 THR    94      -7.969 -10.895   3.410  1.00 10.00      A   
ATOM    359  C   THR    94      -8.695 -10.314   6.395  1.00 10.00      A   
ATOM    360  O   THR    94      -9.603  -9.547   6.076  1.00 10.00      A   
ATOM    361  N   LEU    95      -8.835 -11.260   7.319  1.00 10.00      A   
ATOM    362  HN  LEU    95      -8.066 -11.833   7.540  1.00 10.00      A   
ATOM    363  CA  LEU    95     -10.102 -11.470   8.014  1.00 10.00      A   
ATOM    364  CB  LEU    95     -10.010 -12.661   8.967  1.00 10.00      A   
ATOM    365  CG  LEU    95      -9.890 -14.042   8.319  1.00 10.00      A   
ATOM    366  CD1 LEU    95      -9.684 -15.110   9.380  1.00 10.00      A   
ATOM    367  CD2 LEU    95     -11.115 -14.353   7.474  1.00 10.00      A   
ATOM    368  C   LEU    95     -10.522 -10.224   8.786  1.00 10.00      A   
ATOM    369  O   LEU    95     -11.656  -9.772   8.670  1.00 10.00      A   
ATOM    370  N   ILE    96      -9.594  -9.670   9.562  1.00 10.00      A   
ATOM    371  HN  ILE    96      -8.699 -10.076   9.602  1.00 10.00      A   
ATOM    372  CA  ILE    96      -9.868  -8.476  10.356  1.00 10.00      A   
ATOM    373  CB  ILE    96      -8.653  -8.077  11.223  1.00 10.00      A   
ATOM    374  CG1 ILE    96      -8.270  -9.223  12.162  1.00 10.00      A   
ATOM    375  CG2 ILE    96      -8.953  -6.814  12.020  1.00 10.00      A   
ATOM    376  CD1 ILE    96      -6.902  -9.076  12.793  1.00 10.00      A   
ATOM    377  C   ILE    96     -10.248  -7.301   9.459  1.00 10.00      A   
ATOM    378  O   ILE    96     -11.263  -6.643   9.679  1.00 10.00      A   
ATOM    379  N   VAL    97      -9.431  -7.060   8.442  1.00 10.00      A   
ATOM    380  HN  VAL    97      -8.647  -7.640   8.314  1.00 10.00      A   
ATOM    381  CA  VAL    97      -9.662  -5.962   7.508  1.00 10.00      A   
ATOM    382  CB  VAL    97      -8.548  -5.872   6.445  1.00 10.00      A   
ATOM    383  CG1 VAL    97      -8.843  -4.760   5.447  1.00 10.00      A   
ATOM    384  CG2 VAL    97      -7.200  -5.645   7.115  1.00 10.00      A   
ATOM    385  C   VAL    97     -11.025  -6.081   6.826  1.00 10.00      A   
ATOM    386  O   VAL    97     -11.808  -5.128   6.828  1.00 10.00      A   
ATOM    387  N   ALA    98     -11.303  -7.256   6.268  1.00 10.00      A   
ATOM    388  HN  ALA    98     -10.638  -7.981   6.321  1.00 10.00      A   
ATOM    389  CA  ALA    98     -12.559  -7.506   5.576  1.00 10.00      A   
ATOM    390  CB  ALA    98     -12.535  -8.870   4.902  1.00 10.00      A   
ATOM    391  C   ALA    98     -13.753  -7.390   6.514  1.00 10.00      A   
ATOM    392  O   ALA    98     -14.748  -6.753   6.178  1.00 10.00      A   
ATOM    393  N   ALA    99     -13.640  -7.985   7.698  1.00 10.00      A   
ATOM    394  HN  ALA    99     -12.807  -8.464   7.918  1.00 10.00      A   
ATOM    395  CA  ALA    99     -14.723  -7.956   8.681  1.00 10.00      A   
ATOM    396  CB  ALA    99     -14.344  -8.742   9.926  1.00 10.00      A   
ATOM    397  C   ALA    99     -15.114  -6.530   9.055  1.00 10.00      A   
ATOM    398  O   ALA    99     -16.294  -6.230   9.248  1.00 10.00      A   
ATOM    399  N   VAL   100     -14.123  -5.653   9.155  1.00 10.00      A   
ATOM    400  HN  VAL   100     -13.202  -5.954   8.996  1.00 10.00      A   
ATOM    401  CA  VAL   100     -14.370  -4.260   9.505  1.00 10.00      A   
ATOM    402  CB  VAL   100     -13.055  -3.508   9.817  1.00 10.00      A   
ATOM    403  CG1 VAL   100     -13.300  -2.015   9.983  1.00 10.00      A   
ATOM    404  CG2 VAL   100     -12.400  -4.079  11.064  1.00 10.00      A   
ATOM    405  C   VAL   100     -15.131  -3.541   8.389  1.00 10.00      A   
ATOM    406  O   VAL   100     -16.174  -2.926   8.632  1.00 10.00      A   
ATOM    407  N   THR   101     -14.619  -3.644   7.166  1.00 10.00      A   
ATOM    408  HN  THR   101     -13.800  -4.164   7.029  1.00 10.00      A   
ATOM    409  CA  THR   101     -15.245  -3.002   6.020  1.00 10.00      A   
ATOM    410  CB  THR   101     -14.332  -3.046   4.780  1.00 10.00      A   
ATOM    411  OG1 THR   101     -12.992  -2.714   5.168  1.00 10.00      A   
ATOM    412  HG1 THR   101     -12.428  -2.721   4.382  1.00 10.00      A   
ATOM    413  CG2 THR   101     -14.808  -2.050   3.730  1.00 10.00      A   
ATOM    414  C   THR   101     -16.600  -3.635   5.698  1.00 10.00      A   
ATOM    415  O   THR   101     -17.476  -2.980   5.136  1.00 10.00      A   
ATOM    416  N   ALA   102     -16.769  -4.902   6.076  1.00 10.00      A   
ATOM    417  HN  ALA   102     -16.024  -5.373   6.513  1.00 10.00      A   
ATOM    418  CA  ALA   102     -18.020  -5.624   5.837  1.00 10.00      A   
ATOM    419  CB  ALA   102     -17.931  -7.045   6.373  1.00 10.00      A   
ATOM    420  C   ALA   102     -19.199  -4.889   6.466  1.00 10.00      A   
ATOM    421  O   ALA   102     -20.317  -4.934   5.956  1.00 10.00      A   
ATOM    422  N   VAL   103     -18.939  -4.214   7.578  1.00 10.00      A   
ATOM    423  HN  VAL   103     -18.029  -4.229   7.948  1.00 10.00      A   
ATOM    424  CA  VAL   103     -19.974  -3.455   8.260  1.00 10.00      A   
ATOM    425  CB  VAL   103     -19.661  -3.288   9.762  1.00 10.00      A   
ATOM    426  CG1 VAL   103     -20.832  -2.639  10.487  1.00 10.00      A   
ATOM    427  CG2 VAL   103     -19.319  -4.630  10.392  1.00 10.00      A   
ATOM    428  C   VAL   103     -20.111  -2.079   7.614  1.00 10.00      A   
ATOM    429  O   VAL   103     -21.216  -1.569   7.436  1.00 10.00      A   
ATOM    430  N   MET   104     -18.971  -1.501   7.244  1.00 10.00      A   
ATOM    431  HN  MET   104     -18.129  -1.980   7.396  1.00 10.00      A   
ATOM    432  CA  MET   104     -18.929  -0.185   6.613  1.00 10.00      A   
ATOM    433  CB  MET   104     -17.485   0.221   6.317  1.00 10.00      A   
ATOM    434  CG  MET   104     -16.629   0.437   7.554  1.00 10.00      A   
ATOM    435  SD  MET   104     -14.863   0.436   7.190  1.00 10.00      A   
ATOM    436  CE  MET   104     -14.724   1.913   6.183  1.00 10.00      A   
ATOM    437  C   MET   104     -19.750  -0.159   5.326  1.00 10.00      A   
ATOM    438  O   MET   104     -20.503   0.787   5.081  1.00 10.00      A   
ATOM    439  N   SER   105     -19.606  -1.202   4.511  1.00 10.00      A   
ATOM    440  HN  SER   105     -18.987  -1.927   4.760  1.00 10.00      A   
ATOM    441  CA  SER   105     -20.337  -1.302   3.255  1.00 10.00      A   
ATOM    442  CB  SER   105     -19.878  -2.531   2.468  1.00 10.00      A   
ATOM    443  OG  SER   105     -19.604  -3.613   3.342  1.00 10.00      A   
ATOM    444  HG  SER   105     -18.897  -4.149   2.973  1.00 10.00      A   
ATOM    445  C   SER   105     -21.841  -1.349   3.501  1.00 10.00      A   
ATOM    446  O   SER   105     -22.608  -0.660   2.830  1.00 10.00      A   
ATOM    447  N   LEU   106     -22.250  -2.143   4.488  1.00 10.00      A   
ATOM    448  HN  LEU   106     -21.584  -2.653   4.996  1.00 10.00      A   
ATOM    449  CA  LEU   106     -23.661  -2.278   4.834  1.00 10.00      A   
ATOM    450  CB  LEU   106     -23.847  -3.318   5.942  1.00 10.00      A   
ATOM    451  CG  LEU   106     -23.536  -4.771   5.570  1.00 10.00      A   
ATOM    452  CD1 LEU   106     -23.618  -5.664   6.799  1.00 10.00      A   
ATOM    453  CD2 LEU   106     -24.480  -5.265   4.482  1.00 10.00      A   
ATOM    454  C   LEU   106     -24.244  -0.939   5.269  1.00 10.00      A   
ATOM    455  O   LEU   106     -25.391  -0.615   4.955  1.00 10.00      A   
ATOM    456  N   ILE   107     -23.447  -0.167   5.994  1.00 10.00      A   
ATOM    457  HN  ILE   107     -22.545  -0.487   6.216  1.00 10.00      A   
ATOM    458  CA  ILE   107     -23.873   1.145   6.465  1.00 10.00      A   
ATOM    459  CB  ILE   107     -22.846   1.769   7.441  1.00 10.00      A   
ATOM    460  CG1 ILE   107     -22.683   0.892   8.685  1.00 10.00      A   
ATOM    461  CG2 ILE   107     -23.263   3.178   7.842  1.00 10.00      A   
ATOM    462  CD1 ILE   107     -21.551   1.323   9.596  1.00 10.00      A   
ATOM    463  C   ILE   107     -24.081   2.082   5.280  1.00 10.00      A   
ATOM    464  O   ILE   107     -25.141   2.689   5.138  1.00 10.00      A   
ATOM    465  N   LEU   108     -23.075   2.166   4.416  1.00 10.00      A   
ATOM    466  HN  LEU   108     -22.264   1.630   4.571  1.00 10.00      A   
ATOM    467  CA  LEU   108     -23.142   3.030   3.245  1.00 10.00      A   
ATOM    468  CB  LEU   108     -21.803   3.036   2.508  1.00 10.00      A   
ATOM    469  CG  LEU   108     -20.630   3.673   3.256  1.00 10.00      A   
ATOM    470  CD1 LEU   108     -19.323   3.385   2.538  1.00 10.00      A   
ATOM    471  CD2 LEU   108     -20.841   5.172   3.407  1.00 10.00      A   
ATOM    472  C   LEU   108     -24.266   2.615   2.302  1.00 10.00      A   
ATOM    473  O   LEU   108     -25.026   3.455   1.822  1.00 10.00      A   
ATOM    474  N   TRP   109     -24.378   1.317   2.059  1.00 10.00      A   
ATOM    475  HN  TRP   109     -23.749   0.689   2.487  1.00 10.00      A   
ATOM    476  CA  TRP   109     -25.405   0.791   1.172  1.00 10.00      A   
ATOM    477  CB  TRP   109     -25.218  -0.719   0.992  1.00 10.00      A   
ATOM    478  CG  TRP   109     -25.923  -1.287  -0.204  1.00 10.00      A   
ATOM    479  CD1 TRP   109     -25.372  -1.549  -1.423  1.00 10.00      A   
ATOM    480  CD2 TRP   109     -27.304  -1.666  -0.297  1.00 10.00      A   
ATOM    481  NE1 TRP   109     -26.320  -2.065  -2.270  1.00 10.00      A   
ATOM    482  HE1 TRP   109     -26.167  -2.332  -3.202  1.00 10.00      A   
ATOM    483  CE2 TRP   109     -27.515  -2.144  -1.604  1.00 10.00      A   
ATOM    484  CE3 TRP   109     -28.386  -1.642   0.592  1.00 10.00      A   
ATOM    485  CZ2 TRP   109     -28.756  -2.601  -2.041  1.00 10.00      A   
ATOM    486  CZ3 TRP   109     -29.616  -2.095   0.157  1.00 10.00      A   
ATOM    487  CH2 TRP   109     -29.792  -2.566  -1.148  1.00 10.00      A   
ATOM    488  C   TRP   109     -26.802   1.075   1.718  1.00 10.00      A   
ATOM    489  O   TRP   109     -27.666   1.582   1.005  1.00 10.00      A   
ATOM    490  N   GLY   110     -27.003   0.772   2.995  1.00 10.00      A   
ATOM    491  HN  GLY   110     -26.260   0.399   3.523  1.00 10.00      A   
ATOM    492  CA  GLY   110     -28.302   0.967   3.617  1.00 10.00      A   
ATOM    493  C   GLY   110     -28.711   2.420   3.788  1.00 10.00      A   
ATOM    494  O   GLY   110     -29.869   2.704   4.099  1.00 10.00      A   
ATOM    495  N   LEU   111     -27.776   3.336   3.597  1.00 10.00      A   
ATOM    496  HN  LEU   111     -26.869   3.052   3.357  1.00 10.00      A   
ATOM    497  CA  LEU   111     -28.069   4.760   3.743  1.00 10.00      A   
ATOM    498  CB  LEU   111     -27.082   5.428   4.706  1.00 10.00      A   
ATOM    499  CG  LEU   111     -27.211   5.042   6.181  1.00 10.00      A   
ATOM    500  CD1 LEU   111     -26.113   5.695   7.005  1.00 10.00      A   
ATOM    501  CD2 LEU   111     -28.585   5.416   6.717  1.00 10.00      A   
ATOM    502  C   LEU   111     -28.073   5.486   2.402  1.00 10.00      A   
ATOM    503  O   LEU   111     -29.005   6.224   2.090  1.00 10.00      A   
ATOM    504  N   ASP   112     -27.044   5.262   1.605  1.00 10.00      A   
ATOM    505  HN  ASP   112     -26.342   4.635   1.888  1.00 10.00      A   
ATOM    506  CA  ASP   112     -26.926   5.920   0.311  1.00 10.00      A   
ATOM    507  CB  ASP   112     -25.463   5.967  -0.130  1.00 10.00      A   
ATOM    508  CG  ASP   112     -25.128   7.227  -0.899  1.00 10.00      A   
ATOM    509  OD1 ASP   112     -24.787   8.246  -0.257  1.00 10.00      A   
ATOM    510  OD2 ASP   112     -25.188   7.204  -2.146  1.00 10.00      A   
ATOM    511  C   ASP   112     -27.781   5.237  -0.750  1.00 10.00      A   
ATOM    512  O   ASP   112     -28.305   5.891  -1.650  1.00 10.00      A   
ATOM    513  N   GLY   113     -27.942   3.925  -0.624  1.00 10.00      A   
ATOM    514  HN  GLY   113     -27.522   3.456   0.131  1.00 10.00      A   
ATOM    515  CA  GLY   113     -28.729   3.172  -1.584  1.00 10.00      A   
ATOM    516  C   GLY   113     -30.158   3.665  -1.690  1.00 10.00      A   
ATOM    517  O   GLY   113     -30.708   3.763  -2.789  1.00 10.00      A   
ATOM    518  N   ILE   114     -30.758   3.991  -0.551  1.00 10.00      A   
ATOM    519  HN  ILE   114     -30.268   3.899   0.291  1.00 10.00      A   
ATOM    520  CA  ILE   114     -32.132   4.478  -0.529  1.00 10.00      A   
ATOM    521  CB  ILE   114     -32.726   4.506   0.895  1.00 10.00      A   
ATOM    522  CG1 ILE   114     -31.992   5.518   1.778  1.00 10.00      A   
ATOM    523  CG2 ILE   114     -32.675   3.117   1.517  1.00 10.00      A   
ATOM    524  CD1 ILE   114     -32.615   5.715   3.142  1.00 10.00      A   
ATOM    525  C   ILE   114     -32.239   5.857  -1.173  1.00 10.00      A   
ATOM    526  O   ILE   114     -33.277   6.213  -1.721  1.00 10.00      A   
ATOM    527  N   LEU   115     -31.147   6.613  -1.132  1.00 10.00      A   
ATOM    528  HN  LEU   115     -30.339   6.261  -0.705  1.00 10.00      A   
ATOM    529  CA  LEU   115     -31.113   7.950  -1.714  1.00 10.00      A   
ATOM    530  CB  LEU   115     -29.843   8.688  -1.290  1.00 10.00      A   
ATOM    531  CG  LEU   115     -29.664   8.927   0.206  1.00 10.00      A   
ATOM    532  CD1 LEU   115     -28.323   9.592   0.473  1.00 10.00      A   
ATOM    533  CD2 LEU   115     -30.805   9.771   0.752  1.00 10.00      A   
ATOM    534  C   LEU   115     -31.164   7.864  -3.232  1.00 10.00      A   
ATOM    535  O   LEU   115     -31.879   8.620  -3.884  1.00 10.00      A   
ATOM    536  N   VAL   116     -30.400   6.927  -3.785  1.00 10.00      A   
ATOM    537  HN  VAL   116     -29.843   6.365  -3.203  1.00 10.00      A   
ATOM    538  CA  VAL   116     -30.348   6.725  -5.233  1.00 10.00      A   
ATOM    539  CB  VAL   116     -29.164   5.815  -5.632  1.00 10.00      A   
ATOM    540  CG1 VAL   116     -28.867   5.928  -7.121  1.00 10.00      A   
ATOM    541  CG2 VAL   116     -27.928   6.162  -4.818  1.00 10.00      A   
ATOM    542  C   VAL   116     -31.652   6.109  -5.736  1.00 10.00      A   
ATOM    543  O   VAL   116     -32.006   6.223  -6.907  1.00 10.00      A   
ATOM    544  N   ARG   117     -32.365   5.468  -4.830  1.00 10.00      A   
ATOM    545  HN  ARG   117     -32.034   5.426  -3.909  1.00 10.00      A   
ATOM    546  CA  ARG   117     -33.628   4.829  -5.159  1.00 10.00      A   
ATOM    547  CB  ARG   117     -33.920   3.710  -4.157  1.00 10.00      A   
ATOM    548  CG  ARG   117     -35.021   2.759  -4.591  1.00 10.00      A   
ATOM    549  CD  ARG   117     -35.627   2.041  -3.403  1.00 10.00      A   
ATOM    550  NE  ARG   117     -36.274   2.966  -2.471  1.00 10.00      A   
ATOM    551  HE  ARG   117     -36.171   3.931  -2.648  1.00 10.00      A   
ATOM    552  CZ  ARG   117     -37.001   2.580  -1.430  1.00 10.00      A   
ATOM    553  NH1 ARG   117     -37.170   1.287  -1.174  1.00 10.00      A   
ATOM    554 HH11 ARG   117     -37.740   0.990  -0.352  1.00 10.00      A   
ATOM    555 HH12 ARG   117     -36.740   0.565  -1.793  1.00 10.00      A   
ATOM    556  NH2 ARG   117     -37.543   3.483  -0.631  1.00 10.00      A   
ATOM    557 HH21 ARG   117     -38.113   3.185   0.189  1.00 10.00      A   
ATOM    558 HH22 ARG   117     -37.400   4.500  -0.816  1.00 10.00      A   
ATOM    559  C   ARG   117     -34.777   5.843  -5.165  1.00 10.00      A   
ATOM    560  O   ARG   117     -35.874   5.552  -5.650  1.00 10.00      A   
ATOM    561  N   LEU   118     -34.523   7.029  -4.624  1.00 10.00      A   
ATOM    562  HN  LEU   118     -33.629   7.214  -4.271  1.00 10.00      A   
ATOM    563  CB  LEU   118     -35.239   9.042  -3.415  1.00 10.00      A   
ATOM    564  CG  LEU   118     -35.535   8.528  -2.008  1.00 10.00      A   
ATOM    565  CD1 LEU   118     -34.898   9.439  -0.970  1.00 10.00      A   
ATOM    566  CD2 LEU   118     -37.037   8.442  -1.788  1.00 10.00      A   
ATOM    567  CA  LEU   118     -35.536   8.075  -4.562  1.00 10.00      A   
ATOM    568  C   LEU   118     -35.618   8.831  -5.881  1.00 10.00      A   
ATOM    569  O   LEU   118     -36.657   8.725  -6.568  1.00 10.00      A   
ATOM    570  OXT LEU   118     -34.635   9.517  -6.238  1.00 10.00      A   
ATOM    571  CB  SER     2      12.956  10.100   6.511  1.00 10.00      B   
ATOM    572  OG  SER     2      13.849  11.202   6.440  1.00 10.00      B   
ATOM    573  HG  SER     2      13.770  11.727   7.245  1.00 10.00      B   
ATOM    574  C   SER     2      12.043   8.221   5.106  1.00 10.00      B   
ATOM    575  O   SER     2      10.906   8.618   5.352  1.00 10.00      B   
ATOM    576  N   SER     2      13.719   9.779   4.191  1.00 10.00      B   
ATOM    577  HT1 SER     2      14.594  10.303   4.386  1.00 10.00      B   
ATOM    578  HT2 SER     2      12.993  10.450   3.876  1.00 10.00      B   
ATOM    579  HT3 SER     2      13.895   9.094   3.422  1.00 10.00      B   
ATOM    580  CA  SER     2      13.266   9.080   5.415  1.00 10.00      B   
ATOM    581  N   GLU     3      12.292   7.042   4.559  1.00 10.00      B   
ATOM    582  HN  GLU     3      13.223   6.774   4.407  1.00 10.00      B   
ATOM    583  CA  GLU     3      11.234   6.128   4.174  1.00 10.00      B   
ATOM    584  CB  GLU     3      11.635   5.416   2.885  1.00 10.00      B   
ATOM    585  CG  GLU     3      11.924   6.356   1.719  1.00 10.00      B   
ATOM    586  CD  GLU     3      13.369   6.816   1.664  1.00 10.00      B   
ATOM    587  OE1 GLU     3      13.663   7.947   2.130  1.00 10.00      B   
ATOM    588  OE2 GLU     3      14.217   6.052   1.151  1.00 10.00      B   
ATOM    589  C   GLU     3      10.919   5.117   5.279  1.00 10.00      B   
ATOM    590  O   GLU     3      11.406   5.245   6.408  1.00 10.00      B   
ATOM    591  N   PHE     4      10.098   4.120   4.956  1.00 10.00      B   
ATOM    592  HN  PHE     4       9.746   4.067   4.035  1.00 10.00      B   
ATOM    593  CA  PHE     4       9.712   3.094   5.919  1.00 10.00      B   
ATOM    594  CB  PHE     4       8.267   3.312   6.389  1.00 10.00      B   
ATOM    595  CG  PHE     4       8.016   4.654   7.018  1.00 10.00      B   
ATOM    596  CD1 PHE     4       7.420   5.676   6.294  1.00 10.00      B   
ATOM    597  CD2 PHE     4       8.377   4.895   8.333  1.00 10.00      B   
ATOM    598  CE1 PHE     4       7.190   6.911   6.869  1.00 10.00      B   
ATOM    599  CE2 PHE     4       8.150   6.126   8.915  1.00 10.00      B   
ATOM    600  CZ  PHE     4       7.557   7.136   8.182  1.00 10.00      B   
ATOM    601  C   PHE     4       9.843   1.705   5.302  1.00 10.00      B   
ATOM    602  O   PHE     4       9.090   1.349   4.400  1.00 10.00      B   
ATOM    603  N   ILE     5      10.785   0.914   5.804  1.00 10.00      B   
ATOM    604  HN  ILE     5      11.341   1.237   6.549  1.00 10.00      B   
ATOM    605  CA  ILE     5      11.006  -0.432   5.280  1.00 10.00      B   
ATOM    606  CB  ILE     5      12.508  -0.792   5.234  1.00 10.00      B   
ATOM    607  CG1 ILE     5      13.283   0.255   4.429  1.00 10.00      B   
ATOM    608  CG2 ILE     5      12.719  -2.184   4.648  1.00 10.00      B   
ATOM    609  CD1 ILE     5      12.839   0.382   2.987  1.00 10.00      B   
ATOM    610  C   ILE     5      10.269  -1.475   6.115  1.00 10.00      B   
ATOM    611  O   ILE     5       9.632  -2.382   5.573  1.00 10.00      B   
ATOM    612  N   THR     6      10.345  -1.320   7.431  1.00 10.00      B   
ATOM    613  HN  THR     6      10.859  -0.561   7.789  1.00 10.00      B   
ATOM    614  CA  THR     6       9.711  -2.246   8.366  1.00 10.00      B   
ATOM    615  CB  THR     6       9.975  -1.826   9.829  1.00 10.00      B   
ATOM    616  OG1 THR     6      11.364  -1.496   9.984  1.00 10.00      B   
ATOM    617  HG1 THR     6      11.563  -0.688   9.489  1.00 10.00      B   
ATOM    618  CG2 THR     6       9.627  -2.955  10.788  1.00 10.00      B   
ATOM    619  C   THR     6       8.204  -2.386   8.127  1.00 10.00      B   
ATOM    620  O   THR     6       7.617  -3.429   8.412  1.00 10.00      B   
ATOM    621  N   VAL     7       7.586  -1.345   7.584  1.00 10.00      B   
ATOM    622  HN  VAL     7       8.103  -0.548   7.351  1.00 10.00      B   
ATOM    623  CA  VAL     7       6.150  -1.371   7.329  1.00 10.00      B   
ATOM    624  CB  VAL     7       5.481  -0.024   7.701  1.00 10.00      B   
ATOM    625  CG1 VAL     7       3.964  -0.146   7.683  1.00 10.00      B   
ATOM    626  CG2 VAL     7       5.963   0.469   9.061  1.00 10.00      B   
ATOM    627  C   VAL     7       5.841  -1.709   5.868  1.00 10.00      B   
ATOM    628  O   VAL     7       4.829  -2.339   5.568  1.00 10.00      B   
ATOM    629  N   ALA     8       6.729  -1.316   4.964  1.00 10.00      B   
ATOM    630  HN  ALA     8       7.543  -0.862   5.257  1.00 10.00      B   
ATOM    631  CA  ALA     8       6.521  -1.554   3.540  1.00 10.00      B   
ATOM    632  CB  ALA     8       7.375  -0.615   2.714  1.00 10.00      B   
ATOM    633  C   ALA     8       6.777  -3.000   3.131  1.00 10.00      B   
ATOM    634  O   ALA     8       6.064  -3.542   2.289  1.00 10.00      B   
ATOM    635  N   ARG     9       7.792  -3.616   3.727  1.00 10.00      B   
ATOM    636  HN  ARG     9       8.314  -3.129   4.403  1.00 10.00      B   
ATOM    637  CA  ARG     9       8.154  -5.000   3.405  1.00 10.00      B   
ATOM    638  CB  ARG     9       9.354  -5.472   4.229  1.00 10.00      B   
ATOM    639  CG  ARG     9      10.381  -6.272   3.443  1.00 10.00      B   
ATOM    640  CD  ARG     9       9.923  -7.701   3.164  1.00 10.00      B   
ATOM    641  NE  ARG     9       9.797  -8.509   4.383  1.00 10.00      B   
ATOM    642  HE  ARG     9       8.882  -8.753   4.665  1.00 10.00      B   
ATOM    643  CZ  ARG     9      10.833  -8.934   5.114  1.00 10.00      B   
ATOM    644  NH1 ARG     9      12.078  -8.629   4.755  1.00 10.00      B   
ATOM    645 HH11 ARG     9      12.251  -8.056   3.897  1.00 10.00      B   
ATOM    646 HH12 ARG     9      12.886  -8.952   5.327  1.00 10.00      B   
ATOM    647  NH2 ARG     9      10.614  -9.672   6.202  1.00 10.00      B   
ATOM    648 HH21 ARG     9       9.637  -9.919   6.486  1.00 10.00      B   
ATOM    649 HH22 ARG     9      11.414 -10.007   6.781  1.00 10.00      B   
ATOM    650  C   ARG     9       6.979  -5.979   3.531  1.00 10.00      B   
ATOM    651  O   ARG     9       6.671  -6.690   2.574  1.00 10.00      B   
ATOM    652  N   PRO    10       6.298  -6.036   4.696  1.00 10.00      B   
ATOM    653  CA  PRO    10       5.170  -6.953   4.890  1.00 10.00      B   
ATOM    654  CB  PRO    10       4.815  -6.784   6.369  1.00 10.00      B   
ATOM    655  CG  PRO    10       5.334  -5.441   6.739  1.00 10.00      B   
ATOM    656  CD  PRO    10       6.563  -5.231   5.906  1.00 10.00      B   
ATOM    657  C   PRO    10       3.980  -6.601   3.997  1.00 10.00      B   
ATOM    658  O   PRO    10       3.282  -7.485   3.493  1.00 10.00      B   
ATOM    659  N   TYR    11       3.771  -5.306   3.786  1.00 10.00      B   
ATOM    660  HN  TYR    11       4.372  -4.653   4.204  1.00 10.00      B   
ATOM    661  CA  TYR    11       2.675  -4.830   2.954  1.00 10.00      B   
ATOM    662  CB  TYR    11       2.560  -3.304   3.043  1.00 10.00      B   
ATOM    663  CG  TYR    11       1.801  -2.793   4.250  1.00 10.00      B   
ATOM    664  CD1 TYR    11       1.855  -3.457   5.470  1.00 10.00      B   
ATOM    665  CD2 TYR    11       1.032  -1.639   4.169  1.00 10.00      B   
ATOM    666  CE1 TYR    11       1.169  -2.988   6.573  1.00 10.00      B   
ATOM    667  CE2 TYR    11       0.342  -1.162   5.267  1.00 10.00      B   
ATOM    668  CZ  TYR    11       0.412  -1.839   6.466  1.00 10.00      B   
ATOM    669  OH  TYR    11      -0.273  -1.362   7.561  1.00 10.00      B   
ATOM    670  HH  TYR    11      -1.144  -1.055   7.285  1.00 10.00      B   
ATOM    671  C   TYR    11       2.880  -5.251   1.504  1.00 10.00      B   
ATOM    672  O   TYR    11       1.935  -5.654   0.821  1.00 10.00      B   
ATOM    673  N   ALA    12       4.123  -5.163   1.044  1.00 10.00      B   
ATOM    674  HN  ALA    12       4.830  -4.829   1.640  1.00 10.00      B   
ATOM    675  CA  ALA    12       4.467  -5.533  -0.321  1.00 10.00      B   
ATOM    676  CB  ALA    12       5.896  -5.127  -0.643  1.00 10.00      B   
ATOM    677  C   ALA    12       4.272  -7.025  -0.558  1.00 10.00      B   
ATOM    678  O   ALA    12       3.738  -7.428  -1.589  1.00 10.00      B   
ATOM    679  N   LYS    13       4.694  -7.838   0.405  1.00 10.00      B   
ATOM    680  HN  LYS    13       5.101  -7.453   1.212  1.00 10.00      B   
ATOM    681  CA  LYS    13       4.569  -9.288   0.294  1.00 10.00      B   
ATOM    682  CB  LYS    13       5.260  -9.986   1.471  1.00 10.00      B   
ATOM    683  CG  LYS    13       5.196 -11.507   1.430  1.00 10.00      B   
ATOM    684  CD  LYS    13       5.714 -12.058   0.109  1.00 10.00      B   
ATOM    685  CE  LYS    13       5.903 -13.566   0.170  1.00 10.00      B   
ATOM    686  NZ  LYS    13       4.638 -14.283   0.477  1.00 10.00      B   
ATOM    687  HZ1 LYS    13       3.915 -14.072  -0.251  1.00 10.00      B   
ATOM    688  HZ2 LYS    13       4.269 -13.985   1.400  1.00 10.00      B   
ATOM    689  HZ3 LYS    13       4.802 -15.310   0.496  1.00 10.00      B   
ATOM    690  C   LYS    13       3.104  -9.714   0.193  1.00 10.00      B   
ATOM    691  O   LYS    13       2.753 -10.563  -0.627  1.00 10.00      B   
ATOM    692  N   ALA    14       2.252  -9.111   1.011  1.00 10.00      B   
ATOM    693  HN  ALA    14       2.587  -8.434   1.638  1.00 10.00      B   
ATOM    694  CA  ALA    14       0.830  -9.436   0.998  1.00 10.00      B   
ATOM    695  CB  ALA    14       0.116  -8.733   2.138  1.00 10.00      B   
ATOM    696  C   ALA    14       0.196  -9.081  -0.346  1.00 10.00      B   
ATOM    697  O   ALA    14      -0.588  -9.853  -0.895  1.00 10.00      B   
ATOM    698  N   ALA    15       0.560  -7.922  -0.877  1.00 10.00      B   
ATOM    699  HN  ALA    15       1.200  -7.355  -0.398  1.00 10.00      B   
ATOM    700  CA  ALA    15       0.029  -7.467  -2.155  1.00 10.00      B   
ATOM    701  CB  ALA    15       0.313  -5.984  -2.343  1.00 10.00      B   
ATOM    702  C   ALA    15       0.617  -8.272  -3.310  1.00 10.00      B   
ATOM    703  O   ALA    15      -0.057  -8.532  -4.306  1.00 10.00      B   
ATOM    704  N   PHE    16       1.877  -8.671  -3.161  1.00 10.00      B   
ATOM    705  HN  PHE    16       2.360  -8.425  -2.340  1.00 10.00      B   
ATOM    706  CA  PHE    16       2.573  -9.445  -4.180  1.00 10.00      B   
ATOM    707  CB  PHE    16       4.009  -9.740  -3.738  1.00 10.00      B   
ATOM    708  CG  PHE    16       4.856 -10.385  -4.795  1.00 10.00      B   
ATOM    709  CD1 PHE    16       5.200  -9.689  -5.940  1.00 10.00      B   
ATOM    710  CD2 PHE    16       5.309 -11.684  -4.643  1.00 10.00      B   
ATOM    711  CE1 PHE    16       5.978 -10.276  -6.916  1.00 10.00      B   
ATOM    712  CE2 PHE    16       6.090 -12.279  -5.614  1.00 10.00      B   
ATOM    713  CZ  PHE    16       6.424 -11.572  -6.753  1.00 10.00      B   
ATOM    714  C   PHE    16       1.840 -10.744  -4.484  1.00 10.00      B   
ATOM    715  O   PHE    16       1.542 -11.035  -5.643  1.00 10.00      B   
ATOM    716  N   ASP    17       1.539 -11.513  -3.438  1.00 10.00      B   
ATOM    717  HN  ASP    17       1.790 -11.214  -2.536  1.00 10.00      B   
ATOM    718  CA  ASP    17       0.841 -12.789  -3.601  1.00 10.00      B   
ATOM    719  CB  ASP    17       0.609 -13.476  -2.251  1.00 10.00      B   
ATOM    720  CG  ASP    17       1.826 -14.218  -1.733  1.00 10.00      B   
ATOM    721  OD1 ASP    17       2.038 -15.389  -2.125  1.00 10.00      B   
ATOM    722  OD2 ASP    17       2.568 -13.640  -0.912  1.00 10.00      B   
ATOM    723  C   ASP    17      -0.489 -12.592  -4.315  1.00 10.00      B   
ATOM    724  O   ASP    17      -0.827 -13.339  -5.230  1.00 10.00      B   
ATOM    725  N   PHE    18      -1.227 -11.567  -3.904  1.00 10.00      B   
ATOM    726  HN  PHE    18      -0.891 -11.000  -3.179  1.00 10.00      B   
ATOM    727  CA  PHE    18      -2.523 -11.259  -4.505  1.00 10.00      B   
ATOM    728  CB  PHE    18      -3.195 -10.101  -3.760  1.00 10.00      B   
ATOM    729  CG  PHE    18      -4.122 -10.525  -2.656  1.00 10.00      B   
ATOM    730  CD1 PHE    18      -3.648 -11.233  -1.564  1.00 10.00      B   
ATOM    731  CD2 PHE    18      -5.470 -10.212  -2.712  1.00 10.00      B   
ATOM    732  CE1 PHE    18      -4.502 -11.621  -0.547  1.00 10.00      B   
ATOM    733  CE2 PHE    18      -6.327 -10.595  -1.702  1.00 10.00      B   
ATOM    734  CZ  PHE    18      -5.843 -11.301  -0.618  1.00 10.00      B   
ATOM    735  C   PHE    18      -2.377 -10.905  -5.982  1.00 10.00      B   
ATOM    736  O   PHE    18      -3.078 -11.452  -6.832  1.00 10.00      B   
ATOM    737  N   ALA    19      -1.455  -9.999  -6.278  1.00 10.00      B   
ATOM    738  HN  ALA    19      -0.920  -9.609  -5.552  1.00 10.00      B   
ATOM    739  CA  ALA    19      -1.214  -9.560  -7.647  1.00 10.00      B   
ATOM    740  CB  ALA    19      -0.210  -8.418  -7.675  1.00 10.00      B   
ATOM    741  C   ALA    19      -0.744 -10.708  -8.538  1.00 10.00      B   
ATOM    742  O   ALA    19      -1.245 -10.882  -9.649  1.00 10.00      B   
ATOM    743  N   VAL    20       0.208 -11.494  -8.043  1.00 10.00      B   
ATOM    744  HN  VAL    20       0.562 -11.309  -7.141  1.00 10.00      B   
ATOM    745  CA  VAL    20       0.746 -12.622  -8.800  1.00 10.00      B   
ATOM    746  CB  VAL    20       1.954 -13.270  -8.086  1.00 10.00      B   
ATOM    747  CG1 VAL    20       2.332 -14.596  -8.737  1.00 10.00      B   
ATOM    748  CG2 VAL    20       3.138 -12.320  -8.096  1.00 10.00      B   
ATOM    749  C   VAL    20      -0.318 -13.682  -9.071  1.00 10.00      B   
ATOM    750  O   VAL    20      -0.483 -14.130 -10.207  1.00 10.00      B   
ATOM    751  N   GLU    21      -1.039 -14.066  -8.033  1.00 10.00      B   
ATOM    752  HN  GLU    21      -0.867 -13.660  -7.152  1.00 10.00      B   
ATOM    753  CA  GLU    21      -2.073 -15.081  -8.154  1.00 10.00      B   
ATOM    754  CB  GLU    21      -2.603 -15.453  -6.773  1.00 10.00      B   
ATOM    755  CG  GLU    21      -3.369 -16.761  -6.728  1.00 10.00      B   
ATOM    756  CD  GLU    21      -3.683 -17.183  -5.313  1.00 10.00      B   
ATOM    757  OE1 GLU    21      -4.751 -16.791  -4.797  1.00 10.00      B   
ATOM    758  OE2 GLU    21      -2.860 -17.907  -4.709  1.00 10.00      B   
ATOM    759  C   GLU    21      -3.212 -14.622  -9.060  1.00 10.00      B   
ATOM    760  O   GLU    21      -3.742 -15.404  -9.848  1.00 10.00      B   
ATOM    761  N   HIS    22      -3.575 -13.350  -8.967  1.00 10.00      B   
ATOM    762  HN  HIS    22      -3.110 -12.760  -8.332  1.00 10.00      B   
ATOM    763  CA  HIS    22      -4.656 -12.812  -9.784  1.00 10.00      B   
ATOM    764  CB  HIS    22      -5.320 -11.615  -9.101  1.00 10.00      B   
ATOM    765  CG  HIS    22      -6.297 -11.999  -8.034  1.00 10.00      B   
ATOM    766  ND1 HIS    22      -7.625 -12.247  -8.291  1.00 10.00      B   
ATOM    767  HD1 HIS    22      -8.059 -12.203  -9.175  1.00 10.00      B   
ATOM    768  CD2 HIS    22      -6.132 -12.182  -6.703  1.00 10.00      B   
ATOM    769  CE1 HIS    22      -8.237 -12.561  -7.164  1.00 10.00      B   
ATOM    770  NE2 HIS    22      -7.355 -12.530  -6.188  1.00 10.00      B   
ATOM    771  HE2 HIS    22      -7.541 -12.734  -5.242  1.00 10.00      B   
ATOM    772  C   HIS    22      -4.178 -12.432 -11.179  1.00 10.00      B   
ATOM    773  O   HIS    22      -4.959 -11.932 -11.992  1.00 10.00      B   
ATOM    774  N   GLN    23      -2.894 -12.680 -11.451  1.00 10.00      B   
ATOM    775  HN  GLN    23      -2.334 -13.093 -10.756  1.00 10.00      B   
ATOM    776  CA  GLN    23      -2.289 -12.367 -12.748  1.00 10.00      B   
ATOM    777  CB  GLN    23      -2.882 -13.242 -13.857  1.00 10.00      B   
ATOM    778  CG  GLN    23      -2.879 -14.731 -13.543  1.00 10.00      B   
ATOM    779  CD  GLN    23      -1.486 -15.265 -13.269  1.00 10.00      B   
ATOM    780  OE1 GLN    23      -0.501 -14.791 -13.836  1.00 10.00      B   
ATOM    781  NE2 GLN    23      -1.393 -16.263 -12.402  1.00 10.00      B   
ATOM    782 HE21 GLN    23      -2.222 -16.602 -11.988  1.00 10.00      B   
ATOM    783 HE22 GLN    23      -0.503 -16.617 -12.195  1.00 10.00      B   
ATOM    784  C   GLN    23      -2.460 -10.890 -13.086  1.00 10.00      B   
ATOM    785  O   GLN    23      -2.584 -10.510 -14.248  1.00 10.00      B   
ATOM    786  N   SER    24      -2.456 -10.058 -12.056  1.00 10.00      B   
ATOM    787  HN  SER    24      -2.337 -10.419 -11.147  1.00 10.00      B   
ATOM    788  CA  SER    24      -2.621  -8.626 -12.234  1.00 10.00      B   
ATOM    789  CB  SER    24      -3.717  -8.109 -11.303  1.00 10.00      B   
ATOM    790  OG  SER    24      -4.722  -9.089 -11.115  1.00 10.00      B   
ATOM    791  HG  SER    24      -4.792  -9.635 -11.904  1.00 10.00      B   
ATOM    792  C   SER    24      -1.319  -7.888 -11.958  1.00 10.00      B   
ATOM    793  O   SER    24      -1.330  -6.692 -11.696  1.00 10.00      B   
ATOM    794  N   VAL    25      -0.201  -8.601 -12.037  1.00 10.00      B   
ATOM    795  HN  VAL    25      -0.258  -9.549 -12.274  1.00 10.00      B   
ATOM    796  CA  VAL    25       1.112  -8.007 -11.786  1.00 10.00      B   
ATOM    797  CB  VAL    25       2.251  -9.034 -11.969  1.00 10.00      B   
ATOM    798  CG1 VAL    25       3.595  -8.422 -11.599  1.00 10.00      B   
ATOM    799  CG2 VAL    25       1.989 -10.280 -11.136  1.00 10.00      B   
ATOM    800  C   VAL    25       1.356  -6.808 -12.698  1.00 10.00      B   
ATOM    801  O   VAL    25       1.692  -5.720 -12.230  1.00 10.00      B   
ATOM    802  N   GLU    26       1.152  -7.012 -13.992  1.00 10.00      B   
ATOM    803  HN  GLU    26       0.861  -7.900 -14.289  1.00 10.00      B   
ATOM    804  CA  GLU    26       1.351  -5.963 -14.986  1.00 10.00      B   
ATOM    805  CB  GLU    26       1.133  -6.534 -16.389  1.00 10.00      B   
ATOM    806  CG  GLU    26       1.408  -5.566 -17.525  1.00 10.00      B   
ATOM    807  CD  GLU    26       1.264  -6.227 -18.876  1.00 10.00      B   
ATOM    808  OE1 GLU    26       0.148  -6.678 -19.204  1.00 10.00      B   
ATOM    809  OE2 GLU    26       2.269  -6.312 -19.616  1.00 10.00      B   
ATOM    810  C   GLU    26       0.418  -4.775 -14.738  1.00 10.00      B   
ATOM    811  O   GLU    26       0.823  -3.618 -14.850  1.00 10.00      B   
ATOM    812  N   ARG    27      -0.829  -5.072 -14.387  1.00 10.00      B   
ATOM    813  HN  ARG    27      -1.086  -6.013 -14.302  1.00 10.00      B   
ATOM    814  CA  ARG    27      -1.822  -4.032 -14.128  1.00 10.00      B   
ATOM    815  CB  ARG    27      -3.236  -4.621 -14.101  1.00 10.00      B   
ATOM    816  CG  ARG    27      -4.217  -3.904 -15.016  1.00 10.00      B   
ATOM    817  CD  ARG    27      -4.602  -4.768 -16.208  1.00 10.00      B   
ATOM    818  NE  ARG    27      -5.396  -5.928 -15.807  1.00 10.00      B   
ATOM    819  HE  ARG    27      -5.918  -5.848 -14.978  1.00 10.00      B   
ATOM    820  CZ  ARG    27      -5.460  -7.068 -16.496  1.00 10.00      B   
ATOM    821  NH1 ARG    27      -4.773  -7.209 -17.621  1.00 10.00      B   
ATOM    822 HH11 ARG    27      -4.179  -6.428 -17.971  1.00 10.00      B   
ATOM    823 HH12 ARG    27      -4.823  -8.100 -18.162  1.00 10.00      B   
ATOM    824  NH2 ARG    27      -6.195  -8.071 -16.039  1.00 10.00      B   
ATOM    825 HH21 ARG    27      -6.724  -7.968 -15.147  1.00 10.00      B   
ATOM    826 HH22 ARG    27      -6.252  -8.967 -16.572  1.00 10.00      B   
ATOM    827  C   ARG    27      -1.531  -3.296 -12.822  1.00 10.00      B   
ATOM    828  O   ARG    27      -1.609  -2.068 -12.756  1.00 10.00      B   
ATOM    829  N   TRP    28      -1.183  -4.056 -11.790  1.00 10.00      B   
ATOM    830  HN  TRP    28      -1.125  -5.031 -11.914  1.00 10.00      B   
ATOM    831  CA  TRP    28      -0.880  -3.492 -10.483  1.00 10.00      B   
ATOM    832  CB  TRP    28      -0.700  -4.606  -9.448  1.00 10.00      B   
ATOM    833  CG  TRP    28      -0.978  -4.173  -8.041  1.00 10.00      B   
ATOM    834  CD1 TRP    28      -0.081  -4.088  -7.018  1.00 10.00      B   
ATOM    835  CD2 TRP    28      -2.242  -3.765  -7.503  1.00 10.00      B   
ATOM    836  NE1 TRP    28      -0.704  -3.650  -5.875  1.00 10.00      B   
ATOM    837  HE1 TRP    28      -0.269  -3.510  -5.006  1.00 10.00      B   
ATOM    838  CE2 TRP    28      -2.032  -3.443  -6.147  1.00 10.00      B   
ATOM    839  CE3 TRP    28      -3.530  -3.634  -8.036  1.00 10.00      B   
ATOM    840  CZ2 TRP    28      -3.063  -3.006  -5.317  1.00 10.00      B   
ATOM    841  CZ3 TRP    28      -4.551  -3.200  -7.210  1.00 10.00      B   
ATOM    842  CH2 TRP    28      -4.311  -2.888  -5.867  1.00 10.00      B   
ATOM    843  C   TRP    28       0.366  -2.621 -10.553  1.00 10.00      B   
ATOM    844  O   TRP    28       0.458  -1.603  -9.871  1.00 10.00      B   
ATOM    845  N   GLN    29       1.313  -3.028 -11.392  1.00 10.00      B   
ATOM    846  HN  GLN    29       1.178  -3.862 -11.896  1.00 10.00      B   
ATOM    847  CA  GLN    29       2.551  -2.283 -11.579  1.00 10.00      B   
ATOM    848  CB  GLN    29       3.432  -2.990 -12.617  1.00 10.00      B   
ATOM    849  CG  GLN    29       4.629  -2.181 -13.087  1.00 10.00      B   
ATOM    850  CD  GLN    29       5.225  -2.720 -14.370  1.00 10.00      B   
ATOM    851  OE1 GLN    29       5.206  -3.924 -14.624  1.00 10.00      B   
ATOM    852  NE2 GLN    29       5.752  -1.827 -15.193  1.00 10.00      B   
ATOM    853 HE21 GLN    29       5.727  -0.881 -14.931  1.00 10.00      B   
ATOM    854 HE22 GLN    29       6.143  -2.148 -16.032  1.00 10.00      B   
ATOM    855  C   GLN    29       2.241  -0.861 -12.032  1.00 10.00      B   
ATOM    856  O   GLN    29       2.845   0.102 -11.558  1.00 10.00      B   
ATOM    857  N   ASP    30       1.280  -0.743 -12.943  1.00 10.00      B   
ATOM    858  HN  ASP    30       0.836  -1.551 -13.270  1.00 10.00      B   
ATOM    859  CA  ASP    30       0.867   0.552 -13.466  1.00 10.00      B   
ATOM    860  CB  ASP    30      -0.138   0.379 -14.606  1.00 10.00      B   
ATOM    861  CG  ASP    30       0.386   0.885 -15.933  1.00 10.00      B   
ATOM    862  OD1 ASP    30       1.561   1.297 -15.997  1.00 10.00      B   
ATOM    863  OD2 ASP    30      -0.374   0.855 -16.928  1.00 10.00      B   
ATOM    864  C   ASP    30       0.243   1.387 -12.362  1.00 10.00      B   
ATOM    865  O   ASP    30       0.590   2.554 -12.174  1.00 10.00      B   
ATOM    866  N   MET    31      -0.663   0.770 -11.617  1.00 10.00      B   
ATOM    867  HN  MET    31      -0.876  -0.169 -11.808  1.00 10.00      B   
ATOM    868  CA  MET    31      -1.346   1.446 -10.521  1.00 10.00      B   
ATOM    869  CB  MET    31      -2.414   0.543  -9.902  1.00 10.00      B   
ATOM    870  CG  MET    31      -3.611   0.287 -10.803  1.00 10.00      B   
ATOM    871  SD  MET    31      -4.778  -0.885 -10.088  1.00 10.00      B   
ATOM    872  CE  MET    31      -6.052  -0.904 -11.350  1.00 10.00      B   
ATOM    873  C   MET    31      -0.356   1.905  -9.457  1.00 10.00      B   
ATOM    874  O   MET    31      -0.434   3.034  -8.971  1.00 10.00      B   
ATOM    875  N   LEU    32       0.586   1.033  -9.113  1.00 10.00      B   
ATOM    876  HN  LEU    32       0.593   0.145  -9.536  1.00 10.00      B   
ATOM    877  CA  LEU    32       1.600   1.354  -8.117  1.00 10.00      B   
ATOM    878  CB  LEU    32       2.509   0.152  -7.861  1.00 10.00      B   
ATOM    879  CG  LEU    32       1.910  -0.996  -7.047  1.00 10.00      B   
ATOM    880  CD1 LEU    32       2.891  -2.157  -6.964  1.00 10.00      B   
ATOM    881  CD2 LEU    32       1.525  -0.519  -5.654  1.00 10.00      B   
ATOM    882  C   LEU    32       2.436   2.543  -8.564  1.00 10.00      B   
ATOM    883  O   LEU    32       2.758   3.425  -7.766  1.00 10.00      B   
ATOM    884  N   ALA    33       2.782   2.560  -9.845  1.00 10.00      B   
ATOM    885  HN  ALA    33       2.498   1.820 -10.427  1.00 10.00      B   
ATOM    886  CA  ALA    33       3.576   3.641 -10.410  1.00 10.00      B   
ATOM    887  CB  ALA    33       3.936   3.339 -11.857  1.00 10.00      B   
ATOM    888  C   ALA    33       2.827   4.965 -10.309  1.00 10.00      B   
ATOM    889  O   ALA    33       3.378   5.964  -9.848  1.00 10.00      B   
ATOM    890  N   PHE    34       1.561   4.958 -10.719  1.00 10.00      B   
ATOM    891  HN  PHE    34       1.175   4.123 -11.068  1.00 10.00      B   
ATOM    892  CA  PHE    34       0.731   6.158 -10.673  1.00 10.00      B   
ATOM    893  CB  PHE    34      -0.641   5.901 -11.302  1.00 10.00      B   
ATOM    894  CG  PHE    34      -0.609   5.715 -12.795  1.00 10.00      B   
ATOM    895  CD1 PHE    34      -1.363   4.722 -13.400  1.00 10.00      B   
ATOM    896  CD2 PHE    34       0.172   6.536 -13.594  1.00 10.00      B   
ATOM    897  CE1 PHE    34      -1.338   4.549 -14.772  1.00 10.00      B   
ATOM    898  CE2 PHE    34       0.202   6.368 -14.966  1.00 10.00      B   
ATOM    899  CZ  PHE    34      -0.554   5.374 -15.555  1.00 10.00      B   
ATOM    900  C   PHE    34       0.571   6.660  -9.242  1.00 10.00      B   
ATOM    901  O   PHE    34       0.700   7.854  -8.978  1.00 10.00      B   
ATOM    902  N   ALA    35       0.307   5.739  -8.323  1.00 10.00      B   
ATOM    903  HN  ALA    35       0.218   4.800  -8.600  1.00 10.00      B   
ATOM    904  CA  ALA    35       0.133   6.082  -6.919  1.00 10.00      B   
ATOM    905  CB  ALA    35      -0.182   4.835  -6.106  1.00 10.00      B   
ATOM    906  C   ALA    35       1.367   6.788  -6.365  1.00 10.00      B   
ATOM    907  O   ALA    35       1.256   7.815  -5.689  1.00 10.00      B   
ATOM    908  N   ALA    36       2.541   6.246  -6.674  1.00 10.00      B   
ATOM    909  HN  ALA    36       2.562   5.441  -7.235  1.00 10.00      B   
ATOM    910  CA  ALA    36       3.798   6.817  -6.208  1.00 10.00      B   
ATOM    911  CB  ALA    36       4.942   5.835  -6.423  1.00 10.00      B   
ATOM    912  C   ALA    36       4.090   8.137  -6.911  1.00 10.00      B   
ATOM    913  O   ALA    36       4.616   9.070  -6.306  1.00 10.00      B   
ATOM    914  N   GLU    37       3.738   8.209  -8.187  1.00 10.00      B   
ATOM    915  HN  GLU    37       3.324   7.423  -8.611  1.00 10.00      B   
ATOM    916  CA  GLU    37       3.956   9.412  -8.983  1.00 10.00      B   
ATOM    917  CB  GLU    37       3.578   9.153 -10.441  1.00 10.00      B   
ATOM    918  CG  GLU    37       4.031  10.233 -11.404  1.00 10.00      B   
ATOM    919  CD  GLU    37       3.398  10.086 -12.770  1.00 10.00      B   
ATOM    920  OE1 GLU    37       4.075   9.585 -13.697  1.00 10.00      B   
ATOM    921  OE2 GLU    37       2.225  10.474 -12.924  1.00 10.00      B   
ATOM    922  C   GLU    37       3.153  10.586  -8.428  1.00 10.00      B   
ATOM    923  O   GLU    37       3.666  11.697  -8.298  1.00 10.00      B   
ATOM    924  N   VAL    38       1.894  10.331  -8.095  1.00 10.00      B   
ATOM    925  HN  VAL    38       1.533   9.426  -8.235  1.00 10.00      B   
ATOM    926  CA  VAL    38       1.026  11.365  -7.549  1.00 10.00      B   
ATOM    927  CB  VAL    38      -0.462  10.956  -7.625  1.00 10.00      B   
ATOM    928  CG1 VAL    38      -1.356  12.039  -7.039  1.00 10.00      B   
ATOM    929  CG2 VAL    38      -0.862  10.659  -9.061  1.00 10.00      B   
ATOM    930  C   VAL    38       1.405  11.693  -6.104  1.00 10.00      B   
ATOM    931  O   VAL    38       1.348  12.847  -5.685  1.00 10.00      B   
ATOM    932  N   THR    39       1.833  10.678  -5.357  1.00 10.00      B   
ATOM    933  HN  THR    39       1.900   9.784  -5.755  1.00 10.00      B   
ATOM    934  CA  THR    39       2.207  10.869  -3.959  1.00 10.00      B   
ATOM    935  CB  THR    39       2.390   9.528  -3.201  1.00 10.00      B   
ATOM    936  OG1 THR    39       1.980   9.688  -1.835  1.00 10.00      B   
ATOM    937  HG1 THR    39       2.736   9.975  -1.306  1.00 10.00      B   
ATOM    938  CG2 THR    39       3.835   9.046  -3.237  1.00 10.00      B   
ATOM    939  C   THR    39       3.438  11.768  -3.800  1.00 10.00      B   
ATOM    940  O   THR    39       3.678  12.326  -2.730  1.00 10.00      B   
ATOM    941  N   LYS    40       4.210  11.920  -4.871  1.00 10.00      B   
ATOM    942  HN  LYS    40       3.976  11.456  -5.703  1.00 10.00      B   
ATOM    943  CA  LYS    40       5.401  12.758  -4.829  1.00 10.00      B   
ATOM    944  CB  LYS    40       6.423  12.312  -5.877  1.00 10.00      B   
ATOM    945  CG  LYS    40       7.158  11.028  -5.527  1.00 10.00      B   
ATOM    946  CD  LYS    40       8.297  10.764  -6.498  1.00 10.00      B   
ATOM    947  CE  LYS    40       8.883   9.375  -6.300  1.00 10.00      B   
ATOM    948  NZ  LYS    40       9.893   9.040  -7.340  1.00 10.00      B   
ATOM    949  HZ1 LYS    40       9.497   9.182  -8.292  1.00 10.00      B   
ATOM    950  HZ2 LYS    40      10.188   8.046  -7.245  1.00 10.00      B   
ATOM    951  HZ3 LYS    40      10.728   9.645  -7.233  1.00 10.00      B   
ATOM    952  C   LYS    40       5.050  14.230  -5.031  1.00 10.00      B   
ATOM    953  O   LYS    40       5.896  15.110  -4.867  1.00 10.00      B   
ATOM    954  N   ASN    41       3.800  14.495  -5.389  1.00 10.00      B   
ATOM    955  HN  ASN    41       3.164  13.756  -5.500  1.00 10.00      B   
ATOM    956  CA  ASN    41       3.350  15.861  -5.614  1.00 10.00      B   
ATOM    957  CB  ASN    41       2.104  15.882  -6.501  1.00 10.00      B   
ATOM    958  CG  ASN    41       1.662  17.290  -6.844  1.00 10.00      B   
ATOM    959  OD1 ASN    41       0.823  17.870  -6.161  1.00 10.00      B   
ATOM    960  ND2 ASN    41       2.231  17.850  -7.899  1.00 10.00      B   
ATOM    961 HD21 ASN    41       2.902  17.326  -8.395  1.00 10.00      B   
ATOM    962 HD22 ASN    41       1.963  18.761  -8.144  1.00 10.00      B   
ATOM    963  C   ASN    41       3.087  16.573  -4.289  1.00 10.00      B   
ATOM    964  O   ASN    41       2.543  15.982  -3.353  1.00 10.00      B   
ATOM    965  N   GLU    42       3.469  17.844  -4.224  1.00 10.00      B   
ATOM    966  HN  GLU    42       3.882  18.256  -5.014  1.00 10.00      B   
ATOM    967  CA  GLU    42       3.304  18.650  -3.016  1.00 10.00      B   
ATOM    968  CB  GLU    42       3.895  20.044  -3.214  1.00 10.00      B   
ATOM    969  CG  GLU    42       4.156  20.795  -1.921  1.00 10.00      B   
ATOM    970  CD  GLU    42       5.011  22.021  -2.131  1.00 10.00      B   
ATOM    971  OE1 GLU    42       4.452  23.133  -2.227  1.00 10.00      B   
ATOM    972  OE2 GLU    42       6.251  21.880  -2.201  1.00 10.00      B   
ATOM    973  C   GLU    42       1.844  18.746  -2.567  1.00 10.00      B   
ATOM    974  O   GLU    42       1.553  18.675  -1.371  1.00 10.00      B   
ATOM    975  N   GLN    43       0.928  18.902  -3.519  1.00 10.00      B   
ATOM    976  HN  GLN    43       1.212  18.939  -4.459  1.00 10.00      B   
ATOM    977  CA  GLN    43      -0.493  19.006  -3.198  1.00 10.00      B   
ATOM    978  CB  GLN    43      -1.325  19.317  -4.447  1.00 10.00      B   
ATOM    979  CG  GLN    43      -2.791  19.633  -4.173  1.00 10.00      B   
ATOM    980  CD  GLN    43      -2.978  20.712  -3.121  1.00 10.00      B   
ATOM    981  OE1 GLN    43      -3.007  21.907  -3.429  1.00 10.00      B   
ATOM    982  NE2 GLN    43      -3.101  20.294  -1.869  1.00 10.00      B   
ATOM    983 HE21 GLN    43      -3.066  19.327  -1.700  1.00 10.00      B   
ATOM    984 HE22 GLN    43      -3.220  20.966  -1.156  1.00 10.00      B   
ATOM    985  C   GLN    43      -0.974  17.725  -2.526  1.00 10.00      B   
ATOM    986  O   GLN    43      -1.749  17.764  -1.568  1.00 10.00      B   
ATOM    987  N   MET    44      -0.494  16.594  -3.022  1.00 10.00      B   
ATOM    988  HN  MET    44       0.123  16.631  -3.783  1.00 10.00      B   
ATOM    989  CA  MET    44      -0.857  15.302  -2.458  1.00 10.00      B   
ATOM    990  CB  MET    44      -0.362  14.158  -3.348  1.00 10.00      B   
ATOM    991  CG  MET    44      -0.518  12.772  -2.732  1.00 10.00      B   
ATOM    992  SD  MET    44      -2.239  12.243  -2.589  1.00 10.00      B   
ATOM    993  CE  MET    44      -2.055  10.787  -1.561  1.00 10.00      B   
ATOM    994  C   MET    44      -0.271  15.175  -1.056  1.00 10.00      B   
ATOM    995  O   MET    44      -0.934  14.703  -0.135  1.00 10.00      B   
ATOM    996  N   ALA    45       0.969  15.631  -0.904  1.00 10.00      B   
ATOM    997  HN  ALA    45       1.433  16.009  -1.681  1.00 10.00      B   
ATOM    998  CA  ALA    45       1.659  15.584   0.379  1.00 10.00      B   
ATOM    999  CB  ALA    45       3.108  16.013   0.219  1.00 10.00      B   
ATOM   1000  C   ALA    45       0.949  16.462   1.404  1.00 10.00      B   
ATOM   1001  O   ALA    45       0.899  16.130   2.589  1.00 10.00      B   
ATOM   1002  N   GLU    46       0.400  17.579   0.934  1.00 10.00      B   
ATOM   1003  HN  GLU    46       0.505  17.795  -0.020  1.00 10.00      B   
ATOM   1004  CA  GLU    46      -0.329  18.506   1.792  1.00 10.00      B   
ATOM   1005  CB  GLU    46      -0.639  19.806   1.036  1.00 10.00      B   
ATOM   1006  CG  GLU    46      -1.367  20.853   1.869  1.00 10.00      B   
ATOM   1007  CD  GLU    46      -2.033  21.921   1.025  1.00 10.00      B   
ATOM   1008  OE1 GLU    46      -1.452  23.017   0.870  1.00 10.00      B   
ATOM   1009  OE2 GLU    46      -3.149  21.676   0.512  1.00 10.00      B   
ATOM   1010  C   GLU    46      -1.627  17.864   2.276  1.00 10.00      B   
ATOM   1011  O   GLU    46      -1.992  17.979   3.445  1.00 10.00      B   
ATOM   1012  N   LEU    47      -2.306  17.171   1.371  1.00 10.00      B   
ATOM   1013  HN  LEU    47      -1.957  17.110   0.454  1.00 10.00      B   
ATOM   1014  CA  LEU    47      -3.558  16.503   1.699  1.00 10.00      B   
ATOM   1015  CB  LEU    47      -4.362  16.222   0.428  1.00 10.00      B   
ATOM   1016  CG  LEU    47      -4.804  17.449  -0.375  1.00 10.00      B   
ATOM   1017  CD1 LEU    47      -5.498  17.028  -1.663  1.00 10.00      B   
ATOM   1018  CD2 LEU    47      -5.711  18.342   0.458  1.00 10.00      B   
ATOM   1019  C   LEU    47      -3.299  15.211   2.470  1.00 10.00      B   
ATOM   1020  O   LEU    47      -4.227  14.571   2.969  1.00 10.00      B   
ATOM   1021  N   LEU    48      -2.031  14.824   2.536  1.00 10.00      B   
ATOM   1022  HN  LEU    48      -1.350  15.362   2.081  1.00 10.00      B   
ATOM   1023  CA  LEU    48      -1.622  13.626   3.249  1.00 10.00      B   
ATOM   1024  CB  LEU    48      -0.442  12.959   2.523  1.00 10.00      B   
ATOM   1025  CG  LEU    48       0.025  11.598   3.051  1.00 10.00      B   
ATOM   1026  CD1 LEU    48       0.395  10.686   1.893  1.00 10.00      B   
ATOM   1027  CD2 LEU    48       1.210  11.759   3.992  1.00 10.00      B   
ATOM   1028  C   LEU    48      -1.221  14.000   4.670  1.00 10.00      B   
ATOM   1029  O   LEU    48      -1.698  13.417   5.644  1.00 10.00      B   
ATOM   1030  N   SER    49      -0.355  14.997   4.778  1.00 10.00      B   
ATOM   1031  HN  SER    49      -0.032  15.441   3.962  1.00 10.00      B   
ATOM   1032  CA  SER    49       0.125  15.462   6.068  1.00 10.00      B   
ATOM   1033  CB  SER    49       1.563  15.968   5.935  1.00 10.00      B   
ATOM   1034  OG  SER    49       2.325  15.122   5.085  1.00 10.00      B   
ATOM   1035  HG  SER    49       2.175  15.376   4.168  1.00 10.00      B   
ATOM   1036  C   SER    49      -0.780  16.566   6.613  1.00 10.00      B   
ATOM   1037  O   SER    49      -0.350  17.710   6.789  1.00 10.00      B   
ATOM   1038  N   GLY    50      -2.033  16.217   6.871  1.00 10.00      B   
ATOM   1039  HN  GLY    50      -2.312  15.287   6.724  1.00 10.00      B   
ATOM   1040  CA  GLY    50      -2.985  17.179   7.390  1.00 10.00      B   
ATOM   1041  C   GLY    50      -3.088  17.098   8.899  1.00 10.00      B   
ATOM   1042  O   GLY    50      -2.211  16.529   9.555  1.00 10.00      B   
ATOM   1043  N   ALA    51      -4.163  17.640   9.451  1.00 10.00      B   
ATOM   1044  HN  ALA    51      -4.843  18.053   8.872  1.00 10.00      B   
ATOM   1045  CA  ALA    51      -4.373  17.629  10.893  1.00 10.00      B   
ATOM   1046  CB  ALA    51      -5.261  18.793  11.312  1.00 10.00      B   
ATOM   1047  C   ALA    51      -4.973  16.299  11.345  1.00 10.00      B   
ATOM   1048  O   ALA    51      -6.126  16.243  11.782  1.00 10.00      B   
ATOM   1049  N   LEU    52      -4.178  15.235  11.221  1.00 10.00      B   
ATOM   1050  HN  LEU    52      -3.278  15.363  10.846  1.00 10.00      B   
ATOM   1051  CA  LEU    52      -4.594  13.887  11.612  1.00 10.00      B   
ATOM   1052  CB  LEU    52      -4.689  13.747  13.134  1.00 10.00      B   
ATOM   1053  CG  LEU    52      -3.381  13.895  13.908  1.00 10.00      B   
ATOM   1054  CD1 LEU    52      -3.637  13.836  15.404  1.00 10.00      B   
ATOM   1055  CD2 LEU    52      -2.385  12.824  13.490  1.00 10.00      B   
ATOM   1056  C   LEU    52      -5.907  13.481  10.951  1.00 10.00      B   
ATOM   1057  O   LEU    52      -6.934  13.318  11.620  1.00 10.00      B   
ATOM   1058  N   ALA    53      -5.866  13.316   9.638  1.00 10.00      B   
ATOM   1059  HN  ALA    53      -5.014  13.446   9.166  1.00 10.00      B   
ATOM   1060  CA  ALA    53      -7.050  12.934   8.878  1.00 10.00      B   
ATOM   1061  CB  ALA    53      -7.533  14.096   8.027  1.00 10.00      B   
ATOM   1062  C   ALA    53      -6.787  11.705   8.009  1.00 10.00      B   
ATOM   1063  O   ALA    53      -6.582  11.816   6.797  1.00 10.00      B   
ATOM   1064  N   PRO    54      -6.800  10.510   8.619  1.00 10.00      B   
ATOM   1065  CA  PRO    54      -6.561   9.258   7.897  1.00 10.00      B   
ATOM   1066  CB  PRO    54      -6.467   8.211   9.011  1.00 10.00      B   
ATOM   1067  CG  PRO    54      -7.240   8.796  10.143  1.00 10.00      B   
ATOM   1068  CD  PRO    54      -7.049  10.283  10.053  1.00 10.00      B   
ATOM   1069  C   PRO    54      -7.718   8.934   6.956  1.00 10.00      B   
ATOM   1070  O   PRO    54      -7.538   8.279   5.929  1.00 10.00      B   
ATOM   1071  N   GLU    55      -8.905   9.415   7.310  1.00 10.00      B   
ATOM   1072  HN  GLU    55      -8.981   9.943   8.134  1.00 10.00      B   
ATOM   1073  CA  GLU    55     -10.091   9.185   6.503  1.00 10.00      B   
ATOM   1074  CB  GLU    55     -11.353   9.553   7.277  1.00 10.00      B   
ATOM   1075  CG  GLU    55     -11.680   8.606   8.416  1.00 10.00      B   
ATOM   1076  CD  GLU    55     -12.920   9.034   9.164  1.00 10.00      B   
ATOM   1077  OE1 GLU    55     -12.784   9.660  10.237  1.00 10.00      B   
ATOM   1078  OE2 GLU    55     -14.035   8.760   8.677  1.00 10.00      B   
ATOM   1079  C   GLU    55     -10.009   9.985   5.213  1.00 10.00      B   
ATOM   1080  O   GLU    55     -10.160   9.432   4.125  1.00 10.00      B   
ATOM   1081  N   THR    56      -9.756  11.287   5.341  1.00 10.00      B   
ATOM   1082  HN  THR    56      -9.656  11.672   6.238  1.00 10.00      B   
ATOM   1083  CA  THR    56      -9.635  12.160   4.180  1.00 10.00      B   
ATOM   1084  CB  THR    56      -9.311  13.604   4.604  1.00 10.00      B   
ATOM   1085  OG1 THR    56     -10.230  14.011   5.626  1.00 10.00      B   
ATOM   1086  HG1 THR    56     -11.128  13.786   5.355  1.00 10.00      B   
ATOM   1087  CG2 THR    56      -9.423  14.556   3.423  1.00 10.00      B   
ATOM   1088  C   THR    56      -8.542  11.645   3.246  1.00 10.00      B   
ATOM   1089  O   THR    56      -8.693  11.664   2.025  1.00 10.00      B   
ATOM   1090  N   LEU    57      -7.452  11.166   3.837  1.00 10.00      B   
ATOM   1091  HN  LEU    57      -7.395  11.177   4.818  1.00 10.00      B   
ATOM   1092  CA  LEU    57      -6.336  10.629   3.071  1.00 10.00      B   
ATOM   1093  CB  LEU    57      -5.165  10.285   3.998  1.00 10.00      B   
ATOM   1094  CG  LEU    57      -3.935   9.656   3.336  1.00 10.00      B   
ATOM   1095  CD1 LEU    57      -3.410  10.551   2.224  1.00 10.00      B   
ATOM   1096  CD2 LEU    57      -2.849   9.390   4.369  1.00 10.00      B   
ATOM   1097  C   LEU    57      -6.766   9.397   2.279  1.00 10.00      B   
ATOM   1098  O   LEU    57      -6.589   9.340   1.063  1.00 10.00      B   
ATOM   1099  N   ALA    58      -7.347   8.423   2.971  1.00 10.00      B   
ATOM   1100  HN  ALA    58      -7.472   8.532   3.942  1.00 10.00      B   
ATOM   1101  CA  ALA    58      -7.802   7.194   2.327  1.00 10.00      B   
ATOM   1102  CB  ALA    58      -8.317   6.207   3.364  1.00 10.00      B   
ATOM   1103  C   ALA    58      -8.877   7.477   1.281  1.00 10.00      B   
ATOM   1104  O   ALA    58      -8.813   6.967   0.161  1.00 10.00      B   
ATOM   1105  N   GLU    59      -9.847   8.307   1.650  1.00 10.00      B   
ATOM   1106  HN  GLU    59      -9.826   8.694   2.556  1.00 10.00      B   
ATOM   1107  CA  GLU    59     -10.946   8.666   0.758  1.00 10.00      B   
ATOM   1108  CB  GLU    59     -11.914   9.610   1.470  1.00 10.00      B   
ATOM   1109  CG  GLU    59     -13.247   9.796   0.767  1.00 10.00      B   
ATOM   1110  CD  GLU    59     -14.186  10.684   1.553  1.00 10.00      B   
ATOM   1111  OE1 GLU    59     -14.732  10.213   2.576  1.00 10.00      B   
ATOM   1112  OE2 GLU    59     -14.376  11.855   1.158  1.00 10.00      B   
ATOM   1113  C   GLU    59     -10.427   9.315  -0.519  1.00 10.00      B   
ATOM   1114  O   GLU    59     -10.780   8.900  -1.625  1.00 10.00      B   
ATOM   1115  N   SER    60      -9.571  10.318  -0.359  1.00 10.00      B   
ATOM   1116  HN  SER    60      -9.314  10.591   0.550  1.00 10.00      B   
ATOM   1117  CA  SER    60      -9.001  11.024  -1.497  1.00 10.00      B   
ATOM   1118  CB  SER    60      -8.217  12.257  -1.041  1.00 10.00      B   
ATOM   1119  OG  SER    60      -9.020  13.093  -0.225  1.00 10.00      B   
ATOM   1120  HG  SER    60      -9.091  12.704   0.656  1.00 10.00      B   
ATOM   1121  C   SER    60      -8.124  10.105  -2.338  1.00 10.00      B   
ATOM   1122  O   SER    60      -8.160  10.163  -3.563  1.00 10.00      B   
ATOM   1123  N   PHE    61      -7.356   9.242  -1.679  1.00 10.00      B   
ATOM   1124  HN  PHE    61      -7.373   9.236  -0.695  1.00 10.00      B   
ATOM   1125  CA  PHE    61      -6.479   8.313  -2.380  1.00 10.00      B   
ATOM   1126  CB  PHE    61      -5.676   7.465  -1.392  1.00 10.00      B   
ATOM   1127  CG  PHE    61      -4.569   6.684  -2.037  1.00 10.00      B   
ATOM   1128  CD1 PHE    61      -3.462   7.330  -2.558  1.00 10.00      B   
ATOM   1129  CD2 PHE    61      -4.638   5.303  -2.127  1.00 10.00      B   
ATOM   1130  CE1 PHE    61      -2.442   6.616  -3.154  1.00 10.00      B   
ATOM   1131  CE2 PHE    61      -3.622   4.580  -2.721  1.00 10.00      B   
ATOM   1132  CZ  PHE    61      -2.522   5.238  -3.236  1.00 10.00      B   
ATOM   1133  C   PHE    61      -7.278   7.421  -3.322  1.00 10.00      B   
ATOM   1134  O   PHE    61      -6.912   7.249  -4.485  1.00 10.00      B   
ATOM   1135  N   ILE    62      -8.379   6.869  -2.821  1.00 10.00      B   
ATOM   1136  HN  ILE    62      -8.622   7.043  -1.883  1.00 10.00      B   
ATOM   1137  CA  ILE    62      -9.233   6.010  -3.629  1.00 10.00      B   
ATOM   1138  CB  ILE    62     -10.343   5.350  -2.782  1.00 10.00      B   
ATOM   1139  CG1 ILE    62      -9.730   4.561  -1.623  1.00 10.00      B   
ATOM   1140  CG2 ILE    62     -11.205   4.435  -3.645  1.00 10.00      B   
ATOM   1141  CD1 ILE    62     -10.741   4.074  -0.605  1.00 10.00      B   
ATOM   1142  C   ILE    62      -9.869   6.817  -4.756  1.00 10.00      B   
ATOM   1143  O   ILE    62      -9.944   6.358  -5.895  1.00 10.00      B   
ATOM   1144  N   ALA    63     -10.298   8.031  -4.427  1.00 10.00      B   
ATOM   1145  HN  ALA    63     -10.189   8.339  -3.499  1.00 10.00      B   
ATOM   1146  CA  ALA    63     -10.928   8.921  -5.397  1.00 10.00      B   
ATOM   1147  CB  ALA    63     -11.437  10.177  -4.707  1.00 10.00      B   
ATOM   1148  C   ALA    63      -9.964   9.285  -6.527  1.00 10.00      B   
ATOM   1149  O   ALA    63     -10.345   9.301  -7.695  1.00 10.00      B   
ATOM   1150  N   VAL    64      -8.717   9.575  -6.172  1.00 10.00      B   
ATOM   1151  HN  VAL    64      -8.475   9.562  -5.219  1.00 10.00      B   
ATOM   1152  CA  VAL    64      -7.700   9.935  -7.157  1.00 10.00      B   
ATOM   1153  CB  VAL    64      -6.448  10.544  -6.487  1.00 10.00      B   
ATOM   1154  CG1 VAL    64      -5.336  10.764  -7.503  1.00 10.00      B   
ATOM   1155  CG2 VAL    64      -6.801  11.857  -5.801  1.00 10.00      B   
ATOM   1156  C   VAL    64      -7.300   8.724  -7.999  1.00 10.00      B   
ATOM   1157  O   VAL    64      -7.144   8.829  -9.215  1.00 10.00      B   
ATOM   1158  N   CYS    65      -7.153   7.572  -7.351  1.00 10.00      B   
ATOM   1159  HN  CYS    65      -7.302   7.542  -6.382  1.00 10.00      B   
ATOM   1160  CA  CYS    65      -6.774   6.354  -8.051  1.00 10.00      B   
ATOM   1161  CB  CYS    65      -6.528   5.209  -7.069  1.00 10.00      B   
ATOM   1162  SG  CYS    65      -5.687   3.784  -7.796  1.00 10.00      B   
ATOM   1163  HG  CYS    65      -4.999   3.180  -6.836  1.00 10.00      B   
ATOM   1164  C   CYS    65      -7.835   5.963  -9.077  1.00 10.00      B   
ATOM   1165  O   CYS    65      -7.509   5.593 -10.206  1.00 10.00      B   
ATOM   1166  N   GLY    66      -9.098   6.053  -8.683  1.00 10.00      B   
ATOM   1167  HN  GLY    66      -9.298   6.336  -7.762  1.00 10.00      B   
ATOM   1168  CA  GLY    66     -10.180   5.717  -9.585  1.00 10.00      B   
ATOM   1169  C   GLY    66     -11.111   4.673  -9.009  1.00 10.00      B   
ATOM   1170  O   GLY    66     -10.893   4.174  -7.904  1.00 10.00      B   
ATOM   1171  N   GLU    67     -12.149   4.336  -9.756  1.00 10.00      B   
ATOM   1172  HN  GLU    67     -12.267   4.762 -10.639  1.00 10.00      B   
ATOM   1173  CA  GLU    67     -13.121   3.347  -9.316  1.00 10.00      B   
ATOM   1174  CB  GLU    67     -14.536   3.702  -9.796  1.00 10.00      B   
ATOM   1175  CG  GLU    67     -14.723   3.695 -11.309  1.00 10.00      B   
ATOM   1176  CD  GLU    67     -14.179   4.944 -11.966  1.00 10.00      B   
ATOM   1177  OE1 GLU    67     -12.962   4.999 -12.234  1.00 10.00      B   
ATOM   1178  OE2 GLU    67     -14.962   5.883 -12.209  1.00 10.00      B   
ATOM   1179  C   GLU    67     -12.729   1.959  -9.799  1.00 10.00      B   
ATOM   1180  O   GLU    67     -13.420   0.978  -9.540  1.00 10.00      B   
ATOM   1181  N   GLN    68     -11.600   1.883 -10.493  1.00 10.00      B   
ATOM   1182  HN  GLN    68     -11.083   2.701 -10.652  1.00 10.00      B   
ATOM   1183  CA  GLN    68     -11.104   0.617 -11.022  1.00 10.00      B   
ATOM   1184  CB  GLN    68     -10.263   0.860 -12.276  1.00 10.00      B   
ATOM   1185  CG  GLN    68     -11.054   1.386 -13.462  1.00 10.00      B   
ATOM   1186  CD  GLN    68     -12.160   0.438 -13.884  1.00 10.00      B   
ATOM   1187  OE1 GLN    68     -11.948  -0.452 -14.706  1.00 10.00      B   
ATOM   1188  NE2 GLN    68     -13.345   0.621 -13.326  1.00 10.00      B   
ATOM   1189 HE21 GLN    68     -13.444   1.347 -12.676  1.00 10.00      B   
ATOM   1190 HE22 GLN    68     -14.078   0.018 -13.584  1.00 10.00      B   
ATOM   1191  C   GLN    68     -10.295  -0.141  -9.975  1.00 10.00      B   
ATOM   1192  O   GLN    68      -9.298  -0.791 -10.287  1.00 10.00      B   
ATOM   1193  N   LEU    69     -10.739  -0.058  -8.734  1.00 10.00      B   
ATOM   1194  HN  LEU    69     -11.555   0.455  -8.553  1.00 10.00      B   
ATOM   1195  CA  LEU    69     -10.070  -0.730  -7.634  1.00 10.00      B   
ATOM   1196  CB  LEU    69      -9.709   0.273  -6.538  1.00 10.00      B   
ATOM   1197  CG  LEU    69      -8.597   1.266  -6.869  1.00 10.00      B   
ATOM   1198  CD1 LEU    69      -8.491   2.320  -5.780  1.00 10.00      B   
ATOM   1199  CD2 LEU    69      -7.272   0.540  -7.042  1.00 10.00      B   
ATOM   1200  C   LEU    69     -10.968  -1.811  -7.055  1.00 10.00      B   
ATOM   1201  O   LEU    69     -12.125  -1.551  -6.714  1.00 10.00      B   
ATOM   1202  N   ASP    70     -10.435  -3.019  -6.953  1.00 10.00      B   
ATOM   1203  HN  ASP    70      -9.514  -3.159  -7.255  1.00 10.00      B   
ATOM   1204  CA  ASP    70     -11.184  -4.146  -6.400  1.00 10.00      B   
ATOM   1205  CB  ASP    70     -10.393  -5.447  -6.581  1.00 10.00      B   
ATOM   1206  CG  ASP    70     -11.281  -6.673  -6.691  1.00 10.00      B   
ATOM   1207  OD1 ASP    70     -11.156  -7.419  -7.692  1.00 10.00      B   
ATOM   1208  OD2 ASP    70     -12.107  -6.899  -5.785  1.00 10.00      B   
ATOM   1209  C   ASP    70     -11.447  -3.894  -4.919  1.00 10.00      B   
ATOM   1210  O   ASP    70     -10.718  -3.127  -4.288  1.00 10.00      B   
ATOM   1211  N   GLU    71     -12.470  -4.536  -4.364  1.00 10.00      B   
ATOM   1212  HN  GLU    71     -12.998  -5.158  -4.915  1.00 10.00      B   
ATOM   1213  CA  GLU    71     -12.816  -4.356  -2.957  1.00 10.00      B   
ATOM   1214  CB  GLU    71     -14.050  -5.175  -2.577  1.00 10.00      B   
ATOM   1215  CG  GLU    71     -15.356  -4.572  -3.071  1.00 10.00      B   
ATOM   1216  CD  GLU    71     -16.575  -5.321  -2.578  1.00 10.00      B   
ATOM   1217  OE1 GLU    71     -17.078  -6.199  -3.318  1.00 10.00      B   
ATOM   1218  OE2 GLU    71     -17.041  -5.035  -1.455  1.00 10.00      B   
ATOM   1219  C   GLU    71     -11.635  -4.674  -2.046  1.00 10.00      B   
ATOM   1220  O   GLU    71     -11.343  -3.930  -1.108  1.00 10.00      B   
ATOM   1221  N   ASN    72     -10.937  -5.764  -2.344  1.00 10.00      B   
ATOM   1222  HN  ASN    72     -11.219  -6.325  -3.102  1.00 10.00      B   
ATOM   1223  CA  ASN    72      -9.772  -6.152  -1.560  1.00 10.00      B   
ATOM   1224  CB  ASN    72      -9.253  -7.531  -1.973  1.00 10.00      B   
ATOM   1225  CG  ASN    72      -9.633  -8.616  -0.985  1.00 10.00      B   
ATOM   1226  OD1 ASN    72      -8.941  -8.843   0.012  1.00 10.00      B   
ATOM   1227  ND2 ASN    72     -10.739  -9.293  -1.247  1.00 10.00      B   
ATOM   1228 HD21 ASN    72     -11.248  -9.059  -2.058  1.00 10.00      B   
ATOM   1229 HD22 ASN    72     -11.010  -9.997  -0.621  1.00 10.00      B   
ATOM   1230  C   ASN    72      -8.674  -5.108  -1.702  1.00 10.00      B   
ATOM   1231  O   ASN    72      -7.907  -4.864  -0.769  1.00 10.00      B   
ATOM   1232  N   GLY    73      -8.620  -4.479  -2.873  1.00 10.00      B   
ATOM   1233  HN  GLY    73      -9.264  -4.715  -3.575  1.00 10.00      B   
ATOM   1234  CA  GLY    73      -7.632  -3.447  -3.120  1.00 10.00      B   
ATOM   1235  C   GLY    73      -7.962  -2.190  -2.341  1.00 10.00      B   
ATOM   1236  O   GLY    73      -7.072  -1.517  -1.820  1.00 10.00      B   
ATOM   1237  N   GLN    74      -9.254  -1.879  -2.263  1.00 10.00      B   
ATOM   1238  HN  GLN    74      -9.909  -2.447  -2.727  1.00 10.00      B   
ATOM   1239  CA  GLN    74      -9.726  -0.712  -1.522  1.00 10.00      B   
ATOM   1240  CB  GLN    74     -11.234  -0.514  -1.727  1.00 10.00      B   
ATOM   1241  CG  GLN    74     -11.651  -0.291  -3.174  1.00 10.00      B   
ATOM   1242  CD  GLN    74     -13.157  -0.257  -3.355  1.00 10.00      B   
ATOM   1243  OE1 GLN    74     -13.895   0.158  -2.460  1.00 10.00      B   
ATOM   1244  NE2 GLN    74     -13.623  -0.690  -4.518  1.00 10.00      B   
ATOM   1245 HE21 GLN    74     -12.976  -1.003  -5.192  1.00 10.00      B   
ATOM   1246 HE22 GLN    74     -14.594  -0.683  -4.663  1.00 10.00      B   
ATOM   1247  C   GLN    74      -9.423  -0.899  -0.039  1.00 10.00      B   
ATOM   1248  O   GLN    74      -9.057   0.046   0.661  1.00 10.00      B   
ATOM   1249  N   ASN    75      -9.559  -2.138   0.421  1.00 10.00      B   
ATOM   1250  HN  ASN    75      -9.862  -2.844  -0.193  1.00 10.00      B   
ATOM   1251  CA  ASN    75      -9.289  -2.481   1.810  1.00 10.00      B   
ATOM   1252  CB  ASN    75      -9.785  -3.893   2.123  1.00 10.00      B   
ATOM   1253  CG  ASN    75     -11.277  -3.936   2.374  1.00 10.00      B   
ATOM   1254  OD1 ASN    75     -11.881  -2.930   2.743  1.00 10.00      B   
ATOM   1255  ND2 ASN    75     -11.879  -5.102   2.191  1.00 10.00      B   
ATOM   1256 HD21 ASN    75     -11.334  -5.871   1.909  1.00 10.00      B   
ATOM   1257 HD22 ASN    75     -12.845  -5.149   2.336  1.00 10.00      B   
ATOM   1258  C   ASN    75      -7.803  -2.372   2.110  1.00 10.00      B   
ATOM   1259  O   ASN    75      -7.409  -1.982   3.208  1.00 10.00      B   
ATOM   1260  N   LEU    76      -6.986  -2.711   1.117  1.00 10.00      B   
ATOM   1261  HN  LEU    76      -7.373  -3.022   0.270  1.00 10.00      B   
ATOM   1262  CA  LEU    76      -5.533  -2.645   1.249  1.00 10.00      B   
ATOM   1263  CB  LEU    76      -4.877  -3.109  -0.056  1.00 10.00      B   
ATOM   1264  CG  LEU    76      -3.438  -3.614   0.039  1.00 10.00      B   
ATOM   1265  CD1 LEU    76      -3.394  -4.973   0.718  1.00 10.00      B   
ATOM   1266  CD2 LEU    76      -2.814  -3.683  -1.345  1.00 10.00      B   
ATOM   1267  C   LEU    76      -5.101  -1.214   1.569  1.00 10.00      B   
ATOM   1268  O   LEU    76      -4.218  -0.983   2.398  1.00 10.00      B   
ATOM   1269  N   ILE    77      -5.753  -0.260   0.913  1.00 10.00      B   
ATOM   1270  HN  ILE    77      -6.439  -0.518   0.260  1.00 10.00      B   
ATOM   1271  CA  ILE    77      -5.473   1.155   1.117  1.00 10.00      B   
ATOM   1272  CB  ILE    77      -6.290   2.023   0.133  1.00 10.00      B   
ATOM   1273  CG1 ILE    77      -5.889   1.705  -1.313  1.00 10.00      B   
ATOM   1274  CG2 ILE    77      -6.108   3.506   0.429  1.00 10.00      B   
ATOM   1275  CD1 ILE    77      -6.842   2.254  -2.355  1.00 10.00      B   
ATOM   1276  C   ILE    77      -5.807   1.560   2.550  1.00 10.00      B   
ATOM   1277  O   ILE    77      -5.059   2.303   3.189  1.00 10.00      B   
ATOM   1278  N   ARG    78      -6.925   1.046   3.055  1.00 10.00      B   
ATOM   1279  HN  ARG    78      -7.466   0.445   2.498  1.00 10.00      B   
ATOM   1280  CA  ARG    78      -7.369   1.349   4.412  1.00 10.00      B   
ATOM   1281  CB  ARG    78      -8.699   0.655   4.716  1.00 10.00      B   
ATOM   1282  CG  ARG    78      -9.463   1.256   5.886  1.00 10.00      B   
ATOM   1283  CD  ARG    78     -10.366   0.226   6.545  1.00 10.00      B   
ATOM   1284  NE  ARG    78      -9.616  -0.671   7.424  1.00 10.00      B   
ATOM   1285  HE  ARG    78      -8.784  -0.320   7.823  1.00 10.00      B   
ATOM   1286  CZ  ARG    78      -9.981  -1.917   7.713  1.00 10.00      B   
ATOM   1287  NH1 ARG    78     -11.089  -2.432   7.189  1.00 10.00      B   
ATOM   1288 HH11 ARG    78     -11.685  -1.861   6.546  1.00 10.00      B   
ATOM   1289 HH12 ARG    78     -11.373  -3.412   7.409  1.00 10.00      B   
ATOM   1290  NH2 ARG    78      -9.231  -2.639   8.533  1.00 10.00      B   
ATOM   1291 HH21 ARG    78      -9.494  -3.613   8.778  1.00 10.00      B   
ATOM   1292 HH22 ARG    78      -8.356  -2.216   8.941  1.00 10.00      B   
ATOM   1293  C   ARG    78      -6.321   0.920   5.436  1.00 10.00      B   
ATOM   1294  O   ARG    78      -6.062   1.630   6.406  1.00 10.00      B   
ATOM   1295  N   VAL    79      -5.711  -0.237   5.203  1.00 10.00      B   
ATOM   1296  HN  VAL    79      -5.954  -0.753   4.403  1.00 10.00      B   
ATOM   1297  CA  VAL    79      -4.690  -0.763   6.104  1.00 10.00      B   
ATOM   1298  CB  VAL    79      -4.236  -2.172   5.675  1.00 10.00      B   
ATOM   1299  CG1 VAL    79      -3.302  -2.781   6.710  1.00 10.00      B   
ATOM   1300  CG2 VAL    79      -5.438  -3.070   5.447  1.00 10.00      B   
ATOM   1301  C   VAL    79      -3.482   0.170   6.159  1.00 10.00      B   
ATOM   1302  O   VAL    79      -2.839   0.320   7.203  1.00 10.00      B   
ATOM   1303  N   MET    80      -3.181   0.806   5.033  1.00 10.00      B   
ATOM   1304  HN  MET    80      -3.724   0.646   4.231  1.00 10.00      B   
ATOM   1305  CA  MET    80      -2.063   1.735   4.961  1.00 10.00      B   
ATOM   1306  CB  MET    80      -1.715   2.076   3.510  1.00 10.00      B   
ATOM   1307  CG  MET    80      -1.305   0.880   2.669  1.00 10.00      B   
ATOM   1308  SD  MET    80      -0.717   1.353   1.033  1.00 10.00      B   
ATOM   1309  CE  MET    80       0.829   2.156   1.450  1.00 10.00      B   
ATOM   1310  C   MET    80      -2.389   3.003   5.738  1.00 10.00      B   
ATOM   1311  O   MET    80      -1.530   3.565   6.417  1.00 10.00      B   
ATOM   1312  N   ALA    81      -3.644   3.434   5.645  1.00 10.00      B   
ATOM   1313  HN  ALA    81      -4.277   2.937   5.082  1.00 10.00      B   
ATOM   1314  CA  ALA    81      -4.105   4.629   6.342  1.00 10.00      B   
ATOM   1315  CB  ALA    81      -5.467   5.057   5.813  1.00 10.00      B   
ATOM   1316  C   ALA    81      -4.169   4.393   7.847  1.00 10.00      B   
ATOM   1317  O   ALA    81      -3.880   5.294   8.637  1.00 10.00      B   
ATOM   1318  N   GLU    82      -4.557   3.179   8.237  1.00 10.00      B   
ATOM   1319  HN  GLU    82      -4.801   2.512   7.556  1.00 10.00      B   
ATOM   1320  CA  GLU    82      -4.645   2.816   9.647  1.00 10.00      B   
ATOM   1321  CB  GLU    82      -5.172   1.390   9.807  1.00 10.00      B   
ATOM   1322  CG  GLU    82      -6.672   1.240   9.631  1.00 10.00      B   
ATOM   1323  CD  GLU    82      -7.134  -0.173   9.918  1.00 10.00      B   
ATOM   1324  OE1 GLU    82      -7.191  -0.989   8.976  1.00 10.00      B   
ATOM   1325  OE2 GLU    82      -7.430  -0.483  11.091  1.00 10.00      B   
ATOM   1326  C   GLU    82      -3.278   2.915  10.301  1.00 10.00      B   
ATOM   1327  O   GLU    82      -3.132   3.484  11.381  1.00 10.00      B   
ATOM   1328  N   ASN    83      -2.274   2.362   9.627  1.00 10.00      B   
ATOM   1329  HN  ASN    83      -2.460   1.923   8.766  1.00 10.00      B   
ATOM   1330  CA  ASN    83      -0.907   2.381  10.133  1.00 10.00      B   
ATOM   1331  CB  ASN    83      -0.047   1.372   9.367  1.00 10.00      B   
ATOM   1332  CG  ASN    83       0.876   0.566  10.266  1.00 10.00      B   
ATOM   1333  OD1 ASN    83       1.353   1.052  11.289  1.00 10.00      B   
ATOM   1334  ND2 ASN    83       1.131  -0.677   9.884  1.00 10.00      B   
ATOM   1335 HD21 ASN    83       0.715  -1.000   9.049  1.00 10.00      B   
ATOM   1336 HD22 ASN    83       1.723  -1.228  10.444  1.00 10.00      B   
ATOM   1337  C   ASN    83      -0.310   3.779  10.002  1.00 10.00      B   
ATOM   1338  O   ASN    83       0.636   4.138  10.703  1.00 10.00      B   
ATOM   1339  N   GLY    84      -0.877   4.567   9.098  1.00 10.00      B   
ATOM   1340  HN  GLY    84      -1.635   4.231   8.577  1.00 10.00      B   
ATOM   1341  CA  GLY    84      -0.395   5.916   8.881  1.00 10.00      B   
ATOM   1342  C   GLY    84       0.877   5.929   8.065  1.00 10.00      B   
ATOM   1343  O   GLY    84       1.655   6.878   8.120  1.00 10.00      B   
ATOM   1344  N   ARG    85       1.084   4.871   7.296  1.00 10.00      B   
ATOM   1345  HN  ARG    85       0.409   4.160   7.273  1.00 10.00      B   
ATOM   1346  CA  ARG    85       2.275   4.751   6.468  1.00 10.00      B   
ATOM   1347  CB  ARG    85       3.089   3.519   6.873  1.00 10.00      B   
ATOM   1348  CG  ARG    85       3.449   3.444   8.351  1.00 10.00      B   
ATOM   1349  CD  ARG    85       4.590   4.382   8.709  1.00 10.00      B   
ATOM   1350  NE  ARG    85       4.126   5.736   9.001  1.00 10.00      B   
ATOM   1351  HE  ARG    85       3.689   6.234   8.270  1.00 10.00      B   
ATOM   1352  CZ  ARG    85       4.265   6.334  10.183  1.00 10.00      B   
ATOM   1353  NH1 ARG    85       4.855   5.702  11.187  1.00 10.00      B   
ATOM   1354 HH11 ARG    85       5.214   4.733  11.056  1.00 10.00      B   
ATOM   1355 HH12 ARG    85       4.968   6.173  12.115  1.00 10.00      B   
ATOM   1356  NH2 ARG    85       3.803   7.563  10.357  1.00 10.00      B   
ATOM   1357 HH21 ARG    85       3.907   8.039  11.281  1.00 10.00      B   
ATOM   1358 HH22 ARG    85       3.331   8.059   9.571  1.00 10.00      B   
ATOM   1359  C   ARG    85       1.883   4.663   4.999  1.00 10.00      B   
ATOM   1360  O   ARG    85       2.476   3.908   4.227  1.00 10.00      B   
ATOM   1361  N   LEU    86       0.883   5.448   4.619  1.00 10.00      B   
ATOM   1362  HN  LEU    86       0.466   6.043   5.279  1.00 10.00      B   
ATOM   1363  CA  LEU    86       0.398   5.468   3.244  1.00 10.00      B   
ATOM   1364  CB  LEU    86      -0.923   6.238   3.156  1.00 10.00      B   
ATOM   1365  CG  LEU    86      -1.765   6.010   1.897  1.00 10.00      B   
ATOM   1366  CD1 LEU    86      -3.227   5.807   2.266  1.00 10.00      B   
ATOM   1367  CD2 LEU    86      -1.620   7.179   0.936  1.00 10.00      B   
ATOM   1368  C   LEU    86       1.443   6.078   2.314  1.00 10.00      B   
ATOM   1369  O   LEU    86       1.444   5.821   1.114  1.00 10.00      B   
ATOM   1370  N   ASN    87       2.346   6.866   2.882  1.00 10.00      B   
ATOM   1371  HN  ASN    87       2.300   7.028   3.852  1.00 10.00      B   
ATOM   1372  CA  ASN    87       3.404   7.505   2.105  1.00 10.00      B   
ATOM   1373  CB  ASN    87       3.920   8.769   2.804  1.00 10.00      B   
ATOM   1374  CG  ASN    87       4.809   8.485   4.001  1.00 10.00      B   
ATOM   1375  OD1 ASN    87       4.599   7.522   4.741  1.00 10.00      B   
ATOM   1376  ND2 ASN    87       5.802   9.333   4.204  1.00 10.00      B   
ATOM   1377 HD21 ASN    87       5.898  10.084   3.579  1.00 10.00      B   
ATOM   1378 HD22 ASN    87       6.405   9.179   4.965  1.00 10.00      B   
ATOM   1379  C   ASN    87       4.552   6.538   1.809  1.00 10.00      B   
ATOM   1380  O   ASN    87       5.572   6.920   1.235  1.00 10.00      B   
ATOM   1381  N   ALA    88       4.380   5.280   2.190  1.00 10.00      B   
ATOM   1382  HN  ALA    88       3.549   5.026   2.642  1.00 10.00      B   
ATOM   1383  CA  ALA    88       5.398   4.269   1.949  1.00 10.00      B   
ATOM   1384  CB  ALA    88       5.464   3.288   3.110  1.00 10.00      B   
ATOM   1385  C   ALA    88       5.117   3.540   0.639  1.00 10.00      B   
ATOM   1386  O   ALA    88       5.557   2.409   0.435  1.00 10.00      B   
ATOM   1387  N   LEU    89       4.372   4.200  -0.245  1.00 10.00      B   
ATOM   1388  HN  LEU    89       4.039   5.093  -0.012  1.00 10.00      B   
ATOM   1389  CA  LEU    89       4.027   3.633  -1.546  1.00 10.00      B   
ATOM   1390  CB  LEU    89       3.135   4.581  -2.352  1.00 10.00      B   
ATOM   1391  CG  LEU    89       1.704   4.747  -1.848  1.00 10.00      B   
ATOM   1392  CD1 LEU    89       1.067   5.985  -2.457  1.00 10.00      B   
ATOM   1393  CD2 LEU    89       0.881   3.507  -2.161  1.00 10.00      B   
ATOM   1394  C   LEU    89       5.267   3.225  -2.351  1.00 10.00      B   
ATOM   1395  O   LEU    89       5.379   2.067  -2.758  1.00 10.00      B   
ATOM   1396  N   PRO    90       6.232   4.149  -2.585  1.00 10.00      B   
ATOM   1397  CA  PRO    90       7.451   3.828  -3.339  1.00 10.00      B   
ATOM   1398  CB  PRO    90       8.227   5.150  -3.366  1.00 10.00      B   
ATOM   1399  CG  PRO    90       7.205   6.197  -3.091  1.00 10.00      B   
ATOM   1400  CD  PRO    90       6.215   5.564  -2.162  1.00 10.00      B   
ATOM   1401  C   PRO    90       8.276   2.737  -2.653  1.00 10.00      B   
ATOM   1402  O   PRO    90       9.032   2.013  -3.302  1.00 10.00      B   
ATOM   1403  N   ASP    91       8.123   2.624  -1.338  1.00 10.00      B   
ATOM   1404  HN  ASP    91       7.515   3.234  -0.873  1.00 10.00      B   
ATOM   1405  CA  ASP    91       8.837   1.613  -0.569  1.00 10.00      B   
ATOM   1406  CB  ASP    91       8.759   1.909   0.931  1.00 10.00      B   
ATOM   1407  CG  ASP    91       9.477   3.184   1.315  1.00 10.00      B   
ATOM   1408  OD1 ASP    91      10.586   3.423   0.789  1.00 10.00      B   
ATOM   1409  OD2 ASP    91       8.931   3.957   2.136  1.00 10.00      B   
ATOM   1410  C   ASP    91       8.250   0.242  -0.867  1.00 10.00      B   
ATOM   1411  O   ASP    91       8.977  -0.743  -1.034  1.00 10.00      B   
ATOM   1412  N   VAL    92       6.924   0.189  -0.935  1.00 10.00      B   
ATOM   1413  HN  VAL    92       6.403   1.006  -0.763  1.00 10.00      B   
ATOM   1414  CA  VAL    92       6.221  -1.046  -1.249  1.00 10.00      B   
ATOM   1415  CB  VAL    92       4.691  -0.873  -1.094  1.00 10.00      B   
ATOM   1416  CG1 VAL    92       3.944  -2.093  -1.609  1.00 10.00      B   
ATOM   1417  CG2 VAL    92       4.328  -0.606   0.358  1.00 10.00      B   
ATOM   1418  C   VAL    92       6.545  -1.439  -2.687  1.00 10.00      B   
ATOM   1419  O   VAL    92       6.812  -2.604  -2.985  1.00 10.00      B   
ATOM   1420  N   LEU    93       6.544  -0.440  -3.566  1.00 10.00      B   
ATOM   1421  HN  LEU    93       6.326   0.466  -3.253  1.00 10.00      B   
ATOM   1422  CA  LEU    93       6.847  -0.644  -4.977  1.00 10.00      B   
ATOM   1423  CB  LEU    93       6.680   0.671  -5.747  1.00 10.00      B   
ATOM   1424  CG  LEU    93       7.065   0.654  -7.229  1.00 10.00      B   
ATOM   1425  CD1 LEU    93       6.180  -0.305  -8.012  1.00 10.00      B   
ATOM   1426  CD2 LEU    93       6.991   2.056  -7.813  1.00 10.00      B   
ATOM   1427  C   LEU    93       8.264  -1.182  -5.146  1.00 10.00      B   
ATOM   1428  O   LEU    93       8.500  -2.091  -5.940  1.00 10.00      B   
ATOM   1429  N   GLU    94       9.199  -0.619  -4.383  1.00 10.00      B   
ATOM   1430  HN  GLU    94       8.944   0.109  -3.776  1.00 10.00      B   
ATOM   1431  CA  GLU    94      10.593  -1.039  -4.431  1.00 10.00      B   
ATOM   1432  CB  GLU    94      11.422  -0.228  -3.428  1.00 10.00      B   
ATOM   1433  CG  GLU    94      12.896  -0.129  -3.779  1.00 10.00      B   
ATOM   1434  CD  GLU    94      13.203   1.061  -4.664  1.00 10.00      B   
ATOM   1435  OE1 GLU    94      12.876   1.016  -5.864  1.00 10.00      B   
ATOM   1436  OE2 GLU    94      13.770   2.054  -4.154  1.00 10.00      B   
ATOM   1437  C   GLU    94      10.707  -2.524  -4.106  1.00 10.00      B   
ATOM   1438  O   GLU    94      11.377  -3.281  -4.815  1.00 10.00      B   
ATOM   1439  N   GLN    95      10.041  -2.935  -3.032  1.00 10.00      B   
ATOM   1440  HN  GLN    95       9.528  -2.282  -2.507  1.00 10.00      B   
ATOM   1441  CA  GLN    95      10.057  -4.327  -2.617  1.00 10.00      B   
ATOM   1442  CB  GLN    95       9.392  -4.491  -1.247  1.00 10.00      B   
ATOM   1443  CG  GLN    95       9.543  -5.878  -0.643  1.00 10.00      B   
ATOM   1444  CD  GLN    95      10.988  -6.233  -0.347  1.00 10.00      B   
ATOM   1445  OE1 GLN    95      11.805  -5.366  -0.033  1.00 10.00      B   
ATOM   1446  NE2 GLN    95      11.311  -7.513  -0.446  1.00 10.00      B   
ATOM   1447 HE21 GLN    95      10.607  -8.148  -0.701  1.00 10.00      B   
ATOM   1448 HE22 GLN    95      12.236  -7.775  -0.255  1.00 10.00      B   
ATOM   1449  C   GLN    95       9.363  -5.199  -3.660  1.00 10.00      B   
ATOM   1450  O   GLN    95       9.812  -6.306  -3.949  1.00 10.00      B   
ATOM   1451  N   PHE    96       8.279  -4.679  -4.230  1.00 10.00      B   
ATOM   1452  HN  PHE    96       7.974  -3.789  -3.946  1.00 10.00      B   
ATOM   1453  CA  PHE    96       7.519  -5.392  -5.252  1.00 10.00      B   
ATOM   1454  CB  PHE    96       6.300  -4.567  -5.676  1.00 10.00      B   
ATOM   1455  CG  PHE    96       5.269  -5.334  -6.457  1.00 10.00      B   
ATOM   1456  CD1 PHE    96       4.259  -6.019  -5.803  1.00 10.00      B   
ATOM   1457  CD2 PHE    96       5.299  -5.359  -7.845  1.00 10.00      B   
ATOM   1458  CE1 PHE    96       3.300  -6.716  -6.513  1.00 10.00      B   
ATOM   1459  CE2 PHE    96       4.343  -6.057  -8.561  1.00 10.00      B   
ATOM   1460  CZ  PHE    96       3.341  -6.735  -7.894  1.00 10.00      B   
ATOM   1461  C   PHE    96       8.400  -5.694  -6.462  1.00 10.00      B   
ATOM   1462  O   PHE    96       8.377  -6.805  -6.992  1.00 10.00      B   
ATOM   1463  N   ILE    97       9.185  -4.704  -6.885  1.00 10.00      B   
ATOM   1464  HN  ILE    97       9.150  -3.835  -6.425  1.00 10.00      B   
ATOM   1465  CA  ILE    97      10.086  -4.868  -8.020  1.00 10.00      B   
ATOM   1466  CB  ILE    97      10.804  -3.546  -8.375  1.00 10.00      B   
ATOM   1467  CG1 ILE    97       9.782  -2.471  -8.754  1.00 10.00      B   
ATOM   1468  CG2 ILE    97      11.793  -3.763  -9.514  1.00 10.00      B   
ATOM   1469  CD1 ILE    97      10.379  -1.090  -8.927  1.00 10.00      B   
ATOM   1470  C   ILE    97      11.123  -5.949  -7.722  1.00 10.00      B   
ATOM   1471  O   ILE    97      11.412  -6.802  -8.562  1.00 10.00      B   
ATOM   1472  N   HIS    98      11.666  -5.918  -6.512  1.00 10.00      B   
ATOM   1473  HN  HIS    98      11.395  -5.214  -5.882  1.00 10.00      B   
ATOM   1474  CA  HIS    98      12.658  -6.901  -6.107  1.00 10.00      B   
ATOM   1475  CB  HIS    98      13.316  -6.509  -4.780  1.00 10.00      B   
ATOM   1476  CG  HIS    98      14.519  -7.338  -4.441  1.00 10.00      B   
ATOM   1477  ND1 HIS    98      15.790  -7.045  -4.887  1.00 10.00      B   
ATOM   1478  HD1 HIS    98      16.037  -6.281  -5.459  1.00 10.00      B   
ATOM   1479  CD2 HIS    98      14.635  -8.476  -3.712  1.00 10.00      B   
ATOM   1480  CE1 HIS    98      16.630  -7.966  -4.449  1.00 10.00      B   
ATOM   1481  NE2 HIS    98      15.954  -8.843  -3.737  1.00 10.00      B   
ATOM   1482  HE2 HIS    98      16.336  -9.647  -3.315  1.00 10.00      B   
ATOM   1483  C   HIS    98      12.025  -8.283  -5.999  1.00 10.00      B   
ATOM   1484  O   HIS    98      12.621  -9.278  -6.401  1.00 10.00      B   
ATOM   1485  N   LEU    99      10.808  -8.333  -5.469  1.00 10.00      B   
ATOM   1486  HN  LEU    99      10.378  -7.496  -5.178  1.00 10.00      B   
ATOM   1487  CA  LEU    99      10.089  -9.591  -5.304  1.00 10.00      B   
ATOM   1488  CB  LEU    99       8.807  -9.392  -4.492  1.00 10.00      B   
ATOM   1489  CG  LEU    99       8.981  -9.226  -2.980  1.00 10.00      B   
ATOM   1490  CD1 LEU    99       7.641  -8.952  -2.314  1.00 10.00      B   
ATOM   1491  CD2 LEU    99       9.638 -10.458  -2.376  1.00 10.00      B   
ATOM   1492  C   LEU    99       9.775 -10.242  -6.645  1.00 10.00      B   
ATOM   1493  O   LEU    99      10.000 -11.438  -6.823  1.00 10.00      B   
ATOM   1494  N   ARG   100       9.266  -9.454  -7.590  1.00 10.00      B   
ATOM   1495  HN  ARG   100       9.103  -8.503  -7.390  1.00 10.00      B   
ATOM   1496  CA  ARG   100       8.929  -9.978  -8.911  1.00 10.00      B   
ATOM   1497  CB  ARG   100       8.239  -8.918  -9.784  1.00 10.00      B   
ATOM   1498  CG  ARG   100       9.136  -7.762 -10.193  1.00 10.00      B   
ATOM   1499  CD  ARG   100       8.514  -6.904 -11.288  1.00 10.00      B   
ATOM   1500  NE  ARG   100       7.998  -7.698 -12.408  1.00 10.00      B   
ATOM   1501  HE  ARG   100       7.030  -7.633 -12.593  1.00 10.00      B   
ATOM   1502  CZ  ARG   100       8.753  -8.460 -13.205  1.00 10.00      B   
ATOM   1503  NH1 ARG   100      10.068  -8.530 -13.025  1.00 10.00      B   
ATOM   1504 HH11 ARG   100      10.653  -9.137 -13.650  1.00 10.00      B   
ATOM   1505 HH12 ARG   100      10.525  -7.979 -12.270  1.00 10.00      B   
ATOM   1506  NH2 ARG   100       8.193  -9.153 -14.186  1.00 10.00      B   
ATOM   1507 HH21 ARG   100       8.784  -9.752 -14.808  1.00 10.00      B   
ATOM   1508 HH22 ARG   100       7.162  -9.103 -14.346  1.00 10.00      B   
ATOM   1509  C   ARG   100      10.169 -10.543  -9.603  1.00 10.00      B   
ATOM   1510  O   ARG   100      10.090 -11.536 -10.323  1.00 10.00      B   
ATOM   1511  N   ALA   101      11.316  -9.921  -9.349  1.00 10.00      B   
ATOM   1512  HN  ALA   101      11.315  -9.141  -8.754  1.00 10.00      B   
ATOM   1513  CA  ALA   101      12.575 -10.364  -9.933  1.00 10.00      B   
ATOM   1514  CB  ALA   101      13.650  -9.303  -9.753  1.00 10.00      B   
ATOM   1515  C   ALA   101      13.021 -11.686  -9.314  1.00 10.00      B   
ATOM   1516  O   ALA   101      13.732 -12.470  -9.940  1.00 10.00      B   
ATOM   1517  N   VAL   102      12.600 -11.926  -8.078  1.00 10.00      B   
ATOM   1518  HN  VAL   102      12.038 -11.260  -7.627  1.00 10.00      B   
ATOM   1519  CA  VAL   102      12.947 -13.157  -7.377  1.00 10.00      B   
ATOM   1520  CB  VAL   102      12.693 -13.049  -5.853  1.00 10.00      B   
ATOM   1521  CG1 VAL   102      12.890 -14.395  -5.167  1.00 10.00      B   
ATOM   1522  CG2 VAL   102      13.607 -12.005  -5.233  1.00 10.00      B   
ATOM   1523  C   VAL   102      12.149 -14.324  -7.947  1.00 10.00      B   
ATOM   1524  O   VAL   102      12.701 -15.384  -8.222  1.00 10.00      B   
ATOM   1525  N   SER   103      10.854 -14.111  -8.148  1.00 10.00      B   
ATOM   1526  HN  SER   103      10.472 -13.237  -7.918  1.00 10.00      B   
ATOM   1527  CA  SER   103       9.980 -15.147  -8.688  1.00 10.00      B   
ATOM   1528  CB  SER   103       8.521 -14.705  -8.610  1.00 10.00      B   
ATOM   1529  OG  SER   103       8.158 -14.428  -7.267  1.00 10.00      B   
ATOM   1530  HG  SER   103       8.767 -14.883  -6.672  1.00 10.00      B   
ATOM   1531  C   SER   103      10.355 -15.524 -10.121  1.00 10.00      B   
ATOM   1532  O   SER   103      10.155 -16.664 -10.544  1.00 10.00      B   
ATOM   1533  N   GLU   104      10.905 -14.569 -10.861  1.00 10.00      B   
ATOM   1534  HN  GLU   104      11.029 -13.673 -10.476  1.00 10.00      B   
ATOM   1535  CA  GLU   104      11.316 -14.818 -12.236  1.00 10.00      B   
ATOM   1536  CB  GLU   104      11.422 -13.511 -13.028  1.00 10.00      B   
ATOM   1537  CG  GLU   104      10.097 -12.785 -13.204  1.00 10.00      B   
ATOM   1538  CD  GLU   104      10.158 -11.677 -14.240  1.00 10.00      B   
ATOM   1539  OE1 GLU   104      11.041 -10.798 -14.140  1.00 10.00      B   
ATOM   1540  OE2 GLU   104       9.308 -11.671 -15.158  1.00 10.00      B   
ATOM   1541  C   GLU   104      12.635 -15.589 -12.277  1.00 10.00      B   
ATOM   1542  O   GLU   104      13.033 -16.108 -13.318  1.00 10.00      B   
ATOM   1543  N   ALA   105      13.304 -15.664 -11.133  1.00 10.00      B   
ATOM   1544  HN  ALA   105      12.931 -15.239 -10.335  1.00 10.00      B   
ATOM   1545  CA  ALA   105      14.571 -16.370 -11.033  1.00 10.00      B   
ATOM   1546  CB  ALA   105      15.612 -15.499 -10.345  1.00 10.00      B   
ATOM   1547  C   ALA   105      14.400 -17.690 -10.287  1.00 10.00      B   
ATOM   1548  O   ALA   105      15.045 -18.688 -10.609  1.00 10.00      B   
ATOM   1549  N   THR   106      13.533 -17.685  -9.286  1.00 10.00      B   
ATOM   1550  HN  THR   106      13.058 -16.852  -9.067  1.00 10.00      B   
ATOM   1551  CB  THR   106      13.842 -18.730  -7.068  1.00 10.00      B   
ATOM   1552  OG1 THR   106      15.143 -18.116  -7.135  1.00 10.00      B   
ATOM   1553  HG1 THR   106      15.070 -17.188  -6.881  1.00 10.00      B   
ATOM   1554  CG2 THR   106      13.972 -20.093  -6.403  1.00 10.00      B   
ATOM   1555  CA  THR   106      13.265 -18.871  -8.494  1.00 10.00      B   
ATOM   1556  C   THR   106      11.759 -19.127  -8.419  1.00 10.00      B   
ATOM   1557  O   THR   106      11.122 -18.679  -7.443  1.00 10.00      B   
ATOM   1558  OXT THR   106      11.218 -19.762  -9.352  1.00 10.00      B   
END
