# Supplementary material for: Large-scale discovery of protein interactions at residue resolution using co-evolution calculated from genomic sequences
Source: Nat Commun. 2021 Mar 2;12:1396. doi: 10.1038/s41467-021-21636-z (PMC7925567; doi:10.1038/s41467-021-21636-z)
Supplement: Supplementary file 13 — Supplementary Data 11 [file 41467_2021_21636_MOESM13_ESM.zip › supplementary_prediction/membrane127199_SECE_ATPD/ATPD_ECOLI_1ABV_A.pdb]

ATOM      1  N   SER A   2      -4.214  15.958  -5.130  1.00                 N  
ATOM      2  CA  SER A   2      -4.552  15.675  -3.697  1.00                 C  
ATOM      3  C   SER A   2      -3.802  14.421  -3.245  1.00                 C  
ATOM      4  O   SER A   2      -4.377  13.361  -3.077  1.00                 O  
ATOM      5  CB  SER A   2      -6.063  15.507  -3.526  1.00                 C  
ATOM      6  OG  SER A   2      -6.536  14.381  -4.245  1.00                 O  
ATOM      7  N   GLU A   3      -2.514  14.541  -3.084  1.00                 N  
ATOM      8  CA  GLU A   3      -1.672  13.373  -2.691  1.00                 C  
ATOM      9  C   GLU A   3      -1.361  13.418  -1.183  1.00                 C  
ATOM     10  O   GLU A   3      -1.617  14.405  -0.512  1.00                 O  
ATOM     11  CB  GLU A   3      -0.376  13.349  -3.504  1.00                 C  
ATOM     12  CD  GLU A   3       0.722  13.122  -5.767  1.00                 C  
ATOM     13  CG  GLU A   3      -0.583  13.155  -4.997  1.00                 C  
ATOM     14  OE1 GLU A   3       1.782  13.355  -5.149  1.00                 O  
ATOM     15  OE2 GLU A   3       0.685  12.864  -6.988  1.00                 O  
ATOM     16  N   PHE A   4      -0.812  12.355  -0.649  1.00                 N  
ATOM     17  CA  PHE A   4      -0.483  12.321   0.812  1.00                 C  
ATOM     18  C   PHE A   4       0.880  11.634   1.031  1.00                 C  
ATOM     19  O   PHE A   4       1.058  10.851   1.953  1.00                 O  
ATOM     20  CB  PHE A   4      -1.583  11.599   1.592  1.00                 C  
ATOM     21  CG  PHE A   4      -2.926  12.266   1.506  1.00                 C  
ATOM     22  CZ  PHE A   4      -5.409  13.506   1.352  1.00                 C  
ATOM     23  CD1 PHE A   4      -3.873  11.833   0.595  1.00                 C  
ATOM     24  CE1 PHE A   4      -5.109  12.447   0.516  1.00                 C  
ATOM     25  CD2 PHE A   4      -3.241  13.328   2.336  1.00                 C  
ATOM     26  CE2 PHE A   4      -4.477  13.942   2.256  1.00                 C  
ATOM     27  N   ILE A   5       1.841  11.927   0.185  1.00                 N  
ATOM     28  CA  ILE A   5       3.206  11.302   0.307  1.00                 C  
ATOM     29  C   ILE A   5       3.723  11.362   1.756  1.00                 C  
ATOM     30  O   ILE A   5       4.345  10.428   2.227  1.00                 O  
ATOM     31  CB  ILE A   5       4.221  11.976  -0.635  1.00                 C  
ATOM     32  CD1 ILE A   5       4.640  12.519  -3.090  1.00                 C  
ATOM     33  CG1 ILE A   5       3.877  11.673  -2.094  1.00                 C  
ATOM     34  CG2 ILE A   5       5.638  11.546  -0.285  1.00                 C  
ATOM     35  N   THR A   6       3.468  12.438   2.467  1.00                 N  
ATOM     36  CA  THR A   6       3.939  12.542   3.894  1.00                 C  
ATOM     37  C   THR A   6       3.460  11.318   4.686  1.00                 C  
ATOM     38  O   THR A   6       4.186  10.770   5.493  1.00                 O  
ATOM     39  CB  THR A   6       3.437  13.836   4.561  1.00                 C  
ATOM     40  OG1 THR A   6       3.960  14.972   3.861  1.00                 O  
ATOM     41  CG2 THR A   6       3.898  13.903   6.009  1.00                 C  
ATOM     42  N   VAL A   7       2.247  10.879   4.443  1.00                 N  
ATOM     43  CA  VAL A   7       1.708   9.677   5.159  1.00                 C  
ATOM     44  C   VAL A   7       2.331   8.404   4.559  1.00                 C  
ATOM     45  O   VAL A   7       2.637   7.463   5.264  1.00                 O  
ATOM     46  CB  VAL A   7       0.171   9.619   5.086  1.00                 C  
ATOM     47  CG1 VAL A   7      -0.341   8.313   5.675  1.00                 C  
ATOM     48  CG2 VAL A   7      -0.442  10.809   5.806  1.00                 C  
ATOM     49  N   ALA A   8       2.521   8.376   3.263  1.00                 N  
ATOM     50  CA  ALA A   8       3.124   7.174   2.601  1.00                 C  
ATOM     51  C   ALA A   8       4.621   7.052   2.942  1.00                 C  
ATOM     52  O   ALA A   8       5.154   5.959   3.005  1.00                 O  
ATOM     53  CB  ALA A   8       2.932   7.246   1.094  1.00                 C  
ATOM     54  N   ARG A   9       5.297   8.164   3.143  1.00                 N  
ATOM     55  CA  ARG A   9       6.767   8.140   3.467  1.00                 C  
ATOM     56  C   ARG A   9       7.099   7.022   4.481  1.00                 C  
ATOM     57  O   ARG A   9       7.893   6.153   4.178  1.00                 O  
ATOM     58  CB  ARG A   9       7.217   9.495   4.016  1.00                 C  
ATOM     59  CD  ARG A   9       9.097  10.989   4.745  1.00                 C  
ATOM     60  NE  ARG A   9       8.790  12.025   3.762  1.00                 N  
ATOM     61  CG  ARG A   9       8.715   9.603   4.252  1.00                 C  
ATOM     62  CZ  ARG A   9       7.788  12.890   3.877  1.00                 C  
ATOM     63  NH1 ARG A   9       7.584  13.798   2.931  1.00                 N  
ATOM     64  NH2 ARG A   9       6.992  12.847   4.936  1.00                 N  
ATOM     65  N   PRO A  10       6.486   7.068   5.650  1.00                 N  
ATOM     66  CA  PRO A  10       6.719   6.053   6.704  1.00                 C  
ATOM     67  C   PRO A  10       6.052   4.716   6.341  1.00                 C  
ATOM     68  O   PRO A  10       6.624   3.662   6.545  1.00                 O  
ATOM     69  CB  PRO A  10       6.094   6.670   7.957  1.00                 C  
ATOM     70  CD  PRO A  10       5.716   8.200   6.155  1.00                 C  
ATOM     71  CG  PRO A  10       5.125   7.676   7.434  1.00                 C  
ATOM     72  N   TYR A  11       4.857   4.754   5.794  1.00                 N  
ATOM     73  CA  TYR A  11       4.152   3.487   5.402  1.00                 C  
ATOM     74  C   TYR A  11       5.031   2.694   4.421  1.00                 C  
ATOM     75  O   TYR A  11       5.271   1.514   4.603  1.00                 O  
ATOM     76  CB  TYR A  11       2.788   3.802   4.784  1.00                 C  
ATOM     77  CG  TYR A  11       1.753   4.260   5.785  1.00                 C  
ATOM     78  OH  TYR A  11      -1.085   5.518   8.552  1.00                 O  
ATOM     79  CZ  TYR A  11      -0.147   5.102   7.635  1.00                 C  
ATOM     80  CD1 TYR A  11       2.033   4.267   7.146  1.00                 C  
ATOM     81  CE1 TYR A  11       1.093   4.685   8.068  1.00                 C  
ATOM     82  CD2 TYR A  11       0.498   4.684   5.367  1.00                 C  
ATOM     83  CE2 TYR A  11      -0.455   5.105   6.276  1.00                 C  
ATOM     84  N   ALA A  12       5.524   3.344   3.393  1.00                 N  
ATOM     85  CA  ALA A  12       6.405   2.650   2.404  1.00                 C  
ATOM     86  C   ALA A  12       7.774   2.375   3.046  1.00                 C  
ATOM     87  O   ALA A  12       8.352   1.321   2.856  1.00                 O  
ATOM     88  CB  ALA A  12       6.551   3.489   1.144  1.00                 C  
ATOM     89  N   LYS A  13       8.288   3.318   3.805  1.00                 N  
ATOM     90  CA  LYS A  13       9.620   3.130   4.473  1.00                 C  
ATOM     91  C   LYS A  13       9.577   1.897   5.390  1.00                 C  
ATOM     92  O   LYS A  13      10.318   0.951   5.194  1.00                 O  
ATOM     93  CB  LYS A  13      10.003   4.381   5.266  1.00                 C  
ATOM     94  CD  LYS A  13      12.485   4.152   4.971  1.00                 C  
ATOM     95  CE  LYS A  13      13.832   4.389   5.635  1.00                 C  
ATOM     96  CG  LYS A  13      11.347   4.283   5.970  1.00                 C  
ATOM     97  NZ  LYS A  13      14.124   3.368   6.677  1.00                 N  
ATOM     98  N   ALA A  14       8.725   1.913   6.390  1.00                 N  
ATOM     99  CA  ALA A  14       8.632   0.758   7.343  1.00                 C  
ATOM    100  C   ALA A  14       8.403  -0.554   6.575  1.00                 C  
ATOM    101  O   ALA A  14       9.040  -1.556   6.841  1.00                 O  
ATOM    102  CB  ALA A  14       7.514   0.989   8.348  1.00                 C  
ATOM    103  N   ALA A  15       7.501  -0.554   5.626  1.00                 N  
ATOM    104  CA  ALA A  15       7.234  -1.796   4.838  1.00                 C  
ATOM    105  C   ALA A  15       8.479  -2.163   4.004  1.00                 C  
ATOM    106  O   ALA A  15       8.809  -3.325   3.853  1.00                 O  
ATOM    107  CB  ALA A  15       6.020  -1.605   3.942  1.00                 C  
ATOM    108  N   PHE A  16       9.176  -1.181   3.477  1.00                 N  
ATOM    109  CA  PHE A  16      10.406  -1.462   2.666  1.00                 C  
ATOM    110  C   PHE A  16      11.491  -2.086   3.560  1.00                 C  
ATOM    111  O   PHE A  16      12.136  -3.045   3.171  1.00                 O  
ATOM    112  CB  PHE A  16      10.918  -0.179   2.007  1.00                 C  
ATOM    113  CG  PHE A  16      12.120  -0.387   1.131  1.00                 C  
ATOM    114  CZ  PHE A  16      14.348  -0.767  -0.487  1.00                 C  
ATOM    115  CD1 PHE A  16      11.995  -0.987  -0.110  1.00                 C  
ATOM    116  CE1 PHE A  16      13.100  -1.177  -0.917  1.00                 C  
ATOM    117  CD2 PHE A  16      13.376   0.019   1.546  1.00                 C  
ATOM    118  CE2 PHE A  16      14.482  -0.172   0.740  1.00                 C  
ATOM    119  N   ASP A  17      11.688  -1.557   4.752  1.00                 N  
ATOM    120  CA  ASP A  17      12.723  -2.121   5.687  1.00                 C  
ATOM    121  C   ASP A  17      12.561  -3.642   5.777  1.00                 C  
ATOM    122  O   ASP A  17      13.386  -4.407   5.299  1.00                 O  
ATOM    123  CB  ASP A  17      12.604  -1.477   7.070  1.00                 C  
ATOM    124  CG  ASP A  17      13.058  -0.031   7.080  1.00                 C  
ATOM    125  OD1 ASP A  17      13.714   0.393   6.105  1.00                 O  
ATOM    126  OD2 ASP A  17      12.759   0.679   8.064  1.00                 O  
ATOM    127  N   PHE A  18      11.485  -4.069   6.390  1.00                 N  
ATOM    128  CA  PHE A  18      11.203  -5.526   6.547  1.00                 C  
ATOM    129  C   PHE A  18      11.176  -6.202   5.160  1.00                 C  
ATOM    130  O   PHE A  18      11.635  -7.320   5.001  1.00                 O  
ATOM    131  CB  PHE A  18       9.879  -5.739   7.283  1.00                 C  
ATOM    132  CG  PHE A  18       9.952  -5.460   8.757  1.00                 C  
ATOM    133  CZ  PHE A  18      10.093  -4.948  11.485  1.00                 C  
ATOM    134  CD1 PHE A  18       9.270  -4.390   9.308  1.00                 C  
ATOM    135  CE1 PHE A  18       9.338  -4.132  10.664  1.00                 C  
ATOM    136  CD2 PHE A  18      10.704  -6.267   9.592  1.00                 C  
ATOM    137  CE2 PHE A  18      10.772  -6.010  10.948  1.00                 C  
ATOM    138  N   ALA A  19      10.665  -5.524   4.150  1.00                 N  
ATOM    139  CA  ALA A  19      10.639  -6.116   2.773  1.00                 C  
ATOM    140  C   ALA A  19      12.074  -6.499   2.369  1.00                 C  
ATOM    141  O   ALA A  19      12.298  -7.521   1.740  1.00                 O  
ATOM    142  CB  ALA A  19      10.029  -5.133   1.785  1.00                 C  
ATOM    143  N   VAL A  20      13.043  -5.692   2.749  1.00                 N  
ATOM    144  CA  VAL A  20      14.472  -6.004   2.425  1.00                 C  
ATOM    145  C   VAL A  20      14.947  -7.137   3.348  1.00                 C  
ATOM    146  O   VAL A  20      15.473  -8.135   2.890  1.00                 O  
ATOM    147  CB  VAL A  20      15.368  -4.759   2.566  1.00                 C  
ATOM    148  CG1 VAL A  20      16.833  -5.137   2.414  1.00                 C  
ATOM    149  CG2 VAL A  20      14.977  -3.703   1.544  1.00                 C  
ATOM    150  N   GLU A  21      14.747  -6.995   4.641  1.00                 N  
ATOM    151  CA  GLU A  21      15.168  -8.064   5.611  1.00                 C  
ATOM    152  C   GLU A  21      14.522  -9.407   5.229  1.00                 C  
ATOM    153  O   GLU A  21      15.172 -10.435   5.203  1.00                 O  
ATOM    154  CB  GLU A  21      14.789  -7.670   7.040  1.00                 C  
ATOM    155  CD  GLU A  21      14.847  -8.242   9.500  1.00                 C  
ATOM    156  CG  GLU A  21      15.211  -8.680   8.095  1.00                 C  
ATOM    157  OE1 GLU A  21      14.244  -7.158   9.646  1.00                 O  
ATOM    158  OE2 GLU A  21      15.164  -8.983  10.454  1.00                 O  
ATOM    159  N   HIS A  22      13.244  -9.395   4.934  1.00                 N  
ATOM    160  CA  HIS A  22      12.529 -10.657   4.548  1.00                 C  
ATOM    161  C   HIS A  22      12.816 -11.024   3.075  1.00                 C  
ATOM    162  O   HIS A  22      12.249 -11.967   2.553  1.00                 O  
ATOM    163  CB  HIS A  22      11.023 -10.509   4.772  1.00                 C  
ATOM    164  CG  HIS A  22      10.633 -10.412   6.214  1.00                 C  
ATOM    165  ND1 HIS A  22      10.744 -11.472   7.088  1.00                 N  
ATOM    166  CE1 HIS A  22      10.320 -11.083   8.304  1.00                 C  
ATOM    167  CD2 HIS A  22      10.095  -9.370   7.076  1.00                 C  
ATOM    168  NE2 HIS A  22       9.929  -9.823   8.304  1.00                 N  
ATOM    169  N   GLN A  23      13.682 -10.289   2.400  1.00                 N  
ATOM    170  CA  GLN A  23      14.001 -10.591   0.963  1.00                 C  
ATOM    171  C   GLN A  23      12.709 -10.613   0.117  1.00                 C  
ATOM    172  O   GLN A  23      12.647 -11.243  -0.926  1.00                 O  
ATOM    173  CB  GLN A  23      14.739 -11.926   0.847  1.00                 C  
ATOM    174  CD  GLN A  23      17.102 -11.039   0.925  1.00                 C  
ATOM    175  CG  GLN A  23      16.079 -11.959   1.562  1.00                 C  
ATOM    176  OE1 GLN A  23      17.467 -11.212  -0.238  1.00                 O  
ATOM    177  NE2 GLN A  23      17.569 -10.057   1.687  1.00                 N  
ATOM    178  N   SER A  24      11.682  -9.921   0.553  1.00                 N  
ATOM    179  CA  SER A  24      10.396  -9.896  -0.219  1.00                 C  
ATOM    180  C   SER A  24      10.385  -8.726  -1.216  1.00                 C  
ATOM    181  O   SER A  24       9.598  -8.714  -2.135  1.00                 O  
ATOM    182  CB  SER A  24       9.202  -9.795   0.732  1.00                 C  
ATOM    183  OG  SER A  24       9.190  -8.548   1.405  1.00                 O  
ATOM    184  N   VAL A  25      11.246  -7.745  -1.037  1.00                 N  
ATOM    185  CA  VAL A  25      11.295  -6.552  -1.965  1.00                 C  
ATOM    186  C   VAL A  25      10.961  -6.941  -3.421  1.00                 C  
ATOM    187  O   VAL A  25      10.101  -6.338  -4.037  1.00                 O  
ATOM    188  CB  VAL A  25      12.671  -5.862  -1.925  1.00                 C  
ATOM    189  CG1 VAL A  25      12.763  -4.793  -3.003  1.00                 C  
ATOM    190  CG2 VAL A  25      12.926  -5.261  -0.551  1.00                 C  
ATOM    191  N   GLU A  26      11.632  -7.926  -3.971  1.00                 N  
ATOM    192  CA  GLU A  26      11.351  -8.342  -5.388  1.00                 C  
ATOM    193  C   GLU A  26       9.872  -8.747  -5.541  1.00                 C  
ATOM    194  O   GLU A  26       9.177  -8.268  -6.419  1.00                 O  
ATOM    195  CB  GLU A  26      12.269  -9.494  -5.800  1.00                 C  
ATOM    196  CD  GLU A  26      13.025 -11.078  -7.617  1.00                 C  
ATOM    197  CG  GLU A  26      12.078  -9.957  -7.235  1.00                 C  
ATOM    198  OE1 GLU A  26      13.816 -11.508  -6.751  1.00                 O  
ATOM    199  OE2 GLU A  26      12.977 -11.526  -8.782  1.00                 O  
ATOM    200  N   ARG A  27       9.384  -9.611  -4.683  1.00                 N  
ATOM    201  CA  ARG A  27       7.949 -10.038  -4.767  1.00                 C  
ATOM    202  C   ARG A  27       7.031  -8.909  -4.260  1.00                 C  
ATOM    203  O   ARG A  27       5.979  -8.657  -4.818  1.00                 O  
ATOM    204  CB  ARG A  27       7.723 -11.319  -3.962  1.00                 C  
ATOM    205  CD  ARG A  27       8.151 -13.778  -3.692  1.00                 C  
ATOM    206  NE  ARG A  27       8.745 -14.980  -4.273  1.00                 N  
ATOM    207  CG  ARG A  27       8.366 -12.555  -4.570  1.00                 C  
ATOM    208  CZ  ARG A  27       8.812 -16.154  -3.653  1.00                 C  
ATOM    209  NH1 ARG A  27       9.371 -17.192  -4.259  1.00                 N  
ATOM    210  NH2 ARG A  27       8.321 -16.286  -2.429  1.00                 N  
ATOM    211  N   TRP A  28       7.430  -8.228  -3.213  1.00                 N  
ATOM    212  CA  TRP A  28       6.607  -7.105  -2.655  1.00                 C  
ATOM    213  C   TRP A  28       6.382  -6.034  -3.740  1.00                 C  
ATOM    214  O   TRP A  28       5.364  -5.365  -3.756  1.00                 O  
ATOM    215  CB  TRP A  28       7.290  -6.499  -1.427  1.00                 C  
ATOM    216  CG  TRP A  28       6.506  -5.393  -0.790  1.00                 C  
ATOM    217  CD1 TRP A  28       6.701  -4.052  -0.952  1.00                 C  
ATOM    218  NE1 TRP A  28       5.787  -3.346  -0.208  1.00                 N  
ATOM    219  CD2 TRP A  28       5.401  -5.533   0.112  1.00                 C  
ATOM    220  CE2 TRP A  28       4.978  -4.236   0.455  1.00                 C  
ATOM    221  CH2 TRP A  28       3.274  -5.092   1.847  1.00                 C  
ATOM    222  CZ2 TRP A  28       3.913  -4.003   1.323  1.00                 C  
ATOM    223  CE3 TRP A  28       4.729  -6.628   0.662  1.00                 C  
ATOM    224  CZ3 TRP A  28       3.674  -6.393   1.523  1.00                 C  
ATOM    225  N   GLN A  29       7.321  -5.885  -4.653  1.00                 N  
ATOM    226  CA  GLN A  29       7.176  -4.879  -5.757  1.00                 C  
ATOM    227  C   GLN A  29       5.784  -5.012  -6.402  1.00                 C  
ATOM    228  O   GLN A  29       5.091  -4.028  -6.610  1.00                 O  
ATOM    229  CB  GLN A  29       8.279  -5.066  -6.801  1.00                 C  
ATOM    230  CD  GLN A  29       9.339  -4.277  -8.953  1.00                 C  
ATOM    231  CG  GLN A  29       8.227  -4.067  -7.945  1.00                 C  
ATOM    232  OE1 GLN A  29      10.193  -5.146  -8.777  1.00                 O  
ATOM    233  NE2 GLN A  29       9.332  -3.479 -10.015  1.00                 N  
ATOM    234  N   ASP A  30       5.372  -6.223  -6.699  1.00                 N  
ATOM    235  CA  ASP A  30       4.024  -6.449  -7.306  1.00                 C  
ATOM    236  C   ASP A  30       2.947  -6.069  -6.276  1.00                 C  
ATOM    237  O   ASP A  30       2.010  -5.354  -6.580  1.00                 O  
ATOM    238  CB  ASP A  30       3.876  -7.904  -7.755  1.00                 C  
ATOM    239  CG  ASP A  30       4.720  -8.227  -8.972  1.00                 C  
ATOM    240  OD1 ASP A  30       5.202  -7.281  -9.629  1.00                 O  
ATOM    241  OD2 ASP A  30       4.900  -9.427  -9.269  1.00                 O  
ATOM    242  N   MET A  31       3.095  -6.533  -5.055  1.00                 N  
ATOM    243  CA  MET A  31       2.105  -6.203  -3.977  1.00                 C  
ATOM    244  C   MET A  31       1.816  -4.693  -3.978  1.00                 C  
ATOM    245  O   MET A  31       0.672  -4.274  -3.947  1.00                 O  
ATOM    246  CB  MET A  31       2.629  -6.654  -2.612  1.00                 C  
ATOM    247  SD  MET A  31       3.366  -8.652  -0.840  1.00                 S  
ATOM    248  CE  MET A  31       3.424 -10.432  -1.027  1.00                 C  
ATOM    249  CG  MET A  31       2.696  -8.163  -2.440  1.00                 C  
ATOM    250  N   LEU A  32       2.843  -3.875  -4.026  1.00                 N  
ATOM    251  CA  LEU A  32       2.632  -2.390  -4.045  1.00                 C  
ATOM    252  C   LEU A  32       1.961  -1.989  -5.366  1.00                 C  
ATOM    253  O   LEU A  32       0.988  -1.256  -5.377  1.00                 O  
ATOM    254  CB  LEU A  32       3.962  -1.657  -3.860  1.00                 C  
ATOM    255  CG  LEU A  32       4.617  -1.778  -2.483  1.00                 C  
ATOM    256  CD1 LEU A  32       6.009  -1.166  -2.494  1.00                 C  
ATOM    257  CD2 LEU A  32       3.756  -1.116  -1.418  1.00                 C  
ATOM    258  N   ALA A  33       2.477  -2.470  -6.475  1.00                 N  
ATOM    259  CA  ALA A  33       1.880  -2.132  -7.804  1.00                 C  
ATOM    260  C   ALA A  33       0.419  -2.600  -7.841  1.00                 C  
ATOM    261  O   ALA A  33      -0.485  -1.805  -8.010  1.00                 O  
ATOM    262  CB  ALA A  33       2.686  -2.770  -8.925  1.00                 C  
ATOM    263  N   PHE A  34       0.182  -3.879  -7.659  1.00                 N  
ATOM    264  CA  PHE A  34      -1.221  -4.403  -7.665  1.00                 C  
ATOM    265  C   PHE A  34      -2.076  -3.602  -6.667  1.00                 C  
ATOM    266  O   PHE A  34      -3.200  -3.231  -6.959  1.00                 O  
ATOM    267  CB  PHE A  34      -1.237  -5.894  -7.323  1.00                 C  
ATOM    268  CG  PHE A  34      -0.753  -6.777  -8.438  1.00                 C  
ATOM    269  CZ  PHE A  34       0.138  -8.408 -10.505  1.00                 C  
ATOM    270  CD1 PHE A  34       0.422  -7.497  -8.310  1.00                 C  
ATOM    271  CE1 PHE A  34       0.867  -8.309  -9.335  1.00                 C  
ATOM    272  CD2 PHE A  34      -1.472  -6.887  -9.615  1.00                 C  
ATOM    273  CE2 PHE A  34      -1.027  -7.700 -10.640  1.00                 C  
ATOM    274  N   ALA A  35      -1.544  -3.318  -5.499  1.00                 N  
ATOM    275  CA  ALA A  35      -2.311  -2.523  -4.485  1.00                 C  
ATOM    276  C   ALA A  35      -2.649  -1.135  -5.060  1.00                 C  
ATOM    277  O   ALA A  35      -3.778  -0.681  -4.975  1.00                 O  
ATOM    278  CB  ALA A  35      -1.513  -2.396  -3.197  1.00                 C  
ATOM    279  N   ALA A  36      -1.683  -0.467  -5.647  1.00                 N  
ATOM    280  CA  ALA A  36      -1.938   0.887  -6.241  1.00                 C  
ATOM    281  C   ALA A  36      -2.759   0.748  -7.540  1.00                 C  
ATOM    282  O   ALA A  36      -3.568   1.601  -7.868  1.00                 O  
ATOM    283  CB  ALA A  36      -0.624   1.604  -6.509  1.00                 C  
ATOM    284  N   GLU A  37      -2.555  -0.319  -8.279  1.00                 N  
ATOM    285  CA  GLU A  37      -3.313  -0.537  -9.556  1.00                 C  
ATOM    286  C   GLU A  37      -4.825  -0.592  -9.268  1.00                 C  
ATOM    287  O   GLU A  37      -5.612   0.089  -9.906  1.00                 O  
ATOM    288  CB  GLU A  37      -2.847  -1.822 -10.243  1.00                 C  
ATOM    289  CD  GLU A  37      -3.029  -3.367 -12.233  1.00                 C  
ATOM    290  CG  GLU A  37      -3.538  -2.104 -11.567  1.00                 C  
ATOM    291  OE1 GLU A  37      -2.150  -4.034 -11.648  1.00                 O  
ATOM    292  OE2 GLU A  37      -3.508  -3.689 -13.341  1.00                 O  
ATOM    293  N   VAL A  38      -5.232  -1.402  -8.316  1.00                 N  
ATOM    294  CA  VAL A  38      -6.692  -1.523  -7.982  1.00                 C  
ATOM    295  C   VAL A  38      -7.219  -0.225  -7.337  1.00                 C  
ATOM    296  O   VAL A  38      -8.307   0.220  -7.652  1.00                 O  
ATOM    297  CB  VAL A  38      -6.960  -2.718  -7.048  1.00                 C  
ATOM    298  CG1 VAL A  38      -8.408  -2.716  -6.583  1.00                 C  
ATOM    299  CG2 VAL A  38      -6.623  -4.026  -7.747  1.00                 C  
ATOM    300  N   THR A  39      -6.467   0.385  -6.444  1.00                 N  
ATOM    301  CA  THR A  39      -6.944   1.656  -5.780  1.00                 C  
ATOM    302  C   THR A  39      -7.224   2.748  -6.822  1.00                 C  
ATOM    303  O   THR A  39      -8.079   3.589  -6.621  1.00                 O  
ATOM    304  CB  THR A  39      -5.919   2.176  -4.754  1.00                 C  
ATOM    305  OG1 THR A  39      -6.513   3.216  -3.967  1.00                 O  
ATOM    306  CG2 THR A  39      -4.696   2.739  -5.462  1.00                 C  
ATOM    307  N   LYS A  40      -6.515   2.746  -7.924  1.00                 N  
ATOM    308  CA  LYS A  40      -6.746   3.793  -8.975  1.00                 C  
ATOM    309  C   LYS A  40      -8.084   3.549  -9.709  1.00                 C  
ATOM    310  O   LYS A  40      -8.585   4.422 -10.391  1.00                 O  
ATOM    311  CB  LYS A  40      -5.589   3.812  -9.976  1.00                 C  
ATOM    312  CD  LYS A  40      -3.174   4.310 -10.445  1.00                 C  
ATOM    313  CE  LYS A  40      -1.868   4.837  -9.874  1.00                 C  
ATOM    314  CG  LYS A  40      -4.277   4.316  -9.398  1.00                 C  
ATOM    315  NZ  LYS A  40      -0.772   4.815 -10.882  1.00                 N  
ATOM    316  N   ASN A  41      -8.662   2.374  -9.572  1.00                 N  
ATOM    317  CA  ASN A  41      -9.965   2.077 -10.254  1.00                 C  
ATOM    318  C   ASN A  41     -11.087   2.905  -9.603  1.00                 C  
ATOM    319  O   ASN A  41     -11.229   2.927  -8.391  1.00                 O  
ATOM    320  CB  ASN A  41     -10.270   0.579 -10.198  1.00                 C  
ATOM    321  CG  ASN A  41     -11.494   0.202 -11.010  1.00                 C  
ATOM    322  OD1 ASN A  41     -12.626   0.450 -10.595  1.00                 O  
ATOM    323  ND2 ASN A  41     -11.269  -0.399 -12.172  1.00                 N  
ATOM    324  N   GLU A  42     -11.885   3.573 -10.402  1.00                 N  
ATOM    325  CA  GLU A  42     -13.010   4.400  -9.857  1.00                 C  
ATOM    326  C   GLU A  42     -13.825   3.585  -8.840  1.00                 C  
ATOM    327  O   GLU A  42     -14.009   4.001  -7.710  1.00                 O  
ATOM    328  CB  GLU A  42     -13.909   4.896 -10.991  1.00                 C  
ATOM    329  CD  GLU A  42     -15.899   6.287 -11.687  1.00                 C  
ATOM    330  CG  GLU A  42     -15.053   5.786 -10.533  1.00                 C  
ATOM    331  OE1 GLU A  42     -15.602   5.923 -12.844  1.00                 O  
ATOM    332  OE2 GLU A  42     -16.860   7.044 -11.434  1.00                 O  
ATOM    333  N   GLN A  43     -14.298   2.423  -9.232  1.00                 N  
ATOM    334  CA  GLN A  43     -15.098   1.567  -8.294  1.00                 C  
ATOM    335  C   GLN A  43     -14.305   1.308  -7.002  1.00                 C  
ATOM    336  O   GLN A  43     -14.870   1.235  -5.925  1.00                 O  
ATOM    337  CB  GLN A  43     -15.477   0.245  -8.966  1.00                 C  
ATOM    338  CD  GLN A  43     -17.749  -0.015  -7.894  1.00                 C  
ATOM    339  CG  GLN A  43     -16.387  -0.638  -8.128  1.00                 C  
ATOM    340  OE1 GLN A  43     -18.412   0.422  -8.834  1.00                 O  
ATOM    341  NE2 GLN A  43     -18.170   0.028  -6.635  1.00                 N  
ATOM    342  N   MET A  44     -12.998   1.200  -7.090  1.00                 N  
ATOM    343  CA  MET A  44     -12.187   0.989  -5.853  1.00                 C  
ATOM    344  C   MET A  44     -12.302   2.255  -4.996  1.00                 C  
ATOM    345  O   MET A  44     -12.530   2.188  -3.803  1.00                 O  
ATOM    346  CB  MET A  44     -10.733   0.675  -6.212  1.00                 C  
ATOM    347  SD  MET A  44     -10.351  -1.256  -4.262  1.00                 S  
ATOM    348  CE  MET A  44      -9.382  -1.218  -2.757  1.00                 C  
ATOM    349  CG  MET A  44      -9.865   0.306  -5.021  1.00                 C  
ATOM    350  N   ALA A  45     -12.188   3.410  -5.614  1.00                 N  
ATOM    351  CA  ALA A  45     -12.333   4.694  -4.861  1.00                 C  
ATOM    352  C   ALA A  45     -13.743   4.743  -4.253  1.00                 C  
ATOM    353  O   ALA A  45     -13.922   5.153  -3.120  1.00                 O  
ATOM    354  CB  ALA A  45     -12.078   5.879  -5.780  1.00                 C  
ATOM    355  N   GLU A  46     -14.737   4.296  -4.994  1.00                 N  
ATOM    356  CA  GLU A  46     -16.139   4.274  -4.466  1.00                 C  
ATOM    357  C   GLU A  46     -16.168   3.432  -3.181  1.00                 C  
ATOM    358  O   GLU A  46     -16.686   3.851  -2.163  1.00                 O  
ATOM    359  CB  GLU A  46     -17.099   3.718  -5.519  1.00                 C  
ATOM    360  CD  GLU A  46     -19.479   3.165  -6.160  1.00                 C  
ATOM    361  CG  GLU A  46     -18.555   3.692  -5.080  1.00                 C  
ATOM    362  OE1 GLU A  46     -18.979   2.798  -7.243  1.00                 O  
ATOM    363  OE2 GLU A  46     -20.705   3.119  -5.922  1.00                 O  
ATOM    364  N   LEU A  47     -15.585   2.255  -3.222  1.00                 N  
ATOM    365  CA  LEU A  47     -15.540   1.382  -2.003  1.00                 C  
ATOM    366  C   LEU A  47     -14.610   2.018  -0.955  1.00                 C  
ATOM    367  O   LEU A  47     -14.854   1.934   0.235  1.00                 O  
ATOM    368  CB  LEU A  47     -15.071  -0.027  -2.370  1.00                 C  
ATOM    369  CG  LEU A  47     -16.029  -0.859  -3.226  1.00                 C  
ATOM    370  CD1 LEU A  47     -15.371  -2.160  -3.660  1.00                 C  
ATOM    371  CD2 LEU A  47     -17.316  -1.145  -2.468  1.00                 C  
ATOM    372  N   LEU A  48     -13.549   2.660  -1.396  1.00                 N  
ATOM    373  CA  LEU A  48     -12.596   3.320  -0.444  1.00                 C  
ATOM    374  C   LEU A  48     -13.299   4.488   0.262  1.00                 C  
ATOM    375  O   LEU A  48     -13.223   4.631   1.468  1.00                 O  
ATOM    376  CB  LEU A  48     -11.347   3.802  -1.184  1.00                 C  
ATOM    377  CG  LEU A  48     -10.193   4.301  -0.313  1.00                 C  
ATOM    378  CD1 LEU A  48      -8.894   4.327  -1.104  1.00                 C  
ATOM    379  CD2 LEU A  48     -10.499   5.682   0.246  1.00                 C  
ATOM    380  N   SER A  49     -13.988   5.319  -0.482  1.00                 N  
ATOM    381  CA  SER A  49     -14.707   6.479   0.136  1.00                 C  
ATOM    382  C   SER A  49     -16.097   6.026   0.615  1.00                 C  
ATOM    383  O   SER A  49     -17.117   6.560   0.211  1.00                 O  
ATOM    384  CB  SER A  49     -14.822   7.632  -0.863  1.00                 C  
ATOM    385  OG  SER A  49     -13.546   8.156  -1.187  1.00                 O  
ATOM    386  N   GLY A  50     -16.138   5.037   1.477  1.00                 N  
ATOM    387  CA  GLY A  50     -17.450   4.525   1.998  1.00                 C  
ATOM    388  C   GLY A  50     -18.050   5.515   3.006  1.00                 C  
ATOM    389  O   GLY A  50     -17.458   6.530   3.333  1.00                 O  
ATOM    390  N   ALA A  51     -19.226   5.223   3.503  1.00                 N  
ATOM    391  CA  ALA A  51     -19.886   6.137   4.489  1.00                 C  
ATOM    392  C   ALA A  51     -19.143   6.092   5.842  1.00                 C  
ATOM    393  O   ALA A  51     -19.611   5.510   6.805  1.00                 O  
ATOM    394  CB  ALA A  51     -21.348   5.756   4.669  1.00                 C  
ATOM    395  N   LEU A  52     -17.984   6.712   5.907  1.00                 N  
ATOM    396  CA  LEU A  52     -17.180   6.741   7.178  1.00                 C  
ATOM    397  C   LEU A  52     -16.881   5.311   7.683  1.00                 C  
ATOM    398  O   LEU A  52     -16.695   5.093   8.867  1.00                 O  
ATOM    399  CB  LEU A  52     -17.915   7.536   8.259  1.00                 C  
ATOM    400  CG  LEU A  52     -18.263   8.986   7.916  1.00                 C  
ATOM    401  CD1 LEU A  52     -19.046   9.633   9.048  1.00                 C  
ATOM    402  CD2 LEU A  52     -17.003   9.785   7.621  1.00                 C  
ATOM    403  N   ALA A  53     -16.825   4.341   6.801  1.00                 N  
ATOM    404  CA  ALA A  53     -16.538   2.937   7.237  1.00                 C  
ATOM    405  C   ALA A  53     -15.121   2.515   6.785  1.00                 C  
ATOM    406  O   ALA A  53     -14.924   2.137   5.641  1.00                 O  
ATOM    407  CB  ALA A  53     -17.584   1.984   6.678  1.00                 C  
ATOM    408  N   PRO A  54     -14.179   2.581   7.705  1.00                 N  
ATOM    409  CA  PRO A  54     -12.767   2.205   7.442  1.00                 C  
ATOM    410  C   PRO A  54     -12.619   0.684   7.267  1.00                 C  
ATOM    411  O   PRO A  54     -11.966   0.226   6.343  1.00                 O  
ATOM    412  CB  PRO A  54     -12.015   2.702   8.678  1.00                 C  
ATOM    413  CD  PRO A  54     -14.332   3.189   9.030  1.00                 C  
ATOM    414  CG  PRO A  54     -13.062   2.805   9.736  1.00                 C  
ATOM    415  N   GLU A  55     -13.225  -0.101   8.125  1.00                 N  
ATOM    416  CA  GLU A  55     -13.121  -1.589   7.980  1.00                 C  
ATOM    417  C   GLU A  55     -13.734  -2.018   6.634  1.00                 C  
ATOM    418  O   GLU A  55     -13.247  -2.919   5.983  1.00                 O  
ATOM    419  CB  GLU A  55     -13.818  -2.291   9.147  1.00                 C  
ATOM    420  CD  GLU A  55     -13.856  -2.787  11.623  1.00                 C  
ATOM    421  CG  GLU A  55     -13.098  -2.146  10.478  1.00                 C  
ATOM    422  OE1 GLU A  55     -15.025  -3.177  11.418  1.00                 O  
ATOM    423  OE2 GLU A  55     -13.281  -2.901  12.727  1.00                 O  
ATOM    424  N   THR A  56     -14.785  -1.361   6.202  1.00                 N  
ATOM    425  CA  THR A  56     -15.421  -1.718   4.889  1.00                 C  
ATOM    426  C   THR A  56     -14.398  -1.559   3.755  1.00                 C  
ATOM    427  O   THR A  56     -14.141  -2.487   3.010  1.00                 O  
ATOM    428  CB  THR A  56     -16.661  -0.850   4.608  1.00                 C  
ATOM    429  OG1 THR A  56     -17.645  -1.072   5.627  1.00                 O  
ATOM    430  CG2 THR A  56     -17.268  -1.208   3.260  1.00                 C  
ATOM    431  N   LEU A  57     -13.815  -0.390   3.615  1.00                 N  
ATOM    432  CA  LEU A  57     -12.811  -0.174   2.520  1.00                 C  
ATOM    433  C   LEU A  57     -11.540  -1.012   2.775  1.00                 C  
ATOM    434  O   LEU A  57     -10.952  -1.538   1.847  1.00                 O  
ATOM    435  CB  LEU A  57     -12.456   1.310   2.404  1.00                 C  
ATOM    436  CG  LEU A  57     -11.467   1.685   1.298  1.00                 C  
ATOM    437  CD1 LEU A  57     -12.007   1.284  -0.066  1.00                 C  
ATOM    438  CD2 LEU A  57     -11.166   3.176   1.330  1.00                 C  
ATOM    439  N   ALA A  58     -11.119  -1.155   4.013  1.00                 N  
ATOM    440  CA  ALA A  58      -9.893  -1.971   4.308  1.00                 C  
ATOM    441  C   ALA A  58     -10.161  -3.456   4.011  1.00                 C  
ATOM    442  O   ALA A  58      -9.513  -4.052   3.164  1.00                 O  
ATOM    443  CB  ALA A  58      -9.466  -1.782   5.756  1.00                 C  
ATOM    444  N   GLU A  59     -11.107  -4.052   4.698  1.00                 N  
ATOM    445  CA  GLU A  59     -11.422  -5.501   4.467  1.00                 C  
ATOM    446  C   GLU A  59     -11.788  -5.716   2.990  1.00                 C  
ATOM    447  O   GLU A  59     -11.272  -6.610   2.337  1.00                 O  
ATOM    448  CB  GLU A  59     -12.559  -5.955   5.385  1.00                 C  
ATOM    449  CD  GLU A  59     -14.029  -7.845   6.189  1.00                 C  
ATOM    450  CG  GLU A  59     -12.921  -7.424   5.243  1.00                 C  
ATOM    451  OE1 GLU A  59     -14.529  -6.981   6.940  1.00                 O  
ATOM    452  OE2 GLU A  59     -14.397  -9.038   6.180  1.00                 O  
ATOM    453  N   SER A  60     -12.660  -4.890   2.449  1.00                 N  
ATOM    454  CA  SER A  60     -13.044  -5.034   1.004  1.00                 C  
ATOM    455  C   SER A  60     -11.782  -4.952   0.135  1.00                 C  
ATOM    456  O   SER A  60     -11.659  -5.646  -0.857  1.00                 O  
ATOM    457  CB  SER A  60     -14.056  -3.957   0.609  1.00                 C  
ATOM    458  OG  SER A  60     -15.285  -4.136   1.291  1.00                 O  
ATOM    459  N   PHE A  61     -10.834  -4.120   0.512  1.00                 N  
ATOM    460  CA  PHE A  61      -9.570  -4.009  -0.279  1.00                 C  
ATOM    461  C   PHE A  61      -8.789  -5.326  -0.180  1.00                 C  
ATOM    462  O   PHE A  61      -8.367  -5.874  -1.178  1.00                 O  
ATOM    463  CB  PHE A  61      -8.727  -2.833   0.220  1.00                 C  
ATOM    464  CG  PHE A  61      -7.433  -2.658  -0.522  1.00                 C  
ATOM    465  CZ  PHE A  61      -5.035  -2.330  -1.888  1.00                 C  
ATOM    466  CD1 PHE A  61      -7.283  -3.149  -1.807  1.00                 C  
ATOM    467  CE1 PHE A  61      -6.092  -2.987  -2.489  1.00                 C  
ATOM    468  CD2 PHE A  61      -6.366  -2.002   0.066  1.00                 C  
ATOM    469  CE2 PHE A  61      -5.175  -1.840  -0.617  1.00                 C  
ATOM    470  N   ILE A  62      -8.609  -5.848   1.011  1.00                 N  
ATOM    471  CA  ILE A  62      -7.870  -7.147   1.162  1.00                 C  
ATOM    472  C   ILE A  62      -8.565  -8.217   0.298  1.00                 C  
ATOM    473  O   ILE A  62      -7.919  -9.027  -0.339  1.00                 O  
ATOM    474  CB  ILE A  62      -7.796  -7.586   2.636  1.00                 C  
ATOM    475  CD1 ILE A  62      -6.993  -6.819   4.931  1.00                 C  
ATOM    476  CG1 ILE A  62      -6.900  -6.635   3.432  1.00                 C  
ATOM    477  CG2 ILE A  62      -7.324  -9.028   2.739  1.00                 C  
ATOM    478  N   ALA A  63      -9.877  -8.205   0.267  1.00                 N  
ATOM    479  CA  ALA A  63     -10.632  -9.200  -0.559  1.00                 C  
ATOM    480  C   ALA A  63     -10.500  -8.858  -2.057  1.00                 C  
ATOM    481  O   ALA A  63     -10.236  -9.722  -2.871  1.00                 O  
ATOM    482  CB  ALA A  63     -12.095  -9.233  -0.144  1.00                 C  
ATOM    483  N   VAL A  64     -10.680  -7.608  -2.425  1.00                 N  
ATOM    484  CA  VAL A  64     -10.563  -7.215  -3.871  1.00                 C  
ATOM    485  C   VAL A  64      -9.096  -7.313  -4.335  1.00                 C  
ATOM    486  O   VAL A  64      -8.821  -7.620  -5.480  1.00                 O  
ATOM    487  CB  VAL A  64     -11.105  -5.794  -4.115  1.00                 C  
ATOM    488  CG1 VAL A  64     -10.811  -5.350  -5.540  1.00                 C  
ATOM    489  CG2 VAL A  64     -12.598  -5.738  -3.833  1.00                 C  
ATOM    490  N   CYS A  65      -8.158  -7.056  -3.453  1.00                 N  
ATOM    491  CA  CYS A  65      -6.709  -7.135  -3.831  1.00                 C  
ATOM    492  C   CYS A  65      -6.284  -8.607  -3.987  1.00                 C  
ATOM    493  O   CYS A  65      -5.441  -8.930  -4.804  1.00                 O  
ATOM    494  CB  CYS A  65      -5.843  -6.431  -2.784  1.00                 C  
ATOM    495  SG  CYS A  65      -4.096  -6.293  -3.230  1.00                 S  
ATOM    496  N   GLY A  66      -6.863  -9.499  -3.213  1.00                 N  
ATOM    497  CA  GLY A  66      -6.499 -10.952  -3.319  1.00                 C  
ATOM    498  C   GLY A  66      -5.695 -11.402  -2.092  1.00                 C  
ATOM    499  O   GLY A  66      -4.962 -10.633  -1.498  1.00                 O  
ATOM    500  N   GLU A  67      -5.829 -12.651  -1.713  1.00                 N  
ATOM    501  CA  GLU A  67      -5.084 -13.184  -0.521  1.00                 C  
ATOM    502  C   GLU A  67      -3.558 -13.129  -0.734  1.00                 C  
ATOM    503  O   GLU A  67      -2.799 -13.280   0.207  1.00                 O  
ATOM    504  CB  GLU A  67      -5.514 -14.621  -0.219  1.00                 C  
ATOM    505  CD  GLU A  67      -6.170 -15.699  -2.407  1.00                 C  
ATOM    506  CG  GLU A  67      -5.137 -15.622  -1.300  1.00                 C  
ATOM    507  OE1 GLU A  67      -7.033 -14.800  -2.478  1.00                 O  
ATOM    508  OE2 GLU A  67      -6.115 -16.659  -3.204  1.00                 O  
ATOM    509  N   GLN A  68      -3.095 -12.915  -1.948  1.00                 N  
ATOM    510  CA  GLN A  68      -1.614 -12.848  -2.196  1.00                 C  
ATOM    511  C   GLN A  68      -1.041 -11.550  -1.584  1.00                 C  
ATOM    512  O   GLN A  68      -0.547 -10.676  -2.277  1.00                 O  
ATOM    513  CB  GLN A  68      -1.318 -12.919  -3.695  1.00                 C  
ATOM    514  CD  GLN A  68      -1.126 -15.435  -3.804  1.00                 C  
ATOM    515  CG  GLN A  68      -1.799 -14.197  -4.363  1.00                 C  
ATOM    516  OE1 GLN A  68       0.085 -15.609  -3.938  1.00                 O  
ATOM    517  NE2 GLN A  68      -1.911 -16.301  -3.174  1.00                 N  
ATOM    518  N   LEU A  69      -1.118 -11.422  -0.280  1.00                 N  
ATOM    519  CA  LEU A  69      -0.605 -10.195   0.402  1.00                 C  
ATOM    520  C   LEU A  69       0.218 -10.575   1.644  1.00                 C  
ATOM    521  O   LEU A  69      -0.187 -11.397   2.447  1.00                 O  
ATOM    522  CB  LEU A  69      -1.763  -9.274   0.790  1.00                 C  
ATOM    523  CG  LEU A  69      -2.607  -8.724  -0.362  1.00                 C  
ATOM    524  CD1 LEU A  69      -3.811  -7.962   0.170  1.00                 C  
ATOM    525  CD2 LEU A  69      -1.770  -7.828  -1.262  1.00                 C  
ATOM    526  N   ASP A  70       1.360  -9.957   1.810  1.00                 N  
ATOM    527  CA  ASP A  70       2.225 -10.235   3.000  1.00                 C  
ATOM    528  C   ASP A  70       1.469  -9.833   4.283  1.00                 C  
ATOM    529  O   ASP A  70       0.610  -8.961   4.255  1.00                 O  
ATOM    530  CB  ASP A  70       3.552  -9.483   2.885  1.00                 C  
ATOM    531  CG  ASP A  70       4.457 -10.058   1.813  1.00                 C  
ATOM    532  OD1 ASP A  70       4.159 -11.165   1.315  1.00                 O  
ATOM    533  OD2 ASP A  70       5.463  -9.403   1.470  1.00                 O  
ATOM    534  N   GLU A  71       1.785 -10.436   5.409  1.00                 N  
ATOM    535  CA  GLU A  71       1.082 -10.056   6.681  1.00                 C  
ATOM    536  C   GLU A  71       1.228  -8.539   6.892  1.00                 C  
ATOM    537  O   GLU A  71       0.292  -7.862   7.290  1.00                 O  
ATOM    538  CB  GLU A  71       1.653 -10.841   7.864  1.00                 C  
ATOM    539  CD  GLU A  71       1.954 -13.079   8.995  1.00                 C  
ATOM    540  CG  GLU A  71       1.308 -12.321   7.852  1.00                 C  
ATOM    541  OE1 GLU A  71       2.818 -12.495   9.682  1.00                 O  
ATOM    542  OE2 GLU A  71       1.596 -14.257   9.203  1.00                 O  
ATOM    543  N   ASN A  72       2.381  -7.995   6.576  1.00                 N  
ATOM    544  CA  ASN A  72       2.585  -6.520   6.701  1.00                 C  
ATOM    545  C   ASN A  72       1.750  -5.816   5.617  1.00                 C  
ATOM    546  O   ASN A  72       1.187  -4.761   5.840  1.00                 O  
ATOM    547  CB  ASN A  72       4.071  -6.174   6.594  1.00                 C  
ATOM    548  CG  ASN A  72       4.851  -6.566   7.834  1.00                 C  
ATOM    549  OD1 ASN A  72       4.279  -6.744   8.909  1.00                 O  
ATOM    550  ND2 ASN A  72       6.164  -6.702   7.687  1.00                 N  
ATOM    551  N   GLY A  73       1.660  -6.410   4.444  1.00                 N  
ATOM    552  CA  GLY A  73       0.859  -5.807   3.325  1.00                 C  
ATOM    553  C   GLY A  73      -0.617  -5.722   3.724  1.00                 C  
ATOM    554  O   GLY A  73      -1.228  -4.674   3.631  1.00                 O  
ATOM    555  N   GLN A  74      -1.190  -6.813   4.181  1.00                 N  
ATOM    556  CA  GLN A  74      -2.630  -6.792   4.607  1.00                 C  
ATOM    557  C   GLN A  74      -2.799  -5.769   5.741  1.00                 C  
ATOM    558  O   GLN A  74      -3.685  -4.933   5.709  1.00                 O  
ATOM    559  CB  GLN A  74      -3.079  -8.187   5.047  1.00                 C  
ATOM    560  CD  GLN A  74      -3.529 -10.586   4.396  1.00                 C  
ATOM    561  CG  GLN A  74      -3.193  -9.189   3.910  1.00                 C  
ATOM    562  OE1 GLN A  74      -4.362 -10.760   5.285  1.00                 O  
ATOM    563  NE2 GLN A  74      -2.880 -11.586   3.812  1.00                 N  
ATOM    564  N   ASN A  75      -1.934  -5.818   6.731  1.00                 N  
ATOM    565  CA  ASN A  75      -2.014  -4.838   7.861  1.00                 C  
ATOM    566  C   ASN A  75      -1.833  -3.415   7.310  1.00                 C  
ATOM    567  O   ASN A  75      -2.548  -2.504   7.683  1.00                 O  
ATOM    568  CB  ASN A  75      -0.970  -5.167   8.930  1.00                 C  
ATOM    569  CG  ASN A  75      -1.332  -6.396   9.739  1.00                 C  
ATOM    570  OD1 ASN A  75      -2.491  -6.809   9.774  1.00                 O  
ATOM    571  ND2 ASN A  75      -0.338  -6.986  10.394  1.00                 N  
ATOM    572  N   LEU A  76      -0.890  -3.227   6.411  1.00                 N  
ATOM    573  CA  LEU A  76      -0.657  -1.876   5.806  1.00                 C  
ATOM    574  C   LEU A  76      -1.981  -1.325   5.252  1.00                 C  
ATOM    575  O   LEU A  76      -2.354  -0.200   5.532  1.00                 O  
ATOM    576  CB  LEU A  76       0.404  -1.957   4.706  1.00                 C  
ATOM    577  CG  LEU A  76       0.724  -0.652   3.975  1.00                 C  
ATOM    578  CD1 LEU A  76       1.281   0.383   4.941  1.00                 C  
ATOM    579  CD2 LEU A  76       1.705  -0.898   2.840  1.00                 C  
ATOM    580  N   ILE A  77      -2.699  -2.117   4.486  1.00                 N  
ATOM    581  CA  ILE A  77      -4.013  -1.648   3.931  1.00                 C  
ATOM    582  C   ILE A  77      -4.929  -1.250   5.096  1.00                 C  
ATOM    583  O   ILE A  77      -5.532  -0.189   5.090  1.00                 O  
ATOM    584  CB  ILE A  77      -4.672  -2.727   3.051  1.00                 C  
ATOM    585  CD1 ILE A  77      -4.257  -4.180   0.998  1.00                 C  
ATOM    586  CG1 ILE A  77      -3.857  -2.945   1.775  1.00                 C  
ATOM    587  CG2 ILE A  77      -6.115  -2.358   2.747  1.00                 C  
ATOM    588  N   ARG A  78      -5.019  -2.090   6.101  1.00                 N  
ATOM    589  CA  ARG A  78      -5.872  -1.775   7.290  1.00                 C  
ATOM    590  C   ARG A  78      -5.363  -0.486   7.951  1.00                 C  
ATOM    591  O   ARG A  78      -6.102   0.464   8.116  1.00                 O  
ATOM    592  CB  ARG A  78      -5.863  -2.942   8.280  1.00                 C  
ATOM    593  CD  ARG A  78      -6.591  -3.866  10.497  1.00                 C  
ATOM    594  NE  ARG A  78      -5.234  -3.966  11.029  1.00                 N  
ATOM    595  CG  ARG A  78      -6.731  -2.720   9.508  1.00                 C  
ATOM    596  CZ  ARG A  78      -4.741  -3.172  11.974  1.00                 C  
ATOM    597  NH1 ARG A  78      -3.495  -3.338  12.396  1.00                 N  
ATOM    598  NH2 ARG A  78      -5.496  -2.214  12.495  1.00                 N  
ATOM    599  N   VAL A  79      -4.095  -0.440   8.299  1.00                 N  
ATOM    600  CA  VAL A  79      -3.517   0.799   8.924  1.00                 C  
ATOM    601  C   VAL A  79      -3.843   2.009   8.031  1.00                 C  
ATOM    602  O   VAL A  79      -4.182   3.079   8.513  1.00                 O  
ATOM    603  CB  VAL A  79      -1.998   0.667   9.139  1.00                 C  
ATOM    604  CG1 VAL A  79      -1.402   1.999   9.566  1.00                 C  
ATOM    605  CG2 VAL A  79      -1.697  -0.411  10.169  1.00                 C  
ATOM    606  N   MET A  80      -3.773   1.835   6.730  1.00                 N  
ATOM    607  CA  MET A  80      -4.116   2.954   5.795  1.00                 C  
ATOM    608  C   MET A  80      -5.617   3.255   5.928  1.00                 C  
ATOM    609  O   MET A  80      -6.029   4.399   6.000  1.00                 O  
ATOM    610  CB  MET A  80      -3.743   2.585   4.358  1.00                 C  
ATOM    611  SD  MET A  80      -1.851   1.947   2.437  1.00                 S  
ATOM    612  CE  MET A  80      -2.317   3.394   1.490  1.00                 C  
ATOM    613  CG  MET A  80      -2.246   2.492   4.110  1.00                 C  
ATOM    614  N   ALA A  81      -6.430   2.226   5.978  1.00                 N  
ATOM    615  CA  ALA A  81      -7.908   2.412   6.125  1.00                 C  
ATOM    616  C   ALA A  81      -8.222   3.009   7.507  1.00                 C  
ATOM    617  O   ALA A  81      -8.919   4.001   7.612  1.00                 O  
ATOM    618  CB  ALA A  81      -8.631   1.088   5.930  1.00                 C  
ATOM    619  N   GLU A  82      -7.701   2.416   8.558  1.00                 N  
ATOM    620  CA  GLU A  82      -7.946   2.935   9.946  1.00                 C  
ATOM    621  C   GLU A  82      -7.634   4.441  10.013  1.00                 C  
ATOM    622  O   GLU A  82      -8.365   5.210  10.608  1.00                 O  
ATOM    623  CB  GLU A  82      -7.101   2.165  10.963  1.00                 C  
ATOM    624  CD  GLU A  82      -6.521   1.762  13.388  1.00                 C  
ATOM    625  CG  GLU A  82      -7.329   2.587  12.405  1.00                 C  
ATOM    626  OE1 GLU A  82      -5.762   0.878  12.938  1.00                 O  
ATOM    627  OE2 GLU A  82      -6.647   2.000  14.608  1.00                 O  
ATOM    628  N   ASN A  83      -6.556   4.864   9.396  1.00                 N  
ATOM    629  CA  ASN A  83      -6.187   6.320   9.411  1.00                 C  
ATOM    630  C   ASN A  83      -6.911   7.082   8.275  1.00                 C  
ATOM    631  O   ASN A  83      -6.706   8.273   8.087  1.00                 O  
ATOM    632  CB  ASN A  83      -4.671   6.490   9.299  1.00                 C  
ATOM    633  CG  ASN A  83      -3.939   6.028  10.544  1.00                 C  
ATOM    634  OD1 ASN A  83      -4.491   6.051  11.644  1.00                 O  
ATOM    635  ND2 ASN A  83      -2.691   5.607  10.373  1.00                 N  
ATOM    636  N   GLY A  84      -7.752   6.412   7.517  1.00                 N  
ATOM    637  CA  GLY A  84      -8.488   7.087   6.394  1.00                 C  
ATOM    638  C   GLY A  84      -7.506   7.510   5.293  1.00                 C  
ATOM    639  O   GLY A  84      -7.695   8.521   4.642  1.00                 O  
ATOM    640  N   ARG A  85      -6.459   6.749   5.084  1.00                 N  
ATOM    641  CA  ARG A  85      -5.453   7.103   4.027  1.00                 C  
ATOM    642  C   ARG A  85      -5.279   5.938   3.026  1.00                 C  
ATOM    643  O   ARG A  85      -4.311   5.894   2.290  1.00                 O  
ATOM    644  CB  ARG A  85      -4.109   7.460   4.665  1.00                 C  
ATOM    645  CD  ARG A  85      -4.398   9.953   4.656  1.00                 C  
ATOM    646  NE  ARG A  85      -4.365  11.183   5.443  1.00                 N  
ATOM    647  CG  ARG A  85      -4.139   8.723   5.510  1.00                 C  
ATOM    648  CZ  ARG A  85      -5.428  11.725   6.028  1.00                 C  
ATOM    649  NH1 ARG A  85      -5.303  12.846   6.725  1.00                 N  
ATOM    650  NH2 ARG A  85      -6.615  11.144   5.914  1.00                 N  
ATOM    651  N   LEU A  86      -6.205   5.003   2.986  1.00                 N  
ATOM    652  CA  LEU A  86      -6.086   3.847   2.027  1.00                 C  
ATOM    653  C   LEU A  86      -5.878   4.354   0.587  1.00                 C  
ATOM    654  O   LEU A  86      -5.201   3.725  -0.207  1.00                 O  
ATOM    655  CB  LEU A  86      -7.329   2.958   2.103  1.00                 C  
ATOM    656  CG  LEU A  86      -7.262   1.633   1.340  1.00                 C  
ATOM    657  CD1 LEU A  86      -8.328   0.670   1.841  1.00                 C  
ATOM    658  CD2 LEU A  86      -7.419   1.865  -0.155  1.00                 C  
ATOM    659  N   ASN A  87      -6.451   5.485   0.245  1.00                 N  
ATOM    660  CA  ASN A  87      -6.287   6.034  -1.143  1.00                 C  
ATOM    661  C   ASN A  87      -4.815   6.414  -1.416  1.00                 C  
ATOM    662  O   ASN A  87      -4.415   6.543  -2.559  1.00                 O  
ATOM    663  CB  ASN A  87      -7.205   7.239  -1.354  1.00                 C  
ATOM    664  CG  ASN A  87      -6.873   8.394  -0.431  1.00                 C  
ATOM    665  OD1 ASN A  87      -6.988   8.279   0.789  1.00                 O  
ATOM    666  ND2 ASN A  87      -6.458   9.514  -1.011  1.00                 N  
ATOM    667  N   ALA A  88      -4.004   6.581  -0.390  1.00                 N  
ATOM    668  CA  ALA A  88      -2.560   6.945  -0.603  1.00                 C  
ATOM    669  C   ALA A  88      -1.725   5.688  -0.950  1.00                 C  
ATOM    670  O   ALA A  88      -0.578   5.554  -0.551  1.00                 O  
ATOM    671  CB  ALA A  88      -1.998   7.629   0.633  1.00                 C  
ATOM    672  N   LEU A  89      -2.290   4.774  -1.706  1.00                 N  
ATOM    673  CA  LEU A  89      -1.551   3.533  -2.101  1.00                 C  
ATOM    674  C   LEU A  89      -0.396   3.857  -3.082  1.00                 C  
ATOM    675  O   LEU A  89       0.663   3.259  -2.978  1.00                 O  
ATOM    676  CB  LEU A  89      -2.506   2.519  -2.733  1.00                 C  
ATOM    677  CG  LEU A  89      -3.545   1.893  -1.799  1.00                 C  
ATOM    678  CD1 LEU A  89      -4.532   1.044  -2.586  1.00                 C  
ATOM    679  CD2 LEU A  89      -2.867   1.057  -0.725  1.00                 C  
ATOM    680  N   PRO A  90      -0.602   4.795  -4.002  1.00                 N  
ATOM    681  CA  PRO A  90       0.450   5.173  -4.971  1.00                 C  
ATOM    682  C   PRO A  90       1.563   5.951  -4.256  1.00                 C  
ATOM    683  O   PRO A  90       2.733   5.730  -4.507  1.00                 O  
ATOM    684  CB  PRO A  90      -0.286   6.036  -5.998  1.00                 C  
ATOM    685  CD  PRO A  90      -1.970   5.254  -4.489  1.00                 C  
ATOM    686  CG  PRO A  90      -1.701   5.569  -5.933  1.00                 C  
ATOM    687  N   ASP A  91       1.208   6.824  -3.340  1.00                 N  
ATOM    688  CA  ASP A  91       2.239   7.588  -2.569  1.00                 C  
ATOM    689  C   ASP A  91       3.251   6.585  -1.983  1.00                 C  
ATOM    690  O   ASP A  91       4.455   6.758  -2.082  1.00                 O  
ATOM    691  CB  ASP A  91       1.577   8.423  -1.471  1.00                 C  
ATOM    692  CG  ASP A  91       0.804   9.605  -2.024  1.00                 C  
ATOM    693  OD1 ASP A  91       1.279  10.220  -3.002  1.00                 O  
ATOM    694  OD2 ASP A  91      -0.276   9.915  -1.480  1.00                 O  
ATOM    695  N   VAL A  92       2.757   5.518  -1.394  1.00                 N  
ATOM    696  CA  VAL A  92       3.657   4.468  -0.821  1.00                 C  
ATOM    697  C   VAL A  92       4.395   3.773  -1.978  1.00                 C  
ATOM    698  O   VAL A  92       5.589   3.536  -1.913  1.00                 O  
ATOM    699  CB  VAL A  92       2.870   3.452   0.028  1.00                 C  
ATOM    700  CG1 VAL A  92       3.770   2.301   0.451  1.00                 C  
ATOM    701  CG2 VAL A  92       2.261   4.132   1.244  1.00                 C  
ATOM    702  N   LEU A  93       3.685   3.465  -3.038  1.00                 N  
ATOM    703  CA  LEU A  93       4.314   2.803  -4.227  1.00                 C  
ATOM    704  C   LEU A  93       5.475   3.669  -4.748  1.00                 C  
ATOM    705  O   LEU A  93       6.593   3.201  -4.877  1.00                 O  
ATOM    706  CB  LEU A  93       3.273   2.570  -5.324  1.00                 C  
ATOM    707  CG  LEU A  93       3.784   1.940  -6.621  1.00                 C  
ATOM    708  CD1 LEU A  93       4.359   0.557  -6.356  1.00                 C  
ATOM    709  CD2 LEU A  93       2.672   1.861  -7.655  1.00                 C  
ATOM    710  N   GLU A  94       5.215   4.923  -5.036  1.00                 N  
ATOM    711  CA  GLU A  94       6.291   5.840  -5.542  1.00                 C  
ATOM    712  C   GLU A  94       7.460   5.856  -4.546  1.00                 C  
ATOM    713  O   GLU A  94       8.605   5.641  -4.911  1.00                 O  
ATOM    714  CB  GLU A  94       5.736   7.249  -5.758  1.00                 C  
ATOM    715  CD  GLU A  94       6.158   9.615  -6.535  1.00                 C  
ATOM    716  CG  GLU A  94       6.752   8.239  -6.305  1.00                 C  
ATOM    717  OE1 GLU A  94       4.958   9.801  -6.245  1.00                 O  
ATOM    718  OE2 GLU A  94       6.894  10.508  -7.006  1.00                 O  
ATOM    719  N   GLN A  95       7.177   6.090  -3.285  1.00                 N  
ATOM    720  CA  GLN A  95       8.261   6.098  -2.250  1.00                 C  
ATOM    721  C   GLN A  95       8.992   4.744  -2.269  1.00                 C  
ATOM    722  O   GLN A  95      10.206   4.686  -2.200  1.00                 O  
ATOM    723  CB  GLN A  95       7.678   6.389  -0.866  1.00                 C  
ATOM    724  CD  GLN A  95       9.631   7.718   0.028  1.00                 C  
ATOM    725  CG  GLN A  95       8.721   6.523   0.232  1.00                 C  
ATOM    726  OE1 GLN A  95       9.164   8.847  -0.122  1.00                 O  
ATOM    727  NE2 GLN A  95      10.936   7.473   0.021  1.00                 N  
ATOM    728  N   PHE A  96       8.258   3.660  -2.378  1.00                 N  
ATOM    729  CA  PHE A  96       8.894   2.303  -2.422  1.00                 C  
ATOM    730  C   PHE A  96       9.804   2.203  -3.659  1.00                 C  
ATOM    731  O   PHE A  96      10.943   1.785  -3.561  1.00                 O  
ATOM    732  CB  PHE A  96       7.824   1.210  -2.440  1.00                 C  
ATOM    733  CG  PHE A  96       8.380  -0.182  -2.542  1.00                 C  
ATOM    734  CZ  PHE A  96       9.408  -2.757  -2.736  1.00                 C  
ATOM    735  CD1 PHE A  96       8.896  -0.819  -1.427  1.00                 C  
ATOM    736  CE1 PHE A  96       9.408  -2.100  -1.521  1.00                 C  
ATOM    737  CD2 PHE A  96       8.387  -0.853  -3.751  1.00                 C  
ATOM    738  CE2 PHE A  96       8.899  -2.133  -3.845  1.00                 C  
ATOM    739  N   ILE A  97       9.311   2.592  -4.815  1.00                 N  
ATOM    740  CA  ILE A  97      10.150   2.534  -6.060  1.00                 C  
ATOM    741  C   ILE A  97      11.471   3.278  -5.804  1.00                 C  
ATOM    742  O   ILE A  97      12.543   2.771  -6.092  1.00                 O  
ATOM    743  CB  ILE A  97       9.405   3.127  -7.271  1.00                 C  
ATOM    744  CD1 ILE A  97       7.269   2.882  -8.640  1.00                 C  
ATOM    745  CG1 ILE A  97       8.223   2.237  -7.658  1.00                 C  
ATOM    746  CG2 ILE A  97      10.362   3.337  -8.434  1.00                 C  
ATOM    747  N   HIS A  98      11.400   4.465  -5.245  1.00                 N  
ATOM    748  CA  HIS A  98      12.647   5.236  -4.946  1.00                 C  
ATOM    749  C   HIS A  98      13.453   4.491  -3.871  1.00                 C  
ATOM    750  O   HIS A  98      14.639   4.263  -4.027  1.00                 O  
ATOM    751  CB  HIS A  98      12.303   6.656  -4.493  1.00                 C  
ATOM    752  CG  HIS A  98      13.502   7.507  -4.210  1.00                 C  
ATOM    753  ND1 HIS A  98      14.327   7.985  -5.205  1.00                 N  
ATOM    754  CE1 HIS A  98      15.311   8.713  -4.646  1.00                 C  
ATOM    755  CD2 HIS A  98      14.132   8.049  -3.015  1.00                 C  
ATOM    756  NE2 HIS A  98      15.200   8.755  -3.332  1.00                 N  
ATOM    757  N   LEU A  99      12.812   4.093  -2.794  1.00                 N  
ATOM    758  CA  LEU A  99      13.526   3.339  -1.710  1.00                 C  
ATOM    759  C   LEU A  99      14.216   2.111  -2.323  1.00                 C  
ATOM    760  O   LEU A  99      15.377   1.846  -2.061  1.00                 O  
ATOM    761  CB  LEU A  99      12.547   2.930  -0.608  1.00                 C  
ATOM    762  CG  LEU A  99      11.982   4.062   0.252  1.00                 C  
ATOM    763  CD1 LEU A  99      10.889   3.544   1.174  1.00                 C  
ATOM    764  CD2 LEU A  99      13.086   4.725   1.061  1.00                 C  
ATOM    765  N   ARG A 100      13.511   1.378  -3.152  1.00                 N  
ATOM    766  CA  ARG A 100      14.111   0.176  -3.812  1.00                 C  
ATOM    767  C   ARG A 100      15.333   0.613  -4.635  1.00                 C  
ATOM    768  O   ARG A 100      16.421   0.092  -4.469  1.00                 O  
ATOM    769  CB  ARG A 100      13.074  -0.526  -4.692  1.00                 C  
ATOM    770  CD  ARG A 100      12.548  -2.362  -6.319  1.00                 C  
ATOM    771  NE  ARG A 100      12.232  -1.453  -7.418  1.00                 N  
ATOM    772  CG  ARG A 100      13.590  -1.780  -5.379  1.00                 C  
ATOM    773  CZ  ARG A 100      13.004  -1.275  -8.485  1.00                 C  
ATOM    774  NH1 ARG A 100      12.636  -0.426  -9.436  1.00                 N  
ATOM    775  NH2 ARG A 100      14.142  -1.946  -8.600  1.00                 N  
ATOM    776  N   ALA A 101      15.157   1.581  -5.506  1.00                 N  
ATOM    777  CA  ALA A 101      16.297   2.080  -6.341  1.00                 C  
ATOM    778  C   ALA A 101      17.445   2.558  -5.433  1.00                 C  
ATOM    779  O   ALA A 101      18.608   2.429  -5.773  1.00                 O  
ATOM    780  CB  ALA A 101      15.832   3.202  -7.257  1.00                 C  
ATOM    781  N   VAL A 102      17.124   3.107  -4.285  1.00                 N  
ATOM    782  CA  VAL A 102      18.187   3.591  -3.348  1.00                 C  
ATOM    783  C   VAL A 102      19.005   2.395  -2.839  1.00                 C  
ATOM    784  O   VAL A 102      20.197   2.323  -3.060  1.00                 O  
ATOM    785  CB  VAL A 102      17.585   4.378  -2.169  1.00                 C  
ATOM    786  CG1 VAL A 102      18.656   4.693  -1.136  1.00                 C  
ATOM    787  CG2 VAL A 102      16.925   5.656  -2.664  1.00                 C  
ATOM    788  N   SER A 103      18.370   1.460  -2.167  1.00                 N  
ATOM    789  CA  SER A 103      19.104   0.258  -1.631  1.00                 C  
ATOM    790  C   SER A 103      19.937  -0.414  -2.733  1.00                 C  
ATOM    791  O   SER A 103      21.031  -0.883  -2.483  1.00                 O  
ATOM    792  CB  SER A 103      18.120  -0.746  -1.028  1.00                 C  
ATOM    793  OG  SER A 103      17.261  -1.279  -2.022  1.00                 O  
ATOM    794  N   GLU A 104      19.438  -0.468  -3.947  1.00                 N  
ATOM    795  CA  GLU A 104      20.223  -1.107  -5.054  1.00                 C  
ATOM    796  C   GLU A 104      21.559  -0.358  -5.237  1.00                 C  
ATOM    797  O   GLU A 104      22.570  -0.946  -5.583  1.00                 O  
ATOM    798  CB  GLU A 104      19.414  -1.108  -6.353  1.00                 C  
ATOM    799  CD  GLU A 104      17.415  -1.986  -7.623  1.00                 C  
ATOM    800  CG  GLU A 104      18.218  -2.045  -6.338  1.00                 C  
ATOM    801  OE1 GLU A 104      17.858  -1.300  -8.568  1.00                 O  
ATOM    802  OE2 GLU A 104      16.344  -2.625  -7.684  1.00                 O  
ATOM    803  N   ALA A 105      21.567   0.932  -4.988  1.00                 N  
ATOM    804  CA  ALA A 105      22.825   1.736  -5.119  1.00                 C  
ATOM    805  C   ALA A 105      23.509   1.852  -3.743  1.00                 C  
ATOM    806  O   ALA A 105      24.720   1.736  -3.632  1.00                 O  
ATOM    807  CB  ALA A 105      22.518   3.111  -5.692  1.00                 C  
ATOM    808  N   THR A 106      22.741   2.082  -2.704  1.00                 N  
ATOM    809  CA  THR A 106      23.318   2.210  -1.323  1.00                 C  
ATOM    810  C   THR A 106      22.197   2.014  -0.283  1.00                 C  
ATOM    811  O   THR A 106      21.276   2.820  -0.258  1.00                 O  
ATOM    812  CB  THR A 106      24.004   3.574  -1.122  1.00                 C  
ATOM    813  OG1 THR A 106      25.059   3.727  -2.079  1.00                 O  
ATOM    814  CG2 THR A 106      24.596   3.672   0.275  1.00                 C  
TER
