# Supplementary material for: Large-scale discovery of protein interactions at residue resolution using co-evolution calculated from genomic sequences
Source: Nat Commun. 2021 Mar 2;12:1396. doi: 10.1038/s41467-021-21636-z (PMC7925567; doi:10.1038/s41467-021-21636-z)
Supplement: Supplementary file 13 — Supplementary Data 11 [file 41467_2021_21636_MOESM13_ESM.zip › supplementary_prediction/membrane127199_SECE_ATPD/SECE_ECOLI_5GAE_h.pdb]

ATOM      1  N   LEU h  60     323.764 197.466 195.725  1.00                 N  
ATOM      2  CA  LEU h  60     324.039 198.431 196.785  1.00                 C  
ATOM      3  C   LEU h  60     324.670 199.713 196.236  1.00                 C  
ATOM      4  O   LEU h  60     324.476 200.790 196.799  1.00                 O  
ATOM      5  CB  LEU h  60     324.956 197.817 197.844  1.00                 C  
ATOM      6  CG  LEU h  60     324.353 196.699 198.697  1.00                 C  
ATOM      7  CD1 LEU h  60     325.415 196.069 199.586  1.00                 C  
ATOM      8  CD2 LEU h  60     323.202 197.226 199.539  1.00                 C  
ATOM      9  N   LEU h  61     325.418 199.590 195.136  1.00                 N  
ATOM     10  CA  LEU h  61     326.158 200.721 194.556  1.00                 C  
ATOM     11  C   LEU h  61     325.268 201.684 193.749  1.00                 C  
ATOM     12  O   LEU h  61     325.550 202.889 193.682  1.00                 O  
ATOM     13  CB  LEU h  61     327.286 200.217 193.653  1.00                 C  
ATOM     14  CG  LEU h  61     328.427 199.471 194.347  1.00                 C  
ATOM     15  CD1 LEU h  61     329.401 198.906 193.324  1.00                 C  
ATOM     16  CD2 LEU h  61     329.155 200.387 195.320  1.00                 C  
ATOM     17  N   THR h  62     324.199 201.162 193.147  1.00                 N  
ATOM     18  CA  THR h  62     323.256 202.000 192.396  1.00                 C  
ATOM     19  C   THR h  62     322.334 202.774 193.351  1.00                 C  
ATOM     20  O   THR h  62     321.880 203.879 193.033  1.00                 O  
ATOM     21  CB  THR h  62     322.405 201.161 191.425  1.00                 C  
ATOM     22  OG1 THR h  62     321.652 200.189 192.162  1.00                 O  
ATOM     23  CG2 THR h  62     323.295 200.433 190.429  1.00                 C  
ATOM     24  N   THR h  63     322.070 202.192 194.521  1.00                 N  
ATOM     25  CA  THR h  63     321.289 202.864 195.562  1.00                 C  
ATOM     26  C   THR h  63     322.132 203.936 196.271  1.00                 C  
ATOM     27  O   THR h  63     321.601 204.961 196.700  1.00                 O  
ATOM     28  CB  THR h  63     320.752 201.861 196.600  1.00                 C  
ATOM     29  OG1 THR h  63     321.848 201.186 197.228  1.00                 O  
ATOM     30  CG2 THR h  63     319.862 200.826 195.930  1.00                 C  
ATOM     31  N   LYS h  64     323.438 203.686 196.398  1.00                 N  
ATOM     32  CA  LYS h  64     324.392 204.693 196.881  1.00                 C  
ATOM     33  C   LYS h  64     324.515 205.823 195.863  1.00                 C  
ATOM     34  O   LYS h  64     324.687 206.991 196.229  1.00                 O  
ATOM     35  CB  LYS h  64     325.756 204.054 197.148  1.00                 C  
ATOM     36  CD  LYS h  64     327.160 202.515 198.548  1.00                 C  
ATOM     37  CE  LYS h  64     327.186 201.586 199.751  1.00                 C  
ATOM     38  CG  LYS h  64     325.781 203.123 198.349  1.00                 C  
ATOM     39  NZ  LYS h  64     328.519 200.950 199.933  1.00                 N  
ATOM     40  N   GLY h  65     324.441 205.460 194.583  1.00                 N  
ATOM     41  CA  GLY h  65     324.427 206.429 193.501  1.00                 C  
ATOM     42  C   GLY h  65     323.207 207.335 193.552  1.00                 C  
ATOM     43  O   GLY h  65     323.340 208.562 193.524  1.00                 O  
ATOM     44  N   LYS h  66     322.019 206.731 193.634  1.00                 N  
ATOM     45  CA  LYS h  66     320.759 207.483 193.701  1.00                 C  
ATOM     46  C   LYS h  66     320.633 208.290 194.997  1.00                 C  
ATOM     47  O   LYS h  66     320.016 209.365 195.017  1.00                 O  
ATOM     48  CB  LYS h  66     319.563 206.537 193.571  1.00                 C  
ATOM     49  CD  LYS h  66     318.193 205.008 192.128  1.00                 C  
ATOM     50  CE  LYS h  66     318.016 204.418 190.739  1.00                 C  
ATOM     51  CG  LYS h  66     319.399 205.930 192.187  1.00                 C  
ATOM     52  NZ  LYS h  66     316.867 203.473 190.678  1.00                 N  
ATOM     53  N   ALA h  67     321.220 207.764 196.073  1.00                 N  
ATOM     54  CA  ALA h  67     321.284 208.471 197.352  1.00                 C  
ATOM     55  C   ALA h  67     322.166 209.711 197.243  1.00                 C  
ATOM     56  O   ALA h  67     321.772 210.785 197.678  1.00                 O  
ATOM     57  CB  ALA h  67     321.805 207.548 198.443  1.00                 C  
ATOM     58  N   THR h  68     323.354 209.563 196.658  1.00                 N  
ATOM     59  CA  THR h  68     324.252 210.706 196.469  1.00                 C  
ATOM     60  C   THR h  68     323.638 211.736 195.507  1.00                 C  
ATOM     61  O   THR h  68     323.900 212.935 195.629  1.00                 O  
ATOM     62  CB  THR h  68     325.626 210.262 195.935  1.00                 C  
ATOM     63  OG1 THR h  68     325.460 209.584 194.683  1.00                 O  
ATOM     64  CG2 THR h  68     326.298 209.312 196.916  1.00                 C  
ATOM     65  N   VAL h  69     322.826 211.266 194.557  1.00                 N  
ATOM     66  CA  VAL h  69     322.092 212.161 193.649  1.00                 C  
ATOM     67  C   VAL h  69     321.003 212.942 194.406  1.00                 C  
ATOM     68  O   VAL h  69     320.783 214.137 194.155  1.00                 O  
ATOM     69  CB  VAL h  69     321.460 211.384 192.479  1.00                 C  
ATOM     70  CG1 VAL h  69     320.564 212.296 191.656  1.00                 C  
ATOM     71  CG2 VAL h  69     322.540 210.764 191.606  1.00                 C  
ATOM     72  N   ALA h  70     320.335 212.268 195.341  1.00                 N  
ATOM     73  CA  ALA h  70     319.368 212.937 196.205  1.00                 C  
ATOM     74  C   ALA h  70     320.055 213.972 197.111  1.00                 C  
ATOM     75  O   ALA h  70     319.586 215.103 197.214  1.00                 O  
ATOM     76  CB  ALA h  70     318.618 211.918 197.050  1.00                 C  
ATOM     77  N   PHE h  71     321.169 213.587 197.746  1.00                 N  
ATOM     78  CA  PHE h  71     321.971 214.492 198.587  1.00                 C  
ATOM     79  C   PHE h  71     322.532 215.671 197.770  1.00                 C  
ATOM     80  O   PHE h  71     322.798 216.742 198.320  1.00                 O  
ATOM     81  CB  PHE h  71     323.117 213.729 199.254  1.00                 C  
ATOM     82  CG  PHE h  71     323.957 214.574 200.169  1.00                 C  
ATOM     83  CZ  PHE h  71     325.515 216.138 201.858  1.00                 C  
ATOM     84  CD1 PHE h  71     323.513 214.893 201.440  1.00                 C  
ATOM     85  CE1 PHE h  71     324.285 215.671 202.282  1.00                 C  
ATOM     86  CD2 PHE h  71     325.189 215.049 199.759  1.00                 C  
ATOM     87  CE2 PHE h  71     325.962 215.826 200.601  1.00                 C  
ATOM     88  N   ALA h  72     322.723 215.460 196.465  1.00                 N  
ATOM     89  CA  ALA h  72     323.172 216.519 195.552  1.00                 C  
ATOM     90  C   ALA h  72     322.014 217.451 195.170  1.00                 C  
ATOM     91  O   ALA h  72     322.220 218.640 194.902  1.00                 O  
ATOM     92  CB  ALA h  72     323.790 215.914 194.301  1.00                 C  
ATOM     93  N   ARG h  73     320.802 216.900 195.137  1.00                 N  
ATOM     94  CA  ARG h  73     319.583 217.702 195.014  1.00                 C  
ATOM     95  C   ARG h  73     319.412 218.594 196.251  1.00                 C  
ATOM     96  O   ARG h  73     319.006 219.760 196.155  1.00                 O  
ATOM     97  CB  ARG h  73     318.363 216.798 194.829  1.00                 C  
ATOM     98  CD  ARG h  73     317.103 215.177 193.384  1.00                 C  
ATOM     99  NE  ARG h  73     317.023 214.515 192.084  1.00                 N  
ATOM    100  CG  ARG h  73     318.300 216.110 193.474  1.00                 C  
ATOM    101  CZ  ARG h  73     316.180 213.528 191.800  1.00                 C  
ATOM    102  NH1 ARG h  73     316.178 212.986 190.589  1.00                 N  
ATOM    103  NH2 ARG h  73     315.342 213.084 192.726  1.00                 N  
ATOM    104  N   GLU h  74     319.733 218.020 197.412  1.00                 N  
ATOM    105  CA  GLU h  74     319.736 218.747 198.685  1.00                 C  
ATOM    106  C   GLU h  74     320.792 219.854 198.691  1.00                 C  
ATOM    107  O   GLU h  74     320.546 220.972 199.169  1.00                 O  
ATOM    108  CB  GLU h  74     319.980 217.786 199.850  1.00                 C  
ATOM    109  CD  GLU h  74     319.126 215.859 201.242  1.00                 C  
ATOM    110  CG  GLU h  74     318.819 216.846 200.133  1.00                 C  
ATOM    111  OE1 GLU h  74     320.301 215.780 201.659  1.00                 O  
ATOM    112  OE2 GLU h  74     318.192 215.164 201.693  1.00                 O  
ATOM    113  N   ALA h  75     321.963 219.520 198.145  1.00                 N  
ATOM    114  CA  ALA h  75     323.062 220.467 197.959  1.00                 C  
ATOM    115  C   ALA h  75     322.586 221.718 197.228  1.00                 C  
ATOM    116  O   ALA h  75     322.642 222.815 197.782  1.00                 O  
ATOM    117  CB  ALA h  75     324.202 219.813 197.194  1.00                 C  
ATOM    118  N   ARG h  76     322.139 221.544 195.983  1.00                 N  
ATOM    119  CA  ARG h  76     321.558 222.619 195.165  1.00                 C  
ATOM    120  C   ARG h  76     320.418 223.381 195.866  1.00                 C  
ATOM    121  O   ARG h  76     320.344 224.616 195.785  1.00                 O  
ATOM    122  CB  ARG h  76     321.033 222.061 193.841  1.00                 C  
ATOM    123  CD  ARG h  76     320.005 222.499 191.594  1.00                 C  
ATOM    124  NE  ARG h  76     319.398 223.489 190.706  1.00                 N  
ATOM    125  CG  ARG h  76     320.452 223.113 192.910  1.00                 C  
ATOM    126  CZ  ARG h  76     318.937 223.218 189.490  1.00                 C  
ATOM    127  NH1 ARG h  76     318.402 224.183 188.754  1.00                 N  
ATOM    128  NH2 ARG h  76     319.013 221.984 189.011  1.00                 N  
ATOM    129  N   THR h  77     319.533 222.642 196.542  1.00                 N  
ATOM    130  CA  THR h  77     318.440 223.249 197.313  1.00                 C  
ATOM    131  C   THR h  77     318.977 224.235 198.357  1.00                 C  
ATOM    132  O   THR h  77     318.355 225.269 198.630  1.00                 O  
ATOM    133  CB  THR h  77     317.584 222.180 198.016  1.00                 C  
ATOM    134  OG1 THR h  77     316.979 221.327 197.036  1.00                 O  
ATOM    135  CG2 THR h  77     316.483 222.834 198.837  1.00                 C  
ATOM    136  N   GLU h  78     320.136 223.906 198.934  1.00                 N  
ATOM    137  CA  GLU h  78     320.795 224.787 199.905  1.00                 C  
ATOM    138  C   GLU h  78     321.720 225.814 199.252  1.00                 C  
ATOM    139  O   GLU h  78     322.193 226.741 199.912  1.00                 O  
ATOM    140  CB  GLU h  78     321.598 223.965 200.915  1.00                 C  
ATOM    141  CD  GLU h  78     321.579 222.252 202.772  1.00                 C  
ATOM    142  CG  GLU h  78     320.748 223.074 201.806  1.00                 C  
ATOM    143  OE1 GLU h  78     322.823 222.307 202.680  1.00                 O  
ATOM    144  OE2 GLU h  78     320.986 221.554 203.621  1.00                 O  
ATOM    145  N   VAL h  79     321.977 225.630 197.959  1.00                 N  
ATOM    146  CA  VAL h  79     322.725 226.597 197.161  1.00                 C  
ATOM    147  C   VAL h  79     321.794 227.751 196.758  1.00                 C  
ATOM    148  O   VAL h  79     322.231 228.895 196.629  1.00                 O  
ATOM    149  CB  VAL h  79     323.349 225.939 195.917  1.00                 C  
ATOM    150  CG1 VAL h  79     323.977 226.992 195.016  1.00                 C  
ATOM    151  CG2 VAL h  79     324.381 224.899 196.325  1.00                 C  
ATOM    152  N   ARG h  80     320.506 227.450 196.580  1.00                 N  
ATOM    153  CA  ARG h  80     319.520 228.484 196.224  1.00                 C  
ATOM    154  C   ARG h  80     319.260 229.495 197.354  1.00                 C  
ATOM    155  O   ARG h  80     318.792 230.610 197.099  1.00                 O  
ATOM    156  CB  ARG h  80     318.191 227.841 195.821  1.00                 C  
ATOM    157  CD  ARG h  80     316.932 226.350 194.243  1.00                 C  
ATOM    158  NE  ARG h  80     316.607 225.344 195.251  1.00                 N  
ATOM    159  CG  ARG h  80     318.256 227.039 194.531  1.00                 C  
ATOM    160  CZ  ARG h  80     315.451 224.692 195.310  1.00                 C  
ATOM    161  NH1 ARG h  80     315.245 223.793 196.264  1.00                 N  
ATOM    162  NH2 ARG h  80     314.504 224.939 194.416  1.00                 N  
ATOM    163  N   LYS h  81     319.562 229.107 198.593  1.00                 N  
ATOM    164  CA  LYS h  81     319.460 230.017 199.736  1.00                 C  
ATOM    165  C   LYS h  81     320.803 230.699 200.013  1.00                 C  
ATOM    166  O   LYS h  81     320.922 231.493 200.949  1.00                 O  
ATOM    167  CB  LYS h  81     318.984 229.264 200.980  1.00                 C  
ATOM    168  CD  LYS h  81     317.159 227.990 202.140  1.00                 C  
ATOM    169  CE  LYS h  81     315.742 227.452 202.035  1.00                 C  
ATOM    170  CG  LYS h  81     317.568 228.720 200.872  1.00                 C  
ATOM    171  NZ  LYS h  81     315.340 226.703 203.258  1.00                 N  
ATOM    172  N   VAL h  82     321.811 230.374 199.203  1.00                 N  
ATOM    173  CA  VAL h  82     323.141 230.980 199.331  1.00                 C  
ATOM    174  C   VAL h  82     323.161 232.388 198.710  1.00                 C  
ATOM    175  O   VAL h  82     322.703 232.581 197.576  1.00                 O  
ATOM    176  CB  VAL h  82     324.226 230.103 198.680  1.00                 C  
ATOM    177  CG1 VAL h  82     325.578 230.797 198.738  1.00                 C  
ATOM    178  CG2 VAL h  82     324.291 228.743 199.359  1.00                 C  
ATOM    179  N   ILE h  83     323.684 233.360 199.467  1.00                 N  
ATOM    180  CA  ILE h  83     323.731 234.771 199.056  1.00                 C  
ATOM    181  C   ILE h  83     324.816 235.021 197.988  1.00                 C  
ATOM    182  O   ILE h  83     325.969 234.611 198.148  1.00                 O  
ATOM    183  CB  ILE h  83     323.971 235.702 200.259  1.00                 C  
ATOM    184  CD1 ILE h  83     323.057 236.317 202.558  1.00                 C  
ATOM    185  CG1 ILE h  83     322.802 235.617 201.241  1.00                 C  
ATOM    186  CG2 ILE h  83     324.215 237.128 199.789  1.00                 C  
ATOM    187  N   TRP h  84     324.428 235.699 196.905  1.00                 N  
ATOM    188  CA  TRP h  84     325.295 235.928 195.744  1.00                 C  
ATOM    189  C   TRP h  84     326.337 237.034 196.055  1.00                 C  
ATOM    190  O   TRP h  84     326.294 237.623 197.140  1.00                 O  
ATOM    191  CB  TRP h  84     324.461 236.309 194.519  1.00                 C  
ATOM    192  CG  TRP h  84     323.571 235.207 194.033  1.00                 C  
ATOM    193  CD1 TRP h  84     322.260 235.008 194.358  1.00                 C  
ATOM    194  NE1 TRP h  84     321.777 233.893 193.717  1.00                 N  
ATOM    195  CD2 TRP h  84     323.927 234.150 193.133  1.00                 C  
ATOM    196  CE2 TRP h  84     322.784 233.349 192.958  1.00                 C  
ATOM    197  CH2 TRP h  84     323.941 231.908 191.489  1.00                 C  
ATOM    198  CZ2 TRP h  84     322.779 232.223 192.137  1.00                 C  
ATOM    199  CE3 TRP h  84     325.102 233.804 192.458  1.00                 C  
ATOM    200  CZ3 TRP h  84     325.093 232.686 191.645  1.00                 C  
ATOM    201  N   PRO h  85     327.284 237.307 195.122  1.00                 N  
ATOM    202  CA  PRO h  85     328.331 238.316 195.381  1.00                 C  
ATOM    203  C   PRO h  85     327.876 239.709 195.865  1.00                 C  
ATOM    204  O   PRO h  85     326.965 240.323 195.300  1.00                 O  
ATOM    205  CB  PRO h  85     329.035 238.473 194.032  1.00                 C  
ATOM    206  CD  PRO h  85     327.482 236.681 193.711  1.00                 C  
ATOM    207  CG  PRO h  85     328.868 237.148 193.367  1.00                 C  
ATOM    208  N   THR h  86     328.542 240.188 196.917  1.00                 N  
ATOM    209  CA  THR h  86     328.389 241.549 197.438  1.00                 C  
ATOM    210  C   THR h  86     329.785 242.100 197.769  1.00                 C  
ATOM    211  O   THR h  86     330.535 241.475 198.522  1.00                 O  
ATOM    212  CB  THR h  86     327.478 241.579 198.679  1.00                 C  
ATOM    213  OG1 THR h  86     326.190 241.050 198.343  1.00                 O  
ATOM    214  CG2 THR h  86     327.303 243.006 199.177  1.00                 C  
ATOM    215  N   ARG h  87     330.135 243.253 197.195  1.00                 N  
ATOM    216  CA  ARG h  87     331.475 243.833 197.368  1.00                 C  
ATOM    217  C   ARG h  87     331.675 244.577 198.700  1.00                 C  
ATOM    218  O   ARG h  87     332.808 244.714 199.179  1.00                 O  
ATOM    219  CB  ARG h  87     331.793 244.799 196.224  1.00                 C  
ATOM    220  CD  ARG h  87     332.088 245.161 193.759  1.00                 C  
ATOM    221  NE  ARG h  87     330.915 246.019 193.612  1.00                 N  
ATOM    222  CG  ARG h  87     331.906 244.132 194.863  1.00                 C  
ATOM    223  CZ  ARG h  87     330.879 247.111 192.854  1.00                 C  
ATOM    224  NH1 ARG h  87     329.768 247.831 192.781  1.00                 N  
ATOM    225  NH2 ARG h  87     331.954 247.480 192.171  1.00                 N  
ATOM    226  N   GLN h  88     330.586 245.061 199.293  1.00                 N  
ATOM    227  CA  GLN h  88     330.669 245.751 200.579  1.00                 C  
ATOM    228  C   GLN h  88     331.011 244.758 201.701  1.00                 C  
ATOM    229  O   GLN h  88     331.962 244.976 202.467  1.00                 O  
ATOM    230  CB  GLN h  88     329.355 246.472 200.886  1.00                 C  
ATOM    231  CD  GLN h  88     330.356 248.464 202.073  1.00                 C  
ATOM    232  CG  GLN h  88     329.385 247.303 202.158  1.00                 C  
ATOM    233  OE1 GLN h  88     330.273 249.289 201.163  1.00                 O  
ATOM    234  NE2 GLN h  88     331.282 248.531 203.022  1.00                 N  
ATOM    235  N   GLU h  89     330.252 243.663 201.786  1.00                 N  
ATOM    236  CA  GLU h  89     330.524 242.610 202.770  1.00                 C  
ATOM    237  C   GLU h  89     331.844 241.905 202.438  1.00                 C  
ATOM    238  O   GLU h  89     332.515 241.346 203.322  1.00                 O  
ATOM    239  CB  GLU h  89     329.372 241.604 202.811  1.00                 C  
ATOM    240  CD  GLU h  89     328.209 242.603 204.818  1.00                 C  
ATOM    241  CG  GLU h  89     328.076 242.167 203.372  1.00                 C  
ATOM    242  OE1 GLU h  89     328.736 241.814 205.630  1.00                 O  
ATOM    243  OE2 GLU h  89     327.785 243.733 205.139  1.00                 O  
ATOM    244  N   THR h  90     332.212 241.956 201.157  1.00                 N  
ATOM    245  CA  THR h  90     333.519 241.503 200.687  1.00                 C  
ATOM    246  C   THR h  90     334.643 242.307 201.345  1.00                 C  
ATOM    247  O   THR h  90     335.563 241.722 201.907  1.00                 O  
ATOM    248  CB  THR h  90     333.637 241.612 199.155  1.00                 C  
ATOM    249  OG1 THR h  90     332.661 240.765 198.537  1.00                 O  
ATOM    250  CG2 THR h  90     335.020 241.177 198.695  1.00                 C  
ATOM    251  N   LEU h  91     334.553 243.639 201.291  1.00                 N  
ATOM    252  CA  LEU h  91     335.554 244.510 201.927  1.00                 C  
ATOM    253  C   LEU h  91     335.532 244.430 203.463  1.00                 C  
ATOM    254  O   LEU h  91     336.576 244.545 204.106  1.00                 O  
ATOM    255  CB  LEU h  91     335.347 245.965 201.500  1.00                 C  
ATOM    256  CG  LEU h  91     335.634 246.288 200.032  1.00                 C  
ATOM    257  CD1 LEU h  91     335.245 247.722 199.711  1.00                 C  
ATOM    258  CD2 LEU h  91     337.101 246.052 199.707  1.00                 C  
ATOM    259  N   HIS h  92     334.344 244.251 204.041  1.00                 N  
ATOM    260  CA  HIS h  92     334.208 244.003 205.483  1.00                 C  
ATOM    261  C   HIS h  92     335.003 242.771 205.922  1.00                 C  
ATOM    262  O   HIS h  92     335.914 242.877 206.750  1.00                 O  
ATOM    263  CB  HIS h  92     332.735 243.830 205.860  1.00                 C  
ATOM    264  CG  HIS h  92     331.943 245.099 205.796  1.00                 C  
ATOM    265  ND1 HIS h  92     330.579 245.135 205.989  1.00                 N  
ATOM    266  CE1 HIS h  92     330.153 246.405 205.871  1.00                 C  
ATOM    267  CD2 HIS h  92     332.246 246.502 205.553  1.00                 C  
ATOM    268  NE2 HIS h  92     331.148 247.230 205.609  1.00                 N  
ATOM    269  N   THR h  93     334.638 241.609 205.372  1.00                 N  
ATOM    270  CA  THR h  93     335.375 240.356 205.584  1.00                 C  
ATOM    271  C   THR h  93     336.885 240.517 205.357  1.00                 C  
ATOM    272  O   THR h  93     337.710 240.174 206.225  1.00                 O  
ATOM    273  CB  THR h  93     334.857 239.234 204.665  1.00                 C  
ATOM    274  OG1 THR h  93     333.479 238.970 204.959  1.00                 O  
ATOM    275  CG2 THR h  93     335.654 237.957 204.882  1.00                 C  
ATOM    276  N   THR h  94     337.215 241.068 204.189  1.00                 N  
ATOM    277  CA  THR h  94     338.584 241.329 203.746  1.00                 C  
ATOM    278  C   THR h  94     339.405 242.067 204.821  1.00                 C  
ATOM    279  O   THR h  94     340.449 241.569 205.268  1.00                 O  
ATOM    280  CB  THR h  94     338.609 242.153 202.445  1.00                 C  
ATOM    281  OG1 THR h  94     337.958 241.420 201.400  1.00                 O  
ATOM    282  CG2 THR h  94     340.042 242.436 202.021  1.00                 C  
ATOM    283  N   LEU h  95     338.892 243.209 205.279  1.00                 N  
ATOM    284  CA  LEU h  95     339.616 244.081 206.205  1.00                 C  
ATOM    285  C   LEU h  95     339.634 243.534 207.645  1.00                 C  
ATOM    286  O   LEU h  95     340.623 243.718 208.370  1.00                 O  
ATOM    287  CB  LEU h  95     339.007 245.484 206.207  1.00                 C  
ATOM    288  CG  LEU h  95     339.147 246.286 204.911  1.00                 C  
ATOM    289  CD1 LEU h  95     338.378 247.595 205.003  1.00                 C  
ATOM    290  CD2 LEU h  95     340.612 246.553 204.600  1.00                 C  
ATOM    291  N   ILE h  96     338.553 242.855 208.042  1.00                 N  
ATOM    292  CA  ILE h  96     338.482 242.186 209.351  1.00                 C  
ATOM    293  C   ILE h  96     339.565 241.095 209.490  1.00                 C  
ATOM    294  O   ILE h  96     340.350 241.094 210.461  1.00                 O  
ATOM    295  CB  ILE h  96     337.092 241.568 209.594  1.00                 C  
ATOM    296  CD1 ILE h  96     334.615 242.162 209.698  1.00                 C  
ATOM    297  CG1 ILE h  96     336.040 242.668 209.752  1.00                 C  
ATOM    298  CG2 ILE h  96     337.126 240.639 210.798  1.00                 C  
ATOM    299  N   VAL h  97     339.617 240.188 208.508  1.00                 N  
ATOM    300  CA  VAL h  97     340.591 239.084 208.519  1.00                 C  
ATOM    301  C   VAL h  97     342.037 239.559 208.265  1.00                 C  
ATOM    302  O   VAL h  97     342.995 238.994 208.819  1.00                 O  
ATOM    303  CB  VAL h  97     340.233 238.005 207.480  1.00                 C  
ATOM    304  CG1 VAL h  97     341.344 236.971 207.382  1.00                 C  
ATOM    305  CG2 VAL h  97     338.912 237.341 207.835  1.00                 C  
ATOM    306  N   ALA h  98     342.190 240.590 207.429  1.00                 N  
ATOM    307  CA  ALA h  98     343.492 241.231 207.225  1.00                 C  
ATOM    308  C   ALA h  98     344.027 241.817 208.542  1.00                 C  
ATOM    309  O   ALA h  98     345.216 241.666 208.866  1.00                 O  
ATOM    310  CB  ALA h  98     343.387 242.320 206.168  1.00                 C  
ATOM    311  N   ALA h  99     343.138 242.466 209.303  1.00                 N  
ATOM    312  CA  ALA h  99     343.473 243.023 210.626  1.00                 C  
ATOM    313  C   ALA h  99     343.853 241.955 211.673  1.00                 C  
ATOM    314  O   ALA h  99     344.885 242.087 212.350  1.00                 O  
ATOM    315  CB  ALA h  99     342.311 243.842 211.166  1.00                 C  
ATOM    316  N   VAL h 100     343.024 240.912 211.814  1.00                 N  
ATOM    317  CA  VAL h 100     343.306 239.827 212.778  1.00                 C  
ATOM    318  C   VAL h 100     344.609 239.066 212.443  1.00                 C  
ATOM    319  O   VAL h 100     345.442 238.791 213.335  1.00                 O  
ATOM    320  CB  VAL h 100     342.142 238.822 212.853  1.00                 C  
ATOM    321  CG1 VAL h 100     342.537 237.610 213.683  1.00                 C  
ATOM    322  CG2 VAL h 100     340.901 239.486 213.429  1.00                 C  
ATOM    323  N   THR h 101     344.787 238.741 211.160  1.00                 N  
ATOM    324  CA  THR h 101     346.012 238.087 210.689  1.00                 C  
ATOM    325  C   THR h 101     347.245 238.979 210.932  1.00                 C  
ATOM    326  O   THR h 101     348.296 238.485 211.362  1.00                 O  
ATOM    327  CB  THR h 101     345.923 237.733 209.193  1.00                 C  
ATOM    328  OG1 THR h 101     344.849 236.809 208.980  1.00                 O  
ATOM    329  CG2 THR h 101     347.218 237.090 208.720  1.00                 C  
ATOM    330  N   ALA h 102     347.110 240.286 210.681  1.00                 N  
ATOM    331  CA  ALA h 102     348.185 241.246 210.977  1.00                 C  
ATOM    332  C   ALA h 102     348.532 241.302 212.477  1.00                 C  
ATOM    333  O   ALA h 102     349.706 241.449 212.843  1.00                 O  
ATOM    334  CB  ALA h 102     347.801 242.637 210.497  1.00                 C  
ATOM    335  N   VAL h 103     347.514 241.179 213.337  1.00                 N  
ATOM    336  CA  VAL h 103     347.721 241.137 214.795  1.00                 C  
ATOM    337  C   VAL h 103     348.511 239.891 215.239  1.00                 C  
ATOM    338  O   VAL h 103     349.537 240.010 215.932  1.00                 O  
ATOM    339  CB  VAL h 103     346.383 241.182 215.557  1.00                 C  
ATOM    340  CG1 VAL h 103     346.605 240.921 217.038  1.00                 C  
ATOM    341  CG2 VAL h 103     345.695 242.522 215.345  1.00                 C  
ATOM    342  N   MET h 104     348.039 238.707 214.834  1.00                 N  
ATOM    343  CA  MET h 104     348.719 237.449 215.183  1.00                 C  
ATOM    344  C   MET h 104     350.154 237.391 214.626  1.00                 C  
ATOM    345  O   MET h 104     351.088 236.920 215.299  1.00                 O  
ATOM    346  CB  MET h 104     347.922 236.249 214.669  1.00                 C  
ATOM    347  SD  MET h 104     345.624 234.701 214.656  1.00                 S  
ATOM    348  CE  MET h 104     346.612 233.268 215.078  1.00                 C  
ATOM    349  CG  MET h 104     346.605 236.021 215.394  1.00                 C  
ATOM    350  N   SER h 105     350.316 237.892 213.399  1.00                 N  
ATOM    351  CA  SER h 105     351.622 237.994 212.735  1.00                 C  
ATOM    352  C   SER h 105     352.583 238.955 213.456  1.00                 C  
ATOM    353  O   SER h 105     353.785 238.683 213.544  1.00                 O  
ATOM    354  CB  SER h 105     351.451 238.448 211.284  1.00                 C  
ATOM    355  OG  SER h 105     350.935 239.766 211.220  1.00                 O  
ATOM    356  N   LEU h 106     352.057 240.074 213.962  1.00                 N  
ATOM    357  CA  LEU h 106     352.875 241.037 214.710  1.00                 C  
ATOM    358  C   LEU h 106     353.272 240.495 216.093  1.00                 C  
ATOM    359  O   LEU h 106     354.360 240.801 216.598  1.00                 O  
ATOM    360  CB  LEU h 106     352.129 242.363 214.870  1.00                 C  
ATOM    361  CG  LEU h 106     351.902 243.172 213.591  1.00                 C  
ATOM    362  CD1 LEU h 106     351.023 244.382 213.868  1.00                 C  
ATOM    363  CD2 LEU h 106     353.228 243.608 212.988  1.00                 C  
ATOM    364  N   ILE h 107     352.390 239.693 216.696  1.00                 N  
ATOM    365  CA  ILE h 107     352.727 238.960 217.926  1.00                 C  
ATOM    366  C   ILE h 107     353.896 237.989 217.681  1.00                 C  
ATOM    367  O   ILE h 107     354.963 238.089 218.318  1.00                 O  
ATOM    368  CB  ILE h 107     351.511 238.192 218.477  1.00                 C  
ATOM    369  CD1 ILE h 107     349.109 238.520 219.264  1.00                 C  
ATOM    370  CG1 ILE h 107     350.444 239.170 218.975  1.00                 C  
ATOM    371  CG2 ILE h 107     351.942 237.221 219.565  1.00                 C  
ATOM    372  N   LEU h 108     353.687 237.072 216.733  1.00                 N  
ATOM    373  CA  LEU h 108     354.687 236.059 216.368  1.00                 C  
ATOM    374  C   LEU h 108     356.033 236.652 215.926  1.00                 C  
ATOM    375  O   LEU h 108     357.088 236.068 216.192  1.00                 O  
ATOM    376  CB  LEU h 108     354.156 235.161 215.249  1.00                 C  
ATOM    377  CG  LEU h 108     353.012 234.217 215.622  1.00                 C  
ATOM    378  CD1 LEU h 108     352.463 233.521 214.386  1.00                 C  
ATOM    379  CD2 LEU h 108     353.473 233.191 216.646  1.00                 C  
ATOM    380  N   TRP h 109     355.992 237.795 215.238  1.00                 N  
ATOM    381  CA  TRP h 109     357.209 238.473 214.780  1.00                 C  
ATOM    382  C   TRP h 109     357.929 239.234 215.902  1.00                 C  
ATOM    383  O   TRP h 109     359.155 239.141 216.044  1.00                 O  
ATOM    384  CB  TRP h 109     356.885 239.446 213.644  1.00                 C  
ATOM    385  CG  TRP h 109     358.087 240.159 213.105  1.00                 C  
ATOM    386  CD1 TRP h 109     358.926 239.722 212.120  1.00                 C  
ATOM    387  NE1 TRP h 109     359.916 240.648 211.896  1.00                 N  
ATOM    388  CD2 TRP h 109     358.585 241.437 213.520  1.00                 C  
ATOM    389  CE2 TRP h 109     359.727 241.710 212.745  1.00                 C  
ATOM    390  CH2 TRP h 109     360.043 243.784 213.828  1.00                 C  
ATOM    391  CZ2 TRP h 109     360.465 242.883 212.891  1.00                 C  
ATOM    392  CE3 TRP h 109     358.176 242.376 214.472  1.00                 C  
ATOM    393  CZ3 TRP h 109     358.912 243.537 214.613  1.00                 C  
ATOM    394  N   GLY h 110     357.164 239.997 216.683  1.00                 N  
ATOM    395  CA  GLY h 110     357.709 240.706 217.829  1.00                 C  
ATOM    396  C   GLY h 110     358.391 239.766 218.811  1.00                 C  
ATOM    397  O   GLY h 110     359.354 240.148 219.484  1.00                 O  
ATOM    398  N   LEU h 111     357.887 238.533 218.889  1.00                 N  
ATOM    399  CA  LEU h 111     358.504 237.502 219.729  1.00                 C  
ATOM    400  C   LEU h 111     359.683 236.775 219.038  1.00                 C  
ATOM    401  O   LEU h 111     360.836 236.886 219.478  1.00                 O  
ATOM    402  CB  LEU h 111     357.463 236.465 220.155  1.00                 C  
ATOM    403  CG  LEU h 111     356.381 236.948 221.122  1.00                 C  
ATOM    404  CD1 LEU h 111     355.323 235.874 221.325  1.00                 C  
ATOM    405  CD2 LEU h 111     356.991 237.348 222.456  1.00                 C  
ATOM    406  N   ASP h 112     359.394 236.048 217.957  1.00                 N  
ATOM    407  CA  ASP h 112     360.386 235.178 217.306  1.00                 C  
ATOM    408  C   ASP h 112     361.487 235.900 216.501  1.00                 C  
ATOM    409  O   ASP h 112     362.524 235.300 216.204  1.00                 O  
ATOM    410  CB  ASP h 112     359.696 234.193 216.361  1.00                 C  
ATOM    411  CG  ASP h 112     358.905 233.132 217.101  1.00                 C  
ATOM    412  OD1 ASP h 112     359.114 232.979 218.322  1.00                 O  
ATOM    413  OD2 ASP h 112     358.076 232.453 216.459  1.00                 O  
ATOM    414  N   GLY h 113     361.274 237.169 216.150  1.00                 N  
ATOM    415  CA  GLY h 113     362.308 237.961 215.498  1.00                 C  
ATOM    416  C   GLY h 113     363.457 238.240 216.456  1.00                 C  
ATOM    417  O   GLY h 113     364.636 238.023 216.133  1.00                 O  
ATOM    418  N   ILE h 114     363.096 238.701 217.654  1.00                 N  
ATOM    419  CA  ILE h 114     364.047 238.974 218.736  1.00                 C  
ATOM    420  C   ILE h 114     364.537 237.680 219.433  1.00                 C  
ATOM    421  O   ILE h 114     365.611 237.665 220.042  1.00                 O  
ATOM    422  CB  ILE h 114     363.444 239.918 219.793  1.00                 C  
ATOM    423  CD1 ILE h 114     361.748 240.017 221.693  1.00                 C  
ATOM    424  CG1 ILE h 114     362.267 239.244 220.501  1.00                 C  
ATOM    425  CG2 ILE h 114     363.041 241.240 219.158  1.00                 C  
ATOM    426  N   LEU h 115     363.763 236.594 219.334  1.00                 N  
ATOM    427  CA  LEU h 115     364.213 235.286 219.845  1.00                 C  
ATOM    428  C   LEU h 115     365.244 234.598 218.926  1.00                 C  
ATOM    429  O   LEU h 115     366.251 234.066 219.407  1.00                 O  
ATOM    430  CB  LEU h 115     363.020 234.349 220.043  1.00                 C  
ATOM    431  CG  LEU h 115     362.034 234.731 221.149  1.00                 C  
ATOM    432  CD1 LEU h 115     360.823 233.811 221.132  1.00                 C  
ATOM    433  CD2 LEU h 115     362.711 234.688 222.511  1.00                 C  
ATOM    434  N   VAL h 116     364.984 234.603 217.613  1.00                 N  
ATOM    435  CA  VAL h 116     365.924 234.060 216.618  1.00                 C  
ATOM    436  C   VAL h 116     367.180 234.941 216.518  1.00                 C  
ATOM    437  O   VAL h 116     368.295 234.429 216.359  1.00                 O  
ATOM    438  CB  VAL h 116     365.264 233.925 215.233  1.00                 C  
ATOM    439  CG1 VAL h 116     366.297 233.533 214.187  1.00                 C  
ATOM    440  CG2 VAL h 116     364.134 232.909 215.278  1.00                 C  
ATOM    441  N   ARG h 117     366.995 236.260 216.623  1.00                 N  
ATOM    442  CA  ARG h 117     368.121 237.203 216.646  1.00                 C  
ATOM    443  C   ARG h 117     369.124 236.895 217.778  1.00                 C  
ATOM    444  O   ARG h 117     370.340 237.016 217.593  1.00                 O  
ATOM    445  CB  ARG h 117     367.614 238.639 216.794  1.00                 C  
ATOM    446  CD  ARG h 117     368.143 241.087 216.959  1.00                 C  
ATOM    447  NE  ARG h 117     367.515 241.253 218.268  1.00                 N  
ATOM    448  CG  ARG h 117     368.712 239.690 216.774  1.00                 C  
ATOM    449  CZ  ARG h 117     368.183 241.478 219.394  1.00                 C  
ATOM    450  NH1 ARG h 117     367.527 241.616 220.538  1.00                 N  
ATOM    451  NH2 ARG h 117     369.506 241.565 219.374  1.00                 N  
ATOM    452  N   LEU h 118     368.604 236.494 218.941  1.00                 N  
ATOM    453  CA  LEU h 118     369.432 236.132 220.097  1.00                 C  
ATOM    454  C   LEU h 118     369.872 234.667 220.025  1.00                 C  
ATOM    455  O   LEU h 118     371.046 234.366 219.798  1.00                 O  
ATOM    456  CB  LEU h 118     368.673 236.388 221.401  1.00                 C  
ATOM    457  CG  LEU h 118     368.215 237.827 221.646  1.00                 C  
ATOM    458  CD1 LEU h 118     367.422 237.925 222.941  1.00                 C  
ATOM    459  CD2 LEU h 118     369.405 238.773 221.682  1.00                 C  
TER
