# Supplementary material for: Large-scale discovery of protein interactions at residue resolution using co-evolution calculated from genomic sequences
Source: Nat Commun. 2021 Mar 2;12:1396. doi: 10.1038/s41467-021-21636-z (PMC7925567; doi:10.1038/s41467-021-21636-z)
Supplement: Supplementary file 13 — Supplementary Data 11 [file 41467_2021_21636_MOESM13_ESM.zip › supplementary_prediction/membrane153326_LNT_GSPH/GSPH_ECOLI_2KNQ_A.pdb]

ATOM      1  N   MET A  28      -1.220   9.643   3.823  1.00                 N  
ATOM      2  CA  MET A  28      -0.610   8.300   3.610  1.00                 C  
ATOM      3  C   MET A  28       0.341   8.320   2.409  1.00                 C  
ATOM      4  O   MET A  28       0.077   9.002   1.418  1.00                 O  
ATOM      5  CB  MET A  28      -1.698   7.243   3.407  1.00                 C  
ATOM      6  SD  MET A  28      -2.484   4.602   3.121  1.00                 S  
ATOM      7  CE  MET A  28      -3.194   4.673   4.764  1.00                 C  
ATOM      8  CG  MET A  28      -1.168   5.826   3.266  1.00                 C  
ATOM      9  N   ALA A  29       1.445   7.569   2.490  1.00                 N  
ATOM     10  CA  ALA A  29       2.473   7.455   1.447  1.00                 C  
ATOM     11  C   ALA A  29       3.140   6.063   1.456  1.00                 C  
ATOM     12  O   ALA A  29       3.048   5.329   2.445  1.00                 O  
ATOM     13  CB  ALA A  29       3.529   8.535   1.623  1.00                 C  
ATOM     14  N   TYR A  30       3.837   5.703   0.374  1.00                 N  
ATOM     15  CA  TYR A  30       4.529   4.410   0.238  1.00                 C  
ATOM     16  C   TYR A  30       5.839   4.308   1.050  1.00                 C  
ATOM     17  O   TYR A  30       6.338   3.201   1.265  1.00                 O  
ATOM     18  CB  TYR A  30       4.846   4.124  -1.231  1.00                 C  
ATOM     19  CG  TYR A  30       3.626   3.839  -2.077  1.00                 C  
ATOM     20  OH  TYR A  30       0.270   3.072  -4.409  1.00                 O  
ATOM     21  CZ  TYR A  30       1.380   3.324  -3.637  1.00                 C  
ATOM     22  CD1 TYR A  30       3.062   4.831  -2.870  1.00                 C  
ATOM     23  CE1 TYR A  30       1.947   4.580  -3.646  1.00                 C  
ATOM     24  CD2 TYR A  30       3.041   2.579  -2.080  1.00                 C  
ATOM     25  CE2 TYR A  30       1.925   2.310  -2.850  1.00                 C  
ATOM     26  N   GLY A  31       6.410   5.433   1.504  1.00                 N  
ATOM     27  CA  GLY A  31       7.660   5.465   2.286  1.00                 C  
ATOM     28  C   GLY A  31       8.920   5.077   1.492  1.00                 C  
ATOM     29  O   GLY A  31       9.891   4.588   2.073  1.00                 O  
ATOM     30  N   ARG A  32       8.892   5.269   0.164  1.00                 N  
ATOM     31  CA  ARG A  32       9.909   4.821  -0.816  1.00                 C  
ATOM     32  C   ARG A  32      10.182   5.900  -1.882  1.00                 C  
ATOM     33  O   ARG A  32      10.426   5.610  -3.054  1.00                 O  
ATOM     34  CB  ARG A  32       9.465   3.523  -1.493  1.00                 C  
ATOM     35  CD  ARG A  32      10.791   1.914  -0.095  1.00                 C  
ATOM     36  NE  ARG A  32      10.755   0.720   0.746  1.00                 N  
ATOM     37  CG  ARG A  32       9.403   2.325  -0.559  1.00                 C  
ATOM     38  CZ  ARG A  32      10.588   0.740   2.065  1.00                 C  
ATOM     39  NH1 ARG A  32      10.569  -0.397   2.747  1.00                 N  
ATOM     40  NH2 ARG A  32      10.440   1.896   2.697  1.00                 N  
ATOM     41  N   GLU A  33      10.071   7.166  -1.478  1.00                 N  
ATOM     42  CA  GLU A  33      10.080   8.332  -2.375  1.00                 C  
ATOM     43  C   GLU A  33      11.435   9.037  -2.502  1.00                 C  
ATOM     44  O   GLU A  33      11.686   9.640  -3.538  1.00                 O  
ATOM     45  CB  GLU A  33       9.049   9.367  -1.919  1.00                 C  
ATOM     46  CD  GLU A  33       7.151   8.605  -3.401  1.00                 C  
ATOM     47  CG  GLU A  33       7.611   8.879  -1.983  1.00                 C  
ATOM     48  OE1 GLU A  33       7.406   9.452  -4.283  1.00                 O  
ATOM     49  OE2 GLU A  33       6.535   7.543  -3.631  1.00                 O  
ATOM     50  N   ASP A  34      12.317   8.979  -1.498  1.00                 N  
ATOM     51  CA  ASP A  34      13.541   9.803  -1.446  1.00                 C  
ATOM     52  C   ASP A  34      14.493   9.609  -2.642  1.00                 C  
ATOM     53  O   ASP A  34      15.035  10.579  -3.180  1.00                 O  
ATOM     54  CB  ASP A  34      14.323   9.521  -0.161  1.00                 C  
ATOM     55  CG  ASP A  34      13.641  10.083   1.071  1.00                 C  
ATOM     56  OD1 ASP A  34      12.724  10.916   0.914  1.00                 O  
ATOM     57  OD2 ASP A  34      14.025   9.691   2.193  1.00                 O  
ATOM     58  N   VAL A  35      14.653   8.362  -3.093  1.00                 N  
ATOM     59  CA  VAL A  35      15.486   8.010  -4.257  1.00                 C  
ATOM     60  C   VAL A  35      14.895   8.605  -5.539  1.00                 C  
ATOM     61  O   VAL A  35      15.590   9.293  -6.287  1.00                 O  
ATOM     62  CB  VAL A  35      15.637   6.484  -4.402  1.00                 C  
ATOM     63  CG1 VAL A  35      16.341   6.140  -5.706  1.00                 C  
ATOM     64  CG2 VAL A  35      16.395   5.909  -3.216  1.00                 C  
ATOM     65  N   ALA A  36      13.592   8.408  -5.764  1.00                 N  
ATOM     66  CA  ALA A  36      12.881   8.951  -6.917  1.00                 C  
ATOM     67  C   ALA A  36      12.803  10.483  -6.888  1.00                 C  
ATOM     68  O   ALA A  36      12.970  11.120  -7.921  1.00                 O  
ATOM     69  CB  ALA A  36      11.476   8.374  -6.993  1.00                 C  
ATOM     70  N   ASN A  37      12.602  11.094  -5.719  1.00                 N  
ATOM     71  CA  ASN A  37      12.614  12.544  -5.540  1.00                 C  
ATOM     72  C   ASN A  37      13.991  13.137  -5.888  1.00                 C  
ATOM     73  O   ASN A  37      14.071  14.140  -6.595  1.00                 O  
ATOM     74  CB  ASN A  37      12.217  12.910  -4.109  1.00                 C  
ATOM     75  CG  ASN A  37      12.070  14.406  -3.909  1.00                 C  
ATOM     76  OD1 ASN A  37      11.214  15.043  -4.523  1.00                 O  
ATOM     77  ND2 ASN A  37      12.908  14.972  -3.048  1.00                 N  
ATOM     78  N   THR A  38      15.077  12.478  -5.476  1.00                 N  
ATOM     79  CA  THR A  38      16.444  12.859  -5.871  1.00                 C  
ATOM     80  C   THR A  38      16.654  12.720  -7.379  1.00                 C  
ATOM     81  O   THR A  38      17.070  13.681  -8.029  1.00                 O  
ATOM     82  CB  THR A  38      17.500  12.014  -5.135  1.00                 C  
ATOM     83  OG1 THR A  38      17.401  12.242  -3.724  1.00                 O  
ATOM     84  CG2 THR A  38      18.900  12.395  -5.592  1.00                 C  
ATOM     85  N   ARG A  39      16.264  11.583  -7.973  1.00                 N  
ATOM     86  CA  ARG A  39      16.305  11.385  -9.433  1.00                 C  
ATOM     87  C   ARG A  39      15.412  12.364 -10.206  1.00                 C  
ATOM     88  O   ARG A  39      15.805  12.768 -11.293  1.00                 O  
ATOM     89  CB  ARG A  39      15.896   9.955  -9.791  1.00                 C  
ATOM     90  CD  ARG A  39      18.173   8.950 -10.114  1.00                 C  
ATOM     91  NE  ARG A  39      19.089   7.874  -9.744  1.00                 N  
ATOM     92  CG  ARG A  39      16.877   8.893  -9.322  1.00                 C  
ATOM     93  CZ  ARG A  39      20.336   7.768 -10.189  1.00                 C  
ATOM     94  NH1 ARG A  39      21.096   6.754  -9.797  1.00                 N  
ATOM     95  NH2 ARG A  39      20.821   8.675 -11.025  1.00                 N  
ATOM     96  N   ALA A  40      14.276  12.816  -9.672  1.00                 N  
ATOM     97  CA  ALA A  40      13.441  13.857 -10.274  1.00                 C  
ATOM     98  C   ALA A  40      14.166  15.207 -10.333  1.00                 C  
ATOM     99  O   ALA A  40      14.213  15.842 -11.385  1.00                 O  
ATOM    100  CB  ALA A  40      12.140  14.006  -9.501  1.00                 C  
ATOM    101  N   ARG A  41      14.781  15.628  -9.219  1.00                 N  
ATOM    102  CA  ARG A  41      15.552  16.881  -9.136  1.00                 C  
ATOM    103  C   ARG A  41      16.753  16.870 -10.081  1.00                 C  
ATOM    104  O   ARG A  41      16.995  17.845 -10.790  1.00                 O  
ATOM    105  CB  ARG A  41      16.025  17.125  -7.702  1.00                 C  
ATOM    106  CD  ARG A  41      15.441  17.659  -5.320  1.00                 C  
ATOM    107  NE  ARG A  41      14.384  18.028  -4.380  1.00                 N  
ATOM    108  CG  ARG A  41      14.912  17.499  -6.736  1.00                 C  
ATOM    109  CZ  ARG A  41      14.538  18.063  -3.060  1.00                 C  
ATOM    110  NH1 ARG A  41      13.520  18.410  -2.284  1.00                 N  
ATOM    111  NH2 ARG A  41      15.708  17.750  -2.520  1.00                 N  
ATOM    112  N   GLU A  42      17.440  15.735 -10.159  1.00                 N  
ATOM    113  CA  GLU A  42      18.479  15.492 -11.171  1.00                 C  
ATOM    114  C   GLU A  42      17.934  15.553 -12.607  1.00                 C  
ATOM    115  O   GLU A  42      18.493  16.247 -13.453  1.00                 O  
ATOM    116  CB  GLU A  42      19.143  14.133 -10.942  1.00                 C  
ATOM    117  CD  GLU A  42      20.913  12.474 -11.646  1.00                 C  
ATOM    118  CG  GLU A  42      20.258  13.813 -11.924  1.00                 C  
ATOM    119  OE1 GLU A  42      20.478  11.785 -10.699  1.00                 O  
ATOM    120  OE2 GLU A  42      21.860  12.113 -12.376  1.00                 O  
ATOM    121  N   THR A  43      16.835  14.852 -12.892  1.00                 N  
ATOM    122  CA  THR A  43      16.204  14.805 -14.223  1.00                 C  
ATOM    123  C   THR A  43      15.761  16.190 -14.680  1.00                 C  
ATOM    124  O   THR A  43      15.912  16.527 -15.851  1.00                 O  
ATOM    125  CB  THR A  43      14.992  13.855 -14.240  1.00                 C  
ATOM    126  OG1 THR A  43      15.421  12.523 -13.934  1.00                 O  
ATOM    127  CG2 THR A  43      14.337  13.852 -15.612  1.00                 C  
ATOM    128  N   ALA A  44      15.298  17.032 -13.755  1.00                 N  
ATOM    129  CA  ALA A  44      14.996  18.434 -14.013  1.00                 C  
ATOM    130  C   ALA A  44      16.238  19.277 -14.343  1.00                 C  
ATOM    131  O   ALA A  44      16.198  20.068 -15.286  1.00                 O  
ATOM    132  CB  ALA A  44      14.286  19.052 -12.818  1.00                 C  
ATOM    133  N   ALA A  45      17.356  19.092 -13.634  1.00                 N  
ATOM    134  CA  ALA A  45      18.621  19.745 -13.982  1.00                 C  
ATOM    135  C   ALA A  45      19.138  19.296 -15.365  1.00                 C  
ATOM    136  O   ALA A  45      19.521  20.133 -16.187  1.00                 O  
ATOM    137  CB  ALA A  45      19.674  19.459 -12.923  1.00                 C  
ATOM    138  N   ARG A  46      19.074  17.988 -15.657  1.00                 N  
ATOM    139  CA  ARG A  46      19.448  17.399 -16.960  1.00                 C  
ATOM    140  C   ARG A  46      18.565  17.925 -18.093  1.00                 C  
ATOM    141  O   ARG A  46      19.084  18.370 -19.114  1.00                 O  
ATOM    142  CB  ARG A  46      19.361  15.873 -16.903  1.00                 C  
ATOM    143  CD  ARG A  46      20.311  13.706 -16.063  1.00                 C  
ATOM    144  NE  ARG A  46      21.318  13.066 -15.220  1.00                 N  
ATOM    145  CG  ARG A  46      20.454  15.219 -16.073  1.00                 C  
ATOM    146  CZ  ARG A  46      22.546  12.761 -15.624  1.00                 C  
ATOM    147  NH1 ARG A  46      23.394  12.179 -14.787  1.00                 N  
ATOM    148  NH2 ARG A  46      22.923  13.037 -16.865  1.00                 N  
ATOM    149  N   PHE A  47      17.249  17.974 -17.882  1.00                 N  
ATOM    150  CA  PHE A  47      16.303  18.598 -18.807  1.00                 C  
ATOM    151  C   PHE A  47      16.577  20.092 -19.013  1.00                 C  
ATOM    152  O   PHE A  47      16.588  20.550 -20.150  1.00                 O  
ATOM    153  CB  PHE A  47      14.867  18.412 -18.311  1.00                 C  
ATOM    154  CG  PHE A  47      13.831  19.015 -19.217  1.00                 C  
ATOM    155  CZ  PHE A  47      11.911  20.133 -20.886  1.00                 C  
ATOM    156  CD1 PHE A  47      13.781  18.675 -20.557  1.00                 C  
ATOM    157  CE1 PHE A  47      12.827  19.229 -21.390  1.00                 C  
ATOM    158  CD2 PHE A  47      12.907  19.921 -18.728  1.00                 C  
ATOM    159  CE2 PHE A  47      11.953  20.475 -19.561  1.00                 C  
ATOM    160  N   THR A  48      16.847  20.852 -17.948  1.00                 N  
ATOM    161  CA  THR A  48      17.157  22.290 -18.045  1.00                 C  
ATOM    162  C   THR A  48      18.412  22.520 -18.897  1.00                 C  
ATOM    163  O   THR A  48      18.393  23.354 -19.799  1.00                 O  
ATOM    164  CB  THR A  48      17.356  22.920 -16.654  1.00                 C  
ATOM    165  OG1 THR A  48      16.145  22.804 -15.896  1.00                 O  
ATOM    166  CG2 THR A  48      17.710  24.393 -16.782  1.00                 C  
ATOM    167  N   ALA A  49      19.472  21.725 -18.717  1.00                 N  
ATOM    168  CA  ALA A  49      20.648  21.776 -19.590  1.00                 C  
ATOM    169  C   ALA A  49      20.343  21.370 -21.050  1.00                 C  
ATOM    170  O   ALA A  49      20.805  22.019 -21.988  1.00                 O  
ATOM    171  CB  ALA A  49      21.750  20.879 -19.048  1.00                 C  
ATOM    172  N   ALA A  50      19.524  20.337 -21.259  1.00                 N  
ATOM    173  CA  ALA A  50      19.078  19.908 -22.590  1.00                 C  
ATOM    174  C   ALA A  50      18.189  20.958 -23.301  1.00                 C  
ATOM    175  O   ALA A  50      18.245  21.111 -24.522  1.00                 O  
ATOM    176  CB  ALA A  50      18.317  18.595 -22.496  1.00                 C  
ATOM    177  N   LEU A  51      17.406  21.725 -22.540  1.00                 N  
ATOM    178  CA  LEU A  51      16.622  22.862 -23.016  1.00                 C  
ATOM    179  C   LEU A  51      17.515  24.083 -23.330  1.00                 C  
ATOM    180  O   LEU A  51      17.260  24.794 -24.297  1.00                 O  
ATOM    181  CB  LEU A  51      15.561  23.250 -21.985  1.00                 C  
ATOM    182  CG  LEU A  51      14.429  22.244 -21.764  1.00                 C  
ATOM    183  CD1 LEU A  51      13.537  22.682 -20.613  1.00                 C  
ATOM    184  CD2 LEU A  51      13.610  22.070 -23.033  1.00                 C  
ATOM    185  N   GLU A  52      18.607  24.297 -22.590  1.00                 N  
ATOM    186  CA  GLU A  52      19.632  25.295 -22.948  1.00                 C  
ATOM    187  C   GLU A  52      20.296  24.936 -24.290  1.00                 C  
ATOM    188  O   GLU A  52      20.412  25.783 -25.176  1.00                 O  
ATOM    189  CB  GLU A  52      20.687  25.399 -21.845  1.00                 C  
ATOM    190  CD  GLU A  52      22.776  26.531 -20.987  1.00                 C  
ATOM    191  CG  GLU A  52      21.767  26.434 -22.114  1.00                 C  
ATOM    192  OE1 GLU A  52      22.643  25.772 -20.004  1.00                 O  
ATOM    193  OE2 GLU A  52      23.699  27.366 -21.086  1.00                 O  
ATOM    194  N   LEU A  53      20.657  23.658 -24.464  1.00                 N  
ATOM    195  CA  LEU A  53      21.103  23.064 -25.731  1.00                 C  
ATOM    196  C   LEU A  53      20.102  23.345 -26.863  1.00                 C  
ATOM    197  O   LEU A  53      20.497  23.772 -27.945  1.00                 O  
ATOM    198  CB  LEU A  53      21.304  21.555 -25.574  1.00                 C  
ATOM    199  CG  LEU A  53      21.741  20.796 -26.828  1.00                 C  
ATOM    200  CD1 LEU A  53      23.093  21.293 -27.315  1.00                 C  
ATOM    201  CD2 LEU A  53      21.793  19.299 -26.560  1.00                 C  
ATOM    202  N   ALA A  54      18.808  23.150 -26.611  1.00                 N  
ATOM    203  CA  ALA A  54      17.751  23.431 -27.579  1.00                 C  
ATOM    204  C   ALA A  54      17.689  24.914 -27.998  1.00                 C  
ATOM    205  O   ALA A  54      17.600  25.210 -29.189  1.00                 O  
ATOM    206  CB  ALA A  54      16.398  23.017 -27.021  1.00                 C  
ATOM    207  N   ILE A  55      17.782  25.847 -27.045  1.00                 N  
ATOM    208  CA  ILE A  55      17.822  27.296 -27.319  1.00                 C  
ATOM    209  C   ILE A  55      19.069  27.659 -28.140  1.00                 C  
ATOM    210  O   ILE A  55      18.969  28.364 -29.144  1.00                 O  
ATOM    211  CB  ILE A  55      17.789  28.118 -26.017  1.00                 C  
ATOM    212  CD1 ILE A  55      16.405  28.496 -23.910  1.00                 C  
ATOM    213  CG1 ILE A  55      16.430  27.971 -25.329  1.00                 C  
ATOM    214  CG2 ILE A  55      18.128  29.574 -26.297  1.00                 C  
ATOM    215  N   ASP A  56      20.236  27.129 -27.760  1.00                 N  
ATOM    216  CA  ASP A  56      21.492  27.318 -28.493  1.00                 C  
ATOM    217  C   ASP A  56      21.442  26.745 -29.920  1.00                 C  
ATOM    218  O   ASP A  56      21.983  27.344 -30.848  1.00                 O  
ATOM    219  CB  ASP A  56      22.656  26.677 -27.735  1.00                 C  
ATOM    220  CG  ASP A  56      23.029  27.445 -26.483  1.00                 C  
ATOM    221  OD1 ASP A  56      22.586  28.604 -26.342  1.00                 O  
ATOM    222  OD2 ASP A  56      23.766  26.888 -25.641  1.00                 O  
ATOM    223  N   ARG A  57      20.746  25.620 -30.119  1.00                 N  
ATOM    224  CA  ARG A  57      20.543  24.991 -31.434  1.00                 C  
ATOM    225  C   ARG A  57      19.522  25.732 -32.306  1.00                 C  
ATOM    226  O   ARG A  57      19.687  25.763 -33.525  1.00                 O  
ATOM    227  CB  ARG A  57      20.094  23.538 -31.269  1.00                 C  
ATOM    228  CD  ARG A  57      22.332  22.454 -31.607  1.00                 C  
ATOM    229  NE  ARG A  57      23.313  21.505 -31.085  1.00                 N  
ATOM    230  CG  ARG A  57      21.151  22.626 -30.667  1.00                 C  
ATOM    231  CZ  ARG A  57      24.514  21.303 -31.618  1.00                 C  
ATOM    232  NH1 ARG A  57      25.340  20.419 -31.075  1.00                 N  
ATOM    233  NH2 ARG A  57      24.886  21.985 -32.692  1.00                 N  
ATOM    234  N   ALA A  58      18.497  26.356 -31.726  1.00                 N  
ATOM    235  CA  ALA A  58      17.434  27.038 -32.476  1.00                 C  
ATOM    236  C   ALA A  58      17.918  28.233 -33.317  1.00                 C  
ATOM    237  O   ALA A  58      17.465  28.403 -34.449  1.00                 O  
ATOM    238  CB  ALA A  58      16.347  27.526 -31.530  1.00                 C  
ATOM    239  N   THR A  59      18.876  29.027 -32.819  1.00                 N  
ATOM    240  CA  THR A  59      19.452  30.142 -33.601  1.00                 C  
ATOM    241  C   THR A  59      20.323  29.653 -34.769  1.00                 C  
ATOM    242  O   THR A  59      20.395  30.299 -35.816  1.00                 O  
ATOM    243  CB  THR A  59      20.298  31.075 -32.715  1.00                 C  
ATOM    244  OG1 THR A  59      21.369  30.333 -32.119  1.00                 O  
ATOM    245  CG2 THR A  59      19.445  31.673 -31.606  1.00                 C  
ATOM    246  N   LEU A  60      20.932  28.468 -34.626  1.00                 N  
ATOM    247  CA  LEU A  60      21.768  27.825 -35.639  1.00                 C  
ATOM    248  C   LEU A  60      20.948  27.094 -36.720  1.00                 C  
ATOM    249  O   LEU A  60      21.370  27.017 -37.874  1.00                 O  
ATOM    250  CB  LEU A  60      22.732  26.832 -34.987  1.00                 C  
ATOM    251  CG  LEU A  60      23.811  27.430 -34.082  1.00                 C  
ATOM    252  CD1 LEU A  60      24.604  26.331 -33.391  1.00                 C  
ATOM    253  CD2 LEU A  60      24.741  28.333 -34.878  1.00                 C  
ATOM    254  N   SER A  61      19.783  26.556 -36.346  1.00                 N  
ATOM    255  CA  SER A  61      18.974  25.656 -37.186  1.00                 C  
ATOM    256  C   SER A  61      18.078  26.364 -38.213  1.00                 C  
ATOM    257  O   SER A  61      17.646  25.734 -39.176  1.00                 O  
ATOM    258  CB  SER A  61      18.085  24.766 -36.316  1.00                 C  
ATOM    259  OG  SER A  61      17.089  25.528 -35.656  1.00                 O  
ATOM    260  N   GLY A  62      17.769  27.653 -38.023  1.00                 N  
ATOM    261  CA  GLY A  62      16.927  28.442 -38.944  1.00                 C  
ATOM    262  C   GLY A  62      15.412  28.171 -38.848  1.00                 C  
ATOM    263  O   GLY A  62      14.629  28.759 -39.594  1.00                 O  
ATOM    264  N   GLN A  63      15.000  27.316 -37.910  1.00                 N  
ATOM    265  CA  GLN A  63      13.622  27.006 -37.508  1.00                 C  
ATOM    266  C   GLN A  63      13.630  26.794 -35.981  1.00                 C  
ATOM    267  O   GLN A  63      14.653  26.331 -35.460  1.00                 O  
ATOM    268  CB  GLN A  63      13.109  25.776 -38.259  1.00                 C  
ATOM    269  CD  GLN A  63      11.151  24.280 -38.816  1.00                 C  
ATOM    270  CG  GLN A  63      11.651  25.445 -37.985  1.00                 C  
ATOM    271  OE1 GLN A  63      10.758  24.451 -39.970  1.00                 O  
ATOM    272  NE2 GLN A  63      11.166  23.088 -38.231  1.00                 N  
ATOM    273  N   PRO A  64      12.537  27.108 -35.255  1.00                 N  
ATOM    274  CA  PRO A  64      12.379  26.713 -33.858  1.00                 C  
ATOM    275  C   PRO A  64      12.765  25.239 -33.633  1.00                 C  
ATOM    276  O   PRO A  64      12.520  24.379 -34.484  1.00                 O  
ATOM    277  CB  PRO A  64      10.894  26.946 -33.573  1.00                 C  
ATOM    278  CD  PRO A  64      11.243  27.782 -35.788  1.00                 C  
ATOM    279  CG  PRO A  64      10.502  28.042 -34.507  1.00                 C  
ATOM    280  N   VAL A  65      13.375  24.955 -32.483  1.00                 N  
ATOM    281  CA  VAL A  65      13.692  23.590 -32.017  1.00                 C  
ATOM    282  C   VAL A  65      12.496  23.048 -31.239  1.00                 C  
ATOM    283  O   VAL A  65      11.638  23.814 -30.807  1.00                 O  
ATOM    284  CB  VAL A  65      14.968  23.570 -31.156  1.00                 C  
ATOM    285  CG1 VAL A  65      16.163  24.056 -31.962  1.00                 C  
ATOM    286  CG2 VAL A  65      14.782  24.419 -29.908  1.00                 C  
ATOM    287  N   GLY A  66      12.416  21.737 -31.035  1.00                 N  
ATOM    288  CA  GLY A  66      11.379  21.150 -30.191  1.00                 C  
ATOM    289  C   GLY A  66      11.855  19.953 -29.389  1.00                 C  
ATOM    290  O   GLY A  66      13.004  19.533 -29.503  1.00                 O  
ATOM    291  N   ILE A  67      10.969  19.422 -28.550  1.00                 N  
ATOM    292  CA  ILE A  67      11.230  18.273 -27.680  1.00                 C  
ATOM    293  C   ILE A  67      10.018  17.341 -27.717  1.00                 C  
ATOM    294  O   ILE A  67       8.896  17.722 -27.379  1.00                 O  
ATOM    295  CB  ILE A  67      11.545  18.716 -26.239  1.00                 C  
ATOM    296  CD1 ILE A  67      12.328  21.142 -26.296  1.00                 C  
ATOM    297  CG1 ILE A  67      12.730  19.685 -26.226  1.00                 C  
ATOM    298  CG2 ILE A  67      11.793  17.506 -25.352  1.00                 C  
ATOM    299  N   HIS A  68      10.238  16.126 -28.204  1.00                 N  
ATOM    300  CA  HIS A  68       9.310  15.006 -28.173  1.00                 C  
ATOM    301  C   HIS A  68       9.233  14.413 -26.763  1.00                 C  
ATOM    302  O   HIS A  68      10.239  14.357 -26.058  1.00                 O  
ATOM    303  CB  HIS A  68       9.730  13.934 -29.181  1.00                 C  
ATOM    304  CG  HIS A  68       8.718  12.846 -29.362  1.00                 C  
ATOM    305  ND1 HIS A  68       8.584  11.799 -28.476  1.00                 N  
ATOM    306  CE1 HIS A  68       7.600  10.988 -28.902  1.00                 C  
ATOM    307  CD2 HIS A  68       7.692  12.535 -30.347  1.00                 C  
ATOM    308  NE2 HIS A  68       7.060  11.423 -30.024  1.00                 N  
ATOM    309  N   PHE A  69       8.056  13.913 -26.387  1.00                 N  
ATOM    310  CA  PHE A  69       7.764  13.320 -25.078  1.00                 C  
ATOM    311  C   PHE A  69       6.767  12.161 -25.227  1.00                 C  
ATOM    312  O   PHE A  69       5.752  12.296 -25.910  1.00                 O  
ATOM    313  CB  PHE A  69       7.215  14.379 -24.120  1.00                 C  
ATOM    314  CG  PHE A  69       8.171  15.506 -23.849  1.00                 C  
ATOM    315  CZ  PHE A  69       9.944  17.586 -23.344  1.00                 C  
ATOM    316  CD1 PHE A  69       7.932  16.772 -24.354  1.00                 C  
ATOM    317  CE1 PHE A  69       8.812  17.808 -24.105  1.00                 C  
ATOM    318  CD2 PHE A  69       9.309  15.299 -23.090  1.00                 C  
ATOM    319  CE2 PHE A  69      10.188  16.335 -22.841  1.00                 C  
ATOM    320  N   SER A  70       7.049  11.032 -24.571  1.00                 N  
ATOM    321  CA  SER A  70       6.295   9.769 -24.694  1.00                 C  
ATOM    322  C   SER A  70       6.328   8.907 -23.414  1.00                 C  
ATOM    323  O   SER A  70       6.211   7.684 -23.476  1.00                 O  
ATOM    324  CB  SER A  70       6.829   8.938 -25.862  1.00                 C  
ATOM    325  OG  SER A  70       8.200   8.630 -25.684  1.00                 O  
ATOM    326  N   ASP A  71       6.493   9.550 -22.248  1.00                 N  
ATOM    327  CA  ASP A  71       6.632   8.970 -20.894  1.00                 C  
ATOM    328  C   ASP A  71       7.887   8.088 -20.718  1.00                 C  
ATOM    329  O   ASP A  71       8.821   8.482 -20.017  1.00                 O  
ATOM    330  CB  ASP A  71       5.398   8.138 -20.538  1.00                 C  
ATOM    331  CG  ASP A  71       5.345   7.775 -19.067  1.00                 C  
ATOM    332  OD1 ASP A  71       5.403   8.696 -18.225  1.00                 O  
ATOM    333  OD2 ASP A  71       5.244   6.570 -18.756  1.00                 O  
ATOM    334  N   SER A  72       7.956   6.937 -21.397  1.00                 N  
ATOM    335  CA  SER A  72       9.120   6.030 -21.364  1.00                 C  
ATOM    336  C   SER A  72      10.377   6.636 -22.008  1.00                 C  
ATOM    337  O   SER A  72      11.497   6.249 -21.668  1.00                 O  
ATOM    338  CB  SER A  72       8.790   4.710 -22.063  1.00                 C  
ATOM    339  OG  SER A  72       8.616   4.900 -23.457  1.00                 O  
ATOM    340  N   ALA A  73      10.205   7.598 -22.919  1.00                 N  
ATOM    341  CA  ALA A  73      11.289   8.348 -23.546  1.00                 C  
ATOM    342  C   ALA A  73      10.843   9.757 -23.977  1.00                 C  
ATOM    343  O   ALA A  73       9.658  10.100 -23.992  1.00                 O  
ATOM    344  CB  ALA A  73      11.829   7.592 -24.750  1.00                 C  
ATOM    345  N   TRP A  74      11.827  10.561 -24.357  1.00                 N  
ATOM    346  CA  TRP A  74      11.744  11.938 -24.843  1.00                 C  
ATOM    347  C   TRP A  74      12.972  12.188 -25.733  1.00                 C  
ATOM    348  O   TRP A  74      13.920  11.408 -25.659  1.00                 O  
ATOM    349  CB  TRP A  74      11.677  12.917 -23.669  1.00                 C  
ATOM    350  CG  TRP A  74      12.889  12.883 -22.790  1.00                 C  
ATOM    351  CD1 TRP A  74      13.988  13.688 -22.876  1.00                 C  
ATOM    352  NE1 TRP A  74      14.895  13.360 -21.898  1.00                 N  
ATOM    353  CD2 TRP A  74      13.126  11.996 -21.689  1.00                 C  
ATOM    354  CE2 TRP A  74      14.386  12.322 -21.156  1.00                 C  
ATOM    355  CH2 TRP A  74      14.196  10.639 -19.511  1.00                 C  
ATOM    356  CZ2 TRP A  74      14.933  11.649 -20.065  1.00                 C  
ATOM    357  CE3 TRP A  74      12.395  10.959 -21.103  1.00                 C  
ATOM    358  CZ3 TRP A  74      12.940  10.294 -20.021  1.00                 C  
ATOM    359  N   ARG A  75      12.991  13.247 -26.552  1.00                 N  
ATOM    360  CA  ARG A  75      14.187  13.669 -27.320  1.00                 C  
ATOM    361  C   ARG A  75      14.040  15.056 -27.918  1.00                 C  
ATOM    362  O   ARG A  75      12.947  15.449 -28.318  1.00                 O  
ATOM    363  CB  ARG A  75      14.487  12.668 -28.438  1.00                 C  
ATOM    364  CD  ARG A  75      13.687  11.454 -30.484  1.00                 C  
ATOM    365  NE  ARG A  75      12.721  11.433 -31.580  1.00                 N  
ATOM    366  CG  ARG A  75      13.392  12.564 -29.487  1.00                 C  
ATOM    367  CZ  ARG A  75      11.536  10.834 -31.520  1.00                 C  
ATOM    368  NH1 ARG A  75      10.723  10.866 -32.567  1.00                 N  
ATOM    369  NH2 ARG A  75      11.167  10.205 -30.413  1.00                 N  
ATOM    370  N   ILE A  76      15.148  15.783 -28.006  1.00                 N  
ATOM    371  CA  ILE A  76      15.224  17.059 -28.728  1.00                 C  
ATOM    372  C   ILE A  76      15.022  16.800 -30.241  1.00                 C  
ATOM    373  O   ILE A  76      15.322  15.710 -30.733  1.00                 O  
ATOM    374  CB  ILE A  76      16.561  17.776 -28.467  1.00                 C  
ATOM    375  CD1 ILE A  76      18.063  18.639 -26.596  1.00                 C  
ATOM    376  CG1 ILE A  76      16.685  18.152 -26.989  1.00                 C  
ATOM    377  CG2 ILE A  76      16.701  18.989 -29.374  1.00                 C  
ATOM    378  N   MET A  77      14.517  17.776 -30.996  1.00                 N  
ATOM    379  CA  MET A  77      14.202  17.675 -32.430  1.00                 C  
ATOM    380  C   MET A  77      14.518  18.976 -33.180  1.00                 C  
ATOM    381  O   MET A  77      14.437  20.067 -32.619  1.00                 O  
ATOM    382  CB  MET A  77      12.730  17.311 -32.631  1.00                 C  
ATOM    383  SD  MET A  77      10.609  15.550 -32.351  1.00                 S  
ATOM    384  CE  MET A  77      10.598  15.273 -34.120  1.00                 C  
ATOM    385  CG  MET A  77      12.346  15.948 -32.079  1.00                 C  
ATOM    386  N   VAL A  78      14.843  18.853 -34.467  1.00                 N  
ATOM    387  CA  VAL A  78      15.385  19.915 -35.341  1.00                 C  
ATOM    388  C   VAL A  78      14.803  19.828 -36.762  1.00                 C  
ATOM    389  O   VAL A  78      14.250  18.785 -37.115  1.00                 O  
ATOM    390  CB  VAL A  78      16.922  19.859 -35.410  1.00                 C  
ATOM    391  CG1 VAL A  78      17.526  20.083 -34.032  1.00                 C  
ATOM    392  CG2 VAL A  78      17.382  18.529 -35.987  1.00                 C  
ATOM    393  N   PRO A  79      14.917  20.877 -37.602  1.00                 N  
ATOM    394  CA  PRO A  79      14.549  20.802 -39.019  1.00                 C  
ATOM    395  C   PRO A  79      15.402  19.803 -39.822  1.00                 C  
ATOM    396  O   PRO A  79      16.469  19.358 -39.392  1.00                 O  
ATOM    397  CB  PRO A  79      14.766  22.226 -39.534  1.00                 C  
ATOM    398  CD  PRO A  79      15.566  22.192 -37.278  1.00                 C  
ATOM    399  CG  PRO A  79      15.812  22.794 -38.633  1.00                 C  
ATOM    400  N   GLY A  80      14.943  19.513 -41.041  1.00                 N  
ATOM    401  CA  GLY A  80      15.659  18.753 -42.071  1.00                 C  
ATOM    402  C   GLY A  80      15.119  19.089 -43.464  1.00                 C  
ATOM    403  O   GLY A  80      14.038  19.668 -43.573  1.00                 O  
ATOM    404  N   LYS A  81      15.875  18.753 -44.519  1.00                 N  
ATOM    405  CA  LYS A  81      15.693  19.138 -45.942  1.00                 C  
ATOM    406  C   LYS A  81      15.702  20.650 -46.236  1.00                 C  
ATOM    407  O   LYS A  81      16.367  21.077 -47.179  1.00                 O  
ATOM    408  CB  LYS A  81      14.380  18.573 -46.486  1.00                 C  
ATOM    409  CD  LYS A  81      13.014  16.562 -47.113  1.00                 C  
ATOM    410  CE  LYS A  81      12.945  15.044 -47.118  1.00                 C  
ATOM    411  CG  LYS A  81      14.326  17.054 -46.525  1.00                 C  
ATOM    412  NZ  LYS A  81      11.643  14.548 -47.643  1.00                 N  
ATOM    413  N   THR A  82      15.013  21.461 -45.439  1.00                 N  
ATOM    414  CA  THR A  82      14.965  22.929 -45.538  1.00                 C  
ATOM    415  C   THR A  82      14.623  23.582 -44.187  1.00                 C  
ATOM    416  O   THR A  82      13.780  23.058 -43.454  1.00                 O  
ATOM    417  CB  THR A  82      13.941  23.390 -46.591  1.00                 C  
ATOM    418  OG1 THR A  82      13.972  24.819 -46.699  1.00                 O  
ATOM    419  CG2 THR A  82      12.537  22.964 -46.192  1.00                 C  
ATOM    420  N   PRO A  83      15.236  24.730 -43.834  1.00                 N  
ATOM    421  CA  PRO A  83      14.825  25.537 -42.684  1.00                 C  
ATOM    422  C   PRO A  83      13.595  26.419 -42.992  1.00                 C  
ATOM    423  O   PRO A  83      12.946  26.914 -42.071  1.00                 O  
ATOM    424  CB  PRO A  83      16.052  26.398 -42.378  1.00                 C  
ATOM    425  CD  PRO A  83      16.550  25.236 -44.411  1.00                 C  
ATOM    426  CG  PRO A  83      16.744  26.542 -43.692  1.00                 C  
ATOM    427  N   SER A  84      13.267  26.629 -44.274  1.00                 N  
ATOM    428  CA  SER A  84      12.266  27.605 -44.743  1.00                 C  
ATOM    429  C   SER A  84      10.801  27.167 -44.576  1.00                 C  
ATOM    430  O   SER A  84       9.896  27.970 -44.812  1.00                 O  
ATOM    431  CB  SER A  84      12.492  27.937 -46.219  1.00                 C  
ATOM    432  OG  SER A  84      12.222  26.816 -47.042  1.00                 O  
ATOM    433  N   ALA A  85      10.550  25.919 -44.169  1.00                 N  
ATOM    434  CA  ALA A  85       9.214  25.364 -43.933  1.00                 C  
ATOM    435  C   ALA A  85       9.227  24.327 -42.793  1.00                 C  
ATOM    436  O   ALA A  85      10.236  23.657 -42.570  1.00                 O  
ATOM    437  CB  ALA A  85       8.671  24.730 -45.205  1.00                 C  
ATOM    438  N   TRP A  86       8.092  24.187 -42.097  1.00                 N  
ATOM    439  CA  TRP A  86       7.876  23.261 -40.974  1.00                 C  
ATOM    440  C   TRP A  86       8.255  21.812 -41.326  1.00                 C  
ATOM    441  O   TRP A  86       7.591  21.166 -42.144  1.00                 O  
ATOM    442  CB  TRP A  86       6.417  23.306 -40.515  1.00                 C  
ATOM    443  CG  TRP A  86       6.030  24.604 -39.875  1.00                 C  
ATOM    444  CD1 TRP A  86       5.290  25.606 -40.436  1.00                 C  
ATOM    445  NE1 TRP A  86       5.141  26.640 -39.544  1.00                 N  
ATOM    446  CD2 TRP A  86       6.362  25.042 -38.552  1.00                 C  
ATOM    447  CE2 TRP A  86       5.791  26.316 -38.380  1.00                 C  
ATOM    448  CH2 TRP A  86       6.635  26.466 -36.180  1.00                 C  
ATOM    449  CZ2 TRP A  86       5.922  27.039 -37.195  1.00                 C  
ATOM    450  CE3 TRP A  86       7.087  24.480 -37.497  1.00                 C  
ATOM    451  CZ3 TRP A  86       7.214  25.200 -36.324  1.00                 C  
ATOM    452  N   ARG A  87       9.322  21.301 -40.698  1.00                 N  
ATOM    453  CA  ARG A  87       9.818  19.920 -40.838  1.00                 C  
ATOM    454  C   ARG A  87      10.558  19.490 -39.563  1.00                 C  
ATOM    455  O   ARG A  87      11.040  20.343 -38.816  1.00                 O  
ATOM    456  CB  ARG A  87      10.735  19.801 -42.057  1.00                 C  
ATOM    457  CD  ARG A  87       9.068  18.986 -43.748  1.00                 C  
ATOM    458  NE  ARG A  87       8.488  19.187 -45.074  1.00                 N  
ATOM    459  CG  ARG A  87      10.047  20.090 -43.381  1.00                 C  
ATOM    460  CZ  ARG A  87       7.411  19.927 -45.314  1.00                 C  
ATOM    461  NH1 ARG A  87       6.955  20.052 -46.553  1.00                 N  
ATOM    462  NH2 ARG A  87       6.792  20.540 -44.315  1.00                 N  
ATOM    463  N   TRP A  88      10.665  18.179 -39.320  1.00                 N  
ATOM    464  CA  TRP A  88      11.232  17.629 -38.081  1.00                 C  
ATOM    465  C   TRP A  88      12.060  16.352 -38.279  1.00                 C  
ATOM    466  O   TRP A  88      11.720  15.479 -39.078  1.00                 O  
ATOM    467  CB  TRP A  88      10.123  17.332 -37.070  1.00                 C  
ATOM    468  CG  TRP A  88       9.375  18.552 -36.625  1.00                 C  
ATOM    469  CD1 TRP A  88       8.294  19.118 -37.235  1.00                 C  
ATOM    470  NE1 TRP A  88       7.880  20.226 -36.535  1.00                 N  
ATOM    471  CD2 TRP A  88       9.653  19.356 -35.472  1.00                 C  
ATOM    472  CE2 TRP A  88       8.701  20.391 -35.448  1.00                 C  
ATOM    473  CH2 TRP A  88       9.633  21.287 -33.472  1.00                 C  
ATOM    474  CZ2 TRP A  88       8.681  21.364 -34.450  1.00                 C  
ATOM    475  CE3 TRP A  88      10.615  19.301 -34.459  1.00                 C  
ATOM    476  CZ3 TRP A  88      10.591  20.268 -33.471  1.00                 C  
ATOM    477  N   VAL A  89      13.128  16.250 -37.484  1.00                 N  
ATOM    478  CA  VAL A  89      14.111  15.158 -37.398  1.00                 C  
ATOM    479  C   VAL A  89      14.549  15.036 -35.925  1.00                 C  
ATOM    480  O   VAL A  89      14.731  16.071 -35.274  1.00                 O  
ATOM    481  CB  VAL A  89      15.313  15.406 -38.329  1.00                 C  
ATOM    482  CG1 VAL A  89      16.329  14.282 -38.197  1.00                 C  
ATOM    483  CG2 VAL A  89      14.850  15.543 -39.771  1.00                 C  
ATOM    484  N   PRO A  90      14.730  13.827 -35.359  1.00                 N  
ATOM    485  CA  PRO A  90      15.248  13.664 -33.999  1.00                 C  
ATOM    486  C   PRO A  90      16.708  14.131 -33.889  1.00                 C  
ATOM    487  O   PRO A  90      17.563  13.732 -34.682  1.00                 O  
ATOM    488  CB  PRO A  90      15.123  12.162 -33.733  1.00                 C  
ATOM    489  CD  PRO A  90      14.249  12.530 -35.930  1.00                 C  
ATOM    490  CG  PRO A  90      14.077  11.699 -34.690  1.00                 C  
ATOM    491  N   LEU A  91      17.011  14.959 -32.885  1.00                 N  
ATOM    492  CA  LEU A  91      18.360  15.467 -32.627  1.00                 C  
ATOM    493  C   LEU A  91      19.216  14.411 -31.903  1.00                 C  
ATOM    494  O   LEU A  91      19.413  14.467 -30.689  1.00                 O  
ATOM    495  CB  LEU A  91      18.299  16.754 -31.802  1.00                 C  
ATOM    496  CG  LEU A  91      19.640  17.413 -31.475  1.00                 C  
ATOM    497  CD1 LEU A  91      20.340  17.869 -32.746  1.00                 C  
ATOM    498  CD2 LEU A  91      19.445  18.588 -30.529  1.00                 C  
ATOM    499  N   GLN A  92      19.706  13.432 -32.666  1.00                 N  
ATOM    500  CA  GLN A  92      20.645  12.392 -32.218  1.00                 C  
ATOM    501  C   GLN A  92      21.777  12.151 -33.240  1.00                 C  
ATOM    502  O   GLN A  92      22.378  11.078 -33.279  1.00                 O  
ATOM    503  CB  GLN A  92      19.905  11.079 -31.956  1.00                 C  
ATOM    504  CD  GLN A  92      18.176   9.836 -30.597  1.00                 C  
ATOM    505  CG  GLN A  92      18.882  11.157 -30.834  1.00                 C  
ATOM    506  OE1 GLN A  92      18.708   8.771 -30.911  1.00                 O  
ATOM    507  NE2 GLN A  92      16.972   9.901 -30.040  1.00                 N  
ATOM    508  N   GLU A  93      22.103  13.166 -34.054  1.00                 N  
ATOM    509  CA  GLU A  93      23.275  13.154 -34.952  1.00                 C  
ATOM    510  C   GLU A  93      24.615  12.961 -34.206  1.00                 C  
ATOM    511  O   GLU A  93      25.572  12.436 -34.776  1.00                 O  
ATOM    512  CB  GLU A  93      23.342  14.450 -35.763  1.00                 C  
ATOM    513  CD  GLU A  93      22.316  15.901 -37.557  1.00                 C  
ATOM    514  CG  GLU A  93      22.245  14.586 -36.806  1.00                 C  
ATOM    515  OE1 GLU A  93      22.942  16.849 -37.038  1.00                 O  
ATOM    516  OE2 GLU A  93      21.745  15.984 -38.665  1.00                 O  
ATOM    517  N   ASP A  94      24.664  13.335 -32.919  1.00                 N  
ATOM    518  CA  ASP A  94      25.770  13.040 -31.993  1.00                 C  
ATOM    519  C   ASP A  94      25.329  12.901 -30.522  1.00                 C  
ATOM    520  O   ASP A  94      25.929  12.122 -29.783  1.00                 O  
ATOM    521  CB  ASP A  94      26.846  14.125 -32.080  1.00                 C  
ATOM    522  CG  ASP A  94      26.333  15.489 -31.662  1.00                 C  
ATOM    523  OD1 ASP A  94      25.143  15.589 -31.296  1.00                 O  
ATOM    524  OD2 ASP A  94      27.121  16.457 -31.699  1.00                 O  
ATOM    525  N   ALA A  95      24.230  13.548 -30.110  1.00                 N  
ATOM    526  CA  ALA A  95      23.563  13.356 -28.810  1.00                 C  
ATOM    527  C   ALA A  95      22.867  11.976 -28.649  1.00                 C  
ATOM    528  O   ALA A  95      21.900  11.839 -27.894  1.00                 O  
ATOM    529  CB  ALA A  95      22.529  14.447 -28.579  1.00                 C  
ATOM    530  N   ALA A  96      23.316  10.957 -29.387  1.00                 N  
ATOM    531  CA  ALA A  96      22.768   9.605 -29.391  1.00                 C  
ATOM    532  C   ALA A  96      22.735   8.992 -27.974  1.00                 C  
ATOM    533  O   ALA A  96      23.773   8.877 -27.320  1.00                 O  
ATOM    534  CB  ALA A  96      23.574   8.709 -30.319  1.00                 C  
ATOM    535  N   ASP A  97      21.544   8.610 -27.497  1.00                 N  
ATOM    536  CA  ASP A  97      21.281   8.139 -26.122  1.00                 C  
ATOM    537  C   ASP A  97      21.723   9.108 -24.995  1.00                 C  
ATOM    538  O   ASP A  97      21.901   8.709 -23.844  1.00                 O  
ATOM    539  CB  ASP A  97      21.965   6.793 -25.877  1.00                 C  
ATOM    540  CG  ASP A  97      21.401   5.685 -26.744  1.00                 C  
ATOM    541  OD1 ASP A  97      20.209   5.766 -27.109  1.00                 O  
ATOM    542  OD2 ASP A  97      22.150   4.737 -27.060  1.00                 O  
ATOM    543  N   GLU A  98      21.845  10.401 -25.314  1.00                 N  
ATOM    544  CA  GLU A  98      22.037  11.505 -24.355  1.00                 C  
ATOM    545  C   GLU A  98      20.877  12.512 -24.446  1.00                 C  
ATOM    546  O   GLU A  98      20.471  13.091 -23.438  1.00                 O  
ATOM    547  CB  GLU A  98      23.372  12.208 -24.608  1.00                 C  
ATOM    548  CD  GLU A  98      25.892  12.053 -24.659  1.00                 C  
ATOM    549  CG  GLU A  98      24.590  11.328 -24.381  1.00                 C  
ATOM    550  OE1 GLU A  98      25.840  13.223 -25.092  1.00                 O  
ATOM    551  OE2 GLU A  98      26.965  11.450 -24.445  1.00                 O  
ATOM    552  N   SER A  99      20.291  12.656 -25.640  1.00                 N  
ATOM    553  CA  SER A  99      19.041  13.384 -25.907  1.00                 C  
ATOM    554  C   SER A  99      17.813  12.686 -25.287  1.00                 C  
ATOM    555  O   SER A  99      16.797  13.335 -25.041  1.00                 O  
ATOM    556  CB  SER A  99      18.827  13.547 -27.413  1.00                 C  
ATOM    557  OG  SER A  99      18.567  12.298 -28.030  1.00                 O  
ATOM    558  N   GLN A 100      17.913  11.377 -24.994  1.00                 N  
ATOM    559  CA  GLN A 100      16.793  10.507 -24.606  1.00                 C  
ATOM    560  C   GLN A 100      17.102   9.548 -23.445  1.00                 C  
ATOM    561  O   GLN A 100      18.239   9.105 -23.305  1.00                 O  
ATOM    562  CB  GLN A 100      16.322   9.675 -25.801  1.00                 C  
ATOM    563  CD  GLN A 100      16.882   7.934 -27.543  1.00                 C  
ATOM    564  CG  GLN A 100      17.358   8.691 -26.319  1.00                 C  
ATOM    565  OE1 GLN A 100      15.697   7.958 -27.877  1.00                 O  
ATOM    566  NE2 GLN A 100      17.806   7.258 -28.216  1.00                 N  
ATOM    567  N   ASN A 101      16.044   9.176 -22.705  1.00                 N  
ATOM    568  CA  ASN A 101      15.882   8.140 -21.658  1.00                 C  
ATOM    569  C   ASN A 101      16.919   7.999 -20.507  1.00                 C  
ATOM    570  O   ASN A 101      16.530   7.673 -19.387  1.00                 O  
ATOM    571  CB  ASN A 101      15.796   6.749 -22.289  1.00                 C  
ATOM    572  CG  ASN A 101      15.253   5.707 -21.331  1.00                 C  
ATOM    573  OD1 ASN A 101      14.377   5.996 -20.516  1.00                 O  
ATOM    574  ND2 ASN A 101      15.774   4.489 -21.427  1.00                 N  
ATOM    575  N   ASP A 102      18.211   8.238 -20.730  1.00                 N  
ATOM    576  CA  ASP A 102      19.319   7.942 -19.808  1.00                 C  
ATOM    577  C   ASP A 102      19.333   8.746 -18.488  1.00                 C  
ATOM    578  O   ASP A 102      20.045   8.382 -17.551  1.00                 O  
ATOM    579  CB  ASP A 102      20.666   8.170 -20.498  1.00                 C  
ATOM    580  CG  ASP A 102      20.845   9.601 -20.966  1.00                 C  
ATOM    581  OD1 ASP A 102      20.007  10.076 -21.760  1.00                 O  
ATOM    582  OD2 ASP A 102      21.825  10.247 -20.538  1.00                 O  
ATOM    583  N   TRP A 103      18.571   9.842 -18.400  1.00                 N  
ATOM    584  CA  TRP A 103      18.636  10.809 -17.290  1.00                 C  
ATOM    585  C   TRP A 103      18.134  10.283 -15.934  1.00                 C  
ATOM    586  O   TRP A 103      18.422  10.912 -14.915  1.00                 O  
ATOM    587  CB  TRP A 103      17.837  12.069 -17.629  1.00                 C  
ATOM    588  CG  TRP A 103      18.454  12.896 -18.716  1.00                 C  
ATOM    589  CD1 TRP A 103      19.731  12.806 -19.189  1.00                 C  
ATOM    590  NE1 TRP A 103      19.933  13.728 -20.187  1.00                 N  
ATOM    591  CD2 TRP A 103      17.819  13.939 -19.466  1.00                 C  
ATOM    592  CE2 TRP A 103      18.771  14.436 -20.374  1.00                 C  
ATOM    593  CH2 TRP A 103      17.225  15.999 -21.236  1.00                 C  
ATOM    594  CZ2 TRP A 103      18.484  15.468 -21.266  1.00                 C  
ATOM    595  CE3 TRP A 103      16.539  14.501 -19.457  1.00                 C  
ATOM    596  CZ3 TRP A 103      16.259  15.524 -20.342  1.00                 C  
ATOM    597  N   ASP A 104      17.413   9.157 -15.897  1.00                 N  
ATOM    598  CA  ASP A 104      16.814   8.594 -14.677  1.00                 C  
ATOM    599  C   ASP A 104      16.769   7.049 -14.663  1.00                 C  
ATOM    600  O   ASP A 104      17.015   6.387 -15.674  1.00                 O  
ATOM    601  CB  ASP A 104      15.393   9.127 -14.482  1.00                 C  
ATOM    602  CG  ASP A 104      14.461   8.724 -15.608  1.00                 C  
ATOM    603  OD1 ASP A 104      14.764   7.733 -16.304  1.00                 O  
ATOM    604  OD2 ASP A 104      13.427   9.400 -15.793  1.00                 O  
ATOM    605  N   GLU A 105      16.407   6.482 -13.507  1.00                 N  
ATOM    606  CA  GLU A 105      16.142   5.045 -13.297  1.00                 C  
ATOM    607  C   GLU A 105      14.970   4.793 -12.312  1.00                 C  
ATOM    608  O   GLU A 105      14.824   3.695 -11.773  1.00                 O  
ATOM    609  CB  GLU A 105      17.397   4.339 -12.780  1.00                 C  
ATOM    610  CD  GLU A 105      19.176   4.179 -10.995  1.00                 C  
ATOM    611  CG  GLU A 105      17.930   4.898 -11.471  1.00                 C  
ATOM    612  OE1 GLU A 105      19.683   3.312 -11.738  1.00                 O  
ATOM    613  OE2 GLU A 105      19.647   4.482  -9.878  1.00                 O  
ATOM    614  N   GLU A 106      14.131   5.809 -12.072  1.00                 N  
ATOM    615  CA  GLU A 106      13.110   5.848 -11.005  1.00                 C  
ATOM    616  C   GLU A 106      11.797   6.577 -11.368  1.00                 C  
ATOM    617  O   GLU A 106      10.905   6.650 -10.521  1.00                 O  
ATOM    618  CB  GLU A 106      13.676   6.509  -9.746  1.00                 C  
ATOM    619  CD  GLU A 106      14.446   4.395  -8.598  1.00                 C  
ATOM    620  CG  GLU A 106      14.843   5.760  -9.123  1.00                 C  
ATOM    621  OE1 GLU A 106      13.316   4.262  -8.081  1.00                 O  
ATOM    622  OE2 GLU A 106      15.263   3.457  -8.704  1.00                 O  
ATOM    623  N   LEU A 107      11.632   7.112 -12.582  1.00                 N  
ATOM    624  CA  LEU A 107      10.525   8.014 -12.923  1.00                 C  
ATOM    625  C   LEU A 107       9.620   7.557 -14.080  1.00                 C  
ATOM    626  O   LEU A 107       9.998   6.778 -14.958  1.00                 O  
ATOM    627  CB  LEU A 107      11.056   9.404 -13.277  1.00                 C  
ATOM    628  CG  LEU A 107      11.868  10.116 -12.192  1.00                 C  
ATOM    629  CD1 LEU A 107      12.442  11.422 -12.721  1.00                 C  
ATOM    630  CD2 LEU A 107      11.011  10.375 -10.963  1.00                 C  
ATOM    631  N   SER A 108       8.441   8.173 -14.092  1.00                 N  
ATOM    632  CA  SER A 108       7.414   8.175 -15.134  1.00                 C  
ATOM    633  C   SER A 108       7.031   9.641 -15.372  1.00                 C  
ATOM    634  O   SER A 108       6.891  10.406 -14.412  1.00                 O  
ATOM    635  CB  SER A 108       6.218   7.321 -14.709  1.00                 C  
ATOM    636  OG  SER A 108       5.187   7.367 -15.680  1.00                 O  
ATOM    637  N   ILE A 109       6.894  10.053 -16.632  1.00                 N  
ATOM    638  CA  ILE A 109       6.745  11.456 -17.050  1.00                 C  
ATOM    639  C   ILE A 109       5.374  11.681 -17.697  1.00                 C  
ATOM    640  O   ILE A 109       4.886  10.862 -18.477  1.00                 O  
ATOM    641  CB  ILE A 109       7.865  11.878 -18.019  1.00                 C  
ATOM    642  CD1 ILE A 109      10.400  11.932 -18.282  1.00                 C  
ATOM    643  CG1 ILE A 109       9.230  11.766 -17.337  1.00                 C  
ATOM    644  CG2 ILE A 109       7.610  13.281 -18.549  1.00                 C  
ATOM    645  N   HIS A 110       4.787  12.841 -17.406  1.00                 N  
ATOM    646  CA  HIS A 110       3.496  13.295 -17.926  1.00                 C  
ATOM    647  C   HIS A 110       3.585  14.789 -18.271  1.00                 C  
ATOM    648  O   HIS A 110       4.370  15.511 -17.658  1.00                 O  
ATOM    649  CB  HIS A 110       2.385  13.031 -16.907  1.00                 C  
ATOM    650  CG  HIS A 110       2.190  11.582 -16.588  1.00                 C  
ATOM    651  ND1 HIS A 110       1.397  10.752 -17.350  1.00                 N  
ATOM    652  CE1 HIS A 110       1.418   9.517 -16.819  1.00                 C  
ATOM    653  CD2 HIS A 110       2.668  10.672 -15.556  1.00                 C  
ATOM    654  NE2 HIS A 110       2.178   9.462 -15.742  1.00                 N  
ATOM    655  N   LEU A 111       2.777  15.284 -19.213  1.00                 N  
ATOM    656  CA  LEU A 111       2.675  16.725 -19.492  1.00                 C  
ATOM    657  C   LEU A 111       1.279  17.169 -19.977  1.00                 C  
ATOM    658  O   LEU A 111       0.404  16.342 -20.231  1.00                 O  
ATOM    659  CB  LEU A 111       3.710  17.143 -20.538  1.00                 C  
ATOM    660  CG  LEU A 111       3.452  16.675 -21.972  1.00                 C  
ATOM    661  CD1 LEU A 111       4.348  17.421 -22.950  1.00                 C  
ATOM    662  CD2 LEU A 111       3.669  15.175 -22.095  1.00                 C  
ATOM    663  N   GLN A 112       1.087  18.490 -20.064  1.00                 N  
ATOM    664  CA  GLN A 112      -0.126  19.195 -20.513  1.00                 C  
ATOM    665  C   GLN A 112       0.249  20.609 -21.018  1.00                 C  
ATOM    666  O   GLN A 112       1.275  21.130 -20.573  1.00                 O  
ATOM    667  CB  GLN A 112      -1.150  19.276 -19.379  1.00                 C  
ATOM    668  CD  GLN A 112      -1.690  20.072 -17.043  1.00                 C  
ATOM    669  CG  GLN A 112      -0.673  20.060 -18.167  1.00                 C  
ATOM    670  OE1 GLN A 112      -2.897  20.070 -17.286  1.00                 O  
ATOM    671  NE2 GLN A 112      -1.204  20.084 -15.807  1.00                 N  
ATOM    672  N   PRO A 113      -0.523  21.264 -21.915  1.00                 N  
ATOM    673  CA  PRO A 113      -1.785  20.825 -22.537  1.00                 C  
ATOM    674  C   PRO A 113      -1.620  19.772 -23.652  1.00                 C  
ATOM    675  O   PRO A 113      -2.609  19.183 -24.093  1.00                 O  
ATOM    676  CB  PRO A 113      -2.379  22.111 -23.116  1.00                 C  
ATOM    677  CD  PRO A 113      -0.171  22.685 -22.392  1.00                 C  
ATOM    678  CG  PRO A 113      -1.193  22.947 -23.462  1.00                 C  
ATOM    679  N   PHE A 114      -0.384  19.525 -24.103  1.00                 N  
ATOM    680  CA  PHE A 114      -0.011  18.416 -24.992  1.00                 C  
ATOM    681  C   PHE A 114      -0.155  17.054 -24.270  1.00                 C  
ATOM    682  O   PHE A 114      -0.675  16.990 -23.154  1.00                 O  
ATOM    683  CB  PHE A 114       1.421  18.595 -25.500  1.00                 C  
ATOM    684  CG  PHE A 114       1.591  19.753 -26.441  1.00                 C  
ATOM    685  CZ  PHE A 114       1.904  21.892 -28.188  1.00                 C  
ATOM    686  CD1 PHE A 114       1.845  21.025 -25.958  1.00                 C  
ATOM    687  CE1 PHE A 114       2.001  22.090 -26.824  1.00                 C  
ATOM    688  CD2 PHE A 114       1.496  19.571 -27.809  1.00                 C  
ATOM    689  CE2 PHE A 114       1.652  20.636 -28.675  1.00                 C  
ATOM    690  N   LYS A 115       0.308  15.952 -24.875  1.00                 N  
ATOM    691  CA  LYS A 115       0.235  14.604 -24.272  1.00                 C  
ATOM    692  C   LYS A 115       1.480  13.751 -24.566  1.00                 C  
ATOM    693  O   LYS A 115       2.065  13.916 -25.636  1.00                 O  
ATOM    694  CB  LYS A 115      -1.009  13.863 -24.766  1.00                 C  
ATOM    695  CD  LYS A 115      -3.513  13.692 -24.824  1.00                 C  
ATOM    696  CE  LYS A 115      -4.825  14.355 -24.439  1.00                 C  
ATOM    697  CG  LYS A 115      -2.321  14.515 -24.361  1.00                 C  
ATOM    698  NZ  LYS A 115      -6.001  13.544 -24.857  1.00                 N  
ATOM    699  N   PRO A 116       1.902  12.854 -23.649  1.00                 N  
ATOM    700  CA  PRO A 116       3.001  11.919 -23.892  1.00                 C  
ATOM    701  C   PRO A 116       2.577  10.892 -24.954  1.00                 C  
ATOM    702  O   PRO A 116       1.768  10.001 -24.694  1.00                 O  
ATOM    703  CB  PRO A 116       3.245  11.272 -22.527  1.00                 C  
ATOM    704  CD  PRO A 116       1.301  12.653 -22.318  1.00                 C  
ATOM    705  CG  PRO A 116       1.935  11.384 -21.821  1.00                 C  
ATOM    706  N   ASP A 117       3.096  11.045 -26.171  1.00                 N  
ATOM    707  CA  ASP A 117       2.659  10.318 -27.366  1.00                 C  
ATOM    708  C   ASP A 117       3.729  10.363 -28.470  1.00                 C  
ATOM    709  O   ASP A 117       4.315  11.416 -28.725  1.00                 O  
ATOM    710  CB  ASP A 117       1.342  10.893 -27.891  1.00                 C  
ATOM    711  CG  ASP A 117       0.701  10.011 -28.945  1.00                 C  
ATOM    712  OD1 ASP A 117       1.173  10.029 -30.101  1.00                 O  
ATOM    713  OD2 ASP A 117      -0.274   9.304 -28.615  1.00                 O  
ATOM    714  N   ASP A 118       3.940   9.219 -29.132  1.00                 N  
ATOM    715  CA  ASP A 118       4.920   8.947 -30.199  1.00                 C  
ATOM    716  C   ASP A 118       4.611   9.654 -31.546  1.00                 C  
ATOM    717  O   ASP A 118       4.592   9.040 -32.616  1.00                 O  
ATOM    718  CB  ASP A 118       5.026   7.443 -30.458  1.00                 C  
ATOM    719  CG  ASP A 118       5.659   6.695 -29.301  1.00                 C  
ATOM    720  OD1 ASP A 118       6.292   7.350 -28.446  1.00                 O  
ATOM    721  OD2 ASP A 118       5.523   5.455 -29.250  1.00                 O  
ATOM    722  N   SER A 119       4.286  10.946 -31.486  1.00                 N  
ATOM    723  CA  SER A 119       3.881  11.795 -32.613  1.00                 C  
ATOM    724  C   SER A 119       4.970  11.979 -33.687  1.00                 C  
ATOM    725  O   SER A 119       6.170  11.846 -33.433  1.00                 O  
ATOM    726  CB  SER A 119       3.454  13.178 -32.116  1.00                 C  
ATOM    727  OG  SER A 119       3.139  14.034 -33.200  1.00                 O  
ATOM    728  N   ASN A 120       4.544  12.353 -34.900  1.00                 N  
ATOM    729  CA  ASN A 120       5.415  12.785 -36.003  1.00                 C  
ATOM    730  C   ASN A 120       6.053  14.177 -35.774  1.00                 C  
ATOM    731  O   ASN A 120       6.891  14.606 -36.570  1.00                 O  
ATOM    732  CB  ASN A 120       4.643  12.792 -37.324  1.00                 C  
ATOM    733  CG  ASN A 120       4.339  11.395 -37.829  1.00                 C  
ATOM    734  OD1 ASN A 120       5.008  10.431 -37.456  1.00                 O  
ATOM    735  ND2 ASN A 120       3.327  11.282 -38.681  1.00                 N  
ATOM    736  N   GLN A 121       5.685  14.874 -34.693  1.00                 N  
ATOM    737  CA  GLN A 121       6.234  16.172 -34.280  1.00                 C  
ATOM    738  C   GLN A 121       6.627  16.166 -32.785  1.00                 C  
ATOM    739  O   GLN A 121       6.168  15.298 -32.035  1.00                 O  
ATOM    740  CB  GLN A 121       5.226  17.291 -34.551  1.00                 C  
ATOM    741  CD  GLN A 121       3.867  18.577 -36.247  1.00                 C  
ATOM    742  CG  GLN A 121       4.865  17.459 -36.018  1.00                 C  
ATOM    743  OE1 GLN A 121       2.901  18.724 -35.498  1.00                 O  
ATOM    744  NE2 GLN A 121       4.097  19.370 -37.287  1.00                 N  
ATOM    745  N   PRO A 122       7.429  17.137 -32.311  1.00                 N  
ATOM    746  CA  PRO A 122       7.668  17.329 -30.881  1.00                 C  
ATOM    747  C   PRO A 122       6.398  17.770 -30.125  1.00                 C  
ATOM    748  O   PRO A 122       5.442  18.277 -30.719  1.00                 O  
ATOM    749  CB  PRO A 122       8.741  18.418 -30.828  1.00                 C  
ATOM    750  CD  PRO A 122       8.112  18.213 -33.128  1.00                 C  
ATOM    751  CG  PRO A 122       8.540  19.203 -32.081  1.00                 C  
ATOM    752  N   GLN A 123       6.412  17.615 -28.795  1.00                 N  
ATOM    753  CA  GLN A 123       5.331  18.027 -27.882  1.00                 C  
ATOM    754  C   GLN A 123       5.613  19.385 -27.193  1.00                 C  
ATOM    755  O   GLN A 123       4.708  19.979 -26.617  1.00                 O  
ATOM    756  CB  GLN A 123       5.098  16.959 -26.811  1.00                 C  
ATOM    757  CD  GLN A 123       3.371  15.667 -28.126  1.00                 C  
ATOM    758  CG  GLN A 123       4.680  15.606 -27.365  1.00                 C  
ATOM    759  OE1 GLN A 123       2.336  16.036 -27.571  1.00                 O  
ATOM    760  NE2 GLN A 123       3.413  15.305 -29.403  1.00                 N  
ATOM    761  N   VAL A 124       6.845  19.905 -27.277  1.00                 N  
ATOM    762  CA  VAL A 124       7.259  21.255 -26.823  1.00                 C  
ATOM    763  C   VAL A 124       8.079  21.936 -27.929  1.00                 C  
ATOM    764  O   VAL A 124       8.782  21.243 -28.661  1.00                 O  
ATOM    765  CB  VAL A 124       8.064  21.187 -25.512  1.00                 C  
ATOM    766  CG1 VAL A 124       8.529  22.576 -25.100  1.00                 C  
ATOM    767  CG2 VAL A 124       7.232  20.551 -24.409  1.00                 C  
ATOM    768  N   VAL A 125       8.027  23.271 -28.053  1.00                 N  
ATOM    769  CA  VAL A 125       8.755  24.054 -29.081  1.00                 C  
ATOM    770  C   VAL A 125       9.419  25.304 -28.470  1.00                 C  
ATOM    771  O   VAL A 125       8.857  25.949 -27.580  1.00                 O  
ATOM    772  CB  VAL A 125       7.825  24.474 -30.234  1.00                 C  
ATOM    773  CG1 VAL A 125       8.585  25.306 -31.256  1.00                 C  
ATOM    774  CG2 VAL A 125       7.206  23.251 -30.892  1.00                 C  
ATOM    775  N   ILE A 126      10.614  25.637 -28.970  1.00                 N  
ATOM    776  CA  ILE A 126      11.578  26.628 -28.470  1.00                 C  
ATOM    777  C   ILE A 126      12.007  27.561 -29.610  1.00                 C  
ATOM    778  O   ILE A 126      12.500  27.096 -30.640  1.00                 O  
ATOM    779  CB  ILE A 126      12.807  25.950 -27.836  1.00                 C  
ATOM    780  CD1 ILE A 126      13.496  24.200 -26.116  1.00                 C  
ATOM    781  CG1 ILE A 126      12.382  25.064 -26.664  1.00                 C  
ATOM    782  CG2 ILE A 126      13.832  26.992 -27.416  1.00                 C  
ATOM    783  N   LEU A 127      11.885  28.876 -29.412  1.00                 N  
ATOM    784  CA  LEU A 127      12.369  29.881 -30.366  1.00                 C  
ATOM    785  C   LEU A 127      13.865  30.186 -30.176  1.00                 C  
ATOM    786  O   LEU A 127      14.434  30.025 -29.096  1.00                 O  
ATOM    787  CB  LEU A 127      11.562  31.175 -30.237  1.00                 C  
ATOM    788  CG  LEU A 127      10.065  31.073 -30.535  1.00                 C  
ATOM    789  CD1 LEU A 127       9.372  32.400 -30.267  1.00                 C  
ATOM    790  CD2 LEU A 127       9.832  30.635 -31.973  1.00                 C  
ATOM    791  N   ALA A 128      14.475  30.742 -31.223  1.00                 N  
ATOM    792  CA  ALA A 128      15.885  31.161 -31.259  1.00                 C  
ATOM    793  C   ALA A 128      16.243  32.245 -30.220  1.00                 C  
ATOM    794  O   ALA A 128      17.387  32.336 -29.776  1.00                 O  
ATOM    795  CB  ALA A 128      16.250  31.676 -32.643  1.00                 C  
ATOM    796  N   ASP A 129      15.257  33.052 -29.817  1.00                 N  
ATOM    797  CA  ASP A 129      15.378  34.114 -28.812  1.00                 C  
ATOM    798  C   ASP A 129      15.274  33.596 -27.357  1.00                 C  
ATOM    799  O   ASP A 129      15.508  34.350 -26.412  1.00                 O  
ATOM    800  CB  ASP A 129      14.309  35.186 -29.033  1.00                 C  
ATOM    801  CG  ASP A 129      14.539  35.985 -30.300  1.00                 C  
ATOM    802  OD1 ASP A 129      15.698  36.048 -30.761  1.00                 O  
ATOM    803  OD2 ASP A 129      13.560  36.549 -30.833  1.00                 O  
ATOM    804  N   GLY A 130      14.918  32.319 -27.161  1.00                 N  
ATOM    805  CA  GLY A 130      14.725  31.702 -25.842  1.00                 C  
ATOM    806  C   GLY A 130      13.279  31.726 -25.327  1.00                 C  
ATOM    807  O   GLY A 130      13.031  31.327 -24.189  1.00                 O  
ATOM    808  N   GLN A 131      12.319  32.182 -26.140  1.00                 N  
ATOM    809  CA  GLN A 131      10.890  32.060 -25.859  1.00                 C  
ATOM    810  C   GLN A 131      10.473  30.599 -26.030  1.00                 C  
ATOM    811  O   GLN A 131      10.894  29.930 -26.974  1.00                 O  
ATOM    812  CB  GLN A 131      10.083  32.978 -26.779  1.00                 C  
ATOM    813  CD  GLN A 131       9.906  34.950 -25.210  1.00                 C  
ATOM    814  CG  GLN A 131      10.355  34.459 -26.573  1.00                 C  
ATOM    815  OE1 GLN A 131       8.733  34.837 -24.855  1.00                 O  
ATOM    816  NE2 GLN A 131      10.841  35.497 -24.442  1.00                 N  
ATOM    817  N   ILE A 132       9.631  30.112 -25.128  1.00                 N  
ATOM    818  CA  ILE A 132       9.252  28.699 -25.021  1.00                 C  
ATOM    819  C   ILE A 132       7.726  28.581 -25.007  1.00                 C  
ATOM    820  O   ILE A 132       7.045  29.304 -24.281  1.00                 O  
ATOM    821  CB  ILE A 132       9.862  28.044 -23.768  1.00                 C  
ATOM    822  CD1 ILE A 132      12.062  27.696 -22.528  1.00                 C  
ATOM    823  CG1 ILE A 132      11.389  28.127 -23.812  1.00                 C  
ATOM    824  CG2 ILE A 132       9.376  26.610 -23.626  1.00                 C  
ATOM    825  N   THR A 133       7.187  27.665 -25.810  1.00                 N  
ATOM    826  CA  THR A 133       5.756  27.377 -25.923  1.00                 C  
ATOM    827  C   THR A 133       5.195  26.900 -24.570  1.00                 C  
ATOM    828  O   THR A 133       5.682  25.882 -24.079  1.00                 O  
ATOM    829  CB  THR A 133       5.477  26.317 -27.005  1.00                 C  
ATOM    830  OG1 THR A 133       5.961  26.783 -28.271  1.00                 O  
ATOM    831  CG2 THR A 133       3.984  26.055 -27.122  1.00                 C  
ATOM    832  N   PRO A 134       4.225  27.593 -23.935  1.00                 N  
ATOM    833  CA  PRO A 134       3.701  27.245 -22.606  1.00                 C  
ATOM    834  C   PRO A 134       3.240  25.784 -22.442  1.00                 C  
ATOM    835  O   PRO A 134       2.484  25.262 -23.264  1.00                 O  
ATOM    836  CB  PRO A 134       2.508  28.185 -22.421  1.00                 C  
ATOM    837  CD  PRO A 134       3.526  28.878 -24.473  1.00                 C  
ATOM    838  CG  PRO A 134       2.853  29.390 -23.231  1.00                 C  
ATOM    839  N   PHE A 135       3.668  25.146 -21.346  1.00                 N  
ATOM    840  CA  PHE A 135       3.294  23.787 -20.921  1.00                 C  
ATOM    841  C   PHE A 135       3.623  23.545 -19.438  1.00                 C  
ATOM    842  O   PHE A 135       4.242  24.380 -18.778  1.00                 O  
ATOM    843  CB  PHE A 135       4.001  22.742 -21.786  1.00                 C  
ATOM    844  CG  PHE A 135       5.499  22.787 -21.687  1.00                 C  
ATOM    845  CZ  PHE A 135       8.272  22.875 -21.511  1.00                 C  
ATOM    846  CD1 PHE A 135       6.171  22.000 -20.768  1.00                 C  
ATOM    847  CE1 PHE A 135       7.550  22.042 -20.678  1.00                 C  
ATOM    848  CD2 PHE A 135       6.237  23.616 -22.514  1.00                 C  
ATOM    849  CE2 PHE A 135       7.615  23.658 -22.423  1.00                 C  
ATOM    850  N   SER A 136       3.229  22.387 -18.912  1.00                 N  
ATOM    851  CA  SER A 136       3.638  21.888 -17.595  1.00                 C  
ATOM    852  C   SER A 136       3.970  20.400 -17.695  1.00                 C  
ATOM    853  O   SER A 136       3.247  19.652 -18.356  1.00                 O  
ATOM    854  CB  SER A 136       2.536  22.135 -16.563  1.00                 C  
ATOM    855  OG  SER A 136       2.900  21.618 -15.294  1.00                 O  
ATOM    856  N   LEU A 137       5.026  19.969 -17.009  1.00                 N  
ATOM    857  CA  LEU A 137       5.659  18.648 -17.105  1.00                 C  
ATOM    858  C   LEU A 137       5.862  18.087 -15.691  1.00                 C  
ATOM    859  O   LEU A 137       6.512  18.708 -14.859  1.00                 O  
ATOM    860  CB  LEU A 137       6.987  18.744 -17.858  1.00                 C  
ATOM    861  CG  LEU A 137       7.793  17.449 -17.980  1.00                 C  
ATOM    862  CD1 LEU A 137       7.033  16.418 -18.802  1.00                 C  
ATOM    863  CD2 LEU A 137       9.155  17.719 -18.599  1.00                 C  
ATOM    864  N   LEU A 138       5.303  16.913 -15.415  1.00                 N  
ATOM    865  CA  LEU A 138       5.187  16.301 -14.095  1.00                 C  
ATOM    866  C   LEU A 138       5.933  14.959 -14.043  1.00                 C  
ATOM    867  O   LEU A 138       5.943  14.203 -15.018  1.00                 O  
ATOM    868  CB  LEU A 138       3.716  16.101 -13.725  1.00                 C  
ATOM    869  CG  LEU A 138       2.926  17.365 -13.377  1.00                 C  
ATOM    870  CD1 LEU A 138       2.579  18.144 -14.636  1.00                 C  
ATOM    871  CD2 LEU A 138       1.663  17.014 -12.606  1.00                 C  
ATOM    872  N   MET A 139       6.534  14.656 -12.887  1.00                 N  
ATOM    873  CA  MET A 139       7.353  13.463 -12.650  1.00                 C  
ATOM    874  C   MET A 139       6.809  12.653 -11.466  1.00                 C  
ATOM    875  O   MET A 139       6.625  13.182 -10.364  1.00                 O  
ATOM    876  CB  MET A 139       8.810  13.855 -12.397  1.00                 C  
ATOM    877  SD  MET A 139      11.213  14.929 -13.263  1.00                 S  
ATOM    878  CE  MET A 139      11.653  15.769 -14.783  1.00                 C  
ATOM    879  CG  MET A 139       9.471  14.572 -13.563  1.00                 C  
ATOM    880  N   ALA A 140       6.598  11.354 -11.687  1.00                 N  
ATOM    881  CA  ALA A 140       6.048  10.415 -10.712  1.00                 C  
ATOM    882  C   ALA A 140       6.975   9.206 -10.511  1.00                 C  
ATOM    883  O   ALA A 140       7.558   8.687 -11.461  1.00                 O  
ATOM    884  CB  ALA A 140       4.669   9.945 -11.148  1.00                 C  
ATOM    885  N   ASN A 141       7.126   8.772  -9.261  1.00                 N  
ATOM    886  CA  ASN A 141       7.965   7.654  -8.841  1.00                 C  
ATOM    887  C   ASN A 141       7.456   6.333  -9.437  1.00                 C  
ATOM    888  O   ASN A 141       6.381   5.852  -9.077  1.00                 O  
ATOM    889  CB  ASN A 141       8.024   7.573  -7.314  1.00                 C  
ATOM    890  CG  ASN A 141       8.987   6.509  -6.825  1.00                 C  
ATOM    891  OD1 ASN A 141       9.218   5.508  -7.502  1.00                 O  
ATOM    892  ND2 ASN A 141       9.553   6.724  -5.642  1.00                 N  
ATOM    893  N   ALA A 142       8.243   5.730 -10.326  1.00                 N  
ATOM    894  CA  ALA A 142       7.908   4.491 -11.028  1.00                 C  
ATOM    895  C   ALA A 142       7.675   3.276 -10.098  1.00                 C  
ATOM    896  O   ALA A 142       7.057   2.294 -10.515  1.00                 O  
ATOM    897  CB  ALA A 142       9.002   4.132 -12.022  1.00                 C  
ATOM    898  N   GLY A 143       8.139   3.336  -8.841  1.00                 N  
ATOM    899  CA  GLY A 143       7.966   2.283  -7.836  1.00                 C  
ATOM    900  C   GLY A 143       6.662   2.371  -7.027  1.00                 C  
ATOM    901  O   GLY A 143       6.275   1.378  -6.410  1.00                 O  
ATOM    902  N   THR A 144       5.974   3.521  -7.020  1.00                 N  
ATOM    903  CA  THR A 144       4.838   3.802  -6.127  1.00                 C  
ATOM    904  C   THR A 144       3.646   4.474  -6.820  1.00                 C  
ATOM    905  O   THR A 144       2.504   4.291  -6.398  1.00                 O  
ATOM    906  CB  THR A 144       5.257   4.696  -4.945  1.00                 C  
ATOM    907  OG1 THR A 144       5.724   5.958  -5.439  1.00                 O  
ATOM    908  CG2 THR A 144       6.376   4.040  -4.151  1.00                 C  
ATOM    909  N   GLY A 145       3.897   5.245  -7.883  1.00                 N  
ATOM    910  CA  GLY A 145       2.918   6.073  -8.592  1.00                 C  
ATOM    911  C   GLY A 145       2.791   7.500  -8.036  1.00                 C  
ATOM    912  O   GLY A 145       2.032   8.300  -8.584  1.00                 O  
ATOM    913  N   GLU A 146       3.501   7.836  -6.953  1.00                 N  
ATOM    914  CA  GLU A 146       3.399   9.143  -6.286  1.00                 C  
ATOM    915  C   GLU A 146       4.195  10.247  -7.022  1.00                 C  
ATOM    916  O   GLU A 146       5.338  10.004  -7.423  1.00                 O  
ATOM    917  CB  GLU A 146       3.887   9.046  -4.839  1.00                 C  
ATOM    918  CD  GLU A 146       3.520   8.118  -2.519  1.00                 C  
ATOM    919  CG  GLU A 146       3.024   8.165  -3.951  1.00                 C  
ATOM    920  OE1 GLU A 146       4.294   9.017  -2.129  1.00                 O  
ATOM    921  OE2 GLU A 146       3.134   7.183  -1.787  1.00                 O  
ATOM    922  N   PRO A 147       3.652  11.471  -7.187  1.00                 N  
ATOM    923  CA  PRO A 147       4.387  12.595  -7.770  1.00                 C  
ATOM    924  C   PRO A 147       5.478  13.116  -6.818  1.00                 C  
ATOM    925  O   PRO A 147       5.263  13.214  -5.609  1.00                 O  
ATOM    926  CB  PRO A 147       3.311  13.655  -8.014  1.00                 C  
ATOM    927  CD  PRO A 147       2.249  11.840  -6.871  1.00                 C  
ATOM    928  CG  PRO A 147       2.241  13.335  -7.024  1.00                 C  
ATOM    929  N   LEU A 148       6.631  13.511  -7.373  1.00                 N  
ATOM    930  CA  LEU A 148       7.757  14.082  -6.606  1.00                 C  
ATOM    931  C   LEU A 148       8.012  15.544  -6.956  1.00                 C  
ATOM    932  O   LEU A 148       8.405  16.339  -6.102  1.00                 O  
ATOM    933  CB  LEU A 148       9.033  13.271  -6.843  1.00                 C  
ATOM    934  CG  LEU A 148       9.003  11.811  -6.386  1.00                 C  
ATOM    935  CD1 LEU A 148      10.294  11.103  -6.766  1.00                 C  
ATOM    936  CD2 LEU A 148       8.772  11.722  -4.886  1.00                 C  
ATOM    937  N   LEU A 149       7.806  15.877  -8.229  1.00                 N  
ATOM    938  CA  LEU A 149       8.220  17.137  -8.822  1.00                 C  
ATOM    939  C   LEU A 149       7.365  17.480 -10.046  1.00                 C  
ATOM    940  O   LEU A 149       6.934  16.587 -10.779  1.00                 O  
ATOM    941  CB  LEU A 149       9.698  17.085  -9.213  1.00                 C  
ATOM    942  CG  LEU A 149      10.288  18.367  -9.805  1.00                 C  
ATOM    943  CD1 LEU A 149      11.778  18.459  -9.509  1.00                 C  
ATOM    944  CD2 LEU A 149      10.042  18.430 -11.304  1.00                 C  
ATOM    945  N   THR A 150       7.217  18.773 -10.317  1.00                 N  
ATOM    946  CA  THR A 150       6.625  19.301 -11.551  1.00                 C  
ATOM    947  C   THR A 150       7.422  20.525 -12.007  1.00                 C  
ATOM    948  O   THR A 150       8.052  21.214 -11.203  1.00                 O  
ATOM    949  CB  THR A 150       5.142  19.668 -11.354  1.00                 C  
ATOM    950  OG1 THR A 150       4.411  18.507 -10.940  1.00                 O  
ATOM    951  CG2 THR A 150       4.543  20.182 -12.654  1.00                 C  
ATOM    952  N   LEU A 151       7.410  20.784 -13.310  1.00                 N  
ATOM    953  CA  LEU A 151       8.081  21.876 -14.009  1.00                 C  
ATOM    954  C   LEU A 151       7.030  22.652 -14.815  1.00                 C  
ATOM    955  O   LEU A 151       6.115  22.051 -15.380  1.00                 O  
ATOM    956  CB  LEU A 151       9.192  21.333 -14.910  1.00                 C  
ATOM    957  CG  LEU A 151      10.312  20.557 -14.213  1.00                 C  
ATOM    958  CD1 LEU A 151      11.274  19.969 -15.233  1.00                 C  
ATOM    959  CD2 LEU A 151      11.058  21.453 -13.236  1.00                 C  
ATOM    960  N   VAL A 152       7.159  23.977 -14.886  1.00                 N  
ATOM    961  CA  VAL A 152       6.121  24.875 -15.438  1.00                 C  
ATOM    962  C   VAL A 152       6.715  25.929 -16.374  1.00                 C  
ATOM    963  O   VAL A 152       7.730  26.544 -16.055  1.00                 O  
ATOM    964  CB  VAL A 152       5.329  25.577 -14.319  1.00                 C  
ATOM    965  CG1 VAL A 152       4.294  26.521 -14.911  1.00                 C  
ATOM    966  CG2 VAL A 152       4.664  24.551 -13.414  1.00                 C  
ATOM    967  N   CYS A 153       6.063  26.160 -17.517  1.00                 N  
ATOM    968  CA  CYS A 153       6.454  27.111 -18.561  1.00                 C  
ATOM    969  C   CYS A 153       5.311  28.099 -18.861  1.00                 C  
ATOM    970  O   CYS A 153       4.166  27.686 -19.060  1.00                 O  
ATOM    971  CB  CYS A 153       6.859  26.370 -19.837  1.00                 C  
ATOM    972  SG  CYS A 153       7.377  27.446 -21.194  1.00                 S  
ATOM    973  N   SER A 154       5.650  29.389 -18.971  1.00                 N  
ATOM    974  CA  SER A 154       4.687  30.490 -19.171  1.00                 C  
ATOM    975  C   SER A 154       5.068  31.450 -20.314  1.00                 C  
ATOM    976  O   SER A 154       4.415  32.480 -20.487  1.00                 O  
ATOM    977  CB  SER A 154       4.527  31.302 -17.884  1.00                 C  
ATOM    978  OG  SER A 154       5.758  31.885 -17.492  1.00                 O  
ATOM    979  N   GLY A 155       6.107  31.131 -21.102  1.00                 N  
ATOM    980  CA  GLY A 155       6.474  31.882 -22.315  1.00                 C  
ATOM    981  C   GLY A 155       7.974  31.996 -22.619  1.00                 C  
ATOM    982  O   GLY A 155       8.334  32.308 -23.753  1.00                 O  
ATOM    983  N   SER A 156       8.869  31.766 -21.649  1.00                 N  
ATOM    984  CA  SER A 156      10.315  32.005 -21.808  1.00                 C  
ATOM    985  C   SER A 156      11.183  31.193 -20.837  1.00                 C  
ATOM    986  O   SER A 156      10.734  30.774 -19.769  1.00                 O  
ATOM    987  CB  SER A 156      10.636  33.490 -21.628  1.00                 C  
ATOM    988  OG  SER A 156      10.398  33.905 -20.294  1.00                 O  
ATOM    989  N   TRP A 157      12.437  30.967 -21.230  1.00                 N  
ATOM    990  CA  TRP A 157      13.474  30.228 -20.503  1.00                 C  
ATOM    991  C   TRP A 157      13.827  30.778 -19.096  1.00                 C  
ATOM    992  O   TRP A 157      13.919  32.002 -18.939  1.00                 O  
ATOM    993  CB  TRP A 157      14.768  30.178 -21.318  1.00                 C  
ATOM    994  CG  TRP A 157      15.858  29.384 -20.666  1.00                 C  
ATOM    995  CD1 TRP A 157      15.795  28.081 -20.265  1.00                 C  
ATOM    996  NE1 TRP A 157      16.991  27.698 -19.707  1.00                 N  
ATOM    997  CD2 TRP A 157      17.175  29.843 -20.338  1.00                 C  
ATOM    998  CE2 TRP A 157      17.854  28.765 -19.742  1.00                 C  
ATOM    999  CH2 TRP A 157      19.803  30.068 -19.459  1.00                 C  
ATOM   1000  CZ2 TRP A 157      19.172  28.866 -19.297  1.00                 C  
ATOM   1001  CE3 TRP A 157      17.846  31.060 -20.491  1.00                 C  
ATOM   1002  CZ3 TRP A 157      19.152  31.156 -20.049  1.00                 C  
ATOM   1003  N   PRO A 158      14.094  29.916 -18.084  1.00                 N  
ATOM   1004  CA  PRO A 158      13.888  28.459 -18.040  1.00                 C  
ATOM   1005  C   PRO A 158      12.510  28.118 -17.424  1.00                 C  
ATOM   1006  O   PRO A 158      11.770  29.009 -16.997  1.00                 O  
ATOM   1007  CB  PRO A 158      15.038  27.949 -17.169  1.00                 C  
ATOM   1008  CD  PRO A 158      15.054  30.329 -16.917  1.00                 C  
ATOM   1009  CG  PRO A 158      15.267  29.039 -16.176  1.00                 C  
ATOM   1010  N   LEU A 159      12.157  26.828 -17.345  1.00                 N  
ATOM   1011  CA  LEU A 159      10.984  26.375 -16.592  1.00                 C  
ATOM   1012  C   LEU A 159      11.168  26.568 -15.078  1.00                 C  
ATOM   1013  O   LEU A 159      12.282  26.581 -14.549  1.00                 O  
ATOM   1014  CB  LEU A 159      10.690  24.904 -16.893  1.00                 C  
ATOM   1015  CG  LEU A 159       9.846  24.622 -18.137  1.00                 C  
ATOM   1016  CD1 LEU A 159      10.528  25.164 -19.384  1.00                 C  
ATOM   1017  CD2 LEU A 159       9.584  23.131 -18.283  1.00                 C  
ATOM   1018  N   ASP A 160      10.039  26.670 -14.384  1.00                 N  
ATOM   1019  CA  ASP A 160       9.952  26.828 -12.930  1.00                 C  
ATOM   1020  C   ASP A 160       9.684  25.478 -12.248  1.00                 C  
ATOM   1021  O   ASP A 160       8.678  24.826 -12.525  1.00                 O  
ATOM   1022  CB  ASP A 160       8.856  27.832 -12.565  1.00                 C  
ATOM   1023  CG  ASP A 160       8.783  28.097 -11.074  1.00                 C  
ATOM   1024  OD1 ASP A 160       9.440  27.363 -10.307  1.00                 O  
ATOM   1025  OD2 ASP A 160       8.069  29.040 -10.673  1.00                 O  
ATOM   1026  N   GLN A 161      10.595  25.049 -11.373  1.00                 N  
ATOM   1027  CA  GLN A 161      10.524  23.805 -10.616  1.00                 C  
ATOM   1028  C   GLN A 161       9.637  23.959  -9.369  1.00                 C  
ATOM   1029  O   GLN A 161       9.664  24.986  -8.687  1.00                 O  
ATOM   1030  CB  GLN A 161      11.925  23.346 -10.207  1.00                 C  
ATOM   1031  CD  GLN A 161      13.369  21.521  -9.226  1.00                 C  
ATOM   1032  CG  GLN A 161      11.958  21.991  -9.518  1.00                 C  
ATOM   1033  OE1 GLN A 161      14.304  21.836  -9.962  1.00                 O  
ATOM   1034  NE2 GLN A 161      13.527  20.762  -8.147  1.00                 N  
ATOM   1035  N   THR A 162       8.891  22.905  -9.040  1.00                 N  
ATOM   1036  CA  THR A 162       8.055  22.806  -7.833  1.00                 C  
ATOM   1037  C   THR A 162       8.081  21.392  -7.254  1.00                 C  
ATOM   1038  O   THR A 162       8.141  20.412  -8.002  1.00                 O  
ATOM   1039  CB  THR A 162       6.597  23.210  -8.121  1.00                 C  
ATOM   1040  OG1 THR A 162       5.848  23.212  -6.900  1.00                 O  
ATOM   1041  CG2 THR A 162       5.953  22.227  -9.086  1.00                 C  
ATOM   1042  N   LEU A 163       8.028  21.271  -5.925  1.00                 N  
ATOM   1043  CA  LEU A 163       7.830  19.983  -5.253  1.00                 C  
ATOM   1044  C   LEU A 163       6.388  19.513  -5.490  1.00                 C  
ATOM   1045  O   LEU A 163       5.441  20.296  -5.398  1.00                 O  
ATOM   1046  CB  LEU A 163       8.134  20.106  -3.759  1.00                 C  
ATOM   1047  CG  LEU A 163       9.582  20.433  -3.386  1.00                 C  
ATOM   1048  CD1 LEU A 163       9.715  20.651  -1.887  1.00                 C  
ATOM   1049  CD2 LEU A 163      10.518  19.325  -3.844  1.00                 C  
ATOM   1050  N   ALA A 164       6.237  18.222  -5.785  1.00                 N  
ATOM   1051  CA  ALA A 164       5.010  17.584  -6.259  1.00                 C  
ATOM   1052  C   ALA A 164       4.236  18.436  -7.282  1.00                 C  
ATOM   1053  O   ALA A 164       4.597  18.408  -8.454  1.00                 O  
ATOM   1054  CB  ALA A 164       4.093  17.264  -5.089  1.00                 C  
ATOM   1055  N   ARG A 165       3.201  19.182  -6.871  1.00                 N  
ATOM   1056  CA  ARG A 165       2.390  20.075  -7.729  1.00                 C  
ATOM   1057  C   ARG A 165       2.130  21.441  -7.067  1.00                 C  
ATOM   1058  O   ARG A 165       1.171  22.129  -7.410  1.00                 O  
ATOM   1059  CB  ARG A 165       1.055  19.415  -8.078  1.00                 C  
ATOM   1060  CD  ARG A 165      -1.023  18.250  -7.286  1.00                 C  
ATOM   1061  NE  ARG A 165      -1.961  19.118  -7.993  1.00                 N  
ATOM   1062  CG  ARG A 165       0.236  18.992  -6.869  1.00                 C  
ATOM   1063  CZ  ARG A 165      -2.874  19.876  -7.394  1.00                 C  
ATOM   1064  NH1 ARG A 165      -3.685  20.635  -8.118  1.00                 N  
ATOM   1065  NH2 ARG A 165      -2.973  19.874  -6.072  1.00                 N  
ATOM   1066  N   ASP A 166       2.967  21.841  -6.107  1.00                 N  
ATOM   1067  CA  ASP A 166       2.753  22.997  -5.219  1.00                 C  
ATOM   1068  C   ASP A 166       2.518  24.364  -5.907  1.00                 C  
ATOM   1069  O   ASP A 166       1.886  25.238  -5.311  1.00                 O  
ATOM   1070  CB  ASP A 166       3.940  23.170  -4.269  1.00                 C  
ATOM   1071  CG  ASP A 166       3.998  22.091  -3.206  1.00                 C  
ATOM   1072  OD1 ASP A 166       2.987  21.379  -3.027  1.00                 O  
ATOM   1073  OD2 ASP A 166       5.053  21.957  -2.552  1.00                 O  
ATOM   1074  N   THR A 167       2.936  24.536  -7.169  1.00                 N  
ATOM   1075  CA  THR A 167       2.655  25.737  -7.992  1.00                 C  
ATOM   1076  C   THR A 167       1.888  25.442  -9.296  1.00                 C  
ATOM   1077  O   THR A 167       1.782  26.312 -10.163  1.00                 O  
ATOM   1078  CB  THR A 167       3.951  26.479  -8.369  1.00                 C  
ATOM   1079  OG1 THR A 167       4.808  25.602  -9.110  1.00                 O  
ATOM   1080  CG2 THR A 167       4.686  26.936  -7.118  1.00                 C  
ATOM   1081  N   ARG A 168       1.340  24.225  -9.453  1.00                 N  
ATOM   1082  CA  ARG A 168       0.743  23.717 -10.705  1.00                 C  
ATOM   1083  C   ARG A 168      -0.626  23.041 -10.451  1.00                 C  
ATOM   1084  O   ARG A 168      -0.710  21.811 -10.480  1.00                 O  
ATOM   1085  CB  ARG A 168       1.690  22.729 -11.388  1.00                 C  
ATOM   1086  CD  ARG A 168       1.270  23.275 -13.801  1.00                 C  
ATOM   1087  NE  ARG A 168       0.834  22.774 -15.103  1.00                 N  
ATOM   1088  CG  ARG A 168       1.186  22.206 -12.723  1.00                 C  
ATOM   1089  CZ  ARG A 168       0.789  23.509 -16.209  1.00                 C  
ATOM   1090  NH1 ARG A 168       0.379  22.968 -17.348  1.00                 N  
ATOM   1091  NH2 ARG A 168       1.155  24.783 -16.174  1.00                 N  
ATOM   1092  N   PRO A 169      -1.695  23.824 -10.180  1.00                 N  
ATOM   1093  CA  PRO A 169      -3.073  23.334 -10.014  1.00                 C  
ATOM   1094  C   PRO A 169      -3.543  22.355 -11.105  1.00                 C  
ATOM   1095  O   PRO A 169      -3.296  22.629 -12.300  1.00                 O  
ATOM   1096  OXT PRO A 169      -4.155  21.321 -10.757  1.00                 O  
ATOM   1097  CB  PRO A 169      -3.925  24.605 -10.051  1.00                 C  
ATOM   1098  CD  PRO A 169      -1.651  25.338 -10.202  1.00                 C  
ATOM   1099  CG  PRO A 169      -2.994  25.691  -9.626  1.00                 C  
TER
