# Supplementary material for: Large-scale discovery of protein interactions at residue resolution using co-evolution calculated from genomic sequences
Source: Nat Commun. 2021 Mar 2;12:1396. doi: 10.1038/s41467-021-21636-z (PMC7925567; doi:10.1038/s41467-021-21636-z)
Supplement: Supplementary file 13 — Supplementary Data 11 [file 41467_2021_21636_MOESM13_ESM.zip › supplementary_prediction/membrane153326_LNT_GSPH/membrane153326_LNT_ECOLI_GSPH_ECOLI_inter_ecs.csv]

X	Unnamed..0.1	A_i	A_j	cn	dist	dist_intra	dist_multimer	fn	i	j	segmentwise_precision	probability	segment_i	segment_j	precision	evcomplex_raw	X_e_i	X_e_j	intra_enrich_max	intra_enrich_min	Z_score	inter_relative_rank_longrange	asa_i	asa_j	asa_max	asa_min	conservation_i	conservation_j	conservation_max	conservation_min	f_hydrophilicity	enrichment_5	enrichment_10	evcomplex_normed	residue_prediction_strucaware	residue_prediction_strucfree	A_i_state	A_j_state
0	349	V	L	0.080263	NA	NA	NA	0	188	16	NA	1.93554065785666	A_1	B_1	0.796610169491525	1.93554065785666	0	0.767917605735559	0.767917605735559	0	8.33681402247072	0.28391167192429	0.396366177498253	0.618939393939394	0.618939393939394	0.396366177498253	0.132	0.552	0.552	0.132	3.1887	1.68612733761706	1.68612733761706	1.18479082276515	0.752761249557633	0.76381445462092	found	missing
17	2745	R	R	0.03988	NA	NA	NA	0	190	5	NA	0.961705411401563	A_1	B_1	0.344827586206897	0.961705411401563	0	0	0	0	4.42199209461419	2.85331230283912	0.86101173459664	NA	0.86101173459664	0.86101173459664	0.342	0.323	0.342	0.323	-5.2973	0.894351455767011	0.894351455767011	0.588682930015999	0.41111147334603	0.285753742792015	found	missing
2	1246	G	T	0.052631	NA	NA	NA	0	292	8	NA	1.26919552425967	A_1	B_1	0.523880597014925	1.26919552425967	0.694924517591299	0	0.694924517591299	0	5.65810368617744	1.08990536277603	0.420412367446406	0.55521472392638	0.55521472392638	0.420412367446406	0.373	0.815	0.815	0.373	-2.8748	1.1443560188126	1.1443560188126	0.776904997233502	0.387161371239336	0.356367894273792	found	missing
1	1163	I	S	0.053829	NA	NA	NA	0	270	108	NA	1.29808527057008	A_1	B_1	0.543513957307061	1.29808527057008	0	0	0	0	5.77424059204308	0.987381703470032	0.0362755121269053	0.612878933797643	0.612878933797643	0.0362755121269053	0.504	0.13	0.504	0.13	2.5581	1.16784480138092	1.16784480138092	0.794589103305698	0.323568219269534	0.478326606399907	found	found
10	2505	L	A	0.041256	NA	NA	NA	0	96	85	NA	0.994887624192148	A_1	B_1	0.358839050131926	0.994887624192148	0	0	0	0	4.55538473440645	2.55993690851735	0.497664069856006	0.586821054492421	0.586821054492421	0.497664069856006	0.511	0.175	0.511	0.175	1.4449	0.921330224393058	0.921330224393058	0.608994557691577	0.287076643928709	0.276727147537445	found	found
15	2618	Y	L	0.040594	NA	NA	NA	0	210	16	NA	0.978923507282724	A_1	B_1	0.350534927627439	0.978923507282724	0	0.767917605735559	0.767917605735559	0	4.49120891497151	2.69085173501577	0.639167778804366	0.618939393939394	0.639167778804366	0.618939393939394	0.165	0.552	0.552	0.165	4.2107	0.908350613324422	1.82109311921587	0.599222539144169	0.285830309169887	0.230384533497719	found	missing
4	1430	M	L	0.049982	NA	NA	NA	0	42	18	NA	1.20531494164175	A_1	B_1	0.49492385786802	1.20531494164175	2.16109252573232	1.79694000628635	2.16109252573232	1.79694000628635	5.40130346611226	1.29337539432177	0.328929185945956	0.474358974358974	0.474358974358974	0.328929185945956	0.361	0.665	0.665	0.361	6.1158	1.09241796787481	1.98086781800487	0.737802161686552	0.278263826160624	0.286378496536012	found	missing
3	1347	A	I	0.050923	NA	NA	NA	0	186	109	NA	1.22800713803415	A_1	B_1	0.510840108401084	1.22800713803415	0.69392738528129	1.37929258107106	1.37929258107106	0.69392738528129	5.49252619434229	1.20662460567823	0.112284193674008	0.202226600941499	0.202226600941499	0.112284193674008	0.362	0.283	0.362	0.283	5.0325	1.11086783798899	2.02315939062579	0.751692598926899	0.27531533928422	0.397967345579966	found	found
11	2537	R	S	0.041014	NA	NA	NA	0	309	24	NA	0.989051798977525	A_1	B_1	0.35630689206762	0.989051798977525	0	1.94188930670688	1.94188930670688	0	4.53192469165228	2.59621451104101	0.590634920266517	0.618801652892562	0.618801652892562	0.590634920266517	0.179	0.375	0.375	0.179	-1.7258	0.916585411887605	0.916585411887605	0.605422309219564	0.25960239531258	0.223695365734873	found	missing
16	2623	N	A	0.04058	NA	NA	NA	0	276	20	NA	0.978585897559564	A_1	B_1	0.349874371859296	0.978585897559564	0	0.778047065413279	0.778047065413279	0	4.48985172241548	2.69716088328076	0.64704679356453	0.528350515463917	0.64704679356453	0.528350515463917	0.152	0.575	0.575	0.152	-0.9561	0.908076120038982	0.908076120038982	0.599015880141656	0.254456040045651	0.225989634975951	found	missing
14	2581	W	E	0.040795	NA	NA	NA	0	192	106	NA	0.983770618308093	A_1	B_1	0.352527191298784	0.983770618308093	0	0	0	0	4.51069432238302	2.64826498422713	0.570390329410948	0.325009415865953	0.570390329410948	0.325009415865953	0.16	0.18	0.18	0.16	-1.5674	0.912291552636802	2.02315939062579	0.602189571965965	0.253916132338463	0.333984703206714	found	found
13	2573	P	A	0.040818	NA	NA	NA	0	218	23	NA	0.984325262853284	A_1	B_1	0.353431686978833	0.984325262853284	0	1.56384480126383	1.56384480126383	0	4.51292399586792	2.6403785488959	0.545192181555818	0.725206611570248	0.725206611570248	0.545192181555818	0.19	0.434	0.434	0.19	1.088	0.912742505891453	1.82109311921587	0.60252908318438	0.249905473623992	0.224630464630143	found	missing
5	2087	V	A	0.044151	NA	NA	NA	0	493	140	NA	1.0647004919456	A_1	B_1	0.407559572719803	1.0647004919456	1.10831256257566	0.782268762801541	1.10831256257566	0.782268762801541	4.8360327665275	2.02839116719243	0.425741955638863	0.126455853728581	0.425741955638863	0.126455853728581	0.351	0.124	0.351	0.124	2.378	0.978091514489284	0.978091514489284	0.651728687139829	0.200126813099739	0.307296930589811	found	found
7	2419	P	R	0.041782	NA	NA	NA	0	194	39	NA	1.00757210379087	A_1	B_1	0.366302864938608	1.00757210379087	0	1.61764203485544	1.61764203485544	0	4.60637639758284	2.46056782334385	0.074037074037074	0.4369350303707	0.4369350303707	0.074037074037074	0.188	0.207	0.207	0.188	-2.9209	0.931643329260282	0.931643329260282	0.616759031643141	0.155907991450235	0.275947769282455	found	found
12	2567	G	S	0.040831	NA	NA	NA	0	240	84	NA	0.984638757596219	A_1	B_1	0.3538856775851	0.984638757596219	0	5.11438379668644	5.11438379668644	0	4.51418424609852	2.63406940063092	0.475194082063259	0.538279383201715	0.538279383201715	0.475194082063259	0.271	0.121	0.271	0.121	-2.9788	0.912997392513646	0.912997392513646	0.60272098082957	0.149076921296885	0.141488719448537	found	found
6	2181	V	M	0.043457	NA	NA	NA	0	227	13	NA	1.04796469566895	A_1	B_1	0.397505845674201	1.04796469566895	1.54290884476907	0.770662362551457	1.54290884476907	0.770662362551457	4.76875479267879	2.14668769716088	0.0126910126910127	1.15412621359223	1.15412621359223	0.0126910126910127	0.557	0.611	0.611	0.557	7.0203	0.964484490196786	0.964484490196786	0.641484305158107	0.140649235066559	0.232605376915112	found	missing
8	2428	A	W	0.041724	NA	NA	NA	0	433	103	NA	1.00617343493778	A_1	B_1	0.366417403127124	1.00617343493778	1.31511524692214	2.18730977685983	2.18730977685983	1.31511524692214	4.60075374270788	2.47318611987382	0	0.0972949389179756	0.0972949389179756	0	0.805	0.297	0.805	0.297	2.8416	0.930506142792033	0.930506142792033	0.615902872918444	0.102405578554841	0.162687305407182	found	found
9	2435	T	V	0.041693	NA	NA	NA	0	466	124	NA	1.00542587055079	A_1	B_1	0.365423728813559	1.00542587055079	0	3.60539492092892	3.60539492092892	0	4.59774853061954	2.48264984227129	0.404078193783486	0.0285396976496453	0.404078193783486	0.0285396976496453	0.378	0.452	0.452	0.378	1.7073	0.929898336231418	0.929898336231418	0.615445270841451	0.0984269553724542	0.167911372815781	found	found
19	2805	T	A	0.039579	NA	NA	NA	0	48	17	NA	0.954446802353622	A_1	B_1	0.339710144927536	0.954446802353622	2.66686871436334	3.52258168671211	3.52258168671211	2.66686871436334	4.39281245465964	2.93217665615142	0.00252679364875427	0.378099173553719	0.378099173553719	0.00252679364875427	0.396	0.451	0.451	0.396	5.5044	0.888449850130063	1.98086781800487	0.584239761461967	0.082332029806748	0.14746622235906	found	missing
18	2803	I	D	0.039586	NA	NA	NA	0	264	34	NA	0.954615607215202	A_1	B_1	0.339907192575406	0.954615607215202	2.42488515672012	3.64294580822452	3.64294580822452	2.42488515672012	4.39349105093765	2.92902208201893	0.00056980056980057	0.420141598647553	0.420141598647553	0.00056980056980057	0.637	0.118	0.637	0.118	3.789	0.888587096772782	0.888587096772782	0.584343090963223	0.0747840960996458	0.124508130530447	found	found
