# Supplementary material for: Large-scale discovery of protein interactions at residue resolution using co-evolution calculated from genomic sequences
Source: Nat Commun. 2021 Mar 2;12:1396. doi: 10.1038/s41467-021-21636-z (PMC7925567; doi:10.1038/s41467-021-21636-z)
Supplement: Supplementary file 13 — Supplementary Data 11 [file 41467_2021_21636_MOESM13_ESM.zip › supplementary_prediction/membrane153326_LNT_GSPH/haddock_rmsd.disp]

1 2 2.74596
1 3 3.15996
1 4 3.50649
1 5 7.61505
1 6 4.12813
1 7 3.61966
1 8 3.54789
1 9 3.30678
1 10 1.83628
1 11 3.70317
1 12 3.48736
1 13 3.5477
1 14 6.90429
1 15 4.004
1 16 3.6485
1 17 2.85643
1 18 3.49775
1 19 2.9846
1 20 3.05328
1 21 4.83211
1 22 7.02779
1 23 3.69866
1 24 3.15352
1 25 2.66273
1 26 4.08256
1 27 3.43506
1 28 4.68046
1 29 3.57933
1 30 3.44594
1 31 3.90638
1 32 3.57949
1 33 5.15311
1 34 2.32662
1 35 3.51544
1 36 3.32052
1 37 3.44074
1 38 4.33836
1 39 4.20335
1 40 4.06001
1 41 4.15747
1 42 3.79516
1 43 3.09907
1 44 3.3816
1 45 4.88925
1 46 4.46374
1 47 2.5591
1 48 4.54788
1 49 4.02706
1 50 3.9192
1 51 3.62379
1 52 3.2026
1 53 3.35318
1 54 4.04172
1 55 3.75335
1 56 2.8759
1 57 3.47513
1 58 4.62881
1 59 4.38943
1 60 4.12599
1 61 3.5867
1 62 4.66312
1 63 4.03321
1 64 4.48172
1 65 4.92428
1 66 4.11945
1 67 4.34707
1 68 3.46592
1 69 4.06487
1 70 3.42555
1 71 4.22181
1 72 4.17231
1 73 3.67876
1 74 3.48855
1 75 3.31539
1 76 4.30499
1 77 3.93026
1 78 4.70371
1 79 9.35002
1 80 4.26469
1 81 11.7804
1 82 4.36055
1 83 3.66674
1 84 3.53857
1 85 4.01847
1 86 4.24137
1 87 5.16914
1 88 3.89359
1 89 9.35945
1 90 3.71987
1 91 4.36698
1 92 4.30524
1 93 3.78288
1 94 3.63752
1 95 3.76975
1 96 3.91852
1 97 4.75048
1 98 4.92177
1 99 5.33913
1 100 4.22936
2 3 1.29701
2 4 1.85316
2 5 5.70507
2 6 2.19943
2 7 2.03826
2 8 2.01976
2 9 1.97471
2 10 2.42415
2 11 1.61741
2 12 1.59995
2 13 1.56737
2 14 5.05378
2 15 2.14365
2 16 2.02003
2 17 1.64548
2 18 2.11063
2 19 1.13404
2 20 1.8651
2 21 2.72198
2 22 5.02744
2 23 2.05678
2 24 1.51115
2 25 1.54101
2 26 2.24626
2 27 2.1483
2 28 2.89442
2 29 2.32804
2 30 1.19374
2 31 2.1565
2 32 2.38725
2 33 2.98453
2 34 1.40795
2 35 2.04681
2 36 1.42262
2 37 1.89279
2 38 2.57583
2 39 1.91499
2 40 2.35355
2 41 2.13812
2 42 2.30826
2 43 1.28111
2 44 1.86919
2 45 2.78815
2 46 2.71587
2 47 1.21141
2 48 2.79232
2 49 1.94855
2 50 2.05855
2 51 2.40258
2 52 2.07615
2 53 1.78399
2 54 2.65902
2 55 2.0085
2 56 1.37456
2 57 2.17256
2 58 2.76786
2 59 3.00987
2 60 2.33804
2 61 1.98729
2 62 2.866
2 63 1.92393
2 64 2.6245
2 65 2.95204
2 66 2.62627
2 67 2.46315
2 68 2.08133
2 69 2.42667
2 70 1.86096
2 71 2.66135
2 72 3.23403
2 73 1.42384
2 74 1.82081
2 75 2.07136
2 76 2.61296
2 77 2.04852
2 78 3.37462
2 79 7.25685
2 80 2.53693
2 81 9.89144
2 82 2.5498
2 83 3.2217
2 84 2.04724
2 85 2.08641
2 86 2.64455
2 87 3.51087
2 88 1.76421
2 89 7.40603
2 90 2.32256
2 91 3.22373
2 92 2.21606
2 93 2.33571
2 94 2.11016
2 95 2.26802
2 96 2.78555
2 97 3.60366
2 98 3.36476
2 99 3.67744
2 100 3.19389
3 4 2.22536
3 5 4.9955
3 6 2.30121
3 7 2.01289
3 8 2.17925
3 9 2.42886
3 10 2.13519
3 11 1.29052
3 12 1.3
3 13 1.5925
3 14 4.49426
3 15 1.57908
3 16 1.98439
3 17 2.23819
3 18 2.39317
3 19 1.03649
3 20 2.10864
3 21 2.21758
3 22 4.45299
3 23 2.10897
3 24 1.68323
3 25 1.73029
3 26 2.40164
3 27 2.04238
3 28 2.26034
3 29 2.48154
3 30 1.03274
3 31 1.83084
3 32 2.55563
3 33 2.18429
3 34 1.3947
3 35 1.75021
3 36 1.14788
3 37 1.68306
3 38 1.9972
3 39 1.58676
3 40 2.09919
3 41 1.53265
3 42 2.49995
3 43 0.840059
3 44 1.31902
3 45 2.17086
3 46 2.4915
3 47 1.62445
3 48 2.26437
3 49 1.1994
3 50 1.9232
3 51 1.97482
3 52 1.78413
3 53 1.60733
3 54 2.36668
3 55 1.86773
3 56 1.28251
3 57 1.72606
3 58 2.50729
3 59 2.61846
3 60 1.55456
3 61 1.88303
3 62 2.50885
3 63 1.34815
3 64 1.68447
3 65 2.43543
3 66 2.16096
3 67 1.5879
3 68 2.11183
3 69 2.05103
3 70 1.69863
3 71 2.51035
3 72 3.11066
3 73 1.22682
3 74 1.45917
3 75 2.28804
3 76 2.30115
3 77 1.75541
3 78 3.07625
3 79 6.7803
3 80 2.11743
3 81 9.4757
3 82 2.14293
3 83 3.43032
3 84 2.07179
3 85 1.6403
3 86 2.33277
3 87 2.66265
3 88 1.2799
3 89 6.99256
3 90 2.15347
3 91 3.10869
3 92 1.57996
3 93 2.14383
3 94 2.08288
3 95 1.99314
3 96 2.40118
3 97 3.28446
3 98 2.96319
3 99 2.7375
3 100 3.09713
4 5 5.08568
4 6 1.01774
4 7 0.886173
4 8 0.696506
4 9 0.79775
4 10 3.16508
4 11 1.42276
4 12 1.3935
4 13 0.976063
4 14 4.33582
4 15 1.70587
4 16 1.12267
4 17 0.9441
4 18 0.786336
4 19 1.53551
4 20 1.17248
4 21 2.14288
4 22 4.31634
4 23 0.741039
4 24 0.823857
4 25 1.26359
4 26 0.917576
4 27 1.21132
4 28 2.35716
4 29 1.11959
4 30 1.50213
4 31 1.61098
4 32 0.973728
4 33 2.87907
4 34 2.16971
4 35 1.45931
4 36 1.36003
4 37 1.46693
4 38 1.87975
4 39 1.63071
4 40 1.37667
4 41 1.96531
4 42 0.777035
4 43 1.8338
4 44 1.65013
4 45 2.37984
4 46 1.52526
4 47 1.40278
4 48 2.2061
4 49 2.05059
4 50 1.21127
4 51 1.89687
4 52 1.81794
4 53 1.43167
4 54 1.68467
4 55 1.1203
4 56 1.50875
4 57 1.71955
4 58 1.64532
4 59 2.05776
4 60 2.12492
4 61 1.04166
4 62 2.00656
4 63 1.896
4 64 2.65233
4 65 2.18913
4 66 1.81498
4 67 2.30442
4 68 0.869014
4 69 1.58328
4 70 1.00239
4 71 1.5278
4 72 2.12731
4 73 1.43233
4 74 1.48546
4 75 0.962129
4 76 1.55
4 77 1.27986
4 78 2.13863
4 79 6.32572
4 80 1.70563
4 81 8.78457
4 82 1.78703
4 83 2.48664
4 84 0.846236
4 85 1.5632
4 86 1.53729
4 87 3.17788
4 88 1.6657
4 89 6.30296
4 90 1.37398
4 91 2.00448
4 92 2.1976
4 93 1.20809
4 94 0.918894
4 95 1.32905
4 96 3.06231
4 97 2.47457
4 98 2.37758
4 99 3.32328
4 100 2.41169
5 6 4.60264
5 7 4.73123
5 8 4.81361
5 9 5.50123
5 10 6.23651
5 11 4.39218
5 12 4.53477
5 13 4.75222
5 14 1.27836
5 15 3.88573
5 16 4.69305
5 17 5.74243
5 18 5.07918
5 19 5.04168
5 20 5.29533
5 21 3.2273
5 22 1.24481
5 23 4.6456
5 24 5.04325
5 25 5.43986
5 26 4.58604
5 27 4.65269
5 28 3.31636
5 29 5.12818
5 30 4.77798
5 31 4.41613
5 32 5.24099
5 33 3.16766
5 34 5.74731
5 35 4.79492
5 36 4.73297
5 37 4.52574
5 38 3.70774
5 39 4.24306
5 40 4.16084
5 41 4.07019
5 42 4.89878
5 43 4.83607
5 44 4.56178
5 45 3.45462
5 46 3.96057
5 47 5.59461
5 48 3.5854
5 49 4.09128
5 50 4.41536
5 51 4.32451
5 52 5.0033
5 53 4.83561
5 54 3.99229
5 55 4.51238
5 56 5.09067
5 57 4.70729
5 58 3.84552
5 59 4.02064
5 60 3.78604
5 61 4.59934
5 62 3.5565
5 63 4.34914
5 64 3.76548
5 65 3.19274
5 66 3.79533
5 67 3.64698
5 68 4.86528
5 69 4.05662
5 70 4.69054
5 71 4.51654
5 72 5.18584
5 73 4.58356
5 74 4.37298
5 75 5.22811
5 76 4.16306
5 77 4.12129
5 78 3.73467
5 79 3.13647
5 80 3.87294
5 81 6.00206
5 82 3.92631
5 83 6.30257
5 84 4.74021
5 85 3.9756
5 86 3.94062
5 87 2.70822
5 88 4.2061
5 89 3.66864
5 90 4.62414
5 91 4.66336
5 92 4.15126
5 93 4.45658
5 94 4.72459
5 95 4.45225
5 96 4.8362
5 97 4.55657
5 98 3.25912
5 99 2.74367
5 100 5.17681
6 7 0.990366
6 8 1.05192
6 9 1.28148
6 10 3.56901
6 11 1.38129
6 12 1.29243
6 13 1.13827
6 14 3.96589
6 15 1.49096
6 16 0.915221
6 17 1.66495
6 18 1.13676
6 19 1.91314
6 20 1.59855
6 21 1.71308
6 22 3.81509
6 23 0.893405
6 24 1.28029
6 25 1.67457
6 26 0.562475
6 27 1.44134
6 28 1.8788
6 29 1.10537
6 30 1.65845
6 31 1.22591
6 32 1.16843
6 33 2.41981
6 34 2.38215
6 35 1.3045
6 36 1.3945
6 37 1.57161
6 38 1.46839
6 39 1.33417
6 40 0.968798
6 41 1.8758
6 42 0.961108
6 43 2.0801
6 44 1.82062
6 45 2.14259
6 46 1.00207
6 47 1.83789
6 48 1.71567
6 49 1.7603
6 50 0.829447
6 51 2.14125
6 52 1.72464
6 53 1.31007
6 54 1.64619
6 55 0.803622
6 56 1.67839
6 57 1.60805
6 58 1.05611
6 59 1.71173
6 60 2.06701
6 61 1.03247
6 62 1.53199
6 63 1.75728
6 64 2.45366
6 65 1.77377
6 66 1.63148
6 67 2.07816
6 68 1.16085
6 69 1.27213
6 70 1.13557
6 71 1.0692
6 72 1.84293
6 73 1.38382
6 74 1.55044
6 75 1.28881
6 76 0.988928
6 77 1.18286
6 78 1.88872
6 79 5.60005
6 80 1.31483
6 81 8.03712
6 82 1.23608
6 83 2.44241
6 84 1.0162
6 85 1.4571
6 86 1.33826
6 87 2.82644
6 88 1.5906
6 89 5.59066
6 90 1.24292
6 91 1.68302
6 92 2.02124
6 93 1.38321
6 94 0.911363
6 95 1.20478
6 96 2.90458
6 97 2.02972
6 98 2.08018
6 99 2.9517
6 100 2.07125
7 8 0.757199
7 9 1.08292
7 10 2.95526
7 11 1.20222
7 12 1.04512
7 13 0.912778
7 14 4.04234
7 15 1.29579
7 16 0.796488
7 17 1.37562
7 18 0.945781
7 19 1.53388
7 20 1.19699
7 21 1.82143
7 22 3.99616
7 23 0.567021
7 24 0.835108
7 25 1.19306
7 26 0.967566
7 27 0.844798
7 28 1.87788
7 29 0.987258
7 30 1.42356
7 31 1.20748
7 32 0.898879
7 33 2.50468
7 34 2.04613
7 35 0.945485
7 36 1.0803
7 37 1.11919
7 38 1.32258
7 39 1.46924
7 40 0.959893
7 41 1.67085
7 42 0.779899
7 43 1.68587
7 44 1.23638
7 45 2.0617
7 46 1.15508
7 47 1.49636
7 48 1.75053
7 49 1.64034
7 50 0.788415
7 51 1.52136
7 52 1.40749
7 53 1.04853
7 54 1.30493
7 55 0.706974
7 56 1.30643
7 57 1.13662
7 58 1.28468
7 59 1.53558
7 60 1.72107
7 61 0.63634
7 62 1.57577
7 63 1.64317
7 64 2.21327
7 65 1.78905
7 66 1.30345
7 67 1.8749
7 68 0.636158
7 69 1.03405
7 70 0.59945
7 71 1.16836
7 72 1.74429
7 73 1.29099
7 74 1.07557
7 75 0.999733
7 76 1.066
7 77 0.971573
7 78 1.75922
7 79 6.01703
7 80 1.20091
7 81 8.49801
7 82 1.27823
7 83 2.37621
7 84 0.605408
7 85 1.18753
7 86 1.07134
7 87 2.66338
7 88 1.40098
7 89 6.01039
7 90 0.919754
7 91 1.67741
7 92 1.83488
7 93 0.846433
7 94 0.517034
7 95 0.741431
7 96 2.75744
7 97 1.98798
7 98 2.00042
7 99 2.77013
7 100 2.08718
8 9 0.863773
8 10 3.02263
8 11 1.35961
8 12 1.18809
8 13 1.04516
8 14 4.02278
8 15 1.43689
8 16 0.807831
8 17 1.15202
8 18 0.605075
8 19 1.61087
8 20 0.980627
8 21 1.96628
8 22 4.02006
8 23 0.55845
8 24 0.794368
8 25 1.13165
8 26 0.815528
8 27 0.84966
8 28 1.96813
8 29 0.877951
8 30 1.58362
8 31 1.28942
8 32 0.891265
8 33 2.73654
8 34 2.07233
8 35 1.3233
8 36 1.28032
8 37 1.09731
8 38 1.57995
8 39 1.6432
8 40 1.03592
8 41 1.90868
8 42 0.583383
8 43 1.76966
8 44 1.52658
8 45 2.33473
8 46 1.22238
8 47 1.41645
8 48 1.81217
8 49 1.87683
8 50 0.959805
8 51 1.58186
8 52 1.54921
8 53 1.20432
8 54 1.21221
8 55 0.887183
8 56 1.34251
8 57 1.45636
8 58 1.37134
8 59 1.58079
8 60 1.92829
8 61 0.75489
8 62 1.61892
8 63 1.90299
8 64 2.50559
8 65 1.88952
8 66 1.38044
8 67 2.10746
8 68 0.617353
8 69 1.21135
8 70 0.741281
8 71 1.19247
8 72 1.8898
8 73 1.48231
8 74 1.17597
8 75 0.757698
8 76 1.30276
8 77 1.0669
8 78 1.69371
8 79 6.10709
8 80 1.36968
8 81 8.56582
8 82 1.46016
8 83 2.38228
8 84 0.555601
8 85 1.30856
8 86 1.14389
8 87 2.82197
8 88 1.6152
8 89 6.08457
8 90 0.941701
8 91 1.6342
8 92 2.1324
8 93 0.886607
8 94 0.679265
8 95 1.04327
8 96 2.70851
8 97 2.12938
8 98 1.9345
8 99 3.02291
8 100 2.07898
9 10 3.13071
9 11 1.82098
9 12 1.56674
9 13 1.38788
9 14 4.72921
9 15 2.0437
9 16 1.07774
9 17 0.773166
9 18 0.65414
9 19 1.88585
9 20 0.929181
9 21 2.59548
9 22 4.66029
9 23 1.03774
9 24 1.0151
9 25 1.11538
9 26 1.1711
9 27 1.28907
9 28 2.58089
9 29 0.863654
9 30 1.86005
9 31 1.62162
9 32 0.809526
9 33 3.29371
9 34 2.05887
9 35 1.54309
9 36 1.5891
9 37 1.52462
9 38 2.16305
9 39 2.03526
9 40 1.57127
9 41 2.41238
9 42 0.760996
9 43 2.12888
9 44 1.90631
9 45 2.88743
9 46 1.75478
9 47 1.26657
9 48 2.36009
9 49 2.3242
9 50 1.33745
9 51 2.12401
9 52 1.71211
9 53 1.37849
9 54 1.88317
9 55 1.28157
9 56 1.51855
9 57 1.71375
9 58 1.89591
9 59 2.05967
9 60 2.53506
9 61 1.18383
9 62 2.16347
9 63 2.30102
9 64 3.01346
9 65 2.51927
9 66 2.04141
9 67 2.65899
9 68 0.923052
9 69 1.72008
9 70 1.18852
9 71 1.47445
9 72 1.85756
9 73 1.81921
9 74 1.6788
9 75 0.694228
9 76 1.74461
9 77 1.62552
9 78 2.28309
9 79 6.57603
9 80 1.94726
9 81 8.92169
9 82 1.92571
9 83 1.94242
9 84 1.00786
9 85 1.93842
9 86 1.75069
9 87 3.47132
9 88 2.08985
9 89 6.50753
9 90 1.30006
9 91 1.83145
9 92 2.51561
9 93 1.4236
9 94 1.00401
9 95 1.44475
9 96 2.9351
9 97 2.34105
9 98 2.57344
9 99 3.66523
9 100 2.01772
10 11 2.80013
10 12 2.61905
10 13 2.87145
10 14 5.63206
10 15 2.92466
10 16 2.96668
10 17 2.84817
10 18 3.12594
10 19 2.26493
10 20 2.68688
10 21 3.73667
10 22 5.77619
10 23 3.08096
10 24 2.63049
10 25 2.17078
10 26 3.53291
10 27 2.63732
10 28 3.47947
10 29 3.13107
10 30 2.69565
10 31 3.06256
10 32 3.21024
10 33 3.8938
10 34 1.70016
10 35 2.68785
10 36 2.47808
10 37 2.56479
10 38 3.21585
10 39 3.34646
10 40 3.19218
10 41 3.07451
10 42 3.33576
10 43 2.13979
10 44 2.33376
10 45 3.76611
10 46 3.61776
10 47 2.2379
10 48 3.43781
10 49 2.89856
10 50 3.15388
10 51 2.54237
10 52 2.36069
10 53 2.58176
10 54 3.08079
10 55 2.99434
10 56 2.0811
10 57 2.50425
10 58 3.75336
10 59 3.41662
10 60 2.88355
10 61 2.85619
10 62 3.66326
10 63 3.07675
10 64 3.17466
10 65 3.82838
10 66 3.02547
10 67 3.1151
10 68 2.87696
10 69 3.09505
10 70 2.67032
10 71 3.53989
10 72 3.61638
10 73 2.84394
10 74 2.51457
10 75 2.9745
10 76 3.45554
10 77 3.04968
10 78 3.75462
10 79 8.21526
10 80 3.23072
10 81 10.7801
10 82 3.38802
10 83 3.63701
10 84 2.90535
10 85 2.99913
10 86 3.31534
10 87 3.71715
10 88 2.91991
10 89 8.31854
10 90 2.9461
10 91 3.71441
10 92 3.22638
10 93 3.00691
10 94 2.99374
10 95 2.93283
10 96 2.94419
10 97 3.94588
10 98 3.85944
10 99 3.85321
10 100 3.66012
11 12 0.807796
11 13 0.811948
11 14 3.77171
11 15 0.821379
11 16 1.2791
11 17 1.86769
11 18 1.64996
11 19 1.02185
11 20 1.68308
11 21 1.3819
11 22 3.73567
11 23 1.19956
11 24 1.11193
11 25 1.49373
11 26 1.42346
11 27 1.39633
11 28 1.65075
11 29 1.77346
11 30 0.815937
11 31 1.31778
11 32 1.81928
11 33 1.79816
11 34 1.88917
11 35 1.26983
11 36 0.765054
11 37 1.16442
11 38 1.23282
11 39 0.846784
11 40 1.23206
11 41 1.00319
11 42 1.65694
11 43 1.0678
11 44 1.12356
11 45 1.53254
11 46 1.51856
11 47 1.61791
11 48 1.64212
11 49 0.92028
11 50 1.06303
11 51 1.5255
11 52 1.59698
11 53 1.21754
11 54 1.57109
11 55 1.06909
11 56 1.2001
11 57 1.40414
11 58 1.47856
11 59 1.91058
11 60 1.13175
11 61 1.13877
11 62 1.65978
11 63 0.968575
11 64 1.62779
11 65 1.58152
11 66 1.39695
11 67 1.21734
11 68 1.39755
11 69 1.28591
11 70 0.972797
11 71 1.72474
11 72 2.54286
11 73 0.714083
11 74 0.96242
11 75 1.68107
11 76 1.42088
11 77 0.836499
11 78 2.18681
11 79 5.97976
11 80 1.2502
11 81 8.65645
11 82 1.37181
11 83 3.1438
11 84 1.2625
11 85 0.761002
11 86 1.43012
11 87 2.28458
11 88 0.740445
11 89 6.13126
11 90 1.46868
11 91 2.38268
11 92 1.29046
11 93 1.34622
11 94 1.30616
11 95 1.25097
11 96 2.57587
11 97 2.62681
11 98 2.14541
11 99 2.37374
11 100 2.66989
12 13 0.942461
12 14 3.91886
12 15 0.839696
12 16 0.903186
12 17 1.67568
12 18 1.42396
12 19 1.21253
12 20 1.3723
12 21 1.56221
12 22 3.8389
12 23 1.07714
12 24 0.981543
12 25 1.21618
12 26 1.30218
12 27 1.12925
12 28 1.4735
12 29 1.43453
12 30 1.01658
12 31 0.878035
12 32 1.6007
12 33 2.01517
12 34 1.528
12 35 0.956301
12 36 0.568347
12 37 0.855531
12 38 1.17814
12 39 1.14907
12 40 0.993672
12 41 1.38169
12 42 1.46065
12 43 1.1806
12 44 1.05895
12 45 1.91068
12 46 1.39668
12 47 1.33908
12 48 1.38554
12 49 0.967481
12 50 0.781433
12 51 1.52032
12 52 1.0675
12 53 0.631664
12 54 1.39758
12 55 0.769156
12 56 0.835222
12 57 0.954639
12 58 1.43889
12 59 1.56711
12 60 1.38029
12 61 0.862909
12 62 1.49955
12 63 1.29175
12 64 1.77337
12 65 1.65659
12 66 1.24902
12 67 1.39709
12 68 1.18109
12 69 0.976906
12 70 0.795492
12 71 1.43136
12 72 2.11518
12 73 0.901249
12 74 0.72603
12 75 1.36918
12 76 1.23391
12 77 0.8855
12 78 2.02125
12 79 5.99905
12 80 1.13408
12 81 8.57605
12 82 1.11334
12 83 2.61994
12 84 1.06832
12 85 0.932992
12 86 1.28149
12 87 2.28139
12 88 1.01711
12 89 6.09442
12 90 1.10693
12 91 1.9579
12 92 1.46283
12 93 1.23244
12 94 1.03829
12 95 0.963756
12 96 2.11742
12 97 2.23843
12 98 2.01366
12 99 2.44675
12 100 2.13232
13 14 4.10045
13 15 1.20981
13 16 1.11893
13 17 1.43704
13 18 1.29773
13 19 1.04465
13 20 1.47401
13 21 1.64829
13 22 4.05893
13 23 0.90176
13 24 0.901537
13 25 1.23975
13 26 1.17889
13 27 1.22104
13 28 1.97256
13 29 1.46789
13 30 0.899048
13 31 1.31468
13 32 1.39267
13 33 2.24554
13 34 1.94904
13 35 1.15058
13 36 0.80604
13 37 1.30753
13 38 1.44823
13 39 1.03727
13 40 1.2147
13 41 1.26146
13 42 1.25644
13 43 1.25304
13 44 1.16411
13 45 1.80557
13 46 1.44368
13 47 1.41214
13 48 1.85695
13 49 1.3559
13 50 1.01747
13 51 1.58077
13 52 1.5834
13 53 1.2294
13 54 1.64176
13 55 0.943304
13 56 1.21802
13 57 1.40927
13 58 1.48327
13 59 1.95377
13 60 1.48804
13 61 0.960004
13 62 1.85275
13 63 1.17592
13 64 1.96409
13 65 1.80898
13 66 1.61043
13 67 1.68863
13 68 1.05422
13 69 1.37953
13 70 0.823783
13 71 1.53449
13 72 2.28594
13 73 0.717341
13 74 1.1636
13 75 1.37842
13 76 1.36845
13 77 0.929121
13 78 2.19035
13 79 6.15874
13 80 1.35653
13 81 8.75414
13 82 1.46161
13 83 2.82729
13 84 0.94905
13 85 0.998986
13 86 1.40923
13 87 2.68949
13 88 0.908155
13 89 6.23879
13 90 1.33316
13 91 2.20426
13 92 1.4744
13 93 1.14053
13 94 0.990329
13 95 1.17428
13 96 2.84383
13 97 2.51849
13 98 2.27469
13 99 2.76547
13 100 2.55291
14 15 3.28256
14 16 4.00173
14 17 4.96546
14 18 4.28146
14 19 4.41389
14 20 4.49921
14 21 2.70277
14 22 0.922219
14 23 3.9136
14 24 4.31306
14 25 4.71552
14 26 3.86257
14 27 3.90873
14 28 2.76783
14 29 4.4071
14 30 4.19026
14 31 3.83466
14 32 4.52723
14 33 2.92995
14 34 5.11145
14 35 4.26088
14 36 4.14984
14 37 3.77257
14 38 3.17917
14 39 3.72823
14 40 3.53254
14 41 3.59174
14 42 4.12939
14 43 4.20883
14 44 3.99441
14 45 3.06313
14 46 3.3218
14 47 4.87566
14 48 3.03443
14 49 3.60528
14 50 3.75965
14 51 3.58714
14 52 4.41457
14 53 4.21383
14 54 3.18327
14 55 3.87835
14 56 4.43121
14 57 4.14678
14 58 3.21595
14 59 3.36696
14 60 3.26217
14 61 3.91373
14 62 2.85687
14 63 3.90905
14 64 3.47105
14 65 2.59234
14 66 3.09524
14 67 3.22994
14 68 4.13585
14 69 3.40319
14 70 4.01046
14 71 3.87936
14 72 4.6391
14 73 4.01799
14 74 3.67983
14 75 4.47505
14 76 3.61454
14 77 3.45276
14 78 2.97219
14 79 3.61284
14 80 3.26933
14 81 6.46175
14 82 3.35888
14 83 5.69399
14 84 4.00338
14 85 3.31091
14 86 3.23863
14 87 2.31889
14 88 3.66375
14 89 3.99938
14 90 3.91537
14 91 4.01777
14 92 3.72393
14 93 3.74188
14 94 4.04137
14 95 3.8112
14 96 4.22882
14 97 4.05051
14 98 2.48751
14 99 2.53883
14 100 4.5567
15 16 1.23561
15 17 2.20142
15 18 1.75417
15 19 1.49511
15 20 1.82179
15 21 1.0153
15 22 3.24486
15 23 1.24851
15 24 1.40692
15 25 1.763
15 26 1.49951
15 27 1.30954
15 28 1.0607
15 29 1.78539
15 30 1.29619
15 31 1.13367
15 32 1.90822
15 33 1.55538
15 34 2.11967
15 35 1.27598
15 36 1.03821
15 37 1.09292
15 38 0.810739
15 39 1.10889
15 40 0.97747
15 41 1.16842
15 42 1.71709
15 43 1.38248
15 44 1.15769
15 45 1.48175
15 46 1.22079
15 47 1.91328
15 48 1.07853
15 49 0.870932
15 50 1.01046
15 51 1.34803
15 52 1.48781
15 53 1.19692
15 54 1.16471
15 55 1.02575
15 56 1.41938
15 57 1.25573
15 58 1.23304
15 59 1.45559
15 60 0.919788
15 61 1.12776
15 62 1.22597
15 63 1.23819
15 64 1.45028
15 65 1.15665
15 66 0.904408
15 67 0.982298
15 68 1.45059
15 69 0.882289
15 70 1.04077
15 71 1.54298
15 72 2.35275
15 73 1.13073
15 74 0.848494
15 75 1.80551
15 76 1.18248
15 77 0.780496
15 78 1.71562
15 79 5.52825
15 80 0.871906
15 81 8.19354
15 82 1.01164
15 83 3.1442
15 84 1.33425
15 85 0.611249
15 86 1.07492
15 87 1.70924
15 88 0.945299
15 89 5.66519
15 90 1.30145
15 91 2.0492
15 92 1.37376
15 93 1.24134
15 94 1.31911
15 95 1.10561
15 96 2.32929
15 97 2.23591
15 98 1.61123
15 99 1.85621
15 100 2.44883
16 17 1.48299
16 18 0.889596
16 19 1.72119
16 20 1.08781
16 21 1.81734
16 22 3.88985
16 23 0.797236
16 24 0.991013
16 25 1.14921
16 26 0.902697
16 27 0.900628
16 28 1.61158
16 29 0.772703
16 30 1.57325
16 31 0.781018
16 32 1.01714
16 33 2.4522
16 34 1.86998
16 35 1.0051
16 36 1.07498
16 37 0.947602
16 38 1.28466
16 39 1.46594
16 40 0.713834
16 41 1.81524
16 42 0.853217
16 43 1.77979
16 44 1.42032
16 45 2.24657
16 46 1.02123
16 47 1.40501
16 48 1.38125
16 49 1.53676
16 50 0.591681
16 51 1.65702
16 52 1.12018
16 53 0.717867
16 54 1.26828
16 55 0.552035
16 56 1.11336
16 57 1.01999
16 58 1.18368
16 59 1.26093
16 60 1.84642
16 61 0.702536
16 62 1.34237
16 63 1.73324
16 64 2.2741
16 65 1.71938
16 66 1.23939
16 67 1.87451
16 68 0.764221
16 69 0.861138
16 70 0.728624
16 71 0.85005
16 72 1.567
16 73 1.36001
16 74 1.05935
16 75 0.920775
16 76 0.993335
16 77 0.971166
16 78 1.64886
16 79 5.87127
16 80 1.0436
16 81 8.31584
16 82 1.00435
16 83 2.12944
16 84 0.735758
16 85 1.24261
16 86 1.04845
16 87 2.55437
16 88 1.52999
16 89 5.87057
16 90 0.619229
16 91 1.36741
16 92 1.9051
16 93 1.03717
16 94 0.608845
16 95 0.784347
16 96 2.28842
16 97 1.75075
16 98 1.82582
16 99 2.76128
16 100 1.60674
17 18 1.04056
17 19 1.59818
17 20 0.958874
17 21 2.7986
17 22 4.96116
17 23 1.34534
17 24 0.983371
17 25 1.07809
17 26 1.61428
17 27 1.50705
17 28 2.85908
17 29 1.39699
17 30 1.7135
17 31 1.91568
17 32 1.26323
17 33 3.41682
17 34 1.86264
17 35 1.7658
17 36 1.60738
17 37 1.66338
17 38 2.43263
17 39 2.13982
17 40 1.93707
17 41 2.43297
17 42 1.25795
17 43 1.89779
17 44 1.86452
17 45 2.98428
17 46 2.18723
17 47 1.04632
17 48 2.68989
17 49 2.40674
17 50 1.70732
17 51 2.1419
17 52 1.89754
17 53 1.60972
17 54 2.12725
17 55 1.60581
17 56 1.48873
17 57 1.93799
17 58 2.32981
17 59 2.46955
17 60 2.55044
17 61 1.39363
17 62 2.54372
17 63 2.28777
17 64 3.01181
17 65 2.80352
17 66 2.30147
17 67 2.73004
17 68 1.23663
17 69 2.05733
17 70 1.38306
17 71 1.95914
17 72 2.3384
17 73 1.8183
17 74 1.77473
17 75 0.970122
17 76 2.13223
17 77 1.7999
17 78 2.69203
17 79 7.02535
17 80 2.2892
17 81 9.43082
17 82 2.308
17 83 2.29369
17 84 1.30904
17 85 2.0745
17 86 2.08148
17 87 3.65861
17 88 2.08038
17 89 6.99461
17 90 1.68184
17 91 2.36102
17 92 2.5685
17 93 1.62593
17 94 1.35931
17 95 1.72453
17 96 3.0327
17 97 2.85727
17 98 2.92319
17 99 3.83075
17 100 2.49595
18 19 1.83853
18 20 0.819513
18 21 2.27896
18 22 4.24986
18 23 0.791756
18 24 1.01688
18 25 1.18165
18 26 0.985251
18 27 0.967984
18 28 2.21674
18 29 0.760252
18 30 1.8026
18 31 1.43082
18 32 0.833758
18 33 3.03458
18 34 2.1102
18 35 1.47405
18 36 1.50433
18 37 1.26114
18 38 1.84215
18 39 1.90845
18 40 1.27916
18 41 2.2235
18 42 0.571043
18 43 2.00406
18 44 1.74668
18 45 2.65161
18 46 1.43404
18 47 1.3768
18 48 2.00894
18 49 2.13725
18 50 1.13223
18 51 1.81215
18 52 1.59955
18 53 1.28517
18 54 1.44207
18 55 1.09188
18 56 1.46766
18 57 1.57435
18 58 1.58933
18 59 1.70522
18 60 2.27414
18 61 0.966175
18 62 1.78482
18 63 2.19162
18 64 2.79798
18 65 2.17952
18 66 1.63679
18 67 2.41185
18 68 0.734018
18 69 1.39705
18 70 1.03167
18 71 1.25158
18 72 1.75769
18 73 1.7313
18 74 1.41815
18 75 0.711599
18 76 1.48234
18 77 1.31231
18 78 1.83185
18 79 6.22912
18 80 1.61687
18 81 8.61147
18 82 1.63482
18 83 2.10104
18 84 0.729688
18 85 1.64485
18 86 1.37007
18 87 3.08742
18 88 1.91455
18 89 6.17348
18 90 1.01324
18 91 1.55596
18 92 2.37831
18 93 1.11943
18 94 0.771251
18 95 1.18243
18 96 2.70937
18 97 2.1018
18 98 2.10684
18 99 3.30271
18 100 1.88115
19 20 1.68431
19 21 2.09771
19 22 4.4602
19 23 1.57419
19 24 1.14785
19 25 1.32153
19 26 1.94107
19 27 1.62245
19 28 2.35992
19 29 2.07263
19 30 0.724366
19 31 1.82642
19 32 2.03962
19 33 2.44347
19 34 1.57591
19 35 1.59116
19 36 0.940569
19 37 1.46833
19 38 1.92108
19 39 1.47554
19 40 1.84959
19 41 1.43915
19 42 1.95912
19 43 0.614542
19 44 1.11936
19 45 2.0727
19 46 2.20069
19 47 1.25103
19 48 2.31872
19 49 1.50133
19 50 1.69403
19 51 1.65148
19 52 1.75616
19 53 1.54665
19 54 2.03701
19 55 1.57796
19 56 1.17176
19 57 1.72923
19 58 2.25087
19 59 2.50199
19 60 1.52986
19 61 1.49294
19 62 2.39563
19 63 1.3508
19 64 1.96346
19 65 2.33898
19 66 1.95943
19 67 1.75235
19 68 1.61529
19 69 1.90954
19 70 1.28998
19 71 2.27611
19 72 2.89631
19 73 0.9837
19 74 1.25903
19 75 1.80734
19 76 2.08681
19 77 1.42723
19 78 2.76598
19 79 6.78585
19 80 1.96848
19 81 9.45933
19 82 2.09031
19 83 3.25186
19 84 1.57593
19 85 1.39123
19 86 2.03264
19 87 2.85254
19 88 1.09771
19 89 6.93244
19 90 1.90181
19 91 2.85728
19 92 1.70357
19 93 1.6886
19 94 1.65853
19 95 1.71993
19 96 2.77634
19 97 3.16894
19 98 2.77322
19 99 2.94201
19 100 3.06888
20 21 2.52856
20 22 4.46993
20 23 1.19164
20 24 0.944591
20 25 0.884508
20 26 1.51512
20 27 1.05074
20 28 2.32141
20 29 1.17597
20 30 1.70707
20 31 1.47328
20 32 1.23151
20 33 3.09869
20 34 1.67661
20 35 1.59553
20 36 1.45016
20 37 1.04958
20 38 2.01096
20 39 2.03355
20 40 1.57161
20 41 2.25358
20 42 1.12817
20 43 1.80719
20 44 1.6222
20 45 2.77485
20 46 1.83488
20 47 1.08545
20 48 2.14663
20 49 2.09661
20 50 1.35096
20 51 1.63335
20 52 1.50731
20 53 1.23052
20 54 1.59345
20 55 1.332
20 56 1.19772
20 57 1.47023
20 58 1.99715
20 59 1.82961
20 60 2.25585
20 61 1.13358
20 62 1.98465
20 63 2.18632
20 64 2.73071
20 65 2.36299
20 66 1.76656
20 67 2.36185
20 68 1.00548
20 69 1.53769
20 70 1.1519
20 71 1.61063
20 72 2.03409
20 73 1.80226
20 74 1.27104
20 75 0.838268
20 76 1.823
20 77 1.44852
20 78 2.18052
20 79 6.60999
20 80 1.84265
20 81 9.03875
20 82 1.84778
20 83 2.13928
20 84 1.02893
20 85 1.71914
20 86 1.59953
20 87 3.1101
20 88 1.93282
20 89 6.60748
20 90 1.17073
20 91 1.92846
20 92 2.33639
20 93 1.24411
20 94 1.11041
20 95 1.30521
20 96 2.32469
20 97 2.40385
20 98 2.31929
20 99 3.35484
20 100 1.9211
21 22 2.62273
21 23 1.73615
21 24 2.08949
21 25 2.52138
21 26 1.74372
21 27 1.94621
21 28 1.13559
21 29 2.32875
21 30 1.77486
21 31 1.65878
21 32 2.43609
21 33 1.13551
21 34 2.93855
21 35 1.87739
21 36 1.67475
21 37 1.83644
21 38 1.04103
21 39 1.22771
21 40 1.35432
21 41 1.30712
21 42 2.12265
21 43 2.00206
21 44 1.78503
21 45 1.05712
21 46 1.34043
21 47 2.65611
21 48 1.24946
21 49 1.2578
21 50 1.50137
21 51 1.9682
21 52 2.25137
21 53 1.942
21 54 1.64206
21 55 1.54565
21 56 2.17963
21 57 1.98471
21 58 1.21094
21 59 1.83514
21 60 1.19576
21 61 1.71747
21 62 1.33461
21 63 1.4744
21 64 1.49826
21 65 0.873346
21 66 1.38307
21 67 1.19974
21 68 2.02681
21 69 1.39023
21 70 1.73409
21 71 1.90238
21 72 2.77348
21 73 1.48151
21 74 1.59337
21 75 2.43859
21 76 1.44695
21 77 1.22588
21 78 1.86729
21 79 4.82126
21 80 1.18743
21 81 7.58186
21 82 1.25853
21 83 3.73542
21 84 1.89035
21 85 1.06961
21 86 1.4053
21 87 1.56507
21 88 1.22108
21 89 5.01902
21 90 1.91863
21 91 2.40639
21 92 1.4613
21 93 1.76528
21 94 1.84172
21 95 1.69386
21 96 2.88981
21 97 2.50459
21 98 1.63032
21 99 1.62091
21 100 2.92088
22 23 3.88838
22 24 4.29482
22 25 4.70229
22 26 3.76301
22 27 3.92532
22 28 2.6179
22 29 4.32758
22 30 4.13515
22 31 3.64403
22 32 4.46318
22 33 2.71288
22 34 5.08749
22 35 4.16054
22 36 4.08255
22 37 3.75456
22 38 3.06355
22 39 3.56579
22 40 3.42529
22 41 3.52979
22 42 4.06819
22 43 4.2712
22 44 3.99326
22 45 2.96753
22 46 3.1813
22 47 4.86091
22 48 2.85217
22 49 3.47304
22 50 3.61272
22 51 3.69708
22 52 4.33141
22 53 4.10341
22 54 3.25927
22 55 3.77235
22 56 4.39754
22 57 4.03648
22 58 3.05536
22 59 3.22143
22 60 3.29317
22 61 3.8627
22 62 2.69493
22 63 3.79601
22 64 3.36953
22 65 2.41537
22 66 3.12557
22 67 3.12873
22 68 4.10936
22 69 3.29956
22 70 3.98274
22 71 3.69073
22 72 4.44985
22 73 3.94142
22 74 3.66791
22 75 4.42533
22 76 3.4474
22 77 3.39828
22 78 2.99929
22 79 3.02202
22 80 3.1589
22 81 5.95111
22 82 3.15229
22 83 5.49416
22 84 3.97571
22 85 3.2846
22 86 3.17468
22 87 2.28189
22 88 3.60919
22 89 3.47807
22 90 3.82555
22 91 3.86842
22 92 3.55072
22 93 3.72257
22 94 3.97158
22 95 3.72382
22 96 4.08938
22 97 3.82584
22 98 2.45062
22 99 2.47814
22 100 4.30291
23 24 0.816782
23 25 1.26985
23 26 0.756704
23 27 0.837633
23 28 1.84562
23 29 0.92893
23 30 1.46446
23 31 1.23627
23 32 0.926461
23 33 2.52057
23 34 2.1248
23 35 1.12893
23 36 1.16595
23 37 1.13644
23 38 1.37653
23 39 1.48502
23 40 0.892153
23 41 1.70378
23 42 0.717074
23 43 1.72507
23 44 1.39133
23 45 2.1073
23 46 1.08326
23 47 1.51107
23 48 1.72306
23 49 1.71347
23 50 0.797583
23 51 1.5581
23 52 1.50692
23 53 1.12918
23 54 1.19734
23 55 0.679219
23 56 1.38725
23 57 1.32404
23 58 1.19381
23 59 1.52626
23 60 1.75415
23 61 0.661981
23 62 1.4844
23 63 1.70824
23 64 2.31689
23 65 1.72858
23 66 1.26279
23 67 1.9276
23 68 0.612139
23 69 1.03374
23 70 0.638054
23 71 1.16844
23 72 1.8312
23 73 1.3247
23 74 1.1178
23 75 0.971034
23 76 1.07392
23 77 0.925291
23 78 1.64714
23 79 5.94036
23 80 1.21559
23 81 8.43202
23 82 1.26298
23 83 2.47501
23 84 0.473121
23 85 1.17068
23 86 0.999113
23 87 2.66221
23 88 1.44052
23 89 5.93967
23 90 0.946315
23 91 1.64421
23 92 1.92649
23 93 0.842519
23 94 0.544974
23 95 0.896655
23 96 2.76867
23 97 2.05618
23 98 1.87858
23 99 2.82264
23 100 2.11807
24 25 0.862409
24 26 1.20678
24 27 1.03673
24 28 2.12106
24 29 1.25165
24 30 1.16052
24 31 1.37774
24 32 1.18349
24 33 2.63914
24 34 1.62031
24 35 1.20694
24 36 0.955675
24 37 1.03154
24 38 1.69249
24 39 1.48942
24 40 1.32828
24 41 1.70909
24 42 1.11034
24 43 1.35658
24 44 1.2566
24 45 2.27506
24 46 1.63907
24 47 1.04089
24 48 2.03085
24 49 1.67246
24 50 1.08937
24 51 1.56404
24 52 1.44089
24 53 1.07828
24 54 1.55164
24 55 0.977159
24 56 1.02754
24 57 1.34327
24 58 1.7327
24 59 1.90092
24 60 1.8022
24 61 0.873931
24 62 1.88439
24 63 1.63313
24 64 2.30261
24 65 2.09827
24 66 1.59239
24 67 1.96169
24 68 0.886201
24 69 1.40396
24 70 0.748305
24 71 1.57899
24 72 2.18864
24 73 1.20519
24 74 1.03422
24 75 0.927575
24 76 1.55748
24 77 1.12292
24 78 2.21422
24 79 6.47935
24 80 1.58959
24 81 9.00595
24 82 1.64458
24 83 2.51231
24 84 0.835188
24 85 1.32584
24 86 1.48115
24 87 2.89922
24 88 1.39838
24 89 6.52233
24 90 1.21043
24 91 2.11105
24 92 1.90673
24 93 1.15546
24 94 0.950528
24 95 1.15699
24 96 2.60289
24 97 2.50851
24 98 2.3281
24 99 3.06401
24 100 2.33135
25 26 1.61718
25 27 1.07693
25 28 2.35235
25 29 1.24092
25 30 1.51128
25 31 1.48858
25 32 1.27974
25 33 3.01374
25 34 1.24693
25 35 1.28785
25 36 1.13963
25 37 1.16884
25 38 1.95004
25 39 1.93134
25 40 1.58233
25 41 2.05029
25 42 1.35685
25 43 1.47752
25 44 1.39442
25 45 2.70379
25 46 1.95405
25 47 0.867591
25 48 2.19436
25 49 1.91967
25 50 1.41207
25 51 1.63765
25 52 1.20657
25 53 1.07784
25 54 1.75939
25 55 1.26801
25 56 0.78222
25 57 1.26003
25 58 2.07623
25 59 1.98894
25 60 2.09832
25 61 1.14329
25 62 2.19004
25 63 1.97687
25 64 2.5645
25 65 2.48116
25 66 1.80958
25 67 2.25949
25 68 1.05293
25 69 1.62309
25 70 1.00187
25 71 1.74558
25 72 2.09976
25 73 1.54076
25 74 1.23709
25 75 1.05884
25 76 1.83127
25 77 1.51367
25 78 2.38308
25 79 6.86893
25 80 1.80678
25 81 9.34504
25 82 1.87868
25 83 2.21798
25 84 1.05576
25 85 1.67592
25 86 1.77207
25 87 3.10563
25 88 1.76306
25 89 6.89484
25 90 1.2448
25 91 2.13474
25 92 2.19912
25 93 1.40337
25 94 1.16388
25 95 1.32887
25 96 2.4287
25 97 2.52537
25 98 2.56445
25 99 3.29398
25 100 2.15276
26 27 1.29582
26 28 1.85668
26 29 1.02132
26 30 1.74237
26 31 1.29633
26 32 1.1151
26 33 2.54179
26 34 2.3978
26 35 1.4086
26 36 1.45025
26 37 1.46133
26 38 1.49682
26 39 1.48719
26 40 0.929227
26 41 1.93517
26 42 0.806153
26 43 2.08551
26 44 1.84862
26 45 2.20853
26 46 0.965136
26 47 1.83564
26 48 1.71791
26 49 1.86351
26 50 0.836981
26 51 2.04457
26 52 1.74895
26 53 1.33908
26 54 1.45301
26 55 0.86076
26 56 1.65939
26 57 1.64732
26 58 1.01529
26 59 1.61087
26 60 2.08499
26 61 1.00735
26 62 1.45104
26 63 1.91664
26 64 2.56688
26 65 1.74564
26 66 1.50048
26 67 2.15398
26 68 1.04281
26 69 1.22787
26 70 1.08604
26 71 1.08404
26 72 1.87236
26 73 1.49329
26 74 1.47517
26 75 1.17222
26 76 1.07598
26 77 1.16907
26 78 1.71411
26 79 5.62884
26 80 1.28093
26 81 8.07352
26 82 1.27206
26 83 2.48151
26 84 0.868872
26 85 1.40969
26 86 1.23898
26 87 2.80736
26 88 1.67556
26 89 5.60923
26 90 1.16361
26 91 1.59067
26 92 2.12705
26 93 1.29028
26 94 0.863552
26 95 1.19198
26 96 2.87127
26 97 2.02459
26 98 1.92676
26 99 2.98504
26 100 2.06776
27 28 1.74326
27 29 1.07573
27 30 1.61755
27 31 1.21808
27 32 1.14265
27 33 2.61893
27 34 1.9256
27 35 1.1633
27 36 1.21868
27 37 0.850056
27 38 1.31624
27 39 1.78063
27 40 1.03673
27 41 1.76224
27 42 1.00138
27 43 1.65279
27 44 1.14786
27 45 2.24299
27 46 1.2994
27 47 1.44758
27 48 1.60434
27 49 1.73132
27 50 1.04146
27 51 1.10209
27 52 1.28803
27 53 1.08049
27 54 0.910326
27 55 0.950604
27 56 1.15504
27 57 1.03577
27 58 1.46423
27 59 1.29223
27 60 1.66182
27 61 0.73078
27 62 1.47769
27 63 1.88881
27 64 2.22363
27 65 1.79259
27 66 1.05714
27 67 1.8852
27 68 0.717648
27 69 0.958299
27 70 0.76557
27 71 1.31704
27 72 1.77193
27 73 1.53015
27 74 0.932924
27 75 1.1113
27 76 1.30004
27 77 1.0445
27 78 1.49618
27 79 6.11524
27 80 1.1499
27 81 8.61871
27 82 1.31954
27 83 2.40607
27 84 0.654128
27 85 1.23811
27 86 0.945847
27 87 2.42621
27 88 1.59057
27 89 6.11771
27 90 0.742329
27 91 1.57602
27 92 1.94393
27 93 0.740896
27 94 0.745125
27 95 0.786808
27 96 2.38667
27 97 1.9523
27 98 1.70621
27 99 2.63596
27 100 1.91776
28 29 2.14617
28 30 2.09862
28 31 1.29879
28 32 2.37606
28 33 1.45667
28 34 2.6475
28 35 1.78307
28 36 1.75271
28 37 1.52782
28 38 0.868809
28 39 1.65513
28 40 1.21034
28 41 1.71237
28 42 2.11569
28 43 2.15358
28 44 1.80542
28 45 1.7407
28 46 1.30989
28 47 2.5978
28 48 0.552111
28 49 1.30195
28 50 1.4125
28 51 1.81426
28 52 1.85165
28 53 1.6459
28 54 1.31201
28 55 1.50073
28 56 1.96982
28 57 1.58331
28 58 1.2311
28 59 1.13108
28 60 1.446
28 61 1.65581
28 62 0.880191
28 63 1.86976
28 64 1.67601
28 65 0.941464
28 66 0.980021
28 67 1.27248
28 68 1.98149
28 69 1.03072
28 70 1.7178
28 71 1.62947
28 72 2.38724
28 73 1.83977
28 74 1.43519
28 75 2.27834
28 76 1.32754
28 77 1.33147
28 78 1.49064
28 79 4.84528
28 80 0.948756
28 81 7.48125
28 82 0.932948
28 83 3.30936
28 84 1.84046
28 85 1.25253
28 86 1.2172
28 87 1.20562
28 88 1.65738
28 89 4.99794
28 90 1.54675
28 91 1.94972
28 92 1.75153
28 93 1.72152
28 94 1.79102
28 95 1.45979
28 96 2.12527
28 97 1.97775
28 98 1.13793
28 99 1.45668
28 100 2.25515
29 30 2.02894
29 31 1.27892
29 32 0.649798
29 33 3.05293
29 34 2.08644
29 35 1.21117
29 36 1.54695
29 37 1.42995
29 38 1.76178
29 39 2.01062
29 40 1.11857
29 41 2.33543
29 42 0.751434
29 43 2.22254
29 44 1.84892
29 45 2.76966
29 46 1.31608
29 47 1.56068
29 48 1.89237
29 49 2.1439
29 50 1.07937
29 51 2.01975
29 52 1.31737
29 53 1.13766
29 54 1.52801
29 55 0.976718
29 56 1.49025
29 57 1.36009
29 58 1.5173
29 59 1.52524
29 60 2.37498
29 61 0.967576
29 62 1.78775
29 63 2.25871
29 64 2.84081
29 65 2.22603
29 66 1.62789
29 67 2.45168
29 68 0.822026
29 69 1.3198
29 70 1.03852
29 71 0.995316
29 72 1.26155
29 73 1.85518
29 74 1.5696
29 75 0.80705
29 76 1.23825
29 77 1.50154
29 78 1.75989
29 79 6.15253
29 80 1.52385
29 81 8.44423
29 82 1.49681
29 83 1.72513
29 84 0.86326
29 85 1.78545
29 86 1.39457
29 87 3.07016
29 88 2.07337
29 89 6.05073
29 90 0.862627
29 91 1.20301
29 92 2.46254
29 93 1.26366
29 94 0.741987
29 95 1.1356
29 96 2.70112
29 97 1.68742
29 98 2.16176
29 99 3.25765
29 100 1.52998
30 31 1.55682
30 32 2.01584
30 33 2.06024
30 34 1.75767
30 35 1.48993
30 36 0.792347
30 37 1.41609
30 38 1.67708
30 39 1.03414
30 40 1.66358
30 41 1.14414
30 42 1.86154
30 43 0.86628
30 44 1.13094
30 45 1.73023
30 46 1.96126
30 47 1.42879
30 48 2.0569
30 49 1.14327
30 50 1.39974
30 51 1.73237
30 52 1.80378
30 53 1.43017
30 54 1.98795
30 55 1.39695
30 56 1.24175
30 57 1.62322
30 58 1.95996
30 59 2.31891
30 60 1.37291
30 61 1.37584
30 62 2.11025
30 63 1.02166
30 64 1.70384
30 65 1.99326
30 66 1.88383
30 67 1.51224
30 68 1.60164
30 69 1.69833
30 70 1.25928
30 71 2.06676
30 72 2.79686
30 73 0.653153
30 74 1.17272
30 75 1.831
30 76 1.84213
30 77 1.21425
30 78 2.67002
30 79 6.37658
30 80 1.73903
30 81 9.06885
30 82 1.76655
30 83 3.21503
30 84 1.51871
30 85 1.19989
30 86 1.83839
30 87 2.63918
30 88 0.797136
30 89 6.54614
30 90 1.79414
30 91 2.74029
30 92 1.25922
30 93 1.59297
30 94 1.53917
30 95 1.58004
30 96 2.66522
30 97 3.00134
30 98 2.59206
30 99 2.72557
30 100 2.89747
31 32 1.48165
31 33 2.09227
31 34 1.91557
31 35 1.09898
31 36 1.10668
31 37 1.1093
31 38 1.05721
31 39 1.34009
31 40 0.808564
31 41 1.64429
31 42 1.37205
31 43 1.79458
31 44 1.38114
31 45 2.04646
31 46 1.09921
31 47 1.72055
31 48 1.08092
31 49 1.2101
31 50 0.727621
31 51 1.69431
31 52 1.17778
31 53 0.85288
31 54 1.41757
31 55 0.862546
31 56 1.26244
31 57 0.916716
31 58 1.19751
31 59 1.15647
31 60 1.65036
31 61 0.957473
31 62 1.27293
31 63 1.51149
31 64 1.9085
31 65 1.46959
31 66 1.26581
31 67 1.52744
31 68 1.18041
31 69 0.846551
31 70 1.01548
31 71 0.913581
31 72 1.7124
31 73 1.36519
31 74 1.10978
31 75 1.35201
31 76 0.930837
31 77 1.0254
31 78 1.78138
31 79 5.61012
31 80 0.982782
31 81 8.09617
31 82 0.772979
31 83 2.34324
31 84 1.15439
31 85 1.20503
31 86 1.11296
31 87 2.2165
31 88 1.40775
31 89 5.67536
31 90 0.811672
31 91 1.56516
31 92 1.58938
31 93 1.19245
31 94 0.985776
31 95 0.948567
31 96 2.03787
31 97 1.74752
31 98 1.76374
31 99 2.39526
31 100 1.59416
32 33 3.15393
32 34 2.26711
32 35 1.30837
32 36 1.63028
32 37 1.60597
32 38 1.86597
32 39 2.02023
32 40 1.32496
32 41 2.27811
32 42 0.7104
32 43 2.26784
32 44 1.81272
32 45 2.72433
32 46 1.42459
32 47 1.65632
32 48 2.16453
32 49 2.28173
32 50 1.24066
32 51 1.95836
32 52 1.60278
32 53 1.40976
32 54 1.65718
32 55 1.14989
32 56 1.66009
32 57 1.48249
32 58 1.61595
32 59 1.73333
32 60 2.37415
32 61 1.0305
32 62 1.99976
32 63 2.19704
32 64 2.86612
32 65 2.29789
32 66 1.79631
32 67 2.50492
32 68 0.759374
32 69 1.51361
32 70 1.06425
32 71 1.12113
32 72 1.41874
32 73 1.89419
32 74 1.69869
32 75 0.783505
32 76 1.35369
32 77 1.53998
32 78 1.92624
32 79 6.28063
32 80 1.64622
32 81 8.58379
32 82 1.6886
32 83 1.89129
32 84 0.848873
32 85 1.84193
32 86 1.44851
32 87 3.23858
32 88 2.07702
32 89 6.18487
32 90 1.03255
32 91 1.49393
32 92 2.43227
32 93 1.14656
32 94 0.753899
32 95 1.17506
32 96 3.05631
32 97 1.90693
32 98 2.32638
32 99 3.36518
32 100 1.87087
33 34 3.13961
33 35 2.33394
33 36 2.06588
33 37 2.33669
33 38 1.5374
33 39 1.48789
33 40 2.07545
33 41 1.43228
33 42 2.90599
33 43 2.26541
33 44 2.10934
33 45 1.10839
33 46 2.13526
33 47 3.13806
33 48 1.70789
33 49 1.27015
33 50 2.12957
33 51 2.45379
33 52 2.6578
33 53 2.38769
33 54 2.3833
33 55 2.193
33 56 2.54748
33 57 2.32656
33 58 1.9797
33 59 2.37716
33 60 1.38772
33 61 2.3735
33 62 1.95215
33 63 1.55032
33 64 1.1164
33 65 1.40432
33 66 2.03874
33 67 1.07846
33 68 2.74589
33 69 2.00651
33 70 2.35901
33 71 2.54227
33 72 3.36056
33 73 1.85529
33 74 2.07803
33 75 3.08246
33 76 2.07589
33 77 1.84631
33 78 2.67444
33 79 4.8865
33 80 1.81825
33 81 7.71221
33 82 1.81185
33 83 4.24183
33 84 2.6023
33 85 1.6429
33 86 2.13637
33 87 1.51829
33 88 1.54271
33 89 5.22311
33 90 2.5337
33 91 3.12048
33 92 1.38448
33 93 2.447
33 94 2.54968
33 95 2.25837
33 96 2.94473
33 97 3.0531
33 98 2.28694
33 99 1.35804
33 100 3.37917
34 35 1.80473
34 36 1.50977
34 37 1.67977
34 38 2.42875
34 39 2.31837
34 40 2.22408
34 41 2.42973
34 42 2.34497
34 43 1.49278
34 44 1.80458
34 45 3.12615
34 46 2.67187
34 47 1.15803
34 48 2.55128
34 49 1.99167
34 50 2.01761
34 51 2.22026
34 52 1.39203
34 53 1.42941
34 54 2.40935
34 55 1.95804
34 56 1.04838
34 57 1.6543
34 58 2.7765
34 59 2.57968
34 60 2.41502
34 61 1.882
34 62 2.72122
34 63 2.2694
34 64 2.6853
34 65 3.00638
34 66 2.34927
34 67 2.46663
34 68 2.00095
34 69 2.18273
34 70 1.75924
34 71 2.45545
34 72 2.72175
34 73 1.87396
34 74 1.67863
34 75 1.90611
34 76 2.45587
34 77 2.15847
34 78 3.10014
34 79 7.30809
34 80 2.40073
34 81 9.80712
34 82 2.38999
34 83 2.63185
34 84 1.97554
34 85 2.19362
34 86 2.5151
34 87 3.28596
34 88 2.12606
34 89 7.40272
34 90 1.97701
34 91 2.80512
34 92 2.47838
34 93 2.24728
34 94 2.01954
34 95 2.04401
34 96 2.06464
34 97 3.10953
34 98 3.16931
34 99 3.47384
34 100 2.56737
35 36 0.933823
35 37 1.32263
35 38 1.23336
35 39 1.45919
35 40 1.05302
35 41 1.65641
35 42 1.39824
35 43 1.6771
35 44 1.15387
35 45 2.15307
35 46 1.39227
35 47 1.60903
35 48 1.62995
35 49 1.42365
35 50 1.00994
35 51 1.78944
35 52 0.976159
35 53 0.867634
35 54 1.58344
35 55 0.790421
35 56 1.17578
35 57 0.811546
35 58 1.49131
35 59 1.5819
35 60 1.68428
35 61 0.885561
35 62 1.77636
35 63 1.54547
35 64 1.96766
35 65 1.94731
35 66 1.43775
35 67 1.71758
35 68 1.14783
35 69 1.14089
35 70 0.861166
35 71 1.28872
35 72 1.58335
35 73 1.26727
35 74 1.25687
35 75 1.37293
35 76 1.01669
35 77 1.22027
35 78 2.01012
35 79 6.1007
35 80 1.22841
35 81 8.53749
35 82 1.24682
35 83 2.24739
35 84 1.10369
35 85 1.40506
35 86 1.37524
35 87 2.5637
35 88 1.42254
35 89 6.0924
35 90 1.07485
35 91 1.70828
35 92 1.72052
35 93 1.29529
35 94 0.927468
35 95 0.876595
35 96 2.59668
35 97 1.84062
35 98 2.23109
35 99 2.58556
35 100 1.98
36 37 1.07366
36 38 1.29824
36 39 1.07204
36 40 1.17558
36 41 1.21877
36 42 1.54659
36 43 1.04527
36 44 0.880773
36 45 1.83117
36 46 1.57494
36 47 1.29439
36 48 1.65026
36 49 1.0192
36 50 1.00192
36 51 1.57202
36 52 1.20976
36 53 0.844018
36 54 1.65489
36 55 0.904591
36 56 0.786325
36 57 1.04072
36 58 1.60842
36 59 1.83496
36 60 1.32934
36 61 1.01949
36 62 1.80615
36 63 1.0866
36 64 1.69276
36 65 1.82434
36 66 1.4905
36 67 1.4303
36 68 1.22139
36 69 1.24773
36 70 0.827128
36 71 1.62475
36 72 2.24668
36 73 0.716631
36 74 0.858355
36 75 1.48266
36 76 1.39603
36 77 0.966448
36 78 2.27301
36 79 6.22911
36 80 1.30277
36 81 8.82949
36 82 1.3243
36 83 2.72117
36 84 1.13897
36 85 1.04965
36 86 1.48547
36 87 2.45609
36 88 0.886471
36 89 6.33925
36 90 1.30404
36 91 2.19686
36 92 1.33851
36 93 1.31292
36 94 1.1253
36 95 1.12774
36 96 2.35626
36 97 2.44853
36 98 2.27285
36 99 2.54772
36 100 2.37275
37 38 1.32737
37 39 1.60808
37 40 1.14049
37 41 1.70064
37 42 1.36797
37 43 1.39967
37 44 1.15727
37 45 2.15715
37 46 1.47343
37 47 1.3593
37 48 1.43302
37 49 1.40134
37 50 1.02124
37 51 1.14507
37 52 1.20438
37 53 0.920869
37 54 1.06295
37 55 1.04379
37 56 0.975489
37 57 1.08884
37 58 1.57313
37 59 1.36978
37 60 1.55352
37 61 0.952324
37 62 1.36052
37 63 1.7481
37 64 2.05025
37 65 1.69141
37 66 1.05545
37 67 1.61276
37 68 1.11713
37 69 0.950539
37 70 0.932211
37 71 1.48649
37 72 2.13321
37 73 1.39556
37 74 0.603853
37 75 1.27452
37 76 1.47188
37 77 0.974174
37 78 1.75047
37 79 6.0672
37 80 1.21951
37 81 8.63475
37 82 1.28886
37 83 2.62215
37 84 1.04201
37 85 1.06764
37 86 1.15189
37 87 2.24496
37 88 1.41304
37 89 6.14548
37 90 0.948336
37 91 1.85206
37 92 1.78044
37 93 1.09255
37 94 1.09871
37 95 0.988705
37 96 1.89644
37 97 2.19847
37 98 1.73157
37 99 2.51536
37 100 1.98723
38 39 1.25754
38 40 0.849136
38 41 1.24778
38 42 1.69447
38 43 1.83792
38 44 1.27517
38 45 1.40254
38 46 0.934225
38 47 2.25553
38 48 0.89768
38 49 1.09463
38 50 1.03648
38 51 1.50433
38 52 1.57168
38 53 1.37509
38 54 1.16846
38 55 1.06544
38 56 1.64815
38 57 1.17295
38 58 0.925434
38 59 1.13236
38 60 1.11606
38 61 1.18955
38 62 1.00949
38 63 1.40603
38 64 1.44228
38 65 0.925066
38 66 0.843756
38 67 1.05795
38 68 1.49464
38 69 0.769265
38 70 1.22219
38 71 1.31989
38 72 2.04189
38 73 1.4137
38 74 1.15323
38 75 1.90043
38 76 0.869041
38 77 0.920319
38 78 1.45686
38 79 5.18147
38 80 0.540953
38 81 7.79713
38 82 0.692278
38 83 3.01376
38 84 1.35708
38 85 0.928679
38 86 0.891284
38 87 1.54455
38 88 1.22162
38 89 5.28717
38 90 1.20339
38 91 1.8078
38 92 1.3706
38 93 1.24516
38 94 1.28412
38 95 1.00425
38 96 2.44849
38 97 1.82721
38 98 1.38271
38 99 1.60763
38 100 2.19571
39 40 1.35583
39 41 0.977966
39 42 1.80773
39 43 1.52455
39 44 1.4138
39 45 1.28158
39 46 1.4944
39 47 2.0259
39 48 1.64398
39 49 0.938646
39 50 1.19456
39 51 1.96943
39 52 1.93744
39 53 1.52443
39 54 1.903
39 55 1.24613
39 56 1.61595
39 57 1.66329
39 58 1.39629
39 59 2.04252
39 60 1.29466
39 61 1.40391
39 62 1.72376
39 63 0.81004
39 64 1.47544
39 65 1.45372
39 66 1.71579
39 67 1.22256
39 68 1.69535
39 69 1.47896
39 70 1.35091
39 71 1.71407
39 72 2.61406
39 73 0.772314
39 74 1.41021
39 75 1.9425
39 76 1.40079
39 77 0.986057
39 78 2.36514
39 79 5.62008
39 80 1.34237
39 81 8.28887
39 82 1.35717
39 83 3.27231
39 84 1.57285
39 85 1.0293
39 86 1.58286
39 87 2.34362
39 88 0.777911
39 89 5.78925
39 90 1.70314
39 91 2.47996
39 92 1.05717
39 93 1.60066
39 94 1.51778
39 95 1.45722
39 96 2.81908
39 97 2.6366
39 98 2.2479
39 99 2.34009
39 100 2.74614
40 41 1.58315
40 42 1.1089
40 43 1.87421
40 44 1.39651
40 45 1.86258
40 46 0.58439
40 47 1.86787
40 48 1.03671
40 49 1.39886
40 50 0.655746
40 51 1.59775
40 52 1.33162
40 53 1.0249
40 54 1.08645
40 55 0.604151
40 56 1.43143
40 57 1.10474
40 58 0.799084
40 59 1.03862
40 60 1.55181
40 61 0.817998
40 62 1.05663
40 63 1.59247
40 64 1.99149
40 65 1.26568
40 66 0.909638
40 67 1.57771
40 68 1.00291
40 69 0.593942
40 70 0.862966
40 71 0.875511
40 72 1.65033
40 73 1.37249
40 74 1.10395
40 75 1.34838
40 76 0.616266
40 77 0.874528
40 78 1.30293
40 79 5.40926
40 80 0.636776
40 81 7.9171
40 82 0.686481
40 83 2.51787
40 84 0.910899
40 85 1.02588
40 86 0.751551
40 87 2.13255
40 88 1.4019
40 89 5.43543
40 90 0.831151
40 91 1.35244
40 92 1.74656
40 93 1.00506
40 94 0.79456
40 95 0.82451
40 96 2.42917
40 97 1.60256
40 98 1.44114
40 99 2.29067
40 100 1.83309
41 42 2.1322
41 43 1.41856
41 44 1.13266
41 45 0.926857
41 46 1.76451
41 47 2.23758
41 48 1.81899
41 49 1.03359
41 50 1.58924
41 51 1.594
41 52 2.12044
41 53 1.81153
41 54 1.89888
41 55 1.56882
41 56 1.72028
41 57 1.67943
41 58 1.70964
41 59 2.13033
41 60 0.767067
41 61 1.62533
41 62 1.89453
41 63 0.668916
41 64 1.06558
41 65 1.44284
41 66 1.66901
41 67 0.962894
41 68 1.83496
41 69 1.615
41 70 1.52053
41 71 2.09027
41 72 2.87673
41 73 1.04515
41 74 1.40667
41 75 2.25963
41 76 1.70328
41 77 1.17438
41 78 2.39804
41 79 5.79936
41 80 1.40385
41 81 8.57472
41 82 1.56457
41 83 3.64006
41 84 1.72591
41 85 1.01028
41 86 1.61366
41 87 2.01127
41 88 0.766429
41 89 6.02742
41 90 1.91175
41 91 2.77622
41 92 0.762682
41 93 1.60923
41 94 1.75284
41 95 1.61829
41 96 2.91536
41 97 2.86647
41 98 2.21258
41 99 1.96354
41 100 3.06846
42 43 2.12957
42 44 1.73879
42 45 2.47513
42 46 1.17609
42 47 1.63397
42 48 1.90924
42 49 2.10167
42 50 1.02053
42 51 1.83735
42 52 1.69753
42 53 1.35055
42 54 1.41129
42 55 0.993502
42 56 1.61842
42 57 1.54987
42 58 1.34315
42 59 1.5882
42 60 2.19964
42 61 0.887098
42 62 1.65453
42 63 2.11296
42 64 2.69838
42 65 1.98404
42 66 1.57863
42 67 2.3372
42 68 0.676509
42 69 1.27786
42 70 0.987942
42 71 1.0533
42 72 1.63298
42 73 1.70217
42 74 1.48162
42 75 0.812196
42 76 1.26299
42 77 1.2686
42 78 1.67426
42 79 5.97643
42 80 1.4593
42 81 8.35697
42 82 1.48849
42 83 2.15968
42 84 0.705226
42 85 1.5785
42 86 1.19505
42 87 2.9923
42 88 1.86744
42 89 5.90805
42 90 0.960231
42 91 1.44366
42 92 2.275
42 93 0.99994
42 94 0.677982
42 95 1.08362
42 96 2.89064
42 97 1.91655
42 98 1.99437
42 99 3.16723
42 100 1.88842
43 44 1.10945
43 45 2.04613
43 46 2.24419
43 47 1.38323
43 48 2.16703
43 49 1.29515
43 50 1.73559
43 51 1.56502
43 52 1.73935
43 53 1.54964
43 54 1.95154
43 55 1.66209
43 56 1.15796
43 57 1.70992
43 58 2.28562
43 59 2.43593
43 60 1.37857
43 61 1.558
43 62 2.2771
43 63 1.40584
43 64 1.77871
43 65 2.2574
43 66 1.83372
43 67 1.61288
43 68 1.77043
43 69 1.8434
43 70 1.39834
43 71 2.34952
43 72 2.99456
43 73 1.04179
43 74 1.15981
43 75 1.98928
43 76 2.13343
43 77 1.45942
43 78 2.71349
43 79 6.6891
43 80 1.91673
43 81 9.40073
43 82 2.04237
43 83 3.39874
43 84 1.70663
43 85 1.3099
43 86 2.0247
43 87 2.56853
43 88 1.07836
43 89 6.87046
43 90 1.91563
43 91 2.89568
43 92 1.65251
43 93 1.78412
43 94 1.78059
43 95 1.76035
43 96 2.49566
43 97 3.17447
43 98 2.65159
43 99 2.69854
43 100 3.05789
44 45 1.71485
44 46 1.72286
44 47 1.60204
44 48 1.78563
44 49 1.22
44 50 1.4052
44 51 1.1235
44 52 1.45971
44 53 1.28613
44 54 1.5534
44 55 1.29486
44 56 1.14101
44 57 1.06112
44 58 1.83128
44 59 1.85211
44 60 1.02915
44 61 1.17754
44 62 1.90046
44 63 1.1871
44 64 1.40323
44 65 1.80474
44 66 1.40178
44 67 1.25466
44 68 1.30328
44 69 1.31617
44 70 1.03221
44 71 1.8387
44 72 2.34255
44 73 1.13645
44 74 0.961247
44 75 1.68717
44 76 1.58462
44 77 1.07236
44 78 2.16708
44 79 6.27607
44 80 1.38691
44 81 8.91496
44 82 1.54547
44 83 2.97119
44 84 1.30827
44 85 1.11699
44 86 1.43032
44 87 2.2129
44 88 1.01943
44 89 6.39199
44 90 1.43406
44 91 2.33578
44 92 1.27267
44 93 1.1959
44 94 1.29576
44 95 1.16929
44 96 2.51111
44 97 2.48756
44 98 2.17687
44 99 2.25276
44 100 2.56211
45 46 1.87561
45 47 2.88549
45 48 1.91872
45 49 1.41434
45 50 1.94061
45 51 2.03082
45 52 2.65024
45 53 2.32189
45 54 2.15017
45 55 1.97209
45 56 2.38872
45 57 2.1942
45 58 1.75405
45 59 2.31974
45 60 1.07871
45 61 2.0749
45 62 1.94334
45 63 1.21924
45 64 1.16812
45 65 1.25895
45 66 1.8865
45 67 1.0952
45 68 2.28994
45 69 1.8698
45 70 2.00982
45 71 2.36351
45 72 3.19709
45 73 1.59279
45 74 1.85627
45 75 2.74922
45 76 1.915
45 77 1.50414
45 78 2.45732
45 79 5.18064
45 80 1.64309
45 81 8.01479
45 82 1.77228
45 83 4.10085
45 84 2.19272
45 85 1.34348
45 86 1.82133
45 87 1.82941
45 88 1.21061
45 89 5.45889
45 90 2.3368
45 91 3.0059
45 92 1.11306
45 93 1.98299
45 94 2.17338
45 95 1.99195
45 96 3.27908
45 97 3.00554
45 98 2.17595
45 99 1.68534
45 100 3.39793
46 47 2.24397
46 48 1.13849
46 49 1.66462
46 50 0.874136
46 51 1.78873
46 52 1.71484
46 53 1.44527
46 54 1.16765
46 55 0.955155
46 56 1.85609
46 57 1.45424
46 58 0.563868
46 59 1.06109
46 60 1.7521
46 61 1.09495
46 62 1.01034
46 63 1.81222
46 64 2.1762
46 65 1.1334
46 66 1.09897
46 67 1.76595
46 68 1.24462
46 69 0.827742
46 70 1.21546
46 71 0.833022
46 72 1.68248
46 73 1.67111
46 74 1.4603
46 75 1.56236
46 76 0.658878
46 77 1.06028
46 78 1.13058
46 79 5.0529
46 80 0.726832
46 81 7.541
46 82 0.778209
46 83 2.66873
46 84 1.11639
46 85 1.22468
46 86 0.728862
46 87 2.17122
46 88 1.61759
46 89 5.0423
46 90 1.04357
46 91 1.30767
46 92 1.90269
46 93 1.11794
46 94 1.01108
46 95 1.04783
46 96 2.73972
46 97 1.52222
46 98 1.32311
46 99 2.31118
46 100 1.93226
47 48 2.40712
47 49 2.01129
47 50 1.62631
47 51 1.92321
47 52 1.41765
47 53 1.27552
47 54 2.06933
47 55 1.54331
47 56 1.00598
47 57 1.64617
47 58 2.38926
47 59 2.39204
47 60 2.29793
47 61 1.40474
47 62 2.42571
47 63 2.09497
47 64 2.7097
47 65 2.72316
47 66 2.10697
47 67 2.43718
47 68 1.40516
47 69 1.9162
47 70 1.32179
47 71 2.05148
47 72 2.43118
47 73 1.54718
47 74 1.44822
47 75 1.30225
47 76 2.14281
47 77 1.74837
47 78 2.71408
47 79 7.03644
47 80 2.13615
47 81 9.53498
47 82 2.15522
47 83 2.42839
47 84 1.44906
47 85 1.87259
47 86 2.10561
47 87 3.31249
47 88 1.86362
47 89 7.07973
47 90 1.61155
47 91 2.43435
47 92 2.34953
47 93 1.73582
47 94 1.48197
47 95 1.72348
47 96 2.454
47 97 2.87381
47 98 2.85605
47 99 3.5275
47 100 2.43004
48 49 1.34968
48 50 1.22758
48 51 1.81477
48 52 1.63288
48 53 1.4667
48 54 1.30083
48 55 1.3463
48 56 1.86204
48 57 1.45662
48 58 1.13904
48 59 0.994875
48 60 1.59786
48 61 1.51191
48 62 0.891593
48 63 1.89416
48 64 1.83434
48 65 1.05981
48 66 1.01825
48 67 1.4421
48 68 1.81729
48 69 0.929499
48 70 1.59003
48 71 1.37097
48 72 2.10306
48 73 1.78443
48 74 1.39551
48 75 2.09508
48 76 1.16467
48 77 1.27954
48 78 1.41083
48 79 4.91627
48 80 0.830334
48 81 7.48001
48 82 0.76864
48 83 3.01037
48 84 1.71566
48 85 1.27735
48 86 1.12905
48 87 1.49154
48 88 1.67907
48 89 5.01059
48 90 1.31865
48 91 1.65344
48 92 1.80387
48 93 1.57879
48 94 1.61324
48 95 1.34437
48 96 2.04815
48 97 1.72063
48 98 1.18197
48 99 1.74411
48 100 1.96299
49 50 1.2834
49 51 1.75297
49 52 1.63698
49 53 1.33814
49 54 1.7926
49 55 1.36324
49 56 1.43343
49 57 1.37181
49 58 1.62607
49 59 1.86487
49 60 0.998216
49 61 1.46978
49 62 1.62535
49 63 0.976012
49 64 1.11256
49 65 1.43463
49 66 1.49922
49 67 0.844561
49 68 1.834
49 69 1.3203
49 70 1.39418
49 71 1.8424
49 72 2.62894
49 73 0.96933
49 74 1.15056
49 75 2.12359
49 76 1.51414
49 77 1.13733
49 78 2.31548
49 79 5.68441
49 80 1.28344
49 81 8.3832
49 82 1.26496
49 83 3.29767
49 84 1.72926
49 85 0.974921
49 86 1.59214
49 87 1.82069
49 88 0.816413
49 89 5.8883
49 90 1.65234
49 91 2.48253
49 92 0.977209
49 93 1.68256
49 94 1.67273
49 95 1.45224
49 96 2.2462
49 97 2.56404
49 98 2.13003
49 99 1.87796
49 100 2.62134
50 51 1.66501
50 52 1.28005
50 53 0.802583
50 54 1.24933
50 55 0.547428
50 56 1.27757
50 57 1.04657
50 58 0.912742
50 59 1.23025
50 60 1.64439
50 61 0.719704
50 62 1.14012
50 63 1.52995
50 64 2.05568
50 65 1.41752
50 66 1.17221
50 67 1.6426
50 68 0.974606
50 69 0.702704
50 70 0.768854
50 71 0.895715
50 72 1.73019
50 73 1.19654
50 74 0.990138
50 75 1.20977
50 76 0.775144
50 77 0.820082
50 78 1.66159
50 79 5.58167
50 80 0.860513
50 81 8.08945
50 82 0.739663
50 83 2.40089
50 84 0.817979
50 85 1.01892
50 86 0.931544
50 87 2.34364
50 88 1.29893
50 89 5.62377
50 90 0.775764
50 91 1.50582
50 92 1.63514
50 93 1.00739
50 94 0.725776
50 95 0.759074
50 96 2.34485
50 97 1.80872
50 98 1.73022
50 99 2.5146
50 100 1.80179
51 52 1.81697
51 53 1.72468
51 54 1.1707
51 55 1.65318
51 56 1.59143
51 57 1.47513
51 58 1.93032
51 59 1.67888
51 60 1.30384
51 61 1.42892
51 62 1.76814
51 63 1.83106
51 64 1.93304
51 65 1.74687
51 66 1.22534
51 67 1.62094
51 68 1.45877
51 69 1.40677
51 70 1.37058
51 71 1.97798
51 72 2.559
51 73 1.77945
51 74 1.11206
51 75 1.85494
51 76 1.85912
51 77 1.30214
51 78 1.80362
51 79 6.16398
51 80 1.45203
51 81 8.82096
51 82 1.73395
51 83 3.24698
51 84 1.43386
51 85 1.20673
51 86 1.28262
51 87 2.07822
51 88 1.56385
51 89 6.28576
51 90 1.46883
51 91 2.32493
51 92 1.81657
51 93 1.09295
51 94 1.55904
51 95 1.39652
51 96 2.47283
51 97 2.57171
51 98 1.74643
51 99 2.27816
51 100 2.64059
52 53 0.768673
52 54 1.64613
52 55 1.19237
52 56 1.05221
52 57 0.838515
52 58 1.88479
52 59 1.56401
52 60 2.02973
52 61 1.20802
52 62 1.89726
52 63 2.02285
52 64 2.32366
52 65 2.23881
52 66 1.53415
52 67 1.99276
52 68 1.41947
52 69 1.29212
52 70 1.17351
52 71 1.48533
52 72 1.62227
52 73 1.66708
52 74 1.28311
52 75 1.43979
52 76 1.45975
52 77 1.57069
52 78 2.09113
52 79 6.32558
52 80 1.48914
52 81 8.71738
52 82 1.46976
52 83 2.04808
52 84 1.37109
52 85 1.65216
52 86 1.64462
52 87 2.62504
52 88 1.81837
52 89 6.32781
52 90 1.08593
52 91 1.65597
52 92 2.13816
52 93 1.56706
52 94 1.27108
52 95 1.20341
52 96 2.01919
52 97 1.89341
52 98 2.29638
52 99 2.77963
52 100 1.70591
53 54 1.48919
53 55 0.779543
53 56 0.810557
53 57 0.746899
53 58 1.52302
53 59 1.46265
53 60 1.78803
53 61 0.918569
53 62 1.60071
53 63 1.69518
53 64 2.13948
53 65 1.93456
53 66 1.36908
53 67 1.77948
53 68 1.11569
53 69 0.97207
53 70 0.824385
53 71 1.27627
53 72 1.75193
53 73 1.28762
53 74 0.964026
53 75 1.19817
53 76 1.23114
53 77 1.17255
53 78 1.99918
53 79 6.13083
53 80 1.25047
53 81 8.5952
53 82 1.16713
53 83 2.15452
53 84 1.04788
53 85 1.32208
53 86 1.3789
53 87 2.53631
53 88 1.48732
53 89 6.1656
53 90 0.900702
53 91 1.66566
53 92 1.84022
53 93 1.32227
53 94 0.957964
53 95 0.905042
53 96 2.02939
53 97 1.94746
53 98 2.1132
53 99 2.70685
53 100 1.72854
54 55 1.24882
54 56 1.67693
54 57 1.45084
54 58 1.29044
54 59 1.05473
54 60 1.60031
54 61 1.10315
54 62 1.07541
54 63 2.10014
54 64 2.22162
54 65 1.43696
54 66 0.611079
54 67 1.78667
54 68 1.28649
54 69 0.900108
54 70 1.22594
54 71 1.43501
54 72 2.05364
54 73 1.85536
54 74 1.13335
54 75 1.58502
54 76 1.31724
54 77 1.13726
54 78 0.96713
54 79 5.56164
54 80 1.02938
54 81 8.0911
54 82 1.26125
54 83 2.89375
54 84 1.14498
54 85 1.18976
54 86 0.775903
54 87 1.95901
54 88 1.7533
54 89 5.57788
54 90 1.04485
54 91 1.58001
54 92 2.11274
54 93 1.03888
54 94 1.21544
54 95 1.04742
54 96 2.38882
54 97 1.91336
54 98 1.11997
54 99 2.23229
54 100 2.09845
55 56 1.17243
55 57 1.02046
55 58 1.03999
55 59 1.31804
55 60 1.61629
55 61 0.624689
55 62 1.2962
55 63 1.50997
55 64 2.04142
55 65 1.57436
55 66 1.14737
55 67 1.67165
55 68 0.869719
55 69 0.787794
55 70 0.643467
55 71 1.00361
55 72 1.6878
55 73 1.14394
55 74 0.982112
55 75 1.17847
55 76 0.806908
55 77 0.838901
55 78 1.67574
55 79 5.77821
55 80 0.93396
55 81 8.26923
55 82 0.904312
55 83 2.37421
55 84 0.752372
55 85 1.06923
55 86 0.996963
55 87 2.41732
55 88 1.28546
55 89 5.79785
55 90 0.832932
55 91 1.53131
55 92 1.70614
55 93 1.04997
55 94 0.637736
55 95 0.729801
55 96 2.46044
55 97 1.81974
55 98 1.81511
55 99 2.55606
55 100 1.87459
56 57 1.06432
56 58 1.9467
56 59 1.88685
56 60 1.74899
56 61 1.15288
56 62 1.98215
56 63 1.65196
56 64 2.12862
56 65 2.21893
56 66 1.61036
56 67 1.85297
56 68 1.28278
56 69 1.43436
56 70 1.04331
56 71 1.76894
56 72 2.24393
56 73 1.2225
56 74 1.01298
56 75 1.36553
56 76 1.72992
56 77 1.33726
56 78 2.34511
56 79 6.61894
56 80 1.57016
56 81 9.16759
56 82 1.63509
56 83 2.49044
56 84 1.21467
56 85 1.43964
56 86 1.71281
56 87 2.69365
56 88 1.44348
56 89 6.69659
56 90 1.28368
56 91 2.19979
56 92 1.84728
56 93 1.50992
56 94 1.26922
56 95 1.28087
56 96 2.07367
56 97 2.515
56 98 2.41248
56 99 2.88178
56 100 2.18846
57 58 1.56752
57 59 1.27813
57 60 1.60504
57 61 1.04255
57 62 1.63186
57 63 1.64221
57 64 1.9083
57 65 1.83128
57 66 1.28664
57 67 1.59922
57 68 1.17908
57 69 0.932586
57 70 0.949978
57 71 1.31335
57 72 1.6233
57 73 1.50902
57 74 1.05103
57 75 1.44195
57 76 1.1803
57 77 1.2362
57 78 1.89762
57 79 6.06849
57 80 1.12875
57 81 8.5379
57 82 1.12647
57 83 2.24194
57 84 1.14467
57 85 1.36202
57 86 1.25454
57 87 2.30099
57 88 1.53343
57 89 6.10936
57 90 0.900219
57 91 1.67405
57 92 1.68059
57 93 1.19336
57 94 1.05305
57 95 0.817209
57 96 2.12677
57 97 1.7788
57 98 2.00899
57 99 2.39708
57 100 1.74553
58 59 1.16694
58 60 1.73339
58 61 1.26606
58 62 0.953244
58 63 1.78766
58 64 2.13672
58 65 1.03857
58 66 1.16053
58 67 1.70705
58 68 1.41258
58 69 0.929326
58 70 1.31623
58 71 1.00497
58 72 1.91224
58 73 1.65966
58 74 1.52159
58 75 1.73689
58 76 0.748944
58 77 1.03259
58 78 1.29632
58 79 4.92642
58 80 0.775582
58 81 7.45088
58 82 0.736533
58 83 2.86955
58 84 1.25194
58 85 1.22115
58 86 0.873699
58 87 2.14178
58 88 1.60596
58 89 4.95559
58 90 1.20346
58 91 1.5355
58 92 1.8363
58 93 1.2878
58 94 1.18684
58 95 1.12776
58 96 2.82641
58 97 1.7032
58 98 1.36724
58 99 2.24874
58 100 2.09508
59 60 1.94554
59 61 1.3748
59 62 0.971345
59 63 2.24618
59 64 2.29994
59 65 1.37116
59 66 1.00329
59 67 1.88036
59 68 1.52727
59 69 0.840309
59 70 1.47887
59 71 1.06045
59 72 1.57202
59 73 2.12323
59 74 1.47569
59 75 1.73585
59 76 1.08024
59 77 1.40842
59 78 1.03274
59 79 5.18718
59 80 0.961773
59 81 7.59676
59 82 0.928144
59 83 2.52572
59 84 1.41328
59 85 1.53259
59 86 0.872036
59 87 1.96612
59 88 2.02991
59 89 5.17401
59 90 0.963842
59 91 1.13416
59 92 2.14209
59 93 1.30533
59 94 1.35745
59 95 1.08425
59 96 2.20764
59 97 1.24154
59 98 1.06817
59 99 2.20288
59 100 1.48644
60 61 1.61272
60 62 1.75614
60 63 1.06057
60 64 0.900679
60 65 1.31137
60 66 1.35594
60 67 0.703392
60 68 1.85426
60 69 1.44953
60 70 1.48501
60 71 2.11095
60 72 2.86698
60 73 1.30887
60 74 1.23047
60 75 2.30775
60 76 1.71592
60 77 1.14727
60 78 2.14398
60 79 5.71885
60 80 1.34096
60 81 8.49128
60 82 1.54117
60 83 3.70066
60 84 1.77462
60 85 0.917794
60 86 1.47992
60 87 1.57243
60 88 0.905624
60 89 5.93674
60 90 1.84248
60 91 2.67339
60 92 1.06443
60 93 1.52815
60 94 1.80063
60 95 1.55602
60 96 2.69307
60 97 2.75949
60 98 1.94152
60 99 1.55717
60 100 3.02517
61 62 1.3866
61 63 1.60743
61 64 2.0775
61 65 1.68034
61 66 1.15877
61 67 1.72683
61 68 0.741482
61 69 0.871931
61 70 0.576857
61 71 1.08075
61 72 1.69145
61 73 1.24401
61 74 0.961496
61 75 0.984435
61 76 0.982151
61 77 0.897149
61 78 1.65975
61 79 5.94153
61 80 1.09071
61 81 8.42597
61 82 1.14663
61 83 2.3391
61 84 0.67643
61 85 1.11529
61 86 0.941494
61 87 2.45821
61 88 1.35624
61 89 5.95152
61 90 0.728571
61 91 1.57306
61 92 1.75551
61 93 0.762164
61 94 0.518039
61 95 0.662397
61 96 2.46187
61 97 1.90289
61 98 1.86309
61 99 2.6126
61 100 1.90494
62 63 2.05169
62 64 2.11924
62 65 1.00787
62 66 0.954976
62 67 1.66524
62 68 1.66698
62 69 0.853481
62 70 1.56303
62 71 1.35661
62 72 2.1449
62 73 1.89046
62 74 1.38088
62 75 1.95126
62 76 1.18111
62 77 1.22281
62 78 1.20617
62 79 4.84817
62 80 0.927624
62 81 7.42663
62 82 0.834828
62 83 3.01966
62 84 1.51693
62 85 1.29559
62 86 0.894611
62 87 1.70482
62 88 1.78213
62 89 4.936
62 90 1.28641
62 91 1.63916
62 92 1.94878
62 93 1.4545
62 94 1.48242
62 95 1.2901
62 96 2.27561
62 97 1.81344
62 98 0.959013
62 99 2.02897
62 100 1.97322
63 64 1.18281
63 65 1.65336
63 66 1.8551
63 67 1.06124
63 68 1.80423
63 69 1.685
63 70 1.47162
63 71 2.01145
63 72 2.80462
63 73 0.925341
63 74 1.47544
63 75 2.14845
63 76 1.66808
63 77 1.21354
63 78 2.60078
63 79 5.92704
63 80 1.54822
63 81 8.63736
63 82 1.60345
63 83 3.46183
63 84 1.75565
63 85 1.16232
63 86 1.76082
63 87 2.31588
63 88 0.723169
63 89 6.13872
63 90 1.91255
63 91 2.77508
63 92 0.83938
63 93 1.67413
63 94 1.71183
63 95 1.64492
63 96 2.90247
63 97 2.87022
63 98 2.45752
63 99 2.25066
63 100 2.99013
64 65 1.6289
64 66 1.90383
64 67 0.745386
64 68 2.40092
64 69 1.88806
64 70 2.02392
64 71 2.46188
64 72 3.12073
64 73 1.59683
64 74 1.76393
64 75 2.77255
64 76 2.02895
64 77 1.65236
64 78 2.66289
64 79 5.63355
64 80 1.76492
64 81 8.40366
64 82 1.84732
64 83 3.94572
64 84 2.33134
64 85 1.49021
64 86 1.98862
64 87 1.63225
64 88 1.23372
64 89 5.90417
64 90 2.28417
64 91 3.03856
64 92 0.954386
64 93 2.07596
64 94 2.26878
64 95 1.97326
64 96 2.81404
64 97 2.97633
64 98 2.37991
64 99 1.42632
64 100 3.23929
65 66 1.24308
65 67 1.23141
65 68 1.91466
65 69 1.17651
65 70 1.71876
65 71 1.61649
65 72 2.53994
65 73 1.7799
65 74 1.56277
65 75 2.29599
65 76 1.33298
65 77 1.18676
65 78 1.53464
65 79 4.64015
65 80 0.996241
65 81 7.37404
65 82 1.01983
65 83 3.53704
65 84 1.7838
65 85 1.10435
65 86 1.06671
65 87 1.43818
65 88 1.49597
65 89 4.82859
65 90 1.67327
65 91 2.14175
65 92 1.47323
65 93 1.51854
65 94 1.76363
65 95 1.52928
65 96 2.69593
65 97 2.19352
65 98 1.14919
65 99 1.56421
65 100 2.57
66 67 1.44871
66 68 1.35498
66 69 0.735339
66 70 1.17872
66 71 1.43513
66 72 2.07941
66 73 1.70341
66 74 0.998878
66 75 1.7176
66 76 1.16384
66 77 1.00996
66 78 1.06351
66 79 5.41634
66 80 0.805095
66 81 7.99175
66 82 1.03575
66 83 2.98817
66 84 1.25497
66 85 1.00001
66 86 0.788078
66 87 1.66256
66 88 1.55143
66 89 5.47743
66 90 1.08795
66 91 1.66841
66 92 1.9062
66 93 1.15592
66 94 1.25857
66 95 1.01686
66 96 2.29797
66 97 1.87115
66 98 1.08891
66 99 1.90215
66 100 2.15299
67 68 2.02038
67 69 1.4626
67 70 1.64587
67 71 2.05516
67 72 2.81988
67 73 1.42643
67 74 1.35808
67 75 2.37064
67 76 1.65685
67 77 1.21388
67 78 2.23233
67 79 5.45631
67 80 1.37105
67 81 8.20166
67 82 1.44097
67 83 3.63583
67 84 1.94694
67 85 1.07078
67 86 1.57009
67 87 1.45909
67 88 1.01723
67 89 5.69488
67 90 1.89278
67 91 2.64915
67 92 0.999867
67 93 1.71142
67 94 1.91119
67 95 1.60354
67 96 2.52511
67 97 2.66097
67 98 1.95802
67 99 1.4289
67 100 2.89153
68 69 1.12951
68 70 0.638599
68 71 1.14851
68 72 1.70124
68 73 1.51269
68 74 1.14716
68 75 0.779535
68 76 1.24119
68 77 1.0589
68 78 1.70259
68 79 6.16085
68 80 1.32711
68 81 8.612
68 82 1.39222
68 83 2.24242
68 84 0.486468
68 85 1.35456
68 86 1.10413
68 87 2.76146
68 88 1.60524
68 89 6.14663
68 90 0.837355
68 91 1.60365
68 92 2.02616
68 93 0.775713
68 94 0.517268
68 95 0.910527
68 96 2.68821
68 97 1.99644
68 98 1.97072
68 99 2.93374
68 100 1.96041
69 70 0.925542
69 71 1.03278
69 72 1.72019
69 73 1.49084
69 74 0.926738
69 75 1.48283
69 76 0.804801
69 77 0.87443
69 78 1.25159
69 79 5.39036
69 80 0.630324
69 81 7.92573
69 82 0.616347
69 83 2.58221
69 84 1.00683
69 85 0.971153
69 86 0.622184
69 87 1.89709
69 88 1.43483
69 89 5.44481
69 90 0.770567
69 91 1.39188
69 92 1.68178
69 93 0.969023
69 94 0.92677
69 95 0.685087
69 96 2.18474
69 97 1.5844
69 98 1.29283
69 99 2.08848
69 100 1.75934
70 71 1.18422
70 72 1.82995
70 73 1.13582
70 74 0.836286
70 75 1.00532
70 76 1.07506
70 77 0.829081
70 78 1.77262
70 79 6.09868
70 80 1.12393
70 81 8.61443
70 82 1.21289
70 83 2.44313
70 84 0.622043
70 85 1.01167
70 86 1.06976
70 87 2.49645
70 88 1.24011
70 89 6.13278
70 90 0.815758
70 91 1.72865
70 92 1.71596
70 93 0.796244
70 94 0.601885
70 95 0.724592
70 96 2.52088
70 97 2.04479
70 98 1.96557
70 99 2.62157
70 100 2.08642
71 72 1.22299
71 73 1.8151
71 74 1.59674
71 75 1.22661
71 76 0.77307
71 77 1.28776
71 78 1.45373
71 79 5.41811
71 80 1.1036
71 81 7.74652
71 82 0.975375
71 83 2.08549
71 84 1.11437
71 85 1.54737
71 86 1.04754
71 87 2.59596
71 88 1.8881
71 89 5.35444
71 90 0.768371
71 91 1.02351
71 92 2.10264
71 93 1.17415
71 94 0.927201
71 95 0.98086
71 96 2.62754
71 97 1.26243
71 98 1.71023
71 99 2.73165
71 100 1.43918
72 73 2.57649
72 74 2.26765
72 75 1.67822
72 76 1.47248
72 77 2.16531
72 78 1.9215
72 79 5.89469
72 80 1.87704
72 81 7.94607
72 82 1.77261
72 83 1.41578
72 84 1.71857
72 85 2.42872
72 86 1.79517
72 87 3.22064
72 88 2.70541
72 89 5.68981
72 90 1.38919
72 91 0.906358
72 92 2.84543
72 93 1.82226
72 94 1.49734
72 95 1.55858
72 96 2.99113
72 97 0.941666
72 98 2.39212
72 99 3.30207
72 100 1.20464
73 74 1.19302
73 75 1.78157
73 76 1.53303
73 77 1.06196
73 78 2.4335
73 79 6.08687
73 80 1.44577
73 81 8.75903
73 82 1.50793
73 83 3.12095
73 84 1.39418
73 85 1.01305
73 86 1.6569
73 87 2.48845
73 88 0.680247
73 89 6.2395
73 90 1.61455
73 91 2.4885
73 92 1.18199
73 93 1.52931
73 94 1.38201
73 95 1.40698
73 96 2.67587
73 97 2.7215
73 98 2.39228
73 99 2.53255
73 100 2.72723
74 75 1.48676
74 76 1.42898
74 77 0.828273
74 78 1.8497
74 79 6.00672
74 80 1.14991
74 81 8.63612
74 82 1.21709
74 83 2.83618
74 84 1.06889
74 85 0.83418
74 86 1.15484
74 87 2.06456
74 88 1.11284
74 89 6.13119
74 90 1.11376
74 91 2.03406
74 92 1.54826
74 93 1.08827
74 94 1.13953
74 95 1.00771
74 96 2.00391
74 97 2.31777
74 98 1.76064
74 99 2.30125
74 100 2.22754
75 76 1.50557
75 77 1.41792
75 78 1.9957
75 79 6.40009
75 80 1.72407
75 81 8.74489
75 82 1.7219
75 83 1.90621
75 84 0.853785
75 85 1.73953
75 86 1.49575
75 87 3.16844
75 88 1.95514
75 89 6.33588
75 90 1.01625
75 91 1.62754
75 92 2.39196
75 93 1.18365
75 94 0.849596
75 95 1.1782
75 96 2.69087
75 97 2.1132
75 98 2.29848
75 99 3.35525
75 100 1.84679
76 77 1.07019
76 78 1.42357
76 79 5.24382
76 80 0.783947
76 81 7.67863
76 82 0.724889
76 83 2.46605
76 84 1.11402
76 85 1.2557
76 86 0.881132
76 87 2.23831
76 88 1.54555
76 89 5.22757
76 90 0.953341
76 91 1.30019
76 92 1.77835
76 93 1.13562
76 94 0.916959
76 95 0.847347
76 96 2.69049
76 97 1.40796
76 98 1.61402
76 99 2.2818
76 100 1.8197
77 78 1.64601
77 79 5.6003
77 80 0.903355
77 81 8.21907
77 82 0.996006
77 83 2.89969
77 84 0.956761
77 85 0.649212
77 86 0.853448
77 87 2.07824
77 88 0.917372
77 89 5.69651
77 90 1.09116
77 91 1.89926
77 92 1.35358
77 93 0.883472
77 94 0.971546
77 95 0.846201
77 96 2.47023
77 97 2.17463
77 98 1.57932
77 99 2.20739
77 100 2.27776
78 79 5.01523
78 80 1.25241
78 81 7.42305
78 82 1.44294
78 83 2.98131
78 84 1.62205
78 85 1.74702
78 86 1.01861
78 87 2.09902
78 88 2.32351
78 89 4.93835
78 90 1.41539
78 91 1.3025
78 92 2.59047
78 93 1.48593
78 94 1.61194
78 95 1.49758
78 96 2.84287
78 97 1.54622
78 98 0.857273
78 99 2.34037
78 100 2.09396
79 80 5.22714
79 81 3.13578
79 82 5.10229
79 83 6.92796
79 84 6.04476
79 85 5.58357
79 86 5.28854
79 87 4.77742
79 88 5.85838
79 89 1.14114
79 90 5.82472
79 91 5.43752
79 92 5.70345
79 93 5.83767
79 94 5.94235
79 95 5.75506
79 96 6.26547
79 97 5.21191
79 98 4.70621
79 99 4.75959
79 100 5.84952
80 81 7.80486
80 82 0.573477
80 83 2.82972
80 84 1.17377
80 85 0.926723
80 86 0.707541
80 87 1.77148
80 88 1.36515
80 89 5.29553
80 90 0.983021
80 91 1.54476
80 92 1.55375
80 93 1.10143
80 94 1.11072
80 95 0.892892
80 96 2.42484
80 97 1.67077
80 98 1.25173
80 99 1.91062
80 100 2.0116
81 82 7.6446
81 83 8.83841
81 84 8.52496
81 85 8.28194
81 86 7.82274
81 87 7.55287
81 88 8.58233
81 89 2.69455
81 90 8.2414
81 91 7.57484
81 92 8.45505
81 93 8.34594
81 94 8.37988
81 95 8.22255
81 96 8.72234
81 97 7.29088
81 98 7.28092
81 99 7.52476
81 100 7.93413
82 83 2.67356
82 84 1.24794
82 85 1.11013
82 86 0.838009
82 87 1.86184
82 88 1.4441
82 89 5.17952
82 90 1.00296
82 91 1.48679
82 92 1.55855
82 93 1.25427
82 94 1.14537
82 95 0.968564
82 96 2.27747
82 97 1.59331
82 98 1.36743
82 99 2.03212
82 100 1.78756
83 84 2.3039
83 85 3.21173
83 86 2.74175
83 87 4.21473
83 88 3.35905
83 89 6.70059
83 90 2.10859
83 91 1.86737
83 92 3.57674
83 93 2.59053
83 94 2.16481
83 95 2.34437
83 96 3.14426
83 97 2.11328
83 98 3.37059
83 99 4.37925
83 100 1.49556
84 85 1.20674
84 86 0.992526
84 87 2.6571
84 88 1.49118
84 89 6.04045
84 90 0.793415
84 91 1.57196
84 92 1.93716
84 93 0.775447
84 94 0.475626
84 95 0.804781
84 96 2.61788
84 97 1.98433
84 98 1.8603
84 99 2.82444
84 100 1.9534
85 86 1.01066
85 87 1.87155
85 88 0.799539
85 89 5.74013
85 90 1.29961
85 91 2.14846
85 92 1.25085
85 93 1.0885
85 94 1.25763
85 95 1.09381
85 96 2.47154
85 97 2.35485
85 98 1.61602
85 99 1.98502
85 100 2.53338
86 87 1.95194
86 88 1.53017
86 89 5.31492
86 90 0.895096
86 91 1.42124
86 92 1.74733
86 93 0.712915
86 94 0.964267
86 95 0.790843
86 96 2.52822
86 97 1.65598
86 98 1.08937
86 99 2.13049
86 100 1.96029
87 88 2.12939
87 89 5.05633
87 90 2.428
87 91 2.84585
87 92 2.03856
87 93 2.38075
87 94 2.63563
87 95 2.28771
87 96 2.57018
87 97 2.76172
87 98 1.64559
87 99 0.745585
87 100 3.1387
88 89 6.04179
88 90 1.70194
88 91 2.56286
88 92 0.964102
88 93 1.47087
88 94 1.50463
88 95 1.43357
88 96 2.672
88 97 2.74978
88 98 2.17605
88 99 2.17198
88 100 2.85735
89 90 5.81169
89 91 5.24563
89 92 5.95304
89 93 5.8568
89 94 5.91781
89 95 5.76111
89 96 6.43695
89 97 5.01201
89 98 4.76778
89 99 5.04537
89 100 5.72651
90 91 1.18856
90 92 1.96977
90 93 0.856632
90 94 0.675685
90 95 0.668169
90 96 2.25379
90 97 1.51458
90 98 1.65492
90 99 2.61751
90 100 1.44944
91 92 2.79964
91 93 1.64062
91 94 1.41239
91 95 1.4361
91 96 2.72197
91 97 0.814964
91 98 1.75792
91 99 3.03576
91 100 1.18959
92 93 1.74612
92 94 1.88885
92 95 1.69769
92 96 2.77121
92 97 2.82122
92 98 2.34472
92 99 1.96535
92 100 2.93628
93 94 0.761835
93 95 0.78669
93 96 2.65143
93 97 1.94487
93 98 1.64822
93 99 2.50532
93 100 2.09207
94 95 0.673288
94 96 2.62353
94 97 1.77257
94 98 1.89474
94 99 2.77548
94 100 1.79612
95 96 2.43114
95 97 1.64936
95 98 1.68287
95 99 2.38482
95 100 1.7922
96 97 2.91686
96 98 2.5491
96 99 2.995
96 100 2.2261
97 98 1.93299
97 99 2.84044
97 100 1.32703
98 99 1.9872
98 100 2.29553
99 100 3.38281
