# Supplementary material for: Large-scale discovery of protein interactions at residue resolution using co-evolution calculated from genomic sequences
Source: Nat Commun. 2021 Mar 2;12:1396. doi: 10.1038/s41467-021-21636-z (PMC7925567; doi:10.1038/s41467-021-21636-z)
Supplement: Supplementary file 13 — Supplementary Data 11 [file 41467_2021_21636_MOESM13_ESM.zip › supplementary_prediction/membrane153326_LNT_GSPH/models/haddock_top_9_haddock_7w.pdb]

REMARK FILENAME="haddock_7w.pdb0"
REMARK ===============================================================
REMARK HADDOCK run for haddock
REMARK initial structure: haddock_7.pdb
REMARK final NOE weights: unambig 50 amb: 50
REMARK ===============================================================
REMARK            total,bonds,angles,improper,dihe,vdw,elec,air,cdih,coup,rdcs,vean,dani,xpcs,rg
REMARK energies: 316.653, 0, 0, 0, 0, -71.0303, -45.1801, 432.863, 0, 0, 0, 0, 0, 0, 0
REMARK ===============================================================
REMARK            bonds,angles,impropers,dihe,air,cdih,coup,rdcs,vean,dani,xpcs
REMARK rms-dev.: 0,0,0,0,29.0923,0,0, 0, 0, 0, 0
REMARK ===============================================================
REMARK               air,cdih,coup,rdcs,vean,dani,xpcs
REMARK               >0.3,>5,>1,>0,>5,>0.2,>0.2
REMARK violations.: 3, 0, 0, 0, 0, 0, 0
REMARK ===============================================================
REMARK                        CVpartition#,violations,rms
REMARK AIRs cross-validation: 1, 0, NaN
REMARK ===============================================================
REMARK NCS energy: 0
REMARK ===============================================================
REMARK Symmetry energy: 0
REMARK ===============================================================
REMARK Desolvation energy: -33.1773
REMARK Internal energy free molecules: 147931
REMARK Internal energy complex: -23693.4
REMARK Binding energy: -171774
REMARK ===============================================================
REMARK buried surface area: 2274.88
REMARK ===============================================================
REMARK water - chain1: 0 0 0
REMARK water - chain2: 0 0 0
REMARK water - chain3: 0 0 0
REMARK water - chain4: 0 0 0
REMARK water - chain5: 0 0 0
REMARK water - chain6: 0 0 0
REMARK ===============================================================
REMARK water - water: 0 0 0
REMARK ===============================================================
REMARK DATE:05-Aug-2020  12:16:51       created by user: he47
REMARK VERSION:1.3
ATOM      1  CB  LEU     6      35.381  -5.355   9.635  1.00 10.00      A   
ATOM      2  CG  LEU     6      36.325  -6.516   9.305  1.00 10.00      A   
ATOM      3  CD1 LEU     6      35.544  -7.802   9.083  1.00 10.00      A   
ATOM      4  CD2 LEU     6      37.182  -6.192   8.089  1.00 10.00      A   
ATOM      5  C   LEU     6      34.978  -2.904  10.027  1.00 10.00      A   
ATOM      6  O   LEU     6      34.891  -2.277  11.081  1.00 10.00      A   
ATOM      7  N   LEU     6      36.946  -4.015  11.022  1.00 10.00      A   
ATOM      8  HT1 LEU     6      36.401  -4.147  11.894  1.00 10.00      A   
ATOM      9  HT2 LEU     6      37.466  -3.118  11.089  1.00 10.00      A   
ATOM     10  HT3 LEU     6      37.628  -4.789  10.928  1.00 10.00      A   
ATOM     11  CA  LEU     6      36.037  -3.987   9.852  1.00 10.00      A   
ATOM     12  N   ILE     7      34.170  -2.689   8.997  1.00 10.00      A   
ATOM     13  HN  ILE     7      34.279  -3.225   8.179  1.00 10.00      A   
ATOM     14  CA  ILE     7      33.130  -1.669   9.044  1.00 10.00      A   
ATOM     15  CB  ILE     7      32.958  -0.974   7.680  1.00 10.00      A   
ATOM     16  CG1 ILE     7      32.541  -1.990   6.609  1.00 10.00      A   
ATOM     17  CG2 ILE     7      34.240  -0.257   7.277  1.00 10.00      A   
ATOM     18  CD1 ILE     7      31.975  -1.367   5.352  1.00 10.00      A   
ATOM     19  C   ILE     7      31.785  -2.247   9.479  1.00 10.00      A   
ATOM     20  O   ILE     7      30.775  -1.539   9.493  1.00 10.00      A   
ATOM     21  N   GLU     8      31.766  -3.524   9.839  1.00 10.00      A   
ATOM     22  HN  GLU     8      32.598  -4.041   9.829  1.00 10.00      A   
ATOM     23  CA  GLU     8      30.532  -4.169  10.258  1.00 10.00      A   
ATOM     24  CB  GLU     8      30.560  -5.671   9.979  1.00 10.00      A   
ATOM     25  CG  GLU     8      29.207  -6.234   9.574  1.00 10.00      A   
ATOM     26  CD  GLU     8      29.084  -7.717   9.840  1.00 10.00      A   
ATOM     27  OE1 GLU     8      29.451  -8.520   8.955  1.00 10.00      A   
ATOM     28  OE2 GLU     8      28.612  -8.088  10.934  1.00 10.00      A   
ATOM     29  C   GLU     8      30.220  -3.898  11.728  1.00 10.00      A   
ATOM     30  O   GLU     8      30.360  -4.777  12.584  1.00 10.00      A   
ATOM     31  N   ARG     9      29.818  -2.670  12.013  1.00 10.00      A   
ATOM     32  HN  ARG     9      29.763  -2.009  11.289  1.00 10.00      A   
ATOM     33  CA  ARG     9      29.462  -2.267  13.364  1.00 10.00      A   
ATOM     34  CB  ARG     9      30.115  -0.925  13.707  1.00 10.00      A   
ATOM     35  CG  ARG     9      29.969  -0.500  15.161  1.00 10.00      A   
ATOM     36  CD  ARG     9      31.133   0.376  15.607  1.00 10.00      A   
ATOM     37  NE  ARG     9      31.410   1.462  14.664  1.00 10.00      A   
ATOM     38  HE  ARG     9      31.463   1.225  13.710  1.00 10.00      A   
ATOM     39  CZ  ARG     9      31.599   2.735  15.018  1.00 10.00      A   
ATOM     40  NH1 ARG     9      31.558   3.091  16.296  1.00 10.00      A   
ATOM     41 HH11 ARG     9      31.367   2.377  17.036  1.00 10.00      A   
ATOM     42 HH12 ARG     9      31.714   4.086  16.570  1.00 10.00      A   
ATOM     43  NH2 ARG     9      31.858   3.649  14.091  1.00 10.00      A   
ATOM     44 HH21 ARG     9      32.008   4.647  14.362  1.00 10.00      A   
ATOM     45 HH22 ARG     9      31.915   3.374  13.089  1.00 10.00      A   
ATOM     46  C   ARG     9      27.940  -2.185  13.472  1.00 10.00      A   
ATOM     47  O   ARG     9      27.259  -1.906  12.481  1.00 10.00      A   
ATOM     48  N   GLN    10      27.417  -2.430  14.666  1.00 10.00      A   
ATOM     49  HN  GLN    10      28.020  -2.629  15.416  1.00 10.00      A   
ATOM     50  CA  GLN    10      25.976  -2.420  14.908  1.00 10.00      A   
ATOM     51  CB  GLN    10      25.670  -2.641  16.388  1.00 10.00      A   
ATOM     52  CG  GLN    10      24.209  -2.932  16.674  1.00 10.00      A   
ATOM     53  CD  GLN    10      23.946  -3.201  18.140  1.00 10.00      A   
ATOM     54  OE1 GLN    10      24.803  -3.720  18.853  1.00 10.00      A   
ATOM     55  NE2 GLN    10      22.758  -2.853  18.598  1.00 10.00      A   
ATOM     56 HE21 GLN    10      22.119  -2.448  17.975  1.00 10.00      A   
ATOM     57 HE22 GLN    10      22.567  -3.006  19.550  1.00 10.00      A   
ATOM     58  C   GLN    10      25.282  -1.155  14.401  1.00 10.00      A   
ATOM     59  O   GLN    10      24.372  -1.242  13.575  1.00 10.00      A   
ATOM     60  N   ARG    11      25.711   0.008  14.889  1.00 10.00      A   
ATOM     61  HN  ARG    11      26.442   0.010  15.546  1.00 10.00      A   
ATOM     62  CA  ARG    11      25.112   1.282  14.484  1.00 10.00      A   
ATOM     63  CB  ARG    11      25.742   2.464  15.226  1.00 10.00      A   
ATOM     64  CG  ARG    11      25.217   2.670  16.638  1.00 10.00      A   
ATOM     65  CD  ARG    11      25.104   4.147  16.983  1.00 10.00      A   
ATOM     66  NE  ARG    11      26.402   4.823  16.975  1.00 10.00      A   
ATOM     67  HE  ARG    11      26.926   4.786  16.142  1.00 10.00      A   
ATOM     68  CZ  ARG    11      26.904   5.484  18.017  1.00 10.00      A   
ATOM     69  NH1 ARG    11      26.220   5.556  19.153  1.00 10.00      A   
ATOM     70 HH11 ARG    11      25.286   5.096  19.231  1.00 10.00      A   
ATOM     71 HH12 ARG    11      26.609   6.072  19.972  1.00 10.00      A   
ATOM     72  NH2 ARG    11      28.088   6.071  17.916  1.00 10.00      A   
ATOM     73 HH21 ARG    11      28.491   6.587  18.727  1.00 10.00      A   
ATOM     74 HH22 ARG    11      28.624   6.021  17.022  1.00 10.00      A   
ATOM     75  C   ARG    11      25.184   1.499  12.975  1.00 10.00      A   
ATOM     76  O   ARG    11      24.250   2.021  12.369  1.00 10.00      A   
ATOM     77  N   ILE    12      26.285   1.075  12.372  1.00 10.00      A   
ATOM     78  HN  ILE    12      26.987   0.649  12.904  1.00 10.00      A   
ATOM     79  CA  ILE    12      26.473   1.229  10.934  1.00 10.00      A   
ATOM     80  CB  ILE    12      27.918   0.891  10.512  1.00 10.00      A   
ATOM     81  CG1 ILE    12      28.927   1.530  11.476  1.00 10.00      A   
ATOM     82  CG2 ILE    12      28.184   1.346   9.084  1.00 10.00      A   
ATOM     83  CD1 ILE    12      28.815   3.036  11.592  1.00 10.00      A   
ATOM     84  C   ILE    12      25.484   0.352  10.168  1.00 10.00      A   
ATOM     85  O   ILE    12      24.976   0.737   9.115  1.00 10.00      A   
ATOM     86  N   ARG    13      25.197  -0.822  10.718  1.00 10.00      A   
ATOM     87  HN  ARG    13      25.632  -1.075  11.563  1.00 10.00      A   
ATOM     88  CA  ARG    13      24.257  -1.746  10.095  1.00 10.00      A   
ATOM     89  CB  ARG    13      24.408  -3.157  10.676  1.00 10.00      A   
ATOM     90  CG  ARG    13      25.702  -3.861  10.290  1.00 10.00      A   
ATOM     91  CD  ARG    13      25.620  -4.442   8.887  1.00 10.00      A   
ATOM     92  NE  ARG    13      26.770  -4.062   8.065  1.00 10.00      A   
ATOM     93  HE  ARG    13      27.239  -3.231   8.305  1.00 10.00      A   
ATOM     94  CZ  ARG    13      27.217  -4.769   7.025  1.00 10.00      A   
ATOM     95  NH1 ARG    13      26.624  -5.901   6.668  1.00 10.00      A   
ATOM     96 HH11 ARG    13      26.982  -6.443   5.848  1.00 10.00      A   
ATOM     97 HH12 ARG    13      25.806  -6.258   7.202  1.00 10.00      A   
ATOM     98  NH2 ARG    13      28.270  -4.344   6.342  1.00 10.00      A   
ATOM     99 HH21 ARG    13      28.749  -3.460   6.616  1.00 10.00      A   
ATOM    100 HH22 ARG    13      28.627  -4.898   5.529  1.00 10.00      A   
ATOM    101  C   ARG    13      22.825  -1.245  10.268  1.00 10.00      A   
ATOM    102  O   ARG    13      21.949  -1.548   9.458  1.00 10.00      A   
ATOM    103  N   LEU    14      22.598  -0.468  11.327  1.00 10.00      A   
ATOM    104  HN  LEU    14      23.339  -0.267  11.939  1.00 10.00      A   
ATOM    105  CA  LEU    14      21.275   0.090  11.605  1.00 10.00      A   
ATOM    106  CB  LEU    14      21.244   0.755  12.985  1.00 10.00      A   
ATOM    107  CG  LEU    14      21.418  -0.171  14.189  1.00 10.00      A   
ATOM    108  CD1 LEU    14      21.524   0.642  15.471  1.00 10.00      A   
ATOM    109  CD2 LEU    14      20.268  -1.162  14.275  1.00 10.00      A   
ATOM    110  C   LEU    14      20.894   1.104  10.534  1.00 10.00      A   
ATOM    111  O   LEU    14      19.745   1.155  10.093  1.00 10.00      A   
ATOM    112  N   LEU    15      21.877   1.898  10.116  1.00 10.00      A   
ATOM    113  HN  LEU    15      22.764   1.808  10.519  1.00 10.00      A   
ATOM    114  CA  LEU    15      21.670   2.910   9.082  1.00 10.00      A   
ATOM    115  CB  LEU    15      22.972   3.673   8.821  1.00 10.00      A   
ATOM    116  CG  LEU    15      23.578   4.420  10.010  1.00 10.00      A   
ATOM    117  CD1 LEU    15      24.953   4.964   9.655  1.00 10.00      A   
ATOM    118  CD2 LEU    15      22.655   5.540  10.473  1.00 10.00      A   
ATOM    119  C   LEU    15      21.198   2.254   7.790  1.00 10.00      A   
ATOM    120  O   LEU    15      20.333   2.781   7.086  1.00 10.00      A   
ATOM    121  N   LEU    16      21.775   1.093   7.494  1.00 10.00      A   
ATOM    122  HN  LEU    16      22.461   0.735   8.098  1.00 10.00      A   
ATOM    123  CA  LEU    16      21.422   0.339   6.303  1.00 10.00      A   
ATOM    124  CB  LEU    16      22.331  -0.886   6.155  1.00 10.00      A   
ATOM    125  CG  LEU    16      23.786  -0.605   5.773  1.00 10.00      A   
ATOM    126  CD1 LEU    16      24.638  -1.847   5.968  1.00 10.00      A   
ATOM    127  CD2 LEU    16      23.872  -0.119   4.334  1.00 10.00      A   
ATOM    128  C   LEU    16      19.966  -0.097   6.361  1.00 10.00      A   
ATOM    129  O   LEU    16      19.231   0.043   5.387  1.00 10.00      A   
ATOM    130  N   ALA    17      19.550  -0.597   7.519  1.00 10.00      A   
ATOM    131  HN  ALA    17      20.183  -0.650   8.268  1.00 10.00      A   
ATOM    132  CA  ALA    17      18.180  -1.057   7.715  1.00 10.00      A   
ATOM    133  CB  ALA    17      18.021  -1.669   9.099  1.00 10.00      A   
ATOM    134  C   ALA    17      17.183   0.080   7.506  1.00 10.00      A   
ATOM    135  O   ALA    17      16.148  -0.097   6.860  1.00 10.00      A   
ATOM    136  N   LEU    18      17.516   1.250   8.038  1.00 10.00      A   
ATOM    137  HN  LEU    18      18.362   1.324   8.532  1.00 10.00      A   
ATOM    138  CA  LEU    18      16.661   2.426   7.913  1.00 10.00      A   
ATOM    139  CB  LEU    18      17.254   3.606   8.693  1.00 10.00      A   
ATOM    140  CG  LEU    18      17.132   3.552  10.218  1.00 10.00      A   
ATOM    141  CD1 LEU    18      18.111   4.521  10.863  1.00 10.00      A   
ATOM    142  CD2 LEU    18      15.709   3.872  10.652  1.00 10.00      A   
ATOM    143  C   LEU    18      16.469   2.818   6.448  1.00 10.00      A   
ATOM    144  O   LEU    18      15.386   3.243   6.042  1.00 10.00      A   
ATOM    145  N   LEU    19      17.522   2.667   5.658  1.00 10.00      A   
ATOM    146  HN  LEU    19      18.356   2.314   6.036  1.00 10.00      A   
ATOM    147  CA  LEU    19      17.472   3.015   4.245  1.00 10.00      A   
ATOM    148  CB  LEU    19      18.850   3.439   3.741  1.00 10.00      A   
ATOM    149  CG  LEU    19      19.238   4.890   4.020  1.00 10.00      A   
ATOM    150  CD1 LEU    19      20.652   5.165   3.539  1.00 10.00      A   
ATOM    151  CD2 LEU    19      18.254   5.837   3.354  1.00 10.00      A   
ATOM    152  C   LEU    19      16.901   1.886   3.393  1.00 10.00      A   
ATOM    153  O   LEU    19      16.290   2.134   2.354  1.00 10.00      A   
ATOM    154  N   PHE    20      17.095   0.649   3.833  1.00 10.00      A   
ATOM    155  HN  PHE    20      17.608   0.507   4.659  1.00 10.00      A   
ATOM    156  CA  PHE    20      16.581  -0.506   3.105  1.00 10.00      A   
ATOM    157  CB  PHE    20      17.047  -1.822   3.735  1.00 10.00      A   
ATOM    158  CG  PHE    20      18.253  -2.421   3.068  1.00 10.00      A   
ATOM    159  CD1 PHE    20      19.410  -2.666   3.791  1.00 10.00      A   
ATOM    160  CD2 PHE    20      18.231  -2.739   1.719  1.00 10.00      A   
ATOM    161  CE1 PHE    20      20.522  -3.216   3.181  1.00 10.00      A   
ATOM    162  CE2 PHE    20      19.338  -3.289   1.103  1.00 10.00      A   
ATOM    163  CZ  PHE    20      20.486  -3.529   1.835  1.00 10.00      A   
ATOM    164  C   PHE    20      15.063  -0.464   3.036  1.00 10.00      A   
ATOM    165  O   PHE    20      14.468  -0.827   2.023  1.00 10.00      A   
ATOM    166  N   GLY    21      14.445   0.007   4.111  1.00 10.00      A   
ATOM    167  HN  GLY    21      14.977   0.288   4.887  1.00 10.00      A   
ATOM    168  CA  GLY    21      12.999   0.102   4.152  1.00 10.00      A   
ATOM    169  C   GLY    21      12.455   1.076   3.120  1.00 10.00      A   
ATOM    170  O   GLY    21      11.310   0.961   2.692  1.00 10.00      A   
ATOM    171  N   ALA    22      13.290   2.021   2.700  1.00 10.00      A   
ATOM    172  HN  ALA    22      14.204   2.045   3.058  1.00 10.00      A   
ATOM    173  CA  ALA    22      12.888   3.018   1.714  1.00 10.00      A   
ATOM    174  CB  ALA    22      13.819   4.220   1.760  1.00 10.00      A   
ATOM    175  C   ALA    22      12.839   2.422   0.309  1.00 10.00      A   
ATOM    176  O   ALA    22      12.379   3.066  -0.634  1.00 10.00      A   
ATOM    177  N   CYS    23      13.318   1.191   0.172  1.00 10.00      A   
ATOM    178  HN  CYS    23      13.681   0.727   0.957  1.00 10.00      A   
ATOM    179  CA  CYS    23      13.310   0.510  -1.113  1.00 10.00      A   
ATOM    180  CB  CYS    23      14.441  -0.518  -1.186  1.00 10.00      A   
ATOM    181  SG  CYS    23      16.094   0.173  -0.935  1.00 10.00      A   
ATOM    182  HG  CYS    23      15.991   1.179  -0.075  1.00 10.00      A   
ATOM    183  C   CYS    23      11.961  -0.164  -1.342  1.00 10.00      A   
ATOM    184  O   CYS    23      11.528  -0.349  -2.480  1.00 10.00      A   
ATOM    185  N   GLY    24      11.288  -0.503  -0.248  1.00 10.00      A   
ATOM    186  HN  GLY    24      11.672  -0.309   0.633  1.00 10.00      A   
ATOM    187  CA  GLY    24       9.994  -1.144  -0.343  1.00 10.00      A   
ATOM    188  C   GLY    24       8.914  -0.167  -0.753  1.00 10.00      A   
ATOM    189  O   GLY    24       7.883  -0.557  -1.301  1.00 10.00      A   
ATOM    190  N   THR    25       9.163   1.111  -0.496  1.00 10.00      A   
ATOM    191  HN  THR    25      10.001   1.355  -0.047  1.00 10.00      A   
ATOM    192  CA  THR    25       8.225   2.169  -0.837  1.00 10.00      A   
ATOM    193  CB  THR    25       8.714   3.502  -0.248  1.00 10.00      A   
ATOM    194  OG1 THR    25       9.564   3.229   0.878  1.00 10.00      A   
ATOM    195  HG1 THR    25       9.216   3.668   1.668  1.00 10.00      A   
ATOM    196  CG2 THR    25       7.539   4.358   0.198  1.00 10.00      A   
ATOM    197  C   THR    25       8.093   2.309  -2.354  1.00 10.00      A   
ATOM    198  O   THR    25       7.122   2.872  -2.861  1.00 10.00      A   
ATOM    199  N   LEU    26       9.070   1.772  -3.075  1.00 10.00      A   
ATOM    200  HN  LEU    26       9.807   1.318  -2.614  1.00 10.00      A   
ATOM    201  CA  LEU    26       9.080   1.835  -4.530  1.00 10.00      A   
ATOM    202  CB  LEU    26      10.515   1.759  -5.052  1.00 10.00      A   
ATOM    203  CG  LEU    26      11.461   2.862  -4.570  1.00 10.00      A   
ATOM    204  CD1 LEU    26      12.909   2.478  -4.821  1.00 10.00      A   
ATOM    205  CD2 LEU    26      11.134   4.183  -5.251  1.00 10.00      A   
ATOM    206  C   LEU    26       8.230   0.724  -5.137  1.00 10.00      A   
ATOM    207  O   LEU    26       8.053   0.656  -6.353  1.00 10.00      A   
ATOM    208  N   ALA    27       7.690  -0.134  -4.285  1.00 10.00      A   
ATOM    209  HN  ALA    27       7.859  -0.024  -3.324  1.00 10.00      A   
ATOM    210  CA  ALA    27       6.858  -1.240  -4.737  1.00 10.00      A   
ATOM    211  CB  ALA    27       7.090  -2.460  -3.858  1.00 10.00      A   
ATOM    212  C   ALA    27       5.381  -0.851  -4.744  1.00 10.00      A   
ATOM    213  O   ALA    27       4.503  -1.692  -4.950  1.00 10.00      A   
ATOM    214  N   PHE    28       5.110   0.428  -4.513  1.00 10.00      A   
ATOM    215  HN  PHE    28       5.850   1.052  -4.355  1.00 10.00      A   
ATOM    216  CA  PHE    28       3.744   0.930  -4.495  1.00 10.00      A   
ATOM    217  CB  PHE    28       3.617   2.111  -3.536  1.00 10.00      A   
ATOM    218  CG  PHE    28       3.783   1.732  -2.093  1.00 10.00      A   
ATOM    219  CD1 PHE    28       4.346   2.619  -1.194  1.00 10.00      A   
ATOM    220  CD2 PHE    28       3.377   0.488  -1.637  1.00 10.00      A   
ATOM    221  CE1 PHE    28       4.504   2.274   0.133  1.00 10.00      A   
ATOM    222  CE2 PHE    28       3.532   0.137  -0.312  1.00 10.00      A   
ATOM    223  CZ  PHE    28       4.097   1.032   0.574  1.00 10.00      A   
ATOM    224  C   PHE    28       3.297   1.329  -5.893  1.00 10.00      A   
ATOM    225  O   PHE    28       4.128   1.566  -6.762  1.00 10.00      A   
ATOM    226  N   SER    29       1.986   1.436  -6.078  1.00 10.00      A   
ATOM    227  HN  SER    29       1.389   1.280  -5.314  1.00 10.00      A   
ATOM    228  CA  SER    29       1.375   1.785  -7.362  1.00 10.00      A   
ATOM    229  CB  SER    29      -0.110   2.068  -7.151  1.00 10.00      A   
ATOM    230  OG  SER    29      -0.453   1.832  -5.795  1.00 10.00      A   
ATOM    231  HG  SER    29      -1.411   1.771  -5.712  1.00 10.00      A   
ATOM    232  C   SER    29       2.056   2.936  -8.133  1.00 10.00      A   
ATOM    233  O   SER    29       2.295   2.805  -9.336  1.00 10.00      A   
ATOM    234  N   PRO    30       2.371   4.084  -7.481  1.00 10.00      A   
ATOM    235  CA  PRO    30       3.022   5.226  -8.155  1.00 10.00      A   
ATOM    236  CB  PRO    30       3.122   6.293  -7.058  1.00 10.00      A   
ATOM    237  CG  PRO    30       3.009   5.538  -5.780  1.00 10.00      A   
ATOM    238  CD  PRO    30       2.087   4.391  -6.067  1.00 10.00      A   
ATOM    239  C   PRO    30       4.415   4.908  -8.721  1.00 10.00      A   
ATOM    240  O   PRO    30       5.035   5.755  -9.370  1.00 10.00      A   
ATOM    241  N   TYR    31       4.911   3.701  -8.463  1.00 10.00      A   
ATOM    242  HN  TYR    31       4.379   3.071  -7.928  1.00 10.00      A   
ATOM    243  CA  TYR    31       6.219   3.281  -8.958  1.00 10.00      A   
ATOM    244  CB  TYR    31       7.232   3.210  -7.813  1.00 10.00      A   
ATOM    245  CG  TYR    31       7.293   4.430  -6.924  1.00 10.00      A   
ATOM    246  CD1 TYR    31       6.605   4.472  -5.718  1.00 10.00      A   
ATOM    247  CD2 TYR    31       8.046   5.539  -7.284  1.00 10.00      A   
ATOM    248  CE1 TYR    31       6.664   5.582  -4.897  1.00 10.00      A   
ATOM    249  CE2 TYR    31       8.109   6.655  -6.471  1.00 10.00      A   
ATOM    250  CZ  TYR    31       7.417   6.671  -5.279  1.00 10.00      A   
ATOM    251  OH  TYR    31       7.480   7.778  -4.461  1.00 10.00      A   
ATOM    252  HH  TYR    31       7.850   8.522  -4.955  1.00 10.00      A   
ATOM    253  C   TYR    31       6.109   1.902  -9.608  1.00 10.00      A   
ATOM    254  O   TYR    31       6.524   1.700 -10.752  1.00 10.00      A   
ATOM    255  N   ASP    32       5.540   0.966  -8.851  1.00 10.00      A   
ATOM    256  HN  ASP    32       5.229   1.219  -7.952  1.00 10.00      A   
ATOM    257  CA  ASP    32       5.340  -0.417  -9.285  1.00 10.00      A   
ATOM    258  CB  ASP    32       4.411  -0.507 -10.503  1.00 10.00      A   
ATOM    259  CG  ASP    32       3.550  -1.756 -10.485  1.00 10.00      A   
ATOM    260  OD1 ASP    32       2.564  -1.792  -9.712  1.00 10.00      A   
ATOM    261  OD2 ASP    32       3.852  -2.703 -11.244  1.00 10.00      A   
ATOM    262  C   ASP    32       6.662  -1.129  -9.543  1.00 10.00      A   
ATOM    263  O   ASP    32       6.752  -2.028 -10.376  1.00 10.00      A   
ATOM    264  N   VAL    33       7.694  -0.729  -8.815  1.00 10.00      A   
ATOM    265  HN  VAL    33       7.569  -0.015  -8.150  1.00 10.00      A   
ATOM    266  CA  VAL    33       9.007  -1.336  -8.967  1.00 10.00      A   
ATOM    267  CB  VAL    33      10.149  -0.339  -8.673  1.00 10.00      A   
ATOM    268  CG1 VAL    33      11.492  -0.919  -9.096  1.00 10.00      A   
ATOM    269  CG2 VAL    33       9.899   0.990  -9.371  1.00 10.00      A   
ATOM    270  C   VAL    33       9.124  -2.547  -8.049  1.00 10.00      A   
ATOM    271  O   VAL    33       9.642  -2.454  -6.934  1.00 10.00      A   
ATOM    272  N   TRP    34       8.615  -3.678  -8.521  1.00 10.00      A   
ATOM    273  HN  TRP    34       8.193  -3.676  -9.406  1.00 10.00      A   
ATOM    274  CA  TRP    34       8.650  -4.921  -7.755  1.00 10.00      A   
ATOM    275  CB  TRP    34       7.764  -6.029  -8.353  1.00 10.00      A   
ATOM    276  CG  TRP    34       7.758  -6.107  -9.852  1.00 10.00      A   
ATOM    277  CD1 TRP    34       6.988  -5.372 -10.708  1.00 10.00      A   
ATOM    278  CD2 TRP    34       8.543  -6.983 -10.672  1.00 10.00      A   
ATOM    279  NE1 TRP    34       7.254  -5.726 -12.007  1.00 10.00      A   
ATOM    280  HE1 TRP    34       6.829  -5.335 -12.804  1.00 10.00      A   
ATOM    281  CE2 TRP    34       8.203  -6.716 -12.013  1.00 10.00      A   
ATOM    282  CE3 TRP    34       9.499  -7.967 -10.403  1.00 10.00      A   
ATOM    283  CZ2 TRP    34       8.791  -7.389 -13.080  1.00 10.00      A   
ATOM    284  CZ3 TRP    34      10.079  -8.636 -11.462  1.00 10.00      A   
ATOM    285  CH2 TRP    34       9.723  -8.347 -12.784  1.00 10.00      A   
ATOM    286  C   TRP    34      10.060  -5.427  -7.389  1.00 10.00      A   
ATOM    287  O   TRP    34      10.244  -5.938  -6.282  1.00 10.00      A   
ATOM    288  N   PRO    35      11.079  -5.312  -8.282  1.00 10.00      A   
ATOM    289  CA  PRO    35      12.443  -5.777  -7.972  1.00 10.00      A   
ATOM    290  CB  PRO    35      13.254  -5.423  -9.224  1.00 10.00      A   
ATOM    291  CG  PRO    35      12.241  -5.301 -10.307  1.00 10.00      A   
ATOM    292  CD  PRO    35      11.002  -4.766  -9.653  1.00 10.00      A   
ATOM    293  C   PRO    35      13.039  -5.082  -6.747  1.00 10.00      A   
ATOM    294  O   PRO    35      13.867  -5.656  -6.041  1.00 10.00      A   
ATOM    295  N   ALA    36      12.598  -3.853  -6.489  1.00 10.00      A   
ATOM    296  HN  ALA    36      11.916  -3.458  -7.072  1.00 10.00      A   
ATOM    297  CA  ALA    36      13.094  -3.084  -5.353  1.00 10.00      A   
ATOM    298  CB  ALA    36      12.621  -1.642  -5.446  1.00 10.00      A   
ATOM    299  C   ALA    36      12.647  -3.712  -4.038  1.00 10.00      A   
ATOM    300  O   ALA    36      13.383  -3.707  -3.050  1.00 10.00      A   
ATOM    301  N   ALA    37      11.441  -4.269  -4.038  1.00 10.00      A   
ATOM    302  HN  ALA    37      10.907  -4.253  -4.861  1.00 10.00      A   
ATOM    303  CA  ALA    37      10.894  -4.908  -2.851  1.00 10.00      A   
ATOM    304  CB  ALA    37       9.449  -5.312  -3.094  1.00 10.00      A   
ATOM    305  C   ALA    37      11.726  -6.128  -2.480  1.00 10.00      A   
ATOM    306  O   ALA    37      11.902  -6.442  -1.302  1.00 10.00      A   
ATOM    307  N   ILE    38      12.250  -6.799  -3.500  1.00 10.00      A   
ATOM    308  HN  ILE    38      12.075  -6.488  -4.414  1.00 10.00      A   
ATOM    309  CA  ILE    38      13.073  -7.981  -3.300  1.00 10.00      A   
ATOM    310  CB  ILE    38      13.401  -8.670  -4.640  1.00 10.00      A   
ATOM    311  CG1 ILE    38      12.111  -8.949  -5.419  1.00 10.00      A   
ATOM    312  CG2 ILE    38      14.165  -9.962  -4.399  1.00 10.00      A   
ATOM    313  CD1 ILE    38      12.338  -9.447  -6.827  1.00 10.00      A   
ATOM    314  C   ILE    38      14.366  -7.602  -2.589  1.00 10.00      A   
ATOM    315  O   ILE    38      14.791  -8.276  -1.651  1.00 10.00      A   
ATOM    316  N   ILE    39      14.970  -6.500  -3.023  1.00 10.00      A   
ATOM    317  HN  ILE    39      14.570  -5.998  -3.765  1.00 10.00      A   
ATOM    318  CA  ILE    39      16.209  -6.018  -2.425  1.00 10.00      A   
ATOM    319  CB  ILE    39      16.795  -4.822  -3.205  1.00 10.00      A   
ATOM    320  CG1 ILE    39      17.020  -5.204  -4.673  1.00 10.00      A   
ATOM    321  CG2 ILE    39      18.099  -4.364  -2.569  1.00 10.00      A   
ATOM    322  CD1 ILE    39      17.522  -4.067  -5.535  1.00 10.00      A   
ATOM    323  C   ILE    39      15.960  -5.618  -0.972  1.00 10.00      A   
ATOM    324  O   ILE    39      16.780  -5.883  -0.091  1.00 10.00      A   
ATOM    325  N   SER    40      14.813  -4.992  -0.732  1.00 10.00      A   
ATOM    326  HN  SER    40      14.211  -4.793  -1.483  1.00 10.00      A   
ATOM    327  CA  SER    40      14.433  -4.575   0.611  1.00 10.00      A   
ATOM    328  CB  SER    40      13.118  -3.786   0.567  1.00 10.00      A   
ATOM    329  OG  SER    40      12.722  -3.356   1.860  1.00 10.00      A   
ATOM    330  HG  SER    40      11.847  -3.709   2.062  1.00 10.00      A   
ATOM    331  C   SER    40      14.300  -5.797   1.522  1.00 10.00      A   
ATOM    332  O   SER    40      14.741  -5.779   2.676  1.00 10.00      A   
ATOM    333  N   LEU    41      13.707  -6.865   0.986  1.00 10.00      A   
ATOM    334  HN  LEU    41      13.377  -6.811   0.060  1.00 10.00      A   
ATOM    335  CA  LEU    41      13.529  -8.108   1.733  1.00 10.00      A   
ATOM    336  CB  LEU    41      12.661  -9.091   0.938  1.00 10.00      A   
ATOM    337  CG  LEU    41      11.179  -8.736   0.794  1.00 10.00      A   
ATOM    338  CD1 LEU    41      10.541  -9.546  -0.323  1.00 10.00      A   
ATOM    339  CD2 LEU    41      10.442  -8.964   2.103  1.00 10.00      A   
ATOM    340  C   LEU    41      14.885  -8.744   2.024  1.00 10.00      A   
ATOM    341  O   LEU    41      15.132  -9.249   3.121  1.00 10.00      A   
ATOM    342  N   MET    42      15.762  -8.703   1.025  1.00 10.00      A   
ATOM    343  HN  MET    42      15.494  -8.284   0.178  1.00 10.00      A   
ATOM    344  CA  MET    42      17.103  -9.258   1.145  1.00 10.00      A   
ATOM    345  CB  MET    42      17.836  -9.174  -0.195  1.00 10.00      A   
ATOM    346  CG  MET    42      17.349 -10.157  -1.243  1.00 10.00      A   
ATOM    347  SD  MET    42      18.027  -9.816  -2.880  1.00 10.00      A   
ATOM    348  CE  MET    42      19.788  -9.947  -2.558  1.00 10.00      A   
ATOM    349  C   MET    42      17.898  -8.503   2.199  1.00 10.00      A   
ATOM    350  O   MET    42      18.687  -9.091   2.934  1.00 10.00      A   
ATOM    351  N   GLY    43      17.677  -7.196   2.259  1.00 10.00      A   
ATOM    352  HN  GLY    43      17.033  -6.791   1.635  1.00 10.00      A   
ATOM    353  CA  GLY    43      18.371  -6.356   3.214  1.00 10.00      A   
ATOM    354  C   GLY    43      18.160  -6.792   4.649  1.00 10.00      A   
ATOM    355  O   GLY    43      19.120  -7.102   5.350  1.00 10.00      A   
ATOM    356  N   LEU    44      16.904  -6.836   5.079  1.00 10.00      A   
ATOM    357  HN  LEU    44      16.179  -6.592   4.462  1.00 10.00      A   
ATOM    358  CA  LEU    44      16.574  -7.233   6.446  1.00 10.00      A   
ATOM    359  CB  LEU    44      15.062  -7.172   6.681  1.00 10.00      A   
ATOM    360  CG  LEU    44      14.573  -7.652   8.053  1.00 10.00      A   
ATOM    361  CD1 LEU    44      15.063  -6.728   9.157  1.00 10.00      A   
ATOM    362  CD2 LEU    44      13.056  -7.769   8.078  1.00 10.00      A   
ATOM    363  C   LEU    44      17.095  -8.632   6.767  1.00 10.00      A   
ATOM    364  O   LEU    44      17.632  -8.874   7.852  1.00 10.00      A   
ATOM    365  N   GLN    45      16.952  -9.543   5.813  1.00 10.00      A   
ATOM    366  HN  GLN    45      16.536  -9.286   4.961  1.00 10.00      A   
ATOM    367  CA  GLN    45      17.392 -10.918   6.004  1.00 10.00      A   
ATOM    368  CB  GLN    45      16.849 -11.827   4.898  1.00 10.00      A   
ATOM    369  CG  GLN    45      17.012 -13.311   5.187  1.00 10.00      A   
ATOM    370  CD  GLN    45      16.403 -13.707   6.520  1.00 10.00      A   
ATOM    371  OE1 GLN    45      15.245 -14.110   6.596  1.00 10.00      A   
ATOM    372  NE2 GLN    45      17.178 -13.576   7.584  1.00 10.00      A   
ATOM    373 HE21 GLN    45      18.092 -13.233   7.454  1.00 10.00      A   
ATOM    374 HE22 GLN    45      16.803 -13.804   8.459  1.00 10.00      A   
ATOM    375  C   GLN    45      18.910 -11.031   6.101  1.00 10.00      A   
ATOM    376  O   GLN    45      19.430 -11.819   6.891  1.00 10.00      A   
ATOM    377  N   ALA    46      19.616 -10.241   5.301  1.00 10.00      A   
ATOM    378  HN  ALA    46      19.143  -9.632   4.690  1.00 10.00      A   
ATOM    379  CA  ALA    46      21.073 -10.264   5.295  1.00 10.00      A   
ATOM    380  CB  ALA    46      21.614  -9.662   4.008  1.00 10.00      A   
ATOM    381  C   ALA    46      21.655  -9.545   6.507  1.00 10.00      A   
ATOM    382  O   ALA    46      22.760  -9.853   6.953  1.00 10.00      A   
ATOM    383  N   LEU    47      20.913  -8.584   7.031  1.00 10.00      A   
ATOM    384  HN  LEU    47      20.040  -8.378   6.628  1.00 10.00      A   
ATOM    385  CA  LEU    47      21.363  -7.823   8.185  1.00 10.00      A   
ATOM    386  CB  LEU    47      20.636  -6.480   8.274  1.00 10.00      A   
ATOM    387  CG  LEU    47      20.954  -5.464   7.173  1.00 10.00      A   
ATOM    388  CD1 LEU    47      20.123  -4.204   7.350  1.00 10.00      A   
ATOM    389  CD2 LEU    47      22.440  -5.131   7.153  1.00 10.00      A   
ATOM    390  C   LEU    47      21.188  -8.612   9.477  1.00 10.00      A   
ATOM    391  O   LEU    47      21.924  -8.412  10.438  1.00 10.00      A   
ATOM    392  N   THR    48      20.222  -9.519   9.490  1.00 10.00      A   
ATOM    393  HN  THR    48      19.671  -9.645   8.685  1.00 10.00      A   
ATOM    394  CA  THR    48      19.951 -10.333  10.666  1.00 10.00      A   
ATOM    395  CB  THR    48      18.440 -10.598  10.817  1.00 10.00      A   
ATOM    396  OG1 THR    48      17.892 -11.006   9.555  1.00 10.00      A   
ATOM    397  HG1 THR    48      17.560 -10.231   9.080  1.00 10.00      A   
ATOM    398  CG2 THR    48      17.726  -9.344  11.296  1.00 10.00      A   
ATOM    399  C   THR    48      20.702 -11.663  10.601  1.00 10.00      A   
ATOM    400  O   THR    48      20.184 -12.705  11.009  1.00 10.00      A   
ATOM    401  N   PHE    49      21.927 -11.619  10.093  1.00 10.00      A   
ATOM    402  HN  PHE    49      22.287 -10.757   9.792  1.00 10.00      A   
ATOM    403  CA  PHE    49      22.749 -12.817   9.974  1.00 10.00      A   
ATOM    404  CB  PHE    49      23.370 -12.926   8.577  1.00 10.00      A   
ATOM    405  CG  PHE    49      22.471 -13.535   7.536  1.00 10.00      A   
ATOM    406  CD1 PHE    49      21.463 -14.415   7.894  1.00 10.00      A   
ATOM    407  CD2 PHE    49      22.639 -13.230   6.198  1.00 10.00      A   
ATOM    408  CE1 PHE    49      20.643 -14.980   6.935  1.00 10.00      A   
ATOM    409  CE2 PHE    49      21.823 -13.789   5.234  1.00 10.00      A   
ATOM    410  CZ  PHE    49      20.822 -14.663   5.603  1.00 10.00      A   
ATOM    411  C   PHE    49      23.849 -12.853  11.032  1.00 10.00      A   
ATOM    412  O   PHE    49      24.701 -11.962  11.086  1.00 10.00      A   
ATOM    413  N   ASN    50      23.807 -13.883  11.871  1.00 10.00      A   
ATOM    414  HN  ASN    50      23.078 -14.532  11.777  1.00 10.00      A   
ATOM    415  CA  ASN    50      24.797 -14.089  12.933  1.00 10.00      A   
ATOM    416  CB  ASN    50      26.196 -14.369  12.362  1.00 10.00      A   
ATOM    417  CG  ASN    50      27.218 -14.700  13.438  1.00 10.00      A   
ATOM    418  OD1 ASN    50      26.893 -15.314  14.454  1.00 10.00      A   
ATOM    419  ND2 ASN    50      28.461 -14.287  13.227  1.00 10.00      A   
ATOM    420 HD21 ASN    50      28.656 -13.798  12.401  1.00 10.00      A   
ATOM    421 HD22 ASN    50      29.136 -14.487  13.911  1.00 10.00      A   
ATOM    422  C   ASN    50      24.836 -12.950  13.956  1.00 10.00      A   
ATOM    423  O   ASN    50      25.775 -12.150  13.983  1.00 10.00      A   
ATOM    424  N   ARG    51      23.804 -12.877  14.789  1.00 10.00      A   
ATOM    425  HN  ARG    51      23.070 -13.523  14.699  1.00 10.00      A   
ATOM    426  CA  ARG    51      23.726 -11.864  15.840  1.00 10.00      A   
ATOM    427  CB  ARG    51      23.551 -10.441  15.294  1.00 10.00      A   
ATOM    428  CG  ARG    51      22.565 -10.298  14.151  1.00 10.00      A   
ATOM    429  CD  ARG    51      23.039  -9.236  13.176  1.00 10.00      A   
ATOM    430  NE  ARG    51      24.252  -9.652  12.472  1.00 10.00      A   
ATOM    431  HE  ARG    51      24.281 -10.581  12.141  1.00 10.00      A   
ATOM    432  CZ  ARG    51      25.309  -8.869  12.256  1.00 10.00      A   
ATOM    433  NH1 ARG    51      25.314  -7.614  12.690  1.00 10.00      A   
ATOM    434 HH11 ARG    51      24.488  -7.234  13.205  1.00 10.00      A   
ATOM    435 HH12 ARG    51      26.144  -7.004  12.525  1.00 10.00      A   
ATOM    436  NH2 ARG    51      26.358  -9.353  11.604  1.00 10.00      A   
ATOM    437 HH21 ARG    51      27.202  -8.748  11.419  1.00 10.00      A   
ATOM    438 HH22 ARG    51      26.353 -10.339  11.272  1.00 10.00      A   
ATOM    439  C   ARG    51      22.657 -12.211  16.867  1.00 10.00      A   
ATOM    440  O   ARG    51      21.781 -13.041  16.611  1.00 10.00      A   
ATOM    441  N   ARG    52      22.742 -11.572  18.024  1.00 10.00      A   
ATOM    442  HN  ARG    52      23.451 -10.901  18.143  1.00 10.00      A   
ATOM    443  CA  ARG    52      21.807 -11.812  19.116  1.00 10.00      A   
ATOM    444  CB  ARG    52      22.306 -11.108  20.380  1.00 10.00      A   
ATOM    445  CG  ARG    52      23.644 -11.617  20.893  1.00 10.00      A   
ATOM    446  CD  ARG    52      24.371 -10.542  21.684  1.00 10.00      A   
ATOM    447  NE  ARG    52      23.559 -10.029  22.789  1.00 10.00      A   
ATOM    448  HE  ARG    52      23.142 -10.695  23.383  1.00 10.00      A   
ATOM    449  CZ  ARG    52      23.360  -8.733  23.037  1.00 10.00      A   
ATOM    450  NH1 ARG    52      23.923  -7.808  22.271  1.00 10.00      A   
ATOM    451 HH11 ARG    52      24.521  -8.086  21.464  1.00 10.00      A   
ATOM    452 HH12 ARG    52      23.766  -6.796  22.473  1.00 10.00      A   
ATOM    453  NH2 ARG    52      22.604  -8.360  24.063  1.00 10.00      A   
ATOM    454 HH21 ARG    52      22.159  -9.077  24.678  1.00 10.00      A   
ATOM    455 HH22 ARG    52      22.447  -7.345  24.258  1.00 10.00      A   
ATOM    456  C   ARG    52      20.404 -11.322  18.767  1.00 10.00      A   
ATOM    457  O   ARG    52      20.248 -10.330  18.052  1.00 10.00      A   
ATOM    458  N   PRO    53      19.367 -12.017  19.271  1.00 10.00      A   
ATOM    459  CA  PRO    53      17.964 -11.661  19.024  1.00 10.00      A   
ATOM    460  CB  PRO    53      17.197 -12.563  19.994  1.00 10.00      A   
ATOM    461  CG  PRO    53      18.078 -13.749  20.170  1.00 10.00      A   
ATOM    462  CD  PRO    53      19.486 -13.226  20.110  1.00 10.00      A   
ATOM    463  C   PRO    53      17.668 -10.194  19.326  1.00 10.00      A   
ATOM    464  O   PRO    53      16.944  -9.538  18.576  1.00 10.00      A   
ATOM    465  N   LEU    54      18.235  -9.681  20.416  1.00 10.00      A   
ATOM    466  HN  LEU    54      18.802 -10.255  20.978  1.00 10.00      A   
ATOM    467  CA  LEU    54      18.031  -8.286  20.800  1.00 10.00      A   
ATOM    468  CB  LEU    54      18.681  -7.985  22.156  1.00 10.00      A   
ATOM    469  CG  LEU    54      17.942  -8.503  23.393  1.00 10.00      A   
ATOM    470  CD1 LEU    54      18.685  -8.108  24.661  1.00 10.00      A   
ATOM    471  CD2 LEU    54      16.510  -7.986  23.427  1.00 10.00      A   
ATOM    472  C   LEU    54      18.572  -7.342  19.731  1.00 10.00      A   
ATOM    473  O   LEU    54      17.997  -6.282  19.474  1.00 10.00      A   
ATOM    474  N   GLN    55      19.671  -7.742  19.100  1.00 10.00      A   
ATOM    475  HN  GLN    55      20.069  -8.606  19.335  1.00 10.00      A   
ATOM    476  CA  GLN    55      20.285  -6.940  18.051  1.00 10.00      A   
ATOM    477  CB  GLN    55      21.718  -7.409  17.785  1.00 10.00      A   
ATOM    478  CG  GLN    55      22.703  -7.041  18.884  1.00 10.00      A   
ATOM    479  CD  GLN    55      23.986  -7.848  18.820  1.00 10.00      A   
ATOM    480  OE1 GLN    55      23.990  -8.998  18.384  1.00 10.00      A   
ATOM    481  NE2 GLN    55      25.085  -7.253  19.258  1.00 10.00      A   
ATOM    482 HE21 GLN    55      25.014  -6.331  19.592  1.00 10.00      A   
ATOM    483 HE22 GLN    55      25.927  -7.759  19.239  1.00 10.00      A   
ATOM    484  C   GLN    55      19.450  -7.024  16.779  1.00 10.00      A   
ATOM    485  O   GLN    55      19.215  -6.018  16.109  1.00 10.00      A   
ATOM    486  N   SER    56      18.996  -8.233  16.461  1.00 10.00      A   
ATOM    487  HN  SER    56      19.239  -9.000  17.025  1.00 10.00      A   
ATOM    488  CA  SER    56      18.172  -8.462  15.283  1.00 10.00      A   
ATOM    489  CB  SER    56      17.886  -9.953  15.129  1.00 10.00      A   
ATOM    490  OG  SER    56      19.083 -10.706  15.223  1.00 10.00      A   
ATOM    491  HG  SER    56      18.876 -11.642  15.125  1.00 10.00      A   
ATOM    492  C   SER    56      16.862  -7.687  15.380  1.00 10.00      A   
ATOM    493  O   SER    56      16.387  -7.128  14.390  1.00 10.00      A   
ATOM    494  N   ALA    57      16.285  -7.653  16.579  1.00 10.00      A   
ATOM    495  HN  ALA    57      16.705  -8.137  17.327  1.00 10.00      A   
ATOM    496  CA  ALA    57      15.039  -6.934  16.810  1.00 10.00      A   
ATOM    497  CB  ALA    57      14.566  -7.138  18.242  1.00 10.00      A   
ATOM    498  C   ALA    57      15.221  -5.450  16.510  1.00 10.00      A   
ATOM    499  O   ALA    57      14.333  -4.804  15.953  1.00 10.00      A   
ATOM    500  N   ALA    58      16.392  -4.924  16.866  1.00 10.00      A   
ATOM    501  HN  ALA    58      17.060  -5.495  17.300  1.00 10.00      A   
ATOM    502  CA  ALA    58      16.706  -3.521  16.624  1.00 10.00      A   
ATOM    503  CB  ALA    58      18.002  -3.131  17.322  1.00 10.00      A   
ATOM    504  C   ALA    58      16.806  -3.264  15.127  1.00 10.00      A   
ATOM    505  O   ALA    58      16.388  -2.216  14.637  1.00 10.00      A   
ATOM    506  N   ILE    59      17.357  -4.235  14.406  1.00 10.00      A   
ATOM    507  HN  ILE    59      17.679  -5.043  14.861  1.00 10.00      A   
ATOM    508  CA  ILE    59      17.498  -4.131  12.960  1.00 10.00      A   
ATOM    509  CB  ILE    59      18.341  -5.291  12.390  1.00 10.00      A   
ATOM    510  CG1 ILE    59      19.742  -5.277  13.003  1.00 10.00      A   
ATOM    511  CG2 ILE    59      18.423  -5.205  10.873  1.00 10.00      A   
ATOM    512  CD1 ILE    59      20.537  -6.539  12.749  1.00 10.00      A   
ATOM    513  C   ILE    59      16.119  -4.140  12.312  1.00 10.00      A   
ATOM    514  O   ILE    59      15.824  -3.321  11.439  1.00 10.00      A   
ATOM    515  N   GLY    60      15.275  -5.068  12.760  1.00 10.00      A   
ATOM    516  HN  GLY    60      15.579  -5.700  13.452  1.00 10.00      A   
ATOM    517  CA  GLY    60      13.927  -5.168  12.238  1.00 10.00      A   
ATOM    518  C   GLY    60      13.140  -3.907  12.511  1.00 10.00      A   
ATOM    519  O   GLY    60      12.339  -3.472  11.684  1.00 10.00      A   
ATOM    520  N   PHE    61      13.384  -3.314  13.672  1.00 10.00      A   
ATOM    521  HN  PHE    61      14.031  -3.723  14.290  1.00 10.00      A   
ATOM    522  CA  PHE    61      12.713  -2.082  14.062  1.00 10.00      A   
ATOM    523  CB  PHE    61      12.996  -1.758  15.534  1.00 10.00      A   
ATOM    524  CG  PHE    61      12.183  -0.617  16.079  1.00 10.00      A   
ATOM    525  CD1 PHE    61      10.825  -0.768  16.315  1.00 10.00      A   
ATOM    526  CD2 PHE    61      12.774   0.604  16.355  1.00 10.00      A   
ATOM    527  CE1 PHE    61      10.074   0.280  16.816  1.00 10.00      A   
ATOM    528  CE2 PHE    61      12.030   1.655  16.856  1.00 10.00      A   
ATOM    529  CZ  PHE    61      10.676   1.494  17.086  1.00 10.00      A   
ATOM    530  C   PHE    61      13.158  -0.929  13.168  1.00 10.00      A   
ATOM    531  O   PHE    61      12.343  -0.117  12.744  1.00 10.00      A   
ATOM    532  N   CYS    62      14.457  -0.873  12.879  1.00 10.00      A   
ATOM    533  HN  CYS    62      15.059  -1.554  13.250  1.00 10.00      A   
ATOM    534  CA  CYS    62      15.006   0.177  12.028  1.00 10.00      A   
ATOM    535  CB  CYS    62      16.537   0.193  12.092  1.00 10.00      A   
ATOM    536  SG  CYS    62      17.203   0.528  13.740  1.00 10.00      A   
ATOM    537  HG  CYS    62      16.955  -0.536  14.496  1.00 10.00      A   
ATOM    538  C   CYS    62      14.520   0.015  10.591  1.00 10.00      A   
ATOM    539  O   CYS    62      14.178   0.996   9.928  1.00 10.00      A   
ATOM    540  N   TRP    63      14.482  -1.227  10.119  1.00 10.00      A   
ATOM    541  HN  TRP    63      14.778  -1.968  10.694  1.00 10.00      A   
ATOM    542  CA  TRP    63      14.013  -1.516   8.771  1.00 10.00      A   
ATOM    543  CB  TRP    63      14.187  -3.005   8.453  1.00 10.00      A   
ATOM    544  CG  TRP    63      13.732  -3.389   7.076  1.00 10.00      A   
ATOM    545  CD1 TRP    63      14.409  -3.204   5.906  1.00 10.00      A   
ATOM    546  CD2 TRP    63      12.500  -4.031   6.724  1.00 10.00      A   
ATOM    547  NE1 TRP    63      13.673  -3.685   4.850  1.00 10.00      A   
ATOM    548  HE1 TRP    63      13.945  -3.664   3.906  1.00 10.00      A   
ATOM    549  CE2 TRP    63      12.499  -4.196   5.326  1.00 10.00      A   
ATOM    550  CE3 TRP    63      11.396  -4.479   7.455  1.00 10.00      A   
ATOM    551  CZ2 TRP    63      11.444  -4.789   4.645  1.00 10.00      A   
ATOM    552  CZ3 TRP    63      10.349  -5.068   6.777  1.00 10.00      A   
ATOM    553  CH2 TRP    63      10.380  -5.219   5.386  1.00 10.00      A   
ATOM    554  C   TRP    63      12.547  -1.121   8.661  1.00 10.00      A   
ATOM    555  O   TRP    63      12.127  -0.483   7.691  1.00 10.00      A   
ATOM    556  N   GLY    64      11.776  -1.496   9.679  1.00 10.00      A   
ATOM    557  HN  GLY    64      12.170  -2.016  10.417  1.00 10.00      A   
ATOM    558  CA  GLY    64      10.370  -1.159   9.711  1.00 10.00      A   
ATOM    559  C   GLY    64      10.172   0.338   9.796  1.00 10.00      A   
ATOM    560  O   GLY    64       9.295   0.891   9.140  1.00 10.00      A   
ATOM    561  N   PHE    65      11.002   0.997  10.592  1.00 10.00      A   
ATOM    562  HN  PHE    65      11.680   0.492  11.096  1.00 10.00      A   
ATOM    563  CA  PHE    65      10.926   2.442  10.759  1.00 10.00      A   
ATOM    564  CB  PHE    65      11.989   2.925  11.746  1.00 10.00      A   
ATOM    565  CG  PHE    65      11.446   3.723  12.897  1.00 10.00      A   
ATOM    566  CD1 PHE    65      10.085   3.941  13.032  1.00 10.00      A   
ATOM    567  CD2 PHE    65      12.300   4.256  13.843  1.00 10.00      A   
ATOM    568  CE1 PHE    65       9.587   4.675  14.091  1.00 10.00      A   
ATOM    569  CE2 PHE    65      11.811   4.991  14.905  1.00 10.00      A   
ATOM    570  CZ  PHE    65      10.452   5.202  15.029  1.00 10.00      A   
ATOM    571  C   PHE    65      11.097   3.151   9.420  1.00 10.00      A   
ATOM    572  O   PHE    65      10.383   4.105   9.115  1.00 10.00      A   
ATOM    573  N   GLY    66      12.042   2.675   8.620  1.00 10.00      A   
ATOM    574  HN  GLY    66      12.589   1.914   8.918  1.00 10.00      A   
ATOM    575  CA  GLY    66      12.276   3.267   7.321  1.00 10.00      A   
ATOM    576  C   GLY    66      11.147   2.966   6.355  1.00 10.00      A   
ATOM    577  O   GLY    66      10.695   3.844   5.618  1.00 10.00      A   
ATOM    578  N   LEU    67      10.679   1.725   6.378  1.00 10.00      A   
ATOM    579  HN  LEU    67      11.082   1.077   6.997  1.00 10.00      A   
ATOM    580  CA  LEU    67       9.593   1.291   5.508  1.00 10.00      A   
ATOM    581  CB  LEU    67       9.438  -0.233   5.576  1.00 10.00      A   
ATOM    582  CG  LEU    67       8.299  -0.845   4.757  1.00 10.00      A   
ATOM    583  CD1 LEU    67       8.532  -0.651   3.267  1.00 10.00      A   
ATOM    584  CD2 LEU    67       8.137  -2.320   5.090  1.00 10.00      A   
ATOM    585  C   LEU    67       8.277   1.978   5.870  1.00 10.00      A   
ATOM    586  O   LEU    67       7.645   2.608   5.028  1.00 10.00      A   
ATOM    587  N   PHE    68       7.881   1.874   7.130  1.00 10.00      A   
ATOM    588  HN  PHE    68       8.448   1.383   7.771  1.00 10.00      A   
ATOM    589  CA  PHE    68       6.639   2.477   7.601  1.00 10.00      A   
ATOM    590  CB  PHE    68       6.284   1.965   9.001  1.00 10.00      A   
ATOM    591  CG  PHE    68       5.765   0.552   9.033  1.00 10.00      A   
ATOM    592  CD1 PHE    68       6.635  -0.524   9.112  1.00 10.00      A   
ATOM    593  CD2 PHE    68       4.406   0.298   8.984  1.00 10.00      A   
ATOM    594  CE1 PHE    68       6.161  -1.822   9.141  1.00 10.00      A   
ATOM    595  CE2 PHE    68       3.924  -0.998   9.012  1.00 10.00      A   
ATOM    596  CZ  PHE    68       4.802  -2.059   9.090  1.00 10.00      A   
ATOM    597  C   PHE    68       6.723   4.004   7.598  1.00 10.00      A   
ATOM    598  O   PHE    68       5.718   4.693   7.410  1.00 10.00      A   
ATOM    599  N   GLY    69       7.930   4.525   7.779  1.00 10.00      A   
ATOM    600  HN  GLY    69       8.697   3.926   7.910  1.00 10.00      A   
ATOM    601  CA  GLY    69       8.131   5.964   7.801  1.00 10.00      A   
ATOM    602  C   GLY    69       8.000   6.603   6.432  1.00 10.00      A   
ATOM    603  O   GLY    69       8.023   7.826   6.303  1.00 10.00      A   
ATOM    604  N   SER    70       7.893   5.778   5.405  1.00 10.00      A   
ATOM    605  HN  SER    70       7.929   4.811   5.560  1.00 10.00      A   
ATOM    606  CA  SER    70       7.745   6.275   4.049  1.00 10.00      A   
ATOM    607  CB  SER    70       9.000   5.963   3.235  1.00 10.00      A   
ATOM    608  OG  SER    70       9.354   4.595   3.354  1.00 10.00      A   
ATOM    609  HG  SER    70       9.894   4.468   4.149  1.00 10.00      A   
ATOM    610  C   SER    70       6.513   5.667   3.385  1.00 10.00      A   
ATOM    611  O   SER    70       5.905   6.267   2.498  1.00 10.00      A   
ATOM    612  N   GLY    71       6.143   4.476   3.836  1.00 10.00      A   
ATOM    613  HN  GLY    71       6.669   4.046   4.543  1.00 10.00      A   
ATOM    614  CA  GLY    71       5.004   3.786   3.277  1.00 10.00      A   
ATOM    615  C   GLY    71       3.672   4.245   3.831  1.00 10.00      A   
ATOM    616  O   GLY    71       2.678   4.238   3.111  1.00 10.00      A   
ATOM    617  N   ILE    72       3.632   4.648   5.102  1.00 10.00      A   
ATOM    618  HN  ILE    72       4.456   4.658   5.636  1.00 10.00      A   
ATOM    619  CA  ILE    72       2.371   5.081   5.707  1.00 10.00      A   
ATOM    620  CB  ILE    72       1.788   4.047   6.698  1.00 10.00      A   
ATOM    621  CG1 ILE    72       2.793   3.708   7.803  1.00 10.00      A   
ATOM    622  CG2 ILE    72       1.327   2.793   5.966  1.00 10.00      A   
ATOM    623  CD1 ILE    72       2.161   3.102   9.038  1.00 10.00      A   
ATOM    624  C   ILE    72       2.458   6.445   6.386  1.00 10.00      A   
ATOM    625  O   ILE    72       1.707   6.727   7.322  1.00 10.00      A   
ATOM    626  N   ASN    73       3.342   7.309   5.907  1.00 10.00      A   
ATOM    627  HN  ASN    73       3.913   7.050   5.150  1.00 10.00      A   
ATOM    628  CA  ASN    73       3.476   8.642   6.494  1.00 10.00      A   
ATOM    629  CB  ASN    73       4.877   9.234   6.289  1.00 10.00      A   
ATOM    630  CG  ASN    73       5.179   9.617   4.851  1.00 10.00      A   
ATOM    631  OD1 ASN    73       5.658   8.799   4.071  1.00 10.00      A   
ATOM    632  ND2 ASN    73       4.900  10.859   4.488  1.00 10.00      A   
ATOM    633 HD21 ASN    73       4.512  11.463   5.158  1.00 10.00      A   
ATOM    634 HD22 ASN    73       5.109  11.133   3.570  1.00 10.00      A   
ATOM    635  C   ASN    73       2.389   9.582   5.970  1.00 10.00      A   
ATOM    636  O   ASN    73       2.330  10.756   6.338  1.00 10.00      A   
ATOM    637  N   TRP    74       1.520   9.044   5.121  1.00 10.00      A   
ATOM    638  HN  TRP    74       1.621   8.102   4.874  1.00 10.00      A   
ATOM    639  CA  TRP    74       0.423   9.807   4.540  1.00 10.00      A   
ATOM    640  CB  TRP    74      -0.059   9.149   3.240  1.00 10.00      A   
ATOM    641  CG  TRP    74      -0.207   7.658   3.326  1.00 10.00      A   
ATOM    642  CD1 TRP    74       0.749   6.725   3.051  1.00 10.00      A   
ATOM    643  CD2 TRP    74      -1.381   6.925   3.698  1.00 10.00      A   
ATOM    644  NE1 TRP    74       0.253   5.462   3.250  1.00 10.00      A   
ATOM    645  HE1 TRP    74       0.761   4.621   3.128  1.00 10.00      A   
ATOM    646  CE2 TRP    74      -1.055   5.556   3.642  1.00 10.00      A   
ATOM    647  CE3 TRP    74      -2.673   7.293   4.079  1.00 10.00      A   
ATOM    648  CZ2 TRP    74      -1.972   4.557   3.954  1.00 10.00      A   
ATOM    649  CZ3 TRP    74      -3.583   6.300   4.385  1.00 10.00      A   
ATOM    650  CH2 TRP    74      -3.229   4.949   4.323  1.00 10.00      A   
ATOM    651  C   TRP    74      -0.739   9.949   5.519  1.00 10.00      A   
ATOM    652  O   TRP    74      -1.681  10.702   5.273  1.00 10.00      A   
ATOM    653  N   VAL    75      -0.661   9.230   6.638  1.00 10.00      A   
ATOM    654  HN  VAL    75       0.120   8.655   6.780  1.00 10.00      A   
ATOM    655  CA  VAL    75      -1.712   9.271   7.654  1.00 10.00      A   
ATOM    656  CB  VAL    75      -1.572   8.136   8.691  1.00 10.00      A   
ATOM    657  CG1 VAL    75      -1.695   6.780   8.014  1.00 10.00      A   
ATOM    658  CG2 VAL    75      -0.256   8.244   9.444  1.00 10.00      A   
ATOM    659  C   VAL    75      -1.755  10.624   8.366  1.00 10.00      A   
ATOM    660  O   VAL    75      -2.675  10.904   9.132  1.00 10.00      A   
ATOM    661  N   TYR    76      -0.753  11.457   8.100  1.00 10.00      A   
ATOM    662  HN  TYR    76      -0.049  11.168   7.482  1.00 10.00      A   
ATOM    663  CA  TYR    76      -0.673  12.783   8.697  1.00 10.00      A   
ATOM    664  CB  TYR    76       0.629  13.469   8.260  1.00 10.00      A   
ATOM    665  CG  TYR    76       0.807  14.883   8.772  1.00 10.00      A   
ATOM    666  CD1 TYR    76       1.142  15.130  10.097  1.00 10.00      A   
ATOM    667  CD2 TYR    76       0.654  15.972   7.922  1.00 10.00      A   
ATOM    668  CE1 TYR    76       1.316  16.422  10.561  1.00 10.00      A   
ATOM    669  CE2 TYR    76       0.824  17.265   8.378  1.00 10.00      A   
ATOM    670  CZ  TYR    76       1.157  17.485   9.698  1.00 10.00      A   
ATOM    671  OH  TYR    76       1.334  18.771  10.149  1.00 10.00      A   
ATOM    672  HH  TYR    76       0.652  19.339   9.775  1.00 10.00      A   
ATOM    673  C   TYR    76      -1.876  13.624   8.275  1.00 10.00      A   
ATOM    674  O   TYR    76      -2.402  14.414   9.058  1.00 10.00      A   
ATOM    675  N   VAL    77      -2.316  13.424   7.035  1.00 10.00      A   
ATOM    676  HN  VAL    77      -1.868  12.755   6.474  1.00 10.00      A   
ATOM    677  CA  VAL    77      -3.445  14.161   6.487  1.00 10.00      A   
ATOM    678  CB  VAL    77      -3.674  13.826   4.996  1.00 10.00      A   
ATOM    679  CG1 VAL    77      -4.741  14.730   4.396  1.00 10.00      A   
ATOM    680  CG2 VAL    77      -2.374  13.938   4.214  1.00 10.00      A   
ATOM    681  C   VAL    77      -4.727  13.885   7.271  1.00 10.00      A   
ATOM    682  O   VAL    77      -5.461  14.811   7.615  1.00 10.00      A   
ATOM    683  N   SER    78      -4.980  12.613   7.564  1.00 10.00      A   
ATOM    684  HN  SER    78      -4.344  11.919   7.283  1.00 10.00      A   
ATOM    685  CA  SER    78      -6.176  12.215   8.296  1.00 10.00      A   
ATOM    686  CB  SER    78      -6.368  10.704   8.198  1.00 10.00      A   
ATOM    687  OG  SER    78      -5.116  10.051   8.063  1.00 10.00      A   
ATOM    688  HG  SER    78      -4.912   9.579   8.878  1.00 10.00      A   
ATOM    689  C   SER    78      -6.120  12.647   9.759  1.00 10.00      A   
ATOM    690  O   SER    78      -7.121  13.093  10.321  1.00 10.00      A   
ATOM    691  N   ILE    79      -4.948  12.519  10.369  1.00 10.00      A   
ATOM    692  HN  ILE    79      -4.181  12.163   9.865  1.00 10.00      A   
ATOM    693  CA  ILE    79      -4.773  12.889  11.767  1.00 10.00      A   
ATOM    694  CB  ILE    79      -3.396  12.442  12.307  1.00 10.00      A   
ATOM    695  CG1 ILE    79      -3.276  10.917  12.238  1.00 10.00      A   
ATOM    696  CG2 ILE    79      -3.188  12.928  13.734  1.00 10.00      A   
ATOM    697  CD1 ILE    79      -1.890  10.391  12.541  1.00 10.00      A   
ATOM    698  C   ILE    79      -4.949  14.390  11.968  1.00 10.00      A   
ATOM    699  O   ILE    79      -5.618  14.828  12.906  1.00 10.00      A   
ATOM    700  N   ALA    80      -4.369  15.171  11.069  1.00 10.00      A   
ATOM    701  HN  ALA    80      -3.856  14.761  10.334  1.00 10.00      A   
ATOM    702  CA  ALA    80      -4.455  16.622  11.151  1.00 10.00      A   
ATOM    703  CB  ALA    80      -3.525  17.271  10.139  1.00 10.00      A   
ATOM    704  C   ALA    80      -5.885  17.127  10.965  1.00 10.00      A   
ATOM    705  O   ALA    80      -6.272  18.131  11.560  1.00 10.00      A   
ATOM    706  N   THR    81      -6.669  16.432  10.157  1.00 10.00      A   
ATOM    707  HN  THR    81      -6.323  15.623   9.722  1.00 10.00      A   
ATOM    708  CA  THR    81      -8.042  16.845   9.899  1.00 10.00      A   
ATOM    709  CB  THR    81      -8.494  16.405   8.498  1.00 10.00      A   
ATOM    710  OG1 THR    81      -8.000  15.086   8.238  1.00 10.00      A   
ATOM    711  HG1 THR    81      -7.130  15.143   7.817  1.00 10.00      A   
ATOM    712  CG2 THR    81      -7.967  17.362   7.440  1.00 10.00      A   
ATOM    713  C   THR    81      -9.024  16.315  10.945  1.00 10.00      A   
ATOM    714  O   THR    81      -9.772  17.087  11.548  1.00 10.00      A   
ATOM    715  N   PHE    82      -9.015  15.004  11.161  1.00 10.00      A   
ATOM    716  HN  PHE    82      -8.376  14.440  10.665  1.00 10.00      A   
ATOM    717  CA  PHE    82      -9.927  14.376  12.111  1.00 10.00      A   
ATOM    718  CB  PHE    82      -9.940  12.854  11.919  1.00 10.00      A   
ATOM    719  CG  PHE    82     -11.066  12.152  12.627  1.00 10.00      A   
ATOM    720  CD1 PHE    82     -12.329  12.092  12.060  1.00 10.00      A   
ATOM    721  CD2 PHE    82     -10.862  11.556  13.860  1.00 10.00      A   
ATOM    722  CE1 PHE    82     -13.365  11.451  12.709  1.00 10.00      A   
ATOM    723  CE2 PHE    82     -11.894  10.914  14.514  1.00 10.00      A   
ATOM    724  CZ  PHE    82     -13.147  10.862  13.938  1.00 10.00      A   
ATOM    725  C   PHE    82      -9.579  14.726  13.555  1.00 10.00      A   
ATOM    726  O   PHE    82     -10.456  15.080  14.343  1.00 10.00      A   
ATOM    727  N   GLY    83      -8.302  14.630  13.894  1.00 10.00      A   
ATOM    728  HN  GLY    83      -7.641  14.363  13.218  1.00 10.00      A   
ATOM    729  CA  GLY    83      -7.870  14.934  15.245  1.00 10.00      A   
ATOM    730  C   GLY    83      -7.911  16.418  15.540  1.00 10.00      A   
ATOM    731  O   GLY    83      -8.454  16.843  16.560  1.00 10.00      A   
ATOM    732  N   GLY    84      -7.337  17.209  14.642  1.00 10.00      A   
ATOM    733  HN  GLY    84      -6.920  16.814  13.849  1.00 10.00      A   
ATOM    734  CA  GLY    84      -7.319  18.647  14.828  1.00 10.00      A   
ATOM    735  C   GLY    84      -6.316  19.067  15.883  1.00 10.00      A   
ATOM    736  O   GLY    84      -6.458  20.115  16.510  1.00 10.00      A   
ATOM    737  N   MET    85      -5.307  18.235  16.079  1.00 10.00      A   
ATOM    738  HN  MET    85      -5.252  17.422  15.540  1.00 10.00      A   
ATOM    739  CA  MET    85      -4.267  18.502  17.062  1.00 10.00      A   
ATOM    740  CB  MET    85      -3.712  17.178  17.606  1.00 10.00      A   
ATOM    741  CG  MET    85      -4.732  16.331  18.350  1.00 10.00      A   
ATOM    742  SD  MET    85      -5.166  17.009  19.966  1.00 10.00      A   
ATOM    743  CE  MET    85      -3.684  16.630  20.897  1.00 10.00      A   
ATOM    744  C   MET    85      -3.148  19.315  16.418  1.00 10.00      A   
ATOM    745  O   MET    85      -3.095  19.423  15.192  1.00 10.00      A   
ATOM    746  N   PRO    86      -2.262  19.929  17.224  1.00 10.00      A   
ATOM    747  CA  PRO    86      -1.137  20.718  16.701  1.00 10.00      A   
ATOM    748  CB  PRO    86      -0.379  21.153  17.959  1.00 10.00      A   
ATOM    749  CG  PRO    86      -1.391  21.077  19.049  1.00 10.00      A   
ATOM    750  CD  PRO    86      -2.294  19.932  18.696  1.00 10.00      A   
ATOM    751  C   PRO    86      -0.225  19.878  15.803  1.00 10.00      A   
ATOM    752  O   PRO    86      -0.083  18.668  16.006  1.00 10.00      A   
ATOM    753  N   GLY    87       0.388  20.539  14.826  1.00 10.00      A   
ATOM    754  HN  GLY    87       0.226  21.504  14.740  1.00 10.00      A   
ATOM    755  CA  GLY    87       1.281  19.878  13.881  1.00 10.00      A   
ATOM    756  C   GLY    87       2.266  18.893  14.504  1.00 10.00      A   
ATOM    757  O   GLY    87       2.234  17.708  14.170  1.00 10.00      A   
ATOM    758  N   PRO    88       3.153  19.348  15.414  1.00 10.00      A   
ATOM    759  CA  PRO    88       4.152  18.484  16.066  1.00 10.00      A   
ATOM    760  CB  PRO    88       4.813  19.398  17.107  1.00 10.00      A   
ATOM    761  CG  PRO    88       3.914  20.583  17.217  1.00 10.00      A   
ATOM    762  CD  PRO    88       3.270  20.740  15.872  1.00 10.00      A   
ATOM    763  C   PRO    88       3.539  17.253  16.740  1.00 10.00      A   
ATOM    764  O   PRO    88       4.161  16.189  16.798  1.00 10.00      A   
ATOM    765  N   VAL    89       2.315  17.398  17.234  1.00 10.00      A   
ATOM    766  HN  VAL    89       1.862  18.261  17.134  1.00 10.00      A   
ATOM    767  CA  VAL    89       1.620  16.304  17.903  1.00 10.00      A   
ATOM    768  CB  VAL    89       0.423  16.822  18.726  1.00 10.00      A   
ATOM    769  CG1 VAL    89      -0.244  15.687  19.487  1.00 10.00      A   
ATOM    770  CG2 VAL    89       0.873  17.911  19.690  1.00 10.00      A   
ATOM    771  C   VAL    89       1.138  15.275  16.881  1.00 10.00      A   
ATOM    772  O   VAL    89       1.226  14.065  17.106  1.00 10.00      A   
ATOM    773  N   ASN    90       0.642  15.771  15.752  1.00 10.00      A   
ATOM    774  HN  ASN    90       0.605  16.744  15.637  1.00 10.00      A   
ATOM    775  CA  ASN    90       0.152  14.911  14.679  1.00 10.00      A   
ATOM    776  CB  ASN    90      -0.468  15.743  13.552  1.00 10.00      A   
ATOM    777  CG  ASN    90      -1.680  16.538  13.988  1.00 10.00      A   
ATOM    778  OD1 ASN    90      -2.474  16.091  14.816  1.00 10.00      A   
ATOM    779  ND2 ASN    90      -1.825  17.731  13.436  1.00 10.00      A   
ATOM    780 HD21 ASN    90      -1.158  18.027  12.783  1.00 10.00      A   
ATOM    781 HD22 ASN    90      -2.592  18.279  13.717  1.00 10.00      A   
ATOM    782  C   ASN    90       1.300  14.083  14.117  1.00 10.00      A   
ATOM    783  O   ASN    90       1.158  12.883  13.884  1.00 10.00      A   
ATOM    784  N   ILE    91       2.439  14.739  13.908  1.00 10.00      A   
ATOM    785  HN  ILE    91       2.476  15.701  14.109  1.00 10.00      A   
ATOM    786  CA  ILE    91       3.627  14.077  13.380  1.00 10.00      A   
ATOM    787  CB  ILE    91       4.803  15.066  13.217  1.00 10.00      A   
ATOM    788  CG1 ILE    91       4.387  16.253  12.341  1.00 10.00      A   
ATOM    789  CG2 ILE    91       6.017  14.365  12.621  1.00 10.00      A   
ATOM    790  CD1 ILE    91       5.375  17.402  12.351  1.00 10.00      A   
ATOM    791  C   ILE    91       4.056  12.937  14.301  1.00 10.00      A   
ATOM    792  O   ILE    91       4.446  11.862  13.841  1.00 10.00      A   
ATOM    793  N   PHE    92       3.960  13.177  15.606  1.00 10.00      A   
ATOM    794  HN  PHE    92       3.632  14.052  15.908  1.00 10.00      A   
ATOM    795  CA  PHE    92       4.329  12.179  16.598  1.00 10.00      A   
ATOM    796  CB  PHE    92       4.220  12.757  18.013  1.00 10.00      A   
ATOM    797  CG  PHE    92       4.721  11.834  19.089  1.00 10.00      A   
ATOM    798  CD1 PHE    92       6.047  11.435  19.114  1.00 10.00      A   
ATOM    799  CD2 PHE    92       3.865  11.365  20.073  1.00 10.00      A   
ATOM    800  CE1 PHE    92       6.511  10.584  20.099  1.00 10.00      A   
ATOM    801  CE2 PHE    92       4.322  10.514  21.063  1.00 10.00      A   
ATOM    802  CZ  PHE    92       5.648  10.123  21.075  1.00 10.00      A   
ATOM    803  C   PHE    92       3.460  10.935  16.450  1.00 10.00      A   
ATOM    804  O   PHE    92       3.954   9.814  16.534  1.00 10.00      A   
ATOM    805  N   LEU    93       2.169  11.142  16.199  1.00 10.00      A   
ATOM    806  HN  LEU    93       1.838  12.064  16.126  1.00 10.00      A   
ATOM    807  CA  LEU    93       1.233  10.034  16.030  1.00 10.00      A   
ATOM    808  CB  LEU    93      -0.212  10.536  15.985  1.00 10.00      A   
ATOM    809  CG  LEU    93      -0.828  10.937  17.328  1.00 10.00      A   
ATOM    810  CD1 LEU    93      -2.171  11.616  17.117  1.00 10.00      A   
ATOM    811  CD2 LEU    93      -0.977   9.723  18.234  1.00 10.00      A   
ATOM    812  C   LEU    93       1.555   9.216  14.781  1.00 10.00      A   
ATOM    813  O   LEU    93       1.296   8.011  14.732  1.00 10.00      A   
ATOM    814  N   VAL    94       2.117   9.879  13.776  1.00 10.00      A   
ATOM    815  HN  VAL    94       2.282  10.842  13.874  1.00 10.00      A   
ATOM    816  CA  VAL    94       2.493   9.216  12.530  1.00 10.00      A   
ATOM    817  CB  VAL    94       2.858  10.242  11.430  1.00 10.00      A   
ATOM    818  CG1 VAL    94       3.219   9.545  10.127  1.00 10.00      A   
ATOM    819  CG2 VAL    94       1.721  11.227  11.210  1.00 10.00      A   
ATOM    820  C   VAL    94       3.684   8.290  12.777  1.00 10.00      A   
ATOM    821  O   VAL    94       3.724   7.156  12.296  1.00 10.00      A   
ATOM    822  N   VAL    95       4.649   8.782  13.542  1.00 10.00      A   
ATOM    823  HN  VAL    95       4.564   9.699  13.892  1.00 10.00      A   
ATOM    824  CA  VAL    95       5.837   8.002  13.868  1.00 10.00      A   
ATOM    825  CB  VAL    95       6.956   8.904  14.433  1.00 10.00      A   
ATOM    826  CG1 VAL    95       8.187   8.087  14.798  1.00 10.00      A   
ATOM    827  CG2 VAL    95       7.313   9.984  13.426  1.00 10.00      A   
ATOM    828  C   VAL    95       5.490   6.913  14.877  1.00 10.00      A   
ATOM    829  O   VAL    95       5.981   5.787  14.792  1.00 10.00      A   
ATOM    830  N   LEU    96       4.626   7.259  15.819  1.00 10.00      A   
ATOM    831  HN  LEU    96       4.278   8.179  15.827  1.00 10.00      A   
ATOM    832  CA  LEU    96       4.187   6.330  16.851  1.00 10.00      A   
ATOM    833  CB  LEU    96       3.276   7.044  17.854  1.00 10.00      A   
ATOM    834  CG  LEU    96       2.830   6.226  19.070  1.00 10.00      A   
ATOM    835  CD1 LEU    96       4.003   5.965  20.005  1.00 10.00      A   
ATOM    836  CD2 LEU    96       1.698   6.925  19.805  1.00 10.00      A   
ATOM    837  C   LEU    96       3.469   5.131  16.232  1.00 10.00      A   
ATOM    838  O   LEU    96       3.679   3.990  16.643  1.00 10.00      A   
ATOM    839  N   LEU    97       2.633   5.397  15.231  1.00 10.00      A   
ATOM    840  HN  LEU    97       2.503   6.329  14.949  1.00 10.00      A   
ATOM    841  CA  LEU    97       1.903   4.337  14.546  1.00 10.00      A   
ATOM    842  CB  LEU    97       0.913   4.935  13.541  1.00 10.00      A   
ATOM    843  CG  LEU    97       0.059   3.941  12.750  1.00 10.00      A   
ATOM    844  CD1 LEU    97      -0.826   3.125  13.683  1.00 10.00      A   
ATOM    845  CD2 LEU    97      -0.779   4.668  11.711  1.00 10.00      A   
ATOM    846  C   LEU    97       2.884   3.417  13.832  1.00 10.00      A   
ATOM    847  O   LEU    97       2.738   2.194  13.848  1.00 10.00      A   
ATOM    848  N   ALA    98       3.897   4.021  13.221  1.00 10.00      A   
ATOM    849  HN  ALA    98       3.954   5.001  13.248  1.00 10.00      A   
ATOM    850  CA  ALA    98       4.921   3.274  12.511  1.00 10.00      A   
ATOM    851  CB  ALA    98       5.860   4.229  11.790  1.00 10.00      A   
ATOM    852  C   ALA    98       5.699   2.394  13.483  1.00 10.00      A   
ATOM    853  O   ALA    98       5.948   1.222  13.207  1.00 10.00      A   
ATOM    854  N   ALA    99       6.064   2.967  14.625  1.00 10.00      A   
ATOM    855  HN  ALA    99       5.831   3.911  14.781  1.00 10.00      A   
ATOM    856  CA  ALA    99       6.807   2.245  15.652  1.00 10.00      A   
ATOM    857  CB  ALA    99       7.178   3.179  16.797  1.00 10.00      A   
ATOM    858  C   ALA    99       6.009   1.053  16.171  1.00 10.00      A   
ATOM    859  O   ALA    99       6.550  -0.040  16.341  1.00 10.00      A   
ATOM    860  N   TYR   100       4.721   1.271  16.411  1.00 10.00      A   
ATOM    861  HN  TYR   100       4.352   2.170  16.256  1.00 10.00      A   
ATOM    862  CA  TYR   100       3.840   0.219  16.908  1.00 10.00      A   
ATOM    863  CB  TYR   100       2.445   0.786  17.205  1.00 10.00      A   
ATOM    864  CG  TYR   100       1.372  -0.261  17.429  1.00 10.00      A   
ATOM    865  CD1 TYR   100       1.376  -1.065  18.563  1.00 10.00      A   
ATOM    866  CD2 TYR   100       0.349  -0.442  16.504  1.00 10.00      A   
ATOM    867  CE1 TYR   100       0.395  -2.016  18.768  1.00 10.00      A   
ATOM    868  CE2 TYR   100      -0.635  -1.392  16.700  1.00 10.00      A   
ATOM    869  CZ  TYR   100      -0.607  -2.175  17.834  1.00 10.00      A   
ATOM    870  OH  TYR   100      -1.584  -3.124  18.036  1.00 10.00      A   
ATOM    871  HH  TYR   100      -1.803  -3.165  18.973  1.00 10.00      A   
ATOM    872  C   TYR   100       3.751  -0.934  15.912  1.00 10.00      A   
ATOM    873  O   TYR   100       3.868  -2.101  16.282  1.00 10.00      A   
ATOM    874  N   LEU   101       3.565  -0.601  14.644  1.00 10.00      A   
ATOM    875  HN  LEU   101       3.486   0.350  14.401  1.00 10.00      A   
ATOM    876  CA  LEU   101       3.457  -1.614  13.605  1.00 10.00      A   
ATOM    877  CB  LEU   101       2.872  -1.017  12.325  1.00 10.00      A   
ATOM    878  CG  LEU   101       1.407  -0.579  12.397  1.00 10.00      A   
ATOM    879  CD1 LEU   101       0.977   0.074  11.093  1.00 10.00      A   
ATOM    880  CD2 LEU   101       0.509  -1.757  12.733  1.00 10.00      A   
ATOM    881  C   LEU   101       4.795  -2.303  13.331  1.00 10.00      A   
ATOM    882  O   LEU   101       4.829  -3.469  12.932  1.00 10.00      A   
ATOM    883  N   SER   102       5.893  -1.590  13.565  1.00 10.00      A   
ATOM    884  HN  SER   102       5.802  -0.665  13.886  1.00 10.00      A   
ATOM    885  CA  SER   102       7.228  -2.137  13.346  1.00 10.00      A   
ATOM    886  CB  SER   102       8.266  -1.014  13.265  1.00 10.00      A   
ATOM    887  OG  SER   102       7.979  -0.143  12.185  1.00 10.00      A   
ATOM    888  HG  SER   102       7.237   0.428  12.423  1.00 10.00      A   
ATOM    889  C   SER   102       7.603  -3.141  14.434  1.00 10.00      A   
ATOM    890  O   SER   102       8.507  -3.959  14.248  1.00 10.00      A   
ATOM    891  N   LEU   103       6.891  -3.090  15.561  1.00 10.00      A   
ATOM    892  HN  LEU   103       6.182  -2.414  15.652  1.00 10.00      A   
ATOM    893  CA  LEU   103       7.146  -4.005  16.670  1.00 10.00      A   
ATOM    894  CB  LEU   103       6.226  -3.702  17.855  1.00 10.00      A   
ATOM    895  CG  LEU   103       6.460  -2.373  18.575  1.00 10.00      A   
ATOM    896  CD1 LEU   103       5.409  -2.162  19.652  1.00 10.00      A   
ATOM    897  CD2 LEU   103       7.859  -2.318  19.168  1.00 10.00      A   
ATOM    898  C   LEU   103       6.970  -5.452  16.222  1.00 10.00      A   
ATOM    899  O   LEU   103       7.662  -6.353  16.699  1.00 10.00      A   
ATOM    900  N   TYR   104       6.040  -5.662  15.298  1.00 10.00      A   
ATOM    901  HN  TYR   104       5.515  -4.900  14.970  1.00 10.00      A   
ATOM    902  CA  TYR   104       5.775  -6.993  14.767  1.00 10.00      A   
ATOM    903  CB  TYR   104       4.494  -7.001  13.930  1.00 10.00      A   
ATOM    904  CG  TYR   104       3.247  -6.672  14.725  1.00 10.00      A   
ATOM    905  CD1 TYR   104       2.763  -5.371  14.791  1.00 10.00      A   
ATOM    906  CD2 TYR   104       2.558  -7.663  15.412  1.00 10.00      A   
ATOM    907  CE1 TYR   104       1.628  -5.066  15.519  1.00 10.00      A   
ATOM    908  CE2 TYR   104       1.423  -7.367  16.142  1.00 10.00      A   
ATOM    909  CZ  TYR   104       0.962  -6.068  16.193  1.00 10.00      A   
ATOM    910  OH  TYR   104      -0.165  -5.772  16.922  1.00 10.00      A   
ATOM    911  HH  TYR   104      -0.747  -5.201  16.403  1.00 10.00      A   
ATOM    912  C   TYR   104       6.966  -7.486  13.948  1.00 10.00      A   
ATOM    913  O   TYR   104       7.364  -8.644  14.050  1.00 10.00      A   
ATOM    914  N   THR   105       7.545  -6.591  13.156  1.00 10.00      A   
ATOM    915  HN  THR   105       7.190  -5.680  13.124  1.00 10.00      A   
ATOM    916  CA  THR   105       8.697  -6.928  12.332  1.00 10.00      A   
ATOM    917  CB  THR   105       9.036  -5.779  11.362  1.00 10.00      A   
ATOM    918  OG1 THR   105       7.835  -5.346  10.699  1.00 10.00      A   
ATOM    919  HG1 THR   105       8.029  -5.171   9.767  1.00 10.00      A   
ATOM    920  CG2 THR   105      10.043  -6.236  10.321  1.00 10.00      A   
ATOM    921  C   THR   105       9.907  -7.240  13.217  1.00 10.00      A   
ATOM    922  O   THR   105      10.660  -8.178  12.950  1.00 10.00      A   
ATOM    923  N   GLY   106      10.071  -6.458  14.283  1.00 10.00      A   
ATOM    924  HN  GLY   106       9.440  -5.722  14.441  1.00 10.00      A   
ATOM    925  CA  GLY   106      11.172  -6.674  15.201  1.00 10.00      A   
ATOM    926  C   GLY   106      11.047  -8.008  15.909  1.00 10.00      A   
ATOM    927  O   GLY   106      12.041  -8.704  16.127  1.00 10.00      A   
ATOM    928  N   LEU   107       9.813  -8.366  16.255  1.00 10.00      A   
ATOM    929  HN  LEU   107       9.069  -7.758  16.054  1.00 10.00      A   
ATOM    930  CA  LEU   107       9.535  -9.627  16.929  1.00 10.00      A   
ATOM    931  CB  LEU   107       8.044  -9.731  17.259  1.00 10.00      A   
ATOM    932  CG  LEU   107       7.595 -11.005  17.977  1.00 10.00      A   
ATOM    933  CD1 LEU   107       8.138 -11.047  19.398  1.00 10.00      A   
ATOM    934  CD2 LEU   107       6.079 -11.115  17.976  1.00 10.00      A   
ATOM    935  C   LEU   107       9.957 -10.801  16.050  1.00 10.00      A   
ATOM    936  O   LEU   107      10.548 -11.770  16.531  1.00 10.00      A   
ATOM    937  N   PHE   108       9.660 -10.693  14.759  1.00 10.00      A   
ATOM    938  HN  PHE   108       9.190  -9.891  14.446  1.00 10.00      A   
ATOM    939  CA  PHE   108      10.008 -11.728  13.793  1.00 10.00      A   
ATOM    940  CB  PHE   108       9.541 -11.316  12.391  1.00 10.00      A   
ATOM    941  CG  PHE   108      10.136 -12.128  11.274  1.00 10.00      A   
ATOM    942  CD1 PHE   108       9.719 -13.430  11.045  1.00 10.00      A   
ATOM    943  CD2 PHE   108      11.115 -11.586  10.454  1.00 10.00      A   
ATOM    944  CE1 PHE   108      10.268 -14.176  10.022  1.00 10.00      A   
ATOM    945  CE2 PHE   108      11.667 -12.327   9.429  1.00 10.00      A   
ATOM    946  CZ  PHE   108      11.244 -13.624   9.214  1.00 10.00      A   
ATOM    947  C   PHE   108      11.512 -11.994  13.806  1.00 10.00      A   
ATOM    948  O   PHE   108      11.951 -13.138  13.932  1.00 10.00      A   
ATOM    949  N   ALA   109      12.292 -10.926  13.695  1.00 10.00      A   
ATOM    950  HN  ALA   109      11.877 -10.039  13.613  1.00 10.00      A   
ATOM    951  CA  ALA   109      13.743 -11.032  13.690  1.00 10.00      A   
ATOM    952  CB  ALA   109      14.370  -9.679  13.392  1.00 10.00      A   
ATOM    953  C   ALA   109      14.259 -11.588  15.017  1.00 10.00      A   
ATOM    954  O   ALA   109      15.233 -12.348  15.049  1.00 10.00      A   
ATOM    955  N   GLY   110      13.594 -11.210  16.105  1.00 10.00      A   
ATOM    956  HN  GLY   110      12.833 -10.594  16.012  1.00 10.00      A   
ATOM    957  CA  GLY   110      13.980 -11.677  17.423  1.00 10.00      A   
ATOM    958  C   GLY   110      13.804 -13.177  17.576  1.00 10.00      A   
ATOM    959  O   GLY   110      14.696 -13.867  18.073  1.00 10.00      A   
ATOM    960  N   VAL   111      12.656 -13.684  17.141  1.00 10.00      A   
ATOM    961  HN  VAL   111      11.978 -13.080  16.754  1.00 10.00      A   
ATOM    962  CA  VAL   111      12.370 -15.110  17.226  1.00 10.00      A   
ATOM    963  CB  VAL   111      10.878 -15.418  16.969  1.00 10.00      A   
ATOM    964  CG1 VAL   111      10.609 -16.911  17.087  1.00 10.00      A   
ATOM    965  CG2 VAL   111       9.992 -14.642  17.935  1.00 10.00      A   
ATOM    966  C   VAL   111      13.237 -15.885  16.234  1.00 10.00      A   
ATOM    967  O   VAL   111      13.776 -16.947  16.556  1.00 10.00      A   
ATOM    968  N   LEU   112      13.388 -15.326  15.039  1.00 10.00      A   
ATOM    969  HN  LEU   112      12.935 -14.472  14.850  1.00 10.00      A   
ATOM    970  CA  LEU   112      14.192 -15.942  13.988  1.00 10.00      A   
ATOM    971  CB  LEU   112      14.181 -15.053  12.738  1.00 10.00      A   
ATOM    972  CG  LEU   112      15.067 -15.493  11.568  1.00 10.00      A   
ATOM    973  CD1 LEU   112      14.515 -16.749  10.911  1.00 10.00      A   
ATOM    974  CD2 LEU   112      15.201 -14.369  10.552  1.00 10.00      A   
ATOM    975  C   LEU   112      15.629 -16.173  14.454  1.00 10.00      A   
ATOM    976  O   LEU   112      16.249 -17.177  14.114  1.00 10.00      A   
ATOM    977  N   SER   113      16.143 -15.251  15.253  1.00 10.00      A   
ATOM    978  HN  SER   113      15.590 -14.483  15.513  1.00 10.00      A   
ATOM    979  CA  SER   113      17.508 -15.346  15.747  1.00 10.00      A   
ATOM    980  CB  SER   113      18.092 -13.948  15.939  1.00 10.00      A   
ATOM    981  OG  SER   113      17.922 -13.169  14.764  1.00 10.00      A   
ATOM    982  HG  SER   113      16.978 -12.985  14.635  1.00 10.00      A   
ATOM    983  C   SER   113      17.618 -16.152  17.041  1.00 10.00      A   
ATOM    984  O   SER   113      18.699 -16.634  17.383  1.00 10.00      A   
ATOM    985  N   ARG   114      16.510 -16.305  17.760  1.00 10.00      A   
ATOM    986  HN  ARG   114      15.668 -15.913  17.444  1.00 10.00      A   
ATOM    987  CA  ARG   114      16.532 -17.050  19.014  1.00 10.00      A   
ATOM    988  CB  ARG   114      15.430 -16.596  19.983  1.00 10.00      A   
ATOM    989  CG  ARG   114      14.036 -17.112  19.661  1.00 10.00      A   
ATOM    990  CD  ARG   114      13.231 -17.377  20.925  1.00 10.00      A   
ATOM    991  NE  ARG   114      13.810 -18.452  21.729  1.00 10.00      A   
ATOM    992  HE  ARG   114      14.769 -18.384  21.944  1.00 10.00      A   
ATOM    993  CZ  ARG   114      13.122 -19.504  22.181  1.00 10.00      A   
ATOM    994  NH1 ARG   114      11.824 -19.628  21.913  1.00 10.00      A   
ATOM    995 HH11 ARG   114      11.332 -18.903  21.343  1.00 10.00      A   
ATOM    996 HH12 ARG   114      11.287 -20.452  22.272  1.00 10.00      A   
ATOM    997  NH2 ARG   114      13.736 -20.437  22.897  1.00 10.00      A   
ATOM    998 HH21 ARG   114      13.206 -21.264  23.254  1.00 10.00      A   
ATOM    999 HH22 ARG   114      14.758 -20.355  23.104  1.00 10.00      A   
ATOM   1000  C   ARG   114      16.475 -18.554  18.781  1.00 10.00      A   
ATOM   1001  O   ARG   114      17.073 -19.330  19.523  1.00 10.00      A   
ATOM   1002  N   LEU   115      15.767 -18.968  17.741  1.00 10.00      A   
ATOM   1003  HN  LEU   115      15.312 -18.309  17.171  1.00 10.00      A   
ATOM   1004  CA  LEU   115      15.644 -20.388  17.440  1.00 10.00      A   
ATOM   1005  CB  LEU   115      14.195 -20.759  17.115  1.00 10.00      A   
ATOM   1006  CG  LEU   115      13.224 -20.774  18.297  1.00 10.00      A   
ATOM   1007  CD1 LEU   115      11.801 -20.999  17.814  1.00 10.00      A   
ATOM   1008  CD2 LEU   115      13.623 -21.843  19.305  1.00 10.00      A   
ATOM   1009  C   LEU   115      16.582 -20.829  16.320  1.00 10.00      A   
ATOM   1010  O   LEU   115      17.039 -21.973  16.302  1.00 10.00      A   
ATOM   1011  N   TRP   116      16.864 -19.935  15.382  1.00 10.00      A   
ATOM   1012  HN  TRP   116      16.473 -19.039  15.434  1.00 10.00      A   
ATOM   1013  CA  TRP   116      17.745 -20.261  14.265  1.00 10.00      A   
ATOM   1014  CB  TRP   116      16.933 -20.421  12.972  1.00 10.00      A   
ATOM   1015  CG  TRP   116      15.726 -21.306  13.115  1.00 10.00      A   
ATOM   1016  CD1 TRP   116      15.678 -22.662  12.966  1.00 10.00      A   
ATOM   1017  CD2 TRP   116      14.391 -20.892  13.434  1.00 10.00      A   
ATOM   1018  NE1 TRP   116      14.400 -23.119  13.180  1.00 10.00      A   
ATOM   1019  HE1 TRP   116      14.114 -24.059  13.136  1.00 10.00      A   
ATOM   1020  CE2 TRP   116      13.590 -22.050  13.467  1.00 10.00      A   
ATOM   1021  CE3 TRP   116      13.797 -19.655  13.698  1.00 10.00      A   
ATOM   1022  CZ2 TRP   116      12.227 -22.006  13.753  1.00 10.00      A   
ATOM   1023  CZ3 TRP   116      12.444 -19.613  13.982  1.00 10.00      A   
ATOM   1024  CH2 TRP   116      11.674 -20.781  14.006  1.00 10.00      A   
ATOM   1025  C   TRP   116      18.832 -19.197  14.089  1.00 10.00      A   
ATOM   1026  O   TRP   116      18.727 -18.319  13.231  1.00 10.00      A   
ATOM   1027  N   PRO   117      19.894 -19.258  14.905  1.00 10.00      A   
ATOM   1028  CA  PRO   117      20.997 -18.297  14.839  1.00 10.00      A   
ATOM   1029  CB  PRO   117      21.597 -18.392  16.240  1.00 10.00      A   
ATOM   1030  CG  PRO   117      21.377 -19.812  16.640  1.00 10.00      A   
ATOM   1031  CD  PRO   117      20.102 -20.259  15.969  1.00 10.00      A   
ATOM   1032  C   PRO   117      22.040 -18.680  13.788  1.00 10.00      A   
ATOM   1033  O   PRO   117      23.035 -17.978  13.595  1.00 10.00      A   
ATOM   1034  N   LYS   118      21.807 -19.793  13.108  1.00 10.00      A   
ATOM   1035  HN  LYS   118      20.989 -20.300  13.287  1.00 10.00      A   
ATOM   1036  CA  LYS   118      22.728 -20.263  12.087  1.00 10.00      A   
ATOM   1037  CB  LYS   118      22.916 -21.778  12.166  1.00 10.00      A   
ATOM   1038  CG  LYS   118      23.641 -22.240  13.419  1.00 10.00      A   
ATOM   1039  CD  LYS   118      24.266 -23.612  13.224  1.00 10.00      A   
ATOM   1040  CE  LYS   118      25.059 -24.038  14.449  1.00 10.00      A   
ATOM   1041  NZ  LYS   118      25.844 -25.275  14.196  1.00 10.00      A   
ATOM   1042  HZ1 LYS   118      25.235 -26.010  13.778  1.00 10.00      A   
ATOM   1043  HZ2 LYS   118      26.241 -25.636  15.086  1.00 10.00      A   
ATOM   1044  HZ3 LYS   118      26.626 -25.074  13.541  1.00 10.00      A   
ATOM   1045  C   LYS   118      22.271 -19.844  10.697  1.00 10.00      A   
ATOM   1046  O   LYS   118      21.074 -19.821  10.401  1.00 10.00      A   
ATOM   1047  N   THR   119      23.234 -19.515   9.850  1.00 10.00      A   
ATOM   1048  HN  THR   119      24.168 -19.563  10.148  1.00 10.00      A   
ATOM   1049  CA  THR   119      22.949 -19.092   8.493  1.00 10.00      A   
ATOM   1050  CB  THR   119      24.084 -18.211   7.946  1.00 10.00      A   
ATOM   1051  OG1 THR   119      24.611 -17.403   9.011  1.00 10.00      A   
ATOM   1052  HG1 THR   119      24.475 -17.853   9.851  1.00 10.00      A   
ATOM   1053  CG2 THR   119      23.565 -17.306   6.845  1.00 10.00      A   
ATOM   1054  C   THR   119      22.753 -20.299   7.577  1.00 10.00      A   
ATOM   1055  O   THR   119      23.663 -20.704   6.852  1.00 10.00      A   
ATOM   1056  N   THR   120      21.565 -20.879   7.628  1.00 10.00      A   
ATOM   1057  HN  THR   120      20.881 -20.518   8.230  1.00 10.00      A   
ATOM   1058  CA  THR   120      21.247 -22.040   6.813  1.00 10.00      A   
ATOM   1059  CB  THR   120      20.981 -23.274   7.697  1.00 10.00      A   
ATOM   1060  OG1 THR   120      20.137 -22.895   8.795  1.00 10.00      A   
ATOM   1061  HG1 THR   120      20.671 -22.810   9.591  1.00 10.00      A   
ATOM   1062  CG2 THR   120      22.284 -23.845   8.236  1.00 10.00      A   
ATOM   1063  C   THR   120      20.019 -21.777   5.946  1.00 10.00      A   
ATOM   1064  O   THR   120      19.236 -20.859   6.217  1.00 10.00      A   
ATOM   1065  N   TRP   121      19.854 -22.590   4.908  1.00 10.00      A   
ATOM   1066  HN  TRP   121      20.522 -23.293   4.744  1.00 10.00      A   
ATOM   1067  CA  TRP   121      18.725 -22.467   3.994  1.00 10.00      A   
ATOM   1068  CB  TRP   121      18.892 -23.410   2.793  1.00 10.00      A   
ATOM   1069  CG  TRP   121      18.830 -24.871   3.139  1.00 10.00      A   
ATOM   1070  CD1 TRP   121      19.738 -25.584   3.868  1.00 10.00      A   
ATOM   1071  CD2 TRP   121      17.805 -25.798   2.764  1.00 10.00      A   
ATOM   1072  NE1 TRP   121      19.337 -26.893   3.978  1.00 10.00      A   
ATOM   1073  HE1 TRP   121      19.821 -27.601   4.459  1.00 10.00      A   
ATOM   1074  CE2 TRP   121      18.154 -27.050   3.306  1.00 10.00      A   
ATOM   1075  CE3 TRP   121      16.625 -25.689   2.024  1.00 10.00      A   
ATOM   1076  CZ2 TRP   121      17.365 -28.185   3.131  1.00 10.00      A   
ATOM   1077  CZ3 TRP   121      15.845 -26.815   1.851  1.00 10.00      A   
ATOM   1078  CH2 TRP   121      16.216 -28.046   2.403  1.00 10.00      A   
ATOM   1079  C   TRP   121      17.408 -22.742   4.715  1.00 10.00      A   
ATOM   1080  O   TRP   121      16.377 -22.155   4.392  1.00 10.00      A   
ATOM   1081  N   LEU   122      17.463 -23.611   5.718  1.00 10.00      A   
ATOM   1082  HN  LEU   122      18.322 -24.025   5.940  1.00 10.00      A   
ATOM   1083  CA  LEU   122      16.282 -23.969   6.492  1.00 10.00      A   
ATOM   1084  CB  LEU   122      16.587 -25.164   7.397  1.00 10.00      A   
ATOM   1085  CG  LEU   122      16.844 -26.497   6.692  1.00 10.00      A   
ATOM   1086  CD1 LEU   122      17.468 -27.494   7.654  1.00 10.00      A   
ATOM   1087  CD2 LEU   122      15.550 -27.054   6.114  1.00 10.00      A   
ATOM   1088  C   LEU   122      15.786 -22.789   7.321  1.00 10.00      A   
ATOM   1089  O   LEU   122      14.662 -22.792   7.822  1.00 10.00      A   
ATOM   1090  N   ARG   123      16.625 -21.777   7.457  1.00 10.00      A   
ATOM   1091  HN  ARG   123      17.509 -21.826   7.033  1.00 10.00      A   
ATOM   1092  CA  ARG   123      16.273 -20.597   8.220  1.00 10.00      A   
ATOM   1093  CB  ARG   123      17.519 -20.033   8.903  1.00 10.00      A   
ATOM   1094  CG  ARG   123      17.255 -18.836   9.800  1.00 10.00      A   
ATOM   1095  CD  ARG   123      18.314 -17.761   9.619  1.00 10.00      A   
ATOM   1096  NE  ARG   123      18.568 -17.037  10.861  1.00 10.00      A   
ATOM   1097  HE  ARG   123      18.519 -17.559  11.702  1.00 10.00      A   
ATOM   1098  CZ  ARG   123      18.859 -15.742  10.936  1.00 10.00      A   
ATOM   1099  NH1 ARG   123      18.923 -14.996   9.840  1.00 10.00      A   
ATOM   1100 HH11 ARG   123      19.155 -13.980   9.914  1.00 10.00      A   
ATOM   1101 HH12 ARG   123      18.746 -15.421   8.905  1.00 10.00      A   
ATOM   1102  NH2 ARG   123      19.091 -15.186  12.117  1.00 10.00      A   
ATOM   1103 HH21 ARG   123      19.047 -15.761  12.985  1.00 10.00      A   
ATOM   1104 HH22 ARG   123      19.327 -14.169  12.181  1.00 10.00      A   
ATOM   1105  C   ARG   123      15.649 -19.533   7.322  1.00 10.00      A   
ATOM   1106  O   ARG   123      14.643 -18.924   7.677  1.00 10.00      A   
ATOM   1107  N   VAL   124      16.231 -19.340   6.145  1.00 10.00      A   
ATOM   1108  HN  VAL   124      16.995 -19.899   5.890  1.00 10.00      A   
ATOM   1109  CA  VAL   124      15.754 -18.319   5.218  1.00 10.00      A   
ATOM   1110  CB  VAL   124      16.902 -17.720   4.371  1.00 10.00      A   
ATOM   1111  CG1 VAL   124      17.883 -16.971   5.258  1.00 10.00      A   
ATOM   1112  CG2 VAL   124      17.621 -18.800   3.573  1.00 10.00      A   
ATOM   1113  C   VAL   124      14.625 -18.788   4.303  1.00 10.00      A   
ATOM   1114  O   VAL   124      13.730 -18.012   3.973  1.00 10.00      A   
ATOM   1115  N   ALA   125      14.652 -20.050   3.896  1.00 10.00      A   
ATOM   1116  HN  ALA   125      15.373 -20.642   4.199  1.00 10.00      A   
ATOM   1117  CA  ALA   125      13.632 -20.571   2.993  1.00 10.00      A   
ATOM   1118  CB  ALA   125      14.258 -21.491   1.957  1.00 10.00      A   
ATOM   1119  C   ALA   125      12.497 -21.279   3.721  1.00 10.00      A   
ATOM   1120  O   ALA   125      11.408 -21.435   3.169  1.00 10.00      A   
ATOM   1121  N   ILE   126      12.736 -21.689   4.958  1.00 10.00      A   
ATOM   1122  HN  ILE   126      13.603 -21.505   5.368  1.00 10.00      A   
ATOM   1123  CA  ILE   126      11.712 -22.402   5.717  1.00 10.00      A   
ATOM   1124  CB  ILE   126      12.215 -23.785   6.206  1.00 10.00      A   
ATOM   1125  CG1 ILE   126      12.828 -24.591   5.051  1.00 10.00      A   
ATOM   1126  CG2 ILE   126      11.093 -24.571   6.874  1.00 10.00      A   
ATOM   1127  CD1 ILE   126      11.854 -24.941   3.943  1.00 10.00      A   
ATOM   1128  C   ILE   126      11.212 -21.588   6.909  1.00 10.00      A   
ATOM   1129  O   ILE   126      10.076 -21.110   6.910  1.00 10.00      A   
ATOM   1130  N   ALA   127      12.076 -21.417   7.905  1.00 10.00      A   
ATOM   1131  HN  ALA   127      12.979 -21.797   7.817  1.00 10.00      A   
ATOM   1132  CA  ALA   127      11.733 -20.695   9.128  1.00 10.00      A   
ATOM   1133  CB  ALA   127      12.932 -20.644  10.057  1.00 10.00      A   
ATOM   1134  C   ALA   127      11.198 -19.286   8.881  1.00 10.00      A   
ATOM   1135  O   ALA   127      10.131 -18.930   9.384  1.00 10.00      A   
ATOM   1136  N   ALA   128      11.945 -18.488   8.124  1.00 10.00      A   
ATOM   1137  HN  ALA   128      12.788 -18.833   7.753  1.00 10.00      A   
ATOM   1138  CA  ALA   128      11.560 -17.107   7.836  1.00 10.00      A   
ATOM   1139  CB  ALA   128      12.603 -16.388   6.988  1.00 10.00      A   
ATOM   1140  C   ALA   128      10.142 -16.959   7.271  1.00 10.00      A   
ATOM   1141  O   ALA   128       9.293 -16.343   7.915  1.00 10.00      A   
ATOM   1142  N   PRO   129       9.841 -17.534   6.084  1.00 10.00      A   
ATOM   1143  CA  PRO   129       8.510 -17.417   5.475  1.00 10.00      A   
ATOM   1144  CB  PRO   129       8.622 -18.232   4.182  1.00 10.00      A   
ATOM   1145  CG  PRO   129      10.081 -18.296   3.903  1.00 10.00      A   
ATOM   1146  CD  PRO   129      10.748 -18.338   5.244  1.00 10.00      A   
ATOM   1147  C   PRO   129       7.402 -17.976   6.365  1.00 10.00      A   
ATOM   1148  O   PRO   129       6.335 -17.369   6.493  1.00 10.00      A   
ATOM   1149  N   ALA   130       7.664 -19.124   6.987  1.00 10.00      A   
ATOM   1150  HN  ALA   130       8.540 -19.552   6.854  1.00 10.00      A   
ATOM   1151  CA  ALA   130       6.683 -19.771   7.854  1.00 10.00      A   
ATOM   1152  CB  ALA   130       7.191 -21.123   8.328  1.00 10.00      A   
ATOM   1153  C   ALA   130       6.302 -18.893   9.043  1.00 10.00      A   
ATOM   1154  O   ALA   130       5.145 -18.867   9.461  1.00 10.00      A   
ATOM   1155  N   LEU   131       7.270 -18.176   9.588  1.00 10.00      A   
ATOM   1156  HN  LEU   131       8.180 -18.227   9.218  1.00 10.00      A   
ATOM   1157  CA  LEU   131       7.009 -17.311  10.725  1.00 10.00      A   
ATOM   1158  CB  LEU   131       8.265 -17.125  11.574  1.00 10.00      A   
ATOM   1159  CG  LEU   131       8.069 -16.420  12.916  1.00 10.00      A   
ATOM   1160  CD1 LEU   131       7.212 -17.261  13.847  1.00 10.00      A   
ATOM   1161  CD2 LEU   131       9.412 -16.107  13.553  1.00 10.00      A   
ATOM   1162  C   LEU   131       6.463 -15.962  10.275  1.00 10.00      A   
ATOM   1163  O   LEU   131       5.584 -15.393  10.925  1.00 10.00      A   
ATOM   1164  N   TRP   132       6.976 -15.458   9.158  1.00 10.00      A   
ATOM   1165  HN  TRP   132       7.667 -15.965   8.676  1.00 10.00      A   
ATOM   1166  CA  TRP   132       6.540 -14.171   8.628  1.00 10.00      A   
ATOM   1167  CB  TRP   132       7.351 -13.782   7.389  1.00 10.00      A   
ATOM   1168  CG  TRP   132       7.027 -12.411   6.874  1.00 10.00      A   
ATOM   1169  CD1 TRP   132       6.319 -12.102   5.749  1.00 10.00      A   
ATOM   1170  CD2 TRP   132       7.397 -11.163   7.471  1.00 10.00      A   
ATOM   1171  NE1 TRP   132       6.225 -10.739   5.610  1.00 10.00      A   
ATOM   1172  HE1 TRP   132       5.758 -10.269   4.882  1.00 10.00      A   
ATOM   1173  CE2 TRP   132       6.877 -10.141   6.653  1.00 10.00      A   
ATOM   1174  CE3 TRP   132       8.114 -10.808   8.616  1.00 10.00      A   
ATOM   1175  CZ2 TRP   132       7.053  -8.789   6.943  1.00 10.00      A   
ATOM   1176  CZ3 TRP   132       8.286  -9.467   8.904  1.00 10.00      A   
ATOM   1177  CH2 TRP   132       7.758  -8.473   8.071  1.00 10.00      A   
ATOM   1178  C   TRP   132       5.052 -14.180   8.300  1.00 10.00      A   
ATOM   1179  O   TRP   132       4.333 -13.243   8.643  1.00 10.00      A   
ATOM   1180  N   GLN   133       4.596 -15.252   7.660  1.00 10.00      A   
ATOM   1181  HN  GLN   133       5.222 -15.972   7.428  1.00 10.00      A   
ATOM   1182  CA  GLN   133       3.193 -15.383   7.281  1.00 10.00      A   
ATOM   1183  CB  GLN   133       2.951 -16.705   6.545  1.00 10.00      A   
ATOM   1184  CG  GLN   133       1.655 -16.744   5.753  1.00 10.00      A   
ATOM   1185  CD  GLN   133       1.580 -15.656   4.698  1.00 10.00      A   
ATOM   1186  OE1 GLN   133       2.590 -15.261   4.117  1.00 10.00      A   
ATOM   1187  NE2 GLN   133       0.381 -15.154   4.458  1.00 10.00      A   
ATOM   1188 HE21 GLN   133      -0.378 -15.509   4.965  1.00 10.00      A   
ATOM   1189 HE22 GLN   133       0.297 -14.442   3.782  1.00 10.00      A   
ATOM   1190  C   GLN   133       2.275 -15.270   8.499  1.00 10.00      A   
ATOM   1191  O   GLN   133       1.182 -14.708   8.417  1.00 10.00      A   
ATOM   1192  N   VAL   134       2.723 -15.796   9.630  1.00 10.00      A   
ATOM   1193  HN  VAL   134       3.600 -16.236   9.641  1.00 10.00      A   
ATOM   1194  CA  VAL   134       1.937 -15.737  10.857  1.00 10.00      A   
ATOM   1195  CB  VAL   134       2.368 -16.827  11.864  1.00 10.00      A   
ATOM   1196  CG1 VAL   134       1.502 -16.786  13.116  1.00 10.00      A   
ATOM   1197  CG2 VAL   134       2.303 -18.204  11.219  1.00 10.00      A   
ATOM   1198  C   VAL   134       2.063 -14.361  11.508  1.00 10.00      A   
ATOM   1199  O   VAL   134       1.081 -13.797  11.994  1.00 10.00      A   
ATOM   1200  N   THR   135       3.274 -13.818  11.492  1.00 10.00      A   
ATOM   1201  HN  THR   135       4.010 -14.310  11.072  1.00 10.00      A   
ATOM   1202  CA  THR   135       3.541 -12.513  12.079  1.00 10.00      A   
ATOM   1203  CB  THR   135       5.048 -12.189  12.056  1.00 10.00      A   
ATOM   1204  OG1 THR   135       5.773 -13.288  12.626  1.00 10.00      A   
ATOM   1205  HG1 THR   135       5.778 -14.028  12.005  1.00 10.00      A   
ATOM   1206  CG2 THR   135       5.341 -10.931  12.858  1.00 10.00      A   
ATOM   1207  C   THR   135       2.754 -11.412  11.367  1.00 10.00      A   
ATOM   1208  O   THR   135       2.133 -10.565  12.014  1.00 10.00      A   
ATOM   1209  N   GLU   136       2.765 -11.440  10.037  1.00 10.00      A   
ATOM   1210  HN  GLU   136       3.276 -12.140   9.574  1.00 10.00      A   
ATOM   1211  CA  GLU   136       2.036 -10.454   9.247  1.00 10.00      A   
ATOM   1212  CB  GLU   136       2.348 -10.620   7.756  1.00 10.00      A   
ATOM   1213  CG  GLU   136       1.950  -9.428   6.899  1.00 10.00      A   
ATOM   1214  CD  GLU   136       2.619  -8.144   7.344  1.00 10.00      A   
ATOM   1215  OE1 GLU   136       3.748  -7.864   6.883  1.00 10.00      A   
ATOM   1216  OE2 GLU   136       2.028  -7.412   8.166  1.00 10.00      A   
ATOM   1217  C   GLU   136       0.539 -10.598   9.503  1.00 10.00      A   
ATOM   1218  O   GLU   136      -0.190  -9.608   9.592  1.00 10.00      A   
ATOM   1219  N   PHE   137       0.095 -11.843   9.651  1.00 10.00      A   
ATOM   1220  HN  PHE   137       0.727 -12.585   9.563  1.00 10.00      A   
ATOM   1221  CA  PHE   137      -1.303 -12.131   9.931  1.00 10.00      A   
ATOM   1222  CB  PHE   137      -1.533 -13.645  10.011  1.00 10.00      A   
ATOM   1223  CG  PHE   137      -2.866 -14.043  10.584  1.00 10.00      A   
ATOM   1224  CD1 PHE   137      -4.038 -13.804   9.885  1.00 10.00      A   
ATOM   1225  CD2 PHE   137      -2.944 -14.656  11.825  1.00 10.00      A   
ATOM   1226  CE1 PHE   137      -5.261 -14.170  10.411  1.00 10.00      A   
ATOM   1227  CE2 PHE   137      -4.164 -15.024  12.356  1.00 10.00      A   
ATOM   1228  CZ  PHE   137      -5.323 -14.781  11.648  1.00 10.00      A   
ATOM   1229  C   PHE   137      -1.717 -11.462  11.235  1.00 10.00      A   
ATOM   1230  O   PHE   137      -2.775 -10.847  11.314  1.00 10.00      A   
ATOM   1231  N   LEU   138      -0.860 -11.572  12.247  1.00 10.00      A   
ATOM   1232  HN  LEU   138      -0.025 -12.074  12.113  1.00 10.00      A   
ATOM   1233  CA  LEU   138      -1.131 -10.972  13.551  1.00 10.00      A   
ATOM   1234  CB  LEU   138      -0.038 -11.341  14.557  1.00 10.00      A   
ATOM   1235  CG  LEU   138       0.048 -12.815  14.962  1.00 10.00      A   
ATOM   1236  CD1 LEU   138       1.239 -13.048  15.878  1.00 10.00      A   
ATOM   1237  CD2 LEU   138      -1.242 -13.262  15.634  1.00 10.00      A   
ATOM   1238  C   LEU   138      -1.243  -9.455  13.436  1.00 10.00      A   
ATOM   1239  O   LEU   138      -2.121  -8.835  14.040  1.00 10.00      A   
ATOM   1240  N   ARG   139      -0.347  -8.861  12.653  1.00 10.00      A   
ATOM   1241  HN  ARG   139       0.337  -9.409  12.209  1.00 10.00      A   
ATOM   1242  CA  ARG   139      -0.348  -7.417  12.443  1.00 10.00      A   
ATOM   1243  CB  ARG   139       0.809  -7.014  11.522  1.00 10.00      A   
ATOM   1244  CG  ARG   139       0.863  -5.532  11.180  1.00 10.00      A   
ATOM   1245  CD  ARG   139       2.296  -5.047  11.016  1.00 10.00      A   
ATOM   1246  NE  ARG   139       3.032  -5.810  10.008  1.00 10.00      A   
ATOM   1247  HE  ARG   139       2.494  -6.335   9.351  1.00 10.00      A   
ATOM   1248  CZ  ARG   139       4.359  -5.838   9.909  1.00 10.00      A   
ATOM   1249  NH1 ARG   139       5.111  -5.157  10.764  1.00 10.00      A   
ATOM   1250 HH11 ARG   139       4.670  -4.585  11.517  1.00 10.00      A   
ATOM   1251 HH12 ARG   139       6.159  -5.186  10.680  1.00 10.00      A   
ATOM   1252  NH2 ARG   139       4.933  -6.556   8.957  1.00 10.00      A   
ATOM   1253 HH21 ARG   139       4.340  -7.098   8.273  1.00 10.00      A   
ATOM   1254 HH22 ARG   139       5.969  -6.578   8.869  1.00 10.00      A   
ATOM   1255  C   ARG   139      -1.690  -6.971  11.864  1.00 10.00      A   
ATOM   1256  O   ARG   139      -2.225  -5.916  12.221  1.00 10.00      A   
ATOM   1257  N   GLY   140      -2.240  -7.798  10.989  1.00 10.00      A   
ATOM   1258  HN  GLY   140      -1.765  -8.625  10.745  1.00 10.00      A   
ATOM   1259  CA  GLY   140      -3.515  -7.497  10.383  1.00 10.00      A   
ATOM   1260  C   GLY   140      -4.652  -8.236  11.062  1.00 10.00      A   
ATOM   1261  O   GLY   140      -5.668  -8.523  10.433  1.00 10.00      A   
ATOM   1262  N   TRP   141      -4.483  -8.536  12.348  1.00 10.00      A   
ATOM   1263  HN  TRP   141      -3.647  -8.281  12.792  1.00 10.00      A   
ATOM   1264  CA  TRP   141      -5.498  -9.253  13.112  1.00 10.00      A   
ATOM   1265  CB  TRP   141      -5.116 -10.735  13.230  1.00 10.00      A   
ATOM   1266  CG  TRP   141      -6.063 -11.561  14.045  1.00 10.00      A   
ATOM   1267  CD1 TRP   141      -5.822 -12.106  15.272  1.00 10.00      A   
ATOM   1268  CD2 TRP   141      -7.396 -11.943  13.687  1.00 10.00      A   
ATOM   1269  NE1 TRP   141      -6.925 -12.799  15.706  1.00 10.00      A   
ATOM   1270  HE1 TRP   141      -6.997 -13.279  16.563  1.00 10.00      A   
ATOM   1271  CE2 TRP   141      -7.906 -12.716  14.749  1.00 10.00      A   
ATOM   1272  CE3 TRP   141      -8.207 -11.705  12.573  1.00 10.00      A   
ATOM   1273  CZ2 TRP   141      -9.193 -13.251  14.728  1.00 10.00      A   
ATOM   1274  CZ3 TRP   141      -9.480 -12.237  12.554  1.00 10.00      A   
ATOM   1275  CH2 TRP   141      -9.962 -13.001  13.624  1.00 10.00      A   
ATOM   1276  C   TRP   141      -5.693  -8.643  14.501  1.00 10.00      A   
ATOM   1277  O   TRP   141      -6.826  -8.439  14.939  1.00 10.00      A   
ATOM   1278  N   VAL   142      -4.587  -8.359  15.186  1.00 10.00      A   
ATOM   1279  HN  VAL   142      -3.711  -8.542  14.776  1.00 10.00      A   
ATOM   1280  CA  VAL   142      -4.630  -7.784  16.531  1.00 10.00      A   
ATOM   1281  CB  VAL   142      -3.212  -7.596  17.124  1.00 10.00      A   
ATOM   1282  CG1 VAL   142      -3.274  -6.948  18.498  1.00 10.00      A   
ATOM   1283  CG2 VAL   142      -2.486  -8.931  17.204  1.00 10.00      A   
ATOM   1284  C   VAL   142      -5.392  -6.458  16.562  1.00 10.00      A   
ATOM   1285  O   VAL   142      -5.167  -5.580  15.722  1.00 10.00      A   
ATOM   1286  N   LEU   143      -6.289  -6.337  17.544  1.00 10.00      A   
ATOM   1287  HN  LEU   143      -6.398  -7.083  18.172  1.00 10.00      A   
ATOM   1288  CA  LEU   143      -7.116  -5.145  17.732  1.00 10.00      A   
ATOM   1289  CB  LEU   143      -6.272  -3.890  17.995  1.00 10.00      A   
ATOM   1290  CG  LEU   143      -5.471  -3.866  19.300  1.00 10.00      A   
ATOM   1291  CD1 LEU   143      -4.703  -2.560  19.436  1.00 10.00      A   
ATOM   1292  CD2 LEU   143      -6.384  -4.084  20.497  1.00 10.00      A   
ATOM   1293  C   LEU   143      -8.083  -4.938  16.566  1.00 10.00      A   
ATOM   1294  O   LEU   143      -9.127  -5.590  16.490  1.00 10.00      A   
ATOM   1295  N   THR   144      -7.735  -4.036  15.662  1.00 10.00      A   
ATOM   1296  HN  THR   144      -6.895  -3.542  15.774  1.00 10.00      A   
ATOM   1297  CA  THR   144      -8.576  -3.759  14.508  1.00 10.00      A   
ATOM   1298  CB  THR   144      -8.831  -2.249  14.349  1.00 10.00      A   
ATOM   1299  OG1 THR   144      -8.841  -1.631  15.649  1.00 10.00      A   
ATOM   1300  HG1 THR   144      -7.936  -1.581  15.985  1.00 10.00      A   
ATOM   1301  CG2 THR   144     -10.177  -2.012  13.681  1.00 10.00      A   
ATOM   1302  C   THR   144      -7.956  -4.332  13.231  1.00 10.00      A   
ATOM   1303  O   THR   144      -8.632  -4.480  12.205  1.00 10.00      A   
ATOM   1304  N   GLY   145      -6.671  -4.665  13.311  1.00 10.00      A   
ATOM   1305  HN  GLY   145      -6.195  -4.533  14.158  1.00 10.00      A   
ATOM   1306  CA  GLY   145      -5.968  -5.230  12.175  1.00 10.00      A   
ATOM   1307  C   GLY   145      -5.491  -4.189  11.182  1.00 10.00      A   
ATOM   1308  O   GLY   145      -6.271  -3.364  10.712  1.00 10.00      A   
ATOM   1309  N   PHE   146      -4.204  -4.229  10.859  1.00 10.00      A   
ATOM   1310  HN  PHE   146      -3.625  -4.905  11.275  1.00 10.00      A   
ATOM   1311  CA  PHE   146      -3.624  -3.290   9.904  1.00 10.00      A   
ATOM   1312  CB  PHE   146      -2.696  -2.294  10.604  1.00 10.00      A   
ATOM   1313  CG  PHE   146      -3.407  -1.122  11.217  1.00 10.00      A   
ATOM   1314  CD1 PHE   146      -3.529  -1.008  12.591  1.00 10.00      A   
ATOM   1315  CD2 PHE   146      -3.951  -0.132  10.417  1.00 10.00      A   
ATOM   1316  CE1 PHE   146      -4.181   0.072  13.156  1.00 10.00      A   
ATOM   1317  CE2 PHE   146      -4.605   0.950  10.975  1.00 10.00      A   
ATOM   1318  CZ  PHE   146      -4.720   1.052  12.347  1.00 10.00      A   
ATOM   1319  C   PHE   146      -2.862  -4.026   8.804  1.00 10.00      A   
ATOM   1320  O   PHE   146      -1.652  -4.237   8.913  1.00 10.00      A   
ATOM   1321  N   PRO   147      -3.559  -4.435   7.731  1.00 10.00      A   
ATOM   1322  CA  PRO   147      -2.943  -5.146   6.610  1.00 10.00      A   
ATOM   1323  CB  PRO   147      -4.126  -5.890   5.990  1.00 10.00      A   
ATOM   1324  CG  PRO   147      -5.309  -5.022   6.272  1.00 10.00      A   
ATOM   1325  CD  PRO   147      -5.003  -4.240   7.525  1.00 10.00      A   
ATOM   1326  C   PRO   147      -2.328  -4.178   5.599  1.00 10.00      A   
ATOM   1327  O   PRO   147      -2.804  -4.048   4.467  1.00 10.00      A   
ATOM   1328  N   TRP   148      -1.275  -3.491   6.016  1.00 10.00      A   
ATOM   1329  HN  TRP   148      -0.934  -3.645   6.925  1.00 10.00      A   
ATOM   1330  CA  TRP   148      -0.600  -2.530   5.155  1.00 10.00      A   
ATOM   1331  CB  TRP   148      -0.513  -1.158   5.836  1.00 10.00      A   
ATOM   1332  CG  TRP   148      -1.816  -0.424   5.931  1.00 10.00      A   
ATOM   1333  CD1 TRP   148      -2.568  -0.233   7.053  1.00 10.00      A   
ATOM   1334  CD2 TRP   148      -2.518   0.226   4.864  1.00 10.00      A   
ATOM   1335  NE1 TRP   148      -3.695   0.492   6.752  1.00 10.00      A   
ATOM   1336  HE1 TRP   148      -4.394   0.757   7.393  1.00 10.00      A   
ATOM   1337  CE2 TRP   148      -3.689   0.784   5.412  1.00 10.00      A   
ATOM   1338  CE3 TRP   148      -2.271   0.388   3.496  1.00 10.00      A   
ATOM   1339  CZ2 TRP   148      -4.610   1.493   4.643  1.00 10.00      A   
ATOM   1340  CZ3 TRP   148      -3.184   1.091   2.735  1.00 10.00      A   
ATOM   1341  CH2 TRP   148      -4.340   1.634   3.309  1.00 10.00      A   
ATOM   1342  C   TRP   148       0.805  -3.000   4.802  1.00 10.00      A   
ATOM   1343  O   TRP   148       1.381  -3.839   5.494  1.00 10.00      A   
ATOM   1344  N   LEU   149       1.333  -2.453   3.710  1.00 10.00      A   
ATOM   1345  HN  LEU   149       0.792  -1.818   3.193  1.00 10.00      A   
ATOM   1346  CA  LEU   149       2.684  -2.755   3.241  1.00 10.00      A   
ATOM   1347  CB  LEU   149       3.744  -2.322   4.263  1.00 10.00      A   
ATOM   1348  CG  LEU   149       3.621  -0.895   4.818  1.00 10.00      A   
ATOM   1349  CD1 LEU   149       4.871  -0.514   5.587  1.00 10.00      A   
ATOM   1350  CD2 LEU   149       3.350   0.110   3.710  1.00 10.00      A   
ATOM   1351  C   LEU   149       2.874  -4.214   2.829  1.00 10.00      A   
ATOM   1352  O   LEU   149       3.969  -4.764   2.959  1.00 10.00      A   
ATOM   1353  N   GLN   150       1.814  -4.839   2.326  1.00 10.00      A   
ATOM   1354  HN  GLN   150       0.963  -4.363   2.260  1.00 10.00      A   
ATOM   1355  CA  GLN   150       1.905  -6.223   1.874  1.00 10.00      A   
ATOM   1356  CB  GLN   150       0.527  -6.878   1.772  1.00 10.00      A   
ATOM   1357  CG  GLN   150      -0.013  -7.417   3.085  1.00 10.00      A   
ATOM   1358  CD  GLN   150      -0.928  -8.608   2.879  1.00 10.00      A   
ATOM   1359  OE1 GLN   150      -1.589  -8.725   1.847  1.00 10.00      A   
ATOM   1360  NE2 GLN   150      -0.966  -9.501   3.853  1.00 10.00      A   
ATOM   1361 HE21 GLN   150      -0.411  -9.349   4.649  1.00 10.00      A   
ATOM   1362 HE22 GLN   150      -1.553 -10.288   3.740  1.00 10.00      A   
ATOM   1363  C   GLN   150       2.620  -6.278   0.531  1.00 10.00      A   
ATOM   1364  O   GLN   150       2.095  -5.815  -0.483  1.00 10.00      A   
ATOM   1365  N   PHE   151       3.816  -6.848   0.538  1.00 10.00      A   
ATOM   1366  HN  PHE   151       4.155  -7.213   1.385  1.00 10.00      A   
ATOM   1367  CA  PHE   151       4.650  -6.950  -0.661  1.00 10.00      A   
ATOM   1368  CB  PHE   151       5.996  -7.597  -0.316  1.00 10.00      A   
ATOM   1369  CG  PHE   151       6.552  -7.159   1.011  1.00 10.00      A   
ATOM   1370  CD1 PHE   151       6.702  -8.067   2.050  1.00 10.00      A   
ATOM   1371  CD2 PHE   151       6.916  -5.841   1.226  1.00 10.00      A   
ATOM   1372  CE1 PHE   151       7.206  -7.668   3.275  1.00 10.00      A   
ATOM   1373  CE2 PHE   151       7.421  -5.434   2.448  1.00 10.00      A   
ATOM   1374  CZ  PHE   151       7.565  -6.349   3.474  1.00 10.00      A   
ATOM   1375  C   PHE   151       3.973  -7.711  -1.801  1.00 10.00      A   
ATOM   1376  O   PHE   151       4.251  -7.459  -2.973  1.00 10.00      A   
ATOM   1377  N   GLY   152       3.084  -8.632  -1.460  1.00 10.00      A   
ATOM   1378  HN  GLY   152       2.904  -8.799  -0.509  1.00 10.00      A   
ATOM   1379  CA  GLY   152       2.396  -9.414  -2.470  1.00 10.00      A   
ATOM   1380  C   GLY   152       1.552  -8.577  -3.415  1.00 10.00      A   
ATOM   1381  O   GLY   152       1.308  -8.975  -4.553  1.00 10.00      A   
ATOM   1382  N   TYR   153       1.118  -7.408  -2.956  1.00 10.00      A   
ATOM   1383  HN  TYR   153       1.370  -7.124  -2.050  1.00 10.00      A   
ATOM   1384  CA  TYR   153       0.288  -6.529  -3.775  1.00 10.00      A   
ATOM   1385  CB  TYR   153      -0.354  -5.426  -2.929  1.00 10.00      A   
ATOM   1386  CG  TYR   153      -1.499  -5.904  -2.063  1.00 10.00      A   
ATOM   1387  CD1 TYR   153      -1.465  -5.744  -0.684  1.00 10.00      A   
ATOM   1388  CD2 TYR   153      -2.614  -6.517  -2.620  1.00 10.00      A   
ATOM   1389  CE1 TYR   153      -2.507  -6.179   0.113  1.00 10.00      A   
ATOM   1390  CE2 TYR   153      -3.661  -6.955  -1.829  1.00 10.00      A   
ATOM   1391  CZ  TYR   153      -3.600  -6.783  -0.464  1.00 10.00      A   
ATOM   1392  OH  TYR   153      -4.639  -7.213   0.329  1.00 10.00      A   
ATOM   1393  HH  TYR   153      -4.573  -6.794   1.197  1.00 10.00      A   
ATOM   1394  C   TYR   153       1.075  -5.919  -4.933  1.00 10.00      A   
ATOM   1395  O   TYR   153       0.502  -5.544  -5.955  1.00 10.00      A   
ATOM   1396  N   SER   154       2.390  -5.851  -4.779  1.00 10.00      A   
ATOM   1397  HN  SER   154       2.793  -6.188  -3.950  1.00 10.00      A   
ATOM   1398  CA  SER   154       3.257  -5.280  -5.801  1.00 10.00      A   
ATOM   1399  CB  SER   154       4.580  -4.861  -5.164  1.00 10.00      A   
ATOM   1400  OG  SER   154       4.363  -4.317  -3.872  1.00 10.00      A   
ATOM   1401  HG  SER   154       4.209  -3.367  -3.953  1.00 10.00      A   
ATOM   1402  C   SER   154       3.521  -6.262  -6.939  1.00 10.00      A   
ATOM   1403  O   SER   154       4.286  -5.966  -7.857  1.00 10.00      A   
ATOM   1404  N   GLN   155       2.887  -7.427  -6.882  1.00 10.00      A   
ATOM   1405  HN  GLN   155       2.281  -7.607  -6.131  1.00 10.00      A   
ATOM   1406  CA  GLN   155       3.068  -8.444  -7.911  1.00 10.00      A   
ATOM   1407  CB  GLN   155       3.441  -9.792  -7.290  1.00 10.00      A   
ATOM   1408  CG  GLN   155       4.915  -9.926  -6.940  1.00 10.00      A   
ATOM   1409  CD  GLN   155       5.804  -9.948  -8.170  1.00 10.00      A   
ATOM   1410  OE1 GLN   155       5.392 -10.392  -9.242  1.00 10.00      A   
ATOM   1411  NE2 GLN   155       7.028  -9.471  -8.028  1.00 10.00      A   
ATOM   1412 HE21 GLN   155       7.297  -9.128  -7.145  1.00 10.00      A   
ATOM   1413 HE22 GLN   155       7.621  -9.484  -8.804  1.00 10.00      A   
ATOM   1414  C   GLN   155       1.827  -8.584  -8.784  1.00 10.00      A   
ATOM   1415  O   GLN   155       1.730  -9.511  -9.588  1.00 10.00      A   
ATOM   1416  N   ILE   156       0.890  -7.647  -8.639  1.00 10.00      A   
ATOM   1417  HN  ILE   156       1.037  -6.921  -7.996  1.00 10.00      A   
ATOM   1418  CA  ILE   156      -0.346  -7.671  -9.422  1.00 10.00      A   
ATOM   1419  CB  ILE   156      -1.333  -6.560  -8.984  1.00 10.00      A   
ATOM   1420  CG1 ILE   156      -2.621  -6.595  -9.815  1.00 10.00      A   
ATOM   1421  CG2 ILE   156      -0.686  -5.185  -9.049  1.00 10.00      A   
ATOM   1422  CD1 ILE   156      -3.405  -7.884  -9.685  1.00 10.00      A   
ATOM   1423  C   ILE   156      -0.049  -7.561 -10.920  1.00 10.00      A   
ATOM   1424  O   ILE   156      -0.741  -8.154 -11.753  1.00 10.00      A   
ATOM   1425  N   ASP   157       0.984  -6.803 -11.255  1.00 10.00      A   
ATOM   1426  HN  ASP   157       1.489  -6.342 -10.547  1.00 10.00      A   
ATOM   1427  CA  ASP   157       1.394  -6.626 -12.641  1.00 10.00      A   
ATOM   1428  CB  ASP   157       1.446  -5.139 -13.006  1.00 10.00      A   
ATOM   1429  CG  ASP   157       0.490  -4.781 -14.126  1.00 10.00      A   
ATOM   1430  OD1 ASP   157       0.912  -4.782 -15.301  1.00 10.00      A   
ATOM   1431  OD2 ASP   157      -0.695  -4.495 -13.838  1.00 10.00      A   
ATOM   1432  C   ASP   157       2.754  -7.275 -12.845  1.00 10.00      A   
ATOM   1433  O   ASP   157       3.466  -6.996 -13.813  1.00 10.00      A   
ATOM   1434  N   GLY   158       3.099  -8.161 -11.919  1.00 10.00      A   
ATOM   1435  HN  GLY   158       2.470  -8.362 -11.194  1.00 10.00      A   
ATOM   1436  CA  GLY   158       4.366  -8.852 -11.975  1.00 10.00      A   
ATOM   1437  C   GLY   158       4.226 -10.254 -12.530  1.00 10.00      A   
ATOM   1438  O   GLY   158       3.130 -10.670 -12.905  1.00 10.00      A   
ATOM   1439  N   PRO   159       5.321 -11.017 -12.586  1.00 10.00      A   
ATOM   1440  CA  PRO   159       5.312 -12.377 -13.118  1.00 10.00      A   
ATOM   1441  CB  PRO   159       6.768 -12.576 -13.531  1.00 10.00      A   
ATOM   1442  CG  PRO   159       7.545 -11.765 -12.551  1.00 10.00      A   
ATOM   1443  CD  PRO   159       6.669 -10.607 -12.152  1.00 10.00      A   
ATOM   1444  C   PRO   159       4.896 -13.434 -12.091  1.00 10.00      A   
ATOM   1445  O   PRO   159       4.997 -14.633 -12.357  1.00 10.00      A   
ATOM   1446  N   LEU   160       4.425 -13.000 -10.924  1.00 10.00      A   
ATOM   1447  HN  LEU   160       4.371 -12.030 -10.759  1.00 10.00      A   
ATOM   1448  CA  LEU   160       3.995 -13.930  -9.877  1.00 10.00      A   
ATOM   1449  CB  LEU   160       4.757 -13.672  -8.574  1.00 10.00      A   
ATOM   1450  CG  LEU   160       6.278 -13.830  -8.623  1.00 10.00      A   
ATOM   1451  CD1 LEU   160       6.886 -13.562  -7.255  1.00 10.00      A   
ATOM   1452  CD2 LEU   160       6.657 -15.218  -9.112  1.00 10.00      A   
ATOM   1453  C   LEU   160       2.495 -13.812  -9.622  1.00 10.00      A   
ATOM   1454  O   LEU   160       1.957 -14.427  -8.698  1.00 10.00      A   
ATOM   1455  N   LYS   161       1.824 -13.046 -10.471  1.00 10.00      A   
ATOM   1456  HN  LYS   161       2.309 -12.620 -11.208  1.00 10.00      A   
ATOM   1457  CA  LYS   161       0.388 -12.810 -10.348  1.00 10.00      A   
ATOM   1458  CB  LYS   161      -0.057 -11.746 -11.352  1.00 10.00      A   
ATOM   1459  CG  LYS   161       0.182 -12.122 -12.807  1.00 10.00      A   
ATOM   1460  CD  LYS   161      -0.100 -10.952 -13.732  1.00 10.00      A   
ATOM   1461  CE  LYS   161      -1.585 -10.641 -13.791  1.00 10.00      A   
ATOM   1462  NZ  LYS   161      -1.835  -9.226 -14.157  1.00 10.00      A   
ATOM   1463  HZ1 LYS   161      -2.855  -9.067 -14.298  1.00 10.00      A   
ATOM   1464  HZ2 LYS   161      -1.330  -8.985 -15.035  1.00 10.00      A   
ATOM   1465  HZ3 LYS   161      -1.501  -8.596 -13.397  1.00 10.00      A   
ATOM   1466  C   LYS   161      -0.436 -14.083 -10.537  1.00 10.00      A   
ATOM   1467  O   LYS   161      -1.595 -14.142 -10.127  1.00 10.00      A   
ATOM   1468  N   GLY   162       0.166 -15.101 -11.140  1.00 10.00      A   
ATOM   1469  HN  GLY   162       1.101 -15.002 -11.426  1.00 10.00      A   
ATOM   1470  CA  GLY   162      -0.533 -16.350 -11.388  1.00 10.00      A   
ATOM   1471  C   GLY   162      -0.888 -17.115 -10.125  1.00 10.00      A   
ATOM   1472  O   GLY   162      -1.724 -18.017 -10.158  1.00 10.00      A   
ATOM   1473  N   LEU   163      -0.264 -16.759  -9.010  1.00 10.00      A   
ATOM   1474  HN  LEU   163       0.387 -16.023  -9.036  1.00 10.00      A   
ATOM   1475  CA  LEU   163      -0.530 -17.434  -7.744  1.00 10.00      A   
ATOM   1476  CB  LEU   163       0.692 -17.373  -6.826  1.00 10.00      A   
ATOM   1477  CG  LEU   163       1.818 -18.362  -7.131  1.00 10.00      A   
ATOM   1478  CD1 LEU   163       2.966 -18.172  -6.155  1.00 10.00      A   
ATOM   1479  CD2 LEU   163       1.306 -19.795  -7.081  1.00 10.00      A   
ATOM   1480  C   LEU   163      -1.747 -16.847  -7.037  1.00 10.00      A   
ATOM   1481  O   LEU   163      -2.354 -17.501  -6.186  1.00 10.00      A   
ATOM   1482  N   ALA   164      -2.107 -15.624  -7.408  1.00 10.00      A   
ATOM   1483  HN  ALA   164      -1.605 -15.176  -8.118  1.00 10.00      A   
ATOM   1484  CA  ALA   164      -3.240 -14.931  -6.801  1.00 10.00      A   
ATOM   1485  CB  ALA   164      -3.351 -13.497  -7.300  1.00 10.00      A   
ATOM   1486  C   ALA   164      -4.566 -15.687  -6.939  1.00 10.00      A   
ATOM   1487  O   ALA   164      -5.217 -15.959  -5.937  1.00 10.00      A   
ATOM   1488  N   PRO   165      -4.997 -16.058  -8.163  1.00 10.00      A   
ATOM   1489  CA  PRO   165      -6.263 -16.777  -8.348  1.00 10.00      A   
ATOM   1490  CB  PRO   165      -6.456 -16.780  -9.867  1.00 10.00      A   
ATOM   1491  CG  PRO   165      -5.082 -16.656 -10.422  1.00 10.00      A   
ATOM   1492  CD  PRO   165      -4.320 -15.800  -9.450  1.00 10.00      A   
ATOM   1493  C   PRO   165      -6.209 -18.211  -7.819  1.00 10.00      A   
ATOM   1494  O   PRO   165      -7.239 -18.875  -7.701  1.00 10.00      A   
ATOM   1495  N   ILE   166      -5.012 -18.677  -7.481  1.00 10.00      A   
ATOM   1496  HN  ILE   166      -4.230 -18.092  -7.562  1.00 10.00      A   
ATOM   1497  CA  ILE   166      -4.841 -20.035  -6.983  1.00 10.00      A   
ATOM   1498  CB  ILE   166      -3.579 -20.714  -7.553  1.00 10.00      A   
ATOM   1499  CG1 ILE   166      -3.622 -20.716  -9.085  1.00 10.00      A   
ATOM   1500  CG2 ILE   166      -3.457 -22.137  -7.023  1.00 10.00      A   
ATOM   1501  CD1 ILE   166      -2.399 -21.332  -9.735  1.00 10.00      A   
ATOM   1502  C   ILE   166      -4.817 -20.102  -5.456  1.00 10.00      A   
ATOM   1503  O   ILE   166      -5.665 -20.751  -4.849  1.00 10.00      A   
ATOM   1504  N   MET   167      -3.854 -19.432  -4.834  1.00 10.00      A   
ATOM   1505  HN  MET   167      -3.214 -18.902  -5.358  1.00 10.00      A   
ATOM   1506  CA  MET   167      -3.734 -19.468  -3.380  1.00 10.00      A   
ATOM   1507  CB  MET   167      -2.434 -20.153  -2.954  1.00 10.00      A   
ATOM   1508  CG  MET   167      -2.448 -21.665  -3.107  1.00 10.00      A   
ATOM   1509  SD  MET   167      -0.917 -22.440  -2.548  1.00 10.00      A   
ATOM   1510  CE  MET   167       0.253 -21.787  -3.739  1.00 10.00      A   
ATOM   1511  C   MET   167      -3.857 -18.085  -2.746  1.00 10.00      A   
ATOM   1512  O   MET   167      -3.615 -17.923  -1.549  1.00 10.00      A   
ATOM   1513  N   GLY   168      -4.222 -17.096  -3.550  1.00 10.00      A   
ATOM   1514  HN  GLY   168      -4.380 -17.280  -4.500  1.00 10.00      A   
ATOM   1515  CA  GLY   168      -4.393 -15.749  -3.039  1.00 10.00      A   
ATOM   1516  C   GLY   168      -3.113 -14.942  -2.993  1.00 10.00      A   
ATOM   1517  O   GLY   168      -2.020 -15.464  -3.230  1.00 10.00      A   
ATOM   1518  N   VAL   169      -3.257 -13.658  -2.685  1.00 10.00      A   
ATOM   1519  HN  VAL   169      -4.171 -13.306  -2.532  1.00 10.00      A   
ATOM   1520  CA  VAL   169      -2.125 -12.742  -2.589  1.00 10.00      A   
ATOM   1521  CB  VAL   169      -2.600 -11.285  -2.352  1.00 10.00      A   
ATOM   1522  CG1 VAL   169      -3.379 -11.153  -1.049  1.00 10.00      A   
ATOM   1523  CG2 VAL   169      -1.432 -10.307  -2.383  1.00 10.00      A   
ATOM   1524  C   VAL   169      -1.176 -13.167  -1.469  1.00 10.00      A   
ATOM   1525  O   VAL   169       0.028 -12.901  -1.518  1.00 10.00      A   
ATOM   1526  N   GLU   170      -1.723 -13.855  -0.475  1.00 10.00      A   
ATOM   1527  HN  GLU   170      -2.682 -14.055  -0.504  1.00 10.00      A   
ATOM   1528  CA  GLU   170      -0.937 -14.321   0.655  1.00 10.00      A   
ATOM   1529  CB  GLU   170      -1.839 -14.901   1.744  1.00 10.00      A   
ATOM   1530  CG  GLU   170      -2.714 -13.868   2.438  1.00 10.00      A   
ATOM   1531  CD  GLU   170      -1.908 -12.783   3.128  1.00 10.00      A   
ATOM   1532  OE1 GLU   170      -0.667 -12.913   3.206  1.00 10.00      A   
ATOM   1533  OE2 GLU   170      -2.511 -11.796   3.601  1.00 10.00      A   
ATOM   1534  C   GLU   170       0.113 -15.335   0.215  1.00 10.00      A   
ATOM   1535  O   GLU   170       1.182 -15.438   0.819  1.00 10.00      A   
ATOM   1536  N   ALA   171      -0.185 -16.067  -0.854  1.00 10.00      A   
ATOM   1537  HN  ALA   171      -1.054 -15.941  -1.297  1.00 10.00      A   
ATOM   1538  CA  ALA   171       0.746 -17.050  -1.383  1.00 10.00      A   
ATOM   1539  CB  ALA   171       0.078 -17.903  -2.448  1.00 10.00      A   
ATOM   1540  C   ALA   171       1.964 -16.345  -1.961  1.00 10.00      A   
ATOM   1541  O   ALA   171       3.080 -16.866  -1.919  1.00 10.00      A   
ATOM   1542  N   ILE   172       1.740 -15.146  -2.487  1.00 10.00      A   
ATOM   1543  HN  ILE   172       0.826 -14.783  -2.477  1.00 10.00      A   
ATOM   1544  CA  ILE   172       2.810 -14.349  -3.062  1.00 10.00      A   
ATOM   1545  CB  ILE   172       2.254 -13.158  -3.875  1.00 10.00      A   
ATOM   1546  CG1 ILE   172       1.205 -13.644  -4.884  1.00 10.00      A   
ATOM   1547  CG2 ILE   172       3.382 -12.428  -4.588  1.00 10.00      A   
ATOM   1548  CD1 ILE   172       0.464 -12.528  -5.589  1.00 10.00      A   
ATOM   1549  C   ILE   172       3.705 -13.829  -1.945  1.00 10.00      A   
ATOM   1550  O   ILE   172       4.927 -13.799  -2.080  1.00 10.00      A   
ATOM   1551  N   ASN   173       3.082 -13.435  -0.837  1.00 10.00      A   
ATOM   1552  HN  ASN   173       2.103 -13.487  -0.800  1.00 10.00      A   
ATOM   1553  CA  ASN   173       3.813 -12.930   0.324  1.00 10.00      A   
ATOM   1554  CB  ASN   173       2.843 -12.584   1.466  1.00 10.00      A   
ATOM   1555  CG  ASN   173       2.091 -11.280   1.255  1.00 10.00      A   
ATOM   1556  OD1 ASN   173       2.615 -10.331   0.667  1.00 10.00      A   
ATOM   1557  ND2 ASN   173       0.858 -11.218   1.740  1.00 10.00      A   
ATOM   1558 HD21 ASN   173       0.495 -12.011   2.209  1.00 10.00      A   
ATOM   1559 HD22 ASN   173       0.354 -10.389   1.620  1.00 10.00      A   
ATOM   1560  C   ASN   173       4.799 -13.987   0.808  1.00 10.00      A   
ATOM   1561  O   ASN   173       5.991 -13.720   0.986  1.00 10.00      A   
ATOM   1562  N   PHE   174       4.287 -15.197   0.987  1.00 10.00      A   
ATOM   1563  HN  PHE   174       3.330 -15.335   0.814  1.00 10.00      A   
ATOM   1564  CA  PHE   174       5.090 -16.324   1.442  1.00 10.00      A   
ATOM   1565  CB  PHE   174       4.192 -17.554   1.636  1.00 10.00      A   
ATOM   1566  CG  PHE   174       4.900 -18.773   2.160  1.00 10.00      A   
ATOM   1567  CD1 PHE   174       5.053 -18.970   3.522  1.00 10.00      A   
ATOM   1568  CD2 PHE   174       5.408 -19.726   1.291  1.00 10.00      A   
ATOM   1569  CE1 PHE   174       5.698 -20.092   4.006  1.00 10.00      A   
ATOM   1570  CE2 PHE   174       6.055 -20.848   1.768  1.00 10.00      A   
ATOM   1571  CZ  PHE   174       6.201 -21.031   3.127  1.00 10.00      A   
ATOM   1572  C   PHE   174       6.206 -16.639   0.448  1.00 10.00      A   
ATOM   1573  O   PHE   174       7.369 -16.799   0.834  1.00 10.00      A   
ATOM   1574  N   LEU   175       5.848 -16.707  -0.832  1.00 10.00      A   
ATOM   1575  HN  LEU   175       4.909 -16.550  -1.077  1.00 10.00      A   
ATOM   1576  CA  LEU   175       6.813 -17.015  -1.882  1.00 10.00      A   
ATOM   1577  CB  LEU   175       6.127 -17.175  -3.238  1.00 10.00      A   
ATOM   1578  CG  LEU   175       7.020 -17.662  -4.383  1.00 10.00      A   
ATOM   1579  CD1 LEU   175       7.249 -19.162  -4.292  1.00 10.00      A   
ATOM   1580  CD2 LEU   175       6.428 -17.282  -5.729  1.00 10.00      A   
ATOM   1581  C   LEU   175       7.918 -15.967  -1.977  1.00 10.00      A   
ATOM   1582  O   LEU   175       9.092 -16.313  -2.100  1.00 10.00      A   
ATOM   1583  N   LEU   176       7.541 -14.694  -1.912  1.00 10.00      A   
ATOM   1584  HN  LEU   176       6.586 -14.482  -1.802  1.00 10.00      A   
ATOM   1585  CA  LEU   176       8.505 -13.601  -2.002  1.00 10.00      A   
ATOM   1586  CB  LEU   176       7.815 -12.240  -1.871  1.00 10.00      A   
ATOM   1587  CG  LEU   176       7.157 -11.690  -3.140  1.00 10.00      A   
ATOM   1588  CD1 LEU   176       6.426 -10.392  -2.843  1.00 10.00      A   
ATOM   1589  CD2 LEU   176       8.193 -11.482  -4.234  1.00 10.00      A   
ATOM   1590  C   LEU   176       9.617 -13.740  -0.969  1.00 10.00      A   
ATOM   1591  O   LEU   176      10.793 -13.586  -1.295  1.00 10.00      A   
ATOM   1592  N   MET   177       9.246 -14.044   0.272  1.00 10.00      A   
ATOM   1593  HN  MET   177       8.289 -14.149   0.475  1.00 10.00      A   
ATOM   1594  CA  MET   177      10.227 -14.215   1.340  1.00 10.00      A   
ATOM   1595  CB  MET   177       9.539 -14.268   2.708  1.00 10.00      A   
ATOM   1596  CG  MET   177      10.504 -14.303   3.888  1.00 10.00      A   
ATOM   1597  SD  MET   177      11.400 -12.751   4.118  1.00 10.00      A   
ATOM   1598  CE  MET   177      10.085 -11.682   4.701  1.00 10.00      A   
ATOM   1599  C   MET   177      11.056 -15.478   1.115  1.00 10.00      A   
ATOM   1600  O   MET   177      12.258 -15.506   1.385  1.00 10.00      A   
ATOM   1601  N   MET   178      10.407 -16.512   0.590  1.00 10.00      A   
ATOM   1602  HN  MET   178       9.452 -16.417   0.379  1.00 10.00      A   
ATOM   1603  CA  MET   178      11.069 -17.785   0.323  1.00 10.00      A   
ATOM   1604  CB  MET   178      10.041 -18.859  -0.045  1.00 10.00      A   
ATOM   1605  CG  MET   178      10.582 -20.280   0.011  1.00 10.00      A   
ATOM   1606  SD  MET   178       9.373 -21.515  -0.508  1.00 10.00      A   
ATOM   1607  CE  MET   178      10.179 -23.017   0.043  1.00 10.00      A   
ATOM   1608  C   MET   178      12.109 -17.653  -0.786  1.00 10.00      A   
ATOM   1609  O   MET   178      13.052 -18.438  -0.857  1.00 10.00      A   
ATOM   1610  N   VAL   179      11.934 -16.661  -1.648  1.00 10.00      A   
ATOM   1611  HN  VAL   179      11.158 -16.071  -1.545  1.00 10.00      A   
ATOM   1612  CA  VAL   179      12.859 -16.433  -2.751  1.00 10.00      A   
ATOM   1613  CB  VAL   179      12.118 -15.950  -4.020  1.00 10.00      A   
ATOM   1614  CG1 VAL   179      13.099 -15.577  -5.123  1.00 10.00      A   
ATOM   1615  CG2 VAL   179      11.150 -17.017  -4.513  1.00 10.00      A   
ATOM   1616  C   VAL   179      13.947 -15.426  -2.367  1.00 10.00      A   
ATOM   1617  O   VAL   179      15.130 -15.649  -2.627  1.00 10.00      A   
ATOM   1618  N   SER   180      13.545 -14.332  -1.724  1.00 10.00      A   
ATOM   1619  HN  SER   180      12.595 -14.227  -1.502  1.00 10.00      A   
ATOM   1620  CA  SER   180      14.485 -13.284  -1.327  1.00 10.00      A   
ATOM   1621  CB  SER   180      13.743 -12.052  -0.806  1.00 10.00      A   
ATOM   1622  OG  SER   180      12.708 -12.421   0.086  1.00 10.00      A   
ATOM   1623  HG  SER   180      11.935 -12.705  -0.418  1.00 10.00      A   
ATOM   1624  C   SER   180      15.503 -13.776  -0.301  1.00 10.00      A   
ATOM   1625  O   SER   180      16.665 -13.363  -0.327  1.00 10.00      A   
ATOM   1626  N   GLY   181      15.062 -14.652   0.597  1.00 10.00      A   
ATOM   1627  HN  GLY   181      14.119 -14.927   0.580  1.00 10.00      A   
ATOM   1628  CA  GLY   181      15.951 -15.191   1.610  1.00 10.00      A   
ATOM   1629  C   GLY   181      17.123 -15.931   0.996  1.00 10.00      A   
ATOM   1630  O   GLY   181      18.264 -15.767   1.431  1.00 10.00      A   
ATOM   1631  N   LEU   182      16.838 -16.732  -0.028  1.00 10.00      A   
ATOM   1632  HN  LEU   182      15.904 -16.819  -0.313  1.00 10.00      A   
ATOM   1633  CA  LEU   182      17.863 -17.500  -0.724  1.00 10.00      A   
ATOM   1634  CB  LEU   182      17.224 -18.440  -1.750  1.00 10.00      A   
ATOM   1635  CG  LEU   182      16.400 -19.596  -1.179  1.00 10.00      A   
ATOM   1636  CD1 LEU   182      15.678 -20.338  -2.293  1.00 10.00      A   
ATOM   1637  CD2 LEU   182      17.285 -20.549  -0.390  1.00 10.00      A   
ATOM   1638  C   LEU   182      18.849 -16.567  -1.411  1.00 10.00      A   
ATOM   1639  O   LEU   182      20.053 -16.825  -1.438  1.00 10.00      A   
ATOM   1640  N   LEU   183      18.328 -15.472  -1.951  1.00 10.00      A   
ATOM   1641  HN  LEU   183      17.361 -15.325  -1.889  1.00 10.00      A   
ATOM   1642  CA  LEU   183      19.156 -14.483  -2.625  1.00 10.00      A   
ATOM   1643  CB  LEU   183      18.284 -13.424  -3.308  1.00 10.00      A   
ATOM   1644  CG  LEU   183      17.411 -13.912  -4.470  1.00 10.00      A   
ATOM   1645  CD1 LEU   183      16.434 -12.828  -4.899  1.00 10.00      A   
ATOM   1646  CD2 LEU   183      18.276 -14.344  -5.643  1.00 10.00      A   
ATOM   1647  C   LEU   183      20.105 -13.834  -1.624  1.00 10.00      A   
ATOM   1648  O   LEU   183      21.282 -13.616  -1.916  1.00 10.00      A   
ATOM   1649  N   ALA   184      19.588 -13.542  -0.433  1.00 10.00      A   
ATOM   1650  HN  ALA   184      18.639 -13.741  -0.263  1.00 10.00      A   
ATOM   1651  CA  ALA   184      20.388 -12.941   0.623  1.00 10.00      A   
ATOM   1652  CB  ALA   184      19.499 -12.484   1.771  1.00 10.00      A   
ATOM   1653  C   ALA   184      21.430 -13.943   1.111  1.00 10.00      A   
ATOM   1654  O   ALA   184      22.588 -13.592   1.343  1.00 10.00      A   
ATOM   1655  N   LEU   185      21.008 -15.197   1.243  1.00 10.00      A   
ATOM   1656  HN  LEU   185      20.065 -15.407   1.046  1.00 10.00      A   
ATOM   1657  CA  LEU   185      21.893 -16.267   1.682  1.00 10.00      A   
ATOM   1658  CB  LEU   185      21.111 -17.580   1.811  1.00 10.00      A   
ATOM   1659  CG  LEU   185      21.919 -18.822   2.201  1.00 10.00      A   
ATOM   1660  CD1 LEU   185      22.270 -18.795   3.680  1.00 10.00      A   
ATOM   1661  CD2 LEU   185      21.155 -20.090   1.853  1.00 10.00      A   
ATOM   1662  C   LEU   185      23.047 -16.441   0.696  1.00 10.00      A   
ATOM   1663  O   LEU   185      24.210 -16.527   1.095  1.00 10.00      A   
ATOM   1664  N   ALA   186      22.712 -16.470  -0.590  1.00 10.00      A   
ATOM   1665  HN  ALA   186      21.763 -16.384  -0.836  1.00 10.00      A   
ATOM   1666  CA  ALA   186      23.703 -16.635  -1.648  1.00 10.00      A   
ATOM   1667  CB  ALA   186      23.006 -16.826  -2.986  1.00 10.00      A   
ATOM   1668  C   ALA   186      24.655 -15.446  -1.723  1.00 10.00      A   
ATOM   1669  O   ALA   186      25.842 -15.608  -1.995  1.00 10.00      A   
ATOM   1670  N   LEU   187      24.123 -14.259  -1.480  1.00 10.00      A   
ATOM   1671  HN  LEU   187      23.167 -14.202  -1.264  1.00 10.00      A   
ATOM   1672  CA  LEU   187      24.906 -13.032  -1.536  1.00 10.00      A   
ATOM   1673  CB  LEU   187      23.972 -11.818  -1.495  1.00 10.00      A   
ATOM   1674  CG  LEU   187      24.624 -10.445  -1.678  1.00 10.00      A   
ATOM   1675  CD1 LEU   187      24.982 -10.208  -3.137  1.00 10.00      A   
ATOM   1676  CD2 LEU   187      23.704  -9.350  -1.161  1.00 10.00      A   
ATOM   1677  C   LEU   187      25.915 -12.947  -0.392  1.00 10.00      A   
ATOM   1678  O   LEU   187      27.074 -12.588  -0.595  1.00 10.00      A   
ATOM   1679  N   VAL   188      25.470 -13.289   0.809  1.00 10.00      A   
ATOM   1680  HN  VAL   188      24.536 -13.585   0.907  1.00 10.00      A   
ATOM   1681  CA  VAL   188      26.325 -13.226   1.988  1.00 10.00      A   
ATOM   1682  CB  VAL   188      25.494 -13.176   3.290  1.00 10.00      A   
ATOM   1683  CG1 VAL   188      26.392 -13.149   4.518  1.00 10.00      A   
ATOM   1684  CG2 VAL   188      24.572 -11.967   3.283  1.00 10.00      A   
ATOM   1685  C   VAL   188      27.331 -14.376   2.047  1.00 10.00      A   
ATOM   1686  O   VAL   188      28.492 -14.172   2.402  1.00 10.00      A   
ATOM   1687  N   LYS   189      26.896 -15.577   1.680  1.00 10.00      A   
ATOM   1688  HN  LYS   189      25.970 -15.682   1.375  1.00 10.00      A   
ATOM   1689  CA  LYS   189      27.771 -16.747   1.723  1.00 10.00      A   
ATOM   1690  CB  LYS   189      26.983 -18.013   2.071  1.00 10.00      A   
ATOM   1691  CG  LYS   189      26.538 -18.093   3.522  1.00 10.00      A   
ATOM   1692  CD  LYS   189      27.726 -18.010   4.468  1.00 10.00      A   
ATOM   1693  CE  LYS   189      27.285 -18.007   5.921  1.00 10.00      A   
ATOM   1694  NZ  LYS   189      28.433 -17.842   6.853  1.00 10.00      A   
ATOM   1695  HZ1 LYS   189      28.098 -17.858   7.837  1.00 10.00      A   
ATOM   1696  HZ2 LYS   189      28.910 -16.934   6.680  1.00 10.00      A   
ATOM   1697  HZ3 LYS   189      29.119 -18.611   6.720  1.00 10.00      A   
ATOM   1698  C   LYS   189      28.548 -16.946   0.427  1.00 10.00      A   
ATOM   1699  O   LYS   189      29.386 -17.846   0.338  1.00 10.00      A   
ATOM   1700  N   ARG   190      28.270 -16.106  -0.565  1.00 10.00      A   
ATOM   1701  HN  ARG   190      27.590 -15.412  -0.424  1.00 10.00      A   
ATOM   1702  CA  ARG   190      28.936 -16.185  -1.865  1.00 10.00      A   
ATOM   1703  CB  ARG   190      30.423 -15.824  -1.750  1.00 10.00      A   
ATOM   1704  CG  ARG   190      31.074 -15.455  -3.074  1.00 10.00      A   
ATOM   1705  CD  ARG   190      32.575 -15.248  -2.926  1.00 10.00      A   
ATOM   1706  NE  ARG   190      32.903 -14.281  -1.875  1.00 10.00      A   
ATOM   1707  HE  ARG   190      33.044 -14.635  -0.967  1.00 10.00      A   
ATOM   1708  CZ  ARG   190      33.028 -12.969  -2.077  1.00 10.00      A   
ATOM   1709  NH1 ARG   190      32.833 -12.455  -3.289  1.00 10.00      A   
ATOM   1710 HH11 ARG   190      32.590 -13.079  -4.089  1.00 10.00      A   
ATOM   1711 HH12 ARG   190      32.926 -11.428  -3.448  1.00 10.00      A   
ATOM   1712  NH2 ARG   190      33.350 -12.173  -1.067  1.00 10.00      A   
ATOM   1713 HH21 ARG   190      33.517 -12.571  -0.114  1.00 10.00      A   
ATOM   1714 HH22 ARG   190      33.448 -11.146  -1.218  1.00 10.00      A   
ATOM   1715  C   ARG   190      28.756 -17.571  -2.486  1.00 10.00      A   
ATOM   1716  O   ARG   190      29.725 -18.289  -2.739  1.00 10.00      A   
ATOM   1717  N   ASN   191      27.506 -17.946  -2.712  1.00 10.00      A   
ATOM   1718  HN  ASN   191      26.776 -17.323  -2.501  1.00 10.00      A   
ATOM   1719  CA  ASN   191      27.188 -19.246  -3.290  1.00 10.00      A   
ATOM   1720  CB  ASN   191      26.538 -20.158  -2.246  1.00 10.00      A   
ATOM   1721  CG  ASN   191      26.705 -21.631  -2.574  1.00 10.00      A   
ATOM   1722  OD1 ASN   191      25.985 -22.177  -3.407  1.00 10.00      A   
ATOM   1723  ND2 ASN   191      27.653 -22.284  -1.920  1.00 10.00      A   
ATOM   1724 HD21 ASN   191      28.190 -21.790  -1.263  1.00 10.00      A   
ATOM   1725 HD22 ASN   191      27.782 -23.236  -2.121  1.00 10.00      A   
ATOM   1726  C   ASN   191      26.274 -19.079  -4.501  1.00 10.00      A   
ATOM   1727  O   ASN   191      25.521 -18.106  -4.591  1.00 10.00      A   
ATOM   1728  N   TRP   192      26.337 -20.022  -5.429  1.00 10.00      A   
ATOM   1729  HN  TRP   192      26.942 -20.787  -5.302  1.00 10.00      A   
ATOM   1730  CA  TRP   192      25.529 -19.951  -6.635  1.00 10.00      A   
ATOM   1731  CB  TRP   192      26.373 -20.290  -7.867  1.00 10.00      A   
ATOM   1732  CG  TRP   192      27.460 -19.294  -8.147  1.00 10.00      A   
ATOM   1733  CD1 TRP   192      28.691 -19.229  -7.560  1.00 10.00      A   
ATOM   1734  CD2 TRP   192      27.413 -18.222  -9.096  1.00 10.00      A   
ATOM   1735  NE1 TRP   192      29.409 -18.179  -8.079  1.00 10.00      A   
ATOM   1736  HE1 TRP   192      30.320 -17.928  -7.819  1.00 10.00      A   
ATOM   1737  CE2 TRP   192      28.645 -17.546  -9.024  1.00 10.00      A   
ATOM   1738  CE3 TRP   192      26.446 -17.766  -9.997  1.00 10.00      A   
ATOM   1739  CZ2 TRP   192      28.939 -16.442  -9.822  1.00 10.00      A   
ATOM   1740  CZ3 TRP   192      26.738 -16.672 -10.788  1.00 10.00      A   
ATOM   1741  CH2 TRP   192      27.974 -16.020 -10.694  1.00 10.00      A   
ATOM   1742  C   TRP   192      24.308 -20.860  -6.568  1.00 10.00      A   
ATOM   1743  O   TRP   192      23.298 -20.591  -7.216  1.00 10.00      A   
ATOM   1744  N   ARG   193      24.392 -21.925  -5.778  1.00 10.00      A   
ATOM   1745  HN  ARG   193      25.215 -22.080  -5.260  1.00 10.00      A   
ATOM   1746  CA  ARG   193      23.281 -22.870  -5.660  1.00 10.00      A   
ATOM   1747  CB  ARG   193      23.642 -24.106  -4.832  1.00 10.00      A   
ATOM   1748  CG  ARG   193      22.617 -25.223  -4.931  1.00 10.00      A   
ATOM   1749  CD  ARG   193      23.035 -26.443  -4.130  1.00 10.00      A   
ATOM   1750  NE  ARG   193      21.975 -27.450  -4.105  1.00 10.00      A   
ATOM   1751  HE  ARG   193      21.927 -28.074  -4.866  1.00 10.00      A   
ATOM   1752  CZ  ARG   193      21.099 -27.578  -3.113  1.00 10.00      A   
ATOM   1753  NH1 ARG   193      21.143 -26.757  -2.077  1.00 10.00      A   
ATOM   1754 HH11 ARG   193      21.877 -26.017  -2.024  1.00 10.00      A   
ATOM   1755 HH12 ARG   193      20.455 -26.853  -1.302  1.00 10.00      A   
ATOM   1756  NH2 ARG   193      20.154 -28.505  -3.175  1.00 10.00      A   
ATOM   1757 HH21 ARG   193      20.100 -29.147  -3.996  1.00 10.00      A   
ATOM   1758 HH22 ARG   193      19.465 -28.601  -2.395  1.00 10.00      A   
ATOM   1759  C   ARG   193      21.969 -22.217  -5.198  1.00 10.00      A   
ATOM   1760  O   ARG   193      20.960 -22.319  -5.897  1.00 10.00      A   
ATOM   1761  N   PRO   194      21.946 -21.530  -4.031  1.00 10.00      A   
ATOM   1762  CA  PRO   194      20.726 -20.868  -3.536  1.00 10.00      A   
ATOM   1763  CB  PRO   194      21.192 -20.162  -2.260  1.00 10.00      A   
ATOM   1764  CG  PRO   194      22.392 -20.929  -1.830  1.00 10.00      A   
ATOM   1765  CD  PRO   194      23.071 -21.359  -3.094  1.00 10.00      A   
ATOM   1766  C   PRO   194      20.200 -19.844  -4.536  1.00 10.00      A   
ATOM   1767  O   PRO   194      18.994 -19.603  -4.621  1.00 10.00      A   
ATOM   1768  N   LEU   195      21.117 -19.260  -5.301  1.00 10.00      A   
ATOM   1769  HN  LEU   195      22.056 -19.515  -5.189  1.00 10.00      A   
ATOM   1770  CA  LEU   195      20.765 -18.272  -6.309  1.00 10.00      A   
ATOM   1771  CB  LEU   195      22.028 -17.646  -6.916  1.00 10.00      A   
ATOM   1772  CG  LEU   195      21.812 -16.695  -8.097  1.00 10.00      A   
ATOM   1773  CD1 LEU   195      21.260 -15.359  -7.625  1.00 10.00      A   
ATOM   1774  CD2 LEU   195      23.098 -16.504  -8.882  1.00 10.00      A   
ATOM   1775  C   LEU   195      19.925 -18.928  -7.397  1.00 10.00      A   
ATOM   1776  O   LEU   195      18.867 -18.420  -7.767  1.00 10.00      A   
ATOM   1777  N   VAL   196      20.395 -20.073  -7.886  1.00 10.00      A   
ATOM   1778  HN  VAL   196      21.244 -20.428  -7.541  1.00 10.00      A   
ATOM   1779  CA  VAL   196      19.686 -20.811  -8.926  1.00 10.00      A   
ATOM   1780  CB  VAL   196      20.482 -22.049  -9.394  1.00 10.00      A   
ATOM   1781  CG1 VAL   196      19.745 -22.779 -10.507  1.00 10.00      A   
ATOM   1782  CG2 VAL   196      21.873 -21.646  -9.858  1.00 10.00      A   
ATOM   1783  C   VAL   196      18.312 -21.245  -8.426  1.00 10.00      A   
ATOM   1784  O   VAL   196      17.314 -21.084  -9.125  1.00 10.00      A   
ATOM   1785  N   VAL   197      18.269 -21.768  -7.202  1.00 10.00      A   
ATOM   1786  HN  VAL   197      19.105 -21.849  -6.687  1.00 10.00      A   
ATOM   1787  CA  VAL   197      17.012 -22.219  -6.603  1.00 10.00      A   
ATOM   1788  CB  VAL   197      17.219 -22.785  -5.178  1.00 10.00      A   
ATOM   1789  CG1 VAL   197      15.913 -23.329  -4.615  1.00 10.00      A   
ATOM   1790  CG2 VAL   197      18.284 -23.870  -5.183  1.00 10.00      A   
ATOM   1791  C   VAL   197      15.995 -21.079  -6.556  1.00 10.00      A   
ATOM   1792  O   VAL   197      14.823 -21.265  -6.891  1.00 10.00      A   
ATOM   1793  N   ALA   198      16.461 -19.897  -6.161  1.00 10.00      A   
ATOM   1794  HN  ALA   198      17.409 -19.816  -5.917  1.00 10.00      A   
ATOM   1795  CA  ALA   198      15.606 -18.720  -6.077  1.00 10.00      A   
ATOM   1796  CB  ALA   198      16.379 -17.547  -5.497  1.00 10.00      A   
ATOM   1797  C   ALA   198      15.035 -18.360  -7.447  1.00 10.00      A   
ATOM   1798  O   ALA   198      13.847 -18.059  -7.575  1.00 10.00      A   
ATOM   1799  N   VAL   199      15.885 -18.402  -8.469  1.00 10.00      A   
ATOM   1800  HN  VAL   199      16.822 -18.648  -8.304  1.00 10.00      A   
ATOM   1801  CA  VAL   199      15.458 -18.091  -9.831  1.00 10.00      A   
ATOM   1802  CB  VAL   199      16.654 -18.055 -10.810  1.00 10.00      A   
ATOM   1803  CG1 VAL   199      16.187 -17.763 -12.229  1.00 10.00      A   
ATOM   1804  CG2 VAL   199      17.678 -17.023 -10.370  1.00 10.00      A   
ATOM   1805  C   VAL   199      14.435 -19.120 -10.308  1.00 10.00      A   
ATOM   1806  O   VAL   199      13.417 -18.769 -10.906  1.00 10.00      A   
ATOM   1807  N   VAL   200      14.706 -20.389 -10.015  1.00 10.00      A   
ATOM   1808  HN  VAL   200      15.535 -20.601  -9.527  1.00 10.00      A   
ATOM   1809  CA  VAL   200      13.812 -21.476 -10.399  1.00 10.00      A   
ATOM   1810  CB  VAL   200      14.355 -22.856  -9.953  1.00 10.00      A   
ATOM   1811  CG1 VAL   200      13.317 -23.952 -10.167  1.00 10.00      A   
ATOM   1812  CG2 VAL   200      15.636 -23.194 -10.695  1.00 10.00      A   
ATOM   1813  C   VAL   200      12.425 -21.262  -9.800  1.00 10.00      A   
ATOM   1814  O   VAL   200      11.421 -21.301 -10.513  1.00 10.00      A   
ATOM   1815  N   LEU   201      12.388 -21.007  -8.496  1.00 10.00      A   
ATOM   1816  HN  LEU   201      13.236 -20.963  -7.995  1.00 10.00      A   
ATOM   1817  CA  LEU   201      11.135 -20.790  -7.781  1.00 10.00      A   
ATOM   1818  CB  LEU   201      11.392 -20.646  -6.277  1.00 10.00      A   
ATOM   1819  CG  LEU   201      11.882 -21.897  -5.547  1.00 10.00      A   
ATOM   1820  CD1 LEU   201      12.204 -21.574  -4.096  1.00 10.00      A   
ATOM   1821  CD2 LEU   201      10.849 -23.011  -5.633  1.00 10.00      A   
ATOM   1822  C   LEU   201      10.397 -19.561  -8.295  1.00 10.00      A   
ATOM   1823  O   LEU   201       9.171 -19.550  -8.361  1.00 10.00      A   
ATOM   1824  N   PHE   202      11.147 -18.535  -8.666  1.00 10.00      A   
ATOM   1825  HN  PHE   202      12.125 -18.605  -8.595  1.00 10.00      A   
ATOM   1826  CA  PHE   202      10.559 -17.300  -9.164  1.00 10.00      A   
ATOM   1827  CB  PHE   202      11.618 -16.194  -9.212  1.00 10.00      A   
ATOM   1828  CG  PHE   202      11.058 -14.799  -9.215  1.00 10.00      A   
ATOM   1829  CD1 PHE   202      10.871 -14.116  -8.026  1.00 10.00      A   
ATOM   1830  CD2 PHE   202      10.726 -14.168 -10.404  1.00 10.00      A   
ATOM   1831  CE1 PHE   202      10.363 -12.831  -8.020  1.00 10.00      A   
ATOM   1832  CE2 PHE   202      10.217 -12.885 -10.406  1.00 10.00      A   
ATOM   1833  CZ  PHE   202      10.035 -12.214  -9.213  1.00 10.00      A   
ATOM   1834  C   PHE   202       9.941 -17.493 -10.547  1.00 10.00      A   
ATOM   1835  O   PHE   202       8.897 -16.920 -10.856  1.00 10.00      A   
ATOM   1836  N   ALA   203      10.577 -18.312 -11.373  1.00 10.00      A   
ATOM   1837  HN  ALA   203      11.402 -18.753 -11.070  1.00 10.00      A   
ATOM   1838  CA  ALA   203      10.092 -18.557 -12.728  1.00 10.00      A   
ATOM   1839  CB  ALA   203      11.252 -18.868 -13.659  1.00 10.00      A   
ATOM   1840  C   ALA   203       9.050 -19.673 -12.780  1.00 10.00      A   
ATOM   1841  O   ALA   203       8.406 -19.878 -13.809  1.00 10.00      A   
ATOM   1842  N   LEU   204       8.890 -20.393 -11.679  1.00 10.00      A   
ATOM   1843  HN  LEU   204       9.435 -20.184 -10.890  1.00 10.00      A   
ATOM   1844  CA  LEU   204       7.927 -21.492 -11.613  1.00 10.00      A   
ATOM   1845  CB  LEU   204       8.076 -22.303 -10.319  1.00 10.00      A   
ATOM   1846  CG  LEU   204       9.149 -23.398 -10.319  1.00 10.00      A   
ATOM   1847  CD1 LEU   204       9.206 -24.090  -8.963  1.00 10.00      A   
ATOM   1848  CD2 LEU   204       8.893 -24.408 -11.430  1.00 10.00      A   
ATOM   1849  C   LEU   204       6.471 -21.043 -11.823  1.00 10.00      A   
ATOM   1850  O   LEU   204       5.770 -21.603 -12.668  1.00 10.00      A   
ATOM   1851  N   PRO   205       5.982 -20.031 -11.071  1.00 10.00      A   
ATOM   1852  CA  PRO   205       4.603 -19.552 -11.193  1.00 10.00      A   
ATOM   1853  CB  PRO   205       4.372 -18.755  -9.898  1.00 10.00      A   
ATOM   1854  CG  PRO   205       5.596 -18.966  -9.067  1.00 10.00      A   
ATOM   1855  CD  PRO   205       6.695 -19.286 -10.029  1.00 10.00      A   
ATOM   1856  C   PRO   205       4.378 -18.650 -12.404  1.00 10.00      A   
ATOM   1857  O   PRO   205       3.316 -18.046 -12.539  1.00 10.00      A   
ATOM   1858  N   PHE   206       5.365 -18.564 -13.287  1.00 10.00      A   
ATOM   1859  HN  PHE   206       6.188 -19.079 -13.139  1.00 10.00      A   
ATOM   1860  CA  PHE   206       5.248 -17.724 -14.478  1.00 10.00      A   
ATOM   1861  CB  PHE   206       6.580 -17.602 -15.229  1.00 10.00      A   
ATOM   1862  CG  PHE   206       6.585 -16.542 -16.298  1.00 10.00      A   
ATOM   1863  CD1 PHE   206       6.801 -15.214 -15.969  1.00 10.00      A   
ATOM   1864  CD2 PHE   206       6.375 -16.873 -17.627  1.00 10.00      A   
ATOM   1865  CE1 PHE   206       6.805 -14.234 -16.944  1.00 10.00      A   
ATOM   1866  CE2 PHE   206       6.378 -15.898 -18.606  1.00 10.00      A   
ATOM   1867  CZ  PHE   206       6.593 -14.577 -18.264  1.00 10.00      A   
ATOM   1868  C   PHE   206       4.111 -18.182 -15.408  1.00 10.00      A   
ATOM   1869  O   PHE   206       3.200 -17.406 -15.690  1.00 10.00      A   
ATOM   1870  N   PRO   207       4.122 -19.448 -15.883  1.00 10.00      A   
ATOM   1871  CA  PRO   207       3.071 -19.956 -16.780  1.00 10.00      A   
ATOM   1872  CB  PRO   207       3.525 -21.384 -17.114  1.00 10.00      A   
ATOM   1873  CG  PRO   207       4.975 -21.418 -16.773  1.00 10.00      A   
ATOM   1874  CD  PRO   207       5.145 -20.477 -15.618  1.00 10.00      A   
ATOM   1875  C   PRO   207       1.696 -19.989 -16.110  1.00 10.00      A   
ATOM   1876  O   PRO   207       0.669 -20.073 -16.782  1.00 10.00      A   
ATOM   1877  N   LEU   208       1.684 -19.899 -14.784  1.00 10.00      A   
ATOM   1878  HN  LEU   208       2.535 -19.812 -14.306  1.00 10.00      A   
ATOM   1879  CA  LEU   208       0.441 -19.929 -14.020  1.00 10.00      A   
ATOM   1880  CB  LEU   208       0.725 -20.037 -12.520  1.00 10.00      A   
ATOM   1881  CG  LEU   208       1.426 -21.317 -12.062  1.00 10.00      A   
ATOM   1882  CD1 LEU   208       1.596 -21.320 -10.551  1.00 10.00      A   
ATOM   1883  CD2 LEU   208       0.648 -22.541 -12.511  1.00 10.00      A   
ATOM   1884  C   LEU   208      -0.437 -18.713 -14.301  1.00 10.00      A   
ATOM   1885  O   LEU   208      -1.648 -18.756 -14.098  1.00 10.00      A   
ATOM   1886  N   ARG   209       0.167 -17.630 -14.778  1.00 10.00      A   
ATOM   1887  HN  ARG   209       1.138 -17.649 -14.937  1.00 10.00      A   
ATOM   1888  CA  ARG   209      -0.585 -16.414 -15.072  1.00 10.00      A   
ATOM   1889  CB  ARG   209       0.336 -15.189 -15.104  1.00 10.00      A   
ATOM   1890  CG  ARG   209       1.245 -15.114 -16.324  1.00 10.00      A   
ATOM   1891  CD  ARG   209       1.747 -13.700 -16.555  1.00 10.00      A   
ATOM   1892  NE  ARG   209       0.662 -12.788 -16.912  1.00 10.00      A   
ATOM   1893  HE  ARG   209      -0.258 -13.100 -16.752  1.00 10.00      A   
ATOM   1894  CZ  ARG   209       0.844 -11.575 -17.430  1.00 10.00      A   
ATOM   1895  NH1 ARG   209       2.069 -11.123 -17.649  1.00 10.00      A   
ATOM   1896 HH11 ARG   209       2.897 -11.711 -17.420  1.00 10.00      A   
ATOM   1897 HH12 ARG   209       2.212 -10.172 -18.054  1.00 10.00      A   
ATOM   1898  NH2 ARG   209      -0.204 -10.815 -17.726  1.00 10.00      A   
ATOM   1899 HH21 ARG   209      -0.067  -9.860 -18.130  1.00 10.00      A   
ATOM   1900 HH22 ARG   209      -1.172 -11.167 -17.559  1.00 10.00      A   
ATOM   1901  C   ARG   209      -1.340 -16.529 -16.393  1.00 10.00      A   
ATOM   1902  O   ARG   209      -2.105 -15.639 -16.762  1.00 10.00      A   
ATOM   1903  N   TYR   210      -1.129 -17.632 -17.101  1.00 10.00      A   
ATOM   1904  HN  TYR   210      -0.529 -18.325 -16.749  1.00 10.00      A   
ATOM   1905  CA  TYR   210      -1.776 -17.842 -18.386  1.00 10.00      A   
ATOM   1906  CB  TYR   210      -0.770 -18.365 -19.412  1.00 10.00      A   
ATOM   1907  CG  TYR   210       0.339 -17.383 -19.710  1.00 10.00      A   
ATOM   1908  CD1 TYR   210       1.658 -17.675 -19.392  1.00 10.00      A   
ATOM   1909  CD2 TYR   210       0.065 -16.159 -20.306  1.00 10.00      A   
ATOM   1910  CE1 TYR   210       2.672 -16.773 -19.656  1.00 10.00      A   
ATOM   1911  CE2 TYR   210       1.072 -15.254 -20.574  1.00 10.00      A   
ATOM   1912  CZ  TYR   210       2.374 -15.566 -20.248  1.00 10.00      A   
ATOM   1913  OH  TYR   210       3.378 -14.664 -20.514  1.00 10.00      A   
ATOM   1914  HH  TYR   210       4.129 -15.125 -20.906  1.00 10.00      A   
ATOM   1915  C   TYR   210      -2.976 -18.775 -18.275  1.00 10.00      A   
ATOM   1916  O   TYR   210      -3.582 -19.145 -19.283  1.00 10.00      A   
ATOM   1917  N   ILE   211      -3.319 -19.155 -17.051  1.00 10.00      A   
ATOM   1918  HN  ILE   211      -2.801 -18.833 -16.283  1.00 10.00      A   
ATOM   1919  CA  ILE   211      -4.458 -20.033 -16.823  1.00 10.00      A   
ATOM   1920  CB  ILE   211      -4.224 -20.990 -15.635  1.00 10.00      A   
ATOM   1921  CG1 ILE   211      -2.810 -21.577 -15.687  1.00 10.00      A   
ATOM   1922  CG2 ILE   211      -5.257 -22.108 -15.651  1.00 10.00      A   
ATOM   1923  CD1 ILE   211      -2.453 -22.415 -14.478  1.00 10.00      A   
ATOM   1924  C   ILE   211      -5.706 -19.199 -16.562  1.00 10.00      A   
ATOM   1925  O   ILE   211      -5.646 -18.185 -15.865  1.00 10.00      A   
ATOM   1926  N   GLN   212      -6.826 -19.616 -17.130  1.00 10.00      A   
ATOM   1927  HN  GLN   212      -6.813 -20.436 -17.672  1.00 10.00      A   
ATOM   1928  CA  GLN   212      -8.079 -18.896 -16.962  1.00 10.00      A   
ATOM   1929  CB  GLN   212      -8.713 -18.618 -18.328  1.00 10.00      A   
ATOM   1930  CG  GLN   212      -9.787 -17.542 -18.315  1.00 10.00      A   
ATOM   1931  CD  GLN   212     -10.409 -17.318 -19.678  1.00 10.00      A   
ATOM   1932  OE1 GLN   212      -9.898 -16.542 -20.487  1.00 10.00      A   
ATOM   1933  NE2 GLN   212     -11.524 -17.982 -19.937  1.00 10.00      A   
ATOM   1934 HE21 GLN   212     -11.884 -18.573 -19.238  1.00 10.00      A   
ATOM   1935 HE22 GLN   212     -11.948 -17.859 -20.815  1.00 10.00      A   
ATOM   1936  C   GLN   212      -9.046 -19.686 -16.088  1.00 10.00      A   
ATOM   1937  O   GLN   212      -9.600 -20.695 -16.520  1.00 10.00      A   
ATOM   1938  N   TRP   213      -9.244 -19.227 -14.856  1.00 10.00      A   
ATOM   1939  HN  TRP   213      -8.761 -18.424 -14.559  1.00 10.00      A   
ATOM   1940  CA  TRP   213     -10.153 -19.894 -13.926  1.00 10.00      A   
ATOM   1941  CB  TRP   213      -9.554 -19.932 -12.519  1.00 10.00      A   
ATOM   1942  CG  TRP   213      -8.182 -20.527 -12.439  1.00 10.00      A   
ATOM   1943  CD1 TRP   213      -6.997 -19.851 -12.413  1.00 10.00      A   
ATOM   1944  CD2 TRP   213      -7.851 -21.920 -12.357  1.00 10.00      A   
ATOM   1945  NE1 TRP   213      -5.951 -20.732 -12.322  1.00 10.00      A   
ATOM   1946  HE1 TRP   213      -4.998 -20.485 -12.288  1.00 10.00      A   
ATOM   1947  CE2 TRP   213      -6.447 -22.010 -12.287  1.00 10.00      A   
ATOM   1948  CE3 TRP   213      -8.604 -23.098 -12.336  1.00 10.00      A   
ATOM   1949  CZ2 TRP   213      -5.781 -23.231 -12.198  1.00 10.00      A   
ATOM   1950  CZ3 TRP   213      -7.940 -24.306 -12.247  1.00 10.00      A   
ATOM   1951  CH2 TRP   213      -6.544 -24.364 -12.179  1.00 10.00      A   
ATOM   1952  C   TRP   213     -11.499 -19.172 -13.892  1.00 10.00      A   
ATOM   1953  O   TRP   213     -12.190 -19.147 -12.870  1.00 10.00      A   
ATOM   1954  N   PHE   214     -11.858 -18.579 -15.016  1.00 10.00      A   
ATOM   1955  HN  PHE   214     -11.270 -18.646 -15.795  1.00 10.00      A   
ATOM   1956  CA  PHE   214     -13.111 -17.852 -15.142  1.00 10.00      A   
ATOM   1957  CB  PHE   214     -12.937 -16.379 -14.741  1.00 10.00      A   
ATOM   1958  CG  PHE   214     -11.915 -15.619 -15.549  1.00 10.00      A   
ATOM   1959  CD1 PHE   214     -12.287 -14.923 -16.688  1.00 10.00      A   
ATOM   1960  CD2 PHE   214     -10.585 -15.596 -15.164  1.00 10.00      A   
ATOM   1961  CE1 PHE   214     -11.355 -14.218 -17.427  1.00 10.00      A   
ATOM   1962  CE2 PHE   214      -9.647 -14.895 -15.898  1.00 10.00      A   
ATOM   1963  CZ  PHE   214     -10.031 -14.205 -17.031  1.00 10.00      A   
ATOM   1964  C   PHE   214     -13.618 -17.949 -16.571  1.00 10.00      A   
ATOM   1965  O   PHE   214     -12.853 -18.277 -17.479  1.00 10.00      A   
ATOM   1966  N   THR   215     -14.896 -17.678 -16.768  1.00 10.00      A   
ATOM   1967  HN  THR   215     -15.467 -17.451 -16.005  1.00 10.00      A   
ATOM   1968  CA  THR   215     -15.485 -17.736 -18.095  1.00 10.00      A   
ATOM   1969  CB  THR   215     -16.338 -19.005 -18.265  1.00 10.00      A   
ATOM   1970  OG1 THR   215     -16.156 -19.852 -17.120  1.00 10.00      A   
ATOM   1971  HG1 THR   215     -16.778 -19.586 -16.428  1.00 10.00      A   
ATOM   1972  CG2 THR   215     -15.909 -19.761 -19.510  1.00 10.00      A   
ATOM   1973  C   THR   215     -16.329 -16.492 -18.370  1.00 10.00      A   
ATOM   1974  O   THR   215     -17.352 -16.266 -17.723  1.00 10.00      A   
ATOM   1975  N   PRO   216     -15.887 -15.652 -19.319  1.00 10.00      A   
ATOM   1976  CA  PRO   216     -16.595 -14.421 -19.689  1.00 10.00      A   
ATOM   1977  CB  PRO   216     -15.667 -13.764 -20.722  1.00 10.00      A   
ATOM   1978  CG  PRO   216     -14.350 -14.441 -20.546  1.00 10.00      A   
ATOM   1979  CD  PRO   216     -14.662 -15.836 -20.108  1.00 10.00      A   
ATOM   1980  C   PRO   216     -17.953 -14.711 -20.319  1.00 10.00      A   
ATOM   1981  O   PRO   216     -18.077 -15.592 -21.174  1.00 10.00      A   
ATOM   1982  N   GLN   217     -18.966 -13.969 -19.895  1.00 10.00      A   
ATOM   1983  HN  GLN   217     -18.801 -13.281 -19.211  1.00 10.00      A   
ATOM   1984  CA  GLN   217     -20.317 -14.142 -20.412  1.00 10.00      A   
ATOM   1985  CB  GLN   217     -21.291 -14.405 -19.265  1.00 10.00      A   
ATOM   1986  CG  GLN   217     -21.050 -15.717 -18.536  1.00 10.00      A   
ATOM   1987  CD  GLN   217     -22.098 -16.759 -18.863  1.00 10.00      A   
ATOM   1988  OE1 GLN   217     -23.252 -16.430 -19.135  1.00 10.00      A   
ATOM   1989  NE2 GLN   217     -21.708 -18.022 -18.830  1.00 10.00      A   
ATOM   1990 HE21 GLN   217     -20.773 -18.214 -18.596  1.00 10.00      A   
ATOM   1991 HE22 GLN   217     -22.366 -18.718 -19.040  1.00 10.00      A   
ATOM   1992  C   GLN   217     -20.761 -12.910 -21.196  1.00 10.00      A   
ATOM   1993  O   GLN   217     -21.202 -11.922 -20.607  1.00 10.00      A   
ATOM   1994  N   PRO   218     -20.640 -12.949 -22.534  1.00 10.00      A   
ATOM   1995  CA  PRO   218     -21.029 -11.831 -23.404  1.00 10.00      A   
ATOM   1996  CB  PRO   218     -20.704 -12.323 -24.820  1.00 10.00      A   
ATOM   1997  CG  PRO   218     -20.561 -13.802 -24.705  1.00 10.00      A   
ATOM   1998  CD  PRO   218     -20.101 -14.083 -23.303  1.00 10.00      A   
ATOM   1999  C   PRO   218     -22.513 -11.475 -23.278  1.00 10.00      A   
ATOM   2000  O   PRO   218     -22.912 -10.330 -23.510  1.00 10.00      A   
ATOM   2001  N   GLU   219     -23.331 -12.453 -22.899  1.00 10.00      A   
ATOM   2002  HN  GLU   219     -22.965 -13.353 -22.744  1.00 10.00      A   
ATOM   2003  CA  GLU   219     -24.762 -12.224 -22.730  1.00 10.00      A   
ATOM   2004  CB  GLU   219     -25.545 -13.541 -22.663  1.00 10.00      A   
ATOM   2005  CG  GLU   219     -24.957 -14.590 -21.734  1.00 10.00      A   
ATOM   2006  CD  GLU   219     -24.137 -15.618 -22.482  1.00 10.00      A   
ATOM   2007  OE1 GLU   219     -23.018 -15.285 -22.914  1.00 10.00      A   
ATOM   2008  OE2 GLU   219     -24.614 -16.763 -22.651  1.00 10.00      A   
ATOM   2009  C   GLU   219     -25.047 -11.373 -21.496  1.00 10.00      A   
ATOM   2010  O   GLU   219     -26.158 -10.875 -21.314  1.00 10.00      A   
ATOM   2011  N   LYS   220     -24.035 -11.199 -20.657  1.00 10.00      A   
ATOM   2012  HN  LYS   220     -23.167 -11.612 -20.859  1.00 10.00      A   
ATOM   2013  CA  LYS   220     -24.177 -10.408 -19.444  1.00 10.00      A   
ATOM   2014  CB  LYS   220     -23.551 -11.138 -18.252  1.00 10.00      A   
ATOM   2015  CG  LYS   220     -24.254 -12.420 -17.834  1.00 10.00      A   
ATOM   2016  CD  LYS   220     -23.534 -13.065 -16.658  1.00 10.00      A   
ATOM   2017  CE  LYS   220     -24.172 -14.385 -16.257  1.00 10.00      A   
ATOM   2018  NZ  LYS   220     -23.454 -15.021 -15.118  1.00 10.00      A   
ATOM   2019  HZ1 LYS   220     -22.502 -15.330 -15.416  1.00 10.00      A   
ATOM   2020  HZ2 LYS   220     -23.984 -15.848 -14.776  1.00 10.00      A   
ATOM   2021  HZ3 LYS   220     -23.352 -14.339 -14.329  1.00 10.00      A   
ATOM   2022  C   LYS   220     -23.520  -9.042 -19.601  1.00 10.00      A   
ATOM   2023  O   LYS   220     -23.517  -8.241 -18.669  1.00 10.00      A   
ATOM   2024  N   THR   221     -22.955  -8.784 -20.776  1.00 10.00      A   
ATOM   2025  HN  THR   221     -22.991  -9.461 -21.485  1.00 10.00      A   
ATOM   2026  CA  THR   221     -22.289  -7.516 -21.042  1.00 10.00      A   
ATOM   2027  CB  THR   221     -21.546  -7.534 -22.392  1.00 10.00      A   
ATOM   2028  OG1 THR   221     -20.679  -8.679 -22.447  1.00 10.00      A   
ATOM   2029  HG1 THR   221     -19.787  -8.421 -22.171  1.00 10.00      A   
ATOM   2030  CG2 THR   221     -20.718  -6.268 -22.564  1.00 10.00      A   
ATOM   2031  C   THR   221     -23.274  -6.350 -21.017  1.00 10.00      A   
ATOM   2032  O   THR   221     -24.021  -6.125 -21.975  1.00 10.00      A   
ATOM   2033  N   ILE   222     -23.283  -5.625 -19.912  1.00 10.00      A   
ATOM   2034  HN  ILE   222     -22.673  -5.864 -19.180  1.00 10.00      A   
ATOM   2035  CA  ILE   222     -24.160  -4.477 -19.750  1.00 10.00      A   
ATOM   2036  CB  ILE   222     -25.096  -4.636 -18.530  1.00 10.00      A   
ATOM   2037  CG1 ILE   222     -24.289  -4.903 -17.253  1.00 10.00      A   
ATOM   2038  CG2 ILE   222     -26.106  -5.748 -18.773  1.00 10.00      A   
ATOM   2039  CD1 ILE   222     -25.105  -4.829 -15.978  1.00 10.00      A   
ATOM   2040  C   ILE   222     -23.325  -3.216 -19.580  1.00 10.00      A   
ATOM   2041  O   ILE   222     -22.155  -3.286 -19.195  1.00 10.00      A   
ATOM   2042  N   GLN   223     -23.913  -2.068 -19.875  1.00 10.00      A   
ATOM   2043  HN  GLN   223     -24.840  -2.066 -20.190  1.00 10.00      A   
ATOM   2044  CA  GLN   223     -23.204  -0.811 -19.736  1.00 10.00      A   
ATOM   2045  CB  GLN   223     -23.761   0.252 -20.681  1.00 10.00      A   
ATOM   2046  CG  GLN   223     -22.766   1.360 -20.996  1.00 10.00      A   
ATOM   2047  CD  GLN   223     -23.349   2.450 -21.869  1.00 10.00      A   
ATOM   2048  OE1 GLN   223     -24.542   2.738 -21.812  1.00 10.00      A   
ATOM   2049  NE2 GLN   223     -22.514   3.063 -22.692  1.00 10.00      A   
ATOM   2050 HE21 GLN   223     -21.570   2.782 -22.698  1.00 10.00      A   
ATOM   2051 HE22 GLN   223     -22.870   3.779 -23.258  1.00 10.00      A   
ATOM   2052  C   GLN   223     -23.263  -0.328 -18.297  1.00 10.00      A   
ATOM   2053  O   GLN   223     -24.335  -0.310 -17.675  1.00 10.00      A   
ATOM   2054  N   VAL   224     -22.108   0.040 -17.770  1.00 10.00      A   
ATOM   2055  HN  VAL   224     -21.294  -0.008 -18.321  1.00 10.00      A   
ATOM   2056  CA  VAL   224     -22.004   0.527 -16.406  1.00 10.00      A   
ATOM   2057  CB  VAL   224     -21.063  -0.353 -15.553  1.00 10.00      A   
ATOM   2058  CG1 VAL   224     -21.656  -1.740 -15.353  1.00 10.00      A   
ATOM   2059  CG2 VAL   224     -19.683  -0.447 -16.187  1.00 10.00      A   
ATOM   2060  C   VAL   224     -21.506   1.966 -16.402  1.00 10.00      A   
ATOM   2061  O   VAL   224     -20.874   2.417 -17.362  1.00 10.00      A   
ATOM   2062  N   SER   225     -21.816   2.698 -15.344  1.00 10.00      A   
ATOM   2063  HN  SER   225     -22.345   2.297 -14.620  1.00 10.00      A   
ATOM   2064  CA  SER   225     -21.395   4.084 -15.233  1.00 10.00      A   
ATOM   2065  CB  SER   225     -22.409   5.005 -15.916  1.00 10.00      A   
ATOM   2066  OG  SER   225     -22.651   4.581 -17.248  1.00 10.00      A   
ATOM   2067  HG  SER   225     -21.958   3.958 -17.513  1.00 10.00      A   
ATOM   2068  C   SER   225     -21.196   4.500 -13.780  1.00 10.00      A   
ATOM   2069  O   SER   225     -22.077   4.311 -12.938  1.00 10.00      A   
ATOM   2070  N   MET   226     -20.026   5.045 -13.492  1.00 10.00      A   
ATOM   2071  HN  MET   226     -19.359   5.147 -14.207  1.00 10.00      A   
ATOM   2072  CA  MET   226     -19.704   5.514 -12.153  1.00 10.00      A   
ATOM   2073  CB  MET   226     -18.414   4.869 -11.635  1.00 10.00      A   
ATOM   2074  CG  MET   226     -18.585   3.430 -11.173  1.00 10.00      A   
ATOM   2075  SD  MET   226     -17.045   2.675 -10.609  1.00 10.00      A   
ATOM   2076  CE  MET   226     -16.101   2.640 -12.131  1.00 10.00      A   
ATOM   2077  C   MET   226     -19.587   7.030 -12.174  1.00 10.00      A   
ATOM   2078  O   MET   226     -18.834   7.591 -12.975  1.00 10.00      A   
ATOM   2079  N   VAL   227     -20.344   7.688 -11.309  1.00 10.00      A   
ATOM   2080  HN  VAL   227     -20.909   7.182 -10.681  1.00 10.00      A   
ATOM   2081  CA  VAL   227     -20.350   9.142 -11.255  1.00 10.00      A   
ATOM   2082  CB  VAL   227     -21.774   9.697 -11.013  1.00 10.00      A   
ATOM   2083  CG1 VAL   227     -21.768  11.219 -11.026  1.00 10.00      A   
ATOM   2084  CG2 VAL   227     -22.747   9.159 -12.053  1.00 10.00      A   
ATOM   2085  C   VAL   227     -19.408   9.683 -10.183  1.00 10.00      A   
ATOM   2086  O   VAL   227     -19.643   9.510  -8.988  1.00 10.00      A   
ATOM   2087  N   GLN   228     -18.335  10.326 -10.622  1.00 10.00      A   
ATOM   2088  HN  GLN   228     -18.186  10.410 -11.588  1.00 10.00      A   
ATOM   2089  CA  GLN   228     -17.378  10.922  -9.706  1.00 10.00      A   
ATOM   2090  CB  GLN   228     -15.993  10.995 -10.353  1.00 10.00      A   
ATOM   2091  CG  GLN   228     -14.897  11.499  -9.430  1.00 10.00      A   
ATOM   2092  CD  GLN   228     -13.521  11.014  -9.838  1.00 10.00      A   
ATOM   2093  OE1 GLN   228     -13.048   9.981  -9.368  1.00 10.00      A   
ATOM   2094  NE2 GLN   228     -12.869  11.750 -10.718  1.00 10.00      A   
ATOM   2095 HE21 GLN   228     -13.307  12.566 -11.059  1.00 10.00      A   
ATOM   2096 HE22 GLN   228     -11.974  11.457 -10.999  1.00 10.00      A   
ATOM   2097  C   GLN   228     -17.878  12.311  -9.331  1.00 10.00      A   
ATOM   2098  O   GLN   228     -17.680  13.277 -10.071  1.00 10.00      A   
ATOM   2099  N   GLY   229     -18.560  12.387  -8.193  1.00 10.00      A   
ATOM   2100  HN  GLY   229     -18.681  11.572  -7.659  1.00 10.00      A   
ATOM   2101  CA  GLY   229     -19.134  13.639  -7.730  1.00 10.00      A   
ATOM   2102  C   GLY   229     -18.127  14.730  -7.427  1.00 10.00      A   
ATOM   2103  O   GLY   229     -18.435  15.912  -7.595  1.00 10.00      A   
ATOM   2104  N   ASP   230     -16.933  14.344  -6.984  1.00 10.00      A   
ATOM   2105  HN  ASP   230     -16.749  13.383  -6.881  1.00 10.00      A   
ATOM   2106  CA  ASP   230     -15.883  15.308  -6.640  1.00 10.00      A   
ATOM   2107  CB  ASP   230     -15.390  16.065  -7.884  1.00 10.00      A   
ATOM   2108  CG  ASP   230     -14.167  16.927  -7.618  1.00 10.00      A   
ATOM   2109  OD1 ASP   230     -13.126  16.380  -7.204  1.00 10.00      A   
ATOM   2110  OD2 ASP   230     -14.240  18.160  -7.844  1.00 10.00      A   
ATOM   2111  C   ASP   230     -16.385  16.271  -5.566  1.00 10.00      A   
ATOM   2112  O   ASP   230     -16.251  17.490  -5.673  1.00 10.00      A   
ATOM   2113  N   ILE   231     -16.993  15.709  -4.535  1.00 10.00      A   
ATOM   2114  HN  ILE   231     -17.082  14.728  -4.507  1.00 10.00      A   
ATOM   2115  CA  ILE   231     -17.530  16.505  -3.443  1.00 10.00      A   
ATOM   2116  CB  ILE   231     -18.705  15.782  -2.742  1.00 10.00      A   
ATOM   2117  CG1 ILE   231     -19.791  15.413  -3.758  1.00 10.00      A   
ATOM   2118  CG2 ILE   231     -19.292  16.634  -1.624  1.00 10.00      A   
ATOM   2119  CD1 ILE   231     -20.302  16.589  -4.565  1.00 10.00      A   
ATOM   2120  C   ILE   231     -16.435  16.822  -2.432  1.00 10.00      A   
ATOM   2121  O   ILE   231     -15.728  15.922  -1.970  1.00 10.00      A   
ATOM   2122  N   PRO   232     -16.260  18.108  -2.096  1.00 10.00      A   
ATOM   2123  CA  PRO   232     -15.245  18.546  -1.130  1.00 10.00      A   
ATOM   2124  CB  PRO   232     -15.288  20.074  -1.242  1.00 10.00      A   
ATOM   2125  CG  PRO   232     -16.662  20.374  -1.726  1.00 10.00      A   
ATOM   2126  CD  PRO   232     -17.030  19.240  -2.640  1.00 10.00      A   
ATOM   2127  C   PRO   232     -15.594  18.111   0.294  1.00 10.00      A   
ATOM   2128  O   PRO   232     -16.556  17.369   0.517  1.00 10.00      A   
ATOM   2129  N   GLN   233     -14.809  18.570   1.254  1.00 10.00      A   
ATOM   2130  HN  GLN   233     -14.058  19.157   1.022  1.00 10.00      A   
ATOM   2131  CA  GLN   233     -15.035  18.227   2.647  1.00 10.00      A   
ATOM   2132  CB  GLN   233     -13.777  18.499   3.475  1.00 10.00      A   
ATOM   2133  CG  GLN   233     -12.555  17.735   2.988  1.00 10.00      A   
ATOM   2134  CD  GLN   233     -11.372  17.844   3.926  1.00 10.00      A   
ATOM   2135  OE1 GLN   233     -11.530  17.937   5.145  1.00 10.00      A   
ATOM   2136  NE2 GLN   233     -10.172  17.833   3.366  1.00 10.00      A   
ATOM   2137 HE21 GLN   233     -10.115  17.759   2.388  1.00 10.00      A   
ATOM   2138 HE22 GLN   233      -9.391  17.896   3.951  1.00 10.00      A   
ATOM   2139  C   GLN   233     -16.231  18.994   3.204  1.00 10.00      A   
ATOM   2140  O   GLN   233     -16.717  19.942   2.582  1.00 10.00      A   
ATOM   2141  N   SER   234     -16.711  18.575   4.362  1.00 10.00      A   
ATOM   2142  HN  SER   234     -16.284  17.812   4.810  1.00 10.00      A   
ATOM   2143  CA  SER   234     -17.851  19.219   4.987  1.00 10.00      A   
ATOM   2144  CB  SER   234     -18.528  18.286   5.995  1.00 10.00      A   
ATOM   2145  OG  SER   234     -19.377  17.361   5.338  1.00 10.00      A   
ATOM   2146  HG  SER   234     -20.056  17.847   4.851  1.00 10.00      A   
ATOM   2147  C   SER   234     -17.471  20.541   5.642  1.00 10.00      A   
ATOM   2148  O   SER   234     -17.072  20.584   6.808  1.00 10.00      A   
ATOM   2149  N   LEU   235     -17.570  21.616   4.872  1.00 10.00      A   
ATOM   2150  HN  LEU   235     -17.851  21.508   3.935  1.00 10.00      A   
ATOM   2151  CA  LEU   235     -17.269  22.946   5.374  1.00 10.00      A   
ATOM   2152  CB  LEU   235     -16.923  23.890   4.219  1.00 10.00      A   
ATOM   2153  CG  LEU   235     -15.907  23.369   3.198  1.00 10.00      A   
ATOM   2154  CD1 LEU   235     -15.736  24.363   2.061  1.00 10.00      A   
ATOM   2155  CD2 LEU   235     -14.568  23.071   3.859  1.00 10.00      A   
ATOM   2156  C   LEU   235     -18.487  23.462   6.125  1.00 10.00      A   
ATOM   2157  O   LEU   235     -18.375  24.182   7.120  1.00 10.00      A   
ATOM   2158  N   LYS   236     -19.650  23.067   5.630  1.00 10.00      A   
ATOM   2159  HN  LYS   236     -19.652  22.502   4.826  1.00 10.00      A   
ATOM   2160  CA  LYS   236     -20.922  23.441   6.221  1.00 10.00      A   
ATOM   2161  CB  LYS   236     -21.330  24.853   5.793  1.00 10.00      A   
ATOM   2162  CG  LYS   236     -22.446  25.447   6.635  1.00 10.00      A   
ATOM   2163  CD  LYS   236     -22.936  26.768   6.069  1.00 10.00      A   
ATOM   2164  CE  LYS   236     -24.051  27.350   6.924  1.00 10.00      A   
ATOM   2165  NZ  LYS   236     -25.107  26.348   7.211  1.00 10.00      A   
ATOM   2166  HZ1 LYS   236     -24.810  25.726   7.990  1.00 10.00      A   
ATOM   2167  HZ2 LYS   236     -25.282  25.761   6.365  1.00 10.00      A   
ATOM   2168  HZ3 LYS   236     -25.991  26.822   7.480  1.00 10.00      A   
ATOM   2169  C   LYS   236     -21.989  22.436   5.801  1.00 10.00      A   
ATOM   2170  O   LYS   236     -22.289  22.295   4.613  1.00 10.00      A   
ATOM   2171  N   TRP   237     -22.542  21.723   6.768  1.00 10.00      A   
ATOM   2172  HN  TRP   237     -22.258  21.870   7.693  1.00 10.00      A   
ATOM   2173  CA  TRP   237     -23.564  20.731   6.489  1.00 10.00      A   
ATOM   2174  CB  TRP   237     -23.328  19.457   7.308  1.00 10.00      A   
ATOM   2175  CG  TRP   237     -24.398  18.418   7.128  1.00 10.00      A   
ATOM   2176  CD1 TRP   237     -24.682  17.720   5.991  1.00 10.00      A   
ATOM   2177  CD2 TRP   237     -25.324  17.959   8.121  1.00 10.00      A   
ATOM   2178  NE1 TRP   237     -25.730  16.859   6.213  1.00 10.00      A   
ATOM   2179  HE1 TRP   237     -26.124  16.245   5.545  1.00 10.00      A   
ATOM   2180  CE2 TRP   237     -26.139  16.986   7.512  1.00 10.00      A   
ATOM   2181  CE3 TRP   237     -25.543  18.275   9.463  1.00 10.00      A   
ATOM   2182  CZ2 TRP   237     -27.155  16.327   8.200  1.00 10.00      A   
ATOM   2183  CZ3 TRP   237     -26.550  17.621  10.144  1.00 10.00      A   
ATOM   2184  CH2 TRP   237     -27.345  16.658   9.512  1.00 10.00      A   
ATOM   2185  C   TRP   237     -24.949  21.291   6.767  1.00 10.00      A   
ATOM   2186  O   TRP   237     -25.330  21.491   7.923  1.00 10.00      A   
ATOM   2187  N   ASP   238     -25.683  21.562   5.700  1.00 10.00      A   
ATOM   2188  HN  ASP   238     -25.307  21.401   4.810  1.00 10.00      A   
ATOM   2189  CA  ASP   238     -27.038  22.088   5.803  1.00 10.00      A   
ATOM   2190  CB  ASP   238     -27.048  23.581   6.165  1.00 10.00      A   
ATOM   2191  CG  ASP   238     -26.562  24.485   5.049  1.00 10.00      A   
ATOM   2192  OD1 ASP   238     -27.385  24.893   4.210  1.00 10.00      A   
ATOM   2193  OD2 ASP   238     -25.360  24.815   5.028  1.00 10.00      A   
ATOM   2194  C   ASP   238     -27.800  21.836   4.509  1.00 10.00      A   
ATOM   2195  O   ASP   238     -27.289  21.167   3.606  1.00 10.00      A   
ATOM   2196  N   GLU   239     -29.004  22.385   4.416  1.00 10.00      A   
ATOM   2197  HN  GLU   239     -29.333  22.937   5.158  1.00 10.00      A   
ATOM   2198  CA  GLU   239     -29.850  22.207   3.240  1.00 10.00      A   
ATOM   2199  CB  GLU   239     -31.188  22.915   3.439  1.00 10.00      A   
ATOM   2200  CG  GLU   239     -32.001  22.385   4.606  1.00 10.00      A   
ATOM   2201  CD  GLU   239     -33.303  23.135   4.789  1.00 10.00      A   
ATOM   2202  OE1 GLU   239     -33.370  24.013   5.679  1.00 10.00      A   
ATOM   2203  OE2 GLU   239     -34.266  22.859   4.037  1.00 10.00      A   
ATOM   2204  C   GLU   239     -29.179  22.697   1.955  1.00 10.00      A   
ATOM   2205  O   GLU   239     -29.393  22.124   0.885  1.00 10.00      A   
ATOM   2206  N   GLY   240     -28.365  23.743   2.069  1.00 10.00      A   
ATOM   2207  HN  GLY   240     -28.221  24.148   2.959  1.00 10.00      A   
ATOM   2208  CA  GLY   240     -27.677  24.292   0.915  1.00 10.00      A   
ATOM   2209  C   GLY   240     -26.768  23.279   0.254  1.00 10.00      A   
ATOM   2210  O   GLY   240     -26.895  23.003  -0.940  1.00 10.00      A   
ATOM   2211  N   GLN   241     -25.860  22.707   1.035  1.00 10.00      A   
ATOM   2212  HN  GLN   241     -25.816  22.960   1.982  1.00 10.00      A   
ATOM   2213  CA  GLN   241     -24.935  21.711   0.516  1.00 10.00      A   
ATOM   2214  CB  GLN   241     -23.850  21.380   1.545  1.00 10.00      A   
ATOM   2215  CG  GLN   241     -22.850  20.333   1.074  1.00 10.00      A   
ATOM   2216  CD  GLN   241     -21.936  20.840  -0.029  1.00 10.00      A   
ATOM   2217  OE1 GLN   241     -21.552  22.007  -0.045  1.00 10.00      A   
ATOM   2218  NE2 GLN   241     -21.592  19.971  -0.964  1.00 10.00      A   
ATOM   2219 HE21 GLN   241     -21.941  19.055  -0.900  1.00 10.00      A   
ATOM   2220 HE22 GLN   241     -21.004  20.279  -1.685  1.00 10.00      A   
ATOM   2221  C   GLN   241     -25.693  20.447   0.121  1.00 10.00      A   
ATOM   2222  O   GLN   241     -25.355  19.793  -0.866  1.00 10.00      A   
ATOM   2223  N   LEU   242     -26.729  20.124   0.888  1.00 10.00      A   
ATOM   2224  HN  LEU   242     -26.952  20.696   1.659  1.00 10.00      A   
ATOM   2225  CA  LEU   242     -27.542  18.943   0.630  1.00 10.00      A   
ATOM   2226  CB  LEU   242     -28.623  18.796   1.705  1.00 10.00      A   
ATOM   2227  CG  LEU   242     -29.559  17.590   1.581  1.00 10.00      A   
ATOM   2228  CD1 LEU   242     -28.786  16.286   1.716  1.00 10.00      A   
ATOM   2229  CD2 LEU   242     -30.669  17.668   2.616  1.00 10.00      A   
ATOM   2230  C   LEU   242     -28.181  19.006  -0.755  1.00 10.00      A   
ATOM   2231  O   LEU   242     -27.933  18.146  -1.600  1.00 10.00      A   
ATOM   2232  N   LEU   243     -28.979  20.046  -0.987  1.00 10.00      A   
ATOM   2233  HN  LEU   243     -29.113  20.715  -0.276  1.00 10.00      A   
ATOM   2234  CA  LEU   243     -29.662  20.226  -2.266  1.00 10.00      A   
ATOM   2235  CB  LEU   243     -30.587  21.448  -2.217  1.00 10.00      A   
ATOM   2236  CG  LEU   243     -31.789  21.353  -1.273  1.00 10.00      A   
ATOM   2237  CD1 LEU   243     -32.532  22.679  -1.217  1.00 10.00      A   
ATOM   2238  CD2 LEU   243     -32.722  20.233  -1.706  1.00 10.00      A   
ATOM   2239  C   LEU   243     -28.663  20.368  -3.410  1.00 10.00      A   
ATOM   2240  O   LEU   243     -28.900  19.883  -4.518  1.00 10.00      A   
ATOM   2241  N   ASN   244     -27.551  21.032  -3.127  1.00 10.00      A   
ATOM   2242  HN  ASN   244     -27.432  21.395  -2.223  1.00 10.00      A   
ATOM   2243  CA  ASN   244     -26.501  21.246  -4.116  1.00 10.00      A   
ATOM   2244  CB  ASN   244     -25.370  22.078  -3.500  1.00 10.00      A   
ATOM   2245  CG  ASN   244     -25.031  23.317  -4.304  1.00 10.00      A   
ATOM   2246  OD1 ASN   244     -25.010  23.293  -5.533  1.00 10.00      A   
ATOM   2247  ND2 ASN   244     -24.772  24.417  -3.613  1.00 10.00      A   
ATOM   2248 HD21 ASN   244     -24.813  24.373  -2.633  1.00 10.00      A   
ATOM   2249 HD22 ASN   244     -24.559  25.234  -4.109  1.00 10.00      A   
ATOM   2250  C   ASN   244     -25.940  19.917  -4.602  1.00 10.00      A   
ATOM   2251  O   ASN   244     -25.878  19.657  -5.802  1.00 10.00      A   
ATOM   2252  N   THR   245     -25.550  19.075  -3.655  1.00 10.00      A   
ATOM   2253  HN  THR   245     -25.649  19.338  -2.713  1.00 10.00      A   
ATOM   2254  CA  THR   245     -24.981  17.773  -3.968  1.00 10.00      A   
ATOM   2255  CB  THR   245     -24.447  17.090  -2.692  1.00 10.00      A   
ATOM   2256  OG1 THR   245     -23.708  18.042  -1.913  1.00 10.00      A   
ATOM   2257  HG1 THR   245     -24.325  18.639  -1.469  1.00 10.00      A   
ATOM   2258  CG2 THR   245     -23.541  15.925  -3.044  1.00 10.00      A   
ATOM   2259  C   THR   245     -26.006  16.863  -4.651  1.00 10.00      A   
ATOM   2260  O   THR   245     -25.685  16.171  -5.620  1.00 10.00      A   
ATOM   2261  N   LEU   246     -27.243  16.884  -4.153  1.00 10.00      A   
ATOM   2262  HN  LEU   246     -27.439  17.462  -3.383  1.00 10.00      A   
ATOM   2263  CA  LEU   246     -28.312  16.061  -4.714  1.00 10.00      A   
ATOM   2264  CB  LEU   246     -29.615  16.240  -3.932  1.00 10.00      A   
ATOM   2265  CG  LEU   246     -29.624  15.723  -2.492  1.00 10.00      A   
ATOM   2266  CD1 LEU   246     -30.962  16.017  -1.835  1.00 10.00      A   
ATOM   2267  CD2 LEU   246     -29.327  14.234  -2.456  1.00 10.00      A   
ATOM   2268  C   LEU   246     -28.545  16.378  -6.188  1.00 10.00      A   
ATOM   2269  O   LEU   246     -28.742  15.477  -7.005  1.00 10.00      A   
ATOM   2270  N   LYS   247     -28.526  17.663  -6.526  1.00 10.00      A   
ATOM   2271  HN  LYS   247     -28.372  18.339  -5.830  1.00 10.00      A   
ATOM   2272  CA  LYS   247     -28.732  18.089  -7.905  1.00 10.00      A   
ATOM   2273  CB  LYS   247     -28.919  19.605  -7.987  1.00 10.00      A   
ATOM   2274  CG  LYS   247     -29.198  20.116  -9.391  1.00 10.00      A   
ATOM   2275  CD  LYS   247     -29.274  21.630  -9.422  1.00 10.00      A   
ATOM   2276  CE  LYS   247     -29.364  22.145 -10.847  1.00 10.00      A   
ATOM   2277  NZ  LYS   247     -29.408  23.627 -10.904  1.00 10.00      A   
ATOM   2278  HZ1 LYS   247     -28.644  24.033 -10.328  1.00 10.00      A   
ATOM   2279  HZ2 LYS   247     -30.321  23.973 -10.547  1.00 10.00      A   
ATOM   2280  HZ3 LYS   247     -29.292  23.947 -11.886  1.00 10.00      A   
ATOM   2281  C   LYS   247     -27.568  17.656  -8.787  1.00 10.00      A   
ATOM   2282  O   LYS   247     -27.766  17.190  -9.907  1.00 10.00      A   
ATOM   2283  N   ILE   248     -26.356  17.804  -8.265  1.00 10.00      A   
ATOM   2284  HN  ILE   248     -26.272  18.169  -7.356  1.00 10.00      A   
ATOM   2285  CA  ILE   248     -25.147  17.440  -8.998  1.00 10.00      A   
ATOM   2286  CB  ILE   248     -23.873  17.716  -8.163  1.00 10.00      A   
ATOM   2287  CG1 ILE   248     -23.591  19.219  -8.089  1.00 10.00      A   
ATOM   2288  CG2 ILE   248     -22.667  16.964  -8.710  1.00 10.00      A   
ATOM   2289  CD1 ILE   248     -23.391  19.877  -9.439  1.00 10.00      A   
ATOM   2290  C   ILE   248     -25.179  15.980  -9.449  1.00 10.00      A   
ATOM   2291  O   ILE   248     -24.958  15.679 -10.626  1.00 10.00      A   
ATOM   2292  N   TYR   249     -25.473  15.083  -8.518  1.00 10.00      A   
ATOM   2293  HN  TYR   249     -25.663  15.388  -7.602  1.00 10.00      A   
ATOM   2294  CA  TYR   249     -25.522  13.659  -8.822  1.00 10.00      A   
ATOM   2295  CB  TYR   249     -25.573  12.819  -7.545  1.00 10.00      A   
ATOM   2296  CG  TYR   249     -24.232  12.667  -6.865  1.00 10.00      A   
ATOM   2297  CD1 TYR   249     -23.902  13.434  -5.760  1.00 10.00      A   
ATOM   2298  CD2 TYR   249     -23.296  11.759  -7.338  1.00 10.00      A   
ATOM   2299  CE1 TYR   249     -22.677  13.302  -5.141  1.00 10.00      A   
ATOM   2300  CE2 TYR   249     -22.068  11.619  -6.726  1.00 10.00      A   
ATOM   2301  CZ  TYR   249     -21.762  12.394  -5.627  1.00 10.00      A   
ATOM   2302  OH  TYR   249     -20.539  12.259  -5.014  1.00 10.00      A   
ATOM   2303  HH  TYR   249     -20.655  12.267  -4.061  1.00 10.00      A   
ATOM   2304  C   TYR   249     -26.687  13.315  -9.741  1.00 10.00      A   
ATOM   2305  O   TYR   249     -26.516  12.595 -10.726  1.00 10.00      A   
ATOM   2306  N   TYR   250     -27.862  13.849  -9.428  1.00 10.00      A   
ATOM   2307  HN  TYR   250     -27.928  14.436  -8.642  1.00 10.00      A   
ATOM   2308  CA  TYR   250     -29.055  13.590 -10.227  1.00 10.00      A   
ATOM   2309  CB  TYR   250     -30.293  14.233  -9.592  1.00 10.00      A   
ATOM   2310  CG  TYR   250     -31.560  14.065 -10.405  1.00 10.00      A   
ATOM   2311  CD1 TYR   250     -32.020  12.803 -10.756  1.00 10.00      A   
ATOM   2312  CD2 TYR   250     -32.293  15.168 -10.822  1.00 10.00      A   
ATOM   2313  CE1 TYR   250     -33.172  12.643 -11.501  1.00 10.00      A   
ATOM   2314  CE2 TYR   250     -33.448  15.017 -11.567  1.00 10.00      A   
ATOM   2315  CZ  TYR   250     -33.882  13.751 -11.905  1.00 10.00      A   
ATOM   2316  OH  TYR   250     -35.031  13.592 -12.645  1.00 10.00      A   
ATOM   2317  HH  TYR   250     -35.429  12.729 -12.446  1.00 10.00      A   
ATOM   2318  C   TYR   250     -28.877  14.074 -11.663  1.00 10.00      A   
ATOM   2319  O   TYR   250     -29.210  13.367 -12.609  1.00 10.00      A   
ATOM   2320  N   ASN   251     -28.321  15.267 -11.820  1.00 10.00      A   
ATOM   2321  HN  ASN   251     -28.054  15.779 -11.022  1.00 10.00      A   
ATOM   2322  CA  ASN   251     -28.106  15.847 -13.142  1.00 10.00      A   
ATOM   2323  CB  ASN   251     -27.614  17.291 -13.024  1.00 10.00      A   
ATOM   2324  CG  ASN   251     -27.600  18.014 -14.355  1.00 10.00      A   
ATOM   2325  OD1 ASN   251     -26.610  17.982 -15.085  1.00 10.00      A   
ATOM   2326  ND2 ASN   251     -28.701  18.676 -14.677  1.00 10.00      A   
ATOM   2327 HD21 ASN   251     -29.456  18.659 -14.045  1.00 10.00      A   
ATOM   2328 HD22 ASN   251     -28.718  19.158 -15.529  1.00 10.00      A   
ATOM   2329  C   ASN   251     -27.123  15.029 -13.977  1.00 10.00      A   
ATOM   2330  O   ASN   251     -27.279  14.906 -15.189  1.00 10.00      A   
ATOM   2331  N   ALA   252     -26.128  14.451 -13.321  1.00 10.00      A   
ATOM   2332  HN  ALA   252     -26.071  14.558 -12.347  1.00 10.00      A   
ATOM   2333  CA  ALA   252     -25.119  13.657 -14.010  1.00 10.00      A   
ATOM   2334  CB  ALA   252     -23.850  13.582 -13.178  1.00 10.00      A   
ATOM   2335  C   ALA   252     -25.625  12.256 -14.339  1.00 10.00      A   
ATOM   2336  O   ALA   252     -25.130  11.607 -15.260  1.00 10.00      A   
ATOM   2337  N   THR   253     -26.617  11.800 -13.592  1.00 10.00      A   
ATOM   2338  HN  THR   253     -26.979  12.367 -12.878  1.00 10.00      A   
ATOM   2339  CA  THR   253     -27.177  10.470 -13.795  1.00 10.00      A   
ATOM   2340  CB  THR   253     -27.450   9.795 -12.436  1.00 10.00      A   
ATOM   2341  OG1 THR   253     -26.337  10.039 -11.563  1.00 10.00      A   
ATOM   2342  HG1 THR   253     -26.416  10.927 -11.184  1.00 10.00      A   
ATOM   2343  CG2 THR   253     -27.628   8.294 -12.598  1.00 10.00      A   
ATOM   2344  C   THR   253     -28.463  10.519 -14.628  1.00 10.00      A   
ATOM   2345  O   THR   253     -28.962   9.491 -15.094  1.00 10.00      A   
ATOM   2346  N   ALA   254     -28.985  11.722 -14.827  1.00 10.00      A   
ATOM   2347  HN  ALA   254     -28.541  12.502 -14.432  1.00 10.00      A   
ATOM   2348  CA  ALA   254     -30.212  11.922 -15.597  1.00 10.00      A   
ATOM   2349  CB  ALA   254     -30.697  13.362 -15.503  1.00 10.00      A   
ATOM   2350  C   ALA   254     -30.111  11.458 -17.061  1.00 10.00      A   
ATOM   2351  O   ALA   254     -30.957  10.691 -17.519  1.00 10.00      A   
ATOM   2352  N   PRO   255     -29.085  11.894 -17.826  1.00 10.00      A   
ATOM   2353  CA  PRO   255     -28.943  11.500 -19.238  1.00 10.00      A   
ATOM   2354  CB  PRO   255     -27.800  12.385 -19.740  1.00 10.00      A   
ATOM   2355  CG  PRO   255     -27.004  12.692 -18.523  1.00 10.00      A   
ATOM   2356  CD  PRO   255     -27.996  12.800 -17.403  1.00 10.00      A   
ATOM   2357  C   PRO   255     -28.584  10.024 -19.413  1.00 10.00      A   
ATOM   2358  O   PRO   255     -28.659   9.485 -20.517  1.00 10.00      A   
ATOM   2359  N   LEU   256     -28.208   9.375 -18.319  1.00 10.00      A   
ATOM   2360  HN  LEU   256     -28.190   9.854 -17.463  1.00 10.00      A   
ATOM   2361  CA  LEU   256     -27.829   7.967 -18.355  1.00 10.00      A   
ATOM   2362  CB  LEU   256     -26.586   7.732 -17.494  1.00 10.00      A   
ATOM   2363  CG  LEU   256     -25.383   8.630 -17.783  1.00 10.00      A   
ATOM   2364  CD1 LEU   256     -24.307   8.426 -16.731  1.00 10.00      A   
ATOM   2365  CD2 LEU   256     -24.830   8.362 -19.174  1.00 10.00      A   
ATOM   2366  C   LEU   256     -28.968   7.082 -17.864  1.00 10.00      A   
ATOM   2367  O   LEU   256     -28.831   5.859 -17.810  1.00 10.00      A   
ATOM   2368  N   MET   257     -30.093   7.708 -17.523  1.00 10.00      A   
ATOM   2369  HN  MET   257     -30.141   8.684 -17.614  1.00 10.00      A   
ATOM   2370  CA  MET   257     -31.261   6.988 -17.016  1.00 10.00      A   
ATOM   2371  CB  MET   257     -32.384   7.965 -16.655  1.00 10.00      A   
ATOM   2372  CG  MET   257     -33.503   7.356 -15.824  1.00 10.00      A   
ATOM   2373  SD  MET   257     -34.812   8.539 -15.443  1.00 10.00      A   
ATOM   2374  CE  MET   257     -33.941   9.667 -14.359  1.00 10.00      A   
ATOM   2375  C   MET   257     -31.761   5.944 -18.010  1.00 10.00      A   
ATOM   2376  O   MET   257     -32.114   4.832 -17.626  1.00 10.00      A   
ATOM   2377  N   GLY   258     -31.785   6.302 -19.284  1.00 10.00      A   
ATOM   2378  HN  GLY   258     -31.492   7.204 -19.542  1.00 10.00      A   
ATOM   2379  CA  GLY   258     -32.239   5.377 -20.300  1.00 10.00      A   
ATOM   2380  C   GLY   258     -31.101   4.914 -21.182  1.00 10.00      A   
ATOM   2381  O   GLY   258     -31.274   4.731 -22.389  1.00 10.00      A   
ATOM   2382  N   LYS   259     -29.931   4.738 -20.579  1.00 10.00      A   
ATOM   2383  HN  LYS   259     -29.865   4.902 -19.615  1.00 10.00      A   
ATOM   2384  CA  LYS   259     -28.745   4.303 -21.309  1.00 10.00      A   
ATOM   2385  CB  LYS   259     -27.878   5.508 -21.688  1.00 10.00      A   
ATOM   2386  CG  LYS   259     -28.251   6.159 -23.006  1.00 10.00      A   
ATOM   2387  CD  LYS   259     -27.977   5.226 -24.174  1.00 10.00      A   
ATOM   2388  CE  LYS   259     -28.475   5.816 -25.480  1.00 10.00      A   
ATOM   2389  NZ  LYS   259     -28.233   4.903 -26.626  1.00 10.00      A   
ATOM   2390  HZ1 LYS   259     -27.215   4.846 -26.836  1.00 10.00      A   
ATOM   2391  HZ2 LYS   259     -28.730   5.249 -27.470  1.00 10.00      A   
ATOM   2392  HZ3 LYS   259     -28.582   3.952 -26.401  1.00 10.00      A   
ATOM   2393  C   LYS   259     -27.917   3.307 -20.503  1.00 10.00      A   
ATOM   2394  O   LYS   259     -27.587   2.223 -20.988  1.00 10.00      A   
ATOM   2395  N   SER   260     -27.588   3.675 -19.273  1.00 10.00      A   
ATOM   2396  HN  SER   260     -27.908   4.535 -18.925  1.00 10.00      A   
ATOM   2397  CA  SER   260     -26.783   2.824 -18.416  1.00 10.00      A   
ATOM   2398  CB  SER   260     -25.933   3.673 -17.471  1.00 10.00      A   
ATOM   2399  OG  SER   260     -24.802   2.952 -17.015  1.00 10.00      A   
ATOM   2400  HG  SER   260     -24.022   3.523 -17.052  1.00 10.00      A   
ATOM   2401  C   SER   260     -27.660   1.863 -17.625  1.00 10.00      A   
ATOM   2402  O   SER   260     -28.679   2.256 -17.062  1.00 10.00      A   
ATOM   2403  N   SER   261     -27.262   0.600 -17.598  1.00 10.00      A   
ATOM   2404  HN  SER   261     -26.450   0.345 -18.083  1.00 10.00      A   
ATOM   2405  CA  SER   261     -28.007  -0.419 -16.880  1.00 10.00      A   
ATOM   2406  CB  SER   261     -27.809  -1.777 -17.556  1.00 10.00      A   
ATOM   2407  OG  SER   261     -26.703  -1.742 -18.450  1.00 10.00      A   
ATOM   2408  HG  SER   261     -25.893  -1.576 -17.950  1.00 10.00      A   
ATOM   2409  C   SER   261     -27.588  -0.483 -15.412  1.00 10.00      A   
ATOM   2410  O   SER   261     -28.394  -0.813 -14.543  1.00 10.00      A   
ATOM   2411  N   LEU   262     -26.331  -0.154 -15.136  1.00 10.00      A   
ATOM   2412  HN  LEU   262     -25.741   0.139 -15.862  1.00 10.00      A   
ATOM   2413  CA  LEU   262     -25.819  -0.195 -13.774  1.00 10.00      A   
ATOM   2414  CB  LEU   262     -24.944  -1.434 -13.559  1.00 10.00      A   
ATOM   2415  CG  LEU   262     -24.408  -1.649 -12.139  1.00 10.00      A   
ATOM   2416  CD1 LEU   262     -25.554  -1.820 -11.155  1.00 10.00      A   
ATOM   2417  CD2 LEU   262     -23.477  -2.852 -12.091  1.00 10.00      A   
ATOM   2418  C   LEU   262     -25.040   1.070 -13.435  1.00 10.00      A   
ATOM   2419  O   LEU   262     -23.859   1.197 -13.772  1.00 10.00      A   
ATOM   2420  N   ILE   263     -25.707   1.999 -12.772  1.00 10.00      A   
ATOM   2421  HN  ILE   263     -26.649   1.835 -12.531  1.00 10.00      A   
ATOM   2422  CA  ILE   263     -25.086   3.253 -12.374  1.00 10.00      A   
ATOM   2423  CB  ILE   263     -26.020   4.453 -12.636  1.00 10.00      A   
ATOM   2424  CG1 ILE   263     -26.707   4.293 -13.996  1.00 10.00      A   
ATOM   2425  CG2 ILE   263     -25.226   5.752 -12.592  1.00 10.00      A   
ATOM   2426  CD1 ILE   263     -28.000   5.067 -14.129  1.00 10.00      A   
ATOM   2427  C   ILE   263     -24.747   3.193 -10.889  1.00 10.00      A   
ATOM   2428  O   ILE   263     -25.576   2.787 -10.075  1.00 10.00      A   
ATOM   2429  N   ILE   264     -23.534   3.585 -10.536  1.00 10.00      A   
ATOM   2430  HN  ILE   264     -22.914   3.919 -11.222  1.00 10.00      A   
ATOM   2431  CA  ILE   264     -23.110   3.539  -9.145  1.00 10.00      A   
ATOM   2432  CB  ILE   264     -22.036   2.452  -8.915  1.00 10.00      A   
ATOM   2433  CG1 ILE   264     -22.501   1.117  -9.506  1.00 10.00      A   
ATOM   2434  CG2 ILE   264     -21.742   2.298  -7.428  1.00 10.00      A   
ATOM   2435  CD1 ILE   264     -21.412   0.074  -9.607  1.00 10.00      A   
ATOM   2436  C   ILE   264     -22.588   4.886  -8.655  1.00 10.00      A   
ATOM   2437  O   ILE   264     -21.791   5.546  -9.331  1.00 10.00      A   
ATOM   2438  N   TRP   265     -23.066   5.288  -7.487  1.00 10.00      A   
ATOM   2439  HN  TRP   265     -23.723   4.718  -7.019  1.00 10.00      A   
ATOM   2440  CA  TRP   265     -22.649   6.531  -6.861  1.00 10.00      A   
ATOM   2441  CB  TRP   265     -23.857   7.264  -6.267  1.00 10.00      A   
ATOM   2442  CG  TRP   265     -24.721   7.976  -7.267  1.00 10.00      A   
ATOM   2443  CD1 TRP   265     -24.497   8.115  -8.609  1.00 10.00      A   
ATOM   2444  CD2 TRP   265     -25.950   8.660  -6.993  1.00 10.00      A   
ATOM   2445  NE1 TRP   265     -25.516   8.833  -9.185  1.00 10.00      A   
ATOM   2446  HE1 TRP   265     -25.587   9.063 -10.142  1.00 10.00      A   
ATOM   2447  CE2 TRP   265     -26.420   9.181  -8.214  1.00 10.00      A   
ATOM   2448  CE3 TRP   265     -26.700   8.878  -5.833  1.00 10.00      A   
ATOM   2449  CZ2 TRP   265     -27.605   9.907  -8.308  1.00 10.00      A   
ATOM   2450  CZ3 TRP   265     -27.875   9.599  -5.929  1.00 10.00      A   
ATOM   2451  CH2 TRP   265     -28.317  10.105  -7.156  1.00 10.00      A   
ATOM   2452  C   TRP   265     -21.662   6.212  -5.739  1.00 10.00      A   
ATOM   2453  O   TRP   265     -21.717   5.128  -5.155  1.00 10.00      A   
ATOM   2454  N   PRO   266     -20.749   7.143  -5.422  1.00 10.00      A   
ATOM   2455  CA  PRO   266     -19.754   6.942  -4.363  1.00 10.00      A   
ATOM   2456  CB  PRO   266     -18.837   8.158  -4.496  1.00 10.00      A   
ATOM   2457  CG  PRO   266     -19.677   9.194  -5.154  1.00 10.00      A   
ATOM   2458  CD  PRO   266     -20.600   8.455  -6.077  1.00 10.00      A   
ATOM   2459  C   PRO   266     -20.362   6.900  -2.961  1.00 10.00      A   
ATOM   2460  O   PRO   266     -21.561   7.128  -2.773  1.00 10.00      A   
ATOM   2461  N   GLU   267     -19.515   6.611  -1.980  1.00 10.00      A   
ATOM   2462  HN  GLU   267     -18.576   6.452  -2.201  1.00 10.00      A   
ATOM   2463  CA  GLU   267     -19.931   6.529  -0.591  1.00 10.00      A   
ATOM   2464  CB  GLU   267     -18.895   5.735   0.209  1.00 10.00      A   
ATOM   2465  CG  GLU   267     -19.309   5.413   1.635  1.00 10.00      A   
ATOM   2466  CD  GLU   267     -18.195   4.756   2.421  1.00 10.00      A   
ATOM   2467  OE1 GLU   267     -17.484   3.906   1.845  1.00 10.00      A   
ATOM   2468  OE2 GLU   267     -18.030   5.086   3.617  1.00 10.00      A   
ATOM   2469  C   GLU   267     -20.075   7.926  -0.007  1.00 10.00      A   
ATOM   2470  O   GLU   267     -19.298   8.822  -0.339  1.00 10.00      A   
ATOM   2471  N   SER   268     -21.086   8.104   0.839  1.00 10.00      A   
ATOM   2472  HN  SER   268     -21.687   7.349   1.026  1.00 10.00      A   
ATOM   2473  CA  SER   268     -21.350   9.388   1.481  1.00 10.00      A   
ATOM   2474  CB  SER   268     -20.145   9.860   2.308  1.00 10.00      A   
ATOM   2475  OG  SER   268     -19.736   8.872   3.242  1.00 10.00      A   
ATOM   2476  HG  SER   268     -20.356   8.134   3.226  1.00 10.00      A   
ATOM   2477  C   SER   268     -21.753  10.450   0.461  1.00 10.00      A   
ATOM   2478  O   SER   268     -21.565  11.647   0.693  1.00 10.00      A   
ATOM   2479  N   ALA   269     -22.310  10.006  -0.667  1.00 10.00      A   
ATOM   2480  HN  ALA   269     -22.427   9.039  -0.798  1.00 10.00      A   
ATOM   2481  CA  ALA   269     -22.750  10.926  -1.710  1.00 10.00      A   
ATOM   2482  CB  ALA   269     -23.191  10.166  -2.951  1.00 10.00      A   
ATOM   2483  C   ALA   269     -23.883  11.792  -1.180  1.00 10.00      A   
ATOM   2484  O   ALA   269     -23.851  13.020  -1.287  1.00 10.00      A   
ATOM   2485  N   ILE   270     -24.876  11.139  -0.594  1.00 10.00      A   
ATOM   2486  HN  ILE   270     -24.845  10.160  -0.549  1.00 10.00      A   
ATOM   2487  CA  ILE   270     -26.009  11.835  -0.018  1.00 10.00      A   
ATOM   2488  CB  ILE   270     -27.293  10.987  -0.087  1.00 10.00      A   
ATOM   2489  CG1 ILE   270     -27.579  10.574  -1.535  1.00 10.00      A   
ATOM   2490  CG2 ILE   270     -28.472  11.761   0.488  1.00 10.00      A   
ATOM   2491  CD1 ILE   270     -28.705   9.575  -1.678  1.00 10.00      A   
ATOM   2492  C   ILE   270     -25.697  12.185   1.432  1.00 10.00      A   
ATOM   2493  O   ILE   270     -25.572  11.304   2.284  1.00 10.00      A   
ATOM   2494  N   THR   271     -25.549  13.473   1.694  1.00 10.00      A   
ATOM   2495  HN  THR   271     -25.651  14.120   0.967  1.00 10.00      A   
ATOM   2496  CA  THR   271     -25.231  13.967   3.022  1.00 10.00      A   
ATOM   2497  CB  THR   271     -24.598  15.365   2.920  1.00 10.00      A   
ATOM   2498  OG1 THR   271     -24.361  15.669   1.532  1.00 10.00      A   
ATOM   2499  HG1 THR   271     -23.437  15.490   1.321  1.00 10.00      A   
ATOM   2500  CG2 THR   271     -23.276  15.403   3.671  1.00 10.00      A   
ATOM   2501  C   THR   271     -26.476  14.036   3.906  1.00 10.00      A   
ATOM   2502  O   THR   271     -26.794  15.087   4.465  1.00 10.00      A   
ATOM   2503  N   ASP   272     -27.169  12.911   4.033  1.00 10.00      A   
ATOM   2504  HN  ASP   272     -26.855  12.102   3.569  1.00 10.00      A   
ATOM   2505  CA  ASP   272     -28.375  12.833   4.845  1.00 10.00      A   
ATOM   2506  CB  ASP   272     -29.545  13.545   4.157  1.00 10.00      A   
ATOM   2507  CG  ASP   272     -30.640  13.963   5.124  1.00 10.00      A   
ATOM   2508  OD1 ASP   272     -30.514  13.692   6.343  1.00 10.00      A   
ATOM   2509  OD2 ASP   272     -31.628  14.574   4.671  1.00 10.00      A   
ATOM   2510  C   ASP   272     -28.732  11.376   5.100  1.00 10.00      A   
ATOM   2511  O   ASP   272     -28.192  10.477   4.455  1.00 10.00      A   
ATOM   2512  N   LEU   273     -29.642  11.152   6.033  1.00 10.00      A   
ATOM   2513  HN  LEU   273     -30.051  11.920   6.492  1.00 10.00      A   
ATOM   2514  CA  LEU   273     -30.074   9.806   6.376  1.00 10.00      A   
ATOM   2515  CB  LEU   273     -30.730   9.788   7.762  1.00 10.00      A   
ATOM   2516  CG  LEU   273     -29.836  10.183   8.939  1.00 10.00      A   
ATOM   2517  CD1 LEU   273     -30.655  10.281  10.217  1.00 10.00      A   
ATOM   2518  CD2 LEU   273     -28.693   9.189   9.107  1.00 10.00      A   
ATOM   2519  C   LEU   273     -31.048   9.276   5.329  1.00 10.00      A   
ATOM   2520  O   LEU   273     -31.812  10.041   4.733  1.00 10.00      A   
ATOM   2521  N   GLU   274     -31.017   7.968   5.118  1.00 10.00      A   
ATOM   2522  HN  GLU   274     -30.374   7.421   5.619  1.00 10.00      A   
ATOM   2523  CA  GLU   274     -31.889   7.316   4.149  1.00 10.00      A   
ATOM   2524  CB  GLU   274     -31.638   5.806   4.155  1.00 10.00      A   
ATOM   2525  CG  GLU   274     -32.234   5.073   2.967  1.00 10.00      A   
ATOM   2526  CD  GLU   274     -32.205   3.568   3.131  1.00 10.00      A   
ATOM   2527  OE1 GLU   274     -31.174   3.031   3.582  1.00 10.00      A   
ATOM   2528  OE2 GLU   274     -33.215   2.910   2.798  1.00 10.00      A   
ATOM   2529  C   GLU   274     -33.360   7.597   4.448  1.00 10.00      A   
ATOM   2530  O   GLU   274     -34.154   7.845   3.540  1.00 10.00      A   
ATOM   2531  N   ILE   275     -33.704   7.595   5.731  1.00 10.00      A   
ATOM   2532  HN  ILE   275     -33.015   7.424   6.407  1.00 10.00      A   
ATOM   2533  CA  ILE   275     -35.077   7.830   6.164  1.00 10.00      A   
ATOM   2534  CB  ILE   275     -35.280   7.427   7.642  1.00 10.00      A   
ATOM   2535  CG1 ILE   275     -36.743   7.057   7.901  1.00 10.00      A   
ATOM   2536  CG2 ILE   275     -34.823   8.535   8.585  1.00 10.00      A   
ATOM   2537  CD1 ILE   275     -36.977   6.408   9.246  1.00 10.00      A   
ATOM   2538  C   ILE   275     -35.518   9.283   5.950  1.00 10.00      A   
ATOM   2539  O   ILE   275     -36.711   9.592   5.984  1.00 10.00      A   
ATOM   2540  N   ASN   276     -34.558  10.173   5.729  1.00 10.00      A   
ATOM   2541  HN  ASN   276     -33.623   9.875   5.697  1.00 10.00      A   
ATOM   2542  CA  ASN   276     -34.868  11.582   5.523  1.00 10.00      A   
ATOM   2543  CB  ASN   276     -33.748  12.479   6.054  1.00 10.00      A   
ATOM   2544  CG  ASN   276     -33.756  12.639   7.560  1.00 10.00      A   
ATOM   2545  OD1 ASN   276     -34.762  12.381   8.224  1.00 10.00      A   
ATOM   2546  ND2 ASN   276     -32.639  13.095   8.103  1.00 10.00      A   
ATOM   2547 HD21 ASN   276     -31.879  13.300   7.503  1.00 10.00      A   
ATOM   2548 HD22 ASN   276     -32.609  13.213   9.075  1.00 10.00      A   
ATOM   2549  C   ASN   276     -35.090  11.882   4.052  1.00 10.00      A   
ATOM   2550  O   ASN   276     -35.926  12.709   3.696  1.00 10.00      A   
ATOM   2551  N   GLN   277     -34.348  11.199   3.196  1.00 10.00      A   
ATOM   2552  HN  GLN   277     -33.707  10.537   3.534  1.00 10.00      A   
ATOM   2553  CA  GLN   277     -34.456  11.413   1.762  1.00 10.00      A   
ATOM   2554  CB  GLN   277     -33.070  11.404   1.122  1.00 10.00      A   
ATOM   2555  CG  GLN   277     -32.194  12.562   1.570  1.00 10.00      A   
ATOM   2556  CD  GLN   277     -32.805  13.909   1.238  1.00 10.00      A   
ATOM   2557  OE1 GLN   277     -33.467  14.068   0.207  1.00 10.00      A   
ATOM   2558  NE2 GLN   277     -32.606  14.883   2.112  1.00 10.00      A   
ATOM   2559 HE21 GLN   277     -32.079  14.682   2.925  1.00 10.00      A   
ATOM   2560 HE22 GLN   277     -32.994  15.762   1.927  1.00 10.00      A   
ATOM   2561  C   GLN   277     -35.376  10.401   1.093  1.00 10.00      A   
ATOM   2562  O   GLN   277     -35.276  10.166  -0.111  1.00 10.00      A   
ATOM   2563  N   GLN   278     -36.280   9.821   1.878  1.00 10.00      A   
ATOM   2564  HN  GLN   278     -36.302  10.056   2.827  1.00 10.00      A   
ATOM   2565  CA  GLN   278     -37.235   8.835   1.368  1.00 10.00      A   
ATOM   2566  CB  GLN   278     -38.212   8.375   2.456  1.00 10.00      A   
ATOM   2567  CG  GLN   278     -37.602   7.483   3.524  1.00 10.00      A   
ATOM   2568  CD  GLN   278     -38.652   6.896   4.446  1.00 10.00      A   
ATOM   2569  OE1 GLN   278     -39.135   5.784   4.232  1.00 10.00      A   
ATOM   2570  NE2 GLN   278     -39.023   7.646   5.473  1.00 10.00      A   
ATOM   2571 HE21 GLN   278     -38.604   8.528   5.578  1.00 10.00      A   
ATOM   2572 HE22 GLN   278     -39.706   7.290   6.084  1.00 10.00      A   
ATOM   2573  C   GLN   278     -38.005   9.338   0.138  1.00 10.00      A   
ATOM   2574  O   GLN   278     -38.010   8.666  -0.889  1.00 10.00      A   
ATOM   2575  N   PRO   279     -38.663  10.522   0.213  1.00 10.00      A   
ATOM   2576  CA  PRO   279     -39.431  11.072  -0.915  1.00 10.00      A   
ATOM   2577  CB  PRO   279     -39.777  12.487  -0.450  1.00 10.00      A   
ATOM   2578  CG  PRO   279     -39.805  12.389   1.032  1.00 10.00      A   
ATOM   2579  CD  PRO   279     -38.725  11.414   1.391  1.00 10.00      A   
ATOM   2580  C   PRO   279     -38.627  11.128  -2.214  1.00 10.00      A   
ATOM   2581  O   PRO   279     -39.039  10.573  -3.236  1.00 10.00      A   
ATOM   2582  N   PHE   280     -37.475  11.788  -2.165  1.00 10.00      A   
ATOM   2583  HN  PHE   280     -37.194  12.193  -1.317  1.00 10.00      A   
ATOM   2584  CA  PHE   280     -36.621  11.924  -3.338  1.00 10.00      A   
ATOM   2585  CB  PHE   280     -35.413  12.816  -3.028  1.00 10.00      A   
ATOM   2586  CG  PHE   280     -34.694  13.324  -4.247  1.00 10.00      A   
ATOM   2587  CD1 PHE   280     -35.151  14.448  -4.919  1.00 10.00      A   
ATOM   2588  CD2 PHE   280     -33.561  12.679  -4.721  1.00 10.00      A   
ATOM   2589  CE1 PHE   280     -34.492  14.918  -6.040  1.00 10.00      A   
ATOM   2590  CE2 PHE   280     -32.898  13.142  -5.840  1.00 10.00      A   
ATOM   2591  CZ  PHE   280     -33.364  14.263  -6.501  1.00 10.00      A   
ATOM   2592  C   PHE   280     -36.156  10.563  -3.845  1.00 10.00      A   
ATOM   2593  O   PHE   280     -36.190  10.297  -5.049  1.00 10.00      A   
ATOM   2594  N   LEU   281     -35.735   9.702  -2.926  1.00 10.00      A   
ATOM   2595  HN  LEU   281     -35.742   9.967  -1.978  1.00 10.00      A   
ATOM   2596  CA  LEU   281     -35.258   8.374  -3.289  1.00 10.00      A   
ATOM   2597  CB  LEU   281     -34.621   7.665  -2.092  1.00 10.00      A   
ATOM   2598  CG  LEU   281     -33.271   8.221  -1.628  1.00 10.00      A   
ATOM   2599  CD1 LEU   281     -32.789   7.504  -0.374  1.00 10.00      A   
ATOM   2600  CD2 LEU   281     -32.237   8.122  -2.739  1.00 10.00      A   
ATOM   2601  C   LEU   281     -36.360   7.524  -3.912  1.00 10.00      A   
ATOM   2602  O   LEU   281     -36.114   6.787  -4.865  1.00 10.00      A   
ATOM   2603  N   LYS   282     -37.574   7.636  -3.383  1.00 10.00      A   
ATOM   2604  HN  LYS   282     -37.712   8.240  -2.616  1.00 10.00      A   
ATOM   2605  CA  LYS   282     -38.706   6.879  -3.911  1.00 10.00      A   
ATOM   2606  CB  LYS   282     -39.906   6.934  -2.963  1.00 10.00      A   
ATOM   2607  CG  LYS   282     -39.702   6.165  -1.671  1.00 10.00      A   
ATOM   2608  CD  LYS   282     -40.961   6.122  -0.826  1.00 10.00      A   
ATOM   2609  CE  LYS   282     -40.696   5.431   0.502  1.00 10.00      A   
ATOM   2610  NZ  LYS   282     -41.952   5.114   1.227  1.00 10.00      A   
ATOM   2611  HZ1 LYS   282     -42.524   5.971   1.353  1.00 10.00      A   
ATOM   2612  HZ2 LYS   282     -41.737   4.713   2.162  1.00 10.00      A   
ATOM   2613  HZ3 LYS   282     -42.508   4.418   0.688  1.00 10.00      A   
ATOM   2614  C   LYS   282     -39.094   7.390  -5.293  1.00 10.00      A   
ATOM   2615  O   LYS   282     -39.434   6.610  -6.187  1.00 10.00      A   
ATOM   2616  N   ALA   283     -39.040   8.705  -5.465  1.00 10.00      A   
ATOM   2617  HN  ALA   283     -38.783   9.278  -4.709  1.00 10.00      A   
ATOM   2618  CA  ALA   283     -39.365   9.322  -6.745  1.00 10.00      A   
ATOM   2619  CB  ALA   283     -39.395  10.836  -6.613  1.00 10.00      A   
ATOM   2620  C   ALA   283     -38.346   8.900  -7.798  1.00 10.00      A   
ATOM   2621  O   ALA   283     -38.708   8.478  -8.897  1.00 10.00      A   
ATOM   2622  N   LEU   284     -37.070   8.984  -7.433  1.00 10.00      A   
ATOM   2623  HN  LEU   284     -36.853   9.313  -6.529  1.00 10.00      A   
ATOM   2624  CA  LEU   284     -35.982   8.611  -8.329  1.00 10.00      A   
ATOM   2625  CB  LEU   284     -34.630   8.998  -7.720  1.00 10.00      A   
ATOM   2626  CG  LEU   284     -33.396   8.786  -8.602  1.00 10.00      A   
ATOM   2627  CD1 LEU   284     -33.553   9.498  -9.936  1.00 10.00      A   
ATOM   2628  CD2 LEU   284     -32.139   9.255  -7.886  1.00 10.00      A   
ATOM   2629  C   LEU   284     -36.027   7.115  -8.640  1.00 10.00      A   
ATOM   2630  O   LEU   284     -35.731   6.697  -9.760  1.00 10.00      A   
ATOM   2631  N   ASP   285     -36.405   6.317  -7.642  1.00 10.00      A   
ATOM   2632  HN  ASP   285     -36.607   6.715  -6.766  1.00 10.00      A   
ATOM   2633  CA  ASP   285     -36.518   4.869  -7.802  1.00 10.00      A   
ATOM   2634  CB  ASP   285     -36.984   4.226  -6.488  1.00 10.00      A   
ATOM   2635  CG  ASP   285     -37.667   2.880  -6.671  1.00 10.00      A   
ATOM   2636  OD1 ASP   285     -36.966   1.847  -6.697  1.00 10.00      A   
ATOM   2637  OD2 ASP   285     -38.917   2.849  -6.765  1.00 10.00      A   
ATOM   2638  C   ASP   285     -37.493   4.542  -8.923  1.00 10.00      A   
ATOM   2639  O   ASP   285     -37.204   3.721  -9.794  1.00 10.00      A   
ATOM   2640  N   GLY   286     -38.636   5.215  -8.907  1.00 10.00      A   
ATOM   2641  HN  GLY   286     -38.800   5.863  -8.188  1.00 10.00      A   
ATOM   2642  CA  GLY   286     -39.640   5.002  -9.926  1.00 10.00      A   
ATOM   2643  C   GLY   286     -39.168   5.460 -11.289  1.00 10.00      A   
ATOM   2644  O   GLY   286     -39.421   4.793 -12.296  1.00 10.00      A   
ATOM   2645  N   GLU   287     -38.471   6.592 -11.319  1.00 10.00      A   
ATOM   2646  HN  GLU   287     -38.301   7.072 -10.479  1.00 10.00      A   
ATOM   2647  CA  GLU   287     -37.953   7.146 -12.560  1.00 10.00      A   
ATOM   2648  CB  GLU   287     -37.273   8.495 -12.304  1.00 10.00      A   
ATOM   2649  CG  GLU   287     -38.236   9.618 -11.941  1.00 10.00      A   
ATOM   2650  CD  GLU   287     -37.531  10.937 -11.689  1.00 10.00      A   
ATOM   2651  OE1 GLU   287     -36.792  11.405 -12.583  1.00 10.00      A   
ATOM   2652  OE2 GLU   287     -37.733  11.528 -10.608  1.00 10.00      A   
ATOM   2653  C   GLU   287     -36.989   6.170 -13.230  1.00 10.00      A   
ATOM   2654  O   GLU   287     -37.102   5.885 -14.425  1.00 10.00      A   
ATOM   2655  N   LEU   288     -36.056   5.646 -12.449  1.00 10.00      A   
ATOM   2656  HN  LEU   288     -36.022   5.915 -11.502  1.00 10.00      A   
ATOM   2657  CA  LEU   288     -35.075   4.691 -12.953  1.00 10.00      A   
ATOM   2658  CB  LEU   288     -33.985   4.450 -11.908  1.00 10.00      A   
ATOM   2659  CG  LEU   288     -33.028   5.612 -11.652  1.00 10.00      A   
ATOM   2660  CD1 LEU   288     -32.381   5.472 -10.286  1.00 10.00      A   
ATOM   2661  CD2 LEU   288     -31.964   5.678 -12.736  1.00 10.00      A   
ATOM   2662  C   LEU   288     -35.741   3.366 -13.316  1.00 10.00      A   
ATOM   2663  O   LEU   288     -35.404   2.743 -14.323  1.00 10.00      A   
ATOM   2664  N   ARG   289     -36.691   2.943 -12.488  1.00 10.00      A   
ATOM   2665  HN  ARG   289     -36.911   3.485 -11.698  1.00 10.00      A   
ATOM   2666  CA  ARG   289     -37.409   1.694 -12.710  1.00 10.00      A   
ATOM   2667  CB  ARG   289     -38.378   1.431 -11.560  1.00 10.00      A   
ATOM   2668  CG  ARG   289     -38.926   0.016 -11.520  1.00 10.00      A   
ATOM   2669  CD  ARG   289     -40.106  -0.088 -10.569  1.00 10.00      A   
ATOM   2670  NE  ARG   289     -39.787   0.422  -9.235  1.00 10.00      A   
ATOM   2671  HE  ARG   289     -39.232   1.229  -9.182  1.00 10.00      A   
ATOM   2672  CZ  ARG   289     -40.221  -0.131  -8.107  1.00 10.00      A   
ATOM   2673  NH1 ARG   289     -40.970  -1.228  -8.140  1.00 10.00      A   
ATOM   2674 HH11 ARG   289     -41.240  -1.657  -9.055  1.00 10.00      A   
ATOM   2675 HH12 ARG   289     -41.306  -1.659  -7.251  1.00 10.00      A   
ATOM   2676  NH2 ARG   289     -39.902   0.409  -6.939  1.00 10.00      A   
ATOM   2677 HH21 ARG   289     -39.317   1.288  -6.900  1.00 10.00      A   
ATOM   2678 HH22 ARG   289     -40.239  -0.023  -6.055  1.00 10.00      A   
ATOM   2679  C   ARG   289     -38.176   1.736 -14.025  1.00 10.00      A   
ATOM   2680  O   ARG   289     -38.226   0.745 -14.757  1.00 10.00      A   
ATOM   2681  N   ASP   290     -38.770   2.890 -14.316  1.00 10.00      A   
ATOM   2682  HN  ASP   290     -38.698   3.637 -13.680  1.00 10.00      A   
ATOM   2683  CA  ASP   290     -39.535   3.076 -15.543  1.00 10.00      A   
ATOM   2684  CB  ASP   290     -40.195   4.457 -15.569  1.00 10.00      A   
ATOM   2685  CG  ASP   290     -41.667   4.406 -15.221  1.00 10.00      A   
ATOM   2686  OD1 ASP   290     -42.444   3.798 -15.988  1.00 10.00      A   
ATOM   2687  OD2 ASP   290     -42.058   4.975 -14.182  1.00 10.00      A   
ATOM   2688  C   ASP   290     -38.651   2.911 -16.769  1.00 10.00      A   
ATOM   2689  O   ASP   290     -39.046   2.282 -17.754  1.00 10.00      A   
ATOM   2690  N   LYS   291     -37.453   3.479 -16.701  1.00 10.00      A   
ATOM   2691  HN  LYS   291     -37.202   3.969 -15.888  1.00 10.00      A   
ATOM   2692  CA  LYS   291     -36.507   3.400 -17.806  1.00 10.00      A   
ATOM   2693  CB  LYS   291     -35.439   4.486 -17.678  1.00 10.00      A   
ATOM   2694  CG  LYS   291     -35.979   5.906 -17.759  1.00 10.00      A   
ATOM   2695  CD  LYS   291     -36.463   6.247 -19.158  1.00 10.00      A   
ATOM   2696  CE  LYS   291     -36.807   7.725 -19.272  1.00 10.00      A   
ATOM   2697  NZ  LYS   291     -37.278   8.088 -20.635  1.00 10.00      A   
ATOM   2698  HZ1 LYS   291     -38.191   7.631 -20.834  1.00 10.00      A   
ATOM   2699  HZ2 LYS   291     -36.587   7.776 -21.347  1.00 10.00      A   
ATOM   2700  HZ3 LYS   291     -37.398   9.118 -20.713  1.00 10.00      A   
ATOM   2701  C   LYS   291     -35.860   2.022 -17.878  1.00 10.00      A   
ATOM   2702  O   LYS   291     -35.501   1.550 -18.956  1.00 10.00      A   
ATOM   2703  N   GLY   292     -35.708   1.387 -16.724  1.00 10.00      A   
ATOM   2704  HN  GLY   292     -35.985   1.830 -15.890  1.00 10.00      A   
ATOM   2705  CA  GLY   292     -35.119   0.064 -16.676  1.00 10.00      A   
ATOM   2706  C   GLY   292     -33.652   0.086 -16.294  1.00 10.00      A   
ATOM   2707  O   GLY   292     -32.865  -0.718 -16.796  1.00 10.00      A   
ATOM   2708  N   SER   293     -33.282   0.997 -15.406  1.00 10.00      A   
ATOM   2709  HN  SER   293     -33.954   1.614 -15.039  1.00 10.00      A   
ATOM   2710  CA  SER   293     -31.900   1.116 -14.961  1.00 10.00      A   
ATOM   2711  CB  SER   293     -31.381   2.517 -15.269  1.00 10.00      A   
ATOM   2712  OG  SER   293     -32.457   3.428 -15.417  1.00 10.00      A   
ATOM   2713  HG  SER   293     -32.386   3.865 -16.277  1.00 10.00      A   
ATOM   2714  C   SER   293     -31.780   0.829 -13.470  1.00 10.00      A   
ATOM   2715  O   SER   293     -32.771   0.892 -12.740  1.00 10.00      A   
ATOM   2716  N   SER   294     -30.573   0.498 -13.028  1.00 10.00      A   
ATOM   2717  HN  SER   294     -29.828   0.437 -13.667  1.00 10.00      A   
ATOM   2718  CA  SER   294     -30.322   0.212 -11.623  1.00 10.00      A   
ATOM   2719  CB  SER   294     -29.817  -1.223 -11.468  1.00 10.00      A   
ATOM   2720  OG  SER   294     -30.554  -2.114 -12.289  1.00 10.00      A   
ATOM   2721  HG  SER   294     -30.584  -1.767 -13.189  1.00 10.00      A   
ATOM   2722  C   SER   294     -29.292   1.188 -11.064  1.00 10.00      A   
ATOM   2723  O   SER   294     -28.258   1.432 -11.689  1.00 10.00      A   
ATOM   2724  N   LEU   295     -29.582   1.759  -9.906  1.00 10.00      A   
ATOM   2725  HN  LEU   295     -30.434   1.539  -9.461  1.00 10.00      A   
ATOM   2726  CA  LEU   295     -28.679   2.706  -9.273  1.00 10.00      A   
ATOM   2727  CB  LEU   295     -29.342   4.079  -9.153  1.00 10.00      A   
ATOM   2728  CG  LEU   295     -28.526   5.174  -8.460  1.00 10.00      A   
ATOM   2729  CD1 LEU   295     -27.373   5.629  -9.339  1.00 10.00      A   
ATOM   2730  CD2 LEU   295     -29.415   6.349  -8.086  1.00 10.00      A   
ATOM   2731  C   LEU   295     -28.259   2.215  -7.898  1.00 10.00      A   
ATOM   2732  O   LEU   295     -29.092   1.795  -7.098  1.00 10.00      A   
ATOM   2733  N   VAL   296     -26.965   2.258  -7.636  1.00 10.00      A   
ATOM   2734  HN  VAL   296     -26.349   2.590  -8.329  1.00 10.00      A   
ATOM   2735  CA  VAL   296     -26.424   1.830  -6.354  1.00 10.00      A   
ATOM   2736  CB  VAL   296     -25.409   0.674  -6.528  1.00 10.00      A   
ATOM   2737  CG1 VAL   296     -25.307  -0.151  -5.256  1.00 10.00      A   
ATOM   2738  CG2 VAL   296     -25.777  -0.209  -7.713  1.00 10.00      A   
ATOM   2739  C   VAL   296     -25.713   3.007  -5.694  1.00 10.00      A   
ATOM   2740  O   VAL   296     -24.970   3.729  -6.356  1.00 10.00      A   
ATOM   2741  N   THR   297     -25.943   3.213  -4.405  1.00 10.00      A   
ATOM   2742  HN  THR   297     -26.556   2.616  -3.919  1.00 10.00      A   
ATOM   2743  CA  THR   297     -25.305   4.316  -3.700  1.00 10.00      A   
ATOM   2744  CB  THR   297     -26.089   5.641  -3.877  1.00 10.00      A   
ATOM   2745  OG1 THR   297     -25.341   6.738  -3.331  1.00 10.00      A   
ATOM   2746  HG1 THR   297     -24.805   7.138  -4.026  1.00 10.00      A   
ATOM   2747  CG2 THR   297     -27.452   5.575  -3.203  1.00 10.00      A   
ATOM   2748  C   THR   297     -25.110   4.004  -2.217  1.00 10.00      A   
ATOM   2749  O   THR   297     -25.927   3.314  -1.601  1.00 10.00      A   
ATOM   2750  N   GLY   298     -24.003   4.489  -1.666  1.00 10.00      A   
ATOM   2751  HN  GLY   298     -23.381   5.004  -2.222  1.00 10.00      A   
ATOM   2752  CA  GLY   298     -23.707   4.278  -0.264  1.00 10.00      A   
ATOM   2753  C   GLY   298     -24.169   5.455   0.565  1.00 10.00      A   
ATOM   2754  O   GLY   298     -23.602   6.546   0.475  1.00 10.00      A   
ATOM   2755  N   ILE   299     -25.202   5.239   1.361  1.00 10.00      A   
ATOM   2756  HN  ILE   299     -25.586   4.333   1.411  1.00 10.00      A   
ATOM   2757  CA  ILE   299     -25.770   6.289   2.194  1.00 10.00      A   
ATOM   2758  CB  ILE   299     -27.259   6.522   1.826  1.00 10.00      A   
ATOM   2759  CG1 ILE   299     -27.745   7.890   2.315  1.00 10.00      A   
ATOM   2760  CG2 ILE   299     -28.146   5.399   2.357  1.00 10.00      A   
ATOM   2761  CD1 ILE   299     -29.149   8.238   1.871  1.00 10.00      A   
ATOM   2762  C   ILE   299     -25.644   5.920   3.675  1.00 10.00      A   
ATOM   2763  O   ILE   299     -25.238   4.808   4.012  1.00 10.00      A   
ATOM   2764  N   VAL   300     -25.968   6.857   4.552  1.00 10.00      A   
ATOM   2765  HN  VAL   300     -26.277   7.728   4.232  1.00 10.00      A   
ATOM   2766  CA  VAL   300     -25.902   6.610   5.983  1.00 10.00      A   
ATOM   2767  CB  VAL   300     -25.199   7.753   6.745  1.00 10.00      A   
ATOM   2768  CG1 VAL   300     -23.701   7.714   6.494  1.00 10.00      A   
ATOM   2769  CG2 VAL   300     -25.769   9.108   6.351  1.00 10.00      A   
ATOM   2770  C   VAL   300     -27.298   6.395   6.548  1.00 10.00      A   
ATOM   2771  O   VAL   300     -28.245   7.095   6.182  1.00 10.00      A   
ATOM   2772  N   ASP   301     -27.426   5.421   7.428  1.00 10.00      A   
ATOM   2773  HN  ASP   301     -26.634   4.893   7.679  1.00 10.00      A   
ATOM   2774  CA  ASP   301     -28.710   5.113   8.038  1.00 10.00      A   
ATOM   2775  CB  ASP   301     -29.284   3.810   7.460  1.00 10.00      A   
ATOM   2776  CG  ASP   301     -30.621   3.417   8.067  1.00 10.00      A   
ATOM   2777  OD1 ASP   301     -31.452   4.314   8.333  1.00 10.00      A   
ATOM   2778  OD2 ASP   301     -30.850   2.208   8.278  1.00 10.00      A   
ATOM   2779  C   ASP   301     -28.580   5.012   9.551  1.00 10.00      A   
ATOM   2780  O   ASP   301     -27.509   4.706  10.072  1.00 10.00      A   
ATOM   2781  N   ALA   302     -29.667   5.294  10.244  1.00 10.00      A   
ATOM   2782  HN  ALA   302     -30.489   5.540   9.758  1.00 10.00      A   
ATOM   2783  CA  ALA   302     -29.703   5.224  11.695  1.00 10.00      A   
ATOM   2784  CB  ALA   302     -29.614   6.620  12.300  1.00 10.00      A   
ATOM   2785  C   ALA   302     -30.992   4.536  12.112  1.00 10.00      A   
ATOM   2786  O   ALA   302     -31.879   5.149  12.705  1.00 10.00      A   
ATOM   2787  N   ARG   303     -31.103   3.265  11.757  1.00 10.00      A   
ATOM   2788  HN  ARG   303     -30.367   2.843  11.270  1.00 10.00      A   
ATOM   2789  CA  ARG   303     -32.290   2.484  12.065  1.00 10.00      A   
ATOM   2790  CB  ARG   303     -32.316   1.165  11.289  1.00 10.00      A   
ATOM   2791  CG  ARG   303     -31.038   0.342  11.375  1.00 10.00      A   
ATOM   2792  CD  ARG   303     -31.034  -0.754  10.322  1.00 10.00      A   
ATOM   2793  NE  ARG   303     -31.360  -0.220   9.003  1.00 10.00      A   
ATOM   2794  HE  ARG   303     -31.103   0.726   8.824  1.00 10.00      A   
ATOM   2795  CZ  ARG   303     -31.979  -0.899   8.042  1.00 10.00      A   
ATOM   2796  NH1 ARG   303     -32.335  -2.163   8.235  1.00 10.00      A   
ATOM   2797 HH11 ARG   303     -32.813  -2.700   7.478  1.00 10.00      A   
ATOM   2798 HH12 ARG   303     -32.139  -2.627   9.147  1.00 10.00      A   
ATOM   2799  NH2 ARG   303     -32.248  -0.296   6.893  1.00 10.00      A   
ATOM   2800 HH21 ARG   303     -32.735  -0.808   6.124  1.00 10.00      A   
ATOM   2801 HH22 ARG   303     -31.976   0.705   6.758  1.00 10.00      A   
ATOM   2802  C   ARG   303     -32.464   2.239  13.556  1.00 10.00      A   
ATOM   2803  O   ARG   303     -31.492   2.017  14.286  1.00 10.00      A   
ATOM   2804  N   LEU   304     -33.715   2.291  13.993  1.00 10.00      A   
ATOM   2805  HN  LEU   304     -34.432   2.480  13.351  1.00 10.00      A   
ATOM   2806  CA  LEU   304     -34.060   2.069  15.385  1.00 10.00      A   
ATOM   2807  CB  LEU   304     -35.486   2.560  15.659  1.00 10.00      A   
ATOM   2808  CG  LEU   304     -35.924   2.591  17.125  1.00 10.00      A   
ATOM   2809  CD1 LEU   304     -35.361   3.818  17.827  1.00 10.00      A   
ATOM   2810  CD2 LEU   304     -37.441   2.549  17.239  1.00 10.00      A   
ATOM   2811  C   LEU   304     -33.953   0.587  15.714  1.00 10.00      A   
ATOM   2812  O   LEU   304     -34.591  -0.252  15.073  1.00 10.00      A   
ATOM   2813  N   ASN   305     -33.127   0.264  16.693  1.00 10.00      A   
ATOM   2814  HN  ASN   305     -32.621   0.976  17.149  1.00 10.00      A   
ATOM   2815  CA  ASN   305     -32.945  -1.119  17.102  1.00 10.00      A   
ATOM   2816  CB  ASN   305     -31.524  -1.347  17.628  1.00 10.00      A   
ATOM   2817  CG  ASN   305     -30.957  -2.699  17.229  1.00 10.00      A   
ATOM   2818  OD1 ASN   305     -31.685  -3.693  17.136  1.00 10.00      A   
ATOM   2819  ND2 ASN   305     -29.652  -2.748  16.992  1.00 10.00      A   
ATOM   2820 HD21 ASN   305     -29.125  -1.912  17.090  1.00 10.00      A   
ATOM   2821 HD22 ASN   305     -29.259  -3.607  16.729  1.00 10.00      A   
ATOM   2822  C   ASN   305     -33.987  -1.507  18.149  1.00 10.00      A   
ATOM   2823  O   ASN   305     -34.804  -0.678  18.558  1.00 10.00      A   
ATOM   2824  N   LYS   306     -33.960  -2.760  18.575  1.00 10.00      A   
ATOM   2825  HN  LYS   306     -33.282  -3.373  18.211  1.00 10.00      A   
ATOM   2826  CA  LYS   306     -34.905  -3.261  19.566  1.00 10.00      A   
ATOM   2827  CB  LYS   306     -34.700  -4.762  19.768  1.00 10.00      A   
ATOM   2828  CG  LYS   306     -35.723  -5.427  20.673  1.00 10.00      A   
ATOM   2829  CD  LYS   306     -35.452  -6.916  20.790  1.00 10.00      A   
ATOM   2830  CE  LYS   306     -36.438  -7.590  21.728  1.00 10.00      A   
ATOM   2831  NZ  LYS   306     -36.216  -9.057  21.789  1.00 10.00      A   
ATOM   2832  HZ1 LYS   306     -35.217  -9.259  21.992  1.00 10.00      A   
ATOM   2833  HZ2 LYS   306     -36.466  -9.498  20.882  1.00 10.00      A   
ATOM   2834  HZ3 LYS   306     -36.801  -9.479  22.538  1.00 10.00      A   
ATOM   2835  C   LYS   306     -34.756  -2.521  20.897  1.00 10.00      A   
ATOM   2836  O   LYS   306     -35.726  -2.353  21.642  1.00 10.00      A   
ATOM   2837  N   GLN   307     -33.538  -2.068  21.177  1.00 10.00      A   
ATOM   2838  HN  GLN   307     -32.809  -2.246  20.542  1.00 10.00      A   
ATOM   2839  CA  GLN   307     -33.240  -1.343  22.412  1.00 10.00      A   
ATOM   2840  CB  GLN   307     -31.755  -1.464  22.761  1.00 10.00      A   
ATOM   2841  CG  GLN   307     -30.804  -1.007  21.667  1.00 10.00      A   
ATOM   2842  CD  GLN   307     -29.378  -1.473  21.908  1.00 10.00      A   
ATOM   2843  OE1 GLN   307     -28.958  -1.678  23.048  1.00 10.00      A   
ATOM   2844  NE2 GLN   307     -28.623  -1.640  20.839  1.00 10.00      A   
ATOM   2845 HE21 GLN   307     -29.019  -1.457  19.959  1.00 10.00      A   
ATOM   2846 HE22 GLN   307     -27.695  -1.928  20.965  1.00 10.00      A   
ATOM   2847  C   GLN   307     -33.674   0.123  22.339  1.00 10.00      A   
ATOM   2848  O   GLN   307     -33.295   0.936  23.185  1.00 10.00      A   
ATOM   2849  N   ASN   308     -34.467   0.446  21.318  1.00 10.00      A   
ATOM   2850  HN  ASN   308     -34.715  -0.253  20.680  1.00 10.00      A   
ATOM   2851  CA  ASN   308     -34.990   1.798  21.111  1.00 10.00      A   
ATOM   2852  CB  ASN   308     -35.939   2.222  22.238  1.00 10.00      A   
ATOM   2853  CG  ASN   308     -37.368   2.359  21.757  1.00 10.00      A   
ATOM   2854  OD1 ASN   308     -37.742   3.371  21.168  1.00 10.00      A   
ATOM   2855  ND2 ASN   308     -38.179   1.347  22.020  1.00 10.00      A   
ATOM   2856 HD21 ASN   308     -37.815   0.580  22.510  1.00 10.00      A   
ATOM   2857 HD22 ASN   308     -39.107   1.400  21.706  1.00 10.00      A   
ATOM   2858  C   ASN   308     -33.893   2.836  20.913  1.00 10.00      A   
ATOM   2859  O   ASN   308     -34.038   3.989  21.313  1.00 10.00      A   
ATOM   2860  N   ARG   309     -32.795   2.429  20.297  1.00 10.00      A   
ATOM   2861  HN  ARG   309     -32.725   1.499  20.004  1.00 10.00      A   
ATOM   2862  CA  ARG   309     -31.694   3.343  20.033  1.00 10.00      A   
ATOM   2863  CB  ARG   309     -30.454   2.993  20.858  1.00 10.00      A   
ATOM   2864  CG  ARG   309     -30.467   3.581  22.261  1.00 10.00      A   
ATOM   2865  CD  ARG   309     -29.205   3.230  23.034  1.00 10.00      A   
ATOM   2866  NE  ARG   309     -29.202   1.838  23.483  1.00 10.00      A   
ATOM   2867  HE  ARG   309     -28.786   1.174  22.886  1.00 10.00      A   
ATOM   2868  CZ  ARG   309     -29.714   1.428  24.646  1.00 10.00      A   
ATOM   2869  NH1 ARG   309     -30.269   2.301  25.477  1.00 10.00      A   
ATOM   2870 HH11 ARG   309     -30.669   1.978  26.388  1.00 10.00      A   
ATOM   2871 HH12 ARG   309     -30.309   3.314  25.230  1.00 10.00      A   
ATOM   2872  NH2 ARG   309     -29.670   0.145  24.977  1.00 10.00      A   
ATOM   2873 HH21 ARG   309     -29.236  -0.555  24.331  1.00 10.00      A   
ATOM   2874 HH22 ARG   309     -30.069  -0.174  25.889  1.00 10.00      A   
ATOM   2875  C   ARG   309     -31.383   3.366  18.546  1.00 10.00      A   
ATOM   2876  O   ARG   309     -31.787   2.464  17.808  1.00 10.00      A   
ATOM   2877  N   TYR   310     -30.678   4.396  18.105  1.00 10.00      A   
ATOM   2878  HN  TYR   310     -30.364   5.074  18.742  1.00 10.00      A   
ATOM   2879  CA  TYR   310     -30.342   4.534  16.695  1.00 10.00      A   
ATOM   2880  CB  TYR   310     -30.472   5.988  16.248  1.00 10.00      A   
ATOM   2881  CG  TYR   310     -31.872   6.536  16.371  1.00 10.00      A   
ATOM   2882  CD1 TYR   310     -32.193   7.451  17.363  1.00 10.00      A   
ATOM   2883  CD2 TYR   310     -32.877   6.134  15.501  1.00 10.00      A   
ATOM   2884  CE1 TYR   310     -33.473   7.950  17.484  1.00 10.00      A   
ATOM   2885  CE2 TYR   310     -34.162   6.630  15.613  1.00 10.00      A   
ATOM   2886  CZ  TYR   310     -34.454   7.537  16.608  1.00 10.00      A   
ATOM   2887  OH  TYR   310     -35.731   8.034  16.733  1.00 10.00      A   
ATOM   2888  HH  TYR   310     -35.688   8.988  16.876  1.00 10.00      A   
ATOM   2889  C   TYR   310     -28.947   4.014  16.392  1.00 10.00      A   
ATOM   2890  O   TYR   310     -27.951   4.537  16.894  1.00 10.00      A   
ATOM   2891  N   ASP   311     -28.885   2.982  15.568  1.00 10.00      A   
ATOM   2892  HN  ASP   311     -29.719   2.610  15.203  1.00 10.00      A   
ATOM   2893  CA  ASP   311     -27.614   2.388  15.183  1.00 10.00      A   
ATOM   2894  CB  ASP   311     -27.765   0.878  14.989  1.00 10.00      A   
ATOM   2895  CG  ASP   311     -27.348   0.073  16.203  1.00 10.00      A   
ATOM   2896  OD1 ASP   311     -26.128  -0.073  16.441  1.00 10.00      A   
ATOM   2897  OD2 ASP   311     -28.236  -0.439  16.917  1.00 10.00      A   
ATOM   2898  C   ASP   311     -27.112   3.018  13.894  1.00 10.00      A   
ATOM   2899  O   ASP   311     -27.750   2.892  12.848  1.00 10.00      A   
ATOM   2900  N   THR   312     -25.987   3.709  13.980  1.00 10.00      A   
ATOM   2901  HN  THR   312     -25.539   3.793  14.848  1.00 10.00      A   
ATOM   2902  CA  THR   312     -25.392   4.358  12.825  1.00 10.00      A   
ATOM   2903  CB  THR   312     -24.298   5.339  13.274  1.00 10.00      A   
ATOM   2904  OG1 THR   312     -24.261   5.377  14.710  1.00 10.00      A   
ATOM   2905  HG1 THR   312     -23.342   5.449  15.005  1.00 10.00      A   
ATOM   2906  CG2 THR   312     -24.592   6.734  12.745  1.00 10.00      A   
ATOM   2907  C   THR   312     -24.785   3.323  11.883  1.00 10.00      A   
ATOM   2908  O   THR   312     -23.835   2.627  12.240  1.00 10.00      A   
ATOM   2909  N   TYR   313     -25.325   3.229  10.679  1.00 10.00      A   
ATOM   2910  HN  TYR   313     -26.070   3.828  10.436  1.00 10.00      A   
ATOM   2911  CA  TYR   313     -24.845   2.261   9.706  1.00 10.00      A   
ATOM   2912  CB  TYR   313     -25.928   1.213   9.424  1.00 10.00      A   
ATOM   2913  CG  TYR   313     -26.077   0.146  10.481  1.00 10.00      A   
ATOM   2914  CD1 TYR   313     -27.251   0.029  11.209  1.00 10.00      A   
ATOM   2915  CD2 TYR   313     -25.051  -0.752  10.740  1.00 10.00      A   
ATOM   2916  CE1 TYR   313     -27.400  -0.951  12.168  1.00 10.00      A   
ATOM   2917  CE2 TYR   313     -25.191  -1.735  11.699  1.00 10.00      A   
ATOM   2918  CZ  TYR   313     -26.367  -1.829  12.411  1.00 10.00      A   
ATOM   2919  OH  TYR   313     -26.515  -2.807  13.364  1.00 10.00      A   
ATOM   2920  HH  TYR   313     -25.755  -2.791  13.959  1.00 10.00      A   
ATOM   2921  C   TYR   313     -24.450   2.905   8.386  1.00 10.00      A   
ATOM   2922  O   TYR   313     -24.944   3.974   8.021  1.00 10.00      A   
ATOM   2923  N   ASN   314     -23.545   2.238   7.690  1.00 10.00      A   
ATOM   2924  HN  ASN   314     -23.171   1.416   8.074  1.00 10.00      A   
ATOM   2925  CA  ASN   314     -23.088   2.658   6.377  1.00 10.00      A   
ATOM   2926  CB  ASN   314     -21.563   2.555   6.313  1.00 10.00      A   
ATOM   2927  CG  ASN   314     -20.938   3.318   5.160  1.00 10.00      A   
ATOM   2928  OD1 ASN   314     -21.585   3.608   4.153  1.00 10.00      A   
ATOM   2929  ND2 ASN   314     -19.669   3.660   5.313  1.00 10.00      A   
ATOM   2930 HD21 ASN   314     -19.218   3.397   6.147  1.00 10.00      A   
ATOM   2931 HD22 ASN   314     -19.220   4.150   4.583  1.00 10.00      A   
ATOM   2932  C   ASN   314     -23.713   1.670   5.405  1.00 10.00      A   
ATOM   2933  O   ASN   314     -23.194   0.569   5.213  1.00 10.00      A   
ATOM   2934  N   THR   315     -24.842   2.042   4.821  1.00 10.00      A   
ATOM   2935  HN  THR   315     -25.188   2.951   4.967  1.00 10.00      A   
ATOM   2936  CA  THR   315     -25.564   1.137   3.947  1.00 10.00      A   
ATOM   2937  CB  THR   315     -27.018   0.973   4.426  1.00 10.00      A   
ATOM   2938  OG1 THR   315     -27.053   0.982   5.858  1.00 10.00      A   
ATOM   2939  HG1 THR   315     -26.311   0.459   6.198  1.00 10.00      A   
ATOM   2940  CG2 THR   315     -27.593  -0.343   3.932  1.00 10.00      A   
ATOM   2941  C   THR   315     -25.571   1.538   2.478  1.00 10.00      A   
ATOM   2942  O   THR   315     -25.861   2.679   2.119  1.00 10.00      A   
ATOM   2943  N   ILE   316     -25.251   0.573   1.633  1.00 10.00      A   
ATOM   2944  HN  ILE   316     -24.997  -0.306   1.995  1.00 10.00      A   
ATOM   2945  CA  ILE   316     -25.266   0.763   0.195  1.00 10.00      A   
ATOM   2946  CB  ILE   316     -24.077   0.056  -0.484  1.00 10.00      A   
ATOM   2947  CG1 ILE   316     -22.760   0.479   0.170  1.00 10.00      A   
ATOM   2948  CG2 ILE   316     -24.053   0.368  -1.972  1.00 10.00      A   
ATOM   2949  CD1 ILE   316     -21.553  -0.258  -0.362  1.00 10.00      A   
ATOM   2950  C   ILE   316     -26.570   0.172  -0.326  1.00 10.00      A   
ATOM   2951  O   ILE   316     -26.792  -1.039  -0.224  1.00 10.00      A   
ATOM   2952  N   ILE   317     -27.439   1.021  -0.848  1.00 10.00      A   
ATOM   2953  HN  ILE   317     -27.201   1.974  -0.914  1.00 10.00      A   
ATOM   2954  CA  ILE   317     -28.737   0.576  -1.341  1.00 10.00      A   
ATOM   2955  CB  ILE   317     -29.881   1.439  -0.772  1.00 10.00      A   
ATOM   2956  CG1 ILE   317     -29.632   2.924  -1.062  1.00 10.00      A   
ATOM   2957  CG2 ILE   317     -30.034   1.199   0.721  1.00 10.00      A   
ATOM   2958  CD1 ILE   317     -30.791   3.828  -0.704  1.00 10.00      A   
ATOM   2959  C   ILE   317     -28.825   0.582  -2.861  1.00 10.00      A   
ATOM   2960  O   ILE   317     -28.123   1.342  -3.536  1.00 10.00      A   
ATOM   2961  N   THR   318     -29.695  -0.273  -3.381  1.00 10.00      A   
ATOM   2962  HN  THR   318     -30.203  -0.855  -2.781  1.00 10.00      A   
ATOM   2963  CA  THR   318     -29.920  -0.383  -4.813  1.00 10.00      A   
ATOM   2964  CB  THR   318     -29.713  -1.830  -5.299  1.00 10.00      A   
ATOM   2965  OG1 THR   318     -28.754  -2.493  -4.463  1.00 10.00      A   
ATOM   2966  HG1 THR   318     -29.202  -3.203  -3.965  1.00 10.00      A   
ATOM   2967  CG2 THR   318     -29.216  -1.836  -6.733  1.00 10.00      A   
ATOM   2968  C   THR   318     -31.350   0.046  -5.133  1.00 10.00      A   
ATOM   2969  O   THR   318     -32.293  -0.358  -4.447  1.00 10.00      A   
ATOM   2970  N   LEU   319     -31.506   0.873  -6.156  1.00 10.00      A   
ATOM   2971  HN  LEU   319     -30.714   1.159  -6.667  1.00 10.00      A   
ATOM   2972  CA  LEU   319     -32.820   1.363  -6.553  1.00 10.00      A   
ATOM   2973  CB  LEU   319     -32.985   2.842  -6.169  1.00 10.00      A   
ATOM   2974  CG  LEU   319     -32.399   3.295  -4.824  1.00 10.00      A   
ATOM   2975  CD1 LEU   319     -30.960   3.761  -4.991  1.00 10.00      A   
ATOM   2976  CD2 LEU   319     -33.246   4.405  -4.222  1.00 10.00      A   
ATOM   2977  C   LEU   319     -33.008   1.221  -8.058  1.00 10.00      A   
ATOM   2978  O   LEU   319     -32.042   1.304  -8.820  1.00 10.00      A   
ATOM   2979  N   GLY   320     -34.246   1.013  -8.487  1.00 10.00      A   
ATOM   2980  HN  GLY   320     -34.980   0.945  -7.835  1.00 10.00      A   
ATOM   2981  CA  GLY   320     -34.523   0.881  -9.905  1.00 10.00      A   
ATOM   2982  C   GLY   320     -34.941  -0.519 -10.304  1.00 10.00      A   
ATOM   2983  O   GLY   320     -35.711  -1.172  -9.599  1.00 10.00      A   
ATOM   2984  N   LYS   321     -34.432  -0.979 -11.439  1.00 10.00      A   
ATOM   2985  HN  LYS   321     -33.812  -0.409 -11.949  1.00 10.00      A   
ATOM   2986  CA  LYS   321     -34.753  -2.307 -11.951  1.00 10.00      A   
ATOM   2987  CB  LYS   321     -34.380  -2.412 -13.434  1.00 10.00      A   
ATOM   2988  CG  LYS   321     -34.844  -3.695 -14.105  1.00 10.00      A   
ATOM   2989  CD  LYS   321     -34.219  -3.857 -15.481  1.00 10.00      A   
ATOM   2990  CE  LYS   321     -34.497  -5.237 -16.056  1.00 10.00      A   
ATOM   2991  NZ  LYS   321     -33.538  -5.594 -17.135  1.00 10.00      A   
ATOM   2992  HZ1 LYS   321     -33.723  -6.562 -17.474  1.00 10.00      A   
ATOM   2993  HZ2 LYS   321     -32.560  -5.544 -16.777  1.00 10.00      A   
ATOM   2994  HZ3 LYS   321     -33.634  -4.934 -17.932  1.00 10.00      A   
ATOM   2995  C   LYS   321     -34.036  -3.388 -11.153  1.00 10.00      A   
ATOM   2996  O   LYS   321     -32.876  -3.227 -10.777  1.00 10.00      A   
ATOM   2997  N   GLY   322     -34.728  -4.482 -10.893  1.00 10.00      A   
ATOM   2998  HN  GLY   322     -35.651  -4.557 -11.214  1.00 10.00      A   
ATOM   2999  CA  GLY   322     -34.138  -5.567 -10.139  1.00 10.00      A   
ATOM   3000  C   GLY   322     -34.400  -5.427  -8.655  1.00 10.00      A   
ATOM   3001  O   GLY   322     -35.076  -6.263  -8.057  1.00 10.00      A   
ATOM   3002  N   ALA   323     -33.870  -4.368  -8.063  1.00 10.00      A   
ATOM   3003  HN  ALA   323     -33.340  -3.736  -8.592  1.00 10.00      A   
ATOM   3004  CA  ALA   323     -34.053  -4.118  -6.644  1.00 10.00      A   
ATOM   3005  CB  ALA   323     -32.715  -4.105  -5.926  1.00 10.00      A   
ATOM   3006  C   ALA   323     -34.799  -2.809  -6.416  1.00 10.00      A   
ATOM   3007  O   ALA   323     -34.260  -1.725  -6.651  1.00 10.00      A   
ATOM   3008  N   PRO   324     -36.063  -2.898  -5.988  1.00 10.00      A   
ATOM   3009  CA  PRO   324     -36.890  -1.728  -5.708  1.00 10.00      A   
ATOM   3010  CB  PRO   324     -38.318  -2.288  -5.650  1.00 10.00      A   
ATOM   3011  CG  PRO   324     -38.215  -3.735  -6.015  1.00 10.00      A   
ATOM   3012  CD  PRO   324     -36.797  -4.145  -5.759  1.00 10.00      A   
ATOM   3013  C   PRO   324     -36.530  -1.107  -4.361  1.00 10.00      A   
ATOM   3014  O   PRO   324     -36.204  -1.816  -3.407  1.00 10.00      A   
ATOM   3015  N   TYR   325     -36.597   0.214  -4.291  1.00 10.00      A   
ATOM   3016  HN  TYR   325     -36.862   0.724  -5.095  1.00 10.00      A   
ATOM   3017  CA  TYR   325     -36.277   0.938  -3.063  1.00 10.00      A   
ATOM   3018  CB  TYR   325     -36.307   2.448  -3.317  1.00 10.00      A   
ATOM   3019  CG  TYR   325     -36.010   3.306  -2.106  1.00 10.00      A   
ATOM   3020  CD1 TYR   325     -34.817   3.177  -1.402  1.00 10.00      A   
ATOM   3021  CD2 TYR   325     -36.922   4.256  -1.672  1.00 10.00      A   
ATOM   3022  CE1 TYR   325     -34.546   3.972  -0.302  1.00 10.00      A   
ATOM   3023  CE2 TYR   325     -36.660   5.053  -0.574  1.00 10.00      A   
ATOM   3024  CZ  TYR   325     -35.474   4.909   0.107  1.00 10.00      A   
ATOM   3025  OH  TYR   325     -35.216   5.706   1.198  1.00 10.00      A   
ATOM   3026  HH  TYR   325     -34.301   6.003   1.171  1.00 10.00      A   
ATOM   3027  C   TYR   325     -37.223   0.559  -1.918  1.00 10.00      A   
ATOM   3028  O   TYR   325     -38.434   0.423  -2.114  1.00 10.00      A   
ATOM   3029  N   SER   326     -36.658   0.385  -0.729  1.00 10.00      A   
ATOM   3030  HN  SER   326     -35.689   0.501  -0.643  1.00 10.00      A   
ATOM   3031  CA  SER   326     -37.424   0.023   0.455  1.00 10.00      A   
ATOM   3032  CB  SER   326     -37.975  -1.402   0.309  1.00 10.00      A   
ATOM   3033  OG  SER   326     -38.647  -1.832   1.483  1.00 10.00      A   
ATOM   3034  HG  SER   326     -39.305  -1.170   1.737  1.00 10.00      A   
ATOM   3035  C   SER   326     -36.537   0.120   1.693  1.00 10.00      A   
ATOM   3036  O   SER   326     -35.368  -0.272   1.657  1.00 10.00      A   
ATOM   3037  N   TYR   327     -37.080   0.655   2.779  1.00 10.00      A   
ATOM   3038  HN  TYR   327     -38.008   0.977   2.743  1.00 10.00      A   
ATOM   3039  CA  TYR   327     -36.327   0.794   4.019  1.00 10.00      A   
ATOM   3040  CB  TYR   327     -37.074   1.689   5.011  1.00 10.00      A   
ATOM   3041  CG  TYR   327     -36.212   2.197   6.143  1.00 10.00      A   
ATOM   3042  CD1 TYR   327     -34.887   2.552   5.926  1.00 10.00      A   
ATOM   3043  CD2 TYR   327     -36.721   2.318   7.429  1.00 10.00      A   
ATOM   3044  CE1 TYR   327     -34.095   3.010   6.956  1.00 10.00      A   
ATOM   3045  CE2 TYR   327     -35.935   2.778   8.466  1.00 10.00      A   
ATOM   3046  CZ  TYR   327     -34.621   3.121   8.223  1.00 10.00      A   
ATOM   3047  OH  TYR   327     -33.829   3.578   9.252  1.00 10.00      A   
ATOM   3048  HH  TYR   327     -32.931   3.765   8.906  1.00 10.00      A   
ATOM   3049  C   TYR   327     -36.062  -0.574   4.637  1.00 10.00      A   
ATOM   3050  O   TYR   327     -34.942  -0.873   5.059  1.00 10.00      A   
ATOM   3051  N   GLU   328     -37.093  -1.410   4.667  1.00 10.00      A   
ATOM   3052  HN  GLU   328     -37.955  -1.118   4.305  1.00 10.00      A   
ATOM   3053  CA  GLU   328     -36.976  -2.748   5.226  1.00 10.00      A   
ATOM   3054  CB  GLU   328     -38.314  -3.226   5.802  1.00 10.00      A   
ATOM   3055  CG  GLU   328     -38.515  -2.911   7.278  1.00 10.00      A   
ATOM   3056  CD  GLU   328     -39.188  -1.574   7.512  1.00 10.00      A   
ATOM   3057  OE1 GLU   328     -38.621  -0.737   8.241  1.00 10.00      A   
ATOM   3058  OE2 GLU   328     -40.296  -1.357   6.974  1.00 10.00      A   
ATOM   3059  C   GLU   328     -36.467  -3.736   4.178  1.00 10.00      A   
ATOM   3060  O   GLU   328     -36.586  -4.949   4.345  1.00 10.00      A   
ATOM   3061  N   SER   329     -35.904  -3.206   3.098  1.00 10.00      A   
ATOM   3062  HN  SER   329     -35.844  -2.232   3.019  1.00 10.00      A   
ATOM   3063  CA  SER   329     -35.370  -4.038   2.030  1.00 10.00      A   
ATOM   3064  CB  SER   329     -35.010  -3.180   0.811  1.00 10.00      A   
ATOM   3065  OG  SER   329     -34.332  -3.939  -0.174  1.00 10.00      A   
ATOM   3066  HG  SER   329     -33.837  -3.347  -0.756  1.00 10.00      A   
ATOM   3067  C   SER   329     -34.140  -4.798   2.505  1.00 10.00      A   
ATOM   3068  O   SER   329     -33.263  -4.227   3.161  1.00 10.00      A   
ATOM   3069  N   ALA   330     -34.086  -6.081   2.174  1.00 10.00      A   
ATOM   3070  HN  ALA   330     -34.827  -6.473   1.664  1.00 10.00      A   
ATOM   3071  CA  ALA   330     -32.962  -6.923   2.549  1.00 10.00      A   
ATOM   3072  CB  ALA   330     -33.363  -8.390   2.502  1.00 10.00      A   
ATOM   3073  C   ALA   330     -31.785  -6.663   1.617  1.00 10.00      A   
ATOM   3074  O   ALA   330     -30.635  -6.949   1.955  1.00 10.00      A   
ATOM   3075  N   ASP   331     -32.085  -6.117   0.444  1.00 10.00      A   
ATOM   3076  HN  ASP   331     -33.021  -5.907   0.241  1.00 10.00      A   
ATOM   3077  CA  ASP   331     -31.059  -5.807  -0.545  1.00 10.00      A   
ATOM   3078  CB  ASP   331     -31.663  -5.711  -1.951  1.00 10.00      A   
ATOM   3079  CG  ASP   331     -30.615  -5.557  -3.041  1.00 10.00      A   
ATOM   3080  OD1 ASP   331     -30.244  -4.408  -3.358  1.00 10.00      A   
ATOM   3081  OD2 ASP   331     -30.175  -6.591  -3.597  1.00 10.00      A   
ATOM   3082  C   ASP   331     -30.350  -4.512  -0.170  1.00 10.00      A   
ATOM   3083  O   ASP   331     -30.727  -3.423  -0.612  1.00 10.00      A   
ATOM   3084  N   ARG   332     -29.354  -4.645   0.692  1.00 10.00      A   
ATOM   3085  HN  ARG   332     -29.135  -5.545   1.021  1.00 10.00      A   
ATOM   3086  CA  ARG   332     -28.567  -3.517   1.164  1.00 10.00      A   
ATOM   3087  CB  ARG   332     -29.390  -2.612   2.091  1.00 10.00      A   
ATOM   3088  CG  ARG   332     -30.033  -3.321   3.275  1.00 10.00      A   
ATOM   3089  CD  ARG   332     -30.698  -2.333   4.224  1.00 10.00      A   
ATOM   3090  NE  ARG   332     -31.811  -1.620   3.596  1.00 10.00      A   
ATOM   3091  HE  ARG   332     -32.537  -2.169   3.215  1.00 10.00      A   
ATOM   3092  CZ  ARG   332     -31.894  -0.287   3.516  1.00 10.00      A   
ATOM   3093  NH1 ARG   332     -30.936   0.473   4.028  1.00 10.00      A   
ATOM   3094 HH11 ARG   332     -31.003   1.530   3.959  1.00 10.00      A   
ATOM   3095 HH12 ARG   332     -30.116   0.043   4.495  1.00 10.00      A   
ATOM   3096  NH2 ARG   332     -32.932   0.286   2.925  1.00 10.00      A   
ATOM   3097 HH21 ARG   332     -33.694  -0.293   2.513  1.00 10.00      A   
ATOM   3098 HH22 ARG   332     -32.994   1.342   2.868  1.00 10.00      A   
ATOM   3099  C   ARG   332     -27.322  -4.021   1.880  1.00 10.00      A   
ATOM   3100  O   ARG   332     -27.400  -4.905   2.735  1.00 10.00      A   
ATOM   3101  N   TYR   333     -26.175  -3.470   1.523  1.00 10.00      A   
ATOM   3102  HN  TYR   333     -26.173  -2.766   0.840  1.00 10.00      A   
ATOM   3103  CA  TYR   333     -24.919  -3.878   2.132  1.00 10.00      A   
ATOM   3104  CB  TYR   333     -23.809  -3.961   1.080  1.00 10.00      A   
ATOM   3105  CG  TYR   333     -22.462  -4.354   1.644  1.00 10.00      A   
ATOM   3106  CD1 TYR   333     -22.249  -5.621   2.168  1.00 10.00      A   
ATOM   3107  CD2 TYR   333     -21.405  -3.454   1.657  1.00 10.00      A   
ATOM   3108  CE1 TYR   333     -21.024  -5.980   2.691  1.00 10.00      A   
ATOM   3109  CE2 TYR   333     -20.176  -3.807   2.176  1.00 10.00      A   
ATOM   3110  CZ  TYR   333     -19.991  -5.069   2.692  1.00 10.00      A   
ATOM   3111  OH  TYR   333     -18.767  -5.422   3.213  1.00 10.00      A   
ATOM   3112  HH  TYR   333     -18.356  -4.639   3.624  1.00 10.00      A   
ATOM   3113  C   TYR   333     -24.523  -2.925   3.252  1.00 10.00      A   
ATOM   3114  O   TYR   333     -24.602  -1.708   3.090  1.00 10.00      A   
ATOM   3115  N   ASN   334     -24.108  -3.487   4.381  1.00 10.00      A   
ATOM   3116  HN  ASN   334     -24.071  -4.471   4.441  1.00 10.00      A   
ATOM   3117  CA  ASN   334     -23.692  -2.696   5.532  1.00 10.00      A   
ATOM   3118  CB  ASN   334     -24.474  -3.110   6.782  1.00 10.00      A   
ATOM   3119  CG  ASN   334     -25.562  -2.119   7.137  1.00 10.00      A   
ATOM   3120  OD1 ASN   334     -25.455  -0.933   6.841  1.00 10.00      A   
ATOM   3121  ND2 ASN   334     -26.615  -2.592   7.782  1.00 10.00      A   
ATOM   3122 HD21 ASN   334     -26.637  -3.551   7.998  1.00 10.00      A   
ATOM   3123 HD22 ASN   334     -27.329  -1.967   8.020  1.00 10.00      A   
ATOM   3124  C   ASN   334     -22.199  -2.858   5.779  1.00 10.00      A   
ATOM   3125  O   ASN   334     -21.618  -3.892   5.451  1.00 10.00      A   
ATOM   3126  N   LYS   335     -21.585  -1.835   6.354  1.00 10.00      A   
ATOM   3127  HN  LYS   335     -22.107  -1.036   6.584  1.00 10.00      A   
ATOM   3128  CA  LYS   335     -20.156  -1.858   6.647  1.00 10.00      A   
ATOM   3129  CB  LYS   335     -19.670  -0.447   6.989  1.00 10.00      A   
ATOM   3130  CG  LYS   335     -18.191  -0.354   7.301  1.00 10.00      A   
ATOM   3131  CD  LYS   335     -17.632   1.001   6.918  1.00 10.00      A   
ATOM   3132  CE  LYS   335     -16.118   0.968   6.884  1.00 10.00      A   
ATOM   3133  NZ  LYS   335     -15.611  -0.226   6.154  1.00 10.00      A   
ATOM   3134  HZ1 LYS   335     -16.287  -1.022   6.241  1.00 10.00      A   
ATOM   3135  HZ2 LYS   335     -14.699  -0.524   6.556  1.00 10.00      A   
ATOM   3136  HZ3 LYS   335     -15.480  -0.008   5.145  1.00 10.00      A   
ATOM   3137  C   LYS   335     -19.841  -2.821   7.791  1.00 10.00      A   
ATOM   3138  O   LYS   335     -20.619  -2.950   8.737  1.00 10.00      A   
ATOM   3139  N   ASN   336     -18.693  -3.484   7.705  1.00 10.00      A   
ATOM   3140  HN  ASN   336     -18.109  -3.329   6.928  1.00 10.00      A   
ATOM   3141  CA  ASN   336     -18.276  -4.435   8.732  1.00 10.00      A   
ATOM   3142  CB  ASN   336     -18.175  -5.850   8.147  1.00 10.00      A   
ATOM   3143  CG  ASN   336     -17.879  -6.909   9.197  1.00 10.00      A   
ATOM   3144  OD1 ASN   336     -18.260  -6.779  10.362  1.00 10.00      A   
ATOM   3145  ND2 ASN   336     -17.196  -7.972   8.792  1.00 10.00      A   
ATOM   3146 HD21 ASN   336     -16.921  -8.017   7.848  1.00 10.00      A   
ATOM   3147 HD22 ASN   336     -16.993  -8.666   9.448  1.00 10.00      A   
ATOM   3148  C   ASN   336     -16.947  -4.027   9.374  1.00 10.00      A   
ATOM   3149  O   ASN   336     -16.827  -3.971  10.602  1.00 10.00      A   
ATOM   3150  N   HIS   337     -15.953  -3.718   8.545  1.00 10.00      A   
ATOM   3151  HN  HIS   337     -16.114  -3.731   7.575  1.00 10.00      A   
ATOM   3152  CA  HIS   337     -14.638  -3.330   9.044  1.00 10.00      A   
ATOM   3153  CB  HIS   337     -13.524  -3.931   8.176  1.00 10.00      A   
ATOM   3154  CG  HIS   337     -12.155  -3.833   8.781  1.00 10.00      A   
ATOM   3155  ND1 HIS   337     -11.094  -3.221   8.148  1.00 10.00      A   
ATOM   3156  HD1 HIS   337     -11.123  -2.793   7.261  1.00 10.00      A   
ATOM   3157  CD2 HIS   337     -11.672  -4.283   9.966  1.00 10.00      A   
ATOM   3158  CE1 HIS   337     -10.020  -3.298   8.915  1.00 10.00      A   
ATOM   3159  NE2 HIS   337     -10.346  -3.937  10.022  1.00 10.00      A   
ATOM   3160  HE2 HIS   337      -9.731  -4.132  10.769  1.00 10.00      A   
ATOM   3161  C   HIS   337     -14.520  -1.813   9.100  1.00 10.00      A   
ATOM   3162  O   HIS   337     -14.065  -1.179   8.146  1.00 10.00      A   
ATOM   3163  N   LEU   338     -14.953  -1.248  10.218  1.00 10.00      A   
ATOM   3164  HN  LEU   338     -15.300  -1.821  10.932  1.00 10.00      A   
ATOM   3165  CA  LEU   338     -14.927   0.195  10.430  1.00 10.00      A   
ATOM   3166  CB  LEU   338     -15.846   0.562  11.600  1.00 10.00      A   
ATOM   3167  CG  LEU   338     -17.264  -0.010  11.555  1.00 10.00      A   
ATOM   3168  CD1 LEU   338     -17.825  -0.143  12.961  1.00 10.00      A   
ATOM   3169  CD2 LEU   338     -18.167   0.868  10.704  1.00 10.00      A   
ATOM   3170  C   LEU   338     -13.513   0.691  10.716  1.00 10.00      A   
ATOM   3171  O   LEU   338     -12.652  -0.075  11.160  1.00 10.00      A   
ATOM   3172  N   VAL   339     -13.285   1.973  10.452  1.00 10.00      A   
ATOM   3173  HN  VAL   339     -14.021   2.518  10.075  1.00 10.00      A   
ATOM   3174  CA  VAL   339     -11.987   2.596  10.691  1.00 10.00      A   
ATOM   3175  CB  VAL   339     -11.917   4.016  10.087  1.00 10.00      A   
ATOM   3176  CG1 VAL   339     -10.506   4.581  10.198  1.00 10.00      A   
ATOM   3177  CG2 VAL   339     -12.373   4.006   8.638  1.00 10.00      A   
ATOM   3178  C   VAL   339     -11.722   2.677  12.192  1.00 10.00      A   
ATOM   3179  O   VAL   339     -12.480   3.325  12.921  1.00 10.00      A   
ATOM   3180  N   PRO   340     -10.634   2.027  12.656  1.00 10.00      A   
ATOM   3181  CA  PRO   340     -10.242   1.980  14.073  1.00 10.00      A   
ATOM   3182  CB  PRO   340      -8.763   1.557  14.031  1.00 10.00      A   
ATOM   3183  CG  PRO   340      -8.400   1.457  12.580  1.00 10.00      A   
ATOM   3184  CD  PRO   340      -9.682   1.283  11.826  1.00 10.00      A   
ATOM   3185  C   PRO   340     -10.390   3.316  14.797  1.00 10.00      A   
ATOM   3186  O   PRO   340     -11.007   3.387  15.857  1.00 10.00      A   
ATOM   3187  N   PHE   341      -9.818   4.367  14.229  1.00 10.00      A   
ATOM   3188  HN  PHE   341      -9.324   4.249  13.388  1.00 10.00      A   
ATOM   3189  CA  PHE   341      -9.897   5.691  14.831  1.00 10.00      A   
ATOM   3190  CB  PHE   341      -8.510   6.150  15.290  1.00 10.00      A   
ATOM   3191  CG  PHE   341      -8.389   6.319  16.778  1.00 10.00      A   
ATOM   3192  CD1 PHE   341      -7.641   5.429  17.530  1.00 10.00      A   
ATOM   3193  CD2 PHE   341      -9.026   7.368  17.423  1.00 10.00      A   
ATOM   3194  CE1 PHE   341      -7.529   5.582  18.899  1.00 10.00      A   
ATOM   3195  CE2 PHE   341      -8.918   7.527  18.792  1.00 10.00      A   
ATOM   3196  CZ  PHE   341      -8.168   6.632  19.530  1.00 10.00      A   
ATOM   3197  C   PHE   341     -10.482   6.692  13.846  1.00 10.00      A   
ATOM   3198  O   PHE   341      -9.932   7.773  13.646  1.00 10.00      A   
ATOM   3199  N   GLY   342     -11.599   6.327  13.234  1.00 10.00      A   
ATOM   3200  HN  GLY   342     -12.003   5.457  13.441  1.00 10.00      A   
ATOM   3201  CA  GLY   342     -12.224   7.211  12.271  1.00 10.00      A   
ATOM   3202  C   GLY   342     -13.738   7.176  12.310  1.00 10.00      A   
ATOM   3203  O   GLY   342     -14.386   8.221  12.370  1.00 10.00      A   
ATOM   3204  N   GLU   343     -14.308   5.980  12.265  1.00 10.00      A   
ATOM   3205  HN  GLU   343     -13.746   5.181  12.207  1.00 10.00      A   
ATOM   3206  CA  GLU   343     -15.759   5.833  12.284  1.00 10.00      A   
ATOM   3207  CB  GLU   343     -16.205   4.762  11.289  1.00 10.00      A   
ATOM   3208  CG  GLU   343     -15.985   5.162   9.837  1.00 10.00      A   
ATOM   3209  CD  GLU   343     -16.034   3.988   8.886  1.00 10.00      A   
ATOM   3210  OE1 GLU   343     -15.410   2.954   9.189  1.00 10.00      A   
ATOM   3211  OE2 GLU   343     -16.685   4.103   7.825  1.00 10.00      A   
ATOM   3212  C   GLU   343     -16.282   5.553  13.688  1.00 10.00      A   
ATOM   3213  O   GLU   343     -17.447   5.819  13.994  1.00 10.00      A   
ATOM   3214  N   PHE   344     -15.416   5.027  14.540  1.00 10.00      A   
ATOM   3215  HN  PHE   344     -14.501   4.840  14.241  1.00 10.00      A   
ATOM   3216  CA  PHE   344     -15.777   4.729  15.916  1.00 10.00      A   
ATOM   3217  CB  PHE   344     -16.341   3.305  16.058  1.00 10.00      A   
ATOM   3218  CG  PHE   344     -15.327   2.196  15.958  1.00 10.00      A   
ATOM   3219  CD1 PHE   344     -14.919   1.512  17.094  1.00 10.00      A   
ATOM   3220  CD2 PHE   344     -14.792   1.831  14.735  1.00 10.00      A   
ATOM   3221  CE1 PHE   344     -13.998   0.488  17.008  1.00 10.00      A   
ATOM   3222  CE2 PHE   344     -13.869   0.807  14.643  1.00 10.00      A   
ATOM   3223  CZ  PHE   344     -13.472   0.135  15.782  1.00 10.00      A   
ATOM   3224  C   PHE   344     -14.571   4.941  16.821  1.00 10.00      A   
ATOM   3225  O   PHE   344     -13.447   5.074  16.337  1.00 10.00      A   
ATOM   3226  N   VAL   345     -14.808   4.986  18.122  1.00 10.00      A   
ATOM   3227  HN  VAL   345     -15.727   4.871  18.450  1.00 10.00      A   
ATOM   3228  CA  VAL   345     -13.736   5.191  19.083  1.00 10.00      A   
ATOM   3229  CB  VAL   345     -14.078   6.317  20.085  1.00 10.00      A   
ATOM   3230  CG1 VAL   345     -12.825   6.803  20.800  1.00 10.00      A   
ATOM   3231  CG2 VAL   345     -14.784   7.471  19.388  1.00 10.00      A   
ATOM   3232  C   VAL   345     -13.463   3.904  19.856  1.00 10.00      A   
ATOM   3233  O   VAL   345     -14.368   3.340  20.477  1.00 10.00      A   
ATOM   3234  N   PRO   346     -12.215   3.414  19.817  1.00 10.00      A   
ATOM   3235  CA  PRO   346     -11.820   2.191  20.522  1.00 10.00      A   
ATOM   3236  CB  PRO   346     -10.364   1.969  20.087  1.00 10.00      A   
ATOM   3237  CG  PRO   346     -10.161   2.848  18.901  1.00 10.00      A   
ATOM   3238  CD  PRO   346     -11.093   4.009  19.078  1.00 10.00      A   
ATOM   3239  C   PRO   346     -11.879   2.375  22.036  1.00 10.00      A   
ATOM   3240  O   PRO   346     -11.644   3.477  22.540  1.00 10.00      A   
ATOM   3241  N   LEU   347     -12.201   1.294  22.745  1.00 10.00      A   
ATOM   3242  HN  LEU   347     -12.399   0.458  22.270  1.00 10.00      A   
ATOM   3243  CA  LEU   347     -12.290   1.308  24.205  1.00 10.00      A   
ATOM   3244  CB  LEU   347     -10.959   1.687  24.864  1.00 10.00      A   
ATOM   3245  CG  LEU   347      -9.963   0.546  25.091  1.00 10.00      A   
ATOM   3246  CD1 LEU   347      -9.353   0.079  23.776  1.00 10.00      A   
ATOM   3247  CD2 LEU   347      -8.879   0.977  26.065  1.00 10.00      A   
ATOM   3248  C   LEU   347     -13.416   2.212  24.695  1.00 10.00      A   
ATOM   3249  O   LEU   347     -13.234   3.416  24.878  1.00 10.00      A   
ATOM   3250  N   GLU   348     -14.579   1.620  24.915  1.00 10.00      A   
ATOM   3251  HN  GLU   348     -14.662   0.649  24.756  1.00 10.00      A   
ATOM   3252  CA  GLU   348     -15.747   2.358  25.385  1.00 10.00      A   
ATOM   3253  CB  GLU   348     -17.031   1.582  25.077  1.00 10.00      A   
ATOM   3254  CG  GLU   348     -17.161   0.263  25.824  1.00 10.00      A   
ATOM   3255  CD  GLU   348     -16.521  -0.901  25.097  1.00 10.00      A   
ATOM   3256  OE1 GLU   348     -15.274  -0.949  25.020  1.00 10.00      A   
ATOM   3257  OE2 GLU   348     -17.265  -1.773  24.603  1.00 10.00      A   
ATOM   3258  C   GLU   348     -15.648   2.642  26.884  1.00 10.00      A   
ATOM   3259  O   GLU   348     -16.569   3.188  27.490  1.00 10.00      A   
ATOM   3260  N   SER   349     -14.520   2.273  27.475  1.00 10.00      A   
ATOM   3261  HN  SER   349     -13.826   1.837  26.941  1.00 10.00      A   
ATOM   3262  CA  SER   349     -14.284   2.483  28.896  1.00 10.00      A   
ATOM   3263  CB  SER   349     -13.109   1.613  29.348  1.00 10.00      A   
ATOM   3264  OG  SER   349     -13.172   0.332  28.734  1.00 10.00      A   
ATOM   3265  HG  SER   349     -13.464  -0.318  29.385  1.00 10.00      A   
ATOM   3266  C   SER   349     -14.007   3.959  29.191  1.00 10.00      A   
ATOM   3267  O   SER   349     -13.842   4.361  30.343  1.00 10.00      A   
ATOM   3268  N   ILE   350     -13.967   4.766  28.137  1.00 10.00      A   
ATOM   3269  HN  ILE   350     -14.106   4.388  27.243  1.00 10.00      A   
ATOM   3270  CA  ILE   350     -13.722   6.194  28.274  1.00 10.00      A   
ATOM   3271  CB  ILE   350     -12.969   6.773  27.058  1.00 10.00      A   
ATOM   3272  CG1 ILE   350     -13.785   6.587  25.773  1.00 10.00      A   
ATOM   3273  CG2 ILE   350     -11.597   6.129  26.926  1.00 10.00      A   
ATOM   3274  CD1 ILE   350     -13.182   7.268  24.562  1.00 10.00      A   
ATOM   3275  C   ILE   350     -15.034   6.951  28.470  1.00 10.00      A   
ATOM   3276  O   ILE   350     -15.060   8.181  28.471  1.00 10.00      A   
ATOM   3277  N   LEU   351     -16.124   6.208  28.637  1.00 10.00      A   
ATOM   3278  HN  LEU   351     -16.045   5.229  28.608  1.00 10.00      A   
ATOM   3279  CA  LEU   351     -17.437   6.811  28.846  1.00 10.00      A   
ATOM   3280  CB  LEU   351     -18.552   5.794  28.595  1.00 10.00      A   
ATOM   3281  CG  LEU   351     -18.801   5.408  27.135  1.00 10.00      A   
ATOM   3282  CD1 LEU   351     -19.895   4.355  27.037  1.00 10.00      A   
ATOM   3283  CD2 LEU   351     -19.161   6.632  26.307  1.00 10.00      A   
ATOM   3284  C   LEU   351     -17.554   7.387  30.256  1.00 10.00      A   
ATOM   3285  O   LEU   351     -18.475   8.150  30.553  1.00 10.00      A   
ATOM   3286  N   ARG   352     -16.616   7.012  31.118  1.00 10.00      A   
ATOM   3287  HN  ARG   352     -15.917   6.396  30.820  1.00 10.00      A   
ATOM   3288  CA  ARG   352     -16.598   7.494  32.492  1.00 10.00      A   
ATOM   3289  CB  ARG   352     -15.622   6.674  33.347  1.00 10.00      A   
ATOM   3290  CG  ARG   352     -15.242   7.315  34.672  1.00 10.00      A   
ATOM   3291  CD  ARG   352     -14.091   6.570  35.326  1.00 10.00      A   
ATOM   3292  NE  ARG   352     -13.393   7.390  36.314  1.00 10.00      A   
ATOM   3293  HE  ARG   352     -13.948   7.883  36.961  1.00 10.00      A   
ATOM   3294  CZ  ARG   352     -12.064   7.506  36.384  1.00 10.00      A   
ATOM   3295  NH1 ARG   352     -11.287   6.864  35.515  1.00 10.00      A   
ATOM   3296 HH11 ARG   352     -10.246   6.955  35.571  1.00 10.00      A   
ATOM   3297 HH12 ARG   352     -11.711   6.263  34.772  1.00 10.00      A   
ATOM   3298  NH2 ARG   352     -11.511   8.263  37.328  1.00 10.00      A   
ATOM   3299 HH21 ARG   352     -12.110   8.766  38.020  1.00 10.00      A   
ATOM   3300 HH22 ARG   352     -10.472   8.355  37.385  1.00 10.00      A   
ATOM   3301  C   ARG   352     -16.304   9.001  32.561  1.00 10.00      A   
ATOM   3302  O   ARG   352     -17.134   9.765  33.054  1.00 10.00      A   
ATOM   3303  N   PRO   353     -15.138   9.469  32.055  1.00 10.00      A   
ATOM   3304  CA  PRO   353     -14.794  10.893  32.083  1.00 10.00      A   
ATOM   3305  CB  PRO   353     -13.273  10.871  31.966  1.00 10.00      A   
ATOM   3306  CG  PRO   353     -12.987   9.679  31.119  1.00 10.00      A   
ATOM   3307  CD  PRO   353     -14.059   8.668  31.430  1.00 10.00      A   
ATOM   3308  C   PRO   353     -15.401  11.651  30.902  1.00 10.00      A   
ATOM   3309  O   PRO   353     -14.828  12.623  30.412  1.00 10.00      A   
ATOM   3310  N   LEU   354     -16.562  11.200  30.449  1.00 10.00      A   
ATOM   3311  HN  LEU   354     -16.969  10.417  30.879  1.00 10.00      A   
ATOM   3312  CA  LEU   354     -17.244  11.833  29.332  1.00 10.00      A   
ATOM   3313  CB  LEU   354     -18.203  10.840  28.669  1.00 10.00      A   
ATOM   3314  CG  LEU   354     -19.160  11.407  27.617  1.00 10.00      A   
ATOM   3315  CD1 LEU   354     -18.399  11.849  26.380  1.00 10.00      A   
ATOM   3316  CD2 LEU   354     -20.222  10.383  27.257  1.00 10.00      A   
ATOM   3317  C   LEU   354     -18.000  13.077  29.792  1.00 10.00      A   
ATOM   3318  O   LEU   354     -17.942  14.129  29.152  1.00 10.00      A   
ATOM   3319  N   ALA   355     -18.710  12.942  30.906  1.00 10.00      A   
ATOM   3320  HN  ALA   355     -18.718  12.073  31.362  1.00 10.00      A   
ATOM   3321  CA  ALA   355     -19.486  14.041  31.467  1.00 10.00      A   
ATOM   3322  CB  ALA   355     -20.519  13.532  32.466  1.00 10.00      A   
ATOM   3323  C   ALA   355     -18.597  15.131  32.079  1.00 10.00      A   
ATOM   3324  O   ALA   355     -18.703  16.297  31.688  1.00 10.00      A   
ATOM   3325  N   PRO   356     -17.705  14.791  33.038  1.00 10.00      A   
ATOM   3326  CA  PRO   356     -16.826  15.774  33.668  1.00 10.00      A   
ATOM   3327  CB  PRO   356     -16.555  15.140  35.031  1.00 10.00      A   
ATOM   3328  CG  PRO   356     -16.547  13.673  34.763  1.00 10.00      A   
ATOM   3329  CD  PRO   356     -17.477  13.439  33.595  1.00 10.00      A   
ATOM   3330  C   PRO   356     -15.518  15.943  32.898  1.00 10.00      A   
ATOM   3331  O   PRO   356     -15.293  15.277  31.889  1.00 10.00      A   
ATOM   3332  N   PHE   357     -14.668  16.844  33.385  1.00 10.00      A   
ATOM   3333  HN  PHE   357     -14.927  17.350  34.183  1.00 10.00      A   
ATOM   3334  CA  PHE   357     -13.367  17.115  32.776  1.00 10.00      A   
ATOM   3335  CB  PHE   357     -12.429  15.904  32.855  1.00 10.00      A   
ATOM   3336  CG  PHE   357     -12.071  15.511  34.261  1.00 10.00      A   
ATOM   3337  CD1 PHE   357     -12.597  14.361  34.829  1.00 10.00      A   
ATOM   3338  CD2 PHE   357     -11.212  16.294  35.017  1.00 10.00      A   
ATOM   3339  CE1 PHE   357     -12.275  13.999  36.124  1.00 10.00      A   
ATOM   3340  CE2 PHE   357     -10.885  15.938  36.311  1.00 10.00      A   
ATOM   3341  CZ  PHE   357     -11.416  14.788  36.865  1.00 10.00      A   
ATOM   3342  C   PHE   357     -13.468  17.669  31.352  1.00 10.00      A   
ATOM   3343  O   PHE   357     -13.737  18.857  31.163  1.00 10.00      A   
ATOM   3344  N   PHE   358     -13.274  16.808  30.356  1.00 10.00      A   
ATOM   3345  HN  PHE   358     -13.123  15.862  30.563  1.00 10.00      A   
ATOM   3346  CA  PHE   358     -13.318  17.229  28.957  1.00 10.00      A   
ATOM   3347  CB  PHE   358     -11.949  17.025  28.297  1.00 10.00      A   
ATOM   3348  CG  PHE   358     -10.840  17.833  28.911  1.00 10.00      A   
ATOM   3349  CD1 PHE   358     -10.045  17.296  29.912  1.00 10.00      A   
ATOM   3350  CD2 PHE   358     -10.592  19.128  28.486  1.00 10.00      A   
ATOM   3351  CE1 PHE   358      -9.024  18.036  30.478  1.00 10.00      A   
ATOM   3352  CE2 PHE   358      -9.572  19.873  29.047  1.00 10.00      A   
ATOM   3353  CZ  PHE   358      -8.788  19.327  30.044  1.00 10.00      A   
ATOM   3354  C   PHE   358     -14.378  16.458  28.177  1.00 10.00      A   
ATOM   3355  O   PHE   358     -14.717  15.327  28.522  1.00 10.00      A   
ATOM   3356  N   ASP   359     -14.909  17.085  27.134  1.00 10.00      A   
ATOM   3357  HN  ASP   359     -14.616  17.996  26.927  1.00 10.00      A   
ATOM   3358  CA  ASP   359     -15.927  16.459  26.292  1.00 10.00      A   
ATOM   3359  CB  ASP   359     -16.747  17.527  25.562  1.00 10.00      A   
ATOM   3360  CG  ASP   359     -17.752  16.942  24.592  1.00 10.00      A   
ATOM   3361  OD1 ASP   359     -18.687  16.248  25.042  1.00 10.00      A   
ATOM   3362  OD2 ASP   359     -17.619  17.189  23.374  1.00 10.00      A   
ATOM   3363  C   ASP   359     -15.276  15.515  25.286  1.00 10.00      A   
ATOM   3364  O   ASP   359     -14.265  15.855  24.667  1.00 10.00      A   
ATOM   3365  N   LEU   360     -15.857  14.334  25.118  1.00 10.00      A   
ATOM   3366  HN  LEU   360     -16.678  14.131  25.611  1.00 10.00      A   
ATOM   3367  CA  LEU   360     -15.315  13.340  24.201  1.00 10.00      A   
ATOM   3368  CB  LEU   360     -14.991  12.047  24.959  1.00 10.00      A   
ATOM   3369  CG  LEU   360     -14.053  12.182  26.162  1.00 10.00      A   
ATOM   3370  CD1 LEU   360     -13.949  10.863  26.914  1.00 10.00      A   
ATOM   3371  CD2 LEU   360     -12.678  12.659  25.725  1.00 10.00      A   
ATOM   3372  C   LEU   360     -16.291  13.045  23.065  1.00 10.00      A   
ATOM   3373  O   LEU   360     -17.507  13.111  23.251  1.00 10.00      A   
ATOM   3374  N   PRO   361     -15.766  12.734  21.868  1.00 10.00      A   
ATOM   3375  CA  PRO   361     -16.592  12.414  20.696  1.00 10.00      A   
ATOM   3376  CB  PRO   361     -15.564  12.168  19.582  1.00 10.00      A   
ATOM   3377  CG  PRO   361     -14.309  12.811  20.066  1.00 10.00      A   
ATOM   3378  CD  PRO   361     -14.328  12.677  21.558  1.00 10.00      A   
ATOM   3379  C   PRO   361     -17.428  11.155  20.928  1.00 10.00      A   
ATOM   3380  O   PRO   361     -16.890  10.085  21.216  1.00 10.00      A   
ATOM   3381  N   MET   362     -18.744  11.286  20.808  1.00 10.00      A   
ATOM   3382  HN  MET   362     -19.121  12.164  20.585  1.00 10.00      A   
ATOM   3383  CA  MET   362     -19.644  10.156  21.015  1.00 10.00      A   
ATOM   3384  CB  MET   362     -20.897  10.599  21.774  1.00 10.00      A   
ATOM   3385  CG  MET   362     -20.658  10.926  23.240  1.00 10.00      A   
ATOM   3386  SD  MET   362     -22.148  11.498  24.081  1.00 10.00      A   
ATOM   3387  CE  MET   362     -23.228  10.083  23.873  1.00 10.00      A   
ATOM   3388  C   MET   362     -20.039   9.497  19.696  1.00 10.00      A   
ATOM   3389  O   MET   362     -20.668   8.437  19.687  1.00 10.00      A   
ATOM   3390  N   SER   363     -19.677  10.132  18.590  1.00 10.00      A   
ATOM   3391  HN  SER   363     -19.193  10.979  18.662  1.00 10.00      A   
ATOM   3392  CA  SER   363     -19.993   9.611  17.268  1.00 10.00      A   
ATOM   3393  CB  SER   363     -19.553  10.605  16.198  1.00 10.00      A   
ATOM   3394  OG  SER   363     -19.903  11.927  16.576  1.00 10.00      A   
ATOM   3395  HG  SER   363     -19.376  12.550  16.068  1.00 10.00      A   
ATOM   3396  C   SER   363     -19.350   8.246  17.037  1.00 10.00      A   
ATOM   3397  O   SER   363     -18.131   8.134  16.893  1.00 10.00      A   
ATOM   3398  N   SER   364     -20.181   7.214  17.020  1.00 10.00      A   
ATOM   3399  HN  SER   364     -21.139   7.369  17.152  1.00 10.00      A   
ATOM   3400  CA  SER   364     -19.717   5.854  16.818  1.00 10.00      A   
ATOM   3401  CB  SER   364     -19.766   5.096  18.150  1.00 10.00      A   
ATOM   3402  OG  SER   364     -20.772   5.633  19.000  1.00 10.00      A   
ATOM   3403  HG  SER   364     -20.549   6.549  19.221  1.00 10.00      A   
ATOM   3404  C   SER   364     -20.562   5.139  15.768  1.00 10.00      A   
ATOM   3405  O   SER   364     -21.789   5.266  15.754  1.00 10.00      A   
ATOM   3406  N   PHE   365     -19.903   4.417  14.874  1.00 10.00      A   
ATOM   3407  HN  PHE   365     -18.923   4.381  14.916  1.00 10.00      A   
ATOM   3408  CA  PHE   365     -20.591   3.674  13.829  1.00 10.00      A   
ATOM   3409  CB  PHE   365     -19.835   3.780  12.503  1.00 10.00      A   
ATOM   3410  CG  PHE   365     -20.423   4.773  11.543  1.00 10.00      A   
ATOM   3411  CD1 PHE   365     -19.858   6.027  11.391  1.00 10.00      A   
ATOM   3412  CD2 PHE   365     -21.539   4.450  10.791  1.00 10.00      A   
ATOM   3413  CE1 PHE   365     -20.396   6.942  10.508  1.00 10.00      A   
ATOM   3414  CE2 PHE   365     -22.083   5.360   9.906  1.00 10.00      A   
ATOM   3415  CZ  PHE   365     -21.510   6.608   9.764  1.00 10.00      A   
ATOM   3416  C   PHE   365     -20.736   2.211  14.225  1.00 10.00      A   
ATOM   3417  O   PHE   365     -19.918   1.679  14.978  1.00 10.00      A   
ATOM   3418  N   SER   366     -21.777   1.573  13.722  1.00 10.00      A   
ATOM   3419  HN  SER   366     -22.406   2.060  13.144  1.00 10.00      A   
ATOM   3420  CA  SER   366     -22.034   0.173  14.008  1.00 10.00      A   
ATOM   3421  CB  SER   366     -23.506  -0.014  14.380  1.00 10.00      A   
ATOM   3422  OG  SER   366     -23.917   0.945  15.339  1.00 10.00      A   
ATOM   3423  HG  SER   366     -24.709   0.618  15.798  1.00 10.00      A   
ATOM   3424  C   SER   366     -21.686  -0.687  12.792  1.00 10.00      A   
ATOM   3425  O   SER   366     -21.694  -0.206  11.654  1.00 10.00      A   
ATOM   3426  N   ARG   367     -21.370  -1.952  13.034  1.00 10.00      A   
ATOM   3427  HN  ARG   367     -21.377  -2.281  13.958  1.00 10.00      A   
ATOM   3428  CA  ARG   367     -21.022  -2.867  11.959  1.00 10.00      A   
ATOM   3429  CB  ARG   367     -19.709  -3.597  12.263  1.00 10.00      A   
ATOM   3430  CG  ARG   367     -19.755  -4.499  13.489  1.00 10.00      A   
ATOM   3431  CD  ARG   367     -18.536  -5.407  13.566  1.00 10.00      A   
ATOM   3432  NE  ARG   367     -17.284  -4.661  13.709  1.00 10.00      A   
ATOM   3433  HE  ARG   367     -16.803  -4.430  12.880  1.00 10.00      A   
ATOM   3434  CZ  ARG   367     -16.767  -4.287  14.884  1.00 10.00      A   
ATOM   3435  NH1 ARG   367     -17.394  -4.586  16.016  1.00 10.00      A   
ATOM   3436 HH11 ARG   367     -16.992  -4.293  16.932  1.00 10.00      A   
ATOM   3437 HH12 ARG   367     -18.292  -5.119  15.995  1.00 10.00      A   
ATOM   3438  NH2 ARG   367     -15.616  -3.629  14.932  1.00 10.00      A   
ATOM   3439 HH21 ARG   367     -15.103  -3.403  14.049  1.00 10.00      A   
ATOM   3440 HH22 ARG   367     -15.216  -3.337  15.851  1.00 10.00      A   
ATOM   3441  C   ARG   367     -22.138  -3.875  11.722  1.00 10.00      A   
ATOM   3442  O   ARG   367     -22.953  -4.139  12.606  1.00 10.00      A   
ATOM   3443  N   GLY   368     -22.176  -4.421  10.523  1.00 10.00      A   
ATOM   3444  HN  GLY   368     -21.513  -4.150   9.852  1.00 10.00      A   
ATOM   3445  CA  GLY   368     -23.183  -5.403  10.187  1.00 10.00      A   
ATOM   3446  C   GLY   368     -22.639  -6.816  10.260  1.00 10.00      A   
ATOM   3447  O   GLY   368     -21.604  -7.052  10.888  1.00 10.00      A   
ATOM   3448  N   PRO   369     -23.321  -7.781   9.633  1.00 10.00      A   
ATOM   3449  CA  PRO   369     -22.888  -9.181   9.627  1.00 10.00      A   
ATOM   3450  CB  PRO   369     -24.006  -9.905   8.866  1.00 10.00      A   
ATOM   3451  CG  PRO   369     -25.164  -8.966   8.883  1.00 10.00      A   
ATOM   3452  CD  PRO   369     -24.576  -7.588   8.893  1.00 10.00      A   
ATOM   3453  C   PRO   369     -21.565  -9.358   8.885  1.00 10.00      A   
ATOM   3454  O   PRO   369     -21.250  -8.595   7.968  1.00 10.00      A   
ATOM   3455  N   TYR   370     -20.801 -10.367   9.290  1.00 10.00      A   
ATOM   3456  HN  TYR   370     -21.108 -10.924  10.037  1.00 10.00      A   
ATOM   3457  CA  TYR   370     -19.513 -10.661   8.671  1.00 10.00      A   
ATOM   3458  CB  TYR   370     -18.798 -11.779   9.440  1.00 10.00      A   
ATOM   3459  CG  TYR   370     -17.470 -12.205   8.848  1.00 10.00      A   
ATOM   3460  CD1 TYR   370     -16.401 -11.321   8.778  1.00 10.00      A   
ATOM   3461  CD2 TYR   370     -17.286 -13.494   8.366  1.00 10.00      A   
ATOM   3462  CE1 TYR   370     -15.187 -11.712   8.244  1.00 10.00      A   
ATOM   3463  CE2 TYR   370     -16.077 -13.893   7.829  1.00 10.00      A   
ATOM   3464  CZ  TYR   370     -15.030 -12.998   7.770  1.00 10.00      A   
ATOM   3465  OH  TYR   370     -13.819 -13.390   7.242  1.00 10.00      A   
ATOM   3466  HH  TYR   370     -13.972 -14.023   6.516  1.00 10.00      A   
ATOM   3467  C   TYR   370     -19.695 -11.046   7.206  1.00 10.00      A   
ATOM   3468  O   TYR   370     -18.909 -10.652   6.342  1.00 10.00      A   
ATOM   3469  N   ILE   371     -20.728 -11.828   6.936  1.00 10.00      A   
ATOM   3470  HN  ILE   371     -21.305 -12.124   7.669  1.00 10.00      A   
ATOM   3471  CA  ILE   371     -21.033 -12.251   5.580  1.00 10.00      A   
ATOM   3472  CB  ILE   371     -20.853 -13.774   5.392  1.00 10.00      A   
ATOM   3473  CG1 ILE   371     -19.377 -14.151   5.562  1.00 10.00      A   
ATOM   3474  CG2 ILE   371     -21.364 -14.214   4.025  1.00 10.00      A   
ATOM   3475  CD1 ILE   371     -19.106 -15.638   5.492  1.00 10.00      A   
ATOM   3476  C   ILE   371     -22.458 -11.844   5.230  1.00 10.00      A   
ATOM   3477  O   ILE   371     -23.414 -12.297   5.862  1.00 10.00      A   
ATOM   3478  N   GLN   372     -22.591 -10.979   4.237  1.00 10.00      A   
ATOM   3479  HN  GLN   372     -21.788 -10.673   3.758  1.00 10.00      A   
ATOM   3480  CA  GLN   372     -23.892 -10.488   3.813  1.00 10.00      A   
ATOM   3481  CB  GLN   372     -23.950  -8.969   3.982  1.00 10.00      A   
ATOM   3482  CG  GLN   372     -23.460  -8.483   5.336  1.00 10.00      A   
ATOM   3483  CD  GLN   372     -23.269  -6.982   5.384  1.00 10.00      A   
ATOM   3484  OE1 GLN   372     -24.042  -6.222   4.801  1.00 10.00      A   
ATOM   3485  NE2 GLN   372     -22.225  -6.544   6.066  1.00 10.00      A   
ATOM   3486 HE21 GLN   372     -21.643  -7.209   6.502  1.00 10.00      A   
ATOM   3487 HE22 GLN   372     -22.060  -5.575   6.094  1.00 10.00      A   
ATOM   3488  C   GLN   372     -24.157 -10.860   2.360  1.00 10.00      A   
ATOM   3489  O   GLN   372     -23.219 -11.037   1.578  1.00 10.00      A   
ATOM   3490  N   PRO   373     -25.435 -11.008   1.985  1.00 10.00      A   
ATOM   3491  CA  PRO   373     -25.819 -11.352   0.614  1.00 10.00      A   
ATOM   3492  CB  PRO   373     -27.342 -11.512   0.694  1.00 10.00      A   
ATOM   3493  CG  PRO   373     -27.742 -10.725   1.893  1.00 10.00      A   
ATOM   3494  CD  PRO   373     -26.607 -10.859   2.865  1.00 10.00      A   
ATOM   3495  C   PRO   373     -25.457 -10.241  -0.371  1.00 10.00      A   
ATOM   3496  O   PRO   373     -25.566  -9.052  -0.052  1.00 10.00      A   
ATOM   3497  N   PRO   374     -25.000 -10.613  -1.576  1.00 10.00      A   
ATOM   3498  CA  PRO   374     -24.630  -9.642  -2.609  1.00 10.00      A   
ATOM   3499  CB  PRO   374     -24.066 -10.513  -3.740  1.00 10.00      A   
ATOM   3500  CG  PRO   374     -24.666 -11.857  -3.516  1.00 10.00      A   
ATOM   3501  CD  PRO   374     -24.814 -12.001  -2.027  1.00 10.00      A   
ATOM   3502  C   PRO   374     -25.852  -8.869  -3.096  1.00 10.00      A   
ATOM   3503  O   PRO   374     -26.980  -9.363  -3.018  1.00 10.00      A   
ATOM   3504  N   LEU   375     -25.631  -7.655  -3.571  1.00 10.00      A   
ATOM   3505  HN  LEU   375     -24.715  -7.310  -3.596  1.00 10.00      A   
ATOM   3506  CA  LEU   375     -26.718  -6.826  -4.068  1.00 10.00      A   
ATOM   3507  CB  LEU   375     -26.283  -5.361  -4.150  1.00 10.00      A   
ATOM   3508  CG  LEU   375     -25.840  -4.718  -2.832  1.00 10.00      A   
ATOM   3509  CD1 LEU   375     -25.474  -3.255  -3.038  1.00 10.00      A   
ATOM   3510  CD2 LEU   375     -26.926  -4.857  -1.781  1.00 10.00      A   
ATOM   3511  C   LEU   375     -27.179  -7.330  -5.431  1.00 10.00      A   
ATOM   3512  O   LEU   375     -26.364  -7.777  -6.243  1.00 10.00      A   
ATOM   3513  N   SER   376     -28.479  -7.276  -5.667  1.00 10.00      A   
ATOM   3514  HN  SER   376     -29.081  -6.911  -4.974  1.00 10.00      A   
ATOM   3515  CA  SER   376     -29.041  -7.737  -6.926  1.00 10.00      A   
ATOM   3516  CB  SER   376     -30.182  -8.721  -6.665  1.00 10.00      A   
ATOM   3517  OG  SER   376     -29.794  -9.721  -5.732  1.00 10.00      A   
ATOM   3518  HG  SER   376     -29.003 -10.180  -6.064  1.00 10.00      A   
ATOM   3519  C   SER   376     -29.522  -6.566  -7.779  1.00 10.00      A   
ATOM   3520  O   SER   376     -30.640  -6.077  -7.615  1.00 10.00      A   
ATOM   3521  N   ALA   377     -28.670  -6.122  -8.691  1.00 10.00      A   
ATOM   3522  HN  ALA   377     -27.796  -6.562  -8.780  1.00 10.00      A   
ATOM   3523  CA  ALA   377     -28.998  -5.013  -9.574  1.00 10.00      A   
ATOM   3524  CB  ALA   377     -27.951  -3.920  -9.459  1.00 10.00      A   
ATOM   3525  C   ALA   377     -29.102  -5.498 -11.012  1.00 10.00      A   
ATOM   3526  O   ALA   377     -28.175  -6.125 -11.529  1.00 10.00      A   
ATOM   3527  N   ASN   378     -30.240  -5.216 -11.647  1.00 10.00      A   
ATOM   3528  HN  ASN   378     -30.933  -4.707 -11.170  1.00 10.00      A   
ATOM   3529  CA  ASN   378     -30.492  -5.622 -13.036  1.00 10.00      A   
ATOM   3530  CB  ASN   378     -29.501  -4.945 -13.997  1.00 10.00      A   
ATOM   3531  CG  ASN   378     -29.977  -4.926 -15.440  1.00 10.00      A   
ATOM   3532  OD1 ASN   378     -31.177  -4.870 -15.716  1.00 10.00      A   
ATOM   3533  ND2 ASN   378     -29.041  -4.962 -16.377  1.00 10.00      A   
ATOM   3534 HD21 ASN   378     -28.104  -5.001 -16.093  1.00 10.00      A   
ATOM   3535 HD22 ASN   378     -29.326  -4.939 -17.316  1.00 10.00      A   
ATOM   3536  C   ASN   378     -30.434  -7.143 -13.187  1.00 10.00      A   
ATOM   3537  O   ASN   378     -30.178  -7.669 -14.273  1.00 10.00      A   
ATOM   3538  N   GLY   379     -30.669  -7.845 -12.088  1.00 10.00      A   
ATOM   3539  HN  GLY   379     -30.869  -7.373 -11.254  1.00 10.00      A   
ATOM   3540  CA  GLY   379     -30.635  -9.294 -12.107  1.00 10.00      A   
ATOM   3541  C   GLY   379     -29.224  -9.836 -11.986  1.00 10.00      A   
ATOM   3542  O   GLY   379     -28.981 -11.016 -12.245  1.00 10.00      A   
ATOM   3543  N   ILE   380     -28.290  -8.970 -11.612  1.00 10.00      A   
ATOM   3544  HN  ILE   380     -28.545  -8.037 -11.437  1.00 10.00      A   
ATOM   3545  CA  ILE   380     -26.896  -9.357 -11.455  1.00 10.00      A   
ATOM   3546  CB  ILE   380     -25.968  -8.456 -12.305  1.00 10.00      A   
ATOM   3547  CG1 ILE   380     -26.384  -8.475 -13.781  1.00 10.00      A   
ATOM   3548  CG2 ILE   380     -24.509  -8.865 -12.151  1.00 10.00      A   
ATOM   3549  CD1 ILE   380     -26.238  -9.826 -14.450  1.00 10.00      A   
ATOM   3550  C   ILE   380     -26.490  -9.260  -9.985  1.00 10.00      A   
ATOM   3551  O   ILE   380     -26.856  -8.307  -9.294  1.00 10.00      A   
ATOM   3552  N   GLU   381     -25.752 -10.254  -9.515  1.00 10.00      A   
ATOM   3553  HN  GLU   381     -25.505 -10.988 -10.117  1.00 10.00      A   
ATOM   3554  CA  GLU   381     -25.294 -10.288  -8.134  1.00 10.00      A   
ATOM   3555  CB  GLU   381     -25.272 -11.726  -7.618  1.00 10.00      A   
ATOM   3556  CG  GLU   381     -26.512 -12.533  -7.957  1.00 10.00      A   
ATOM   3557  CD  GLU   381     -27.777 -11.919  -7.398  1.00 10.00      A   
ATOM   3558  OE1 GLU   381     -27.820 -11.639  -6.180  1.00 10.00      A   
ATOM   3559  OE2 GLU   381     -28.738 -11.731  -8.170  1.00 10.00      A   
ATOM   3560  C   GLU   381     -23.899  -9.691  -8.017  1.00 10.00      A   
ATOM   3561  O   GLU   381     -22.966 -10.134  -8.693  1.00 10.00      A   
ATOM   3562  N   LEU   382     -23.760  -8.686  -7.166  1.00 10.00      A   
ATOM   3563  HN  LEU   382     -24.547  -8.366  -6.665  1.00 10.00      A   
ATOM   3564  CA  LEU   382     -22.472  -8.038  -6.963  1.00 10.00      A   
ATOM   3565  CB  LEU   382     -22.396  -6.684  -7.689  1.00 10.00      A   
ATOM   3566  CG  LEU   382     -23.552  -5.702  -7.472  1.00 10.00      A   
ATOM   3567  CD1 LEU   382     -23.035  -4.271  -7.499  1.00 10.00      A   
ATOM   3568  CD2 LEU   382     -24.622  -5.889  -8.539  1.00 10.00      A   
ATOM   3569  C   LEU   382     -22.141  -7.885  -5.480  1.00 10.00      A   
ATOM   3570  O   LEU   382     -22.954  -7.384  -4.701  1.00 10.00      A   
ATOM   3571  N   THR   383     -20.953  -8.332  -5.103  1.00 10.00      A   
ATOM   3572  HN  THR   383     -20.361  -8.734  -5.774  1.00 10.00      A   
ATOM   3573  CA  THR   383     -20.489  -8.244  -3.725  1.00 10.00      A   
ATOM   3574  CB  THR   383     -19.519  -9.406  -3.411  1.00 10.00      A   
ATOM   3575  OG1 THR   383     -20.245 -10.642  -3.416  1.00 10.00      A   
ATOM   3576  HG1 THR   383     -20.797 -10.690  -2.625  1.00 10.00      A   
ATOM   3577  CG2 THR   383     -18.842  -9.224  -2.059  1.00 10.00      A   
ATOM   3578  C   THR   383     -19.784  -6.908  -3.511  1.00 10.00      A   
ATOM   3579  O   THR   383     -18.928  -6.523  -4.308  1.00 10.00      A   
ATOM   3580  N   ALA   384     -20.145  -6.202  -2.446  1.00 10.00      A   
ATOM   3581  HN  ALA   384     -20.822  -6.566  -1.835  1.00 10.00      A   
ATOM   3582  CA  ALA   384     -19.552  -4.903  -2.160  1.00 10.00      A   
ATOM   3583  CB  ALA   384     -20.638  -3.894  -1.819  1.00 10.00      A   
ATOM   3584  C   ALA   384     -18.518  -4.967  -1.038  1.00 10.00      A   
ATOM   3585  O   ALA   384     -18.450  -5.944  -0.288  1.00 10.00      A   
ATOM   3586  N   ALA   385     -17.717  -3.910  -0.947  1.00 10.00      A   
ATOM   3587  HN  ALA   385     -17.831  -3.180  -1.592  1.00 10.00      A   
ATOM   3588  CA  ALA   385     -16.679  -3.779   0.068  1.00 10.00      A   
ATOM   3589  CB  ALA   385     -15.364  -4.355  -0.436  1.00 10.00      A   
ATOM   3590  C   ALA   385     -16.520  -2.297   0.400  1.00 10.00      A   
ATOM   3591  O   ALA   385     -15.993  -1.528  -0.406  1.00 10.00      A   
ATOM   3592  N   ILE   386     -16.976  -1.899   1.579  1.00 10.00      A   
ATOM   3593  HN  ILE   386     -17.343  -2.566   2.205  1.00 10.00      A   
ATOM   3594  CA  ILE   386     -16.931  -0.500   1.983  1.00 10.00      A   
ATOM   3595  CB  ILE   386     -17.988  -0.172   3.060  1.00 10.00      A   
ATOM   3596  CG1 ILE   386     -19.385  -0.476   2.518  1.00 10.00      A   
ATOM   3597  CG2 ILE   386     -17.890   1.287   3.481  1.00 10.00      A   
ATOM   3598  CD1 ILE   386     -20.508  -0.134   3.468  1.00 10.00      A   
ATOM   3599  C   ILE   386     -15.548  -0.030   2.432  1.00 10.00      A   
ATOM   3600  O   ILE   386     -15.063  -0.405   3.503  1.00 10.00      A   
ATOM   3601  N   CYS   387     -14.934   0.799   1.592  1.00 10.00      A   
ATOM   3602  HN  CYS   387     -15.391   1.030   0.752  1.00 10.00      A   
ATOM   3603  CA  CYS   387     -13.624   1.392   1.851  1.00 10.00      A   
ATOM   3604  CB  CYS   387     -13.742   2.572   2.819  1.00 10.00      A   
ATOM   3605  SG  CYS   387     -14.616   4.004   2.148  1.00 10.00      A   
ATOM   3606  HG  CYS   387     -15.926   3.762   2.220  1.00 10.00      A   
ATOM   3607  C   CYS   387     -12.552   0.401   2.316  1.00 10.00      A   
ATOM   3608  O   CYS   387     -11.909  -0.271   1.506  1.00 10.00      A   
ATOM   3609  N   TYR   388     -12.360   0.315   3.627  1.00 10.00      A   
ATOM   3610  HN  TYR   388     -12.919   0.855   4.223  1.00 10.00      A   
ATOM   3611  CA  TYR   388     -11.346  -0.559   4.209  1.00 10.00      A   
ATOM   3612  CB  TYR   388     -10.863   0.000   5.548  1.00 10.00      A   
ATOM   3613  CG  TYR   388     -10.323   1.411   5.462  1.00 10.00      A   
ATOM   3614  CD1 TYR   388     -11.157   2.503   5.656  1.00 10.00      A   
ATOM   3615  CD2 TYR   388      -8.980   1.652   5.191  1.00 10.00      A   
ATOM   3616  CE1 TYR   388     -10.674   3.794   5.581  1.00 10.00      A   
ATOM   3617  CE2 TYR   388      -8.489   2.942   5.115  1.00 10.00      A   
ATOM   3618  CZ  TYR   388      -9.342   4.009   5.311  1.00 10.00      A   
ATOM   3619  OH  TYR   388      -8.861   5.296   5.235  1.00 10.00      A   
ATOM   3620  HH  TYR   388      -8.450   5.433   4.372  1.00 10.00      A   
ATOM   3621  C   TYR   388     -11.824  -2.001   4.371  1.00 10.00      A   
ATOM   3622  O   TYR   388     -11.494  -2.665   5.354  1.00 10.00      A   
ATOM   3623  N   GLU   389     -12.600  -2.477   3.414  1.00 10.00      A   
ATOM   3624  HN  GLU   389     -12.859  -1.890   2.673  1.00 10.00      A   
ATOM   3625  CA  GLU   389     -13.094  -3.846   3.445  1.00 10.00      A   
ATOM   3626  CB  GLU   389     -14.617  -3.882   3.337  1.00 10.00      A   
ATOM   3627  CG  GLU   389     -15.314  -4.229   4.638  1.00 10.00      A   
ATOM   3628  CD  GLU   389     -16.517  -3.355   4.903  1.00 10.00      A   
ATOM   3629  OE1 GLU   389     -17.405  -3.279   4.030  1.00 10.00      A   
ATOM   3630  OE2 GLU   389     -16.576  -2.740   5.991  1.00 10.00      A   
ATOM   3631  C   GLU   389     -12.460  -4.660   2.328  1.00 10.00      A   
ATOM   3632  O   GLU   389     -12.165  -5.840   2.497  1.00 10.00      A   
ATOM   3633  N   ILE   390     -12.223  -4.004   1.193  1.00 10.00      A   
ATOM   3634  HN  ILE   390     -12.478  -3.062   1.128  1.00 10.00      A   
ATOM   3635  CA  ILE   390     -11.613  -4.651   0.034  1.00 10.00      A   
ATOM   3636  CB  ILE   390     -11.706  -3.746  -1.219  1.00 10.00      A   
ATOM   3637  CG1 ILE   390     -11.327  -4.510  -2.494  1.00 10.00      A   
ATOM   3638  CG2 ILE   390     -10.842  -2.500  -1.063  1.00 10.00      A   
ATOM   3639  CD1 ILE   390     -12.314  -5.590  -2.882  1.00 10.00      A   
ATOM   3640  C   ILE   390     -10.148  -5.005   0.311  1.00 10.00      A   
ATOM   3641  O   ILE   390      -9.543  -5.814  -0.393  1.00 10.00      A   
ATOM   3642  N   ILE   391      -9.593  -4.406   1.358  1.00 10.00      A   
ATOM   3643  HN  ILE   391     -10.136  -3.795   1.895  1.00 10.00      A   
ATOM   3644  CA  ILE   391      -8.204  -4.644   1.739  1.00 10.00      A   
ATOM   3645  CB  ILE   391      -7.678  -3.527   2.664  1.00 10.00      A   
ATOM   3646  CG1 ILE   391      -8.524  -3.442   3.940  1.00 10.00      A   
ATOM   3647  CG2 ILE   391      -7.678  -2.193   1.929  1.00 10.00      A   
ATOM   3648  CD1 ILE   391      -7.971  -2.500   4.986  1.00 10.00      A   
ATOM   3649  C   ILE   391      -8.045  -5.997   2.431  1.00 10.00      A   
ATOM   3650  O   ILE   391      -6.931  -6.490   2.611  1.00 10.00      A   
ATOM   3651  N   LEU   392      -9.167  -6.598   2.800  1.00 10.00      A   
ATOM   3652  HN  LEU   392     -10.028  -6.167   2.609  1.00 10.00      A   
ATOM   3653  CA  LEU   392      -9.158  -7.890   3.468  1.00 10.00      A   
ATOM   3654  CB  LEU   392     -10.104  -7.872   4.669  1.00 10.00      A   
ATOM   3655  CG  LEU   392      -9.833  -6.805   5.733  1.00 10.00      A   
ATOM   3656  CD1 LEU   392     -10.998  -6.717   6.703  1.00 10.00      A   
ATOM   3657  CD2 LEU   392      -8.538  -7.101   6.475  1.00 10.00      A   
ATOM   3658  C   LEU   392      -9.573  -8.989   2.499  1.00 10.00      A   
ATOM   3659  O   LEU   392     -10.717  -9.023   2.039  1.00 10.00      A   
ATOM   3660  N   GLY   393      -8.639  -9.880   2.187  1.00 10.00      A   
ATOM   3661  HN  GLY   393      -7.749  -9.803   2.590  1.00 10.00      A   
ATOM   3662  CA  GLY   393      -8.921 -10.967   1.271  1.00 10.00      A   
ATOM   3663  C   GLY   393      -9.959 -11.921   1.822  1.00 10.00      A   
ATOM   3664  O   GLY   393     -10.897 -12.304   1.119  1.00 10.00      A   
ATOM   3665  N   GLU   394      -9.802 -12.278   3.092  1.00 10.00      A   
ATOM   3666  HN  GLU   394      -9.045 -11.909   3.598  1.00 10.00      A   
ATOM   3667  CA  GLU   394     -10.719 -13.196   3.759  1.00 10.00      A   
ATOM   3668  CB  GLU   394     -10.279 -13.425   5.205  1.00 10.00      A   
ATOM   3669  CG  GLU   394      -8.881 -14.002   5.345  1.00 10.00      A   
ATOM   3670  CD  GLU   394      -8.859 -15.512   5.252  1.00 10.00      A   
ATOM   3671  OE1 GLU   394      -9.213 -16.177   6.253  1.00 10.00      A   
ATOM   3672  OE2 GLU   394      -8.486 -16.045   4.190  1.00 10.00      A   
ATOM   3673  C   GLU   394     -12.146 -12.664   3.729  1.00 10.00      A   
ATOM   3674  O   GLU   394     -13.061 -13.351   3.287  1.00 10.00      A   
ATOM   3675  N   GLN   395     -12.315 -11.430   4.193  1.00 10.00      A   
ATOM   3676  HN  GLN   395     -11.532 -10.943   4.531  1.00 10.00      A   
ATOM   3677  CA  GLN   395     -13.620 -10.778   4.231  1.00 10.00      A   
ATOM   3678  CB  GLN   395     -13.453  -9.323   4.687  1.00 10.00      A   
ATOM   3679  CG  GLN   395     -14.636  -8.409   4.396  1.00 10.00      A   
ATOM   3680  CD  GLN   395     -15.773  -8.567   5.387  1.00 10.00      A   
ATOM   3681  OE1 GLN   395     -15.559  -8.880   6.559  1.00 10.00      A   
ATOM   3682  NE2 GLN   395     -16.990  -8.339   4.925  1.00 10.00      A   
ATOM   3683 HE21 GLN   395     -17.085  -8.082   3.980  1.00 10.00      A   
ATOM   3684 HE22 GLN   395     -17.751  -8.437   5.539  1.00 10.00      A   
ATOM   3685  C   GLN   395     -14.317 -10.828   2.872  1.00 10.00      A   
ATOM   3686  O   GLN   395     -15.476 -11.238   2.772  1.00 10.00      A   
ATOM   3687  N   VAL   396     -13.598 -10.435   1.829  1.00 10.00      A   
ATOM   3688  HN  VAL   396     -12.671 -10.147   1.969  1.00 10.00      A   
ATOM   3689  CA  VAL   396     -14.152 -10.417   0.481  1.00 10.00      A   
ATOM   3690  CB  VAL   396     -13.227  -9.683  -0.514  1.00 10.00      A   
ATOM   3691  CG1 VAL   396     -13.834  -9.670  -1.908  1.00 10.00      A   
ATOM   3692  CG2 VAL   396     -12.963  -8.260  -0.044  1.00 10.00      A   
ATOM   3693  C   VAL   396     -14.474 -11.822  -0.034  1.00 10.00      A   
ATOM   3694  O   VAL   396     -15.584 -12.073  -0.501  1.00 10.00      A   
ATOM   3695  N   ARG   397     -13.520 -12.745   0.074  1.00 10.00      A   
ATOM   3696  HN  ARG   397     -12.658 -12.506   0.490  1.00 10.00      A   
ATOM   3697  CA  ARG   397     -13.728 -14.110  -0.414  1.00 10.00      A   
ATOM   3698  CB  ARG   397     -12.419 -14.906  -0.483  1.00 10.00      A   
ATOM   3699  CG  ARG   397     -11.944 -15.484   0.840  1.00 10.00      A   
ATOM   3700  CD  ARG   397     -11.113 -16.742   0.626  1.00 10.00      A   
ATOM   3701  NE  ARG   397     -11.889 -17.820   0.003  1.00 10.00      A   
ATOM   3702  HE  ARG   397     -11.885 -17.864  -0.980  1.00 10.00      A   
ATOM   3703  CZ  ARG   397     -12.579 -18.738   0.687  1.00 10.00      A   
ATOM   3704  NH1 ARG   397     -12.582 -18.715   2.014  1.00 10.00      A   
ATOM   3705 HH11 ARG   397     -12.052 -17.981   2.526  1.00 10.00      A   
ATOM   3706 HH12 ARG   397     -13.121 -19.431   2.550  1.00 10.00      A   
ATOM   3707  NH2 ARG   397     -13.277 -19.670   0.046  1.00 10.00      A   
ATOM   3708 HH21 ARG   397     -13.299 -19.694  -1.001  1.00 10.00      A   
ATOM   3709 HH22 ARG   397     -13.811 -20.386   0.588  1.00 10.00      A   
ATOM   3710  C   ARG   397     -14.801 -14.865   0.374  1.00 10.00      A   
ATOM   3711  O   ARG   397     -15.395 -15.816  -0.133  1.00 10.00      A   
ATOM   3712  N   ASP   398     -15.035 -14.447   1.612  1.00 10.00      A   
ATOM   3713  HN  ASP   398     -14.501 -13.705   1.974  1.00 10.00      A   
ATOM   3714  CA  ASP   398     -16.046 -15.075   2.458  1.00 10.00      A   
ATOM   3715  CB  ASP   398     -15.801 -14.751   3.936  1.00 10.00      A   
ATOM   3716  CG  ASP   398     -14.970 -15.802   4.645  1.00 10.00      A   
ATOM   3717  OD1 ASP   398     -15.149 -17.003   4.350  1.00 10.00      A   
ATOM   3718  OD2 ASP   398     -14.145 -15.435   5.515  1.00 10.00      A   
ATOM   3719  C   ASP   398     -17.439 -14.611   2.053  1.00 10.00      A   
ATOM   3720  O   ASP   398     -18.406 -15.368   2.114  1.00 10.00      A   
ATOM   3721  N   ASN   399     -17.525 -13.360   1.623  1.00 10.00      A   
ATOM   3722  HN  ASN   399     -16.709 -12.818   1.576  1.00 10.00      A   
ATOM   3723  CA  ASN   399     -18.794 -12.772   1.206  1.00 10.00      A   
ATOM   3724  CB  ASN   399     -18.735 -11.248   1.352  1.00 10.00      A   
ATOM   3725  CG  ASN   399     -19.080 -10.772   2.749  1.00 10.00      A   
ATOM   3726  OD1 ASN   399     -20.208 -10.366   3.016  1.00 10.00      A   
ATOM   3727  ND2 ASN   399     -18.109 -10.813   3.650  1.00 10.00      A   
ATOM   3728 HD21 ASN   399     -17.225 -11.142   3.368  1.00 10.00      A   
ATOM   3729 HD22 ASN   399     -18.312 -10.515   4.568  1.00 10.00      A   
ATOM   3730  C   ASN   399     -19.115 -13.134  -0.238  1.00 10.00      A   
ATOM   3731  O   ASN   399     -20.268 -13.399  -0.588  1.00 10.00      A   
ATOM   3732  N   PHE   400     -18.082 -13.141  -1.063  1.00 10.00      A   
ATOM   3733  HN  PHE   400     -17.195 -12.924  -0.705  1.00 10.00      A   
ATOM   3734  CA  PHE   400     -18.204 -13.456  -2.478  1.00 10.00      A   
ATOM   3735  CB  PHE   400     -16.847 -13.224  -3.162  1.00 10.00      A   
ATOM   3736  CG  PHE   400     -16.676 -13.905  -4.492  1.00 10.00      A   
ATOM   3737  CD1 PHE   400     -17.121 -13.307  -5.658  1.00 10.00      A   
ATOM   3738  CD2 PHE   400     -16.061 -15.144  -4.574  1.00 10.00      A   
ATOM   3739  CE1 PHE   400     -16.959 -13.932  -6.879  1.00 10.00      A   
ATOM   3740  CE2 PHE   400     -15.897 -15.775  -5.790  1.00 10.00      A   
ATOM   3741  CZ  PHE   400     -16.346 -15.168  -6.944  1.00 10.00      A   
ATOM   3742  C   PHE   400     -18.685 -14.890  -2.705  1.00 10.00      A   
ATOM   3743  O   PHE   400     -18.255 -15.823  -2.022  1.00 10.00      A   
ATOM   3744  N   ARG   401     -19.571 -15.057  -3.676  1.00 10.00      A   
ATOM   3745  HN  ARG   401     -19.868 -14.272  -4.190  1.00 10.00      A   
ATOM   3746  CA  ARG   401     -20.102 -16.368  -4.024  1.00 10.00      A   
ATOM   3747  CB  ARG   401     -21.582 -16.491  -3.643  1.00 10.00      A   
ATOM   3748  CG  ARG   401     -22.433 -15.284  -3.990  1.00 10.00      A   
ATOM   3749  CD  ARG   401     -23.856 -15.460  -3.492  1.00 10.00      A   
ATOM   3750  NE  ARG   401     -23.915 -15.605  -2.039  1.00 10.00      A   
ATOM   3751  HE  ARG   401     -23.072 -15.500  -1.544  1.00 10.00      A   
ATOM   3752  CZ  ARG   401     -25.026 -15.873  -1.359  1.00 10.00      A   
ATOM   3753  NH1 ARG   401     -26.179 -16.027  -1.999  1.00 10.00      A   
ATOM   3754 HH11 ARG   401     -27.053 -16.235  -1.466  1.00 10.00      A   
ATOM   3755 HH12 ARG   401     -26.218 -15.942  -3.037  1.00 10.00      A   
ATOM   3756  NH2 ARG   401     -24.979 -15.987  -0.038  1.00 10.00      A   
ATOM   3757 HH21 ARG   401     -24.069 -15.868   0.464  1.00 10.00      A   
ATOM   3758 HH22 ARG   401     -25.845 -16.198   0.506  1.00 10.00      A   
ATOM   3759  C   ARG   401     -19.880 -16.635  -5.511  1.00 10.00      A   
ATOM   3760  O   ARG   401     -19.697 -15.698  -6.282  1.00 10.00      A   
ATOM   3761  N   PRO   402     -19.881 -17.914  -5.936  1.00 10.00      A   
ATOM   3762  CA  PRO   402     -19.653 -18.296  -7.342  1.00 10.00      A   
ATOM   3763  CB  PRO   402     -19.975 -19.794  -7.359  1.00 10.00      A   
ATOM   3764  CG  PRO   402     -19.705 -20.248  -5.967  1.00 10.00      A   
ATOM   3765  CD  PRO   402     -20.085 -19.099  -5.076  1.00 10.00      A   
ATOM   3766  C   PRO   402     -20.535 -17.553  -8.354  1.00 10.00      A   
ATOM   3767  O   PRO   402     -20.112 -17.305  -9.488  1.00 10.00      A   
ATOM   3768  N   ASP   403     -21.745 -17.185  -7.938  1.00 10.00      A   
ATOM   3769  HN  ASP   403     -22.015 -17.387  -7.017  1.00 10.00      A   
ATOM   3770  CA  ASP   403     -22.690 -16.492  -8.817  1.00 10.00      A   
ATOM   3771  CB  ASP   403     -24.140 -16.804  -8.433  1.00 10.00      A   
ATOM   3772  CG  ASP   403     -24.467 -16.470  -6.992  1.00 10.00      A   
ATOM   3773  OD1 ASP   403     -24.011 -17.211  -6.089  1.00 10.00      A   
ATOM   3774  OD2 ASP   403     -25.192 -15.482  -6.751  1.00 10.00      A   
ATOM   3775  C   ASP   403     -22.470 -14.982  -8.872  1.00 10.00      A   
ATOM   3776  O   ASP   403     -23.213 -14.270  -9.546  1.00 10.00      A   
ATOM   3777  N   THR   404     -21.460 -14.493  -8.167  1.00 10.00      A   
ATOM   3778  HN  THR   404     -20.896 -15.104  -7.643  1.00 10.00      A   
ATOM   3779  CA  THR   404     -21.162 -13.068  -8.167  1.00 10.00      A   
ATOM   3780  CB  THR   404     -20.314 -12.688  -6.945  1.00 10.00      A   
ATOM   3781  OG1 THR   404     -20.975 -13.159  -5.764  1.00 10.00      A   
ATOM   3782  HG1 THR   404     -21.873 -13.423  -5.992  1.00 10.00      A   
ATOM   3783  CG2 THR   404     -20.151 -11.181  -6.854  1.00 10.00      A   
ATOM   3784  C   THR   404     -20.429 -12.690  -9.454  1.00 10.00      A   
ATOM   3785  O   THR   404     -19.274 -13.061  -9.654  1.00 10.00      A   
ATOM   3786  N   ASP   405     -21.108 -11.957 -10.323  1.00 10.00      A   
ATOM   3787  HN  ASP   405     -22.023 -11.676 -10.101  1.00 10.00      A   
ATOM   3788  CA  ASP   405     -20.530 -11.565 -11.604  1.00 10.00      A   
ATOM   3789  CB  ASP   405     -21.599 -11.540 -12.698  1.00 10.00      A   
ATOM   3790  CG  ASP   405     -21.963 -12.920 -13.205  1.00 10.00      A   
ATOM   3791  OD1 ASP   405     -21.108 -13.577 -13.835  1.00 10.00      A   
ATOM   3792  OD2 ASP   405     -23.121 -13.350 -12.995  1.00 10.00      A   
ATOM   3793  C   ASP   405     -19.812 -10.221 -11.547  1.00 10.00      A   
ATOM   3794  O   ASP   405     -19.033  -9.897 -12.443  1.00 10.00      A   
ATOM   3795  N   TYR   406     -20.074  -9.438 -10.510  1.00 10.00      A   
ATOM   3796  HN  TYR   406     -20.701  -9.746  -9.822  1.00 10.00      A   
ATOM   3797  CA  TYR   406     -19.444  -8.127 -10.371  1.00 10.00      A   
ATOM   3798  CB  TYR   406     -20.432  -7.010 -10.722  1.00 10.00      A   
ATOM   3799  CG  TYR   406     -20.553  -6.700 -12.197  1.00 10.00      A   
ATOM   3800  CD1 TYR   406     -21.747  -6.911 -12.871  1.00 10.00      A   
ATOM   3801  CD2 TYR   406     -19.480  -6.182 -12.912  1.00 10.00      A   
ATOM   3802  CE1 TYR   406     -21.873  -6.622 -14.215  1.00 10.00      A   
ATOM   3803  CE2 TYR   406     -19.596  -5.891 -14.259  1.00 10.00      A   
ATOM   3804  CZ  TYR   406     -20.796  -6.110 -14.903  1.00 10.00      A   
ATOM   3805  OH  TYR   406     -20.920  -5.816 -16.240  1.00 10.00      A   
ATOM   3806  HH  TYR   406     -20.173  -6.182 -16.722  1.00 10.00      A   
ATOM   3807  C   TYR   406     -18.915  -7.894  -8.960  1.00 10.00      A   
ATOM   3808  O   TYR   406     -19.530  -8.307  -7.978  1.00 10.00      A   
ATOM   3809  N   LEU   407     -17.770  -7.232  -8.871  1.00 10.00      A   
ATOM   3810  HN  LEU   407     -17.311  -6.952  -9.696  1.00 10.00      A   
ATOM   3811  CA  LEU   407     -17.167  -6.906  -7.589  1.00 10.00      A   
ATOM   3812  CB  LEU   407     -15.710  -7.376  -7.535  1.00 10.00      A   
ATOM   3813  CG  LEU   407     -15.484  -8.887  -7.453  1.00 10.00      A   
ATOM   3814  CD1 LEU   407     -13.996  -9.199  -7.398  1.00 10.00      A   
ATOM   3815  CD2 LEU   407     -16.197  -9.469  -6.242  1.00 10.00      A   
ATOM   3816  C   LEU   407     -17.245  -5.402  -7.365  1.00 10.00      A   
ATOM   3817  O   LEU   407     -16.590  -4.627  -8.061  1.00 10.00      A   
ATOM   3818  N   LEU   408     -18.056  -4.993  -6.406  1.00 10.00      A   
ATOM   3819  HN  LEU   408     -18.541  -5.660  -5.870  1.00 10.00      A   
ATOM   3820  CA  LEU   408     -18.229  -3.578  -6.108  1.00 10.00      A   
ATOM   3821  CB  LEU   408     -19.668  -3.291  -5.672  1.00 10.00      A   
ATOM   3822  CG  LEU   408     -20.022  -1.820  -5.433  1.00 10.00      A   
ATOM   3823  CD1 LEU   408     -19.733  -0.987  -6.673  1.00 10.00      A   
ATOM   3824  CD2 LEU   408     -21.479  -1.678  -5.016  1.00 10.00      A   
ATOM   3825  C   LEU   408     -17.246  -3.114  -5.041  1.00 10.00      A   
ATOM   3826  O   LEU   408     -17.110  -3.739  -3.990  1.00 10.00      A   
ATOM   3827  N   THR   409     -16.549  -2.028  -5.324  1.00 10.00      A   
ATOM   3828  HN  THR   409     -16.682  -1.583  -6.190  1.00 10.00      A   
ATOM   3829  CA  THR   409     -15.584  -1.476  -4.392  1.00 10.00      A   
ATOM   3830  CB  THR   409     -14.143  -1.774  -4.848  1.00 10.00      A   
ATOM   3831  OG1 THR   409     -14.041  -3.156  -5.216  1.00 10.00      A   
ATOM   3832  HG1 THR   409     -14.904  -3.572  -5.125  1.00 10.00      A   
ATOM   3833  CG2 THR   409     -13.157  -1.477  -3.733  1.00 10.00      A   
ATOM   3834  C   THR   409     -15.771   0.032  -4.251  1.00 10.00      A   
ATOM   3835  O   THR   409     -15.105   0.817  -4.920  1.00 10.00      A   
ATOM   3836  N   ILE   410     -16.697   0.433  -3.397  1.00 10.00      A   
ATOM   3837  HN  ILE   410     -17.215  -0.237  -2.898  1.00 10.00      A   
ATOM   3838  CA  ILE   410     -16.958   1.844  -3.175  1.00 10.00      A   
ATOM   3839  CB  ILE   410     -18.450   2.115  -2.892  1.00 10.00      A   
ATOM   3840  CG1 ILE   410     -19.316   1.572  -4.030  1.00 10.00      A   
ATOM   3841  CG2 ILE   410     -18.695   3.604  -2.712  1.00 10.00      A   
ATOM   3842  CD1 ILE   410     -20.804   1.737  -3.798  1.00 10.00      A   
ATOM   3843  C   ILE   410     -16.113   2.349  -2.010  1.00 10.00      A   
ATOM   3844  O   ILE   410     -16.111   1.757  -0.930  1.00 10.00      A   
ATOM   3845  N   SER   411     -15.369   3.417  -2.239  1.00 10.00      A   
ATOM   3846  HN  SER   411     -15.388   3.835  -3.130  1.00 10.00      A   
ATOM   3847  CA  SER   411     -14.524   3.989  -1.203  1.00 10.00      A   
ATOM   3848  CB  SER   411     -13.093   3.452  -1.319  1.00 10.00      A   
ATOM   3849  OG  SER   411     -13.081   2.032  -1.353  1.00 10.00      A   
ATOM   3850  HG  SER   411     -13.989   1.706  -1.396  1.00 10.00      A   
ATOM   3851  C   SER   411     -14.531   5.511  -1.273  1.00 10.00      A   
ATOM   3852  O   SER   411     -14.280   6.098  -2.327  1.00 10.00      A   
ATOM   3853  N   ASN   412     -14.836   6.150  -0.154  1.00 10.00      A   
ATOM   3854  HN  ASN   412     -15.042   5.631   0.657  1.00 10.00      A   
ATOM   3855  CA  ASN   412     -14.861   7.605  -0.095  1.00 10.00      A   
ATOM   3856  CB  ASN   412     -15.977   8.109   0.830  1.00 10.00      A   
ATOM   3857  CG  ASN   412     -16.091   9.626   0.851  1.00 10.00      A   
ATOM   3858  OD1 ASN   412     -15.737  10.303  -0.114  1.00 10.00      A   
ATOM   3859  ND2 ASN   412     -16.587  10.166   1.951  1.00 10.00      A   
ATOM   3860 HD21 ASN   412     -16.848   9.570   2.685  1.00 10.00      A   
ATOM   3861 HD22 ASN   412     -16.676  11.141   1.990  1.00 10.00      A   
ATOM   3862  C   ASN   412     -13.503   8.135   0.350  1.00 10.00      A   
ATOM   3863  O   ASN   412     -13.325   8.548   1.500  1.00 10.00      A   
ATOM   3864  N   ASP   413     -12.538   8.087  -0.561  1.00 10.00      A   
ATOM   3865  HN  ASP   413     -12.739   7.720  -1.447  1.00 10.00      A   
ATOM   3866  CA  ASP   413     -11.190   8.562  -0.278  1.00 10.00      A   
ATOM   3867  CB  ASP   413     -10.148   7.810  -1.117  1.00 10.00      A   
ATOM   3868  CG  ASP   413      -9.863   6.413  -0.597  1.00 10.00      A   
ATOM   3869  OD1 ASP   413      -9.761   6.242   0.640  1.00 10.00      A   
ATOM   3870  OD2 ASP   413      -9.736   5.478  -1.422  1.00 10.00      A   
ATOM   3871  C   ASP   413     -11.094  10.061  -0.526  1.00 10.00      A   
ATOM   3872  O   ASP   413     -10.504  10.509  -1.513  1.00 10.00      A   
ATOM   3873  N   ALA   414     -11.705  10.831   0.366  1.00 10.00      A   
ATOM   3874  HN  ALA   414     -12.169  10.408   1.123  1.00 10.00      A   
ATOM   3875  CA  ALA   414     -11.702  12.281   0.256  1.00 10.00      A   
ATOM   3876  CB  ALA   414     -12.855  12.875   1.047  1.00 10.00      A   
ATOM   3877  C   ALA   414     -10.376  12.852   0.734  1.00 10.00      A   
ATOM   3878  O   ALA   414      -9.849  13.799   0.150  1.00 10.00      A   
ATOM   3879  N   TRP   415      -9.839  12.270   1.799  1.00 10.00      A   
ATOM   3880  HN  TRP   415     -10.303  11.514   2.215  1.00 10.00      A   
ATOM   3881  CA  TRP   415      -8.570  12.715   2.349  1.00 10.00      A   
ATOM   3882  CB  TRP   415      -8.471  12.390   3.846  1.00 10.00      A   
ATOM   3883  CG  TRP   415      -9.351  13.248   4.709  1.00 10.00      A   
ATOM   3884  CD1 TRP   415      -9.783  14.516   4.438  1.00 10.00      A   
ATOM   3885  CD2 TRP   415      -9.899  12.904   5.989  1.00 10.00      A   
ATOM   3886  NE1 TRP   415     -10.571  14.979   5.462  1.00 10.00      A   
ATOM   3887  HE1 TRP   415     -11.004  15.862   5.498  1.00 10.00      A   
ATOM   3888  CE2 TRP   415     -10.657  14.009   6.428  1.00 10.00      A   
ATOM   3889  CE3 TRP   415      -9.826  11.771   6.804  1.00 10.00      A   
ATOM   3890  CZ2 TRP   415     -11.337  14.011   7.644  1.00 10.00      A   
ATOM   3891  CZ3 TRP   415     -10.499  11.778   8.010  1.00 10.00      A   
ATOM   3892  CH2 TRP   415     -11.246  12.889   8.418  1.00 10.00      A   
ATOM   3893  C   TRP   415      -7.415  12.086   1.581  1.00 10.00      A   
ATOM   3894  O   TRP   415      -7.633  11.388   0.589  1.00 10.00      A   
ATOM   3895  N   PHE   416      -6.192  12.336   2.046  1.00 10.00      A   
ATOM   3896  HN  PHE   416      -6.099  12.892   2.845  1.00 10.00      A   
ATOM   3897  CA  PHE   416      -4.983  11.807   1.405  1.00 10.00      A   
ATOM   3898  CB  PHE   416      -4.957  10.271   1.416  1.00 10.00      A   
ATOM   3899  CG  PHE   416      -5.472   9.643   2.680  1.00 10.00      A   
ATOM   3900  CD1 PHE   416      -6.521   8.738   2.638  1.00 10.00      A   
ATOM   3901  CD2 PHE   416      -4.914   9.957   3.907  1.00 10.00      A   
ATOM   3902  CE1 PHE   416      -7.003   8.158   3.794  1.00 10.00      A   
ATOM   3903  CE2 PHE   416      -5.392   9.380   5.066  1.00 10.00      A   
ATOM   3904  CZ  PHE   416      -6.438   8.479   5.011  1.00 10.00      A   
ATOM   3905  C   PHE   416      -4.868  12.327  -0.027  1.00 10.00      A   
ATOM   3906  O   PHE   416      -4.334  11.649  -0.909  1.00 10.00      A   
ATOM   3907  N   GLY   417      -5.374  13.536  -0.241  1.00 10.00      A   
ATOM   3908  HN  GLY   417      -5.768  14.027   0.507  1.00 10.00      A   
ATOM   3909  CA  GLY   417      -5.342  14.142  -1.555  1.00 10.00      A   
ATOM   3910  C   GLY   417      -3.932  14.410  -2.032  1.00 10.00      A   
ATOM   3911  O   GLY   417      -3.097  14.908  -1.270  1.00 10.00      A   
ATOM   3912  N   LYS   418      -3.667  14.056  -3.287  1.00 10.00      A   
ATOM   3913  HN  LYS   418      -4.382  13.651  -3.824  1.00 10.00      A   
ATOM   3914  CA  LYS   418      -2.356  14.248  -3.903  1.00 10.00      A   
ATOM   3915  CB  LYS   418      -2.006  15.737  -3.999  1.00 10.00      A   
ATOM   3916  CG  LYS   418      -3.052  16.556  -4.740  1.00 10.00      A   
ATOM   3917  CD  LYS   418      -2.706  18.032  -4.740  1.00 10.00      A   
ATOM   3918  CE  LYS   418      -3.818  18.857  -5.364  1.00 10.00      A   
ATOM   3919  NZ  LYS   418      -3.399  20.261  -5.603  1.00 10.00      A   
ATOM   3920  HZ1 LYS   418      -2.594  20.287  -6.262  1.00 10.00      A   
ATOM   3921  HZ2 LYS   418      -3.117  20.710  -4.710  1.00 10.00      A   
ATOM   3922  HZ3 LYS   418      -4.185  20.803  -6.016  1.00 10.00      A   
ATOM   3923  C   LYS   418      -1.271  13.458  -3.176  1.00 10.00      A   
ATOM   3924  O   LYS   418      -0.084  13.776  -3.255  1.00 10.00      A   
ATOM   3925  N   SER   419      -1.688  12.423  -2.470  1.00 10.00      A   
ATOM   3926  HN  SER   419      -2.647  12.221  -2.441  1.00 10.00      A   
ATOM   3927  CA  SER   419      -0.765  11.582  -1.733  1.00 10.00      A   
ATOM   3928  CB  SER   419      -1.135  11.585  -0.247  1.00 10.00      A   
ATOM   3929  OG  SER   419      -0.198  10.855   0.526  1.00 10.00      A   
ATOM   3930  HG  SER   419       0.366  11.473   1.013  1.00 10.00      A   
ATOM   3931  C   SER   419      -0.799  10.165  -2.296  1.00 10.00      A   
ATOM   3932  O   SER   419      -1.625   9.856  -3.160  1.00 10.00      A   
ATOM   3933  N   ILE   420       0.090   9.309  -1.807  1.00 10.00      A   
ATOM   3934  HN  ILE   420       0.715   9.615  -1.113  1.00 10.00      A   
ATOM   3935  CA  ILE   420       0.161   7.928  -2.268  1.00 10.00      A   
ATOM   3936  CB  ILE   420       1.586   7.356  -2.142  1.00 10.00      A   
ATOM   3937  CG1 ILE   420       2.057   7.370  -0.683  1.00 10.00      A   
ATOM   3938  CG2 ILE   420       2.548   8.135  -3.028  1.00 10.00      A   
ATOM   3939  CD1 ILE   420       3.316   6.564  -0.440  1.00 10.00      A   
ATOM   3940  C   ILE   420      -0.822   7.036  -1.510  1.00 10.00      A   
ATOM   3941  O   ILE   420      -0.859   5.819  -1.707  1.00 10.00      A   
ATOM   3942  N   GLY   421      -1.613   7.651  -0.641  1.00 10.00      A   
ATOM   3943  HN  GLY   421      -1.523   8.617  -0.520  1.00 10.00      A   
ATOM   3944  CA  GLY   421      -2.598   6.919   0.138  1.00 10.00      A   
ATOM   3945  C   GLY   421      -3.603   6.166  -0.724  1.00 10.00      A   
ATOM   3946  O   GLY   421      -3.654   4.936  -0.677  1.00 10.00      A   
ATOM   3947  N   PRO   422      -4.413   6.876  -1.534  1.00 10.00      A   
ATOM   3948  CA  PRO   422      -5.420   6.245  -2.406  1.00 10.00      A   
ATOM   3949  CB  PRO   422      -6.024   7.426  -3.171  1.00 10.00      A   
ATOM   3950  CG  PRO   422      -5.766   8.603  -2.298  1.00 10.00      A   
ATOM   3951  CD  PRO   422      -4.434   8.343  -1.657  1.00 10.00      A   
ATOM   3952  C   PRO   422      -4.798   5.249  -3.382  1.00 10.00      A   
ATOM   3953  O   PRO   422      -5.442   4.281  -3.790  1.00 10.00      A   
ATOM   3954  N   TRP   423      -3.539   5.485  -3.734  1.00 10.00      A   
ATOM   3955  HN  TRP   423      -3.078   6.262  -3.354  1.00 10.00      A   
ATOM   3956  CA  TRP   423      -2.822   4.617  -4.659  1.00 10.00      A   
ATOM   3957  CB  TRP   423      -1.433   5.177  -4.968  1.00 10.00      A   
ATOM   3958  CG  TRP   423      -1.454   6.345  -5.906  1.00 10.00      A   
ATOM   3959  CD1 TRP   423      -1.345   7.664  -5.576  1.00 10.00      A   
ATOM   3960  CD2 TRP   423      -1.593   6.299  -7.332  1.00 10.00      A   
ATOM   3961  NE1 TRP   423      -1.407   8.441  -6.705  1.00 10.00      A   
ATOM   3962  HE1 TRP   423      -1.350   9.421  -6.727  1.00 10.00      A   
ATOM   3963  CE2 TRP   423      -1.558   7.628  -7.797  1.00 10.00      A   
ATOM   3964  CE3 TRP   423      -1.743   5.264  -8.260  1.00 10.00      A   
ATOM   3965  CZ2 TRP   423      -1.666   7.949  -9.149  1.00 10.00      A   
ATOM   3966  CZ3 TRP   423      -1.851   5.586  -9.600  1.00 10.00      A   
ATOM   3967  CH2 TRP   423      -1.811   6.916 -10.032  1.00 10.00      A   
ATOM   3968  C   TRP   423      -2.713   3.200  -4.109  1.00 10.00      A   
ATOM   3969  O   TRP   423      -2.966   2.226  -4.822  1.00 10.00      A   
ATOM   3970  N   GLN   424      -2.341   3.088  -2.839  1.00 10.00      A   
ATOM   3971  HN  GLN   424      -2.148   3.900  -2.323  1.00 10.00      A   
ATOM   3972  CA  GLN   424      -2.212   1.786  -2.195  1.00 10.00      A   
ATOM   3973  CB  GLN   424      -1.597   1.940  -0.806  1.00 10.00      A   
ATOM   3974  CG  GLN   424      -0.149   2.395  -0.823  1.00 10.00      A   
ATOM   3975  CD  GLN   424       0.256   3.077   0.464  1.00 10.00      A   
ATOM   3976  OE1 GLN   424       0.709   2.432   1.406  1.00 10.00      A   
ATOM   3977  NE2 GLN   424       0.085   4.387   0.513  1.00 10.00      A   
ATOM   3978 HE21 GLN   424      -0.291   4.837  -0.277  1.00 10.00      A   
ATOM   3979 HE22 GLN   424       0.341   4.856   1.335  1.00 10.00      A   
ATOM   3980  C   GLN   424      -3.573   1.115  -2.093  1.00 10.00      A   
ATOM   3981  O   GLN   424      -3.698  -0.099  -2.260  1.00 10.00      A   
ATOM   3982  N   HIS   425      -4.594   1.925  -1.843  1.00 10.00      A   
ATOM   3983  HN  HIS   425      -4.422   2.885  -1.738  1.00 10.00      A   
ATOM   3984  CA  HIS   425      -5.958   1.433  -1.721  1.00 10.00      A   
ATOM   3985  CB  HIS   425      -6.887   2.572  -1.289  1.00 10.00      A   
ATOM   3986  CG  HIS   425      -8.000   2.145  -0.386  1.00 10.00      A   
ATOM   3987  ND1 HIS   425      -8.260   2.757   0.821  1.00 10.00      A   
ATOM   3988  HD1 HIS   425      -7.775   3.526   1.192  1.00 10.00      A   
ATOM   3989  CD2 HIS   425      -8.928   1.168  -0.518  1.00 10.00      A   
ATOM   3990  CE1 HIS   425      -9.292   2.170   1.393  1.00 10.00      A   
ATOM   3991  NE2 HIS   425      -9.716   1.206   0.603  1.00 10.00      A   
ATOM   3992  HE2 HIS   425     -10.488   0.621   0.780  1.00 10.00      A   
ATOM   3993  C   HIS   425      -6.430   0.848  -3.049  1.00 10.00      A   
ATOM   3994  O   HIS   425      -7.227  -0.089  -3.084  1.00 10.00      A   
ATOM   3995  N   PHE   426      -5.919   1.404  -4.137  1.00 10.00      A   
ATOM   3996  HN  PHE   426      -5.282   2.145  -4.038  1.00 10.00      A   
ATOM   3997  CA  PHE   426      -6.274   0.956  -5.474  1.00 10.00      A   
ATOM   3998  CB  PHE   426      -6.016   2.076  -6.481  1.00 10.00      A   
ATOM   3999  CG  PHE   426      -6.366   1.725  -7.899  1.00 10.00      A   
ATOM   4000  CD1 PHE   426      -7.667   1.394  -8.246  1.00 10.00      A   
ATOM   4001  CD2 PHE   426      -5.395   1.735  -8.884  1.00 10.00      A   
ATOM   4002  CE1 PHE   426      -7.989   1.080  -9.549  1.00 10.00      A   
ATOM   4003  CE2 PHE   426      -5.712   1.419 -10.190  1.00 10.00      A   
ATOM   4004  CZ  PHE   426      -7.011   1.094 -10.522  1.00 10.00      A   
ATOM   4005  C   PHE   426      -5.487  -0.294  -5.861  1.00 10.00      A   
ATOM   4006  O   PHE   426      -6.040  -1.223  -6.453  1.00 10.00      A   
ATOM   4007  N   GLN   427      -4.202  -0.315  -5.515  1.00 10.00      A   
ATOM   4008  HN  GLN   427      -3.824   0.457  -5.043  1.00 10.00      A   
ATOM   4009  CA  GLN   427      -3.335  -1.450  -5.825  1.00 10.00      A   
ATOM   4010  CB  GLN   427      -1.910  -1.175  -5.337  1.00 10.00      A   
ATOM   4011  CG  GLN   427      -0.840  -2.041  -5.989  1.00 10.00      A   
ATOM   4012  CD  GLN   427       0.534  -1.837  -5.373  1.00 10.00      A   
ATOM   4013  OE1 GLN   427       0.656  -1.547  -4.182  1.00 10.00      A   
ATOM   4014  NE2 GLN   427       1.579  -1.982  -6.177  1.00 10.00      A   
ATOM   4015 HE21 GLN   427       1.411  -2.207  -7.117  1.00 10.00      A   
ATOM   4016 HE22 GLN   427       2.478  -1.862  -5.798  1.00 10.00      A   
ATOM   4017  C   GLN   427      -3.872  -2.724  -5.180  1.00 10.00      A   
ATOM   4018  O   GLN   427      -3.860  -3.799  -5.783  1.00 10.00      A   
ATOM   4019  N   MET   428      -4.364  -2.587  -3.954  1.00 10.00      A   
ATOM   4020  HN  MET   428      -4.347  -1.700  -3.532  1.00 10.00      A   
ATOM   4021  CA  MET   428      -4.912  -3.717  -3.215  1.00 10.00      A   
ATOM   4022  CB  MET   428      -5.156  -3.340  -1.753  1.00 10.00      A   
ATOM   4023  CG  MET   428      -3.891  -3.017  -0.978  1.00 10.00      A   
ATOM   4024  SD  MET   428      -4.202  -2.668   0.763  1.00 10.00      A   
ATOM   4025  CE  MET   428      -2.524  -2.520   1.369  1.00 10.00      A   
ATOM   4026  C   MET   428      -6.204  -4.218  -3.849  1.00 10.00      A   
ATOM   4027  O   MET   428      -6.512  -5.409  -3.802  1.00 10.00      A   
ATOM   4028  N   ALA   429      -6.947  -3.302  -4.456  1.00 10.00      A   
ATOM   4029  HN  ALA   429      -6.633  -2.374  -4.481  1.00 10.00      A   
ATOM   4030  CA  ALA   429      -8.210  -3.641  -5.097  1.00 10.00      A   
ATOM   4031  CB  ALA   429      -9.012  -2.385  -5.387  1.00 10.00      A   
ATOM   4032  C   ALA   429      -7.984  -4.437  -6.376  1.00 10.00      A   
ATOM   4033  O   ALA   429      -8.728  -5.369  -6.676  1.00 10.00      A   
ATOM   4034  N   ARG   430      -6.945  -4.069  -7.121  1.00 10.00      A   
ATOM   4035  HN  ARG   430      -6.389  -3.318  -6.823  1.00 10.00      A   
ATOM   4036  CA  ARG   430      -6.615  -4.750  -8.369  1.00 10.00      A   
ATOM   4037  CB  ARG   430      -5.426  -4.076  -9.061  1.00 10.00      A   
ATOM   4038  CG  ARG   430      -5.752  -2.735  -9.697  1.00 10.00      A   
ATOM   4039  CD  ARG   430      -4.940  -2.511 -10.966  1.00 10.00      A   
ATOM   4040  NE  ARG   430      -3.531  -2.232 -10.689  1.00 10.00      A   
ATOM   4041  HE  ARG   430      -3.333  -1.658  -9.912  1.00 10.00      A   
ATOM   4042  CZ  ARG   430      -2.512  -2.701 -11.416  1.00 10.00      A   
ATOM   4043  NH1 ARG   430      -2.739  -3.487 -12.463  1.00 10.00      A   
ATOM   4044 HH11 ARG   430      -1.933  -3.850 -13.036  1.00 10.00      A   
ATOM   4045 HH12 ARG   430      -3.718  -3.752 -12.725  1.00 10.00      A   
ATOM   4046  NH2 ARG   430      -1.262  -2.379 -11.096  1.00 10.00      A   
ATOM   4047 HH21 ARG   430      -0.465  -2.744 -11.659  1.00 10.00      A   
ATOM   4048 HH22 ARG   430      -1.071  -1.756 -10.280  1.00 10.00      A   
ATOM   4049  C   ARG   430      -6.311  -6.227  -8.129  1.00 10.00      A   
ATOM   4050  O   ARG   430      -6.591  -7.076  -8.975  1.00 10.00      A   
ATOM   4051  N   MET   431      -5.758  -6.525  -6.961  1.00 10.00      A   
ATOM   4052  HN  MET   431      -5.584  -5.804  -6.319  1.00 10.00      A   
ATOM   4053  CA  MET   431      -5.409  -7.895  -6.604  1.00 10.00      A   
ATOM   4054  CB  MET   431      -4.591  -7.913  -5.312  1.00 10.00      A   
ATOM   4055  CG  MET   431      -4.135  -9.299  -4.887  1.00 10.00      A   
ATOM   4056  SD  MET   431      -2.921 -10.003  -6.018  1.00 10.00      A   
ATOM   4057  CE  MET   431      -1.604  -8.794  -5.899  1.00 10.00      A   
ATOM   4058  C   MET   431      -6.653  -8.762  -6.443  1.00 10.00      A   
ATOM   4059  O   MET   431      -6.715  -9.882  -6.955  1.00 10.00      A   
ATOM   4060  N   ARG   432      -7.655  -8.226  -5.757  1.00 10.00      A   
ATOM   4061  HN  ARG   432      -7.558  -7.315  -5.407  1.00 10.00      A   
ATOM   4062  CA  ARG   432      -8.894  -8.956  -5.511  1.00 10.00      A   
ATOM   4063  CB  ARG   432      -9.820  -8.163  -4.590  1.00 10.00      A   
ATOM   4064  CG  ARG   432     -10.442  -9.001  -3.486  1.00 10.00      A   
ATOM   4065  CD  ARG   432      -9.387  -9.480  -2.501  1.00 10.00      A   
ATOM   4066  NE  ARG   432      -8.862  -8.387  -1.686  1.00 10.00      A   
ATOM   4067  HE  ARG   432      -9.489  -7.677  -1.430  1.00 10.00      A   
ATOM   4068  CZ  ARG   432      -7.594  -8.302  -1.272  1.00 10.00      A   
ATOM   4069  NH1 ARG   432      -6.709  -9.237  -1.593  1.00 10.00      A   
ATOM   4070 HH11 ARG   432      -5.726  -9.162  -1.263  1.00 10.00      A   
ATOM   4071 HH12 ARG   432      -6.996 -10.060  -2.193  1.00 10.00      A   
ATOM   4072  NH2 ARG   432      -7.210  -7.264  -0.548  1.00 10.00      A   
ATOM   4073 HH21 ARG   432      -7.896  -6.515  -0.305  1.00 10.00      A   
ATOM   4074 HH22 ARG   432      -6.217  -7.189  -0.216  1.00 10.00      A   
ATOM   4075  C   ARG   432      -9.612  -9.311  -6.810  1.00 10.00      A   
ATOM   4076  O   ARG   432     -10.279 -10.344  -6.900  1.00 10.00      A   
ATOM   4077  N   ALA   433      -9.460  -8.459  -7.814  1.00 10.00      A   
ATOM   4078  HN  ALA   433      -8.907  -7.658  -7.680  1.00 10.00      A   
ATOM   4079  CA  ALA   433     -10.090  -8.678  -9.109  1.00 10.00      A   
ATOM   4080  CB  ALA   433      -9.964  -7.441  -9.979  1.00 10.00      A   
ATOM   4081  C   ALA   433      -9.486  -9.886  -9.814  1.00 10.00      A   
ATOM   4082  O   ALA   433     -10.137 -10.523 -10.640  1.00 10.00      A   
ATOM   4083  N   LEU   434      -8.240 -10.195  -9.482  1.00 10.00      A   
ATOM   4084  HN  LEU   434      -7.772  -9.644  -8.818  1.00 10.00      A   
ATOM   4085  CA  LEU   434      -7.551 -11.331 -10.078  1.00 10.00      A   
ATOM   4086  CB  LEU   434      -6.064 -11.022 -10.275  1.00 10.00      A   
ATOM   4087  CG  LEU   434      -5.212 -12.142 -10.878  1.00 10.00      A   
ATOM   4088  CD1 LEU   434      -5.762 -12.577 -12.227  1.00 10.00      A   
ATOM   4089  CD2 LEU   434      -3.767 -11.698 -11.011  1.00 10.00      A   
ATOM   4090  C   LEU   434      -7.733 -12.587  -9.228  1.00 10.00      A   
ATOM   4091  O   LEU   434      -7.910 -13.683  -9.759  1.00 10.00      A   
ATOM   4092  N   GLU   435      -7.698 -12.416  -7.908  1.00 10.00      A   
ATOM   4093  HN  GLU   435      -7.543 -11.515  -7.548  1.00 10.00      A   
ATOM   4094  CA  GLU   435      -7.866 -13.529  -6.978  1.00 10.00      A   
ATOM   4095  CB  GLU   435      -7.783 -13.035  -5.531  1.00 10.00      A   
ATOM   4096  CG  GLU   435      -6.382 -12.692  -5.054  1.00 10.00      A   
ATOM   4097  CD  GLU   435      -6.372 -12.179  -3.628  1.00 10.00      A   
ATOM   4098  OE1 GLU   435      -6.929 -11.089  -3.388  1.00 10.00      A   
ATOM   4099  OE2 GLU   435      -5.810 -12.863  -2.745  1.00 10.00      A   
ATOM   4100  C   GLU   435      -9.203 -14.229  -7.207  1.00 10.00      A   
ATOM   4101  O   GLU   435      -9.274 -15.460  -7.276  1.00 10.00      A   
ATOM   4102  N   LEU   436     -10.261 -13.436  -7.335  1.00 10.00      A   
ATOM   4103  HN  LEU   436     -10.140 -12.462  -7.273  1.00 10.00      A   
ATOM   4104  CA  LEU   436     -11.595 -13.975  -7.557  1.00 10.00      A   
ATOM   4105  CB  LEU   436     -12.639 -13.135  -6.819  1.00 10.00      A   
ATOM   4106  CG  LEU   436     -12.401 -12.944  -5.316  1.00 10.00      A   
ATOM   4107  CD1 LEU   436     -13.421 -11.986  -4.727  1.00 10.00      A   
ATOM   4108  CD2 LEU   436     -12.428 -14.281  -4.588  1.00 10.00      A   
ATOM   4109  C   LEU   436     -11.912 -14.040  -9.047  1.00 10.00      A   
ATOM   4110  O   LEU   436     -12.858 -14.711  -9.461  1.00 10.00      A   
ATOM   4111  N   ALA   437     -11.099 -13.343  -9.839  1.00 10.00      A   
ATOM   4112  HN  ALA   437     -10.362 -12.848  -9.432  1.00 10.00      A   
ATOM   4113  CA  ALA   437     -11.257 -13.296 -11.291  1.00 10.00      A   
ATOM   4114  CB  ALA   437     -10.951 -14.645 -11.917  1.00 10.00      A   
ATOM   4115  C   ALA   437     -12.640 -12.794 -11.690  1.00 10.00      A   
ATOM   4116  O   ALA   437     -13.367 -13.453 -12.439  1.00 10.00      A   
ATOM   4117  N   ARG   438     -12.996 -11.624 -11.178  1.00 10.00      A   
ATOM   4118  HN  ARG   438     -12.362 -11.146 -10.599  1.00 10.00      A   
ATOM   4119  CA  ARG   438     -14.287 -11.011 -11.468  1.00 10.00      A   
ATOM   4120  CB  ARG   438     -15.238 -11.165 -10.271  1.00 10.00      A   
ATOM   4121  CG  ARG   438     -15.348 -12.572  -9.710  1.00 10.00      A   
ATOM   4122  CD  ARG   438     -16.147 -13.490 -10.622  1.00 10.00      A   
ATOM   4123  NE  ARG   438     -15.923 -14.898 -10.296  1.00 10.00      A   
ATOM   4124  HE  ARG   438     -14.988 -15.184 -10.177  1.00 10.00      A   
ATOM   4125  CZ  ARG   438     -16.891 -15.801 -10.148  1.00 10.00      A   
ATOM   4126  NH1 ARG   438     -18.165 -15.454 -10.302  1.00 10.00      A   
ATOM   4127 HH11 ARG   438     -18.928 -16.162 -10.183  1.00 10.00      A   
ATOM   4128 HH12 ARG   438     -18.414 -14.465 -10.534  1.00 10.00      A   
ATOM   4129  NH2 ARG   438     -16.581 -17.048  -9.830  1.00 10.00      A   
ATOM   4130 HH21 ARG   438     -15.582 -17.321  -9.692  1.00 10.00      A   
ATOM   4131 HH22 ARG   438     -17.329 -17.765  -9.715  1.00 10.00      A   
ATOM   4132  C   ARG   438     -14.094  -9.527 -11.758  1.00 10.00      A   
ATOM   4133  O   ARG   438     -13.161  -8.911 -11.240  1.00 10.00      A   
ATOM   4134  N   PRO   439     -14.954  -8.943 -12.603  1.00 10.00      A   
ATOM   4135  CA  PRO   439     -14.886  -7.518 -12.940  1.00 10.00      A   
ATOM   4136  CB  PRO   439     -16.047  -7.321 -13.920  1.00 10.00      A   
ATOM   4137  CG  PRO   439     -16.346  -8.683 -14.440  1.00 10.00      A   
ATOM   4138  CD  PRO   439     -16.045  -9.624 -13.314  1.00 10.00      A   
ATOM   4139  C   PRO   439     -15.093  -6.653 -11.700  1.00 10.00      A   
ATOM   4140  O   PRO   439     -16.154  -6.690 -11.070  1.00 10.00      A   
ATOM   4141  N   LEU   440     -14.072  -5.884 -11.352  1.00 10.00      A   
ATOM   4142  HN  LEU   440     -13.260  -5.893 -11.903  1.00 10.00      A   
ATOM   4143  CA  LEU   440     -14.123  -5.022 -10.184  1.00 10.00      A   
ATOM   4144  CB  LEU   440     -12.798  -5.096  -9.422  1.00 10.00      A   
ATOM   4145  CG  LEU   440     -12.766  -4.441  -8.040  1.00 10.00      A   
ATOM   4146  CD1 LEU   440     -12.310  -5.441  -6.988  1.00 10.00      A   
ATOM   4147  CD2 LEU   440     -11.856  -3.220  -8.047  1.00 10.00      A   
ATOM   4148  C   LEU   440     -14.416  -3.581 -10.579  1.00 10.00      A   
ATOM   4149  O   LEU   440     -13.845  -3.057 -11.539  1.00 10.00      A   
ATOM   4150  N   LEU   441     -15.310  -2.951  -9.838  1.00 10.00      A   
ATOM   4151  HN  LEU   441     -15.737  -3.436  -9.092  1.00 10.00      A   
ATOM   4152  CA  LEU   441     -15.688  -1.570 -10.087  1.00 10.00      A   
ATOM   4153  CB  LEU   441     -17.167  -1.490 -10.484  1.00 10.00      A   
ATOM   4154  CG  LEU   441     -17.569  -2.217 -11.770  1.00 10.00      A   
ATOM   4155  CD1 LEU   441     -19.082  -2.293 -11.887  1.00 10.00      A   
ATOM   4156  CD2 LEU   441     -16.977  -1.522 -12.987  1.00 10.00      A   
ATOM   4157  C   LEU   441     -15.442  -0.728  -8.839  1.00 10.00      A   
ATOM   4158  O   LEU   441     -16.171  -0.841  -7.851  1.00 10.00      A   
ATOM   4159  N   ARG   442     -14.407   0.103  -8.876  1.00 10.00      A   
ATOM   4160  HN  ARG   442     -13.858   0.153  -9.688  1.00 10.00      A   
ATOM   4161  CA  ARG   442     -14.083   0.954  -7.741  1.00 10.00      A   
ATOM   4162  CB  ARG   442     -12.571   1.050  -7.518  1.00 10.00      A   
ATOM   4163  CG  ARG   442     -12.191   1.898  -6.310  1.00 10.00      A   
ATOM   4164  CD  ARG   442     -10.683   2.018  -6.146  1.00 10.00      A   
ATOM   4165  NE  ARG   442     -10.298   3.346  -5.660  1.00 10.00      A   
ATOM   4166  HE  ARG   442     -10.137   4.044  -6.343  1.00 10.00      A   
ATOM   4167  CZ  ARG   442     -10.166   3.668  -4.367  1.00 10.00      A   
ATOM   4168  NH1 ARG   442     -10.386   2.766  -3.418  1.00 10.00      A   
ATOM   4169 HH11 ARG   442     -10.657   1.790  -3.671  1.00 10.00      A   
ATOM   4170 HH12 ARG   442     -10.288   3.031  -2.415  1.00 10.00      A   
ATOM   4171  NH2 ARG   442      -9.837   4.908  -4.016  1.00 10.00      A   
ATOM   4172 HH21 ARG   442      -9.736   5.163  -2.997  1.00 10.00      A   
ATOM   4173 HH22 ARG   442      -9.680   5.643  -4.749  1.00 10.00      A   
ATOM   4174  C   ARG   442     -14.685   2.344  -7.904  1.00 10.00      A   
ATOM   4175  O   ARG   442     -14.148   3.182  -8.629  1.00 10.00      A   
ATOM   4176  N   SER   443     -15.804   2.572  -7.237  1.00 10.00      A   
ATOM   4177  HN  SER   443     -16.185   1.853  -6.690  1.00 10.00      A   
ATOM   4178  CA  SER   443     -16.488   3.853  -7.291  1.00 10.00      A   
ATOM   4179  CB  SER   443     -17.997   3.623  -7.249  1.00 10.00      A   
ATOM   4180  OG  SER   443     -18.324   2.388  -7.863  1.00 10.00      A   
ATOM   4181  HG  SER   443     -17.787   2.277  -8.657  1.00 10.00      A   
ATOM   4182  C   SER   443     -16.063   4.733  -6.118  1.00 10.00      A   
ATOM   4183  O   SER   443     -16.279   4.382  -4.956  1.00 10.00      A   
ATOM   4184  N   THR   444     -15.439   5.862  -6.415  1.00 10.00      A   
ATOM   4185  HN  THR   444     -15.281   6.098  -7.353  1.00 10.00      A   
ATOM   4186  CA  THR   444     -14.997   6.765  -5.371  1.00 10.00      A   
ATOM   4187  CB  THR   444     -13.458   6.869  -5.298  1.00 10.00      A   
ATOM   4188  OG1 THR   444     -12.973   7.768  -6.304  1.00 10.00      A   
ATOM   4189  HG1 THR   444     -13.241   7.450  -7.183  1.00 10.00      A   
ATOM   4190  CG2 THR   444     -12.820   5.507  -5.490  1.00 10.00      A   
ATOM   4191  C   THR   444     -15.586   8.146  -5.580  1.00 10.00      A   
ATOM   4192  O   THR   444     -16.149   8.436  -6.637  1.00 10.00      A   
ATOM   4193  N   ASN   445     -15.466   8.987  -4.566  1.00 10.00      A   
ATOM   4194  HN  ASN   445     -15.027   8.685  -3.749  1.00 10.00      A   
ATOM   4195  CA  ASN   445     -15.973  10.345  -4.638  1.00 10.00      A   
ATOM   4196  CB  ASN   445     -15.910  10.996  -3.254  1.00 10.00      A   
ATOM   4197  CG  ASN   445     -16.299  12.465  -3.251  1.00 10.00      A   
ATOM   4198  OD1 ASN   445     -17.144  12.911  -4.028  1.00 10.00      A   
ATOM   4199  ND2 ASN   445     -15.682  13.226  -2.362  1.00 10.00      A   
ATOM   4200 HD21 ASN   445     -15.027  12.803  -1.768  1.00 10.00      A   
ATOM   4201 HD22 ASN   445     -15.895  14.187  -2.343  1.00 10.00      A   
ATOM   4202  C   ASN   445     -15.165  11.151  -5.647  1.00 10.00      A   
ATOM   4203  O   ASN   445     -15.729  11.861  -6.478  1.00 10.00      A   
ATOM   4204  N   ASN   446     -13.841  11.018  -5.571  1.00 10.00      A   
ATOM   4205  HN  ASN   446     -13.463  10.435  -4.885  1.00 10.00      A   
ATOM   4206  CA  ASN   446     -12.934  11.727  -6.471  1.00 10.00      A   
ATOM   4207  CB  ASN   446     -13.099  13.249  -6.337  1.00 10.00      A   
ATOM   4208  CG  ASN   446     -12.717  13.808  -4.973  1.00 10.00      A   
ATOM   4209  OD1 ASN   446     -12.692  13.099  -3.965  1.00 10.00      A   
ATOM   4210  ND2 ASN   446     -12.443  15.099  -4.934  1.00 10.00      A   
ATOM   4211 HD21 ASN   446     -12.511  15.616  -5.779  1.00 10.00      A   
ATOM   4212 HD22 ASN   446     -12.190  15.495  -4.076  1.00 10.00      A   
ATOM   4213  C   ASN   446     -11.482  11.322  -6.221  1.00 10.00      A   
ATOM   4214  O   ASN   446     -10.555  12.090  -6.493  1.00 10.00      A   
ATOM   4215  N   GLY   447     -11.287  10.089  -5.759  1.00 10.00      A   
ATOM   4216  HN  GLY   447     -12.053   9.483  -5.657  1.00 10.00      A   
ATOM   4217  CA  GLY   447      -9.950   9.614  -5.456  1.00 10.00      A   
ATOM   4218  C   GLY   447      -9.628   8.274  -6.093  1.00 10.00      A   
ATOM   4219  O   GLY   447      -9.687   7.236  -5.432  1.00 10.00      A   
ATOM   4220  N   ILE   448      -9.286   8.306  -7.377  1.00 10.00      A   
ATOM   4221  HN  ILE   448      -9.291   9.166  -7.841  1.00 10.00      A   
ATOM   4222  CA  ILE   448      -8.923   7.101  -8.129  1.00 10.00      A   
ATOM   4223  CB  ILE   448      -7.782   6.287  -7.463  1.00 10.00      A   
ATOM   4224  CG1 ILE   448      -6.519   7.143  -7.298  1.00 10.00      A   
ATOM   4225  CG2 ILE   448      -7.464   5.033  -8.267  1.00 10.00      A   
ATOM   4226  CD1 ILE   448      -5.748   7.375  -8.585  1.00 10.00      A   
ATOM   4227  C   ILE   448     -10.127   6.197  -8.404  1.00 10.00      A   
ATOM   4228  O   ILE   448     -10.395   5.247  -7.664  1.00 10.00      A   
ATOM   4229  N   THR   449     -10.855   6.513  -9.459  1.00 10.00      A   
ATOM   4230  HN  THR   449     -10.619   7.306  -9.980  1.00 10.00      A   
ATOM   4231  CA  THR   449     -12.001   5.723  -9.870  1.00 10.00      A   
ATOM   4232  CB  THR   449     -13.231   6.623 -10.096  1.00 10.00      A   
ATOM   4233  OG1 THR   449     -13.496   7.376  -8.904  1.00 10.00      A   
ATOM   4234  HG1 THR   449     -13.450   8.326  -9.105  1.00 10.00      A   
ATOM   4235  CG2 THR   449     -14.457   5.797 -10.451  1.00 10.00      A   
ATOM   4236  C   THR   449     -11.641   5.005 -11.166  1.00 10.00      A   
ATOM   4237  O   THR   449     -11.244   5.646 -12.144  1.00 10.00      A   
ATOM   4238  N   ALA   450     -11.759   3.682 -11.177  1.00 10.00      A   
ATOM   4239  HN  ALA   450     -12.108   3.219 -10.385  1.00 10.00      A   
ATOM   4240  CA  ALA   450     -11.399   2.913 -12.357  1.00 10.00      A   
ATOM   4241  CB  ALA   450      -9.893   2.689 -12.383  1.00 10.00      A   
ATOM   4242  C   ALA   450     -12.125   1.576 -12.433  1.00 10.00      A   
ATOM   4243  O   ALA   450     -12.703   1.102 -11.452  1.00 10.00      A   
ATOM   4244  N   VAL   451     -12.080   0.981 -13.618  1.00 10.00      A   
ATOM   4245  HN  VAL   451     -11.598   1.430 -14.350  1.00 10.00      A   
ATOM   4246  CA  VAL   451     -12.697  -0.311 -13.882  1.00 10.00      A   
ATOM   4247  CB  VAL   451     -13.499  -0.272 -15.203  1.00 10.00      A   
ATOM   4248  CG1 VAL   451     -14.040  -1.648 -15.564  1.00 10.00      A   
ATOM   4249  CG2 VAL   451     -14.628   0.742 -15.118  1.00 10.00      A   
ATOM   4250  C   VAL   451     -11.593  -1.352 -14.013  1.00 10.00      A   
ATOM   4251  O   VAL   451     -10.688  -1.196 -14.833  1.00 10.00      A   
ATOM   4252  N   ILE   452     -11.658  -2.400 -13.208  1.00 10.00      A   
ATOM   4253  HN  ILE   452     -12.414  -2.483 -12.581  1.00 10.00      A   
ATOM   4254  CA  ILE   452     -10.637  -3.443 -13.240  1.00 10.00      A   
ATOM   4255  CB  ILE   452     -10.049  -3.703 -11.834  1.00 10.00      A   
ATOM   4256  CG1 ILE   452      -9.654  -2.383 -11.168  1.00 10.00      A   
ATOM   4257  CG2 ILE   452      -8.846  -4.634 -11.910  1.00 10.00      A   
ATOM   4258  CD1 ILE   452      -8.606  -1.597 -11.929  1.00 10.00      A   
ATOM   4259  C   ILE   452     -11.185  -4.746 -13.814  1.00 10.00      A   
ATOM   4260  O   ILE   452     -12.289  -5.174 -13.472  1.00 10.00      A   
ATOM   4261  N   GLY   453     -10.411  -5.364 -14.697  1.00 10.00      A   
ATOM   4262  HN  GLY   453      -9.544  -4.966 -14.938  1.00 10.00      A   
ATOM   4263  CA  GLY   453     -10.820  -6.614 -15.299  1.00 10.00      A   
ATOM   4264  C   GLY   453     -10.399  -7.804 -14.456  1.00 10.00      A   
ATOM   4265  O   GLY   453      -9.611  -7.652 -13.522  1.00 10.00      A   
ATOM   4266  N   PRO   454     -10.882  -9.013 -14.791  1.00 10.00      A   
ATOM   4267  CA  PRO   454     -10.572 -10.252 -14.050  1.00 10.00      A   
ATOM   4268  CB  PRO   454     -11.518 -11.291 -14.673  1.00 10.00      A   
ATOM   4269  CG  PRO   454     -12.505 -10.505 -15.469  1.00 10.00      A   
ATOM   4270  CD  PRO   454     -11.783  -9.276 -15.920  1.00 10.00      A   
ATOM   4271  C   PRO   454      -9.116 -10.714 -14.201  1.00 10.00      A   
ATOM   4272  O   PRO   454      -8.802 -11.885 -13.984  1.00 10.00      A   
ATOM   4273  N   GLN   455      -8.237  -9.799 -14.580  1.00 10.00      A   
ATOM   4274  HN  GLN   455      -8.550  -8.887 -14.756  1.00 10.00      A   
ATOM   4275  CA  GLN   455      -6.822 -10.109 -14.740  1.00 10.00      A   
ATOM   4276  CB  GLN   455      -6.440 -10.149 -16.222  1.00 10.00      A   
ATOM   4277  CG  GLN   455      -6.880 -11.415 -16.944  1.00 10.00      A   
ATOM   4278  CD  GLN   455      -6.173 -12.657 -16.432  1.00 10.00      A   
ATOM   4279  OE1 GLN   455      -5.120 -13.041 -16.942  1.00 10.00      A   
ATOM   4280  NE2 GLN   455      -6.740 -13.290 -15.417  1.00 10.00      A   
ATOM   4281 HE21 GLN   455      -7.576 -12.927 -15.047  1.00 10.00      A   
ATOM   4282 HE22 GLN   455      -6.303 -14.101 -15.076  1.00 10.00      A   
ATOM   4283  C   GLN   455      -5.972  -9.084 -14.002  1.00 10.00      A   
ATOM   4284  O   GLN   455      -4.741  -9.108 -14.070  1.00 10.00      A   
ATOM   4285  N   GLY   456      -6.645  -8.180 -13.294  1.00 10.00      A   
ATOM   4286  HN  GLY   456      -7.626  -8.227 -13.261  1.00 10.00      A   
ATOM   4287  CA  GLY   456      -5.952  -7.147 -12.550  1.00 10.00      A   
ATOM   4288  C   GLY   456      -5.606  -5.952 -13.415  1.00 10.00      A   
ATOM   4289  O   GLY   456      -5.009  -4.983 -12.943  1.00 10.00      A   
ATOM   4290  N   GLU   457      -5.994  -6.020 -14.681  1.00 10.00      A   
ATOM   4291  HN  GLU   457      -6.478  -6.812 -14.985  1.00 10.00      A   
ATOM   4292  CA  GLU   457      -5.723  -4.952 -15.629  1.00 10.00      A   
ATOM   4293  CB  GLU   457      -5.682  -5.511 -17.055  1.00 10.00      A   
ATOM   4294  CG  GLU   457      -4.886  -4.663 -18.035  1.00 10.00      A   
ATOM   4295  CD  GLU   457      -5.081  -5.093 -19.473  1.00 10.00      A   
ATOM   4296  OE1 GLU   457      -4.915  -6.295 -19.770  1.00 10.00      A   
ATOM   4297  OE2 GLU   457      -5.394  -4.227 -20.318  1.00 10.00      A   
ATOM   4298  C   GLU   457      -6.782  -3.861 -15.531  1.00 10.00      A   
ATOM   4299  O   GLU   457      -7.942  -4.134 -15.211  1.00 10.00      A   
ATOM   4300  N   ILE   458      -6.376  -2.629 -15.800  1.00 10.00      A   
ATOM   4301  HN  ILE   458      -5.436  -2.480 -16.042  1.00 10.00      A   
ATOM   4302  CA  ILE   458      -7.286  -1.491 -15.757  1.00 10.00      A   
ATOM   4303  CB  ILE   458      -6.547  -0.197 -15.353  1.00 10.00      A   
ATOM   4304  CG1 ILE   458      -5.709  -0.436 -14.094  1.00 10.00      A   
ATOM   4305  CG2 ILE   458      -7.536   0.940 -15.131  1.00 10.00      A   
ATOM   4306  CD1 ILE   458      -4.747   0.688 -13.774  1.00 10.00      A   
ATOM   4307  C   ILE   458      -7.920  -1.292 -17.129  1.00 10.00      A   
ATOM   4308  O   ILE   458      -7.216  -1.068 -18.114  1.00 10.00      A   
ATOM   4309  N   GLN   459      -9.242  -1.384 -17.190  1.00 10.00      A   
ATOM   4310  HN  GLN   459      -9.748  -1.561 -16.364  1.00 10.00      A   
ATOM   4311  CA  GLN   459      -9.964  -1.221 -18.446  1.00 10.00      A   
ATOM   4312  CB  GLN   459     -11.261  -2.035 -18.431  1.00 10.00      A   
ATOM   4313  CG  GLN   459     -12.143  -1.816 -19.653  1.00 10.00      A   
ATOM   4314  CD  GLN   459     -13.419  -2.639 -19.623  1.00 10.00      A   
ATOM   4315  OE1 GLN   459     -13.446  -3.756 -19.106  1.00 10.00      A   
ATOM   4316  NE2 GLN   459     -14.487  -2.087 -20.176  1.00 10.00      A   
ATOM   4317 HE21 GLN   459     -14.397  -1.193 -20.566  1.00 10.00      A   
ATOM   4318 HE22 GLN   459     -15.331  -2.597 -20.176  1.00 10.00      A   
ATOM   4319  C   GLN   459     -10.265   0.249 -18.725  1.00 10.00      A   
ATOM   4320  O   GLN   459     -10.118   0.719 -19.855  1.00 10.00      A   
ATOM   4321  N   ALA   460     -10.688   0.966 -17.694  1.00 10.00      A   
ATOM   4322  HN  ALA   460     -10.778   0.534 -16.816  1.00 10.00      A   
ATOM   4323  CA  ALA   460     -11.015   2.380 -17.824  1.00 10.00      A   
ATOM   4324  CB  ALA   460     -12.484   2.550 -18.185  1.00 10.00      A   
ATOM   4325  C   ALA   460     -10.700   3.100 -16.523  1.00 10.00      A   
ATOM   4326  O   ALA   460     -10.687   2.476 -15.463  1.00 10.00      A   
ATOM   4327  N   MET   461     -10.453   4.401 -16.600  1.00 10.00      A   
ATOM   4328  HN  MET   461     -10.495   4.848 -17.477  1.00 10.00      A   
ATOM   4329  CA  MET   461     -10.124   5.188 -15.416  1.00 10.00      A   
ATOM   4330  CB  MET   461      -8.658   4.966 -15.021  1.00 10.00      A   
ATOM   4331  CG  MET   461      -7.662   5.244 -16.140  1.00 10.00      A   
ATOM   4332  SD  MET   461      -6.188   6.118 -15.573  1.00 10.00      A   
ATOM   4333  CE  MET   461      -6.865   7.745 -15.245  1.00 10.00      A   
ATOM   4334  C   MET   461     -10.358   6.675 -15.656  1.00 10.00      A   
ATOM   4335  O   MET   461     -10.307   7.144 -16.793  1.00 10.00      A   
ATOM   4336  N   ILE   462     -10.613   7.412 -14.582  1.00 10.00      A   
ATOM   4337  HN  ILE   462     -10.654   6.978 -13.700  1.00 10.00      A   
ATOM   4338  CA  ILE   462     -10.832   8.853 -14.672  1.00 10.00      A   
ATOM   4339  CB  ILE   462     -12.288   9.259 -14.348  1.00 10.00      A   
ATOM   4340  CG1 ILE   462     -12.876   8.380 -13.240  1.00 10.00      A   
ATOM   4341  CG2 ILE   462     -13.146   9.206 -15.604  1.00 10.00      A   
ATOM   4342  CD1 ILE   462     -14.288   8.756 -12.846  1.00 10.00      A   
ATOM   4343  C   ILE   462      -9.862   9.590 -13.749  1.00 10.00      A   
ATOM   4344  O   ILE   462      -9.408   9.029 -12.749  1.00 10.00      A   
ATOM   4345  N   PRO   463      -9.517  10.845 -14.083  1.00 10.00      A   
ATOM   4346  CA  PRO   463      -8.580  11.657 -13.291  1.00 10.00      A   
ATOM   4347  CB  PRO   463      -8.517  12.986 -14.052  1.00 10.00      A   
ATOM   4348  CG  PRO   463      -8.981  12.658 -15.426  1.00 10.00      A   
ATOM   4349  CD  PRO   463     -10.007  11.578 -15.261  1.00 10.00      A   
ATOM   4350  C   PRO   463      -9.066  11.905 -11.867  1.00 10.00      A   
ATOM   4351  O   PRO   463     -10.251  11.753 -11.562  1.00 10.00      A   
ATOM   4352  N   GLN   464      -8.138  12.294 -11.002  1.00 10.00      A   
ATOM   4353  HN  GLN   464      -7.212  12.404 -11.315  1.00 10.00      A   
ATOM   4354  CA  GLN   464      -8.449  12.573  -9.606  1.00 10.00      A   
ATOM   4355  CB  GLN   464      -7.213  12.334  -8.734  1.00 10.00      A   
ATOM   4356  CG  GLN   464      -6.717  10.899  -8.734  1.00 10.00      A   
ATOM   4357  CD  GLN   464      -5.324  10.763  -8.149  1.00 10.00      A   
ATOM   4358  OE1 GLN   464      -4.328  10.842  -8.864  1.00 10.00      A   
ATOM   4359  NE2 GLN   464      -5.243  10.559  -6.845  1.00 10.00      A   
ATOM   4360 HE21 GLN   464      -6.074  10.511  -6.328  1.00 10.00      A   
ATOM   4361 HE22 GLN   464      -4.350  10.465  -6.447  1.00 10.00      A   
ATOM   4362  C   GLN   464      -8.916  14.014  -9.440  1.00 10.00      A   
ATOM   4363  O   GLN   464      -8.483  14.899 -10.179  1.00 10.00      A   
ATOM   4364  N   PHE   465      -9.800  14.237  -8.468  1.00 10.00      A   
ATOM   4365  HN  PHE   465     -10.096  13.480  -7.916  1.00 10.00      A   
ATOM   4366  CA  PHE   465     -10.336  15.571  -8.184  1.00 10.00      A   
ATOM   4367  CB  PHE   465      -9.257  16.483  -7.585  1.00 10.00      A   
ATOM   4368  CG  PHE   465      -8.851  16.109  -6.187  1.00 10.00      A   
ATOM   4369  CD1 PHE   465      -7.779  15.259  -5.965  1.00 10.00      A   
ATOM   4370  CD2 PHE   465      -9.539  16.611  -5.096  1.00 10.00      A   
ATOM   4371  CE1 PHE   465      -7.405  14.915  -4.680  1.00 10.00      A   
ATOM   4372  CE2 PHE   465      -9.171  16.270  -3.809  1.00 10.00      A   
ATOM   4373  CZ  PHE   465      -8.101  15.422  -3.600  1.00 10.00      A   
ATOM   4374  C   PHE   465     -10.968  16.216  -9.419  1.00 10.00      A   
ATOM   4375  O   PHE   465     -10.793  17.410  -9.670  1.00 10.00      A   
ATOM   4376  N   THR   466     -11.693  15.419 -10.191  1.00 10.00      A   
ATOM   4377  HN  THR   466     -11.792  14.476  -9.944  1.00 10.00      A   
ATOM   4378  CA  THR   466     -12.355  15.908 -11.391  1.00 10.00      A   
ATOM   4379  CB  THR   466     -11.528  15.586 -12.651  1.00 10.00      A   
ATOM   4380  OG1 THR   466     -10.145  15.876 -12.403  1.00 10.00      A   
ATOM   4381  HG1 THR   466      -9.986  15.870 -11.450  1.00 10.00      A   
ATOM   4382  CG2 THR   466     -12.010  16.416 -13.831  1.00 10.00      A   
ATOM   4383  C   THR   466     -13.736  15.276 -11.522  1.00 10.00      A   
ATOM   4384  O   THR   466     -13.856  14.055 -11.613  1.00 10.00      A   
ATOM   4385  N   ARG   467     -14.772  16.104 -11.521  1.00 10.00      A   
ATOM   4386  HN  ARG   467     -14.615  17.070 -11.438  1.00 10.00      A   
ATOM   4387  CA  ARG   467     -16.139  15.614 -11.639  1.00 10.00      A   
ATOM   4388  CB  ARG   467     -17.139  16.694 -11.224  1.00 10.00      A   
ATOM   4389  CG  ARG   467     -18.595  16.278 -11.360  1.00 10.00      A   
ATOM   4390  CD  ARG   467     -19.460  16.949 -10.307  1.00 10.00      A   
ATOM   4391  NE  ARG   467     -19.359  18.410 -10.343  1.00 10.00      A   
ATOM   4392  HE  ARG   467     -19.621  18.859 -11.182  1.00 10.00      A   
ATOM   4393  CZ  ARG   467     -18.942  19.156  -9.319  1.00 10.00      A   
ATOM   4394  NH1 ARG   467     -18.584  18.582  -8.174  1.00 10.00      A   
ATOM   4395 HH11 ARG   467     -18.255  19.164  -7.374  1.00 10.00      A   
ATOM   4396 HH12 ARG   467     -18.627  17.539  -8.069  1.00 10.00      A   
ATOM   4397  NH2 ARG   467     -18.881  20.475  -9.439  1.00 10.00      A   
ATOM   4398 HH21 ARG   467     -18.556  21.062  -8.640  1.00 10.00      A   
ATOM   4399 HH22 ARG   467     -19.159  20.932 -10.338  1.00 10.00      A   
ATOM   4400  C   ARG   467     -16.435  15.116 -13.052  1.00 10.00      A   
ATOM   4401  O   ARG   467     -16.723  15.903 -13.960  1.00 10.00      A   
ATOM   4402  N   GLU   468     -16.355  13.805 -13.229  1.00 10.00      A   
ATOM   4403  HN  GLU   468     -16.129  13.237 -12.462  1.00 10.00      A   
ATOM   4404  CA  GLU   468     -16.609  13.180 -14.518  1.00 10.00      A   
ATOM   4405  CB  GLU   468     -15.295  12.883 -15.252  1.00 10.00      A   
ATOM   4406  CG  GLU   468     -14.592  14.118 -15.792  1.00 10.00      A   
ATOM   4407  CD  GLU   468     -13.714  13.809 -16.985  1.00 10.00      A   
ATOM   4408  OE1 GLU   468     -14.263  13.476 -18.060  1.00 10.00      A   
ATOM   4409  OE2 GLU   468     -12.477  13.908 -16.867  1.00 10.00      A   
ATOM   4410  C   GLU   468     -17.409  11.897 -14.334  1.00 10.00      A   
ATOM   4411  O   GLU   468     -17.563  11.409 -13.214  1.00 10.00      A   
ATOM   4412  N   VAL   469     -17.922  11.360 -15.431  1.00 10.00      A   
ATOM   4413  HN  VAL   469     -17.762  11.793 -16.295  1.00 10.00      A   
ATOM   4414  CA  VAL   469     -18.704  10.134 -15.389  1.00 10.00      A   
ATOM   4415  CB  VAL   469     -20.153  10.352 -15.873  1.00 10.00      A   
ATOM   4416  CG1 VAL   469     -20.968   9.078 -15.708  1.00 10.00      A   
ATOM   4417  CG2 VAL   469     -20.805  11.504 -15.122  1.00 10.00      A   
ATOM   4418  C   VAL   469     -18.046   9.057 -16.243  1.00 10.00      A   
ATOM   4419  O   VAL   469     -17.962   9.183 -17.467  1.00 10.00      A   
ATOM   4420  N   LEU   470     -17.574   8.007 -15.589  1.00 10.00      A   
ATOM   4421  HN  LEU   470     -17.679   7.966 -14.612  1.00 10.00      A   
ATOM   4422  CA  LEU   470     -16.921   6.907 -16.280  1.00 10.00      A   
ATOM   4423  CB  LEU   470     -16.032   6.122 -15.311  1.00 10.00      A   
ATOM   4424  CG  LEU   470     -15.057   5.123 -15.941  1.00 10.00      A   
ATOM   4425  CD1 LEU   470     -14.156   5.816 -16.953  1.00 10.00      A   
ATOM   4426  CD2 LEU   470     -14.220   4.448 -14.867  1.00 10.00      A   
ATOM   4427  C   LEU   470     -17.968   5.993 -16.904  1.00 10.00      A   
ATOM   4428  O   LEU   470     -18.789   5.405 -16.199  1.00 10.00      A   
ATOM   4429  N   THR   471     -17.941   5.886 -18.223  1.00 10.00      A   
ATOM   4430  HN  THR   471     -17.247   6.367 -18.731  1.00 10.00      A   
ATOM   4431  CA  THR   471     -18.897   5.059 -18.943  1.00 10.00      A   
ATOM   4432  CB  THR   471     -19.798   5.935 -19.835  1.00 10.00      A   
ATOM   4433  OG1 THR   471     -20.102   7.156 -19.143  1.00 10.00      A   
ATOM   4434  HG1 THR   471     -19.496   7.258 -18.401  1.00 10.00      A   
ATOM   4435  CG2 THR   471     -21.093   5.211 -20.170  1.00 10.00      A   
ATOM   4436  C   THR   471     -18.170   4.040 -19.816  1.00 10.00      A   
ATOM   4437  O   THR   471     -17.328   4.407 -20.638  1.00 10.00      A   
ATOM   4438  N   THR   472     -18.487   2.765 -19.633  1.00 10.00      A   
ATOM   4439  HN  THR   472     -19.154   2.526 -18.949  1.00 10.00      A   
ATOM   4440  CA  THR   472     -17.861   1.710 -20.412  1.00 10.00      A   
ATOM   4441  CB  THR   472     -16.398   1.467 -19.954  1.00 10.00      A   
ATOM   4442  OG1 THR   472     -15.639   0.855 -21.007  1.00 10.00      A   
ATOM   4443  HG1 THR   472     -15.242   1.550 -21.552  1.00 10.00      A   
ATOM   4444  CG2 THR   472     -16.333   0.604 -18.701  1.00 10.00      A   
ATOM   4445  C   THR   472     -18.669   0.413 -20.337  1.00 10.00      A   
ATOM   4446  O   THR   472     -19.531   0.255 -19.469  1.00 10.00      A   
ATOM   4447  N   ASN   473     -18.403  -0.493 -21.268  1.00 10.00      A   
ATOM   4448  HN  ASN   473     -17.723  -0.294 -21.944  1.00 10.00      A   
ATOM   4449  CA  ASN   473     -19.081  -1.782 -21.308  1.00 10.00      A   
ATOM   4450  CB  ASN   473     -19.368  -2.199 -22.756  1.00 10.00      A   
ATOM   4451  CG  ASN   473     -20.749  -1.785 -23.231  1.00 10.00      A   
ATOM   4452  OD1 ASN   473     -21.668  -1.608 -22.437  1.00 10.00      A   
ATOM   4453  ND2 ASN   473     -20.907  -1.635 -24.536  1.00 10.00      A   
ATOM   4454 HD21 ASN   473     -20.134  -1.800 -25.119  1.00 10.00      A   
ATOM   4455 HD22 ASN   473     -21.790  -1.371 -24.870  1.00 10.00      A   
ATOM   4456  C   ASN   473     -18.210  -2.831 -20.635  1.00 10.00      A   
ATOM   4457  O   ASN   473     -17.038  -2.984 -20.978  1.00 10.00      A   
ATOM   4458  N   VAL   474     -18.767  -3.543 -19.671  1.00 10.00      A   
ATOM   4459  HN  VAL   474     -19.709  -3.395 -19.440  1.00 10.00      A   
ATOM   4460  CA  VAL   474     -18.010  -4.561 -18.960  1.00 10.00      A   
ATOM   4461  CB  VAL   474     -17.850  -4.224 -17.461  1.00 10.00      A   
ATOM   4462  CG1 VAL   474     -16.957  -5.245 -16.772  1.00 10.00      A   
ATOM   4463  CG2 VAL   474     -17.281  -2.825 -17.278  1.00 10.00      A   
ATOM   4464  C   VAL   474     -18.656  -5.933 -19.114  1.00 10.00      A   
ATOM   4465  O   VAL   474     -19.870  -6.079 -18.981  1.00 10.00      A   
ATOM   4466  N   THR   475     -17.836  -6.927 -19.409  1.00 10.00      A   
ATOM   4467  HN  THR   475     -16.879  -6.739 -19.515  1.00 10.00      A   
ATOM   4468  CA  THR   475     -18.304  -8.288 -19.575  1.00 10.00      A   
ATOM   4469  CB  THR   475     -17.634  -8.944 -20.795  1.00 10.00      A   
ATOM   4470  OG1 THR   475     -17.929  -8.164 -21.964  1.00 10.00      A   
ATOM   4471  HG1 THR   475     -17.629  -7.253 -21.828  1.00 10.00      A   
ATOM   4472  CG2 THR   475     -18.139 -10.363 -20.998  1.00 10.00      A   
ATOM   4473  C   THR   475     -18.006  -9.108 -18.321  1.00 10.00      A   
ATOM   4474  O   THR   475     -16.843  -9.369 -18.007  1.00 10.00      A   
ATOM   4475  N   PRO   476     -19.058  -9.489 -17.574  1.00 10.00      A   
ATOM   4476  CA  PRO   476     -18.925 -10.283 -16.345  1.00 10.00      A   
ATOM   4477  CB  PRO   476     -20.369 -10.431 -15.851  1.00 10.00      A   
ATOM   4478  CG  PRO   476     -21.116  -9.336 -16.525  1.00 10.00      A   
ATOM   4479  CD  PRO   476     -20.462  -9.166 -17.862  1.00 10.00      A   
ATOM   4480  C   PRO   476     -18.320 -11.655 -16.620  1.00 10.00      A   
ATOM   4481  O   PRO   476     -18.494 -12.222 -17.706  1.00 10.00      A   
ATOM   4482  N   THR   477     -17.614 -12.186 -15.632  1.00 10.00      A   
ATOM   4483  HN  THR   477     -17.524 -11.695 -14.789  1.00 10.00      A   
ATOM   4484  CA  THR   477     -16.972 -13.478 -15.764  1.00 10.00      A   
ATOM   4485  CB  THR   477     -15.443 -13.339 -15.668  1.00 10.00      A   
ATOM   4486  OG1 THR   477     -15.108 -12.482 -14.566  1.00 10.00      A   
ATOM   4487  HG1 THR   477     -14.719 -13.008 -13.854  1.00 10.00      A   
ATOM   4488  CG2 THR   477     -14.891 -12.741 -16.953  1.00 10.00      A   
ATOM   4489  C   THR   477     -17.461 -14.453 -14.701  1.00 10.00      A   
ATOM   4490  O   THR   477     -17.243 -14.254 -13.504  1.00 10.00      A   
ATOM   4491  N   THR   478     -18.134 -15.497 -15.141  1.00 10.00      A   
ATOM   4492  HN  THR   478     -18.288 -15.599 -16.107  1.00 10.00      A   
ATOM   4493  CA  THR   478     -18.642 -16.501 -14.236  1.00 10.00      A   
ATOM   4494  CB  THR   478     -20.072 -16.923 -14.629  1.00 10.00      A   
ATOM   4495  OG1 THR   478     -20.776 -15.794 -15.178  1.00 10.00      A   
ATOM   4496  HG1 THR   478     -20.635 -15.015 -14.607  1.00 10.00      A   
ATOM   4497  CG2 THR   478     -20.824 -17.437 -13.411  1.00 10.00      A   
ATOM   4498  C   THR   478     -17.719 -17.717 -14.252  1.00 10.00      A   
ATOM   4499  O   THR   478     -17.404 -18.250 -15.313  1.00 10.00      A   
ATOM   4500  N   GLY   479     -17.253 -18.122 -13.081  1.00 10.00      A   
ATOM   4501  HN  GLY   479     -17.511 -17.639 -12.268  1.00 10.00      A   
ATOM   4502  CA  GLY   479     -16.367 -19.266 -12.989  1.00 10.00      A   
ATOM   4503  C   GLY   479     -16.092 -19.638 -11.550  1.00 10.00      A   
ATOM   4504  O   GLY   479     -16.986 -19.550 -10.707  1.00 10.00      A   
ATOM   4505  N   LEU   480     -14.860 -20.040 -11.264  1.00 10.00      A   
ATOM   4506  HN  LEU   480     -14.195 -20.096 -11.986  1.00 10.00      A   
ATOM   4507  CA  LEU   480     -14.461 -20.414  -9.913  1.00 10.00      A   
ATOM   4508  CB  LEU   480     -15.182 -21.686  -9.455  1.00 10.00      A   
ATOM   4509  CG  LEU   480     -16.278 -21.506  -8.401  1.00 10.00      A   
ATOM   4510  CD1 LEU   480     -16.871 -22.851  -8.012  1.00 10.00      A   
ATOM   4511  CD2 LEU   480     -15.746 -20.777  -7.175  1.00 10.00      A   
ATOM   4512  C   LEU   480     -12.956 -20.626  -9.836  1.00 10.00      A   
ATOM   4513  O   LEU   480     -12.426 -21.577 -10.408  1.00 10.00      A   
ATOM   4514  N   THR   481     -12.272 -19.737  -9.139  1.00 10.00      A   
ATOM   4515  HN  THR   481     -12.746 -18.991  -8.714  1.00 10.00      A   
ATOM   4516  CA  THR   481     -10.831 -19.841  -8.983  1.00 10.00      A   
ATOM   4517  CB  THR   481     -10.193 -18.446  -8.813  1.00 10.00      A   
ATOM   4518  OG1 THR   481     -10.859 -17.726  -7.765  1.00 10.00      A   
ATOM   4519  HG1 THR   481     -10.335 -16.946  -7.533  1.00 10.00      A   
ATOM   4520  CG2 THR   481     -10.285 -17.649 -10.101  1.00 10.00      A   
ATOM   4521  C   THR   481     -10.513 -20.684  -7.751  1.00 10.00      A   
ATOM   4522  O   THR   481     -11.319 -20.741  -6.823  1.00 10.00      A   
ATOM   4523  N   PRO   482      -9.362 -21.379  -7.732  1.00 10.00      A   
ATOM   4524  CA  PRO   482      -8.954 -22.199  -6.584  1.00 10.00      A   
ATOM   4525  CB  PRO   482      -7.522 -22.609  -6.931  1.00 10.00      A   
ATOM   4526  CG  PRO   482      -7.477 -22.574  -8.419  1.00 10.00      A   
ATOM   4527  CD  PRO   482      -8.387 -21.451  -8.834  1.00 10.00      A   
ATOM   4528  C   PRO   482      -8.982 -21.403  -5.277  1.00 10.00      A   
ATOM   4529  O   PRO   482      -9.319 -21.940  -4.220  1.00 10.00      A   
ATOM   4530  N   TYR   483      -8.646 -20.120  -5.360  1.00 10.00      A   
ATOM   4531  HN  TYR   483      -8.377 -19.752  -6.229  1.00 10.00      A   
ATOM   4532  CA  TYR   483      -8.650 -19.248  -4.191  1.00 10.00      A   
ATOM   4533  CB  TYR   483      -7.977 -17.915  -4.515  1.00 10.00      A   
ATOM   4534  CG  TYR   483      -8.037 -16.906  -3.393  1.00 10.00      A   
ATOM   4535  CD1 TYR   483      -7.346 -17.113  -2.208  1.00 10.00      A   
ATOM   4536  CD2 TYR   483      -8.789 -15.744  -3.518  1.00 10.00      A   
ATOM   4537  CE1 TYR   483      -7.397 -16.192  -1.179  1.00 10.00      A   
ATOM   4538  CE2 TYR   483      -8.846 -14.817  -2.495  1.00 10.00      A   
ATOM   4539  CZ  TYR   483      -8.149 -15.044  -1.329  1.00 10.00      A   
ATOM   4540  OH  TYR   483      -8.201 -14.122  -0.311  1.00 10.00      A   
ATOM   4541  HH  TYR   483      -7.406 -13.578  -0.339  1.00 10.00      A   
ATOM   4542  C   TYR   483     -10.075 -19.013  -3.699  1.00 10.00      A   
ATOM   4543  O   TYR   483     -10.318 -18.856  -2.503  1.00 10.00      A   
ATOM   4544  N   ALA   484     -11.018 -18.971  -4.627  1.00 10.00      A   
ATOM   4545  HN  ALA   484     -10.771 -19.075  -5.571  1.00 10.00      A   
ATOM   4546  CA  ALA   484     -12.412 -18.777  -4.272  1.00 10.00      A   
ATOM   4547  CB  ALA   484     -13.211 -18.304  -5.476  1.00 10.00      A   
ATOM   4548  C   ALA   484     -12.978 -20.082  -3.734  1.00 10.00      A   
ATOM   4549  O   ALA   484     -13.737 -20.091  -2.764  1.00 10.00      A   
ATOM   4550  N   ARG   485     -12.573 -21.182  -4.365  1.00 10.00      A   
ATOM   4551  HN  ARG   485     -11.955 -21.090  -5.123  1.00 10.00      A   
ATOM   4552  CA  ARG   485     -13.015 -22.514  -3.976  1.00 10.00      A   
ATOM   4553  CB  ARG   485     -12.496 -23.564  -4.963  1.00 10.00      A   
ATOM   4554  CG  ARG   485     -12.948 -23.378  -6.401  1.00 10.00      A   
ATOM   4555  CD  ARG   485     -12.262 -24.383  -7.310  1.00 10.00      A   
ATOM   4556  NE  ARG   485     -12.406 -24.058  -8.729  1.00 10.00      A   
ATOM   4557  HE  ARG   485     -13.034 -23.341  -8.966  1.00 10.00      A   
ATOM   4558  CZ  ARG   485     -11.722 -24.661  -9.703  1.00 10.00      A   
ATOM   4559  NH1 ARG   485     -10.848 -25.620  -9.410  1.00 10.00      A   
ATOM   4560 HH11 ARG   485     -10.680 -25.896  -8.418  1.00 10.00      A   
ATOM   4561 HH12 ARG   485     -10.315 -26.100 -10.172  1.00 10.00      A   
ATOM   4562  NH2 ARG   485     -11.908 -24.297 -10.966  1.00 10.00      A   
ATOM   4563 HH21 ARG   485     -11.378 -24.771 -11.732  1.00 10.00      A   
ATOM   4564 HH22 ARG   485     -12.577 -23.530 -11.200  1.00 10.00      A   
ATOM   4565  C   ARG   485     -12.531 -22.861  -2.570  1.00 10.00      A   
ATOM   4566  O   ARG   485     -13.326 -22.950  -1.635  1.00 10.00      A   
ATOM   4567  N   THR   486     -11.225 -23.045  -2.429  1.00 10.00      A   
ATOM   4568  HN  THR   486     -10.637 -22.933  -3.208  1.00 10.00      A   
ATOM   4569  CA  THR   486     -10.632 -23.392  -1.146  1.00 10.00      A   
ATOM   4570  CB  THR   486      -9.309 -24.161  -1.336  1.00 10.00      A   
ATOM   4571  OG1 THR   486      -9.379 -24.929  -2.548  1.00 10.00      A   
ATOM   4572  HG1 THR   486     -10.189 -25.455  -2.543  1.00 10.00      A   
ATOM   4573  CG2 THR   486      -9.071 -25.107  -0.167  1.00 10.00      A   
ATOM   4574  C   THR   486     -10.386 -22.145  -0.303  1.00 10.00      A   
ATOM   4575  O   THR   486     -11.005 -21.962   0.743  1.00 10.00      A   
ATOM   4576  N   GLY   487      -9.493 -21.281  -0.766  1.00 10.00      A   
ATOM   4577  HN  GLY   487      -9.030 -21.466  -1.611  1.00 10.00      A   
ATOM   4578  CA  GLY   487      -9.193 -20.067  -0.035  1.00 10.00      A   
ATOM   4579  C   GLY   487      -7.756 -20.012   0.428  1.00 10.00      A   
ATOM   4580  O   GLY   487      -6.841 -20.372  -0.315  1.00 10.00      A   
ATOM   4581  N   ASN   488      -7.558 -19.587   1.666  1.00 10.00      A   
ATOM   4582  HN  ASN   488      -8.334 -19.342   2.216  1.00 10.00      A   
ATOM   4583  CA  ASN   488      -6.224 -19.476   2.240  1.00 10.00      A   
ATOM   4584  CB  ASN   488      -6.168 -18.311   3.229  1.00 10.00      A   
ATOM   4585  CG  ASN   488      -5.480 -17.087   2.659  1.00 10.00      A   
ATOM   4586  OD1 ASN   488      -4.442 -17.188   2.008  1.00 10.00      A   
ATOM   4587  ND2 ASN   488      -6.071 -15.920   2.878  1.00 10.00      A   
ATOM   4588 HD21 ASN   488      -6.920 -15.914   3.389  1.00 10.00      A   
ATOM   4589 HD22 ASN   488      -5.643 -15.114   2.529  1.00 10.00      A   
ATOM   4590  C   ASN   488      -5.819 -20.771   2.932  1.00 10.00      A   
ATOM   4591  O   ASN   488      -4.690 -20.908   3.399  1.00 10.00      A   
ATOM   4592  N   TRP   489      -6.754 -21.718   2.993  1.00 10.00      A   
ATOM   4593  HN  TRP   489      -7.638 -21.532   2.611  1.00 10.00      A   
ATOM   4594  CA  TRP   489      -6.517 -23.019   3.622  1.00 10.00      A   
ATOM   4595  CB  TRP   489      -7.730 -23.943   3.463  1.00 10.00      A   
ATOM   4596  CG  TRP   489      -7.623 -25.221   4.240  1.00 10.00      A   
ATOM   4597  CD1 TRP   489      -7.711 -25.365   5.594  1.00 10.00      A   
ATOM   4598  CD2 TRP   489      -7.408 -26.535   3.710  1.00 10.00      A   
ATOM   4599  NE1 TRP   489      -7.565 -26.687   5.941  1.00 10.00      A   
ATOM   4600  HE1 TRP   489      -7.590 -27.043   6.857  1.00 10.00      A   
ATOM   4601  CE2 TRP   489      -7.377 -27.424   4.801  1.00 10.00      A   
ATOM   4602  CE3 TRP   489      -7.239 -27.045   2.419  1.00 10.00      A   
ATOM   4603  CZ2 TRP   489      -7.186 -28.795   4.642  1.00 10.00      A   
ATOM   4604  CZ3 TRP   489      -7.049 -28.405   2.262  1.00 10.00      A   
ATOM   4605  CH2 TRP   489      -7.024 -29.264   3.368  1.00 10.00      A   
ATOM   4606  C   TRP   489      -5.225 -23.699   3.129  1.00 10.00      A   
ATOM   4607  O   TRP   489      -4.411 -24.119   3.951  1.00 10.00      A   
ATOM   4608  N   PRO   490      -5.013 -23.827   1.792  1.00 10.00      A   
ATOM   4609  CA  PRO   490      -3.799 -24.455   1.245  1.00 10.00      A   
ATOM   4610  CB  PRO   490      -3.904 -24.189  -0.259  1.00 10.00      A   
ATOM   4611  CG  PRO   490      -5.363 -24.051  -0.508  1.00 10.00      A   
ATOM   4612  CD  PRO   490      -5.926 -23.390   0.716  1.00 10.00      A   
ATOM   4613  C   PRO   490      -2.536 -23.809   1.801  1.00 10.00      A   
ATOM   4614  O   PRO   490      -1.588 -24.500   2.185  1.00 10.00      A   
ATOM   4615  N   LEU   491      -2.545 -22.483   1.863  1.00 10.00      A   
ATOM   4616  HN  LEU   491      -3.340 -21.997   1.549  1.00 10.00      A   
ATOM   4617  CA  LEU   491      -1.414 -21.724   2.380  1.00 10.00      A   
ATOM   4618  CB  LEU   491      -1.666 -20.224   2.223  1.00 10.00      A   
ATOM   4619  CG  LEU   491      -0.591 -19.301   2.799  1.00 10.00      A   
ATOM   4620  CD1 LEU   491       0.483 -19.009   1.764  1.00 10.00      A   
ATOM   4621  CD2 LEU   491      -1.212 -18.020   3.324  1.00 10.00      A   
ATOM   4622  C   LEU   491      -1.173 -22.052   3.849  1.00 10.00      A   
ATOM   4623  O   LEU   491      -0.032 -22.224   4.277  1.00 10.00      A   
ATOM   4624  N   TRP   492      -2.253 -22.144   4.615  1.00 10.00      A   
ATOM   4625  HN  TRP   492      -3.138 -21.996   4.215  1.00 10.00      A   
ATOM   4626  CA  TRP   492      -2.157 -22.457   6.035  1.00 10.00      A   
ATOM   4627  CB  TRP   492      -3.526 -22.383   6.711  1.00 10.00      A   
ATOM   4628  CG  TRP   492      -4.132 -21.011   6.717  1.00 10.00      A   
ATOM   4629  CD1 TRP   492      -5.438 -20.697   6.485  1.00 10.00      A   
ATOM   4630  CD2 TRP   492      -3.460 -19.768   6.968  1.00 10.00      A   
ATOM   4631  NE1 TRP   492      -5.623 -19.340   6.571  1.00 10.00      A   
ATOM   4632  HE1 TRP   492      -6.476 -18.871   6.443  1.00 10.00      A   
ATOM   4633  CE2 TRP   492      -4.424 -18.747   6.867  1.00 10.00      A   
ATOM   4634  CE3 TRP   492      -2.139 -19.419   7.268  1.00 10.00      A   
ATOM   4635  CZ2 TRP   492      -4.109 -17.403   7.055  1.00 10.00      A   
ATOM   4636  CZ3 TRP   492      -1.829 -18.086   7.454  1.00 10.00      A   
ATOM   4637  CH2 TRP   492      -2.811 -17.094   7.347  1.00 10.00      A   
ATOM   4638  C   TRP   492      -1.533 -23.830   6.245  1.00 10.00      A   
ATOM   4639  O   TRP   492      -0.706 -24.014   7.137  1.00 10.00      A   
ATOM   4640  N   VAL   493      -1.923 -24.785   5.407  1.00 10.00      A   
ATOM   4641  HN  VAL   493      -2.594 -24.573   4.721  1.00 10.00      A   
ATOM   4642  CA  VAL   493      -1.388 -26.138   5.487  1.00 10.00      A   
ATOM   4643  CB  VAL   493      -2.100 -27.094   4.502  1.00 10.00      A   
ATOM   4644  CG1 VAL   493      -1.485 -28.486   4.552  1.00 10.00      A   
ATOM   4645  CG2 VAL   493      -3.585 -27.163   4.814  1.00 10.00      A   
ATOM   4646  C   VAL   493       0.112 -26.128   5.202  1.00 10.00      A   
ATOM   4647  O   VAL   493       0.895 -26.755   5.920  1.00 10.00      A   
ATOM   4648  N   LEU   494       0.505 -25.395   4.163  1.00 10.00      A   
ATOM   4649  HN  LEU   494      -0.170 -24.916   3.634  1.00 10.00      A   
ATOM   4650  CA  LEU   494       1.910 -25.286   3.784  1.00 10.00      A   
ATOM   4651  CB  LEU   494       2.058 -24.510   2.472  1.00 10.00      A   
ATOM   4652  CG  LEU   494       1.445 -25.158   1.229  1.00 10.00      A   
ATOM   4653  CD1 LEU   494       1.495 -24.197   0.050  1.00 10.00      A   
ATOM   4654  CD2 LEU   494       2.156 -26.461   0.895  1.00 10.00      A   
ATOM   4655  C   LEU   494       2.704 -24.607   4.892  1.00 10.00      A   
ATOM   4656  O   LEU   494       3.770 -25.082   5.289  1.00 10.00      A   
ATOM   4657  N   THR   495       2.162 -23.507   5.401  1.00 10.00      A   
ATOM   4658  HN  THR   495       1.303 -23.190   5.040  1.00 10.00      A   
ATOM   4659  CA  THR   495       2.800 -22.756   6.471  1.00 10.00      A   
ATOM   4660  CB  THR   495       1.988 -21.491   6.824  1.00 10.00      A   
ATOM   4661  OG1 THR   495       1.744 -20.734   5.628  1.00 10.00      A   
ATOM   4662  HG1 THR   495       1.036 -21.156   5.122  1.00 10.00      A   
ATOM   4663  CG2 THR   495       2.746 -20.620   7.813  1.00 10.00      A   
ATOM   4664  C   THR   495       2.966 -23.627   7.716  1.00 10.00      A   
ATOM   4665  O   THR   495       4.001 -23.589   8.377  1.00 10.00      A   
ATOM   4666  N   ALA   496       1.947 -24.422   8.020  1.00 10.00      A   
ATOM   4667  HN  ALA   496       1.144 -24.414   7.452  1.00 10.00      A   
ATOM   4668  CA  ALA   496       1.989 -25.304   9.177  1.00 10.00      A   
ATOM   4669  CB  ALA   496       0.617 -25.899   9.439  1.00 10.00      A   
ATOM   4670  C   ALA   496       3.030 -26.404   8.980  1.00 10.00      A   
ATOM   4671  O   ALA   496       3.735 -26.780   9.919  1.00 10.00      A   
ATOM   4672  N   LEU   497       3.115 -26.914   7.752  1.00 10.00      A   
ATOM   4673  HN  LEU   497       2.508 -26.578   7.054  1.00 10.00      A   
ATOM   4674  CA  LEU   497       4.072 -27.960   7.413  1.00 10.00      A   
ATOM   4675  CB  LEU   497       3.859 -28.435   5.971  1.00 10.00      A   
ATOM   4676  CG  LEU   497       2.779 -29.497   5.759  1.00 10.00      A   
ATOM   4677  CD1 LEU   497       2.418 -29.605   4.286  1.00 10.00      A   
ATOM   4678  CD2 LEU   497       3.248 -30.841   6.292  1.00 10.00      A   
ATOM   4679  C   LEU   497       5.500 -27.458   7.582  1.00 10.00      A   
ATOM   4680  O   LEU   497       6.315 -28.083   8.265  1.00 10.00      A   
ATOM   4681  N   PHE   498       5.796 -26.322   6.960  1.00 10.00      A   
ATOM   4682  HN  PHE   498       5.101 -25.871   6.429  1.00 10.00      A   
ATOM   4683  CA  PHE   498       7.126 -25.730   7.041  1.00 10.00      A   
ATOM   4684  CB  PHE   498       7.286 -24.610   6.011  1.00 10.00      A   
ATOM   4685  CG  PHE   498       7.300 -25.091   4.587  1.00 10.00      A   
ATOM   4686  CD1 PHE   498       8.184 -26.079   4.183  1.00 10.00      A   
ATOM   4687  CD2 PHE   498       6.437 -24.552   3.651  1.00 10.00      A   
ATOM   4688  CE1 PHE   498       8.205 -26.518   2.872  1.00 10.00      A   
ATOM   4689  CE2 PHE   498       6.452 -24.986   2.338  1.00 10.00      A   
ATOM   4690  CZ  PHE   498       7.338 -25.971   1.948  1.00 10.00      A   
ATOM   4691  C   PHE   498       7.398 -25.200   8.444  1.00 10.00      A   
ATOM   4692  O   PHE   498       8.523 -25.264   8.936  1.00 10.00      A   
ATOM   4693  N   GLY   499       6.357 -24.675   9.078  1.00 10.00      A   
ATOM   4694  HN  GLY   499       5.488 -24.626   8.619  1.00 10.00      A   
ATOM   4695  CA  GLY   499       6.485 -24.148  10.421  1.00 10.00      A   
ATOM   4696  C   GLY   499       6.953 -25.202  11.399  1.00 10.00      A   
ATOM   4697  O   GLY   499       7.950 -25.007  12.096  1.00 10.00      A   
ATOM   4698  N   PHE   500       6.248 -26.330  11.436  1.00 10.00      A   
ATOM   4699  HN  PHE   500       5.469 -26.432  10.845  1.00 10.00      A   
ATOM   4700  CA  PHE   500       6.613 -27.415  12.334  1.00 10.00      A   
ATOM   4701  CB  PHE   500       5.574 -28.537  12.315  1.00 10.00      A   
ATOM   4702  CG  PHE   500       5.754 -29.531  13.429  1.00 10.00      A   
ATOM   4703  CD1 PHE   500       5.324 -29.237  14.714  1.00 10.00      A   
ATOM   4704  CD2 PHE   500       6.361 -30.757  13.194  1.00 10.00      A   
ATOM   4705  CE1 PHE   500       5.494 -30.145  15.743  1.00 10.00      A   
ATOM   4706  CE2 PHE   500       6.533 -31.669  14.218  1.00 10.00      A   
ATOM   4707  CZ  PHE   500       6.099 -31.363  15.494  1.00 10.00      A   
ATOM   4708  C   PHE   500       7.995 -27.955  11.985  1.00 10.00      A   
ATOM   4709  O   PHE   500       8.769 -28.310  12.871  1.00 10.00      A   
ATOM   4710  N   ALA   501       8.305 -27.992  10.692  1.00 10.00      A   
ATOM   4711  HN  ALA   501       7.648 -27.685  10.032  1.00 10.00      A   
ATOM   4712  CA  ALA   501       9.601 -28.476  10.229  1.00 10.00      A   
ATOM   4713  CB  ALA   501       9.638 -28.548   8.710  1.00 10.00      A   
ATOM   4714  C   ALA   501      10.718 -27.577  10.750  1.00 10.00      A   
ATOM   4715  O   ALA   501      11.783 -28.049  11.144  1.00 10.00      A   
ATOM   4716  N   ALA   502      10.461 -26.276  10.753  1.00 10.00      A   
ATOM   4717  HN  ALA   502       9.592 -25.958  10.412  1.00 10.00      A   
ATOM   4718  CA  ALA   502      11.430 -25.305  11.238  1.00 10.00      A   
ATOM   4719  CB  ALA   502      10.980 -23.893  10.893  1.00 10.00      A   
ATOM   4720  C   ALA   502      11.619 -25.458  12.743  1.00 10.00      A   
ATOM   4721  O   ALA   502      12.745 -25.455  13.244  1.00 10.00      A   
ATOM   4722  N   VAL   503      10.506 -25.604  13.455  1.00 10.00      A   
ATOM   4723  HN  VAL   503       9.637 -25.596  12.991  1.00 10.00      A   
ATOM   4724  CA  VAL   503      10.533 -25.769  14.902  1.00 10.00      A   
ATOM   4725  CB  VAL   503       9.108 -25.738  15.504  1.00 10.00      A   
ATOM   4726  CG1 VAL   503       9.141 -26.004  17.004  1.00 10.00      A   
ATOM   4727  CG2 VAL   503       8.440 -24.403  15.215  1.00 10.00      A   
ATOM   4728  C   VAL   503      11.219 -27.080  15.277  1.00 10.00      A   
ATOM   4729  O   VAL   503      12.089 -27.108  16.148  1.00 10.00      A   
ATOM   4730  N   LEU   504      10.837 -28.161  14.597  1.00 10.00      A   
ATOM   4731  HN  LEU   504      10.137 -28.072  13.908  1.00 10.00      A   
ATOM   4732  CA  LEU   504      11.415 -29.476  14.854  1.00 10.00      A   
ATOM   4733  CB  LEU   504      10.730 -30.551  14.006  1.00 10.00      A   
ATOM   4734  CG  LEU   504      11.094 -32.001  14.330  1.00 10.00      A   
ATOM   4735  CD1 LEU   504      10.614 -32.381  15.724  1.00 10.00      A   
ATOM   4736  CD2 LEU   504      10.520 -32.944  13.285  1.00 10.00      A   
ATOM   4737  C   LEU   504      12.915 -29.474  14.592  1.00 10.00      A   
ATOM   4738  O   LEU   504      13.687 -30.049  15.356  1.00 10.00      A   
ATOM   4739  N   MET   505      13.325 -28.818  13.512  1.00 10.00      A   
ATOM   4740  HN  MET   505      12.660 -28.389  12.928  1.00 10.00      A   
ATOM   4741  CA  MET   505      14.739 -28.731  13.164  1.00 10.00      A   
ATOM   4742  CB  MET   505      14.924 -28.035  11.812  1.00 10.00      A   
ATOM   4743  CG  MET   505      16.374 -27.885  11.375  1.00 10.00      A   
ATOM   4744  SD  MET   505      17.255 -29.459  11.307  1.00 10.00      A   
ATOM   4745  CE  MET   505      16.396 -30.276   9.961  1.00 10.00      A   
ATOM   4746  C   MET   505      15.508 -27.992  14.256  1.00 10.00      A   
ATOM   4747  O   MET   505      16.671 -28.288  14.522  1.00 10.00      A   
ATOM   4748  N   SER   506      14.847 -27.035  14.889  1.00 10.00      A   
ATOM   4749  HN  SER   506      13.919 -26.842  14.630  1.00 10.00      A   
ATOM   4750  CA  SER   506      15.461 -26.266  15.957  1.00 10.00      A   
ATOM   4751  CB  SER   506      14.646 -25.000  16.236  1.00 10.00      A   
ATOM   4752  OG  SER   506      15.416 -24.038  16.932  1.00 10.00      A   
ATOM   4753  HG  SER   506      15.807 -23.419  16.301  1.00 10.00      A   
ATOM   4754  C   SER   506      15.581 -27.117  17.221  1.00 10.00      A   
ATOM   4755  O   SER   506      16.640 -27.165  17.851  1.00 10.00      A   
ATOM   4756  N   LEU   507      14.496 -27.799  17.574  1.00 10.00      A   
ATOM   4757  HN  LEU   507      13.685 -27.725  17.023  1.00 10.00      A   
ATOM   4758  CA  LEU   507      14.472 -28.649  18.758  1.00 10.00      A   
ATOM   4759  CB  LEU   507      13.046 -29.121  19.055  1.00 10.00      A   
ATOM   4760  CG  LEU   507      12.019 -28.028  19.371  1.00 10.00      A   
ATOM   4761  CD1 LEU   507      10.651 -28.642  19.612  1.00 10.00      A   
ATOM   4762  CD2 LEU   507      12.455 -27.203  20.573  1.00 10.00      A   
ATOM   4763  C   LEU   507      15.398 -29.849  18.593  1.00 10.00      A   
ATOM   4764  O   LEU   507      16.046 -30.274  19.550  1.00 10.00      A   
ATOM   4765  N   ARG   508      15.444 -30.381  17.373  1.00 10.00      A   
ATOM   4766  HN  ARG   508      14.866 -30.001  16.676  1.00 10.00      A   
ATOM   4767  CB  ARG   508      17.767 -31.262  17.303  1.00 10.00      A   
ATOM   4768  CG  ARG   508      18.395 -30.241  16.368  1.00 10.00      A   
ATOM   4769  CD  ARG   508      19.833 -29.946  16.758  1.00 10.00      A   
ATOM   4770  NE  ARG   508      19.944 -29.546  18.159  1.00 10.00      A   
ATOM   4771  HE  ARG   508      19.144 -29.640  18.718  1.00 10.00      A   
ATOM   4772  CZ  ARG   508      21.057 -29.072  18.710  1.00 10.00      A   
ATOM   4773  NH1 ARG   508      22.160 -28.938  17.982  1.00 10.00      A   
ATOM   4774 HH11 ARG   508      23.031 -28.563  18.419  1.00 10.00      A   
ATOM   4775 HH12 ARG   508      22.164 -29.205  16.972  1.00 10.00      A   
ATOM   4776  NH2 ARG   508      21.071 -28.734  19.994  1.00 10.00      A   
ATOM   4777 HH21 ARG   508      21.947 -28.361  20.425  1.00 10.00      A   
ATOM   4778 HH22 ARG   508      20.211 -28.836  20.579  1.00 10.00      A   
ATOM   4779  CA  ARG   508      16.283 -31.529  17.033  1.00 10.00      A   
ATOM   4780  C   ARG   508      15.808 -32.794  17.734  1.00 10.00      A   
ATOM   4781  O   ARG   508      14.898 -33.457  17.196  1.00 10.00      A   
ATOM   4782  OXT ARG   508      16.342 -33.124  18.815  1.00 10.00      A   
ATOM   4783  CB  MET    28      34.220  -2.443 -29.757  1.00 10.00      B   
ATOM   4784  CG  MET    28      34.390  -1.405 -30.854  1.00 10.00      B   
ATOM   4785  SD  MET    28      33.661  -1.914 -32.425  1.00 10.00      B   
ATOM   4786  CE  MET    28      34.695  -3.318 -32.841  1.00 10.00      B   
ATOM   4787  C   MET    28      33.922  -0.827 -27.869  1.00 10.00      B   
ATOM   4788  O   MET    28      32.796  -1.016 -27.410  1.00 10.00      B   
ATOM   4789  N   MET    28      34.710  -3.123 -27.431  1.00 10.00      B   
ATOM   4790  HT1 MET    28      35.203  -3.951 -27.822  1.00 10.00      B   
ATOM   4791  HT2 MET    28      33.726  -3.386 -27.229  1.00 10.00      B   
ATOM   4792  HT3 MET    28      35.173  -2.848 -26.542  1.00 10.00      B   
ATOM   4793  CA  MET    28      34.749  -1.998 -28.393  1.00 10.00      B   
ATOM   4794  N   ALA    29      34.485   0.376 -27.938  1.00 10.00      B   
ATOM   4795  HN  ALA    29      35.386   0.462 -28.325  1.00 10.00      B   
ATOM   4796  CA  ALA    29      33.800   1.577 -27.472  1.00 10.00      B   
ATOM   4797  CB  ALA    29      34.728   2.412 -26.604  1.00 10.00      B   
ATOM   4798  C   ALA    29      33.290   2.392 -28.655  1.00 10.00      B   
ATOM   4799  O   ALA    29      33.444   1.987 -29.808  1.00 10.00      B   
ATOM   4800  N   TYR    30      32.686   3.538 -28.374  1.00 10.00      B   
ATOM   4801  HN  TYR    30      32.600   3.824 -27.438  1.00 10.00      B   
ATOM   4802  CA  TYR    30      32.153   4.393 -29.427  1.00 10.00      B   
ATOM   4803  CB  TYR    30      30.798   4.969 -29.017  1.00 10.00      B   
ATOM   4804  CG  TYR    30      29.716   3.923 -28.862  1.00 10.00      B   
ATOM   4805  CD1 TYR    30      29.529   3.256 -27.656  1.00 10.00      B   
ATOM   4806  CD2 TYR    30      28.881   3.598 -29.923  1.00 10.00      B   
ATOM   4807  CE1 TYR    30      28.544   2.301 -27.514  1.00 10.00      B   
ATOM   4808  CE2 TYR    30      27.892   2.642 -29.788  1.00 10.00      B   
ATOM   4809  CZ  TYR    30      27.729   1.997 -28.582  1.00 10.00      B   
ATOM   4810  OH  TYR    30      26.749   1.043 -28.443  1.00 10.00      B   
ATOM   4811  HH  TYR    30      26.081   1.369 -27.824  1.00 10.00      B   
ATOM   4812  C   TYR    30      33.129   5.509 -29.775  1.00 10.00      B   
ATOM   4813  O   TYR    30      33.207   5.950 -30.926  1.00 10.00      B   
ATOM   4814  N   GLY    31      33.864   5.969 -28.774  1.00 10.00      B   
ATOM   4815  HN  GLY    31      33.729   5.602 -27.869  1.00 10.00      B   
ATOM   4816  CA  GLY    31      34.836   7.025 -28.985  1.00 10.00      B   
ATOM   4817  C   GLY    31      34.264   8.391 -28.680  1.00 10.00      B   
ATOM   4818  O   GLY    31      34.760   9.411 -29.168  1.00 10.00      B   
ATOM   4819  N   ARG    32      33.218   8.411 -27.865  1.00 10.00      B   
ATOM   4820  HN  ARG    32      32.888   7.562 -27.489  1.00 10.00      B   
ATOM   4821  CA  ARG    32      32.557   9.657 -27.496  1.00 10.00      B   
ATOM   4822  CB  ARG    32      31.196   9.771 -28.194  1.00 10.00      B   
ATOM   4823  CG  ARG    32      31.255   9.723 -29.714  1.00 10.00      B   
ATOM   4824  CD  ARG    32      32.070  10.874 -30.285  1.00 10.00      B   
ATOM   4825  NE  ARG    32      32.362  10.682 -31.706  1.00 10.00      B   
ATOM   4826  HE  ARG    32      31.855   9.980 -32.178  1.00 10.00      B   
ATOM   4827  CZ  ARG    32      33.272  11.375 -32.387  1.00 10.00      B   
ATOM   4828  NH1 ARG    32      33.983  12.325 -31.791  1.00 10.00      B   
ATOM   4829 HH11 ARG    32      34.693  12.869 -32.331  1.00 10.00      B   
ATOM   4830 HH12 ARG    32      33.841  12.529 -30.779  1.00 10.00      B   
ATOM   4831  NH2 ARG    32      33.455  11.127 -33.674  1.00 10.00      B   
ATOM   4832 HH21 ARG    32      32.893  10.383 -34.148  1.00 10.00      B   
ATOM   4833 HH22 ARG    32      34.165  11.660 -34.220  1.00 10.00      B   
ATOM   4834  C   ARG    32      32.370   9.751 -25.986  1.00 10.00      B   
ATOM   4835  O   ARG    32      31.476  10.445 -25.501  1.00 10.00      B   
ATOM   4836  N   GLU    33      33.216   9.053 -25.246  1.00 10.00      B   
ATOM   4837  HN  GLU    33      33.913   8.518 -25.685  1.00 10.00      B   
ATOM   4838  CA  GLU    33      33.133   9.061 -23.794  1.00 10.00      B   
ATOM   4839  CB  GLU    33      33.100   7.640 -23.215  1.00 10.00      B   
ATOM   4840  CG  GLU    33      33.740   6.571 -24.087  1.00 10.00      B   
ATOM   4841  CD  GLU    33      32.747   5.897 -25.018  1.00 10.00      B   
ATOM   4842  OE1 GLU    33      31.816   5.226 -24.517  1.00 10.00      B   
ATOM   4843  OE2 GLU    33      32.904   6.023 -26.253  1.00 10.00      B   
ATOM   4844  C   GLU    33      34.249   9.887 -23.161  1.00 10.00      B   
ATOM   4845  O   GLU    33      34.318  10.015 -21.940  1.00 10.00      B   
ATOM   4846  N   ASP    34      35.110  10.462 -23.998  1.00 10.00      B   
ATOM   4847  HN  ASP    34      34.991  10.339 -24.966  1.00 10.00      B   
ATOM   4848  CA  ASP    34      36.225  11.276 -23.516  1.00 10.00      B   
ATOM   4849  CB  ASP    34      37.137  11.704 -24.671  1.00 10.00      B   
ATOM   4850  CG  ASP    34      38.329  12.527 -24.213  1.00 10.00      B   
ATOM   4851  OD1 ASP    34      38.962  12.160 -23.197  1.00 10.00      B   
ATOM   4852  OD2 ASP    34      38.647  13.539 -24.872  1.00 10.00      B   
ATOM   4853  C   ASP    34      35.720  12.496 -22.753  1.00 10.00      B   
ATOM   4854  O   ASP    34      36.082  12.706 -21.592  1.00 10.00      B   
ATOM   4855  N   VAL    35      34.861  13.279 -23.397  1.00 10.00      B   
ATOM   4856  HN  VAL    35      34.601  13.047 -24.316  1.00 10.00      B   
ATOM   4857  CA  VAL    35      34.297  14.477 -22.778  1.00 10.00      B   
ATOM   4858  CB  VAL    35      33.435  15.280 -23.779  1.00 10.00      B   
ATOM   4859  CG1 VAL    35      32.850  16.519 -23.119  1.00 10.00      B   
ATOM   4860  CG2 VAL    35      34.253  15.665 -25.003  1.00 10.00      B   
ATOM   4861  C   VAL    35      33.444  14.095 -21.569  1.00 10.00      B   
ATOM   4862  O   VAL    35      33.454  14.774 -20.541  1.00 10.00      B   
ATOM   4863  N   ALA    36      32.731  12.986 -21.699  1.00 10.00      B   
ATOM   4864  HN  ALA    36      32.785  12.484 -22.537  1.00 10.00      B   
ATOM   4865  CA  ALA    36      31.873  12.497 -20.634  1.00 10.00      B   
ATOM   4866  CB  ALA    36      31.072  11.297 -21.109  1.00 10.00      B   
ATOM   4867  C   ALA    36      32.692  12.142 -19.399  1.00 10.00      B   
ATOM   4868  O   ALA    36      32.282  12.420 -18.275  1.00 10.00      B   
ATOM   4869  N   ASN    37      33.855  11.537 -19.617  1.00 10.00      B   
ATOM   4870  HN  ASN    37      34.123  11.338 -20.541  1.00 10.00      B   
ATOM   4871  CA  ASN    37      34.740  11.149 -18.521  1.00 10.00      B   
ATOM   4872  CB  ASN    37      35.950  10.380 -19.052  1.00 10.00      B   
ATOM   4873  CG  ASN    37      36.800   9.781 -17.947  1.00 10.00      B   
ATOM   4874  OD1 ASN    37      36.284   9.193 -16.997  1.00 10.00      B   
ATOM   4875  ND2 ASN    37      38.110   9.935 -18.059  1.00 10.00      B   
ATOM   4876 HD21 ASN    37      38.457  10.421 -18.841  1.00 10.00      B   
ATOM   4877 HD22 ASN    37      38.680   9.559 -17.359  1.00 10.00      B   
ATOM   4878  C   ASN    37      35.207  12.379 -17.749  1.00 10.00      B   
ATOM   4879  O   ASN    37      35.334  12.348 -16.525  1.00 10.00      B   
ATOM   4880  N   THR    38      35.453  13.464 -18.477  1.00 10.00      B   
ATOM   4881  HN  THR    38      35.340  13.424 -19.451  1.00 10.00      B   
ATOM   4882  CA  THR    38      35.887  14.713 -17.866  1.00 10.00      B   
ATOM   4883  CB  THR    38      36.245  15.760 -18.942  1.00 10.00      B   
ATOM   4884  OG1 THR    38      37.011  15.134 -19.986  1.00 10.00      B   
ATOM   4885  HG1 THR    38      37.563  14.440 -19.605  1.00 10.00      B   
ATOM   4886  CG2 THR    38      37.056  16.897 -18.335  1.00 10.00      B   
ATOM   4887  C   THR    38      34.780  15.263 -16.970  1.00 10.00      B   
ATOM   4888  O   THR    38      35.021  15.631 -15.820  1.00 10.00      B   
ATOM   4889  N   ARG    39      33.558  15.284 -17.497  1.00 10.00      B   
ATOM   4890  HN  ARG    39      33.427  14.960 -18.416  1.00 10.00      B   
ATOM   4891  CA  ARG    39      32.409  15.781 -16.748  1.00 10.00      B   
ATOM   4892  CB  ARG    39      31.189  15.943 -17.659  1.00 10.00      B   
ATOM   4893  CG  ARG    39      31.413  16.889 -18.831  1.00 10.00      B   
ATOM   4894  CD  ARG    39      30.327  17.953 -18.913  1.00 10.00      B   
ATOM   4895  NE  ARG    39      30.518  19.018 -17.928  1.00 10.00      B   
ATOM   4896  HE  ARG    39      30.989  18.782 -17.085  1.00 10.00      B   
ATOM   4897  CZ  ARG    39      30.109  20.275 -18.095  1.00 10.00      B   
ATOM   4898  NH1 ARG    39      29.487  20.637 -19.209  1.00 10.00      B   
ATOM   4899 HH11 ARG    39      29.314  19.939 -19.964  1.00 10.00      B   
ATOM   4900 HH12 ARG    39      29.169  21.622 -19.333  1.00 10.00      B   
ATOM   4901  NH2 ARG    39      30.323  21.173 -17.144  1.00 10.00      B   
ATOM   4902 HH21 ARG    39      30.009  22.156 -17.272  1.00 10.00      B   
ATOM   4903 HH22 ARG    39      30.816  20.896 -16.254  1.00 10.00      B   
ATOM   4904  C   ARG    39      32.085  14.864 -15.571  1.00 10.00      B   
ATOM   4905  O   ARG    39      31.565  15.311 -14.550  1.00 10.00      B   
ATOM   4906  N   ALA    40      32.409  13.583 -15.718  1.00 10.00      B   
ATOM   4907  HN  ALA    40      32.804  13.287 -16.564  1.00 10.00      B   
ATOM   4908  CA  ALA    40      32.170  12.602 -14.666  1.00 10.00      B   
ATOM   4909  CB  ALA    40      32.521  11.200 -15.147  1.00 10.00      B   
ATOM   4910  C   ALA    40      32.968  12.956 -13.416  1.00 10.00      B   
ATOM   4911  O   ALA    40      32.413  13.064 -12.323  1.00 10.00      B   
ATOM   4912  N   ARG    41      34.268  13.168 -13.584  1.00 10.00      B   
ATOM   4913  HN  ARG    41      34.656  13.092 -14.483  1.00 10.00      B   
ATOM   4914  CA  ARG    41      35.127  13.516 -12.457  1.00 10.00      B   
ATOM   4915  CB  ARG    41      36.604  13.347 -12.810  1.00 10.00      B   
ATOM   4916  CG  ARG    41      37.125  11.943 -12.539  1.00 10.00      B   
ATOM   4917  CD  ARG    41      37.805  11.343 -13.759  1.00 10.00      B   
ATOM   4918  NE  ARG    41      39.238  11.639 -13.799  1.00 10.00      B   
ATOM   4919  HE  ARG    41      39.509  12.493 -14.205  1.00 10.00      B   
ATOM   4920  CZ  ARG    41      40.181  10.823 -13.319  1.00 10.00      B   
ATOM   4921  NH1 ARG    41      39.848   9.659 -12.767  1.00 10.00      B   
ATOM   4922 HH11 ARG    41      40.585   9.024 -12.390  1.00 10.00      B   
ATOM   4923 HH12 ARG    41      38.844   9.374 -12.705  1.00 10.00      B   
ATOM   4924  NH2 ARG    41      41.463  11.173 -13.396  1.00 10.00      B   
ATOM   4925 HH21 ARG    41      41.730  12.086 -13.827  1.00 10.00      B   
ATOM   4926 HH22 ARG    41      42.208  10.540 -13.024  1.00 10.00      B   
ATOM   4927  C   ARG    41      34.822  14.923 -11.953  1.00 10.00      B   
ATOM   4928  O   ARG    41      35.030  15.235 -10.778  1.00 10.00      B   
ATOM   4929  N   GLU    42      34.322  15.762 -12.853  1.00 10.00      B   
ATOM   4930  HN  GLU    42      34.215  15.457 -13.781  1.00 10.00      B   
ATOM   4931  CA  GLU    42      33.946  17.127 -12.511  1.00 10.00      B   
ATOM   4932  CB  GLU    42      33.623  17.903 -13.792  1.00 10.00      B   
ATOM   4933  CG  GLU    42      32.899  19.222 -13.579  1.00 10.00      B   
ATOM   4934  CD  GLU    42      32.196  19.695 -14.836  1.00 10.00      B   
ATOM   4935  OE1 GLU    42      32.111  18.912 -15.807  1.00 10.00      B   
ATOM   4936  OE2 GLU    42      31.729  20.852 -14.863  1.00 10.00      B   
ATOM   4937  C   GLU    42      32.733  17.102 -11.583  1.00 10.00      B   
ATOM   4938  O   GLU    42      32.720  17.749 -10.531  1.00 10.00      B   
ATOM   4939  N   THR    43      31.721  16.336 -11.977  1.00 10.00      B   
ATOM   4940  HN  THR    43      31.790  15.855 -12.834  1.00 10.00      B   
ATOM   4941  CA  THR    43      30.509  16.194 -11.188  1.00 10.00      B   
ATOM   4942  CB  THR    43      29.439  15.388 -11.954  1.00 10.00      B   
ATOM   4943  OG1 THR    43      29.266  15.959 -13.256  1.00 10.00      B   
ATOM   4944  HG1 THR    43      29.955  15.631 -13.849  1.00 10.00      B   
ATOM   4945  CG2 THR    43      28.109  15.424 -11.217  1.00 10.00      B   
ATOM   4946  C   THR    43      30.833  15.506  -9.865  1.00 10.00      B   
ATOM   4947  O   THR    43      30.253  15.824  -8.828  1.00 10.00      B   
ATOM   4948  N   ALA    44      31.781  14.572  -9.911  1.00 10.00      B   
ATOM   4949  HN  ALA    44      32.195  14.353 -10.775  1.00 10.00      B   
ATOM   4950  CA  ALA    44      32.207  13.854  -8.718  1.00 10.00      B   
ATOM   4951  CB  ALA    44      33.262  12.819  -9.068  1.00 10.00      B   
ATOM   4952  C   ALA    44      32.749  14.838  -7.688  1.00 10.00      B   
ATOM   4953  O   ALA    44      32.403  14.769  -6.511  1.00 10.00      B   
ATOM   4954  N   ALA    45      33.584  15.767  -8.146  1.00 10.00      B   
ATOM   4955  HN  ALA    45      33.825  15.765  -9.099  1.00 10.00      B   
ATOM   4956  CA  ALA    45      34.158  16.782  -7.269  1.00 10.00      B   
ATOM   4957  CB  ALA    45      35.123  17.668  -8.038  1.00 10.00      B   
ATOM   4958  C   ALA    45      33.050  17.622  -6.639  1.00 10.00      B   
ATOM   4959  O   ALA    45      33.084  17.925  -5.444  1.00 10.00      B   
ATOM   4960  N   ARG    46      32.058  17.980  -7.453  1.00 10.00      B   
ATOM   4961  HN  ARG    46      32.092  17.706  -8.396  1.00 10.00      B   
ATOM   4962  CA  ARG    46      30.923  18.767  -6.980  1.00 10.00      B   
ATOM   4963  CB  ARG    46      30.012  19.155  -8.147  1.00 10.00      B   
ATOM   4964  CG  ARG    46      30.018  20.641  -8.469  1.00 10.00      B   
ATOM   4965  CD  ARG    46      31.388  21.099  -8.937  1.00 10.00      B   
ATOM   4966  NE  ARG    46      31.411  22.528  -9.254  1.00 10.00      B   
ATOM   4967  HE  ARG    46      31.114  23.151  -8.550  1.00 10.00      B   
ATOM   4968  CZ  ARG    46      31.813  23.028 -10.421  1.00 10.00      B   
ATOM   4969  NH1 ARG    46      32.226  22.224 -11.392  1.00 10.00      B   
ATOM   4970 HH11 ARG    46      32.542  22.624 -12.305  1.00 10.00      B   
ATOM   4971 HH12 ARG    46      32.242  21.193 -11.248  1.00 10.00      B   
ATOM   4972  NH2 ARG    46      31.808  24.338 -10.617  1.00 10.00      B   
ATOM   4973 HH21 ARG    46      31.489  24.982  -9.858  1.00 10.00      B   
ATOM   4974 HH22 ARG    46      32.127  24.735 -11.528  1.00 10.00      B   
ATOM   4975  C   ARG    46      30.131  17.977  -5.945  1.00 10.00      B   
ATOM   4976  O   ARG    46      29.617  18.535  -4.973  1.00 10.00      B   
ATOM   4977  N   PHE    47      30.043  16.670  -6.165  1.00 10.00      B   
ATOM   4978  HN  PHE    47      30.467  16.294  -6.966  1.00 10.00      B   
ATOM   4979  CA  PHE    47      29.335  15.779  -5.260  1.00 10.00      B   
ATOM   4980  CB  PHE    47      29.249  14.370  -5.858  1.00 10.00      B   
ATOM   4981  CG  PHE    47      28.411  13.410  -5.063  1.00 10.00      B   
ATOM   4982  CD1 PHE    47      27.082  13.689  -4.790  1.00 10.00      B   
ATOM   4983  CD2 PHE    47      28.949  12.223  -4.595  1.00 10.00      B   
ATOM   4984  CE1 PHE    47      26.306  12.805  -4.066  1.00 10.00      B   
ATOM   4985  CE2 PHE    47      28.180  11.335  -3.868  1.00 10.00      B   
ATOM   4986  CZ  PHE    47      26.856  11.626  -3.604  1.00 10.00      B   
ATOM   4987  C   PHE    47      30.033  15.747  -3.905  1.00 10.00      B   
ATOM   4988  O   PHE    47      29.383  15.820  -2.863  1.00 10.00      B   
ATOM   4989  N   THR    48      31.361  15.661  -3.928  1.00 10.00      B   
ATOM   4990  HN  THR    48      31.824  15.596  -4.793  1.00 10.00      B   
ATOM   4991  CA  THR    48      32.151  15.640  -2.704  1.00 10.00      B   
ATOM   4992  CB  THR    48      33.650  15.461  -3.015  1.00 10.00      B   
ATOM   4993  OG1 THR    48      33.800  14.535  -4.101  1.00 10.00      B   
ATOM   4994  HG1 THR    48      34.718  14.534  -4.397  1.00 10.00      B   
ATOM   4995  CG2 THR    48      34.385  14.920  -1.799  1.00 10.00      B   
ATOM   4996  C   THR    48      31.942  16.936  -1.922  1.00 10.00      B   
ATOM   4997  O   THR    48      31.832  16.922  -0.697  1.00 10.00      B   
ATOM   4998  N   ALA    49      31.860  18.052  -2.644  1.00 10.00      B   
ATOM   4999  HN  ALA    49      31.950  17.998  -3.619  1.00 10.00      B   
ATOM   5000  CA  ALA    49      31.645  19.352  -2.021  1.00 10.00      B   
ATOM   5001  CB  ALA    49      31.798  20.466  -3.045  1.00 10.00      B   
ATOM   5002  C   ALA    49      30.265  19.403  -1.374  1.00 10.00      B   
ATOM   5003  O   ALA    49      30.085  19.991  -0.306  1.00 10.00      B   
ATOM   5004  N   ALA    50      29.292  18.777  -2.029  1.00 10.00      B   
ATOM   5005  HN  ALA    50      29.498  18.338  -2.883  1.00 10.00      B   
ATOM   5006  CA  ALA    50      27.931  18.729  -1.512  1.00 10.00      B   
ATOM   5007  CB  ALA    50      26.975  18.192  -2.568  1.00 10.00      B   
ATOM   5008  C   ALA    50      27.881  17.868  -0.258  1.00 10.00      B   
ATOM   5009  O   ALA    50      27.163  18.178   0.693  1.00 10.00      B   
ATOM   5010  N   LEU    51      28.662  16.791  -0.262  1.00 10.00      B   
ATOM   5011  HN  LEU    51      29.206  16.600  -1.059  1.00 10.00      B   
ATOM   5012  CA  LEU    51      28.731  15.886   0.876  1.00 10.00      B   
ATOM   5013  CB  LEU    51      29.600  14.672   0.542  1.00 10.00      B   
ATOM   5014  CG  LEU    51      29.129  13.797  -0.621  1.00 10.00      B   
ATOM   5015  CD1 LEU    51      30.080  12.629  -0.830  1.00 10.00      B   
ATOM   5016  CD2 LEU    51      27.709  13.302  -0.383  1.00 10.00      B   
ATOM   5017  C   LEU    51      29.301  16.612   2.087  1.00 10.00      B   
ATOM   5018  O   LEU    51      28.803  16.460   3.202  1.00 10.00      B   
ATOM   5019  N   GLU    52      30.343  17.405   1.847  1.00 10.00      B   
ATOM   5020  HN  GLU    52      30.692  17.467   0.932  1.00 10.00      B   
ATOM   5021  CA  GLU    52      30.990  18.178   2.900  1.00 10.00      B   
ATOM   5022  CB  GLU    52      32.160  18.967   2.305  1.00 10.00      B   
ATOM   5023  CG  GLU    52      32.884  19.869   3.290  1.00 10.00      B   
ATOM   5024  CD  GLU    52      32.758  21.338   2.943  1.00 10.00      B   
ATOM   5025  OE1 GLU    52      33.544  21.828   2.103  1.00 10.00      B   
ATOM   5026  OE2 GLU    52      31.887  22.019   3.521  1.00 10.00      B   
ATOM   5027  C   GLU    52      29.983  19.127   3.543  1.00 10.00      B   
ATOM   5028  O   GLU    52      29.874  19.208   4.772  1.00 10.00      B   
ATOM   5029  N   LEU    53      29.237  19.827   2.693  1.00 10.00      B   
ATOM   5030  HN  LEU    53      29.379  19.709   1.727  1.00 10.00      B   
ATOM   5031  CA  LEU    53      28.224  20.766   3.148  1.00 10.00      B   
ATOM   5032  CB  LEU    53      27.597  21.493   1.952  1.00 10.00      B   
ATOM   5033  CG  LEU    53      26.475  22.487   2.269  1.00 10.00      B   
ATOM   5034  CD1 LEU    53      27.032  23.738   2.933  1.00 10.00      B   
ATOM   5035  CD2 LEU    53      25.698  22.841   1.010  1.00 10.00      B   
ATOM   5036  C   LEU    53      27.144  20.040   3.943  1.00 10.00      B   
ATOM   5037  O   LEU    53      26.728  20.503   5.005  1.00 10.00      B   
ATOM   5038  N   ALA    54      26.706  18.895   3.421  1.00 10.00      B   
ATOM   5039  HN  ALA    54      27.085  18.585   2.568  1.00 10.00      B   
ATOM   5040  CA  ALA    54      25.676  18.090   4.066  1.00 10.00      B   
ATOM   5041  CB  ALA    54      25.377  16.850   3.238  1.00 10.00      B   
ATOM   5042  C   ALA    54      26.074  17.705   5.488  1.00 10.00      B   
ATOM   5043  O   ALA    54      25.280  17.844   6.416  1.00 10.00      B   
ATOM   5044  N   ILE    55      27.308  17.236   5.656  1.00 10.00      B   
ATOM   5045  HN  ILE    55      27.902  17.152   4.875  1.00 10.00      B   
ATOM   5046  CA  ILE    55      27.803  16.837   6.972  1.00 10.00      B   
ATOM   5047  CB  ILE    55      29.214  16.215   6.883  1.00 10.00      B   
ATOM   5048  CG1 ILE    55      29.198  14.990   5.965  1.00 10.00      B   
ATOM   5049  CG2 ILE    55      29.727  15.837   8.269  1.00 10.00      B   
ATOM   5050  CD1 ILE    55      30.562  14.386   5.715  1.00 10.00      B   
ATOM   5051  C   ILE    55      27.841  18.036   7.917  1.00 10.00      B   
ATOM   5052  O   ILE    55      27.466  17.933   9.086  1.00 10.00      B   
ATOM   5053  N   ASP    56      28.275  19.173   7.387  1.00 10.00      B   
ATOM   5054  HN  ASP    56      28.536  19.185   6.438  1.00 10.00      B   
ATOM   5055  CA  ASP    56      28.378  20.405   8.165  1.00 10.00      B   
ATOM   5056  CB  ASP    56      29.042  21.503   7.332  1.00 10.00      B   
ATOM   5057  CG  ASP    56      30.093  22.266   8.106  1.00 10.00      B   
ATOM   5058  OD1 ASP    56      31.296  22.087   7.810  1.00 10.00      B   
ATOM   5059  OD2 ASP    56      29.728  23.041   9.016  1.00 10.00      B   
ATOM   5060  C   ASP    56      27.005  20.881   8.628  1.00 10.00      B   
ATOM   5061  O   ASP    56      26.847  21.360   9.754  1.00 10.00      B   
ATOM   5062  N   ARG    57      26.019  20.739   7.752  1.00 10.00      B   
ATOM   5063  HN  ARG    57      26.217  20.347   6.872  1.00 10.00      B   
ATOM   5064  CA  ARG    57      24.653  21.158   8.044  1.00 10.00      B   
ATOM   5065  CB  ARG    57      23.858  21.329   6.746  1.00 10.00      B   
ATOM   5066  CG  ARG    57      24.419  22.391   5.812  1.00 10.00      B   
ATOM   5067  CD  ARG    57      24.351  23.777   6.434  1.00 10.00      B   
ATOM   5068  NE  ARG    57      23.186  24.529   5.965  1.00 10.00      B   
ATOM   5069  HE  ARG    57      22.302  24.111   6.089  1.00 10.00      B   
ATOM   5070  CZ  ARG    57      23.258  25.731   5.388  1.00 10.00      B   
ATOM   5071  NH1 ARG    57      24.435  26.322   5.216  1.00 10.00      B   
ATOM   5072 HH11 ARG    57      25.313  25.850   5.531  1.00 10.00      B   
ATOM   5073 HH12 ARG    57      24.489  27.263   4.764  1.00 10.00      B   
ATOM   5074  NH2 ARG    57      22.155  26.343   4.981  1.00 10.00      B   
ATOM   5075 HH21 ARG    57      21.222  25.892   5.108  1.00 10.00      B   
ATOM   5076 HH22 ARG    57      22.211  27.281   4.530  1.00 10.00      B   
ATOM   5077  C   ARG    57      23.942  20.177   8.975  1.00 10.00      B   
ATOM   5078  O   ARG    57      23.113  20.583   9.789  1.00 10.00      B   
ATOM   5079  N   ALA    58      24.286  18.895   8.866  1.00 10.00      B   
ATOM   5080  HN  ALA    58      24.967  18.642   8.208  1.00 10.00      B   
ATOM   5081  CA  ALA    58      23.674  17.850   9.691  1.00 10.00      B   
ATOM   5082  CB  ALA    58      24.240  16.484   9.331  1.00 10.00      B   
ATOM   5083  C   ALA    58      23.868  18.133  11.176  1.00 10.00      B   
ATOM   5084  O   ALA    58      22.996  17.843  11.998  1.00 10.00      B   
ATOM   5085  N   THR    59      25.009  18.718  11.508  1.00 10.00      B   
ATOM   5086  HN  THR    59      25.665  18.919  10.805  1.00 10.00      B   
ATOM   5087  CA  THR    59      25.332  19.052  12.887  1.00 10.00      B   
ATOM   5088  CB  THR    59      26.814  19.440  13.005  1.00 10.00      B   
ATOM   5089  OG1 THR    59      27.402  19.439  11.695  1.00 10.00      B   
ATOM   5090  HG1 THR    59      27.249  20.294  11.270  1.00 10.00      B   
ATOM   5091  CG2 THR    59      27.553  18.442  13.884  1.00 10.00      B   
ATOM   5092  C   THR    59      24.467  20.202  13.408  1.00 10.00      B   
ATOM   5093  O   THR    59      24.415  20.455  14.614  1.00 10.00      B   
ATOM   5094  N   LEU    60      23.786  20.889  12.499  1.00 10.00      B   
ATOM   5095  HN  LEU    60      23.853  20.632  11.552  1.00 10.00      B   
ATOM   5096  CA  LEU    60      22.934  22.011  12.871  1.00 10.00      B   
ATOM   5097  CB  LEU    60      23.281  23.243  12.031  1.00 10.00      B   
ATOM   5098  CG  LEU    60      24.726  23.739  12.121  1.00 10.00      B   
ATOM   5099  CD1 LEU    60      24.989  24.806  11.070  1.00 10.00      B   
ATOM   5100  CD2 LEU    60      25.029  24.269  13.515  1.00 10.00      B   
ATOM   5101  C   LEU    60      21.453  21.676  12.711  1.00 10.00      B   
ATOM   5102  O   LEU    60      20.609  22.200  13.443  1.00 10.00      B   
ATOM   5103  N   SER    61      21.142  20.810  11.756  1.00 10.00      B   
ATOM   5104  HN  SER    61      21.857  20.427  11.199  1.00 10.00      B   
ATOM   5105  CA  SER    61      19.763  20.417  11.494  1.00 10.00      B   
ATOM   5106  CB  SER    61      19.665  19.716  10.135  1.00 10.00      B   
ATOM   5107  OG  SER    61      20.616  18.668  10.034  1.00 10.00      B   
ATOM   5108  HG  SER    61      20.159  17.819   9.968  1.00 10.00      B   
ATOM   5109  C   SER    61      19.222  19.514  12.598  1.00 10.00      B   
ATOM   5110  O   SER    61      18.025  19.515  12.885  1.00 10.00      B   
ATOM   5111  N   GLY    62      20.106  18.737  13.208  1.00 10.00      B   
ATOM   5112  HN  GLY    62      21.045  18.763  12.923  1.00 10.00      B   
ATOM   5113  CA  GLY    62      19.698  17.836  14.268  1.00 10.00      B   
ATOM   5114  C   GLY    62      19.391  16.459  13.724  1.00 10.00      B   
ATOM   5115  O   GLY    62      19.817  15.449  14.287  1.00 10.00      B   
ATOM   5116  N   GLN    63      18.650  16.426  12.628  1.00 10.00      B   
ATOM   5117  HN  GLN    63      18.331  17.271  12.246  1.00 10.00      B   
ATOM   5118  CA  GLN    63      18.291  15.177  11.975  1.00 10.00      B   
ATOM   5119  CB  GLN    63      16.853  15.253  11.446  1.00 10.00      B   
ATOM   5120  CG  GLN    63      16.383  14.013  10.701  1.00 10.00      B   
ATOM   5121  CD  GLN    63      15.103  14.246   9.926  1.00 10.00      B   
ATOM   5122  OE1 GLN    63      14.005  14.030  10.436  1.00 10.00      B   
ATOM   5123  NE2 GLN    63      15.235  14.700   8.692  1.00 10.00      B   
ATOM   5124 HE21 GLN    63      16.140  14.850   8.344  1.00 10.00      B   
ATOM   5125 HE22 GLN    63      14.417  14.869   8.168  1.00 10.00      B   
ATOM   5126  C   GLN    63      19.261  14.907  10.827  1.00 10.00      B   
ATOM   5127  O   GLN    63      19.621  15.831  10.089  1.00 10.00      B   
ATOM   5128  N   PRO    64      19.717  13.648  10.685  1.00 10.00      B   
ATOM   5129  CA  PRO    64      20.647  13.247   9.618  1.00 10.00      B   
ATOM   5130  CB  PRO    64      20.662  11.721   9.725  1.00 10.00      B   
ATOM   5131  CG  PRO    64      20.343  11.448  11.152  1.00 10.00      B   
ATOM   5132  CD  PRO    64      19.375  12.517  11.569  1.00 10.00      B   
ATOM   5133  C   PRO    64      20.151  13.670   8.236  1.00 10.00      B   
ATOM   5134  O   PRO    64      18.984  13.470   7.895  1.00 10.00      B   
ATOM   5135  N   VAL    65      21.041  14.258   7.449  1.00 10.00      B   
ATOM   5136  HN  VAL    65      21.960  14.373   7.771  1.00 10.00      B   
ATOM   5137  CA  VAL    65      20.696  14.719   6.113  1.00 10.00      B   
ATOM   5138  CB  VAL    65      21.736  15.722   5.570  1.00 10.00      B   
ATOM   5139  CG1 VAL    65      21.627  17.051   6.306  1.00 10.00      B   
ATOM   5140  CG2 VAL    65      23.144  15.155   5.693  1.00 10.00      B   
ATOM   5141  C   VAL    65      20.564  13.547   5.144  1.00 10.00      B   
ATOM   5142  O   VAL    65      21.265  12.537   5.275  1.00 10.00      B   
ATOM   5143  N   GLY    66      19.670  13.683   4.175  1.00 10.00      B   
ATOM   5144  HN  GLY    66      19.146  14.513   4.111  1.00 10.00      B   
ATOM   5145  CA  GLY    66      19.463  12.629   3.207  1.00 10.00      B   
ATOM   5146  C   GLY    66      19.490  13.142   1.784  1.00 10.00      B   
ATOM   5147  O   GLY    66      18.954  14.208   1.498  1.00 10.00      B   
ATOM   5148  N   ILE    67      20.116  12.391   0.892  1.00 10.00      B   
ATOM   5149  HN  ILE    67      20.534  11.550   1.183  1.00 10.00      B   
ATOM   5150  CA  ILE    67      20.201  12.784  -0.509  1.00 10.00      B   
ATOM   5151  CB  ILE    67      21.623  12.585  -1.077  1.00 10.00      B   
ATOM   5152  CG1 ILE    67      22.658  13.280  -0.187  1.00 10.00      B   
ATOM   5153  CG2 ILE    67      21.710  13.113  -2.504  1.00 10.00      B   
ATOM   5154  CD1 ILE    67      24.093  12.969  -0.555  1.00 10.00      B   
ATOM   5155  C   ILE    67      19.196  12.000  -1.354  1.00 10.00      B   
ATOM   5156  O   ILE    67      19.058  10.782  -1.205  1.00 10.00      B   
ATOM   5157  N   HIS    68      18.495  12.707  -2.231  1.00 10.00      B   
ATOM   5158  HN  HIS    68      18.658  13.678  -2.299  1.00 10.00      B   
ATOM   5159  CA  HIS    68      17.502  12.098  -3.104  1.00 10.00      B   
ATOM   5160  CB  HIS    68      16.282  13.019  -3.219  1.00 10.00      B   
ATOM   5161  CG  HIS    68      15.049  12.354  -3.752  1.00 10.00      B   
ATOM   5162  ND1 HIS    68      14.695  12.369  -5.085  1.00 10.00      B   
ATOM   5163  HD1 HIS    68      15.196  12.805  -5.815  1.00 10.00      B   
ATOM   5164  CD2 HIS    68      14.077  11.660  -3.116  1.00 10.00      B   
ATOM   5165  CE1 HIS    68      13.561  11.715  -5.242  1.00 10.00      B   
ATOM   5166  NE2 HIS    68      13.167  11.278  -4.062  1.00 10.00      B   
ATOM   5167  HE2 HIS    68      12.335  10.779  -3.888  1.00 10.00      B
[truncated: 73,386 more chars]
