# Supplementary material for: Large-scale discovery of protein interactions at residue resolution using co-evolution calculated from genomic sequences
Source: Nat Commun. 2021 Mar 2;12:1396. doi: 10.1038/s41467-021-21636-z (PMC7925567; doi:10.1038/s41467-021-21636-z)
Supplement: Supplementary file 13 — Supplementary Data 11 [file 41467_2021_21636_MOESM13_ESM.zip › supplementary_prediction/membrane153326_LNT_GSPH/models/haddock_top_3_haddock_77w.pdb]

REMARK FILENAME="haddock_77w.pdb0"
REMARK ===============================================================
REMARK HADDOCK run for haddock
REMARK initial structure: haddock_77.pdb
REMARK final NOE weights: unambig 50 amb: 50
REMARK ===============================================================
REMARK            total,bonds,angles,improper,dihe,vdw,elec,air,cdih,coup,rdcs,vean,dani,xpcs,rg
REMARK energies: 275.358, 0, 0, 0, 0, -57.8756, -95.8695, 429.103, 0, 0, 0, 0, 0, 0, 0
REMARK ===============================================================
REMARK            bonds,angles,impropers,dihe,air,cdih,coup,rdcs,vean,dani,xpcs
REMARK rms-dev.: 0,0,0,0,28.4996,0,0, 0, 0, 0, 0
REMARK ===============================================================
REMARK               air,cdih,coup,rdcs,vean,dani,xpcs
REMARK               >0.3,>5,>1,>0,>5,>0.2,>0.2
REMARK violations.: 3, 0, 0, 0, 0, 0, 0
REMARK ===============================================================
REMARK                        CVpartition#,violations,rms
REMARK AIRs cross-validation: 1, 0, NaN
REMARK ===============================================================
REMARK NCS energy: 0
REMARK ===============================================================
REMARK Symmetry energy: 0
REMARK ===============================================================
REMARK Desolvation energy: -42.9418
REMARK Internal energy free molecules: 147992
REMARK Internal energy complex: -23607.8
REMARK Binding energy: -171797
REMARK ===============================================================
REMARK buried surface area: 2056.72
REMARK ===============================================================
REMARK water - chain1: 0 0 0
REMARK water - chain2: 0 0 0
REMARK water - chain3: 0 0 0
REMARK water - chain4: 0 0 0
REMARK water - chain5: 0 0 0
REMARK water - chain6: 0 0 0
REMARK ===============================================================
REMARK water - water: 0 0 0
REMARK ===============================================================
REMARK DATE:05-Aug-2020  12:37:15       created by user: he47
REMARK VERSION:1.3
ATOM      1  CB  LEU     6      34.763  -6.329   9.576  1.00 10.00      A   
ATOM      2  CG  LEU     6      35.296  -7.435   8.660  1.00 10.00      A   
ATOM      3  CD1 LEU     6      34.578  -8.748   8.934  1.00 10.00      A   
ATOM      4  CD2 LEU     6      35.153  -7.039   7.197  1.00 10.00      A   
ATOM      5  C   LEU     6      34.789  -3.958  10.388  1.00 10.00      A   
ATOM      6  O   LEU     6      35.295  -3.623  11.460  1.00 10.00      A   
ATOM      7  N   LEU     6      36.898  -5.118   9.891  1.00 10.00      A   
ATOM      8  HT1 LEU     6      36.964  -5.554  10.831  1.00 10.00      A   
ATOM      9  HT2 LEU     6      37.351  -4.182   9.923  1.00 10.00      A   
ATOM     10  HT3 LEU     6      37.408  -5.713   9.208  1.00 10.00      A   
ATOM     11  CA  LEU     6      35.479  -4.979   9.494  1.00 10.00      A   
ATOM     12  N   ILE     7      33.638  -3.467   9.949  1.00 10.00      A   
ATOM     13  HN  ILE     7      33.276  -3.786   9.095  1.00 10.00      A   
ATOM     14  CA  ILE     7      32.891  -2.471  10.708  1.00 10.00      A   
ATOM     15  CB  ILE     7      32.891  -1.099   9.998  1.00 10.00      A   
ATOM     16  CG1 ILE     7      32.522  -1.256   8.517  1.00 10.00      A   
ATOM     17  CG2 ILE     7      34.241  -0.412  10.152  1.00 10.00      A   
ATOM     18  CD1 ILE     7      32.194   0.051   7.825  1.00 10.00      A   
ATOM     19  C   ILE     7      31.450  -2.914  10.928  1.00 10.00      A   
ATOM     20  O   ILE     7      30.539  -2.088  11.020  1.00 10.00      A   
ATOM     21  N   GLU     8      31.237  -4.221  11.003  1.00 10.00      A   
ATOM     22  HN  GLU     8      31.991  -4.837  10.903  1.00 10.00      A   
ATOM     23  CA  GLU     8      29.899  -4.752  11.219  1.00 10.00      A   
ATOM     24  CB  GLU     8      29.778  -6.213  10.765  1.00 10.00      A   
ATOM     25  CG  GLU     8      28.373  -6.785  10.916  1.00 10.00      A   
ATOM     26  CD  GLU     8      28.146  -8.064  10.136  1.00 10.00      A   
ATOM     27  OE1 GLU     8      27.076  -8.191   9.489  1.00 10.00      A   
ATOM     28  OE2 GLU     8      29.019  -8.954  10.171  1.00 10.00      A   
ATOM     29  C   GLU     8      29.462  -4.580  12.675  1.00 10.00      A   
ATOM     30  O   GLU     8      29.500  -5.518  13.472  1.00 10.00      A   
ATOM     31  N   ARG     9      29.083  -3.362  13.021  1.00 10.00      A   
ATOM     32  HN  ARG     9      29.123  -2.640  12.353  1.00 10.00      A   
ATOM     33  CA  ARG     9      28.618  -3.060  14.361  1.00 10.00      A   
ATOM     34  CB  ARG     9      29.186  -1.724  14.840  1.00 10.00      A   
ATOM     35  CG  ARG     9      30.126  -1.840  16.030  1.00 10.00      A   
ATOM     36  CD  ARG     9      30.349  -0.489  16.689  1.00 10.00      A   
ATOM     37  NE  ARG     9      31.132   0.413  15.849  1.00 10.00      A   
ATOM     38  HE  ARG     9      31.544   0.032  15.038  1.00 10.00      A   
ATOM     39  CZ  ARG     9      31.330   1.703  16.123  1.00 10.00      A   
ATOM     40  NH1 ARG     9      30.804   2.241  17.218  1.00 10.00      A   
ATOM     41 HH11 ARG     9      30.230   1.659  17.866  1.00 10.00      A   
ATOM     42 HH12 ARG     9      30.963   3.251  17.435  1.00 10.00      A   
ATOM     43  NH2 ARG     9      32.054   2.453  15.303  1.00 10.00      A   
ATOM     44 HH21 ARG     9      32.215   3.460  15.516  1.00 10.00      A   
ATOM     45 HH22 ARG     9      32.466   2.036  14.437  1.00 10.00      A   
ATOM     46  C   ARG     9      27.102  -3.006  14.352  1.00 10.00      A   
ATOM     47  O   ARG     9      26.508  -2.589  13.358  1.00 10.00      A   
ATOM     48  N   GLN    10      26.484  -3.424  15.449  1.00 10.00      A   
ATOM     49  HN  GLN    10      27.023  -3.745  16.206  1.00 10.00      A   
ATOM     50  CA  GLN    10      25.029  -3.436  15.560  1.00 10.00      A   
ATOM     51  CB  GLN    10      24.587  -3.872  16.958  1.00 10.00      A   
ATOM     52  CG  GLN    10      23.087  -4.080  17.091  1.00 10.00      A   
ATOM     53  CD  GLN    10      22.684  -4.649  18.437  1.00 10.00      A   
ATOM     54  OE1 GLN    10      23.446  -5.380  19.078  1.00 10.00      A   
ATOM     55  NE2 GLN    10      21.479  -4.322  18.874  1.00 10.00      A   
ATOM     56 HE21 GLN    10      20.930  -3.737  18.315  1.00 10.00      A   
ATOM     57 HE22 GLN    10      21.180  -4.689  19.735  1.00 10.00      A   
ATOM     58  C   GLN    10      24.415  -2.085  15.193  1.00 10.00      A   
ATOM     59  O   GLN    10      23.481  -2.021  14.396  1.00 10.00      A   
ATOM     60  N   ARG    11      24.966  -1.007  15.746  1.00 10.00      A   
ATOM     61  HN  ARG    11      25.731  -1.120  16.351  1.00 10.00      A   
ATOM     62  CA  ARG    11      24.461   0.339  15.475  1.00 10.00      A   
ATOM     63  CB  ARG    11      25.241   1.392  16.265  1.00 10.00      A   
ATOM     64  CG  ARG    11      25.115   1.250  17.773  1.00 10.00      A   
ATOM     65  CD  ARG    11      25.188   2.598  18.474  1.00 10.00      A   
ATOM     66  NE  ARG    11      26.479   3.267  18.285  1.00 10.00      A   
ATOM     67  HE  ARG    11      26.778   3.415  17.358  1.00 10.00      A   
ATOM     68  CZ  ARG    11      27.250   3.699  19.288  1.00 10.00      A   
ATOM     69  NH1 ARG    11      26.867   3.533  20.548  1.00 10.00      A   
ATOM     70 HH11 ARG    11      25.963   3.067  20.767  1.00 10.00      A   
ATOM     71 HH12 ARG    11      27.471   3.875  21.328  1.00 10.00      A   
ATOM     72  NH2 ARG    11      28.404   4.303  19.035  1.00 10.00      A   
ATOM     73 HH21 ARG    11      29.001   4.639  19.825  1.00 10.00      A   
ATOM     74 HH22 ARG    11      28.721   4.450  18.050  1.00 10.00      A   
ATOM     75  C   ARG    11      24.500   0.663  13.983  1.00 10.00      A   
ATOM     76  O   ARG    11      23.590   1.298  13.453  1.00 10.00      A   
ATOM     77  N   ILE    12      25.547   0.202  13.311  1.00 10.00      A   
ATOM     78  HN  ILE    12      26.223  -0.324  13.784  1.00 10.00      A   
ATOM     79  CA  ILE    12      25.707   0.444  11.884  1.00 10.00      A   
ATOM     80  CB  ILE    12      27.153   0.162  11.419  1.00 10.00      A   
ATOM     81  CG1 ILE    12      28.172   0.795  12.374  1.00 10.00      A   
ATOM     82  CG2 ILE    12      27.370   0.659   9.996  1.00 10.00      A   
ATOM     83  CD1 ILE    12      28.055   2.299  12.505  1.00 10.00      A   
ATOM     84  C   ILE    12      24.750  -0.439  11.091  1.00 10.00      A   
ATOM     85  O   ILE    12      24.119   0.010  10.137  1.00 10.00      A   
ATOM     86  N   ARG    13      24.637  -1.692  11.511  1.00 10.00      A   
ATOM     87  HN  ARG    13      25.158  -1.981  12.295  1.00 10.00      A   
ATOM     88  CA  ARG    13      23.763  -2.655  10.852  1.00 10.00      A   
ATOM     89  CB  ARG    13      23.924  -4.036  11.488  1.00 10.00      A   
ATOM     90  CG  ARG    13      25.285  -4.676  11.263  1.00 10.00      A   
ATOM     91  CD  ARG    13      25.392  -5.298   9.880  1.00 10.00      A   
ATOM     92  NE  ARG    13      26.029  -4.406   8.910  1.00 10.00      A   
ATOM     93  HE  ARG    13      25.947  -3.440   9.063  1.00 10.00      A   
ATOM     94  CZ  ARG    13      26.719  -4.831   7.850  1.00 10.00      A   
ATOM     95  NH1 ARG    13      26.871  -6.131   7.625  1.00 10.00      A   
ATOM     96 HH11 ARG    13      27.404  -6.462   6.794  1.00 10.00      A   
ATOM     97 HH12 ARG    13      26.464  -6.833   8.287  1.00 10.00      A   
ATOM     98  NH2 ARG    13      27.274  -3.951   7.024  1.00 10.00      A   
ATOM     99 HH21 ARG    13      27.178  -2.930   7.206  1.00 10.00      A   
ATOM    100 HH22 ARG    13      27.817  -4.275   6.191  1.00 10.00      A   
ATOM    101  C   ARG    13      22.303  -2.213  10.918  1.00 10.00      A   
ATOM    102  O   ARG    13      21.533  -2.445   9.981  1.00 10.00      A   
ATOM    103  N   LEU    14      21.926  -1.581  12.026  1.00 10.00      A   
ATOM    104  HN  LEU    14      22.583  -1.441  12.746  1.00 10.00      A   
ATOM    105  CA  LEU    14      20.558  -1.103  12.210  1.00 10.00      A   
ATOM    106  CB  LEU    14      20.355  -0.565  13.629  1.00 10.00      A   
ATOM    107  CG  LEU    14      20.537  -1.566  14.771  1.00 10.00      A   
ATOM    108  CD1 LEU    14      20.284  -0.899  16.115  1.00 10.00      A   
ATOM    109  CD2 LEU    14      19.629  -2.772  14.588  1.00 10.00      A   
ATOM    110  C   LEU    14      20.221  -0.023  11.187  1.00 10.00      A   
ATOM    111  O   LEU    14      19.082   0.081  10.730  1.00 10.00      A   
ATOM    112  N   LEU    15      21.226   0.765  10.817  1.00 10.00      A   
ATOM    113  HN  LEU    15      22.115   0.622  11.209  1.00 10.00      A   
ATOM    114  CA  LEU    15      21.045   1.835   9.844  1.00 10.00      A   
ATOM    115  CB  LEU    15      22.316   2.679   9.745  1.00 10.00      A   
ATOM    116  CG  LEU    15      22.821   3.288  11.055  1.00 10.00      A   
ATOM    117  CD1 LEU    15      24.237   3.814  10.892  1.00 10.00      A   
ATOM    118  CD2 LEU    15      21.888   4.386  11.537  1.00 10.00      A   
ATOM    119  C   LEU    15      20.685   1.260   8.478  1.00 10.00      A   
ATOM    120  O   LEU    15      19.840   1.804   7.766  1.00 10.00      A   
ATOM    121  N   LEU    16      21.323   0.149   8.127  1.00 10.00      A   
ATOM    122  HN  LEU    16      21.988  -0.233   8.740  1.00 10.00      A   
ATOM    123  CA  LEU    16      21.063  -0.510   6.852  1.00 10.00      A   
ATOM    124  CB  LEU    16      22.015  -1.692   6.639  1.00 10.00      A   
ATOM    125  CG  LEU    16      23.379  -1.371   6.018  1.00 10.00      A   
ATOM    126  CD1 LEU    16      24.336  -0.808   7.060  1.00 10.00      A   
ATOM    127  CD2 LEU    16      23.968  -2.610   5.364  1.00 10.00      A   
ATOM    128  C   LEU    16      19.618  -0.988   6.782  1.00 10.00      A   
ATOM    129  O   LEU    16      18.973  -0.898   5.737  1.00 10.00      A   
ATOM    130  N   ALA    17      19.114  -1.476   7.911  1.00 10.00      A   
ATOM    131  HN  ALA    17      19.679  -1.501   8.712  1.00 10.00      A   
ATOM    132  CA  ALA    17      17.745  -1.970   7.996  1.00 10.00      A   
ATOM    133  CB  ALA    17      17.484  -2.570   9.369  1.00 10.00      A   
ATOM    134  C   ALA    17      16.758  -0.849   7.701  1.00 10.00      A   
ATOM    135  O   ALA    17      15.767  -1.049   7.001  1.00 10.00      A   
ATOM    136  N   LEU    18      17.052   0.336   8.227  1.00 10.00      A   
ATOM    137  HN  LEU    18      17.863   0.427   8.771  1.00 10.00      A   
ATOM    138  CA  LEU    18      16.204   1.502   8.017  1.00 10.00      A   
ATOM    139  CB  LEU    18      16.697   2.675   8.868  1.00 10.00      A   
ATOM    140  CG  LEU    18      16.621   2.493  10.385  1.00 10.00      A   
ATOM    141  CD1 LEU    18      17.664   3.357  11.076  1.00 10.00      A   
ATOM    142  CD2 LEU    18      15.230   2.835  10.893  1.00 10.00      A   
ATOM    143  C   LEU    18      16.211   1.895   6.544  1.00 10.00      A   
ATOM    144  O   LEU    18      15.167   2.203   5.968  1.00 10.00      A   
ATOM    145  N   LEU    19      17.397   1.862   5.943  1.00 10.00      A   
ATOM    146  HN  LEU    19      18.186   1.607   6.468  1.00 10.00      A   
ATOM    147  CA  LEU    19      17.565   2.205   4.535  1.00 10.00      A   
ATOM    148  CB  LEU    19      19.044   2.166   4.143  1.00 10.00      A   
ATOM    149  CG  LEU    19      19.923   3.280   4.713  1.00 10.00      A   
ATOM    150  CD1 LEU    19      21.383   3.046   4.356  1.00 10.00      A   
ATOM    151  CD2 LEU    19      19.457   4.638   4.210  1.00 10.00      A   
ATOM    152  C   LEU    19      16.770   1.266   3.637  1.00 10.00      A   
ATOM    153  O   LEU    19      15.980   1.716   2.804  1.00 10.00      A   
ATOM    154  N   PHE    20      16.964  -0.037   3.827  1.00 10.00      A   
ATOM    155  HN  PHE    20      17.590  -0.332   4.527  1.00 10.00      A   
ATOM    156  CA  PHE    20      16.267  -1.038   3.027  1.00 10.00      A   
ATOM    157  CB  PHE    20      16.839  -2.437   3.268  1.00 10.00      A   
ATOM    158  CG  PHE    20      18.224  -2.624   2.716  1.00 10.00      A   
ATOM    159  CD1 PHE    20      19.259  -3.051   3.532  1.00 10.00      A   
ATOM    160  CD2 PHE    20      18.491  -2.370   1.378  1.00 10.00      A   
ATOM    161  CE1 PHE    20      20.535  -3.220   3.028  1.00 10.00      A   
ATOM    162  CE2 PHE    20      19.764  -2.536   0.867  1.00 10.00      A   
ATOM    163  CZ  PHE    20      20.787  -2.962   1.693  1.00 10.00      A   
ATOM    164  C   PHE    20      14.768  -1.014   3.291  1.00 10.00      A   
ATOM    165  O   PHE    20      13.971  -1.427   2.449  1.00 10.00      A   
ATOM    166  N   GLY    21      14.391  -0.530   4.467  1.00 10.00      A   
ATOM    167  HN  GLY    21      15.073  -0.241   5.111  1.00 10.00      A   
ATOM    168  CA  GLY    21      12.990  -0.437   4.812  1.00 10.00      A   
ATOM    169  C   GLY    21      12.291   0.613   3.972  1.00 10.00      A   
ATOM    170  O   GLY    21      11.151   0.428   3.551  1.00 10.00      A   
ATOM    171  N   ALA    22      12.998   1.704   3.700  1.00 10.00      A   
ATOM    172  HN  ALA    22      13.912   1.778   4.048  1.00 10.00      A   
ATOM    173  CA  ALA    22      12.454   2.800   2.907  1.00 10.00      A   
ATOM    174  CB  ALA    22      13.305   4.049   3.078  1.00 10.00      A   
ATOM    175  C   ALA    22      12.336   2.429   1.427  1.00 10.00      A   
ATOM    176  O   ALA    22      11.540   3.017   0.693  1.00 10.00      A   
ATOM    177  N   CYS    23      13.126   1.454   0.993  1.00 10.00      A   
ATOM    178  HN  CYS    23      13.742   1.020   1.621  1.00 10.00      A   
ATOM    179  CA  CYS    23      13.103   1.013  -0.400  1.00 10.00      A   
ATOM    180  CB  CYS    23      14.293   0.094  -0.696  1.00 10.00      A   
ATOM    181  SG  CYS    23      15.909   0.758  -0.227  1.00 10.00      A   
ATOM    182  HG  CYS    23      15.951   2.034  -0.586  1.00 10.00      A   
ATOM    183  C   CYS    23      11.795   0.294  -0.734  1.00 10.00      A   
ATOM    184  O   CYS    23      11.337   0.319  -1.877  1.00 10.00      A   
ATOM    185  N   GLY    24      11.190  -0.325   0.276  1.00 10.00      A   
ATOM    186  HN  GLY    24      11.597  -0.296   1.165  1.00 10.00      A   
ATOM    187  CA  GLY    24       9.950  -1.056   0.077  1.00 10.00      A   
ATOM    188  C   GLY    24       8.795  -0.183  -0.377  1.00 10.00      A   
ATOM    189  O   GLY    24       7.924  -0.634  -1.121  1.00 10.00      A   
ATOM    190  N   THR    25       8.797   1.074   0.049  1.00 10.00      A   
ATOM    191  HN  THR    25       9.531   1.384   0.621  1.00 10.00      A   
ATOM    192  CA  THR    25       7.737   2.007  -0.307  1.00 10.00      A   
ATOM    193  CB  THR    25       7.861   3.302   0.517  1.00 10.00      A   
ATOM    194  OG1 THR    25       8.462   2.993   1.786  1.00 10.00      A   
ATOM    195  HG1 THR    25       7.967   2.277   2.207  1.00 10.00      A   
ATOM    196  CG2 THR    25       6.491   3.922   0.752  1.00 10.00      A   
ATOM    197  C   THR    25       7.761   2.345  -1.801  1.00 10.00      A   
ATOM    198  O   THR    25       6.775   2.831  -2.355  1.00 10.00      A   
ATOM    199  N   LEU    26       8.882   2.058  -2.455  1.00 10.00      A   
ATOM    200  HN  LEU    26       9.625   1.639  -1.969  1.00 10.00      A   
ATOM    201  CA  LEU    26       9.031   2.342  -3.877  1.00 10.00      A   
ATOM    202  CB  LEU    26      10.512   2.445  -4.252  1.00 10.00      A   
ATOM    203  CG  LEU    26      11.305   3.552  -3.554  1.00 10.00      A   
ATOM    204  CD1 LEU    26      12.783   3.459  -3.904  1.00 10.00      A   
ATOM    205  CD2 LEU    26      10.751   4.921  -3.918  1.00 10.00      A   
ATOM    206  C   LEU    26       8.341   1.284  -4.730  1.00 10.00      A   
ATOM    207  O   LEU    26       8.126   1.475  -5.924  1.00 10.00      A   
ATOM    208  N   ALA    27       7.966   0.178  -4.110  1.00 10.00      A   
ATOM    209  HN  ALA    27       8.123   0.087  -3.144  1.00 10.00      A   
ATOM    210  CA  ALA    27       7.310  -0.903  -4.831  1.00 10.00      A   
ATOM    211  CB  ALA    27       7.652  -2.245  -4.199  1.00 10.00      A   
ATOM    212  C   ALA    27       5.800  -0.697  -4.883  1.00 10.00      A   
ATOM    213  O   ALA    27       5.066  -1.520  -5.432  1.00 10.00      A   
ATOM    214  N   PHE    28       5.341   0.417  -4.329  1.00 10.00      A   
ATOM    215  HN  PHE    28       5.976   1.052  -3.937  1.00 10.00      A   
ATOM    216  CA  PHE    28       3.918   0.722  -4.298  1.00 10.00      A   
ATOM    217  CB  PHE    28       3.548   1.488  -3.028  1.00 10.00      A   
ATOM    218  CG  PHE    28       3.432   0.592  -1.829  1.00 10.00      A   
ATOM    219  CD1 PHE    28       4.562   0.028  -1.258  1.00 10.00      A   
ATOM    220  CD2 PHE    28       2.194   0.299  -1.285  1.00 10.00      A   
ATOM    221  CE1 PHE    28       4.459  -0.810  -0.168  1.00 10.00      A   
ATOM    222  CE2 PHE    28       2.083  -0.537  -0.192  1.00 10.00      A   
ATOM    223  CZ  PHE    28       3.218  -1.094   0.366  1.00 10.00      A   
ATOM    224  C   PHE    28       3.455   1.447  -5.554  1.00 10.00      A   
ATOM    225  O   PHE    28       4.267   1.998  -6.292  1.00 10.00      A   
ATOM    226  N   SER    29       2.140   1.452  -5.761  1.00 10.00      A   
ATOM    227  HN  SER    29       1.562   1.023  -5.093  1.00 10.00      A   
ATOM    228  CA  SER    29       1.499   2.071  -6.927  1.00 10.00      A   
ATOM    229  CB  SER    29      -0.004   2.198  -6.686  1.00 10.00      A   
ATOM    230  OG  SER    29      -0.297   2.016  -5.308  1.00 10.00      A   
ATOM    231  HG  SER    29      -1.227   2.224  -5.151  1.00 10.00      A   
ATOM    232  C   SER    29       2.101   3.412  -7.389  1.00 10.00      A   
ATOM    233  O   SER    29       2.418   3.557  -8.568  1.00 10.00      A   
ATOM    234  N   PRO    30       2.274   4.410  -6.488  1.00 10.00      A   
ATOM    235  CA  PRO    30       2.828   5.726  -6.859  1.00 10.00      A   
ATOM    236  CB  PRO    30       2.929   6.477  -5.523  1.00 10.00      A   
ATOM    237  CG  PRO    30       2.820   5.423  -4.478  1.00 10.00      A   
ATOM    238  CD  PRO    30       1.935   4.362  -5.057  1.00 10.00      A   
ATOM    239  C   PRO    30       4.200   5.665  -7.541  1.00 10.00      A   
ATOM    240  O   PRO    30       4.609   6.619  -8.202  1.00 10.00      A   
ATOM    241  N   TYR    31       4.903   4.552  -7.390  1.00 10.00      A   
ATOM    242  HN  TYR    31       4.523   3.810  -6.871  1.00 10.00      A   
ATOM    243  CA  TYR    31       6.222   4.402  -7.992  1.00 10.00      A   
ATOM    244  CB  TYR    31       7.290   4.266  -6.904  1.00 10.00      A   
ATOM    245  CG  TYR    31       7.246   5.368  -5.867  1.00 10.00      A   
ATOM    246  CD1 TYR    31       6.694   5.151  -4.611  1.00 10.00      A   
ATOM    247  CD2 TYR    31       7.749   6.629  -6.149  1.00 10.00      A   
ATOM    248  CE1 TYR    31       6.651   6.159  -3.666  1.00 10.00      A   
ATOM    249  CE2 TYR    31       7.710   7.641  -5.214  1.00 10.00      A   
ATOM    250  CZ  TYR    31       7.159   7.402  -3.975  1.00 10.00      A   
ATOM    251  OH  TYR    31       7.127   8.411  -3.038  1.00 10.00      A   
ATOM    252  HH  TYR    31       7.899   8.984  -3.166  1.00 10.00      A   
ATOM    253  C   TYR    31       6.259   3.211  -8.944  1.00 10.00      A   
ATOM    254  O   TYR    31       6.839   3.290 -10.026  1.00 10.00      A   
ATOM    255  N   ASP    32       5.636   2.114  -8.521  1.00 10.00      A   
ATOM    256  HN  ASP    32       5.210   2.128  -7.634  1.00 10.00      A   
ATOM    257  CA  ASP    32       5.557   0.884  -9.310  1.00 10.00      A   
ATOM    258  CB  ASP    32       4.814   1.100 -10.634  1.00 10.00      A   
ATOM    259  CG  ASP    32       4.218  -0.182 -11.186  1.00 10.00      A   
ATOM    260  OD1 ASP    32       3.818  -1.059 -10.383  1.00 10.00      A   
ATOM    261  OD2 ASP    32       4.126  -0.318 -12.428  1.00 10.00      A   
ATOM    262  C   ASP    32       6.920   0.235  -9.533  1.00 10.00      A   
ATOM    263  O   ASP    32       7.108  -0.539 -10.470  1.00 10.00      A   
ATOM    264  N   VAL    33       7.867   0.532  -8.655  1.00 10.00      A   
ATOM    265  HN  VAL    33       7.660   1.140  -7.913  1.00 10.00      A   
ATOM    266  CA  VAL    33       9.201  -0.044  -8.755  1.00 10.00      A   
ATOM    267  CB  VAL    33      10.294   0.883  -8.164  1.00 10.00      A   
ATOM    268  CG1 VAL    33      11.686   0.361  -8.494  1.00 10.00      A   
ATOM    269  CG2 VAL    33      10.130   2.308  -8.678  1.00 10.00      A   
ATOM    270  C   VAL    33       9.218  -1.400  -8.051  1.00 10.00      A   
ATOM    271  O   VAL    33       9.731  -1.540  -6.940  1.00 10.00      A   
ATOM    272  N   TRP    34       8.627  -2.394  -8.705  1.00 10.00      A   
ATOM    273  HN  TRP    34       8.219  -2.209  -9.579  1.00 10.00      A   
ATOM    274  CA  TRP    34       8.549  -3.747  -8.159  1.00 10.00      A   
ATOM    275  CB  TRP    34       7.662  -4.680  -9.004  1.00 10.00      A   
ATOM    276  CG  TRP    34       8.058  -4.797 -10.445  1.00 10.00      A   
ATOM    277  CD1 TRP    34       7.658  -3.995 -11.474  1.00 10.00      A   
ATOM    278  CD2 TRP    34       8.926  -5.781 -11.017  1.00 10.00      A   
ATOM    279  NE1 TRP    34       8.238  -4.410 -12.648  1.00 10.00      A   
ATOM    280  HE1 TRP    34       8.111  -3.988 -13.526  1.00 10.00      A   
ATOM    281  CE2 TRP    34       9.018  -5.506 -12.394  1.00 10.00      A   
ATOM    282  CE3 TRP    34       9.640  -6.864 -10.494  1.00 10.00      A   
ATOM    283  CZ2 TRP    34       9.795  -6.275 -13.255  1.00 10.00      A   
ATOM    284  CZ3 TRP    34      10.409  -7.625 -11.350  1.00 10.00      A   
ATOM    285  CH2 TRP    34      10.481  -7.327 -12.715  1.00 10.00      A   
ATOM    286  C   TRP    34       9.904  -4.386  -7.791  1.00 10.00      A   
ATOM    287  O   TRP    34       9.992  -5.058  -6.762  1.00 10.00      A   
ATOM    288  N   PRO    35      10.990  -4.189  -8.586  1.00 10.00      A   
ATOM    289  CA  PRO    35      12.299  -4.786  -8.276  1.00 10.00      A   
ATOM    290  CB  PRO    35      13.188  -4.367  -9.455  1.00 10.00      A   
ATOM    291  CG  PRO    35      12.238  -3.996 -10.536  1.00 10.00      A   
ATOM    292  CD  PRO    35      11.048  -3.411  -9.839  1.00 10.00      A   
ATOM    293  C   PRO    35      12.894  -4.275  -6.961  1.00 10.00      A   
ATOM    294  O   PRO    35      13.791  -4.902  -6.395  1.00 10.00      A   
ATOM    295  N   ALA    36      12.388  -3.146  -6.472  1.00 10.00      A   
ATOM    296  HN  ALA    36      11.658  -2.700  -6.953  1.00 10.00      A   
ATOM    297  CA  ALA    36      12.881  -2.563  -5.226  1.00 10.00      A   
ATOM    298  CB  ALA    36      12.379  -1.135  -5.062  1.00 10.00      A   
ATOM    299  C   ALA    36      12.474  -3.414  -4.027  1.00 10.00      A   
ATOM    300  O   ALA    36      13.191  -3.480  -3.026  1.00 10.00      A   
ATOM    301  N   ALA    37      11.330  -4.082  -4.141  1.00 10.00      A   
ATOM    302  HN  ALA    37      10.811  -4.003  -4.971  1.00 10.00      A   
ATOM    303  CA  ALA    37      10.827  -4.931  -3.065  1.00 10.00      A   
ATOM    304  CB  ALA    37       9.453  -5.481  -3.417  1.00 10.00      A   
ATOM    305  C   ALA    37      11.797  -6.070  -2.775  1.00 10.00      A   
ATOM    306  O   ALA    37      12.014  -6.438  -1.620  1.00 10.00      A   
ATOM    307  N   ILE    38      12.391  -6.606  -3.837  1.00 10.00      A   
ATOM    308  HN  ILE    38      12.179  -6.255  -4.726  1.00 10.00      A   
ATOM    309  CA  ILE    38      13.344  -7.699  -3.718  1.00 10.00      A   
ATOM    310  CB  ILE    38      13.829  -8.169  -5.108  1.00 10.00      A   
ATOM    311  CG1 ILE    38      12.631  -8.469  -6.018  1.00 10.00      A   
ATOM    312  CG2 ILE    38      14.724  -9.394  -4.979  1.00 10.00      A   
ATOM    313  CD1 ILE    38      13.001  -8.713  -7.466  1.00 10.00      A   
ATOM    314  C   ILE    38      14.547  -7.263  -2.888  1.00 10.00      A   
ATOM    315  O   ILE    38      14.946  -7.948  -1.947  1.00 10.00      A   
ATOM    316  N   ILE    39      15.095  -6.100  -3.222  1.00 10.00      A   
ATOM    317  HN  ILE    39      14.707  -5.586  -3.961  1.00 10.00      A   
ATOM    318  CA  ILE    39      16.252  -5.560  -2.517  1.00 10.00      A   
ATOM    319  CB  ILE    39      16.737  -4.250  -3.168  1.00 10.00      A   
ATOM    320  CG1 ILE    39      16.895  -4.436  -4.679  1.00 10.00      A   
ATOM    321  CG2 ILE    39      18.053  -3.799  -2.547  1.00 10.00      A   
ATOM    322  CD1 ILE    39      17.112  -3.144  -5.432  1.00 10.00      A   
ATOM    323  C   ILE    39      15.913  -5.291  -1.053  1.00 10.00      A   
ATOM    324  O   ILE    39      16.727  -5.541  -0.159  1.00 10.00      A   
ATOM    325  N   SER    40      14.704  -4.793  -0.823  1.00 10.00      A   
ATOM    326  HN  SER    40      14.108  -4.625  -1.583  1.00 10.00      A   
ATOM    327  CA  SER    40      14.235  -4.484   0.520  1.00 10.00      A   
ATOM    328  CB  SER    40      12.848  -3.847   0.446  1.00 10.00      A   
ATOM    329  OG  SER    40      12.850  -2.747  -0.450  1.00 10.00      A   
ATOM    330  HG  SER    40      13.015  -3.058  -1.348  1.00 10.00      A   
ATOM    331  C   SER    40      14.200  -5.740   1.388  1.00 10.00      A   
ATOM    332  O   SER    40      14.727  -5.751   2.506  1.00 10.00      A   
ATOM    333  N   LEU    41      13.598  -6.802   0.857  1.00 10.00      A   
ATOM    334  HN  LEU    41      13.203  -6.730  -0.041  1.00 10.00      A   
ATOM    335  CA  LEU    41      13.499  -8.066   1.576  1.00 10.00      A   
ATOM    336  CB  LEU    41      12.541  -9.023   0.865  1.00 10.00      A   
ATOM    337  CG  LEU    41      11.074  -8.588   0.803  1.00 10.00      A   
ATOM    338  CD1 LEU    41      10.269  -9.539  -0.071  1.00 10.00      A   
ATOM    339  CD2 LEU    41      10.475  -8.504   2.199  1.00 10.00      A   
ATOM    340  C   LEU    41      14.874  -8.707   1.729  1.00 10.00      A   
ATOM    341  O   LEU    41      15.194  -9.267   2.781  1.00 10.00      A   
ATOM    342  N   MET    42      15.684  -8.604   0.676  1.00 10.00      A   
ATOM    343  HN  MET    42      15.357  -8.150  -0.133  1.00 10.00      A   
ATOM    344  CA  MET    42      17.036  -9.152   0.680  1.00 10.00      A   
ATOM    345  CB  MET    42      17.752  -8.824  -0.633  1.00 10.00      A   
ATOM    346  CG  MET    42      17.559  -9.843  -1.743  1.00 10.00      A   
ATOM    347  SD  MET    42      18.496  -9.421  -3.228  1.00 10.00      A   
ATOM    348  CE  MET    42      20.177  -9.565  -2.624  1.00 10.00      A   
ATOM    349  C   MET    42      17.836  -8.577   1.838  1.00 10.00      A   
ATOM    350  O   MET    42      18.554  -9.300   2.527  1.00 10.00      A   
ATOM    351  N   GLY    43      17.697  -7.271   2.048  1.00 10.00      A   
ATOM    352  HN  GLY    43      17.104  -6.752   1.462  1.00 10.00      A   
ATOM    353  CA  GLY    43      18.407  -6.605   3.121  1.00 10.00      A   
ATOM    354  C   GLY    43      18.054  -7.167   4.479  1.00 10.00      A   
ATOM    355  O   GLY    43      18.939  -7.506   5.260  1.00 10.00      A   
ATOM    356  N   LEU    44      16.760  -7.291   4.747  1.00 10.00      A   
ATOM    357  HN  LEU    44      16.105  -7.030   4.066  1.00 10.00      A   
ATOM    358  CA  LEU    44      16.285  -7.815   6.018  1.00 10.00      A   
ATOM    359  CB  LEU    44      14.755  -7.839   6.042  1.00 10.00      A   
ATOM    360  CG  LEU    44      14.106  -8.538   7.239  1.00 10.00      A   
ATOM    361  CD1 LEU    44      14.374  -7.769   8.523  1.00 10.00      A   
ATOM    362  CD2 LEU    44      12.612  -8.715   7.012  1.00 10.00      A   
ATOM    363  C   LEU    44      16.829  -9.216   6.266  1.00 10.00      A   
ATOM    364  O   LEU    44      17.339  -9.516   7.348  1.00 10.00      A   
ATOM    365  N   GLN    45      16.739 -10.063   5.250  1.00 10.00      A   
ATOM    366  HN  GLN    45      16.340  -9.757   4.405  1.00 10.00      A   
ATOM    367  CA  GLN    45      17.204 -11.436   5.359  1.00 10.00      A   
ATOM    368  CB  GLN    45      16.739 -12.262   4.157  1.00 10.00      A   
ATOM    369  CG  GLN    45      16.931 -13.758   4.331  1.00 10.00      A   
ATOM    370  CD  GLN    45      16.240 -14.294   5.568  1.00 10.00      A   
ATOM    371  OE1 GLN    45      15.105 -14.755   5.508  1.00 10.00      A   
ATOM    372  NE2 GLN    45      16.914 -14.217   6.707  1.00 10.00      A   
ATOM    373 HE21 GLN    45      17.813 -13.818   6.688  1.00 10.00      A   
ATOM    374 HE22 GLN    45      16.484 -14.550   7.520  1.00 10.00      A   
ATOM    375  C   GLN    45      18.724 -11.520   5.517  1.00 10.00      A   
ATOM    376  O   GLN    45      19.225 -12.309   6.319  1.00 10.00      A   
ATOM    377  N   ALA    46      19.446 -10.698   4.766  1.00 10.00      A   
ATOM    378  HN  ALA    46      18.986 -10.079   4.152  1.00 10.00      A   
ATOM    379  CA  ALA    46      20.908 -10.691   4.816  1.00 10.00      A   
ATOM    380  CB  ALA    46      21.478  -9.918   3.637  1.00 10.00      A   
ATOM    381  C   ALA    46      21.425 -10.120   6.131  1.00 10.00      A   
ATOM    382  O   ALA    46      22.480 -10.522   6.622  1.00 10.00      A   
ATOM    383  N   LEU    47      20.680  -9.183   6.699  1.00 10.00      A   
ATOM    384  HN  LEU    47      19.851  -8.892   6.255  1.00 10.00      A   
ATOM    385  CA  LEU    47      21.073  -8.556   7.955  1.00 10.00      A   
ATOM    386  CB  LEU    47      20.404  -7.189   8.118  1.00 10.00      A   
ATOM    387  CG  LEU    47      20.877  -6.086   7.168  1.00 10.00      A   
ATOM    388  CD1 LEU    47      20.010  -4.846   7.310  1.00 10.00      A   
ATOM    389  CD2 LEU    47      22.342  -5.754   7.411  1.00 10.00      A   
ATOM    390  C   LEU    47      20.776  -9.448   9.158  1.00 10.00      A   
ATOM    391  O   LEU    47      21.246  -9.184  10.262  1.00 10.00      A   
ATOM    392  N   THR    48      20.000 -10.501   8.945  1.00 10.00      A   
ATOM    393  HN  THR    48      19.645 -10.664   8.046  1.00 10.00      A   
ATOM    394  CA  THR    48      19.657 -11.420  10.019  1.00 10.00      A   
ATOM    395  CB  THR    48      18.131 -11.604  10.128  1.00 10.00      A   
ATOM    396  OG1 THR    48      17.565 -11.730   8.817  1.00 10.00      A   
ATOM    397  HG1 THR    48      17.497 -10.851   8.411  1.00 10.00      A   
ATOM    398  CG2 THR    48      17.497 -10.416  10.837  1.00 10.00      A   
ATOM    399  C   THR    48      20.328 -12.776   9.811  1.00 10.00      A   
ATOM    400  O   THR    48      19.816 -13.813  10.236  1.00 10.00      A   
ATOM    401  N   PHE    49      21.482 -12.761   9.157  1.00 10.00      A   
ATOM    402  HN  PHE    49      21.845 -11.905   8.844  1.00 10.00      A   
ATOM    403  CA  PHE    49      22.222 -13.988   8.888  1.00 10.00      A   
ATOM    404  CB  PHE    49      22.894 -13.932   7.514  1.00 10.00      A   
ATOM    405  CG  PHE    49      22.011 -14.368   6.377  1.00 10.00      A   
ATOM    406  CD1 PHE    49      20.951 -15.236   6.591  1.00 10.00      A   
ATOM    407  CD2 PHE    49      22.246 -13.913   5.091  1.00 10.00      A   
ATOM    408  CE1 PHE    49      20.144 -15.641   5.547  1.00 10.00      A   
ATOM    409  CE2 PHE    49      21.441 -14.313   4.040  1.00 10.00      A   
ATOM    410  CZ  PHE    49      20.388 -15.179   4.268  1.00 10.00      A   
ATOM    411  C   PHE    49      23.257 -14.284   9.968  1.00 10.00      A   
ATOM    412  O   PHE    49      24.253 -13.573  10.099  1.00 10.00      A   
ATOM    413  N   ASN    50      22.997 -15.338  10.738  1.00 10.00      A   
ATOM    414  HN  ASN    50      22.170 -15.837  10.581  1.00 10.00      A   
ATOM    415  CA  ASN    50      23.890 -15.785  11.808  1.00 10.00      A   
ATOM    416  CB  ASN    50      25.204 -16.341  11.243  1.00 10.00      A   
ATOM    417  CG  ASN    50      26.082 -16.984  12.301  1.00 10.00      A   
ATOM    418  OD1 ASN    50      25.831 -18.110  12.734  1.00 10.00      A   
ATOM    419  ND2 ASN    50      27.129 -16.283  12.713  1.00 10.00      A   
ATOM    420 HD21 ASN    50      27.279 -15.395  12.320  1.00 10.00      A   
ATOM    421 HD22 ASN    50      27.720 -16.685  13.383  1.00 10.00      A   
ATOM    422  C   ASN    50      24.150 -14.705  12.859  1.00 10.00      A   
ATOM    423  O   ASN    50      25.169 -14.013  12.819  1.00 10.00      A   
ATOM    424  N   ARG    51      23.208 -14.553  13.782  1.00 10.00      A   
ATOM    425  HN  ARG    51      22.409 -15.120  13.739  1.00 10.00      A   
ATOM    426  CA  ARG    51      23.321 -13.583  14.868  1.00 10.00      A   
ATOM    427  CB  ARG    51      23.317 -12.122  14.385  1.00 10.00      A   
ATOM    428  CG  ARG    51      22.389 -11.814  13.221  1.00 10.00      A   
ATOM    429  CD  ARG    51      22.995 -10.744  12.321  1.00 10.00      A   
ATOM    430  NE  ARG    51      24.185 -11.233  11.622  1.00 10.00      A   
ATOM    431  HE  ARG    51      24.326 -12.211  11.609  1.00 10.00      A   
ATOM    432  CZ  ARG    51      25.079 -10.455  11.004  1.00 10.00      A   
ATOM    433  NH1 ARG    51      24.937  -9.136  10.982  1.00 10.00      A   
ATOM    434 HH11 ARG    51      24.124  -8.684  11.450  1.00 10.00      A   
ATOM    435 HH12 ARG    51      25.650  -8.542  10.491  1.00 10.00      A   
ATOM    436  NH2 ARG    51      26.124 -11.002  10.401  1.00 10.00      A   
ATOM    437 HH21 ARG    51      26.826 -10.398   9.918  1.00 10.00      A   
ATOM    438 HH22 ARG    51      26.250 -12.036  10.404  1.00 10.00      A   
ATOM    439  C   ARG    51      22.251 -13.833  15.923  1.00 10.00      A   
ATOM    440  O   ARG    51      21.163 -14.316  15.608  1.00 10.00      A   
ATOM    441  N   ARG    52      22.583 -13.519  17.170  1.00 10.00      A   
ATOM    442  HN  ARG    52      23.473 -13.143  17.338  1.00 10.00      A   
ATOM    443  CA  ARG    52      21.683 -13.716  18.303  1.00 10.00      A   
ATOM    444  CB  ARG    52      22.304 -13.144  19.575  1.00 10.00      A   
ATOM    445  CG  ARG    52      23.472 -13.966  20.094  1.00 10.00      A   
ATOM    446  CD  ARG    52      24.498 -13.095  20.793  1.00 10.00      A   
ATOM    447  NE  ARG    52      24.008 -12.565  22.062  1.00 10.00      A   
ATOM    448  HE  ARG    52      23.341 -13.104  22.547  1.00 10.00      A   
ATOM    449  CZ  ARG    52      24.407 -11.407  22.585  1.00 10.00      A   
ATOM    450  NH1 ARG    52      25.306 -10.667  21.953  1.00 10.00      A   
ATOM    451 HH11 ARG    52      25.698 -10.983  21.040  1.00 10.00      A   
ATOM    452 HH12 ARG    52      25.618  -9.759  22.363  1.00 10.00      A   
ATOM    453  NH2 ARG    52      23.921 -11.000  23.750  1.00 10.00      A   
ATOM    454 HH21 ARG    52      23.217 -11.582  24.257  1.00 10.00      A   
ATOM    455 HH22 ARG    52      24.235 -10.095  24.164  1.00 10.00      A   
ATOM    456  C   ARG    52      20.286 -13.141  18.067  1.00 10.00      A   
ATOM    457  O   ARG    52      20.134 -12.058  17.494  1.00 10.00      A   
ATOM    458  N   PRO    53      19.249 -13.873  18.515  1.00 10.00      A   
ATOM    459  CA  PRO    53      17.843 -13.473  18.359  1.00 10.00      A   
ATOM    460  CB  PRO    53      17.072 -14.530  19.159  1.00 10.00      A   
ATOM    461  CG  PRO    53      17.972 -15.713  19.183  1.00 10.00      A   
ATOM    462  CD  PRO    53      19.373 -15.169  19.208  1.00 10.00      A   
ATOM    463  C   PRO    53      17.552 -12.082  18.913  1.00 10.00      A   
ATOM    464  O   PRO    53      16.804 -11.318  18.311  1.00 10.00      A   
ATOM    465  N   LEU    54      18.144 -11.757  20.060  1.00 10.00      A   
ATOM    466  HN  LEU    54      18.728 -12.412  20.500  1.00 10.00      A   
ATOM    467  CA  LEU    54      17.938 -10.452  20.684  1.00 10.00      A   
ATOM    468  CB  LEU    54      18.652 -10.374  22.034  1.00 10.00      A   
ATOM    469  CG  LEU    54      18.128 -11.309  23.125  1.00 10.00      A   
ATOM    470  CD1 LEU    54      18.955 -11.170  24.394  1.00 10.00      A   
ATOM    471  CD2 LEU    54      16.658 -11.041  23.404  1.00 10.00      A   
ATOM    472  C   LEU    54      18.398  -9.322  19.769  1.00 10.00      A   
ATOM    473  O   LEU    54      17.722  -8.299  19.639  1.00 10.00      A   
ATOM    474  N   GLN    55      19.545  -9.513  19.130  1.00 10.00      A   
ATOM    475  HN  GLN    55      20.044 -10.342  19.280  1.00 10.00      A   
ATOM    476  CA  GLN    55      20.078  -8.515  18.215  1.00 10.00      A   
ATOM    477  CB  GLN    55      21.546  -8.807  17.894  1.00 10.00      A   
ATOM    478  CG  GLN    55      22.457  -8.822  19.110  1.00 10.00      A   
ATOM    479  CD  GLN    55      23.910  -9.046  18.744  1.00 10.00      A   
ATOM    480  OE1 GLN    55      24.366 -10.183  18.633  1.00 10.00      A   
ATOM    481  NE2 GLN    55      24.650  -7.964  18.563  1.00 10.00      A   
ATOM    482 HE21 GLN    55      24.225  -7.082  18.679  1.00 10.00      A   
ATOM    483 HE22 GLN    55      25.591  -8.084  18.316  1.00 10.00      A   
ATOM    484  C   GLN    55      19.256  -8.503  16.933  1.00 10.00      A   
ATOM    485  O   GLN    55      18.964  -7.447  16.373  1.00 10.00      A   
ATOM    486  N   SER    56      18.862  -9.692  16.493  1.00 10.00      A   
ATOM    487  HN  SER    56      19.113 -10.494  17.001  1.00 10.00      A   
ATOM    488  CA  SER    56      18.073  -9.845  15.279  1.00 10.00      A   
ATOM    489  CB  SER    56      17.972 -11.321  14.899  1.00 10.00      A   
ATOM    490  OG  SER    56      19.263 -11.908  14.826  1.00 10.00      A   
ATOM    491  HG  SER    56      19.559 -12.151  15.714  1.00 10.00      A   
ATOM    492  C   SER    56      16.684  -9.224  15.428  1.00 10.00      A   
ATOM    493  O   SER    56      16.104  -8.738  14.455  1.00 10.00      A   
ATOM    494  N   ALA    57      16.160  -9.236  16.650  1.00 10.00      A   
ATOM    495  HN  ALA    57      16.663  -9.656  17.383  1.00 10.00      A   
ATOM    496  CA  ALA    57      14.848  -8.664  16.932  1.00 10.00      A   
ATOM    497  CB  ALA    57      14.404  -9.025  18.341  1.00 10.00      A   
ATOM    498  C   ALA    57      14.872  -7.152  16.749  1.00 10.00      A   
ATOM    499  O   ALA    57      13.872  -6.545  16.364  1.00 10.00      A   
ATOM    500  N   ALA    58      16.021  -6.549  17.031  1.00 10.00      A   
ATOM    501  HN  ALA    58      16.779  -7.087  17.350  1.00 10.00      A   
ATOM    502  CA  ALA    58      16.182  -5.110  16.885  1.00 10.00      A   
ATOM    503  CB  ALA    58      17.376  -4.627  17.693  1.00 10.00      A   
ATOM    504  C   ALA    58      16.354  -4.750  15.415  1.00 10.00      A   
ATOM    505  O   ALA    58      15.933  -3.681  14.969  1.00 10.00      A   
ATOM    506  N   ILE    59      16.973  -5.658  14.669  1.00 10.00      A   
ATOM    507  HN  ILE    59      17.288  -6.483  15.095  1.00 10.00      A   
ATOM    508  CA  ILE    59      17.208  -5.466  13.241  1.00 10.00      A   
ATOM    509  CB  ILE    59      18.023  -6.636  12.651  1.00 10.00      A   
ATOM    510  CG1 ILE    59      19.410  -6.696  13.293  1.00 10.00      A   
ATOM    511  CG2 ILE    59      18.133  -6.513  11.136  1.00 10.00      A   
ATOM    512  CD1 ILE    59      20.110  -8.024  13.114  1.00 10.00      A   
ATOM    513  C   ILE    59      15.886  -5.350  12.492  1.00 10.00      A   
ATOM    514  O   ILE    59      15.656  -4.383  11.763  1.00 10.00      A   
ATOM    515  N   GLY    60      15.020  -6.333  12.691  1.00 10.00      A   
ATOM    516  HN  GLY    60      15.261  -7.070  13.294  1.00 10.00      A   
ATOM    517  CA  GLY    60      13.727  -6.333  12.033  1.00 10.00      A   
ATOM    518  C   GLY    60      12.884  -5.147  12.445  1.00 10.00      A   
ATOM    519  O   GLY    60      12.130  -4.599  11.640  1.00 10.00      A   
ATOM    520  N   PHE    61      13.021  -4.744  13.704  1.00 10.00      A   
ATOM    521  HN  PHE    61      13.631  -5.230  14.297  1.00 10.00      A   
ATOM    522  CA  PHE    61      12.282  -3.606  14.226  1.00 10.00      A   
ATOM    523  CB  PHE    61      12.516  -3.447  15.730  1.00 10.00      A   
ATOM    524  CG  PHE    61      11.716  -2.339  16.356  1.00 10.00      A   
ATOM    525  CD1 PHE    61      10.354  -2.481  16.557  1.00 10.00      A   
ATOM    526  CD2 PHE    61      12.325  -1.157  16.742  1.00 10.00      A   
ATOM    527  CE1 PHE    61       9.613  -1.466  17.130  1.00 10.00      A   
ATOM    528  CE2 PHE    61      11.591  -0.136  17.316  1.00 10.00      A   
ATOM    529  CZ  PHE    61      10.233  -0.292  17.511  1.00 10.00      A   
ATOM    530  C   PHE    61      12.677  -2.333  13.487  1.00 10.00      A   
ATOM    531  O   PHE    61      11.821  -1.530  13.126  1.00 10.00      A   
ATOM    532  N   CYS    62      13.974  -2.168  13.243  1.00 10.00      A   
ATOM    533  HN  CYS    62      14.611  -2.851  13.547  1.00 10.00      A   
ATOM    534  CA  CYS    62      14.472  -0.995  12.538  1.00 10.00      A   
ATOM    535  CB  CYS    62      15.991  -0.882  12.680  1.00 10.00      A   
ATOM    536  SG  CYS    62      16.572  -0.833  14.392  1.00 10.00      A   
ATOM    537  HG  CYS    62      16.392  -2.041  14.918  1.00 10.00      A   
ATOM    538  C   CYS    62      14.071  -1.035  11.067  1.00 10.00      A   
ATOM    539  O   CYS    62      13.743  -0.005  10.474  1.00 10.00      A   
ATOM    540  N   TRP    63      14.097  -2.229  10.486  1.00 10.00      A   
ATOM    541  HN  TRP    63      14.386  -3.010  11.009  1.00 10.00      A   
ATOM    542  CA  TRP    63      13.716  -2.412   9.093  1.00 10.00      A   
ATOM    543  CB  TRP    63      13.890  -3.884   8.703  1.00 10.00      A   
ATOM    544  CG  TRP    63      13.617  -4.183   7.260  1.00 10.00      A   
ATOM    545  CD1 TRP    63      14.474  -4.015   6.211  1.00 10.00      A   
ATOM    546  CD2 TRP    63      12.407  -4.718   6.708  1.00 10.00      A   
ATOM    547  NE1 TRP    63      13.873  -4.409   5.041  1.00 10.00      A   
ATOM    548  HE1 TRP    63      14.285  -4.386   4.151  1.00 10.00      A   
ATOM    549  CE2 TRP    63      12.602  -4.842   5.320  1.00 10.00      A   
ATOM    550  CE3 TRP    63      11.176  -5.100   7.254  1.00 10.00      A   
ATOM    551  CZ2 TRP    63      11.616  -5.337   4.470  1.00 10.00      A   
ATOM    552  CZ3 TRP    63      10.199  -5.590   6.408  1.00 10.00      A   
ATOM    553  CH2 TRP    63      10.423  -5.703   5.031  1.00 10.00      A   
ATOM    554  C   TRP    63      12.266  -1.983   8.906  1.00 10.00      A   
ATOM    555  O   TRP    63      11.938  -1.214   7.998  1.00 10.00      A   
ATOM    556  N   GLY    64      11.406  -2.464   9.797  1.00 10.00      A   
ATOM    557  HN  GLY    64      11.731  -3.070  10.501  1.00 10.00      A   
ATOM    558  CA  GLY    64      10.002  -2.119   9.737  1.00 10.00      A   
ATOM    559  C   GLY    64       9.767  -0.664  10.088  1.00 10.00      A   
ATOM    560  O   GLY    64       8.867  -0.028   9.546  1.00 10.00      A   
ATOM    561  N   PHE    65      10.590  -0.136  10.987  1.00 10.00      A   
ATOM    562  HN  PHE    65      11.284  -0.705  11.387  1.00 10.00      A   
ATOM    563  CA  PHE    65      10.484   1.254  11.413  1.00 10.00      A   
ATOM    564  CB  PHE    65      11.513   1.556  12.505  1.00 10.00      A   
ATOM    565  CG  PHE    65      11.172   2.744  13.358  1.00 10.00      A   
ATOM    566  CD1 PHE    65       9.994   2.773  14.084  1.00 10.00      A   
ATOM    567  CD2 PHE    65      12.032   3.826  13.440  1.00 10.00      A   
ATOM    568  CE1 PHE    65       9.679   3.861  14.876  1.00 10.00      A   
ATOM    569  CE2 PHE    65      11.723   4.918  14.229  1.00 10.00      A   
ATOM    570  CZ  PHE    65      10.545   4.935  14.948  1.00 10.00      A   
ATOM    571  C   PHE    65      10.681   2.193  10.226  1.00 10.00      A   
ATOM    572  O   PHE    65      10.055   3.251  10.145  1.00 10.00      A   
ATOM    573  N   GLY    66      11.557   1.798   9.308  1.00 10.00      A   
ATOM    574  HN  GLY    66      12.046   0.954   9.439  1.00 10.00      A   
ATOM    575  CA  GLY    66      11.805   2.599   8.126  1.00 10.00      A   
ATOM    576  C   GLY    66      10.736   2.371   7.076  1.00 10.00      A   
ATOM    577  O   GLY    66      10.358   3.290   6.347  1.00 10.00      A   
ATOM    578  N   LEU    67      10.241   1.141   7.020  1.00 10.00      A   
ATOM    579  HN  LEU    67      10.586   0.464   7.641  1.00 10.00      A   
ATOM    580  CA  LEU    67       9.207   0.759   6.071  1.00 10.00      A   
ATOM    581  CB  LEU    67       9.073  -0.767   6.041  1.00 10.00      A   
ATOM    582  CG  LEU    67       7.987  -1.339   5.128  1.00 10.00      A   
ATOM    583  CD1 LEU    67       8.378  -1.191   3.667  1.00 10.00      A   
ATOM    584  CD2 LEU    67       7.707  -2.794   5.469  1.00 10.00      A   
ATOM    585  C   LEU    67       7.867   1.391   6.439  1.00 10.00      A   
ATOM    586  O   LEU    67       7.291   2.146   5.661  1.00 10.00      A   
ATOM    587  N   PHE    68       7.392   1.095   7.641  1.00 10.00      A   
ATOM    588  HN  PHE    68       7.921   0.513   8.233  1.00 10.00      A   
ATOM    589  CA  PHE    68       6.117   1.612   8.120  1.00 10.00      A   
ATOM    590  CB  PHE    68       5.668   0.855   9.375  1.00 10.00      A   
ATOM    591  CG  PHE    68       5.195  -0.546   9.115  1.00 10.00      A   
ATOM    592  CD1 PHE    68       6.079  -1.611   9.156  1.00 10.00      A   
ATOM    593  CD2 PHE    68       3.865  -0.798   8.834  1.00 10.00      A   
ATOM    594  CE1 PHE    68       5.645  -2.902   8.918  1.00 10.00      A   
ATOM    595  CE2 PHE    68       3.422  -2.084   8.594  1.00 10.00      A   
ATOM    596  CZ  PHE    68       4.313  -3.138   8.637  1.00 10.00      A   
ATOM    597  C   PHE    68       6.194   3.102   8.418  1.00 10.00      A   
ATOM    598  O   PHE    68       5.300   3.864   8.047  1.00 10.00      A   
ATOM    599  N   GLY    69       7.284   3.514   9.057  1.00 10.00      A   
ATOM    600  HN  GLY    69       7.977   2.860   9.283  1.00 10.00      A   
ATOM    601  CA  GLY    69       7.471   4.909   9.422  1.00 10.00      A   
ATOM    602  C   GLY    69       7.404   5.871   8.250  1.00 10.00      A   
ATOM    603  O   GLY    69       7.030   7.033   8.419  1.00 10.00      A   
ATOM    604  N   SER    70       7.758   5.398   7.064  1.00 10.00      A   
ATOM    605  HN  SER    70       8.053   4.466   6.985  1.00 10.00      A   
ATOM    606  CA  SER    70       7.732   6.240   5.878  1.00 10.00      A   
ATOM    607  CB  SER    70       9.122   6.274   5.241  1.00 10.00      A   
ATOM    608  OG  SER    70      10.120   5.980   6.203  1.00 10.00      A   
ATOM    609  HG  SER    70      10.281   5.024   6.212  1.00 10.00      A   
ATOM    610  C   SER    70       6.699   5.748   4.866  1.00 10.00      A   
ATOM    611  O   SER    70       6.498   6.368   3.820  1.00 10.00      A   
ATOM    612  N   GLY    71       6.030   4.650   5.195  1.00 10.00      A   
ATOM    613  HN  GLY    71       6.212   4.214   6.053  1.00 10.00      A   
ATOM    614  CA  GLY    71       5.043   4.086   4.296  1.00 10.00      A   
ATOM    615  C   GLY    71       3.614   4.422   4.672  1.00 10.00      A   
ATOM    616  O   GLY    71       2.763   4.573   3.795  1.00 10.00      A   
ATOM    617  N   ILE    72       3.338   4.538   5.967  1.00 10.00      A   
ATOM    618  HN  ILE    72       4.054   4.413   6.628  1.00 10.00      A   
ATOM    619  CA  ILE    72       1.985   4.848   6.424  1.00 10.00      A   
ATOM    620  CB  ILE    72       1.383   3.723   7.298  1.00 10.00      A   
ATOM    621  CG1 ILE    72       2.287   3.415   8.498  1.00 10.00      A   
ATOM    622  CG2 ILE    72       1.138   2.470   6.468  1.00 10.00      A   
ATOM    623  CD1 ILE    72       1.654   2.508   9.530  1.00 10.00      A   
ATOM    624  C   ILE    72       1.922   6.174   7.176  1.00 10.00      A   
ATOM    625  O   ILE    72       1.100   6.355   8.073  1.00 10.00      A   
ATOM    626  N   ASN    73       2.767   7.117   6.784  1.00 10.00      A   
ATOM    627  HN  ASN    73       3.379   6.934   6.040  1.00 10.00      A   
ATOM    628  CA  ASN    73       2.803   8.427   7.432  1.00 10.00      A   
ATOM    629  CB  ASN    73       4.100   9.170   7.088  1.00 10.00      A   
ATOM    630  CG  ASN    73       4.113   9.713   5.671  1.00 10.00      A   
ATOM    631  OD1 ASN    73       4.393   8.986   4.720  1.00 10.00      A   
ATOM    632  ND2 ASN    73       3.813  10.994   5.522  1.00 10.00      A   
ATOM    633 HD21 ASN    73       3.599  11.517   6.327  1.00 10.00      A   
ATOM    634 HD22 ASN    73       3.818  11.370   4.617  1.00 10.00      A   
ATOM    635  C   ASN    73       1.592   9.275   7.043  1.00 10.00      A   
ATOM    636  O   ASN    73       1.357  10.338   7.617  1.00 10.00      A   
ATOM    637  N   TRP    74       0.818   8.790   6.079  1.00 10.00      A   
ATOM    638  HN  TRP    74       1.044   7.926   5.679  1.00 10.00      A   
ATOM    639  CA  TRP    74      -0.359   9.507   5.607  1.00 10.00      A   
ATOM    640  CB  TRP    74      -0.838   8.970   4.250  1.00 10.00      A   
ATOM    641  CG  TRP    74      -0.741   7.479   4.106  1.00 10.00      A   
ATOM    642  CD1 TRP    74       0.325   6.771   3.631  1.00 10.00      A   
ATOM    643  CD2 TRP    74      -1.748   6.513   4.427  1.00 10.00      A   
ATOM    644  NE1 TRP    74       0.047   5.427   3.648  1.00 10.00      A   
ATOM    645  HE1 TRP    74       0.660   4.714   3.360  1.00 10.00      A   
ATOM    646  CE2 TRP    74      -1.218   5.242   4.131  1.00 10.00      A   
ATOM    647  CE3 TRP    74      -3.045   6.596   4.941  1.00 10.00      A   
ATOM    648  CZ2 TRP    74      -1.938   4.067   4.332  1.00 10.00      A   
ATOM    649  CZ3 TRP    74      -3.759   5.429   5.138  1.00 10.00      A   
ATOM    650  CH2 TRP    74      -3.204   4.181   4.835  1.00 10.00      A   
ATOM    651  C   TRP    74      -1.492   9.495   6.629  1.00 10.00      A   
ATOM    652  O   TRP    74      -2.432  10.280   6.523  1.00 10.00      A   
ATOM    653  N   VAL    75      -1.395   8.619   7.630  1.00 10.00      A   
ATOM    654  HN  VAL    75      -0.620   8.021   7.673  1.00 10.00      A   
ATOM    655  CA  VAL    75      -2.427   8.529   8.664  1.00 10.00      A   
ATOM    656  CB  VAL    75      -2.304   7.256   9.531  1.00 10.00      A   
ATOM    657  CG1 VAL    75      -2.426   6.004   8.676  1.00 10.00      A   
ATOM    658  CG2 VAL    75      -1.006   7.249  10.320  1.00 10.00      A   
ATOM    659  C   VAL    75      -2.433   9.778   9.550  1.00 10.00      A   
ATOM    660  O   VAL    75      -3.337   9.977  10.358  1.00 10.00      A   
ATOM    661  N   TYR    76      -1.412  10.614   9.385  1.00 10.00      A   
ATOM    662  HN  TYR    76      -0.714  10.386   8.735  1.00 10.00      A   
ATOM    663  CA  TYR    76      -1.298  11.856  10.137  1.00 10.00      A   
ATOM    664  CB  TYR    76       0.027  12.547   9.783  1.00 10.00      A   
ATOM    665  CG  TYR    76       0.190  13.954  10.323  1.00 10.00      A   
ATOM    666  CD1 TYR    76       0.549  14.177  11.647  1.00 10.00      A   
ATOM    667  CD2 TYR    76       0.001  15.060   9.501  1.00 10.00      A   
ATOM    668  CE1 TYR    76       0.713  15.459  12.136  1.00 10.00      A   
ATOM    669  CE2 TYR    76       0.162  16.345   9.983  1.00 10.00      A   
ATOM    670  CZ  TYR    76       0.518  16.539  11.301  1.00 10.00      A   
ATOM    671  OH  TYR    76       0.686  17.818  11.784  1.00 10.00      A   
ATOM    672  HH  TYR    76      -0.095  18.344  11.581  1.00 10.00      A   
ATOM    673  C   TYR    76      -2.476  12.764   9.801  1.00 10.00      A   
ATOM    674  O   TYR    76      -2.994  13.477  10.661  1.00 10.00      A   
ATOM    675  N   VAL    77      -2.909  12.698   8.546  1.00 10.00      A   
ATOM    676  HN  VAL    77      -2.466  12.081   7.924  1.00 10.00      A   
ATOM    677  CA  VAL    77      -4.023  13.504   8.063  1.00 10.00      A   
ATOM    678  CB  VAL    77      -4.238  13.304   6.546  1.00 10.00      A   
ATOM    679  CG1 VAL    77      -5.341  14.213   6.025  1.00 10.00      A   
ATOM    680  CG2 VAL    77      -2.942  13.547   5.785  1.00 10.00      A   
ATOM    681  C   VAL    77      -5.314  13.160   8.804  1.00 10.00      A   
ATOM    682  O   VAL    77      -6.019  14.048   9.290  1.00 10.00      A   
ATOM    683  N   SER    78      -5.613  11.871   8.903  1.00 10.00      A   
ATOM    684  HN  SER    78      -5.001  11.203   8.521  1.00 10.00      A   
ATOM    685  CA  SER    78      -6.823  11.419   9.577  1.00 10.00      A   
ATOM    686  CB  SER    78      -7.045   9.929   9.324  1.00 10.00      A   
ATOM    687  OG  SER    78      -5.808   9.263   9.136  1.00 10.00      A   
ATOM    688  HG  SER    78      -5.870   8.369   9.490  1.00 10.00      A   
ATOM    689  C   SER    78      -6.765  11.701  11.073  1.00 10.00      A   
ATOM    690  O   SER    78      -7.724  12.209  11.650  1.00 10.00      A   
ATOM    691  N   ILE    79      -5.628  11.396  11.689  1.00 10.00      A   
ATOM    692  HN  ILE    79      -4.887  11.013  11.166  1.00 10.00      A   
ATOM    693  CA  ILE    79      -5.450  11.608  13.123  1.00 10.00      A   
ATOM    694  CB  ILE    79      -4.093  11.054  13.621  1.00 10.00      A   
ATOM    695  CG1 ILE    79      -4.043   9.534  13.434  1.00 10.00      A   
ATOM    696  CG2 ILE    79      -3.857  11.414  15.082  1.00 10.00      A   
ATOM    697  CD1 ILE    79      -2.703   8.912  13.775  1.00 10.00      A   
ATOM    698  C   ILE    79      -5.596  13.083  13.505  1.00 10.00      A   
ATOM    699  O   ILE    79      -6.261  13.415  14.487  1.00 10.00      A   
ATOM    700  N   ALA    80      -5.002  13.964  12.713  1.00 10.00      A   
ATOM    701  HN  ALA    80      -4.502  13.644  11.928  1.00 10.00      A   
ATOM    702  CA  ALA    80      -5.063  15.398  12.987  1.00 10.00      A   
ATOM    703  CB  ALA    80      -4.056  16.154  12.130  1.00 10.00      A   
ATOM    704  C   ALA    80      -6.468  15.963  12.781  1.00 10.00      A   
ATOM    705  O   ALA    80      -6.926  16.810  13.550  1.00 10.00      A   
ATOM    706  N   THR    81      -7.154  15.478  11.756  1.00 10.00      A   
ATOM    707  HN  THR    81      -6.748  14.784  11.196  1.00 10.00      A   
ATOM    708  CA  THR    81      -8.492  15.955  11.436  1.00 10.00      A   
ATOM    709  CB  THR    81      -8.839  15.685   9.958  1.00 10.00      A   
ATOM    710  OG1 THR    81      -7.737  16.081   9.127  1.00 10.00      A   
ATOM    711  HG1 THR    81      -7.018  15.440   9.227  1.00 10.00      A   
ATOM    712  CG2 THR    81     -10.078  16.461   9.547  1.00 10.00      A   
ATOM    713  C   THR    81      -9.571  15.350  12.340  1.00 10.00      A   
ATOM    714  O   THR    81     -10.475  16.054  12.792  1.00 10.00      A   
ATOM    715  N   PHE    82      -9.476  14.053  12.607  1.00 10.00      A   
ATOM    716  HN  PHE    82      -8.724  13.534  12.234  1.00 10.00      A   
ATOM    717  CA  PHE    82     -10.465  13.374  13.437  1.00 10.00      A   
ATOM    718  CB  PHE    82     -10.558  11.892  13.054  1.00 10.00      A   
ATOM    719  CG  PHE    82     -11.602  11.119  13.809  1.00 10.00      A   
ATOM    720  CD1 PHE    82     -12.931  11.178  13.431  1.00 10.00      A   
ATOM    721  CD2 PHE    82     -11.253  10.327  14.890  1.00 10.00      A   
ATOM    722  CE1 PHE    82     -13.895  10.465  14.117  1.00 10.00      A   
ATOM    723  CE2 PHE    82     -12.212   9.613  15.582  1.00 10.00      A   
ATOM    724  CZ  PHE    82     -13.535   9.681  15.194  1.00 10.00      A   
ATOM    725  C   PHE    82     -10.163  13.519  14.925  1.00 10.00      A   
ATOM    726  O   PHE    82     -11.023  13.939  15.700  1.00 10.00      A   
ATOM    727  N   GLY    83      -8.941  13.178  15.313  1.00 10.00      A   
ATOM    728  HN  GLY    83      -8.288  12.887  14.643  1.00 10.00      A   
ATOM    729  CA  GLY    83      -8.553  13.250  16.710  1.00 10.00      A   
ATOM    730  C   GLY    83      -8.551  14.663  17.255  1.00 10.00      A   
ATOM    731  O   GLY    83      -9.006  14.901  18.376  1.00 10.00      A   
ATOM    732  N   GLY    84      -8.036  15.601  16.466  1.00 10.00      A   
ATOM    733  HN  GLY    84      -7.690  15.353  15.584  1.00 10.00      A   
ATOM    734  CA  GLY    84      -7.985  16.984  16.897  1.00 10.00      A   
ATOM    735  C   GLY    84      -6.979  17.190  18.010  1.00 10.00      A   
ATOM    736  O   GLY    84      -7.215  17.955  18.947  1.00 10.00      A   
ATOM    737  N   MET    85      -5.861  16.491  17.915  1.00 10.00      A   
ATOM    738  HN  MET    85      -5.734  15.899  17.144  1.00 10.00      A   
ATOM    739  CA  MET    85      -4.807  16.588  18.913  1.00 10.00      A   
ATOM    740  CB  MET    85      -4.262  15.191  19.245  1.00 10.00      A   
ATOM    741  CG  MET    85      -5.261  14.274  19.934  1.00 10.00      A   
ATOM    742  SD  MET    85      -5.721  14.850  21.581  1.00 10.00      A   
ATOM    743  CE  MET    85      -7.008  13.674  21.994  1.00 10.00      A   
ATOM    744  C   MET    85      -3.689  17.483  18.394  1.00 10.00      A   
ATOM    745  O   MET    85      -3.619  17.745  17.191  1.00 10.00      A   
ATOM    746  N   PRO    86      -2.825  17.992  19.289  1.00 10.00      A   
ATOM    747  CA  PRO    86      -1.700  18.855  18.901  1.00 10.00      A   
ATOM    748  CB  PRO    86      -0.934  19.055  20.212  1.00 10.00      A   
ATOM    749  CG  PRO    86      -1.954  18.845  21.276  1.00 10.00      A   
ATOM    750  CD  PRO    86      -2.885  17.792  20.749  1.00 10.00      A   
ATOM    751  C   PRO    86      -0.797  18.188  17.861  1.00 10.00      A   
ATOM    752  O   PRO    86      -0.674  16.960  17.830  1.00 10.00      A   
ATOM    753  N   GLY    87      -0.168  19.013  17.024  1.00 10.00      A   
ATOM    754  HN  GLY    87      -0.307  19.981  17.121  1.00 10.00      A   
ATOM    755  CA  GLY    87       0.718  18.526  15.972  1.00 10.00      A   
ATOM    756  C   GLY    87       1.710  17.464  16.427  1.00 10.00      A   
ATOM    757  O   GLY    87       1.657  16.335  15.937  1.00 10.00      A   
ATOM    758  N   PRO    88       2.626  17.792  17.368  1.00 10.00      A   
ATOM    759  CA  PRO    88       3.632  16.844  17.877  1.00 10.00      A   
ATOM    760  CB  PRO    88       4.326  17.612  19.013  1.00 10.00      A   
ATOM    761  CG  PRO    88       3.452  18.789  19.291  1.00 10.00      A   
ATOM    762  CD  PRO    88       2.774  19.115  17.995  1.00 10.00      A   
ATOM    763  C   PRO    88       3.019  15.547  18.407  1.00 10.00      A   
ATOM    764  O   PRO    88       3.637  14.483  18.336  1.00 10.00      A   
ATOM    765  N   VAL    89       1.797  15.641  18.923  1.00 10.00      A   
ATOM    766  HN  VAL    89       1.352  16.512  18.932  1.00 10.00      A   
ATOM    767  CA  VAL    89       1.097  14.478  19.460  1.00 10.00      A   
ATOM    768  CB  VAL    89      -0.137  14.894  20.290  1.00 10.00      A   
ATOM    769  CG1 VAL    89      -0.891  13.672  20.796  1.00 10.00      A   
ATOM    770  CG2 VAL    89       0.286  15.776  21.454  1.00 10.00      A   
ATOM    771  C   VAL    89       0.668  13.551  18.325  1.00 10.00      A   
ATOM    772  O   VAL    89       0.867  12.338  18.391  1.00 10.00      A   
ATOM    773  N   ASN    90       0.101  14.139  17.278  1.00 10.00      A   
ATOM    774  HN  ASN    90      -0.019  15.115  17.285  1.00 10.00      A   
ATOM    775  CA  ASN    90      -0.352  13.378  16.117  1.00 10.00      A   
ATOM    776  CB  ASN    90      -1.000  14.297  15.077  1.00 10.00      A   
ATOM    777  CG  ASN    90      -2.197  15.053  15.610  1.00 10.00      A   
ATOM    778  OD1 ASN    90      -2.986  14.528  16.395  1.00 10.00      A   
ATOM    779  ND2 ASN    90      -2.338  16.298  15.190  1.00 10.00      A   
ATOM    780 HD21 ASN    90      -1.676  16.654  14.564  1.00 10.00      A   
ATOM    781 HD22 ASN    90      -3.090  16.824  15.543  1.00 10.00      A   
ATOM    782  C   ASN    90       0.818  12.638  15.487  1.00 10.00      A   
ATOM    783  O   ASN    90       0.705  11.464  15.136  1.00 10.00      A   
ATOM    784  N   ILE    91       1.946  13.333  15.355  1.00 10.00      A   
ATOM    785  HN  ILE    91       1.968  14.269  15.655  1.00 10.00      A   
ATOM    786  CA  ILE    91       3.151  12.744  14.779  1.00 10.00      A   
ATOM    787  CB  ILE    91       4.309  13.768  14.732  1.00 10.00      A   
ATOM    788  CG1 ILE    91       3.891  15.015  13.948  1.00 10.00      A   
ATOM    789  CG2 ILE    91       5.558  13.147  14.119  1.00 10.00      A   
ATOM    790  CD1 ILE    91       4.864  16.169  14.062  1.00 10.00      A   
ATOM    791  C   ILE    91       3.586  11.537  15.608  1.00 10.00      A   
ATOM    792  O   ILE    91       3.891  10.473  15.066  1.00 10.00      A   
ATOM    793  N   PHE    92       3.583  11.710  16.926  1.00 10.00      A   
ATOM    794  HN  PHE    92       3.311  12.579  17.289  1.00 10.00      A   
ATOM    795  CA  PHE    92       3.970  10.648  17.846  1.00 10.00      A   
ATOM    796  CB  PHE    92       3.964  11.161  19.292  1.00 10.00      A   
ATOM    797  CG  PHE    92       4.346  10.127  20.317  1.00 10.00      A   
ATOM    798  CD1 PHE    92       5.659   9.700  20.437  1.00 10.00      A   
ATOM    799  CD2 PHE    92       3.389   9.580  21.160  1.00 10.00      A   
ATOM    800  CE1 PHE    92       6.012   8.750  21.376  1.00 10.00      A   
ATOM    801  CE2 PHE    92       3.736   8.629  22.101  1.00 10.00      A   
ATOM    802  CZ  PHE    92       5.049   8.213  22.209  1.00 10.00      A   
ATOM    803  C   PHE    92       3.042   9.445  17.702  1.00 10.00      A   
ATOM    804  O   PHE    92       3.490   8.299  17.704  1.00 10.00      A   
ATOM    805  N   LEU    93       1.750   9.717  17.556  1.00 10.00      A   
ATOM    806  HN  LEU    93       1.459  10.657  17.554  1.00 10.00      A   
ATOM    807  CA  LEU    93       0.754   8.663  17.403  1.00 10.00      A   
ATOM    808  CB  LEU    93      -0.661   9.246  17.367  1.00 10.00      A   
ATOM    809  CG  LEU    93      -1.137   9.935  18.650  1.00 10.00      A   
ATOM    810  CD1 LEU    93      -2.570  10.421  18.497  1.00 10.00      A   
ATOM    811  CD2 LEU    93      -1.009   9.006  19.847  1.00 10.00      A   
ATOM    812  C   LEU    93       1.022   7.841  16.147  1.00 10.00      A   
ATOM    813  O   LEU    93       0.892   6.614  16.159  1.00 10.00      A   
ATOM    814  N   VAL    94       1.402   8.521  15.068  1.00 10.00      A   
ATOM    815  HN  VAL    94       1.476   9.500  15.123  1.00 10.00      A   
ATOM    816  CA  VAL    94       1.706   7.853  13.805  1.00 10.00      A   
ATOM    817  CB  VAL    94       1.938   8.870  12.664  1.00 10.00      A   
ATOM    818  CG1 VAL    94       2.272   8.159  11.360  1.00 10.00      A   
ATOM    819  CG2 VAL    94       0.721   9.762  12.486  1.00 10.00      A   
ATOM    820  C   VAL    94       2.947   6.977  13.956  1.00 10.00      A   
ATOM    821  O   VAL    94       2.949   5.805  13.568  1.00 10.00      A   
ATOM    822  N   VAL    95       3.992   7.550  14.542  1.00 10.00      A   
ATOM    823  HN  VAL    95       3.917   8.485  14.843  1.00 10.00      A   
ATOM    824  CA  VAL    95       5.245   6.834  14.758  1.00 10.00      A   
ATOM    825  CB  VAL    95       6.320   7.751  15.390  1.00 10.00      A   
ATOM    826  CG1 VAL    95       7.581   6.966  15.722  1.00 10.00      A   
ATOM    827  CG2 VAL    95       6.648   8.910  14.461  1.00 10.00      A   
ATOM    828  C   VAL    95       5.015   5.618  15.653  1.00 10.00      A   
ATOM    829  O   VAL    95       5.487   4.517  15.363  1.00 10.00      A   
ATOM    830  N   LEU    96       4.261   5.824  16.725  1.00 10.00      A   
ATOM    831  HN  LEU    96       3.905   6.727  16.891  1.00 10.00      A   
ATOM    832  CA  LEU    96       3.954   4.758  17.671  1.00 10.00      A   
ATOM    833  CB  LEU    96       3.250   5.334  18.903  1.00 10.00      A   
ATOM    834  CG  LEU    96       3.095   4.402  20.107  1.00 10.00      A   
ATOM    835  CD1 LEU    96       4.457   3.985  20.640  1.00 10.00      A   
ATOM    836  CD2 LEU    96       2.274   5.075  21.196  1.00 10.00      A   
ATOM    837  C   LEU    96       3.103   3.667  17.020  1.00 10.00      A   
ATOM    838  O   LEU    96       3.227   2.488  17.353  1.00 10.00      A   
ATOM    839  N   LEU    97       2.238   4.064  16.093  1.00 10.00      A   
ATOM    840  HN  LEU    97       2.170   5.020  15.879  1.00 10.00      A   
ATOM    841  CA  LEU    97       1.388   3.112  15.388  1.00 10.00      A   
ATOM    842  CB  LEU    97       0.325   3.843  14.565  1.00 10.00      A   
ATOM    843  CG  LEU    97      -0.684   2.963  13.822  1.00 10.00      A   
ATOM    844  CD1 LEU    97      -1.579   2.220  14.804  1.00 10.00      A   
ATOM    845  CD2 LEU    97      -1.516   3.798  12.860  1.00 10.00      A   
ATOM    846  C   LEU    97       2.245   2.233  14.482  1.00 10.00      A   
ATOM    847  O   LEU    97       2.088   1.011  14.444  1.00 10.00      A   
ATOM    848  N   ALA    98       3.168   2.869  13.769  1.00 10.00      A   
ATOM    849  HN  ALA    98       3.239   3.847  13.846  1.00 10.00      A   
ATOM    850  CA  ALA    98       4.069   2.163  12.872  1.00 10.00      A   
ATOM    851  CB  ALA    98       4.906   3.158  12.082  1.00 10.00      A   
ATOM    852  C   ALA    98       4.964   1.216  13.663  1.00 10.00      A   
ATOM    853  O   ALA    98       5.234   0.093  13.235  1.00 10.00      A   
ATOM    854  N   ALA    99       5.406   1.675  14.828  1.00 10.00      A   
ATOM    855  HN  ALA    99       5.157   2.585  15.106  1.00 10.00      A   
ATOM    856  CA  ALA    99       6.261   0.879  15.699  1.00 10.00      A   
ATOM    857  CB  ALA    99       6.723   1.703  16.892  1.00 10.00      A   
ATOM    858  C   ALA    99       5.541  -0.385  16.161  1.00 10.00      A   
ATOM    859  O   ALA    99       6.143  -1.456  16.246  1.00 10.00      A   
ATOM    860  N   TYR   100       4.246  -0.256  16.444  1.00 10.00      A   
ATOM    861  HN  TYR   100       3.824   0.626  16.360  1.00 10.00      A   
ATOM    862  CA  TYR   100       3.440  -1.389  16.881  1.00 10.00      A   
ATOM    863  CB  TYR   100       2.028  -0.929  17.273  1.00 10.00      A   
ATOM    864  CG  TYR   100       1.015  -2.050  17.409  1.00 10.00      A   
ATOM    865  CD1 TYR   100       1.142  -3.014  18.403  1.00 10.00      A   
ATOM    866  CD2 TYR   100      -0.064  -2.146  16.538  1.00 10.00      A   
ATOM    867  CE1 TYR   100       0.222  -4.040  18.526  1.00 10.00      A   
ATOM    868  CE2 TYR   100      -0.988  -3.166  16.655  1.00 10.00      A   
ATOM    869  CZ  TYR   100      -0.841  -4.112  17.648  1.00 10.00      A   
ATOM    870  OH  TYR   100      -1.763  -5.131  17.762  1.00 10.00      A   
ATOM    871  HH  TYR   100      -1.867  -5.369  18.693  1.00 10.00      A   
ATOM    872  C   TYR   100       3.371  -2.454  15.790  1.00 10.00      A   
ATOM    873  O   TYR   100       3.523  -3.646  16.058  1.00 10.00      A   
ATOM    874  N   LEU   101       3.158  -2.016  14.554  1.00 10.00      A   
ATOM    875  HN  LEU   101       3.051  -1.052  14.399  1.00 10.00      A   
ATOM    876  CA  LEU   101       3.074  -2.932  13.424  1.00 10.00      A   
ATOM    877  CB  LEU   101       2.519  -2.222  12.189  1.00 10.00      A   
ATOM    878  CG  LEU   101       1.079  -1.712  12.305  1.00 10.00      A   
ATOM    879  CD1 LEU   101       0.647  -1.027  11.018  1.00 10.00      A   
ATOM    880  CD2 LEU   101       0.129  -2.851  12.651  1.00 10.00      A   
ATOM    881  C   LEU   101       4.435  -3.549  13.124  1.00 10.00      A   
ATOM    882  O   LEU   101       4.528  -4.659  12.591  1.00 10.00      A   
ATOM    883  N   SER   102       5.487  -2.832  13.489  1.00 10.00      A   
ATOM    884  HN  SER   102       5.343  -1.959  13.911  1.00 10.00      A   
ATOM    885  CA  SER   102       6.848  -3.294  13.275  1.00 10.00      A   
ATOM    886  CB  SER   102       7.825  -2.119  13.336  1.00 10.00      A   
ATOM    887  OG  SER   102       7.474  -1.127  12.386  1.00 10.00      A   
ATOM    888  HG  SER   102       6.658  -0.691  12.662  1.00 10.00      A   
ATOM    889  C   SER   102       7.234  -4.366  14.295  1.00 10.00      A   
ATOM    890  O   SER   102       8.176  -5.131  14.079  1.00 10.00      A   
ATOM    891  N   LEU   103       6.496  -4.426  15.402  1.00 10.00      A   
ATOM    892  HN  LEU   103       5.758  -3.790  15.518  1.00 10.00      A   
ATOM    893  CA  LEU   103       6.758  -5.409  16.449  1.00 10.00      A   
ATOM    894  CB  LEU   103       5.873  -5.147  17.671  1.00 10.00      A   
ATOM    895  CG  LEU   103       6.215  -3.908  18.503  1.00 10.00      A   
ATOM    896  CD1 LEU   103       5.142  -3.652  19.550  1.00 10.00      A   
ATOM    897  CD2 LEU   103       7.575  -4.069  19.162  1.00 10.00      A   
ATOM    898  C   LEU   103       6.520  -6.821  15.928  1.00 10.00      A   
ATOM    899  O   LEU   103       7.196  -7.768  16.330  1.00 10.00      A   
ATOM    900  N   TYR   104       5.558  -6.949  15.024  1.00 10.00      A   
ATOM    901  HN  TYR   104       5.054  -6.154  14.751  1.00 10.00      A   
ATOM    902  CA  TYR   104       5.228  -8.238  14.435  1.00 10.00      A   
ATOM    903  CB  TYR   104       3.919  -8.157  13.650  1.00 10.00      A   
ATOM    904  CG  TYR   104       2.698  -8.065  14.537  1.00 10.00      A   
ATOM    905  CD1 TYR   104       2.204  -6.835  14.952  1.00 10.00      A   
ATOM    906  CD2 TYR   104       2.047  -9.212  14.970  1.00 10.00      A   
ATOM    907  CE1 TYR   104       1.098  -6.750  15.775  1.00 10.00      A   
ATOM    908  CE2 TYR   104       0.938  -9.137  15.790  1.00 10.00      A   
ATOM    909  CZ  TYR   104       0.468  -7.905  16.191  1.00 10.00      A   
ATOM    910  OH  TYR   104      -0.627  -7.829  17.020  1.00 10.00      A   
ATOM    911  HH  TYR   104      -1.202  -7.111  16.727  1.00 10.00      A   
ATOM    912  C   TYR   104       6.366  -8.728  13.550  1.00 10.00      A   
ATOM    913  O   TYR   104       6.810  -9.869  13.672  1.00 10.00      A   
ATOM    914  N   THR   105       6.850  -7.854  12.675  1.00 10.00      A   
ATOM    915  HN  THR   105       6.457  -6.958  12.621  1.00 10.00      A   
ATOM    916  CA  THR   105       7.951  -8.196  11.787  1.00 10.00      A   
ATOM    917  CB  THR   105       8.241  -7.040  10.813  1.00 10.00      A   
ATOM    918  OG1 THR   105       7.148  -6.108  10.839  1.00 10.00      A   
ATOM    919  HG1 THR   105       7.504  -5.216  10.955  1.00 10.00      A   
ATOM    920  CG2 THR   105       8.423  -7.559   9.397  1.00 10.00      A   
ATOM    921  C   THR   105       9.204  -8.494  12.609  1.00 10.00      A   
ATOM    922  O   THR   105      10.005  -9.362  12.257  1.00 10.00      A   
ATOM    923  N   GLY   106       9.350  -7.775  13.719  1.00 10.00      A   
ATOM    924  HN  GLY   106       8.676  -7.097  13.943  1.00 10.00      A   
ATOM    925  CA  GLY   106      10.485  -7.975  14.596  1.00 10.00      A   
ATOM    926  C   GLY   106      10.460  -9.352  15.228  1.00 10.00      A   
ATOM    927  O   GLY   106      11.500  -9.999  15.376  1.00 10.00      A   
ATOM    928  N   LEU   107       9.264  -9.802  15.596  1.00 10.00      A   
ATOM    929  HN  LEU   107       8.476  -9.228  15.462  1.00 10.00      A   
ATOM    930  CA  LEU   107       9.091 -11.115  16.201  1.00 10.00      A   
ATOM    931  CB  LEU   107       7.668 -11.272  16.747  1.00 10.00      A   
ATOM    932  CG  LEU   107       7.408 -12.500  17.626  1.00 10.00      A   
ATOM    933  CD1 LEU   107       8.247 -12.442  18.894  1.00 10.00      A   
ATOM    934  CD2 LEU   107       5.930 -12.616  17.966  1.00 10.00      A   
ATOM    935  C   LEU   107       9.393 -12.207  15.180  1.00 10.00      A   
ATOM    936  O   LEU   107       9.972 -13.239  15.515  1.00 10.00      A   
ATOM    937  N   PHE   108       9.013 -11.953  13.929  1.00 10.00      A   
ATOM    938  HN  PHE   108       8.555 -11.106  13.736  1.00 10.00      A   
ATOM    939  CA  PHE   108       9.247 -12.893  12.837  1.00 10.00      A   
ATOM    940  CB  PHE   108       8.724 -12.307  11.515  1.00 10.00      A   
ATOM    941  CG  PHE   108       9.375 -12.855  10.272  1.00 10.00      A   
ATOM    942  CD1 PHE   108       9.133 -14.152   9.853  1.00 10.00      A   
ATOM    943  CD2 PHE   108      10.231 -12.067   9.520  1.00 10.00      A   
ATOM    944  CE1 PHE   108       9.729 -14.649   8.709  1.00 10.00      A   
ATOM    945  CE2 PHE   108      10.829 -12.558   8.375  1.00 10.00      A   
ATOM    946  CZ  PHE   108      10.578 -13.852   7.969  1.00 10.00      A   
ATOM    947  C   PHE   108      10.731 -13.238  12.729  1.00 10.00      A   
ATOM    948  O   PHE   108      11.111 -14.410  12.766  1.00 10.00      A   
ATOM    949  N   ALA   109      11.567 -12.209  12.633  1.00 10.00      A   
ATOM    950  HN  ALA   109      11.205 -11.295  12.636  1.00 10.00      A   
ATOM    951  CA  ALA   109      13.006 -12.406  12.521  1.00 10.00      A   
ATOM    952  CB  ALA   109      13.698 -11.111  12.128  1.00 10.00      A   
ATOM    953  C   ALA   109      13.583 -12.964  13.818  1.00 10.00      A   
ATOM    954  O   ALA   109      14.614 -13.638  13.808  1.00 10.00      A   
ATOM    955  N   GLY   110      12.906 -12.683  14.928  1.00 10.00      A   
ATOM    956  HN  GLY   110      12.094 -12.136  14.870  1.00 10.00      A   
ATOM    957  CA  GLY   110      13.351 -13.172  16.220  1.00 10.00      A   
ATOM    958  C   GLY   110      13.186 -14.675  16.336  1.00 10.00      A   
ATOM    959  O   GLY   110      14.082 -15.374  16.809  1.00 10.00      A   
ATOM    960  N   VAL   111      12.037 -15.174  15.902  1.00 10.00      A   
ATOM    961  HN  VAL   111      11.349 -14.564  15.552  1.00 10.00      A   
ATOM    962  CA  VAL   111      11.766 -16.601  15.941  1.00 10.00      A   
ATOM    963  CB  VAL   111      10.280 -16.906  15.653  1.00 10.00      A   
ATOM    964  CG1 VAL   111      10.015 -18.405  15.687  1.00 10.00      A   
ATOM    965  CG2 VAL   111       9.387 -16.186  16.651  1.00 10.00      A   
ATOM    966  C   VAL   111      12.643 -17.311  14.915  1.00 10.00      A   
ATOM    967  O   VAL   111      13.174 -18.393  15.174  1.00 10.00      A   
ATOM    968  N   LEU   112      12.814 -16.671  13.762  1.00 10.00      A   
ATOM    969  HN  LEU   112      12.364 -15.807  13.625  1.00 10.00      A   
ATOM    970  CA  LEU   112      13.631 -17.217  12.685  1.00 10.00      A   
ATOM    971  CB  LEU   112      13.575 -16.293  11.463  1.00 10.00      A   
ATOM    972  CG  LEU   112      14.282 -16.788  10.197  1.00 10.00      A   
ATOM    973  CD1 LEU   112      13.520 -17.943   9.568  1.00 10.00      A   
ATOM    974  CD2 LEU   112      14.461 -15.653   9.201  1.00 10.00      A   
ATOM    975  C   LEU   112      15.080 -17.406  13.131  1.00 10.00      A   
ATOM    976  O   LEU   112      15.718 -18.398  12.791  1.00 10.00      A   
ATOM    977  N   SER   113      15.586 -16.462  13.916  1.00 10.00      A   
ATOM    978  HN  SER   113      15.021 -15.707  14.182  1.00 10.00      A   
ATOM    979  CA  SER   113      16.964 -16.521  14.389  1.00 10.00      A   
ATOM    980  CB  SER   113      17.476 -15.129  14.772  1.00 10.00      A   
ATOM    981  OG  SER   113      16.501 -14.404  15.502  1.00 10.00      A   
ATOM    982  HG  SER   113      15.878 -13.996  14.886  1.00 10.00      A   
ATOM    983  C   SER   113      17.164 -17.511  15.538  1.00 10.00      A   
ATOM    984  O   SER   113      18.262 -18.040  15.718  1.00 10.00      A   
ATOM    985  N   ARG   114      16.115 -17.761  16.317  1.00 10.00      A   
ATOM    986  HN  ARG   114      15.263 -17.306  16.141  1.00 10.00      A   
ATOM    987  CA  ARG   114      16.220 -18.686  17.442  1.00 10.00      A   
ATOM    988  CB  ARG   114      15.283 -18.302  18.594  1.00 10.00      A   
ATOM    989  CG  ARG   114      13.801 -18.410  18.279  1.00 10.00      A   
ATOM    990  CD  ARG   114      12.977 -18.581  19.544  1.00 10.00      A   
ATOM    991  NE  ARG   114      13.065 -19.939  20.077  1.00 10.00      A   
ATOM    992  HE  ARG   114      13.952 -20.367  20.077  1.00 10.00      A   
ATOM    993  CZ  ARG   114      12.025 -20.617  20.565  1.00 10.00      A   
ATOM    994  NH1 ARG   114      10.817 -20.063  20.591  1.00 10.00      A   
ATOM    995 HH11 ARG   114      10.676 -19.092  20.235  1.00 10.00      A   
ATOM    996 HH12 ARG   114      10.002 -20.596  20.970  1.00 10.00      A   
ATOM    997  NH2 ARG   114      12.194 -21.853  21.018  1.00 10.00      A   
ATOM    998 HH21 ARG   114      11.383 -22.391  21.400  1.00 10.00      A   
ATOM    999 HH22 ARG   114      13.141 -22.294  20.995  1.00 10.00      A   
ATOM   1000  C   ARG   114      16.013 -20.143  17.028  1.00 10.00      A   
ATOM   1001  O   ARG   114      16.657 -21.044  17.565  1.00 10.00      A   
ATOM   1002  N   LEU   115      15.122 -20.374  16.074  1.00 10.00      A   
ATOM   1003  HN  LEU   115      14.636 -19.620  15.671  1.00 10.00      A   
ATOM   1004  CA  LEU   115      14.843 -21.729  15.618  1.00 10.00      A   
ATOM   1005  CB  LEU   115      13.385 -21.873  15.170  1.00 10.00      A   
ATOM   1006  CG  LEU   115      12.320 -21.727  16.261  1.00 10.00      A   
ATOM   1007  CD1 LEU   115      10.939 -22.030  15.701  1.00 10.00      A   
ATOM   1008  CD2 LEU   115      12.630 -22.640  17.436  1.00 10.00      A   
ATOM   1009  C   LEU   115      15.797 -22.163  14.512  1.00 10.00      A   
ATOM   1010  O   LEU   115      16.162 -23.338  14.423  1.00 10.00      A   
ATOM   1011  N   TRP   116      16.192 -21.221  13.669  1.00 10.00      A   
ATOM   1012  HN  TRP   116      15.861 -20.304  13.783  1.00 10.00      A   
ATOM   1013  CA  TRP   116      17.107 -21.512  12.571  1.00 10.00      A   
ATOM   1014  CB  TRP   116      16.354 -21.542  11.236  1.00 10.00      A   
ATOM   1015  CG  TRP   116      15.130 -22.410  11.250  1.00 10.00      A   
ATOM   1016  CD1 TRP   116      15.077 -23.760  11.056  1.00 10.00      A   
ATOM   1017  CD2 TRP   116      13.782 -21.986  11.475  1.00 10.00      A   
ATOM   1018  NE1 TRP   116      13.780 -24.200  11.144  1.00 10.00      A   
ATOM   1019  HE1 TRP   116      13.484 -25.134  11.041  1.00 10.00      A   
ATOM   1020  CE2 TRP   116      12.966 -23.129  11.404  1.00 10.00      A   
ATOM   1021  CE3 TRP   116      13.186 -20.748  11.733  1.00 10.00      A   
ATOM   1022  CZ2 TRP   116      11.586 -23.072  11.579  1.00 10.00      A   
ATOM   1023  CZ3 TRP   116      11.816 -20.692  11.907  1.00 10.00      A   
ATOM   1024  CH2 TRP   116      11.030 -21.847  11.830  1.00 10.00      A   
ATOM   1025  C   TRP   116      18.229 -20.475  12.531  1.00 10.00      A   
ATOM   1026  O   TRP   116      18.157 -19.499  11.789  1.00 10.00      A   
ATOM   1027  N   PRO   117      19.280 -20.672  13.339  1.00 10.00      A   
ATOM   1028  CA  PRO   117      20.409 -19.741  13.414  1.00 10.00      A   
ATOM   1029  CB  PRO   117      20.939 -20.002  14.823  1.00 10.00      A   
ATOM   1030  CG  PRO   117      20.678 -21.452  15.060  1.00 10.00      A   
ATOM   1031  CD  PRO   117      19.447 -21.810  14.263  1.00 10.00      A   
ATOM   1032  C   PRO   117      21.504 -20.025  12.386  1.00 10.00      A   
ATOM   1033  O   PRO   117      22.496 -19.302  12.309  1.00 10.00      A   
ATOM   1034  N   LYS   118      21.318 -21.068  11.590  1.00 10.00      A   
ATOM   1035  HN  LYS   118      20.494 -21.588  11.668  1.00 10.00      A   
ATOM   1036  CA  LYS   118      22.309 -21.443  10.591  1.00 10.00      A   
ATOM   1037  CB  LYS   118      22.560 -22.954  10.619  1.00 10.00      A   
ATOM   1038  CG  LYS   118      23.029 -23.470  11.971  1.00 10.00      A   
ATOM   1039  CD  LYS   118      23.390 -24.946  11.919  1.00 10.00      A   
ATOM   1040  CE  LYS   118      23.809 -25.451  13.292  1.00 10.00      A   
ATOM   1041  NZ  LYS   118      24.243 -26.872  13.257  1.00 10.00      A   
ATOM   1042  HZ1 LYS   118      25.095 -26.971  12.671  1.00 10.00      A   
ATOM   1043  HZ2 LYS   118      23.491 -27.469  12.858  1.00 10.00      A   
ATOM   1044  HZ3 LYS   118      24.458 -27.204  14.219  1.00 10.00      A   
ATOM   1045  C   LYS   118      21.911 -20.981   9.194  1.00 10.00      A   
ATOM   1046  O   LYS   118      20.803 -21.261   8.726  1.00 10.00      A   
ATOM   1047  N   THR   119      22.820 -20.261   8.545  1.00 10.00      A   
ATOM   1048  HN  THR   119      23.670 -20.057   8.990  1.00 10.00      A   
ATOM   1049  CA  THR   119      22.604 -19.748   7.201  1.00 10.00      A   
ATOM   1050  CB  THR   119      23.786 -18.849   6.785  1.00 10.00      A   
ATOM   1051  OG1 THR   119      24.282 -18.159   7.942  1.00 10.00      A   
ATOM   1052  HG1 THR   119      25.057 -17.637   7.699  1.00 10.00      A   
ATOM   1053  CG2 THR   119      23.347 -17.830   5.747  1.00 10.00      A   
ATOM   1054  C   THR   119      22.470 -20.896   6.198  1.00 10.00      A   
ATOM   1055  O   THR   119      23.464 -21.431   5.713  1.00 10.00      A   
ATOM   1056  N   THR   120      21.234 -21.278   5.902  1.00 10.00      A   
ATOM   1057  HN  THR   120      20.478 -20.818   6.319  1.00 10.00      A   
ATOM   1058  CA  THR   120      20.972 -22.364   4.973  1.00 10.00      A   
ATOM   1059  CB  THR   120      20.615 -23.652   5.737  1.00 10.00      A   
ATOM   1060  OG1 THR   120      19.853 -23.312   6.906  1.00 10.00      A   
ATOM   1061  HG1 THR   120      20.356 -22.683   7.445  1.00 10.00      A   
ATOM   1062  CG2 THR   120      21.872 -24.403   6.151  1.00 10.00      A   
ATOM   1063  C   THR   120      19.818 -22.011   4.043  1.00 10.00      A   
ATOM   1064  O   THR   120      19.015 -21.122   4.346  1.00 10.00      A   
ATOM   1065  N   TRP   121      19.737 -22.707   2.917  1.00 10.00      A   
ATOM   1066  HN  TRP   121      20.424 -23.383   2.725  1.00 10.00      A   
ATOM   1067  CA  TRP   121      18.674 -22.479   1.946  1.00 10.00      A   
ATOM   1068  CB  TRP   121      18.918 -23.279   0.659  1.00 10.00      A   
ATOM   1069  CG  TRP   121      18.994 -24.766   0.852  1.00 10.00      A   
ATOM   1070  CD1 TRP   121      20.028 -25.471   1.395  1.00 10.00      A   
ATOM   1071  CD2 TRP   121      17.999 -25.733   0.492  1.00 10.00      A   
ATOM   1072  NE1 TRP   121      19.738 -26.812   1.399  1.00 10.00      A   
ATOM   1073  HE1 TRP   121      20.327 -27.522   1.740  1.00 10.00      A   
ATOM   1074  CE2 TRP   121      18.500 -27.000   0.847  1.00 10.00      A   
ATOM   1075  CE3 TRP   121      16.734 -25.650  -0.097  1.00 10.00      A   
ATOM   1076  CZ2 TRP   121      17.781 -28.174   0.634  1.00 10.00      A   
ATOM   1077  CZ3 TRP   121      16.022 -26.815  -0.308  1.00 10.00      A   
ATOM   1078  CH2 TRP   121      16.547 -28.061   0.055  1.00 10.00      A   
ATOM   1079  C   TRP   121      17.310 -22.815   2.539  1.00 10.00      A   
ATOM   1080  O   TRP   121      16.314 -22.175   2.225  1.00 10.00      A   
ATOM   1081  N   LEU   122      17.282 -23.807   3.422  1.00 10.00      A   
ATOM   1082  HN  LEU   122      18.119 -24.272   3.640  1.00 10.00      A   
ATOM   1083  CA  LEU   122      16.043 -24.229   4.070  1.00 10.00      A   
ATOM   1084  CB  LEU   122      16.294 -25.472   4.928  1.00 10.00      A   
ATOM   1085  CG  LEU   122      16.633 -26.760   4.178  1.00 10.00      A   
ATOM   1086  CD1 LEU   122      17.263 -27.772   5.121  1.00 10.00      A   
ATOM   1087  CD2 LEU   122      15.385 -27.339   3.526  1.00 10.00      A   
ATOM   1088  C   LEU   122      15.482 -23.116   4.947  1.00 10.00      A   
ATOM   1089  O   LEU   122      14.274 -23.007   5.140  1.00 10.00      A   
ATOM   1090  N   ARG   123      16.370 -22.281   5.457  1.00 10.00      A   
ATOM   1091  HN  ARG   123      17.317 -22.404   5.238  1.00 10.00      A   
ATOM   1092  CA  ARG   123      15.982 -21.181   6.325  1.00 10.00      A   
ATOM   1093  CB  ARG   123      17.209 -20.644   7.067  1.00 10.00      A   
ATOM   1094  CG  ARG   123      16.900 -19.561   8.085  1.00 10.00      A   
ATOM   1095  CD  ARG   123      18.076 -18.615   8.255  1.00 10.00      A   
ATOM   1096  NE  ARG   123      18.100 -18.015   9.587  1.00 10.00      A   
ATOM   1097  HE  ARG   123      17.945 -18.619  10.353  1.00 10.00      A   
ATOM   1098  CZ  ARG   123      18.325 -16.729   9.832  1.00 10.00      A   
ATOM   1099  NH1 ARG   123      18.550 -15.882   8.836  1.00 10.00      A   
ATOM   1100 HH11 ARG   123      18.731 -14.873   9.041  1.00 10.00      A   
ATOM   1101 HH12 ARG   123      18.547 -16.216   7.851  1.00 10.00      A   
ATOM   1102  NH2 ARG   123      18.324 -16.291  11.083  1.00 10.00      A   
ATOM   1103 HH21 ARG   123      18.146 -16.952  11.870  1.00 10.00      A   
ATOM   1104 HH22 ARG   123      18.495 -15.279  11.286  1.00 10.00      A   
ATOM   1105  C   ARG   123      15.325 -20.048   5.543  1.00 10.00      A   
ATOM   1106  O   ARG   123      14.405 -19.403   6.034  1.00 10.00      A   
ATOM   1107  N   VAL   124      15.790 -19.819   4.325  1.00 10.00      A   
ATOM   1108  HN  VAL   124      16.500 -20.390   3.967  1.00 10.00      A   
ATOM   1109  CA  VAL   124      15.264 -18.730   3.508  1.00 10.00      A   
ATOM   1110  CB  VAL   124      16.396 -17.979   2.770  1.00 10.00      A   
ATOM   1111  CG1 VAL   124      17.319 -17.296   3.765  1.00 10.00      A   
ATOM   1112  CG2 VAL   124      17.188 -18.920   1.873  1.00 10.00      A   
ATOM   1113  C   VAL   124      14.199 -19.176   2.504  1.00 10.00      A   
ATOM   1114  O   VAL   124      13.310 -18.404   2.159  1.00 10.00      A   
ATOM   1115  N   ALA   125      14.286 -20.411   2.037  1.00 10.00      A   
ATOM   1116  HN  ALA   125      15.017 -20.993   2.341  1.00 10.00      A   
ATOM   1117  CA  ALA   125      13.335 -20.913   1.054  1.00 10.00      A   
ATOM   1118  CB  ALA   125      14.044 -21.770   0.015  1.00 10.00      A   
ATOM   1119  C   ALA   125      12.178 -21.686   1.681  1.00 10.00      A   
ATOM   1120  O   ALA   125      11.133 -21.851   1.058  1.00 10.00      A   
ATOM   1121  N   ILE   126      12.355 -22.159   2.905  1.00 10.00      A   
ATOM   1122  HN  ILE   126      13.199 -21.990   3.372  1.00 10.00      A   
ATOM   1123  CA  ILE   126      11.306 -22.929   3.565  1.00 10.00      A   
ATOM   1124  CB  ILE   126      11.777 -24.369   3.886  1.00 10.00      A   
ATOM   1125  CG1 ILE   126      12.322 -25.071   2.632  1.00 10.00      A   
ATOM   1126  CG2 ILE   126      10.660 -25.185   4.523  1.00 10.00      A   
ATOM   1127  CD1 ILE   126      11.283 -25.344   1.562  1.00 10.00      A   
ATOM   1128  C   ILE   126      10.821 -22.256   4.849  1.00 10.00      A   
ATOM   1129  O   ILE   126       9.645 -21.914   4.973  1.00 10.00      A   
ATOM   1130  N   ALA   127      11.738 -22.058   5.790  1.00 10.00      A   
ATOM   1131  HN  ALA   127      12.667 -22.328   5.615  1.00 10.00      A   
ATOM   1132  CA  ALA   127      11.409 -21.460   7.081  1.00 10.00      A   
ATOM   1133  CB  ALA   127      12.615 -21.500   8.004  1.00 10.00      A   
ATOM   1134  C   ALA   127      10.864 -20.039   6.969  1.00 10.00      A   
ATOM   1135  O   ALA   127       9.777 -19.751   7.471  1.00 10.00      A   
ATOM   1136  N   ALA   128      11.626 -19.160   6.323  1.00 10.00      A   
ATOM   1137  HN  ALA   128      12.485 -19.459   5.954  1.00 10.00      A   
ATOM   1138  CA  ALA   128      11.236 -17.758   6.159  1.00 10.00      A   
ATOM   1139  CB  ALA   128      12.256 -16.978   5.337  1.00 10.00      A   
ATOM   1140  C   ALA   128       9.804 -17.567   5.636  1.00 10.00      A   
ATOM   1141  O   ALA   128       8.990 -16.944   6.313  1.00 10.00      A   
ATOM   1142  N   PRO   129       9.460 -18.103   4.444  1.00 10.00      A   
ATOM   1143  CA  PRO   129       8.111 -17.951   3.878  1.00 10.00      A   
ATOM   1144  CB  PRO   129       8.160 -18.778   2.589  1.00 10.00      A   
ATOM   1145  CG  PRO   129       9.605 -18.845   2.243  1.00 10.00      A   
ATOM   1146  CD  PRO   129      10.336 -18.885   3.551  1.00 10.00      A   
ATOM   1147  C   PRO   129       7.023 -18.488   4.806  1.00 10.00      A   
ATOM   1148  O   PRO   129       6.002 -17.833   5.027  1.00 10.00      A   
ATOM   1149  N   ALA   130       7.259 -19.669   5.367  1.00 10.00      A   
ATOM   1150  HN  ALA   130       8.107 -20.126   5.181  1.00 10.00      A   
ATOM   1151  CA  ALA   130       6.295 -20.301   6.260  1.00 10.00      A   
ATOM   1152  CB  ALA   130       6.769 -21.690   6.655  1.00 10.00      A   
ATOM   1153  C   ALA   130       6.047 -19.454   7.501  1.00 10.00      A   
ATOM   1154  O   ALA   130       4.917 -19.352   7.981  1.00 10.00      A   
ATOM   1155  N   LEU   131       7.102 -18.849   8.022  1.00 10.00      A   
ATOM   1156  HN  LEU   131       7.984 -18.969   7.602  1.00 10.00      A   
ATOM   1157  CA  LEU   131       6.988 -18.017   9.206  1.00 10.00      A   
ATOM   1158  CB  LEU   131       8.352 -17.858   9.880  1.00 10.00      A   
ATOM   1159  CG  LEU   131       8.330 -17.602  11.389  1.00 10.00      A   
ATOM   1160  CD1 LEU   131       7.720 -18.785  12.124  1.00 10.00      A   
ATOM   1161  CD2 LEU   131       9.732 -17.318  11.901  1.00 10.00      A   
ATOM   1162  C   LEU   131       6.399 -16.652   8.854  1.00 10.00      A   
ATOM   1163  O   LEU   131       5.611 -16.089   9.618  1.00 10.00      A   
ATOM   1164  N   TRP   132       6.778 -16.134   7.692  1.00 10.00      A   
ATOM   1165  HN  TRP   132       7.411 -16.637   7.130  1.00 10.00      A   
ATOM   1166  CA  TRP   132       6.297 -14.838   7.222  1.00 10.00      A   
ATOM   1167  CB  TRP   132       6.982 -14.468   5.901  1.00 10.00      A   
ATOM   1168  CG  TRP   132       6.576 -13.138   5.335  1.00 10.00      A   
ATOM   1169  CD1 TRP   132       5.997 -12.912   4.121  1.00 10.00      A   
ATOM   1170  CD2 TRP   132       6.726 -11.852   5.950  1.00 10.00      A   
ATOM   1171  NE1 TRP   132       5.780 -11.572   3.938  1.00 10.00      A   
ATOM   1172  HE1 TRP   132       5.375 -11.164   3.139  1.00 10.00      A   
ATOM   1173  CE2 TRP   132       6.215 -10.898   5.046  1.00 10.00      A   
ATOM   1174  CE3 TRP   132       7.240 -11.416   7.173  1.00 10.00      A   
ATOM   1175  CZ2 TRP   132       6.204  -9.536   5.328  1.00 10.00      A   
ATOM   1176  CZ3 TRP   132       7.227 -10.064   7.448  1.00 10.00      A   
ATOM   1177  CH2 TRP   132       6.713  -9.140   6.531  1.00 10.00      A   
ATOM   1178  C   TRP   132       4.784 -14.843   7.058  1.00 10.00      A   
ATOM   1179  O   TRP   132       4.097 -13.953   7.564  1.00 10.00      A   
ATOM   1180  N   GLN   133       4.274 -15.864   6.381  1.00 10.00      A   
ATOM   1181  HN  GLN   133       4.883 -16.544   6.014  1.00 10.00      A   
ATOM   1182  CA  GLN   133       2.843 -15.999   6.144  1.00 10.00      A   
ATOM   1183  CB  GLN   133       2.549 -17.281   5.359  1.00 10.00      A   
ATOM   1184  CG  GLN   133       1.180 -17.310   4.699  1.00 10.00      A   
ATOM   1185  CD  GLN   133       0.933 -16.095   3.826  1.00 10.00      A   
ATOM   1186  OE1 GLN   133       1.315 -16.065   2.659  1.00 10.00      A   
ATOM   1187  NE2 GLN   133       0.290 -15.086   4.388  1.00 10.00      A   
ATOM   1188 HE21 GLN   133       0.011 -15.174   5.322  1.00 10.00      A   
ATOM   1189 HE22 GLN   133       0.124 -14.277   3.839  1.00 10.00      A   
ATOM   1190  C   GLN   133       2.054 -15.994   7.452  1.00 10.00      A   
ATOM   1191  O   GLN   133       1.022 -15.329   7.565  1.00 10.00      A   
ATOM   1192  N   VAL   134       2.550 -16.729   8.440  1.00 10.00      A   
ATOM   1193  HN  VAL   134       3.381 -17.227   8.291  1.00 10.00      A   
ATOM   1194  CA  VAL   134       1.894 -16.812   9.743  1.00 10.00      A   
ATOM   1195  CB  VAL   134       2.556 -17.884  10.640  1.00 10.00      A   
ATOM   1196  CG1 VAL   134       1.983 -17.860  12.050  1.00 10.00      A   
ATOM   1197  CG2 VAL   134       2.390 -19.264  10.024  1.00 10.00      A   
ATOM   1198  C   VAL   134       1.920 -15.456  10.450  1.00 10.00      A   
ATOM   1199  O   VAL   134       0.916 -15.020  11.018  1.00 10.00      A   
ATOM   1200  N   THR   135       3.066 -14.790  10.389  1.00 10.00      A   
ATOM   1201  HN  THR   135       3.821 -15.186   9.906  1.00 10.00      A   
ATOM   1202  CA  THR   135       3.234 -13.487  11.017  1.00 10.00      A   
ATOM   1203  CB  THR   135       4.708 -13.032  10.966  1.00 10.00      A   
ATOM   1204  OG1 THR   135       5.554 -14.108  11.405  1.00 10.00      A   
ATOM   1205  HG1 THR   135       5.656 -14.753  10.690  1.00 10.00      A   
ATOM   1206  CG2 THR   135       4.929 -11.823  11.865  1.00 10.00      A   
ATOM   1207  C   THR   135       2.343 -12.430  10.360  1.00 10.00      A   
ATOM   1208  O   THR   135       1.668 -11.662  11.048  1.00 10.00      A   
ATOM   1209  N   GLU   136       2.329 -12.407   9.030  1.00 10.00      A   
ATOM   1210  HN  GLU   136       2.879 -13.052   8.530  1.00 10.00      A   
ATOM   1211  CA  GLU   136       1.523 -11.446   8.291  1.00 10.00      A   
ATOM   1212  CB  GLU   136       1.824 -11.534   6.794  1.00 10.00      A   
ATOM   1213  CG  GLU   136       1.400 -10.308   6.001  1.00 10.00      A   
ATOM   1214  CD  GLU   136       2.035  -9.034   6.519  1.00 10.00      A   
ATOM   1215  OE1 GLU   136       3.161  -8.704   6.085  1.00 10.00      A   
ATOM   1216  OE2 GLU   136       1.420  -8.361   7.372  1.00 10.00      A   
ATOM   1217  C   GLU   136       0.039 -11.673   8.554  1.00 10.00      A   
ATOM   1218  O   GLU   136      -0.731 -10.721   8.690  1.00 10.00      A   
ATOM   1219  N   PHE   137      -0.353 -12.940   8.647  1.00 10.00      A   
ATOM   1220  HN  PHE   137       0.309 -13.656   8.528  1.00 10.00      A   
ATOM   1221  CA  PHE   137      -1.742 -13.291   8.909  1.00 10.00      A   
ATOM   1222  CB  PHE   137      -1.930 -14.813   8.886  1.00 10.00      A   
ATOM   1223  CG  PHE   137      -3.339 -15.262   9.167  1.00 10.00      A   
ATOM   1224  CD1 PHE   137      -4.351 -15.028   8.251  1.00 10.00      A   
ATOM   1225  CD2 PHE   137      -3.650 -15.914  10.349  1.00 10.00      A   
ATOM   1226  CE1 PHE   137      -5.646 -15.438   8.509  1.00 10.00      A   
ATOM   1227  CE2 PHE   137      -4.942 -16.326  10.611  1.00 10.00      A   
ATOM   1228  CZ  PHE   137      -5.941 -16.087   9.690  1.00 10.00      A   
ATOM   1229  C   PHE   137      -2.196 -12.723  10.250  1.00 10.00      A   
ATOM   1230  O   PHE   137      -3.319 -12.242  10.380  1.00 10.00      A   
ATOM   1231  N   LEU   138      -1.307 -12.775  11.236  1.00 10.00      A   
ATOM   1232  HN  LEU   138      -0.425 -13.170  11.062  1.00 10.00      A   
ATOM   1233  CA  LEU   138      -1.607 -12.262  12.569  1.00 10.00      A   
ATOM   1234  CB  LEU   138      -0.521 -12.677  13.563  1.00 10.00      A   
ATOM   1235  CG  LEU   138      -0.557 -14.132  14.037  1.00 10.00      A   
ATOM   1236  CD1 LEU   138       0.641 -14.430  14.925  1.00 10.00      A   
ATOM   1237  CD2 LEU   138      -1.858 -14.424  14.773  1.00 10.00      A   
ATOM   1238  C   LEU   138      -1.751 -10.745  12.552  1.00 10.00      A   
ATOM   1239  O   LEU   138      -2.656 -10.190  13.179  1.00 10.00      A   
ATOM   1240  N   ARG   139      -0.859 -10.085  11.818  1.00 10.00      A   
ATOM   1241  HN  ARG   139      -0.168 -10.591  11.337  1.00 10.00      A   
ATOM   1242  CA  ARG   139      -0.879  -8.633  11.702  1.00 10.00      A   
ATOM   1243  CB  ARG   139       0.280  -8.158  10.816  1.00 10.00      A   
ATOM   1244  CG  ARG   139       0.275  -6.665  10.524  1.00 10.00      A   
ATOM   1245  CD  ARG   139       1.685  -6.122  10.347  1.00 10.00      A   
ATOM   1246  NE  ARG   139       2.417  -6.799   9.274  1.00 10.00      A   
ATOM   1247  HE  ARG   139       1.878  -7.273   8.578  1.00 10.00      A   
ATOM   1248  CZ  ARG   139       3.748  -6.817   9.176  1.00 10.00      A   
ATOM   1249  NH1 ARG   139       4.493  -6.212  10.099  1.00 10.00      A   
ATOM   1250 HH11 ARG   139       4.040  -5.710  10.893  1.00 10.00      A   
ATOM   1251 HH12 ARG   139       5.538  -6.226  10.029  1.00 10.00      A   
ATOM   1252  NH2 ARG   139       4.330  -7.437   8.154  1.00 10.00      A   
ATOM   1253 HH21 ARG   139       3.737  -7.905   7.413  1.00 10.00      A   
ATOM   1254 HH22 ARG   139       5.365  -7.458   8.069  1.00 10.00      A   
ATOM   1255  C   ARG   139      -2.218  -8.157  11.142  1.00 10.00      A   
ATOM   1256  O   ARG   139      -2.759  -7.133  11.565  1.00 10.00      A   
ATOM   1257  N   GLY   140      -2.759  -8.918  10.205  1.00 10.00      A   
ATOM   1258  HN  GLY   140      -2.285  -9.725   9.908  1.00 10.00      A   
ATOM   1259  CA  GLY   140      -4.031  -8.572   9.609  1.00 10.00      A   
ATOM   1260  C   GLY   140      -5.182  -9.323  10.244  1.00 10.00      A   
ATOM   1261  O   GLY   140      -6.171  -9.629   9.578  1.00 10.00      A   
ATOM   1262  N   TRP   141      -5.055  -9.626  11.533  1.00 10.00      A   
ATOM   1263  HN  TRP   141      -4.239  -9.363  12.011  1.00 10.00      A   
ATOM   1264  CA  TRP   141      -6.099 -10.353  12.245  1.00 10.00      A   
ATOM   1265  CB  TRP   141      -5.803 -11.855  12.239  1.00 10.00      A   
ATOM   1266  CG  TRP   141      -6.984 -12.699  12.603  1.00 10.00      A   
ATOM   1267  CD1 TRP   141      -7.161 -13.408  13.755  1.00 10.00      A   
ATOM   1268  CD2 TRP   141      -8.155 -12.922  11.809  1.00 10.00      A   
ATOM   1269  NE1 TRP   141      -8.369 -14.057  13.728  1.00 10.00      A   
ATOM   1270  HE1 TRP   141      -8.723 -14.631  14.442  1.00 10.00      A   
ATOM   1271  CE2 TRP   141      -8.999 -13.775  12.544  1.00 10.00      A   
ATOM   1272  CE3 TRP   141      -8.571 -12.483  10.548  1.00 10.00      A   
ATOM   1273  CZ2 TRP   141     -10.236 -14.198  12.061  1.00 10.00      A   
ATOM   1274  CZ3 TRP   141      -9.797 -12.903  10.071  1.00 10.00      A   
ATOM   1275  CH2 TRP   141     -10.615 -13.751  10.825  1.00 10.00      A   
ATOM   1276  C   TRP   141      -6.268  -9.853  13.680  1.00 10.00      A   
ATOM   1277  O   TRP   141      -7.390  -9.628  14.138  1.00 10.00      A   
ATOM   1278  N   VAL   142      -5.151  -9.682  14.382  1.00 10.00      A   
ATOM   1279  HN  VAL   142      -4.285  -9.875  13.958  1.00 10.00      A   
ATOM   1280  CA  VAL   142      -5.174  -9.221  15.767  1.00 10.00      A   
ATOM   1281  CB  VAL   142      -3.757  -9.167  16.384  1.00 10.00      A   
ATOM   1282  CG1 VAL   142      -3.810  -8.660  17.819  1.00 10.00      A   
ATOM   1283  CG2 VAL   142      -3.104 -10.542  16.338  1.00 10.00      A   
ATOM   1284  C   VAL   142      -5.867  -7.864  15.908  1.00 10.00      A   
ATOM   1285  O   VAL   142      -5.572  -6.919  15.166  1.00 10.00      A   
ATOM   1286  N   LEU   143      -6.797  -7.797  16.863  1.00 10.00      A   
ATOM   1287  HN  LEU   143      -6.982  -8.600  17.393  1.00 10.00      A   
ATOM   1288  CA  LEU   143      -7.561  -6.586  17.144  1.00 10.00      A   
ATOM   1289  CB  LEU   143      -6.655  -5.396  17.481  1.00 10.00      A   
ATOM   1290  CG  LEU   143      -5.974  -5.438  18.848  1.00 10.00      A   
ATOM   1291  CD1 LEU   143      -4.912  -4.356  18.947  1.00 10.00      A   
ATOM   1292  CD2 LEU   143      -6.999  -5.285  19.961  1.00 10.00      A   
ATOM   1293  C   LEU   143      -8.538  -6.249  16.021  1.00 10.00      A   
ATOM   1294  O   LEU   143      -9.656  -6.761  15.989  1.00 10.00      A   
ATOM   1295  N   THR   144      -8.118  -5.391  15.106  1.00 10.00      A   
ATOM   1296  HN  THR   144      -7.223  -5.007  15.181  1.00 10.00      A   
ATOM   1297  CA  THR   144      -8.964  -4.993  13.995  1.00 10.00      A   
ATOM   1298  CB  THR   144      -9.170  -3.471  13.998  1.00 10.00      A   
ATOM   1299  OG1 THR   144      -8.060  -2.846  14.666  1.00 10.00      A   
ATOM   1300  HG1 THR   144      -8.366  -2.415  15.475  1.00 10.00      A   
ATOM   1301  CG2 THR   144     -10.463  -3.113  14.715  1.00 10.00      A   
ATOM   1302  C   THR   144      -8.364  -5.428  12.661  1.00 10.00      A   
ATOM   1303  O   THR   144      -9.016  -5.334  11.615  1.00 10.00      A   
ATOM   1304  N   GLY   145      -7.122  -5.906  12.707  1.00 10.00      A   
ATOM   1305  HN  GLY   145      -6.658  -5.958  13.569  1.00 10.00      A   
ATOM   1306  CA  GLY   145      -6.449  -6.354  11.506  1.00 10.00      A   
ATOM   1307  C   GLY   145      -5.859  -5.212  10.702  1.00 10.00      A   
ATOM   1308  O   GLY   145      -6.585  -4.345  10.216  1.00 10.00      A   
ATOM   1309  N   PHE   146      -4.541  -5.205  10.556  1.00 10.00      A   
ATOM   1310  HN  PHE   146      -4.004  -5.924  10.963  1.00 10.00      A   
ATOM   1311  CA  PHE   146      -3.861  -4.160   9.797  1.00 10.00      A   
ATOM   1312  CB  PHE   146      -3.005  -3.285  10.720  1.00 10.00      A   
ATOM   1313  CG  PHE   146      -3.788  -2.519  11.750  1.00 10.00      A   
ATOM   1314  CD1 PHE   146      -3.863  -2.970  13.057  1.00 10.00      A   
ATOM   1315  CD2 PHE   146      -4.447  -1.350  11.412  1.00 10.00      A   
ATOM   1316  CE1 PHE   146      -4.580  -2.268  14.009  1.00 10.00      A   
ATOM   1317  CE2 PHE   146      -5.167  -0.643  12.358  1.00 10.00      A   
ATOM   1318  CZ  PHE   146      -5.233  -1.103  13.659  1.00 10.00      A   
ATOM   1319  C   PHE   146      -2.991  -4.764   8.694  1.00 10.00      A   
ATOM   1320  O   PHE   146      -1.766  -4.794   8.811  1.00 10.00      A   
ATOM   1321  N   PRO   147      -3.611  -5.249   7.603  1.00 10.00      A   
ATOM   1322  CA  PRO   147      -2.895  -5.855   6.479  1.00 10.00      A   
ATOM   1323  CB  PRO   147      -3.972  -6.715   5.788  1.00 10.00      A   
ATOM   1324  CG  PRO   147      -5.241  -6.500   6.558  1.00 10.00      A   
ATOM   1325  CD  PRO   147      -5.052  -5.245   7.358  1.00 10.00      A   
ATOM   1326  C   PRO   147      -2.384  -4.791   5.512  1.00 10.00      A   
ATOM   1327  O   PRO   147      -2.667  -4.833   4.314  1.00 10.00      A   
ATOM   1328  N   TRP   148      -1.629  -3.842   6.041  1.00 10.00      A   
ATOM   1329  HN  TRP   148      -1.416  -3.881   6.999  1.00 10.00      A   
ATOM   1330  CA  TRP   148      -1.091  -2.758   5.237  1.00 10.00      A   
ATOM   1331  CB  TRP   148      -1.209  -1.427   5.985  1.00 10.00      A   
ATOM   1332  CG  TRP   148      -2.622  -0.973   6.188  1.00 10.00      A   
ATOM   1333  CD1 TRP   148      -3.386  -1.141   7.306  1.00 10.00      A   
ATOM   1334  CD2 TRP   148      -3.441  -0.274   5.243  1.00 10.00      A   
ATOM   1335  NE1 TRP   148      -4.629  -0.586   7.118  1.00 10.00      A   
ATOM   1336  HE1 TRP   148      -5.359  -0.578   7.779  1.00 10.00      A   
ATOM   1337  CE2 TRP   148      -4.689  -0.050   5.858  1.00 10.00      A   
ATOM   1338  CE3 TRP   148      -3.239   0.184   3.938  1.00 10.00      A   
ATOM   1339  CZ2 TRP   148      -5.729   0.612   5.211  1.00 10.00      A   
ATOM   1340  CZ3 TRP   148      -4.273   0.840   3.298  1.00 10.00      A   
ATOM   1341  CH2 TRP   148      -5.502   1.049   3.934  1.00 10.00      A   
ATOM   1342  C   TRP   148       0.362  -3.015   4.862  1.00 10.00      A   
ATOM   1343  O   TRP   148       1.056  -3.784   5.525  1.00 10.00      A   
ATOM   1344  N   LEU   149       0.800  -2.366   3.785  1.00 10.00      A   
ATOM   1345  HN  LEU   149       0.175  -1.781   3.302  1.00 10.00      A   
ATOM   1346  CA  LEU   149       2.173  -2.483   3.290  1.00 10.00      A   
ATOM   1347  CB  LEU   149       3.194  -1.957   4.308  1.00 10.00      A   
ATOM   1348  CG  LEU   149       3.065  -0.482   4.710  1.00 10.00      A   
ATOM   1349  CD1 LEU   149       4.313  -0.019   5.442  1.00 10.00      A   
ATOM   1350  CD2 LEU   149       2.797   0.398   3.499  1.00 10.00      A   
ATOM   1351  C   LEU   149       2.518  -3.902   2.841  1.00 10.00      A   
ATOM   1352  O   LEU   149       3.674  -4.327   2.914  1.00 10.00      A   
ATOM   1353  N   GLN   150       1.517  -4.627   2.361  1.00 10.00      A   
ATOM   1354  HN  GLN   150       0.619  -4.236   2.322  1.00 10.00      A   
ATOM   1355  CA  GLN   150       1.725  -5.989   1.889  1.00 10.00      A   
ATOM   1356  CB  GLN   150       0.406  -6.755   1.797  1.00 10.00      A   
ATOM   1357  CG  GLN   150      -0.231  -7.052   3.146  1.00 10.00      A   
ATOM   1358  CD  GLN   150      -1.379  -8.039   3.047  1.00 10.00      A   
ATOM   1359  OE1 GLN   150      -2.080  -8.101   2.036  1.00 10.00      A   
ATOM   1360  NE2 GLN   150      -1.578  -8.822   4.093  1.00 10.00      A   
ATOM   1361 HE21 GLN   150      -0.983  -8.725   4.868  1.00 10.00      A   
ATOM   1362 HE22 GLN   150      -2.313  -9.468   4.055  1.00 10.00      A   
ATOM   1363  C   GLN   150       2.459  -5.982   0.549  1.00 10.00      A   
ATOM   1364  O   GLN   150       1.988  -5.400  -0.430  1.00 10.00      A   
ATOM   1365  N   PHE   151       3.610  -6.641   0.516  1.00 10.00      A   
ATOM   1366  HN  PHE   151       3.910  -7.112   1.325  1.00 10.00      A   
ATOM   1367  CA  PHE   151       4.446  -6.693  -0.683  1.00 10.00      A   
ATOM   1368  CB  PHE   151       5.807  -7.315  -0.365  1.00 10.00      A   
ATOM   1369  CG  PHE   151       6.697  -6.440   0.470  1.00 10.00      A   
ATOM   1370  CD1 PHE   151       6.803  -6.640   1.837  1.00 10.00      A   
ATOM   1371  CD2 PHE   151       7.429  -5.419  -0.113  1.00 10.00      A   
ATOM   1372  CE1 PHE   151       7.624  -5.838   2.607  1.00 10.00      A   
ATOM   1373  CE2 PHE   151       8.251  -4.612   0.650  1.00 10.00      A   
ATOM   1374  CZ  PHE   151       8.349  -4.822   2.012  1.00 10.00      A   
ATOM   1375  C   PHE   151       3.790  -7.440  -1.841  1.00 10.00      A   
ATOM   1376  O   PHE   151       4.181  -7.264  -2.993  1.00 10.00      A   
ATOM   1377  N   GLY   152       2.788  -8.253  -1.543  1.00 10.00      A   
ATOM   1378  HN  GLY   152       2.497  -8.338  -0.610  1.00 10.00      A   
ATOM   1379  CA  GLY   152       2.115  -9.019  -2.581  1.00 10.00      A   
ATOM   1380  C   GLY   152       1.430  -8.155  -3.627  1.00 10.00      A   
ATOM   1381  O   GLY   152       1.209  -8.595  -4.752  1.00 10.00      A   
ATOM   1382  N   TYR   153       1.124  -6.914  -3.274  1.00 10.00      A   
ATOM   1383  HN  TYR   153       1.366  -6.596  -2.377  1.00 10.00      A   
ATOM   1384  CA  TYR   153       0.440  -6.011  -4.193  1.00 10.00      A   
ATOM   1385  CB  TYR   153      -0.353  -4.952  -3.424  1.00 10.00      A   
ATOM   1386  CG  TYR   153      -1.481  -5.518  -2.593  1.00 10.00      A   
ATOM   1387  CD1 TYR   153      -1.326  -5.725  -1.231  1.00 10.00      A   
ATOM   1388  CD2 TYR   153      -2.698  -5.853  -3.172  1.00 10.00      A   
ATOM   1389  CE1 TYR   153      -2.351  -6.246  -0.465  1.00 10.00      A   
ATOM   1390  CE2 TYR   153      -3.729  -6.374  -2.413  1.00 10.00      A   
ATOM   1391  CZ  TYR   153      -3.549  -6.571  -1.061  1.00 10.00      A   
ATOM   1392  OH  TYR   153      -4.573  -7.086  -0.298  1.00 10.00      A   
ATOM   1393  HH  TYR   153      -4.353  -6.986   0.637  1.00 10.00      A   
ATOM   1394  C   TYR   153       1.386  -5.346  -5.191  1.00 10.00      A   
ATOM   1395  O   TYR   153       0.939  -4.670  -6.118  1.00 10.00      A   
ATOM   1396  N   SER   154       2.687  -5.547  -5.021  1.00 10.00      A   
ATOM   1397  HN  SER   154       2.996  -6.119  -4.284  1.00 10.00      A   
ATOM   1398  CA  SER   154       3.664  -4.939  -5.918  1.00 10.00      A   
ATOM   1399  CB  SER   154       5.047  -4.871  -5.260  1.00 10.00      A   
ATOM   1400  OG  SER   154       5.537  -6.163  -4.939  1.00 10.00      A   
ATOM   1401  HG  SER   154       5.080  -6.499  -4.154  1.00 10.00      A   
ATOM   1402  C   SER   154       3.734  -5.671  -7.258  1.00 10.00      A   
ATOM   1403  O   SER   154       4.219  -5.129  -8.251  1.00 10.00      A   
ATOM   1404  N   GLN   155       3.220  -6.893  -7.289  1.00 10.00      A   
ATOM   1405  HN  GLN   155       2.810  -7.262  -6.478  1.00 10.00      A   
ATOM   1406  CA  GLN   155       3.243  -7.700  -8.502  1.00 10.00      A   
ATOM   1407  CB  GLN   155       3.679  -9.130  -8.182  1.00 10.00      A   
ATOM   1408  CG  GLN   155       5.161  -9.262  -7.873  1.00 10.00      A   
ATOM   1409  CD  GLN   155       6.027  -9.014  -9.090  1.00 10.00      A   
ATOM   1410  OE1 GLN   155       5.644  -9.335 -10.216  1.00 10.00      A   
ATOM   1411  NE2 GLN   155       7.193  -8.432  -8.875  1.00 10.00      A   
ATOM   1412 HE21 GLN   155       7.430  -8.195  -7.948  1.00 10.00      A   
ATOM   1413 HE22 GLN   155       7.772  -8.256  -9.642  1.00 10.00      A   
ATOM   1414  C   GLN   155       1.895  -7.698  -9.212  1.00 10.00      A   
ATOM   1415  O   GLN   155       1.509  -8.686  -9.833  1.00 10.00      A   
ATOM   1416  N   ILE   156       1.191  -6.576  -9.131  1.00 10.00      A   
ATOM   1417  HN  ILE   156       1.557  -5.818  -8.628  1.00 10.00      A   
ATOM   1418  CA  ILE   156      -0.115  -6.442  -9.772  1.00 10.00      A   
ATOM   1419  CB  ILE   156      -0.871  -5.175  -9.294  1.00 10.00      A   
ATOM   1420  CG1 ILE   156      -2.185  -4.980 -10.060  1.00 10.00      A   
ATOM   1421  CG2 ILE   156       0.005  -3.935  -9.397  1.00 10.00      A   
ATOM   1422  CD1 ILE   156      -3.189  -6.093  -9.862  1.00 10.00      A   
ATOM   1423  C   ILE   156       0.023  -6.448 -11.295  1.00 10.00      A   
ATOM   1424  O   ILE   156      -0.825  -6.986 -12.006  1.00 10.00      A   
ATOM   1425  N   ASP   157       1.105  -5.860 -11.791  1.00 10.00      A   
ATOM   1426  HN  ASP   157       1.747  -5.440 -11.178  1.00 10.00      A   
ATOM   1427  CA  ASP   157       1.353  -5.812 -13.225  1.00 10.00      A   
ATOM   1428  CB  ASP   157       1.125  -4.402 -13.774  1.00 10.00      A   
ATOM   1429  CG  ASP   157      -0.211  -4.256 -14.474  1.00 10.00      A   
ATOM   1430  OD1 ASP   157      -0.608  -5.188 -15.211  1.00 10.00      A   
ATOM   1431  OD2 ASP   157      -0.870  -3.206 -14.298  1.00 10.00      A   
ATOM   1432  C   ASP   157       2.765  -6.282 -13.541  1.00 10.00      A   
ATOM   1433  O   ASP   157       3.356  -5.896 -14.550  1.00 10.00      A   
ATOM   1434  N   GLY   158       3.299  -7.126 -12.671  1.00 10.00      A   
ATOM   1435  HN  GLY   158       2.769  -7.419 -11.901  1.00 10.00      A   
ATOM   1436  CA  GLY   158       4.643  -7.635 -12.860  1.00 10.00      A   
ATOM   1437  C   GLY   158       4.654  -9.048 -13.416  1.00 10.00      A   
ATOM   1438  O   GLY   158       3.612  -9.564 -13.825  1.00 10.00      A   
ATOM   1439  N   PRO   159       5.827  -9.701 -13.443  1.00 10.00      A   
ATOM   1440  CA  PRO   159       5.967 -11.070 -13.955  1.00 10.00      A   
ATOM   1441  CB  PRO   159       7.479 -11.329 -13.900  1.00 10.00      A   
ATOM   1442  CG  PRO   159       8.101  -9.982 -13.760  1.00 10.00      A   
ATOM   1443  CD  PRO   159       7.116  -9.150 -12.999  1.00 10.00      A   
ATOM   1444  C   PRO   159       5.228 -12.101 -13.099  1.00 10.00      A   
ATOM   1445  O   PRO   159       5.005 -13.229 -13.534  1.00 10.00      A   
ATOM   1446  N   LEU   160       4.843 -11.711 -11.890  1.00 10.00      A   
ATOM   1447  HN  LEU   160       5.038 -10.794 -11.598  1.00 10.00      A   
ATOM   1448  CA  LEU   160       4.138 -12.610 -10.983  1.00 10.00      A   
ATOM   1449  CB  LEU   160       4.810 -12.618  -9.605  1.00 10.00      A   
ATOM   1450  CG  LEU   160       6.289 -13.008  -9.563  1.00 10.00      A   
ATOM   1451  CD1 LEU   160       6.805 -12.987  -8.132  1.00 10.00      A   
ATOM   1452  CD2 LEU   160       6.501 -14.377 -10.189  1.00 10.00      A   
ATOM   1453  C   LEU   160       2.671 -12.214 -10.831  1.00 10.00      A   
ATOM   1454  O   LEU   160       2.083 -12.391  -9.764  1.00 10.00      A   
ATOM   1455  N   LYS   161       2.074 -11.698 -11.899  1.00 10.00      A   
ATOM   1456  HN  LYS   161       2.582 -11.594 -12.731  1.00 10.00      A   
ATOM   1457  CA  LYS   161       0.676 -11.281 -11.854  1.00 10.00      A   
ATOM   1458  CB  LYS   161       0.423 -10.031 -12.706  1.00 10.00      A   
ATOM   1459  CG  LYS   161       0.413 -10.264 -14.209  1.00 10.00      A   
ATOM   1460  CD  LYS   161      -0.104  -9.039 -14.951  1.00 10.00      A   
ATOM   1461  CE  LYS   161      -1.527  -8.700 -14.536  1.00 10.00      A   
ATOM   1462  NZ  LYS   161      -2.058  -7.518 -15.263  1.00 10.00      A   
ATOM   1463  HZ1 LYS   161      -1.468  -6.675 -15.073  1.00 10.00      A   
ATOM   1464  HZ2 LYS   161      -3.035  -7.322 -14.962  1.00 10.00      A   
ATOM   1465  HZ3 LYS   161      -2.060  -7.701 -16.286  1.00 10.00      A   
ATOM   1466  C   LYS   161      -0.273 -12.415 -12.238  1.00 10.00      A   
ATOM   1467  O   LYS   161      -1.478 -12.212 -12.386  1.00 10.00      A   
ATOM   1468  N   GLY   162       0.270 -13.612 -12.394  1.00 10.00      A   
ATOM   1469  HN  GLY   162       1.236 -13.720 -12.283  1.00 10.00      A   
ATOM   1470  CA  GLY   162      -0.549 -14.751 -12.748  1.00 10.00      A   
ATOM   1471  C   GLY   162      -0.735 -15.705 -11.587  1.00 10.00      A   
ATOM   1472  O   GLY   162      -1.201 -16.830 -11.769  1.00 10.00      A   
ATOM   1473  N   LEU   163      -0.386 -15.253 -10.391  1.00 10.00      A   
ATOM   1474  HN  LEU   163      -0.041 -14.338 -10.307  1.00 10.00      A   
ATOM   1475  CA  LEU   163      -0.507 -16.084  -9.200  1.00 10.00      A   
ATOM   1476  CB  LEU   163       0.720 -15.920  -8.302  1.00 10.00      A   
ATOM   1477  CG  LEU   163       1.999 -16.624  -8.758  1.00 10.00      A   
ATOM   1478  CD1 LEU   163       3.157 -16.259  -7.843  1.00 10.00      A   
ATOM   1479  CD2 LEU   163       1.797 -18.132  -8.794  1.00 10.00      A   
ATOM   1480  C   LEU   163      -1.774 -15.767  -8.414  1.00 10.00      A   
ATOM   1481  O   LEU   163      -2.403 -16.665  -7.851  1.00 10.00      A   
ATOM   1482  N   ALA   164      -2.142 -14.492  -8.390  1.00 10.00      A   
ATOM   1483  HN  ALA   164      -1.598 -13.834  -8.869  1.00 10.00      A   
ATOM   1484  CA  ALA   164      -3.326 -14.030  -7.667  1.00 10.00      A   
ATOM   1485  CB  ALA   164      -3.517 -12.527  -7.821  1.00 10.00      A   
ATOM   1486  C   ALA   164      -4.603 -14.802  -8.026  1.00 10.00      A   
ATOM   1487  O   ALA   164      -5.277 -15.314  -7.138  1.00 10.00      A   
ATOM   1488  N   PRO   165      -4.958 -14.924  -9.323  1.00 10.00      A   
ATOM   1489  CA  PRO   165      -6.170 -15.651  -9.730  1.00 10.00      A   
ATOM   1490  CB  PRO   165      -6.264 -15.386 -11.235  1.00 10.00      A   
ATOM   1491  CG  PRO   165      -4.868 -15.077 -11.651  1.00 10.00      A   
ATOM   1492  CD  PRO   165      -4.243 -14.363 -10.488  1.00 10.00      A   
ATOM   1493  C   PRO   165      -6.079 -17.156  -9.465  1.00 10.00      A   
ATOM   1494  O   PRO   165      -7.049 -17.885  -9.664  1.00 10.00      A   
ATOM   1495  N   ILE   166      -4.921 -17.620  -9.009  1.00 10.00      A   
ATOM   1496  HN  ILE   166      -4.181 -16.994  -8.852  1.00 10.00      A   
ATOM   1497  CA  ILE   166      -4.731 -19.040  -8.734  1.00 10.00      A   
ATOM   1498  CB  ILE   166      -3.479 -19.605  -9.446  1.00 10.00      A   
ATOM   1499  CG1 ILE   166      -3.606 -19.430 -10.965  1.00 10.00      A   
ATOM   1500  CG2 ILE   166      -3.265 -21.072  -9.089  1.00 10.00      A   
ATOM   1501  CD1 ILE   166      -2.438 -19.985 -11.750  1.00 10.00      A   
ATOM   1502  C   ILE   166      -4.655 -19.346  -7.237  1.00 10.00      A   
ATOM   1503  O   ILE   166      -5.350 -20.236  -6.747  1.00 10.00      A   
ATOM   1504  N   MET   167      -3.817 -18.614  -6.513  1.00 10.00      A   
ATOM   1505  HN  MET   167      -3.303 -17.893  -6.945  1.00 10.00      A   
ATOM   1506  CA  MET   167      -3.653 -18.857  -5.081  1.00 10.00      A   
ATOM   1507  CB  MET   167      -2.321 -19.558  -4.796  1.00 10.00      A   
ATOM   1508  CG  MET   167      -2.245 -20.987  -5.304  1.00 10.00      A   
ATOM   1509  SD  MET   167      -0.641 -21.755  -4.994  1.00 10.00      A   
ATOM   1510  CE  MET   167       0.432 -20.727  -5.996  1.00 10.00      A   
ATOM   1511  C   MET   167      -3.776 -17.588  -4.241  1.00 10.00      A   
ATOM   1512  O   MET   167      -3.389 -17.574  -3.075  1.00 10.00      A   
ATOM   1513  N   GLY   168      -4.303 -16.527  -4.833  1.00 10.00      A   
ATOM   1514  HN  GLY   168      -4.576 -16.582  -5.773  1.00 10.00      A   
ATOM   1515  CA  GLY   168      -4.480 -15.284  -4.103  1.00 10.00      A   
ATOM   1516  C   GLY   168      -3.244 -14.409  -4.082  1.00 10.00      A   
ATOM   1517  O   GLY   168      -2.157 -14.836  -4.475  1.00 10.00      A   
ATOM   1518  N   VAL   169      -3.418 -13.178  -3.619  1.00 10.00      A   
ATOM   1519  HN  VAL   169      -4.325 -12.901  -3.341  1.00 10.00      A   
ATOM   1520  CA  VAL   169      -2.328 -12.213  -3.534  1.00 10.00      A   
ATOM   1521  CB  VAL   169      -2.846 -10.807  -3.140  1.00 10.00      A   
ATOM   1522  CG1 VAL   169      -3.499 -10.816  -1.765  1.00 10.00      A   
ATOM   1523  CG2 VAL   169      -1.736  -9.768  -3.210  1.00 10.00      A   
ATOM   1524  C   VAL   169      -1.243 -12.670  -2.559  1.00 10.00      A   
ATOM   1525  O   VAL   169      -0.062 -12.365  -2.741  1.00 10.00      A   
ATOM   1526  N   GLU   170      -1.642 -13.428  -1.543  1.00 10.00      A   
ATOM   1527  HN  GLU   170      -2.590 -13.662  -1.466  1.00 10.00      A   
ATOM   1528  CA  GLU   170      -0.699 -13.920  -0.545  1.00 10.00      A   
ATOM   1529  CB  GLU   170      -1.417 -14.555   0.646  1.00 10.00      A   
ATOM   1530  CG  GLU   170      -1.900 -13.552   1.678  1.00 10.00      A   
ATOM   1531  CD  GLU   170      -0.835 -12.540   2.051  1.00 10.00      A   
ATOM   1532  OE1 GLU   170       0.038 -12.864   2.884  1.00 10.00      A   
ATOM   1533  OE2 GLU   170      -0.877 -11.413   1.514  1.00 10.00      A   
ATOM   1534  C   GLU   170       0.315 -14.884  -1.152  1.00 10.00      A   
ATOM   1535  O   GLU   170       1.438 -15.000  -0.665  1.00 10.00      A   
ATOM   1536  N   ALA   171      -0.076 -15.555  -2.231  1.00 10.00      A   
ATOM   1537  HN  ALA   171      -0.985 -15.419  -2.576  1.00 10.00      A   
ATOM   1538  CA  ALA   171       0.813 -16.490  -2.911  1.00 10.00      A   
ATOM   1539  CB  ALA   171       0.094 -17.153  -4.071  1.00 10.00      A   
ATOM   1540  C   ALA   171       2.049 -15.759  -3.414  1.00 10.00      A   
ATOM   1541  O   ALA   171       3.147 -16.315  -3.454  1.00 10.00      A   
ATOM   1542  N   ILE   172       1.857 -14.501  -3.786  1.00 10.00      A   
ATOM   1543  HN  ILE   172       0.956 -14.118  -3.719  1.00 10.00      A   
ATOM   1544  CA  ILE   172       2.943 -13.674  -4.275  1.00 10.00      A   
ATOM   1545  CB  ILE   172       2.418 -12.365  -4.894  1.00 10.00      A   
ATOM   1546  CG1 ILE   172       1.291 -12.660  -5.885  1.00 10.00      A   
ATOM   1547  CG2 ILE   172       3.549 -11.613  -5.580  1.00 10.00      A   
ATOM   1548  CD1 ILE   172       0.453 -11.449  -6.226  1.00 10.00      A   
ATOM   1549  C   ILE   172       3.887 -13.341  -3.127  1.00 10.00      A   
ATOM   1550  O   ILE   172       5.104 -13.449  -3.262  1.00 10.00      A   
ATOM   1551  N   ASN   173       3.308 -12.963  -1.991  1.00 10.00      A   
ATOM   1552  HN  ASN   173       2.329 -12.924  -1.949  1.00 10.00      A   
ATOM   1553  CA  ASN   173       4.084 -12.616  -0.799  1.00 10.00      A   
ATOM   1554  CB  ASN   173       3.146 -12.192   0.338  1.00 10.00      A   
ATOM   1555  CG  ASN   173       3.695 -11.053   1.182  1.00 10.00      A   
ATOM   1556  OD1 ASN   173       4.902 -10.818   1.232  1.00 10.00      A   
ATOM   1557  ND2 ASN   173       2.802 -10.337   1.858  1.00 10.00      A   
ATOM   1558 HD21 ASN   173       1.852 -10.583   1.776  1.00 10.00      A   
ATOM   1559 HD22 ASN   173       3.126  -9.600   2.421  1.00 10.00      A   
ATOM   1560  C   ASN   173       4.925 -13.811  -0.361  1.00 10.00      A   
ATOM   1561  O   ASN   173       6.086 -13.666   0.034  1.00 10.00      A   
ATOM   1562  N   PHE   174       4.331 -14.996  -0.462  1.00 10.00      A   
ATOM   1563  HN  PHE   174       3.404 -15.035  -0.784  1.00 10.00      A   
ATOM   1564  CA  PHE   174       4.999 -16.237  -0.093  1.00 10.00      A   
ATOM   1565  CB  PHE   174       4.013 -17.404  -0.204  1.00 10.00      A   
ATOM   1566  CG  PHE   174       4.368 -18.610   0.621  1.00 10.00      A   
ATOM   1567  CD1 PHE   174       4.034 -18.668   1.963  1.00 10.00      A   
ATOM   1568  CD2 PHE   174       5.024 -19.691   0.051  1.00 10.00      A   
ATOM   1569  CE1 PHE   174       4.346 -19.778   2.723  1.00 10.00      A   
ATOM   1570  CE2 PHE   174       5.341 -20.804   0.806  1.00 10.00      A   
ATOM   1571  CZ  PHE   174       5.000 -20.848   2.144  1.00 10.00      A   
ATOM   1572  C   PHE   174       6.204 -16.488  -0.998  1.00 10.00      A   
ATOM   1573  O   PHE   174       7.308 -16.767  -0.526  1.00 10.00      A   
ATOM   1574  N   LEU   175       5.990 -16.364  -2.302  1.00 10.00      A   
ATOM   1575  HN  LEU   175       5.092 -16.124  -2.617  1.00 10.00      A   
ATOM   1576  CA  LEU   175       7.053 -16.582  -3.274  1.00 10.00      A   
ATOM   1577  CB  LEU   175       6.489 -16.661  -4.695  1.00 10.00      A   
ATOM   1578  CG  LEU   175       7.476 -17.086  -5.787  1.00 10.00      A   
ATOM   1579  CD1 LEU   175       7.875 -18.543  -5.619  1.00 10.00      A   
ATOM   1580  CD2 LEU   175       6.895 -16.839  -7.170  1.00 10.00      A   
ATOM   1581  C   LEU   175       8.121 -15.495  -3.194  1.00 10.00      A   
ATOM   1582  O   LEU   175       9.303 -15.765  -3.401  1.00 10.00      A   
ATOM   1583  N   LEU   176       7.698 -14.271  -2.890  1.00 10.00      A   
ATOM   1584  HN  LEU   176       6.737 -14.120  -2.736  1.00 10.00      A   
ATOM   1585  CA  LEU   176       8.618 -13.142  -2.786  1.00 10.00      A   
ATOM   1586  CB  LEU   176       7.874 -11.861  -2.406  1.00 10.00      A   
ATOM   1587  CG  LEU   176       7.111 -11.165  -3.534  1.00 10.00      A   
ATOM   1588  CD1 LEU   176       6.267 -10.027  -2.983  1.00 10.00      A   
ATOM   1589  CD2 LEU   176       8.072 -10.650  -4.595  1.00 10.00      A   
ATOM   1590  C   LEU   176       9.732 -13.418  -1.789  1.00 10.00      A   
ATOM   1591  O   LEU   176      10.909 -13.289  -2.117  1.00 10.00      A   
ATOM   1592  N   MET   177       9.356 -13.820  -0.583  1.00 10.00      A   
ATOM   1593  HN  MET   177       8.398 -13.927  -0.391  1.00 10.00      A   
ATOM   1594  CA  MET   177      10.330 -14.117   0.462  1.00 10.00      A   
ATOM   1595  CB  MET   177       9.626 -14.338   1.803  1.00 10.00      A   
ATOM   1596  CG  MET   177      10.563 -14.523   2.990  1.00 10.00      A   
ATOM   1597  SD  MET   177      11.389 -12.996   3.485  1.00 10.00      A   
ATOM   1598  CE  MET   177       9.995 -12.024   4.052  1.00 10.00      A   
ATOM   1599  C   MET   177      11.163 -15.340   0.092  1.00 10.00      A   
ATOM   1600  O   MET   177      12.364 -15.389   0.348  1.00 10.00      A   
ATOM   1601  N   MET   178      10.517 -16.312  -0.540  1.00 10.00      A   
ATOM   1602  HN  MET   178       9.561 -16.201  -0.730  1.00 10.00      A   
ATOM   1603  CA  MET   178      11.182 -17.543  -0.951  1.00 10.00      A   
ATOM   1604  CB  MET   178      10.154 -18.534  -1.508  1.00 10.00      A   
ATOM   1605  CG  MET   178      10.654 -19.965  -1.597  1.00 10.00      A   
ATOM   1606  SD  MET   178       9.548 -21.047  -2.528  1.00 10.00      A   
ATOM   1607  CE  MET   178      10.387 -22.618  -2.338  1.00 10.00      A   
ATOM   1608  C   MET   178      12.269 -17.275  -1.994  1.00 10.00      A   
ATOM   1609  O   MET   178      13.283 -17.976  -2.047  1.00 10.00      A   
ATOM   1610  N   VAL   179      12.051 -16.263  -2.826  1.00 10.00      A   
ATOM   1611  HN  VAL   179      11.217 -15.749  -2.744  1.00 10.00      A   
ATOM   1612  CA  VAL   179      13.009 -15.906  -3.865  1.00 10.00      A   
ATOM   1613  CB  VAL   179      12.309 -15.317  -5.113  1.00 10.00      A   
ATOM   1614  CG1 VAL   179      13.324 -14.787  -6.116  1.00 10.00      A   
ATOM   1615  CG2 VAL   179      11.418 -16.363  -5.768  1.00 10.00      A   
ATOM   1616  C   VAL   179      14.065 -14.932  -3.342  1.00 10.00      A   
ATOM   1617  O   VAL   179      15.264 -15.151  -3.532  1.00 10.00      A   
ATOM   1618  N   SER   180      13.619 -13.871  -2.669  1.00 10.00      A   
ATOM   1619  HN  SER   180      12.653 -13.757  -2.536  1.00 10.00      A   
ATOM   1620  CA  SER   180      14.534 -12.866  -2.129  1.00 10.00      A   
ATOM   1621  CB  SER   180      13.769 -11.713  -1.476  1.00 10.00      A   
ATOM   1622  OG  SER   180      12.772 -12.194  -0.593  1.00 10.00      A   
ATOM   1623  HG  SER   180      12.008 -12.490  -1.104  1.00 10.00      A   
ATOM   1624  C   SER   180      15.524 -13.482  -1.145  1.00 10.00      A   
ATOM   1625  O   SER   180      16.696 -13.102  -1.114  1.00 10.00      A   
ATOM   1626  N   GLY   181      15.048 -14.439  -0.352  1.00 10.00      A   
ATOM   1627  HN  GLY   181      14.096 -14.684  -0.407  1.00 10.00      A   
ATOM   1628  CA  GLY   181      15.906 -15.105   0.604  1.00 10.00      A   
ATOM   1629  C   GLY   181      17.056 -15.813  -0.081  1.00 10.00      A   
ATOM   1630  O   GLY   181      18.198 -15.751   0.382  1.00 10.00      A   
ATOM   1631  N   LEU   182      16.761 -16.467  -1.202  1.00 10.00      A   
ATOM   1632  HN  LEU   182      15.836 -16.467  -1.526  1.00 10.00      A   
ATOM   1633  CA  LEU   182      17.778 -17.180  -1.962  1.00 10.00      A   
ATOM   1634  CB  LEU   182      17.145 -18.035  -3.063  1.00 10.00      A   
ATOM   1635  CG  LEU   182      16.532 -19.370  -2.633  1.00 10.00      A   
ATOM   1636  CD1 LEU   182      16.211 -20.217  -3.855  1.00 10.00      A   
ATOM   1637  CD2 LEU   182      17.464 -20.118  -1.689  1.00 10.00      A   
ATOM   1638  C   LEU   182      18.774 -16.204  -2.570  1.00 10.00      A   
ATOM   1639  O   LEU   182      19.976 -16.460  -2.576  1.00 10.00      A   
ATOM   1640  N   LEU   183      18.267 -15.080  -3.072  1.00 10.00      A   
ATOM   1641  HN  LEU   183      17.294 -14.938  -3.039  1.00 10.00      A   
ATOM   1642  CA  LEU   183      19.116 -14.058  -3.674  1.00 10.00      A   
ATOM   1643  CB  LEU   183      18.275 -12.977  -4.354  1.00 10.00      A   
ATOM   1644  CG  LEU   183      17.504 -13.414  -5.604  1.00 10.00      A   
ATOM   1645  CD1 LEU   183      16.643 -12.276  -6.127  1.00 10.00      A   
ATOM   1646  CD2 LEU   183      18.463 -13.896  -6.682  1.00 10.00      A   
ATOM   1647  C   LEU   183      20.041 -13.443  -2.629  1.00 10.00      A   
ATOM   1648  O   LEU   183      21.206 -13.151  -2.910  1.00 10.00      A   
ATOM   1649  N   ALA   184      19.516 -13.257  -1.422  1.00 10.00      A   
ATOM   1650  HN  ALA   184      18.573 -13.492  -1.269  1.00 10.00      A   
ATOM   1651  CA  ALA   184      20.298 -12.706  -0.326  1.00 10.00      A   
ATOM   1652  CB  ALA   184      19.401 -12.399   0.863  1.00 10.00      A   
ATOM   1653  C   ALA   184      21.383 -13.697   0.070  1.00 10.00      A   
ATOM   1654  O   ALA   184      22.547 -13.331   0.233  1.00 10.00      A   
ATOM   1655  N   LEU   185      20.990 -14.959   0.201  1.00 10.00      A   
ATOM   1656  HN  LEU   185      20.042 -15.180   0.056  1.00 10.00      A   
ATOM   1657  CA  LEU   185      21.919 -16.024   0.560  1.00 10.00      A   
ATOM   1658  CB  LEU   185      21.164 -17.349   0.721  1.00 10.00      A   
ATOM   1659  CG  LEU   185      22.018 -18.602   0.931  1.00 10.00      A   
ATOM   1660  CD1 LEU   185      22.696 -18.572   2.290  1.00 10.00      A   
ATOM   1661  CD2 LEU   185      21.168 -19.854   0.784  1.00 10.00      A   
ATOM   1662  C   LEU   185      23.005 -16.164  -0.507  1.00 10.00      A   
ATOM   1663  O   LEU   185      24.173 -16.412  -0.194  1.00 10.00      A   
ATOM   1664  N   ALA   186      22.603 -15.990  -1.764  1.00 10.00      A   
ATOM   1665  HN  ALA   186      21.655 -15.794  -1.934  1.00 10.00      A   
ATOM   1666  CA  ALA   186      23.513 -16.091  -2.898  1.00 10.00      A   
ATOM   1667  CB  ALA   186      22.745 -15.915  -4.200  1.00 10.00      A   
ATOM   1668  C   ALA   186      24.631 -15.061  -2.813  1.00 10.00      A   
ATOM   1669  O   ALA   186      25.789 -15.366  -3.094  1.00 10.00      A   
ATOM   1670  N   LEU   187      24.282 -13.847  -2.416  1.00 10.00      A   
ATOM   1671  HN  LEU   187      23.343 -13.670  -2.184  1.00 10.00      A   
ATOM   1672  CA  LEU   187      25.256 -12.769  -2.311  1.00 10.00      A   
ATOM   1673  CB  LEU   187      24.546 -11.410  -2.332  1.00 10.00      A   
ATOM   1674  CG  LEU   187      25.440 -10.166  -2.343  1.00 10.00      A   
ATOM   1675  CD1 LEU   187      26.268 -10.104  -3.619  1.00 10.00      A   
ATOM   1676  CD2 LEU   187      24.598  -8.908  -2.187  1.00 10.00      A   
ATOM   1677  C   LEU   187      26.114 -12.901  -1.054  1.00 10.00      A   
ATOM   1678  O   LEU   187      27.333 -12.729  -1.104  1.00 10.00      A   
ATOM   1679  N   VAL   188      25.477 -13.221   0.066  1.00 10.00      A   
ATOM   1680  HN  VAL   188      24.504 -13.368   0.038  1.00 10.00      A   
ATOM   1681  CA  VAL   188      26.182 -13.354   1.340  1.00 10.00      A   
ATOM   1682  CB  VAL   188      25.203 -13.474   2.531  1.00 10.00      A   
ATOM   1683  CG1 VAL   188      25.950 -13.732   3.832  1.00 10.00      A   
ATOM   1684  CG2 VAL   188      24.365 -12.210   2.651  1.00 10.00      A   
ATOM   1685  C   VAL   188      27.172 -14.522   1.347  1.00 10.00      A   
ATOM   1686  O   VAL   188      28.326 -14.363   1.747  1.00 10.00      A   
ATOM   1687  N   LYS   189      26.732 -15.685   0.887  1.00 10.00      A   
ATOM   1688  HN  LYS   189      25.809 -15.753   0.552  1.00 10.00      A   
ATOM   1689  CA  LYS   189      27.592 -16.866   0.870  1.00 10.00      A   
ATOM   1690  CB  LYS   189      26.785 -18.142   1.132  1.00 10.00      A   
ATOM   1691  CG  LYS   189      26.616 -18.475   2.609  1.00 10.00      A   
ATOM   1692  CD  LYS   189      27.968 -18.632   3.295  1.00 10.00      A   
ATOM   1693  CE  LYS   189      27.819 -19.117   4.729  1.00 10.00      A   
ATOM   1694  NZ  LYS   189      29.136 -19.262   5.406  1.00 10.00      A   
ATOM   1695  HZ1 LYS   189      29.021 -19.758   6.313  1.00 10.00      A   
ATOM   1696  HZ2 LYS   189      29.554 -18.328   5.590  1.00 10.00      A   
ATOM   1697  HZ3 LYS   189      29.790 -19.806   4.810  1.00 10.00      A   
ATOM   1698  C   LYS   189      28.391 -16.988  -0.425  1.00 10.00      A   
ATOM   1699  O   LYS   189      29.167 -17.930  -0.592  1.00 10.00      A   
ATOM   1700  N   ARG   190      28.199 -16.032  -1.330  1.00 10.00      A   
ATOM   1701  HN  ARG   190      27.568 -15.311  -1.127  1.00 10.00      A   
ATOM   1702  CA  ARG   190      28.895 -16.018  -2.618  1.00 10.00      A   
ATOM   1703  CB  ARG   190      30.379 -15.678  -2.456  1.00 10.00      A   
ATOM   1704  CG  ARG   190      30.636 -14.273  -1.939  1.00 10.00      A   
ATOM   1705  CD  ARG   190      32.081 -13.853  -2.160  1.00 10.00      A   
ATOM   1706  NE  ARG   190      32.751 -13.495  -0.910  1.00 10.00      A   
ATOM   1707  HE  ARG   190      32.649 -14.117  -0.151  1.00 10.00      A   
ATOM   1708  CZ  ARG   190      33.486 -12.393  -0.738  1.00 10.00      A   
ATOM   1709  NH1 ARG   190      33.650 -11.533  -1.738  1.00 10.00      A   
ATOM   1710 HH11 ARG   190      33.200 -11.711  -2.662  1.00 10.00      A   
ATOM   1711 HH12 ARG   190      34.227 -10.675  -1.603  1.00 10.00      A   
ATOM   1712  NH2 ARG   190      34.071 -12.159   0.434  1.00 10.00      A   
ATOM   1713 HH21 ARG   190      33.955 -12.836   1.223  1.00 10.00      A   
ATOM   1714 HH22 ARG   190      34.652 -11.301   0.572  1.00 10.00      A   
ATOM   1715  C   ARG   190      28.704 -17.330  -3.374  1.00 10.00      A   
ATOM   1716  O   ARG   190      29.658 -17.934  -3.873  1.00 10.00      A   
ATOM   1717  N   ASN   191      27.457 -17.765  -3.439  1.00 10.00      A   
ATOM   1718  HN  ASN   191      26.749 -17.229  -3.021  1.00 10.00      A   
ATOM   1719  CA  ASN   191      27.094 -18.995  -4.123  1.00 10.00      A   
ATOM   1720  CB  ASN   191      26.613 -20.044  -3.109  1.00 10.00      A   
ATOM   1721  CG  ASN   191      26.497 -21.439  -3.697  1.00 10.00      A   
ATOM   1722  OD1 ASN   191      26.241 -21.607  -4.886  1.00 10.00      A   
ATOM   1723  ND2 ASN   191      26.677 -22.453  -2.865  1.00 10.00      A   
ATOM   1724 HD21 ASN   191      26.876 -22.254  -1.924  1.00 10.00      A   
ATOM   1725 HD22 ASN   191      26.602 -23.366  -3.222  1.00 10.00      A   
ATOM   1726  C   ASN   191      25.999 -18.687  -5.133  1.00 10.00      A   
ATOM   1727  O   ASN   191      24.948 -18.159  -4.774  1.00 10.00      A   
ATOM   1728  N   TRP   192      26.243 -19.016  -6.389  1.00 10.00      A   
ATOM   1729  HN  TRP   192      27.090 -19.461  -6.612  1.00 10.00      A   
ATOM   1730  CA  TRP   192      25.282 -18.740  -7.449  1.00 10.00      A   
ATOM   1731  CB  TRP   192      25.994 -18.564  -8.792  1.00 10.00      A   
ATOM   1732  CG  TRP   192      26.996 -17.447  -8.788  1.00 10.00      A   
ATOM   1733  CD1 TRP   192      28.334 -17.548  -8.546  1.00 10.00      A   
ATOM   1734  CD2 TRP   192      26.736 -16.059  -9.028  1.00 10.00      A   
ATOM   1735  NE1 TRP   192      28.924 -16.313  -8.622  1.00 10.00      A   
ATOM   1736  HE1 TRP   192      29.881 -16.129  -8.487  1.00 10.00      A   
ATOM   1737  CE2 TRP   192      27.964 -15.379  -8.916  1.00 10.00      A   
ATOM   1738  CE3 TRP   192      25.584 -15.326  -9.326  1.00 10.00      A   
ATOM   1739  CZ2 TRP   192      28.072 -14.001  -9.090  1.00 10.00      A   
ATOM   1740  CZ3 TRP   192      25.693 -13.960  -9.499  1.00 10.00      A   
ATOM   1741  CH2 TRP   192      26.927 -13.311  -9.381  1.00 10.00      A   
ATOM   1742  C   TRP   192      24.188 -19.801  -7.550  1.00 10.00      A   
ATOM   1743  O   TRP   192      23.196 -19.603  -8.247  1.00 10.00      A   
ATOM   1744  N   ARG   193      24.359 -20.913  -6.845  1.00 10.00      A   
ATOM   1745  HN  ARG   193      25.164 -21.012  -6.293  1.00 10.00      A   
ATOM   1746  CA  ARG   193      23.374 -21.994  -6.875  1.00 10.00      A   
ATOM   1747  CB  ARG   193      23.815 -23.198  -6.033  1.00 10.00      A   
ATOM   1748  CG  ARG   193      23.044 -24.472  -6.333  1.00 10.00      A   
ATOM   1749  CD  ARG   193      22.368 -25.023  -5.091  1.00 10.00      A   
ATOM   1750  NE  ARG   193      21.213 -25.851  -5.429  1.00 10.00      A   
ATOM   1751  HE  ARG   193      21.317 -26.485  -6.176  1.00 10.00      A   
ATOM   1752  CZ  ARG   193      20.044 -25.795  -4.795  1.00 10.00      A   
ATOM   1753  NH1 ARG   193      19.880 -24.965  -3.769  1.00 10.00      A   
ATOM   1754 HH11 ARG   193      20.663 -24.348  -3.460  1.00 10.00      A   
ATOM   1755 HH12 ARG   193      18.961 -24.920  -3.273  1.00 10.00      A   
ATOM   1756  NH2 ARG   193      19.040 -26.568  -5.194  1.00 10.00      A   
ATOM   1757 HH21 ARG   193      19.167 -27.208  -6.009  1.00 10.00      A   
ATOM   1758 HH22 ARG   193      18.120 -26.536  -4.702  1.00 10.00      A   
ATOM   1759  C   ARG   193      21.971 -21.513  -6.479  1.00 10.00      A   
ATOM   1760  O   ARG   193      21.020 -21.691  -7.241  1.00 10.00      A   
ATOM   1761  N   PRO   194      21.806 -20.896  -5.286  1.00 10.00      A   
ATOM   1762  CA  PRO   194      20.498 -20.396  -4.847  1.00 10.00      A   
ATOM   1763  CB  PRO   194      20.781 -19.791  -3.467  1.00 10.00      A   
ATOM   1764  CG  PRO   194      22.046 -20.435  -3.022  1.00 10.00      A   
ATOM   1765  CD  PRO   194      22.848 -20.656  -4.269  1.00 10.00      A   
ATOM   1766  C   PRO   194      19.970 -19.321  -5.789  1.00 10.00      A   
ATOM   1767  O   PRO   194      18.764 -19.187  -5.980  1.00 10.00      A   
ATOM   1768  N   LEU   195      20.887 -18.567  -6.390  1.00 10.00      A   
ATOM   1769  HN  LEU   195      21.833 -18.738  -6.211  1.00 10.00      A   
ATOM   1770  CA  LEU   195      20.522 -17.502  -7.316  1.00 10.00      A   
ATOM   1771  CB  LEU   195      21.758 -16.683  -7.706  1.00 10.00      A   
ATOM   1772  CG  LEU   195      21.509 -15.443  -8.566  1.00 10.00      A   
ATOM   1773  CD1 LEU   195      22.242 -14.244  -7.987  1.00 10.00      A   
ATOM   1774  CD2 LEU   195      21.940 -15.690 -10.005  1.00 10.00      A   
ATOM   1775  C   LEU   195      19.851 -18.082  -8.556  1.00 10.00      A   
ATOM   1776  O   LEU   195      18.813 -17.589  -9.001  1.00 10.00      A   
ATOM   1777  N   VAL   196      20.447 -19.137  -9.102  1.00 10.00      A   
ATOM   1778  HN  VAL   196      21.274 -19.479  -8.697  1.00 10.00      A   
ATOM   1779  CA  VAL   196      19.911 -19.796 -10.286  1.00 10.00      A   
ATOM   1780  CB  VAL   196      20.804 -20.977 -10.735  1.00 10.00      A   
ATOM   1781  CG1 VAL   196      20.177 -21.734 -11.899  1.00 10.00      A   
ATOM   1782  CG2 VAL   196      22.189 -20.479 -11.114  1.00 10.00      A   
ATOM   1783  C   VAL   196      18.496 -20.299 -10.018  1.00 10.00      A   
ATOM   1784  O   VAL   196      17.585 -20.061 -10.813  1.00 10.00      A   
ATOM   1785  N   VAL   197      18.320 -20.965  -8.881  1.00 10.00      A   
ATOM   1786  HN  VAL   197      19.088 -21.102  -8.283  1.00 10.00      A   
ATOM   1787  CA  VAL   197      17.021 -21.501  -8.498  1.00 10.00      A   
ATOM   1788  CB  VAL   197      17.116 -22.331  -7.198  1.00 10.00      A   
ATOM   1789  CG1 VAL   197      15.769 -22.945  -6.846  1.00 10.00      A   
ATOM   1790  CG2 VAL   197      18.178 -23.415  -7.331  1.00 10.00      A   
ATOM   1791  C   VAL   197      16.003 -20.375  -8.314  1.00 10.00      A   
ATOM   1792  O   VAL   197      14.860 -20.476  -8.764  1.00 10.00      A   
ATOM   1793  N   ALA   198      16.436 -19.296  -7.669  1.00 10.00      A   
ATOM   1794  HN  ALA   198      17.364 -19.274  -7.348  1.00 10.00      A   
ATOM   1795  CA  ALA   198      15.574 -18.147  -7.416  1.00 10.00      A   
ATOM   1796  CB  ALA   198      16.312 -17.099  -6.597  1.00 10.00      A   
ATOM   1797  C   ALA   198      15.050 -17.543  -8.716  1.00 10.00      A   
ATOM   1798  O   ALA   198      13.857 -17.271  -8.843  1.00 10.00      A   
ATOM   1799  N   VAL   199      15.946 -17.338  -9.679  1.00 10.00      A   
ATOM   1800  HN  VAL   199      16.888 -17.570  -9.515  1.00 10.00      A   
ATOM   1801  CA  VAL   199      15.565 -16.770 -10.968  1.00 10.00      A   
ATOM   1802  CB  VAL   199      16.792 -16.523 -11.875  1.00 10.00      A   
ATOM   1803  CG1 VAL   199      16.362 -15.975 -13.230  1.00 10.00      A   
ATOM   1804  CG2 VAL   199      17.763 -15.562 -11.204  1.00 10.00      A   
ATOM   1805  C   VAL   199      14.565 -17.680 -11.679  1.00 10.00      A   
ATOM   1806  O   VAL   199      13.592 -17.210 -12.271  1.00 10.00      A   
ATOM   1807  N   VAL   200      14.799 -18.984 -11.593  1.00 10.00      A   
ATOM   1808  HN  VAL   200      15.583 -19.299 -11.093  1.00 10.00      A   
ATOM   1809  CA  VAL   200      13.917 -19.959 -12.220  1.00 10.00      A   
ATOM   1810  CB  VAL   200      14.480 -21.396 -12.116  1.00 10.00      A   
ATOM   1811  CG1 VAL   200      13.456 -22.416 -12.595  1.00 10.00      A   
ATOM   1812  CG2 VAL   200      15.763 -21.522 -12.923  1.00 10.00      A   
ATOM   1813  C   VAL   200      12.523 -19.906 -11.594  1.00 10.00      A   
ATOM   1814  O   VAL   200      11.525 -19.771 -12.299  1.00 10.00      A   
ATOM   1815  N   LEU   201      12.467 -19.977 -10.264  1.00 10.00      A   
ATOM   1816  HN  LEU   201      13.307 -20.050  -9.755  1.00 10.00      A   
ATOM   1817  CA  LEU   201      11.197 -19.947  -9.538  1.00 10.00      A   
ATOM   1818  CB  LEU   201      11.420 -20.174  -8.041  1.00 10.00      A   
ATOM   1819  CG  LEU   201      11.887 -21.571  -7.631  1.00 10.00      A   
ATOM   1820  CD1 LEU   201      12.098 -21.643  -6.128  1.00 10.00      A   
ATOM   1821  CD2 LEU   201      10.884 -22.622  -8.079  1.00 10.00      A   
ATOM   1822  C   LEU   201      10.442 -18.641  -9.765  1.00 10.00      A   
ATOM   1823  O   LEU   201       9.215 -18.596  -9.661  1.00 10.00      A   
ATOM   1824  N   PHE   202      11.182 -17.587 -10.075  1.00 10.00      A   
ATOM   1825  HN  PHE   202      12.157 -17.690 -10.129  1.00 10.00      A   
ATOM   1826  CA  PHE   202      10.598 -16.277 -10.324  1.00 10.00      A   
ATOM   1827  CB  PHE   202      11.668 -15.194 -10.138  1.00 10.00      A   
ATOM   1828  CG  PHE   202      11.180 -13.783 -10.323  1.00 10.00      A   
ATOM   1829  CD1 PHE   202      10.493 -13.133  -9.311  1.00 10.00      A   
ATOM   1830  CD2 PHE   202      11.420 -13.103 -11.506  1.00 10.00      A   
ATOM   1831  CE1 PHE   202      10.052 -11.834  -9.477  1.00 10.00      A   
ATOM   1832  CE2 PHE   202      10.981 -11.805 -11.678  1.00 10.00      A   
ATOM   1833  CZ  PHE   202      10.297 -11.169 -10.661  1.00 10.00      A   
ATOM   1834  C   PHE   202      10.005 -16.200 -11.732  1.00 10.00      A   
ATOM   1835  O   PHE   202       8.964 -15.580 -11.946  1.00 10.00      A   
ATOM   1836  N   ALA   203      10.662 -16.851 -12.683  1.00 10.00      A   
ATOM   1837  HN  ALA   203      11.477 -17.348 -12.450  1.00 10.00      A   
ATOM   1838  CA  ALA   203      10.212 -16.840 -14.071  1.00 10.00      A   
ATOM   1839  CB  ALA   203      11.401 -16.956 -15.015  1.00 10.00      A   
ATOM   1840  C   ALA   203       9.187 -17.936 -14.359  1.00 10.00      A   
ATOM   1841  O   ALA   203       8.587 -17.965 -15.434  1.00 10.00      A   
ATOM   1842  N   LEU   204       8.992 -18.834 -13.404  1.00 10.00      A   
ATOM   1843  HN  LEU   204       9.506 -18.764 -12.572  1.00 10.00      A   
ATOM   1844  CA  LEU   204       8.038 -19.935 -13.566  1.00 10.00      A   
ATOM   1845  CB  LEU   204       8.172 -20.987 -12.459  1.00 10.00      A   
ATOM   1846  CG  LEU   204       9.411 -21.883 -12.511  1.00 10.00      A   
ATOM   1847  CD1 LEU   204       9.291 -23.020 -11.510  1.00 10.00      A   
ATOM   1848  CD2 LEU   204       9.639 -22.421 -13.916  1.00 10.00      A   
ATOM   1849  C   LEU   204       6.581 -19.470 -13.710  1.00 10.00      A   
ATOM   1850  O   LEU   204       5.900 -19.873 -14.653  1.00 10.00      A   
ATOM   1851  N   PRO   205       6.072 -18.621 -12.794  1.00 10.00      A   
ATOM   1852  CA  PRO   205       4.686 -18.140 -12.848  1.00 10.00      A   
ATOM   1853  CB  PRO   205       4.452 -17.538 -11.453  1.00 10.00      A   
ATOM   1854  CG  PRO   205       5.647 -17.921 -10.643  1.00 10.00      A   
ATOM   1855  CD  PRO   205       6.767 -18.080 -11.620  1.00 10.00      A   
ATOM   1856  C   PRO   205       4.447 -17.074 -13.921  1.00 10.00      A   
ATOM   1857  O   PRO   205       3.340 -16.546 -14.040  1.00 10.00      A   
ATOM   1858  N   PHE   206       5.472 -16.760 -14.702  1.00 10.00      A   
ATOM   1859  HN  PHE   206       6.331 -17.214 -14.569  1.00 10.00      A   
ATOM   1860  CA  PHE   206       5.348 -15.753 -15.753  1.00 10.00      A   
ATOM   1861  CB  PHE   206       6.705 -15.406 -16.376  1.00 10.00      A   
ATOM   1862  CG  PHE   206       6.643 -14.296 -17.386  1.00 10.00      A   
ATOM   1863  CD1 PHE   206       6.296 -13.010 -17.003  1.00 10.00      A   
ATOM   1864  CD2 PHE   206       6.930 -14.539 -18.719  1.00 10.00      A   
ATOM   1865  CE1 PHE   206       6.235 -11.989 -17.929  1.00 10.00      A   
ATOM   1866  CE2 PHE   206       6.872 -13.521 -19.651  1.00 10.00      A   
ATOM   1867  CZ  PHE   206       6.524 -12.245 -19.254  1.00 10.00      A   
ATOM   1868  C   PHE   206       4.310 -16.140 -16.820  1.00 10.00      A   
ATOM   1869  O   PHE   206       3.369 -15.387 -17.062  1.00 10.00      A   
ATOM   1870  N   PRO   207       4.445 -17.321 -17.468  1.00 10.00      A   
ATOM   1871  CA  PRO   207       3.499 -17.770 -18.502  1.00 10.00      A   
ATOM   1872  CB  PRO   207       4.108 -19.081 -19.016  1.00 10.00      A   
ATOM   1873  CG  PRO   207       5.529 -19.045 -18.578  1.00 10.00      A   
ATOM   1874  CD  PRO   207       5.530 -18.300 -17.279  1.00 10.00      A   
ATOM   1875  C   PRO   207       2.092 -18.024 -17.953  1.00 10.00      A   
ATOM   1876  O   PRO   207       1.145 -18.229 -18.716  1.00 10.00      A   
ATOM   1877  N   LEU   208       1.954 -17.995 -16.633  1.00 10.00      A   
ATOM   1878  HN  LEU   208       2.740 -17.808 -16.077  1.00 10.00      A   
ATOM   1879  CA  LEU   208       0.664 -18.228 -15.993  1.00 10.00      A   
ATOM   1880  CB  LEU   208       0.831 -18.504 -14.497  1.00 10.00      A   
ATOM   1881  CG  LEU   208       1.590 -19.779 -14.119  1.00 10.00      A   
ATOM   1882  CD1 LEU   208       1.594 -19.972 -12.610  1.00 10.00      A   
ATOM   1883  CD2 LEU   208       0.993 -20.994 -14.811  1.00 10.00      A   
ATOM   1884  C   LEU   208      -0.292 -17.056 -16.209  1.00 10.00      A   
ATOM   1885  O   LEU   208      -1.508 -17.215 -16.114  1.00 10.00      A   
ATOM   1886  N   ARG   209       0.259 -15.884 -16.508  1.00 10.00      A   
ATOM   1887  HN  ARG   209       1.237 -15.814 -16.568  1.00 10.00      A   
ATOM   1888  CA  ARG   209      -0.561 -14.692 -16.737  1.00 10.00      A   
ATOM   1889  CB  ARG   209       0.280 -13.408 -16.665  1.00 10.00      A   
ATOM   1890  CG  ARG   209       1.282 -13.239 -17.798  1.00 10.00      A   
ATOM   1891  CD  ARG   209       2.053 -11.931 -17.678  1.00 10.00      A   
ATOM   1892  NE  ARG   209       1.289 -10.794 -18.197  1.00 10.00      A   
ATOM   1893  HE  ARG   209       0.481 -10.998 -18.724  1.00 10.00      A   
ATOM   1894  CZ  ARG   209       1.624  -9.511 -18.003  1.00 10.00      A   
ATOM   1895  NH1 ARG   209       2.704  -9.197 -17.292  1.00 10.00      A   
ATOM   1896 HH11 ARG   209       3.297  -9.946 -16.886  1.00 10.00      A   
ATOM   1897 HH12 ARG   209       2.965  -8.195 -17.142  1.00 10.00      A   
ATOM   1898  NH2 ARG   209       0.876  -8.545 -18.521  1.00 10.00      A   
ATOM   1899 HH21 ARG   209       1.131  -7.541 -18.367  1.00 10.00      A   
ATOM   1900 HH22 ARG   209       0.032  -8.780 -19.088  1.00 10.00      A   
ATOM   1901  C   ARG   209      -1.299 -14.772 -18.070  1.00 10.00      A   
ATOM   1902  O   ARG   209      -2.269 -14.051 -18.301  1.00 10.00      A   
ATOM   1903  N   TYR   210      -0.848 -15.670 -18.936  1.00 10.00      A   
ATOM   1904  HN  TYR   210      -0.093 -16.241 -18.682  1.00 10.00      A   
ATOM   1905  CA  TYR   210      -1.451 -15.834 -20.251  1.00 10.00      A   
ATOM   1906  CB  TYR   210      -0.424 -16.363 -21.255  1.00 10.00      A   
ATOM   1907  CG  TYR   210       0.787 -15.474 -21.435  1.00 10.00      A   
ATOM   1908  CD1 TYR   210       1.959 -15.717 -20.731  1.00 10.00      A   
ATOM   1909  CD2 TYR   210       0.760 -14.395 -22.309  1.00 10.00      A   
ATOM   1910  CE1 TYR   210       3.068 -14.911 -20.889  1.00 10.00      A   
ATOM   1911  CE2 TYR   210       1.867 -13.583 -22.474  1.00 10.00      A   
ATOM   1912  CZ  TYR   210       3.018 -13.847 -21.761  1.00 10.00      A   
ATOM   1913  OH  TYR   210       4.127 -13.049 -21.922  1.00 10.00      A   
ATOM   1914  HH  TYR   210       3.848 -12.144 -22.098  1.00 10.00      A   
ATOM   1915  C   TYR   210      -2.653 -16.768 -20.200  1.00 10.00      A   
ATOM   1916  O   TYR   210      -3.302 -17.005 -21.215  1.00 10.00      A   
ATOM   1917  N   ILE   211      -2.939 -17.311 -19.023  1.00 10.00      A   
ATOM   1918  HN  ILE   211      -2.386 -17.090 -18.242  1.00 10.00      A   
ATOM   1919  CA  ILE   211      -4.070 -18.215 -18.865  1.00 10.00      A   
ATOM   1920  CB  ILE   211      -3.803 -19.320 -17.825  1.00 10.00      A   
ATOM   1921  CG1 ILE   211      -2.421 -19.941 -18.046  1.00 10.00      A   
ATOM   1922  CG2 ILE   211      -4.882 -20.390 -17.915  1.00 10.00      A   
ATOM   1923  CD1 ILE   211      -2.027 -20.949 -16.988  1.00 10.00      A   
ATOM   1924  C   ILE   211      -5.314 -17.429 -18.470  1.00 10.00      A   
ATOM   1925  O   ILE   211      -5.297 -16.665 -17.500  1.00 10.00      A   
ATOM   1926  N   GLN   212      -6.380 -17.605 -19.231  1.00 10.00      A   
ATOM   1927  HN  GLN   212      -6.330 -18.232 -19.988  1.00 10.00      A   
ATOM   1928  CA  GLN   212      -7.626 -16.904 -18.974  1.00 10.00      A   
ATOM   1929  CB  GLN   212      -8.215 -16.387 -20.287  1.00 10.00      A   
ATOM   1930  CG  GLN   212      -9.365 -15.413 -20.111  1.00 10.00      A   
ATOM   1931  CD  GLN   212      -9.799 -14.780 -21.416  1.00 10.00      A   
ATOM   1932  OE1 GLN   212      -9.006 -14.628 -22.341  1.00 10.00      A   
ATOM   1933  NE2 GLN   212     -11.063 -14.407 -21.496  1.00 10.00      A   
ATOM   1934 HE21 GLN   212     -11.642 -14.562 -20.717  1.00 10.00      A   
ATOM   1935 HE22 GLN   212     -11.371 -13.989 -22.329  1.00 10.00      A   
ATOM   1936  C   GLN   212      -8.624 -17.809 -18.263  1.00 10.00      A   
ATOM   1937  O   GLN   212      -9.184 -18.725 -18.861  1.00 10.00      A   
ATOM   1938  N   TRP   213      -8.842 -17.548 -16.984  1.00 10.00      A   
ATOM   1939  HN  TRP   213      -8.360 -16.809 -16.560  1.00 10.00      A   
ATOM   1940  CA  TRP   213      -9.776 -18.337 -16.190  1.00 10.00      A   
ATOM   1941  CB  TRP   213      -9.262 -18.498 -14.757  1.00 10.00      A   
ATOM   1942  CG  TRP   213      -7.844 -18.963 -14.638  1.00 10.00      A   
ATOM   1943  CD1 TRP   213      -6.741 -18.183 -14.444  1.00 10.00      A   
ATOM   1944  CD2 TRP   213      -7.376 -20.315 -14.683  1.00 10.00      A   
ATOM   1945  NE1 TRP   213      -5.616 -18.965 -14.368  1.00 10.00      A   
ATOM   1946  HE1 TRP   213      -4.700 -18.633 -14.232  1.00 10.00      A   
ATOM   1947  CE2 TRP   213      -5.978 -20.278 -14.513  1.00 10.00      A   
ATOM   1948  CE3 TRP   213      -8.002 -21.554 -14.853  1.00 10.00      A   
ATOM   1949  CZ2 TRP   213      -5.197 -21.431 -14.505  1.00 10.00      A   
ATOM   1950  CZ3 TRP   213      -7.224 -22.697 -14.844  1.00 10.00      A   
ATOM   1951  CH2 TRP   213      -5.837 -22.627 -14.672  1.00 10.00      A   
ATOM   1952  C   TRP   213     -11.139 -17.660 -16.140  1.00 10.00      A   
ATOM   1953  O   TRP   213     -11.993 -18.022 -15.332  1.00 10.00      A   
ATOM   1954  N   PHE   214     -11.348 -16.687 -17.014  1.00 10.00      A   
ATOM   1955  HN  PHE   214     -10.655 -16.473 -17.673  1.00 10.00      A   
ATOM   1956  CA  PHE   214     -12.599 -15.947 -17.029  1.00 10.00      A   
ATOM   1957  CB  PHE   214     -12.401 -14.548 -16.430  1.00 10.00      A   
ATOM   1958  CG  PHE   214     -11.254 -13.768 -17.023  1.00 10.00      A   
ATOM   1959  CD1 PHE   214     -11.473 -12.852 -18.039  1.00 10.00      A   
ATOM   1960  CD2 PHE   214      -9.960 -13.949 -16.563  1.00 10.00      A   
ATOM   1961  CE1 PHE   214     -10.427 -12.134 -18.585  1.00 10.00      A   
ATOM   1962  CE2 PHE   214      -8.908 -13.235 -17.104  1.00 10.00      A   
ATOM   1963  CZ  PHE   214      -9.141 -12.326 -18.117  1.00 10.00      A   
ATOM   1964  C   PHE   214     -13.193 -15.841 -18.426  1.00 10.00      A   
ATOM   1965  O   PHE   214     -12.522 -15.434 -19.371  1.00 10.00      A   
ATOM   1966  N   THR   215     -14.452 -16.219 -18.550  1.00 10.00      A   
ATOM   1967  HN  THR   215     -14.926 -16.578 -17.772  1.00 10.00      A   
ATOM   1968  CA  THR   215     -15.149 -16.139 -19.818  1.00 10.00      A   
ATOM   1969  CB  THR   215     -16.077 -17.351 -19.996  1.00 10.00      A   
ATOM   1970  OG1 THR   215     -16.042 -18.150 -18.800  1.00 10.00      A   
ATOM   1971  HG1 THR   215     -15.270 -18.734 -18.828  1.00 10.00      A   
ATOM   1972  CG2 THR   215     -15.637 -18.194 -21.182  1.00 10.00      A   
ATOM   1973  C   THR   215     -15.975 -14.858 -19.854  1.00 10.00      A   
ATOM   1974  O   THR   215     -16.839 -14.646 -18.996  1.00 10.00      A   
ATOM   1975  N   PRO   216     -15.693 -13.969 -20.816  1.00 10.00      A   
ATOM   1976  CA  PRO   216     -16.410 -12.702 -20.949  1.00 10.00      A   
ATOM   1977  CB  PRO   216     -15.467 -11.866 -21.813  1.00 10.00      A   
ATOM   1978  CG  PRO   216     -14.760 -12.863 -22.664  1.00 10.00      A   
ATOM   1979  CD  PRO   216     -14.649 -14.125 -21.847  1.00 10.00      A   
ATOM   1980  C   PRO   216     -17.756 -12.874 -21.644  1.00 10.00      A   
ATOM   1981  O   PRO   216     -17.905 -13.702 -22.547  1.00 10.00      A   
ATOM   1982  N   GLN   217     -18.735 -12.098 -21.207  1.00 10.00      A   
ATOM   1983  HN  GLN   217     -18.554 -11.468 -20.472  1.00 10.00      A   
ATOM   1984  CA  GLN   217     -20.067 -12.144 -21.782  1.00 10.00      A   
ATOM   1985  CB  GLN   217     -21.100 -12.535 -20.724  1.00 10.00      A   
ATOM   1986  CG  GLN   217     -20.848 -13.887 -20.077  1.00 10.00      A   
ATOM   1987  CD  GLN   217     -20.866 -15.030 -21.072  1.00 10.00      A   
ATOM   1988  OE1 GLN   217     -21.539 -14.965 -22.100  1.00 10.00      A   
ATOM   1989  NE2 GLN   217     -20.134 -16.088 -20.769  1.00 10.00      A   
ATOM   1990 HE21 GLN   217     -19.628 -16.077 -19.927  1.00 10.00      A   
ATOM   1991 HE22 GLN   217     -20.125 -16.840 -21.396  1.00 10.00      A   
ATOM   1992  C   GLN   217     -20.423 -10.790 -22.381  1.00 10.00      A   
ATOM   1993  O   GLN   217     -20.911  -9.901 -21.681  1.00 10.00      A   
ATOM   1994  N   PRO   218     -20.202 -10.618 -23.694  1.00 10.00      A   
ATOM   1995  CA  PRO   218     -20.491  -9.357 -24.396  1.00 10.00      A   
ATOM   1996  CB  PRO   218     -19.801  -9.545 -25.748  1.00 10.00      A   
ATOM   1997  CG  PRO   218     -19.803 -11.018 -25.964  1.00 10.00      A   
ATOM   1998  CD  PRO   218     -19.656 -11.644 -24.604  1.00 10.00      A   
ATOM   1999  C   PRO   218     -21.989  -9.134 -24.594  1.00 10.00      A   
ATOM   2000  O   PRO   218     -22.409  -8.291 -25.385  1.00 10.00      A   
ATOM   2001  N   GLU   219     -22.789  -9.894 -23.865  1.00 10.00      A   
ATOM   2002  HN  GLU   219     -22.393 -10.541 -23.248  1.00 10.00      A   
ATOM   2003  CA  GLU   219     -24.235  -9.795 -23.952  1.00 10.00      A   
ATOM   2004  CB  GLU   219     -24.849 -11.195 -23.971  1.00 10.00      A   
ATOM   2005  CG  GLU   219     -24.038 -12.207 -24.761  1.00 10.00      A   
ATOM   2006  CD  GLU   219     -24.809 -13.474 -25.042  1.00 10.00      A   
ATOM   2007  OE1 GLU   219     -25.487 -13.538 -26.089  1.00 10.00      A   
ATOM   2008  OE2 GLU   219     -24.740 -14.413 -24.223  1.00 10.00      A   
ATOM   2009  C   GLU   219     -24.789  -9.000 -22.777  1.00 10.00      A   
ATOM   2010  O   GLU   219     -25.971  -8.664 -22.742  1.00 10.00      A   
ATOM   2011  N   LYS   220     -23.927  -8.705 -21.814  1.00 10.00      A   
ATOM   2012  HN  LYS   220     -22.995  -9.000 -21.899  1.00 10.00      A   
ATOM   2013  CA  LYS   220     -24.332  -7.951 -20.634  1.00 10.00      A   
ATOM   2014  CB  LYS   220     -24.027  -8.739 -19.358  1.00 10.00      A   
ATOM   2015  CG  LYS   220     -24.831 -10.015 -19.177  1.00 10.00      A   
ATOM   2016  CD  LYS   220     -24.330 -10.796 -17.972  1.00 10.00      A   
ATOM   2017  CE  LYS   220     -25.313 -11.873 -17.547  1.00 10.00      A   
ATOM   2018  NZ  LYS   220     -24.837 -12.612 -16.349  1.00 10.00      A   
ATOM   2019  HZ1 LYS   220     -25.646 -12.903 -15.763  1.00 10.00      A   
ATOM   2020  HZ2 LYS   220     -24.207 -12.006 -15.775  1.00 10.00      A   
ATOM   2021  HZ3 LYS   220     -24.311 -13.459 -16.638  1.00 10.00      A   
ATOM   2022  C   LYS   220     -23.625  -6.600 -20.582  1.00 10.00      A   
ATOM   2023  O   LYS   220     -23.758  -5.857 -19.612  1.00 10.00      A   
ATOM   2024  N   THR   221     -22.868  -6.296 -21.626  1.00 10.00      A   
ATOM   2025  HN  THR   221     -22.798  -6.931 -22.366  1.00 10.00      A   
ATOM   2026  CA  THR   221     -22.137  -5.039 -21.706  1.00 10.00      A   
ATOM   2027  CB  THR   221     -21.201  -5.041 -22.928  1.00 10.00      A   
ATOM   2028  OG1 THR   221     -20.669  -6.365 -23.104  1.00 10.00      A   
ATOM   2029  HG1 THR   221     -19.951  -6.338 -23.750  1.00 10.00      A   
ATOM   2030  CG2 THR   221     -20.054  -4.064 -22.725  1.00 10.00      A   
ATOM   2031  C   THR   221     -23.102  -3.859 -21.807  1.00 10.00      A   
ATOM   2032  O   THR   221     -23.812  -3.707 -22.802  1.00 10.00      A   
ATOM   2033  N   ILE   222     -23.126  -3.033 -20.772  1.00 10.00      A   
ATOM   2034  HN  ILE   222     -22.527  -3.200 -20.013  1.00 10.00      A   
ATOM   2035  CA  ILE   222     -24.008  -1.878 -20.736  1.00 10.00      A   
ATOM   2036  CB  ILE   222     -25.122  -2.047 -19.677  1.00 10.00      A   
ATOM   2037  CG1 ILE   222     -24.540  -2.571 -18.358  1.00 10.00      A   
ATOM   2038  CG2 ILE   222     -26.221  -2.968 -20.194  1.00 10.00      A   
ATOM   2039  CD1 ILE   222     -25.545  -2.668 -17.230  1.00 10.00      A   
ATOM   2040  C   ILE   222     -23.217  -0.603 -20.459  1.00 10.00      A   
ATOM   2041  O   ILE   222     -21.991  -0.584 -20.579  1.00 10.00      A   
ATOM   2042  N   GLN   223     -23.923   0.457 -20.090  1.00 10.00      A   
ATOM   2043  HN  GLN   223     -24.894   0.373 -19.997  1.00 10.00      A   
ATOM   2044  CA  GLN   223     -23.293   1.736 -19.802  1.00 10.00      A   
ATOM   2045  CB  GLN   223     -24.033   2.864 -20.522  1.00 10.00      A   
ATOM   2046  CG  GLN   223     -23.153   3.717 -21.422  1.00 10.00      A   
ATOM   2047  CD  GLN   223     -23.590   5.170 -21.455  1.00 10.00      A   
ATOM   2048  OE1 GLN   223     -24.104   5.699 -20.469  1.00 10.00      A   
ATOM   2049  NE2 GLN   223     -23.394   5.827 -22.587  1.00 10.00      A   
ATOM   2050 HE21 GLN   223     -22.985   5.345 -23.340  1.00 10.00      A   
ATOM   2051 HE22 GLN   223     -23.659   6.770 -22.626  1.00 10.00      A   
ATOM   2052  C   GLN   223     -23.280   2.005 -18.302  1.00 10.00      A   
ATOM   2053  O   GLN   223     -24.333   2.163 -17.680  1.00 10.00      A   
ATOM   2054  N   VAL   224     -22.089   2.042 -17.724  1.00 10.00      A   
ATOM   2055  HN  VAL   224     -21.286   1.894 -18.269  1.00 10.00      A   
ATOM   2056  CA  VAL   224     -21.937   2.293 -16.298  1.00 10.00      A   
ATOM   2057  CB  VAL   224     -21.074   1.206 -15.624  1.00 10.00      A   
ATOM   2058  CG1 VAL   224     -20.958   1.459 -14.128  1.00 10.00      A   
ATOM   2059  CG2 VAL   224     -21.652  -0.174 -15.887  1.00 10.00      A   
ATOM   2060  C   VAL   224     -21.293   3.655 -16.072  1.00 10.00      A   
ATOM   2061  O   VAL   224     -20.267   3.973 -16.681  1.00 10.00      A   
ATOM   2062  N   SER   225     -21.899   4.455 -15.207  1.00 10.00      A   
ATOM   2063  HN  SER   225     -22.717   4.144 -14.758  1.00 10.00      A   
ATOM   2064  CA  SER   225     -21.383   5.780 -14.904  1.00 10.00      A   
ATOM   2065  CB  SER   225     -22.308   6.860 -15.473  1.00 10.00      A   
ATOM   2066  OG  SER   225     -22.369   6.789 -16.887  1.00 10.00      A   
ATOM   2067  HG  SER   225     -23.268   6.543 -17.157  1.00 10.00      A   
ATOM   2068  C   SER   225     -21.206   5.989 -13.403  1.00 10.00      A   
ATOM   2069  O   SER   225     -22.095   5.674 -12.609  1.00 10.00      A   
ATOM   2070  N   MET   226     -20.049   6.507 -13.024  1.00 10.00      A   
ATOM   2071  HN  MET   226     -19.372   6.713 -13.707  1.00 10.00      A   
ATOM   2072  CA  MET   226     -19.750   6.791 -11.627  1.00 10.00      A   
ATOM   2073  CB  MET   226     -18.515   6.017 -11.160  1.00 10.00      A   
ATOM   2074  CG  MET   226     -18.767   4.525 -10.995  1.00 10.00      A   
ATOM   2075  SD  MET   226     -17.293   3.597 -10.524  1.00 10.00      A   
ATOM   2076  CE  MET   226     -16.266   3.835 -11.971  1.00 10.00      A   
ATOM   2077  C   MET   226     -19.564   8.292 -11.459  1.00 10.00      A   
ATOM   2078  O   MET   226     -18.788   8.914 -12.188  1.00 10.00      A   
ATOM   2079  N   VAL   227     -20.288   8.874 -10.517  1.00 10.00      A   
ATOM   2080  HN  VAL   227     -20.868   8.321  -9.947  1.00 10.00      A   
ATOM   2081  CA  VAL   227     -20.237  10.313 -10.295  1.00 10.00      A   
ATOM   2082  CB  VAL   227     -21.638  10.879  -9.975  1.00 10.00      A   
ATOM   2083  CG1 VAL   227     -21.609  12.399  -9.900  1.00 10.00      A   
ATOM   2084  CG2 VAL   227     -22.654  10.409 -11.002  1.00 10.00      A   
ATOM   2085  C   VAL   227     -19.282  10.710  -9.176  1.00 10.00      A   
ATOM   2086  O   VAL   227     -19.494  10.366  -8.016  1.00 10.00      A   
ATOM   2087  N   GLN   228     -18.234  11.436  -9.537  1.00 10.00      A   
ATOM   2088  HN  GLN   228     -18.105  11.652 -10.485  1.00 10.00      A   
ATOM   2089  CA  GLN   228     -17.272  11.934  -8.570  1.00 10.00      A   
ATOM   2090  CB  GLN   228     -15.863  11.928  -9.173  1.00 10.00      A   
ATOM   2091  CG  GLN   228     -14.758  12.347  -8.216  1.00 10.00      A   
ATOM   2092  CD  GLN   228     -13.375  11.997  -8.738  1.00 10.00      A   
ATOM   2093  OE1 GLN   228     -12.835  10.933  -8.438  1.00 10.00      A   
ATOM   2094  NE2 GLN   228     -12.795  12.887  -9.527  1.00 10.00      A   
ATOM   2095 HE21 GLN   228     -13.284  13.717  -9.730  1.00 10.00      A   
ATOM   2096 HE22 GLN   228     -11.899  12.682  -9.884  1.00 10.00      A   
ATOM   2097  C   GLN   228     -17.703  13.350  -8.198  1.00 10.00      A   
ATOM   2098  O   GLN   228     -17.445  14.307  -8.933  1.00 10.00      A   
ATOM   2099  N   GLY   229     -18.401  13.466  -7.079  1.00 10.00      A   
ATOM   2100  HN  GLY   229     -18.574  12.667  -6.540  1.00 10.00      A   
ATOM   2101  CA  GLY   229     -18.912  14.749  -6.644  1.00 10.00      A   
ATOM   2102  C   GLY   229     -17.876  15.680  -6.050  1.00 10.00      A   
ATOM   2103  O   GLY   229     -18.086  16.894  -6.034  1.00 10.00      A   
ATOM   2104  N   ASP   230     -16.764  15.127  -5.567  1.00 10.00      A   
ATOM   2105  HN  ASP   230     -16.650  14.152  -5.625  1.00 10.00      A   
ATOM   2106  CA  ASP   230     -15.706  15.933  -4.945  1.00 10.00      A   
ATOM   2107  CB  ASP   230     -15.027  16.857  -5.975  1.00 10.00      A   
ATOM   2108  CG  ASP   230     -13.880  17.671  -5.399  1.00 10.00      A   
ATOM   2109  OD1 ASP   230     -13.020  17.095  -4.703  1.00 10.00      A   
ATOM   2110  OD2 ASP   230     -13.834  18.898  -5.636  1.00 10.00      A   
ATOM   2111  C   ASP   230     -16.288  16.727  -3.771  1.00 10.00      A   
ATOM   2112  O   ASP   230     -16.059  17.929  -3.615  1.00 10.00      A   
ATOM   2113  N   ILE   231     -17.070  16.037  -2.956  1.00 10.00      A   
ATOM   2114  HN  ILE   231     -17.226  15.085  -3.140  1.00 10.00      A   
ATOM   2115  CA  ILE   231     -17.708  16.645  -1.800  1.00 10.00      A   
ATOM   2116  CB  ILE   231     -18.771  15.698  -1.196  1.00 10.00      A   
ATOM   2117  CG1 ILE   231     -19.842  15.363  -2.240  1.00 10.00      A   
ATOM   2118  CG2 ILE   231     -19.401  16.293   0.055  1.00 10.00      A   
ATOM   2119  CD1 ILE   231     -20.536  16.576  -2.824  1.00 10.00      A   
ATOM   2120  C   ILE   231     -16.679  17.018  -0.735  1.00 10.00      A   
ATOM   2121  O   ILE   231     -15.837  16.198  -0.359  1.00 10.00      A   
ATOM   2122  N   PRO   232     -16.718  18.271  -0.259  1.00 10.00      A   
ATOM   2123  CA  PRO   232     -15.799  18.755   0.775  1.00 10.00      A   
ATOM   2124  CB  PRO   232     -16.057  20.263   0.806  1.00 10.00      A   
ATOM   2125  CG  PRO   232     -17.453  20.413   0.315  1.00 10.00      A   
ATOM   2126  CD  PRO   232     -17.660  19.318  -0.693  1.00 10.00      A   
ATOM   2127  C   PRO   232     -16.116  18.138   2.133  1.00 10.00      A   
ATOM   2128  O   PRO   232     -17.154  17.490   2.306  1.00 10.00      A   
ATOM   2129  N   GLN   233     -15.222  18.338   3.087  1.00 10.00      A   
ATOM   2130  HN  GLN   233     -14.421  18.870   2.886  1.00 10.00      A   
ATOM   2131  CA  GLN   233     -15.400  17.799   4.426  1.00 10.00      A   
ATOM   2132  CB  GLN   233     -14.101  17.898   5.223  1.00 10.00      A   
ATOM   2133  CG  GLN   233     -12.938  17.162   4.578  1.00 10.00      A   
ATOM   2134  CD  GLN   233     -11.719  17.077   5.473  1.00 10.00      A   
ATOM   2135  OE1 GLN   233     -11.832  16.975   6.695  1.00 10.00      A   
ATOM   2136  NE2 GLN   233     -10.543  17.122   4.872  1.00 10.00      A   
ATOM   2137 HE21 GLN   233     -10.524  17.205   3.894  1.00 10.00      A   
ATOM   2138 HE22 GLN   233      -9.736  17.076   5.427  1.00 10.00      A   
ATOM   2139  C   GLN   233     -16.545  18.497   5.152  1.00 10.00      A   
ATOM   2140  O   GLN   233     -16.858  19.658   4.873  1.00 10.00      A   
ATOM   2141  N   SER   234     -17.176  17.780   6.069  1.00 10.00      A   
ATOM   2142  HN  SER   234     -16.888  16.857   6.239  1.00 10.00      A   
ATOM   2143  CA  SER   234     -18.294  18.319   6.827  1.00 10.00      A   
ATOM   2144  CB  SER   234     -19.006  17.189   7.575  1.00 10.00      A   
ATOM   2145  OG  SER   234     -18.843  15.952   6.896  1.00 10.00      A   
ATOM   2146  HG  SER   234     -18.883  15.230   7.535  1.00 10.00      A   
ATOM   2147  C   SER   234     -17.850  19.403   7.808  1.00 10.00      A   
ATOM   2148  O   SER   234     -17.376  19.108   8.909  1.00 10.00      A   
ATOM   2149  N   LEU   235     -17.982  20.656   7.392  1.00 10.00      A   
ATOM   2150  HN  LEU   235     -18.326  20.824   6.486  1.00 10.00      A   
ATOM   2151  CA  LEU   235     -17.622  21.787   8.236  1.00 10.00      A   
ATOM   2152  CB  LEU   235     -16.975  22.901   7.406  1.00 10.00      A   
ATOM   2153  CG  LEU   235     -15.568  22.625   6.866  1.00 10.00      A   
ATOM   2154  CD1 LEU   235     -15.055  23.827   6.086  1.00 10.00      A   
ATOM   2155  CD2 LEU   235     -14.613  22.278   7.998  1.00 10.00      A   
ATOM   2156  C   LEU   235     -18.869  22.320   8.926  1.00 10.00      A   
ATOM   2157  O   LEU   235     -18.834  22.729  10.084  1.00 10.00      A   
ATOM   2158  N   LYS   236     -19.970  22.300   8.195  1.00 10.00      A   
ATOM   2159  HN  LYS   236     -19.923  21.962   7.276  1.00 10.00      A   
ATOM   2160  CA  LYS   236     -21.247  22.762   8.708  1.00 10.00      A   
ATOM   2161  CB  LYS   236     -21.485  24.225   8.320  1.00 10.00      A   
ATOM   2162  CG  LYS   236     -22.699  24.866   8.978  1.00 10.00      A   
ATOM   2163  CD  LYS   236     -22.930  26.273   8.443  1.00 10.00      A   
ATOM   2164  CE  LYS   236     -23.990  27.019   9.240  1.00 10.00      A   
ATOM   2165  NZ  LYS   236     -25.328  26.392   9.117  1.00 10.00      A   
ATOM   2166  HZ1 LYS   236     -25.403  25.584   9.764  1.00 10.00      A   
ATOM   2167  HZ2 LYS   236     -25.476  26.053   8.139  1.00 10.00      A   
ATOM   2168  HZ3 LYS   236     -26.069  27.081   9.352  1.00 10.00      A   
ATOM   2169  C   LYS   236     -22.363  21.884   8.160  1.00 10.00      A   
ATOM   2170  O   LYS   236     -22.782  22.037   7.012  1.00 10.00      A   
ATOM   2171  N   TRP   237     -22.812  20.938   8.969  1.00 10.00      A   
ATOM   2172  HN  TRP   237     -22.420  20.844   9.864  1.00 10.00      A   
ATOM   2173  CA  TRP   237     -23.878  20.039   8.559  1.00 10.00      A   
ATOM   2174  CB  TRP   237     -23.818  18.719   9.332  1.00 10.00      A   
ATOM   2175  CG  TRP   237     -24.831  17.713   8.870  1.00 10.00      A   
ATOM   2176  CD1 TRP   237     -24.847  17.059   7.673  1.00 10.00      A   
ATOM   2177  CD2 TRP   237     -25.982  17.253   9.592  1.00 10.00      A   
ATOM   2178  NE1 TRP   237     -25.936  16.225   7.606  1.00 10.00      A   
ATOM   2179  HE1 TRP   237     -26.170  15.645   6.840  1.00 10.00      A   
ATOM   2180  CE2 TRP   237     -26.647  16.326   8.768  1.00 10.00      A   
ATOM   2181  CE3 TRP   237     -26.516  17.539  10.851  1.00 10.00      A   
ATOM   2182  CZ2 TRP   237     -27.815  15.678   9.164  1.00 10.00      A   
ATOM   2183  CZ3 TRP   237     -27.674  16.897  11.245  1.00 10.00      A   
ATOM   2184  CH2 TRP   237     -28.313  15.979  10.403  1.00 10.00      A   
ATOM   2185  C   TRP   237     -25.233  20.706   8.752  1.00 10.00      A   
ATOM   2186  O   TRP   237     -25.745  20.795   9.873  1.00 10.00      A   
ATOM   2187  N   ASP   238     -25.793  21.198   7.663  1.00 10.00      A   
ATOM   2188  HN  ASP   238     -25.323  21.121   6.804  1.00 10.00      A   
ATOM   2189  CA  ASP   238     -27.084  21.861   7.701  1.00 10.00      A   
ATOM   2190  CB  ASP   238     -26.918  23.384   7.814  1.00 10.00      A   
ATOM   2191  CG  ASP   238     -26.111  24.010   6.687  1.00 10.00      A   
ATOM   2192  OD1 ASP   238     -25.877  23.347   5.657  1.00 10.00      A   
ATOM   2193  OD2 ASP   238     -25.713  25.185   6.833  1.00 10.00      A   
ATOM   2194  C   ASP   238     -27.913  21.504   6.477  1.00 10.00      A   
ATOM   2195  O   ASP   238     -27.480  20.719   5.629  1.00 10.00      A   
ATOM   2196  N   GLU   239     -29.101  22.085   6.385  1.00 10.00      A   
ATOM   2197  HN  GLU   239     -29.389  22.703   7.091  1.00 10.00      A   
ATOM   2198  CA  GLU   239     -29.982  21.827   5.261  1.00 10.00      A   
ATOM   2199  CB  GLU   239     -31.388  22.364   5.528  1.00 10.00      A   
ATOM   2200  CG  GLU   239     -32.137  21.626   6.624  1.00 10.00      A   
ATOM   2201  CD  GLU   239     -33.580  22.068   6.730  1.00 10.00      A   
ATOM   2202  OE1 GLU   239     -33.832  23.178   7.253  1.00 10.00      A   
ATOM   2203  OE2 GLU   239     -34.470  21.316   6.287  1.00 10.00      A   
ATOM   2204  C   GLU   239     -29.409  22.433   3.987  1.00 10.00      A   
ATOM   2205  O   GLU   239     -29.647  21.928   2.892  1.00 10.00      A   
ATOM   2206  N   GLY   240     -28.639  23.506   4.143  1.00 10.00      A   
ATOM   2207  HN  GLY   240     -28.476  23.848   5.047  1.00 10.00      A   
ATOM   2208  CA  GLY   240     -28.030  24.165   3.004  1.00 10.00      A   
ATOM   2209  C   GLY   240     -27.048  23.257   2.293  1.00 10.00      A   
ATOM   2210  O   GLY   240     -27.136  23.059   1.080  1.00 10.00      A   
ATOM   2211  N   GLN   241     -26.122  22.686   3.053  1.00 10.00      A   
ATOM   2212  HN  GLN   241     -26.103  22.881   4.024  1.00 10.00      A   
ATOM   2213  CA  GLN   241     -25.131  21.783   2.493  1.00 10.00      A   
ATOM   2214  CB  GLN   241     -24.064  21.429   3.535  1.00 10.00      A   
ATOM   2215  CG  GLN   241     -22.906  20.599   2.996  1.00 10.00      A   
ATOM   2216  CD  GLN   241     -22.056  21.345   1.980  1.00 10.00      A   
ATOM   2217  OE1 GLN   241     -22.549  22.186   1.228  1.00 10.00      A   
ATOM   2218  NE2 GLN   241     -20.771  21.039   1.944  1.00 10.00      A   
ATOM   2219 HE21 GLN   241     -20.436  20.354   2.568  1.00 10.00      A   
ATOM   2220 HE22 GLN   241     -20.201  21.511   1.300  1.00 10.00      A   
ATOM   2221  C   GLN   241     -25.811  20.525   1.969  1.00 10.00      A   
ATOM   2222  O   GLN   241     -25.423  19.983   0.933  1.00 10.00      A   
ATOM   2223  N   LEU   242     -26.839  20.076   2.685  1.00 10.00      A   
ATOM   2224  HN  LEU   242     -27.091  20.551   3.508  1.00 10.00      A   
ATOM   2225  CA  LEU   242     -27.593  18.892   2.290  1.00 10.00      A   
ATOM   2226  CB  LEU   242     -28.673  18.581   3.332  1.00 10.00      A   
ATOM   2227  CG  LEU   242     -29.490  17.304   3.122  1.00 10.00      A   
ATOM   2228  CD1 LEU   242     -28.587  16.082   3.135  1.00 10.00      A   
ATOM   2229  CD2 LEU   242     -30.566  17.183   4.191  1.00 10.00      A   
ATOM   2230  C   LEU   242     -28.226  19.113   0.918  1.00 10.00      A   
ATOM   2231  O   LEU   242     -28.182  18.236   0.050  1.00 10.00      A   
ATOM   2232  N   LEU   243     -28.799  20.301   0.730  1.00 10.00      A   
ATOM   2233  HN  LEU   243     -28.798  20.954   1.466  1.00 10.00      A   
ATOM   2234  CA  LEU   243     -29.432  20.660  -0.531  1.00 10.00      A   
ATOM   2235  CB  LEU   243     -30.171  21.996  -0.406  1.00 10.00      A   
ATOM   2236  CG  LEU   243     -31.470  21.986   0.403  1.00 10.00      A   
ATOM   2237  CD1 LEU   243     -31.979  23.404   0.607  1.00 10.00      A   
ATOM   2238  CD2 LEU   243     -32.525  21.136  -0.287  1.00 10.00      A   
ATOM   2239  C   LEU   243     -28.400  20.748  -1.647  1.00 10.00      A   
ATOM   2240  O   LEU   243     -28.586  20.169  -2.715  1.00 10.00      A   
ATOM   2241  N   ASN   244     -27.307  21.459  -1.380  1.00 10.00      A   
ATOM   2242  HN  ASN   244     -27.219  21.882  -0.495  1.00 10.00      A   
ATOM   2243  CA  ASN   244     -26.231  21.636  -2.357  1.00 10.00      A   
ATOM   2244  CB  ASN   244     -25.076  22.438  -1.745  1.00 10.00      A   
ATOM   2245  CG  ASN   244     -25.400  23.907  -1.554  1.00 10.00      A   
ATOM   2246  OD1 ASN   244     -26.154  24.498  -2.330  1.00 10.00      A   
ATOM   2247  ND2 ASN   244     -24.831  24.507  -0.517  1.00 10.00      A   
ATOM   2248 HD21 ASN   244     -24.239  23.977   0.059  1.00 10.00      A   
ATOM   2249 HD22 ASN   244     -25.029  25.456  -0.364  1.00 10.00      A   
ATOM   2250  C   ASN   244     -25.707  20.293  -2.845  1.00 10.00      A   
ATOM   2251  O   ASN   244     -25.561  20.070  -4.046  1.00 10.00      A   
ATOM   2252  N   THR   245     -25.440  19.401  -1.902  1.00 10.00      A   
ATOM   2253  HN  THR   245     -25.595  19.640  -0.963  1.00 10.00      A   
ATOM   2254  CA  THR   245     -24.925  18.079  -2.220  1.00 10.00      A   
ATOM   2255  CB  THR   245     -24.559  17.307  -0.934  1.00 10.00      A   
ATOM   2256  OG1 THR   245     -23.765  18.153  -0.085  1.00 10.00      A   
ATOM   2257  HG1 THR   245     -24.349  18.736   0.420  1.00 10.00      A   
ATOM   2258  CG2 THR   245     -23.763  16.057  -1.265  1.00 10.00      A   
ATOM   2259  C   THR   245     -25.918  17.273  -3.070  1.00 10.00      A   
ATOM   2260  O   THR   245     -25.550  16.716  -4.105  1.00 10.00      A   
ATOM   2261  N   LEU   246     -27.179  17.238  -2.647  1.00 10.00      A   
ATOM   2262  HN  LEU   246     -27.423  17.722  -1.828  1.00 10.00      A   
ATOM   2263  CA  LEU   246     -28.214  16.501  -3.373  1.00 10.00      A   
ATOM   2264  CB  LEU   246     -29.517  16.476  -2.571  1.00 10.00      A   
ATOM   2265  CG  LEU   246     -29.584  15.479  -1.415  1.00 10.00      A   
ATOM   2266  CD1 LEU   246     -30.774  15.785  -0.518  1.00 10.00      A   
ATOM   2267  CD2 LEU   246     -29.665  14.056  -1.945  1.00 10.00      A   
ATOM   2268  C   LEU   246     -28.475  17.111  -4.748  1.00 10.00      A   
ATOM   2269  O   LEU   246     -28.731  16.397  -5.720  1.00 10.00      A   
ATOM   2270  N   LYS   247     -28.410  18.433  -4.810  1.00 10.00      A   
ATOM   2271  HN  LYS   247     -28.198  18.935  -3.991  1.00 10.00      A   
ATOM   2272  CA  LYS   247     -28.644  19.175  -6.041  1.00 10.00      A   
ATOM   2273  CB  LYS   247     -28.529  20.673  -5.761  1.00 10.00      A   
ATOM   2274  CG  LYS   247     -29.345  21.562  -6.681  1.00 10.00      A   
ATOM   2275  CD  LYS   247     -29.360  22.989  -6.161  1.00 10.00      A   
ATOM   2276  CE  LYS   247     -30.297  23.871  -6.968  1.00 10.00      A   
ATOM   2277  NZ  LYS   247     -30.462  25.207  -6.342  1.00 10.00      A   
ATOM   2278  HZ1 LYS   247     -29.538  25.682  -6.266  1.00 10.00      A   
ATOM   2279  HZ2 LYS   247     -30.867  25.108  -5.390  1.00 10.00      A   
ATOM   2280  HZ3 LYS   247     -31.098  25.796  -6.915  1.00 10.00      A   
ATOM   2281  C   LYS   247     -27.656  18.776  -7.128  1.00 10.00      A   
ATOM   2282  O   LYS   247     -28.054  18.321  -8.202  1.00 10.00      A   
ATOM   2283  N   ILE   248     -26.369  18.929  -6.836  1.00 10.00      A   
ATOM   2284  HN  ILE   248     -26.116  19.276  -5.951  1.00 10.00      A   
ATOM   2285  CA  ILE   248     -25.320  18.604  -7.797  1.00 10.00      A   
ATOM   2286  CB  ILE   248     -23.917  18.991  -7.278  1.00 10.00      A   
ATOM   2287  CG1 ILE   248     -23.902  20.445  -6.787  1.00 10.00      A   
ATOM   2288  CG2 ILE   248     -22.868  18.785  -8.362  1.00 10.00      A   
ATOM   2289  CD1 ILE   248     -24.254  21.465  -7.851  1.00 10.00      A   
ATOM   2290  C   ILE   248     -25.339  17.126  -8.187  1.00 10.00      A   
ATOM   2291  O   ILE   248     -25.169  16.788  -9.359  1.00 10.00      A   
ATOM   2292  N   TYR   249     -25.555  16.252  -7.210  1.00 10.00      A   
ATOM   2293  HN  TYR   249     -25.687  16.578  -6.293  1.00 10.00      A   
ATOM   2294  CA  TYR   249     -25.593  14.815  -7.471  1.00 10.00      A   
ATOM   2295  CB  TYR   249     -25.768  14.013  -6.181  1.00 10.00      A   
ATOM   2296  CG  TYR   249     -24.462  13.561  -5.566  1.00 10.00      A   
ATOM   2297  CD1 TYR   249     -24.019  14.092  -4.364  1.00 10.00      A   
ATOM   2298  CD2 TYR   249     -23.671  12.603  -6.188  1.00 10.00      A   
ATOM   2299  CE1 TYR   249     -22.830  13.684  -3.796  1.00 10.00      A   
ATOM   2300  CE2 TYR   249     -22.479  12.188  -5.626  1.00 10.00      A   
ATOM   2301  CZ  TYR   249     -22.064  12.733  -4.430  1.00 10.00      A   
ATOM   2302  OH  TYR   249     -20.880  12.324  -3.863  1.00 10.00      A   
ATOM   2303  HH  TYR   249     -21.016  12.145  -2.923  1.00 10.00      A   
ATOM   2304  C   TYR   249     -26.675  14.453  -8.482  1.00 10.00      A   
ATOM   2305  O   TYR   249     -26.420  13.729  -9.442  1.00 10.00      A   
ATOM   2306  N   TYR   250     -27.878  14.970  -8.276  1.00 10.00      A   
ATOM   2307  HN  TYR   250     -28.028  15.551  -7.497  1.00 10.00      A   
ATOM   2308  CA  TYR   250     -28.981  14.694  -9.184  1.00 10.00      A   
ATOM   2309  CB  TYR   250     -30.320  15.116  -8.565  1.00 10.00      A   
ATOM   2310  CG  TYR   250     -31.514  14.937  -9.480  1.00 10.00      A   
ATOM   2311  CD1 TYR   250     -31.958  13.670  -9.842  1.00 10.00      A   
ATOM   2312  CD2 TYR   250     -32.196  16.035  -9.983  1.00 10.00      A   
ATOM   2313  CE1 TYR   250     -33.047  13.504 -10.679  1.00 10.00      A   
ATOM   2314  CE2 TYR   250     -33.286  15.879 -10.818  1.00 10.00      A   
ATOM   2315  CZ  TYR   250     -33.707  14.613 -11.164  1.00 10.00      A   
ATOM   2316  OH  TYR   250     -34.793  14.456 -11.999  1.00 10.00      A   
ATOM   2317  HH  TYR   250     -35.285  13.660 -11.743  1.00 10.00      A   
ATOM   2318  C   TYR   250     -28.770  15.392 -10.526  1.00 10.00      A   
ATOM   2319  O   TYR   250     -29.035  14.816 -11.579  1.00 10.00      A   
ATOM   2320  N   ASN   251     -28.267  16.621 -10.481  1.00 10.00      A   
ATOM   2321  HN  ASN   251     -28.044  17.017  -9.607  1.00 10.00      A   
ATOM   2322  CA  ASN   251     -28.034  17.404 -11.694  1.00 10.00      A   
ATOM   2323  CB  ASN   251     -27.526  18.807 -11.343  1.00 10.00      A   
ATOM   2324  CG  ASN   251     -28.034  19.877 -12.294  1.00 10.00      A   
ATOM   2325  OD1 ASN   251     -28.494  19.583 -13.400  1.00 10.00      A   
ATOM   2326  ND2 ASN   251     -27.957  21.131 -11.869  1.00 10.00      A   
ATOM   2327 HD21 ASN   251     -27.579  21.298 -10.977  1.00 10.00      A   
ATOM   2328 HD22 ASN   251     -28.277  21.845 -12.461  1.00 10.00      A   
ATOM   2329  C   ASN   251     -27.042  16.718 -12.629  1.00 10.00      A   
ATOM   2330  O   ASN   251     -27.146  16.824 -13.849  1.00 10.00      A   
ATOM   2331  N   ALA   252     -26.082  16.006 -12.056  1.00 10.00      A   
ATOM   2332  HN  ALA   252     -26.040  15.950 -11.076  1.00 10.00      A   
ATOM   2333  CA  ALA   252     -25.073  15.318 -12.853  1.00 10.00      A   
ATOM   2334  CB  ALA   252     -23.732  15.333 -12.136  1.00 10.00      A   
ATOM   2335  C   ALA   252     -25.484  13.885 -13.193  1.00 10.00      A   
ATOM   2336  O   ALA   252     -24.787  13.190 -13.931  1.00 10.00      A   
ATOM   2337  N   THR   253     -26.618  13.448 -12.665  1.00 10.00      A   
ATOM   2338  HN  THR   253     -27.145  14.047 -12.096  1.00 10.00      A   
ATOM   2339  CA  THR   253     -27.096  12.093 -12.913  1.00 10.00      A   
ATOM   2340  CB  THR   253     -27.384  11.354 -11.589  1.00 10.00      A   
ATOM   2341  OG1 THR   253     -26.216  11.410 -10.755  1.00 10.00      A   
ATOM   2342  HG1 THR   253     -26.206  12.252 -10.280  1.00 10.00      A   
ATOM   2343  CG2 THR   253     -27.734   9.900 -11.844  1.00 10.00      A   
ATOM   2344  C   THR   253     -28.337  12.083 -13.810  1.00 10.00      A   
ATOM   2345  O   THR   253     -28.508  11.186 -14.638  1.00 10.00      A   
ATOM   2346  N   ALA   254     -29.176  13.102 -13.661  1.00 10.00      A   
ATOM   2347  HN  ALA   254     -28.968  13.792 -12.995  1.00 10.00      A   
ATOM   2348  CA  ALA   254     -30.408  13.228 -14.440  1.00 10.00      A   
ATOM   2349  CB  ALA   254     -31.143  14.522 -14.108  1.00 10.00      A   
ATOM   2350  C   ALA   254     -30.205  13.072 -15.956  1.00 10.00      A   
ATOM   2351  O   ALA   254     -30.879  12.249 -16.580  1.00 10.00      A   
ATOM   2352  N   PRO   255     -29.276  13.831 -16.581  1.00 10.00      A   
ATOM   2353  CA  PRO   255     -29.041  13.745 -18.033  1.00 10.00      A   
ATOM   2354  CB  PRO   255     -27.985  14.825 -18.296  1.00 10.00      A   
ATOM   2355  CG  PRO   255     -27.324  15.034 -16.980  1.00 10.00      A   
ATOM   2356  CD  PRO   255     -28.399  14.839 -15.954  1.00 10.00      A   
ATOM   2357  C   PRO   255     -28.519  12.380 -18.492  1.00 10.00      A   
ATOM   2358  O   PRO   255     -28.497  12.090 -19.690  1.00 10.00      A   
ATOM   2359  N   LEU   256     -28.111  11.540 -17.552  1.00 10.00      A   
ATOM   2360  HN  LEU   256     -28.172  11.806 -16.607  1.00 10.00      A   
ATOM   2361  CA  LEU   256     -27.580  10.225 -17.895  1.00 10.00      A   
ATOM   2362  CB  LEU   256     -26.228   9.988 -17.215  1.00 10.00      A   
ATOM   2363  CG  LEU   256     -25.129  11.007 -17.533  1.00 10.00      A   
ATOM   2364  CD1 LEU   256     -23.805  10.577 -16.925  1.00 10.00      A   
ATOM   2365  CD2 LEU   256     -24.990  11.209 -19.034  1.00 10.00      A   
ATOM   2366  C   LEU   256     -28.556   9.098 -17.565  1.00 10.00      A   
ATOM   2367  O   LEU   256     -28.254   7.924 -17.787  1.00 10.00      A   
ATOM   2368  N   MET   257     -29.733   9.457 -17.056  1.00 10.00      A   
ATOM   2369  HN  MET   257     -29.921  10.408 -16.913  1.00 10.00      A   
ATOM   2370  CA  MET   257     -30.750   8.466 -16.698  1.00 10.00      A   
ATOM   2371  CB  MET   257     -31.963   9.130 -16.038  1.00 10.00      A   
ATOM   2372  CG  MET   257     -31.783   9.454 -14.563  1.00 10.00      A   
ATOM   2373  SD  MET   257     -33.308  10.029 -13.785  1.00 10.00      A   
ATOM   2374  CE  MET   257     -33.563  11.584 -14.635  1.00 10.00      A   
ATOM   2375  C   MET   257     -31.196   7.650 -17.909  1.00 10.00      A   
ATOM   2376  O   MET   257     -31.459   6.450 -17.798  1.00 10.00      A   
ATOM   2377  N   GLY   258     -31.272   8.301 -19.064  1.00 10.00      A   
ATOM   2378  HN  GLY   258     -31.047   9.256 -19.096  1.00 10.00      A   
ATOM   2379  CA  GLY   258     -31.688   7.619 -20.274  1.00 10.00      A   
ATOM   2380  C   GLY   258     -30.515   7.189 -21.132  1.00 10.00      A   
ATOM   2381  O   GLY   258     -30.656   6.998 -22.340  1.00 10.00      A   
ATOM   2382  N   LYS   259     -29.355   7.042 -20.508  1.00 10.00      A   
ATOM   2383  HN  LYS   259     -29.310   7.206 -19.542  1.00 10.00      A   
ATOM   2384  CA  LYS   259     -28.150   6.632 -21.215  1.00 10.00      A   
ATOM   2385  CB  LYS   259     -27.187   7.814 -21.367  1.00 10.00      A   
ATOM   2386  CG  LYS   259     -27.296   8.543 -22.697  1.00 10.00      A   
ATOM   2387  CD  LYS   259     -26.874   7.647 -23.849  1.00 10.00      A   
ATOM   2388  CE  LYS   259     -26.913   8.392 -25.170  1.00 10.00      A   
ATOM   2389  NZ  LYS   259     -26.566   7.507 -26.311  1.00 10.00      A   
ATOM   2390  HZ1 LYS   259     -27.184   6.672 -26.317  1.00 10.00      A   
ATOM   2391  HZ2 LYS   259     -25.580   7.188 -26.236  1.00 10.00      A   
ATOM   2392  HZ3 LYS   259     -26.688   8.018 -27.207  1.00 10.00      A   
ATOM   2393  C   LYS   259     -27.457   5.487 -20.488  1.00 10.00      A   
ATOM   2394  O   LYS   259     -27.209   4.425 -21.063  1.00 10.00      A   
ATOM   2395  N   SER   260     -27.150   5.708 -19.220  1.00 10.00      A   
ATOM   2396  HN  SER   260     -27.380   6.571 -18.814  1.00 10.00      A   
ATOM   2397  CA  SER   260     -26.484   4.706 -18.411  1.00 10.00      A   
ATOM   2398  CB  SER   260     -25.599   5.385 -17.368  1.00 10.00      A   
ATOM   2399  OG  SER   260     -24.731   6.315 -17.993  1.00 10.00      A   
ATOM   2400  HG  SER   260     -24.593   6.048 -18.918  1.00 10.00      A   
ATOM   2401  C   SER   260     -27.487   3.776 -17.745  1.00 10.00      A   
ATOM   2402  O   SER   260     -28.480   4.219 -17.168  1.00 10.00      A   
ATOM   2403  N   SER   261     -27.225   2.483 -17.842  1.00 10.00      A   
ATOM   2404  HN  SER   261     -26.426   2.190 -18.330  1.00 10.00      A   
ATOM   2405  CA  SER   261     -28.088   1.482 -17.250  1.00 10.00      A   
ATOM   2406  CB  SER   261     -27.809   0.133 -17.905  1.00 10.00      A   
ATOM   2407  OG  SER   261     -27.124   0.321 -19.134  1.00 10.00      A   
ATOM   2408  HG  SER   261     -27.751   0.627 -19.803  1.00 10.00      A   
ATOM   2409  C   SER   261     -27.836   1.404 -15.749  1.00 10.00      A   
ATOM   2410  O   SER   261     -28.741   1.122 -14.965  1.00 10.00      A   
ATOM   2411  N   LEU   262     -26.600   1.678 -15.353  1.00 10.00      A   
ATOM   2412  HN  LEU   262     -25.922   1.918 -16.023  1.00 10.00      A   
ATOM   2413  CA  LEU   262     -26.226   1.640 -13.952  1.00 10.00      A   
ATOM   2414  CB  LEU   262     -25.470   0.348 -13.627  1.00 10.00      A   
ATOM   2415  CG  LEU   262     -24.960   0.205 -12.189  1.00 10.00      A   
ATOM   2416  CD1 LEU   262     -26.116   0.205 -11.202  1.00 10.00      A   
ATOM   2417  CD2 LEU   262     -24.124  -1.058 -12.035  1.00 10.00      A   
ATOM   2418  C   LEU   262     -25.383   2.851 -13.575  1.00 10.00      A   
ATOM   2419  O   LEU   262     -24.300   3.067 -14.123  1.00 10.00      A   
ATOM   2420  N   ILE   263     -25.894   3.644 -12.649  1.00 10.00      A   
ATOM   2421  HN  ILE   263     -26.773   3.429 -12.264  1.00 10.00      A   
ATOM   2422  CA  ILE   263     -25.187   4.820 -12.171  1.00 10.00      A   
ATOM   2423  CB  ILE   263     -26.017   6.105 -12.369  1.00 10.00      A   
ATOM   2424  CG1 ILE   263     -26.353   6.275 -13.856  1.00 10.00      A   
ATOM   2425  CG2 ILE   263     -25.252   7.317 -11.857  1.00 10.00      A   
ATOM   2426  CD1 ILE   263     -27.436   7.292 -14.140  1.00 10.00      A   
ATOM   2427  C   ILE   263     -24.845   4.619 -10.699  1.00 10.00      A   
ATOM   2428  O   ILE   263     -25.702   4.229  -9.905  1.00 10.00      A   
ATOM   2429  N   ILE   264     -23.593   4.854 -10.340  1.00 10.00      A   
ATOM   2430  HN  ILE   264     -22.952   5.183 -11.009  1.00 10.00      A   
ATOM   2431  CA  ILE   264     -23.152   4.652  -8.970  1.00 10.00      A   
ATOM   2432  CB  ILE   264     -22.058   3.564  -8.894  1.00 10.00      A   
ATOM   2433  CG1 ILE   264     -22.445   2.353  -9.747  1.00 10.00      A   
ATOM   2434  CG2 ILE   264     -21.823   3.140  -7.452  1.00 10.00      A   
ATOM   2435  CD1 ILE   264     -21.270   1.491 -10.153  1.00 10.00      A   
ATOM   2436  C   ILE   264     -22.615   5.933  -8.342  1.00 10.00      A   
ATOM   2437  O   ILE   264     -21.888   6.699  -8.980  1.00 10.00      A   
ATOM   2438  N   TRP   265     -22.994   6.153  -7.092  1.00 10.00      A   
ATOM   2439  HN  TRP   265     -23.598   5.508  -6.659  1.00 10.00      A   
ATOM   2440  CA  TRP   265     -22.540   7.304  -6.329  1.00 10.00      A   
ATOM   2441  CB  TRP   265     -23.727   8.011  -5.661  1.00 10.00      A   
ATOM   2442  CG  TRP   265     -24.611   8.785  -6.597  1.00 10.00      A   
ATOM   2443  CD1 TRP   265     -24.388   9.050  -7.918  1.00 10.00      A   
ATOM   2444  CD2 TRP   265     -25.864   9.402  -6.272  1.00 10.00      A   
ATOM   2445  NE1 TRP   265     -25.424   9.786  -8.435  1.00 10.00      A   
ATOM   2446  HE1 TRP   265     -25.495  10.098  -9.365  1.00 10.00      A   
ATOM   2447  CE2 TRP   265     -26.342  10.018  -7.446  1.00 10.00      A   
ATOM   2448  CE3 TRP   265     -26.628   9.493  -5.105  1.00 10.00      A   
ATOM   2449  CZ2 TRP   265     -27.549  10.714  -7.485  1.00 10.00      A   
ATOM   2450  CZ3 TRP   265     -27.825  10.184  -5.146  1.00 10.00      A   
ATOM   2451  CH2 TRP   265     -28.274  10.785  -6.327  1.00 10.00      A   
ATOM   2452  C   TRP   265     -21.567   6.808  -5.259  1.00 10.00      A   
ATOM   2453  O   TRP   265     -21.686   5.672  -4.798  1.00 10.00      A   
ATOM   2454  N   PRO   266     -20.598   7.638  -4.848  1.00 10.00      A   
ATOM   2455  CA  PRO   266     -19.605   7.252  -3.839  1.00 10.00      A   
ATOM   2456  CB  PRO   266     -18.618   8.420  -3.841  1.00 10.00      A   
ATOM   2457  CG  PRO   266     -19.395   9.577  -4.360  1.00 10.00      A   
ATOM   2458  CD  PRO   266     -20.387   9.013  -5.335  1.00 10.00      A   
ATOM   2459  C   PRO   266     -20.196   7.052  -2.439  1.00 10.00      A   
ATOM   2460  O   PRO   266     -21.402   7.210  -2.219  1.00 10.00      A   
ATOM   2461  N   GLU   267     -19.324   6.699  -1.498  1.00 10.00      A   
ATOM   2462  HN  GLU   267     -18.383   6.598  -1.740  1.00 10.00      A   
ATOM   2463  CA  GLU   267     -19.720   6.468  -0.117  1.00 10.00      A   
ATOM   2464  CB  GLU   267     -18.559   5.843   0.662  1.00 10.00      A   
ATOM   2465  CG  GLU   267     -18.870   5.531   2.118  1.00 10.00      A   
ATOM   2466  CD  GLU   267     -17.624   5.414   2.974  1.00 10.00      A   
ATOM   2467  OE1 GLU   267     -16.513   5.284   2.411  1.00 10.00      A   
ATOM   2468  OE2 GLU   267     -17.751   5.447   4.217  1.00 10.00      A   
ATOM   2469  C   GLU   267     -20.146   7.771   0.547  1.00 10.00      A   
ATOM   2470  O   GLU   267     -19.488   8.802   0.381  1.00 10.00      A   
ATOM   2471  N   SER   268     -21.257   7.712   1.276  1.00 10.00      A   
ATOM   2472  HN  SER   268     -21.737   6.862   1.335  1.00 10.00      A   
ATOM   2473  CA  SER   268     -21.793   8.865   1.984  1.00 10.00      A   
ATOM   2474  CB  SER   268     -20.857   9.280   3.124  1.00 10.00      A   
ATOM   2475  OG  SER   268     -20.476   8.148   3.895  1.00 10.00      A   
ATOM   2476  HG  SER   268     -21.242   7.581   4.032  1.00 10.00      A   
ATOM   2477  C   SER   268     -22.065  10.026   1.030  1.00 10.00      A   
ATOM   2478  O   SER   268     -21.688  11.170   1.292  1.00 10.00      A   
ATOM   2479  N   ALA   269     -22.705   9.717  -0.093  1.00 10.00      A   
ATOM   2480  HN  ALA   269     -22.960   8.785  -0.259  1.00 10.00      A   
ATOM   2481  CA  ALA   269     -23.037  10.732  -1.080  1.00 10.00      A   
ATOM   2482  CB  ALA   269     -23.559  10.090  -2.355  1.00 10.00      A   
ATOM   2483  C   ALA   269     -24.066  11.685  -0.500  1.00 10.00      A   
ATOM   2484  O   ALA   269     -23.999  12.896  -0.708  1.00 10.00      A   
ATOM   2485  N   ILE   270     -25.017  11.123   0.226  1.00 10.00      A   
ATOM   2486  HN  ILE   270     -25.024  10.148   0.330  1.00 10.00      A   
ATOM   2487  CA  ILE   270     -26.056  11.901   0.869  1.00 10.00      A   
ATOM   2488  CB  ILE   270     -27.436  11.234   0.708  1.00 10.00      A   
ATOM   2489  CG1 ILE   270     -27.731  10.961  -0.771  1.00 10.00      A   
ATOM   2490  CG2 ILE   270     -28.525  12.107   1.318  1.00 10.00      A   
ATOM   2491  CD1 ILE   270     -28.934  10.073  -1.002  1.00 10.00      A   
ATOM   2492  C   ILE   270     -25.731  12.036   2.351  1.00 10.00      A   
ATOM   2493  O   ILE   270     -25.651  11.040   3.074  1.00 10.00      A   
ATOM   2494  N   THR   271     -25.526  13.265   2.794  1.00 10.00      A   
ATOM   2495  HN  THR   271     -25.602  14.019   2.169  1.00 10.00      A   
ATOM   2496  CA  THR   271     -25.196  13.534   4.185  1.00 10.00      A   
ATOM   2497  CB  THR   271     -24.424  14.861   4.307  1.00 10.00      A   
ATOM   2498  OG1 THR   271     -24.296  15.447   3.002  1.00 10.00      A   
ATOM   2499  HG1 THR   271     -23.392  15.336   2.689  1.00 10.00      A   
ATOM   2500  CG2 THR   271     -23.039  14.621   4.889  1.00 10.00      A   
ATOM   2501  C   THR   271     -26.453  13.598   5.048  1.00 10.00      A   
ATOM   2502  O   THR   271     -26.768  14.635   5.630  1.00 10.00      A   
ATOM   2503  N   ASP   272     -27.161  12.480   5.131  1.00 10.00      A   
ATOM   2504  HN  ASP   272     -26.845  11.679   4.656  1.00 10.00      A   
ATOM   2505  CA  ASP   272     -28.388  12.397   5.913  1.00 10.00      A   
ATOM   2506  CB  ASP   272     -29.530  13.110   5.174  1.00 10.00      A   
ATOM   2507  CG  ASP   272     -30.717  13.449   6.060  1.00 10.00      A   
ATOM   2508  OD1 ASP   272     -30.654  13.204   7.285  1.00 10.00      A   
ATOM   2509  OD2 ASP   272     -31.726  13.956   5.527  1.00 10.00      A   
ATOM   2510  C   ASP   272     -28.748  10.934   6.139  1.00 10.00      A   
ATOM   2511  O   ASP   272     -28.079  10.039   5.621  1.00 10.00      A   
ATOM   2512  N   LEU   273     -29.789  10.698   6.920  1.00 10.00      A   
ATOM   2513  HN  LEU   273     -30.270  11.464   7.313  1.00 10.00      A   
ATOM   2514  CA  LEU   273     -30.245   9.350   7.207  1.00 10.00      A   
ATOM   2515  CB  LEU   273     -30.901   9.288   8.591  1.00 10.00      A   
ATOM   2516  CG  LEU   273     -30.003   9.608   9.791  1.00 10.00      A   
ATOM   2517  CD1 LEU   273     -30.817   9.634  11.077  1.00 10.00      A   
ATOM   2518  CD2 LEU   273     -28.865   8.604   9.898  1.00 10.00      A   
ATOM   2519  C   LEU   273     -31.235   8.894   6.142  1.00 10.00      A   
ATOM   2520  O   LEU   273     -32.012   9.699   5.622  1.00 10.00      A   
ATOM   2521  N   GLU   274     -31.208   7.607   5.826  1.00 10.00      A   
ATOM   2522  HN  GLU   274     -30.557   7.021   6.270  1.00 10.00      A   
ATOM   2523  CA  GLU   274     -32.101   7.038   4.824  1.00 10.00      A   
ATOM   2524  CB  GLU   274     -31.800   5.551   4.635  1.00 10.00      A   
ATOM   2525  CG  GLU   274     -32.178   5.016   3.267  1.00 10.00      A   
ATOM   2526  CD  GLU   274     -33.074   3.801   3.348  1.00 10.00      A   
ATOM   2527  OE1 GLU   274     -32.545   2.682   3.526  1.00 10.00      A   
ATOM   2528  OE2 GLU   274     -34.308   3.962   3.237  1.00 10.00      A   
ATOM   2529  C   GLU   274     -33.563   7.234   5.218  1.00 10.00      A   
ATOM   2530  O   GLU   274     -34.436   7.373   4.366  1.00 10.00      A   
ATOM   2531  N   ILE   275     -33.817   7.263   6.520  1.00 10.00      A   
ATOM   2532  HN  ILE   275     -33.074   7.146   7.152  1.00 10.00      A   
ATOM   2533  CA  ILE   275     -35.165   7.442   7.038  1.00 10.00      A   
ATOM   2534  CB  ILE   275     -35.258   6.987   8.512  1.00 10.00      A   
ATOM   2535  CG1 ILE   275     -36.697   6.631   8.884  1.00 10.00      A   
ATOM   2536  CG2 ILE   275     -34.694   8.044   9.456  1.00 10.00      A   
ATOM   2537  CD1 ILE   275     -36.816   5.837  10.167  1.00 10.00      A   
ATOM   2538  C   ILE   275     -35.633   8.897   6.892  1.00 10.00      A   
ATOM   2539  O   ILE   275     -36.821   9.197   7.023  1.00 10.00      A   
ATOM   2540  N   ASN   276     -34.697   9.794   6.599  1.00 10.00      A   
ATOM   2541  HN  ASN   276     -33.768   9.497   6.482  1.00 10.00      A   
ATOM   2542  CA  ASN   276     -35.015  11.211   6.440  1.00 10.00      A   
ATOM   2543  CB  ASN   276     -33.908  12.093   7.031  1.00 10.00      A   
ATOM   2544  CG  ASN   276     -33.722  11.931   8.525  1.00 10.00      A   
ATOM   2545  OD1 ASN   276     -34.627  11.492   9.233  1.00 10.00      A   
ATOM   2546  ND2 ASN   276     -32.549  12.305   9.016  1.00 10.00      A   
ATOM   2547 HD21 ASN   276     -31.870  12.665   8.385  1.00 10.00      A   
ATOM   2548 HD22 ASN   276     -32.397  12.212   9.978  1.00 10.00      A   
ATOM   2549  C   ASN   276     -35.181  11.564   4.972  1.00 10.00      A   
ATOM   2550  O   ASN   276     -35.941  12.465   4.620  1.00 10.00      A   
ATOM   2551  N   GLN   277     -34.474  10.837   4.121  1.00 10.00      A   
ATOM   2552  HN  GLN   277     -33.905  10.116   4.467  1.00 10.00      A   
ATOM   2553  CA  GLN   277     -34.504  11.080   2.685  1.00 10.00      A   
ATOM   2554  CB  GLN   277     -33.111  10.855   2.100  1.00 10.00      A   
ATOM   2555  CG  GLN   277     -32.090  11.868   2.582  1.00 10.00      A   
ATOM   2556  CD  GLN   277     -32.344  13.250   2.016  1.00 10.00      A   
ATOM   2557  OE1 GLN   277     -32.734  13.397   0.857  1.00 10.00      A   
ATOM   2558  NE2 GLN   277     -32.156  14.270   2.835  1.00 10.00      A   
ATOM   2559 HE21 GLN   277     -31.868  14.078   3.763  1.00 10.00      A   
ATOM   2560 HE22 GLN   277     -32.307  15.173   2.492  1.00 10.00      A   
ATOM   2561  C   GLN   277     -35.522  10.204   1.970  1.00 10.00      A   
ATOM   2562  O   GLN   277     -35.485  10.078   0.747  1.00 10.00      A   
ATOM   2563  N   GLN   278     -36.438   9.624   2.737  1.00 10.00      A   
ATOM   2564  HN  GLN   278     -36.418   9.791   3.700  1.00 10.00      A   
ATOM   2565  CA  GLN   278     -37.474   8.746   2.188  1.00 10.00      A   
ATOM   2566  CB  GLN   278     -38.442   8.264   3.271  1.00 10.00      A   
ATOM   2567  CG  GLN   278     -37.807   7.326   4.279  1.00 10.00      A   
ATOM   2568  CD  GLN   278     -38.799   6.779   5.281  1.00 10.00      A   
ATOM   2569  OE1 GLN   278     -39.463   5.771   5.032  1.00 10.00      A   
ATOM   2570  NE2 GLN   278     -38.896   7.427   6.427  1.00 10.00      A   
ATOM   2571 HE21 GLN   278     -38.325   8.218   6.561  1.00 10.00      A   
ATOM   2572 HE22 GLN   278     -39.530   7.098   7.098  1.00 10.00      A   
ATOM   2573  C   GLN   278     -38.229   9.348   0.994  1.00 10.00      A   
ATOM   2574  O   GLN   278     -38.277   8.726  -0.067  1.00 10.00      A   
ATOM   2575  N   PRO   279     -38.829  10.557   1.133  1.00 10.00      A   
ATOM   2576  CA  PRO   279     -39.573  11.195   0.034  1.00 10.00      A   
ATOM   2577  CB  PRO   279     -39.969  12.560   0.606  1.00 10.00      A   
ATOM   2578  CG  PRO   279     -39.952  12.368   2.080  1.00 10.00      A   
ATOM   2579  CD  PRO   279     -38.848  11.390   2.352  1.00 10.00      A   
ATOM   2580  C   PRO   279     -38.717  11.375  -1.219  1.00 10.00      A   
ATOM   2581  O   PRO   279     -39.134  11.017  -2.323  1.00 10.00      A   
ATOM   2582  N   PHE   280     -37.514  11.914  -1.039  1.00 10.00      A   
ATOM   2583  HN  PHE   280     -37.237  12.169  -0.134  1.00 10.00      A   
ATOM   2584  CA  PHE   280     -36.599  12.144  -2.151  1.00 10.00      A   
ATOM   2585  CB  PHE   280     -35.339  12.871  -1.668  1.00 10.00      A   
ATOM   2586  CG  PHE   280     -34.610  13.625  -2.747  1.00 10.00      A   
ATOM   2587  CD1 PHE   280     -34.868  14.971  -2.959  1.00 10.00      A   
ATOM   2588  CD2 PHE   280     -33.668  12.991  -3.545  1.00 10.00      A   
ATOM   2589  CE1 PHE   280     -34.201  15.672  -3.947  1.00 10.00      A   
ATOM   2590  CE2 PHE   280     -32.998  13.685  -4.534  1.00 10.00      A   
ATOM   2591  CZ  PHE   280     -33.265  15.027  -4.735  1.00 10.00      A   
ATOM   2592  C   PHE   280     -36.221  10.834  -2.836  1.00 10.00      A   
ATOM   2593  O   PHE   280     -36.285  10.726  -4.062  1.00 10.00      A   
ATOM   2594  N   LEU   281     -35.840   9.840  -2.042  1.00 10.00      A   
ATOM   2595  HN  LEU   281     -35.820   9.985  -1.068  1.00 10.00      A   
ATOM   2596  CA  LEU   281     -35.447   8.540  -2.572  1.00 10.00      A   
ATOM   2597  CB  LEU   281     -34.926   7.634  -1.458  1.00 10.00      A   
ATOM   2598  CG  LEU   281     -33.624   8.077  -0.785  1.00 10.00      A   
ATOM   2599  CD1 LEU   281     -33.325   7.210   0.427  1.00 10.00      A   
ATOM   2600  CD2 LEU   281     -32.464   8.039  -1.770  1.00 10.00      A   
ATOM   2601  C   LEU   281     -36.593   7.865  -3.323  1.00 10.00      A   
ATOM   2602  O   LEU   281     -36.394   7.322  -4.410  1.00 10.00      A   
ATOM   2603  N   LYS   282     -37.791   7.908  -2.746  1.00 10.00      A   
ATOM   2604  HN  LYS   282     -37.887   8.350  -1.872  1.00 10.00      A   
ATOM   2605  CA  LYS   282     -38.963   7.307  -3.373  1.00 10.00      A   
ATOM   2606  CB  LYS   282     -40.192   7.445  -2.476  1.00 10.00      A   
ATOM   2607  CG  LYS   282     -40.275   6.423  -1.356  1.00 10.00      A   
ATOM   2608  CD  LYS   282     -41.614   6.500  -0.643  1.00 10.00      A   
ATOM   2609  CE  LYS   282     -41.663   5.564   0.553  1.00 10.00      A   
ATOM   2610  NZ  LYS   282     -43.006   5.553   1.192  1.00 10.00      A   
ATOM   2611  HZ1 LYS   282     -43.702   5.110   0.559  1.00 10.00      A   
ATOM   2612  HZ2 LYS   282     -43.313   6.525   1.396  1.00 10.00      A   
ATOM   2613  HZ3 LYS   282     -42.974   5.015   2.085  1.00 10.00      A   
ATOM   2614  C   LYS   282     -39.246   7.943  -4.730  1.00 10.00      A   
ATOM   2615  O   LYS   282     -39.491   7.243  -5.714  1.00 10.00      A   
ATOM   2616  N   ALA   283     -39.204   9.271  -4.773  1.00 10.00      A   
ATOM   2617  HN  ALA   283     -39.001   9.770  -3.949  1.00 10.00      A   
ATOM   2618  CA  ALA   283     -39.456  10.008  -6.006  1.00 10.00      A   
ATOM   2619  CB  ALA   283     -39.544  11.500  -5.726  1.00 10.00      A   
ATOM   2620  C   ALA   283     -38.378   9.722  -7.046  1.00 10.00      A   
ATOM   2621  O   ALA   283     -38.672   9.560  -8.233  1.00 10.00      A   
ATOM   2622  N   LEU   284     -37.130   9.666  -6.598  1.00 10.00      A   
ATOM   2623  HN  LEU   284     -36.957   9.821  -5.641  1.00 10.00      A   
ATOM   2624  CA  LEU   284     -36.008   9.395  -7.488  1.00 10.00      A   
ATOM   2625  CB  LEU   284     -34.686   9.580  -6.742  1.00 10.00      A   
ATOM   2626  CG  LEU   284     -33.407   9.389  -7.559  1.00 10.00      A   
ATOM   2627  CD1 LEU   284     -33.367  10.342  -8.746  1.00 10.00      A   
ATOM   2628  CD2 LEU   284     -32.186   9.578  -6.676  1.00 10.00      A   
ATOM   2629  C   LEU   284     -36.102   7.986  -8.066  1.00 10.00      A   
ATOM   2630  O   LEU   284     -35.879   7.778  -9.259  1.00 10.00      A   
ATOM   2631  N   ASP   285     -36.458   7.031  -7.214  1.00 10.00      A   
ATOM   2632  HN  ASP   285     -36.630   7.270  -6.273  1.00 10.00      A   
ATOM   2633  CA  ASP   285     -36.596   5.635  -7.625  1.00 10.00      A   
ATOM   2634  CB  ASP   285     -36.981   4.769  -6.425  1.00 10.00      A   
ATOM   2635  CG  ASP   285     -37.112   3.305  -6.777  1.00 10.00      A   
ATOM   2636  OD1 ASP   285     -36.166   2.743  -7.365  1.00 10.00      A   
ATOM   2637  OD2 ASP   285     -38.156   2.701  -6.452  1.00 10.00      A   
ATOM   2638  C   ASP   285     -37.642   5.495  -8.728  1.00 10.00      A   
ATOM   2639  O   ASP   285     -37.449   4.761  -9.701  1.00 10.00      A   
ATOM   2640  N   GLY   286     -38.741   6.226  -8.578  1.00 10.00      A   
ATOM   2641  HN  GLY   286     -38.832   6.799  -7.784  1.00 10.00      A   
ATOM   2642  CA  GLY   286     -39.805   6.183  -9.564  1.00 10.00      A   
ATOM   2643  C   GLY   286     -39.345   6.679 -10.923  1.00 10.00      A   
ATOM   2644  O   GLY   286     -39.743   6.140 -11.958  1.00 10.00      A   
ATOM   2645  N   GLU   287     -38.493   7.699 -10.913  1.00 10.00      A   
ATOM   2646  HN  GLU   287     -38.212   8.072 -10.051  1.00 10.00      A   
ATOM   2647  CA  GLU   287     -37.958   8.274 -12.142  1.00 10.00      A   
ATOM   2648  CB  GLU   287     -37.147   9.539 -11.836  1.00 10.00      A   
ATOM   2649  CG  GLU   287     -37.979  10.804 -11.713  1.00 10.00      A   
ATOM   2650  CD  GLU   287     -37.154  12.066 -11.896  1.00 10.00      A   
ATOM   2651  OE1 GLU   287     -36.826  12.726 -10.883  1.00 10.00      A   
ATOM   2652  OE2 GLU   287     -36.838  12.409 -13.056  1.00 10.00      A   
ATOM   2653  C   GLU   287     -37.072   7.261 -12.859  1.00 10.00      A   
ATOM   2654  O   GLU   287     -37.191   7.052 -14.070  1.00 10.00      A   
ATOM   2655  N   LEU   288     -36.201   6.623 -12.089  1.00 10.00      A   
ATOM   2656  HN  LEU   288     -36.175   6.834 -11.129  1.00 10.00      A   
ATOM   2657  CA  LEU   288     -35.276   5.626 -12.612  1.00 10.00      A   
ATOM   2658  CB  LEU   288     -34.315   5.180 -11.511  1.00 10.00      A   
ATOM   2659  CG  LEU   288     -33.510   6.292 -10.838  1.00 10.00      A   
ATOM   2660  CD1 LEU   288     -32.711   5.745  -9.665  1.00 10.00      A   
ATOM   2661  CD2 LEU   288     -32.596   6.969 -11.845  1.00 10.00      A   
ATOM   2662  C   LEU   288     -36.021   4.422 -13.177  1.00 10.00      A   
ATOM   2663  O   LEU   288     -35.582   3.806 -14.147  1.00 10.00      A   
ATOM   2664  N   ARG   289     -37.157   4.102 -12.574  1.00 10.00      A   
ATOM   2665  HN  ARG   289     -37.454   4.635 -11.803  1.00 10.00      A   
ATOM   2666  CA  ARG   289     -37.970   2.976 -13.020  1.00 10.00      A   
ATOM   2667  CB  ARG   289     -39.095   2.704 -12.018  1.00 10.00      A   
ATOM   2668  CG  ARG   289     -39.888   1.434 -12.285  1.00 10.00      A   
ATOM   2669  CD  ARG   289     -40.380   0.806 -10.989  1.00 10.00      A   
ATOM   2670  NE  ARG   289     -41.180   1.735 -10.187  1.00 10.00      A   
ATOM   2671  HE  ARG   289     -42.052   2.010 -10.552  1.00 10.00      A   
ATOM   2672  CZ  ARG   289     -40.798   2.212  -8.998  1.00 10.00      A   
ATOM   2673  NH1 ARG   289     -39.634   1.842  -8.479  1.00 10.00      A   
ATOM   2674 HH11 ARG   289     -39.016   1.182  -8.997  1.00 10.00      A   
ATOM   2675 HH12 ARG   289     -39.321   2.216  -7.547  1.00 10.00      A   
ATOM   2676  NH2 ARG   289     -41.574   3.069  -8.343  1.00 10.00      A   
ATOM   2677 HH21 ARG   289     -42.486   3.374  -8.755  1.00 10.00      A   
ATOM   2678 HH22 ARG   289     -41.278   3.444  -7.411  1.00 10.00      A   
ATOM   2679  C   ARG   289     -38.553   3.244 -14.405  1.00 10.00      A   
ATOM   2680  O   ARG   289     -38.624   2.349 -15.251  1.00 10.00      A   
ATOM   2681  N   ASP   290     -38.951   4.485 -14.639  1.00 10.00      A   
ATOM   2682  HN  ASP   290     -38.849   5.160 -13.937  1.00 10.00      A   
ATOM   2683  CA  ASP   290     -39.532   4.871 -15.918  1.00 10.00      A   
ATOM   2684  CB  ASP   290     -40.321   6.174 -15.792  1.00 10.00      A   
ATOM   2685  CG  ASP   290     -41.056   6.534 -17.069  1.00 10.00      A   
ATOM   2686  OD1 ASP   290     -42.086   5.893 -17.369  1.00 10.00      A   
ATOM   2687  OD2 ASP   290     -40.615   7.470 -17.771  1.00 10.00      A   
ATOM   2688  C   ASP   290     -38.464   5.000 -16.997  1.00 10.00      A   
ATOM   2689  O   ASP   290     -38.698   4.666 -18.157  1.00 10.00      A   
ATOM   2690  N   LYS   291     -37.290   5.488 -16.613  1.00 10.00      A   
ATOM   2691  HN  LYS   291     -37.162   5.753 -15.676  1.00 10.00      A   
ATOM   2692  CA  LYS   291     -36.193   5.647 -17.558  1.00 10.00      A   
ATOM   2693  CB  LYS   291     -35.153   6.637 -17.033  1.00 10.00      A   
ATOM   2694  CG  LYS   291     -35.370   8.070 -17.495  1.00 10.00      A   
ATOM   2695  CD  LYS   291     -35.241   8.188 -19.007  1.00 10.00      A   
ATOM   2696  CE  LYS   291     -35.453   9.617 -19.477  1.00 10.00      A   
ATOM   2697  NZ  LYS   291     -36.854  10.071 -19.275  1.00 10.00      A   
ATOM   2698  HZ1 LYS   291     -37.075  10.113 -18.258  1.00 10.00      A   
ATOM   2699  HZ2 LYS   291     -37.514   9.413 -19.736  1.00 10.00      A   
ATOM   2700  HZ3 LYS   291     -36.986  11.017 -19.685  1.00 10.00      A   
ATOM   2701  C   LYS   291     -35.542   4.304 -17.870  1.00 10.00      A   
ATOM   2702  O   LYS   291     -35.106   4.060 -18.994  1.00 10.00      A   
ATOM   2703  N   GLY   292     -35.490   3.436 -16.871  1.00 10.00      A   
ATOM   2704  HN  GLY   292     -35.851   3.689 -15.992  1.00 10.00      A   
ATOM   2705  CA  GLY   292     -34.901   2.130 -17.054  1.00 10.00      A   
ATOM   2706  C   GLY   292     -33.443   2.096 -16.657  1.00 10.00      A   
ATOM   2707  O   GLY   292     -32.612   1.539 -17.374  1.00 10.00      A   
ATOM   2708  N   SER   293     -33.126   2.702 -15.525  1.00 10.00      A   
ATOM   2709  HN  SER   293     -33.827   3.155 -15.006  1.00 10.00      A   
ATOM   2710  CA  SER   293     -31.759   2.731 -15.032  1.00 10.00      A   
ATOM   2711  CB  SER   293     -31.126   4.089 -15.336  1.00 10.00      A   
ATOM   2712  OG  SER   293     -32.122   5.077 -15.549  1.00 10.00      A   
ATOM   2713  HG  SER   293     -31.924   5.555 -16.363  1.00 10.00      A   
ATOM   2714  C   SER   293     -31.727   2.452 -13.535  1.00 10.00      A   
ATOM   2715  O   SER   293     -32.725   2.657 -12.842  1.00 10.00      A   
ATOM   2716  N   SER   294     -30.600   1.958 -13.048  1.00 10.00      A   
ATOM   2717  HN  SER   294     -29.851   1.773 -13.660  1.00 10.00      A   
ATOM   2718  CA  SER   294     -30.440   1.659 -11.632  1.00 10.00      A   
ATOM   2719  CB  SER   294     -29.919   0.230 -11.459  1.00 10.00      A   
ATOM   2720  OG  SER   294     -30.501  -0.643 -12.416  1.00 10.00      A   
ATOM   2721  HG  SER   294     -31.366  -0.937 -12.098  1.00 10.00      A   
ATOM   2722  C   SER   294     -29.480   2.655 -10.976  1.00 10.00      A   
ATOM   2723  O   SER   294     -28.691   3.315 -11.661  1.00 10.00      A   
ATOM   2724  N   LEU   295     -29.556   2.763  -9.654  1.00 10.00      A   
ATOM   2725  HN  LEU   295     -30.212   2.210  -9.165  1.00 10.00      A   
ATOM   2726  CA  LEU   295     -28.701   3.670  -8.899  1.00 10.00      A   
ATOM   2727  CB  LEU   295     -29.429   4.982  -8.597  1.00 10.00      A   
ATOM   2728  CG  LEU   295     -28.654   6.010  -7.764  1.00 10.00      A   
ATOM   2729  CD1 LEU   295     -27.554   6.659  -8.589  1.00 10.00      A   
ATOM   2730  CD2 LEU   295     -29.591   7.060  -7.191  1.00 10.00      A   
ATOM   2731  C   LEU   295     -28.256   3.022  -7.596  1.00 10.00      A   
ATOM   2732  O   LEU   295     -29.073   2.475  -6.853  1.00 10.00      A   
ATOM   2733  N   VAL   296     -26.961   3.081  -7.330  1.00 10.00      A   
ATOM   2734  HN  VAL   296     -26.364   3.525  -7.971  1.00 10.00      A   
ATOM   2735  CA  VAL   296     -26.397   2.506  -6.116  1.00 10.00      A   
ATOM   2736  CB  VAL   296     -25.468   1.316  -6.443  1.00 10.00      A   
ATOM   2737  CG1 VAL   296     -25.116   0.546  -5.184  1.00 10.00      A   
ATOM   2738  CG2 VAL   296     -26.104   0.395  -7.473  1.00 10.00      A   
ATOM   2739  C   VAL   296     -25.591   3.566  -5.370  1.00 10.00      A   
ATOM   2740  O   VAL   296     -24.806   4.290  -5.981  1.00 10.00      A   
ATOM   2741  N   THR   297     -25.791   3.668  -4.062  1.00 10.00      A   
ATOM   2742  HN  THR   297     -26.444   3.076  -3.623  1.00 10.00      A   
ATOM   2743  CA  THR   297     -25.067   4.652  -3.268  1.00 10.00      A   
ATOM   2744  CB  THR   297     -25.654   6.072  -3.456  1.00 10.00      A   
ATOM   2745  OG1 THR   297     -24.878   7.034  -2.727  1.00 10.00      A   
ATOM   2746  HG1 THR   297     -24.093   7.266  -3.238  1.00 10.00      A   
ATOM   2747  CG2 THR   297     -27.105   6.136  -2.998  1.00 10.00      A   
ATOM   2748  C   THR   297     -25.057   4.283  -1.783  1.00 10.00      A   
ATOM   2749  O   THR   297     -25.999   3.671  -1.277  1.00 10.00      A   
ATOM   2750  N   GLY   298     -23.977   4.643  -1.098  1.00 10.00      A   
ATOM   2751  HN  GLY   298     -23.252   5.113  -1.560  1.00 10.00      A   
ATOM   2752  CA  GLY   298     -23.865   4.364   0.322  1.00 10.00      A   
ATOM   2753  C   GLY   298     -24.397   5.520   1.144  1.00 10.00      A   
ATOM   2754  O   GLY   298     -24.024   6.671   0.907  1.00 10.00      A   
ATOM   2755  N   ILE   299     -25.252   5.228   2.109  1.00 10.00      A   
ATOM   2756  HN  ILE   299     -25.478   4.285   2.289  1.00 10.00      A   
ATOM   2757  CA  ILE   299     -25.847   6.267   2.936  1.00 10.00      A   
ATOM   2758  CB  ILE   299     -27.265   6.627   2.425  1.00 10.00      A   
ATOM   2759  CG1 ILE   299     -27.778   7.918   3.073  1.00 10.00      A   
ATOM   2760  CG2 ILE   299     -28.236   5.476   2.655  1.00 10.00      A   
ATOM   2761  CD1 ILE   299     -29.125   8.379   2.557  1.00 10.00      A   
ATOM   2762  C   ILE   299     -25.918   5.822   4.398  1.00 10.00      A   
ATOM   2763  O   ILE   299     -25.953   4.625   4.690  1.00 10.00      A   
ATOM   2764  N   VAL   300     -25.924   6.786   5.308  1.00 10.00      A   
ATOM   2765  HN  VAL   300     -25.887   7.717   5.014  1.00 10.00      A   
ATOM   2766  CA  VAL   300     -26.002   6.495   6.731  1.00 10.00      A   
ATOM   2767  CB  VAL   300     -25.525   7.688   7.586  1.00 10.00      A   
ATOM   2768  CG1 VAL   300     -25.337   7.267   9.036  1.00 10.00      A   
ATOM   2769  CG2 VAL   300     -24.232   8.267   7.026  1.00 10.00      A   
ATOM   2770  C   VAL   300     -27.439   6.148   7.104  1.00 10.00      A   
ATOM   2771  O   VAL   300     -28.373   6.870   6.752  1.00 10.00      A   
ATOM   2772  N   ASP   301     -27.616   5.041   7.803  1.00 10.00      A   
ATOM   2773  HN  ASP   301     -26.833   4.503   8.064  1.00 10.00      A   
ATOM   2774  CA  ASP   301     -28.941   4.598   8.194  1.00 10.00      A   
ATOM   2775  CB  ASP   301     -29.363   3.421   7.314  1.00 10.00      A   
ATOM   2776  CG  ASP   301     -30.705   2.830   7.687  1.00 10.00      A   
ATOM   2777  OD1 ASP   301     -31.579   3.575   8.180  1.00 10.00      A   
ATOM   2778  OD2 ASP   301     -30.896   1.615   7.470  1.00 10.00      A   
ATOM   2779  C   ASP   301     -28.983   4.205   9.664  1.00 10.00      A   
ATOM   2780  O   ASP   301     -28.186   3.388  10.124  1.00 10.00      A   
ATOM   2781  N   ALA   302     -29.905   4.808  10.396  1.00 10.00      A   
ATOM   2782  HN  ALA   302     -30.502   5.456   9.965  1.00 10.00      A   
ATOM   2783  CA  ALA   302     -30.072   4.520  11.812  1.00 10.00      A   
ATOM   2784  CB  ALA   302     -30.347   5.798  12.591  1.00 10.00      A   
ATOM   2785  C   ALA   302     -31.205   3.519  11.993  1.00 10.00      A   
ATOM   2786  O   ALA   302     -32.376   3.895  12.081  1.00 10.00      A   
ATOM   2787  N   ARG   303     -30.845   2.245  12.030  1.00 10.00      A   
ATOM   2788  HN  ARG   303     -29.890   2.023  11.971  1.00 10.00      A   
ATOM   2789  CA  ARG   303     -31.815   1.167  12.167  1.00 10.00      A   
ATOM   2790  CB  ARG   303     -31.193  -0.160  11.730  1.00 10.00      A   
ATOM   2791  CG  ARG   303     -31.126  -0.348  10.227  1.00 10.00      A   
ATOM   2792  CD  ARG   303     -32.510  -0.534   9.635  1.00 10.00      A   
ATOM   2793  NE  ARG   303     -32.510  -0.332   8.189  1.00 10.00      A   
ATOM   2794  HE  ARG   303     -31.956   0.415   7.839  1.00 10.00      A   
ATOM   2795  CZ  ARG   303     -33.202  -1.074   7.329  1.00 10.00      A   
ATOM   2796  NH1 ARG   303     -33.955  -2.073   7.768  1.00 10.00      A   
ATOM   2797 HH11 ARG   303     -34.499  -2.658   7.094  1.00 10.00      A   
ATOM   2798 HH12 ARG   303     -34.003  -2.285   8.790  1.00 10.00      A   
ATOM   2799  NH2 ARG   303     -33.146  -0.811   6.027  1.00 10.00      A   
ATOM   2800 HH21 ARG   303     -33.698  -1.389   5.350  1.00 10.00      A   
ATOM   2801 HH22 ARG   303     -32.553  -0.028   5.672  1.00 10.00      A   
ATOM   2802  C   ARG   303     -32.339   1.039  13.589  1.00 10.00      A   
ATOM   2803  O   ARG   303     -31.571   1.052  14.548  1.00 10.00      A   
ATOM   2804  N   LEU   304     -33.651   0.921  13.718  1.00 10.00      A   
ATOM   2805  HN  LEU   304     -34.217   0.946  12.915  1.00 10.00      A   
ATOM   2806  CA  LEU   304     -34.277   0.764  15.021  1.00 10.00      A   
ATOM   2807  CB  LEU   304     -35.711   1.304  15.001  1.00 10.00      A   
ATOM   2808  CG  LEU   304     -36.481   1.227  16.324  1.00 10.00      A   
ATOM   2809  CD1 LEU   304     -35.913   2.208  17.341  1.00 10.00      A   
ATOM   2810  CD2 LEU   304     -37.963   1.474  16.098  1.00 10.00      A   
ATOM   2811  C   LEU   304     -34.274  -0.708  15.418  1.00 10.00      A   
ATOM   2812  O   LEU   304     -35.176  -1.463  15.049  1.00 10.00      A   
ATOM   2813  N   ASN   305     -33.250  -1.106  16.159  1.00 10.00      A   
ATOM   2814  HN  ASN   305     -32.569  -0.446  16.422  1.00 10.00      A   
ATOM   2815  CA  ASN   305     -33.107  -2.488  16.603  1.00 10.00      A   
ATOM   2816  CB  ASN   305     -31.787  -2.666  17.365  1.00 10.00      A   
ATOM   2817  CG  ASN   305     -31.330  -4.114  17.427  1.00 10.00      A   
ATOM   2818  OD1 ASN   305     -31.900  -4.929  18.152  1.00 10.00      A   
ATOM   2819  ND2 ASN   305     -30.281  -4.435  16.690  1.00 10.00      A   
ATOM   2820 HD21 ASN   305     -29.854  -3.724  16.154  1.00 10.00      A   
ATOM   2821 HD22 ASN   305     -29.972  -5.367  16.702  1.00 10.00      A   
ATOM   2822  C   ASN   305     -34.281  -2.889  17.492  1.00 10.00      A   
ATOM   2823  O   ASN   305     -34.923  -2.032  18.105  1.00 10.00      A   
ATOM   2824  N   LYS   306     -34.550  -4.189  17.570  1.00 10.00      A   
ATOM   2825  HN  LYS   306     -33.993  -4.822  17.062  1.00 10.00      A   
ATOM   2826  CA  LYS   306     -35.648  -4.707  18.383  1.00 10.00      A   
ATOM   2827  CB  LYS   306     -35.762  -6.226  18.240  1.00 10.00      A   
ATOM   2828  CG  LYS   306     -37.154  -6.772  18.522  1.00 10.00      A   
ATOM   2829  CD  LYS   306     -37.222  -8.277  18.308  1.00 10.00      A   
ATOM   2830  CE  LYS   306     -36.736  -9.036  19.532  1.00 10.00      A   
ATOM   2831  NZ  LYS   306     -37.160 -10.460  19.511  1.00 10.00      A   
ATOM   2832  HZ1 LYS   306     -36.625 -10.983  18.790  1.00 10.00      A   
ATOM   2833  HZ2 LYS   306     -38.175 -10.531  19.290  1.00 10.00      A   
ATOM   2834  HZ3 LYS   306     -36.989 -10.896  20.440  1.00 10.00      A   
ATOM   2835  C   LYS   306     -35.486  -4.324  19.851  1.00 10.00      A   
ATOM   2836  O   LYS   306     -36.466  -4.241  20.591  1.00 10.00      A   
ATOM   2837  N   GLN   307     -34.245  -4.076  20.264  1.00 10.00      A   
ATOM   2838  HN  GLN   307     -33.503  -4.168  19.626  1.00 10.00      A   
ATOM   2839  CA  GLN   307     -33.956  -3.683  21.640  1.00 10.00      A   
ATOM   2840  CB  GLN   307     -32.498  -3.971  22.001  1.00 10.00      A   
ATOM   2841  CG  GLN   307     -31.482  -3.417  21.018  1.00 10.00      A   
ATOM   2842  CD  GLN   307     -30.066  -3.509  21.545  1.00 10.00      A   
ATOM   2843  OE1 GLN   307     -29.829  -3.359  22.741  1.00 10.00      A   
ATOM   2844  NE2 GLN   307     -29.119  -3.764  20.660  1.00 10.00      A   
ATOM   2845 HE21 GLN   307     -29.380  -3.883  19.721  1.00 10.00      A   
ATOM   2846 HE22 GLN   307     -28.192  -3.824  20.978  1.00 10.00      A   
ATOM   2847  C   GLN   307     -34.290  -2.210  21.883  1.00 10.00      A   
ATOM   2848  O   GLN   307     -33.955  -1.649  22.928  1.00 10.00      A   
ATOM   2849  N   ASN   308     -34.959  -1.602  20.904  1.00 10.00      A   
ATOM   2850  HN  ASN   308     -35.180  -2.117  20.097  1.00 10.00      A   
ATOM   2851  CA  ASN   308     -35.376  -0.201  20.970  1.00 10.00      A   
ATOM   2852  CB  ASN   308     -36.389   0.056  22.092  1.00 10.00      A   
ATOM   2853  CG  ASN   308     -37.791  -0.396  21.732  1.00 10.00      A   
ATOM   2854  OD1 ASN   308     -38.185  -0.374  20.563  1.00 10.00      A   
ATOM   2855  ND2 ASN   308     -38.560  -0.799  22.732  1.00 10.00      A   
ATOM   2856 HD21 ASN   308     -38.189  -0.778  23.643  1.00 10.00      A   
ATOM   2857 HD22 ASN   308     -39.461  -1.119  22.523  1.00 10.00      A   
ATOM   2858  C   ASN   308     -34.193   0.750  21.054  1.00 10.00      A   
ATOM   2859  O   ASN   308     -34.120   1.603  21.940  1.00 10.00      A   
ATOM   2860  N   ARG   309     -33.265   0.589  20.127  1.00 10.00      A   
ATOM   2861  HN  ARG   309     -33.383  -0.117  19.454  1.00 10.00      A   
ATOM   2862  CA  ARG   309     -32.082   1.432  20.058  1.00 10.00      A   
ATOM   2863  CB  ARG   309     -30.918   0.838  20.860  1.00 10.00      A   
ATOM   2864  CG  ARG   309     -30.791   1.418  22.263  1.00 10.00      A   
ATOM   2865  CD  ARG   309     -29.658   0.775  23.048  1.00 10.00      A   
ATOM   2866  NE  ARG   309     -29.993  -0.575  23.508  1.00 10.00      A   
ATOM   2867  HE  ARG   309     -29.904  -1.306  22.855  1.00 10.00      A   
ATOM   2868  CZ  ARG   309     -30.399  -0.871  24.745  1.00 10.00      A   
ATOM   2869  NH1 ARG   309     -30.529   0.085  25.656  1.00 10.00      A   
ATOM   2870 HH11 ARG   309     -30.845  -0.152  26.622  1.00 10.00      A   
ATOM   2871 HH12 ARG   309     -30.313   1.077  25.413  1.00 10.00      A   
ATOM   2872  NH2 ARG   309     -30.660  -2.131  25.069  1.00 10.00      A   
ATOM   2873 HH21 ARG   309     -30.547  -2.890  24.358  1.00 10.00      A   
ATOM   2874 HH22 ARG   309     -30.976  -2.373  26.035  1.00 10.00      A   
ATOM   2875  C   ARG   309     -31.703   1.655  18.601  1.00 10.00      A   
ATOM   2876  O   ARG   309     -31.987   0.813  17.748  1.00 10.00      A   
ATOM   2877  N   TYR   310     -31.085   2.787  18.315  1.00 10.00      A   
ATOM   2878  HN  TYR   310     -30.869   3.412  19.039  1.00 10.00      A   
ATOM   2879  CA  TYR   310     -30.703   3.124  16.953  1.00 10.00      A   
ATOM   2880  CB  TYR   310     -30.850   4.628  16.710  1.00 10.00      A   
ATOM   2881  CG  TYR   310     -32.270   5.121  16.878  1.00 10.00      A   
ATOM   2882  CD1 TYR   310     -32.747   5.511  18.123  1.00 10.00      A   
ATOM   2883  CD2 TYR   310     -33.139   5.181  15.797  1.00 10.00      A   
ATOM   2884  CE1 TYR   310     -34.047   5.945  18.285  1.00 10.00      A   
ATOM   2885  CE2 TYR   310     -34.441   5.621  15.949  1.00 10.00      A   
ATOM   2886  CZ  TYR   310     -34.890   5.997  17.196  1.00 10.00      A   
ATOM   2887  OH  TYR   310     -36.186   6.425  17.358  1.00 10.00      A   
ATOM   2888  HH  TYR   310     -36.251   6.934  18.179  1.00 10.00      A   
ATOM   2889  C   TYR   310     -29.298   2.649  16.616  1.00 10.00      A   
ATOM   2890  O   TYR   310     -28.316   3.079  17.225  1.00 10.00      A   
ATOM   2891  N   ASP   311     -29.225   1.754  15.646  1.00 10.00      A   
ATOM   2892  HN  ASP   311     -30.059   1.450  15.217  1.00 10.00      A   
ATOM   2893  CA  ASP   311     -27.962   1.197  15.193  1.00 10.00      A   
ATOM   2894  CB  ASP   311     -28.158  -0.248  14.725  1.00 10.00      A   
ATOM   2895  CG  ASP   311     -28.365  -1.237  15.854  1.00 10.00      A   
ATOM   2896  OD1 ASP   311     -28.034  -0.910  17.014  1.00 10.00      A   
ATOM   2897  OD2 ASP   311     -28.847  -2.362  15.580  1.00 10.00      A   
ATOM   2898  C   ASP   311     -27.410   2.014  14.035  1.00 10.00      A   
ATOM   2899  O   ASP   311     -28.011   2.060  12.960  1.00 10.00      A   
ATOM   2900  N   THR   312     -26.283   2.669  14.260  1.00 10.00      A   
ATOM   2901  HN  THR   312     -25.872   2.625  15.149  1.00 10.00      A   
ATOM   2902  CA  THR   312     -25.643   3.469  13.229  1.00 10.00      A   
ATOM   2903  CB  THR   312     -24.535   4.346  13.844  1.00 10.00      A   
ATOM   2904  OG1 THR   312     -24.510   4.155  15.271  1.00 10.00      A   
ATOM   2905  HG1 THR   312     -23.629   3.848  15.542  1.00 10.00      A   
ATOM   2906  CG2 THR   312     -24.791   5.813  13.538  1.00 10.00      A   
ATOM   2907  C   THR   312     -25.029   2.563  12.163  1.00 10.00      A   
ATOM   2908  O   THR   312     -24.000   1.932  12.397  1.00 10.00      A   
ATOM   2909  N   TYR   313     -25.667   2.486  11.005  1.00 10.00      A   
ATOM   2910  HN  TYR   313     -26.498   2.999  10.876  1.00 10.00      A   
ATOM   2911  CA  TYR   313     -25.182   1.645   9.921  1.00 10.00      A   
ATOM   2912  CB  TYR   313     -26.289   0.685   9.472  1.00 10.00      A   
ATOM   2913  CG  TYR   313     -26.302  -0.658  10.168  1.00 10.00      A   
ATOM   2914  CD1 TYR   313     -25.698  -1.765   9.587  1.00 10.00      A   
ATOM   2915  CD2 TYR   313     -26.934  -0.827  11.392  1.00 10.00      A   
ATOM   2916  CE1 TYR   313     -25.721  -3.001  10.204  1.00 10.00      A   
ATOM   2917  CE2 TYR   313     -26.959  -2.059  12.019  1.00 10.00      A   
ATOM   2918  CZ  TYR   313     -26.354  -3.143  11.420  1.00 10.00      A   
ATOM   2919  OH  TYR   313     -26.380  -4.372  12.040  1.00 10.00      A   
ATOM   2920  HH  TYR   313     -27.059  -4.368  12.728  1.00 10.00      A   
ATOM   2921  C   TYR   313     -24.732   2.468   8.720  1.00 10.00      A   
ATOM   2922  O   TYR   313     -25.366   3.460   8.358  1.00 10.00      A   
ATOM   2923  N   ASN   314     -23.626   2.051   8.120  1.00 10.00      A   
ATOM   2924  HN  ASN   314     -23.151   1.274   8.488  1.00 10.00      A   
ATOM   2925  CA  ASN   314     -23.099   2.694   6.922  1.00 10.00      A   
ATOM   2926  CB  ASN   314     -21.598   2.984   7.074  1.00 10.00      A   
ATOM   2927  CG  ASN   314     -21.035   3.857   5.963  1.00 10.00      A   
ATOM   2928  OD1 ASN   314     -21.774   4.427   5.161  1.00 10.00      A   
ATOM   2929  ND2 ASN   314     -19.716   3.996   5.931  1.00 10.00      A   
ATOM   2930 HD21 ASN   314     -19.185   3.539   6.617  1.00 10.00      A   
ATOM   2931 HD22 ASN   314     -19.323   4.553   5.221  1.00 10.00      A   
ATOM   2932  C   ASN   314     -23.356   1.724   5.777  1.00 10.00      A   
ATOM   2933  O   ASN   314     -22.454   1.031   5.302  1.00 10.00      A   
ATOM   2934  N   THR   315     -24.615   1.649   5.380  1.00 10.00      A   
ATOM   2935  HN  THR   315     -25.277   2.248   5.785  1.00 10.00      A   
ATOM   2936  CA  THR   315     -25.047   0.718   4.354  1.00 10.00      A   
ATOM   2937  CB  THR   315     -26.388   0.087   4.764  1.00 10.00      A   
ATOM   2938  OG1 THR   315     -27.267   1.113   5.246  1.00 10.00      A   
ATOM   2939  HG1 THR   315     -27.079   1.942   4.788  1.00 10.00      A   
ATOM   2940  CG2 THR   315     -26.172  -0.931   5.870  1.00 10.00      A   
ATOM   2941  C   THR   315     -25.197   1.344   2.973  1.00 10.00      A   
ATOM   2942  O   THR   315     -25.296   2.561   2.824  1.00 10.00      A   
ATOM   2943  N   ILE   316     -25.230   0.481   1.967  1.00 10.00      A   
ATOM   2944  HN  ILE   316     -25.151  -0.479   2.166  1.00 10.00      A   
ATOM   2945  CA  ILE   316     -25.390   0.899   0.586  1.00 10.00      A   
ATOM   2946  CB  ILE   316     -24.401   0.158  -0.338  1.00 10.00      A   
ATOM   2947  CG1 ILE   316     -22.963   0.338   0.150  1.00 10.00      A   
ATOM   2948  CG2 ILE   316     -24.538   0.644  -1.773  1.00 10.00      A   
ATOM   2949  CD1 ILE   316     -21.951  -0.472  -0.632  1.00 10.00      A   
ATOM   2950  C   ILE   316     -26.807   0.574   0.134  1.00 10.00      A   
ATOM   2951  O   ILE   316     -27.227  -0.584   0.187  1.00 10.00      A   
ATOM   2952  N   ILE   317     -27.544   1.587  -0.289  1.00 10.00      A   
ATOM   2953  HN  ILE   317     -27.150   2.488  -0.323  1.00 10.00      A   
ATOM   2954  CA  ILE   317     -28.913   1.395  -0.744  1.00 10.00      A   
ATOM   2955  CB  ILE   317     -29.860   2.498  -0.234  1.00 10.00      A   
ATOM   2956  CG1 ILE   317     -29.366   3.882  -0.662  1.00 10.00      A   
ATOM   2957  CG2 ILE   317     -30.006   2.414   1.278  1.00 10.00      A   
ATOM   2958  CD1 ILE   317     -30.387   4.983  -0.476  1.00 10.00      A   
ATOM   2959  C   ILE   317     -28.963   1.345  -2.263  1.00 10.00      A   
ATOM   2960  O   ILE   317     -28.075   1.877  -2.938  1.00 10.00      A   
ATOM   2961  N   THR   318     -29.991   0.707  -2.797  1.00 10.00      A   
ATOM   2962  HN  THR   318     -30.671   0.311  -2.213  1.00 10.00      A   
ATOM   2963  CA  THR   318     -30.136   0.579  -4.235  1.00 10.00      A   
ATOM   2964  CB  THR   318     -29.901  -0.874  -4.680  1.00 10.00      A   
ATOM   2965  OG1 THR   318     -30.668  -1.756  -3.849  1.00 10.00      A   
ATOM   2966  HG1 THR   318     -30.331  -2.667  -3.948  1.00 10.00      A   
ATOM   2967  CG2 THR   318     -28.428  -1.231  -4.564  1.00 10.00      A   
ATOM   2968  C   THR   318     -31.514   1.038  -4.705  1.00 10.00      A   
ATOM   2969  O   THR   318     -32.527   0.800  -4.041  1.00 10.00      A   
ATOM   2970  N   LEU   319     -31.535   1.718  -5.843  1.00 10.00      A   
ATOM   2971  HN  LEU   319     -30.686   1.893  -6.307  1.00 10.00      A   
ATOM   2972  CA  LEU   319     -32.768   2.214  -6.435  1.00 10.00      A   
ATOM   2973  CB  LEU   319     -32.932   3.723  -6.176  1.00 10.00      A   
ATOM   2974  CG  LEU   319     -32.729   4.222  -4.742  1.00 10.00      A   
ATOM   2975  CD1 LEU   319     -31.268   4.561  -4.488  1.00 10.00      A   
ATOM   2976  CD2 LEU   319     -33.606   5.433  -4.476  1.00 10.00      A   
ATOM   2977  C   LEU   319     -32.713   1.979  -7.937  1.00 10.00      A   
ATOM   2978  O   LEU   319     -31.672   1.586  -8.467  1.00 10.00      A   
ATOM   2979  N   GLY   320     -33.821   2.205  -8.617  1.00 10.00      A   
ATOM   2980  HN  GLY   320     -34.643   2.466  -8.134  1.00 10.00      A   
ATOM   2981  CA  GLY   320     -33.846   2.043 -10.055  1.00 10.00      A   
ATOM   2982  C   GLY   320     -34.392   0.708 -10.511  1.00 10.00      A   
ATOM   2983  O   GLY   320     -34.765  -0.138  -9.694  1.00 10.00      A   
ATOM   2984  N   LYS   321     -34.426   0.525 -11.827  1.00 10.00      A   
ATOM   2985  HN  LYS   321     -34.091   1.241 -12.410  1.00 10.00      A   
ATOM   2986  CA  LYS   321     -34.930  -0.698 -12.432  1.00 10.00      A   
ATOM   2987  CB  LYS   321     -34.832  -0.616 -13.960  1.00 10.00      A   
ATOM   2988  CG  LYS   321     -35.567  -1.726 -14.697  1.00 10.00      A   
ATOM   2989  CD  LYS   321     -35.423  -1.579 -16.202  1.00 10.00      A   
ATOM   2990  CE  LYS   321     -36.053  -2.755 -16.933  1.00 10.00      A   
ATOM   2991  NZ  LYS   321     -35.853  -2.666 -18.404  1.00 10.00      A   
ATOM   2992  HZ1 LYS   321     -36.195  -3.532 -18.867  1.00 10.00      A   
ATOM   2993  HZ2 LYS   321     -34.845  -2.547 -18.624  1.00 10.00      A   
ATOM   2994  HZ3 LYS   321     -36.376  -1.855 -18.789  1.00 10.00      A   
ATOM   2995  C   LYS   321     -34.173  -1.917 -11.917  1.00 10.00      A   
ATOM   2996  O   LYS   321     -32.943  -1.906 -11.819  1.00 10.00      A   
ATOM   2997  N   GLY   322     -34.915  -2.957 -11.578  1.00 10.00      A   
ATOM   2998  HN  GLY   322     -35.892  -2.904 -11.676  1.00 10.00      A   
ATOM   2999  CA  GLY   322     -34.311  -4.170 -11.070  1.00 10.00      A   
ATOM   3000  C   GLY   322     -34.490  -4.297  -9.573  1.00 10.00      A   
ATOM   3001  O   GLY   322     -34.844  -5.364  -9.069  1.00 10.00      A   
ATOM   3002  N   ALA   323     -34.259  -3.203  -8.860  1.00 10.00      A   
ATOM   3003  HN  ALA   323     -34.003  -2.374  -9.320  1.00 10.00      A   
ATOM   3004  CA  ALA   323     -34.393  -3.193  -7.412  1.00 10.00      A   
ATOM   3005  CB  ALA   323     -33.036  -3.392  -6.751  1.00 10.00      A   
ATOM   3006  C   ALA   323     -35.032  -1.894  -6.938  1.00 10.00      A   
ATOM   3007  O   ALA   323     -34.344  -0.893  -6.737  1.00 10.00      A   
ATOM   3008  N   PRO   324     -36.365  -1.891  -6.773  1.00 10.00      A   
ATOM   3009  CA  PRO   324     -37.102  -0.710  -6.315  1.00 10.00      A   
ATOM   3010  CB  PRO   324     -38.568  -1.163  -6.329  1.00 10.00      A   
ATOM   3011  CG  PRO   324     -38.592  -2.381  -7.189  1.00 10.00      A   
ATOM   3012  CD  PRO   324     -37.255  -3.036  -7.011  1.00 10.00      A   
ATOM   3013  C   PRO   324     -36.696  -0.329  -4.898  1.00 10.00      A   
ATOM   3014  O   PRO   324     -36.492  -1.199  -4.049  1.00 10.00      A   
ATOM   3015  N   TYR   325     -36.579   0.965  -4.650  1.00 10.00      A   
ATOM   3016  HN  TYR   325     -36.765   1.608  -5.371  1.00 10.00      A   
ATOM   3017  CA  TYR   325     -36.188   1.458  -3.338  1.00 10.00      A   
ATOM   3018  CB  TYR   325     -36.003   2.980  -3.344  1.00 10.00      A   
ATOM   3019  CG  TYR   325     -36.054   3.594  -1.962  1.00 10.00      A   
ATOM   3020  CD1 TYR   325     -35.020   3.399  -1.053  1.00 10.00      A   
ATOM   3021  CD2 TYR   325     -37.152   4.342  -1.557  1.00 10.00      A   
ATOM   3022  CE1 TYR   325     -35.084   3.929   0.219  1.00 10.00      A   
ATOM   3023  CE2 TYR   325     -37.218   4.881  -0.287  1.00 10.00      A   
ATOM   3024  CZ  TYR   325     -36.184   4.669   0.596  1.00 10.00      A   
ATOM   3025  OH  TYR   325     -36.255   5.192   1.866  1.00 10.00      A   
ATOM   3026  HH  TYR   325     -35.459   4.931   2.365  1.00 10.00      A   
ATOM   3027  C   TYR   325     -37.173   1.049  -2.245  1.00 10.00      A   
ATOM   3028  O   TYR   325     -38.392   1.146  -2.412  1.00 10.00      A   
ATOM   3029  N   SER   326     -36.628   0.593  -1.128  1.00 10.00      A   
ATOM   3030  HN  SER   326     -35.652   0.524  -1.068  1.00 10.00      A   
ATOM   3031  CA  SER   326     -37.424   0.189   0.013  1.00 10.00      A   
ATOM   3032  CB  SER   326     -38.119  -1.149  -0.248  1.00 10.00      A   
ATOM   3033  OG  SER   326     -39.209  -1.340   0.641  1.00 10.00      A   
ATOM   3034  HG  SER   326     -39.517  -0.481   0.964  1.00 10.00      A   
ATOM   3035  C   SER   326     -36.539   0.097   1.249  1.00 10.00      A   
ATOM   3036  O   SER   326     -35.317  -0.032   1.142  1.00 10.00      A   
ATOM   3037  N   TYR   327     -37.153   0.187   2.415  1.00 10.00      A   
ATOM   3038  HN  TYR   327     -38.124   0.322   2.434  1.00 10.00      A   
ATOM   3039  CA  TYR   327     -36.430   0.102   3.670  1.00 10.00      A   
ATOM   3040  CB  TYR   327     -37.147   0.932   4.739  1.00 10.00      A   
ATOM   3041  CG  TYR   327     -36.271   1.364   5.895  1.00 10.00      A   
ATOM   3042  CD1 TYR   327     -35.038   1.957   5.671  1.00 10.00      A   
ATOM   3043  CD2 TYR   327     -36.688   1.197   7.210  1.00 10.00      A   
ATOM   3044  CE1 TYR   327     -34.240   2.369   6.719  1.00 10.00      A   
ATOM   3045  CE2 TYR   327     -35.894   1.604   8.268  1.00 10.00      A   
ATOM   3046  CZ  TYR   327     -34.672   2.192   8.017  1.00 10.00      A   
ATOM   3047  OH  TYR   327     -33.878   2.602   9.064  1.00 10.00      A   
ATOM   3048  HH  TYR   327     -33.045   2.970   8.711  1.00 10.00      A   
ATOM   3049  C   TYR   327     -36.349  -1.352   4.113  1.00 10.00      A   
ATOM   3050  O   TYR   327     -35.361  -1.781   4.708  1.00 10.00      A   
ATOM   3051  N   GLU   328     -37.390  -2.111   3.790  1.00 10.00      A   
ATOM   3052  HN  GLU   328     -38.138  -1.712   3.297  1.00 10.00      A   
ATOM   3053  CA  GLU   328     -37.463  -3.516   4.163  1.00 10.00      A   
ATOM   3054  CB  GLU   328     -38.884  -3.879   4.600  1.00 10.00      A   
ATOM   3055  CG  GLU   328     -39.388  -3.079   5.794  1.00 10.00      A   
ATOM   3056  CD  GLU   328     -40.340  -1.963   5.403  1.00 10.00      A   
ATOM   3057  OE1 GLU   328     -40.204  -1.417   4.287  1.00 10.00      A   
ATOM   3058  OE2 GLU   328     -41.234  -1.629   6.216  1.00 10.00      A   
ATOM   3059  C   GLU   328     -37.002  -4.437   3.035  1.00 10.00      A   
ATOM   3060  O   GLU   328     -37.283  -5.636   3.052  1.00 10.00      A   
ATOM   3061  N   SER   329     -36.299  -3.883   2.056  1.00 10.00      A   
ATOM   3062  HN  SER   329     -36.107  -2.924   2.083  1.00 10.00      A   
ATOM   3063  CA  SER   329     -35.799  -4.680   0.945  1.00 10.00      A   
ATOM   3064  CB  SER   329     -35.640  -3.822  -0.313  1.00 10.00      A   
ATOM   3065  OG  SER   329     -35.072  -2.561  -0.005  1.00 10.00      A   
ATOM   3066  HG  SER   329     -34.527  -2.267  -0.748  1.00 10.00      A   
ATOM   3067  C   SER   329     -34.477  -5.345   1.318  1.00 10.00      A   
ATOM   3068  O   SER   329     -33.635  -4.742   1.991  1.00 10.00      A   
ATOM   3069  N   ALA   330     -34.294  -6.580   0.872  1.00 10.00      A   
ATOM   3070  HN  ALA   330     -34.993  -6.996   0.320  1.00 10.00      A   
ATOM   3071  CA  ALA   330     -33.084  -7.336   1.176  1.00 10.00      A   
ATOM   3072  CB  ALA   330     -33.341  -8.827   1.020  1.00 10.00      A   
ATOM   3073  C   ALA   330     -31.910  -6.900   0.305  1.00 10.00      A   
ATOM   3074  O   ALA   330     -30.771  -7.318   0.527  1.00 10.00      A   
ATOM   3075  N   ASP   331     -32.187  -6.051  -0.676  1.00 10.00      A   
ATOM   3076  HN  ASP   331     -33.108  -5.745  -0.797  1.00 10.00      A   
ATOM   3077  CA  ASP   331     -31.150  -5.566  -1.579  1.00 10.00      A   
ATOM   3078  CB  ASP   331     -31.726  -5.255  -2.965  1.00 10.00      A   
ATOM   3079  CG  ASP   331     -30.671  -5.281  -4.057  1.00 10.00      A   
ATOM   3080  OD1 ASP   331     -30.055  -4.230  -4.325  1.00 10.00      A   
ATOM   3081  OD2 ASP   331     -30.463  -6.357  -4.662  1.00 10.00      A   
ATOM   3082  C   ASP   331     -30.442  -4.342  -1.001  1.00 10.00      A   
ATOM   3083  O   ASP   331     -30.813  -3.201  -1.281  1.00 10.00      A   
ATOM   3084  N   ARG   332     -29.451  -4.597  -0.156  1.00 10.00      A   
ATOM   3085  HN  ARG   332     -29.241  -5.534   0.057  1.00 10.00      A   
ATOM   3086  CA  ARG   332     -28.658  -3.544   0.470  1.00 10.00      A   
ATOM   3087  CB  ARG   332     -29.498  -2.702   1.449  1.00 10.00      A   
ATOM   3088  CG  ARG   332     -29.667  -3.278   2.848  1.00 10.00      A   
ATOM   3089  CD  ARG   332     -31.028  -2.925   3.439  1.00 10.00      A   
ATOM   3090  NE  ARG   332     -31.389  -1.513   3.253  1.00 10.00      A   
ATOM   3091  HE  ARG   332     -30.826  -0.837   3.701  1.00 10.00      A   
ATOM   3092  CZ  ARG   332     -32.437  -1.103   2.531  1.00 10.00      A   
ATOM   3093  NH1 ARG   332     -33.219  -1.992   1.930  1.00 10.00      A   
ATOM   3094 HH11 ARG   332     -34.038  -1.674   1.361  1.00 10.00      A   
ATOM   3095 HH12 ARG   332     -33.023  -3.017   2.020  1.00 10.00      A   
ATOM   3096  NH2 ARG   332     -32.720   0.190   2.425  1.00 10.00      A   
ATOM   3097 HH21 ARG   332     -32.129   0.910   2.907  1.00 10.00      A   
ATOM   3098 HH22 ARG   332     -33.544   0.502   1.861  1.00 10.00      A   
ATOM   3099  C   ARG   332     -27.433  -4.158   1.145  1.00 10.00      A   
ATOM   3100  O   ARG   332     -27.515  -5.241   1.720  1.00 10.00      A   
ATOM   3101  N   TYR   333     -26.296  -3.487   1.046  1.00 10.00      A   
ATOM   3102  HN  TYR   333     -26.288  -2.624   0.579  1.00 10.00      A   
ATOM   3103  CA  TYR   333     -25.060  -3.994   1.638  1.00 10.00      A   
ATOM   3104  CB  TYR   333     -23.866  -3.757   0.702  1.00 10.00      A   
ATOM   3105  CG  TYR   333     -22.518  -4.124   1.299  1.00 10.00      A   
ATOM   3106  CD1 TYR   333     -22.099  -5.449   1.366  1.00 10.00      A   
ATOM   3107  CD2 TYR   333     -21.666  -3.145   1.797  1.00 10.00      A   
ATOM   3108  CE1 TYR   333     -20.873  -5.783   1.915  1.00 10.00      A   
ATOM   3109  CE2 TYR   333     -20.441  -3.471   2.344  1.00 10.00      A   
ATOM   3110  CZ  TYR   333     -20.049  -4.791   2.401  1.00 10.00      A   
ATOM   3111  OH  TYR   333     -18.827  -5.119   2.947  1.00 10.00      A   
ATOM   3112  HH  TYR   333     -18.679  -4.598   3.757  1.00 10.00      A   
ATOM   3113  C   TYR   333     -24.799  -3.361   2.996  1.00 10.00      A   
ATOM   3114  O   TYR   333     -24.931  -2.148   3.156  1.00 10.00      A   
ATOM   3115  N   ASN   334     -24.429  -4.191   3.961  1.00 10.00      A   
ATOM   3116  HN  ASN   334     -24.341  -5.152   3.756  1.00 10.00      A   
ATOM   3117  CA  ASN   334     -24.130  -3.733   5.313  1.00 10.00      A   
ATOM   3118  CB  ASN   334     -24.783  -4.654   6.349  1.00 10.00      A   
ATOM   3119  CG  ASN   334     -26.288  -4.757   6.196  1.00 10.00      A   
ATOM   3120  OD1 ASN   334     -26.792  -5.605   5.464  1.00 10.00      A   
ATOM   3121  ND2 ASN   334     -27.015  -3.898   6.893  1.00 10.00      A   
ATOM   3122 HD21 ASN   334     -26.551  -3.254   7.464  1.00 10.00      A   
ATOM   3123 HD22 ASN   334     -27.993  -3.941   6.807  1.00 10.00      A   
ATOM   3124  C   ASN   334     -22.622  -3.727   5.523  1.00 10.00      A   
ATOM   3125  O   ASN   334     -21.933  -4.651   5.104  1.00 10.00      A   
ATOM   3126  N   LYS   335     -22.109  -2.695   6.170  1.00 10.00      A   
ATOM   3127  HN  LYS   335     -22.702  -1.986   6.494  1.00 10.00      A   
ATOM   3128  CA  LYS   335     -20.676  -2.595   6.415  1.00 10.00      A   
ATOM   3129  CB  LYS   335     -20.298  -1.158   6.754  1.00 10.00      A   
ATOM   3130  CG  LYS   335     -18.807  -0.927   6.814  1.00 10.00      A   
ATOM   3131  CD  LYS   335     -18.480   0.549   6.833  1.00 10.00      A   
ATOM   3132  CE  LYS   335     -17.004   0.764   6.585  1.00 10.00      A   
ATOM   3133  NZ  LYS   335     -16.632   0.446   5.184  1.00 10.00      A   
ATOM   3134  HZ1 LYS   335     -17.023  -0.486   4.904  1.00 10.00      A   
ATOM   3135  HZ2 LYS   335     -15.600   0.417   5.087  1.00 10.00      A   
ATOM   3136  HZ3 LYS   335     -17.007   1.173   4.545  1.00 10.00      A   
ATOM   3137  C   LYS   335     -20.242  -3.542   7.534  1.00 10.00      A   
ATOM   3138  O   LYS   335     -20.777  -3.489   8.642  1.00 10.00      A   
ATOM   3139  N   ASN   336     -19.262  -4.390   7.245  1.00 10.00      A   
ATOM   3140  HN  ASN   336     -18.846  -4.354   6.347  1.00 10.00      A   
ATOM   3141  CA  ASN   336     -18.769  -5.360   8.219  1.00 10.00      A   
ATOM   3142  CB  ASN   336     -18.603  -6.740   7.569  1.00 10.00      A   
ATOM   3143  CG  ASN   336     -17.824  -7.723   8.431  1.00 10.00      A   
ATOM   3144  OD1 ASN   336     -18.257  -8.103   9.520  1.00 10.00      A   
ATOM   3145  ND2 ASN   336     -16.667  -8.149   7.946  1.00 10.00      A   
ATOM   3146 HD21 ASN   336     -16.374  -7.811   7.070  1.00 10.00      A   
ATOM   3147 HD22 ASN   336     -16.150  -8.791   8.475  1.00 10.00      A   
ATOM   3148  C   ASN   336     -17.455  -4.915   8.855  1.00 10.00      A   
ATOM   3149  O   ASN   336     -17.273  -5.032  10.069  1.00 10.00      A   
ATOM   3150  N   HIS   337     -16.545  -4.394   8.042  1.00 10.00      A   
ATOM   3151  HN  HIS   337     -16.754  -4.291   7.086  1.00 10.00      A   
ATOM   3152  CA  HIS   337     -15.245  -3.954   8.546  1.00 10.00      A   
ATOM   3153  CB  HIS   337     -14.108  -4.477   7.657  1.00 10.00      A   
ATOM   3154  CG  HIS   337     -12.741  -4.369   8.268  1.00 10.00      A   
ATOM   3155  ND1 HIS   337     -11.636  -3.926   7.571  1.00 10.00      A   
ATOM   3156  HD1 HIS   337     -11.625  -3.635   6.628  1.00 10.00      A   
ATOM   3157  CD2 HIS   337     -12.300  -4.664   9.516  1.00 10.00      A   
ATOM   3158  CE1 HIS   337     -10.578  -3.956   8.362  1.00 10.00      A   
ATOM   3159  NE2 HIS   337     -10.954  -4.400   9.545  1.00 10.00      A   
ATOM   3160  HE2 HIS   337     -10.359  -4.523  10.321  1.00 10.00      A   
ATOM   3161  C   HIS   337     -15.180  -2.433   8.670  1.00 10.00      A   
ATOM   3162  O   HIS   337     -14.938  -1.725   7.688  1.00 10.00      A   
ATOM   3163  N   LEU   338     -15.407  -1.941   9.880  1.00 10.00      A   
ATOM   3164  HN  LEU   338     -15.599  -2.557  10.618  1.00 10.00      A   
ATOM   3165  CA  LEU   338     -15.373  -0.509  10.150  1.00 10.00      A   
ATOM   3166  CB  LEU   338     -16.260  -0.184  11.357  1.00 10.00      A   
ATOM   3167  CG  LEU   338     -17.727  -0.607  11.270  1.00 10.00      A   
ATOM   3168  CD1 LEU   338     -18.359  -0.596  12.651  1.00 10.00      A   
ATOM   3169  CD2 LEU   338     -18.494   0.313  10.335  1.00 10.00      A   
ATOM   3170  C   LEU   338     -13.949  -0.061  10.457  1.00 10.00      A   
ATOM   3171  O   LEU   338     -13.087  -0.888  10.758  1.00 10.00      A   
ATOM   3172  N   VAL   339     -13.705   1.242  10.360  1.00 10.00      A   
ATOM   3173  HN  VAL   339     -14.432   1.844  10.067  1.00 10.00      A   
ATOM   3174  CA  VAL   339     -12.391   1.804  10.660  1.00 10.00      A   
ATOM   3175  CB  VAL   339     -12.268   3.272  10.185  1.00 10.00      A   
ATOM   3176  CG1 VAL   339     -10.850   3.790  10.383  1.00 10.00      A   
ATOM   3177  CG2 VAL   339     -12.683   3.407   8.729  1.00 10.00      A   
ATOM   3178  C   VAL   339     -12.142   1.732  12.169  1.00 10.00      A   
ATOM   3179  O   VAL   339     -12.905   2.305  12.952  1.00 10.00      A   
ATOM   3180  N   PRO   340     -11.070   1.026  12.577  1.00 10.00      A   
ATOM   3181  CA  PRO   340     -10.700   0.823  13.988  1.00 10.00      A   
ATOM   3182  CB  PRO   340      -9.215   0.483  13.898  1.00 10.00      A   
ATOM   3183  CG  PRO   340      -9.072  -0.215  12.590  1.00 10.00      A   
ATOM   3184  CD  PRO   340     -10.114   0.365  11.669  1.00 10.00      A   
ATOM   3185  C   PRO   340     -10.911   2.045  14.884  1.00 10.00      A   
ATOM   3186  O   PRO   340     -11.698   2.007  15.830  1.00 10.00      A   
ATOM   3187  N   PHE   341     -10.214   3.125  14.583  1.00 10.00      A   
ATOM   3188  HN  PHE   341      -9.607   3.104  13.810  1.00 10.00      A   
ATOM   3189  CA  PHE   341     -10.320   4.342  15.375  1.00 10.00      A   
ATOM   3190  CB  PHE   341      -8.926   4.819  15.804  1.00 10.00      A   
ATOM   3191  CG  PHE   341      -8.064   3.751  16.414  1.00 10.00      A   
ATOM   3192  CD1 PHE   341      -7.118   3.087  15.650  1.00 10.00      A   
ATOM   3193  CD2 PHE   341      -8.199   3.411  17.750  1.00 10.00      A   
ATOM   3194  CE1 PHE   341      -6.322   2.104  16.205  1.00 10.00      A   
ATOM   3195  CE2 PHE   341      -7.408   2.429  18.312  1.00 10.00      A   
ATOM   3196  CZ  PHE   341      -6.468   1.774  17.539  1.00 10.00      A   
ATOM   3197  C   PHE   341     -11.020   5.444  14.591  1.00 10.00      A   
ATOM   3198  O   PHE   341     -10.768   6.629  14.812  1.00 10.00      A   
ATOM   3199  N   GLY   342     -11.911   5.056  13.689  1.00 10.00      A   
ATOM   3200  HN  GLY   342     -12.099   4.099  13.574  1.00 10.00      A   
ATOM   3201  CA  GLY   342     -12.602   6.043  12.885  1.00 10.00      A   
ATOM   3202  C   GLY   342     -14.108   5.879  12.843  1.00 10.00      A   
ATOM   3203  O   GLY   342     -14.835   6.870  12.824  1.00 10.00      A   
ATOM   3204  N   GLU   343     -14.592   4.646  12.836  1.00 10.00      A   
ATOM   3205  HN  GLU   343     -13.979   3.881  12.883  1.00 10.00      A   
ATOM   3206  CA  GLU   343     -16.030   4.414  12.761  1.00 10.00      A   
ATOM   3207  CB  GLU   343     -16.390   3.560  11.545  1.00 10.00      A   
ATOM   3208  CG  GLU   343     -16.163   4.267  10.216  1.00 10.00      A   
ATOM   3209  CD  GLU   343     -16.404   3.370   9.020  1.00 10.00      A   
ATOM   3210  OE1 GLU   343     -15.704   2.345   8.896  1.00 10.00      A   
ATOM   3211  OE2 GLU   343     -17.286   3.698   8.193  1.00 10.00      A   
ATOM   3212  C   GLU   343     -16.625   3.844  14.049  1.00 10.00      A   
ATOM   3213  O   GLU   343     -17.821   3.564  14.112  1.00 10.00      A   
ATOM   3214  N   PHE   344     -15.802   3.678  15.075  1.00 10.00      A   
ATOM   3215  HN  PHE   344     -14.858   3.915  14.978  1.00 10.00      A   
ATOM   3216  CA  PHE   344     -16.279   3.160  16.352  1.00 10.00      A   
ATOM   3217  CB  PHE   344     -16.631   1.662  16.286  1.00 10.00      A   
ATOM   3218  CG  PHE   344     -15.458   0.730  16.130  1.00 10.00      A   
ATOM   3219  CD1 PHE   344     -14.835   0.184  17.241  1.00 10.00      A   
ATOM   3220  CD2 PHE   344     -14.992   0.390  14.872  1.00 10.00      A   
ATOM   3221  CE1 PHE   344     -13.766  -0.682  17.100  1.00 10.00      A   
ATOM   3222  CE2 PHE   344     -13.924  -0.473  14.723  1.00 10.00      A   
ATOM   3223  CZ  PHE   344     -13.310  -1.010  15.839  1.00 10.00      A   
ATOM   3224  C   PHE   344     -15.287   3.444  17.465  1.00 10.00      A   
ATOM   3225  O   PHE   344     -14.140   3.810  17.206  1.00 10.00      A   
ATOM   3226  N   VAL   345     -15.741   3.302  18.700  1.00 10.00      A   
ATOM   3227  HN  VAL   345     -16.681   3.043  18.840  1.00 10.00      A   
ATOM   3228  CA  VAL   345     -14.893   3.530  19.858  1.00 10.00      A   
ATOM   3229  CB  VAL   345     -15.641   4.300  20.968  1.00 10.00      A   
ATOM   3230  CG1 VAL   345     -14.724   4.561  22.154  1.00 10.00      A   
ATOM   3231  CG2 VAL   345     -16.201   5.608  20.433  1.00 10.00      A   
ATOM   3232  C   VAL   345     -14.397   2.200  20.416  1.00 10.00      A   
ATOM   3233  O   VAL   345     -15.193   1.371  20.865  1.00 10.00      A   
ATOM   3234  N   PRO   346     -13.080   1.964  20.359  1.00 10.00      A   
ATOM   3235  CA  PRO   346     -12.469   0.739  20.874  1.00 10.00      A   
ATOM   3236  CB  PRO   346     -11.024   0.799  20.355  1.00 10.00      A   
ATOM   3237  CG  PRO   346     -11.009   1.901  19.348  1.00 10.00      A   
ATOM   3238  CD  PRO   346     -12.080   2.860  19.771  1.00 10.00      A   
ATOM   3239  C   PRO   346     -12.469   0.729  22.396  1.00 10.00      A   
ATOM   3240  O   PRO   346     -12.337   1.782  23.030  1.00 10.00      A   
ATOM   3241  N   LEU   347     -12.618  -0.463  22.965  1.00 10.00      A   
ATOM   3242  HN  LEU   347     -12.723  -1.252  22.388  1.00 10.00      A   
ATOM   3243  CA  LEU   347     -12.641  -0.648  24.412  1.00 10.00      A   
ATOM   3244  CB  LEU   347     -11.367  -0.106  25.070  1.00 10.00      A   
ATOM   3245  CG  LEU   347     -10.042  -0.646  24.530  1.00 10.00      A   
ATOM   3246  CD1 LEU   347      -8.877   0.190  25.040  1.00 10.00      A   
ATOM   3247  CD2 LEU   347      -9.865  -2.105  24.915  1.00 10.00      A   
ATOM   3248  C   LEU   347     -13.876  -0.009  25.035  1.00 10.00      A   
ATOM   3249  O   LEU   347     -13.841   1.138  25.475  1.00 10.00      A   
ATOM   3250  N   GLU   348     -14.964  -0.769  25.087  1.00 10.00      A   
ATOM   3251  HN  GLU   348     -14.922  -1.688  24.735  1.00 10.00      A   
ATOM   3252  CA  GLU   348     -16.219  -0.288  25.658  1.00 10.00      A   
ATOM   3253  CB  GLU   348     -17.393  -1.185  25.240  1.00 10.00      A   
ATOM   3254  CG  GLU   348     -17.234  -2.654  25.604  1.00 10.00      A   
ATOM   3255  CD  GLU   348     -16.545  -3.457  24.522  1.00 10.00      A   
ATOM   3256  OE1 GLU   348     -15.303  -3.376  24.411  1.00 10.00      A   
ATOM   3257  OE2 GLU   348     -17.238  -4.181  23.777  1.00 10.00      A   
ATOM   3258  C   GLU   348     -16.125  -0.202  27.179  1.00 10.00      A   
ATOM   3259  O   GLU   348     -17.060   0.224  27.861  1.00 10.00      A   
ATOM   3260  N   SER   349     -14.982  -0.604  27.706  1.00 10.00      A   
ATOM   3261  HN  SER   349     -14.276  -0.940  27.116  1.00 10.00      A   
ATOM   3262  CA  SER   349     -14.737  -0.571  29.131  1.00 10.00      A   
ATOM   3263  CB  SER   349     -13.488  -1.396  29.437  1.00 10.00      A   
ATOM   3264  OG  SER   349     -13.018  -2.046  28.260  1.00 10.00      A   
ATOM   3265  HG  SER   349     -13.522  -2.860  28.118  1.00 10.00      A   
ATOM   3266  C   SER   349     -14.551   0.869  29.605  1.00 10.00      A   
ATOM   3267  O   SER   349     -14.662   1.163  30.794  1.00 10.00      A   
ATOM   3268  N   ILE   350     -14.305   1.778  28.666  1.00 10.00      A   
ATOM   3269  HN  ILE   350     -14.262   1.499  27.724  1.00 10.00      A   
ATOM   3270  CA  ILE   350     -14.102   3.182  29.004  1.00 10.00      A   
ATOM   3271  CB  ILE   350     -13.241   3.913  27.957  1.00 10.00      A   
ATOM   3272  CG1 ILE   350     -13.962   3.966  26.606  1.00 10.00      A   
ATOM   3273  CG2 ILE   350     -11.882   3.239  27.824  1.00 10.00      A   
ATOM   3274  CD1 ILE   350     -13.276   4.837  25.579  1.00 10.00      A   
ATOM   3275  C   ILE   350     -15.429   3.919  29.184  1.00 10.00      A   
ATOM   3276  O   ILE   350     -15.479   5.147  29.158  1.00 10.00      A   
ATOM   3277  N   LEU   351     -16.504   3.166  29.378  1.00 10.00      A   
ATOM   3278  HN  LEU   351     -16.412   2.189  29.384  1.00 10.00      A   
ATOM   3279  CA  LEU   351     -17.819   3.759  29.573  1.00 10.00      A   
ATOM   3280  CB  LEU   351     -18.931   2.782  29.185  1.00 10.00      A   
ATOM   3281  CG  LEU   351     -19.261   2.688  27.695  1.00 10.00      A   
ATOM   3282  CD1 LEU   351     -20.356   1.662  27.457  1.00 10.00      A   
ATOM   3283  CD2 LEU   351     -19.680   4.047  27.150  1.00 10.00      A   
ATOM   3284  C   LEU   351     -18.003   4.233  31.012  1.00 10.00      A   
ATOM   3285  O   LEU   351     -19.058   4.755  31.374  1.00 10.00      A   
ATOM   3286  N   ARG   352     -16.981   4.031  31.835  1.00 10.00      A   
ATOM   3287  HN  ARG   352     -16.175   3.587  31.496  1.00 10.00      A   
ATOM   3288  CA  ARG   352     -17.029   4.451  33.231  1.00 10.00      A   
ATOM   3289  CB  ARG   352     -16.010   3.690  34.089  1.00 10.00      A   
ATOM   3290  CG  ARG   352     -15.926   4.182  35.525  1.00 10.00      A   
ATOM   3291  CD  ARG   352     -14.629   3.747  36.181  1.00 10.00      A   
ATOM   3292  NE  ARG   352     -14.212   4.670  37.234  1.00 10.00      A   
ATOM   3293  HE  ARG   352     -14.891   4.937  37.895  1.00 10.00      A   
ATOM   3294  CZ  ARG   352     -12.981   5.168  37.340  1.00 10.00      A   
ATOM   3295  NH1 ARG   352     -12.046   4.827  36.468  1.00 10.00      A   
ATOM   3296 HH11 ARG   352     -11.083   5.214  36.555  1.00 10.00      A   
ATOM   3297 HH12 ARG   352     -12.272   4.172  35.687  1.00 10.00      A   
ATOM   3298  NH2 ARG   352     -12.681   6.006  38.322  1.00 10.00      A   
ATOM   3299 HH21 ARG   352     -13.410   6.287  39.015  1.00 10.00      A   
ATOM   3300 HH22 ARG   352     -11.716   6.390  38.404  1.00 10.00      A   
ATOM   3301  C   ARG   352     -16.853   5.971  33.374  1.00 10.00      A   
ATOM   3302  O   ARG   352     -17.731   6.639  33.915  1.00 10.00      A   
ATOM   3303  N   PRO   353     -15.734   6.552  32.880  1.00 10.00      A   
ATOM   3304  CA  PRO   353     -15.494   7.995  32.979  1.00 10.00      A   
ATOM   3305  CB  PRO   353     -13.976   8.089  32.848  1.00 10.00      A   
ATOM   3306  CG  PRO   353     -13.622   6.972  31.929  1.00 10.00      A   
ATOM   3307  CD  PRO   353     -14.616   5.870  32.190  1.00 10.00      A   
ATOM   3308  C   PRO   353     -16.172   8.763  31.846  1.00 10.00      A   
ATOM   3309  O   PRO   353     -15.621   9.726  31.312  1.00 10.00      A   
ATOM   3310  N   LEU   354     -17.368   8.323  31.482  1.00 10.00      A   
ATOM   3311  HN  LEU   354     -17.747   7.547  31.944  1.00 10.00      A   
ATOM   3312  CA  LEU   354     -18.134   8.963  30.426  1.00 10.00      A   
ATOM   3313  CB  LEU   354     -19.038   7.936  29.741  1.00 10.00      A   
ATOM   3314  CG  LEU   354     -20.012   8.482  28.695  1.00 10.00      A   
ATOM   3315  CD1 LEU   354     -19.268   8.925  27.444  1.00 10.00      A   
ATOM   3316  CD2 LEU   354     -21.075   7.448  28.361  1.00 10.00      A   
ATOM   3317  C   LEU   354     -18.972  10.092  31.012  1.00 10.00      A   
ATOM   3318  O   LEU   354     -18.988  11.208  30.491  1.00 10.00      A   
ATOM   3319  N   ALA   355     -19.671   9.786  32.098  1.00 10.00      A   
ATOM   3320  HN  ALA   355     -19.629   8.873  32.450  1.00 10.00      A   
ATOM   3321  CA  ALA   355     -20.506  10.767  32.772  1.00 10.00      A   
ATOM   3322  CB  ALA   355     -21.585  10.097  33.617  1.00 10.00      A   
ATOM   3323  C   ALA   355     -19.664  11.751  33.593  1.00 10.00      A   
ATOM   3324  O   ALA   355     -19.754  12.959  33.375  1.00 10.00      A   
ATOM   3325  N   PRO   356     -18.831  11.270  34.543  1.00 10.00      A   
ATOM   3326  CA  PRO   356     -17.993  12.148  35.349  1.00 10.00      A   
ATOM   3327  CB  PRO   356     -17.825  11.342  36.635  1.00 10.00      A   
ATOM   3328  CG  PRO   356     -17.803   9.921  36.180  1.00 10.00      A   
ATOM   3329  CD  PRO   356     -18.635   9.853  34.921  1.00 10.00      A   
ATOM   3330  C   PRO   356     -16.633  12.381  34.691  1.00 10.00      A   
ATOM   3331  O   PRO   356     -16.382  11.900  33.583  1.00 10.00      A   
ATOM   3332  N   PHE   357     -15.772  13.118  35.385  1.00 10.00      A   
ATOM   3333  HN  PHE   357     -16.054  13.476  36.254  1.00 10.00      A   
ATOM   3334  CA  PHE   357     -14.427  13.433  34.904  1.00 10.00      A   
ATOM   3335  CB  PHE   357     -13.578  12.171  34.696  1.00 10.00      A   
ATOM   3336  CG  PHE   357     -13.333  11.384  35.953  1.00 10.00      A   
ATOM   3337  CD1 PHE   357     -13.954  10.162  36.153  1.00 10.00      A   
ATOM   3338  CD2 PHE   357     -12.485  11.869  36.936  1.00 10.00      A   
ATOM   3339  CE1 PHE   357     -13.735   9.438  37.309  1.00 10.00      A   
ATOM   3340  CE2 PHE   357     -12.259  11.150  38.095  1.00 10.00      A   
ATOM   3341  CZ  PHE   357     -12.887   9.932  38.281  1.00 10.00      A   
ATOM   3342  C   PHE   357     -14.452  14.305  33.648  1.00 10.00      A   
ATOM   3343  O   PHE   357     -14.618  15.524  33.736  1.00 10.00      A   
ATOM   3344  N   PHE   358     -14.304  13.677  32.484  1.00 10.00      A   
ATOM   3345  HN  PHE   358     -14.218  12.699  32.479  1.00 10.00      A   
ATOM   3346  CA  PHE   358     -14.295  14.393  31.213  1.00 10.00      A   
ATOM   3347  CB  PHE   358     -12.892  14.383  30.593  1.00 10.00      A   
ATOM   3348  CG  PHE   358     -11.901  15.241  31.327  1.00 10.00      A   
ATOM   3349  CD1 PHE   358     -11.081  14.698  32.300  1.00 10.00      A   
ATOM   3350  CD2 PHE   358     -11.793  16.593  31.046  1.00 10.00      A   
ATOM   3351  CE1 PHE   358     -10.172  15.486  32.979  1.00 10.00      A   
ATOM   3352  CE2 PHE   358     -10.886  17.388  31.722  1.00 10.00      A   
ATOM   3353  CZ  PHE   358     -10.073  16.833  32.691  1.00 10.00      A   
ATOM   3354  C   PHE   358     -15.305  13.788  30.246  1.00 10.00      A   
ATOM   3355  O   PHE   358     -15.983  12.817  30.579  1.00 10.00      A   
ATOM   3356  N   ASP   359     -15.402  14.360  29.053  1.00 10.00      A   
ATOM   3357  HN  ASP   359     -14.826  15.124  28.838  1.00 10.00      A   
ATOM   3358  CA  ASP   359     -16.337  13.873  28.050  1.00 10.00      A   
ATOM   3359  CB  ASP   359     -16.984  15.037  27.301  1.00 10.00      A   
ATOM   3360  CG  ASP   359     -18.112  14.582  26.398  1.00 10.00      A   
ATOM   3361  OD1 ASP   359     -17.907  14.519  25.168  1.00 10.00      A   
ATOM   3362  OD2 ASP   359     -19.210  14.285  26.918  1.00 10.00      A   
ATOM   3363  C   ASP   359     -15.652  12.935  27.067  1.00 10.00      A   
ATOM   3364  O   ASP   359     -14.531  13.193  26.622  1.00 10.00      A   
ATOM   3365  N   LEU   360     -16.326  11.842  26.746  1.00 10.00      A   
ATOM   3366  HN  LEU   360     -17.209  11.697  27.140  1.00 10.00      A   
ATOM   3367  CA  LEU   360     -15.801  10.856  25.814  1.00 10.00      A   
ATOM   3368  CB  LEU   360     -15.529   9.530  26.533  1.00 10.00      A   
ATOM   3369  CG  LEU   360     -14.441   9.556  27.610  1.00 10.00      A   
ATOM   3370  CD1 LEU   360     -14.355   8.213  28.317  1.00 10.00      A   
ATOM   3371  CD2 LEU   360     -13.094   9.933  27.012  1.00 10.00      A   
ATOM   3372  C   LEU   360     -16.786  10.645  24.666  1.00 10.00      A   
ATOM   3373  O   LEU   360     -17.999  10.752  24.858  1.00 10.00      A   
ATOM   3374  N   PRO   361     -16.279  10.362  23.458  1.00 10.00      A   
ATOM   3375  CA  PRO   361     -17.122  10.143  22.278  1.00 10.00      A   
ATOM   3376  CB  PRO   361     -16.110  10.006  21.133  1.00 10.00      A   
ATOM   3377  CG  PRO   361     -14.846   9.579  21.794  1.00 10.00      A   
ATOM   3378  CD  PRO   361     -14.845  10.236  23.144  1.00 10.00      A   
ATOM   3379  C   PRO   361     -17.958   8.871  22.397  1.00 10.00      A   
ATOM   3380  O   PRO   361     -17.480   7.843  22.883  1.00 10.00      A   
ATOM   3381  N   MET   362     -19.207   8.947  21.954  1.00 10.00      A   
ATOM   3382  HN  MET   362     -19.529   9.798  21.580  1.00 10.00      A   
ATOM   3383  CA  MET   362     -20.112   7.804  22.004  1.00 10.00      A   
ATOM   3384  CB  MET   362     -21.401   8.161  22.754  1.00 10.00      A   
ATOM   3385  CG  MET   362     -21.262   8.200  24.267  1.00 10.00      A   
ATOM   3386  SD  MET   362     -22.855   8.313  25.106  1.00 10.00      A   
ATOM   3387  CE  MET   362     -23.574   6.732  24.669  1.00 10.00      A   
ATOM   3388  C   MET   362     -20.455   7.335  20.597  1.00 10.00      A   
ATOM   3389  O   MET   362     -21.169   6.346  20.412  1.00 10.00      A   
ATOM   3390  N   SER   363     -19.935   8.050  19.606  1.00 10.00      A   
ATOM   3391  HN  SER   363     -19.366   8.819  19.820  1.00 10.00      A   
ATOM   3392  CA  SER   363     -20.189   7.723  18.212  1.00 10.00      A   
ATOM   3393  CB  SER   363     -19.730   8.865  17.300  1.00 10.00      A   
ATOM   3394  OG  SER   363     -20.456   8.875  16.081  1.00 10.00      A   
ATOM   3395  HG  SER   363     -19.840   8.994  15.347  1.00 10.00      A   
ATOM   3396  C   SER   363     -19.522   6.411  17.808  1.00 10.00      A   
ATOM   3397  O   SER   363     -18.293   6.299  17.793  1.00 10.00      A   
ATOM   3398  N   SER   364     -20.348   5.415  17.507  1.00 10.00      A   
ATOM   3399  HN  SER   364     -21.318   5.564  17.580  1.00 10.00      A   
ATOM   3400  CA  SER   364     -19.873   4.108  17.081  1.00 10.00      A   
ATOM   3401  CB  SER   364     -19.674   3.184  18.288  1.00 10.00      A   
ATOM   3402  OG  SER   364     -18.603   3.631  19.105  1.00 10.00      A   
ATOM   3403  HG  SER   364     -18.720   4.568  19.296  1.00 10.00      A   
ATOM   3404  C   SER   364     -20.864   3.481  16.102  1.00 10.00      A   
ATOM   3405  O   SER   364     -22.075   3.496  16.330  1.00 10.00      A   
ATOM   3406  N   PHE   365     -20.354   2.962  15.001  1.00 10.00      A   
ATOM   3407  HN  PHE   365     -19.381   3.014  14.847  1.00 10.00      A   
ATOM   3408  CA  PHE   365     -21.196   2.324  14.006  1.00 10.00      A   
ATOM   3409  CB  PHE   365     -20.626   2.522  12.602  1.00 10.00      A   
ATOM   3410  CG  PHE   365     -20.982   3.852  11.997  1.00 10.00      A   
ATOM   3411  CD1 PHE   365     -20.449   5.028  12.501  1.00 10.00      A   
ATOM   3412  CD2 PHE   365     -21.853   3.926  10.922  1.00 10.00      A   
ATOM   3413  CE1 PHE   365     -20.779   6.249  11.946  1.00 10.00      A   
ATOM   3414  CE2 PHE   365     -22.188   5.144  10.361  1.00 10.00      A   
ATOM   3415  CZ  PHE   365     -21.650   6.307  10.875  1.00 10.00      A   
ATOM   3416  C   PHE   365     -21.367   0.846  14.326  1.00 10.00      A   
ATOM   3417  O   PHE   365     -20.561   0.262  15.048  1.00 10.00      A   
ATOM   3418  N   SER   366     -22.420   0.251  13.800  1.00 10.00      A   
ATOM   3419  HN  SER   366     -23.023   0.770  13.218  1.00 10.00      A   
ATOM   3420  CA  SER   366     -22.703  -1.152  14.040  1.00 10.00      A   
ATOM   3421  CB  SER   366     -24.198  -1.332  14.298  1.00 10.00      A   
ATOM   3422  OG  SER   366     -24.698  -0.232  15.039  1.00 10.00      A   
ATOM   3423  HG  SER   366     -24.036   0.465  15.051  1.00 10.00      A   
ATOM   3424  C   SER   366     -22.251  -2.009  12.863  1.00 10.00      A   
ATOM   3425  O   SER   366     -22.530  -1.689  11.706  1.00 10.00      A   
ATOM   3426  N   ARG   367     -21.543  -3.089  13.165  1.00 10.00      A   
ATOM   3427  HN  ARG   367     -21.358  -3.290  14.104  1.00 10.00      A   
ATOM   3428  CA  ARG   367     -21.046  -3.991  12.136  1.00 10.00      A   
ATOM   3429  CB  ARG   367     -19.901  -4.847  12.684  1.00 10.00      A   
ATOM   3430  CG  ARG   367     -18.747  -4.044  13.258  1.00 10.00      A   
ATOM   3431  CD  ARG   367     -17.678  -4.947  13.852  1.00 10.00      A   
ATOM   3432  NE  ARG   367     -16.911  -5.644  12.822  1.00 10.00      A   
ATOM   3433  HE  ARG   367     -17.332  -5.750  11.939  1.00 10.00      A   
ATOM   3434  CZ  ARG   367     -15.680  -6.125  13.010  1.00 10.00      A   
ATOM   3435  NH1 ARG   367     -15.071  -5.981  14.186  1.00 10.00      A   
ATOM   3436 HH11 ARG   367     -14.108  -6.362  14.331  1.00 10.00      A   
ATOM   3437 HH12 ARG   367     -15.550  -5.482  14.971  1.00 10.00      A   
ATOM   3438  NH2 ARG   367     -15.057  -6.752  12.017  1.00 10.00      A   
ATOM   3439 HH21 ARG   367     -15.521  -6.869  11.091  1.00 10.00      A   
ATOM   3440 HH22 ARG   367     -14.094  -7.132  12.161  1.00 10.00      A   
ATOM   3441  C   ARG   367     -22.163  -4.891  11.628  1.00 10.00      A   
ATOM   3442  O   ARG   367     -22.991  -5.365  12.406  1.00 10.00      A   
ATOM   3443  N   GLY   368     -22.194  -5.102  10.323  1.00 10.00      A   
ATOM   3444  HN  GLY   368     -21.526  -4.666   9.749  1.00 10.00      A   
ATOM   3445  CA  GLY   368     -23.202  -5.954   9.732  1.00 10.00      A   
ATOM   3446  C   GLY   368     -22.748  -7.399   9.672  1.00 10.00      A   
ATOM   3447  O   GLY   368     -21.733  -7.754  10.274  1.00 10.00      A   
ATOM   3448  N   PRO   369     -23.486  -8.262   8.964  1.00 10.00      A   
ATOM   3449  CA  PRO   369     -23.137  -9.676   8.833  1.00 10.00      A   
ATOM   3450  CB  PRO   369     -24.368 -10.300   8.158  1.00 10.00      A   
ATOM   3451  CG  PRO   369     -25.434  -9.256   8.224  1.00 10.00      A   
ATOM   3452  CD  PRO   369     -24.723  -7.937   8.244  1.00 10.00      A   
ATOM   3453  C   PRO   369     -21.904  -9.872   7.954  1.00 10.00      A   
ATOM   3454  O   PRO   369     -21.552  -9.003   7.152  1.00 10.00      A   
ATOM   3455  N   TYR   370     -21.249 -11.010   8.117  1.00 10.00      A   
ATOM   3456  HN  TYR   370     -21.574 -11.654   8.779  1.00 10.00      A   
ATOM   3457  CA  TYR   370     -20.065 -11.330   7.334  1.00 10.00      A   
ATOM   3458  CB  TYR   370     -19.228 -12.406   8.041  1.00 10.00      A   
ATOM   3459  CG  TYR   370     -17.977 -12.824   7.292  1.00 10.00      A   
ATOM   3460  CD1 TYR   370     -17.023 -11.888   6.915  1.00 10.00      A   
ATOM   3461  CD2 TYR   370     -17.750 -14.156   6.961  1.00 10.00      A   
ATOM   3462  CE1 TYR   370     -15.880 -12.263   6.234  1.00 10.00      A   
ATOM   3463  CE2 TYR   370     -16.609 -14.541   6.279  1.00 10.00      A   
ATOM   3464  CZ  TYR   370     -15.677 -13.589   5.917  1.00 10.00      A   
ATOM   3465  OH  TYR   370     -14.534 -13.962   5.239  1.00 10.00      A   
ATOM   3466  HH  TYR   370     -14.749 -14.655   4.600  1.00 10.00      A   
ATOM   3467  C   TYR   370     -20.477 -11.810   5.950  1.00 10.00      A   
ATOM   3468  O   TYR   370     -19.975 -11.325   4.938  1.00 10.00      A   
ATOM   3469  N   ILE   371     -21.401 -12.758   5.917  1.00 10.00      A   
ATOM   3470  HN  ILE   371     -21.775 -13.093   6.759  1.00 10.00      A   
ATOM   3471  CA  ILE   371     -21.888 -13.304   4.663  1.00 10.00      A   
ATOM   3472  CB  ILE   371     -22.268 -14.793   4.808  1.00 10.00      A   
ATOM   3473  CG1 ILE   371     -21.058 -15.608   5.278  1.00 10.00      A   
ATOM   3474  CG2 ILE   371     -22.807 -15.344   3.495  1.00 10.00      A   
ATOM   3475  CD1 ILE   371     -21.368 -17.067   5.541  1.00 10.00      A   
ATOM   3476  C   ILE   371     -23.105 -12.518   4.196  1.00 10.00      A   
ATOM   3477  O   ILE   371     -24.146 -12.518   4.855  1.00 10.00      A   
ATOM   3478  N   GLN   372     -22.968 -11.842   3.068  1.00 10.00      A   
ATOM   3479  HN  GLN   372     -22.113 -11.887   2.582  1.00 10.00      A   
ATOM   3480  CA  GLN   372     -24.051 -11.044   2.519  1.00 10.00      A   
ATOM   3481  CB  GLN   372     -23.766  -9.554   2.716  1.00 10.00      A   
ATOM   3482  CG  GLN   372     -23.528  -9.144   4.158  1.00 10.00      A   
ATOM   3483  CD  GLN   372     -23.282  -7.660   4.292  1.00 10.00      A   
ATOM   3484  OE1 GLN   372     -23.878  -6.852   3.582  1.00 10.00      A   
ATOM   3485  NE2 GLN   372     -22.400  -7.287   5.199  1.00 10.00      A   
ATOM   3486 HE21 GLN   372     -21.961  -7.985   5.737  1.00 10.00      A   
ATOM   3487 HE22 GLN   372     -22.200  -6.328   5.283  1.00 10.00      A   
ATOM   3488  C   GLN   372     -24.224 -11.328   1.036  1.00 10.00      A   
ATOM   3489  O   GLN   372     -23.245 -11.557   0.322  1.00 10.00      A   
ATOM   3490  N   PRO   373     -25.474 -11.333   0.558  1.00 10.00      A   
ATOM   3491  CA  PRO   373     -25.779 -11.569  -0.853  1.00 10.00      A   
ATOM   3492  CB  PRO   373     -27.303 -11.735  -0.858  1.00 10.00      A   
ATOM   3493  CG  PRO   373     -27.767 -10.964   0.327  1.00 10.00      A   
ATOM   3494  CD  PRO   373     -26.691 -11.112   1.362  1.00 10.00      A   
ATOM   3495  C   PRO   373     -25.381 -10.365  -1.711  1.00 10.00      A   
ATOM   3496  O   PRO   373     -25.243  -9.246  -1.203  1.00 10.00      A   
ATOM   3497  N   PRO   374     -25.163 -10.579  -3.017  1.00 10.00      A   
ATOM   3498  CA  PRO   374     -24.791  -9.501  -3.933  1.00 10.00      A   
ATOM   3499  CB  PRO   374     -24.323 -10.250  -5.184  1.00 10.00      A   
ATOM   3500  CG  PRO   374     -25.071 -11.539  -5.152  1.00 10.00      A   
ATOM   3501  CD  PRO   374     -25.259 -11.883  -3.699  1.00 10.00      A   
ATOM   3502  C   PRO   374     -25.993  -8.623  -4.262  1.00 10.00      A   
ATOM   3503  O   PRO   374     -27.141  -9.047  -4.116  1.00 10.00      A   
ATOM   3504  N   LEU   375     -25.729  -7.403  -4.693  1.00 10.00      A   
ATOM   3505  HN  LEU   375     -24.793  -7.119  -4.784  1.00 10.00      A   
ATOM   3506  CA  LEU   375     -26.791  -6.476  -5.048  1.00 10.00      A   
ATOM   3507  CB  LEU   375     -26.290  -5.034  -4.952  1.00 10.00      A   
ATOM   3508  CG  LEU   375     -25.689  -4.618  -3.608  1.00 10.00      A   
ATOM   3509  CD1 LEU   375     -25.119  -3.210  -3.686  1.00 10.00      A   
ATOM   3510  CD2 LEU   375     -26.729  -4.716  -2.503  1.00 10.00      A   
ATOM   3511  C   LEU   375     -27.281  -6.776  -6.459  1.00 10.00      A   
ATOM   3512  O   LEU   375     -26.477  -7.041  -7.355  1.00 10.00      A   
ATOM   3513  N   SER   376     -28.588  -6.753  -6.650  1.00 10.00      A   
ATOM   3514  HN  SER   376     -29.184  -6.541  -5.891  1.00 10.00      A   
ATOM   3515  CA  SER   376     -29.171  -7.035  -7.948  1.00 10.00      A   
ATOM   3516  CB  SER   376     -30.366  -7.977  -7.790  1.00 10.00      A   
ATOM   3517  OG  SER   376     -30.689  -8.604  -9.020  1.00 10.00      A   
ATOM   3518  HG  SER   376     -29.947  -9.185  -9.284  1.00 10.00      A   
ATOM   3519  C   SER   376     -29.600  -5.748  -8.645  1.00 10.00      A   
ATOM   3520  O   SER   376     -30.677  -5.209  -8.380  1.00 10.00      A   
ATOM   3521  N   ALA   377     -28.759  -5.258  -9.539  1.00 10.00      A   
ATOM   3522  HN  ALA   377     -27.916  -5.737  -9.719  1.00 10.00      A   
ATOM   3523  CA  ALA   377     -29.053  -4.036 -10.269  1.00 10.00      A   
ATOM   3524  CB  ALA   377     -27.858  -3.097 -10.246  1.00 10.00      A   
ATOM   3525  C   ALA   377     -29.465  -4.339 -11.704  1.00 10.00      A   
ATOM   3526  O   ALA   377     -28.619  -4.577 -12.566  1.00 10.00      A   
ATOM   3527  N   ASN   378     -30.774  -4.356 -11.942  1.00 10.00      A   
ATOM   3528  HN  ASN   378     -31.388  -4.192 -11.198  1.00 10.00      A   
ATOM   3529  CA  ASN   378     -31.332  -4.614 -13.276  1.00 10.00      A   
ATOM   3530  CB  ASN   378     -30.919  -3.514 -14.264  1.00 10.00      A   
ATOM   3531  CG  ASN   378     -31.793  -3.458 -15.506  1.00 10.00      A   
ATOM   3532  OD1 ASN   378     -32.969  -3.825 -15.475  1.00 10.00      A   
ATOM   3533  ND2 ASN   378     -31.224  -2.994 -16.610  1.00 10.00      A   
ATOM   3534 HD21 ASN   378     -30.284  -2.723 -16.567  1.00 10.00      A   
ATOM   3535 HD22 ASN   378     -31.770  -2.933 -17.423  1.00 10.00      A   
ATOM   3536  C   ASN   378     -30.929  -5.991 -13.801  1.00 10.00      A   
ATOM   3537  O   ASN   378     -30.715  -6.179 -14.997  1.00 10.00      A   
ATOM   3538  N   GLY   379     -30.824  -6.953 -12.897  1.00 10.00      A   
ATOM   3539  HN  GLY   379     -31.011  -6.749 -11.956  1.00 10.00      A   
ATOM   3540  CA  GLY   379     -30.450  -8.301 -13.286  1.00 10.00      A   
ATOM   3541  C   GLY   379     -28.971  -8.572 -13.099  1.00 10.00      A   
ATOM   3542  O   GLY   379     -28.534  -9.724 -13.123  1.00 10.00      A   
ATOM   3543  N   ILE   380     -28.199  -7.510 -12.916  1.00 10.00      A   
ATOM   3544  HN  ILE   380     -28.609  -6.618 -12.909  1.00 10.00      A   
ATOM   3545  CA  ILE   380     -26.761  -7.628 -12.723  1.00 10.00      A   
ATOM   3546  CB  ILE   380     -26.034  -6.371 -13.249  1.00 10.00      A   
ATOM   3547  CG1 ILE   380     -26.365  -6.123 -14.726  1.00 10.00      A   
ATOM   3548  CG2 ILE   380     -24.532  -6.483 -13.044  1.00 10.00      A   
ATOM   3549  CD1 ILE   380     -25.864  -7.198 -15.669  1.00 10.00      A   
ATOM   3550  C   ILE   380     -26.444  -7.811 -11.240  1.00 10.00      A   
ATOM   3551  O   ILE   380     -26.867  -7.008 -10.411  1.00 10.00      A   
ATOM   3552  N   GLU   381     -25.717  -8.870 -10.911  1.00 10.00      A   
ATOM   3553  HN  GLU   381     -25.407  -9.479 -11.617  1.00 10.00      A   
ATOM   3554  CA  GLU   381     -25.357  -9.146  -9.525  1.00 10.00      A   
ATOM   3555  CB  GLU   381     -25.422 -10.651  -9.249  1.00 10.00      A   
ATOM   3556  CG  GLU   381     -26.690 -11.327  -9.755  1.00 10.00      A   
ATOM   3557  CD  GLU   381     -27.943 -10.863  -9.036  1.00 10.00      A   
ATOM   3558  OE1 GLU   381     -28.064 -11.120  -7.818  1.00 10.00      A   
ATOM   3559  OE2 GLU   381     -28.823 -10.262  -9.688  1.00 10.00      A   
ATOM   3560  C   GLU   381     -23.957  -8.613  -9.229  1.00 10.00      A   
ATOM   3561  O   GLU   381     -22.991  -8.983  -9.904  1.00 10.00      A   
ATOM   3562  N   LEU   382     -23.848  -7.736  -8.235  1.00 10.00      A   
ATOM   3563  HN  LEU   382     -24.655  -7.470  -7.735  1.00 10.00      A   
ATOM   3564  CA  LEU   382     -22.560  -7.149  -7.876  1.00 10.00      A   
ATOM   3565  CB  LEU   382     -22.511  -5.660  -8.256  1.00 10.00      A   
ATOM   3566  CG  LEU   382     -23.083  -5.259  -9.619  1.00 10.00      A   
ATOM   3567  CD1 LEU   382     -24.540  -4.840  -9.488  1.00 10.00      A   
ATOM   3568  CD2 LEU   382     -22.261  -4.134 -10.228  1.00 10.00      A   
ATOM   3569  C   LEU   382     -22.270  -7.277  -6.381  1.00 10.00      A   
ATOM   3570  O   LEU   382     -23.142  -7.033  -5.549  1.00 10.00      A   
ATOM   3571  N   THR   383     -21.046  -7.667  -6.048  1.00 10.00      A   
ATOM   3572  HN  THR   383     -20.408  -7.891  -6.757  1.00 10.00      A   
ATOM   3573  CA  THR   383     -20.625  -7.779  -4.657  1.00 10.00      A   
ATOM   3574  CB  THR   383     -19.532  -8.855  -4.506  1.00 10.00      A   
ATOM   3575  OG1 THR   383     -19.967 -10.057  -5.153  1.00 10.00      A   
ATOM   3576  HG1 THR   383     -20.750 -10.392  -4.707  1.00 10.00      A   
ATOM   3577  CG2 THR   383     -19.253  -9.147  -3.037  1.00 10.00      A   
ATOM   3578  C   THR   383     -20.071  -6.423  -4.220  1.00 10.00      A   
ATOM   3579  O   THR   383     -19.286  -5.817  -4.946  1.00 10.00      A   
ATOM   3580  N   ALA   384     -20.479  -5.940  -3.054  1.00 10.00      A   
ATOM   3581  HN  ALA   384     -21.089  -6.473  -2.496  1.00 10.00      A   
ATOM   3582  CA  ALA   384     -20.035  -4.631  -2.585  1.00 10.00      A   
ATOM   3583  CB  ALA   384     -21.219  -3.818  -2.093  1.00 10.00      A   
ATOM   3584  C   ALA   384     -18.947  -4.696  -1.515  1.00 10.00      A   
ATOM   3585  O   ALA   384     -18.779  -5.706  -0.834  1.00 10.00      A   
ATOM   3586  N   ALA   385     -18.214  -3.592  -1.396  1.00 10.00      A   
ATOM   3587  HN  ALA   385     -18.395  -2.847  -2.004  1.00 10.00      A   
ATOM   3588  CA  ALA   385     -17.138  -3.434  -0.420  1.00 10.00      A   
ATOM   3589  CB  ALA   385     -15.861  -4.090  -0.928  1.00 10.00      A   
ATOM   3590  C   ALA   385     -16.909  -1.938  -0.195  1.00 10.00      A   
ATOM   3591  O   ALA   385     -16.824  -1.173  -1.158  1.00 10.00      A   
ATOM   3592  N   ILE   386     -16.826  -1.515   1.062  1.00 10.00      A   
ATOM   3593  HN  ILE   386     -16.898  -2.161   1.799  1.00 10.00      A   
ATOM   3594  CA  ILE   386     -16.640  -0.099   1.368  1.00 10.00      A   
ATOM   3595  CB  ILE   386     -17.797   0.454   2.230  1.00 10.00      A   
ATOM   3596  CG1 ILE   386     -19.149  -0.093   1.764  1.00 10.00      A   
ATOM   3597  CG2 ILE   386     -17.804   1.975   2.212  1.00 10.00      A   
ATOM   3598  CD1 ILE   386     -20.283   0.210   2.719  1.00 10.00      A   
ATOM   3599  C   ILE   386     -15.322   0.179   2.093  1.00 10.00      A   
ATOM   3600  O   ILE   386     -14.926  -0.559   2.992  1.00 10.00      A   
ATOM   3601  N   CYS   387     -14.664   1.258   1.686  1.00 10.00      A   
ATOM   3602  HN  CYS   387     -15.046   1.779   0.945  1.00 10.00      A   
ATOM   3603  CA  CYS   387     -13.403   1.715   2.279  1.00 10.00      A   
ATOM   3604  CB  CYS   387     -13.629   2.617   3.501  1.00 10.00      A   
ATOM   3605  SG  CYS   387     -13.825   4.371   3.103  1.00 10.00      A   
ATOM   3606  HG  CYS   387     -15.130   4.622   2.977  1.00 10.00      A   
ATOM   3607  C   CYS   387     -12.372   0.617   2.561  1.00 10.00      A   
ATOM   3608  O   CYS   387     -11.724   0.114   1.644  1.00 10.00      A   
ATOM   3609  N   TYR   388     -12.234   0.239   3.829  1.00 10.00      A   
ATOM   3610  HN  TYR   388     -12.823   0.630   4.512  1.00 10.00      A   
ATOM   3611  CA  TYR   388     -11.247  -0.756   4.233  1.00 10.00      A   
ATOM   3612  CB  TYR   388     -10.657  -0.406   5.600  1.00 10.00      A   
ATOM   3613  CG  TYR   388     -10.002   0.958   5.647  1.00 10.00      A   
ATOM   3614  CD1 TYR   388     -10.160   1.788   6.749  1.00 10.00      A   
ATOM   3615  CD2 TYR   388      -9.222   1.414   4.591  1.00 10.00      A   
ATOM   3616  CE1 TYR   388      -9.561   3.033   6.799  1.00 10.00      A   
ATOM   3617  CE2 TYR   388      -8.620   2.659   4.632  1.00 10.00      A   
ATOM   3618  CZ  TYR   388      -8.793   3.464   5.739  1.00 10.00      A   
ATOM   3619  OH  TYR   388      -8.191   4.702   5.787  1.00 10.00      A   
ATOM   3620  HH  TYR   388      -8.187   5.092   4.903  1.00 10.00      A   
ATOM   3621  C   TYR   388     -11.785  -2.181   4.225  1.00 10.00      A   
ATOM   3622  O   TYR   388     -11.299  -3.042   4.955  1.00 10.00      A   
ATOM   3623  N   GLU   389     -12.793  -2.433   3.413  1.00 10.00      A   
ATOM   3624  HN  GLU   389     -13.190  -1.701   2.892  1.00 10.00      A   
ATOM   3625  CA  GLU   389     -13.350  -3.773   3.306  1.00 10.00      A   
ATOM   3626  CB  GLU   389     -14.881  -3.741   3.310  1.00 10.00      A   
ATOM   3627  CG  GLU   389     -15.461  -3.367   4.665  1.00 10.00      A   
ATOM   3628  CD  GLU   389     -16.935  -3.043   4.625  1.00 10.00      A   
ATOM   3629  OE1 GLU   389     -17.292  -1.947   4.144  1.00 10.00      A   
ATOM   3630  OE2 GLU   389     -17.738  -3.871   5.102  1.00 10.00      A   
ATOM   3631  C   GLU   389     -12.800  -4.470   2.069  1.00 10.00      A   
ATOM   3632  O   GLU   389     -12.985  -5.669   1.875  1.00 10.00      A   
ATOM   3633  N   ILE   390     -12.087  -3.704   1.251  1.00 10.00      A   
ATOM   3634  HN  ILE   390     -11.961  -2.759   1.475  1.00 10.00      A   
ATOM   3635  CA  ILE   390     -11.490  -4.230   0.028  1.00 10.00      A   
ATOM   3636  CB  ILE   390     -11.467  -3.153  -1.088  1.00 10.00      A   
ATOM   3637  CG1 ILE   390     -11.025  -3.748  -2.429  1.00 10.00      A   
ATOM   3638  CG2 ILE   390     -10.580  -1.977  -0.702  1.00 10.00      A   
ATOM   3639  CD1 ILE   390     -11.924  -4.854  -2.933  1.00 10.00      A   
ATOM   3640  C   ILE   390     -10.069  -4.729   0.302  1.00 10.00      A   
ATOM   3641  O   ILE   390      -9.472  -5.436  -0.509  1.00 10.00      A   
ATOM   3642  N   ILE   391      -9.544  -4.376   1.469  1.00 10.00      A   
ATOM   3643  HN  ILE   391     -10.080  -3.845   2.088  1.00 10.00      A   
ATOM   3644  CA  ILE   391      -8.190  -4.767   1.855  1.00 10.00      A   
ATOM   3645  CB  ILE   391      -7.629  -3.863   2.976  1.00 10.00      A   
ATOM   3646  CG1 ILE   391      -8.384  -4.085   4.293  1.00 10.00      A   
ATOM   3647  CG2 ILE   391      -7.697  -2.399   2.559  1.00 10.00      A   
ATOM   3648  CD1 ILE   391      -7.798  -3.339   5.474  1.00 10.00      A   
ATOM   3649  C   ILE   391      -8.133  -6.231   2.292  1.00 10.00      A   
ATOM   3650  O   ILE   391      -7.055  -6.813   2.416  1.00 10.00      A   
ATOM   3651  N   LEU   392      -9.301  -6.820   2.508  1.00 10.00      A   
ATOM   3652  HN  LEU   392     -10.126  -6.311   2.364  1.00 10.00      A   
ATOM   3653  CA  LEU   392      -9.392  -8.208   2.931  1.00 10.00      A   
ATOM   3654  CB  LEU   392     -10.410  -8.359   4.063  1.00 10.00      A   
ATOM   3655  CG  LEU   392     -10.120  -7.573   5.343  1.00 10.00      A   
ATOM   3656  CD1 LEU   392     -11.277  -7.701   6.322  1.00 10.00      A   
ATOM   3657  CD2 LEU   392      -8.825  -8.048   5.982  1.00 10.00      A   
ATOM   3658  C   LEU   392      -9.772  -9.101   1.758  1.00 10.00      A   
ATOM   3659  O   LEU   392     -10.943  -9.183   1.380  1.00 10.00      A   
ATOM   3660  N   GLY   393      -8.774  -9.760   1.182  1.00 10.00      A   
ATOM   3661  HN  GLY   393      -7.864  -9.651   1.534  1.00 10.00      A   
ATOM   3662  CA  GLY   393      -9.005 -10.637   0.050  1.00 10.00      A   
ATOM   3663  C   GLY   393      -9.921 -11.796   0.384  1.00 10.00      A   
ATOM   3664  O   GLY   393     -10.849 -12.098  -0.371  1.00 10.00      A   
ATOM   3665  N   GLU   394      -9.669 -12.436   1.521  1.00 10.00      A   
ATOM   3666  HN  GLU   394      -8.919 -12.138   2.082  1.00 10.00      A   
ATOM   3667  CA  GLU   394     -10.473 -13.571   1.957  1.00 10.00      A   
ATOM   3668  CB  GLU   394      -9.895 -14.208   3.222  1.00 10.00      A   
ATOM   3669  CG  GLU   394      -8.654 -15.051   2.973  1.00 10.00      A   
ATOM   3670  CD  GLU   394      -8.064 -15.617   4.247  1.00 10.00      A   
ATOM   3671  OE1 GLU   394      -7.081 -15.038   4.755  1.00 10.00      A   
ATOM   3672  OE2 GLU   394      -8.574 -16.644   4.744  1.00 10.00      A   
ATOM   3673  C   GLU   394     -11.935 -13.182   2.157  1.00 10.00      A   
ATOM   3674  O   GLU   394     -12.834 -13.971   1.877  1.00 10.00      A   
ATOM   3675  N   GLN   395     -12.168 -11.956   2.616  1.00 10.00      A   
ATOM   3676  HN  GLN   395     -11.411 -11.363   2.801  1.00 10.00      A   
ATOM   3677  CA  GLN   395     -13.528 -11.475   2.843  1.00 10.00      A   
ATOM   3678  CB  GLN   395     -13.520 -10.151   3.614  1.00 10.00      A   
ATOM   3679  CG  GLN   395     -14.909  -9.642   3.979  1.00 10.00      A   
ATOM   3680  CD  GLN   395     -14.900  -8.213   4.489  1.00 10.00      A   
ATOM   3681  OE1 GLN   395     -14.759  -7.970   5.685  1.00 10.00      A   
ATOM   3682  NE2 GLN   395     -15.058  -7.257   3.587  1.00 10.00      A   
ATOM   3683 HE21 GLN   395     -15.169  -7.516   2.646  1.00 10.00      A   
ATOM   3684 HE22 GLN   395     -15.054  -6.328   3.893  1.00 10.00      A   
ATOM   3685  C   GLN   395     -14.263 -11.298   1.519  1.00 10.00      A   
ATOM   3686  O   GLN   395     -15.350 -11.843   1.325  1.00 10.00      A   
ATOM   3687  N   VAL   396     -13.648 -10.556   0.602  1.00 10.00      A   
ATOM   3688  HN  VAL   396     -12.770 -10.170   0.811  1.00 10.00      A   
ATOM   3689  CA  VAL   396     -14.246 -10.296  -0.706  1.00 10.00      A   
ATOM   3690  CB  VAL   396     -13.376  -9.352  -1.566  1.00 10.00      A   
ATOM   3691  CG1 VAL   396     -14.041  -9.078  -2.908  1.00 10.00      A   
ATOM   3692  CG2 VAL   396     -13.115  -8.046  -0.829  1.00 10.00      A   
ATOM   3693  C   VAL   396     -14.513 -11.588  -1.476  1.00 10.00      A   
ATOM   3694  O   VAL   396     -15.591 -11.770  -2.041  1.00 10.00      A   
ATOM   3695  N   ARG   397     -13.537 -12.490  -1.478  1.00 10.00      A   
ATOM   3696  HN  ARG   397     -12.703 -12.296  -0.995  1.00 10.00      A   
ATOM   3697  CA  ARG   397     -13.677 -13.757  -2.187  1.00 10.00      A   
ATOM   3698  CB  ARG   397     -12.327 -14.466  -2.342  1.00 10.00      A   
ATOM   3699  CG  ARG   397     -11.821 -15.139  -1.077  1.00 10.00      A   
ATOM   3700  CD  ARG   397     -11.167 -16.477  -1.379  1.00 10.00      A   
ATOM   3701  NE  ARG   397     -12.095 -17.418  -2.012  1.00 10.00      A   
ATOM   3702  HE  ARG   397     -12.028 -17.527  -2.987  1.00 10.00      A   
ATOM   3703  CZ  ARG   397     -13.007 -18.132  -1.346  1.00 10.00      A   
ATOM   3704  NH1 ARG   397     -13.118 -18.012  -0.030  1.00 10.00      A   
ATOM   3705 HH11 ARG   397     -12.498 -17.362   0.496  1.00 10.00      A   
ATOM   3706 HH12 ARG   397     -13.831 -18.575   0.487  1.00 10.00      A   
ATOM   3707  NH2 ARG   397     -13.811 -18.966  -1.995  1.00 10.00      A   
ATOM   3708 HH21 ARG   397     -13.740 -19.073  -3.034  1.00 10.00      A   
ATOM   3709 HH22 ARG   397     -14.521 -19.523  -1.467  1.00 10.00      A   
ATOM   3710  C   ARG   397     -14.692 -14.677  -1.512  1.00 10.00      A   
ATOM   3711  O   ARG   397     -15.217 -15.594  -2.140  1.00 10.00      A   
ATOM   3712  N   ASP   398     -14.971 -14.425  -0.237  1.00 10.00      A   
ATOM   3713  HN  ASP   398     -14.528 -13.672   0.214  1.00 10.00      A   
ATOM   3714  CA  ASP   398     -15.926 -15.238   0.509  1.00 10.00      A   
ATOM   3715  CB  ASP   398     -15.713 -15.086   2.015  1.00 10.00      A   
ATOM   3716  CG  ASP   398     -15.634 -16.419   2.730  1.00 10.00      A   
ATOM   3717  OD1 ASP   398     -16.376 -17.350   2.350  1.00 10.00      A   
ATOM   3718  OD2 ASP   398     -14.820 -16.544   3.674  1.00 10.00      A   
ATOM   3719  C   ASP   398     -17.351 -14.849   0.149  1.00 10.00      A   
ATOM   3720  O   ASP   398     -18.232 -15.702   0.044  1.00 10.00      A   
ATOM   3721  N   ASN   399     -17.571 -13.554  -0.041  1.00 10.00      A   
ATOM   3722  HN  ASN   399     -16.828 -12.919   0.072  1.00 10.00      A   
ATOM   3723  CA  ASN   399     -18.890 -13.049  -0.397  1.00 10.00      A   
ATOM   3724  CB  ASN   399     -19.090 -11.630   0.133  1.00 10.00      A   
ATOM   3725  CG  ASN   399     -19.626 -11.620   1.550  1.00 10.00      A   
ATOM   3726  OD1 ASN   399     -20.473 -12.440   1.909  1.00 10.00      A   
ATOM   3727  ND2 ASN   399     -19.130 -10.706   2.366  1.00 10.00      A   
ATOM   3728 HD21 ASN   399     -18.449 -10.089   2.014  1.00 10.00      A   
ATOM   3729 HD22 ASN   399     -19.454 -10.687   3.295  1.00 10.00      A   
ATOM   3730  C   ASN   399     -19.105 -13.099  -1.903  1.00 10.00      A   
ATOM   3731  O   ASN   399     -20.194 -12.808  -2.403  1.00 10.00      A   
ATOM   3732  N   PHE   400     -18.057 -13.472  -2.619  1.00 10.00      A   
ATOM   3733  HN  PHE   400     -17.219 -13.681  -2.159  1.00 10.00      A   
ATOM   3734  CA  PHE   400     -18.115 -13.578  -4.064  1.00 10.00      A   
ATOM   3735  CB  PHE   400     -16.702 -13.724  -4.639  1.00 10.00      A   
ATOM   3736  CG  PHE   400     -16.654 -13.894  -6.131  1.00 10.00      A   
ATOM   3737  CD1 PHE   400     -16.927 -12.828  -6.974  1.00 10.00      A   
ATOM   3738  CD2 PHE   400     -16.327 -15.119  -6.691  1.00 10.00      A   
ATOM   3739  CE1 PHE   400     -16.877 -12.983  -8.346  1.00 10.00      A   
ATOM   3740  CE2 PHE   400     -16.277 -15.280  -8.061  1.00 10.00      A   
ATOM   3741  CZ  PHE   400     -16.551 -14.211  -8.889  1.00 10.00      A   
ATOM   3742  C   PHE   400     -18.977 -14.769  -4.466  1.00 10.00      A   
ATOM   3743  O   PHE   400     -18.923 -15.831  -3.836  1.00 10.00      A   
ATOM   3744  N   ARG   401     -19.782 -14.586  -5.497  1.00 10.00      A   
ATOM   3745  HN  ARG   401     -19.787 -13.714  -5.955  1.00 10.00      A   
ATOM   3746  CA  ARG   401     -20.654 -15.641  -5.976  1.00 10.00      A   
ATOM   3747  CB  ARG   401     -22.113 -15.182  -5.916  1.00 10.00      A   
ATOM   3748  CG  ARG   401     -22.580 -14.771  -4.529  1.00 10.00      A   
ATOM   3749  CD  ARG   401     -22.715 -15.974  -3.612  1.00 10.00      A   
ATOM   3750  NE  ARG   401     -22.922 -15.583  -2.220  1.00 10.00      A   
ATOM   3751  HE  ARG   401     -22.117 -15.433  -1.668  1.00 10.00      A   
ATOM   3752  CZ  ARG   401     -24.120 -15.426  -1.658  1.00 10.00      A   
ATOM   3753  NH1 ARG   401     -25.230 -15.622  -2.367  1.00 10.00      A   
ATOM   3754 HH11 ARG   401     -26.167 -15.498  -1.919  1.00 10.00      A   
ATOM   3755 HH12 ARG   401     -25.172 -15.902  -3.370  1.00 10.00      A   
ATOM   3756  NH2 ARG   401     -24.203 -15.074  -0.382  1.00 10.00      A   
ATOM   3757 HH21 ARG   401     -23.333 -14.920   0.178  1.00 10.00      A   
ATOM   3758 HH22 ARG   401     -25.136 -14.954   0.070  1.00 10.00      A   
ATOM   3759  C   ARG   401     -20.283 -16.027  -7.403  1.00 10.00      A   
ATOM   3760  O   ARG   401     -19.830 -15.187  -8.179  1.00 10.00      A   
ATOM   3761  N   PRO   402     -20.474 -17.302  -7.774  1.00 10.00      A   
ATOM   3762  CA  PRO   402     -20.160 -17.794  -9.123  1.00 10.00      A   
ATOM   3763  CB  PRO   402     -20.461 -19.298  -9.040  1.00 10.00      A   
ATOM   3764  CG  PRO   402     -20.470 -19.612  -7.584  1.00 10.00      A   
ATOM   3765  CD  PRO   402     -20.980 -18.377  -6.905  1.00 10.00      A   
ATOM   3766  C   PRO   402     -21.028 -17.144 -10.204  1.00 10.00      A   
ATOM   3767  O   PRO   402     -20.798 -17.343 -11.400  1.00 10.00      A   
ATOM   3768  N   ASP   403     -22.028 -16.380  -9.781  1.00 10.00      A   
ATOM   3769  HN  ASP   403     -22.170 -16.270  -8.816  1.00 10.00      A   
ATOM   3770  CA  ASP   403     -22.929 -15.708 -10.708  1.00 10.00      A   
ATOM   3771  CB  ASP   403     -24.385 -16.071 -10.405  1.00 10.00      A   
ATOM   3772  CG  ASP   403     -24.868 -15.537  -9.069  1.00 10.00      A   
ATOM   3773  OD1 ASP   403     -25.745 -14.648  -9.062  1.00 10.00      A   
ATOM   3774  OD2 ASP   403     -24.374 -16.012  -8.020  1.00 10.00      A   
ATOM   3775  C   ASP   403     -22.740 -14.194 -10.670  1.00 10.00      A   
ATOM   3776  O   ASP   403     -23.518 -13.453 -11.267  1.00 10.00      A   
ATOM   3777  N   THR   404     -21.707 -13.743  -9.968  1.00 10.00      A   
ATOM   3778  HN  THR   404     -21.118 -14.386  -9.516  1.00 10.00      A   
ATOM   3779  CA  THR   404     -21.418 -12.317  -9.860  1.00 10.00      A   
ATOM   3780  CB  THR   404     -20.447 -12.035  -8.696  1.00 10.00      A   
ATOM   3781  OG1 THR   404     -21.000 -12.589  -7.494  1.00 10.00      A   
ATOM   3782  HG1 THR   404     -21.928 -12.796  -7.642  1.00 10.00      A   
ATOM   3783  CG2 THR   404     -20.248 -10.540  -8.504  1.00 10.00      A   
ATOM   3784  C   THR   404     -20.850 -11.773 -11.175  1.00 10.00      A   
ATOM   3785  O   THR   404     -19.890 -12.319 -11.726  1.00 10.00      A   
ATOM   3786  N   ASP   405     -21.456 -10.696 -11.665  1.00 10.00      A   
ATOM   3787  HN  ASP   405     -22.197 -10.297 -11.160  1.00 10.00      A   
ATOM   3788  CA  ASP   405     -21.045 -10.084 -12.924  1.00 10.00      A   
ATOM   3789  CB  ASP   405     -22.238  -9.421 -13.627  1.00 10.00      A   
ATOM   3790  CG  ASP   405     -23.334 -10.395 -14.024  1.00 10.00      A   
ATOM   3791  OD1 ASP   405     -23.092 -11.255 -14.899  1.00 10.00      A   
ATOM   3792  OD2 ASP   405     -24.455 -10.293 -13.473  1.00 10.00      A   
ATOM   3793  C   ASP   405     -19.929  -9.060 -12.726  1.00 10.00      A   
ATOM   3794  O   ASP   405     -18.904  -9.111 -13.406  1.00 10.00      A   
ATOM   3795  N   TYR   406     -20.130  -8.128 -11.798  1.00 10.00      A   
ATOM   3796  HN  TYR   406     -20.958  -8.144 -11.276  1.00 10.00      A   
ATOM   3797  CA  TYR   406     -19.138  -7.090 -11.527  1.00 10.00      A   
ATOM   3798  CB  TYR   406     -19.616  -5.724 -12.040  1.00 10.00      A   
ATOM   3799  CG  TYR   406     -19.967  -5.642 -13.508  1.00 10.00      A   
ATOM   3800  CD1 TYR   406     -21.247  -5.945 -13.953  1.00 10.00      A   
ATOM   3801  CD2 TYR   406     -19.030  -5.235 -14.444  1.00 10.00      A   
ATOM   3802  CE1 TYR   406     -21.585  -5.843 -15.287  1.00 10.00      A   
ATOM   3803  CE2 TYR   406     -19.356  -5.135 -15.782  1.00 10.00      A   
ATOM   3804  CZ  TYR   406     -20.636  -5.440 -16.197  1.00 10.00      A   
ATOM   3805  OH  TYR   406     -20.970  -5.327 -17.526  1.00 10.00      A   
ATOM   3806  HH  TYR   406     -20.167  -5.359 -18.065  1.00 10.00      A   
ATOM   3807  C   TYR   406     -18.892  -6.958 -10.030  1.00 10.00      A   
ATOM   3808  O   TYR   406     -19.660  -7.470  -9.213  1.00 10.00      A   
ATOM   3809  N   LEU   407     -17.821  -6.263  -9.678  1.00 10.00      A   
ATOM   3810  HN  LEU   407     -17.234  -5.894 -10.381  1.00 10.00      A   
ATOM   3811  CA  LEU   407     -17.482  -6.029  -8.284  1.00 10.00      A   
ATOM   3812  CB  LEU   407     -16.061  -6.509  -7.978  1.00 10.00      A   
ATOM   3813  CG  LEU   407     -15.858  -8.023  -7.914  1.00 10.00      A   
ATOM   3814  CD1 LEU   407     -14.418  -8.351  -7.561  1.00 10.00      A   
ATOM   3815  CD2 LEU   407     -16.811  -8.654  -6.913  1.00 10.00      A   
ATOM   3816  C   LEU   407     -17.618  -4.543  -7.971  1.00 10.00      A   
ATOM   3817  O   LEU   407     -16.967  -3.708  -8.598  1.00 10.00      A   
ATOM   3818  N   LEU   408     -18.466  -4.215  -7.011  1.00 10.00      A   
ATOM   3819  HN  LEU   408     -18.938  -4.927  -6.523  1.00 10.00      A   
ATOM   3820  CA  LEU   408     -18.697  -2.829  -6.639  1.00 10.00      A   
ATOM   3821  CB  LEU   408     -20.178  -2.605  -6.324  1.00 10.00      A   
ATOM   3822  CG  LEU   408     -20.559  -1.204  -5.844  1.00 10.00      A   
ATOM   3823  CD1 LEU   408     -20.401  -0.191  -6.965  1.00 10.00      A   
ATOM   3824  CD2 LEU   408     -21.977  -1.194  -5.302  1.00 10.00      A   
ATOM   3825  C   LEU   408     -17.848  -2.426  -5.441  1.00 10.00      A   
ATOM   3826  O   LEU   408     -17.860  -3.091  -4.406  1.00 10.00      A   
ATOM   3827  N   THR   409     -17.116  -1.337  -5.586  1.00 10.00      A   
ATOM   3828  HN  THR   409     -17.136  -0.851  -6.444  1.00 10.00      A   
ATOM   3829  CA  THR   409     -16.270  -0.842  -4.515  1.00 10.00      A   
ATOM   3830  CB  THR   409     -14.794  -1.189  -4.771  1.00 10.00      A   
ATOM   3831  OG1 THR   409     -14.559  -1.258  -6.183  1.00 10.00      A   
ATOM   3832  HG1 THR   409     -15.238  -0.752  -6.647  1.00 10.00      A   
ATOM   3833  CG2 THR   409     -14.437  -2.522  -4.134  1.00 10.00      A   
ATOM   3834  C   THR   409     -16.406   0.667  -4.373  1.00 10.00      A   
ATOM   3835  O   THR   409     -16.099   1.417  -5.295  1.00 10.00      A   
ATOM   3836  N   ILE   410     -16.879   1.112  -3.226  1.00 10.00      A   
ATOM   3837  HN  ILE   410     -17.108   0.472  -2.516  1.00 10.00      A   
ATOM   3838  CA  ILE   410     -17.042   2.535  -2.982  1.00 10.00      A   
ATOM   3839  CB  ILE   410     -18.525   2.968  -2.914  1.00 10.00      A   
ATOM   3840  CG1 ILE   410     -19.272   2.222  -1.807  1.00 10.00      A   
ATOM   3841  CG2 ILE   410     -19.213   2.772  -4.260  1.00 10.00      A   
ATOM   3842  CD1 ILE   410     -20.617   2.829  -1.471  1.00 10.00      A   
ATOM   3843  C   ILE   410     -16.334   2.929  -1.699  1.00 10.00      A   
ATOM   3844  O   ILE   410     -16.279   2.146  -0.748  1.00 10.00      A   
ATOM   3845  N   SER   411     -15.763   4.118  -1.680  1.00 10.00      A   
ATOM   3846  HN  SER   411     -15.795   4.682  -2.482  1.00 10.00      A   
ATOM   3847  CA  SER   411     -15.068   4.595  -0.501  1.00 10.00      A   
ATOM   3848  CB  SER   411     -13.715   3.892  -0.354  1.00 10.00      A   
ATOM   3849  OG  SER   411     -13.030   3.817  -1.594  1.00 10.00      A   
ATOM   3850  HG  SER   411     -12.495   4.627  -1.706  1.00 10.00      A   
ATOM   3851  C   SER   411     -14.891   6.107  -0.525  1.00 10.00      A   
ATOM   3852  O   SER   411     -14.589   6.697  -1.567  1.00 10.00      A   
ATOM   3853  N   ASN   412     -15.113   6.733   0.617  1.00 10.00      A   
ATOM   3854  HN  ASN   412     -15.413   6.211   1.403  1.00 10.00      A   
ATOM   3855  CA  ASN   412     -14.952   8.169   0.737  1.00 10.00      A   
ATOM   3856  CB  ASN   412     -15.783   8.717   1.904  1.00 10.00      A   
ATOM   3857  CG  ASN   412     -16.050  10.207   1.787  1.00 10.00      A   
ATOM   3858  OD1 ASN   412     -15.302  10.937   1.140  1.00 10.00      A   
ATOM   3859  ND2 ASN   412     -17.117  10.668   2.421  1.00 10.00      A   
ATOM   3860 HD21 ASN   412     -17.668  10.031   2.924  1.00 10.00      A   
ATOM   3861 HD22 ASN   412     -17.316  11.627   2.357  1.00 10.00      A   
ATOM   3862  C   ASN   412     -13.476   8.505   0.928  1.00 10.00      A   
ATOM   3863  O   ASN   412     -13.031   8.806   2.037  1.00 10.00      A   
ATOM   3864  N   ASP   413     -12.716   8.408  -0.156  1.00 10.00      A   
ATOM   3865  HN  ASP   413     -13.128   8.108  -0.994  1.00 10.00      A   
ATOM   3866  CA  ASP   413     -11.282   8.699  -0.139  1.00 10.00      A   
ATOM   3867  CB  ASP   413     -10.588   8.076  -1.362  1.00 10.00      A   
ATOM   3868  CG  ASP   413     -10.438   6.566  -1.290  1.00 10.00      A   
ATOM   3869  OD1 ASP   413      -9.286   6.070  -1.272  1.00 10.00      A   
ATOM   3870  OD2 ASP   413     -11.464   5.862  -1.269  1.00 10.00      A   
ATOM   3871  C   ASP   413     -11.026  10.206  -0.127  1.00 10.00      A   
ATOM   3872  O   ASP   413     -10.187  10.705  -0.874  1.00 10.00      A   
ATOM   3873  N   ALA   414     -11.753  10.922   0.722  1.00 10.00      A   
ATOM   3874  HN  ALA   414     -12.408  10.464   1.290  1.00 10.00      A   
ATOM   3875  CA  ALA   414     -11.607  12.370   0.830  1.00 10.00      A   
ATOM   3876  CB  ALA   414     -12.858  12.982   1.439  1.00 10.00      A   
ATOM   3877  C   ALA   414     -10.386  12.731   1.666  1.00 10.00      A   
ATOM   3878  O   ALA   414      -9.834  13.824   1.543  1.00 10.00      A   
ATOM   3879  N   TRP   415      -9.980  11.813   2.529  1.00 10.00      A   
ATOM   3880  HN  TRP   415     -10.464  10.966   2.587  1.00 10.00      A   
ATOM   3881  CA  TRP   415      -8.820  12.029   3.374  1.00 10.00      A   
ATOM   3882  CB  TRP   415      -9.001  11.360   4.741  1.00 10.00      A   
ATOM   3883  CG  TRP   415      -9.878  12.134   5.681  1.00 10.00      A   
ATOM   3884  CD1 TRP   415     -10.291  13.428   5.543  1.00 10.00      A   
ATOM   3885  CD2 TRP   415     -10.448  11.664   6.908  1.00 10.00      A   
ATOM   3886  NE1 TRP   415     -11.078  13.793   6.607  1.00 10.00      A   
ATOM   3887  HE1 TRP   415     -11.497  14.675   6.732  1.00 10.00      A   
ATOM   3888  CE2 TRP   415     -11.193  12.726   7.459  1.00 10.00      A   
ATOM   3889  CE3 TRP   415     -10.404  10.447   7.594  1.00 10.00      A   
ATOM   3890  CZ2 TRP   415     -11.884  12.608   8.663  1.00 10.00      A   
ATOM   3891  CZ3 TRP   415     -11.091  10.331   8.787  1.00 10.00      A   
ATOM   3892  CH2 TRP   415     -11.822  11.405   9.310  1.00 10.00      A   
ATOM   3893  C   TRP   415      -7.563  11.514   2.679  1.00 10.00      A   
ATOM   3894  O   TRP   415      -7.651  10.797   1.680  1.00 10.00      A   
ATOM   3895  N   PHE   416      -6.400  11.887   3.217  1.00 10.00      A   
ATOM   3896  HN  PHE   416      -6.414  12.451   4.015  1.00 10.00      A   
ATOM   3897  CA  PHE   416      -5.102  11.483   2.661  1.00 10.00      A   
ATOM   3898  CB  PHE   416      -4.948   9.951   2.607  1.00 10.00      A   
ATOM   3899  CG  PHE   416      -5.518   9.217   3.789  1.00 10.00      A   
ATOM   3900  CD1 PHE   416      -6.502   8.258   3.612  1.00 10.00      A   
ATOM   3901  CD2 PHE   416      -5.078   9.486   5.073  1.00 10.00      A   
ATOM   3902  CE1 PHE   416      -7.036   7.583   4.691  1.00 10.00      A   
ATOM   3903  CE2 PHE   416      -5.606   8.814   6.156  1.00 10.00      A   
ATOM   3904  CZ  PHE   416      -6.587   7.861   5.966  1.00 10.00      A   
ATOM   3905  C   PHE   416      -4.900  12.081   1.270  1.00 10.00      A   
ATOM   3906  O   PHE   416      -4.093  11.588   0.480  1.00 10.00      A   
ATOM   3907  N   GLY   417      -5.635  13.150   0.987  1.00 10.00      A   
ATOM   3908  HN  GLY   417      -6.248  13.498   1.662  1.00 10.00      A   
ATOM   3909  CA  GLY   417      -5.546  13.808  -0.301  1.00 10.00      A   
ATOM   3910  C   GLY   417      -4.161  14.351  -0.585  1.00 10.00      A   
ATOM   3911  O   GLY   417      -3.510  14.906   0.307  1.00 10.00      A   
ATOM   3912  N   LYS   418      -3.713  14.175  -1.827  1.00 10.00      A   
ATOM   3913  HN  LYS   418      -4.286  13.708  -2.473  1.00 10.00      A   
ATOM   3914  CA  LYS   418      -2.399  14.642  -2.270  1.00 10.00      A   
ATOM   3915  CB  LYS   418      -2.233  16.153  -2.080  1.00 10.00      A   
ATOM   3916  CG  LYS   418      -3.225  16.983  -2.881  1.00 10.00      A   
ATOM   3917  CD  LYS   418      -2.969  18.471  -2.711  1.00 10.00      A   
ATOM   3918  CE  LYS   418      -4.084  19.299  -3.333  1.00 10.00      A   
ATOM   3919  NZ  LYS   418      -3.854  20.759  -3.159  1.00 10.00      A   
ATOM   3920  HZ1 LYS   418      -3.060  21.070  -3.751  1.00 10.00      A   
ATOM   3921  HZ2 LYS   418      -3.631  20.970  -2.167  1.00 10.00      A   
ATOM   3922  HZ3 LYS   418      -4.707  21.291  -3.432  1.00 10.00      A   
ATOM   3923  C   LYS   418      -1.265  13.860  -1.612  1.00 10.00      A   
ATOM   3924  O   LYS   418      -0.131  14.334  -1.518  1.00 10.00      A   
ATOM   3925  N   SER   419      -1.582  12.656  -1.165  1.00 10.00      A   
ATOM   3926  HN  SER   419      -2.506  12.342  -1.257  1.00 10.00      A   
ATOM   3927  CA  SER   419      -0.604  11.791  -0.536  1.00 10.00      A   
ATOM   3928  CB  SER   419      -0.905  11.645   0.959  1.00 10.00      A   
ATOM   3929  OG  SER   419       0.195  11.079   1.654  1.00 10.00      A   
ATOM   3930  HG  SER   419       0.770  11.787   1.969  1.00 10.00      A   
ATOM   3931  C   SER   419      -0.615  10.429  -1.226  1.00 10.00      A   
ATOM   3932  O   SER   419      -1.306  10.241  -2.230  1.00 10.00      A   
ATOM   3933  N   ILE   420       0.141   9.486  -0.688  1.00 10.00      A   
ATOM   3934  HN  ILE   420       0.661   9.695   0.120  1.00 10.00      A   
ATOM   3935  CA  ILE   420       0.220   8.149  -1.261  1.00 10.00      A   
ATOM   3936  CB  ILE   420       1.594   7.496  -0.998  1.00 10.00      A   
ATOM   3937  CG1 ILE   420       1.975   7.608   0.482  1.00 10.00      A   
ATOM   3938  CG2 ILE   420       2.659   8.135  -1.876  1.00 10.00      A   
ATOM   3939  CD1 ILE   420       3.277   6.921   0.838  1.00 10.00      A   
ATOM   3940  C   ILE   420      -0.891   7.246  -0.733  1.00 10.00      A   
ATOM   3941  O   ILE   420      -1.037   6.110  -1.180  1.00 10.00      A   
ATOM   3942  N   GLY   421      -1.671   7.769   0.208  1.00 10.00      A   
ATOM   3943  HN  GLY   421      -1.499   8.683   0.511  1.00 10.00      A   
ATOM   3944  CA  GLY   421      -2.767   7.012   0.801  1.00 10.00      A   
ATOM   3945  C   GLY   421      -3.750   6.442  -0.216  1.00 10.00      A   
ATOM   3946  O   GLY   421      -3.880   5.221  -0.331  1.00 10.00      A   
ATOM   3947  N   PRO   422      -4.457   7.301  -0.978  1.00 10.00      A   
ATOM   3948  CA  PRO   422      -5.429   6.851  -1.985  1.00 10.00      A   
ATOM   3949  CB  PRO   422      -5.872   8.151  -2.667  1.00 10.00      A   
ATOM   3950  CG  PRO   422      -5.601   9.215  -1.661  1.00 10.00      A   
ATOM   3951  CD  PRO   422      -4.379   8.772  -0.909  1.00 10.00      A   
ATOM   3952  C   PRO   422      -4.797   5.912  -3.008  1.00 10.00      A   
ATOM   3953  O   PRO   422      -5.443   4.991  -3.505  1.00 10.00      A   
ATOM   3954  N   TRP   423      -3.524   6.140  -3.300  1.00 10.00      A   
ATOM   3955  HN  TRP   423      -3.057   6.874  -2.848  1.00 10.00      A   
ATOM   3956  CA  TRP   423      -2.799   5.322  -4.261  1.00 10.00      A   
ATOM   3957  CB  TRP   423      -1.455   5.960  -4.608  1.00 10.00      A   
ATOM   3958  CG  TRP   423      -1.583   7.162  -5.495  1.00 10.00      A   
ATOM   3959  CD1 TRP   423      -2.039   8.398  -5.137  1.00 10.00      A   
ATOM   3960  CD2 TRP   423      -1.260   7.242  -6.890  1.00 10.00      A   
ATOM   3961  NE1 TRP   423      -2.016   9.243  -6.218  1.00 10.00      A   
ATOM   3962  HE1 TRP   423      -2.296  10.187  -6.213  1.00 10.00      A   
ATOM   3963  CE2 TRP   423      -1.543   8.557  -7.307  1.00 10.00      A   
ATOM   3964  CE3 TRP   423      -0.757   6.331  -7.827  1.00 10.00      A   
ATOM   3965  CZ2 TRP   423      -1.341   8.983  -8.618  1.00 10.00      A   
ATOM   3966  CZ3 TRP   423      -0.558   6.757  -9.127  1.00 10.00      A   
ATOM   3967  CH2 TRP   423      -0.849   8.071  -9.511  1.00 10.00      A   
ATOM   3968  C   TRP   423      -2.610   3.901  -3.742  1.00 10.00      A   
ATOM   3969  O   TRP   423      -2.764   2.933  -4.489  1.00 10.00      A   
ATOM   3970  N   GLN   424      -2.285   3.782  -2.457  1.00 10.00      A   
ATOM   3971  HN  GLN   424      -2.166   4.594  -1.914  1.00 10.00      A   
ATOM   3972  CA  GLN   424      -2.100   2.476  -1.832  1.00 10.00      A   
ATOM   3973  CB  GLN   424      -1.460   2.622  -0.446  1.00 10.00      A   
ATOM   3974  CG  GLN   424      -0.000   3.052  -0.468  1.00 10.00      A   
ATOM   3975  CD  GLN   424       0.637   3.025   0.910  1.00 10.00      A   
ATOM   3976  OE1 GLN   424       0.246   2.239   1.773  1.00 10.00      A   
ATOM   3977  NE2 GLN   424       1.628   3.879   1.123  1.00 10.00      A   
ATOM   3978 HE21 GLN   424       1.889   4.473   0.393  1.00 10.00      A   
ATOM   3979 HE22 GLN   424       2.064   3.876   2.006  1.00 10.00      A   
ATOM   3980  C   GLN   424      -3.450   1.776  -1.712  1.00 10.00      A   
ATOM   3981  O   GLN   424      -3.558   0.563  -1.899  1.00 10.00      A   
ATOM   3982  N   HIS   425      -4.476   2.568  -1.421  1.00 10.00      A   
ATOM   3983  HN  HIS   425      -4.308   3.529  -1.283  1.00 10.00      A   
ATOM   3984  CA  HIS   425      -5.840   2.066  -1.283  1.00 10.00      A   
ATOM   3985  CB  HIS   425      -6.754   3.208  -0.814  1.00 10.00      A   
ATOM   3986  CG  HIS   425      -8.107   2.784  -0.327  1.00 10.00      A   
ATOM   3987  ND1 HIS   425      -9.177   3.649  -0.244  1.00 10.00      A   
ATOM   3988  HD1 HIS   425      -9.166   4.613  -0.488  1.00 10.00      A   
ATOM   3989  CD2 HIS   425      -8.563   1.585   0.108  1.00 10.00      A   
ATOM   3990  CE1 HIS   425     -10.228   3.005   0.222  1.00 10.00      A   
ATOM   3991  NE2 HIS   425      -9.883   1.752   0.441  1.00 10.00      A   
ATOM   3992  HE2 HIS   425     -10.483   1.048   0.782  1.00 10.00      A   
ATOM   3993  C   HIS   425      -6.338   1.505  -2.616  1.00 10.00      A   
ATOM   3994  O   HIS   425      -7.054   0.504  -2.654  1.00 10.00      A   
ATOM   3995  N   PHE   426      -5.948   2.160  -3.701  1.00 10.00      A   
ATOM   3996  HN  PHE   426      -5.388   2.959  -3.595  1.00 10.00      A   
ATOM   3997  CA  PHE   426      -6.338   1.750  -5.044  1.00 10.00      A   
ATOM   3998  CB  PHE   426      -6.093   2.902  -6.026  1.00 10.00      A   
ATOM   3999  CG  PHE   426      -6.420   2.587  -7.458  1.00 10.00      A   
ATOM   4000  CD1 PHE   426      -7.726   2.354  -7.853  1.00 10.00      A   
ATOM   4001  CD2 PHE   426      -5.419   2.534  -8.412  1.00 10.00      A   
ATOM   4002  CE1 PHE   426      -8.027   2.075  -9.173  1.00 10.00      A   
ATOM   4003  CE2 PHE   426      -5.712   2.254  -9.733  1.00 10.00      A   
ATOM   4004  CZ  PHE   426      -7.018   2.024 -10.115  1.00 10.00      A   
ATOM   4005  C   PHE   426      -5.578   0.501  -5.489  1.00 10.00      A   
ATOM   4006  O   PHE   426      -6.128  -0.357  -6.182  1.00 10.00      A   
ATOM   4007  N   GLN   427      -4.319   0.398  -5.074  1.00 10.00      A   
ATOM   4008  HN  GLN   427      -3.942   1.111  -4.517  1.00 10.00      A   
ATOM   4009  CA  GLN   427      -3.476  -0.740  -5.430  1.00 10.00      A   
ATOM   4010  CB  GLN   427      -2.080  -0.570  -4.833  1.00 10.00      A   
ATOM   4011  CG  GLN   427      -1.064  -1.601  -5.304  1.00 10.00      A   
ATOM   4012  CD  GLN   427       0.257  -1.473  -4.577  1.00 10.00      A   
ATOM   4013  OE1 GLN   427       0.299  -1.057  -3.423  1.00 10.00      A   
ATOM   4014  NE2 GLN   427       1.342  -1.824  -5.249  1.00 10.00      A   
ATOM   4015 HE21 GLN   427       1.234  -2.144  -6.171  1.00 10.00      A   
ATOM   4016 HE22 GLN   427       2.207  -1.757  -4.798  1.00 10.00      A   
ATOM   4017  C   GLN   427      -4.080  -2.054  -4.952  1.00 10.00      A   
ATOM   4018  O   GLN   427      -4.067  -3.054  -5.671  1.00 10.00      A   
ATOM   4019  N   MET   428      -4.619  -2.039  -3.742  1.00 10.00      A   
ATOM   4020  HN  MET   428      -4.610  -1.202  -3.227  1.00 10.00      A   
ATOM   4021  CA  MET   428      -5.222  -3.230  -3.159  1.00 10.00      A   
ATOM   4022  CB  MET   428      -5.518  -3.024  -1.675  1.00 10.00      A   
ATOM   4023  CG  MET   428      -4.275  -2.897  -0.812  1.00 10.00      A   
ATOM   4024  SD  MET   428      -4.648  -2.924   0.948  1.00 10.00      A   
ATOM   4025  CE  MET   428      -2.995  -2.857   1.637  1.00 10.00      A   
ATOM   4026  C   MET   428      -6.491  -3.623  -3.903  1.00 10.00      A   
ATOM   4027  O   MET   428      -6.807  -4.805  -4.032  1.00 10.00      A   
ATOM   4028  N   ALA   429      -7.199  -2.624  -4.410  1.00 10.00      A   
ATOM   4029  HN  ALA   429      -6.885  -1.703  -4.287  1.00 10.00      A   
ATOM   4030  CA  ALA   429      -8.431  -2.860  -5.148  1.00 10.00      A   
ATOM   4031  CB  ALA   429      -9.212  -1.563  -5.303  1.00 10.00      A   
ATOM   4032  C   ALA   429      -8.133  -3.481  -6.509  1.00 10.00      A   
ATOM   4033  O   ALA   429      -8.846  -4.375  -6.965  1.00 10.00      A   
ATOM   4034  N   ARG   430      -7.055  -3.020  -7.135  1.00 10.00      A   
ATOM   4035  HN  ARG   430      -6.518  -2.318  -6.701  1.00 10.00      A   
ATOM   4036  CA  ARG   430      -6.650  -3.521  -8.447  1.00 10.00      A   
ATOM   4037  CB  ARG   430      -5.412  -2.778  -8.950  1.00 10.00      A   
ATOM   4038  CG  ARG   430      -5.723  -1.535  -9.766  1.00 10.00      A   
ATOM   4039  CD  ARG   430      -4.975  -1.539 -11.092  1.00 10.00      A   
ATOM   4040  NE  ARG   430      -3.555  -1.226 -10.928  1.00 10.00      A   
ATOM   4041  HE  ARG   430      -3.309  -0.618 -10.194  1.00 10.00      A   
ATOM   4042  CZ  ARG   430      -2.585  -1.708 -11.710  1.00 10.00      A   
ATOM   4043  NH1 ARG   430      -2.871  -2.529 -12.710  1.00 10.00      A   
ATOM   4044 HH11 ARG   430      -2.099  -2.904 -13.325  1.00 10.00      A   
ATOM   4045 HH12 ARG   430      -3.862  -2.812 -12.895  1.00 10.00      A   
ATOM   4046  NH2 ARG   430      -1.328  -1.364 -11.488  1.00 10.00      A   
ATOM   4047 HH21 ARG   430      -0.565  -1.739 -12.094  1.00 10.00      A   
ATOM   4048 HH22 ARG   430      -1.091  -0.710 -10.710  1.00 10.00      A   
ATOM   4049  C   ARG   430      -6.375  -5.021  -8.420  1.00 10.00      A   
ATOM   4050  O   ARG   430      -6.743  -5.744  -9.344  1.00 10.00      A   
ATOM   4051  N   MET   431      -5.741  -5.484  -7.349  1.00 10.00      A   
ATOM   4052  HN  MET   431      -5.490  -4.861  -6.635  1.00 10.00      A   
ATOM   4053  CA  MET   431      -5.411  -6.898  -7.212  1.00 10.00      A   
ATOM   4054  CB  MET   431      -4.454  -7.130  -6.043  1.00 10.00      A   
ATOM   4055  CG  MET   431      -3.935  -8.558  -5.947  1.00 10.00      A   
ATOM   4056  SD  MET   431      -2.793  -8.974  -7.279  1.00 10.00      A   
ATOM   4057  CE  MET   431      -1.361  -8.011  -6.802  1.00 10.00      A   
ATOM   4058  C   MET   431      -6.661  -7.754  -7.043  1.00 10.00      A   
ATOM   4059  O   MET   431      -6.731  -8.868  -7.558  1.00 10.00      A   
ATOM   4060  N   ARG   432      -7.656  -7.220  -6.345  1.00 10.00      A   
ATOM   4061  HN  ARG   432      -7.558  -6.312  -5.988  1.00 10.00      A   
ATOM   4062  CA  ARG   432      -8.897  -7.949  -6.106  1.00 10.00      A   
ATOM   4063  CB  ARG   432      -9.804  -7.176  -5.150  1.00 10.00      A   
ATOM   4064  CG  ARG   432     -10.523  -8.057  -4.144  1.00 10.00      A   
ATOM   4065  CD  ARG   432      -9.539  -8.715  -3.190  1.00 10.00      A   
ATOM   4066  NE  ARG   432      -8.922  -7.747  -2.281  1.00 10.00      A   
ATOM   4067  HE  ARG   432      -9.491  -7.017  -1.948  1.00 10.00      A   
ATOM   4068  CZ  ARG   432      -7.648  -7.798  -1.880  1.00 10.00      A   
ATOM   4069  NH1 ARG   432      -6.843  -8.769  -2.299  1.00 10.00      A   
ATOM   4070 HH11 ARG   432      -5.852  -8.801  -1.981  1.00 10.00      A   
ATOM   4071 HH12 ARG   432      -7.200  -9.516  -2.958  1.00 10.00      A   
ATOM   4072  NH2 ARG   432      -7.179  -6.869  -1.056  1.00 10.00      A   
ATOM   4073 HH21 ARG   432      -7.805  -6.101  -0.722  1.00 10.00      A   
ATOM   4074 HH22 ARG   432      -6.179  -6.901  -0.735  1.00 10.00      A   
ATOM   4075  C   ARG   432      -9.632  -8.244  -7.410  1.00 10.00      A   
ATOM   4076  O   ARG   432     -10.325  -9.257  -7.527  1.00 10.00      A   
ATOM   4077  N   ALA   433      -9.476  -7.359  -8.389  1.00 10.00      A   
ATOM   4078  HN  ALA   433      -8.918  -6.565  -8.231  1.00 10.00      A   
ATOM   4079  CA  ALA   433     -10.120  -7.529  -9.689  1.00 10.00      A   
ATOM   4080  CB  ALA   433     -10.123  -6.221 -10.459  1.00 10.00      A   
ATOM   4081  C   ALA   433      -9.436  -8.627 -10.501  1.00 10.00      A   
ATOM   4082  O   ALA   433     -10.039  -9.221 -11.395  1.00 10.00      A   
ATOM   4083  N   LEU   434      -8.181  -8.896 -10.170  1.00 10.00      A   
ATOM   4084  HN  LEU   434      -7.764  -8.392  -9.439  1.00 10.00      A   
ATOM   4085  CA  LEU   434      -7.403  -9.919 -10.856  1.00 10.00      A   
ATOM   4086  CB  LEU   434      -5.921  -9.525 -10.866  1.00 10.00      A   
ATOM   4087  CG  LEU   434      -4.932 -10.550 -11.429  1.00 10.00      A   
ATOM   4088  CD1 LEU   434      -5.134 -10.740 -12.925  1.00 10.00      A   
ATOM   4089  CD2 LEU   434      -3.503 -10.125 -11.126  1.00 10.00      A   
ATOM   4090  C   LEU   434      -7.589 -11.280 -10.185  1.00 10.00      A   
ATOM   4091  O   LEU   434      -7.660 -12.308 -10.855  1.00 10.00      A   
ATOM   4092  N   GLU   435      -7.680 -11.269  -8.857  1.00 10.00      A   
ATOM   4093  HN  GLU   435      -7.614 -10.409  -8.386  1.00 10.00      A   
ATOM   4094  CA  GLU   435      -7.855 -12.492  -8.074  1.00 10.00      A   
ATOM   4095  CB  GLU   435      -7.907 -12.168  -6.576  1.00 10.00      A   
ATOM   4096  CG  GLU   435      -6.566 -11.807  -5.955  1.00 10.00      A   
ATOM   4097  CD  GLU   435      -6.656 -11.613  -4.453  1.00 10.00      A   
ATOM   4098  OE1 GLU   435      -7.318 -10.652  -4.014  1.00 10.00      A   
ATOM   4099  OE2 GLU   435      -6.065 -12.421  -3.704  1.00 10.00      A   
ATOM   4100  C   GLU   435      -9.115 -13.263  -8.477  1.00 10.00      A   
ATOM   4101  O   GLU   435      -9.078 -14.480  -8.668  1.00 10.00      A   
ATOM   4102  N   LEU   436     -10.225 -12.552  -8.613  1.00 10.00      A   
ATOM   4103  HN  LEU   436     -10.196 -11.582  -8.468  1.00 10.00      A   
ATOM   4104  CA  LEU   436     -11.489 -13.185  -8.972  1.00 10.00      A   
ATOM   4105  CB  LEU   436     -12.625 -12.638  -8.103  1.00 10.00      A   
ATOM   4106  CG  LEU   436     -12.391 -12.684  -6.590  1.00 10.00      A   
ATOM   4107  CD1 LEU   436     -13.433 -11.853  -5.860  1.00 10.00      A   
ATOM   4108  CD2 LEU   436     -12.401 -14.118  -6.085  1.00 10.00      A   
ATOM   4109  C   LEU   436     -11.809 -13.009 -10.452  1.00 10.00      A   
ATOM   4110  O   LEU   436     -12.784 -13.577 -10.954  1.00 10.00      A   
ATOM   4111  N   ALA   437     -10.978 -12.232 -11.142  1.00 10.00      A   
ATOM   4112  HN  ALA   437     -10.216 -11.826 -10.678  1.00 10.00      A   
ATOM   4113  CA  ALA   437     -11.156 -11.966 -12.568  1.00 10.00      A   
ATOM   4114  CB  ALA   437     -10.937 -13.230 -13.383  1.00 10.00      A   
ATOM   4115  C   ALA   437     -12.531 -11.363 -12.844  1.00 10.00      A   
ATOM   4116  O   ALA   437     -13.287 -11.839 -13.697  1.00 10.00      A   
ATOM   4117  N   ARG   438     -12.851 -10.316 -12.106  1.00 10.00      A   
ATOM   4118  HN  ARG   438     -12.199  -9.981 -11.449  1.00 10.00      A   
ATOM   4119  CA  ARG   438     -14.127  -9.637 -12.240  1.00 10.00      A   
ATOM   4120  CB  ARG   438     -15.001  -9.948 -11.023  1.00 10.00      A   
ATOM   4121  CG  ARG   438     -16.483 -10.111 -11.327  1.00 10.00      A   
ATOM   4122  CD  ARG   438     -16.728 -11.263 -12.293  1.00 10.00      A   
ATOM   4123  NE  ARG   438     -15.765 -12.350 -12.109  1.00 10.00      A   
ATOM   4124  HE  ARG   438     -14.834 -12.094 -11.921  1.00 10.00      A   
ATOM   4125  CZ  ARG   438     -16.067 -13.641 -12.196  1.00 10.00      A   
ATOM   4126  NH1 ARG   438     -17.308 -14.023 -12.468  1.00 10.00      A   
ATOM   4127 HH11 ARG   438     -17.540 -15.034 -12.531  1.00 10.00      A   
ATOM   4128 HH12 ARG   438     -18.058 -13.306 -12.624  1.00 10.00      A   
ATOM   4129  NH2 ARG   438     -15.123 -14.554 -11.997  1.00 10.00      A   
ATOM   4130 HH21 ARG   438     -14.142 -14.259 -11.765  1.00 10.00      A   
ATOM   4131 HH22 ARG   438     -15.355 -15.573 -12.071  1.00 10.00      A   
ATOM   4132  C   ARG   438     -13.908  -8.136 -12.334  1.00 10.00      A   
ATOM   4133  O   ARG   438     -13.103  -7.581 -11.585  1.00 10.00      A   
ATOM   4134  N   PRO   439     -14.606  -7.468 -13.268  1.00 10.00      A   
ATOM   4135  CA  PRO   439     -14.499  -6.018 -13.453  1.00 10.00      A   
ATOM   4136  CB  PRO   439     -15.558  -5.714 -14.515  1.00 10.00      A   
ATOM   4137  CG  PRO   439     -15.731  -6.995 -15.250  1.00 10.00      A   
ATOM   4138  CD  PRO   439     -15.547  -8.074 -14.225  1.00 10.00      A   
ATOM   4139  C   PRO   439     -14.816  -5.272 -12.160  1.00 10.00      A   
ATOM   4140  O   PRO   439     -15.896  -5.430 -11.583  1.00 10.00      A   
ATOM   4141  N   LEU   440     -13.870  -4.466 -11.717  1.00 10.00      A   
ATOM   4142  HN  LEU   440     -13.045  -4.366 -12.242  1.00 10.00      A   
ATOM   4143  CA  LEU   440     -14.021  -3.713 -10.487  1.00 10.00      A   
ATOM   4144  CB  LEU   440     -12.697  -3.696  -9.723  1.00 10.00      A   
ATOM   4145  CG  LEU   440     -12.744  -3.109  -8.314  1.00 10.00      A   
ATOM   4146  CD1 LEU   440     -13.116  -4.179  -7.301  1.00 10.00      A   
ATOM   4147  CD2 LEU   440     -11.420  -2.458  -7.956  1.00 10.00      A   
ATOM   4148  C   LEU   440     -14.473  -2.284 -10.754  1.00 10.00      A   
ATOM   4149  O   LEU   440     -13.859  -1.561 -11.543  1.00 10.00      A   
ATOM   4150  N   LEU   441     -15.545  -1.886 -10.092  1.00 10.00      A   
ATOM   4151  HN  LEU   441     -15.995  -2.521  -9.487  1.00 10.00      A   
ATOM   4152  CA  LEU   441     -16.082  -0.542 -10.220  1.00 10.00      A   
ATOM   4153  CB  LEU   441     -17.585  -0.597 -10.498  1.00 10.00      A   
ATOM   4154  CG  LEU   441     -18.007  -1.369 -11.750  1.00 10.00      A   
ATOM   4155  CD1 LEU   441     -19.515  -1.551 -11.783  1.00 10.00      A   
ATOM   4156  CD2 LEU   441     -17.526  -0.658 -13.007  1.00 10.00      A   
ATOM   4157  C   LEU   441     -15.813   0.218  -8.927  1.00 10.00      A   
ATOM   4158  O   LEU   441     -16.470  -0.021  -7.912  1.00 10.00      A   
ATOM   4159  N   ARG   442     -14.832   1.106  -8.960  1.00 10.00      A   
ATOM   4160  HN  ARG   442     -14.353   1.257  -9.801  1.00 10.00      A   
ATOM   4161  CA  ARG   442     -14.458   1.879  -7.784  1.00 10.00      A   
ATOM   4162  CB  ARG   442     -12.946   1.800  -7.551  1.00 10.00      A   
ATOM   4163  CG  ARG   442     -12.430   2.717  -6.453  1.00 10.00      A   
ATOM   4164  CD  ARG   442     -10.928   2.568  -6.263  1.00 10.00      A   
ATOM   4165  NE  ARG   442     -10.334   3.764  -5.665  1.00 10.00      A   
ATOM   4166  HE  ARG   442     -10.126   4.514  -6.273  1.00 10.00      A   
ATOM   4167  CZ  ARG   442     -10.075   3.906  -4.363  1.00 10.00      A   
ATOM   4168  NH1 ARG   442     -10.355   2.926  -3.511  1.00 10.00      A   
ATOM   4169 HH11 ARG   442     -10.783   2.038  -3.851  1.00 10.00      A   
ATOM   4170 HH12 ARG   442     -10.153   3.046  -2.500  1.00 10.00      A   
ATOM   4171  NH2 ARG   442      -9.548   5.038  -3.911  1.00 10.00      A   
ATOM   4172 HH21 ARG   442      -9.346   5.160  -2.891  1.00 10.00      A   
ATOM   4173 HH22 ARG   442      -9.340   5.825  -4.574  1.00 10.00      A   
ATOM   4174  C   ARG   442     -14.912   3.330  -7.888  1.00 10.00      A   
ATOM   4175  O   ARG   442     -14.367   4.107  -8.672  1.00 10.00      A   
ATOM   4176  N   SER   443     -15.905   3.681  -7.085  1.00 10.00      A   
ATOM   4177  HN  SER   443     -16.284   3.008  -6.476  1.00 10.00      A   
ATOM   4178  CA  SER   443     -16.443   5.034  -7.062  1.00 10.00      A   
ATOM   4179  CB  SER   443     -17.972   4.996  -7.177  1.00 10.00      A   
ATOM   4180  OG  SER   443     -18.507   6.275  -7.473  1.00 10.00      A   
ATOM   4181  HG  SER   443     -19.302   6.419  -6.951  1.00 10.00      A   
ATOM   4182  C   SER   443     -16.028   5.721  -5.764  1.00 10.00      A   
ATOM   4183  O   SER   443     -16.390   5.271  -4.672  1.00 10.00      A   
ATOM   4184  N   THR   444     -15.262   6.799  -5.874  1.00 10.00      A   
ATOM   4185  HN  THR   444     -15.018   7.131  -6.765  1.00 10.00      A   
ATOM   4186  CA  THR   444     -14.799   7.513  -4.697  1.00 10.00      A   
ATOM   4187  CB  THR   444     -13.262   7.465  -4.566  1.00 10.00      A   
ATOM   4188  OG1 THR   444     -12.652   8.240  -5.608  1.00 10.00      A   
ATOM   4189  HG1 THR   444     -13.060   8.017  -6.462  1.00 10.00      A   
ATOM   4190  CG2 THR   444     -12.762   6.033  -4.643  1.00 10.00      A   
ATOM   4191  C   THR   444     -15.250   8.964  -4.715  1.00 10.00      A   
ATOM   4192  O   THR   444     -15.801   9.445  -5.705  1.00 10.00      A   
ATOM   4193  N   ASN   445     -15.016   9.648  -3.604  1.00 10.00      A   
ATOM   4194  HN  ASN   445     -14.596   9.192  -2.849  1.00 10.00      A   
ATOM   4195  CA  ASN   445     -15.375  11.052  -3.473  1.00 10.00      A   
ATOM   4196  CB  ASN   445     -15.182  11.491  -2.018  1.00 10.00      A   
ATOM   4197  CG  ASN   445     -15.759  12.861  -1.715  1.00 10.00      A   
ATOM   4198  OD1 ASN   445     -16.954  12.998  -1.448  1.00 10.00      A   
ATOM   4199  ND2 ASN   445     -14.916  13.883  -1.728  1.00 10.00      A   
ATOM   4200 HD21 ASN   445     -13.972  13.705  -1.935  1.00 10.00      A   
ATOM   4201 HD22 ASN   445     -15.268  14.777  -1.518  1.00 10.00      A   
ATOM   4202  C   ASN   445     -14.496  11.893  -4.388  1.00 10.00      A   
ATOM   4203  O   ASN   445     -14.977  12.798  -5.066  1.00 10.00      A   
ATOM   4204  N   ASN   446     -13.201  11.572  -4.397  1.00 10.00      A   
ATOM   4205  HN  ASN   446     -12.896  10.843  -3.824  1.00 10.00      A   
ATOM   4206  CA  ASN   446     -12.212  12.272  -5.217  1.00 10.00      A   
ATOM   4207  CB  ASN   446     -12.152  13.771  -4.869  1.00 10.00      A   
ATOM   4208  CG  ASN   446     -11.985  14.048  -3.380  1.00 10.00      A   
ATOM   4209  OD1 ASN   446     -11.641  13.167  -2.596  1.00 10.00      A   
ATOM   4210  ND2 ASN   446     -12.232  15.282  -2.979  1.00 10.00      A   
ATOM   4211 HD21 ASN   446     -12.510  15.948  -3.660  1.00 10.00      A   
ATOM   4212 HD22 ASN   446     -12.132  15.490  -2.026  1.00 10.00      A   
ATOM   4213  C   ASN   446     -10.832  11.650  -5.022  1.00 10.00      A   
ATOM   4214  O   ASN   446      -9.808  12.331  -5.131  1.00 10.00      A   
ATOM   4215  N   GLY   447     -10.804  10.348  -4.768  1.00 10.00      A   
ATOM   4216  HN  GLY   447     -11.641   9.834  -4.769  1.00 10.00      A   
ATOM   4217  CA  GLY   447      -9.545   9.672  -4.532  1.00 10.00      A   
ATOM   4218  C   GLY   447      -9.291   8.533  -5.494  1.00 10.00      A   
ATOM   4219  O   GLY   447      -9.284   7.371  -5.096  1.00 10.00      A   
ATOM   4220  N   ILE   448      -9.083   8.870  -6.759  1.00 10.00      A   
ATOM   4221  HN  ILE   448      -9.126   9.814  -7.008  1.00 10.00      A   
ATOM   4222  CA  ILE   448      -8.806   7.879  -7.797  1.00 10.00      A   
ATOM   4223  CB  ILE   448      -7.586   6.981  -7.466  1.00 10.00      A   
ATOM   4224  CG1 ILE   448      -6.337   7.828  -7.189  1.00 10.00      A   
ATOM   4225  CG2 ILE   448      -7.321   5.990  -8.593  1.00 10.00      A   
ATOM   4226  CD1 ILE   448      -5.788   8.534  -8.411  1.00 10.00      A   
ATOM   4227  C   ILE   448     -10.030   7.014  -8.109  1.00 10.00      A   
ATOM   4228  O   ILE   448     -10.212   5.934  -7.540  1.00 10.00      A   
ATOM   4229  N   THR   449     -10.875   7.515  -8.994  1.00 10.00      A   
ATOM   4230  HN  THR   449     -10.696   8.397  -9.377  1.00 10.00      A   
ATOM   4231  CA  THR   449     -12.062   6.793  -9.421  1.00 10.00      A   
ATOM   4232  CB  THR   449     -13.284   7.732  -9.480  1.00 10.00      A   
ATOM   4233  OG1 THR   449     -13.494   8.321  -8.188  1.00 10.00      A   
ATOM   4234  HG1 THR   449     -13.370   9.282  -8.253  1.00 10.00      A   
ATOM   4235  CG2 THR   449     -14.540   6.984  -9.902  1.00 10.00      A   
ATOM   4236  C   THR   449     -11.788   6.200 -10.801  1.00 10.00      A   
ATOM   4237  O   THR   449     -11.565   6.935 -11.768  1.00 10.00      A   
ATOM   4238  N   ALA   450     -11.775   4.876 -10.888  1.00 10.00      A   
ATOM   4239  HN  ALA   450     -11.977   4.337 -10.094  1.00 10.00      A   
ATOM   4240  CA  ALA   450     -11.488   4.209 -12.146  1.00 10.00      A   
ATOM   4241  CB  ALA   450      -9.982   4.063 -12.321  1.00 10.00      A   
ATOM   4242  C   ALA   450     -12.154   2.843 -12.226  1.00 10.00      A   
ATOM   4243  O   ALA   450     -12.697   2.342 -11.239  1.00 10.00      A   
ATOM   4244  N   VAL   451     -12.108   2.257 -13.415  1.00 10.00      A   
ATOM   4245  HN  VAL   451     -11.664   2.728 -14.156  1.00 10.00      A   
ATOM   4246  CA  VAL   451     -12.677   0.943 -13.664  1.00 10.00      A   
ATOM   4247  CB  VAL   451     -13.634   0.965 -14.878  1.00 10.00      A   
ATOM   4248  CG1 VAL   451     -14.262  -0.402 -15.095  1.00 10.00      A   
ATOM   4249  CG2 VAL   451     -14.712   2.022 -14.699  1.00 10.00      A   
ATOM   4250  C   VAL   451     -11.542  -0.033 -13.948  1.00 10.00      A   
ATOM   4251  O   VAL   451     -10.664   0.258 -14.762  1.00 10.00      A   
ATOM   4252  N   ILE   452     -11.547  -1.173 -13.277  1.00 10.00      A   
ATOM   4253  HN  ILE   452     -12.277  -1.358 -12.644  1.00 10.00      A   
ATOM   4254  CA  ILE   452     -10.500  -2.167 -13.462  1.00 10.00      A   
ATOM   4255  CB  ILE   452      -9.855  -2.561 -12.112  1.00 10.00      A   
ATOM   4256  CG1 ILE   452      -9.380  -1.314 -11.360  1.00 10.00      A   
ATOM   4257  CG2 ILE   452      -8.696  -3.522 -12.322  1.00 10.00      A   
ATOM   4258  CD1 ILE   452      -8.416  -0.453 -12.147  1.00 10.00      A   
ATOM   4259  C   ILE   452     -11.040  -3.412 -14.153  1.00 10.00      A   
ATOM   4260  O   ILE   452     -12.116  -3.904 -13.814  1.00 10.00      A   
ATOM   4261  N   GLY   453     -10.292  -3.904 -15.129  1.00 10.00      A   
ATOM   4262  HN  GLY   453      -9.446  -3.458 -15.357  1.00 10.00      A   
ATOM   4263  CA  GLY   453     -10.700  -5.091 -15.854  1.00 10.00      A   
ATOM   4264  C   GLY   453     -10.315  -6.365 -15.121  1.00 10.00      A   
ATOM   4265  O   GLY   453      -9.613  -6.308 -14.111  1.00 10.00      A   
ATOM   4266  N   PRO   454     -10.746  -7.536 -15.620  1.00 10.00      A   
ATOM   4267  CA  PRO   454     -10.450  -8.837 -14.995  1.00 10.00      A   
ATOM   4268  CB  PRO   454     -11.177  -9.845 -15.895  1.00 10.00      A   
ATOM   4269  CG  PRO   454     -12.188  -9.038 -16.635  1.00 10.00      A   
ATOM   4270  CD  PRO   454     -11.566  -7.689 -16.832  1.00 10.00      A   
ATOM   4271  C   PRO   454      -8.954  -9.150 -14.948  1.00 10.00      A   
ATOM   4272  O   PRO   454      -8.512  -9.995 -14.175  1.00 10.00      A   
ATOM   4273  N   GLN   455      -8.179  -8.468 -15.778  1.00 10.00      A   
ATOM   4274  HN  GLN   455      -8.589  -7.815 -16.384  1.00 10.00      A   
ATOM   4275  CA  GLN   455      -6.735  -8.673 -15.816  1.00 10.00      A   
ATOM   4276  CB  GLN   455      -6.204  -8.513 -17.243  1.00 10.00      A   
ATOM   4277  CG  GLN   455      -5.703  -9.810 -17.857  1.00 10.00      A   
ATOM   4278  CD  GLN   455      -4.369 -10.249 -17.284  1.00 10.00      A   
ATOM   4279  OE1 GLN   455      -3.497  -9.424 -17.004  1.00 10.00      A   
ATOM   4280  NE2 GLN   455      -4.202 -11.547 -17.100  1.00 10.00      A   
ATOM   4281 HE21 GLN   455      -4.939 -12.148 -17.345  1.00 10.00      A   
ATOM   4282 HE22 GLN   455      -3.352 -11.860 -16.721  1.00 10.00      A   
ATOM   4283  C   GLN   455      -6.022  -7.710 -14.871  1.00 10.00      A   
ATOM   4284  O   GLN   455      -4.792  -7.622 -14.863  1.00 10.00      A   
ATOM   4285  N   GLY   456      -6.800  -6.985 -14.075  1.00 10.00      A   
ATOM   4286  HN  GLY   456      -7.776  -7.103 -14.115  1.00 10.00      A   
ATOM   4287  CA  GLY   456      -6.229  -6.033 -13.142  1.00 10.00      A   
ATOM   4288  C   GLY   456      -5.746  -4.779 -13.840  1.00 10.00      A   
ATOM   4289  O   GLY   456      -5.100  -3.925 -13.236  1.00 10.00      A   
ATOM   4290  N   GLU   457      -6.075  -4.668 -15.116  1.00 10.00      A   
ATOM   4291  HN  GLU   457      -6.612  -5.376 -15.528  1.00 10.00      A   
ATOM   4292  CA  GLU   457      -5.675  -3.533 -15.924  1.00 10.00      A   
ATOM   4293  CB  GLU   457      -5.559  -3.975 -17.388  1.00 10.00      A   
ATOM   4294  CG  GLU   457      -5.806  -2.887 -18.419  1.00 10.00      A   
ATOM   4295  CD  GLU   457      -5.825  -3.433 -19.827  1.00 10.00      A   
ATOM   4296  OE1 GLU   457      -6.578  -4.397 -20.083  1.00 10.00      A   
ATOM   4297  OE2 GLU   457      -5.085  -2.907 -20.681  1.00 10.00      A   
ATOM   4298  C   GLU   457      -6.665  -2.381 -15.776  1.00 10.00      A   
ATOM   4299  O   GLU   457      -7.860  -2.600 -15.570  1.00 10.00      A   
ATOM   4300  N   ILE   458      -6.156  -1.158 -15.857  1.00 10.00      A   
ATOM   4301  HN  ILE   458      -5.194  -1.051 -16.004  1.00 10.00      A   
ATOM   4302  CA  ILE   458      -6.995   0.024 -15.745  1.00 10.00      A   
ATOM   4303  CB  ILE   458      -6.168   1.280 -15.393  1.00 10.00      A   
ATOM   4304  CG1 ILE   458      -5.305   1.020 -14.154  1.00 10.00      A   
ATOM   4305  CG2 ILE   458      -7.085   2.477 -15.167  1.00 10.00      A   
ATOM   4306  CD1 ILE   458      -4.297   2.112 -13.865  1.00 10.00      A   
ATOM   4307  C   ILE   458      -7.736   0.260 -17.057  1.00 10.00      A   
ATOM   4308  O   ILE   458      -7.121   0.559 -18.083  1.00 10.00      A   
ATOM   4309  N   GLN   459      -9.052   0.103 -17.016  1.00 10.00      A   
ATOM   4310  HN  GLN   459      -9.474  -0.145 -16.164  1.00 10.00      A   
ATOM   4311  CA  GLN   459      -9.894   0.293 -18.190  1.00 10.00      A   
ATOM   4312  CB  GLN   459     -11.276  -0.318 -17.940  1.00 10.00      A   
ATOM   4313  CG  GLN   459     -11.950  -0.892 -19.176  1.00 10.00      A   
ATOM   4314  CD  GLN   459     -12.712   0.145 -19.977  1.00 10.00      A   
ATOM   4315  OE1 GLN   459     -13.183   1.147 -19.439  1.00 10.00      A   
ATOM   4316  NE2 GLN   459     -12.849  -0.096 -21.271  1.00 10.00      A   
ATOM   4317 HE21 GLN   459     -12.452  -0.919 -21.635  1.00 10.00      A   
ATOM   4318 HE22 GLN   459     -13.355   0.545 -21.815  1.00 10.00      A   
ATOM   4319  C   GLN   459     -10.026   1.779 -18.503  1.00 10.00      A   
ATOM   4320  O   GLN   459      -9.602   2.241 -19.561  1.00 10.00      A   
ATOM   4321  N   ALA   460     -10.608   2.518 -17.569  1.00 10.00      A   
ATOM   4322  HN  ALA   460     -10.917   2.084 -16.747  1.00 10.00      A   
ATOM   4323  CA  ALA   460     -10.799   3.956 -17.718  1.00 10.00      A   
ATOM   4324  CB  ALA   460     -12.175   4.258 -18.297  1.00 10.00      A   
ATOM   4325  C   ALA   460     -10.628   4.626 -16.362  1.00 10.00      A   
ATOM   4326  O   ALA   460     -10.922   4.016 -15.333  1.00 10.00      A   
ATOM   4327  N   MET   461     -10.159   5.867 -16.355  1.00 10.00      A   
ATOM   4328  HN  MET   461      -9.965   6.316 -17.209  1.00 10.00      A   
ATOM   4329  CA  MET   461      -9.933   6.589 -15.106  1.00 10.00      A   
ATOM   4330  CB  MET   461      -8.491   6.372 -14.630  1.00 10.00      A   
ATOM   4331  CG  MET   461      -7.436   6.887 -15.599  1.00 10.00      A   
ATOM   4332  SD  MET   461      -5.749   6.651 -15.007  1.00 10.00      A   
ATOM   4333  CE  MET   461      -4.821   7.385 -16.352  1.00 10.00      A   
ATOM   4334  C   MET   461     -10.192   8.084 -15.270  1.00 10.00      A   
ATOM   4335  O   MET   461     -10.175   8.608 -16.386  1.00 10.00      A   
ATOM   4336  N   ILE   462     -10.443   8.756 -14.151  1.00 10.00      A   
ATOM   4337  HN  ILE   462     -10.468   8.270 -13.298  1.00 10.00      A   
ATOM   4338  CA  ILE   462     -10.679  10.197 -14.147  1.00 10.00      A   
ATOM   4339  CB  ILE   462     -12.149  10.573 -13.850  1.00 10.00      A   
ATOM   4340  CG1 ILE   462     -12.706   9.773 -12.670  1.00 10.00      A   
ATOM   4341  CG2 ILE   462     -13.012  10.397 -15.091  1.00 10.00      A   
ATOM   4342  CD1 ILE   462     -14.075  10.233 -12.213  1.00 10.00      A   
ATOM   4343  C   ILE   462      -9.755  10.876 -13.136  1.00 10.00      A   
ATOM   4344  O   ILE   462      -9.278  10.232 -12.198  1.00 10.00      A   
ATOM   4345  N   PRO   463      -9.484  12.177 -13.320  1.00 10.00      A   
ATOM   4346  CA  PRO   463      -8.600  12.945 -12.432  1.00 10.00      A   
ATOM   4347  CB  PRO   463      -8.588  14.345 -13.053  1.00 10.00      A   
ATOM   4348  CG  PRO   463      -9.034  14.146 -14.458  1.00 10.00      A   
ATOM   4349  CD  PRO   463     -10.005  13.006 -14.419  1.00 10.00      A   
ATOM   4350  C   PRO   463      -9.091  13.016 -10.987  1.00 10.00      A   
ATOM   4351  O   PRO   463     -10.236  12.677 -10.676  1.00 10.00      A   
ATOM   4352  N   GLN   464      -8.206  13.464 -10.110  1.00 10.00      A   
ATOM   4353  HN  GLN   464      -7.315  13.723 -10.427  1.00 10.00      A   
ATOM   4354  CA  GLN   464      -8.515  13.594  -8.699  1.00 10.00      A   
ATOM   4355  CB  GLN   464      -7.299  13.209  -7.853  1.00 10.00      A   
ATOM   4356  CG  GLN   464      -7.298  11.772  -7.368  1.00 10.00      A   
ATOM   4357  CD  GLN   464      -6.392  11.570  -6.170  1.00 10.00      A   
ATOM   4358  OE1 GLN   464      -5.207  11.269  -6.314  1.00 10.00      A   
ATOM   4359  NE2 GLN   464      -6.942  11.738  -4.976  1.00 10.00      A   
ATOM   4360 HE21 GLN   464      -7.896  11.983  -4.931  1.00 10.00      A   
ATOM   4361 HE22 GLN   464      -6.378  11.611  -4.185  1.00 10.00      A   
ATOM   4362  C   GLN   464      -8.925  15.019  -8.362  1.00 10.00      A   
ATOM   4363  O   GLN   464      -8.494  15.971  -9.016  1.00 10.00      A   
ATOM   4364  N   PHE   465      -9.764  15.148  -7.337  1.00 10.00      A   
ATOM   4365  HN  PHE   465     -10.079  14.336  -6.884  1.00 10.00      A   
ATOM   4366  CA  PHE   465     -10.242  16.450  -6.860  1.00 10.00      A   
ATOM   4367  CB  PHE   465      -9.089  17.298  -6.311  1.00 10.00      A   
ATOM   4368  CG  PHE   465      -8.367  16.660  -5.160  1.00 10.00      A   
ATOM   4369  CD1 PHE   465      -7.121  16.082  -5.341  1.00 10.00      A   
ATOM   4370  CD2 PHE   465      -8.933  16.634  -3.898  1.00 10.00      A   
ATOM   4371  CE1 PHE   465      -6.454  15.491  -4.285  1.00 10.00      A   
ATOM   4372  CE2 PHE   465      -8.272  16.045  -2.836  1.00 10.00      A   
ATOM   4373  CZ  PHE   465      -7.030  15.472  -3.030  1.00 10.00      A   
ATOM   4374  C   PHE   465     -11.025  17.222  -7.920  1.00 10.00      A   
ATOM   4375  O   PHE   465     -11.116  18.449  -7.868  1.00 10.00      A   
ATOM   4376  N   THR   466     -11.589  16.507  -8.879  1.00 10.00      A   
ATOM   4377  HN  THR   466     -11.476  15.536  -8.884  1.00 10.00      A   
ATOM   4378  CA  THR   466     -12.370  17.132  -9.931  1.00 10.00      A   
ATOM   4379  CB  THR   466     -11.712  16.970 -11.317  1.00 10.00      A   
ATOM   4380  OG1 THR   466     -11.419  15.589 -11.569  1.00 10.00      A   
ATOM   4381  HG1 THR   466     -11.635  15.383 -12.494  1.00 10.00      A   
ATOM   4382  CG2 THR   466     -10.429  17.785 -11.404  1.00 10.00      A   
ATOM   4383  C   THR   466     -13.783  16.560  -9.956  1.00 10.00      A   
ATOM   4384  O   THR   466     -13.973  15.343  -9.925  1.00 10.00      A   
ATOM   4385  N   ARG   467     -14.770  17.439  -9.981  1.00 10.00      A   
ATOM   4386  HN  ARG   467     -14.559  18.396  -9.984  1.00 10.00      A   
ATOM   4387  CA  ARG   467     -16.162  17.020 -10.014  1.00 10.00      A   
ATOM   4388  CB  ARG   467     -17.067  18.156  -9.527  1.00 10.00      A   
ATOM   4389  CG  ARG   467     -18.527  17.771  -9.341  1.00 10.00      A   
ATOM   4390  CD  ARG   467     -19.278  18.836  -8.559  1.00 10.00      A   
ATOM   4391  NE  ARG   467     -19.137  20.160  -9.160  1.00 10.00      A   
ATOM   4392  HE  ARG   467     -19.156  20.211 -10.146  1.00 10.00      A   
ATOM   4393  CZ  ARG   467     -18.991  21.285  -8.468  1.00 10.00      A   
ATOM   4394  NH1 ARG   467     -18.979  21.260  -7.141  1.00 10.00      A   
ATOM   4395 HH11 ARG   467     -18.867  22.145  -6.598  1.00 10.00      A   
ATOM   4396 HH12 ARG   467     -19.078  20.354  -6.633  1.00 10.00      A   
ATOM   4397  NH2 ARG   467     -18.844  22.435  -9.108  1.00 10.00      A   
ATOM   4398 HH21 ARG   467     -18.727  23.322  -8.576  1.00 10.00      A   
ATOM   4399 HH22 ARG   467     -18.838  22.457 -10.155  1.00 10.00      A   
ATOM   4400  C   ARG   467     -16.533  16.595 -11.432  1.00 10.00      A   
ATOM   4401  O   ARG   467     -16.975  17.412 -12.244  1.00 10.00      A   
ATOM   4402  N   GLU   468     -16.325  15.319 -11.733  1.00 10.00      A   
ATOM   4403  HN  GLU   468     -15.967  14.717 -11.042  1.00 10.00      A   
ATOM   4404  CA  GLU   468     -16.611  14.787 -13.061  1.00 10.00      A   
ATOM   4405  CB  GLU   468     -15.315  14.655 -13.864  1.00 10.00      A   
ATOM   4406  CG  GLU   468     -14.545  15.958 -14.008  1.00 10.00      A   
ATOM   4407  CD  GLU   468     -13.302  15.812 -14.853  1.00 10.00      A   
ATOM   4408  OE1 GLU   468     -13.434  15.747 -16.093  1.00 10.00      A   
ATOM   4409  OE2 GLU   468     -12.189  15.778 -14.287  1.00 10.00      A   
ATOM   4410  C   GLU   468     -17.320  13.438 -12.980  1.00 10.00      A   
ATOM   4411  O   GLU   468     -17.499  12.884 -11.895  1.00 10.00      A   
ATOM   4412  N   VAL   469     -17.729  12.916 -14.132  1.00 10.00      A   
ATOM   4413  HN  VAL   469     -17.558  13.403 -14.968  1.00 10.00      A   
ATOM   4414  CA  VAL   469     -18.419  11.634 -14.192  1.00 10.00      A   
ATOM   4415  CB  VAL   469     -19.863  11.797 -14.720  1.00 10.00      A   
ATOM   4416  CG1 VAL   469     -20.624  10.485 -14.632  1.00 10.00      A   
ATOM   4417  CG2 VAL   469     -20.602  12.898 -13.970  1.00 10.00      A   
ATOM   4418  C   VAL   469     -17.661  10.663 -15.102  1.00 10.00      A   
ATOM   4419  O   VAL   469     -17.267  11.018 -16.215  1.00 10.00      A   
ATOM   4420  N   LEU   470     -17.449   9.446 -14.624  1.00 10.00      A   
ATOM   4421  HN  LEU   470     -17.783   9.218 -13.725  1.00 10.00      A   
ATOM   4422  CA  LEU   470     -16.745   8.437 -15.401  1.00 10.00      A   
ATOM   4423  CB  LEU   470     -15.764   7.668 -14.514  1.00 10.00      A   
ATOM   4424  CG  LEU   470     -14.959   6.557 -15.197  1.00 10.00      A   
ATOM   4425  CD1 LEU   470     -14.132   7.116 -16.346  1.00 10.00      A   
ATOM   4426  CD2 LEU   470     -14.069   5.850 -14.190  1.00 10.00      A   
ATOM   4427  C   LEU   470     -17.733   7.475 -16.050  1.00 10.00      A   
ATOM   4428  O   LEU   470     -18.438   6.739 -15.359  1.00 10.00      A   
ATOM   4429  N   THR   471     -17.785   7.492 -17.374  1.00 10.00      A   
ATOM   4430  HN  THR   471     -17.206   8.115 -17.866  1.00 10.00      A   
ATOM   4431  CA  THR   471     -18.682   6.623 -18.121  1.00 10.00      A   
ATOM   4432  CB  THR   471     -19.720   7.452 -18.901  1.00 10.00      A   
ATOM   4433  OG1 THR   471     -20.421   8.326 -18.003  1.00 10.00      A   
ATOM   4434  HG1 THR   471     -21.092   7.817 -17.520  1.00 10.00      A   
ATOM   4435  CG2 THR   471     -20.712   6.544 -19.615  1.00 10.00      A   
ATOM   4436  C   THR   471     -17.895   5.769 -19.111  1.00 10.00      A   
ATOM   4437  O   THR   471     -17.054   6.284 -19.851  1.00 10.00      A   
ATOM   4438  N   THR   472     -18.171   4.472 -19.120  1.00 10.00      A   
ATOM   4439  HN  THR   472     -18.847   4.119 -18.500  1.00 10.00      A   
ATOM   4440  CA  THR   472     -17.497   3.551 -20.021  1.00 10.00      A   
ATOM   4441  CB  THR   472     -16.037   3.289 -19.573  1.00 10.00      A   
ATOM   4442  OG1 THR   472     -15.304   2.623 -20.613  1.00 10.00      A   
ATOM   4443  HG1 THR   472     -14.566   2.137 -20.219  1.00 10.00      A   
ATOM   4444  CG2 THR   472     -15.993   2.455 -18.301  1.00 10.00      A   
ATOM   4445  C   THR   472     -18.270   2.234 -20.113  1.00 10.00      A   
ATOM   4446  O   THR   472     -19.209   2.000 -19.343  1.00 10.00      A   
ATOM   4447  N   ASN   473     -17.886   1.394 -21.066  1.00 10.00      A   
ATOM   4448  HN  ASN   473     -17.135   1.645 -21.645  1.00 10.00      A   
ATOM   4449  CA  ASN   473     -18.523   0.099 -21.258  1.00 10.00      A   
ATOM   4450  CB  ASN   473     -18.718  -0.200 -22.748  1.00 10.00      A   
ATOM   4451  CG  ASN   473     -19.569   0.829 -23.467  1.00 10.00      A   
ATOM   4452  OD1 ASN   473     -20.412   1.494 -22.863  1.00 10.00      A   
ATOM   4453  ND2 ASN   473     -19.364   0.962 -24.767  1.00 10.00      A   
ATOM   4454 HD21 ASN   473     -18.686   0.390 -25.190  1.00 10.00      A   
ATOM   4455 HD22 ASN   473     -19.893   1.628 -25.256  1.00 10.00      A   
ATOM   4456  C   ASN   473     -17.637  -0.973 -20.651  1.00 10.00      A   
ATOM   4457  O   ASN   473     -16.454  -1.067 -20.982  1.00 10.00      A   
ATOM   4458  N   VAL   474     -18.193  -1.779 -19.762  1.00 10.00      A   
ATOM   4459  HN  VAL   474     -19.144  -1.674 -19.540  1.00 10.00      A   
ATOM   4460  CA  VAL   474     -17.421  -2.826 -19.114  1.00 10.00      A   
ATOM   4461  CB  VAL   474     -17.416  -2.670 -17.578  1.00 10.00      A   
ATOM   4462  CG1 VAL   474     -16.179  -3.321 -16.980  1.00 10.00      A   
ATOM   4463  CG2 VAL   474     -17.507  -1.208 -17.167  1.00 10.00      A   
ATOM   4464  C   VAL   474     -17.955  -4.207 -19.470  1.00 10.00      A   
ATOM   4465  O   VAL   474     -19.126  -4.505 -19.247  1.00 10.00      A   
ATOM   4466  N   THR   475     -17.098  -5.043 -20.038  1.00 10.00      A   
ATOM   4467  HN  THR   475     -16.179  -4.744 -20.214  1.00 10.00      A   
ATOM   4468  CA  THR   475     -17.486  -6.397 -20.405  1.00 10.00      A   
ATOM   4469  CB  THR   475     -16.557  -6.957 -21.499  1.00 10.00      A   
ATOM   4470  OG1 THR   475     -16.352  -5.946 -22.499  1.00 10.00      A   
ATOM   4471  HG1 THR   475     -16.854  -5.159 -22.262  1.00 10.00      A   
ATOM   4472  CG2 THR   475     -17.179  -8.186 -22.149  1.00 10.00      A   
ATOM   4473  C   THR   475     -17.435  -7.297 -19.170  1.00 10.00      A   
ATOM   4474  O   THR   475     -16.376  -7.478 -18.571  1.00 10.00      A   
ATOM   4475  N   PRO   476     -18.584  -7.858 -18.764  1.00 10.00      A   
ATOM   4476  CA  PRO   476     -18.668  -8.723 -17.583  1.00 10.00      A   
ATOM   4477  CB  PRO   476     -20.170  -8.804 -17.321  1.00 10.00      A   
ATOM   4478  CG  PRO   476     -20.780  -8.648 -18.669  1.00 10.00      A   
ATOM   4479  CD  PRO   476     -19.888  -7.706 -19.431  1.00 10.00      A   
ATOM   4480  C   PRO   476     -18.104 -10.117 -17.836  1.00 10.00      A   
ATOM   4481  O   PRO   476     -18.024 -10.576 -18.979  1.00 10.00      A   
ATOM   4482  N   THR   477     -17.716 -10.784 -16.764  1.00 10.00      A   
ATOM   4483  HN  THR   477     -17.804 -10.367 -15.881  1.00 10.00      A   
ATOM   4484  CA  THR   477     -17.162 -12.120 -16.856  1.00 10.00      A   
ATOM   4485  CB  THR   477     -15.667 -12.120 -16.480  1.00 10.00      A   
ATOM   4486  OG1 THR   477     -15.429 -11.141 -15.461  1.00 10.00      A   
ATOM   4487  HG1 THR   477     -14.649 -11.395 -14.948  1.00 10.00      A   
ATOM   4488  CG2 THR   477     -14.811 -11.794 -17.695  1.00 10.00      A   
ATOM   4489  C   THR   477     -17.922 -13.070 -15.934  1.00 10.00      A   
ATOM   4490  O   THR   477     -18.264 -12.715 -14.807  1.00 10.00      A   
ATOM   4491  N   THR   478     -18.206 -14.267 -16.422  1.00 10.00      A   
ATOM   4492  HN  THR   478     -17.935 -14.489 -17.340  1.00 10.00      A   
ATOM   4493  CA  THR   478     -18.922 -15.261 -15.635  1.00 10.00      A   
ATOM   4494  CB  THR   478     -20.242 -15.666 -16.321  1.00 10.00      A   
ATOM   4495  OG1 THR   478     -20.768 -14.530 -17.024  1.00 10.00      A   
ATOM   4496  HG1 THR   478     -20.535 -13.725 -16.547  1.00 10.00      A   
ATOM   4497  CG2 THR   478     -21.266 -16.121 -15.288  1.00 10.00      A   
ATOM   4498  C   THR   478     -18.043 -16.492 -15.407  1.00 10.00      A   
ATOM   4499  O   THR   478     -18.534 -17.596 -15.164  1.00 10.00      A   
ATOM   4500  N   GLY   479     -16.731 -16.284 -15.480  1.00 10.00      A   
ATOM   4501  HN  GLY   479     -16.400 -15.383 -15.669  1.00 10.00      A   
ATOM   4502  CA  GLY   479     -15.793 -17.371 -15.278  1.00 10.00      A   
ATOM   4503  C   GLY   479     -15.501 -17.607 -13.809  1.00 10.00      A   
ATOM   4504  O   GLY   479     -15.998 -16.880 -12.946  1.00 10.00      A   
ATOM   4505  N   LEU   480     -14.689 -18.612 -13.521  1.00 10.00      A   
ATOM   4506  HN  LEU   480     -14.314 -19.151 -14.253  1.00 10.00      A   
ATOM   4507  CA  LEU   480     -14.335 -18.938 -12.148  1.00 10.00      A   
ATOM   4508  CB  LEU   480     -15.182 -20.105 -11.627  1.00 10.00      A   
ATOM   4509  CG  LEU   480     -16.589 -19.761 -11.132  1.00 10.00      A   
ATOM   4510  CD1 LEU   480     -17.344 -21.025 -10.747  1.00 10.00      A   
ATOM   4511  CD2 LEU   480     -16.524 -18.797  -9.956  1.00 10.00      A   
ATOM   4512  C   LEU   480     -12.854 -19.277 -12.027  1.00 10.00      A   
ATOM   4513  O   LEU   480     -12.394 -20.300 -12.541  1.00 10.00      A   
ATOM   4514  N   THR   481     -12.111 -18.415 -11.352  1.00 10.00      A   
ATOM   4515  HN  THR   481     -12.529 -17.616 -10.970  1.00 10.00      A   
ATOM   4516  CA  THR   481     -10.688 -18.626 -11.153  1.00 10.00      A   
ATOM   4517  CB  THR   481      -9.987 -17.312 -10.743  1.00 10.00      A   
ATOM   4518  OG1 THR   481     -10.733 -16.669  -9.701  1.00 10.00      A   
ATOM   4519  HG1 THR   481     -10.249 -15.888  -9.394  1.00 10.00      A   
ATOM   4520  CG2 THR   481      -9.876 -16.370 -11.930  1.00 10.00      A   
ATOM   4521  C   THR   481     -10.470 -19.672 -10.064  1.00 10.00      A   
ATOM   4522  O   THR   481     -11.333 -19.857  -9.201  1.00 10.00      A   
ATOM   4523  N   PRO   482      -9.340 -20.397 -10.108  1.00 10.00      A   
ATOM   4524  CA  PRO   482      -9.017 -21.416  -9.102  1.00 10.00      A   
ATOM   4525  CB  PRO   482      -7.581 -21.813  -9.450  1.00 10.00      A   
ATOM   4526  CG  PRO   482      -7.451 -21.518 -10.902  1.00 10.00      A   
ATOM   4527  CD  PRO   482      -8.307 -20.310 -11.156  1.00 10.00      A   
ATOM   4528  C   PRO   482      -9.069 -20.842  -7.690  1.00 10.00      A   
ATOM   4529  O   PRO   482      -9.573 -21.482  -6.766  1.00 10.00      A   
ATOM   4530  N   TYR   483      -8.565 -19.621  -7.542  1.00 10.00      A   
ATOM   4531  HN  TYR   483      -8.187 -19.166  -8.326  1.00 10.00      A   
ATOM   4532  CA  TYR   483      -8.547 -18.939  -6.252  1.00 10.00      A   
ATOM   4533  CB  TYR   483      -7.752 -17.635  -6.344  1.00 10.00      A   
ATOM   4534  CG  TYR   483      -7.952 -16.696  -5.174  1.00 10.00      A   
ATOM   4535  CD1 TYR   483      -7.462 -17.007  -3.911  1.00 10.00      A   
ATOM   4536  CD2 TYR   483      -8.626 -15.495  -5.336  1.00 10.00      A   
ATOM   4537  CE1 TYR   483      -7.640 -16.146  -2.844  1.00 10.00      A   
ATOM   4538  CE2 TYR   483      -8.810 -14.630  -4.277  1.00 10.00      A   
ATOM   4539  CZ  TYR   483      -8.314 -14.957  -3.035  1.00 10.00      A   
ATOM   4540  OH  TYR   483      -8.492 -14.090  -1.981  1.00 10.00      A   
ATOM   4541  HH  TYR   483      -8.260 -13.196  -2.265  1.00 10.00      A   
ATOM   4542  C   TYR   483      -9.958 -18.661  -5.740  1.00 10.00      A   
ATOM   4543  O   TYR   483     -10.209 -18.692  -4.538  1.00 10.00      A   
ATOM   4544  N   ALA   484     -10.881 -18.393  -6.650  1.00 10.00      A   
ATOM   4545  HN  ALA   484     -10.635 -18.392  -7.601  1.00 10.00      A   
ATOM   4546  CA  ALA   484     -12.257 -18.111  -6.267  1.00 10.00      A   
ATOM   4547  CB  ALA   484     -13.037 -17.564  -7.451  1.00 10.00      A   
ATOM   4548  C   ALA   484     -12.933 -19.362  -5.721  1.00 10.00      A   
ATOM   4549  O   ALA   484     -13.748 -19.288  -4.799  1.00 10.00      A   
ATOM   4550  N   ARG   485     -12.561 -20.509  -6.274  1.00 10.00      A   
ATOM   4551  HN  ARG   485     -11.871 -20.499  -6.974  1.00 10.00      A   
ATOM   4552  CA  ARG   485     -13.145 -21.780  -5.871  1.00 10.00      A   
ATOM   4553  CB  ARG   485     -13.193 -22.749  -7.054  1.00 10.00      A   
ATOM   4554  CG  ARG   485     -14.184 -22.348  -8.138  1.00 10.00      A   
ATOM   4555  CD  ARG   485     -14.094 -23.267  -9.347  1.00 10.00      A   
ATOM   4556  NE  ARG   485     -13.211 -22.732 -10.386  1.00 10.00      A   
ATOM   4557  HE  ARG   485     -13.278 -21.773 -10.581  1.00 10.00      A   
ATOM   4558  CZ  ARG   485     -12.337 -23.468 -11.077  1.00 10.00      A   
ATOM   4559  NH1 ARG   485     -12.221 -24.768 -10.838  1.00 10.00      A   
ATOM   4560 HH11 ARG   485     -12.816 -25.224 -10.112  1.00 10.00      A   
ATOM   4561 HH12 ARG   485     -11.533 -25.339 -11.379  1.00 10.00      A   
ATOM   4562  NH2 ARG   485     -11.589 -22.906 -12.020  1.00 10.00      A   
ATOM   4563 HH21 ARG   485     -10.902 -23.484 -12.556  1.00 10.00      A   
ATOM   4564 HH22 ARG   485     -11.688 -21.887 -12.237  1.00 10.00      A   
ATOM   4565  C   ARG   485     -12.440 -22.412  -4.668  1.00 10.00      A   
ATOM   4566  O   ARG   485     -13.097 -22.832  -3.716  1.00 10.00      A   
ATOM   4567  N   THR   486     -11.111 -22.475  -4.699  1.00 10.00      A   
ATOM   4568  HN  THR   486     -10.626 -22.115  -5.475  1.00 10.00      A   
ATOM   4569  CA  THR   486     -10.360 -23.081  -3.600  1.00 10.00      A   
ATOM   4570  CB  THR   486      -9.034 -23.720  -4.064  1.00 10.00      A   
ATOM   4571  OG1 THR   486      -8.303 -22.805  -4.889  1.00 10.00      A   
ATOM   4572  HG1 THR   486      -8.806 -22.630  -5.698  1.00 10.00      A   
ATOM   4573  CG2 THR   486      -9.300 -25.000  -4.841  1.00 10.00      A   
ATOM   4574  C   THR   486     -10.105 -22.107  -2.449  1.00 10.00      A   
ATOM   4575  O   THR   486     -10.024 -22.512  -1.288  1.00 10.00      A   
ATOM   4576  N   GLY   487      -9.983 -20.828  -2.769  1.00 10.00      A   
ATOM   4577  HN  GLY   487     -10.041 -20.557  -3.710  1.00 10.00      A   
ATOM   4578  CA  GLY   487      -9.742 -19.830  -1.746  1.00 10.00      A   
ATOM   4579  C   GLY   487      -8.278 -19.731  -1.382  1.00 10.00      A   
ATOM   4580  O   GLY   487      -7.408 -20.022  -2.201  1.00 10.00      A   
ATOM   4581  N   ASN   488      -8.005 -19.335  -0.149  1.00 10.00      A   
ATOM   4582  HN  ASN   488      -8.744 -19.128   0.462  1.00 10.00      A   
ATOM   4583  CA  ASN   488      -6.632 -19.202   0.325  1.00 10.00      A   
ATOM   4584  CB  ASN   488      -6.532 -18.077   1.361  1.00 10.00      A   
ATOM   4585  CG  ASN   488      -5.208 -17.336   1.302  1.00 10.00      A   
ATOM   4586  OD1 ASN   488      -4.532 -17.333   0.277  1.00 10.00      A   
ATOM   4587  ND2 ASN   488      -4.841 -16.684   2.394  1.00 10.00      A   
ATOM   4588 HD21 ASN   488      -5.434 -16.713   3.174  1.00 10.00      A   
ATOM   4589 HD22 ASN   488      -3.990 -16.197   2.378  1.00 10.00      A   
ATOM   4590  C   ASN   488      -6.159 -20.523   0.921  1.00 10.00      A   
ATOM   4591  O   ASN   488      -5.065 -20.622   1.473  1.00 10.00      A   
ATOM   4592  N   TRP   489      -7.003 -21.539   0.780  1.00 10.00      A   
ATOM   4593  HN  TRP   489      -7.848 -21.382   0.310  1.00 10.00      A   
ATOM   4594  CA  TRP   489      -6.727 -22.881   1.289  1.00 10.00      A   
ATOM   4595  CB  TRP   489      -7.883 -23.830   0.956  1.00 10.00      A   
ATOM   4596  CG  TRP   489      -7.721 -25.208   1.513  1.00 10.00      A   
ATOM   4597  CD1 TRP   489      -7.899 -25.592   2.807  1.00 10.00      A   
ATOM   4598  CD2 TRP   489      -7.349 -26.386   0.789  1.00 10.00      A   
ATOM   4599  NE1 TRP   489      -7.659 -26.935   2.938  1.00 10.00      A   
ATOM   4600  HE1 TRP   489      -7.722 -27.445   3.773  1.00 10.00      A   
ATOM   4601  CE2 TRP   489      -7.321 -27.448   1.712  1.00 10.00      A   
ATOM   4602  CE3 TRP   489      -7.039 -26.645  -0.548  1.00 10.00      A   
ATOM   4603  CZ2 TRP   489      -6.993 -28.750   1.340  1.00 10.00      A   
ATOM   4604  CZ3 TRP   489      -6.715 -27.936  -0.915  1.00 10.00      A   
ATOM   4605  CH2 TRP   489      -6.695 -28.972   0.025  1.00 10.00      A   
ATOM   4606  C   TRP   489      -5.382 -23.445   0.799  1.00 10.00      A   
ATOM   4607  O   TRP   489      -4.579 -23.900   1.615  1.00 10.00      A   
ATOM   4608  N   PRO   490      -5.105 -23.435  -0.529  1.00 10.00      A   
ATOM   4609  CA  PRO   490      -3.839 -23.954  -1.071  1.00 10.00      A   
ATOM   4610  CB  PRO   490      -3.891 -23.546  -2.545  1.00 10.00      A   
ATOM   4611  CG  PRO   490      -5.344 -23.465  -2.851  1.00 10.00      A   
ATOM   4612  CD  PRO   490      -5.993 -22.944  -1.605  1.00 10.00      A   
ATOM   4613  C   PRO   490      -2.622 -23.331  -0.388  1.00 10.00      A   
ATOM   4614  O   PRO   490      -1.639 -24.018  -0.104  1.00 10.00      A   
ATOM   4615  N   LEU   491      -2.703 -22.034  -0.111  1.00 10.00      A   
ATOM   4616  HN  LEU   491      -3.518 -21.546  -0.350  1.00 10.00      A   
ATOM   4617  CA  LEU   491      -1.617 -21.323   0.548  1.00 10.00      A   
ATOM   4618  CB  LEU   491      -1.918 -19.824   0.623  1.00 10.00      A   
ATOM   4619  CG  LEU   491      -0.924 -18.982   1.427  1.00 10.00      A   
ATOM   4620  CD1 LEU   491       0.258 -18.567   0.566  1.00 10.00      A   
ATOM   4621  CD2 LEU   491      -1.612 -17.772   2.031  1.00 10.00      A   
ATOM   4622  C   LEU   491      -1.406 -21.877   1.949  1.00 10.00      A   
ATOM   4623  O   LEU   491      -0.274 -22.126   2.365  1.00 10.00      A   
ATOM   4624  N   TRP   492      -2.507 -22.084   2.666  1.00 10.00      A   
ATOM   4625  HN  TRP   492      -3.383 -21.865   2.274  1.00 10.00      A   
ATOM   4626  CA  TRP   492      -2.451 -22.619   4.020  1.00 10.00      A   
ATOM   4627  CB  TRP   492      -3.838 -22.634   4.665  1.00 10.00      A   
ATOM   4628  CG  TRP   492      -4.446 -21.271   4.823  1.00 10.00      A   
ATOM   4629  CD1 TRP   492      -5.752 -20.929   4.617  1.00 10.00      A   
ATOM   4630  CD2 TRP   492      -3.775 -20.064   5.217  1.00 10.00      A   
ATOM   4631  NE1 TRP   492      -5.935 -19.587   4.854  1.00 10.00      A   
ATOM   4632  HE1 TRP   492      -6.787 -19.104   4.775  1.00 10.00      A   
ATOM   4633  CE2 TRP   492      -4.736 -19.035   5.224  1.00 10.00      A   
ATOM   4634  CE3 TRP   492      -2.454 -19.756   5.564  1.00 10.00      A   
ATOM   4635  CZ2 TRP   492      -4.418 -17.722   5.564  1.00 10.00      A   
ATOM   4636  CZ3 TRP   492      -2.142 -18.454   5.900  1.00 10.00      A   
ATOM   4637  CH2 TRP   492      -3.118 -17.453   5.897  1.00 10.00      A   
ATOM   4638  C   TRP   492      -1.836 -24.013   4.027  1.00 10.00      A   
ATOM   4639  O   TRP   492      -1.113 -24.377   4.955  1.00 10.00      A   
ATOM   4640  N   VAL   493      -2.121 -24.783   2.983  1.00 10.00      A   
ATOM   4641  HN  VAL   493      -2.721 -24.438   2.284  1.00 10.00      A   
ATOM   4642  CA  VAL   493      -1.572 -26.128   2.853  1.00 10.00      A   
ATOM   4643  CB  VAL   493      -2.179 -26.874   1.643  1.00 10.00      A   
ATOM   4644  CG1 VAL   493      -1.554 -28.253   1.487  1.00 10.00      A   
ATOM   4645  CG2 VAL   493      -3.685 -26.993   1.792  1.00 10.00      A   
ATOM   4646  C   VAL   493      -0.056 -26.048   2.693  1.00 10.00      A   
ATOM   4647  O   VAL   493       0.693 -26.737   3.386  1.00 10.00      A   
ATOM   4648  N   LEU   494       0.386 -25.176   1.793  1.00 10.00      A   
ATOM   4649  HN  LEU   494      -0.266 -24.649   1.277  1.00 10.00      A   
ATOM   4650  CA  LEU   494       1.810 -24.987   1.545  1.00 10.00      A   
ATOM   4651  CB  LEU   494       2.034 -24.016   0.381  1.00 10.00      A   
ATOM   4652  CG  LEU   494       1.542 -24.482  -0.992  1.00 10.00      A   
ATOM   4653  CD1 LEU   494       1.718 -23.382  -2.026  1.00 10.00      A   
ATOM   4654  CD2 LEU   494       2.270 -25.746  -1.426  1.00 10.00      A   
ATOM   4655  C   LEU   494       2.508 -24.478   2.802  1.00 10.00      A   
ATOM   4656  O   LEU   494       3.598 -24.932   3.147  1.00 10.00      A   
ATOM   4657  N   THR   495       1.862 -23.542   3.487  1.00 10.00      A   
ATOM   4658  HN  THR   495       0.998 -23.218   3.153  1.00 10.00      A   
ATOM   4659  CA  THR   495       2.406 -22.976   4.715  1.00 10.00      A   
ATOM   4660  CB  THR   495       1.509 -21.840   5.251  1.00 10.00      A   
ATOM   4661  OG1 THR   495       1.262 -20.896   4.200  1.00 10.00      A   
ATOM   4662  HG1 THR   495       0.706 -21.302   3.524  1.00 10.00      A   
ATOM   4663  CG2 THR   495       2.183 -21.124   6.409  1.00 10.00      A   
ATOM   4664  C   THR   495       2.571 -24.064   5.781  1.00 10.00      A   
ATOM   4665  O   THR   495       3.533 -24.057   6.551  1.00 10.00      A   
ATOM   4666  N   ALA   496       1.636 -25.008   5.809  1.00 10.00      A   
ATOM   4667  HN  ALA   496       0.887 -24.960   5.175  1.00 10.00      A   
ATOM   4668  CA  ALA   496       1.691 -26.110   6.763  1.00 10.00      A   
ATOM   4669  CB  ALA   496       0.364 -26.852   6.799  1.00 10.00      A   
ATOM   4670  C   ALA   496       2.825 -27.063   6.396  1.00 10.00      A   
ATOM   4671  O   ALA   496       3.628 -27.446   7.247  1.00 10.00      A   
ATOM   4672  N   LEU   497       2.893 -27.419   5.116  1.00 10.00      A   
ATOM   4673  HN  LEU   497       2.218 -27.071   4.489  1.00 10.00      A   
ATOM   4674  CA  LEU   497       3.929 -28.317   4.616  1.00 10.00      A   
ATOM   4675  CB  LEU   497       3.742 -28.571   3.119  1.00 10.00      A   
ATOM   4676  CG  LEU   497       2.469 -29.315   2.713  1.00 10.00      A   
ATOM   4677  CD1 LEU   497       2.332 -29.350   1.200  1.00 10.00      A   
ATOM   4678  CD2 LEU   497       2.461 -30.724   3.287  1.00 10.00      A   
ATOM   4679  C   LEU   497       5.316 -27.737   4.869  1.00 10.00      A   
ATOM   4680  O   LEU   497       6.223 -28.442   5.323  1.00 10.00      A   
ATOM   4681  N   PHE   498       5.471 -26.452   4.570  1.00 10.00      A   
ATOM   4682  HN  PHE   498       4.708 -25.952   4.197  1.00 10.00      A   
ATOM   4683  CA  PHE   498       6.738 -25.761   4.770  1.00 10.00      A   
ATOM   4684  CB  PHE   498       6.703 -24.371   4.125  1.00 10.00      A   
ATOM   4685  CG  PHE   498       7.036 -24.349   2.656  1.00 10.00      A   
ATOM   4686  CD1 PHE   498       6.450 -25.249   1.778  1.00 10.00      A   
ATOM   4687  CD2 PHE   498       7.930 -23.419   2.152  1.00 10.00      A   
ATOM   4688  CE1 PHE   498       6.752 -25.222   0.429  1.00 10.00      A   
ATOM   4689  CE2 PHE   498       8.237 -23.387   0.805  1.00 10.00      A   
ATOM   4690  CZ  PHE   498       7.646 -24.290  -0.058  1.00 10.00      A   
ATOM   4691  C   PHE   498       7.047 -25.634   6.258  1.00 10.00      A   
ATOM   4692  O   PHE   498       8.165 -25.910   6.693  1.00 10.00      A   
ATOM   4693  N   GLY   499       6.043 -25.226   7.031  1.00 10.00      A   
ATOM   4694  HN  GLY   499       5.175 -25.022   6.621  1.00 10.00      A   
ATOM   4695  CA  GLY   499       6.213 -25.069   8.465  1.00 10.00      A   
ATOM   4696  C   GLY   499       6.651 -26.354   9.134  1.00 10.00      A   
ATOM   4697  O   GLY   499       7.620 -26.364   9.893  1.00 10.00      A   
ATOM   4698  N   PHE   500       5.951 -27.441   8.831  1.00 10.00      A   
ATOM   4699  HN  PHE   500       5.191 -27.362   8.208  1.00 10.00      A   
ATOM   4700  CA  PHE   500       6.266 -28.745   9.400  1.00 10.00      A   
ATOM   4701  CB  PHE   500       5.274 -29.800   8.897  1.00 10.00      A   
ATOM   4702  CG  PHE   500       5.421 -31.148   9.547  1.00 10.00      A   
ATOM   4703  CD1 PHE   500       4.808 -31.414  10.760  1.00 10.00      A   
ATOM   4704  CD2 PHE   500       6.167 -32.151   8.944  1.00 10.00      A   
ATOM   4705  CE1 PHE   500       4.936 -32.651  11.361  1.00 10.00      A   
ATOM   4706  CE2 PHE   500       6.300 -33.390   9.540  1.00 10.00      A   
ATOM   4707  CZ  PHE   500       5.683 -33.640  10.750  1.00 10.00      A   
ATOM   4708  C   PHE   500       7.693 -29.157   9.057  1.00 10.00      A   
ATOM   4709  O   PHE   500       8.446 -29.602   9.924  1.00 10.00      A   
ATOM   4710  N   ALA   501       8.066 -28.978   7.794  1.00 10.00      A   
ATOM   4711  HN  ALA   501       7.424 -28.593   7.156  1.00 10.00      A   
ATOM   4712  CA  ALA   501       9.403 -29.333   7.330  1.00 10.00      A   
ATOM   4713  CB  ALA   501       9.489 -29.205   5.817  1.00 10.00      A   
ATOM   4714  C   ALA   501      10.468 -28.470   8.003  1.00 10.00      A   
ATOM   4715  O   ALA   501      11.557 -28.946   8.327  1.00 10.00      A   
ATOM   4716  N   ALA   502      10.144 -27.200   8.212  1.00 10.00      A   
ATOM   4717  HN  ALA   502       9.260 -26.877   7.921  1.00 10.00      A   
ATOM   4718  CA  ALA   502      11.063 -26.269   8.850  1.00 10.00      A   
ATOM   4719  CB  ALA   502      10.555 -24.841   8.708  1.00 10.00      A   
ATOM   4720  C   ALA   502      11.269 -26.630  10.318  1.00 10.00      A   
ATOM   4721  O   ALA   502      12.398 -26.655  10.809  1.00 10.00      A   
ATOM   4722  N   VAL   503      10.173 -26.922  11.011  1.00 10.00      A   
ATOM   4723  HN  VAL   503       9.296 -26.878  10.564  1.00 10.00      A   
ATOM   4724  CA  VAL   503      10.234 -27.292  12.421  1.00 10.00      A   
ATOM   4725  CB  VAL   503       8.824 -27.356  13.052  1.00 10.00      A   
ATOM   4726  CG1 VAL   503       8.888 -27.875  14.480  1.00 10.00      A   
ATOM   4727  CG2 VAL   503       8.167 -25.984  13.021  1.00 10.00      A   
ATOM   4728  C   VAL   503      10.938 -28.638  12.590  1.00 10.00      A   
ATOM   4729  O   VAL   503      11.767 -28.816  13.488  1.00 10.00      A   
ATOM   4730  N   LEU   504      10.623 -29.570  11.698  1.00 10.00      A   
ATOM   4731  HN  LEU   504       9.959 -29.356  11.000  1.00 10.00      A   
ATOM   4732  CA  LEU   504      11.212 -30.905  11.728  1.00 10.00      A   
ATOM   4733  CB  LEU   504      10.560 -31.795  10.667  1.00 10.00      A   
ATOM   4734  CG  LEU   504      10.683 -33.304  10.881  1.00 10.00      A   
ATOM   4735  CD1 LEU   504       9.877 -33.738  12.096  1.00 10.00      A   
ATOM   4736  CD2 LEU   504      10.233 -34.058   9.639  1.00 10.00      A   
ATOM   4737  C   LEU   504      12.722 -30.847  11.504  1.00 10.00      A   
ATOM   4738  O   LEU   504      13.459 -31.712  11.968  1.00 10.00      A   
ATOM   4739  N   MET   505      13.170 -29.824  10.785  1.00 10.00      A   
ATOM   4740  HN  MET   505      12.526 -29.179  10.421  1.00 10.00      A   
ATOM   4741  CA  MET   505      14.591 -29.646  10.500  1.00 10.00      A   
ATOM   4742  CB  MET   505      14.779 -28.995   9.121  1.00 10.00      A   
ATOM   4743  CG  MET   505      16.220 -28.940   8.632  1.00 10.00      A   
ATOM   4744  SD  MET   505      16.972 -30.573   8.482  1.00 10.00      A   
ATOM   4745  CE  MET   505      16.091 -31.223   7.065  1.00 10.00      A   
ATOM   4746  C   MET   505      15.259 -28.801  11.584  1.00 10.00      A   
ATOM   4747  O   MET   505      16.482 -28.668  11.623  1.00 10.00      A   
ATOM   4748  N   SER   506      14.446 -28.238  12.466  1.00 10.00      A   
ATOM   4749  HN  SER   506      13.481 -28.389  12.387  1.00 10.00      A   
ATOM   4750  CA  SER   506      14.948 -27.407  13.551  1.00 10.00      A   
ATOM   4751  CB  SER   506      13.934 -26.304  13.882  1.00 10.00      A   
ATOM   4752  OG  SER   506      14.336 -25.530  14.999  1.00 10.00      A   
ATOM   4753  HG  SER   506      15.034 -24.916  14.732  1.00 10.00      A   
ATOM   4754  C   SER   506      15.252 -28.254  14.785  1.00 10.00      A   
ATOM   4755  O   SER   506      16.363 -28.222  15.320  1.00 10.00      A   
ATOM   4756  N   LEU   507      14.267 -29.023  15.231  1.00 10.00      A   
ATOM   4757  HN  LEU   507      13.405 -29.020  14.764  1.00 10.00      A   
ATOM   4758  CA  LEU   507      14.443 -29.869  16.403  1.00 10.00      A   
ATOM   4759  CB  LEU   507      13.131 -29.999  17.177  1.00 10.00      A   
ATOM   4760  CG  LEU   507      12.518 -28.693  17.692  1.00 10.00      A   
ATOM   4761  CD1 LEU   507      11.208 -28.967  18.409  1.00 10.00      A   
ATOM   4762  CD2 LEU   507      13.489 -27.965  18.608  1.00 10.00      A   
ATOM   4763  C   LEU   507      14.955 -31.246  16.005  1.00 10.00      A   
ATOM   4764  O   LEU   507      15.795 -31.827  16.695  1.00 10.00      A   
ATOM   4765  N   ARG   508      14.446 -31.748  14.882  1.00 10.00      A   
ATOM   4766  HN  ARG   508      13.782 -31.223  14.390  1.00 10.00      A   
ATOM   4767  CB  ARG   508      16.298 -33.078  13.929  1.00 10.00      A   
ATOM   4768  CG  ARG   508      16.674 -32.009  12.918  1.00 10.00      A   
ATOM   4769  CD  ARG   508      18.139 -32.116  12.534  1.00 10.00      A   
ATOM   4770  NE  ARG   508      18.996 -32.262  13.708  1.00 10.00      A   
ATOM   4771  HE  ARG   508      18.558 -32.496  14.559  1.00 10.00      A   
ATOM   4772  CZ  ARG   508      20.316 -32.101  13.693  1.00 10.00      A   
ATOM   4773  NH1 ARG   508      20.939 -31.778  12.567  1.00 10.00      A   
ATOM   4774 HH11 ARG   508      21.976 -31.652  12.554  1.00 10.00      A   
ATOM   4775 HH12 ARG   508      20.393 -31.648  11.688  1.00 10.00      A   
ATOM   4776  NH2 ARG   508      21.013 -32.267  14.808  1.00 10.00      A   
ATOM   4777 HH21 ARG   508      22.048 -32.141  14.803  1.00 10.00      A   
ATOM   4778 HH22 ARG   508      20.526 -32.525  15.695  1.00 10.00      A   
ATOM   4779  CA  ARG   508      14.830 -33.057  14.360  1.00 10.00      A   
ATOM   4780  C   ARG   508      14.550 -34.157  15.376  1.00 10.00      A   
ATOM   4781  O   ARG   508      13.499 -34.084  16.050  1.00 10.00      A   
ATOM   4782  OXT ARG   508      15.372 -35.094  15.494  1.00 10.00      A   
ATOM   4783  CB  MET    28      32.109   0.673 -30.716  1.00 10.00      B   
ATOM   4784  CG  MET    28      31.437   1.642 -31.676  1.00 10.00      B   
ATOM   4785  SD  MET    28      30.422   0.803 -32.906  1.00 10.00      B   
ATOM   4786  CE  MET    28      31.682   0.028 -33.918  1.00 10.00      B   
ATOM   4787  C   MET    28      32.350   2.407 -28.921  1.00 10.00      B   
ATOM   4788  O   MET    28      31.296   2.157 -28.342  1.00 10.00      B   
ATOM   4789  N   MET    28      33.665   0.323 -28.822  1.00 10.00      B   
ATOM   4790  HT1 MET    28      34.160  -0.406 -29.371  1.00 10.00      B   
ATOM   4791  HT2 MET    28      32.922  -0.129 -28.253  1.00 10.00      B   
ATOM   4792  HT3 MET    28      34.345   0.776 -28.178  1.00 10.00      B   
ATOM   4793  CA  MET    28      33.071   1.335 -29.726  1.00 10.00      B   
ATOM   4794  N   ALA    29      32.927   3.596 -28.877  1.00 10.00      B   
ATOM   4795  HN  ALA    29      33.766   3.743 -29.371  1.00 10.00      B   
ATOM   4796  CA  ALA    29      32.338   4.700 -28.137  1.00 10.00      B   
ATOM   4797  CB  ALA    29      33.387   5.363 -27.255  1.00 10.00      B   
ATOM   4798  C   ALA    29      31.736   5.714 -29.097  1.00 10.00      B   
ATOM   4799  O   ALA    29      32.000   5.670 -30.302  1.00 10.00      B   
ATOM   4800  N   TYR    30      30.921   6.618 -28.570  1.00 10.00      B   
ATOM   4801  HN  TYR    30      30.735   6.597 -27.606  1.00 10.00      B   
ATOM   4802  CA  TYR    30      30.296   7.639 -29.395  1.00 10.00      B   
ATOM   4803  CB  TYR    30      29.129   8.293 -28.658  1.00 10.00      B   
ATOM   4804  CG  TYR    30      27.793   7.631 -28.898  1.00 10.00      B   
ATOM   4805  CD1 TYR    30      27.473   6.422 -28.291  1.00 10.00      B   
ATOM   4806  CD2 TYR    30      26.845   8.219 -29.726  1.00 10.00      B   
ATOM   4807  CE1 TYR    30      26.249   5.819 -28.500  1.00 10.00      B   
ATOM   4808  CE2 TYR    30      25.620   7.622 -29.942  1.00 10.00      B   
ATOM   4809  CZ  TYR    30      25.327   6.424 -29.327  1.00 10.00      B   
ATOM   4810  OH  TYR    30      24.104   5.830 -29.539  1.00 10.00      B   
ATOM   4811  HH  TYR    30      23.742   5.530 -28.694  1.00 10.00      B   
ATOM   4812  C   TYR    30      31.312   8.697 -29.801  1.00 10.00      B   
ATOM   4813  O   TYR    30      31.459   9.014 -30.984  1.00 10.00      B   
ATOM   4814  N   GLY    31      32.014   9.236 -28.816  1.00 10.00      B   
ATOM   4815  HN  GLY    31      31.847   8.947 -27.886  1.00 10.00      B   
ATOM   4816  CA  GLY    31      33.008  10.254 -29.080  1.00 10.00      B   
ATOM   4817  C   GLY    31      32.518  11.622 -28.662  1.00 10.00      B   
ATOM   4818  O   GLY    31      32.946  12.637 -29.209  1.00 10.00      B   
ATOM   4819  N   ARG    32      31.613  11.648 -27.693  1.00 10.00      B   
ATOM   4820  HN  ARG    32      31.323  10.796 -27.284  1.00 10.00      B   
ATOM   4821  CA  ARG    32      31.049  12.901 -27.206  1.00 10.00      B   
ATOM   4822  CB  ARG    32      29.612  13.083 -27.703  1.00 10.00      B   
ATOM   4823  CG  ARG    32      29.494  13.361 -29.195  1.00 10.00      B   
ATOM   4824  CD  ARG    32      30.221  14.640 -29.585  1.00 10.00      B   
ATOM   4825  NE  ARG    32      31.204  14.409 -30.645  1.00 10.00      B   
ATOM   4826  HE  ARG    32      31.998  13.871 -30.410  1.00 10.00      B   
ATOM   4827  CZ  ARG    32      31.100  14.890 -31.885  1.00 10.00      B   
ATOM   4828  NH1 ARG    32      30.055  15.632 -32.233  1.00 10.00      B   
ATOM   4829 HH11 ARG    32      29.978  16.003 -33.205  1.00 10.00      B   
ATOM   4830 HH12 ARG    32      29.307  15.850 -31.536  1.00 10.00      B   
ATOM   4831  NH2 ARG    32      32.039  14.621 -32.782  1.00 10.00      B   
ATOM   4832 HH21 ARG    32      32.864  14.037 -32.518  1.00 10.00      B   
ATOM   4833 HH22 ARG    32      31.958  14.992 -33.753  1.00 10.00      B   
ATOM   4834  C   ARG    32      31.092  12.972 -25.686  1.00 10.00      B   
ATOM   4835  O   ARG    32      30.501  13.862 -25.078  1.00 10.00      B   
ATOM   4836  N   GLU    33      31.790  12.032 -25.073  1.00 10.00      B   
ATOM   4837  HN  GLU    33      32.230  11.333 -25.606  1.00 10.00      B   
ATOM   4838  CA  GLU    33      31.911  12.004 -23.625  1.00 10.00      B   
ATOM   4839  CB  GLU    33      31.492  10.648 -23.033  1.00 10.00      B   
ATOM   4840  CG  GLU    33      31.985   9.424 -23.792  1.00 10.00      B   
ATOM   4841  CD  GLU    33      31.188   9.154 -25.051  1.00 10.00      B   
ATOM   4842  OE1 GLU    33      29.986   8.833 -24.943  1.00 10.00      B   
ATOM   4843  OE2 GLU    33      31.764   9.287 -26.156  1.00 10.00      B   
ATOM   4844  C   GLU    33      33.317  12.400 -23.188  1.00 10.00      B   
ATOM   4845  O   GLU    33      33.822  11.946 -22.161  1.00 10.00      B   
ATOM   4846  N   ASP    34      33.945  13.259 -23.981  1.00 10.00      B   
ATOM   4847  HN  ASP    34      33.491  13.584 -24.789  1.00 10.00      B   
ATOM   4848  CA  ASP    34      35.288  13.735 -23.684  1.00 10.00      B   
ATOM   4849  CB  ASP    34      36.038  14.063 -24.974  1.00 10.00      B   
ATOM   4850  CG  ASP    34      37.531  14.185 -24.764  1.00 10.00      B   
ATOM   4851  OD1 ASP    34      38.169  13.172 -24.397  1.00 10.00      B   
ATOM   4852  OD2 ASP    34      38.077  15.286 -24.980  1.00 10.00      B   
ATOM   4853  C   ASP    34      35.209  14.969 -22.799  1.00 10.00      B   
ATOM   4854  O   ASP    34      35.871  15.055 -21.766  1.00 10.00      B   
ATOM   4855  N   VAL    35      34.369  15.913 -23.205  1.00 10.00      B   
ATOM   4856  HN  VAL    35      33.864  15.772 -24.035  1.00 10.00      B   
ATOM   4857  CA  VAL    35      34.172  17.149 -22.459  1.00 10.00      B   
ATOM   4858  CB  VAL    35      33.492  18.222 -23.338  1.00 10.00      B   
ATOM   4859  CG1 VAL    35      33.295  19.519 -22.566  1.00 10.00      B   
ATOM   4860  CG2 VAL    35      34.310  18.473 -24.594  1.00 10.00      B   
ATOM   4861  C   VAL    35      33.305  16.869 -21.236  1.00 10.00      B   
ATOM   4862  O   VAL    35      33.500  17.450 -20.167  1.00 10.00      B   
ATOM   4863  N   ALA    36      32.360  15.951 -21.405  1.00 10.00      B   
ATOM   4864  HN  ALA    36      32.267  15.527 -22.281  1.00 10.00      B   
ATOM   4865  CA  ALA    36      31.454  15.560 -20.331  1.00 10.00      B   
ATOM   4866  CB  ALA    36      30.328  14.693 -20.879  1.00 10.00      B   
ATOM   4867  C   ALA    36      32.214  14.821 -19.234  1.00 10.00      B   
ATOM   4868  O   ALA    36      31.805  14.816 -18.072  1.00 10.00      B   
ATOM   4869  N   ASN    37      33.330  14.208 -19.615  1.00 10.00      B   
ATOM   4870  HN  ASN    37      33.600  14.252 -20.555  1.00 10.00      B   
ATOM   4871  CA  ASN    37      34.166  13.468 -18.675  1.00 10.00      B   
ATOM   4872  CB  ASN    37      35.305  12.767 -19.418  1.00 10.00      B   
ATOM   4873  CG  ASN    37      36.149  11.891 -18.513  1.00 10.00      B   
ATOM   4874  OD1 ASN    37      35.646  11.290 -17.567  1.00 10.00      B   
ATOM   4875  ND2 ASN    37      37.443  11.830 -18.788  1.00 10.00      B   
ATOM   4876 HD21 ASN    37      37.781  12.351 -19.548  1.00 10.00      B   
ATOM   4877 HD22 ASN    37      38.010  11.260 -18.224  1.00 10.00      B   
ATOM   4878  C   ASN    37      34.739  14.406 -17.623  1.00 10.00      B   
ATOM   4879  O   ASN    37      34.797  14.075 -16.438  1.00 10.00      B   
ATOM   4880  N   THR    38      35.148  15.588 -18.065  1.00 10.00      B   
ATOM   4881  HN  THR    38      35.079  15.793 -19.023  1.00 10.00      B   
ATOM   4882  CA  THR    38      35.705  16.586 -17.169  1.00 10.00      B   
ATOM   4883  CB  THR    38      36.219  17.794 -17.963  1.00 10.00      B   
ATOM   4884  OG1 THR    38      36.516  17.376 -19.304  1.00 10.00      B   
ATOM   4885  HG1 THR    38      37.174  16.669 -19.278  1.00 10.00      B   
ATOM   4886  CG2 THR    38      37.479  18.350 -17.322  1.00 10.00      B   
ATOM   4887  C   THR    38      34.645  17.052 -16.177  1.00 10.00      B   
ATOM   4888  O   THR    38      34.948  17.366 -15.028  1.00 10.00      B   
ATOM   4889  N   ARG    39      33.395  17.069 -16.630  1.00 10.00      B   
ATOM   4890  HN  ARG    39      33.219  16.789 -17.552  1.00 10.00      B   
ATOM   4891  CA  ARG    39      32.283  17.479 -15.791  1.00 10.00      B   
ATOM   4892  CB  ARG    39      31.020  17.685 -16.626  1.00 10.00      B   
ATOM   4893  CG  ARG    39      30.804  19.117 -17.075  1.00 10.00      B   
ATOM   4894  CD  ARG    39      30.327  19.994 -15.927  1.00 10.00      B   
ATOM   4895  NE  ARG    39      31.300  21.027 -15.583  1.00 10.00      B   
ATOM   4896  HE  ARG    39      31.896  20.851 -14.818  1.00 10.00      B   
ATOM   4897  CZ  ARG    39      31.434  22.181 -16.234  1.00 10.00      B   
ATOM   4898  NH1 ARG    39      30.658  22.471 -17.275  1.00 10.00      B   
ATOM   4899 HH11 ARG    39      29.925  21.791 -17.604  1.00 10.00      B   
ATOM   4900 HH12 ARG    39      30.773  23.381 -17.774  1.00 10.00      B   
ATOM   4901  NH2 ARG    39      32.346  23.052 -15.829  1.00 10.00      B   
ATOM   4902 HH21 ARG    39      32.465  23.959 -16.326  1.00 10.00      B   
ATOM   4903 HH22 ARG    39      32.953  22.825 -15.000  1.00 10.00      B   
ATOM   4904  C   ARG    39      32.038  16.450 -14.700  1.00 10.00      B   
ATOM   4905  O   ARG    39      31.808  16.809 -13.550  1.00 10.00      B   
ATOM   4906  N   ALA    40      32.098  15.170 -15.068  1.00 10.00      B   
ATOM   4907  HN  ALA    40      32.266  14.950 -16.009  1.00 10.00      B   
ATOM   4908  CA  ALA    40      31.902  14.086 -14.107  1.00 10.00      B   
ATOM   4909  CB  ALA    40      31.986  12.732 -14.799  1.00 10.00      B   
ATOM   4910  C   ALA    40      32.943  14.183 -12.998  1.00 10.00      B   
ATOM   4911  O   ALA    40      32.636  14.013 -11.816  1.00 10.00      B   
ATOM   4912  N   ARG    41      34.175  14.476 -13.396  1.00 10.00      B   
ATOM   4913  HN  ARG    41      34.350  14.593 -14.353  1.00 10.00      B   
ATOM   4914  CA  ARG    41      35.272  14.620 -12.453  1.00 10.00      B   
ATOM   4915  CB  ARG    41      36.608  14.739 -13.191  1.00 10.00      B   
ATOM   4916  CG  ARG    41      37.211  13.402 -13.598  1.00 10.00      B   
ATOM   4917  CD  ARG    41      37.764  13.446 -15.013  1.00 10.00      B   
ATOM   4918  NE  ARG    41      38.781  14.483 -15.181  1.00 10.00      B   
ATOM   4919  HE  ARG    41      38.702  15.284 -14.617  1.00 10.00      B   
ATOM   4920  CZ  ARG    41      39.795  14.401 -16.040  1.00 10.00      B   
ATOM   4921  NH1 ARG    41      39.933  13.330 -16.812  1.00 10.00      B   
ATOM   4922 HH11 ARG    41      40.729  13.266 -17.486  1.00 10.00      B   
ATOM   4923 HH12 ARG    41      39.246  12.549 -16.747  1.00 10.00      B   
ATOM   4924  NH2 ARG    41      40.667  15.395 -16.132  1.00 10.00      B   
ATOM   4925 HH21 ARG    41      40.560  16.244 -15.535  1.00 10.00      B   
ATOM   4926 HH22 ARG    41      41.465  15.334 -16.801  1.00 10.00      B   
ATOM   4927  C   ARG    41      35.042  15.828 -11.548  1.00 10.00      B   
ATOM   4928  O   ARG    41      35.337  15.785 -10.352  1.00 10.00      B   
ATOM   4929  N   GLU    42      34.497  16.898 -12.123  1.00 10.00      B   
ATOM   4930  HN  GLU    42      34.277  16.868 -13.080  1.00 10.00      B   
ATOM   4931  CA  GLU    42      34.216  18.109 -11.365  1.00 10.00      B   
ATOM   4932  CB  GLU    42      33.811  19.257 -12.292  1.00 10.00      B   
ATOM   4933  CG  GLU    42      33.774  20.610 -11.601  1.00 10.00      B   
ATOM   4934  CD  GLU    42      33.112  21.690 -12.431  1.00 10.00      B   
ATOM   4935  OE1 GLU    42      33.334  21.723 -13.662  1.00 10.00      B   
ATOM   4936  OE2 GLU    42      32.376  22.522 -11.849  1.00 10.00      B   
ATOM   4937  C   GLU    42      33.109  17.845 -10.352  1.00 10.00      B   
ATOM   4938  O   GLU    42      33.230  18.200  -9.178  1.00 10.00      B   
ATOM   4939  N   THR    43      32.038  17.205 -10.811  1.00 10.00      B   
ATOM   4940  HN  THR    43      32.001  16.950 -11.762  1.00 10.00      B   
ATOM   4941  CA  THR    43      30.910  16.881  -9.951  1.00 10.00      B   
ATOM   4942  CB  THR    43      29.795  16.160 -10.737  1.00 10.00      B   
ATOM   4943  OG1 THR    43      29.460  16.925 -11.908  1.00 10.00      B   
ATOM   4944  HG1 THR    43      28.773  17.572 -11.691  1.00 10.00      B   
ATOM   4945  CG2 THR    43      28.551  15.990  -9.875  1.00 10.00      B   
ATOM   4946  C   THR    43      31.360  16.019  -8.772  1.00 10.00      B   
ATOM   4947  O   THR    43      30.900  16.204  -7.647  1.00 10.00      B   
ATOM   4948  N   ALA    44      32.274  15.092  -9.038  1.00 10.00      B   
ATOM   4949  HN  ALA    44      32.592  14.986  -9.962  1.00 10.00      B   
ATOM   4950  CA  ALA    44      32.805  14.216  -8.005  1.00 10.00      B   
ATOM   4951  CB  ALA    44      33.748  13.190  -8.616  1.00 10.00      B   
ATOM   4952  C   ALA    44      33.515  15.027  -6.921  1.00 10.00      B   
ATOM   4953  O   ALA    44      33.331  14.782  -5.728  1.00 10.00      B   
ATOM   4954  N   ALA    45      34.308  16.006  -7.345  1.00 10.00      B   
ATOM   4955  HN  ALA    45      34.408  16.154  -8.311  1.00 10.00      B   
ATOM   4956  CA  ALA    45      35.041  16.863  -6.418  1.00 10.00      B   
ATOM   4957  CB  ALA    45      36.048  17.722  -7.170  1.00 10.00      B   
ATOM   4958  C   ALA    45      34.084  17.736  -5.611  1.00 10.00      B   
ATOM   4959  O   ALA    45      34.233  17.882  -4.397  1.00 10.00      B   
ATOM   4960  N   ARG    46      33.091  18.300  -6.292  1.00 10.00      B   
ATOM   4961  HN  ARG    46      33.026  18.142  -7.261  1.00 10.00      B   
ATOM   4962  CA  ARG    46      32.099  19.153  -5.645  1.00 10.00      B   
ATOM   4963  CB  ARG    46      31.232  19.859  -6.695  1.00 10.00      B   
ATOM   4964  CG  ARG    46      32.034  20.736  -7.650  1.00 10.00      B   
ATOM   4965  CD  ARG    46      31.163  21.365  -8.726  1.00 10.00      B   
ATOM   4966  NE  ARG    46      30.392  22.496  -8.217  1.00 10.00      B   
ATOM   4967  HE  ARG    46      30.116  22.461  -7.274  1.00 10.00      B   
ATOM   4968  CZ  ARG    46      30.057  23.561  -8.944  1.00 10.00      B   
ATOM   4969  NH1 ARG    46      30.426  23.648 -10.219  1.00 10.00      B   
ATOM   4970 HH11 ARG    46      30.159  24.481 -10.783  1.00 10.00      B   
ATOM   4971 HH12 ARG    46      30.994  22.885 -10.664  1.00 10.00      B   
ATOM   4972  NH2 ARG    46      29.356  24.546  -8.395  1.00 10.00      B   
ATOM   4973 HH21 ARG    46      29.066  24.491  -7.394  1.00 10.00      B   
ATOM   4974 HH22 ARG    46      29.089  25.382  -8.960  1.00 10.00      B   
ATOM   4975  C   ARG    46      31.246  18.335  -4.675  1.00 10.00      B   
ATOM   4976  O   ARG    46      30.810  18.828  -3.632  1.00 10.00      B   
ATOM   4977  N   PHE    47      31.037  17.072  -5.023  1.00 10.00      B   
ATOM   4978  HN  PHE    47      31.404  16.747  -5.876  1.00 10.00      B   
ATOM   4979  CA  PHE    47      30.268  16.153  -4.193  1.00 10.00      B   
ATOM   4980  CB  PHE    47      30.074  14.825  -4.935  1.00 10.00      B   
ATOM   4981  CG  PHE    47      29.134  13.860  -4.272  1.00 10.00      B   
ATOM   4982  CD1 PHE    47      27.802  14.189  -4.076  1.00 10.00      B   
ATOM   4983  CD2 PHE    47      29.581  12.616  -3.854  1.00 10.00      B   
ATOM   4984  CE1 PHE    47      26.935  13.297  -3.476  1.00 10.00      B   
ATOM   4985  CE2 PHE    47      28.719  11.720  -3.252  1.00 10.00      B   
ATOM   4986  CZ  PHE    47      27.394  12.061  -3.064  1.00 10.00      B   
ATOM   4987  C   PHE    47      31.000  15.922  -2.874  1.00 10.00      B   
ATOM   4988  O   PHE    47      30.382  15.837  -1.814  1.00 10.00      B   
ATOM   4989  N   THR    48      32.325  15.840  -2.955  1.00 10.00      B   
ATOM   4990  HN  THR    48      32.754  15.908  -3.836  1.00 10.00      B   
ATOM   4991  CA  THR    48      33.164  15.641  -1.783  1.00 10.00      B   
ATOM   4992  CB  THR    48      34.644  15.498  -2.197  1.00 10.00      B   
ATOM   4993  OG1 THR    48      34.764  14.443  -3.161  1.00 10.00      B   
ATOM   4994  HG1 THR    48      35.377  14.717  -3.857  1.00 10.00      B   
ATOM   4995  CG2 THR    48      35.525  15.181  -0.999  1.00 10.00      B   
ATOM   4996  C   THR    48      33.013  16.810  -0.813  1.00 10.00      B   
ATOM   4997  O   THR    48      32.915  16.615   0.401  1.00 10.00      B   
ATOM   4998  N   ALA    49      32.974  18.023  -1.359  1.00 10.00      B   
ATOM   4999  HN  ALA    49      33.050  18.111  -2.333  1.00 10.00      B   
ATOM   5000  CA  ALA    49      32.823  19.223  -0.547  1.00 10.00      B   
ATOM   5001  CB  ALA    49      32.950  20.468  -1.412  1.00 10.00      B   
ATOM   5002  C   ALA    49      31.478  19.207   0.169  1.00 10.00      B   
ATOM   5003  O   ALA    49      31.380  19.571   1.345  1.00 10.00      B   
ATOM   5004  N   ALA    50      30.446  18.766  -0.545  1.00 10.00      B   
ATOM   5005  HN  ALA    50      30.592  18.496  -1.479  1.00 10.00      B   
ATOM   5006  CA  ALA    50      29.105  18.685   0.017  1.00 10.00      B   
ATOM   5007  CB  ALA    50      28.094  18.360  -1.070  1.00 10.00      B   
ATOM   5008  C   ALA    50      29.056  17.634   1.118  1.00 10.00      B   
ATOM   5009  O   ALA    50      28.450  17.845   2.167  1.00 10.00      B   
ATOM   5010  N   LEU    51      29.708  16.500   0.874  1.00 10.00      B   
ATOM   5011  HN  LEU    51      30.158  16.384   0.005  1.00 10.00      B   
ATOM   5012  CA  LEU    51      29.758  15.418   1.851  1.00 10.00      B   
ATOM   5013  CB  LEU    51      30.472  14.194   1.272  1.00 10.00      B   
ATOM   5014  CG  LEU    51      29.699  13.386   0.229  1.00 10.00      B   
ATOM   5015  CD1 LEU    51      30.489  12.153  -0.178  1.00 10.00      B   
ATOM   5016  CD2 LEU    51      28.331  12.993   0.761  1.00 10.00      B   
ATOM   5017  C   LEU    51      30.463  15.878   3.120  1.00 10.00      B   
ATOM   5018  O   LEU    51      30.012  15.594   4.231  1.00 10.00      B   
ATOM   5019  N   GLU    52      31.564  16.600   2.940  1.00 10.00      B   
ATOM   5020  HN  GLU    52      31.871  16.780   2.023  1.00 10.00      B   
ATOM   5021  CA  GLU    52      32.338  17.123   4.059  1.00 10.00      B   
ATOM   5022  CB  GLU    52      33.545  17.905   3.539  1.00 10.00      B   
ATOM   5023  CG  GLU    52      34.413  18.514   4.628  1.00 10.00      B   
ATOM   5024  CD  GLU    52      35.447  19.467   4.074  1.00 10.00      B   
ATOM   5025  OE1 GLU    52      35.130  20.666   3.916  1.00 10.00      B   
ATOM   5026  OE2 GLU    52      36.578  19.019   3.791  1.00 10.00      B   
ATOM   5027  C   GLU    52      31.474  18.031   4.920  1.00 10.00      B   
ATOM   5028  O   GLU    52      31.509  17.962   6.153  1.00 10.00      B   
ATOM   5029  N   LEU    53      30.694  18.877   4.260  1.00 10.00      B   
ATOM   5030  HN  LEU    53      30.721  18.885   3.278  1.00 10.00      B   
ATOM   5031  CA  LEU    53      29.805  19.795   4.954  1.00 10.00      B   
ATOM   5032  CB  LEU    53      29.156  20.764   3.962  1.00 10.00      B   
ATOM   5033  CG  LEU    53      28.240  21.835   4.558  1.00 10.00      B   
ATOM   5034  CD1 LEU    53      29.043  22.843   5.368  1.00 10.00      B   
ATOM   5035  CD2 LEU    53      27.446  22.528   3.463  1.00 10.00      B   
ATOM   5036  C   LEU    53      28.738  19.016   5.713  1.00 10.00      B   
ATOM   5037  O   LEU    53      28.481  19.282   6.885  1.00 10.00      B   
ATOM   5038  N   ALA    54      28.144  18.037   5.040  1.00 10.00      B   
ATOM   5039  HN  ALA    54      28.411  17.872   4.107  1.00 10.00      B   
ATOM   5040  CA  ALA    54      27.100  17.205   5.627  1.00 10.00      B   
ATOM   5041  CB  ALA    54      26.616  16.173   4.620  1.00 10.00      B   
ATOM   5042  C   ALA    54      27.566  16.533   6.918  1.00 10.00      B   
ATOM   5043  O   ALA    54      26.842  16.526   7.914  1.00 10.00      B   
ATOM   5044  N   ILE    55      28.779  15.984   6.903  1.00 10.00      B   
ATOM   5045  HN  ILE    55      29.312  16.020   6.078  1.00 10.00      B   
ATOM   5046  CA  ILE    55      29.332  15.322   8.083  1.00 10.00      B   
ATOM   5047  CB  ILE    55      30.744  14.752   7.816  1.00 10.00      B   
ATOM   5048  CG1 ILE    55      30.727  13.809   6.613  1.00 10.00      B   
ATOM   5049  CG2 ILE    55      31.271  14.027   9.048  1.00 10.00      B   
ATOM   5050  CD1 ILE    55      32.103  13.364   6.171  1.00 10.00      B   
ATOM   5051  C   ILE    55      29.416  16.297   9.253  1.00 10.00      B   
ATOM   5052  O   ILE    55      29.037  15.974  10.381  1.00 10.00      B   
ATOM   5053  N   ASP    56      29.890  17.500   8.967  1.00 10.00      B   
ATOM   5054  HN  ASP    56      30.140  17.707   8.042  1.00 10.00      B   
ATOM   5055  CA  ASP    56      30.040  18.523   9.990  1.00 10.00      B   
ATOM   5056  CB  ASP    56      30.906  19.676   9.481  1.00 10.00      B   
ATOM   5057  CG  ASP    56      31.283  20.642  10.582  1.00 10.00      B   
ATOM   5058  OD1 ASP    56      31.828  20.191  11.613  1.00 10.00      B   
ATOM   5059  OD2 ASP    56      31.034  21.854  10.427  1.00 10.00      B   
ATOM   5060  C   ASP    56      28.688  19.035  10.480  1.00 10.00      B   
ATOM   5061  O   ASP    56      28.552  19.456  11.631  1.00 10.00      B   
ATOM   5062  N   ARG    57      27.687  18.996   9.613  1.00 10.00      B   
ATOM   5063  HN  ARG    57      27.850  18.660   8.704  1.00 10.00      B   
ATOM   5064  CA  ARG    57      26.350  19.447   9.978  1.00 10.00      B   
ATOM   5065  CB  ARG    57      25.516  19.753   8.731  1.00 10.00      B   
ATOM   5066  CG  ARG    57      26.108  20.820   7.825  1.00 10.00      B   
ATOM   5067  CD  ARG    57      26.279  22.147   8.545  1.00 10.00      B   
ATOM   5068  NE  ARG    57      25.135  23.032   8.335  1.00 10.00      B   
ATOM   5069  HE  ARG    57      24.245  22.609   8.262  1.00 10.00      B   
ATOM   5070  CZ  ARG    57      25.226  24.355   8.218  1.00 10.00      B   
ATOM   5071  NH1 ARG    57      26.410  24.954   8.293  1.00 10.00      B   
ATOM   5072 HH11 ARG    57      27.274  24.390   8.442  1.00 10.00      B   
ATOM   5073 HH12 ARG    57      26.479  25.992   8.205  1.00 10.00      B   
ATOM   5074  NH2 ARG    57      24.131  25.079   8.032  1.00 10.00      B   
ATOM   5075 HH21 ARG    57      23.195  24.613   7.978  1.00 10.00      B   
ATOM   5076 HH22 ARG    57      24.197  26.113   7.934  1.00 10.00      B   
ATOM   5077  C   ARG    57      25.647  18.405  10.844  1.00 10.00      B   
ATOM   5078  O   ARG    57      24.843  18.748  11.711  1.00 10.00      B   
ATOM   5079  N   ALA    58      25.976  17.136  10.616  1.00 10.00      B   
ATOM   5080  HN  ALA    58      26.628  16.933   9.911  1.00 10.00      B   
ATOM   5081  CA  ALA    58      25.387  16.032  11.368  1.00 10.00      B   
ATOM   5082  CB  ALA    58      25.877  14.698  10.827  1.00 10.00      B   
ATOM   5083  C   ALA    58      25.701  16.151  12.856  1.00 10.00      B   
ATOM   5084  O   ALA    58      24.900  15.757  13.706  1.00 10.00      B   
ATOM   5085  N   THR    59      26.866  16.707  13.166  1.00 10.00      B   
ATOM   5086  HN  THR    59      27.471  16.987  12.447  1.00 10.00      B   
ATOM   5087  CA  THR    59      27.281  16.891  14.547  1.00 10.00      B   
ATOM   5088  CB  THR    59      28.769  17.291  14.630  1.00 10.00      B   
ATOM   5089  OG1 THR    59      29.291  17.488  13.306  1.00 10.00      B   
ATOM   5090  HG1 THR    59      29.063  18.377  12.999  1.00 10.00      B   
ATOM   5091  CG2 THR    59      29.576  16.209  15.332  1.00 10.00      B   
ATOM   5092  C   THR    59      26.431  17.961  15.239  1.00 10.00      B   
ATOM   5093  O   THR    59      26.451  18.090  16.462  1.00 10.00      B   
ATOM   5094  N   LEU    60      25.683  18.721  14.446  1.00 10.00      B   
ATOM   5095  HN  LEU    60      25.700  18.561  13.479  1.00 10.00      B   
ATOM   5096  CA  LEU    60      24.836  19.779  14.976  1.00 10.00      B   
ATOM   5097  CB  LEU    60      25.028  21.071  14.177  1.00 10.00      B   
ATOM   5098  CG  LEU    60      26.375  21.773  14.342  1.00 10.00      B   
ATOM   5099  CD1 LEU    60      26.457  22.982  13.425  1.00 10.00      B   
ATOM   5100  CD2 LEU    60      26.586  22.184  15.790  1.00 10.00      B   
ATOM   5101  C   LEU    60      23.365  19.381  14.965  1.00 10.00      B   
ATOM   5102  O   LEU    60      22.614  19.732  15.875  1.00 10.00      B   
ATOM   5103  N   SER    61      22.959  18.646  13.940  1.00 10.00      B   
ATOM   5104  HN  SER    61      23.604  18.391  13.243  1.00 10.00      B   
ATOM   5105  CA  SER    61      21.573  18.216  13.807  1.00 10.00      B   
ATOM   5106  CB  SER    61      21.303  17.797  12.361  1.00 10.00      B   
ATOM   5107  OG  SER    61      22.321  16.933  11.885  1.00 10.00      B   
ATOM   5108  HG  SER    61      22.011  16.019  11.923  1.00 10.00      B   
ATOM   5109  C   SER    61      21.231  17.073  14.762  1.00 10.00      B   
ATOM   5110  O   SER    61      20.061  16.823  15.053  1.00 10.00      B   
ATOM   5111  N   GLY    62      22.254  16.374  15.238  1.00 10.00      B   
ATOM   5112  HN  GLY    62      23.165  16.604  14.957  1.00 10.00      B   
ATOM   5113  CA  GLY    62      22.036  15.261  16.142  1.00 10.00      B   
ATOM   5114  C   GLY    62      21.796  13.984  15.366  1.00 10.00      B   
ATOM   5115  O   GLY    62      22.582  13.036  15.449  1.00 10.00      B   
ATOM   5116  N   GLN    63      20.711  13.967  14.604  1.00 10.00      B   
ATOM   5117  HN  GLN    63      20.124  14.752  14.595  1.00 10.00      B   
ATOM   5118  CA  GLN    63      20.372  12.820  13.781  1.00 10.00      B   
ATOM   5119  CB  GLN    63      18.881  12.848  13.418  1.00 10.00      B   
ATOM   5120  CG  GLN    63      18.415  11.671  12.568  1.00 10.00      B   
ATOM   5121  CD  GLN    63      16.997  11.840  12.061  1.00 10.00      B   
ATOM   5122  OE1 GLN    63      16.037  11.478  12.739  1.00 10.00      B   
ATOM   5123  NE2 GLN    63      16.856  12.377  10.858  1.00 10.00      B   
ATOM   5124 HE21 GLN    63      17.665  12.633  10.366  1.00 10.00      B   
ATOM   5125 HE22 GLN    63      15.943  12.504  10.511  1.00 10.00      B   
ATOM   5126  C   GLN    63      21.221  12.855  12.516  1.00 10.00      B   
ATOM   5127  O   GLN    63      21.420  13.928  11.935  1.00 10.00      B   
ATOM   5128  N   PRO    64      21.761  11.696  12.097  1.00 10.00      B   
ATOM   5129  CA  PRO    64      22.592  11.591  10.892  1.00 10.00      B   
ATOM   5130  CB  PRO    64      22.780  10.080  10.722  1.00 10.00      B   
ATOM   5131  CG  PRO    64      22.639   9.536  12.097  1.00 10.00      B   
ATOM   5132  CD  PRO    64      21.610  10.395  12.775  1.00 10.00      B   
ATOM   5133  C   PRO    64      21.887  12.172   9.670  1.00 10.00      B   
ATOM   5134  O   PRO    64      20.657  12.152   9.582  1.00 10.00      B   
ATOM   5135  N   VAL    65      22.668  12.687   8.732  1.00 10.00      B   
ATOM   5136  HN  VAL    65      23.641  12.646   8.844  1.00 10.00      B   
ATOM   5137  CA  VAL    65      22.116  13.283   7.525  1.00 10.00      B   
ATOM   5138  CB  VAL    65      22.820  14.608   7.168  1.00 10.00      B   
ATOM   5139  CG1 VAL    65      22.597  15.638   8.265  1.00 10.00      B   
ATOM   5140  CG2 VAL    65      24.307  14.385   6.941  1.00 10.00      B   
ATOM   5141  C   VAL    65      22.212  12.317   6.351  1.00 10.00      B   
ATOM   5142  O   VAL    65      22.968  11.342   6.401  1.00 10.00      B   
ATOM   5143  N   GLY    66      21.452  12.586   5.299  1.00 10.00      B   
ATOM   5144  HN  GLY    66      20.874  13.383   5.307  1.00 10.00      B   
ATOM   5145  CA  GLY    66      21.472  11.720   4.140  1.00 10.00      B   
ATOM   5146  C   GLY    66      21.109  12.437   2.858  1.00 10.00      B   
ATOM   5147  O   GLY    66      20.521  13.518   2.884  1.00 10.00      B   
ATOM   5148  N   ILE    67      21.451  11.828   1.731  1.00 10.00      B   
ATOM   5149  HN  ILE    67      21.908  10.964   1.777  1.00 10.00      B   
ATOM   5150  CA  ILE    67      21.162  12.408   0.426  1.00 10.00      B   
ATOM   5151  CB  ILE    67      22.411  12.412  -0.482  1.00 10.00      B   
ATOM   5152  CG1 ILE    67      23.643  12.853   0.311  1.00 10.00      B   
ATOM   5153  CG2 ILE    67      22.197  13.326  -1.684  1.00 10.00      B   
ATOM   5154  CD1 ILE    67      24.950  12.592  -0.400  1.00 10.00      B   
ATOM   5155  C   ILE    67      20.042  11.638  -0.269  1.00 10.00      B   
ATOM   5156  O   ILE    67      19.936  10.414  -0.138  1.00 10.00      B   
ATOM   5157  N   HIS    68      19.207  12.365  -0.992  1.00 10.00      B   
ATOM   5158  HN  HIS    68      19.344  13.339  -1.038  1.00 10.00      B   
ATOM   5159  CA  HIS    68      18.094  11.781  -1.721  1.00 10.00      B   
ATOM   5160  CB  HIS    68      16.838  12.629  -1.502  1.00 10.00      B   
ATOM   5161  CG  HIS    68      15.558  11.989  -1.937  1.00 10.00      B   
ATOM   5162  ND1 HIS    68      15.143  11.935  -3.255  1.00 10.00      B   
ATOM   5163  HD1 HIS    68      15.642  12.273  -4.036  1.00 10.00      B   
ATOM   5164  CD2 HIS    68      14.578  11.400  -1.213  1.00 10.00      B   
ATOM   5165  CE1 HIS    68      13.968  11.346  -3.315  1.00 10.00      B   
ATOM   5166  NE2 HIS    68      13.604  11.013  -2.092  1.00 10.00      B   
ATOM   5167  HE2 HIS    68      12.757  10.568  -1.848  1.00 10.00      B
[truncated: 73,386 more chars]
