# Supplementary material for: Large-scale discovery of protein interactions at residue resolution using co-evolution calculated from genomic sequences
Source: Nat Commun. 2021 Mar 2;12:1396. doi: 10.1038/s41467-021-21636-z (PMC7925567; doi:10.1038/s41467-021-21636-z)
Supplement: Supplementary file 13 — Supplementary Data 11 [file 41467_2021_21636_MOESM13_ESM.zip › supplementary_prediction/membrane153326_LNT_GSPH/models/haddock_top_4_haddock_37w.pdb]

REMARK FILENAME="haddock_37w.pdb0"
REMARK ===============================================================
REMARK HADDOCK run for haddock
REMARK initial structure: haddock_37.pdb
REMARK final NOE weights: unambig 50 amb: 50
REMARK ===============================================================
REMARK            total,bonds,angles,improper,dihe,vdw,elec,air,cdih,coup,rdcs,vean,dani,xpcs,rg
REMARK energies: 242.552, 0, 0, 0, 0, -78.8153, -62.6545, 384.022, 0, 0, 0, 0, 0, 0, 0
REMARK ===============================================================
REMARK            bonds,angles,impropers,dihe,air,cdih,coup,rdcs,vean,dani,xpcs
REMARK rms-dev.: 0,0,0,0,28.1669,0,0, 0, 0, 0, 0
REMARK ===============================================================
REMARK               air,cdih,coup,rdcs,vean,dani,xpcs
REMARK               >0.3,>5,>1,>0,>5,>0.2,>0.2
REMARK violations.: 2, 0, 0, 0, 0, 0, 0
REMARK ===============================================================
REMARK                        CVpartition#,violations,rms
REMARK AIRs cross-validation: 2, 0, NaN
REMARK ===============================================================
REMARK NCS energy: 0
REMARK ===============================================================
REMARK Symmetry energy: 0
REMARK ===============================================================
REMARK Desolvation energy: -21.4877
REMARK Internal energy free molecules: 142964
REMARK Internal energy complex: -23794.8
REMARK Binding energy: -166922
REMARK ===============================================================
REMARK buried surface area: 2340.23
REMARK ===============================================================
REMARK water - chain1: 0 0 0
REMARK water - chain2: 0 0 0
REMARK water - chain3: 0 0 0
REMARK water - chain4: 0 0 0
REMARK water - chain5: 0 0 0
REMARK water - chain6: 0 0 0
REMARK ===============================================================
REMARK water - water: 0 0 0
REMARK ===============================================================
REMARK DATE:05-Aug-2020  12:10:23       created by user: he47
REMARK VERSION:1.3
ATOM      1  CB  LEU     6      35.588  -3.262  11.372  1.00 10.00      A   
ATOM      2  CG  LEU     6      36.594  -4.416  11.393  1.00 10.00      A   
ATOM      3  CD1 LEU     6      35.869  -5.750  11.455  1.00 10.00      A   
ATOM      4  CD2 LEU     6      37.510  -4.360  10.179  1.00 10.00      A   
ATOM      5  C   LEU     6      35.045  -0.817  11.352  1.00 10.00      A   
ATOM      6  O   LEU     6      34.947  -0.018  12.284  1.00 10.00      A   
ATOM      7  N   LEU     6      37.101  -1.615  12.450  1.00 10.00      A   
ATOM      8  HT1 LEU     6      36.621  -1.802  13.352  1.00 10.00      A   
ATOM      9  HT2 LEU     6      37.423  -0.626  12.445  1.00 10.00      A   
ATOM     10  HT3 LEU     6      37.927  -2.239  12.368  1.00 10.00      A   
ATOM     11  CA  LEU     6      36.169  -1.844  11.323  1.00 10.00      A   
ATOM     12  N   ILE     7      34.195  -0.843  10.333  1.00 10.00      A   
ATOM     13  HN  ILE     7      34.323  -1.504   9.616  1.00 10.00      A   
ATOM     14  CA  ILE     7      33.080   0.097  10.244  1.00 10.00      A   
ATOM     15  CB  ILE     7      33.060   0.844   8.893  1.00 10.00      A   
ATOM     16  CG1 ILE     7      34.286   0.474   8.052  1.00 10.00      A   
ATOM     17  CG2 ILE     7      33.007   2.346   9.126  1.00 10.00      A   
ATOM     18  CD1 ILE     7      34.298   1.092   6.674  1.00 10.00      A   
ATOM     19  C   ILE     7      31.746  -0.614  10.452  1.00 10.00      A   
ATOM     20  O   ILE     7      30.677  -0.065  10.180  1.00 10.00      A   
ATOM     21  N   GLU     8      31.816  -1.835  10.953  1.00 10.00      A   
ATOM     22  HN  GLU     8      32.692  -2.212  11.169  1.00 10.00      A   
ATOM     23  CA  GLU     8      30.625  -2.627  11.203  1.00 10.00      A   
ATOM     24  CB  GLU     8      30.941  -4.115  11.031  1.00 10.00      A   
ATOM     25  CG  GLU     8      29.809  -4.934  10.426  1.00 10.00      A   
ATOM     26  CD  GLU     8      28.880  -5.519  11.468  1.00 10.00      A   
ATOM     27  OE1 GLU     8      29.091  -6.685  11.871  1.00 10.00      A   
ATOM     28  OE2 GLU     8      27.935  -4.824  11.894  1.00 10.00      A   
ATOM     29  C   GLU     8      30.086  -2.345  12.605  1.00 10.00      A   
ATOM     30  O   GLU     8      30.103  -3.210  13.481  1.00 10.00      A   
ATOM     31  N   ARG     9      29.636  -1.115  12.818  1.00 10.00      A   
ATOM     32  HN  ARG     9      29.669  -0.464  12.086  1.00 10.00      A   
ATOM     33  CA  ARG     9      29.095  -0.714  14.110  1.00 10.00      A   
ATOM     34  CB  ARG     9      29.613   0.669  14.514  1.00 10.00      A   
ATOM     35  CG  ARG     9      30.123   0.740  15.946  1.00 10.00      A   
ATOM     36  CD  ARG     9      30.317   2.175  16.407  1.00 10.00      A   
ATOM     37  NE  ARG     9      31.315   2.890  15.615  1.00 10.00      A   
ATOM     38  HE  ARG     9      31.647   2.449  14.799  1.00 10.00      A   
ATOM     39  CZ  ARG     9      31.801   4.086  15.940  1.00 10.00      A   
ATOM     40  NH1 ARG     9      31.388   4.699  17.048  1.00 10.00      A   
ATOM     41 HH11 ARG     9      30.682   4.244  17.670  1.00 10.00      A   
ATOM     42 HH12 ARG     9      31.770   5.638  17.304  1.00 10.00      A   
ATOM     43  NH2 ARG     9      32.704   4.669  15.160  1.00 10.00      A   
ATOM     44 HH21 ARG     9      33.086   5.608  15.408  1.00 10.00      A   
ATOM     45 HH22 ARG     9      33.036   4.191  14.292  1.00 10.00      A   
ATOM     46  C   ARG     9      27.570  -0.722  14.087  1.00 10.00      A   
ATOM     47  O   ARG     9      26.960  -0.629  13.019  1.00 10.00      A   
ATOM     48  N   GLN    10      26.970  -0.816  15.272  1.00 10.00      A   
ATOM     49  HN  GLN    10      27.527  -0.876  16.081  1.00 10.00      A   
ATOM     50  CA  GLN    10      25.516  -0.848  15.423  1.00 10.00      A   
ATOM     51  CB  GLN    10      25.141  -0.877  16.907  1.00 10.00      A   
ATOM     52  CG  GLN    10      23.648  -0.964  17.178  1.00 10.00      A   
ATOM     53  CD  GLN    10      23.310  -0.847  18.651  1.00 10.00      A   
ATOM     54  OE1 GLN    10      24.099  -1.224  19.519  1.00 10.00      A   
ATOM     55  NE2 GLN    10      22.134  -0.322  18.945  1.00 10.00      A   
ATOM     56 HE21 GLN    10      21.557  -0.038  18.207  1.00 10.00      A   
ATOM     57 HE22 GLN    10      21.883  -0.243  19.892  1.00 10.00      A   
ATOM     58  C   GLN    10      24.829   0.325  14.722  1.00 10.00      A   
ATOM     59  O   GLN    10      23.918   0.123  13.920  1.00 10.00      A   
ATOM     60  N   ARG    11      25.282   1.543  15.010  1.00 10.00      A   
ATOM     61  HN  ARG    11      26.023   1.639  15.650  1.00 10.00      A   
ATOM     62  CA  ARG    11      24.699   2.741  14.409  1.00 10.00      A   
ATOM     63  CB  ARG    11      25.351   4.014  14.953  1.00 10.00      A   
ATOM     64  CG  ARG    11      24.770   4.491  16.272  1.00 10.00      A   
ATOM     65  CD  ARG    11      24.879   6.002  16.409  1.00 10.00      A   
ATOM     66  NE  ARG    11      26.246   6.440  16.689  1.00 10.00      A   
ATOM     67  HE  ARG    11      26.936   6.230  16.019  1.00 10.00      A   
ATOM     68  CZ  ARG    11      26.597   7.106  17.788  1.00 10.00      A   
ATOM     69  NH1 ARG    11      25.675   7.407  18.699  1.00 10.00      A   
ATOM     70 HH11 ARG    11      24.681   7.120  18.556  1.00 10.00      A   
ATOM     71 HH12 ARG    11      25.937   7.930  19.563  1.00 10.00      A   
ATOM     72  NH2 ARG    11      27.862   7.465  17.976  1.00 10.00      A   
ATOM     73 HH21 ARG    11      28.139   7.986  18.839  1.00 10.00      A   
ATOM     74 HH22 ARG    11      28.590   7.229  17.264  1.00 10.00      A   
ATOM     75  C   ARG    11      24.772   2.713  12.885  1.00 10.00      A   
ATOM     76  O   ARG    11      23.850   3.159  12.204  1.00 10.00      A   
ATOM     77  N   ILE    12      25.862   2.172  12.357  1.00 10.00      A   
ATOM     78  HN  ILE    12      26.554   1.820  12.952  1.00 10.00      A   
ATOM     79  CA  ILE    12      26.052   2.082  10.912  1.00 10.00      A   
ATOM     80  CB  ILE    12      27.470   1.571  10.563  1.00 10.00      A   
ATOM     81  CG1 ILE    12      28.535   2.466  11.207  1.00 10.00      A   
ATOM     82  CG2 ILE    12      27.676   1.496   9.054  1.00 10.00      A   
ATOM     83  CD1 ILE    12      28.485   3.911  10.755  1.00 10.00      A   
ATOM     84  C   ILE    12      25.002   1.159  10.297  1.00 10.00      A   
ATOM     85  O   ILE    12      24.478   1.428   9.217  1.00 10.00      A   
ATOM     86  N   ARG    13      24.678   0.082  11.009  1.00 10.00      A   
ATOM     87  HN  ARG    13      25.113  -0.068  11.877  1.00 10.00      A   
ATOM     88  CA  ARG    13      23.687  -0.873  10.535  1.00 10.00      A   
ATOM     89  CB  ARG    13      23.729  -2.157  11.368  1.00 10.00      A   
ATOM     90  CG  ARG    13      25.096  -2.826  11.428  1.00 10.00      A   
ATOM     91  CD  ARG    13      25.585  -3.249  10.050  1.00 10.00      A   
ATOM     92  NE  ARG    13      26.736  -2.458   9.598  1.00 10.00      A   
ATOM     93  HE  ARG    13      26.970  -1.666  10.125  1.00 10.00      A   
ATOM     94  CZ  ARG    13      27.475  -2.762   8.530  1.00 10.00      A   
ATOM     95  NH1 ARG    13      27.189  -3.835   7.804  1.00 10.00      A   
ATOM     96 HH11 ARG    13      27.769  -4.071   6.967  1.00 10.00      A   
ATOM     97 HH12 ARG    13      26.386  -4.452   8.065  1.00 10.00      A   
ATOM     98  NH2 ARG    13      28.505  -1.994   8.190  1.00 10.00      A   
ATOM     99 HH21 ARG    13      28.745  -1.154   8.753  1.00 10.00      A   
ATOM    100 HH22 ARG    13      29.082  -2.231   7.348  1.00 10.00      A   
ATOM    101  C   ARG    13      22.294  -0.256  10.587  1.00 10.00      A   
ATOM    102  O   ARG    13      21.463  -0.493   9.710  1.00 10.00      A   
ATOM    103  N   LEU    14      22.057   0.554  11.616  1.00 10.00      A   
ATOM    104  HN  LEU    14      22.766   0.700  12.278  1.00 10.00      A   
ATOM    105  CA  LEU    14      20.773   1.223  11.796  1.00 10.00      A   
ATOM    106  CB  LEU    14      20.744   1.986  13.125  1.00 10.00      A   
ATOM    107  CG  LEU    14      21.038   1.174  14.389  1.00 10.00      A   
ATOM    108  CD1 LEU    14      21.070   2.080  15.609  1.00 10.00      A   
ATOM    109  CD2 LEU    14      20.017   0.064  14.571  1.00 10.00      A   
ATOM    110  C   LEU    14      20.498   2.184  10.643  1.00 10.00      A   
ATOM    111  O   LEU    14      19.383   2.241  10.121  1.00 10.00      A   
ATOM    112  N   LEU    15      21.528   2.931  10.248  1.00 10.00      A   
ATOM    113  HN  LEU    15      22.386   2.840  10.715  1.00 10.00      A   
ATOM    114  CA  LEU    15      21.418   3.888   9.151  1.00 10.00      A   
ATOM    115  CB  LEU    15      22.758   4.601   8.927  1.00 10.00      A   
ATOM    116  CG  LEU    15      23.215   5.558  10.031  1.00 10.00      A   
ATOM    117  CD1 LEU    15      24.638   6.031   9.774  1.00 10.00      A   
ATOM    118  CD2 LEU    15      22.267   6.742  10.138  1.00 10.00      A   
ATOM    119  C   LEU    15      20.986   3.189   7.866  1.00 10.00      A   
ATOM    120  O   LEU    15      20.149   3.699   7.115  1.00 10.00      A   
ATOM    121  N   LEU    16      21.557   2.014   7.630  1.00 10.00      A   
ATOM    122  HN  LEU    16      22.210   1.666   8.275  1.00 10.00      A   
ATOM    123  CA  LEU    16      21.242   1.227   6.447  1.00 10.00      A   
ATOM    124  CB  LEU    16      22.161   0.004   6.362  1.00 10.00      A   
ATOM    125  CG  LEU    16      23.585   0.258   5.866  1.00 10.00      A   
ATOM    126  CD1 LEU    16      24.514  -0.863   6.305  1.00 10.00      A   
ATOM    127  CD2 LEU    16      23.601   0.392   4.354  1.00 10.00      A   
ATOM    128  C   LEU    16      19.784   0.783   6.461  1.00 10.00      A   
ATOM    129  O   LEU    16      19.084   0.896   5.455  1.00 10.00      A   
ATOM    130  N   ALA    17      19.329   0.306   7.616  1.00 10.00      A   
ATOM    131  HN  ALA    17      19.937   0.269   8.389  1.00 10.00      A   
ATOM    132  CA  ALA    17      17.956  -0.163   7.775  1.00 10.00      A   
ATOM    133  CB  ALA    17      17.733  -0.674   9.190  1.00 10.00      A   
ATOM    134  C   ALA    17      16.950   0.931   7.437  1.00 10.00      A   
ATOM    135  O   ALA    17      15.954   0.681   6.754  1.00 10.00      A   
ATOM    136  N   LEU    18      17.226   2.145   7.907  1.00 10.00      A   
ATOM    137  HN  LEU    18      18.040   2.273   8.442  1.00 10.00      A   
ATOM    138  CA  LEU    18      16.353   3.288   7.658  1.00 10.00      A   
ATOM    139  CB  LEU    18      16.937   4.549   8.303  1.00 10.00      A   
ATOM    140  CG  LEU    18      16.881   4.622   9.832  1.00 10.00      A   
ATOM    141  CD1 LEU    18      17.921   5.599  10.356  1.00 10.00      A   
ATOM    142  CD2 LEU    18      15.492   5.034  10.295  1.00 10.00      A   
ATOM    143  C   LEU    18      16.159   3.523   6.163  1.00 10.00      A   
ATOM    144  O   LEU    18      15.044   3.771   5.699  1.00 10.00      A   
ATOM    145  N   LEU    19      17.243   3.413   5.410  1.00 10.00      A   
ATOM    146  HN  LEU    19      18.096   3.171   5.829  1.00 10.00      A   
ATOM    147  CA  LEU    19      17.198   3.633   3.974  1.00 10.00      A   
ATOM    148  CB  LEU    19      18.571   4.036   3.448  1.00 10.00      A   
ATOM    149  CG  LEU    19      19.014   5.452   3.800  1.00 10.00      A   
ATOM    150  CD1 LEU    19      20.419   5.711   3.294  1.00 10.00      A   
ATOM    151  CD2 LEU    19      18.038   6.470   3.231  1.00 10.00      A   
ATOM    152  C   LEU    19      16.653   2.431   3.217  1.00 10.00      A   
ATOM    153  O   LEU    19      15.978   2.589   2.202  1.00 10.00      A   
ATOM    154  N   PHE    20      16.941   1.232   3.712  1.00 10.00      A   
ATOM    155  HN  PHE    20      17.502   1.167   4.518  1.00 10.00      A   
ATOM    156  CA  PHE    20      16.460   0.010   3.074  1.00 10.00      A   
ATOM    157  CB  PHE    20      16.979  -1.236   3.797  1.00 10.00      A   
ATOM    158  CG  PHE    20      18.262  -1.775   3.228  1.00 10.00      A   
ATOM    159  CD1 PHE    20      19.408  -1.843   4.004  1.00 10.00      A   
ATOM    160  CD2 PHE    20      18.321  -2.213   1.914  1.00 10.00      A   
ATOM    161  CE1 PHE    20      20.589  -2.336   3.482  1.00 10.00      A   
ATOM    162  CE2 PHE    20      19.498  -2.708   1.386  1.00 10.00      A   
ATOM    163  CZ  PHE    20      20.633  -2.770   2.171  1.00 10.00      A   
ATOM    164  C   PHE    20      14.936  -0.009   3.012  1.00 10.00      A   
ATOM    165  O   PHE    20      14.347  -0.538   2.069  1.00 10.00      A   
ATOM    166  N   GLY    21      14.306   0.584   4.016  1.00 10.00      A   
ATOM    167  HN  GLY    21      14.832   0.993   4.738  1.00 10.00      A   
ATOM    168  CA  GLY    21      12.860   0.633   4.061  1.00 10.00      A   
ATOM    169  C   GLY    21      12.279   1.610   3.055  1.00 10.00      A   
ATOM    170  O   GLY    21      11.144   1.446   2.611  1.00 10.00      A   
ATOM    171  N   ALA    22      13.064   2.613   2.676  1.00 10.00      A   
ATOM    172  HN  ALA    22      13.974   2.673   3.041  1.00 10.00      A   
ATOM    173  CA  ALA    22      12.614   3.624   1.724  1.00 10.00      A   
ATOM    174  CB  ALA    22      13.561   4.813   1.720  1.00 10.00      A   
ATOM    175  C   ALA    22      12.471   3.053   0.316  1.00 10.00      A   
ATOM    176  O   ALA    22      11.773   3.621  -0.527  1.00 10.00      A   
ATOM    177  N   CYS    23      13.141   1.936   0.058  1.00 10.00      A   
ATOM    178  HN  CYS    23      13.706   1.542   0.758  1.00 10.00      A   
ATOM    179  CA  CYS    23      13.074   1.295  -1.251  1.00 10.00      A   
ATOM    180  CB  CYS    23      14.287   0.387  -1.462  1.00 10.00      A   
ATOM    181  SG  CYS    23      15.847   1.074  -0.857  1.00 10.00      A   
ATOM    182  HG  CYS    23      15.904   2.357  -1.210  1.00 10.00      A   
ATOM    183  C   CYS    23      11.783   0.490  -1.400  1.00 10.00      A   
ATOM    184  O   CYS    23      11.282   0.299  -2.509  1.00 10.00      A   
ATOM    185  N   GLY    24      11.237   0.039  -0.275  1.00 10.00      A   
ATOM    186  HN  GLY    24      11.669   0.242   0.579  1.00 10.00      A   
ATOM    187  CA  GLY    24      10.014  -0.743  -0.298  1.00 10.00      A   
ATOM    188  C   GLY    24       8.832   0.069  -0.784  1.00 10.00      A   
ATOM    189  O   GLY    24       7.917  -0.460  -1.411  1.00 10.00      A   
ATOM    190  N   THR    25       8.877   1.366  -0.521  1.00 10.00      A   
ATOM    191  HN  THR    25       9.646   1.723  -0.030  1.00 10.00      A   
ATOM    192  CA  THR    25       7.817   2.282  -0.917  1.00 10.00      A   
ATOM    193  CB  THR    25       8.031   3.643  -0.235  1.00 10.00      A   
ATOM    194  OG1 THR    25       8.520   3.407   1.094  1.00 10.00      A   
ATOM    195  HG1 THR    25       8.796   4.243   1.497  1.00 10.00      A   
ATOM    196  CG2 THR    25       6.726   4.418  -0.156  1.00 10.00      A   
ATOM    197  C   THR    25       7.757   2.455  -2.439  1.00 10.00      A   
ATOM    198  O   THR    25       6.819   3.049  -2.976  1.00 10.00      A   
ATOM    199  N   LEU    26       8.756   1.922  -3.130  1.00 10.00      A   
ATOM    200  HN  LEU    26       9.475   1.455  -2.648  1.00 10.00      A   
ATOM    201  CA  LEU    26       8.813   2.007  -4.582  1.00 10.00      A   
ATOM    202  CB  LEU    26      10.268   2.030  -5.055  1.00 10.00      A   
ATOM    203  CG  LEU    26      11.090   3.256  -4.657  1.00 10.00      A   
ATOM    204  CD1 LEU    26      12.571   3.004  -4.890  1.00 10.00      A   
ATOM    205  CD2 LEU    26      10.626   4.482  -5.427  1.00 10.00      A   
ATOM    206  C   LEU    26       8.076   0.834  -5.219  1.00 10.00      A   
ATOM    207  O   LEU    26       7.814   0.831  -6.421  1.00 10.00      A   
ATOM    208  N   ALA    27       7.719  -0.151  -4.403  1.00 10.00      A   
ATOM    209  HN  ALA    27       7.923  -0.079  -3.445  1.00 10.00      A   
ATOM    210  CA  ALA    27       7.024  -1.334  -4.888  1.00 10.00      A   
ATOM    211  CB  ALA    27       7.213  -2.486  -3.914  1.00 10.00      A   
ATOM    212  C   ALA    27       5.540  -1.060  -5.110  1.00 10.00      A   
ATOM    213  O   ALA    27       4.820  -1.889  -5.669  1.00 10.00      A   
ATOM    214  N   PHE    28       5.086   0.100  -4.669  1.00 10.00      A   
ATOM    215  HN  PHE    28       5.704   0.722  -4.235  1.00 10.00      A   
ATOM    216  CA  PHE    28       3.690   0.471  -4.823  1.00 10.00      A   
ATOM    217  CB  PHE    28       3.291   1.529  -3.796  1.00 10.00      A   
ATOM    218  CG  PHE    28       3.385   1.032  -2.382  1.00 10.00      A   
ATOM    219  CD1 PHE    28       4.200   1.669  -1.464  1.00 10.00      A   
ATOM    220  CD2 PHE    28       2.668  -0.084  -1.976  1.00 10.00      A   
ATOM    221  CE1 PHE    28       4.299   1.208  -0.167  1.00 10.00      A   
ATOM    222  CE2 PHE    28       2.761  -0.551  -0.680  1.00 10.00      A   
ATOM    223  CZ  PHE    28       3.579   0.096   0.224  1.00 10.00      A   
ATOM    224  C   PHE    28       3.398   0.937  -6.245  1.00 10.00      A   
ATOM    225  O   PHE    28       4.292   1.428  -6.931  1.00 10.00      A   
ATOM    226  N   SER    29       2.140   0.789  -6.658  1.00 10.00      A   
ATOM    227  HN  SER    29       1.487   0.405  -6.030  1.00 10.00      A   
ATOM    228  CA  SER    29       1.674   1.158  -8.005  1.00 10.00      A   
ATOM    229  CB  SER    29       0.149   1.181  -8.068  1.00 10.00      A   
ATOM    230  OG  SER    29      -0.378  -0.083  -7.705  1.00 10.00      A   
ATOM    231  HG  SER    29       0.248  -0.776  -7.962  1.00 10.00      A   
ATOM    232  C   SER    29       2.285   2.435  -8.617  1.00 10.00      A   
ATOM    233  O   SER    29       2.705   2.406  -9.776  1.00 10.00      A   
ATOM    234  N   PRO    30       2.329   3.577  -7.883  1.00 10.00      A   
ATOM    235  CA  PRO    30       2.904   4.834  -8.396  1.00 10.00      A   
ATOM    236  CB  PRO    30       2.968   5.750  -7.163  1.00 10.00      A   
ATOM    237  CG  PRO    30       2.651   4.875  -5.997  1.00 10.00      A   
ATOM    238  CD  PRO    30       1.797   3.763  -6.527  1.00 10.00      A   
ATOM    239  C   PRO    30       4.298   4.659  -9.009  1.00 10.00      A   
ATOM    240  O   PRO    30       4.704   5.429  -9.883  1.00 10.00      A   
ATOM    241  N   TYR    31       5.025   3.648  -8.553  1.00 10.00      A   
ATOM    242  HN  TYR    31       4.650   3.064  -7.860  1.00 10.00      A   
ATOM    243  CA  TYR    31       6.361   3.378  -9.067  1.00 10.00      A   
ATOM    244  CB  TYR    31       7.396   3.484  -7.950  1.00 10.00      A   
ATOM    245  CG  TYR    31       7.317   4.770  -7.165  1.00 10.00      A   
ATOM    246  CD1 TYR    31       6.777   4.793  -5.885  1.00 10.00      A   
ATOM    247  CD2 TYR    31       7.781   5.961  -7.703  1.00 10.00      A   
ATOM    248  CE1 TYR    31       6.705   5.968  -5.162  1.00 10.00      A   
ATOM    249  CE2 TYR    31       7.712   7.138  -6.988  1.00 10.00      A   
ATOM    250  CZ  TYR    31       7.173   7.136  -5.720  1.00 10.00      A   
ATOM    251  OH  TYR    31       7.113   8.308  -5.004  1.00 10.00      A   
ATOM    252  HH  TYR    31       7.706   8.959  -5.410  1.00 10.00      A   
ATOM    253  C   TYR    31       6.420   2.002  -9.720  1.00 10.00      A   
ATOM    254  O   TYR    31       7.053   1.829 -10.761  1.00 10.00      A   
ATOM    255  N   ASP    32       5.762   1.032  -9.089  1.00 10.00      A   
ATOM    256  HN  ASP    32       5.295   1.249  -8.251  1.00 10.00      A   
ATOM    257  CA  ASP    32       5.698  -0.347  -9.582  1.00 10.00      A   
ATOM    258  CB  ASP    32       5.005  -0.414 -10.948  1.00 10.00      A   
ATOM    259  CG  ASP    32       4.386  -1.769 -11.233  1.00 10.00      A   
ATOM    260  OD1 ASP    32       3.366  -2.105 -10.593  1.00 10.00      A   
ATOM    261  OD2 ASP    32       4.898  -2.492 -12.118  1.00 10.00      A   
ATOM    262  C   ASP    32       7.074  -1.007  -9.633  1.00 10.00      A   
ATOM    263  O   ASP    32       7.334  -1.880 -10.458  1.00 10.00      A   
ATOM    264  N   VAL    33       7.960  -0.597  -8.744  1.00 10.00      A   
ATOM    265  HN  VAL    33       7.711   0.099  -8.094  1.00 10.00      A   
ATOM    266  CA  VAL    33       9.298  -1.165  -8.702  1.00 10.00      A   
ATOM    267  CB  VAL    33      10.366  -0.139  -8.263  1.00 10.00      A   
ATOM    268  CG1 VAL    33      11.761  -0.622  -8.638  1.00 10.00      A   
ATOM    269  CG2 VAL    33      10.092   1.225  -8.878  1.00 10.00      A   
ATOM    270  C   VAL    33       9.327  -2.373  -7.774  1.00 10.00      A   
ATOM    271  O   VAL    33       9.810  -2.296  -6.644  1.00 10.00      A   
ATOM    272  N   TRP    34       8.784  -3.484  -8.255  1.00 10.00      A   
ATOM    273  HN  TRP    34       8.388  -3.471  -9.153  1.00 10.00      A   
ATOM    274  CA  TRP    34       8.744  -4.720  -7.480  1.00 10.00      A   
ATOM    275  CB  TRP    34       7.875  -5.812  -8.124  1.00 10.00      A   
ATOM    276  CG  TRP    34       7.975  -5.920  -9.619  1.00 10.00      A   
ATOM    277  CD1 TRP    34       7.358  -5.126 -10.544  1.00 10.00      A   
ATOM    278  CD2 TRP    34       8.719  -6.894 -10.363  1.00 10.00      A   
ATOM    279  NE1 TRP    34       7.683  -5.536 -11.814  1.00 10.00      A   
ATOM    280  HE1 TRP    34       7.365  -5.119 -12.648  1.00 10.00      A   
ATOM    281  CE2 TRP    34       8.515  -6.620 -11.731  1.00 10.00      A   
ATOM    282  CE3 TRP    34       9.541  -7.967 -10.007  1.00 10.00      A   
ATOM    283  CZ2 TRP    34       9.103  -7.379 -12.741  1.00 10.00      A   
ATOM    284  CZ3 TRP    34      10.122  -8.718 -11.011  1.00 10.00      A   
ATOM    285  CH2 TRP    34       9.901  -8.421 -12.361  1.00 10.00      A   
ATOM    286  C   TRP    34      10.122  -5.249  -7.037  1.00 10.00      A   
ATOM    287  O   TRP    34      10.246  -5.731  -5.911  1.00 10.00      A   
ATOM    288  N   PRO    35      11.181  -5.185  -7.887  1.00 10.00      A   
ATOM    289  CA  PRO    35      12.516  -5.671  -7.500  1.00 10.00      A   
ATOM    290  CB  PRO    35      13.371  -5.434  -8.750  1.00 10.00      A   
ATOM    291  CG  PRO    35      12.395  -5.322  -9.868  1.00 10.00      A   
ATOM    292  CD  PRO    35      11.175  -4.687  -9.277  1.00 10.00      A   
ATOM    293  C   PRO    35      13.104  -4.901  -6.314  1.00 10.00      A   
ATOM    294  O   PRO    35      13.945  -5.422  -5.584  1.00 10.00      A   
ATOM    295  N   ALA    36      12.652  -3.666  -6.121  1.00 10.00      A   
ATOM    296  HN  ALA    36      11.965  -3.309  -6.726  1.00 10.00      A   
ATOM    297  CA  ALA    36      13.141  -2.833  -5.025  1.00 10.00      A   
ATOM    298  CB  ALA    36      12.636  -1.407  -5.170  1.00 10.00      A   
ATOM    299  C   ALA    36      12.729  -3.409  -3.673  1.00 10.00      A   
ATOM    300  O   ALA    36      13.499  -3.377  -2.710  1.00 10.00      A   
ATOM    301  N   ALA    37      11.519  -3.959  -3.620  1.00 10.00      A   
ATOM    302  HN  ALA    37      10.969  -3.976  -4.430  1.00 10.00      A   
ATOM    303  CA  ALA    37      10.993  -4.549  -2.395  1.00 10.00      A   
ATOM    304  CB  ALA    37       9.539  -4.948  -2.584  1.00 10.00      A   
ATOM    305  C   ALA    37      11.826  -5.756  -1.979  1.00 10.00      A   
ATOM    306  O   ALA    37      11.974  -6.045  -0.789  1.00 10.00      A   
ATOM    307  N   ILE    38      12.375  -6.449  -2.969  1.00 10.00      A   
ATOM    308  HN  ILE    38      12.225  -6.159  -3.891  1.00 10.00      A   
ATOM    309  CA  ILE    38      13.203  -7.619  -2.720  1.00 10.00      A   
ATOM    310  CB  ILE    38      13.598  -8.315  -4.040  1.00 10.00      A   
ATOM    311  CG1 ILE    38      12.351  -8.686  -4.849  1.00 10.00      A   
ATOM    312  CG2 ILE    38      14.450  -9.547  -3.766  1.00 10.00      A   
ATOM    313  CD1 ILE    38      12.654  -9.172  -6.250  1.00 10.00      A   
ATOM    314  C   ILE    38      14.465  -7.207  -1.969  1.00 10.00      A   
ATOM    315  O   ILE    38      14.847  -7.832  -0.978  1.00 10.00      A   
ATOM    316  N   ILE    39      15.085  -6.126  -2.432  1.00 10.00      A   
ATOM    317  HN  ILE    39      14.709  -5.658  -3.209  1.00 10.00      A   
ATOM    318  CA  ILE    39      16.306  -5.614  -1.819  1.00 10.00      A   
ATOM    319  CB  ILE    39      16.933  -4.483  -2.661  1.00 10.00      A   
ATOM    320  CG1 ILE    39      17.149  -4.967  -4.101  1.00 10.00      A   
ATOM    321  CG2 ILE    39      18.252  -4.031  -2.051  1.00 10.00      A   
ATOM    322  CD1 ILE    39      17.641  -3.894  -5.048  1.00 10.00      A   
ATOM    323  C   ILE    39      16.040  -5.126  -0.397  1.00 10.00      A   
ATOM    324  O   ILE    39      16.869  -5.310   0.495  1.00 10.00      A   
ATOM    325  N   SER    40      14.881  -4.506  -0.193  1.00 10.00      A   
ATOM    326  HN  SER    40      14.273  -4.364  -0.951  1.00 10.00      A   
ATOM    327  CA  SER    40      14.501  -4.011   1.123  1.00 10.00      A   
ATOM    328  CB  SER    40      13.127  -3.346   1.066  1.00 10.00      A   
ATOM    329  OG  SER    40      13.168  -2.181   0.265  1.00 10.00      A   
ATOM    330  HG  SER    40      13.728  -1.520   0.695  1.00 10.00      A   
ATOM    331  C   SER    40      14.502  -5.142   2.147  1.00 10.00      A   
ATOM    332  O   SER    40      15.033  -4.993   3.251  1.00 10.00      A   
ATOM    333  N   LEU    41      13.925  -6.277   1.766  1.00 10.00      A   
ATOM    334  HN  LEU    41      13.529  -6.336   0.868  1.00 10.00      A   
ATOM    335  CA  LEU    41      13.868  -7.437   2.642  1.00 10.00      A   
ATOM    336  CB  LEU    41      12.906  -8.483   2.080  1.00 10.00      A   
ATOM    337  CG  LEU    41      11.455  -8.031   1.892  1.00 10.00      A   
ATOM    338  CD1 LEU    41      10.636  -9.126   1.225  1.00 10.00      A   
ATOM    339  CD2 LEU    41      10.840  -7.633   3.226  1.00 10.00      A   
ATOM    340  C   LEU    41      15.260  -8.035   2.807  1.00 10.00      A   
ATOM    341  O   LEU    41      15.658  -8.412   3.909  1.00 10.00      A   
ATOM    342  N   MET    42      16.002  -8.092   1.700  1.00 10.00      A   
ATOM    343  HN  MET    42      15.618  -7.770   0.853  1.00 10.00      A   
ATOM    344  CA  MET    42      17.362  -8.626   1.706  1.00 10.00      A   
ATOM    345  CB  MET    42      17.987  -8.534   0.310  1.00 10.00      A   
ATOM    346  CG  MET    42      17.493  -9.576  -0.679  1.00 10.00      A   
ATOM    347  SD  MET    42      18.126  -9.299  -2.348  1.00 10.00      A   
ATOM    348  CE  MET    42      19.890  -9.471  -2.084  1.00 10.00      A   
ATOM    349  C   MET    42      18.231  -7.865   2.699  1.00 10.00      A   
ATOM    350  O   MET    42      18.978  -8.463   3.475  1.00 10.00      A   
ATOM    351  N   GLY    43      18.125  -6.540   2.666  1.00 10.00      A   
ATOM    352  HN  GLY    43      17.513  -6.122   2.016  1.00 10.00      A   
ATOM    353  CA  GLY    43      18.896  -5.706   3.564  1.00 10.00      A   
ATOM    354  C   GLY    43      18.550  -5.961   5.014  1.00 10.00      A   
ATOM    355  O   GLY    43      19.437  -6.135   5.846  1.00 10.00      A   
ATOM    356  N   LEU    44      17.255  -6.008   5.310  1.00 10.00      A   
ATOM    357  HN  LEU    44      16.596  -5.880   4.593  1.00 10.00      A   
ATOM    358  CA  LEU    44      16.782  -6.245   6.669  1.00 10.00      A   
ATOM    359  CB  LEU    44      15.251  -6.244   6.708  1.00 10.00      A   
ATOM    360  CG  LEU    44      14.606  -6.725   8.011  1.00 10.00      A   
ATOM    361  CD1 LEU    44      14.869  -5.744   9.146  1.00 10.00      A   
ATOM    362  CD2 LEU    44      13.115  -6.957   7.821  1.00 10.00      A   
ATOM    363  C   LEU    44      17.312  -7.568   7.211  1.00 10.00      A   
ATOM    364  O   LEU    44      17.791  -7.640   8.345  1.00 10.00      A   
ATOM    365  N   GLN    45      17.233  -8.607   6.389  1.00 10.00      A   
ATOM    366  HN  GLN    45      16.845  -8.481   5.492  1.00 10.00      A   
ATOM    367  CA  GLN    45      17.692  -9.930   6.781  1.00 10.00      A   
ATOM    368  CB  GLN    45      17.225 -10.985   5.774  1.00 10.00      A   
ATOM    369  CG  GLN    45      17.433 -12.416   6.240  1.00 10.00      A   
ATOM    370  CD  GLN    45      16.719 -12.705   7.544  1.00 10.00      A   
ATOM    371  OE1 GLN    45      15.604 -13.217   7.555  1.00 10.00      A   
ATOM    372  NE2 GLN    45      17.353 -12.359   8.655  1.00 10.00      A   
ATOM    373 HE21 GLN    45      18.240 -11.942   8.572  1.00 10.00      A   
ATOM    374 HE22 GLN    45      16.899 -12.511   9.514  1.00 10.00      A   
ATOM    375  C   GLN    45      19.210  -9.978   6.942  1.00 10.00      A   
ATOM    376  O   GLN    45      19.727 -10.650   7.836  1.00 10.00      A   
ATOM    377  N   ALA    46      19.915  -9.259   6.078  1.00 10.00      A   
ATOM    378  HN  ALA    46      19.440  -8.743   5.387  1.00 10.00      A   
ATOM    379  CA  ALA    46      21.372  -9.224   6.114  1.00 10.00      A   
ATOM    380  CB  ALA    46      21.926  -8.665   4.812  1.00 10.00      A   
ATOM    381  C   ALA    46      21.897  -8.426   7.304  1.00 10.00      A   
ATOM    382  O   ALA    46      22.896  -8.799   7.919  1.00 10.00      A   
ATOM    383  N   LEU    47      21.228  -7.331   7.625  1.00 10.00      A   
ATOM    384  HN  LEU    47      20.439  -7.078   7.093  1.00 10.00      A   
ATOM    385  CA  LEU    47      21.640  -6.483   8.735  1.00 10.00      A   
ATOM    386  CB  LEU    47      20.853  -5.173   8.736  1.00 10.00      A   
ATOM    387  CG  LEU    47      21.114  -4.234   7.557  1.00 10.00      A   
ATOM    388  CD1 LEU    47      20.125  -3.083   7.561  1.00 10.00      A   
ATOM    389  CD2 LEU    47      22.543  -3.716   7.590  1.00 10.00      A   
ATOM    390  C   LEU    47      21.495  -7.191  10.076  1.00 10.00      A   
ATOM    391  O   LEU    47      22.304  -6.996  10.981  1.00 10.00      A   
ATOM    392  N   THR    48      20.484  -8.035  10.193  1.00 10.00      A   
ATOM    393  HN  THR    48      19.893  -8.183   9.425  1.00 10.00      A   
ATOM    394  CA  THR    48      20.234  -8.759  11.431  1.00 10.00      A   
ATOM    395  CB  THR    48      18.726  -9.002  11.619  1.00 10.00      A   
ATOM    396  OG1 THR    48      18.154  -9.404  10.366  1.00 10.00      A   
ATOM    397  HG1 THR    48      17.901  -8.618   9.859  1.00 10.00      A   
ATOM    398  CG2 THR    48      18.036  -7.735  12.098  1.00 10.00      A   
ATOM    399  C   THR    48      20.984 -10.093  11.457  1.00 10.00      A   
ATOM    400  O   THR    48      20.400 -11.148  11.728  1.00 10.00      A   
ATOM    401  N   PHE    49      22.284 -10.039  11.182  1.00 10.00      A   
ATOM    402  HN  PHE    49      22.694  -9.168  10.987  1.00 10.00      A   
ATOM    403  CA  PHE    49      23.114 -11.236  11.165  1.00 10.00      A   
ATOM    404  CB  PHE    49      23.662 -11.497   9.760  1.00 10.00      A   
ATOM    405  CG  PHE    49      22.751 -12.304   8.883  1.00 10.00      A   
ATOM    406  CD1 PHE    49      21.818 -13.166   9.436  1.00 10.00      A   
ATOM    407  CD2 PHE    49      22.832 -12.204   7.503  1.00 10.00      A   
ATOM    408  CE1 PHE    49      20.982 -13.913   8.631  1.00 10.00      A   
ATOM    409  CE2 PHE    49      21.999 -12.948   6.692  1.00 10.00      A   
ATOM    410  CZ  PHE    49      21.072 -13.803   7.258  1.00 10.00      A   
ATOM    411  C   PHE    49      24.273 -11.137  12.148  1.00 10.00      A   
ATOM    412  O   PHE    49      25.066 -10.197  12.085  1.00 10.00      A   
ATOM    413  N   ASN    50      24.350 -12.108  13.052  1.00 10.00      A   
ATOM    414  HN  ASN    50      23.662 -12.809  13.049  1.00 10.00      A   
ATOM    415  CA  ASN    50      25.417 -12.185  14.053  1.00 10.00      A   
ATOM    416  CB  ASN    50      26.784 -12.412  13.395  1.00 10.00      A   
ATOM    417  CG  ASN    50      27.832 -12.891  14.378  1.00 10.00      A   
ATOM    418  OD1 ASN    50      27.534 -13.656  15.299  1.00 10.00      A   
ATOM    419  ND2 ASN    50      29.066 -12.447  14.188  1.00 10.00      A   
ATOM    420 HD21 ASN    50      29.230 -11.843  13.431  1.00 10.00      A   
ATOM    421 HD22 ASN    50      29.766 -12.735  14.813  1.00 10.00      A   
ATOM    422  C   ASN    50      25.462 -10.977  14.991  1.00 10.00      A   
ATOM    423  O   ASN    50      26.405 -10.184  14.958  1.00 10.00      A   
ATOM    424  N   ARG    51      24.436 -10.838  15.817  1.00 10.00      A   
ATOM    425  HN  ARG    51      23.705 -11.492  15.786  1.00 10.00      A   
ATOM    426  CA  ARG    51      24.367  -9.749  16.784  1.00 10.00      A   
ATOM    427  CB  ARG    51      24.213  -8.370  16.129  1.00 10.00      A   
ATOM    428  CG  ARG    51      23.079  -8.239  15.128  1.00 10.00      A   
ATOM    429  CD  ARG    51      23.465  -7.277  14.016  1.00 10.00      A   
ATOM    430  NE  ARG    51      24.574  -7.802  13.220  1.00 10.00      A   
ATOM    431  HE  ARG    51      24.537  -8.755  12.976  1.00 10.00      A   
ATOM    432  CZ  ARG    51      25.625  -7.089  12.819  1.00 10.00      A   
ATOM    433  NH1 ARG    51      25.736  -5.805  13.131  1.00 10.00      A   
ATOM    434 HH11 ARG    51      25.001  -5.336  13.704  1.00 10.00      A   
ATOM    435 HH12 ARG    51      26.572  -5.255  12.798  1.00 10.00      A   
ATOM    436  NH2 ARG    51      26.582  -7.675  12.116  1.00 10.00      A   
ATOM    437 HH21 ARG    51      27.416  -7.123  11.799  1.00 10.00      A   
ATOM    438 HH22 ARG    51      26.512  -8.690  11.881  1.00 10.00      A   
ATOM    439  C   ARG    51      23.294  -9.997  17.831  1.00 10.00      A   
ATOM    440  O   ARG    51      22.435 -10.866  17.657  1.00 10.00      A   
ATOM    441  N   ARG    52      23.364  -9.232  18.913  1.00 10.00      A   
ATOM    442  HN  ARG    52      24.080  -8.561  18.968  1.00 10.00      A   
ATOM    443  CA  ARG    52      22.421  -9.345  20.020  1.00 10.00      A   
ATOM    444  CB  ARG    52      22.779  -8.335  21.115  1.00 10.00      A   
ATOM    445  CG  ARG    52      24.111  -8.605  21.796  1.00 10.00      A   
ATOM    446  CD  ARG    52      24.645  -7.362  22.490  1.00 10.00      A   
ATOM    447  NE  ARG    52      23.788  -6.912  23.593  1.00 10.00      A   
ATOM    448  HE  ARG    52      23.104  -7.543  23.922  1.00 10.00      A   
ATOM    449  CZ  ARG    52      23.891  -5.710  24.167  1.00 10.00      A   
ATOM    450  NH1 ARG    52      24.808  -4.848  23.743  1.00 10.00      A   
ATOM    451 HH11 ARG    52      25.447  -5.105  22.962  1.00 10.00      A   
ATOM    452 HH12 ARG    52      24.893  -3.910  24.191  1.00 10.00      A   
ATOM    453  NH2 ARG    52      23.089  -5.372  25.172  1.00 10.00      A   
ATOM    454 HH21 ARG    52      22.370  -6.044  25.523  1.00 10.00      A   
ATOM    455 HH22 ARG    52      23.176  -4.431  25.619  1.00 10.00      A   
ATOM    456  C   ARG    52      20.982  -9.125  19.557  1.00 10.00      A   
ATOM    457  O   ARG    52      20.723  -8.286  18.687  1.00 10.00      A   
ATOM    458  N   PRO    53      20.030  -9.880  20.132  1.00 10.00      A   
ATOM    459  CA  PRO    53      18.606  -9.770  19.785  1.00 10.00      A   
ATOM    460  CB  PRO    53      17.919 -10.696  20.791  1.00 10.00      A   
ATOM    461  CG  PRO    53      18.974 -11.677  21.172  1.00 10.00      A   
ATOM    462  CD  PRO    53      20.266 -10.916  21.156  1.00 10.00      A   
ATOM    463  C   PRO    53      18.096  -8.341  19.947  1.00 10.00      A   
ATOM    464  O   PRO    53      17.298  -7.861  19.143  1.00 10.00      A   
ATOM    465  N   LEU    54      18.580  -7.664  20.984  1.00 10.00      A   
ATOM    466  HN  LEU    54      19.205  -8.109  21.590  1.00 10.00      A   
ATOM    467  CA  LEU    54      18.192  -6.283  21.253  1.00 10.00      A   
ATOM    468  CB  LEU    54      18.817  -5.796  22.562  1.00 10.00      A   
ATOM    469  CG  LEU    54      18.273  -6.424  23.846  1.00 10.00      A   
ATOM    470  CD1 LEU    54      19.095  -5.977  25.046  1.00 10.00      A   
ATOM    471  CD2 LEU    54      16.806  -6.068  24.037  1.00 10.00      A   
ATOM    472  C   LEU    54      18.618  -5.375  20.107  1.00 10.00      A   
ATOM    473  O   LEU    54      17.877  -4.480  19.699  1.00 10.00      A   
ATOM    474  N   GLN    55      19.814  -5.621  19.585  1.00 10.00      A   
ATOM    475  HN  GLN    55      20.351  -6.356  19.947  1.00 10.00      A   
ATOM    476  CA  GLN    55      20.339  -4.835  18.478  1.00 10.00      A   
ATOM    477  CB  GLN    55      21.820  -5.134  18.257  1.00 10.00      A   
ATOM    478  CG  GLN    55      22.732  -4.599  19.344  1.00 10.00      A   
ATOM    479  CD  GLN    55      24.181  -4.962  19.104  1.00 10.00      A   
ATOM    480  OE1 GLN    55      24.486  -6.013  18.542  1.00 10.00      A   
ATOM    481  NE2 GLN    55      25.084  -4.092  19.514  1.00 10.00      A   
ATOM    482 HE21 GLN    55      24.771  -3.268  19.946  1.00 10.00      A   
ATOM    483 HE22 GLN    55      26.031  -4.306  19.369  1.00 10.00      A   
ATOM    484  C   GLN    55      19.551  -5.132  17.211  1.00 10.00      A   
ATOM    485  O   GLN    55      19.224  -4.229  16.446  1.00 10.00      A   
ATOM    486  N   SER    56      19.249  -6.408  17.004  1.00 10.00      A   
ATOM    487  HN  SER    56      19.561  -7.081  17.646  1.00 10.00      A   
ATOM    488  CA  SER    56      18.485  -6.839  15.842  1.00 10.00      A   
ATOM    489  CB  SER    56      18.398  -8.365  15.808  1.00 10.00      A   
ATOM    490  OG  SER    56      19.690  -8.945  15.918  1.00 10.00      A   
ATOM    491  HG  SER    56      19.893  -9.104  16.846  1.00 10.00      A   
ATOM    492  C   SER    56      17.089  -6.213  15.852  1.00 10.00      A   
ATOM    493  O   SER    56      16.575  -5.793  14.814  1.00 10.00      A   
ATOM    494  N   ALA    57      16.487  -6.139  17.037  1.00 10.00      A   
ATOM    495  HN  ALA    57      16.939  -6.509  17.828  1.00 10.00      A   
ATOM    496  CA  ALA    57      15.168  -5.540  17.190  1.00 10.00      A   
ATOM    497  CB  ALA    57      14.647  -5.752  18.605  1.00 10.00      A   
ATOM    498  C   ALA    57      15.235  -4.052  16.857  1.00 10.00      A   
ATOM    499  O   ALA    57      14.318  -3.498  16.250  1.00 10.00      A   
ATOM    500  N   ALA    58      16.341  -3.419  17.243  1.00 10.00      A   
ATOM    501  HN  ALA    58      17.034  -3.920  17.726  1.00 10.00      A   
ATOM    502  CA  ALA    58      16.551  -2.004  16.973  1.00 10.00      A   
ATOM    503  CB  ALA    58      17.779  -1.497  17.716  1.00 10.00      A   
ATOM    504  C   ALA    58      16.696  -1.773  15.471  1.00 10.00      A   
ATOM    505  O   ALA    58      16.212  -0.774  14.935  1.00 10.00      A   
ATOM    506  N   ILE    59      17.365  -2.706  14.798  1.00 10.00      A   
ATOM    507  HN  ILE    59      17.744  -3.470  15.288  1.00 10.00      A   
ATOM    508  CA  ILE    59      17.558  -2.623  13.356  1.00 10.00      A   
ATOM    509  CB  ILE    59      18.510  -3.729  12.848  1.00 10.00      A   
ATOM    510  CG1 ILE    59      19.917  -3.515  13.410  1.00 10.00      A   
ATOM    511  CG2 ILE    59      18.548  -3.766  11.326  1.00 10.00      A   
ATOM    512  CD1 ILE    59      20.860  -4.668  13.156  1.00 10.00      A   
ATOM    513  C   ILE    59      16.210  -2.734  12.651  1.00 10.00      A   
ATOM    514  O   ILE    59      15.904  -1.955  11.748  1.00 10.00      A   
ATOM    515  N   GLY    60      15.403  -3.697  13.091  1.00 10.00      A   
ATOM    516  HN  GLY    60      15.709  -4.287  13.817  1.00 10.00      A   
ATOM    517  CA  GLY    60      14.085  -3.889  12.511  1.00 10.00      A   
ATOM    518  C   GLY    60      13.210  -2.670  12.724  1.00 10.00      A   
ATOM    519  O   GLY    60      12.385  -2.323  11.876  1.00 10.00      A   
ATOM    520  N   PHE    61      13.401  -2.018  13.865  1.00 10.00      A   
ATOM    521  HN  PHE    61      14.059  -2.362  14.504  1.00 10.00      A   
ATOM    522  CA  PHE    61      12.652  -0.817  14.201  1.00 10.00      A   
ATOM    523  CB  PHE    61      12.927  -0.414  15.653  1.00 10.00      A   
ATOM    524  CG  PHE    61      12.068   0.713  16.154  1.00 10.00      A   
ATOM    525  CD1 PHE    61      10.741   0.496  16.484  1.00 10.00      A   
ATOM    526  CD2 PHE    61      12.589   1.989  16.298  1.00 10.00      A   
ATOM    527  CE1 PHE    61       9.949   1.529  16.946  1.00 10.00      A   
ATOM    528  CE2 PHE    61      11.802   3.027  16.760  1.00 10.00      A   
ATOM    529  CZ  PHE    61      10.480   2.796  17.084  1.00 10.00      A   
ATOM    530  C   PHE    61      13.030   0.318  13.254  1.00 10.00      A   
ATOM    531  O   PHE    61      12.167   1.052  12.776  1.00 10.00      A   
ATOM    532  N   CYS    62      14.325   0.447  12.979  1.00 10.00      A   
ATOM    533  HN  CYS    62      14.966  -0.169  13.396  1.00 10.00      A   
ATOM    534  CA  CYS    62      14.818   1.480  12.077  1.00 10.00      A   
ATOM    535  CB  CYS    62      16.341   1.580  12.155  1.00 10.00      A   
ATOM    536  SG  CYS    62      16.976   1.927  13.812  1.00 10.00      A   
ATOM    537  HG  CYS    62      16.775   0.847  14.558  1.00 10.00      A   
ATOM    538  C   CYS    62      14.373   1.189  10.647  1.00 10.00      A   
ATOM    539  O   CYS    62      14.038   2.099   9.889  1.00 10.00      A   
ATOM    540  N   TRP    63      14.367  -0.089  10.290  1.00 10.00      A   
ATOM    541  HN  TRP    63      14.665  -0.770  10.937  1.00 10.00      A   
ATOM    542  CA  TRP    63      13.942  -0.512   8.965  1.00 10.00      A   
ATOM    543  CB  TRP    63      14.111  -2.026   8.828  1.00 10.00      A   
ATOM    544  CG  TRP    63      13.847  -2.555   7.452  1.00 10.00      A   
ATOM    545  CD1 TRP    63      14.698  -2.530   6.387  1.00 10.00      A   
ATOM    546  CD2 TRP    63      12.653  -3.201   6.997  1.00 10.00      A   
ATOM    547  NE1 TRP    63      14.109  -3.123   5.297  1.00 10.00      A   
ATOM    548  HE1 TRP    63      14.523  -3.232   4.414  1.00 10.00      A   
ATOM    549  CE2 TRP    63      12.852  -3.542   5.645  1.00 10.00      A   
ATOM    550  CE3 TRP    63      11.435  -3.524   7.603  1.00 10.00      A   
ATOM    551  CZ2 TRP    63      11.880  -4.192   4.890  1.00 10.00      A   
ATOM    552  CZ3 TRP    63      10.472  -4.168   6.852  1.00 10.00      A   
ATOM    553  CH2 TRP    63      10.699  -4.496   5.511  1.00 10.00      A   
ATOM    554  C   TRP    63      12.486  -0.120   8.756  1.00 10.00      A   
ATOM    555  O   TRP    63      12.116   0.434   7.718  1.00 10.00      A   
ATOM    556  N   GLY    64      11.670  -0.395   9.766  1.00 10.00      A   
ATOM    557  HN  GLY    64      12.030  -0.838  10.566  1.00 10.00      A   
ATOM    558  CA  GLY    64      10.265  -0.055   9.702  1.00 10.00      A   
ATOM    559  C   GLY    64      10.065   1.447   9.717  1.00 10.00      A   
ATOM    560  O   GLY    64       9.147   1.964   9.084  1.00 10.00      A   
ATOM    561  N   PHE    65      10.944   2.144  10.436  1.00 10.00      A   
ATOM    562  HN  PHE    65      11.645   1.660  10.928  1.00 10.00      A   
ATOM    563  CA  PHE    65      10.889   3.598  10.536  1.00 10.00      A   
ATOM    564  CB  PHE    65      12.017   4.114  11.437  1.00 10.00      A   
ATOM    565  CG  PHE    65      11.559   4.987  12.572  1.00 10.00      A   
ATOM    566  CD1 PHE    65      10.216   5.280  12.747  1.00 10.00      A   
ATOM    567  CD2 PHE    65      12.476   5.516  13.468  1.00 10.00      A   
ATOM    568  CE1 PHE    65       9.797   6.082  13.791  1.00 10.00      A   
ATOM    569  CE2 PHE    65      12.063   6.319  14.514  1.00 10.00      A   
ATOM    570  CZ  PHE    65      10.721   6.602  14.676  1.00 10.00      A   
ATOM    571  C   PHE    65      10.998   4.233   9.155  1.00 10.00      A   
ATOM    572  O   PHE    65      10.363   5.251   8.875  1.00 10.00      A   
ATOM    573  N   GLY    66      11.817   3.634   8.298  1.00 10.00      A   
ATOM    574  HN  GLY    66      12.326   2.845   8.591  1.00 10.00      A   
ATOM    575  CA  GLY    66      11.979   4.141   6.949  1.00 10.00      A   
ATOM    576  C   GLY    66      10.886   3.634   6.028  1.00 10.00      A   
ATOM    577  O   GLY    66      10.360   4.380   5.200  1.00 10.00      A   
ATOM    578  N   LEU    67      10.537   2.360   6.189  1.00 10.00      A   
ATOM    579  HN  LEU    67      10.999   1.823   6.873  1.00 10.00      A   
ATOM    580  CA  LEU    67       9.500   1.730   5.379  1.00 10.00      A   
ATOM    581  CB  LEU    67       9.400   0.240   5.717  1.00 10.00      A   
ATOM    582  CG  LEU    67       8.435  -0.586   4.864  1.00 10.00      A   
ATOM    583  CD1 LEU    67       9.094  -1.010   3.560  1.00 10.00      A   
ATOM    584  CD2 LEU    67       7.929  -1.794   5.636  1.00 10.00      A   
ATOM    585  C   LEU    67       8.149   2.402   5.601  1.00 10.00      A   
ATOM    586  O   LEU    67       7.504   2.858   4.657  1.00 10.00      A   
ATOM    587  N   PHE    68       7.733   2.474   6.856  1.00 10.00      A   
ATOM    588  HN  PHE    68       8.303   2.111   7.573  1.00 10.00      A   
ATOM    589  CA  PHE    68       6.460   3.086   7.206  1.00 10.00      A   
ATOM    590  CB  PHE    68       6.028   2.677   8.618  1.00 10.00      A   
ATOM    591  CG  PHE    68       5.537   1.260   8.731  1.00 10.00      A   
ATOM    592  CD1 PHE    68       6.425   0.214   8.912  1.00 10.00      A   
ATOM    593  CD2 PHE    68       4.185   0.976   8.660  1.00 10.00      A   
ATOM    594  CE1 PHE    68       5.975  -1.087   9.022  1.00 10.00      A   
ATOM    595  CE2 PHE    68       3.726  -0.323   8.768  1.00 10.00      A   
ATOM    596  CZ  PHE    68       4.623  -1.356   8.949  1.00 10.00      A   
ATOM    597  C   PHE    68       6.548   4.602   7.104  1.00 10.00      A   
ATOM    598  O   PHE    68       5.561   5.268   6.805  1.00 10.00      A   
ATOM    599  N   GLY    69       7.747   5.133   7.331  1.00 10.00      A   
ATOM    600  HN  GLY    69       8.498   4.541   7.544  1.00 10.00      A   
ATOM    601  CA  GLY    69       7.962   6.569   7.274  1.00 10.00      A   
ATOM    602  C   GLY    69       7.619   7.174   5.927  1.00 10.00      A   
ATOM    603  O   GLY    69       7.177   8.323   5.852  1.00 10.00      A   
ATOM    604  N   SER    70       7.836   6.417   4.860  1.00 10.00      A   
ATOM    605  HN  SER    70       8.223   5.524   4.972  1.00 10.00      A   
ATOM    606  CA  SER    70       7.528   6.897   3.522  1.00 10.00      A   
ATOM    607  CB  SER    70       8.719   6.677   2.587  1.00 10.00      A   
ATOM    608  OG  SER    70       9.312   5.405   2.801  1.00 10.00      A   
ATOM    609  HG  SER    70       9.931   5.456   3.545  1.00 10.00      A   
ATOM    610  C   SER    70       6.285   6.211   2.965  1.00 10.00      A   
ATOM    611  O   SER    70       5.609   6.747   2.089  1.00 10.00      A   
ATOM    612  N   GLY    71       5.982   5.033   3.494  1.00 10.00      A   
ATOM    613  HN  GLY    71       6.546   4.672   4.209  1.00 10.00      A   
ATOM    614  CA  GLY    71       4.839   4.270   3.029  1.00 10.00      A   
ATOM    615  C   GLY    71       3.502   4.831   3.470  1.00 10.00      A   
ATOM    616  O   GLY    71       2.644   5.117   2.638  1.00 10.00      A   
ATOM    617  N   ILE    72       3.320   5.006   4.774  1.00 10.00      A   
ATOM    618  HN  ILE    72       4.053   4.803   5.394  1.00 10.00      A   
ATOM    619  CA  ILE    72       2.057   5.515   5.303  1.00 10.00      A   
ATOM    620  CB  ILE    72       1.545   4.681   6.498  1.00 10.00      A   
ATOM    621  CG1 ILE    72       2.593   4.618   7.610  1.00 10.00      A   
ATOM    622  CG2 ILE    72       1.154   3.283   6.047  1.00 10.00      A   
ATOM    623  CD1 ILE    72       2.034   4.213   8.956  1.00 10.00      A   
ATOM    624  C   ILE    72       2.161   6.979   5.714  1.00 10.00      A   
ATOM    625  O   ILE    72       1.464   7.432   6.622  1.00 10.00      A   
ATOM    626  N   ASN    73       2.997   7.730   5.012  1.00 10.00      A   
ATOM    627  HN  ASN    73       3.496   7.326   4.269  1.00 10.00      A   
ATOM    628  CA  ASN    73       3.190   9.146   5.314  1.00 10.00      A   
ATOM    629  CB  ASN    73       4.502   9.664   4.708  1.00 10.00      A   
ATOM    630  CG  ASN    73       4.433   9.922   3.211  1.00 10.00      A   
ATOM    631  OD1 ASN    73       3.658   9.300   2.483  1.00 10.00      A   
ATOM    632  ND2 ASN    73       5.252  10.843   2.739  1.00 10.00      A   
ATOM    633 HD21 ASN    73       5.851  11.299   3.368  1.00 10.00      A   
ATOM    634 HD22 ASN    73       5.229  11.034   1.777  1.00 10.00      A   
ATOM    635  C   ASN    73       2.002   9.992   4.850  1.00 10.00      A   
ATOM    636  O   ASN    73       1.966  11.207   5.069  1.00 10.00      A   
ATOM    637  N   TRP    74       1.029   9.339   4.220  1.00 10.00      A   
ATOM    638  HN  TRP    74       1.116   8.371   4.088  1.00 10.00      A   
ATOM    639  CA  TRP    74      -0.159  10.018   3.717  1.00 10.00      A   
ATOM    640  CB  TRP    74      -0.746   9.283   2.503  1.00 10.00      A   
ATOM    641  CG  TRP    74      -0.854   7.794   2.668  1.00 10.00      A   
ATOM    642  CD1 TRP    74       0.041   6.858   2.237  1.00 10.00      A   
ATOM    643  CD2 TRP    74      -1.920   7.065   3.297  1.00 10.00      A   
ATOM    644  NE1 TRP    74      -0.396   5.598   2.562  1.00 10.00      A   
ATOM    645  HE1 TRP    74       0.077   4.758   2.359  1.00 10.00      A   
ATOM    646  CE2 TRP    74      -1.596   5.697   3.212  1.00 10.00      A   
ATOM    647  CE3 TRP    74      -3.113   7.434   3.925  1.00 10.00      A   
ATOM    648  CZ2 TRP    74      -2.421   4.700   3.729  1.00 10.00      A   
ATOM    649  CZ3 TRP    74      -3.929   6.444   4.437  1.00 10.00      A   
ATOM    650  CH2 TRP    74      -3.580   5.093   4.338  1.00 10.00      A   
ATOM    651  C   TRP    74      -1.218  10.206   4.801  1.00 10.00      A   
ATOM    652  O   TRP    74      -2.188  10.936   4.603  1.00 10.00      A   
ATOM    653  N   VAL    75      -1.019   9.563   5.954  1.00 10.00      A   
ATOM    654  HN  VAL    75      -0.219   9.005   6.059  1.00 10.00      A   
ATOM    655  CA  VAL    75      -1.970   9.669   7.066  1.00 10.00      A   
ATOM    656  CB  VAL    75      -1.722   8.615   8.171  1.00 10.00      A   
ATOM    657  CG1 VAL    75      -1.850   7.203   7.616  1.00 10.00      A   
ATOM    658  CG2 VAL    75      -0.369   8.816   8.834  1.00 10.00      A   
ATOM    659  C   VAL    75      -1.960  11.072   7.672  1.00 10.00      A   
ATOM    660  O   VAL    75      -2.781  11.407   8.526  1.00 10.00      A   
ATOM    661  N   TYR    76      -1.023  11.887   7.207  1.00 10.00      A   
ATOM    662  HN  TYR    76      -0.403  11.549   6.527  1.00 10.00      A   
ATOM    663  CA  TYR    76      -0.883  13.260   7.665  1.00 10.00      A   
ATOM    664  CB  TYR    76       0.388  13.858   7.051  1.00 10.00      A   
ATOM    665  CG  TYR    76       0.651  15.310   7.387  1.00 10.00      A   
ATOM    666  CD1 TYR    76       1.247  15.669   8.587  1.00 10.00      A   
ATOM    667  CD2 TYR    76       0.318  16.322   6.493  1.00 10.00      A   
ATOM    668  CE1 TYR    76       1.508  16.993   8.887  1.00 10.00      A   
ATOM    669  CE2 TYR    76       0.571  17.649   6.787  1.00 10.00      A   
ATOM    670  CZ  TYR    76       1.168  17.978   7.986  1.00 10.00      A   
ATOM    671  OH  TYR    76       1.433  19.297   8.280  1.00 10.00      A   
ATOM    672  HH  TYR    76       0.622  19.729   8.576  1.00 10.00      A   
ATOM    673  C   TYR    76      -2.100  14.080   7.245  1.00 10.00      A   
ATOM    674  O   TYR    76      -2.514  15.004   7.944  1.00 10.00      A   
ATOM    675  N   VAL    77      -2.677  13.719   6.105  1.00 10.00      A   
ATOM    676  HN  VAL    77      -2.317  12.954   5.609  1.00 10.00      A   
ATOM    677  CA  VAL    77      -3.836  14.425   5.576  1.00 10.00      A   
ATOM    678  CB  VAL    77      -4.148  14.004   4.125  1.00 10.00      A   
ATOM    679  CG1 VAL    77      -5.242  14.880   3.529  1.00 10.00      A   
ATOM    680  CG2 VAL    77      -2.892  14.050   3.265  1.00 10.00      A   
ATOM    681  C   VAL    77      -5.072  14.210   6.449  1.00 10.00      A   
ATOM    682  O   VAL    77      -5.798  15.158   6.741  1.00 10.00      A   
ATOM    683  N   SER    78      -5.291  12.972   6.880  1.00 10.00      A   
ATOM    684  HN  SER    78      -4.656  12.261   6.650  1.00 10.00      A   
ATOM    685  CA  SER    78      -6.445  12.640   7.702  1.00 10.00      A   
ATOM    686  CB  SER    78      -6.573  11.122   7.837  1.00 10.00      A   
ATOM    687  OG  SER    78      -5.350  10.484   7.501  1.00 10.00      A   
ATOM    688  HG  SER    78      -5.491   9.533   7.448  1.00 10.00      A   
ATOM    689  C   SER    78      -6.369  13.297   9.076  1.00 10.00      A   
ATOM    690  O   SER    78      -7.337  13.903   9.535  1.00 10.00      A   
ATOM    691  N   ILE    79      -5.212  13.196   9.720  1.00 10.00      A   
ATOM    692  HN  ILE    79      -4.467  12.713   9.297  1.00 10.00      A   
ATOM    693  CA  ILE    79      -5.023  13.778  11.045  1.00 10.00      A   
ATOM    694  CB  ILE    79      -3.642  13.416  11.631  1.00 10.00      A   
ATOM    695  CG1 ILE    79      -3.455  11.896  11.650  1.00 10.00      A   
ATOM    696  CG2 ILE    79      -3.490  13.984  13.033  1.00 10.00      A   
ATOM    697  CD1 ILE    79      -2.058  11.451  12.025  1.00 10.00      A   
ATOM    698  C   ILE    79      -5.190  15.298  11.011  1.00 10.00      A   
ATOM    699  O   ILE    79      -5.790  15.891  11.910  1.00 10.00      A   
ATOM    700  N   ALA    80      -4.698  15.917   9.944  1.00 10.00      A   
ATOM    701  HN  ALA    80      -4.264  15.385   9.243  1.00 10.00      A   
ATOM    702  CA  ALA    80      -4.772  17.365   9.789  1.00 10.00      A   
ATOM    703  CB  ALA    80      -3.753  17.837   8.763  1.00 10.00      A   
ATOM    704  C   ALA    80      -6.174  17.852   9.413  1.00 10.00      A   
ATOM    705  O   ALA    80      -6.411  19.058   9.322  1.00 10.00      A   
ATOM    706  N   THR    81      -7.100  16.929   9.188  1.00 10.00      A   
ATOM    707  HN  THR    81      -6.866  15.981   9.269  1.00 10.00      A   
ATOM    708  CA  THR    81      -8.461  17.302   8.823  1.00 10.00      A   
ATOM    709  CB  THR    81      -8.849  16.767   7.431  1.00 10.00      A   
ATOM    710  OG1 THR    81      -8.347  15.436   7.276  1.00 10.00      A   
ATOM    711  HG1 THR    81      -7.421  15.472   6.995  1.00 10.00      A   
ATOM    712  CG2 THR    81      -8.273  17.652   6.335  1.00 10.00      A   
ATOM    713  C   THR    81      -9.474  16.824   9.861  1.00 10.00      A   
ATOM    714  O   THR    81     -10.267  17.615  10.373  1.00 10.00      A   
ATOM    715  N   PHE    82      -9.437  15.533  10.175  1.00 10.00      A   
ATOM    716  HN  PHE    82      -8.776  14.951   9.734  1.00 10.00      A   
ATOM    717  CA  PHE    82     -10.352  14.953  11.149  1.00 10.00      A   
ATOM    718  CB  PHE    82     -10.381  13.427  11.007  1.00 10.00      A   
ATOM    719  CG  PHE    82     -11.352  12.738  11.927  1.00 10.00      A   
ATOM    720  CD1 PHE    82     -12.707  12.721  11.639  1.00 10.00      A   
ATOM    721  CD2 PHE    82     -10.909  12.105  13.077  1.00 10.00      A   
ATOM    722  CE1 PHE    82     -13.599  12.087  12.481  1.00 10.00      A   
ATOM    723  CE2 PHE    82     -11.796  11.470  13.922  1.00 10.00      A   
ATOM    724  CZ  PHE    82     -13.144  11.461  13.623  1.00 10.00      A   
ATOM    725  C   PHE    82      -9.959  15.343  12.569  1.00 10.00      A   
ATOM    726  O   PHE    82     -10.809  15.743  13.369  1.00 10.00      A   
ATOM    727  N   GLY    83      -8.674  15.216  12.879  1.00 10.00      A   
ATOM    728  HN  GLY    83      -8.047  14.877  12.205  1.00 10.00      A   
ATOM    729  CA  GLY    83      -8.191  15.559  14.203  1.00 10.00      A   
ATOM    730  C   GLY    83      -8.264  17.050  14.472  1.00 10.00      A   
ATOM    731  O   GLY    83      -8.825  17.482  15.481  1.00 10.00      A   
ATOM    732  N   GLY    84      -7.694  17.836  13.567  1.00 10.00      A   
ATOM    733  HN  GLY    84      -7.257  17.430  12.789  1.00 10.00      A   
ATOM    734  CA  GLY    84      -7.709  19.280  13.718  1.00 10.00      A   
ATOM    735  C   GLY    84      -6.670  19.760  14.710  1.00 10.00      A   
ATOM    736  O   GLY    84      -6.888  20.734  15.435  1.00 10.00      A   
ATOM    737  N   MET    85      -5.539  19.076  14.737  1.00 10.00      A   
ATOM    738  HN  MET    85      -5.424  18.319  14.127  1.00 10.00      A   
ATOM    739  CA  MET    85      -4.457  19.422  15.644  1.00 10.00      A   
ATOM    740  CB  MET    85      -3.790  18.143  16.170  1.00 10.00      A   
ATOM    741  CG  MET    85      -4.756  17.113  16.741  1.00 10.00      A   
ATOM    742  SD  MET    85      -5.707  17.730  18.145  1.00 10.00      A   
ATOM    743  CE  MET    85      -4.406  17.959  19.354  1.00 10.00      A   
ATOM    744  C   MET    85      -3.429  20.296  14.927  1.00 10.00      A   
ATOM    745  O   MET    85      -3.443  20.390  13.697  1.00 10.00      A   
ATOM    746  N   PRO    86      -2.549  20.981  15.682  1.00 10.00      A   
ATOM    747  CA  PRO    86      -1.500  21.829  15.097  1.00 10.00      A   
ATOM    748  CB  PRO    86      -0.750  22.370  16.319  1.00 10.00      A   
ATOM    749  CG  PRO    86      -1.711  22.238  17.450  1.00 10.00      A   
ATOM    750  CD  PRO    86      -2.531  21.018  17.153  1.00 10.00      A   
ATOM    751  C   PRO    86      -0.545  21.026  14.209  1.00 10.00      A   
ATOM    752  O   PRO    86      -0.363  19.822  14.413  1.00 10.00      A   
ATOM    753  N   GLY    87       0.060  21.705  13.235  1.00 10.00      A   
ATOM    754  HN  GLY    87      -0.130  22.664  13.139  1.00 10.00      A   
ATOM    755  CA  GLY    87       0.988  21.066  12.306  1.00 10.00      A   
ATOM    756  C   GLY    87       2.019  20.159  12.966  1.00 10.00      A   
ATOM    757  O   GLY    87       2.066  18.967  12.661  1.00 10.00      A   
ATOM    758  N   PRO    88       2.865  20.692  13.873  1.00 10.00      A   
ATOM    759  CA  PRO    88       3.896  19.904  14.568  1.00 10.00      A   
ATOM    760  CB  PRO    88       4.489  20.886  15.592  1.00 10.00      A   
ATOM    761  CG  PRO    88       3.534  22.032  15.643  1.00 10.00      A   
ATOM    762  CD  PRO    88       2.906  22.105  14.282  1.00 10.00      A   
ATOM    763  C   PRO    88       3.335  18.663  15.272  1.00 10.00      A   
ATOM    764  O   PRO    88       4.021  17.645  15.390  1.00 10.00      A   
ATOM    765  N   VAL    89       2.088  18.750  15.727  1.00 10.00      A   
ATOM    766  HN  VAL    89       1.586  19.579  15.587  1.00 10.00      A   
ATOM    767  CA  VAL    89       1.444  17.632  16.409  1.00 10.00      A   
ATOM    768  CB  VAL    89       0.182  18.081  17.178  1.00 10.00      A   
ATOM    769  CG1 VAL    89      -0.418  16.921  17.961  1.00 10.00      A   
ATOM    770  CG2 VAL    89       0.504  19.240  18.105  1.00 10.00      A   
ATOM    771  C   VAL    89       1.065  16.554  15.399  1.00 10.00      A   
ATOM    772  O   VAL    89       1.306  15.365  15.619  1.00 10.00      A   
ATOM    773  N   ASN    90       0.487  16.984  14.285  1.00 10.00      A   
ATOM    774  HN  ASN    90       0.328  17.947  14.172  1.00 10.00      A   
ATOM    775  CA  ASN    90       0.077  16.067  13.225  1.00 10.00      A   
ATOM    776  CB  ASN    90      -0.589  16.830  12.071  1.00 10.00      A   
ATOM    777  CG  ASN    90      -1.832  17.587  12.499  1.00 10.00      A   
ATOM    778  OD1 ASN    90      -2.561  17.160  13.394  1.00 10.00      A   
ATOM    779  ND2 ASN    90      -2.080  18.720  11.864  1.00 10.00      A   
ATOM    780 HD21 ASN    90      -1.459  19.003  11.159  1.00 10.00      A   
ATOM    781 HD22 ASN    90      -2.868  19.239  12.135  1.00 10.00      A   
ATOM    782  C   ASN    90       1.285  15.296  12.709  1.00 10.00      A   
ATOM    783  O   ASN    90       1.228  14.081  12.525  1.00 10.00      A   
ATOM    784  N   ILE    91       2.382  16.019  12.498  1.00 10.00      A   
ATOM    785  HN  ILE    91       2.350  16.988  12.666  1.00 10.00      A   
ATOM    786  CA  ILE    91       3.627  15.423  12.019  1.00 10.00      A   
ATOM    787  CB  ILE    91       4.734  16.490  11.849  1.00 10.00      A   
ATOM    788  CG1 ILE    91       4.328  17.520  10.793  1.00 10.00      A   
ATOM    789  CG2 ILE    91       6.064  15.842  11.482  1.00 10.00      A   
ATOM    790  CD1 ILE    91       5.210  18.751  10.761  1.00 10.00      A   
ATOM    791  C   ILE    91       4.120  14.360  12.994  1.00 10.00      A   
ATOM    792  O   ILE    91       4.484  13.253  12.593  1.00 10.00      A   
ATOM    793  N   PHE    92       4.119  14.709  14.277  1.00 10.00      A   
ATOM    794  HN  PHE    92       3.805  15.605  14.524  1.00 10.00      A   
ATOM    795  CA  PHE    92       4.564  13.803  15.328  1.00 10.00      A   
ATOM    796  CB  PHE    92       4.503  14.495  16.696  1.00 10.00      A   
ATOM    797  CG  PHE    92       4.956  13.634  17.844  1.00 10.00      A   
ATOM    798  CD1 PHE    92       6.292  13.301  17.995  1.00 10.00      A   
ATOM    799  CD2 PHE    92       4.044  13.158  18.771  1.00 10.00      A   
ATOM    800  CE1 PHE    92       6.710  12.510  19.048  1.00 10.00      A   
ATOM    801  CE2 PHE    92       4.454  12.366  19.827  1.00 10.00      A   
ATOM    802  CZ  PHE    92       5.790  12.041  19.966  1.00 10.00      A   
ATOM    803  C   PHE    92       3.729  12.528  15.343  1.00 10.00      A   
ATOM    804  O   PHE    92       4.272  11.427  15.394  1.00 10.00      A   
ATOM    805  N   LEU    93       2.411  12.687  15.276  1.00 10.00      A   
ATOM    806  HN  LEU    93       2.043  13.598  15.216  1.00 10.00      A   
ATOM    807  CA  LEU    93       1.491  11.553  15.290  1.00 10.00      A   
ATOM    808  CB  LEU    93       0.037  12.032  15.288  1.00 10.00      A   
ATOM    809  CG  LEU    93      -0.433  12.764  16.548  1.00 10.00      A   
ATOM    810  CD1 LEU    93      -1.847  13.292  16.365  1.00 10.00      A   
ATOM    811  CD2 LEU    93      -0.354  11.848  17.759  1.00 10.00      A   
ATOM    812  C   LEU    93       1.745  10.596  14.127  1.00 10.00      A   
ATOM    813  O   LEU    93       1.662   9.380  14.291  1.00 10.00      A   
ATOM    814  N   VAL    94       2.068  11.147  12.960  1.00 10.00      A   
ATOM    815  HN  VAL    94       2.121  12.127  12.891  1.00 10.00      A   
ATOM    816  CA  VAL    94       2.340  10.334  11.776  1.00 10.00      A   
ATOM    817  CB  VAL    94       2.574  11.214  10.529  1.00 10.00      A   
ATOM    818  CG1 VAL    94       2.985  10.367   9.333  1.00 10.00      A   
ATOM    819  CG2 VAL    94       1.328  12.021  10.206  1.00 10.00      A   
ATOM    820  C   VAL    94       3.555   9.431  11.992  1.00 10.00      A   
ATOM    821  O   VAL    94       3.469   8.208  11.853  1.00 10.00      A   
ATOM    822  N   VAL    95       4.678  10.038  12.357  1.00 10.00      A   
ATOM    823  HN  VAL    95       4.677  11.012  12.485  1.00 10.00      A   
ATOM    824  CA  VAL    95       5.911   9.292  12.582  1.00 10.00      A   
ATOM    825  CB  VAL    95       7.123  10.238  12.742  1.00 10.00      A   
ATOM    826  CG1 VAL    95       8.418   9.452  12.874  1.00 10.00      A   
ATOM    827  CG2 VAL    95       7.202  11.199  11.562  1.00 10.00      A   
ATOM    828  C   VAL    95       5.782   8.381  13.802  1.00 10.00      A   
ATOM    829  O   VAL    95       6.304   7.264  13.817  1.00 10.00      A   
ATOM    830  N   LEU    96       5.059   8.849  14.813  1.00 10.00      A   
ATOM    831  HN  LEU    96       4.656   9.745  14.743  1.00 10.00      A   
ATOM    832  CA  LEU    96       4.854   8.073  16.028  1.00 10.00      A   
ATOM    833  CB  LEU    96       4.192   8.929  17.111  1.00 10.00      A   
ATOM    834  CG  LEU    96       4.050   8.281  18.492  1.00 10.00      A   
ATOM    835  CD1 LEU    96       5.394   8.232  19.204  1.00 10.00      A   
ATOM    836  CD2 LEU    96       3.016   9.016  19.331  1.00 10.00      A   
ATOM    837  C   LEU    96       4.011   6.833  15.737  1.00 10.00      A   
ATOM    838  O   LEU    96       4.257   5.762  16.291  1.00 10.00      A   
ATOM    839  N   LEU    97       3.023   6.983  14.857  1.00 10.00      A   
ATOM    840  HN  LEU    97       2.864   7.867  14.456  1.00 10.00      A   
ATOM    841  CA  LEU    97       2.162   5.871  14.478  1.00 10.00      A   
ATOM    842  CB  LEU    97       1.017   6.360  13.582  1.00 10.00      A   
ATOM    843  CG  LEU    97       0.096   5.281  13.009  1.00 10.00      A   
ATOM    844  CD1 LEU    97      -0.664   4.574  14.123  1.00 10.00      A   
ATOM    845  CD2 LEU    97      -0.865   5.885  12.000  1.00 10.00      A   
ATOM    846  C   LEU    97       2.984   4.810  13.761  1.00 10.00      A   
ATOM    847  O   LEU    97       2.848   3.613  14.024  1.00 10.00      A   
ATOM    848  N   ALA    98       3.856   5.266  12.870  1.00 10.00      A   
ATOM    849  HN  ALA    98       3.912   6.234  12.709  1.00 10.00      A   
ATOM    850  CA  ALA    98       4.725   4.373  12.119  1.00 10.00      A   
ATOM    851  CB  ALA    98       5.548   5.168  11.117  1.00 10.00      A   
ATOM    852  C   ALA    98       5.639   3.609  13.071  1.00 10.00      A   
ATOM    853  O   ALA    98       5.929   2.431  12.862  1.00 10.00      A   
ATOM    854  N   ALA    99       6.069   4.289  14.128  1.00 10.00      A   
ATOM    855  HN  ALA    99       5.793   5.225  14.232  1.00 10.00      A   
ATOM    856  CA  ALA    99       6.942   3.694  15.131  1.00 10.00      A   
ATOM    857  CB  ALA    99       7.395   4.747  16.129  1.00 10.00      A   
ATOM    858  C   ALA    99       6.246   2.542  15.848  1.00 10.00      A   
ATOM    859  O   ALA    99       6.858   1.511  16.127  1.00 10.00      A   
ATOM    860  N   TYR   100       4.963   2.717  16.144  1.00 10.00      A   
ATOM    861  HN  TYR   100       4.526   3.563  15.904  1.00 10.00      A   
ATOM    862  CA  TYR   100       4.195   1.680  16.820  1.00 10.00      A   
ATOM    863  CB  TYR   100       2.827   2.204  17.274  1.00 10.00      A   
ATOM    864  CG  TYR   100       1.933   1.130  17.854  1.00 10.00      A   
ATOM    865  CD1 TYR   100       2.150   0.635  19.133  1.00 10.00      A   
ATOM    866  CD2 TYR   100       0.885   0.600  17.114  1.00 10.00      A   
ATOM    867  CE1 TYR   100       1.348  -0.361  19.657  1.00 10.00      A   
ATOM    868  CE2 TYR   100       0.076  -0.391  17.632  1.00 10.00      A   
ATOM    869  CZ  TYR   100       0.313  -0.869  18.903  1.00 10.00      A   
ATOM    870  OH  TYR   100      -0.483  -1.868  19.415  1.00 10.00      A   
ATOM    871  HH  TYR   100      -0.437  -2.639  18.829  1.00 10.00      A   
ATOM    872  C   TYR   100       4.031   0.465  15.912  1.00 10.00      A   
ATOM    873  O   TYR   100       4.160  -0.677  16.353  1.00 10.00      A   
ATOM    874  N   LEU   101       3.762   0.718  14.638  1.00 10.00      A   
ATOM    875  HN  LEU   101       3.667   1.653  14.344  1.00 10.00      A   
ATOM    876  CA  LEU   101       3.592  -0.356  13.666  1.00 10.00      A   
ATOM    877  CB  LEU   101       3.002   0.179  12.361  1.00 10.00      A   
ATOM    878  CG  LEU   101       1.571   0.716  12.447  1.00 10.00      A   
ATOM    879  CD1 LEU   101       1.163   1.377  11.141  1.00 10.00      A   
ATOM    880  CD2 LEU   101       0.601  -0.397  12.815  1.00 10.00      A   
ATOM    881  C   LEU   101       4.916  -1.076  13.410  1.00 10.00      A   
ATOM    882  O   LEU   101       4.937  -2.258  13.055  1.00 10.00      A   
ATOM    883  N   SER   102       6.018  -0.362  13.613  1.00 10.00      A   
ATOM    884  HN  SER   102       5.935   0.575  13.896  1.00 10.00      A   
ATOM    885  CA  SER   102       7.348  -0.927  13.414  1.00 10.00      A   
ATOM    886  CB  SER   102       8.386   0.181  13.228  1.00 10.00      A   
ATOM    887  OG  SER   102       8.068   0.983  12.104  1.00 10.00      A   
ATOM    888  HG  SER   102       7.341   1.577  12.330  1.00 10.00      A   
ATOM    889  C   SER   102       7.742  -1.846  14.568  1.00 10.00      A   
ATOM    890  O   SER   102       8.637  -2.680  14.424  1.00 10.00      A   
ATOM    891  N   LEU   103       7.056  -1.701  15.705  1.00 10.00      A   
ATOM    892  HN  LEU   103       6.351  -1.019  15.756  1.00 10.00      A   
ATOM    893  CA  LEU   103       7.328  -2.526  16.880  1.00 10.00      A   
ATOM    894  CB  LEU   103       6.446  -2.108  18.062  1.00 10.00      A   
ATOM    895  CG  LEU   103       6.797  -0.782  18.741  1.00 10.00      A   
ATOM    896  CD1 LEU   103       5.772  -0.441  19.812  1.00 10.00      A   
ATOM    897  CD2 LEU   103       8.194  -0.838  19.338  1.00 10.00      A   
ATOM    898  C   LEU   103       7.103  -3.997  16.562  1.00 10.00      A   
ATOM    899  O   LEU   103       7.785  -4.873  17.093  1.00 10.00      A   
ATOM    900  N   TYR   104       6.134  -4.264  15.695  1.00 10.00      A   
ATOM    901  HN  TYR   104       5.611  -3.525  15.319  1.00 10.00      A   
ATOM    902  CA  TYR   104       5.829  -5.629  15.297  1.00 10.00      A   
ATOM    903  CB  TYR   104       4.531  -5.676  14.486  1.00 10.00      A   
ATOM    904  CG  TYR   104       3.324  -5.153  15.236  1.00 10.00      A   
ATOM    905  CD1 TYR   104       2.830  -3.879  14.993  1.00 10.00      A   
ATOM    906  CD2 TYR   104       2.684  -5.932  16.191  1.00 10.00      A   
ATOM    907  CE1 TYR   104       1.731  -3.394  15.676  1.00 10.00      A   
ATOM    908  CE2 TYR   104       1.583  -5.456  16.880  1.00 10.00      A   
ATOM    909  CZ  TYR   104       1.111  -4.185  16.619  1.00 10.00      A   
ATOM    910  OH  TYR   104       0.018  -3.706  17.304  1.00 10.00      A   
ATOM    911  HH  TYR   104      -0.627  -3.357  16.674  1.00 10.00      A   
ATOM    912  C   TYR   104       6.990  -6.211  14.496  1.00 10.00      A   
ATOM    913  O   TYR   104       7.407  -7.345  14.720  1.00 10.00      A   
ATOM    914  N   THR   105       7.527  -5.409  13.582  1.00 10.00      A   
ATOM    915  HN  THR   105       7.163  -4.509  13.460  1.00 10.00      A   
ATOM    916  CA  THR   105       8.648  -5.832  12.756  1.00 10.00      A   
ATOM    917  CB  THR   105       8.944  -4.794  11.654  1.00 10.00      A   
ATOM    918  OG1 THR   105       7.788  -3.963  11.445  1.00 10.00      A   
ATOM    919  HG1 THR   105       8.077  -3.087  11.166  1.00 10.00      A   
ATOM    920  CG2 THR   105       9.303  -5.486  10.348  1.00 10.00      A   
ATOM    921  C   THR   105       9.897  -6.021  13.619  1.00 10.00      A   
ATOM    922  O   THR   105      10.683  -6.949  13.406  1.00 10.00      A   
ATOM    923  N   GLY   106      10.068  -5.133  14.595  1.00 10.00      A   
ATOM    924  HN  GLY   106       9.415  -4.405  14.700  1.00 10.00      A   
ATOM    925  CA  GLY   106      11.206  -5.215  15.493  1.00 10.00      A   
ATOM    926  C   GLY   106      11.185  -6.493  16.308  1.00 10.00      A   
ATOM    927  O   GLY   106      12.224  -7.127  16.513  1.00 10.00      A   
ATOM    928  N   LEU   107       9.993  -6.871  16.766  1.00 10.00      A   
ATOM    929  HN  LEU   107       9.210  -6.308  16.577  1.00 10.00      A   
ATOM    930  CA  LEU   107       9.818  -8.086  17.548  1.00 10.00      A   
ATOM    931  CB  LEU   107       8.371  -8.205  18.040  1.00 10.00      A   
ATOM    932  CG  LEU   107       8.079  -9.343  19.023  1.00 10.00      A   
ATOM    933  CD1 LEU   107       8.846  -9.146  20.322  1.00 10.00      A   
ATOM    934  CD2 LEU   107       6.585  -9.457  19.288  1.00 10.00      A   
ATOM    935  C   LEU   107      10.194  -9.302  16.710  1.00 10.00      A   
ATOM    936  O   LEU   107      10.850 -10.222  17.195  1.00 10.00      A   
ATOM    937  N   PHE   108       9.787  -9.283  15.442  1.00 10.00      A   
ATOM    938  HN  PHE   108       9.260  -8.516  15.124  1.00 10.00      A   
ATOM    939  CA  PHE   108      10.085 -10.368  14.512  1.00 10.00      A   
ATOM    940  CB  PHE   108       9.518 -10.035  13.122  1.00 10.00      A   
ATOM    941  CG  PHE   108      10.146 -10.792  11.980  1.00 10.00      A   
ATOM    942  CD1 PHE   108       9.849 -12.127  11.765  1.00 10.00      A   
ATOM    943  CD2 PHE   108      11.035 -10.165  11.119  1.00 10.00      A   
ATOM    944  CE1 PHE   108      10.425 -12.822  10.718  1.00 10.00      A   
ATOM    945  CE2 PHE   108      11.613 -10.855  10.071  1.00 10.00      A   
ATOM    946  CZ  PHE   108      11.308 -12.186   9.870  1.00 10.00      A   
ATOM    947  C   PHE   108      11.591 -10.611  14.433  1.00 10.00      A   
ATOM    948  O   PHE   108      12.058 -11.744  14.568  1.00 10.00      A   
ATOM    949  N   ALA   109      12.344  -9.534  14.241  1.00 10.00      A   
ATOM    950  HN  ALA   109      11.912  -8.657  14.164  1.00 10.00      A   
ATOM    951  CA  ALA   109      13.794  -9.623  14.144  1.00 10.00      A   
ATOM    952  CB  ALA   109      14.382  -8.286  13.724  1.00 10.00      A   
ATOM    953  C   ALA   109      14.402 -10.084  15.464  1.00 10.00      A   
ATOM    954  O   ALA   109      15.373 -10.842  15.480  1.00 10.00      A   
ATOM    955  N   GLY   110      13.822  -9.620  16.566  1.00 10.00      A   
ATOM    956  HN  GLY   110      13.051  -9.015  16.483  1.00 10.00      A   
ATOM    957  CA  GLY   110      14.308  -9.990  17.883  1.00 10.00      A   
ATOM    958  C   GLY   110      14.150 -11.473  18.150  1.00 10.00      A   
ATOM    959  O   GLY   110      15.084 -12.132  18.599  1.00 10.00      A   
ATOM    960  N   VAL   111      12.969 -12.002  17.860  1.00 10.00      A   
ATOM    961  HN  VAL   111      12.258 -11.423  17.496  1.00 10.00      A   
ATOM    962  CA  VAL   111      12.699 -13.418  18.069  1.00 10.00      A   
ATOM    963  CB  VAL   111      11.209 -13.751  17.835  1.00 10.00      A   
ATOM    964  CG1 VAL   111      10.943 -15.236  18.036  1.00 10.00      A   
ATOM    965  CG2 VAL   111      10.328 -12.925  18.758  1.00 10.00      A   
ATOM    966  C   VAL   111      13.564 -14.268  17.142  1.00 10.00      A   
ATOM    967  O   VAL   111      14.132 -15.281  17.559  1.00 10.00      A   
ATOM    968  N   LEU   112      13.677 -13.830  15.891  1.00 10.00      A   
ATOM    969  HN  LEU   112      13.206 -13.005  15.631  1.00 10.00      A   
ATOM    970  CA  LEU   112      14.464 -14.540  14.888  1.00 10.00      A   
ATOM    971  CB  LEU   112      14.347 -13.852  13.522  1.00 10.00      A   
ATOM    972  CG  LEU   112      14.555 -14.744  12.293  1.00 10.00      A   
ATOM    973  CD1 LEU   112      13.432 -15.761  12.178  1.00 10.00      A   
ATOM    974  CD2 LEU   112      14.641 -13.906  11.028  1.00 10.00      A   
ATOM    975  C   LEU   112      15.934 -14.662  15.295  1.00 10.00      A   
ATOM    976  O   LEU   112      16.549 -15.714  15.118  1.00 10.00      A   
ATOM    977  N   SER   113      16.486 -13.595  15.856  1.00 10.00      A   
ATOM    978  HN  SER   113      15.943 -12.790  15.997  1.00 10.00      A   
ATOM    979  CA  SER   113      17.883 -13.593  16.271  1.00 10.00      A   
ATOM    980  CB  SER   113      18.427 -12.164  16.343  1.00 10.00      A   
ATOM    981  OG  SER   113      17.514 -11.298  16.995  1.00 10.00      A   
ATOM    982  HG  SER   113      16.794 -11.074  16.390  1.00 10.00      A   
ATOM    983  C   SER   113      18.092 -14.316  17.599  1.00 10.00      A   
ATOM    984  O   SER   113      19.181 -14.816  17.879  1.00 10.00      A   
ATOM    985  N   ARG   114      17.046 -14.379  18.411  1.00 10.00      A   
ATOM    986  HN  ARG   114      16.200 -13.960  18.139  1.00 10.00      A   
ATOM    987  CA  ARG   114      17.133 -15.039  19.706  1.00 10.00      A   
ATOM    988  CB  ARG   114      16.024 -14.546  20.636  1.00 10.00      A   
ATOM    989  CG  ARG   114      16.413 -14.523  22.106  1.00 10.00      A   
ATOM    990  CD  ARG   114      15.200 -14.703  23.004  1.00 10.00      A   
ATOM    991  NE  ARG   114      14.803 -16.106  23.114  1.00 10.00      A   
ATOM    992  HE  ARG   114      15.527 -16.778  23.112  1.00 10.00      A   
ATOM    993  CZ  ARG   114      13.541 -16.525  23.219  1.00 10.00      A   
ATOM    994  NH1 ARG   114      12.541 -15.648  23.233  1.00 10.00      A   
ATOM    995 HH11 ARG   114      12.736 -14.624  23.168  1.00 10.00      A   
ATOM    996 HH12 ARG   114      11.555 -15.979  23.310  1.00 10.00      A   
ATOM    997  NH2 ARG   114      13.282 -17.822  23.320  1.00 10.00      A   
ATOM    998 HH21 ARG   114      12.298 -18.157  23.401  1.00 10.00      A   
ATOM    999 HH22 ARG   114      14.064 -18.516  23.318  1.00 10.00      A   
ATOM   1000  C   ARG   114      17.055 -16.555  19.561  1.00 10.00      A   
ATOM   1001  O   ARG   114      17.822 -17.288  20.186  1.00 10.00      A   
ATOM   1002  N   LEU   115      16.128 -17.020  18.732  1.00 10.00      A   
ATOM   1003  HN  LEU   115      15.542 -16.382  18.258  1.00 10.00      A   
ATOM   1004  CA  LEU   115      15.947 -18.449  18.516  1.00 10.00      A   
ATOM   1005  CB  LEU   115      14.524 -18.758  18.043  1.00 10.00      A   
ATOM   1006  CG  LEU   115      13.401 -18.457  19.038  1.00 10.00      A   
ATOM   1007  CD1 LEU   115      12.047 -18.801  18.441  1.00 10.00      A   
ATOM   1008  CD2 LEU   115      13.619 -19.214  20.337  1.00 10.00      A   
ATOM   1009  C   LEU   115      16.973 -19.016  17.538  1.00 10.00      A   
ATOM   1010  O   LEU   115      17.502 -20.110  17.751  1.00 10.00      A   
ATOM   1011  N   TRP   116      17.253 -18.276  16.471  1.00 10.00      A   
ATOM   1012  HN  TRP   116      16.800 -17.412  16.352  1.00 10.00      A   
ATOM   1013  CA  TRP   116      18.216 -18.714  15.468  1.00 10.00      A   
ATOM   1014  CB  TRP   116      17.508 -19.045  14.149  1.00 10.00      A   
ATOM   1015  CG  TRP   116      16.319 -19.952  14.292  1.00 10.00      A   
ATOM   1016  CD1 TRP   116      16.319 -21.317  14.278  1.00 10.00      A   
ATOM   1017  CD2 TRP   116      14.949 -19.556  14.457  1.00 10.00      A   
ATOM   1018  NE1 TRP   116      15.038 -21.793  14.430  1.00 10.00      A   
ATOM   1019  HE1 TRP   116      14.779 -22.741  14.453  1.00 10.00      A   
ATOM   1020  CE2 TRP   116      14.180 -20.732  14.543  1.00 10.00      A   
ATOM   1021  CE3 TRP   116      14.301 -18.321  14.545  1.00 10.00      A   
ATOM   1022  CZ2 TRP   116      12.798 -20.708  14.711  1.00 10.00      A   
ATOM   1023  CZ3 TRP   116      12.931 -18.300  14.712  1.00 10.00      A   
ATOM   1024  CH2 TRP   116      12.194 -19.485  14.793  1.00 10.00      A   
ATOM   1025  C   TRP   116      19.272 -17.633  15.238  1.00 10.00      A   
ATOM   1026  O   TRP   116      19.148 -16.813  14.328  1.00 10.00      A   
ATOM   1027  N   PRO   117      20.326 -17.613  16.067  1.00 10.00      A   
ATOM   1028  CA  PRO   117      21.398 -16.622  15.963  1.00 10.00      A   
ATOM   1029  CB  PRO   117      21.932 -16.574  17.392  1.00 10.00      A   
ATOM   1030  CG  PRO   117      21.753 -17.966  17.900  1.00 10.00      A   
ATOM   1031  CD  PRO   117      20.552 -18.542  17.190  1.00 10.00      A   
ATOM   1032  C   PRO   117      22.514 -17.046  15.008  1.00 10.00      A   
ATOM   1033  O   PRO   117      23.514 -16.345  14.861  1.00 10.00      A   
ATOM   1034  N   LYS   118      22.345 -18.190  14.363  1.00 10.00      A   
ATOM   1035  HN  LYS   118      21.526 -18.706  14.507  1.00 10.00      A   
ATOM   1036  CA  LYS   118      23.352 -18.687  13.435  1.00 10.00      A   
ATOM   1037  CB  LYS   118      23.649 -20.165  13.684  1.00 10.00      A   
ATOM   1038  CG  LYS   118      24.318 -20.454  15.015  1.00 10.00      A   
ATOM   1039  CD  LYS   118      24.850 -21.876  15.058  1.00 10.00      A   
ATOM   1040  CE  LYS   118      25.592 -22.146  16.355  1.00 10.00      A   
ATOM   1041  NZ  LYS   118      26.391 -23.399  16.290  1.00 10.00      A   
ATOM   1042  HZ1 LYS   118      25.762 -24.220  16.182  1.00 10.00      A   
ATOM   1043  HZ2 LYS   118      26.940 -23.513  17.164  1.00 10.00      A   
ATOM   1044  HZ3 LYS   118      27.046 -23.368  15.484  1.00 10.00      A   
ATOM   1045  C   LYS   118      22.922 -18.487  11.994  1.00 10.00      A   
ATOM   1046  O   LYS   118      21.788 -18.799  11.625  1.00 10.00      A   
ATOM   1047  N   THR   119      23.835 -17.977  11.183  1.00 10.00      A   
ATOM   1048  HN  THR   119      24.720 -17.753  11.540  1.00 10.00      A   
ATOM   1049  CA  THR   119      23.566 -17.740   9.778  1.00 10.00      A   
ATOM   1050  CB  THR   119      24.727 -16.961   9.137  1.00 10.00      A   
ATOM   1051  OG1 THR   119      25.397 -16.202  10.155  1.00 10.00      A   
ATOM   1052  HG1 THR   119      24.739 -15.763  10.711  1.00 10.00      A   
ATOM   1053  CG2 THR   119      24.204 -16.012   8.071  1.00 10.00      A   
ATOM   1054  C   THR   119      23.375 -19.066   9.039  1.00 10.00      A   
ATOM   1055  O   THR   119      24.347 -19.721   8.656  1.00 10.00      A   
ATOM   1056  N   THR   120      22.122 -19.459   8.860  1.00 10.00      A   
ATOM   1057  HN  THR   120      21.391 -18.886   9.183  1.00 10.00      A   
ATOM   1058  CA  THR   120      21.792 -20.704   8.183  1.00 10.00      A   
ATOM   1059  CB  THR   120      21.449 -21.810   9.205  1.00 10.00      A   
ATOM   1060  OG1 THR   120      20.877 -21.218  10.385  1.00 10.00      A   
ATOM   1061  HG1 THR   120      21.316 -20.376  10.569  1.00 10.00      A   
ATOM   1062  CG2 THR   120      22.693 -22.596   9.587  1.00 10.00      A   
ATOM   1063  C   THR   120      20.603 -20.496   7.248  1.00 10.00      A   
ATOM   1064  O   THR   120      19.784 -19.594   7.460  1.00 10.00      A   
ATOM   1065  N   TRP   121      20.506 -21.324   6.213  1.00 10.00      A   
ATOM   1066  HN  TRP   121      21.188 -22.018   6.088  1.00 10.00      A   
ATOM   1067  CA  TRP   121      19.411 -21.220   5.254  1.00 10.00      A   
ATOM   1068  CB  TRP   121      19.658 -22.093   4.016  1.00 10.00      A   
ATOM   1069  CG  TRP   121      19.998 -23.521   4.321  1.00 10.00      A   
ATOM   1070  CD1 TRP   121      21.230 -24.021   4.626  1.00 10.00      A   
ATOM   1071  CD2 TRP   121      19.099 -24.636   4.335  1.00 10.00      A   
ATOM   1072  NE1 TRP   121      21.153 -25.373   4.840  1.00 10.00      A   
ATOM   1073  HE1 TRP   121      21.908 -25.957   5.077  1.00 10.00      A   
ATOM   1074  CE2 TRP   121      19.856 -25.777   4.665  1.00 10.00      A   
ATOM   1075  CE3 TRP   121      17.727 -24.778   4.105  1.00 10.00      A   
ATOM   1076  CZ2 TRP   121      19.287 -27.043   4.769  1.00 10.00      A   
ATOM   1077  CZ3 TRP   121      17.164 -26.035   4.208  1.00 10.00      A   
ATOM   1078  CH2 TRP   121      17.942 -27.151   4.538  1.00 10.00      A   
ATOM   1079  C   TRP   121      18.071 -21.552   5.904  1.00 10.00      A   
ATOM   1080  O   TRP   121      17.025 -21.071   5.476  1.00 10.00      A   
ATOM   1081  N   LEU   122      18.118 -22.354   6.958  1.00 10.00      A   
ATOM   1082  HN  LEU   122      18.984 -22.697   7.257  1.00 10.00      A   
ATOM   1083  CA  LEU   122      16.915 -22.743   7.680  1.00 10.00      A   
ATOM   1084  CB  LEU   122      17.256 -23.784   8.749  1.00 10.00      A   
ATOM   1085  CG  LEU   122      17.680 -25.166   8.249  1.00 10.00      A   
ATOM   1086  CD1 LEU   122      18.421 -25.919   9.343  1.00 10.00      A   
ATOM   1087  CD2 LEU   122      16.468 -25.960   7.785  1.00 10.00      A   
ATOM   1088  C   LEU   122      16.254 -21.530   8.335  1.00 10.00      A   
ATOM   1089  O   LEU   122      15.032 -21.460   8.447  1.00 10.00      A   
ATOM   1090  N   ARG   123      17.069 -20.567   8.745  1.00 10.00      A   
ATOM   1091  HN  ARG   123      18.034 -20.666   8.604  1.00 10.00      A   
ATOM   1092  CA  ARG   123      16.567 -19.368   9.402  1.00 10.00      A   
ATOM   1093  CB  ARG   123      17.695 -18.666  10.166  1.00 10.00      A   
ATOM   1094  CG  ARG   123      17.241 -17.488  11.017  1.00 10.00      A   
ATOM   1095  CD  ARG   123      18.056 -16.237  10.723  1.00 10.00      A   
ATOM   1096  NE  ARG   123      18.538 -15.594  11.946  1.00 10.00      A   
ATOM   1097  HE  ARG   123      18.605 -16.158  12.754  1.00 10.00      A   
ATOM   1098  CZ  ARG   123      18.889 -14.310  12.033  1.00 10.00      A   
ATOM   1099  NH1 ARG   123      18.811 -13.514  10.974  1.00 10.00      A   
ATOM   1100 HH11 ARG   123      19.090 -12.508  11.052  1.00 10.00      A   
ATOM   1101 HH12 ARG   123      18.472 -13.885  10.062  1.00 10.00      A   
ATOM   1102  NH2 ARG   123      19.329 -13.825  13.186  1.00 10.00      A   
ATOM   1103 HH21 ARG   123      19.399 -14.446  14.022  1.00 10.00      A   
ATOM   1104 HH22 ARG   123      19.604 -12.820  13.262  1.00 10.00      A   
ATOM   1105  C   ARG   123      15.940 -18.397   8.411  1.00 10.00      A   
ATOM   1106  O   ARG   123      14.979 -17.710   8.735  1.00 10.00      A   
ATOM   1107  N   VAL   124      16.465 -18.360   7.196  1.00 10.00      A   
ATOM   1108  HN  VAL   124      17.194 -18.972   6.967  1.00 10.00      A   
ATOM   1109  CA  VAL   124      15.967 -17.425   6.192  1.00 10.00      A   
ATOM   1110  CB  VAL   124      17.112 -16.793   5.374  1.00 10.00      A   
ATOM   1111  CG1 VAL   124      18.015 -15.977   6.282  1.00 10.00      A   
ATOM   1112  CG2 VAL   124      17.916 -17.859   4.644  1.00 10.00      A   
ATOM   1113  C   VAL   124      14.912 -18.016   5.257  1.00 10.00      A   
ATOM   1114  O   VAL   124      14.017 -17.307   4.806  1.00 10.00      A   
ATOM   1115  N   ALA   125      15.005 -19.305   4.969  1.00 10.00      A   
ATOM   1116  HN  ALA   125      15.734 -19.838   5.355  1.00 10.00      A   
ATOM   1117  CA  ALA   125      14.054 -19.943   4.067  1.00 10.00      A   
ATOM   1118  CB  ALA   125      14.766 -20.919   3.143  1.00 10.00      A   
ATOM   1119  C   ALA   125      12.918 -20.642   4.804  1.00 10.00      A   
ATOM   1120  O   ALA   125      11.850 -20.866   4.238  1.00 10.00      A   
ATOM   1121  N   ILE   126      13.136 -20.985   6.063  1.00 10.00      A   
ATOM   1122  HN  ILE   126      13.995 -20.771   6.480  1.00 10.00      A   
ATOM   1123  CA  ILE   126      12.113 -21.678   6.836  1.00 10.00      A   
ATOM   1124  CB  ILE   126      12.636 -23.015   7.413  1.00 10.00      A   
ATOM   1125  CG1 ILE   126      13.225 -23.900   6.305  1.00 10.00      A   
ATOM   1126  CG2 ILE   126      11.538 -23.754   8.166  1.00 10.00      A   
ATOM   1127  CD1 ILE   126      12.227 -24.328   5.247  1.00 10.00      A   
ATOM   1128  C   ILE   126      11.560 -20.813   7.965  1.00 10.00      A   
ATOM   1129  O   ILE   126      10.373 -20.488   7.978  1.00 10.00      A   
ATOM   1130  N   ALA   127      12.428 -20.429   8.891  1.00 10.00      A   
ATOM   1131  HN  ALA   127      13.370 -20.697   8.801  1.00 10.00      A   
ATOM   1132  CA  ALA   127      12.030 -19.631  10.046  1.00 10.00      A   
ATOM   1133  CB  ALA   127      13.190 -19.489  11.015  1.00 10.00      A   
ATOM   1134  C   ALA   127      11.461 -18.259   9.680  1.00 10.00      A   
ATOM   1135  O   ALA   127      10.326 -17.945  10.036  1.00 10.00      A   
ATOM   1136  N   ALA   128      12.258 -17.452   8.981  1.00 10.00      A   
ATOM   1137  HN  ALA   128      13.154 -17.768   8.731  1.00 10.00      A   
ATOM   1138  CA  ALA   128      11.858 -16.098   8.585  1.00 10.00      A   
ATOM   1139  CB  ALA   128      12.904 -15.437   7.695  1.00 10.00      A   
ATOM   1140  C   ALA   128      10.449 -15.999   7.983  1.00 10.00      A   
ATOM   1141  O   ALA   128       9.612 -15.277   8.520  1.00 10.00      A   
ATOM   1142  N   PRO   129      10.149 -16.714   6.875  1.00 10.00      A   
ATOM   1143  CA  PRO   129       8.823 -16.651   6.240  1.00 10.00      A   
ATOM   1144  CB  PRO   129       8.922 -17.650   5.082  1.00 10.00      A   
ATOM   1145  CG  PRO   129      10.381 -17.773   4.816  1.00 10.00      A   
ATOM   1146  CD  PRO   129      11.053 -17.626   6.149  1.00 10.00      A   
ATOM   1147  C   PRO   129       7.692 -17.045   7.190  1.00 10.00      A   
ATOM   1148  O   PRO   129       6.669 -16.359   7.268  1.00 10.00      A   
ATOM   1149  N   ALA   130       7.890 -18.135   7.922  1.00 10.00      A   
ATOM   1150  HN  ALA   130       8.736 -18.621   7.832  1.00 10.00      A   
ATOM   1151  CA  ALA   130       6.886 -18.626   8.858  1.00 10.00      A   
ATOM   1152  CB  ALA   130       7.306 -19.970   9.434  1.00 10.00      A   
ATOM   1153  C   ALA   130       6.617 -17.620   9.973  1.00 10.00      A   
ATOM   1154  O   ALA   130       5.465 -17.369  10.327  1.00 10.00      A   
ATOM   1155  N   LEU   131       7.678 -17.037  10.512  1.00 10.00      A   
ATOM   1156  HN  LEU   131       8.574 -17.269  10.181  1.00 10.00      A   
ATOM   1157  CA  LEU   131       7.545 -16.063  11.585  1.00 10.00      A   
ATOM   1158  CB  LEU   131       8.894 -15.830  12.271  1.00 10.00      A   
ATOM   1159  CG  LEU   131       8.849 -15.145  13.640  1.00 10.00      A   
ATOM   1160  CD1 LEU   131       8.063 -15.984  14.636  1.00 10.00      A   
ATOM   1161  CD2 LEU   131      10.255 -14.880  14.150  1.00 10.00      A   
ATOM   1162  C   LEU   131       6.971 -14.747  11.061  1.00 10.00      A   
ATOM   1163  O   LEU   131       6.141 -14.115  11.716  1.00 10.00      A   
ATOM   1164  N   TRP   132       7.406 -14.353   9.869  1.00 10.00      A   
ATOM   1165  HN  TRP   132       8.070 -14.905   9.398  1.00 10.00      A   
ATOM   1166  CA  TRP   132       6.940 -13.121   9.240  1.00 10.00      A   
ATOM   1167  CB  TRP   132       7.651 -12.903   7.898  1.00 10.00      A   
ATOM   1168  CG  TRP   132       7.191 -11.689   7.146  1.00 10.00      A   
ATOM   1169  CD1 TRP   132       6.215 -11.637   6.191  1.00 10.00      A   
ATOM   1170  CD2 TRP   132       7.692 -10.352   7.280  1.00 10.00      A   
ATOM   1171  NE1 TRP   132       6.073 -10.354   5.729  1.00 10.00      A   
ATOM   1172  HE1 TRP   132       5.427 -10.062   5.044  1.00 10.00      A   
ATOM   1173  CE2 TRP   132       6.970  -9.545   6.378  1.00 10.00      A   
ATOM   1174  CE3 TRP   132       8.679  -9.762   8.074  1.00 10.00      A   
ATOM   1175  CZ2 TRP   132       7.205  -8.177   6.253  1.00 10.00      A   
ATOM   1176  CZ3 TRP   132       8.910  -8.405   7.948  1.00 10.00      A   
ATOM   1177  CH2 TRP   132       8.178  -7.628   7.043  1.00 10.00      A   
ATOM   1178  C   TRP   132       5.432 -13.147   9.034  1.00 10.00      A   
ATOM   1179  O   TRP   132       4.742 -12.161   9.300  1.00 10.00      A   
ATOM   1180  N   GLN   133       4.929 -14.284   8.572  1.00 10.00      A   
ATOM   1181  HN  GLN   133       5.536 -15.036   8.385  1.00 10.00      A   
ATOM   1182  CA  GLN   133       3.504 -14.446   8.323  1.00 10.00      A   
ATOM   1183  CB  GLN   133       3.220 -15.820   7.715  1.00 10.00      A   
ATOM   1184  CG  GLN   133       1.895 -15.904   6.978  1.00 10.00      A   
ATOM   1185  CD  GLN   133       1.730 -14.812   5.935  1.00 10.00      A   
ATOM   1186  OE1 GLN   133       2.697 -14.357   5.326  1.00 10.00      A   
ATOM   1187  NE2 GLN   133       0.501 -14.372   5.741  1.00 10.00      A   
ATOM   1188 HE21 GLN   133      -0.221 -14.766   6.275  1.00 10.00      A   
ATOM   1189 HE22 GLN   133       0.356 -13.666   5.063  1.00 10.00      A   
ATOM   1190  C   GLN   133       2.695 -14.239   9.601  1.00 10.00      A   
ATOM   1191  O   GLN   133       1.636 -13.611   9.582  1.00 10.00      A   
ATOM   1192  N   VAL   134       3.207 -14.761  10.711  1.00 10.00      A   
ATOM   1193  HN  VAL   134       4.055 -15.252  10.660  1.00 10.00      A   
ATOM   1194  CA  VAL   134       2.538 -14.621  12.001  1.00 10.00      A   
ATOM   1195  CB  VAL   134       3.161 -15.543  13.073  1.00 10.00      A   
ATOM   1196  CG1 VAL   134       2.402 -15.438  14.389  1.00 10.00      A   
ATOM   1197  CG2 VAL   134       3.190 -16.985  12.590  1.00 10.00      A   
ATOM   1198  C   VAL   134       2.618 -13.170  12.469  1.00 10.00      A   
ATOM   1199  O   VAL   134       1.669 -12.635  13.041  1.00 10.00      A   
ATOM   1200  N   THR   135       3.754 -12.540  12.195  1.00 10.00      A   
ATOM   1201  HN  THR   135       4.465 -13.027  11.726  1.00 10.00      A   
ATOM   1202  CA  THR   135       3.979 -11.151  12.571  1.00 10.00      A   
ATOM   1203  CB  THR   135       5.420 -10.712  12.228  1.00 10.00      A   
ATOM   1204  OG1 THR   135       6.350 -11.635  12.810  1.00 10.00      A   
ATOM   1205  HG1 THR   135       6.220 -12.510  12.424  1.00 10.00      A   
ATOM   1206  CG2 THR   135       5.703  -9.316  12.762  1.00 10.00      A   
ATOM   1207  C   THR   135       2.975 -10.226  11.878  1.00 10.00      A   
ATOM   1208  O   THR   135       2.299  -9.426  12.531  1.00 10.00      A   
ATOM   1209  N   GLU   136       2.864 -10.359  10.559  1.00 10.00      A   
ATOM   1210  HN  GLU   136       3.421 -11.023  10.095  1.00 10.00      A   
ATOM   1211  CA  GLU   136       1.940  -9.539   9.782  1.00 10.00      A   
ATOM   1212  CB  GLU   136       2.131  -9.782   8.283  1.00 10.00      A   
ATOM   1213  CG  GLU   136       1.728  -8.606   7.407  1.00 10.00      A   
ATOM   1214  CD  GLU   136       2.501  -7.345   7.738  1.00 10.00      A   
ATOM   1215  OE1 GLU   136       3.698  -7.265   7.384  1.00 10.00      A   
ATOM   1216  OE2 GLU   136       1.921  -6.432   8.362  1.00 10.00      A   
ATOM   1217  C   GLU   136       0.501  -9.839  10.185  1.00 10.00      A   
ATOM   1218  O   GLU   136      -0.350  -8.948  10.200  1.00 10.00      A   
ATOM   1219  N   PHE   137       0.240 -11.098  10.528  1.00 10.00      A   
ATOM   1220  HN  PHE   137       0.964 -11.760  10.500  1.00 10.00      A   
ATOM   1221  CA  PHE   137      -1.092 -11.517  10.947  1.00 10.00      A   
ATOM   1222  CB  PHE   137      -1.116 -13.018  11.256  1.00 10.00      A   
ATOM   1223  CG  PHE   137      -2.378 -13.492  11.924  1.00 10.00      A   
ATOM   1224  CD1 PHE   137      -3.585 -13.488  11.244  1.00 10.00      A   
ATOM   1225  CD2 PHE   137      -2.356 -13.939  13.235  1.00 10.00      A   
ATOM   1226  CE1 PHE   137      -4.747 -13.921  11.858  1.00 10.00      A   
ATOM   1227  CE2 PHE   137      -3.514 -14.373  13.855  1.00 10.00      A   
ATOM   1228  CZ  PHE   137      -4.712 -14.363  13.166  1.00 10.00      A   
ATOM   1229  C   PHE   137      -1.533 -10.717  12.167  1.00 10.00      A   
ATOM   1230  O   PHE   137      -2.654 -10.209  12.216  1.00 10.00      A   
ATOM   1231  N   LEU   138      -0.629 -10.586  13.131  1.00 10.00      A   
ATOM   1232  HN  LEU   138       0.254 -11.001  13.015  1.00 10.00      A   
ATOM   1233  CA  LEU   138      -0.909  -9.846  14.354  1.00 10.00      A   
ATOM   1234  CB  LEU   138       0.214 -10.047  15.376  1.00 10.00      A   
ATOM   1235  CG  LEU   138       0.401 -11.473  15.904  1.00 10.00      A   
ATOM   1236  CD1 LEU   138       1.613 -11.550  16.819  1.00 10.00      A   
ATOM   1237  CD2 LEU   138      -0.852 -11.945  16.629  1.00 10.00      A   
ATOM   1238  C   LEU   138      -1.101  -8.361  14.065  1.00 10.00      A   
ATOM   1239  O   LEU   138      -1.994  -7.723  14.622  1.00 10.00      A   
ATOM   1240  N   ARG   139      -0.271  -7.818  13.178  1.00 10.00      A   
ATOM   1241  HN  ARG   139       0.417  -8.383  12.761  1.00 10.00      A   
ATOM   1242  CA  ARG   139      -0.351  -6.406  12.807  1.00 10.00      A   
ATOM   1243  CB  ARG   139       0.744  -6.057  11.791  1.00 10.00      A   
ATOM   1244  CG  ARG   139       0.825  -4.580  11.431  1.00 10.00      A   
ATOM   1245  CD  ARG   139       2.267  -4.120  11.282  1.00 10.00      A   
ATOM   1246  NE  ARG   139       3.000  -4.888  10.277  1.00 10.00      A   
ATOM   1247  HE  ARG   139       2.462  -5.418   9.628  1.00 10.00      A   
ATOM   1248  CZ  ARG   139       4.328  -4.913  10.175  1.00 10.00      A   
ATOM   1249  NH1 ARG   139       5.080  -4.211  11.022  1.00 10.00      A   
ATOM   1250 HH11 ARG   139       4.634  -3.632  11.769  1.00 10.00      A   
ATOM   1251 HH12 ARG   139       6.125  -4.234  10.942  1.00 10.00      A   
ATOM   1252  NH2 ARG   139       4.904  -5.627   9.215  1.00 10.00      A   
ATOM   1253 HH21 ARG   139       4.311  -6.171   8.533  1.00 10.00      A   
ATOM   1254 HH22 ARG   139       5.938  -5.656   9.127  1.00 10.00      A   
ATOM   1255  C   ARG   139      -1.735  -6.064  12.255  1.00 10.00      A   
ATOM   1256  O   ARG   139      -2.255  -4.965  12.466  1.00 10.00      A   
ATOM   1257  N   GLY   140      -2.334  -7.023  11.564  1.00 10.00      A   
ATOM   1258  HN  GLY   140      -1.869  -7.878  11.425  1.00 10.00      A   
ATOM   1259  CA  GLY   140      -3.654  -6.820  11.004  1.00 10.00      A   
ATOM   1260  C   GLY   140      -4.747  -7.433  11.860  1.00 10.00      A   
ATOM   1261  O   GLY   140      -5.853  -7.680  11.380  1.00 10.00      A   
ATOM   1262  N   TRP   141      -4.446  -7.668  13.132  1.00 10.00      A   
ATOM   1263  HN  TRP   141      -3.550  -7.441  13.462  1.00 10.00      A   
ATOM   1264  CA  TRP   141      -5.415  -8.264  14.043  1.00 10.00      A   
ATOM   1265  CB  TRP   141      -5.085  -9.742  14.274  1.00 10.00      A   
ATOM   1266  CG  TRP   141      -6.199 -10.526  14.897  1.00 10.00      A   
ATOM   1267  CD1 TRP   141      -6.097 -11.390  15.947  1.00 10.00      A   
ATOM   1268  CD2 TRP   141      -7.582 -10.521  14.513  1.00 10.00      A   
ATOM   1269  NE1 TRP   141      -7.326 -11.922  16.242  1.00 10.00      A   
ATOM   1270  HE1 TRP   141      -7.509 -12.571  16.959  1.00 10.00      A   
ATOM   1271  CE2 TRP   141      -8.255 -11.406  15.376  1.00 10.00      A   
ATOM   1272  CE3 TRP   141      -8.315  -9.856  13.524  1.00 10.00      A   
ATOM   1273  CZ2 TRP   141      -9.626 -11.642  15.283  1.00 10.00      A   
ATOM   1274  CZ3 TRP   141      -9.674 -10.091  13.433  1.00 10.00      A   
ATOM   1275  CH2 TRP   141     -10.316 -10.976  14.307  1.00 10.00      A   
ATOM   1276  C   TRP   141      -5.505  -7.510  15.374  1.00 10.00      A   
ATOM   1277  O   TRP   141      -6.581  -7.421  15.973  1.00 10.00      A   
ATOM   1278  N   VAL   142      -4.378  -6.974  15.831  1.00 10.00      A   
ATOM   1279  HN  VAL   142      -3.553  -7.086  15.312  1.00 10.00      A   
ATOM   1280  CA  VAL   142      -4.328  -6.227  17.089  1.00 10.00      A   
ATOM   1281  CB  VAL   142      -2.886  -5.785  17.436  1.00 10.00      A   
ATOM   1282  CG1 VAL   142      -2.868  -4.911  18.683  1.00 10.00      A   
ATOM   1283  CG2 VAL   142      -1.990  -6.997  17.634  1.00 10.00      A   
ATOM   1284  C   VAL   142      -5.241  -5.005  17.048  1.00 10.00      A   
ATOM   1285  O   VAL   142      -5.188  -4.214  16.103  1.00 10.00      A   
ATOM   1286  N   LEU   143      -6.076  -4.877  18.082  1.00 10.00      A   
ATOM   1287  HN  LEU   143      -6.057  -5.561  18.784  1.00 10.00      A   
ATOM   1288  CA  LEU   143      -7.022  -3.768  18.212  1.00 10.00      A   
ATOM   1289  CB  LEU   143      -6.307  -2.415  18.306  1.00 10.00      A   
ATOM   1290  CG  LEU   143      -5.436  -2.197  19.546  1.00 10.00      A   
ATOM   1291  CD1 LEU   143      -4.653  -0.898  19.423  1.00 10.00      A   
ATOM   1292  CD2 LEU   143      -6.288  -2.192  20.806  1.00 10.00      A   
ATOM   1293  C   LEU   143      -8.073  -3.771  17.102  1.00 10.00      A   
ATOM   1294  O   LEU   143      -9.149  -4.354  17.259  1.00 10.00      A   
ATOM   1295  N   THR   144      -7.765  -3.114  15.996  1.00 10.00      A   
ATOM   1296  HN  THR   144      -6.896  -2.660  15.936  1.00 10.00      A   
ATOM   1297  CA  THR   144      -8.677  -3.048  14.866  1.00 10.00      A   
ATOM   1298  CB  THR   144      -9.051  -1.587  14.539  1.00 10.00      A   
ATOM   1299  OG1 THR   144      -9.145  -0.840  15.764  1.00 10.00      A   
ATOM   1300  HG1 THR   144      -9.799  -1.252  16.341  1.00 10.00      A   
ATOM   1301  CG2 THR   144     -10.390  -1.528  13.818  1.00 10.00      A   
ATOM   1302  C   THR   144      -8.054  -3.721  13.642  1.00 10.00      A   
ATOM   1303  O   THR   144      -8.760  -4.258  12.787  1.00 10.00      A   
ATOM   1304  N   GLY   145      -6.728  -3.698  13.567  1.00 10.00      A   
ATOM   1305  HN  GLY   145      -6.211  -3.251  14.271  1.00 10.00      A   
ATOM   1306  CA  GLY   145      -6.042  -4.325  12.459  1.00 10.00      A   
ATOM   1307  C   GLY   145      -5.646  -3.354  11.366  1.00 10.00      A   
ATOM   1308  O   GLY   145      -6.485  -2.613  10.841  1.00 10.00      A   
ATOM   1309  N   PHE   146      -4.363  -3.357  11.028  1.00 10.00      A   
ATOM   1310  HN  PHE   146      -3.746  -3.960  11.502  1.00 10.00      A   
ATOM   1311  CA  PHE   146      -3.834  -2.495   9.978  1.00 10.00      A   
ATOM   1312  CB  PHE   146      -3.123  -1.276  10.574  1.00 10.00      A   
ATOM   1313  CG  PHE   146      -4.049  -0.182  11.018  1.00 10.00      A   
ATOM   1314  CD1 PHE   146      -4.145   0.162  12.355  1.00 10.00      A   
ATOM   1315  CD2 PHE   146      -4.824   0.503  10.097  1.00 10.00      A   
ATOM   1316  CE1 PHE   146      -4.997   1.169  12.766  1.00 10.00      A   
ATOM   1317  CE2 PHE   146      -5.678   1.511  10.500  1.00 10.00      A   
ATOM   1318  CZ  PHE   146      -5.765   1.845  11.837  1.00 10.00      A   
ATOM   1319  C   PHE   146      -2.868  -3.269   9.085  1.00 10.00      A   
ATOM   1320  O   PHE   146      -1.653  -3.130   9.212  1.00 10.00      A   
ATOM   1321  N   PRO   147      -3.394  -4.102   8.172  1.00 10.00      A   
ATOM   1322  CA  PRO   147      -2.580  -4.901   7.258  1.00 10.00      A   
ATOM   1323  CB  PRO   147      -3.520  -6.048   6.846  1.00 10.00      A   
ATOM   1324  CG  PRO   147      -4.832  -5.783   7.523  1.00 10.00      A   
ATOM   1325  CD  PRO   147      -4.820  -4.342   7.947  1.00 10.00      A   
ATOM   1326  C   PRO   147      -2.161  -4.099   6.027  1.00 10.00      A   
ATOM   1327  O   PRO   147      -2.551  -4.414   4.898  1.00 10.00      A   
ATOM   1328  N   TRP   148      -1.362  -3.068   6.254  1.00 10.00      A   
ATOM   1329  HN  TRP   148      -1.063  -2.891   7.173  1.00 10.00      A   
ATOM   1330  CA  TRP   148      -0.891  -2.211   5.177  1.00 10.00      A   
ATOM   1331  CB  TRP   148      -1.049  -0.731   5.550  1.00 10.00      A   
ATOM   1332  CG  TRP   148      -2.462  -0.234   5.466  1.00 10.00      A   
ATOM   1333  CD1 TRP   148      -3.422  -0.318   6.434  1.00 10.00      A   
ATOM   1334  CD2 TRP   148      -3.076   0.419   4.347  1.00 10.00      A   
ATOM   1335  NE1 TRP   148      -4.594   0.243   5.988  1.00 10.00      A   
ATOM   1336  HE1 TRP   148      -5.430   0.302   6.501  1.00 10.00      A   
ATOM   1337  CE2 TRP   148      -4.407   0.701   4.709  1.00 10.00      A   
ATOM   1338  CE3 TRP   148      -2.630   0.793   3.073  1.00 10.00      A   
ATOM   1339  CZ2 TRP   148      -5.294   1.338   3.846  1.00 10.00      A   
ATOM   1340  CZ3 TRP   148      -3.514   1.425   2.217  1.00 10.00      A   
ATOM   1341  CH2 TRP   148      -4.831   1.691   2.607  1.00 10.00      A   
ATOM   1342  C   TRP   148       0.563  -2.511   4.837  1.00 10.00      A   
ATOM   1343  O   TRP   148       1.249  -3.213   5.577  1.00 10.00      A   
ATOM   1344  N   LEU   149       1.012  -1.979   3.705  1.00 10.00      A   
ATOM   1345  HN  LEU   149       0.397  -1.447   3.162  1.00 10.00      A   
ATOM   1346  CA  LEU   149       2.389  -2.150   3.238  1.00 10.00      A   
ATOM   1347  CB  LEU   149       3.394  -1.444   4.163  1.00 10.00      A   
ATOM   1348  CG  LEU   149       3.103   0.017   4.535  1.00 10.00      A   
ATOM   1349  CD1 LEU   149       4.346   0.673   5.113  1.00 10.00      A   
ATOM   1350  CD2 LEU   149       2.586   0.809   3.343  1.00 10.00      A   
ATOM   1351  C   LEU   149       2.773  -3.619   3.038  1.00 10.00      A   
ATOM   1352  O   LEU   149       3.882  -4.032   3.376  1.00 10.00      A   
ATOM   1353  N   GLN   150       1.855  -4.409   2.491  1.00 10.00      A   
ATOM   1354  HN  GLN   150       0.985  -4.038   2.252  1.00 10.00      A   
ATOM   1355  CA  GLN   150       2.132  -5.818   2.235  1.00 10.00      A   
ATOM   1356  CB  GLN   150       0.849  -6.649   2.190  1.00 10.00      A   
ATOM   1357  CG  GLN   150       0.329  -7.083   3.551  1.00 10.00      A   
ATOM   1358  CD  GLN   150      -0.547  -8.319   3.464  1.00 10.00      A   
ATOM   1359  OE1 GLN   150      -1.219  -8.554   2.458  1.00 10.00      A   
ATOM   1360  NE2 GLN   150      -0.538  -9.124   4.511  1.00 10.00      A   
ATOM   1361 HE21 GLN   150       0.024  -8.882   5.274  1.00 10.00      A   
ATOM   1362 HE22 GLN   150      -1.092  -9.943   4.478  1.00 10.00      A   
ATOM   1363  C   GLN   150       2.911  -5.959   0.931  1.00 10.00      A   
ATOM   1364  O   GLN   150       2.420  -5.594  -0.139  1.00 10.00      A   
ATOM   1365  N   PHE   151       4.121  -6.493   1.034  1.00 10.00      A   
ATOM   1366  HN  PHE   151       4.435  -6.779   1.918  1.00 10.00      A   
ATOM   1367  CA  PHE   151       5.010  -6.665  -0.116  1.00 10.00      A   
ATOM   1368  CB  PHE   151       6.349  -7.261   0.324  1.00 10.00      A   
ATOM   1369  CG  PHE   151       7.136  -6.355   1.225  1.00 10.00      A   
ATOM   1370  CD1 PHE   151       7.001  -6.431   2.602  1.00 10.00      A   
ATOM   1371  CD2 PHE   151       8.007  -5.419   0.692  1.00 10.00      A   
ATOM   1372  CE1 PHE   151       7.719  -5.591   3.430  1.00 10.00      A   
ATOM   1373  CE2 PHE   151       8.731  -4.576   1.513  1.00 10.00      A   
ATOM   1374  CZ  PHE   151       8.585  -4.662   2.884  1.00 10.00      A   
ATOM   1375  C   PHE   151       4.396  -7.491  -1.244  1.00 10.00      A   
ATOM   1376  O   PHE   151       4.679  -7.251  -2.417  1.00 10.00      A   
ATOM   1377  N   GLY   152       3.547  -8.447  -0.892  1.00 10.00      A   
ATOM   1378  HN  GLY   152       3.349  -8.588   0.062  1.00 10.00      A   
ATOM   1379  CA  GLY   152       2.917  -9.301  -1.887  1.00 10.00      A   
ATOM   1380  C   GLY   152       2.103  -8.543  -2.920  1.00 10.00      A   
ATOM   1381  O   GLY   152       1.896  -9.030  -4.031  1.00 10.00      A   
ATOM   1382  N   TYR   153       1.660  -7.340  -2.570  1.00 10.00      A   
ATOM   1383  HN  TYR   153       1.886  -6.986  -1.683  1.00 10.00      A   
ATOM   1384  CA  TYR   153       0.856  -6.529  -3.479  1.00 10.00      A   
ATOM   1385  CB  TYR   153       0.135  -5.406  -2.727  1.00 10.00      A   
ATOM   1386  CG  TYR   153      -1.043  -5.874  -1.903  1.00 10.00      A   
ATOM   1387  CD1 TYR   153      -0.967  -5.924  -0.521  1.00 10.00      A   
ATOM   1388  CD2 TYR   153      -2.227  -6.269  -2.509  1.00 10.00      A   
ATOM   1389  CE1 TYR   153      -2.038  -6.355   0.237  1.00 10.00      A   
ATOM   1390  CE2 TYR   153      -3.303  -6.701  -1.759  1.00 10.00      A   
ATOM   1391  CZ  TYR   153      -3.202  -6.743  -0.386  1.00 10.00      A   
ATOM   1392  OH  TYR   153      -4.269  -7.168   0.367  1.00 10.00      A   
ATOM   1393  HH  TYR   153      -4.147  -6.874   1.282  1.00 10.00      A   
ATOM   1394  C   TYR   153       1.683  -5.949  -4.624  1.00 10.00      A   
ATOM   1395  O   TYR   153       1.128  -5.428  -5.592  1.00 10.00      A   
ATOM   1396  N   SER   154       3.004  -6.047  -4.527  1.00 10.00      A   
ATOM   1397  HN  SER   154       3.400  -6.485  -3.743  1.00 10.00      A   
ATOM   1398  CA  SER   154       3.881  -5.514  -5.567  1.00 10.00      A   
ATOM   1399  CB  SER   154       5.237  -5.106  -4.983  1.00 10.00      A   
ATOM   1400  OG  SER   154       5.938  -6.223  -4.457  1.00 10.00      A   
ATOM   1401  HG  SER   154       5.509  -6.518  -3.639  1.00 10.00      A   
ATOM   1402  C   SER   154       4.072  -6.510  -6.705  1.00 10.00      A   
ATOM   1403  O   SER   154       4.648  -6.180  -7.739  1.00 10.00      A   
ATOM   1404  N   GLN   155       3.571  -7.722  -6.519  1.00 10.00      A   
ATOM   1405  HN  GLN   155       3.101  -7.926  -5.682  1.00 10.00      A   
ATOM   1406  CA  GLN   155       3.705  -8.759  -7.530  1.00 10.00      A   
ATOM   1407  CB  GLN   155       4.075 -10.095  -6.884  1.00 10.00      A   
ATOM   1408  CG  GLN   155       5.514 -10.159  -6.397  1.00 10.00      A   
ATOM   1409  CD  GLN   155       6.517 -10.056  -7.529  1.00 10.00      A   
ATOM   1410  OE1 GLN   155       6.261 -10.499  -8.650  1.00 10.00      A   
ATOM   1411  NE2 GLN   155       7.669  -9.468  -7.247  1.00 10.00      A   
ATOM   1412 HE21 GLN   155       7.809  -9.133  -6.333  1.00 10.00      A   
ATOM   1413 HE22 GLN   155       8.335  -9.393  -7.959  1.00 10.00      A   
ATOM   1414  C   GLN   155       2.445  -8.900  -8.372  1.00 10.00      A   
ATOM   1415  O   GLN   155       2.330  -9.828  -9.171  1.00 10.00      A   
ATOM   1416  N   ILE   156       1.511  -7.965  -8.204  1.00 10.00      A   
ATOM   1417  HN  ILE   156       1.673  -7.242  -7.564  1.00 10.00      A   
ATOM   1418  CA  ILE   156       0.253  -7.988  -8.951  1.00 10.00      A   
ATOM   1419  CB  ILE   156      -0.711  -6.858  -8.508  1.00 10.00      A   
ATOM   1420  CG1 ILE   156      -2.035  -6.917  -9.278  1.00 10.00      A   
ATOM   1421  CG2 ILE   156      -0.065  -5.486  -8.650  1.00 10.00      A   
ATOM   1422  CD1 ILE   156      -2.874  -8.138  -8.965  1.00 10.00      A   
ATOM   1423  C   ILE   156       0.510  -7.919 -10.458  1.00 10.00      A   
ATOM   1424  O   ILE   156      -0.157  -8.591 -11.247  1.00 10.00      A   
ATOM   1425  N   ASP   157       1.494  -7.116 -10.846  1.00 10.00      A   
ATOM   1426  HN  ASP   157       1.986  -6.601 -10.169  1.00 10.00      A   
ATOM   1427  CA  ASP   157       1.861  -6.971 -12.249  1.00 10.00      A   
ATOM   1428  CB  ASP   157       1.982  -5.491 -12.634  1.00 10.00      A   
ATOM   1429  CG  ASP   157       0.645  -4.820 -12.901  1.00 10.00      A   
ATOM   1430  OD1 ASP   157      -0.296  -5.499 -13.369  1.00 10.00      A   
ATOM   1431  OD2 ASP   157       0.525  -3.602 -12.653  1.00 10.00      A   
ATOM   1432  C   ASP   157       3.180  -7.685 -12.513  1.00 10.00      A   
ATOM   1433  O   ASP   157       3.862  -7.415 -13.503  1.00 10.00      A   
ATOM   1434  N   GLY   158       3.525  -8.609 -11.623  1.00 10.00      A   
ATOM   1435  HN  GLY   158       2.920  -8.803 -10.875  1.00 10.00      A   
ATOM   1436  CA  GLY   158       4.765  -9.349 -11.753  1.00 10.00      A   
ATOM   1437  C   GLY   158       4.544 -10.807 -12.111  1.00 10.00      A   
ATOM   1438  O   GLY   158       3.420 -11.215 -12.400  1.00 10.00      A   
ATOM   1439  N   PRO   159       5.607 -11.624 -12.086  1.00 10.00      A   
ATOM   1440  CA  PRO   159       5.524 -13.046 -12.428  1.00 10.00      A   
ATOM   1441  CB  PRO   159       6.981 -13.414 -12.701  1.00 10.00      A   
ATOM   1442  CG  PRO   159       7.767 -12.502 -11.824  1.00 10.00      A   
ATOM   1443  CD  PRO   159       6.983 -11.220 -11.735  1.00 10.00      A   
ATOM   1444  C   PRO   159       4.962 -13.916 -11.300  1.00 10.00      A   
ATOM   1445  O   PRO   159       4.550 -15.049 -11.536  1.00 10.00      A   
ATOM   1446  N   LEU   160       4.923 -13.382 -10.083  1.00 10.00      A   
ATOM   1447  HN  LEU   160       5.233 -12.460  -9.950  1.00 10.00      A   
ATOM   1448  CA  LEU   160       4.428 -14.144  -8.938  1.00 10.00      A   
ATOM   1449  CB  LEU   160       5.182 -13.767  -7.660  1.00 10.00      A   
ATOM   1450  CG  LEU   160       6.710 -13.883  -7.702  1.00 10.00      A   
ATOM   1451  CD1 LEU   160       7.297 -13.623  -6.324  1.00 10.00      A   
ATOM   1452  CD2 LEU   160       7.139 -15.248  -8.215  1.00 10.00      A   
ATOM   1453  C   LEU   160       2.926 -13.970  -8.734  1.00 10.00      A   
ATOM   1454  O   LEU   160       2.360 -14.481  -7.767  1.00 10.00      A   
ATOM   1455  N   LYS   161       2.279 -13.271  -9.661  1.00 10.00      A   
ATOM   1456  HN  LYS   161       2.784 -12.900 -10.412  1.00 10.00      A   
ATOM   1457  CA  LYS   161       0.841 -13.023  -9.580  1.00 10.00      A   
ATOM   1458  CB  LYS   161       0.402 -12.025 -10.660  1.00 10.00      A   
ATOM   1459  CG  LYS   161       0.475 -12.567 -12.080  1.00 10.00      A   
ATOM   1460  CD  LYS   161      -0.068 -11.572 -13.094  1.00 10.00      A   
ATOM   1461  CE  LYS   161      -1.531 -11.251 -12.837  1.00 10.00      A   
ATOM   1462  NZ  LYS   161      -2.155 -10.538 -13.982  1.00 10.00      A   
ATOM   1463  HZ1 LYS   161      -2.378 -11.213 -14.744  1.00 10.00      A   
ATOM   1464  HZ2 LYS   161      -1.507  -9.816 -14.356  1.00 10.00      A   
ATOM   1465  HZ3 LYS   161      -3.038 -10.073 -13.678  1.00 10.00      A   
ATOM   1466  C   LYS   161       0.027 -14.314  -9.695  1.00 10.00      A   
ATOM   1467  O   LYS   161      -1.162 -14.336  -9.382  1.00 10.00      A   
ATOM   1468  N   GLY   162       0.674 -15.389 -10.135  1.00 10.00      A   
ATOM   1469  HN  GLY   162       1.626 -15.317 -10.354  1.00 10.00      A   
ATOM   1470  CA  GLY   162      -0.007 -16.660 -10.291  1.00 10.00      A   
ATOM   1471  C   GLY   162      -0.339 -17.332  -8.970  1.00 10.00      A   
ATOM   1472  O   GLY   162      -1.168 -18.237  -8.924  1.00 10.00      A   
ATOM   1473  N   LEU   163       0.298 -16.889  -7.893  1.00 10.00      A   
ATOM   1474  HN  LEU   163       0.945 -16.154  -7.985  1.00 10.00      A   
ATOM   1475  CA  LEU   163       0.057 -17.475  -6.576  1.00 10.00      A   
ATOM   1476  CB  LEU   163       1.279 -17.306  -5.671  1.00 10.00      A   
ATOM   1477  CG  LEU   163       2.450 -18.257  -5.925  1.00 10.00      A   
ATOM   1478  CD1 LEU   163       3.590 -17.958  -4.967  1.00 10.00      A   
ATOM   1479  CD2 LEU   163       2.004 -19.704  -5.787  1.00 10.00      A   
ATOM   1480  C   LEU   163      -1.177 -16.882  -5.901  1.00 10.00      A   
ATOM   1481  O   LEU   163      -1.789 -17.521  -5.041  1.00 10.00      A   
ATOM   1482  N   ALA   164      -1.548 -15.676  -6.313  1.00 10.00      A   
ATOM   1483  HN  ALA   164      -1.042 -15.245  -7.030  1.00 10.00      A   
ATOM   1484  CA  ALA   164      -2.693 -14.975  -5.740  1.00 10.00      A   
ATOM   1485  CB  ALA   164      -2.825 -13.568  -6.308  1.00 10.00      A   
ATOM   1486  C   ALA   164      -4.011 -15.758  -5.837  1.00 10.00      A   
ATOM   1487  O   ALA   164      -4.655 -16.000  -4.820  1.00 10.00      A   
ATOM   1488  N   PRO   165      -4.441 -16.190  -7.039  1.00 10.00      A   
ATOM   1489  CA  PRO   165      -5.701 -16.929  -7.181  1.00 10.00      A   
ATOM   1490  CB  PRO   165      -5.927 -16.957  -8.694  1.00 10.00      A   
ATOM   1491  CG  PRO   165      -4.560 -16.870  -9.275  1.00 10.00      A   
ATOM   1492  CD  PRO   165      -3.767 -15.999  -8.340  1.00 10.00      A   
ATOM   1493  C   PRO   165      -5.620 -18.356  -6.637  1.00 10.00      A   
ATOM   1494  O   PRO   165      -6.639 -19.037  -6.508  1.00 10.00      A   
ATOM   1495  N   ILE   166      -4.414 -18.805  -6.309  1.00 10.00      A   
ATOM   1496  HN  ILE   166      -3.641 -18.210  -6.400  1.00 10.00      A   
ATOM   1497  CA  ILE   166      -4.220 -20.161  -5.808  1.00 10.00      A   
ATOM   1498  CB  ILE   166      -2.964 -20.823  -6.420  1.00 10.00      A   
ATOM   1499  CG1 ILE   166      -3.098 -20.899  -7.946  1.00 10.00      A   
ATOM   1500  CG2 ILE   166      -2.737 -22.212  -5.834  1.00 10.00      A   
ATOM   1501  CD1 ILE   166      -1.887 -21.480  -8.647  1.00 10.00      A   
ATOM   1502  C   ILE   166      -4.154 -20.224  -4.280  1.00 10.00      A   
ATOM   1503  O   ILE   166      -4.849 -21.030  -3.656  1.00 10.00      A   
ATOM   1504  N   MET   167      -3.336 -19.375  -3.673  1.00 10.00      A   
ATOM   1505  HN  MET   167      -2.825 -18.722  -4.206  1.00 10.00      A   
ATOM   1506  CA  MET   167      -3.184 -19.393  -2.223  1.00 10.00      A   
ATOM   1507  CB  MET   167      -1.854 -20.051  -1.847  1.00 10.00      A   
ATOM   1508  CG  MET   167      -1.859 -20.773  -0.509  1.00 10.00      A   
ATOM   1509  SD  MET   167      -0.630 -22.095  -0.437  1.00 10.00      A   
ATOM   1510  CE  MET   167      -1.266 -23.206  -1.691  1.00 10.00      A   
ATOM   1511  C   MET   167      -3.296 -18.001  -1.608  1.00 10.00      A   
ATOM   1512  O   MET   167      -2.915 -17.789  -0.458  1.00 10.00      A   
ATOM   1513  N   GLY   168      -3.814 -17.057  -2.377  1.00 10.00      A   
ATOM   1514  HN  GLY   168      -4.085 -17.277  -3.292  1.00 10.00      A   
ATOM   1515  CA  GLY   168      -3.988 -15.702  -1.883  1.00 10.00      A   
ATOM   1516  C   GLY   168      -2.720 -14.873  -1.917  1.00 10.00      A   
ATOM   1517  O   GLY   168      -1.623 -15.400  -2.120  1.00 10.00      A   
ATOM   1518  N   VAL   169      -2.876 -13.567  -1.724  1.00 10.00      A   
ATOM   1519  HN  VAL   169      -3.792 -13.206  -1.604  1.00 10.00      A   
ATOM   1520  CA  VAL   169      -1.747 -12.642  -1.716  1.00 10.00      A   
ATOM   1521  CB  VAL   169      -2.216 -11.170  -1.600  1.00 10.00      A   
ATOM   1522  CG1 VAL   169      -2.932 -10.914  -0.280  1.00 10.00      A   
ATOM   1523  CG2 VAL   169      -1.054 -10.205  -1.787  1.00 10.00      A   
ATOM   1524  C   VAL   169      -0.776 -12.975  -0.581  1.00 10.00      A   
ATOM   1525  O   VAL   169       0.419 -12.684  -0.661  1.00 10.00      A   
ATOM   1526  N   GLU   170      -1.295 -13.615   0.462  1.00 10.00      A   
ATOM   1527  HN  GLU   170      -2.249 -13.837   0.458  1.00 10.00      A   
ATOM   1528  CA  GLU   170      -0.485 -13.994   1.610  1.00 10.00      A   
ATOM   1529  CB  GLU   170      -1.361 -14.525   2.744  1.00 10.00      A   
ATOM   1530  CG  GLU   170      -2.265 -13.473   3.376  1.00 10.00      A   
ATOM   1531  CD  GLU   170      -1.495 -12.339   4.031  1.00 10.00      A   
ATOM   1532  OE1 GLU   170      -0.246 -12.395   4.061  1.00 10.00      A   
ATOM   1533  OE2 GLU   170      -2.135 -11.386   4.530  1.00 10.00      A   
ATOM   1534  C   GLU   170       0.586 -15.008   1.219  1.00 10.00      A   
ATOM   1535  O   GLU   170       1.667 -15.038   1.804  1.00 10.00      A   
ATOM   1536  N   ALA   171       0.289 -15.826   0.213  1.00 10.00      A   
ATOM   1537  HN  ALA   171      -0.589 -15.757  -0.219  1.00 10.00      A   
ATOM   1538  CA  ALA   171       1.243 -16.818  -0.263  1.00 10.00      A   
ATOM   1539  CB  ALA   171       0.593 -17.742  -1.277  1.00 10.00      A   
ATOM   1540  C   ALA   171       2.442 -16.115  -0.885  1.00 10.00      A   
ATOM   1541  O   ALA   171       3.579 -16.579  -0.784  1.00 10.00      A   
ATOM   1542  N   ILE   172       2.174 -14.983  -1.527  1.00 10.00      A   
ATOM   1543  HN  ILE   172       1.245 -14.669  -1.577  1.00 10.00      A   
ATOM   1544  CA  ILE   172       3.224 -14.196  -2.155  1.00 10.00      A   
ATOM   1545  CB  ILE   172       2.643 -13.085  -3.055  1.00 10.00      A   
ATOM   1546  CG1 ILE   172       1.577 -13.664  -3.991  1.00 10.00      A   
ATOM   1547  CG2 ILE   172       3.752 -12.424  -3.862  1.00 10.00      A   
ATOM   1548  CD1 ILE   172       0.818 -12.618  -4.783  1.00 10.00      A   
ATOM   1549  C   ILE   172       4.102 -13.574  -1.075  1.00 10.00      A   
ATOM   1550  O   ILE   172       5.324 -13.549  -1.198  1.00 10.00      A   
ATOM   1551  N   ASN   173       3.461 -13.101  -0.005  1.00 10.00      A   
ATOM   1552  HN  ASN   173       2.483 -13.161   0.027  1.00 10.00      A   
ATOM   1553  CA  ASN   173       4.169 -12.496   1.122  1.00 10.00      A   
ATOM   1554  CB  ASN   173       3.176 -12.075   2.213  1.00 10.00      A   
ATOM   1555  CG  ASN   173       2.352 -10.856   1.848  1.00 10.00      A   
ATOM   1556  OD1 ASN   173       2.844  -9.923   1.219  1.00 10.00      A   
ATOM   1557  ND2 ASN   173       1.089 -10.850   2.247  1.00 10.00      A   
ATOM   1558 HD21 ASN   173       0.752 -11.627   2.756  1.00 10.00      A   
ATOM   1559 HD22 ASN   173       0.535 -10.074   2.022  1.00 10.00      A   
ATOM   1560  C   ASN   173       5.150 -13.503   1.710  1.00 10.00      A   
ATOM   1561  O   ASN   173       6.293 -13.170   2.038  1.00 10.00      A   
ATOM   1562  N   PHE   174       4.683 -14.738   1.826  1.00 10.00      A   
ATOM   1563  HN  PHE   174       3.757 -14.920   1.549  1.00 10.00      A   
ATOM   1564  CA  PHE   174       5.481 -15.829   2.361  1.00 10.00      A   
ATOM   1565  CB  PHE   174       4.605 -17.080   2.470  1.00 10.00      A   
ATOM   1566  CG  PHE   174       5.060 -18.085   3.492  1.00 10.00      A   
ATOM   1567  CD1 PHE   174       4.642 -17.989   4.809  1.00 10.00      A   
ATOM   1568  CD2 PHE   174       5.888 -19.135   3.132  1.00 10.00      A   
ATOM   1569  CE1 PHE   174       5.042 -18.919   5.748  1.00 10.00      A   
ATOM   1570  CE2 PHE   174       6.294 -20.067   4.067  1.00 10.00      A   
ATOM   1571  CZ  PHE   174       5.869 -19.960   5.376  1.00 10.00      A   
ATOM   1572  C   PHE   174       6.678 -16.118   1.458  1.00 10.00      A   
ATOM   1573  O   PHE   174       7.822 -16.131   1.914  1.00 10.00      A   
ATOM   1574  N   LEU   175       6.403 -16.327   0.172  1.00 10.00      A   
ATOM   1575  HN  LEU   175       5.469 -16.273  -0.127  1.00 10.00      A   
ATOM   1576  CA  LEU   175       7.445 -16.636  -0.806  1.00 10.00      A   
ATOM   1577  CB  LEU   175       6.838 -16.957  -2.176  1.00 10.00      A   
ATOM   1578  CG  LEU   175       7.831 -17.383  -3.265  1.00 10.00      A   
ATOM   1579  CD1 LEU   175       8.369 -18.779  -2.987  1.00 10.00      A   
ATOM   1580  CD2 LEU   175       7.189 -17.314  -4.642  1.00 10.00      A   
ATOM   1581  C   LEU   175       8.463 -15.510  -0.938  1.00 10.00      A   
ATOM   1582  O   LEU   175       9.664 -15.761  -1.043  1.00 10.00      A   
ATOM   1583  N   LEU   176       7.984 -14.272  -0.926  1.00 10.00      A   
ATOM   1584  HN  LEU   176       7.012 -14.134  -0.834  1.00 10.00      A   
ATOM   1585  CA  LEU   176       8.859 -13.112  -1.055  1.00 10.00      A   
ATOM   1586  CB  LEU   176       8.064 -11.805  -1.068  1.00 10.00      A   
ATOM   1587  CG  LEU   176       7.353 -11.466  -2.381  1.00 10.00      A   
ATOM   1588  CD1 LEU   176       6.630 -10.136  -2.269  1.00 10.00      A   
ATOM   1589  CD2 LEU   176       8.337 -11.442  -3.539  1.00 10.00      A   
ATOM   1590  C   LEU   176       9.935 -13.083   0.026  1.00 10.00      A   
ATOM   1591  O   LEU   176      11.087 -12.754  -0.251  1.00 10.00      A   
ATOM   1592  N   MET   177       9.561 -13.439   1.249  1.00 10.00      A   
ATOM   1593  HN  MET   177       8.628 -13.698   1.409  1.00 10.00      A   
ATOM   1594  CA  MET   177      10.506 -13.456   2.360  1.00 10.00      A   
ATOM   1595  CB  MET   177       9.764 -13.570   3.696  1.00 10.00      A   
ATOM   1596  CG  MET   177      10.667 -13.587   4.922  1.00 10.00      A   
ATOM   1597  SD  MET   177      11.773 -12.164   5.010  1.00 10.00      A   
ATOM   1598  CE  MET   177      10.596 -10.816   5.061  1.00 10.00      A   
ATOM   1599  C   MET   177      11.495 -14.606   2.199  1.00 10.00      A   
ATOM   1600  O   MET   177      12.677 -14.475   2.513  1.00 10.00      A   
ATOM   1601  N   MET   178      11.006 -15.726   1.685  1.00 10.00      A   
ATOM   1602  HN  MET   178      10.057 -15.762   1.437  1.00 10.00      A   
ATOM   1603  CA  MET   178      11.842 -16.905   1.476  1.00 10.00      A   
ATOM   1604  CB  MET   178      10.981 -18.099   1.065  1.00 10.00      A   
ATOM   1605  CG  MET   178      11.739 -19.413   0.963  1.00 10.00      A   
ATOM   1606  SD  MET   178      10.701 -20.769   0.382  1.00 10.00      A   
ATOM   1607  CE  MET   178      11.775 -22.169   0.681  1.00 10.00      A   
ATOM   1608  C   MET   178      12.904 -16.640   0.413  1.00 10.00      A   
ATOM   1609  O   MET   178      14.079 -16.959   0.601  1.00 10.00      A   
ATOM   1610  N   VAL   179      12.484 -16.043  -0.696  1.00 10.00      A   
ATOM   1611  HN  VAL   179      11.532 -15.808  -0.780  1.00 10.00      A   
ATOM   1612  CA  VAL   179      13.394 -15.735  -1.794  1.00 10.00      A   
ATOM   1613  CB  VAL   179      12.638 -15.251  -3.054  1.00 10.00      A   
ATOM   1614  CG1 VAL   179      13.616 -14.877  -4.159  1.00 10.00      A   
ATOM   1615  CG2 VAL   179      11.679 -16.324  -3.543  1.00 10.00      A   
ATOM   1616  C   VAL   179      14.432 -14.691  -1.383  1.00 10.00      A   
ATOM   1617  O   VAL   179      15.631 -14.884  -1.590  1.00 10.00      A   
ATOM   1618  N   SER   180      13.970 -13.596  -0.789  1.00 10.00      A   
ATOM   1619  HN  SER   180      13.006 -13.504  -0.632  1.00 10.00      A   
ATOM   1620  CA  SER   180      14.869 -12.532  -0.361  1.00 10.00      A   
ATOM   1621  CB  SER   180      14.086 -11.333   0.172  1.00 10.00      A   
ATOM   1622  OG  SER   180      13.101 -11.743   1.104  1.00 10.00      A   
ATOM   1623  HG  SER   180      12.270 -11.915   0.639  1.00 10.00      A   
ATOM   1624  C   SER   180      15.862 -13.039   0.680  1.00 10.00      A   
ATOM   1625  O   SER   180      17.034 -12.654   0.674  1.00 10.00      A   
ATOM   1626  N   GLY   181      15.389 -13.913   1.563  1.00 10.00      A   
ATOM   1627  HN  GLY   181      14.440 -14.168   1.526  1.00 10.00      A   
ATOM   1628  CA  GLY   181      16.245 -14.475   2.586  1.00 10.00      A   
ATOM   1629  C   GLY   181      17.400 -15.249   1.981  1.00 10.00      A   
ATOM   1630  O   GLY   181      18.550 -15.104   2.404  1.00 10.00      A   
ATOM   1631  N   LEU   182      17.097 -16.065   0.978  1.00 10.00      A   
ATOM   1632  HN  LEU   182      16.160 -16.136   0.684  1.00 10.00      A   
ATOM   1633  CA  LEU   182      18.119 -16.854   0.304  1.00 10.00      A   
ATOM   1634  CB  LEU   182      17.483 -17.894  -0.619  1.00 10.00      A   
ATOM   1635  CG  LEU   182      16.783 -19.068   0.070  1.00 10.00      A   
ATOM   1636  CD1 LEU   182      16.102 -19.960  -0.955  1.00 10.00      A   
ATOM   1637  CD2 LEU   182      17.773 -19.870   0.901  1.00 10.00      A   
ATOM   1638  C   LEU   182      19.059 -15.948  -0.485  1.00 10.00      A   
ATOM   1639  O   LEU   182      20.270 -16.174  -0.521  1.00 10.00      A   
ATOM   1640  N   LEU   183      18.498 -14.914  -1.109  1.00 10.00      A   
ATOM   1641  HN  LEU   183      17.523 -14.792  -1.052  1.00 10.00      A   
ATOM   1642  CA  LEU   183      19.288 -13.964  -1.883  1.00 10.00      A   
ATOM   1643  CB  LEU   183      18.380 -12.981  -2.624  1.00 10.00      A   
ATOM   1644  CG  LEU   183      17.614 -13.539  -3.824  1.00 10.00      A   
ATOM   1645  CD1 LEU   183      16.657 -12.495  -4.377  1.00 10.00      A   
ATOM   1646  CD2 LEU   183      18.579 -14.003  -4.904  1.00 10.00      A   
ATOM   1647  C   LEU   183      20.256 -13.207  -0.983  1.00 10.00      A   
ATOM   1648  O   LEU   183      21.405 -12.964  -1.354  1.00 10.00      A   
ATOM   1649  N   ALA   184      19.787 -12.839   0.204  1.00 10.00      A   
ATOM   1650  HN  ALA   184      18.854 -13.050   0.437  1.00 10.00      A   
ATOM   1651  CA  ALA   184      20.615 -12.121   1.163  1.00 10.00      A   
ATOM   1652  CB  ALA   184      19.776 -11.612   2.326  1.00 10.00      A   
ATOM   1653  C   ALA   184      21.742 -13.015   1.665  1.00 10.00      A   
ATOM   1654  O   ALA   184      22.874 -12.563   1.836  1.00 10.00      A   
ATOM   1655  N   LEU   185      21.428 -14.286   1.881  1.00 10.00      A   
ATOM   1656  HN  LEU   185      20.505 -14.582   1.726  1.00 10.00      A   
ATOM   1657  CA  LEU   185      22.414 -15.253   2.350  1.00 10.00      A   
ATOM   1658  CB  LEU   185      21.739 -16.594   2.652  1.00 10.00      A   
ATOM   1659  CG  LEU   185      22.613 -17.657   3.324  1.00 10.00      A   
ATOM   1660  CD1 LEU   185      22.881 -17.291   4.774  1.00 10.00      A   
ATOM   1661  CD2 LEU   185      21.958 -19.026   3.232  1.00 10.00      A   
ATOM   1662  C   LEU   185      23.502 -15.441   1.298  1.00 10.00      A   
ATOM   1663  O   LEU   185      24.687 -15.550   1.622  1.00 10.00      A   
ATOM   1664  N   ALA   186      23.087 -15.448   0.036  1.00 10.00      A   
ATOM   1665  HN  ALA   186      22.125 -15.342  -0.148  1.00 10.00      A   
ATOM   1666  CA  ALA   186      24.004 -15.610  -1.085  1.00 10.00      A   
ATOM   1667  CB  ALA   186      23.222 -15.844  -2.369  1.00 10.00      A   
ATOM   1668  C   ALA   186      24.896 -14.384  -1.238  1.00 10.00      A   
ATOM   1669  O   ALA   186      25.994 -14.466  -1.784  1.00 10.00      A   
ATOM   1670  N   LEU   187      24.416 -13.250  -0.750  1.00 10.00      A   
ATOM   1671  HN  LEU   187      23.533 -13.254  -0.323  1.00 10.00      A   
ATOM   1672  CA  LEU   187      25.157 -11.998  -0.836  1.00 10.00      A   
ATOM   1673  CB  LEU   187      24.187 -10.811  -0.840  1.00 10.00      A   
ATOM   1674  CG  LEU   187      24.750  -9.475  -1.330  1.00 10.00      A   
ATOM   1675  CD1 LEU   187      25.139  -9.566  -2.797  1.00 10.00      A   
ATOM   1676  CD2 LEU   187      23.745  -8.355  -1.108  1.00 10.00      A   
ATOM   1677  C   LEU   187      26.148 -11.857   0.317  1.00 10.00      A   
ATOM   1678  O   LEU   187      27.309 -11.493   0.113  1.00 10.00      A   
ATOM   1679  N   VAL   188      25.684 -12.153   1.527  1.00 10.00      A   
ATOM   1680  HN  VAL   188      24.749 -12.442   1.623  1.00 10.00      A   
ATOM   1681  CA  VAL   188      26.519 -12.051   2.717  1.00 10.00      A   
ATOM   1682  CB  VAL   188      25.671 -12.040   4.009  1.00 10.00      A   
ATOM   1683  CG1 VAL   188      26.560 -11.960   5.243  1.00 10.00      A   
ATOM   1684  CG2 VAL   188      24.686 -10.881   3.986  1.00 10.00      A   
ATOM   1685  C   VAL   188      27.542 -13.184   2.786  1.00 10.00      A   
ATOM   1686  O   VAL   188      28.745 -12.941   2.872  1.00 10.00      A   
ATOM   1687  N   LYS   189      27.067 -14.418   2.725  1.00 10.00      A   
ATOM   1688  HN  LYS   189      26.101 -14.561   2.614  1.00 10.00      A   
ATOM   1689  CA  LYS   189      27.953 -15.572   2.802  1.00 10.00      A   
ATOM   1690  CB  LYS   189      27.207 -16.809   3.309  1.00 10.00      A   
ATOM   1691  CG  LYS   189      26.914 -16.788   4.802  1.00 10.00      A   
ATOM   1692  CD  LYS   189      28.196 -16.783   5.621  1.00 10.00      A   
ATOM   1693  CE  LYS   189      27.908 -16.627   7.107  1.00 10.00      A   
ATOM   1694  NZ  LYS   189      29.152 -16.420   7.894  1.00 10.00      A   
ATOM   1695  HZ1 LYS   189      28.919 -16.203   8.884  1.00 10.00      A   
ATOM   1696  HZ2 LYS   189      29.695 -15.630   7.496  1.00 10.00      A   
ATOM   1697  HZ3 LYS   189      29.741 -17.277   7.866  1.00 10.00      A   
ATOM   1698  C   LYS   189      28.622 -15.858   1.465  1.00 10.00      A   
ATOM   1699  O   LYS   189      29.494 -16.721   1.378  1.00 10.00      A   
ATOM   1700  N   ARG   190      28.207 -15.123   0.436  1.00 10.00      A   
ATOM   1701  HN  ARG   190      27.513 -14.449   0.587  1.00 10.00      A   
ATOM   1702  CA  ARG   190      28.751 -15.281  -0.908  1.00 10.00      A   
ATOM   1703  CB  ARG   190      30.152 -14.678  -1.018  1.00 10.00      A   
ATOM   1704  CG  ARG   190      30.148 -13.181  -1.272  1.00 10.00      A   
ATOM   1705  CD  ARG   190      31.552 -12.649  -1.487  1.00 10.00      A   
ATOM   1706  NE  ARG   190      32.256 -12.428  -0.227  1.00 10.00      A   
ATOM   1707  HE  ARG   190      32.133 -13.097   0.484  1.00 10.00      A   
ATOM   1708  CZ  ARG   190      33.041 -11.383   0.004  1.00 10.00      A   
ATOM   1709  NH1 ARG   190      33.225 -10.466  -0.936  1.00 10.00      A   
ATOM   1710 HH11 ARG   190      32.751 -10.558  -1.864  1.00 10.00      A   
ATOM   1711 HH12 ARG   190      33.848  -9.646  -0.752  1.00 10.00      A   
ATOM   1712  NH2 ARG   190      33.644 -11.255   1.177  1.00 10.00      A   
ATOM   1713 HH21 ARG   190      33.504 -11.973   1.922  1.00 10.00      A   
ATOM   1714 HH22 ARG   190      34.260 -10.434   1.360  1.00 10.00      A   
ATOM   1715  C   ARG   190      28.733 -16.739  -1.358  1.00 10.00      A   
ATOM   1716  O   ARG   190      29.763 -17.309  -1.729  1.00 10.00      A   
ATOM   1717  N   ASN   191      27.555 -17.337  -1.311  1.00 10.00      A   
ATOM   1718  HN  ASN   191      26.773 -16.829  -1.013  1.00 10.00      A   
ATOM   1719  CA  ASN   191      27.390 -18.724  -1.707  1.00 10.00      A   
ATOM   1720  CB  ASN   191      26.868 -19.557  -0.538  1.00 10.00      A   
ATOM   1721  CG  ASN   191      27.284 -21.011  -0.626  1.00 10.00      A   
ATOM   1722  OD1 ASN   191      26.643 -21.811  -1.303  1.00 10.00      A   
ATOM   1723  ND2 ASN   191      28.354 -21.367   0.069  1.00 10.00      A   
ATOM   1724 HD21 ASN   191      28.814 -20.678   0.601  1.00 10.00      A   
ATOM   1725 HD22 ASN   191      28.647 -22.302   0.027  1.00 10.00      A   
ATOM   1726  C   ASN   191      26.455 -18.822  -2.901  1.00 10.00      A   
ATOM   1727  O   ASN   191      25.324 -18.340  -2.852  1.00 10.00      A   
ATOM   1728  N   TRP   192      26.937 -19.439  -3.969  1.00 10.00      A   
ATOM   1729  HN  TRP   192      27.850 -19.803  -3.936  1.00 10.00      A   
ATOM   1730  CA  TRP   192      26.160 -19.585  -5.196  1.00 10.00      A   
ATOM   1731  CB  TRP   192      27.059 -20.027  -6.355  1.00 10.00      A   
ATOM   1732  CG  TRP   192      27.970 -18.947  -6.857  1.00 10.00      A   
ATOM   1733  CD1 TRP   192      29.174 -18.575  -6.330  1.00 10.00      A   
ATOM   1734  CD2 TRP   192      27.752 -18.097  -7.990  1.00 10.00      A   
ATOM   1735  NE1 TRP   192      29.716 -17.549  -7.063  1.00 10.00      A   
ATOM   1736  HE1 TRP   192      30.578 -17.112  -6.881  1.00 10.00      A   
ATOM   1737  CE2 TRP   192      28.864 -17.238  -8.088  1.00 10.00      A   
ATOM   1738  CE3 TRP   192      26.725 -17.980  -8.932  1.00 10.00      A   
ATOM   1739  CZ2 TRP   192      28.978 -16.277  -9.089  1.00 10.00      A   
ATOM   1740  CZ3 TRP   192      26.841 -17.027  -9.924  1.00 10.00      A   
ATOM   1741  CH2 TRP   192      27.959 -16.188  -9.996  1.00 10.00      A   
ATOM   1742  C   TRP   192      24.983 -20.544  -5.041  1.00 10.00      A   
ATOM   1743  O   TRP   192      23.978 -20.414  -5.742  1.00 10.00      A   
ATOM   1744  N   ARG   193      25.102 -21.496  -4.122  1.00 10.00      A   
ATOM   1745  HN  ARG   193      25.919 -21.541  -3.582  1.00 10.00      A   
ATOM   1746  CA  ARG   193      24.044 -22.478  -3.896  1.00 10.00      A   
ATOM   1747  CB  ARG   193      24.434 -23.511  -2.835  1.00 10.00      A   
ATOM   1748  CG  ARG   193      23.323 -24.482  -2.473  1.00 10.00      A   
ATOM   1749  CD  ARG   193      23.811 -25.541  -1.504  1.00 10.00      A   
ATOM   1750  NE  ARG   193      22.701 -26.222  -0.844  1.00 10.00      A   
ATOM   1751  HE  ARG   193      21.790 -25.982  -1.134  1.00 10.00      A   
ATOM   1752  CZ  ARG   193      22.850 -27.135   0.113  1.00 10.00      A   
ATOM   1753  NH1 ARG   193      24.063 -27.482   0.526  1.00 10.00      A   
ATOM   1754 HH11 ARG   193      24.909 -27.045   0.100  1.00 10.00      A   
ATOM   1755 HH12 ARG   193      24.174 -28.197   1.281  1.00 10.00      A   
ATOM   1756  NH2 ARG   193      21.778 -27.699   0.659  1.00 10.00      A   
ATOM   1757 HH21 ARG   193      20.822 -27.428   0.339  1.00 10.00      A   
ATOM   1758 HH22 ARG   193      21.889 -28.417   1.410  1.00 10.00      A   
ATOM   1759  C   ARG   193      22.674 -21.838  -3.604  1.00 10.00      A   
ATOM   1760  O   ARG   193      21.719 -22.072  -4.351  1.00 10.00      A   
ATOM   1761  N   PRO   194      22.542 -21.022  -2.530  1.00 10.00      A   
ATOM   1762  CA  PRO   194      21.266 -20.374  -2.194  1.00 10.00      A   
ATOM   1763  CB  PRO   194      21.576 -19.582  -0.919  1.00 10.00      A   
ATOM   1764  CG  PRO   194      22.807 -20.210  -0.368  1.00 10.00      A   
ATOM   1765  CD  PRO   194      23.592 -20.677  -1.556  1.00 10.00      A   
ATOM   1766  C   PRO   194      20.795 -19.429  -3.297  1.00 10.00      A   
ATOM   1767  O   PRO   194      19.597 -19.226  -3.479  1.00 10.00      A   
ATOM   1768  N   LEU   195      21.750 -18.866  -4.035  1.00 10.00      A   
ATOM   1769  HN  LEU   195      22.686 -19.083  -3.846  1.00 10.00      A   
ATOM   1770  CA  LEU   195      21.442 -17.945  -5.125  1.00 10.00      A   
ATOM   1771  CB  LEU   195      22.729 -17.346  -5.706  1.00 10.00      A   
ATOM   1772  CG  LEU   195      22.562 -16.316  -6.829  1.00 10.00      A   
ATOM   1773  CD1 LEU   195      21.860 -15.068  -6.318  1.00 10.00      A   
ATOM   1774  CD2 LEU   195      23.911 -15.958  -7.429  1.00 10.00      A   
ATOM   1775  C   LEU   195      20.652 -18.659  -6.218  1.00 10.00      A   
ATOM   1776  O   LEU   195      19.589 -18.195  -6.630  1.00 10.00      A   
ATOM   1777  N   VAL   196      21.167 -19.805  -6.659  1.00 10.00      A   
ATOM   1778  HN  VAL   196      22.007 -20.131  -6.270  1.00 10.00      A   
ATOM   1779  CA  VAL   196      20.517 -20.592  -7.701  1.00 10.00      A   
ATOM   1780  CB  VAL   196      21.371 -21.815  -8.120  1.00 10.00      A   
ATOM   1781  CG1 VAL   196      20.687 -22.601  -9.230  1.00 10.00      A   
ATOM   1782  CG2 VAL   196      22.758 -21.377  -8.565  1.00 10.00      A   
ATOM   1783  C   VAL   196      19.135 -21.056  -7.242  1.00 10.00      A   
ATOM   1784  O   VAL   196      18.163 -20.983  -7.996  1.00 10.00      A   
ATOM   1785  N   VAL   197      19.049 -21.507  -5.993  1.00 10.00      A   
ATOM   1786  HN  VAL   197      19.853 -21.516  -5.431  1.00 10.00      A   
ATOM   1787  CA  VAL   197      17.786 -21.982  -5.435  1.00 10.00      A   
ATOM   1788  CB  VAL   197      17.968 -22.572  -4.018  1.00 10.00      A   
ATOM   1789  CG1 VAL   197      16.639 -23.080  -3.474  1.00 10.00      A   
ATOM   1790  CG2 VAL   197      18.991 -23.698  -4.040  1.00 10.00      A   
ATOM   1791  C   VAL   197      16.739 -20.868  -5.406  1.00 10.00      A   
ATOM   1792  O   VAL   197      15.586 -21.077  -5.790  1.00 10.00      A   
ATOM   1793  N   ALA   198      17.155 -19.682  -4.973  1.00 10.00      A   
ATOM   1794  HN  ALA   198      18.092 -19.574  -4.696  1.00 10.00      A   
ATOM   1795  CA  ALA   198      16.258 -18.534  -4.892  1.00 10.00      A   
ATOM   1796  CB  ALA   198      16.967 -17.345  -4.265  1.00 10.00      A   
ATOM   1797  C   ALA   198      15.697 -18.159  -6.259  1.00 10.00      A   
ATOM   1798  O   ALA   198      14.497 -17.914  -6.400  1.00 10.00      A   
ATOM   1799  N   VAL   199      16.564 -18.127  -7.265  1.00 10.00      A   
ATOM   1800  HN  VAL   199      17.510 -18.334  -7.090  1.00 10.00      A   
ATOM   1801  CA  VAL   199      16.150 -17.785  -8.623  1.00 10.00      A   
ATOM   1802  CB  VAL   199      17.355 -17.739  -9.589  1.00 10.00      A   
ATOM   1803  CG1 VAL   199      16.902 -17.426 -11.006  1.00 10.00      A   
ATOM   1804  CG2 VAL   199      18.373 -16.709  -9.119  1.00 10.00      A   
ATOM   1805  C   VAL   199      15.109 -18.778  -9.136  1.00 10.00      A   
ATOM   1806  O   VAL   199      14.115 -18.388  -9.752  1.00 10.00      A   
ATOM   1807  N   VAL   200      15.333 -20.058  -8.858  1.00 10.00      A   
ATOM   1808  HN  VAL   200      16.141 -20.303  -8.358  1.00 10.00      A   
ATOM   1809  CA  VAL   200      14.412 -21.105  -9.283  1.00 10.00      A   
ATOM   1810  CB  VAL   200      14.968 -22.514  -8.982  1.00 10.00      A   
ATOM   1811  CG1 VAL   200      13.940 -23.591  -9.302  1.00 10.00      A   
ATOM   1812  CG2 VAL   200      16.241 -22.750  -9.777  1.00 10.00      A   
ATOM   1813  C   VAL   200      13.048 -20.925  -8.623  1.00 10.00      A   
ATOM   1814  O   VAL   200      12.016 -21.023  -9.285  1.00 10.00      A   
ATOM   1815  N   LEU   201      13.051 -20.629  -7.327  1.00 10.00      A   
ATOM   1816  HN  LEU   201      13.911 -20.541  -6.858  1.00 10.00      A   
ATOM   1817  CA  LEU   201      11.812 -20.429  -6.581  1.00 10.00      A   
ATOM   1818  CB  LEU   201      12.104 -20.245  -5.088  1.00 10.00      A   
ATOM   1819  CG  LEU   201      12.638 -21.470  -4.341  1.00 10.00      A   
ATOM   1820  CD1 LEU   201      13.073 -21.088  -2.935  1.00 10.00      A   
ATOM   1821  CD2 LEU   201      11.592 -22.572  -4.298  1.00 10.00      A   
ATOM   1822  C   LEU   201      11.040 -19.226  -7.113  1.00 10.00      A   
ATOM   1823  O   LEU   201       9.811 -19.218  -7.117  1.00 10.00      A   
ATOM   1824  N   PHE   202      11.772 -18.223  -7.580  1.00 10.00      A   
ATOM   1825  HN  PHE   202      12.752 -18.294  -7.551  1.00 10.00      A   
ATOM   1826  CA  PHE   202      11.168 -17.010  -8.118  1.00 10.00      A   
ATOM   1827  CB  PHE   202      12.206 -15.883  -8.149  1.00 10.00      A   
ATOM   1828  CG  PHE   202      11.624 -14.498  -8.186  1.00 10.00      A   
ATOM   1829  CD1 PHE   202      11.201 -13.878  -7.022  1.00 10.00      A   
ATOM   1830  CD2 PHE   202      11.507 -13.814  -9.382  1.00 10.00      A   
ATOM   1831  CE1 PHE   202      10.672 -12.601  -7.052  1.00 10.00      A   
ATOM   1832  CE2 PHE   202      10.978 -12.538  -9.420  1.00 10.00      A   
ATOM   1833  CZ  PHE   202      10.559 -11.930  -8.254  1.00 10.00      A   
ATOM   1834  C   PHE   202      10.604 -17.249  -9.521  1.00 10.00      A   
ATOM   1835  O   PHE   202       9.816 -16.451 -10.031  1.00 10.00      A   
ATOM   1836  N   ALA   203      11.004 -18.349 -10.144  1.00 10.00      A   
ATOM   1837  HN  ALA   203      11.641 -18.949  -9.697  1.00 10.00      A   
ATOM   1838  CA  ALA   203      10.534 -18.677 -11.484  1.00 10.00      A   
ATOM   1839  CB  ALA   203      11.709 -18.920 -12.417  1.00 10.00      A   
ATOM   1840  C   ALA   203       9.593 -19.880 -11.482  1.00 10.00      A   
ATOM   1841  O   ALA   203       9.017 -20.225 -12.512  1.00 10.00      A   
ATOM   1842  N   LEU   204       9.432 -20.512 -10.328  1.00 10.00      A   
ATOM   1843  HN  LEU   204       9.910 -20.190  -9.536  1.00 10.00      A   
ATOM   1844  CA  LEU   204       8.559 -21.679 -10.211  1.00 10.00      A   
ATOM   1845  CB  LEU   204       8.751 -22.410  -8.878  1.00 10.00      A   
ATOM   1846  CG  LEU   204       9.957 -23.351  -8.793  1.00 10.00      A   
ATOM   1847  CD1 LEU   204      10.007 -24.037  -7.438  1.00 10.00      A   
ATOM   1848  CD2 LEU   204       9.916 -24.379  -9.916  1.00 10.00      A   
ATOM   1849  C   LEU   204       7.080 -21.359 -10.466  1.00 10.00      A   
ATOM   1850  O   LEU   204       6.448 -22.006 -11.303  1.00 10.00      A   
ATOM   1851  N   PRO   205       6.496 -20.361  -9.768  1.00 10.00      A   
ATOM   1852  CA  PRO   205       5.088 -20.004  -9.955  1.00 10.00      A   
ATOM   1853  CB  PRO   205       4.753 -19.255  -8.667  1.00 10.00      A   
ATOM   1854  CG  PRO   205       6.032 -18.602  -8.278  1.00 10.00      A   
ATOM   1855  CD  PRO   205       7.136 -19.518  -8.735  1.00 10.00      A   
ATOM   1856  C   PRO   205       4.863 -19.100 -11.167  1.00 10.00      A   
ATOM   1857  O   PRO   205       3.797 -18.504 -11.315  1.00 10.00      A   
ATOM   1858  N   PHE   206       5.863 -19.017 -12.035  1.00 10.00      A   
ATOM   1859  HN  PHE   206       6.680 -19.530 -11.869  1.00 10.00      A   
ATOM   1860  CA  PHE   206       5.779 -18.190 -13.231  1.00 10.00      A   
ATOM   1861  CB  PHE   206       7.138 -18.093 -13.938  1.00 10.00      A   
ATOM   1862  CG  PHE   206       7.111 -17.303 -15.214  1.00 10.00      A   
ATOM   1863  CD1 PHE   206       6.809 -15.952 -15.202  1.00 10.00      A   
ATOM   1864  CD2 PHE   206       7.385 -17.913 -16.426  1.00 10.00      A   
ATOM   1865  CE1 PHE   206       6.780 -15.225 -16.375  1.00 10.00      A   
ATOM   1866  CE2 PHE   206       7.359 -17.192 -17.601  1.00 10.00      A   
ATOM   1867  CZ  PHE   206       7.056 -15.847 -17.576  1.00 10.00      A   
ATOM   1868  C   PHE   206       4.668 -18.655 -14.188  1.00 10.00      A   
ATOM   1869  O   PHE   206       3.791 -17.868 -14.538  1.00 10.00      A   
ATOM   1870  N   PRO   207       4.666 -19.938 -14.623  1.00 10.00      A   
ATOM   1871  CA  PRO   207       3.636 -20.452 -15.537  1.00 10.00      A   
ATOM   1872  CB  PRO   207       4.118 -21.867 -15.886  1.00 10.00      A   
ATOM   1873  CG  PRO   207       5.549 -21.906 -15.469  1.00 10.00      A   
ATOM   1874  CD  PRO   207       5.659 -20.977 -14.299  1.00 10.00      A   
ATOM   1875  C   PRO   207       2.250 -20.516 -14.889  1.00 10.00      A   
ATOM   1876  O   PRO   207       1.242 -20.677 -15.577  1.00 10.00      A   
ATOM   1877  N   LEU   208       2.200 -20.353 -13.568  1.00 10.00      A   
ATOM   1878  HN  LEU   208       3.031 -20.183 -13.078  1.00 10.00      A   
ATOM   1879  CA  LEU   208       0.937 -20.408 -12.834  1.00 10.00      A   
ATOM   1880  CB  LEU   208       1.174 -20.444 -11.319  1.00 10.00      A   
ATOM   1881  CG  LEU   208       1.917 -21.666 -10.770  1.00 10.00      A   
ATOM   1882  CD1 LEU   208       1.975 -21.616  -9.250  1.00 10.00      A   
ATOM   1883  CD2 LEU   208       1.264 -22.957 -11.239  1.00 10.00      A   
ATOM   1884  C   LEU   208       0.017 -19.245 -13.196  1.00 10.00      A   
ATOM   1885  O   LEU   208      -1.203 -19.344 -13.063  1.00 10.00      A   
ATOM   1886  N   ARG   209       0.605 -18.152 -13.676  1.00 10.00      A   
ATOM   1887  HN  ARG   209       1.582 -18.139 -13.779  1.00 10.00      A   
ATOM   1888  CA  ARG   209      -0.168 -16.972 -14.055  1.00 10.00      A   
ATOM   1889  CB  ARG   209       0.705 -15.710 -14.028  1.00 10.00      A   
ATOM   1890  CG  ARG   209       1.836 -15.704 -15.046  1.00 10.00      A   
ATOM   1891  CD  ARG   209       2.567 -14.370 -15.075  1.00 10.00      A   
ATOM   1892  NE  ARG   209       1.789 -13.334 -15.754  1.00 10.00      A   
ATOM   1893  HE  ARG   209       0.856 -13.553 -15.985  1.00 10.00      A   
ATOM   1894  CZ  ARG   209       2.260 -12.127 -16.078  1.00 10.00      A   
ATOM   1895  NH1 ARG   209       3.514 -11.792 -15.786  1.00 10.00      A   
ATOM   1896 HH11 ARG   209       4.141 -12.467 -15.303  1.00 10.00      A   
ATOM   1897 HH12 ARG   209       3.877 -10.844 -16.041  1.00 10.00      A   
ATOM   1898  NH2 ARG   209       1.477 -11.262 -16.706  1.00 10.00      A   
ATOM   1899 HH21 ARG   209       1.837 -10.317 -16.963  1.00 10.00      A   
ATOM   1900 HH22 ARG   209       0.495 -11.520 -16.944  1.00 10.00      A   
ATOM   1901  C   ARG   209      -0.809 -17.141 -15.431  1.00 10.00      A   
ATOM   1902  O   ARG   209      -1.472 -16.230 -15.929  1.00 10.00      A   
ATOM   1903  N   TYR   210      -0.608 -18.304 -16.039  1.00 10.00      A   
ATOM   1904  HN  TYR   210      -0.071 -18.993 -15.592  1.00 10.00      A   
ATOM   1905  CA  TYR   210      -1.164 -18.580 -17.356  1.00 10.00      A   
ATOM   1906  CB  TYR   210      -0.073 -19.082 -18.304  1.00 10.00      A   
ATOM   1907  CG  TYR   210       1.020 -18.069 -18.561  1.00 10.00      A   
ATOM   1908  CD1 TYR   210       2.260 -18.182 -17.943  1.00 10.00      A   
ATOM   1909  CD2 TYR   210       0.811 -16.999 -19.418  1.00 10.00      A   
ATOM   1910  CE1 TYR   210       3.261 -17.258 -18.175  1.00 10.00      A   
ATOM   1911  CE2 TYR   210       1.805 -16.072 -19.655  1.00 10.00      A   
ATOM   1912  CZ  TYR   210       3.027 -16.205 -19.033  1.00 10.00      A   
ATOM   1913  OH  TYR   210       4.021 -15.281 -19.275  1.00 10.00      A   
ATOM   1914  HH  TYR   210       4.854 -15.742 -19.435  1.00 10.00      A   
ATOM   1915  C   TYR   210      -2.308 -19.584 -17.279  1.00 10.00      A   
ATOM   1916  O   TYR   210      -2.895 -19.952 -18.299  1.00 10.00      A   
ATOM   1917  N   ILE   211      -2.628 -20.022 -16.069  1.00 10.00      A   
ATOM   1918  HN  ILE   211      -2.142 -19.678 -15.287  1.00 10.00      A   
ATOM   1919  CA  ILE   211      -3.703 -20.984 -15.875  1.00 10.00      A   
ATOM   1920  CB  ILE   211      -3.409 -21.956 -14.715  1.00 10.00      A   
ATOM   1921  CG1 ILE   211      -1.975 -22.485 -14.806  1.00 10.00      A   
ATOM   1922  CG2 ILE   211      -4.402 -23.110 -14.730  1.00 10.00      A   
ATOM   1923  CD1 ILE   211      -1.578 -23.377 -13.649  1.00 10.00      A   
ATOM   1924  C   ILE   211      -5.010 -20.256 -15.601  1.00 10.00      A   
ATOM   1925  O   ILE   211      -5.086 -19.420 -14.700  1.00 10.00      A   
ATOM   1926  N   GLN   212      -6.028 -20.562 -16.387  1.00 10.00      A   
ATOM   1927  HN  GLN   212      -5.902 -21.232 -17.095  1.00 10.00      A   
ATOM   1928  CA  GLN   212      -7.327 -19.936 -16.228  1.00 10.00      A   
ATOM   1929  CB  GLN   212      -7.997 -19.759 -17.592  1.00 10.00      A   
ATOM   1930  CG  GLN   212      -9.323 -19.022 -17.546  1.00 10.00      A   
ATOM   1931  CD  GLN   212      -9.873 -18.725 -18.924  1.00 10.00      A   
ATOM   1932  OE1 GLN   212      -9.121 -18.532 -19.878  1.00 10.00      A   
ATOM   1933  NE2 GLN   212     -11.189 -18.683 -19.036  1.00 10.00      A   
ATOM   1934 HE21 GLN   212     -11.728 -18.847 -18.227  1.00 10.00      A   
ATOM   1935 HE22 GLN   212     -11.575 -18.498 -19.919  1.00 10.00      A   
ATOM   1936  C   GLN   212      -8.213 -20.757 -15.299  1.00 10.00      A   
ATOM   1937  O   GLN   212      -8.518 -21.917 -15.578  1.00 10.00      A   
ATOM   1938  N   TRP   213      -8.609 -20.155 -14.184  1.00 10.00      A   
ATOM   1939  HN  TRP   213      -8.310 -19.238 -14.003  1.00 10.00      A   
ATOM   1940  CA  TRP   213      -9.463 -20.831 -13.214  1.00 10.00      A   
ATOM   1941  CB  TRP   213      -8.876 -20.710 -11.801  1.00 10.00      A   
ATOM   1942  CG  TRP   213      -7.443 -21.134 -11.669  1.00 10.00      A   
ATOM   1943  CD1 TRP   213      -6.335 -20.351 -11.836  1.00 10.00      A   
ATOM   1944  CD2 TRP   213      -6.961 -22.438 -11.327  1.00 10.00      A   
ATOM   1945  NE1 TRP   213      -5.196 -21.089 -11.628  1.00 10.00      A   
ATOM   1946  HE1 TRP   213      -4.277 -20.751 -11.695  1.00 10.00      A   
ATOM   1947  CE2 TRP   213      -5.553 -22.375 -11.316  1.00 10.00      A   
ATOM   1948  CE3 TRP   213      -7.582 -23.656 -11.034  1.00 10.00      A   
ATOM   1949  CZ2 TRP   213      -4.760 -23.480 -11.021  1.00 10.00      A   
ATOM   1950  CZ3 TRP   213      -6.793 -24.752 -10.741  1.00 10.00      A   
ATOM   1951  CH2 TRP   213      -5.397 -24.658 -10.738  1.00 10.00      A   
ATOM   1952  C   TRP   213     -10.861 -20.223 -13.223  1.00 10.00      A   
ATOM   1953  O   TRP   213     -11.688 -20.533 -12.368  1.00 10.00      A   
ATOM   1954  N   PHE   214     -11.123 -19.362 -14.197  1.00 10.00      A   
ATOM   1955  HN  PHE   214     -10.439 -19.184 -14.875  1.00 10.00      A   
ATOM   1956  CA  PHE   214     -12.415 -18.693 -14.296  1.00 10.00      A   
ATOM   1957  CB  PHE   214     -12.259 -17.186 -14.055  1.00 10.00      A   
ATOM   1958  CG  PHE   214     -11.232 -16.506 -14.929  1.00 10.00      A   
ATOM   1959  CD1 PHE   214     -11.571 -16.029 -16.185  1.00 10.00      A   
ATOM   1960  CD2 PHE   214      -9.931 -16.335 -14.486  1.00 10.00      A   
ATOM   1961  CE1 PHE   214     -10.636 -15.396 -16.980  1.00 10.00      A   
ATOM   1962  CE2 PHE   214      -8.990 -15.704 -15.276  1.00 10.00      A   
ATOM   1963  CZ  PHE   214      -9.342 -15.234 -16.526  1.00 10.00      A   
ATOM   1964  C   PHE   214     -13.088 -18.944 -15.640  1.00 10.00      A   
ATOM   1965  O   PHE   214     -12.417 -19.113 -16.656  1.00 10.00      A   
ATOM   1966  N   THR   215     -14.413 -18.972 -15.631  1.00 10.00      A   
ATOM   1967  HN  THR   215     -14.887 -18.867 -14.780  1.00 10.00      A   
ATOM   1968  CA  THR   215     -15.192 -19.180 -16.842  1.00 10.00      A   
ATOM   1969  CB  THR   215     -16.081 -20.432 -16.712  1.00 10.00      A   
ATOM   1970  OG1 THR   215     -16.269 -20.743 -15.322  1.00 10.00      A   
ATOM   1971  HG1 THR   215     -17.175 -21.057 -15.185  1.00 10.00      A   
ATOM   1972  CG2 THR   215     -15.436 -21.618 -17.413  1.00 10.00      A   
ATOM   1973  C   THR   215     -16.069 -17.954 -17.115  1.00 10.00      A   
ATOM   1974  O   THR   215     -17.029 -17.695 -16.392  1.00 10.00      A   
ATOM   1975  N   PRO   216     -15.727 -17.167 -18.144  1.00 10.00      A   
ATOM   1976  CA  PRO   216     -16.473 -15.956 -18.499  1.00 10.00      A   
ATOM   1977  CB  PRO   216     -15.494 -15.199 -19.396  1.00 10.00      A   
ATOM   1978  CG  PRO   216     -14.668 -16.263 -20.034  1.00 10.00      A   
ATOM   1979  CD  PRO   216     -14.582 -17.395 -19.045  1.00 10.00      A   
ATOM   1980  C   PRO   216     -17.770 -16.248 -19.254  1.00 10.00      A   
ATOM   1981  O   PRO   216     -17.841 -17.179 -20.061  1.00 10.00      A   
ATOM   1982  N   GLN   217     -18.793 -15.446 -18.978  1.00 10.00      A   
ATOM   1983  HN  GLN   217     -18.672 -14.735 -18.310  1.00 10.00      A   
ATOM   1984  CA  GLN   217     -20.091 -15.591 -19.630  1.00 10.00      A   
ATOM   1985  CB  GLN   217     -21.209 -15.709 -18.591  1.00 10.00      A   
ATOM   1986  CG  GLN   217     -20.971 -16.757 -17.515  1.00 10.00      A   
ATOM   1987  CD  GLN   217     -20.813 -18.158 -18.073  1.00 10.00      A   
ATOM   1988  OE1 GLN   217     -21.374 -18.493 -19.122  1.00 10.00      A   
ATOM   1989  NE2 GLN   217     -20.066 -18.987 -17.364  1.00 10.00      A   
ATOM   1990 HE21 GLN   217     -19.668 -18.652 -16.528  1.00 10.00      A   
ATOM   1991 HE22 GLN   217     -19.936 -19.901 -17.696  1.00 10.00      A   
ATOM   1992  C   GLN   217     -20.358 -14.394 -20.539  1.00 10.00      A   
ATOM   1993  O   GLN   217     -20.743 -13.322 -20.069  1.00 10.00      A   
ATOM   1994  N   PRO   218     -20.156 -14.562 -21.855  1.00 10.00      A   
ATOM   1995  CA  PRO   218     -20.355 -13.492 -22.840  1.00 10.00      A   
ATOM   1996  CB  PRO   218     -20.007 -14.153 -24.181  1.00 10.00      A   
ATOM   1997  CG  PRO   218     -20.090 -15.619 -23.925  1.00 10.00      A   
ATOM   1998  CD  PRO   218     -19.707 -15.813 -22.489  1.00 10.00      A   
ATOM   1999  C   PRO   218     -21.780 -12.933 -22.872  1.00 10.00      A   
ATOM   2000  O   PRO   218     -21.974 -11.729 -23.043  1.00 10.00      A   
ATOM   2001  N   GLU   219     -22.775 -13.793 -22.688  1.00 10.00      A   
ATOM   2002  HN  GLU   219     -22.568 -14.747 -22.527  1.00 10.00      A   
ATOM   2003  CA  GLU   219     -24.171 -13.362 -22.719  1.00 10.00      A   
ATOM   2004  CB  GLU   219     -25.109 -14.560 -22.884  1.00 10.00      A   
ATOM   2005  CG  GLU   219     -25.124 -15.505 -21.694  1.00 10.00      A   
ATOM   2006  CD  GLU   219     -24.184 -16.677 -21.861  1.00 10.00      A   
ATOM   2007  OE1 GLU   219     -23.026 -16.469 -22.286  1.00 10.00      A   
ATOM   2008  OE2 GLU   219     -24.598 -17.817 -21.563  1.00 10.00      A   
ATOM   2009  C   GLU   219     -24.556 -12.563 -21.476  1.00 10.00      A   
ATOM   2010  O   GLU   219     -25.608 -11.927 -21.439  1.00 10.00      A   
ATOM   2011  N   LYS   220     -23.702 -12.594 -20.464  1.00 10.00      A   
ATOM   2012  HN  LYS   220     -22.873 -13.108 -20.552  1.00 10.00      A   
ATOM   2013  CA  LYS   220     -23.965 -11.876 -19.225  1.00 10.00      A   
ATOM   2014  CB  LYS   220     -23.465 -12.686 -18.025  1.00 10.00      A   
ATOM   2015  CG  LYS   220     -24.476 -13.664 -17.446  1.00 10.00      A   
ATOM   2016  CD  LYS   220     -23.937 -14.317 -16.180  1.00 10.00      A   
ATOM   2017  CE  LYS   220     -25.053 -14.898 -15.325  1.00 10.00      A   
ATOM   2018  NZ  LYS   220     -24.591 -15.228 -13.946  1.00 10.00      A   
ATOM   2019  HZ1 LYS   220     -25.406 -15.461 -13.341  1.00 10.00      A   
ATOM   2020  HZ2 LYS   220     -24.084 -14.417 -13.531  1.00 10.00      A   
ATOM   2021  HZ3 LYS   220     -23.946 -16.046 -13.967  1.00 10.00      A   
ATOM   2022  C   LYS   220     -23.311 -10.497 -19.231  1.00 10.00      A   
ATOM   2023  O   LYS   220     -23.443  -9.734 -18.277  1.00 10.00      A   
ATOM   2024  N   THR   221     -22.604 -10.182 -20.306  1.00 10.00      A   
ATOM   2025  HN  THR   221     -22.545 -10.824 -21.044  1.00 10.00      A   
ATOM   2026  CA  THR   221     -21.924  -8.901 -20.422  1.00 10.00      A   
ATOM   2027  CB  THR   221     -20.979  -8.885 -21.635  1.00 10.00      A   
ATOM   2028  OG1 THR   221     -20.209 -10.093 -21.656  1.00 10.00      A   
ATOM   2029  HG1 THR   221     -20.607 -10.707 -22.288  1.00 10.00      A   
ATOM   2030  CG2 THR   221     -20.043  -7.688 -21.571  1.00 10.00      A   
ATOM   2031  C   THR   221     -22.918  -7.752 -20.552  1.00 10.00      A   
ATOM   2032  O   THR   221     -23.542  -7.574 -21.601  1.00 10.00      A   
ATOM   2033  N   ILE   222     -23.068  -6.986 -19.482  1.00 10.00      A   
ATOM   2034  HN  ILE   222     -22.554  -7.192 -18.672  1.00 10.00      A   
ATOM   2035  CA  ILE   222     -23.980  -5.852 -19.474  1.00 10.00      A   
ATOM   2036  CB  ILE   222     -24.980  -5.925 -18.296  1.00 10.00      A   
ATOM   2037  CG1 ILE   222     -24.242  -6.068 -16.958  1.00 10.00      A   
ATOM   2038  CG2 ILE   222     -25.969  -7.066 -18.497  1.00 10.00      A   
ATOM   2039  CD1 ILE   222     -25.116  -5.833 -15.743  1.00 10.00      A   
ATOM   2040  C   ILE   222     -23.205  -4.537 -19.397  1.00 10.00      A   
ATOM   2041  O   ILE   222     -22.036  -4.519 -18.997  1.00 10.00      A   
ATOM   2042  N   GLN   223     -23.850  -3.447 -19.791  1.00 10.00      A   
ATOM   2043  HN  GLN   223     -24.771  -3.527 -20.123  1.00 10.00      A   
ATOM   2044  CA  GLN   223     -23.223  -2.135 -19.754  1.00 10.00      A   
ATOM   2045  CB  GLN   223     -23.897  -1.185 -20.747  1.00 10.00      A   
ATOM   2046  CG  GLN   223     -22.953  -0.170 -21.373  1.00 10.00      A   
ATOM   2047  CD  GLN   223     -23.678   1.045 -21.921  1.00 10.00      A   
ATOM   2048  OE1 GLN   223     -24.679   1.496 -21.363  1.00 10.00      A   
ATOM   2049  NE2 GLN   223     -23.182   1.585 -23.024  1.00 10.00      A   
ATOM   2050 HE21 GLN   223     -22.381   1.175 -23.426  1.00 10.00      A   
ATOM   2051 HE22 GLN   223     -23.631   2.374 -23.397  1.00 10.00      A   
ATOM   2052  C   GLN   223     -23.309  -1.559 -18.347  1.00 10.00      A   
ATOM   2053  O   GLN   223     -24.403  -1.338 -17.818  1.00 10.00      A   
ATOM   2054  N   VAL   224     -22.157  -1.334 -17.739  1.00 10.00      A   
ATOM   2055  HN  VAL   224     -21.319  -1.537 -18.209  1.00 10.00      A   
ATOM   2056  CA  VAL   224     -22.096  -0.785 -16.394  1.00 10.00      A   
ATOM   2057  CB  VAL   224     -21.301  -1.708 -15.443  1.00 10.00      A   
ATOM   2058  CG1 VAL   224     -21.390  -1.213 -14.006  1.00 10.00      A   
ATOM   2059  CG2 VAL   224     -21.789  -3.145 -15.546  1.00 10.00      A   
ATOM   2060  C   VAL   224     -21.441   0.589 -16.429  1.00 10.00      A   
ATOM   2061  O   VAL   224     -20.470   0.800 -17.160  1.00 10.00      A   
ATOM   2062  N   SER   225     -21.975   1.518 -15.652  1.00 10.00      A   
ATOM   2063  HN  SER   225     -22.755   1.289 -15.097  1.00 10.00      A   
ATOM   2064  CA  SER   225     -21.438   2.868 -15.598  1.00 10.00      A   
ATOM   2065  CB  SER   225     -22.340   3.839 -16.367  1.00 10.00      A   
ATOM   2066  OG  SER   225     -22.350   3.546 -17.756  1.00 10.00      A   
ATOM   2067  HG  SER   225     -23.231   3.232 -18.012  1.00 10.00      A   
ATOM   2068  C   SER   225     -21.256   3.344 -14.158  1.00 10.00      A   
ATOM   2069  O   SER   225     -22.192   3.307 -13.356  1.00 10.00      A   
ATOM   2070  N   MET   226     -20.043   3.766 -13.834  1.00 10.00      A   
ATOM   2071  HN  MET   226     -19.330   3.736 -14.509  1.00 10.00      A   
ATOM   2072  CA  MET   226     -19.735   4.280 -12.506  1.00 10.00      A   
ATOM   2073  CB  MET   226     -18.451   3.654 -11.953  1.00 10.00      A   
ATOM   2074  CG  MET   226     -18.598   2.191 -11.559  1.00 10.00      A   
ATOM   2075  SD  MET   226     -17.169   1.554 -10.657  1.00 10.00      A   
ATOM   2076  CE  MET   226     -15.906   1.646 -11.919  1.00 10.00      A   
ATOM   2077  C   MET   226     -19.609   5.795 -12.584  1.00 10.00      A   
ATOM   2078  O   MET   226     -18.889   6.322 -13.437  1.00 10.00      A   
ATOM   2079  N   VAL   227     -20.322   6.497 -11.720  1.00 10.00      A   
ATOM   2080  HN  VAL   227     -20.872   6.026 -11.054  1.00 10.00      A   
ATOM   2081  CA  VAL   227     -20.305   7.953 -11.729  1.00 10.00      A   
ATOM   2082  CB  VAL   227     -21.716   8.532 -11.474  1.00 10.00      A   
ATOM   2083  CG1 VAL   227     -21.715  10.043 -11.635  1.00 10.00      A   
ATOM   2084  CG2 VAL   227     -22.734   7.897 -12.409  1.00 10.00      A   
ATOM   2085  C   VAL   227     -19.339   8.526 -10.698  1.00 10.00      A   
ATOM   2086  O   VAL   227     -19.430   8.220  -9.510  1.00 10.00      A   
ATOM   2087  N   GLN   228     -18.404   9.343 -11.162  1.00 10.00      A   
ATOM   2088  HN  GLN   228     -18.360   9.525 -12.128  1.00 10.00      A   
ATOM   2089  CA  GLN   228     -17.449   9.992 -10.281  1.00 10.00      A   
ATOM   2090  CB  GLN   228     -16.070  10.071 -10.945  1.00 10.00      A   
ATOM   2091  CG  GLN   228     -14.981  10.640 -10.050  1.00 10.00      A   
ATOM   2092  CD  GLN   228     -13.585  10.226 -10.470  1.00 10.00      A   
ATOM   2093  OE1 GLN   228     -13.045   9.233  -9.987  1.00 10.00      A   
ATOM   2094  NE2 GLN   228     -12.994  10.980 -11.377  1.00 10.00      A   
ATOM   2095 HE21 GLN   228     -13.489  11.757 -11.725  1.00 10.00      A   
ATOM   2096 HE22 GLN   228     -12.084  10.738 -11.668  1.00 10.00      A   
ATOM   2097  C   GLN   228     -17.986  11.384  -9.959  1.00 10.00      A   
ATOM   2098  O   GLN   228     -17.887  12.300 -10.777  1.00 10.00      A   
ATOM   2099  N   GLY   229     -18.582  11.517  -8.780  1.00 10.00      A   
ATOM   2100  HN  GLY   229     -18.614  10.748  -8.174  1.00 10.00      A   
ATOM   2101  CA  GLY   229     -19.184  12.774  -8.371  1.00 10.00      A   
ATOM   2102  C   GLY   229     -18.216  13.921  -8.186  1.00 10.00      A   
ATOM   2103  O   GLY   229     -18.556  15.061  -8.506  1.00 10.00      A   
ATOM   2104  N   ASP   230     -17.023  13.632  -7.667  1.00 10.00      A   
ATOM   2105  HN  ASP   230     -16.813  12.699  -7.442  1.00 10.00      A   
ATOM   2106  CA  ASP   230     -16.014  14.667  -7.421  1.00 10.00      A   
ATOM   2107  CB  ASP   230     -15.528  15.295  -8.734  1.00 10.00      A   
ATOM   2108  CG  ASP   230     -14.385  16.278  -8.546  1.00 10.00      A   
ATOM   2109  OD1 ASP   230     -13.477  15.996  -7.734  1.00 10.00      A   
ATOM   2110  OD2 ASP   230     -14.392  17.336  -9.214  1.00 10.00      A   
ATOM   2111  C   ASP   230     -16.582  15.722  -6.476  1.00 10.00      A   
ATOM   2112  O   ASP   230     -16.396  16.927  -6.653  1.00 10.00      A   
ATOM   2113  N   ILE   231     -17.296  15.246  -5.471  1.00 10.00      A   
ATOM   2114  HN  ILE   231     -17.398  14.272  -5.378  1.00 10.00      A   
ATOM   2115  CA  ILE   231     -17.922  16.118  -4.493  1.00 10.00      A   
ATOM   2116  CB  ILE   231     -19.130  15.418  -3.823  1.00 10.00      A   
ATOM   2117  CG1 ILE   231     -20.133  14.939  -4.881  1.00 10.00      A   
ATOM   2118  CG2 ILE   231     -19.814  16.331  -2.814  1.00 10.00      A   
ATOM   2119  CD1 ILE   231     -20.699  16.046  -5.749  1.00 10.00      A   
ATOM   2120  C   ILE   231     -16.917  16.545  -3.425  1.00 10.00      A   
ATOM   2121  O   ILE   231     -16.176  15.715  -2.894  1.00 10.00      A   
ATOM   2122  N   PRO   232     -16.853  17.852  -3.126  1.00 10.00      A   
ATOM   2123  CA  PRO   232     -15.948  18.384  -2.104  1.00 10.00      A   
ATOM   2124  CB  PRO   232     -16.113  19.903  -2.231  1.00 10.00      A   
ATOM   2125  CG  PRO   232     -17.450  20.089  -2.858  1.00 10.00      A   
ATOM   2126  CD  PRO   232     -17.639  18.916  -3.776  1.00 10.00      A   
ATOM   2127  C   PRO   232     -16.346  17.915  -0.702  1.00 10.00      A   
ATOM   2128  O   PRO   232     -17.378  17.261  -0.519  1.00 10.00      A   
ATOM   2129  N   GLN   233     -15.532  18.253   0.284  1.00 10.00      A   
ATOM   2130  HN  GLN   233     -14.733  18.789   0.083  1.00 10.00      A   
ATOM   2131  CA  GLN   233     -15.799  17.858   1.659  1.00 10.00      A   
ATOM   2132  CB  GLN   233     -14.572  18.104   2.536  1.00 10.00      A   
ATOM   2133  CG  GLN   233     -13.346  17.317   2.106  1.00 10.00      A   
ATOM   2134  CD  GLN   233     -12.132  17.603   2.965  1.00 10.00      A   
ATOM   2135  OE1 GLN   233     -12.249  17.876   4.160  1.00 10.00      A   
ATOM   2136  NE2 GLN   233     -10.956  17.542   2.357  1.00 10.00      A   
ATOM   2137 HE21 GLN   233     -10.942  17.321   1.398  1.00 10.00      A   
ATOM   2138 HE22 GLN   233     -10.149  17.720   2.886  1.00 10.00      A   
ATOM   2139  C   GLN   233     -17.011  18.596   2.214  1.00 10.00      A   
ATOM   2140  O   GLN   233     -17.397  19.652   1.704  1.00 10.00      A   
ATOM   2141  N   SER   234     -17.613  18.038   3.255  1.00 10.00      A   
ATOM   2142  HN  SER   234     -17.258  17.199   3.621  1.00 10.00      A   
ATOM   2143  CA  SER   234     -18.780  18.641   3.874  1.00 10.00      A   
ATOM   2144  CB  SER   234     -19.603  17.582   4.605  1.00 10.00      A   
ATOM   2145  OG  SER   234     -19.755  16.418   3.807  1.00 10.00      A   
ATOM   2146  HG  SER   234     -19.507  16.619   2.898  1.00 10.00      A   
ATOM   2147  C   SER   234     -18.384  19.770   4.823  1.00 10.00      A   
ATOM   2148  O   SER   234     -18.431  19.624   6.047  1.00 10.00      A   
ATOM   2149  N   LEU   235     -17.966  20.889   4.247  1.00 10.00      A   
ATOM   2150  HN  LEU   235     -17.922  20.932   3.267  1.00 10.00      A   
ATOM   2151  CA  LEU   235     -17.570  22.053   5.026  1.00 10.00      A   
ATOM   2152  CB  LEU   235     -16.686  22.974   4.180  1.00 10.00      A   
ATOM   2153  CG  LEU   235     -15.510  22.308   3.463  1.00 10.00      A   
ATOM   2154  CD1 LEU   235     -14.935  23.233   2.404  1.00 10.00      A   
ATOM   2155  CD2 LEU   235     -14.435  21.900   4.458  1.00 10.00      A   
ATOM   2156  C   LEU   235     -18.814  22.804   5.476  1.00 10.00      A   
ATOM   2157  O   LEU   235     -18.870  23.341   6.583  1.00 10.00      A   
ATOM   2158  N   LYS   236     -19.815  22.812   4.604  1.00 10.00      A   
ATOM   2159  HN  LYS   236     -19.699  22.351   3.746  1.00 10.00      A   
ATOM   2160  CA  LYS   236     -21.078  23.476   4.871  1.00 10.00      A   
ATOM   2161  CB  LYS   236     -21.087  24.853   4.205  1.00 10.00      A   
ATOM   2162  CG  LYS   236     -22.279  25.714   4.569  1.00 10.00      A   
ATOM   2163  CD  LYS   236     -22.412  26.893   3.621  1.00 10.00      A   
ATOM   2164  CE  LYS   236     -23.483  27.862   4.088  1.00 10.00      A   
ATOM   2165  NZ  LYS   236     -24.762  27.170   4.396  1.00 10.00      A   
ATOM   2166  HZ1 LYS   236     -24.648  26.566   5.233  1.00 10.00      A   
ATOM   2167  HZ2 LYS   236     -25.051  26.570   3.589  1.00 10.00      A   
ATOM   2168  HZ3 LYS   236     -25.511  27.865   4.581  1.00 10.00      A   
ATOM   2169  C   LYS   236     -22.210  22.626   4.310  1.00 10.00      A   
ATOM   2170  O   LYS   236     -22.392  22.552   3.097  1.00 10.00      A   
ATOM   2171  N   TRP   237     -22.957  21.972   5.185  1.00 10.00      A   
ATOM   2172  HN  TRP   237     -22.778  22.074   6.144  1.00 10.00      A   
ATOM   2173  CA  TRP   237     -24.050  21.121   4.750  1.00 10.00      A   
ATOM   2174  CB  TRP   237     -23.956  19.727   5.380  1.00 10.00      A   
ATOM   2175  CG  TRP   237     -24.844  18.718   4.714  1.00 10.00      A   
ATOM   2176  CD1 TRP   237     -24.608  18.075   3.535  1.00 10.00      A   
ATOM   2177  CD2 TRP   237     -26.109  18.239   5.185  1.00 10.00      A   
ATOM   2178  NE1 TRP   237     -25.649  17.231   3.240  1.00 10.00      A   
ATOM   2179  HE1 TRP   237     -25.710  16.658   2.443  1.00 10.00      A   
ATOM   2180  CE2 TRP   237     -26.583  17.311   4.239  1.00 10.00      A   
ATOM   2181  CE3 TRP   237     -26.887  18.505   6.315  1.00 10.00      A   
ATOM   2182  CZ2 TRP   237     -27.800  16.649   4.389  1.00 10.00      A   
ATOM   2183  CZ3 TRP   237     -28.092  17.847   6.463  1.00 10.00      A   
ATOM   2184  CH2 TRP   237     -28.538  16.930   5.505  1.00 10.00      A   
ATOM   2185  C   TRP   237     -25.411  21.746   5.031  1.00 10.00      A   
ATOM   2186  O   TRP   237     -25.854  21.821   6.179  1.00 10.00      A   
ATOM   2187  N   ASP   238     -26.061  22.196   3.971  1.00 10.00      A   
ATOM   2188  HN  ASP   238     -25.642  22.118   3.087  1.00 10.00      A   
ATOM   2189  CA  ASP   238     -27.384  22.797   4.066  1.00 10.00      A   
ATOM   2190  CB  ASP   238     -27.329  24.322   3.882  1.00 10.00      A   
ATOM   2191  CG  ASP   238     -26.679  24.762   2.580  1.00 10.00      A   
ATOM   2192  OD1 ASP   238     -27.207  24.435   1.502  1.00 10.00      A   
ATOM   2193  OD2 ASP   238     -25.640  25.455   2.633  1.00 10.00      A   
ATOM   2194  C   ASP   238     -28.305  22.151   3.039  1.00 10.00      A   
ATOM   2195  O   ASP   238     -27.892  21.220   2.341  1.00 10.00      A   
ATOM   2196  N   GLU   239     -29.541  22.630   2.950  1.00 10.00      A   
ATOM   2197  HN  GLU   239     -29.810  23.372   3.530  1.00 10.00      A   
ATOM   2198  CA  GLU   239     -30.503  22.079   2.002  1.00 10.00      A   
ATOM   2199  CB  GLU   239     -31.888  22.702   2.182  1.00 10.00      A   
ATOM   2200  CG  GLU   239     -32.680  22.123   3.343  1.00 10.00      A   
ATOM   2201  CD  GLU   239     -34.176  22.273   3.161  1.00 10.00      A   
ATOM   2202  OE1 GLU   239     -34.742  21.597   2.276  1.00 10.00      A   
ATOM   2203  OE2 GLU   239     -34.796  23.064   3.905  1.00 10.00      A   
ATOM   2204  C   GLU   239     -30.022  22.245   0.565  1.00 10.00      A   
ATOM   2205  O   GLU   239     -30.067  21.298  -0.221  1.00 10.00      A   
ATOM   2206  N   GLY   240     -29.537  23.439   0.241  1.00 10.00      A   
ATOM   2207  HN  GLY   240     -29.493  24.140   0.924  1.00 10.00      A   
ATOM   2208  CA  GLY   240     -29.046  23.711  -1.096  1.00 10.00      A   
ATOM   2209  C   GLY   240     -27.885  22.811  -1.454  1.00 10.00      A   
ATOM   2210  O   GLY   240     -27.806  22.300  -2.571  1.00 10.00      A   
ATOM   2211  N   GLN   241     -26.985  22.615  -0.499  1.00 10.00      A   
ATOM   2212  HN  GLN   241     -27.100  23.077   0.367  1.00 10.00      A   
ATOM   2213  CA  GLN   241     -25.830  21.751  -0.696  1.00 10.00      A   
ATOM   2214  CB  GLN   241     -24.944  21.738   0.554  1.00 10.00      A   
ATOM   2215  CG  GLN   241     -23.899  20.628   0.580  1.00 10.00      A   
ATOM   2216  CD  GLN   241     -22.793  20.824  -0.441  1.00 10.00      A   
ATOM   2217  OE1 GLN   241     -21.760  21.427  -0.149  1.00 10.00      A   
ATOM   2218  NE2 GLN   241     -22.998  20.313  -1.645  1.00 10.00      A   
ATOM   2219 HE21 GLN   241     -23.844  19.837  -1.812  1.00 10.00      A   
ATOM   2220 HE22 GLN   241     -22.304  20.437  -2.325  1.00 10.00      A   
ATOM   2221  C   GLN   241     -26.280  20.336  -1.038  1.00 10.00      A   
ATOM   2222  O   GLN   241     -25.801  19.742  -2.003  1.00 10.00      A   
ATOM   2223  N   LEU   242     -27.218  19.813  -0.255  1.00 10.00      A   
ATOM   2224  HN  LEU   242     -27.576  20.350   0.486  1.00 10.00      A   
ATOM   2225  CA  LEU   242     -27.734  18.468  -0.470  1.00 10.00      A   
ATOM   2226  CB  LEU   242     -28.679  18.068   0.663  1.00 10.00      A   
ATOM   2227  CG  LEU   242     -29.304  16.675   0.557  1.00 10.00      A   
ATOM   2228  CD1 LEU   242     -28.238  15.594   0.672  1.00 10.00      A   
ATOM   2229  CD2 LEU   242     -30.379  16.489   1.613  1.00 10.00      A   
ATOM   2230  C   LEU   242     -28.444  18.356  -1.814  1.00 10.00      A   
ATOM   2231  O   LEU   242     -28.224  17.403  -2.562  1.00 10.00      A   
ATOM   2232  N   LEU   243     -29.285  19.339  -2.117  1.00 10.00      A   
ATOM   2233  HN  LEU   243     -29.413  20.073  -1.473  1.00 10.00      A   
ATOM   2234  CA  LEU   243     -30.029  19.356  -3.373  1.00 10.00      A   
ATOM   2235  CB  LEU   243     -31.000  20.539  -3.421  1.00 10.00      A   
ATOM   2236  CG  LEU   243     -32.092  20.566  -2.347  1.00 10.00      A   
ATOM   2237  CD1 LEU   243     -33.009  21.765  -2.539  1.00 10.00      A   
ATOM   2238  CD2 LEU   243     -32.889  19.272  -2.350  1.00 10.00      A   
ATOM   2239  C   LEU   243     -29.083  19.398  -4.570  1.00 10.00      A   
ATOM   2240  O   LEU   243     -29.368  18.820  -5.621  1.00 10.00      A   
ATOM   2241  N   ASN   244     -27.953  20.076  -4.399  1.00 10.00      A   
ATOM   2242  HN  ASN   244     -27.788  20.517  -3.538  1.00 10.00      A   
ATOM   2243  CA  ASN   244     -26.956  20.188  -5.457  1.00 10.00      A   
ATOM   2244  CB  ASN   244     -25.887  21.229  -5.107  1.00 10.00      A   
ATOM   2245  CG  ASN   244     -26.195  22.604  -5.673  1.00 10.00      A   
ATOM   2246  OD1 ASN   244     -25.870  22.901  -6.824  1.00 10.00      A   
ATOM   2247  ND2 ASN   244     -26.821  23.454  -4.870  1.00 10.00      A   
ATOM   2248 HD21 ASN   244     -27.052  23.152  -3.962  1.00 10.00      A   
ATOM   2249 HD22 ASN   244     -27.024  24.352  -5.209  1.00 10.00      A   
ATOM   2250  C   ASN   244     -26.309  18.837  -5.733  1.00 10.00      A   
ATOM   2251  O   ASN   244     -26.143  18.447  -6.890  1.00 10.00      A   
ATOM   2252  N   THR   245     -25.961  18.119  -4.669  1.00 10.00      A   
ATOM   2253  HN  THR   245     -26.113  18.485  -3.769  1.00 10.00      A   
ATOM   2254  CA  THR   245     -25.343  16.807  -4.799  1.00 10.00      A   
ATOM   2255  CB  THR   245     -24.926  16.252  -3.420  1.00 10.00      A   
ATOM   2256  OG1 THR   245     -24.391  17.316  -2.618  1.00 10.00      A   
ATOM   2257  HG1 THR   245     -23.898  16.943  -1.880  1.00 10.00      A   
ATOM   2258  CG2 THR   245     -23.866  15.173  -3.577  1.00 10.00      A   
ATOM   2259  C   THR   245     -26.300  15.829  -5.485  1.00 10.00      A   
ATOM   2260  O   THR   245     -25.909  15.093  -6.394  1.00 10.00      A   
ATOM   2261  N   LEU   246     -27.562  15.852  -5.062  1.00 10.00      A   
ATOM   2262  HN  LEU   246     -27.812  16.474  -4.340  1.00 10.00      A   
ATOM   2263  CA  LEU   246     -28.583  14.978  -5.629  1.00 10.00      A   
ATOM   2264  CB  LEU   246     -29.906  15.145  -4.873  1.00 10.00      A   
ATOM   2265  CG  LEU   246     -29.902  14.734  -3.398  1.00 10.00      A   
ATOM   2266  CD1 LEU   246     -31.138  15.264  -2.692  1.00 10.00      A   
ATOM   2267  CD2 LEU   246     -29.819  13.222  -3.262  1.00 10.00      A   
ATOM   2268  C   LEU   246     -28.792  15.282  -7.110  1.00 10.00      A   
ATOM   2269  O   LEU   246     -28.904  14.375  -7.936  1.00 10.00      A   
ATOM   2270  N   LYS   247     -28.825  16.569  -7.437  1.00 10.00      A   
ATOM   2271  HN  LYS   247     -28.717  17.242  -6.728  1.00 10.00      A   
ATOM   2272  CA  LYS   247     -29.021  17.017  -8.810  1.00 10.00      A   
ATOM   2273  CB  LYS   247     -29.159  18.542  -8.843  1.00 10.00      A   
ATOM   2274  CG  LYS   247     -29.613  19.109 -10.177  1.00 10.00      A   
ATOM   2275  CD  LYS   247     -29.689  20.625 -10.124  1.00 10.00      A   
ATOM   2276  CE  LYS   247     -30.131  21.209 -11.454  1.00 10.00      A   
ATOM   2277  NZ  LYS   247     -30.007  22.690 -11.476  1.00 10.00      A   
ATOM   2278  HZ1 LYS   247     -29.003  22.962 -11.472  1.00 10.00      A   
ATOM   2279  HZ2 LYS   247     -30.466  23.100 -10.640  1.00 10.00      A   
ATOM   2280  HZ3 LYS   247     -30.458  23.079 -12.327  1.00 10.00      A   
ATOM   2281  C   LYS   247     -27.862  16.577  -9.700  1.00 10.00      A   
ATOM   2282  O   LYS   247     -28.069  16.141 -10.835  1.00 10.00      A   
ATOM   2283  N   ILE   248     -26.647  16.692  -9.175  1.00 10.00      A   
ATOM   2284  HN  ILE   248     -26.557  17.051  -8.263  1.00 10.00      A   
ATOM   2285  CA  ILE   248     -25.442  16.312  -9.907  1.00 10.00      A   
ATOM   2286  CB  ILE   248     -24.165  16.640  -9.090  1.00 10.00      A   
ATOM   2287  CG1 ILE   248     -23.823  18.130  -9.194  1.00 10.00      A   
ATOM   2288  CG2 ILE   248     -22.976  15.782  -9.511  1.00 10.00      A   
ATOM   2289  CD1 ILE   248     -23.521  18.595 -10.604  1.00 10.00      A   
ATOM   2290  C   ILE   248     -25.459  14.830 -10.282  1.00 10.00      A   
ATOM   2291  O   ILE   248     -25.179  14.463 -11.425  1.00 10.00      A   
ATOM   2292  N   TYR   249     -25.809  13.988  -9.321  1.00 10.00      A   
ATOM   2293  HN  TYR   249     -26.053  14.342  -8.438  1.00 10.00      A   
ATOM   2294  CA  TYR   249     -25.842  12.550  -9.547  1.00 10.00      A   
ATOM   2295  CB  TYR   249     -25.848  11.785  -8.225  1.00 10.00      A   
ATOM   2296  CG  TYR   249     -24.495  11.756  -7.560  1.00 10.00      A   
ATOM   2297  CD1 TYR   249     -24.295  12.335  -6.314  1.00 10.00      A   
ATOM   2298  CD2 TYR   249     -23.409  11.166  -8.191  1.00 10.00      A   
ATOM   2299  CE1 TYR   249     -23.050  12.328  -5.717  1.00 10.00      A   
ATOM   2300  CE2 TYR   249     -22.165  11.151  -7.600  1.00 10.00      A   
ATOM   2301  CZ  TYR   249     -21.990  11.734  -6.364  1.00 10.00      A   
ATOM   2302  OH  TYR   249     -20.745  11.733  -5.782  1.00 10.00      A   
ATOM   2303  HH  TYR   249     -20.804  11.387  -4.884  1.00 10.00      A   
ATOM   2304  C   TYR   249     -27.001  12.124 -10.435  1.00 10.00      A   
ATOM   2305  O   TYR   249     -26.825  11.309 -11.342  1.00 10.00      A   
ATOM   2306  N   TYR   250     -28.179  12.681 -10.191  1.00 10.00      A   
ATOM   2307  HN  TYR   250     -28.262  13.338  -9.463  1.00 10.00      A   
ATOM   2308  CA  TYR   250     -29.355  12.330 -10.979  1.00 10.00      A   
ATOM   2309  CB  TYR   250     -30.634  12.937 -10.391  1.00 10.00      A   
ATOM   2310  CG  TYR   250     -31.872  12.655 -11.218  1.00 10.00      A   
ATOM   2311  CD1 TYR   250     -32.340  11.356 -11.383  1.00 10.00      A   
ATOM   2312  CD2 TYR   250     -32.566  13.684 -11.842  1.00 10.00      A   
ATOM   2313  CE1 TYR   250     -33.460  11.090 -12.146  1.00 10.00      A   
ATOM   2314  CE2 TYR   250     -33.690  13.426 -12.604  1.00 10.00      A   
ATOM   2315  CZ  TYR   250     -34.132  12.127 -12.754  1.00 10.00      A   
ATOM   2316  OH  TYR   250     -35.245  11.865 -13.521  1.00 10.00      A   
ATOM   2317  HH  TYR   250     -35.757  11.143 -13.117  1.00 10.00      A   
ATOM   2318  C   TYR   250     -29.203  12.723 -12.447  1.00 10.00      A   
ATOM   2319  O   TYR   250     -29.486  11.925 -13.338  1.00 10.00      A   
ATOM   2320  N   ASN   251     -28.734  13.942 -12.696  1.00 10.00      A   
ATOM   2321  HN  ASN   251     -28.492  14.530 -11.945  1.00 10.00      A   
ATOM   2322  CA  ASN   251     -28.571  14.431 -14.065  1.00 10.00      A   
ATOM   2323  CB  ASN   251     -28.206  15.916 -14.072  1.00 10.00      A   
ATOM   2324  CG  ASN   251     -28.532  16.592 -15.390  1.00 10.00      A   
ATOM   2325  OD1 ASN   251     -29.509  16.241 -16.055  1.00 10.00      A   
ATOM   2326  ND2 ASN   251     -27.721  17.565 -15.776  1.00 10.00      A   
ATOM   2327 HD21 ASN   251     -26.963  17.793 -15.197  1.00 10.00      A   
ATOM   2328 HD22 ASN   251     -27.913  18.019 -16.626  1.00 10.00      A   
ATOM   2329  C   ASN   251     -27.531  13.627 -14.845  1.00 10.00      A   
ATOM   2330  O   ASN   251     -27.574  13.563 -16.074  1.00 10.00      A   
ATOM   2331  N   ALA   252     -26.602  13.007 -14.131  1.00 10.00      A   
ATOM   2332  HN  ALA   252     -26.613  13.087 -13.155  1.00 10.00      A   
ATOM   2333  CA  ALA   252     -25.561  12.214 -14.771  1.00 10.00      A   
ATOM   2334  CB  ALA   252     -24.276  12.263 -13.958  1.00 10.00      A   
ATOM   2335  C   ALA   252     -26.011  10.773 -14.981  1.00 10.00      A   
ATOM   2336  O   ALA   252     -25.537  10.092 -15.886  1.00 10.00      A   
ATOM   2337  N   THR   253     -26.947  10.324 -14.155  1.00 10.00      A   
ATOM   2338  HN  THR   253     -27.309  10.926 -13.470  1.00 10.00      A   
ATOM   2339  CA  THR   253     -27.452   8.958 -14.235  1.00 10.00      A   
ATOM   2340  CB  THR   253     -27.834   8.449 -12.829  1.00 10.00      A   
ATOM   2341  OG1 THR   253     -26.735   8.677 -11.936  1.00 10.00      A   
ATOM   2342  HG1 THR   253     -26.666   9.623 -11.748  1.00 10.00      A   
ATOM   2343  CG2 THR   253     -28.162   6.965 -12.848  1.00 10.00      A   
ATOM   2344  C   THR   253     -28.659   8.853 -15.173  1.00 10.00      A   
ATOM   2345  O   THR   253     -28.875   7.821 -15.809  1.00 10.00      A   
ATOM   2346  N   ALA   254     -29.423   9.936 -15.268  1.00 10.00      A   
ATOM   2347  HN  ALA   254     -29.183  10.731 -14.743  1.00 10.00      A   
ATOM   2348  CA  ALA   254     -30.618   9.986 -16.115  1.00 10.00      A   
ATOM   2349  CB  ALA   254     -31.268  11.360 -16.071  1.00 10.00      A   
ATOM   2350  C   ALA   254     -30.388   9.517 -17.562  1.00 10.00      A   
ATOM   2351  O   ALA   254     -31.111   8.647 -18.042  1.00 10.00      A   
ATOM   2352  N   PRO   255     -29.388  10.064 -18.287  1.00 10.00      A   
ATOM   2353  CA  PRO   255     -29.122   9.663 -19.678  1.00 10.00      A   
ATOM   2354  CB  PRO   255     -28.016  10.625 -20.125  1.00 10.00      A   
ATOM   2355  CG  PRO   255     -27.359  11.052 -18.861  1.00 10.00      A   
ATOM   2356  CD  PRO   255     -28.454  11.114 -17.839  1.00 10.00      A   
ATOM   2357  C   PRO   255     -28.638   8.217 -19.804  1.00 10.00      A   
ATOM   2358  O   PRO   255     -28.570   7.672 -20.906  1.00 10.00      A   
ATOM   2359  N   LEU   256     -28.319   7.594 -18.678  1.00 10.00      A   
ATOM   2360  HN  LEU   256     -28.419   8.066 -17.822  1.00 10.00      A   
ATOM   2361  CA  LEU   256     -27.830   6.222 -18.681  1.00 10.00      A   
ATOM   2362  CB  LEU   256     -26.600   6.095 -17.782  1.00 10.00      A   
ATOM   2363  CG  LEU   256     -25.450   7.062 -18.068  1.00 10.00      A   
ATOM   2364  CD1 LEU   256     -24.426   7.012 -16.948  1.00 10.00      A   
ATOM   2365  CD2 LEU   256     -24.798   6.739 -19.404  1.00 10.00      A   
ATOM   2366  C   LEU   256     -28.906   5.239 -18.233  1.00 10.00      A   
ATOM   2367  O   LEU   256     -28.685   4.026 -18.241  1.00 10.00      A   
ATOM   2368  N   MET   257     -30.073   5.764 -17.863  1.00 10.00      A   
ATOM   2369  HN  MET   257     -30.189   6.738 -17.903  1.00 10.00      A   
ATOM   2370  CA  MET   257     -31.186   4.934 -17.399  1.00 10.00      A   
ATOM   2371  CB  MET   257     -32.396   5.794 -17.021  1.00 10.00      A   
ATOM   2372  CG  MET   257     -32.256   6.535 -15.698  1.00 10.00      A   
ATOM   2373  SD  MET   257     -33.797   7.313 -15.169  1.00 10.00      A   
ATOM   2374  CE  MET   257     -34.089   8.456 -16.519  1.00 10.00      A   
ATOM   2375  C   MET   257     -31.590   3.888 -18.435  1.00 10.00      A   
ATOM   2376  O   MET   257     -31.758   2.713 -18.114  1.00 10.00      A   
ATOM   2377  N   GLY   258     -31.737   4.317 -19.678  1.00 10.00      A   
ATOM   2378  HN  GLY   258     -31.582   5.265 -19.883  1.00 10.00      A   
ATOM   2379  CA  GLY   258     -32.117   3.402 -20.734  1.00 10.00      A   
ATOM   2380  C   GLY   258     -30.922   2.972 -21.552  1.00 10.00      A   
ATOM   2381  O   GLY   258     -31.019   2.805 -22.768  1.00 10.00      A   
ATOM   2382  N   LYS   259     -29.790   2.807 -20.887  1.00 10.00      A   
ATOM   2383  HN  LYS   259     -29.783   2.956 -19.913  1.00 10.00      A   
ATOM   2384  CA  LYS   259     -28.563   2.399 -21.550  1.00 10.00      A   
ATOM   2385  CB  LYS   259     -27.662   3.611 -21.812  1.00 10.00      A   
ATOM   2386  CG  LYS   259     -27.963   4.357 -23.101  1.00 10.00      A   
ATOM   2387  CD  LYS   259     -27.650   3.503 -24.319  1.00 10.00      A   
ATOM   2388  CE  LYS   259     -27.654   4.333 -25.591  1.00 10.00      A   
ATOM   2389  NZ  LYS   259     -27.431   3.499 -26.800  1.00 10.00      A   
ATOM   2390  HZ1 LYS   259     -26.546   2.961 -26.709  1.00 10.00      A   
ATOM   2391  HZ2 LYS   259     -27.370   4.105 -27.644  1.00 10.00      A   
ATOM   2392  HZ3 LYS   259     -28.221   2.830 -26.926  1.00 10.00      A   
ATOM   2393  C   LYS   259     -27.819   1.378 -20.704  1.00 10.00      A   
ATOM   2394  O   LYS   259     -27.695   0.213 -21.081  1.00 10.00      A   
ATOM   2395  N   SER   260     -27.344   1.821 -19.551  1.00 10.00      A   
ATOM   2396  HN  SER   260     -27.516   2.751 -19.285  1.00 10.00      A   
ATOM   2397  CA  SER   260     -26.604   0.958 -18.651  1.00 10.00      A   
ATOM   2398  CB  SER   260     -25.578   1.773 -17.863  1.00 10.00      A   
ATOM   2399  OG  SER   260     -24.733   2.502 -18.737  1.00 10.00      A   
ATOM   2400  HG  SER   260     -24.804   2.135 -19.630  1.00 10.00      A   
ATOM   2401  C   SER   260     -27.549   0.235 -17.704  1.00 10.00      A   
ATOM   2402  O   SER   260     -28.360   0.860 -17.021  1.00 10.00      A   
ATOM   2403  N   SER   261     -27.444  -1.085 -17.675  1.00 10.00      A   
ATOM   2404  HN  SER   261     -26.781  -1.525 -18.249  1.00 10.00      A   
ATOM   2405  CA  SER   261     -28.285  -1.897 -16.814  1.00 10.00      A   
ATOM   2406  CB  SER   261     -28.197  -3.360 -17.237  1.00 10.00      A   
ATOM   2407  OG  SER   261     -28.300  -3.476 -18.644  1.00 10.00      A   
ATOM   2408  HG  SER   261     -29.003  -2.894 -18.958  1.00 10.00      A   
ATOM   2409  C   SER   261     -27.870  -1.750 -15.355  1.00 10.00      A   
ATOM   2410  O   SER   261     -28.676  -1.941 -14.445  1.00 10.00      A   
ATOM   2411  N   LEU   262     -26.610  -1.404 -15.138  1.00 10.00      A   
ATOM   2412  HN  LEU   262     -26.015  -1.251 -15.902  1.00 10.00      A   
ATOM   2413  CA  LEU   262     -26.090  -1.240 -13.796  1.00 10.00      A   
ATOM   2414  CB  LEU   262     -25.191  -2.422 -13.432  1.00 10.00      A   
ATOM   2415  CG  LEU   262     -24.671  -2.458 -11.995  1.00 10.00      A   
ATOM   2416  CD1 LEU   262     -25.822  -2.615 -11.014  1.00 10.00      A   
ATOM   2417  CD2 LEU   262     -23.656  -3.577 -11.822  1.00 10.00      A   
ATOM   2418  C   LEU   262     -25.311   0.061 -13.675  1.00 10.00      A   
ATOM   2419  O   LEU   262     -24.308   0.261 -14.359  1.00 10.00      A   
ATOM   2420  N   ILE   263     -25.790   0.950 -12.824  1.00 10.00      A   
ATOM   2421  HN  ILE   263     -26.617   0.745 -12.331  1.00 10.00      A   
ATOM   2422  CA  ILE   263     -25.130   2.222 -12.589  1.00 10.00      A   
ATOM   2423  CB  ILE   263     -26.039   3.413 -12.961  1.00 10.00      A   
ATOM   2424  CG1 ILE   263     -26.533   3.254 -14.403  1.00 10.00      A   
ATOM   2425  CG2 ILE   263     -25.282   4.724 -12.806  1.00 10.00      A   
ATOM   2426  CD1 ILE   263     -27.755   4.080 -14.734  1.00 10.00      A   
ATOM   2427  C   ILE   263     -24.726   2.292 -11.122  1.00 10.00      A   
ATOM   2428  O   ILE   263     -25.538   2.021 -10.233  1.00 10.00      A   
ATOM   2429  N   ILE   264     -23.471   2.629 -10.868  1.00 10.00      A   
ATOM   2430  HN  ILE   264     -22.872   2.859 -11.614  1.00 10.00      A   
ATOM   2431  CA  ILE   264     -22.962   2.682  -9.507  1.00 10.00      A   
ATOM   2432  CB  ILE   264     -21.772   1.713  -9.323  1.00 10.00      A   
ATOM   2433  CG1 ILE   264     -22.071   0.361  -9.982  1.00 10.00      A   
ATOM   2434  CG2 ILE   264     -21.460   1.525  -7.845  1.00 10.00      A   
ATOM   2435  CD1 ILE   264     -20.869  -0.551 -10.100  1.00 10.00      A   
ATOM   2436  C   ILE   264     -22.530   4.091  -9.105  1.00 10.00      A   
ATOM   2437  O   ILE   264     -21.872   4.801  -9.872  1.00 10.00      A   
ATOM   2438  N   TRP   265     -22.927   4.486  -7.901  1.00 10.00      A   
ATOM   2439  HN  TRP   265     -23.473   3.877  -7.360  1.00 10.00      A   
ATOM   2440  CA  TRP   265     -22.576   5.785  -7.345  1.00 10.00      A   
ATOM   2441  CB  TRP   265     -23.800   6.437  -6.684  1.00 10.00      A   
ATOM   2442  CG  TRP   265     -24.768   7.053  -7.651  1.00 10.00      A   
ATOM   2443  CD1 TRP   265     -24.693   7.044  -9.013  1.00 10.00      A   
ATOM   2444  CD2 TRP   265     -25.961   7.780  -7.322  1.00 10.00      A   
ATOM   2445  NE1 TRP   265     -25.766   7.712  -9.550  1.00 10.00      A   
ATOM   2446  HE1 TRP   265     -25.940   7.839 -10.512  1.00 10.00      A   
ATOM   2447  CE2 TRP   265     -26.559   8.171  -8.533  1.00 10.00      A   
ATOM   2448  CE3 TRP   265     -26.582   8.132  -6.122  1.00 10.00      A   
ATOM   2449  CZ2 TRP   265     -27.747   8.898  -8.579  1.00 10.00      A   
ATOM   2450  CZ3 TRP   265     -27.760   8.853  -6.169  1.00 10.00      A   
ATOM   2451  CH2 TRP   265     -28.331   9.227  -7.389  1.00 10.00      A   
ATOM   2452  C   TRP   265     -21.466   5.598  -6.313  1.00 10.00      A   
ATOM   2453  O   TRP   265     -21.330   4.517  -5.737  1.00 10.00      A   
ATOM   2454  N   PRO   266     -20.655   6.635  -6.067  1.00 10.00      A   
ATOM   2455  CA  PRO   266     -19.550   6.562  -5.106  1.00 10.00      A   
ATOM   2456  CB  PRO   266     -18.732   7.812  -5.422  1.00 10.00      A   
ATOM   2457  CG  PRO   266     -19.722   8.776  -5.971  1.00 10.00      A   
ATOM   2458  CD  PRO   266     -20.743   7.957  -6.710  1.00 10.00      A   
ATOM   2459  C   PRO   266     -20.017   6.586  -3.649  1.00 10.00      A   
ATOM   2460  O   PRO   266     -21.214   6.679  -3.360  1.00 10.00      A   
ATOM   2461  N   GLU   267     -19.057   6.499  -2.735  1.00 10.00      A   
ATOM   2462  HN  GLU   267     -18.126   6.439  -3.027  1.00 10.00      A   
ATOM   2463  CA  GLU   267     -19.354   6.508  -1.309  1.00 10.00      A   
ATOM   2464  CB  GLU   267     -18.148   6.015  -0.511  1.00 10.00      A   
ATOM   2465  CG  GLU   267     -18.462   5.608   0.919  1.00 10.00      A   
ATOM   2466  CD  GLU   267     -17.210   5.421   1.750  1.00 10.00      A   
ATOM   2467  OE1 GLU   267     -16.313   4.670   1.320  1.00 10.00      A   
ATOM   2468  OE2 GLU   267     -17.121   6.023   2.840  1.00 10.00      A   
ATOM   2469  C   GLU   267     -19.739   7.910  -0.861  1.00 10.00      A   
ATOM   2470  O   GLU   267     -19.217   8.896  -1.386  1.00 10.00      A   
ATOM   2471  N   SER   268     -20.644   7.985   0.113  1.00 10.00      A   
ATOM   2472  HN  SER   268     -20.989   7.153   0.502  1.00 10.00      A   
ATOM   2473  CA  SER   268     -21.129   9.255   0.639  1.00 10.00      A   
ATOM   2474  CB  SER   268     -20.008  10.040   1.328  1.00 10.00      A   
ATOM   2475  OG  SER   268     -19.095   9.177   1.992  1.00 10.00      A   
ATOM   2476  HG  SER   268     -19.577   8.441   2.389  1.00 10.00      A   
ATOM   2477  C   SER   268     -21.775  10.094  -0.459  1.00 10.00      A   
ATOM   2478  O   SER   268     -21.725  11.325  -0.425  1.00 10.00      A   
ATOM   2479  N   ALA   269     -22.380   9.418  -1.436  1.00 10.00      A   
ATOM   2480  HN  ALA   269     -22.369   8.439  -1.418  1.00 10.00      A   
ATOM   2481  CA  ALA   269     -23.048  10.102  -2.536  1.00 10.00      A   
ATOM   2482  CB  ALA   269     -23.579   9.095  -3.545  1.00 10.00      A   
ATOM   2483  C   ALA   269     -24.182  10.953  -1.986  1.00 10.00      A   
ATOM   2484  O   ALA   269     -24.426  12.068  -2.445  1.00 10.00      A   
ATOM   2485  N   ILE   270     -24.869  10.407  -0.995  1.00 10.00      A   
ATOM   2486  HN  ILE   270     -24.624   9.510  -0.684  1.00 10.00      A   
ATOM   2487  CA  ILE   270     -25.965  11.099  -0.345  1.00 10.00      A   
ATOM   2488  CB  ILE   270     -27.260  10.261  -0.368  1.00 10.00      A   
ATOM   2489  CG1 ILE   270     -27.536   9.737  -1.784  1.00 10.00      A   
ATOM   2490  CG2 ILE   270     -28.433  11.096   0.128  1.00 10.00      A   
ATOM   2491  CD1 ILE   270     -28.658   8.725  -1.861  1.00 10.00      A   
ATOM   2492  C   ILE   270     -25.571  11.390   1.099  1.00 10.00      A   
ATOM   2493  O   ILE   270     -25.362  10.471   1.889  1.00 10.00      A   
ATOM   2494  N   THR   271     -25.455  12.665   1.433  1.00 10.00      A   
ATOM   2495  HN  THR   271     -25.635  13.356   0.760  1.00 10.00      A   
ATOM   2496  CA  THR   271     -25.058  13.075   2.773  1.00 10.00      A   
ATOM   2497  CB  THR   271     -24.270  14.394   2.715  1.00 10.00      A   
ATOM   2498  OG1 THR   271     -24.569  15.066   1.479  1.00 10.00      A   
ATOM   2499  HG1 THR   271     -23.746  15.243   1.003  1.00 10.00      A   
ATOM   2500  CG2 THR   271     -22.775  14.124   2.798  1.00 10.00      A   
ATOM   2501  C   THR   271     -26.252  13.229   3.713  1.00 10.00      A   
ATOM   2502  O   THR   271     -26.173  13.931   4.722  1.00 10.00      A   
ATOM   2503  N   ASP   272     -27.347  12.562   3.386  1.00 10.00      A   
ATOM   2504  HN  ASP   272     -27.340  11.993   2.589  1.00 10.00      A   
ATOM   2505  CA  ASP   272     -28.555  12.621   4.200  1.00 10.00      A   
ATOM   2506  CB  ASP   272     -29.676  13.334   3.437  1.00 10.00      A   
ATOM   2507  CG  ASP   272     -30.848  13.744   4.314  1.00 10.00      A   
ATOM   2508  OD1 ASP   272     -30.734  13.679   5.560  1.00 10.00      A   
ATOM   2509  OD2 ASP   272     -31.890  14.144   3.757  1.00 10.00      A   
ATOM   2510  C   ASP   272     -28.986  11.209   4.574  1.00 10.00      A   
ATOM   2511  O   ASP   272     -28.504  10.239   3.993  1.00 10.00      A   
ATOM   2512  N   LEU   273     -29.892  11.099   5.531  1.00 10.00      A   
ATOM   2513  HN  LEU   273     -30.260  11.918   5.934  1.00 10.00      A   
ATOM   2514  CA  LEU   273     -30.373   9.802   5.984  1.00 10.00      A   
ATOM   2515  CB  LEU   273     -31.039   9.921   7.360  1.00 10.00      A   
ATOM   2516  CG  LEU   273     -30.209  10.585   8.465  1.00 10.00      A   
ATOM   2517  CD1 LEU   273     -31.039  10.770   9.725  1.00 10.00      A   
ATOM   2518  CD2 LEU   273     -28.960   9.773   8.768  1.00 10.00      A   
ATOM   2519  C   LEU   273     -31.349   9.194   4.982  1.00 10.00      A   
ATOM   2520  O   LEU   273     -32.079   9.913   4.292  1.00 10.00      A   
ATOM   2521  N   GLU   274     -31.368   7.868   4.924  1.00 10.00      A   
ATOM   2522  HN  GLU   274     -30.777   7.360   5.520  1.00 10.00      A   
ATOM   2523  CA  GLU   274     -32.247   7.138   4.019  1.00 10.00      A   
ATOM   2524  CB  GLU   274     -31.970   5.636   4.139  1.00 10.00      A   
ATOM   2525  CG  GLU   274     -32.703   4.756   3.142  1.00 10.00      A   
ATOM   2526  CD  GLU   274     -32.409   3.286   3.364  1.00 10.00      A   
ATOM   2527  OE1 GLU   274     -31.220   2.913   3.428  1.00 10.00      A   
ATOM   2528  OE2 GLU   274     -33.366   2.491   3.483  1.00 10.00      A   
ATOM   2529  C   GLU   274     -33.706   7.433   4.347  1.00 10.00      A   
ATOM   2530  O   GLU   274     -34.533   7.617   3.454  1.00 10.00      A   
ATOM   2531  N   ILE   275     -34.006   7.505   5.639  1.00 10.00      A   
ATOM   2532  HN  ILE   275     -33.297   7.346   6.304  1.00 10.00      A   
ATOM   2533  CA  ILE   275     -35.361   7.789   6.101  1.00 10.00      A   
ATOM   2534  CB  ILE   275     -35.483   7.658   7.639  1.00 10.00      A   
ATOM   2535  CG1 ILE   275     -36.930   7.887   8.100  1.00 10.00      A   
ATOM   2536  CG2 ILE   275     -34.525   8.608   8.350  1.00 10.00      A   
ATOM   2537  CD1 ILE   275     -37.159   7.624   9.572  1.00 10.00      A   
ATOM   2538  C   ILE   275     -35.825   9.179   5.655  1.00 10.00      A   
ATOM   2539  O   ILE   275     -37.020   9.421   5.475  1.00 10.00      A   
ATOM   2540  N   ASN   276     -34.876  10.080   5.445  1.00 10.00      A   
ATOM   2541  HN  ASN   276     -33.935   9.821   5.557  1.00 10.00      A   
ATOM   2542  CA  ASN   276     -35.197  11.440   5.033  1.00 10.00      A   
ATOM   2543  CB  ASN   276     -34.085  12.415   5.438  1.00 10.00      A   
ATOM   2544  CG  ASN   276     -33.838  12.474   6.935  1.00 10.00      A   
ATOM   2545  OD1 ASN   276     -34.701  12.123   7.740  1.00 10.00      A   
ATOM   2546  ND2 ASN   276     -32.656  12.933   7.319  1.00 10.00      A   
ATOM   2547 HD21 ASN   276     -32.005  13.201   6.618  1.00 10.00      A   
ATOM   2548 HD22 ASN   276     -32.471  12.990   8.277  1.00 10.00      A   
ATOM   2549  C   ASN   276     -35.412  11.516   3.529  1.00 10.00      A   
ATOM   2550  O   ASN   276     -36.324  12.191   3.052  1.00 10.00      A   
ATOM   2551  N   GLN   277     -34.590  10.792   2.785  1.00 10.00      A   
ATOM   2552  HN  GLN   277     -33.910  10.235   3.227  1.00 10.00      A   
ATOM   2553  CA  GLN   277     -34.666  10.798   1.330  1.00 10.00      A   
ATOM   2554  CB  GLN   277     -33.271  10.635   0.725  1.00 10.00      A   
ATOM   2555  CG  GLN   277     -32.350  11.807   1.015  1.00 10.00      A   
ATOM   2556  CD  GLN   277     -32.869  13.103   0.429  1.00 10.00      A   
ATOM   2557  OE1 GLN   277     -33.419  13.123  -0.673  1.00 10.00      A   
ATOM   2558  NE2 GLN   277     -32.735  14.188   1.173  1.00 10.00      A   
ATOM   2559 HE21 GLN   277     -32.313  14.096   2.066  1.00 10.00      A   
ATOM   2560 HE22 GLN   277     -33.054  15.040   0.812  1.00 10.00      A   
ATOM   2561  C   GLN   277     -35.617   9.737   0.786  1.00 10.00      A   
ATOM   2562  O   GLN   277     -35.535   9.374  -0.388  1.00 10.00      A   
ATOM   2563  N   GLN   278     -36.528   9.262   1.629  1.00 10.00      A   
ATOM   2564  HN  GLN   278     -36.546   9.600   2.549  1.00 10.00      A   
ATOM   2565  CA  GLN   278     -37.500   8.243   1.225  1.00 10.00      A   
ATOM   2566  CB  GLN   278     -38.452   7.872   2.364  1.00 10.00      A   
ATOM   2567  CG  GLN   278     -37.834   7.005   3.445  1.00 10.00      A   
ATOM   2568  CD  GLN   278     -38.870   6.484   4.417  1.00 10.00      A   
ATOM   2569  OE1 GLN   278     -39.406   5.390   4.244  1.00 10.00      A   
ATOM   2570  NE2 GLN   278     -39.163   7.264   5.444  1.00 10.00      A   
ATOM   2571 HE21 GLN   278     -38.698   8.128   5.520  1.00 10.00      A   
ATOM   2572 HE22 GLN   278     -39.844   6.955   6.083  1.00 10.00      A   
ATOM   2573  C   GLN   278     -38.287   8.629  -0.034  1.00 10.00      A   
ATOM   2574  O   GLN   278     -38.283   7.879  -1.008  1.00 10.00      A   
ATOM   2575  N   PRO   279     -38.963   9.804  -0.050  1.00 10.00      A   
ATOM   2576  CA  PRO   279     -39.753  10.246  -1.212  1.00 10.00      A   
ATOM   2577  CB  PRO   279     -40.243  11.640  -0.809  1.00 10.00      A   
ATOM   2578  CG  PRO   279     -40.209  11.632   0.678  1.00 10.00      A   
ATOM   2579  CD  PRO   279     -39.028  10.788   1.051  1.00 10.00      A   
ATOM   2580  C   PRO   279     -38.924  10.326  -2.492  1.00 10.00      A   
ATOM   2581  O   PRO   279     -39.442  10.132  -3.592  1.00 10.00      A   
ATOM   2582  N   PHE   280     -37.638  10.610  -2.346  1.00 10.00      A   
ATOM   2583  HN  PHE   280     -37.277  10.747  -1.445  1.00 10.00      A   
ATOM   2584  CA  PHE   280     -36.750  10.708  -3.494  1.00 10.00      A   
ATOM   2585  CB  PHE   280     -35.513  11.547  -3.157  1.00 10.00      A   
ATOM   2586  CG  PHE   280     -34.488  11.589  -4.259  1.00 10.00      A   
ATOM   2587  CD1 PHE   280     -34.775  12.200  -5.470  1.00 10.00      A   
ATOM   2588  CD2 PHE   280     -33.240  11.016  -4.082  1.00 10.00      A   
ATOM   2589  CE1 PHE   280     -33.835  12.238  -6.483  1.00 10.00      A   
ATOM   2590  CE2 PHE   280     -32.297  11.052  -5.090  1.00 10.00      A   
ATOM   2591  CZ  PHE   280     -32.594  11.663  -6.291  1.00 10.00      A   
ATOM   2592  C   PHE   280     -36.336   9.320  -3.968  1.00 10.00      A   
ATOM   2593  O   PHE   280     -36.389   9.018  -5.159  1.00 10.00      A   
ATOM   2594  N   LEU   281     -35.946   8.477  -3.023  1.00 10.00      A   
ATOM   2595  HN  LEU   281     -35.949   8.774  -2.086  1.00 10.00      A   
ATOM   2596  CA  LEU   281     -35.509   7.124  -3.331  1.00 10.00      A   
ATOM   2597  CB  LEU   281     -34.902   6.458  -2.093  1.00 10.00      A   
ATOM   2598  CG  LEU   281     -33.644   7.121  -1.520  1.00 10.00      A   
ATOM   2599  CD1 LEU   281     -33.201   6.425  -0.243  1.00 10.00      A   
ATOM   2600  CD2 LEU   281     -32.521   7.131  -2.546  1.00 10.00      A   
ATOM   2601  C   LEU   281     -36.647   6.282  -3.901  1.00 10.00      A   
ATOM   2602  O   LEU   281     -36.451   5.532  -4.858  1.00 10.00      A   
ATOM   2603  N   LYS   282     -37.836   6.418  -3.324  1.00 10.00      A   
ATOM   2604  HN  LYS   282     -37.934   7.038  -2.565  1.00 10.00      A   
ATOM   2605  CA  LYS   282     -38.998   5.663  -3.786  1.00 10.00      A   
ATOM   2606  CB  LYS   282     -40.186   5.842  -2.836  1.00 10.00      A   
ATOM   2607  CG  LYS   282     -39.969   5.257  -1.451  1.00 10.00      A   
ATOM   2608  CD  LYS   282     -41.206   5.407  -0.584  1.00 10.00      A   
ATOM   2609  CE  LYS   282     -40.974   4.856   0.812  1.00 10.00      A   
ATOM   2610  NZ  LYS   282     -42.232   4.798   1.598  1.00 10.00      A   
ATOM   2611  HZ1 LYS   282     -42.838   4.025   1.252  1.00 10.00      A   
ATOM   2612  HZ2 LYS   282     -42.751   5.693   1.511  1.00 10.00      A   
ATOM   2613  HZ3 LYS   282     -42.020   4.631   2.601  1.00 10.00      A   
ATOM   2614  C   LYS   282     -39.384   6.073  -5.202  1.00 10.00      A   
ATOM   2615  O   LYS   282     -39.743   5.232  -6.030  1.00 10.00      A   
ATOM   2616  N   ALA   283     -39.300   7.370  -5.474  1.00 10.00      A   
ATOM   2617  HN  ALA   283     -39.017   7.989  -4.768  1.00 10.00      A   
ATOM   2618  CA  ALA   283     -39.625   7.897  -6.793  1.00 10.00      A   
ATOM   2619  CB  ALA   283     -39.729   9.413  -6.747  1.00 10.00      A   
ATOM   2620  C   ALA   283     -38.572   7.470  -7.807  1.00 10.00      A   
ATOM   2621  O   ALA   283     -38.898   7.009  -8.901  1.00 10.00      A   
ATOM   2622  N   LEU   284     -37.308   7.611  -7.423  1.00 10.00      A   
ATOM   2623  HN  LEU   284     -37.119   7.978  -6.531  1.00 10.00      A   
ATOM   2624  CA  LEU   284     -36.194   7.243  -8.286  1.00 10.00      A   
ATOM   2625  CB  LEU   284     -34.861   7.602  -7.623  1.00 10.00      A   
ATOM   2626  CG  LEU   284     -33.611   7.463  -8.494  1.00 10.00      A   
ATOM   2627  CD1 LEU   284     -33.754   8.275  -9.772  1.00 10.00      A   
ATOM   2628  CD2 LEU   284     -32.374   7.894  -7.724  1.00 10.00      A   
ATOM   2629  C   LEU   284     -36.239   5.756  -8.621  1.00 10.00      A   
ATOM   2630  O   LEU   284     -35.992   5.359  -9.759  1.00 10.00      A   
ATOM   2631  N   ASP   285     -36.567   4.944  -7.621  1.00 10.00      A   
ATOM   2632  HN  ASP   285     -36.740   5.330  -6.733  1.00 10.00      A   
ATOM   2633  CA  ASP   285     -36.671   3.497  -7.794  1.00 10.00      A   
ATOM   2634  CB  ASP   285     -37.121   2.845  -6.482  1.00 10.00      A   
ATOM   2635  CG  ASP   285     -37.565   1.406  -6.648  1.00 10.00      A   
ATOM   2636  OD1 ASP   285     -36.701   0.508  -6.621  1.00 10.00      A   
ATOM   2637  OD2 ASP   285     -38.787   1.171  -6.784  1.00 10.00      A   
ATOM   2638  C   ASP   285     -37.657   3.164  -8.911  1.00 10.00      A   
ATOM   2639  O   ASP   285     -37.395   2.304  -9.754  1.00 10.00      A   
ATOM   2640  N   GLY   286     -38.779   3.878  -8.927  1.00 10.00      A   
ATOM   2641  HN  GLY   286     -38.919   4.570  -8.247  1.00 10.00      A   
ATOM   2642  CA  GLY   286     -39.785   3.656  -9.944  1.00 10.00      A   
ATOM   2643  C   GLY   286     -39.303   4.090 -11.313  1.00 10.00      A   
ATOM   2644  O   GLY   286     -39.627   3.462 -12.319  1.00 10.00      A   
ATOM   2645  N   GLU   287     -38.525   5.165 -11.351  1.00 10.00      A   
ATOM   2646  HN  GLU   287     -38.309   5.630 -10.512  1.00 10.00      A   
ATOM   2647  CA  GLU   287     -37.991   5.678 -12.607  1.00 10.00      A   
ATOM   2648  CB  GLU   287     -37.352   7.054 -12.404  1.00 10.00      A   
ATOM   2649  CG  GLU   287     -38.344   8.146 -12.030  1.00 10.00      A   
ATOM   2650  CD  GLU   287     -37.690   9.499 -11.831  1.00 10.00      A   
ATOM   2651  OE1 GLU   287     -37.514   9.914 -10.664  1.00 10.00      A   
ATOM   2652  OE2 GLU   287     -37.364  10.164 -12.840  1.00 10.00      A   
ATOM   2653  C   GLU   287     -36.986   4.699 -13.210  1.00 10.00      A   
ATOM   2654  O   GLU   287     -37.082   4.340 -14.383  1.00 10.00      A   
ATOM   2655  N   LEU   288     -36.044   4.248 -12.388  1.00 10.00      A   
ATOM   2656  HN  LEU   288     -36.036   4.559 -11.454  1.00 10.00      A   
ATOM   2657  CA  LEU   288     -35.015   3.308 -12.830  1.00 10.00      A   
ATOM   2658  CB  LEU   288     -33.996   3.067 -11.710  1.00 10.00      A   
ATOM   2659  CG  LEU   288     -33.480   4.308 -10.978  1.00 10.00      A   
ATOM   2660  CD1 LEU   288     -32.795   3.915  -9.680  1.00 10.00      A   
ATOM   2661  CD2 LEU   288     -32.542   5.115 -11.859  1.00 10.00      A   
ATOM   2662  C   LEU   288     -35.639   1.977 -13.243  1.00 10.00      A   
ATOM   2663  O   LEU   288     -35.230   1.363 -14.229  1.00 10.00      A   
ATOM   2664  N   ARG   289     -36.636   1.536 -12.482  1.00 10.00      A   
ATOM   2665  HN  ARG   289     -36.921   2.072 -11.709  1.00 10.00      A   
ATOM   2666  CA  ARG   289     -37.318   0.278 -12.764  1.00 10.00      A   
ATOM   2667  CB  ARG   289     -38.295  -0.061 -11.638  1.00 10.00      A   
ATOM   2668  CG  ARG   289     -38.847  -1.475 -11.699  1.00 10.00      A   
ATOM   2669  CD  ARG   289     -40.100  -1.612 -10.857  1.00 10.00      A   
ATOM   2670  NE  ARG   289     -39.932  -1.028  -9.528  1.00 10.00      A   
ATOM   2671  HE  ARG   289     -39.157  -0.438  -9.389  1.00 10.00      A   
ATOM   2672  CZ  ARG   289     -40.761  -1.249  -8.511  1.00 10.00      A   
ATOM   2673  NH1 ARG   289     -41.814  -2.041  -8.668  1.00 10.00      A   
ATOM   2674 HH11 ARG   289     -41.995  -2.498  -9.590  1.00 10.00      A   
ATOM   2675 HH12 ARG   289     -42.468  -2.211  -7.870  1.00 10.00      A   
ATOM   2676  NH2 ARG   289     -40.538  -0.672  -7.342  1.00 10.00      A   
ATOM   2677 HH21 ARG   289     -39.707  -0.035  -7.211  1.00 10.00      A   
ATOM   2678 HH22 ARG   289     -41.183  -0.844  -6.542  1.00 10.00      A   
ATOM   2679  C   ARG   289     -38.077   0.366 -14.081  1.00 10.00      A   
ATOM   2680  O   ARG   289     -38.113  -0.590 -14.854  1.00 10.00      A   
ATOM   2681  N   ASP   290     -38.675   1.528 -14.327  1.00 10.00      A   
ATOM   2682  HN  ASP   290     -38.601   2.250 -13.666  1.00 10.00      A   
ATOM   2683  CA  ASP   290     -39.443   1.765 -15.544  1.00 10.00      A   
ATOM   2684  CB  ASP   290     -40.095   3.151 -15.490  1.00 10.00      A   
ATOM   2685  CG  ASP   290     -41.395   3.231 -16.263  1.00 10.00      A   
ATOM   2686  OD1 ASP   290     -42.374   2.565 -15.859  1.00 10.00      A   
ATOM   2687  OD2 ASP   290     -41.453   3.986 -17.259  1.00 10.00      A   
ATOM   2688  C   ASP   290     -38.546   1.660 -16.769  1.00 10.00      A   
ATOM   2689  O   ASP   290     -38.954   1.140 -17.812  1.00 10.00      A   
ATOM   2690  N   LYS   291     -37.319   2.151 -16.629  1.00 10.00      A   
ATOM   2691  HN  LYS   291     -37.061   2.553 -15.771  1.00 10.00      A   
ATOM   2692  CA  LYS   291     -36.348   2.111 -17.714  1.00 10.00      A   
ATOM   2693  CB  LYS   291     -35.221   3.119 -17.478  1.00 10.00      A   
ATOM   2694  CG  LYS   291     -35.684   4.558 -17.321  1.00 10.00      A   
ATOM   2695  CD  LYS   291     -36.374   5.059 -18.576  1.00 10.00      A   
ATOM   2696  CE  LYS   291     -37.038   6.402 -18.334  1.00 10.00      A   
ATOM   2697  NZ  LYS   291     -37.787   6.873 -19.528  1.00 10.00      A   
ATOM   2698  HZ1 LYS   291     -38.486   6.159 -19.815  1.00 10.00      A   
ATOM   2699  HZ2 LYS   291     -37.134   7.037 -20.319  1.00 10.00      A   
ATOM   2700  HZ3 LYS   291     -38.283   7.761 -19.313  1.00 10.00      A   
ATOM   2701  C   LYS   291     -35.770   0.709 -17.861  1.00 10.00      A   
ATOM   2702  O   LYS   291     -35.471   0.263 -18.967  1.00 10.00      A   
ATOM   2703  N   GLY   292     -35.611   0.020 -16.740  1.00 10.00      A   
ATOM   2704  HN  GLY   292     -35.848   0.436 -15.882  1.00 10.00      A   
ATOM   2705  CA  GLY   292     -35.082  -1.329 -16.770  1.00 10.00      A   
ATOM   2706  C   GLY   292     -33.618  -1.393 -16.388  1.00 10.00      A   
ATOM   2707  O   GLY   292     -32.826  -2.065 -17.050  1.00 10.00      A   
ATOM   2708  N   SER   293     -33.257  -0.687 -15.329  1.00 10.00      A   
ATOM   2709  HN  SER   293     -33.929  -0.152 -14.855  1.00 10.00      A   
ATOM   2710  CA  SER   293     -31.883  -0.669 -14.853  1.00 10.00      A   
ATOM   2711  CB  SER   293     -31.145   0.543 -15.429  1.00 10.00      A   
ATOM   2712  OG  SER   293     -32.046   1.608 -15.692  1.00 10.00      A   
ATOM   2713  HG  SER   293     -31.981   1.860 -16.627  1.00 10.00      A   
ATOM   2714  C   SER   293     -31.843  -0.643 -13.327  1.00 10.00      A   
ATOM   2715  O   SER   293     -32.870  -0.434 -12.673  1.00 10.00      A   
ATOM   2716  N   SER   294     -30.666  -0.870 -12.766  1.00 10.00      A   
ATOM   2717  HN  SER   294     -29.886  -1.052 -13.338  1.00 10.00      A   
ATOM   2718  CA  SER   294     -30.492  -0.866 -11.323  1.00 10.00      A   
ATOM   2719  CB  SER   294     -30.127  -2.267 -10.832  1.00 10.00      A   
ATOM   2720  OG  SER   294     -30.951  -3.250 -11.439  1.00 10.00      A   
ATOM   2721  HG  SER   294     -31.738  -3.393 -10.894  1.00 10.00      A   
ATOM   2722  C   SER   294     -29.412   0.133 -10.914  1.00 10.00      A   
ATOM   2723  O   SER   294     -28.378   0.255 -11.577  1.00 10.00      A   
ATOM   2724  N   LEU   295     -29.663   0.849  -9.830  1.00 10.00      A   
ATOM   2725  HN  LEU   295     -30.510   0.706  -9.349  1.00 10.00      A   
ATOM   2726  CA  LEU   295     -28.726   1.838  -9.323  1.00 10.00      A   
ATOM   2727  CB  LEU   295     -29.399   3.207  -9.252  1.00 10.00      A   
ATOM   2728  CG  LEU   295     -28.555   4.354  -8.695  1.00 10.00      A   
ATOM   2729  CD1 LEU   295     -27.434   4.706  -9.658  1.00 10.00      A   
ATOM   2730  CD2 LEU   295     -29.428   5.565  -8.415  1.00 10.00      A   
ATOM   2731  C   LEU   295     -28.228   1.437  -7.942  1.00 10.00      A   
ATOM   2732  O   LEU   295     -29.023   1.138  -7.050  1.00 10.00      A   
ATOM   2733  N   VAL   296     -26.917   1.426  -7.776  1.00 10.00      A   
ATOM   2734  HN  VAL   296     -26.336   1.674  -8.533  1.00 10.00      A   
ATOM   2735  CA  VAL   296     -26.307   1.067  -6.502  1.00 10.00      A   
ATOM   2736  CB  VAL   296     -25.252  -0.046  -6.681  1.00 10.00      A   
ATOM   2737  CG1 VAL   296     -24.811  -0.596  -5.333  1.00 10.00      A   
ATOM   2738  CG2 VAL   296     -25.787  -1.161  -7.566  1.00 10.00      A   
ATOM   2739  C   VAL   296     -25.641   2.293  -5.888  1.00 10.00      A   
ATOM   2740  O   VAL   296     -24.732   2.873  -6.483  1.00 10.00      A   
ATOM   2741  N   THR   297     -26.088   2.687  -4.704  1.00 10.00      A   
ATOM   2742  HN  THR   297     -26.804   2.177  -4.261  1.00 10.00      A   
ATOM   2743  CA  THR   297     -25.533   3.858  -4.039  1.00 10.00      A   
ATOM   2744  CB  THR   297     -26.426   5.101  -4.268  1.00 10.00      A   
ATOM   2745  OG1 THR   297     -25.825   6.261  -3.677  1.00 10.00      A   
ATOM   2746  HG1 THR   297     -26.399   6.601  -2.986  1.00 10.00      A   
ATOM   2747  CG2 THR   297     -27.815   4.893  -3.680  1.00 10.00      A   
ATOM   2748  C   THR   297     -25.351   3.625  -2.540  1.00 10.00      A   
ATOM   2749  O   THR   297     -26.045   2.804  -1.937  1.00 10.00      A   
ATOM   2750  N   GLY   298     -24.406   4.347  -1.951  1.00 10.00      A   
ATOM   2751  HN  GLY   298     -23.883   4.978  -2.488  1.00 10.00      A   
ATOM   2752  CA  GLY   298     -24.150   4.227  -0.531  1.00 10.00      A   
ATOM   2753  C   GLY   298     -24.755   5.388   0.226  1.00 10.00      A   
ATOM   2754  O   GLY   298     -24.536   6.549  -0.133  1.00 10.00      A   
ATOM   2755  N   ILE   299     -25.519   5.087   1.263  1.00 10.00      A   
ATOM   2756  HN  ILE   299     -25.645   4.141   1.512  1.00 10.00      A   
ATOM   2757  CA  ILE   299     -26.170   6.119   2.053  1.00 10.00      A   
ATOM   2758  CB  ILE   299     -27.659   6.270   1.654  1.00 10.00      A   
ATOM   2759  CG1 ILE   299     -28.306   7.474   2.344  1.00 10.00      A   
ATOM   2760  CG2 ILE   299     -28.440   4.991   1.936  1.00 10.00      A   
ATOM   2761  CD1 ILE   299     -29.642   7.868   1.751  1.00 10.00      A   
ATOM   2762  C   ILE   299     -26.041   5.840   3.549  1.00 10.00      A   
ATOM   2763  O   ILE   299     -26.141   4.694   3.998  1.00 10.00      A   
ATOM   2764  N   VAL   300     -25.794   6.892   4.312  1.00 10.00      A   
ATOM   2765  HN  VAL   300     -25.715   7.775   3.895  1.00 10.00      A   
ATOM   2766  CA  VAL   300     -25.657   6.778   5.752  1.00 10.00      A   
ATOM   2767  CB  VAL   300     -24.646   7.804   6.303  1.00 10.00      A   
ATOM   2768  CG1 VAL   300     -24.455   7.617   7.799  1.00 10.00      A   
ATOM   2769  CG2 VAL   300     -23.315   7.693   5.574  1.00 10.00      A   
ATOM   2770  C   VAL   300     -27.008   7.003   6.416  1.00 10.00      A   
ATOM   2771  O   VAL   300     -27.517   8.121   6.439  1.00 10.00      A   
ATOM   2772  N   ASP   301     -27.589   5.940   6.945  1.00 10.00      A   
ATOM   2773  HN  ASP   301     -27.132   5.070   6.904  1.00 10.00      A   
ATOM   2774  CA  ASP   301     -28.885   6.035   7.597  1.00 10.00      A   
ATOM   2775  CB  ASP   301     -29.912   5.155   6.889  1.00 10.00      A   
ATOM   2776  CG  ASP   301     -31.296   5.280   7.496  1.00 10.00      A   
ATOM   2777  OD1 ASP   301     -31.859   6.398   7.477  1.00 10.00      A   
ATOM   2778  OD2 ASP   301     -31.828   4.261   7.987  1.00 10.00      A   
ATOM   2779  C   ASP   301     -28.795   5.644   9.063  1.00 10.00      A   
ATOM   2780  O   ASP   301     -28.066   4.727   9.424  1.00 10.00      A   
ATOM   2781  N   ALA   302     -29.537   6.344   9.902  1.00 10.00      A   
ATOM   2782  HN  ALA   302     -30.110   7.055   9.550  1.00 10.00      A   
ATOM   2783  CA  ALA   302     -29.546   6.061  11.328  1.00 10.00      A   
ATOM   2784  CB  ALA   302     -29.108   7.280  12.127  1.00 10.00      A   
ATOM   2785  C   ALA   302     -30.932   5.604  11.753  1.00 10.00      A   
ATOM   2786  O   ALA   302     -31.753   6.405  12.199  1.00 10.00      A   
ATOM   2787  N   ARG   303     -31.195   4.318  11.595  1.00 10.00      A   
ATOM   2788  HN  ARG   303     -30.497   3.726  11.243  1.00 10.00      A   
ATOM   2789  CA  ARG   303     -32.490   3.762  11.950  1.00 10.00      A   
ATOM   2790  CB  ARG   303     -32.835   2.552  11.079  1.00 10.00      A   
ATOM   2791  CG  ARG   303     -31.701   1.556  10.894  1.00 10.00      A   
ATOM   2792  CD  ARG   303     -31.915   0.717   9.644  1.00 10.00      A   
ATOM   2793  NE  ARG   303     -32.035   1.555   8.451  1.00 10.00      A   
ATOM   2794  HE  ARG   303     -31.640   2.461   8.493  1.00 10.00      A   
ATOM   2795  CZ  ARG   303     -32.641   1.185   7.325  1.00 10.00      A   
ATOM   2796  NH1 ARG   303     -33.200  -0.016   7.219  1.00 10.00      A   
ATOM   2797 HH11 ARG   303     -33.677  -0.302   6.333  1.00 10.00      A   
ATOM   2798 HH12 ARG   303     -33.166  -0.679   8.021  1.00 10.00      A   
ATOM   2799  NH2 ARG   303     -32.686   2.031   6.306  1.00 10.00      A   
ATOM   2800 HH21 ARG   303     -33.153   1.766   5.410  1.00 10.00      A   
ATOM   2801 HH22 ARG   303     -32.248   2.974   6.398  1.00 10.00      A   
ATOM   2802  C   ARG   303     -32.572   3.423  13.431  1.00 10.00      A   
ATOM   2803  O   ARG   303     -31.553   3.218  14.095  1.00 10.00      A   
ATOM   2804  N   LEU   304     -33.793   3.384  13.944  1.00 10.00      A   
ATOM   2805  HN  LEU   304     -34.559   3.567  13.360  1.00 10.00      A   
ATOM   2806  CA  LEU   304     -34.031   3.079  15.345  1.00 10.00      A   
ATOM   2807  CB  LEU   304     -35.436   3.535  15.754  1.00 10.00      A   
ATOM   2808  CG  LEU   304     -35.726   3.586  17.256  1.00 10.00      A   
ATOM   2809  CD1 LEU   304     -35.192   4.875  17.859  1.00 10.00      A   
ATOM   2810  CD2 LEU   304     -37.216   3.444  17.520  1.00 10.00      A   
ATOM   2811  C   LEU   304     -33.869   1.587  15.609  1.00 10.00      A   
ATOM   2812  O   LEU   304     -34.496   0.756  14.948  1.00 10.00      A   
ATOM   2813  N   ASN   305     -33.013   1.258  16.562  1.00 10.00      A   
ATOM   2814  HN  ASN   305     -32.526   1.976  17.036  1.00 10.00      A   
ATOM   2815  CA  ASN   305     -32.767  -0.127  16.934  1.00 10.00      A   
ATOM   2816  CB  ASN   305     -31.357  -0.249  17.522  1.00 10.00      A   
ATOM   2817  CG  ASN   305     -30.709  -1.604  17.291  1.00 10.00      A   
ATOM   2818  OD1 ASN   305     -31.376  -2.641  17.276  1.00 10.00      A   
ATOM   2819  ND2 ASN   305     -29.398  -1.600  17.118  1.00 10.00      A   
ATOM   2820 HD21 ASN   305     -28.929  -0.729  17.148  1.00 10.00      A   
ATOM   2821 HD22 ASN   305     -28.944  -2.456  16.959  1.00 10.00      A   
ATOM   2822  C   ASN   305     -33.800  -0.549  17.973  1.00 10.00      A   
ATOM   2823  O   ASN   305     -34.562   0.287  18.465  1.00 10.00      A   
ATOM   2824  N   LYS   306     -33.815  -1.829  18.326  1.00 10.00      A   
ATOM   2825  HN  LYS   306     -33.173  -2.450  17.912  1.00 10.00      A   
ATOM   2826  CA  LYS   306     -34.766  -2.338  19.313  1.00 10.00      A   
ATOM   2827  CB  LYS   306     -34.739  -3.867  19.371  1.00 10.00      A   
ATOM   2828  CG  LYS   306     -35.907  -4.473  20.136  1.00 10.00      A   
ATOM   2829  CD  LYS   306     -35.613  -5.898  20.574  1.00 10.00      A   
ATOM   2830  CE  LYS   306     -36.755  -6.466  21.401  1.00 10.00      A   
ATOM   2831  NZ  LYS   306     -36.483  -7.857  21.851  1.00 10.00      A   
ATOM   2832  HZ1 LYS   306     -35.751  -7.865  22.591  1.00 10.00      A   
ATOM   2833  HZ2 LYS   306     -36.151  -8.433  21.052  1.00 10.00      A   
ATOM   2834  HZ3 LYS   306     -37.349  -8.285  22.234  1.00 10.00      A   
ATOM   2835  C   LYS   306     -34.490  -1.746  20.696  1.00 10.00      A   
ATOM   2836  O   LYS   306     -35.344  -1.779  21.582  1.00 10.00      A   
ATOM   2837  N   GLN   307     -33.291  -1.198  20.869  1.00 10.00      A   
ATOM   2838  HN  GLN   307     -32.653  -1.215  20.129  1.00 10.00      A   
ATOM   2839  CA  GLN   307     -32.898  -0.581  22.132  1.00 10.00      A   
ATOM   2840  CB  GLN   307     -31.373  -0.547  22.265  1.00 10.00      A   
ATOM   2841  CG  GLN   307     -30.655   0.142  21.113  1.00 10.00      A   
ATOM   2842  CD  GLN   307     -29.175   0.323  21.383  1.00 10.00      A   
ATOM   2843  OE1 GLN   307     -28.755   0.468  22.530  1.00 10.00      A   
ATOM   2844  NE2 GLN   307     -28.373   0.321  20.331  1.00 10.00      A   
ATOM   2845 HE21 GLN   307     -28.768   0.204  19.440  1.00 10.00      A   
ATOM   2846 HE22 GLN   307     -27.411   0.436  20.485  1.00 10.00      A   
ATOM   2847  C   GLN   307     -33.478   0.829  22.257  1.00 10.00      A   
ATOM   2848  O   GLN   307     -33.102   1.590  23.147  1.00 10.00      A   
ATOM   2849  N   ASN   308     -34.385   1.164  21.337  1.00 10.00      A   
ATOM   2850  HN  ASN   308     -34.620   0.505  20.649  1.00 10.00      A   
ATOM   2851  CA  ASN   308     -35.054   2.466  21.314  1.00 10.00      A   
ATOM   2852  CB  ASN   308     -35.908   2.682  22.564  1.00 10.00      A   
ATOM   2853  CG  ASN   308     -37.331   3.073  22.225  1.00 10.00      A   
ATOM   2854  OD1 ASN   308     -37.589   3.716  21.206  1.00 10.00      A   
ATOM   2855  ND2 ASN   308     -38.267   2.683  23.075  1.00 10.00      A   
ATOM   2856 HD21 ASN   308     -37.989   2.172  23.866  1.00 10.00      A   
ATOM   2857 HD22 ASN   308     -39.199   2.913  22.878  1.00 10.00      A   
ATOM   2858  C   ASN   308     -34.083   3.621  21.109  1.00 10.00      A   
ATOM   2859  O   ASN   308     -34.285   4.718  21.629  1.00 10.00      A   
ATOM   2860  N   ARG   309     -33.030   3.368  20.346  1.00 10.00      A   
ATOM   2861  HN  ARG   309     -32.924   2.472  19.967  1.00 10.00      A   
ATOM   2862  CA  ARG   309     -32.029   4.383  20.048  1.00 10.00      A   
ATOM   2863  CB  ARG   309     -30.816   4.257  20.974  1.00 10.00      A   
ATOM   2864  CG  ARG   309     -31.031   4.888  22.342  1.00 10.00      A   
ATOM   2865  CD  ARG   309     -29.836   4.676  23.256  1.00 10.00      A   
ATOM   2866  NE  ARG   309     -29.635   3.268  23.589  1.00 10.00      A   
ATOM   2867  HE  ARG   309     -29.046   2.746  22.996  1.00 10.00      A   
ATOM   2868  CZ  ARG   309     -30.181   2.661  24.643  1.00 10.00      A   
ATOM   2869  NH1 ARG   309     -30.965   3.337  25.479  1.00 10.00      A   
ATOM   2870 HH11 ARG   309     -31.391   2.859  26.305  1.00 10.00      A   
ATOM   2871 HH12 ARG   309     -31.160   4.349  25.314  1.00 10.00      A   
ATOM   2872  NH2 ARG   309     -29.944   1.377  24.857  1.00 10.00      A   
ATOM   2873 HH21 ARG   309     -29.330   0.837  24.199  1.00 10.00      A   
ATOM   2874 HH22 ARG   309     -30.370   0.893  25.677  1.00 10.00      A   
ATOM   2875  C   ARG   309     -31.625   4.292  18.584  1.00 10.00      A   
ATOM   2876  O   ARG   309     -31.760   3.232  17.969  1.00 10.00      A   
ATOM   2877  N   TYR   310     -31.146   5.395  18.028  1.00 10.00      A   
ATOM   2878  HN  TYR   310     -31.034   6.200  18.579  1.00 10.00      A   
ATOM   2879  CA  TYR   310     -30.751   5.435  16.625  1.00 10.00      A   
ATOM   2880  CB  TYR   310     -30.838   6.861  16.077  1.00 10.00      A   
ATOM   2881  CG  TYR   310     -32.240   7.429  16.078  1.00 10.00      A   
ATOM   2882  CD1 TYR   310     -32.626   8.384  17.013  1.00 10.00      A   
ATOM   2883  CD2 TYR   310     -33.179   7.007  15.146  1.00 10.00      A   
ATOM   2884  CE1 TYR   310     -33.908   8.899  17.018  1.00 10.00      A   
ATOM   2885  CE2 TYR   310     -34.462   7.518  15.143  1.00 10.00      A   
ATOM   2886  CZ  TYR   310     -34.822   8.463  16.080  1.00 10.00      A   
ATOM   2887  OH  TYR   310     -36.101   8.970  16.081  1.00 10.00      A   
ATOM   2888  HH  TYR   310     -36.064   9.936  16.082  1.00 10.00      A   
ATOM   2889  C   TYR   310     -29.351   4.878  16.426  1.00 10.00      A   
ATOM   2890  O   TYR   310     -28.426   5.210  17.167  1.00 10.00      A   
ATOM   2891  N   ASP   311     -29.208   4.015  15.436  1.00 10.00      A   
ATOM   2892  HN  ASP   311     -29.993   3.775  14.890  1.00 10.00      A   
ATOM   2893  CA  ASP   311     -27.922   3.409  15.128  1.00 10.00      A   
ATOM   2894  CB  ASP   311     -27.988   1.883  15.258  1.00 10.00      A   
ATOM   2895  CG  ASP   311     -27.460   1.381  16.591  1.00 10.00      A   
ATOM   2896  OD1 ASP   311     -26.235   1.465  16.820  1.00 10.00      A   
ATOM   2897  OD2 ASP   311     -28.262   0.892  17.419  1.00 10.00      A   
ATOM   2898  C   ASP   311     -27.467   3.818  13.732  1.00 10.00      A   
ATOM   2899  O   ASP   311     -28.116   3.495  12.738  1.00 10.00      A   
ATOM   2900  N   THR   312     -26.367   4.556  13.670  1.00 10.00      A   
ATOM   2901  HN  THR   312     -25.907   4.793  14.502  1.00 10.00      A   
ATOM   2902  CA  THR   312     -25.818   5.028  12.405  1.00 10.00      A   
ATOM   2903  CB  THR   312     -24.725   6.085  12.649  1.00 10.00      A   
ATOM   2904  OG1 THR   312     -25.195   7.034  13.615  1.00 10.00      A   
ATOM   2905  HG1 THR   312     -25.986   7.463  13.280  1.00 10.00      A   
ATOM   2906  CG2 THR   312     -24.396   6.813  11.358  1.00 10.00      A   
ATOM   2907  C   THR   312     -25.237   3.883  11.576  1.00 10.00      A   
ATOM   2908  O   THR   312     -24.196   3.318  11.921  1.00 10.00      A   
ATOM   2909  N   TYR   313     -25.909   3.555  10.481  1.00 10.00      A   
ATOM   2910  HN  TYR   313     -26.733   4.047  10.255  1.00 10.00      A   
ATOM   2911  CA  TYR   313     -25.473   2.485   9.605  1.00 10.00      A   
ATOM   2912  CB  TYR   313     -26.526   1.373   9.568  1.00 10.00      A   
ATOM   2913  CG  TYR   313     -26.430   0.367  10.692  1.00 10.00      A   
ATOM   2914  CD1 TYR   313     -27.390   0.322  11.691  1.00 10.00      A   
ATOM   2915  CD2 TYR   313     -25.384  -0.547  10.746  1.00 10.00      A   
ATOM   2916  CE1 TYR   313     -27.313  -0.602  12.714  1.00 10.00      A   
ATOM   2917  CE2 TYR   313     -25.297  -1.474  11.765  1.00 10.00      A   
ATOM   2918  CZ  TYR   313     -26.265  -1.497  12.747  1.00 10.00      A   
ATOM   2919  OH  TYR   313     -26.184  -2.420  13.764  1.00 10.00      A   
ATOM   2920  HH  TYR   313     -25.328  -2.344  14.199  1.00 10.00      A   
ATOM   2921  C   TYR   313     -25.240   2.982   8.183  1.00 10.00      A   
ATOM   2922  O   TYR   313     -26.185   3.342   7.477  1.00 10.00      A   
ATOM   2923  N   ASN   314     -23.981   3.029   7.773  1.00 10.00      A   
ATOM   2924  HN  ASN   314     -23.262   2.790   8.396  1.00 10.00      A   
ATOM   2925  CA  ASN   314     -23.650   3.421   6.412  1.00 10.00      A   
ATOM   2926  CB  ASN   314     -22.186   3.853   6.314  1.00 10.00      A   
ATOM   2927  CG  ASN   314     -21.762   4.166   4.890  1.00 10.00      A   
ATOM   2928  OD1 ASN   314     -22.580   4.538   4.049  1.00 10.00      A   
ATOM   2929  ND2 ASN   314     -20.474   4.034   4.614  1.00 10.00      A   
ATOM   2930 HD21 ASN   314     -19.870   3.748   5.335  1.00 10.00      A   
ATOM   2931 HD22 ASN   314     -20.174   4.227   3.702  1.00 10.00      A   
ATOM   2932  C   ASN   314     -23.896   2.197   5.547  1.00 10.00      A   
ATOM   2933  O   ASN   314     -23.144   1.225   5.619  1.00 10.00      A   
ATOM   2934  N   THR   315     -24.958   2.224   4.761  1.00 10.00      A   
ATOM   2935  HN  THR   315     -25.506   3.040   4.708  1.00 10.00      A   
ATOM   2936  CA  THR   315     -25.310   1.072   3.953  1.00 10.00      A   
ATOM   2937  CB  THR   315     -26.641   0.459   4.438  1.00 10.00      A   
ATOM   2938  OG1 THR   315     -27.609   1.503   4.622  1.00 10.00      A   
ATOM   2939  HG1 THR   315     -27.355   2.270   4.093  1.00 10.00      A   
ATOM   2940  CG2 THR   315     -26.448  -0.277   5.753  1.00 10.00      A   
ATOM   2941  C   THR   315     -25.425   1.379   2.469  1.00 10.00      A   
ATOM   2942  O   THR   315     -25.816   2.477   2.071  1.00 10.00      A   
ATOM   2943  N   ILE   316     -25.075   0.391   1.662  1.00 10.00      A   
ATOM   2944  HN  ILE   316     -24.749  -0.448   2.056  1.00 10.00      A   
ATOM   2945  CA  ILE   316     -25.166   0.501   0.218  1.00 10.00      A   
ATOM   2946  CB  ILE   316     -23.990  -0.217  -0.477  1.00 10.00      A   
ATOM   2947  CG1 ILE   316     -22.660   0.193   0.158  1.00 10.00      A   
ATOM   2948  CG2 ILE   316     -23.981   0.091  -1.967  1.00 10.00      A   
ATOM   2949  CD1 ILE   316     -21.477  -0.610  -0.336  1.00 10.00      A   
ATOM   2950  C   ILE   316     -26.472  -0.155  -0.215  1.00 10.00      A   
ATOM   2951  O   ILE   316     -26.705  -1.331   0.077  1.00 10.00      A   
ATOM   2952  N   ILE   317     -27.324   0.598  -0.888  1.00 10.00      A   
ATOM   2953  HN  ILE   317     -27.070   1.519  -1.126  1.00 10.00      A   
ATOM   2954  CA  ILE   317     -28.614   0.079  -1.316  1.00 10.00      A   
ATOM   2955  CB  ILE   317     -29.784   0.889  -0.719  1.00 10.00      A   
ATOM   2956  CG1 ILE   317     -29.624   2.379  -1.037  1.00 10.00      A   
ATOM   2957  CG2 ILE   317     -29.882   0.660   0.782  1.00 10.00      A   
ATOM   2958  CD1 ILE   317     -30.838   3.215  -0.694  1.00 10.00      A   
ATOM   2959  C   ILE   317     -28.744   0.057  -2.832  1.00 10.00      A   
ATOM   2960  O   ILE   317     -28.072   0.813  -3.542  1.00 10.00      A   
ATOM   2961  N   THR   318     -29.617  -0.814  -3.313  1.00 10.00      A   
ATOM   2962  HN  THR   318     -30.120  -1.378  -2.689  1.00 10.00      A   
ATOM   2963  CA  THR   318     -29.868  -0.952  -4.736  1.00 10.00      A   
ATOM   2964  CB  THR   318     -29.619  -2.403  -5.198  1.00 10.00      A   
ATOM   2965  OG1 THR   318     -28.396  -2.890  -4.619  1.00 10.00      A   
ATOM   2966  HG1 THR   318     -28.539  -3.078  -3.684  1.00 10.00      A   
ATOM   2967  CG2 THR   318     -29.518  -2.472  -6.714  1.00 10.00      A   
ATOM   2968  C   THR   318     -31.315  -0.568  -5.034  1.00 10.00      A   
ATOM   2969  O   THR   318     -32.230  -0.969  -4.313  1.00 10.00      A   
ATOM   2970  N   LEU   319     -31.511   0.233  -6.072  1.00 10.00      A   
ATOM   2971  HN  LEU   319     -30.737   0.535  -6.596  1.00 10.00      A   
ATOM   2972  CA  LEU   319     -32.844   0.678  -6.459  1.00 10.00      A   
ATOM   2973  CB  LEU   319     -33.011   2.182  -6.188  1.00 10.00      A   
ATOM   2974  CG  LEU   319     -32.570   2.700  -4.814  1.00 10.00      A   
ATOM   2975  CD1 LEU   319     -31.102   3.097  -4.826  1.00 10.00      A   
ATOM   2976  CD2 LEU   319     -33.435   3.871  -4.382  1.00 10.00      A   
ATOM   2977  C   LEU   319     -33.077   0.418  -7.940  1.00 10.00      A   
ATOM   2978  O   LEU   319     -32.121   0.326  -8.717  1.00 10.00      A   
ATOM   2979  N   GLY   320     -34.338   0.297  -8.330  1.00 10.00      A   
ATOM   2980  HN  GLY   320     -35.063   0.333  -7.659  1.00 10.00      A   
ATOM   2981  CA  GLY   320     -34.657   0.081  -9.725  1.00 10.00      A   
ATOM   2982  C   GLY   320     -35.172  -1.311 -10.013  1.00 10.00      A   
ATOM   2983  O   GLY   320     -36.032  -1.826  -9.298  1.00 10.00      A   
ATOM   2984  N   LYS   321     -34.653  -1.917 -11.071  1.00 10.00      A   
ATOM   2985  HN  LYS   321     -33.966  -1.450 -11.598  1.00 10.00      A   
ATOM   2986  CA  LYS   321     -35.064  -3.257 -11.466  1.00 10.00      A   
ATOM   2987  CB  LYS   321     -34.862  -3.459 -12.972  1.00 10.00      A   
ATOM   2988  CG  LYS   321     -35.951  -4.282 -13.641  1.00 10.00      A   
ATOM   2989  CD  LYS   321     -35.682  -4.449 -15.129  1.00 10.00      A   
ATOM   2990  CE  LYS   321     -36.796  -5.228 -15.809  1.00 10.00      A   
ATOM   2991  NZ  LYS   321     -36.491  -5.517 -17.236  1.00 10.00      A   
ATOM   2992  HZ1 LYS   321     -37.151  -6.232 -17.606  1.00 10.00      A   
ATOM   2993  HZ2 LYS   321     -35.522  -5.879 -17.327  1.00 10.00      A   
ATOM   2994  HZ3 LYS   321     -36.580  -4.652 -17.807  1.00 10.00      A   
ATOM   2995  C   LYS   321     -34.292  -4.311 -10.681  1.00 10.00      A   
ATOM   2996  O   LYS   321     -33.196  -4.047 -10.180  1.00 10.00      A   
ATOM   2997  N   GLY   322     -34.867  -5.498 -10.570  1.00 10.00      A   
ATOM   2998  HN  GLY   322     -35.748  -5.649 -10.980  1.00 10.00      A   
ATOM   2999  CA  GLY   322     -34.219  -6.572  -9.844  1.00 10.00      A   
ATOM   3000  C   GLY   322     -34.542  -6.531  -8.365  1.00 10.00      A   
ATOM   3001  O   GLY   322     -35.124  -7.471  -7.823  1.00 10.00      A   
ATOM   3002  N   ALA   323     -34.174  -5.437  -7.715  1.00 10.00      A   
ATOM   3003  HN  ALA   323     -33.733  -4.712  -8.208  1.00 10.00      A   
ATOM   3004  CA  ALA   323     -34.423  -5.270  -6.293  1.00 10.00      A   
ATOM   3005  CB  ALA   323     -33.143  -5.461  -5.494  1.00 10.00      A   
ATOM   3006  C   ALA   323     -35.022  -3.898  -6.019  1.00 10.00      A   
ATOM   3007  O   ALA   323     -34.311  -2.895  -6.000  1.00 10.00      A   
ATOM   3008  N   PRO   324     -36.350  -3.836  -5.847  1.00 10.00      A   
ATOM   3009  CA  PRO   324     -37.054  -2.583  -5.563  1.00 10.00      A   
ATOM   3010  CB  PRO   324     -38.535  -2.986  -5.553  1.00 10.00      A   
ATOM   3011  CG  PRO   324     -38.584  -4.315  -6.225  1.00 10.00      A   
ATOM   3012  CD  PRO   324     -37.269  -4.976  -5.932  1.00 10.00      A   
ATOM   3013  C   PRO   324     -36.661  -2.017  -4.203  1.00 10.00      A   
ATOM   3014  O   PRO   324     -36.547  -2.757  -3.220  1.00 10.00      A   
ATOM   3015  N   TYR   325     -36.448  -0.711  -4.158  1.00 10.00      A   
ATOM   3016  HN  TYR   325     -36.538  -0.186  -4.992  1.00 10.00      A   
ATOM   3017  CA  TYR   325     -36.065  -0.034  -2.927  1.00 10.00      A   
ATOM   3018  CB  TYR   325     -35.809   1.458  -3.174  1.00 10.00      A   
ATOM   3019  CG  TYR   325     -35.816   2.300  -1.912  1.00 10.00      A   
ATOM   3020  CD1 TYR   325     -34.765   2.240  -1.003  1.00 10.00      A   
ATOM   3021  CD2 TYR   325     -36.881   3.143  -1.624  1.00 10.00      A   
ATOM   3022  CE1 TYR   325     -34.778   2.995   0.157  1.00 10.00      A   
ATOM   3023  CE2 TYR   325     -36.900   3.902  -0.471  1.00 10.00      A   
ATOM   3024  CZ  TYR   325     -35.849   3.825   0.415  1.00 10.00      A   
ATOM   3025  OH  TYR   325     -35.871   4.577   1.564  1.00 10.00      A   
ATOM   3026  HH  TYR   325     -34.972   4.714   1.876  1.00 10.00      A   
ATOM   3027  C   TYR   325     -37.104  -0.214  -1.821  1.00 10.00      A   
ATOM   3028  O   TYR   325     -38.316  -0.123  -2.056  1.00 10.00      A   
ATOM   3029  N   SER   326     -36.612  -0.487  -0.622  1.00 10.00      A   
ATOM   3030  HN  SER   326     -35.640  -0.576  -0.522  1.00 10.00      A   
ATOM   3031  CA  SER   326     -37.446  -0.663   0.554  1.00 10.00      A   
ATOM   3032  CB  SER   326     -38.028  -2.080   0.606  1.00 10.00      A   
ATOM   3033  OG  SER   326     -38.834  -2.335  -0.528  1.00 10.00      A   
ATOM   3034  HG  SER   326     -38.724  -1.610  -1.161  1.00 10.00      A   
ATOM   3035  C   SER   326     -36.613  -0.387   1.800  1.00 10.00      A   
ATOM   3036  O   SER   326     -35.461  -0.822   1.892  1.00 10.00      A   
ATOM   3037  N   TYR   327     -37.183   0.341   2.745  1.00 10.00      A   
ATOM   3038  HN  TYR   327     -38.098   0.670   2.608  1.00 10.00      A   
ATOM   3039  CA  TYR   327     -36.486   0.674   3.978  1.00 10.00      A   
ATOM   3040  CB  TYR   327     -37.350   1.586   4.854  1.00 10.00      A   
ATOM   3041  CG  TYR   327     -36.559   2.422   5.834  1.00 10.00      A   
ATOM   3042  CD1 TYR   327     -35.927   3.586   5.422  1.00 10.00      A   
ATOM   3043  CD2 TYR   327     -36.442   2.048   7.167  1.00 10.00      A   
ATOM   3044  CE1 TYR   327     -35.199   4.354   6.307  1.00 10.00      A   
ATOM   3045  CE2 TYR   327     -35.717   2.814   8.062  1.00 10.00      A   
ATOM   3046  CZ  TYR   327     -35.097   3.965   7.624  1.00 10.00      A   
ATOM   3047  OH  TYR   327     -34.367   4.729   8.505  1.00 10.00      A   
ATOM   3048  HH  TYR   327     -33.414   4.593   8.333  1.00 10.00      A   
ATOM   3049  C   TYR   327     -36.121  -0.595   4.737  1.00 10.00      A   
ATOM   3050  O   TYR   327     -35.026  -0.713   5.286  1.00 10.00      A   
ATOM   3051  N   GLU   328     -37.031  -1.559   4.726  1.00 10.00      A   
ATOM   3052  HN  GLU   328     -37.875  -1.412   4.248  1.00 10.00      A   
ATOM   3053  CA  GLU   328     -36.817  -2.823   5.415  1.00 10.00      A   
ATOM   3054  CB  GLU   328     -38.127  -3.312   6.033  1.00 10.00      A   
ATOM   3055  CG  GLU   328     -38.693  -2.388   7.098  1.00 10.00      A   
ATOM   3056  CD  GLU   328     -40.173  -2.610   7.331  1.00 10.00      A   
ATOM   3057  OE1 GLU   328     -40.675  -3.714   7.023  1.00 10.00      A   
ATOM   3058  OE2 GLU   328     -40.844  -1.683   7.828  1.00 10.00      A   
ATOM   3059  C   GLU   328     -36.247  -3.886   4.478  1.00 10.00      A   
ATOM   3060  O   GLU   328     -36.344  -5.082   4.750  1.00 10.00      A   
ATOM   3061  N   SER   329     -35.661  -3.450   3.368  1.00 10.00      A   
ATOM   3062  HN  SER   329     -35.618  -2.486   3.196  1.00 10.00      A   
ATOM   3063  CA  SER   329     -35.072  -4.376   2.409  1.00 10.00      A   
ATOM   3064  CB  SER   329     -34.743  -3.661   1.094  1.00 10.00      A   
ATOM   3065  OG  SER   329     -34.257  -4.567   0.120  1.00 10.00      A   
ATOM   3066  HG  SER   329     -34.995  -5.073  -0.242  1.00 10.00      A   
ATOM   3067  C   SER   329     -33.814  -5.005   2.995  1.00 10.00      A   
ATOM   3068  O   SER   329     -33.062  -4.347   3.725  1.00 10.00      A   
ATOM   3069  N   ALA   330     -33.594  -6.273   2.684  1.00 10.00      A   
ATOM   3070  HN  ALA   330     -34.231  -6.742   2.102  1.00 10.00      A   
ATOM   3071  CA  ALA   330     -32.430  -6.988   3.180  1.00 10.00      A   
ATOM   3072  CB  ALA   330     -32.783  -8.436   3.481  1.00 10.00      A   
ATOM   3073  C   ALA   330     -31.278  -6.910   2.186  1.00 10.00      A   
ATOM   3074  O   ALA   330     -30.154  -7.320   2.488  1.00 10.00      A   
ATOM   3075  N   ASP   331     -31.555  -6.371   1.007  1.00 10.00      A   
ATOM   3076  HN  ASP   331     -32.463  -6.050   0.829  1.00 10.00      A   
ATOM   3077  CA  ASP   331     -30.540  -6.239  -0.031  1.00 10.00      A   
ATOM   3078  CB  ASP   331     -31.154  -6.331  -1.431  1.00 10.00      A   
ATOM   3079  CG  ASP   331     -31.174  -7.752  -1.963  1.00 10.00      A   
ATOM   3080  OD1 ASP   331     -32.099  -8.518  -1.596  1.00 10.00      A   
ATOM   3081  OD2 ASP   331     -30.268  -8.114  -2.746  1.00 10.00      A   
ATOM   3082  C   ASP   331     -29.742  -4.950   0.141  1.00 10.00      A   
ATOM   3083  O   ASP   331     -29.715  -4.089  -0.740  1.00 10.00      A   
ATOM   3084  N   ARG   332     -29.103  -4.825   1.295  1.00 10.00      A   
ATOM   3085  HN  ARG   332     -29.171  -5.549   1.953  1.00 10.00      A   
ATOM   3086  CA  ARG   332     -28.288  -3.667   1.611  1.00 10.00      A   
ATOM   3087  CB  ARG   332     -29.044  -2.700   2.533  1.00 10.00      A   
ATOM   3088  CG  ARG   332     -29.431  -3.280   3.887  1.00 10.00      A   
ATOM   3089  CD  ARG   332     -30.058  -2.223   4.784  1.00 10.00      A   
ATOM   3090  NE  ARG   332     -31.319  -1.719   4.234  1.00 10.00      A   
ATOM   3091  HE  ARG   332     -32.023  -2.381   4.054  1.00 10.00      A   
ATOM   3092  CZ  ARG   332     -31.559  -0.428   3.982  1.00 10.00      A   
ATOM   3093  NH1 ARG   332     -30.636   0.492   4.232  1.00 10.00      A   
ATOM   3094 HH11 ARG   332     -30.835   1.510   4.023  1.00 10.00      A   
ATOM   3095 HH12 ARG   332     -29.715   0.223   4.635  1.00 10.00      A   
ATOM   3096  NH2 ARG   332     -32.725  -0.051   3.471  1.00 10.00      A   
ATOM   3097 HH21 ARG   332     -33.461  -0.752   3.262  1.00 10.00      A   
ATOM   3098 HH22 ARG   332     -32.908   0.974   3.278  1.00 10.00      A   
ATOM   3099  C   ARG   332     -26.998  -4.129   2.269  1.00 10.00      A   
ATOM   3100  O   ARG   332     -27.009  -5.060   3.077  1.00 10.00      A   
ATOM   3101  N   TYR   333     -25.888  -3.511   1.906  1.00 10.00      A   
ATOM   3102  HN  TYR   333     -25.931  -2.788   1.242  1.00 10.00      A   
ATOM   3103  CA  TYR   333     -24.609  -3.881   2.481  1.00 10.00      A   
ATOM   3104  CB  TYR   333     -23.492  -3.831   1.439  1.00 10.00      A   
ATOM   3105  CG  TYR   333     -22.137  -4.208   1.996  1.00 10.00      A   
ATOM   3106  CD1 TYR   333     -21.834  -5.527   2.310  1.00 10.00      A   
ATOM   3107  CD2 TYR   333     -21.163  -3.244   2.215  1.00 10.00      A   
ATOM   3108  CE1 TYR   333     -20.601  -5.873   2.826  1.00 10.00      A   
ATOM   3109  CE2 TYR   333     -19.927  -3.582   2.729  1.00 10.00      A   
ATOM   3110  CZ  TYR   333     -19.651  -4.896   3.035  1.00 10.00      A   
ATOM   3111  OH  TYR   333     -18.416  -5.237   3.542  1.00 10.00      A   
ATOM   3112  HH  TYR   333     -17.943  -4.428   3.817  1.00 10.00      A   
ATOM   3113  C   TYR   333     -24.274  -2.988   3.663  1.00 10.00      A   
ATOM   3114  O   TYR   333     -24.302  -1.760   3.551  1.00 10.00      A   
ATOM   3115  N   ASN   334     -23.962  -3.609   4.789  1.00 10.00      A   
ATOM   3116  HN  ASN   334     -23.950  -4.594   4.805  1.00 10.00      A   
ATOM   3117  CA  ASN   334     -23.624  -2.879   5.998  1.00 10.00      A   
ATOM   3118  CB  ASN   334     -24.299  -3.511   7.225  1.00 10.00      A   
ATOM   3119  CG  ASN   334     -25.815  -3.388   7.244  1.00 10.00      A   
ATOM   3120  OD1 ASN   334     -26.487  -3.555   6.228  1.00 10.00      A   
ATOM   3121  ND2 ASN   334     -26.365  -3.099   8.412  1.00 10.00      A   
ATOM   3122 HD21 ASN   334     -25.776  -2.982   9.183  1.00 10.00      A   
ATOM   3123 HD22 ASN   334     -27.341  -3.015   8.457  1.00 10.00      A   
ATOM   3124  C   ASN   334     -22.114  -2.876   6.204  1.00 10.00      A   
ATOM   3125  O   ASN   334     -21.424  -3.807   5.790  1.00 10.00      A   
ATOM   3126  N   LYS   335     -21.610  -1.831   6.839  1.00 10.00      A   
ATOM   3127  HN  LYS   335     -22.213  -1.122   7.137  1.00 10.00      A   
ATOM   3128  CA  LYS   335     -20.188  -1.710   7.116  1.00 10.00      A   
ATOM   3129  CB  LYS   335     -19.889  -0.317   7.673  1.00 10.00      A   
ATOM   3130  CG  LYS   335     -18.414   0.045   7.700  1.00 10.00      A   
ATOM   3131  CD  LYS   335     -18.023   0.858   6.479  1.00 10.00      A   
ATOM   3132  CE  LYS   335     -16.537   1.176   6.472  1.00 10.00      A   
ATOM   3133  NZ  LYS   335     -15.707  -0.034   6.239  1.00 10.00      A   
ATOM   3134  HZ1 LYS   335     -16.300  -0.895   6.266  1.00 10.00      A   
ATOM   3135  HZ2 LYS   335     -14.977  -0.111   6.979  1.00 10.00      A   
ATOM   3136  HZ3 LYS   335     -15.239   0.023   5.311  1.00 10.00      A   
ATOM   3137  C   LYS   335     -19.784  -2.767   8.135  1.00 10.00      A   
ATOM   3138  O   LYS   335     -20.458  -2.939   9.152  1.00 10.00      A   
ATOM   3139  N   ASN   336     -18.693  -3.468   7.873  1.00 10.00      A   
ATOM   3140  HN  ASN   336     -18.174  -3.268   7.060  1.00 10.00      A   
ATOM   3141  CA  ASN   336     -18.237  -4.517   8.777  1.00 10.00      A   
ATOM   3142  CB  ASN   336     -18.028  -5.829   8.017  1.00 10.00      A   
ATOM   3143  CG  ASN   336     -17.668  -6.989   8.927  1.00 10.00      A   
ATOM   3144  OD1 ASN   336     -18.108  -7.068  10.074  1.00 10.00      A   
ATOM   3145  ND2 ASN   336     -16.864  -7.904   8.414  1.00 10.00      A   
ATOM   3146 HD21 ASN   336     -16.557  -7.782   7.491  1.00 10.00      A   
ATOM   3147 HD22 ASN   336     -16.610  -8.665   8.973  1.00 10.00      A   
ATOM   3148  C   ASN   336     -16.961  -4.116   9.507  1.00 10.00      A   
ATOM   3149  O   ASN   336     -16.774  -4.446  10.676  1.00 10.00      A   
ATOM   3150  N   HIS   337     -16.089  -3.388   8.827  1.00 10.00      A   
ATOM   3151  HN  HIS   337     -16.299  -3.116   7.901  1.00 10.00      A   
ATOM   3152  CA  HIS   337     -14.836  -2.961   9.432  1.00 10.00      A   
ATOM   3153  CB  HIS   337     -13.637  -3.542   8.676  1.00 10.00      A   
ATOM   3154  CG  HIS   337     -12.402  -3.660   9.514  1.00 10.00      A   
ATOM   3155  ND1 HIS   337     -11.529  -2.614   9.727  1.00 10.00      A   
ATOM   3156  HD1 HIS   337     -11.619  -1.705   9.362  1.00 10.00      A   
ATOM   3157  CD2 HIS   337     -11.898  -4.713  10.204  1.00 10.00      A   
ATOM   3158  CE1 HIS   337     -10.543  -3.018  10.507  1.00 10.00      A   
ATOM   3159  NE2 HIS   337     -10.746  -4.284  10.811  1.00 10.00      A   
ATOM   3160  HE2 HIS   337     -10.165  -4.829  11.394  1.00 10.00      A   
ATOM   3161  C   HIS   337     -14.753  -1.441   9.482  1.00 10.00      A   
ATOM   3162  O   HIS   337     -14.404  -0.799   8.493  1.00 10.00      A   
ATOM   3163  N   LEU   338     -15.086  -0.881  10.637  1.00 10.00      A   
ATOM   3164  HN  LEU   338     -15.352  -1.456  11.383  1.00 10.00      A   
ATOM   3165  CA  LEU   338     -15.067   0.564  10.836  1.00 10.00      A   
ATOM   3166  CB  LEU   338     -15.872   0.934  12.085  1.00 10.00      A   
ATOM   3167  CG  LEU   338     -17.351   0.549  12.090  1.00 10.00      A   
ATOM   3168  CD1 LEU   338     -17.938   0.733  13.478  1.00 10.00      A   
ATOM   3169  CD2 LEU   338     -18.122   1.371  11.072  1.00 10.00      A   
ATOM   3170  C   LEU   338     -13.640   1.088  10.986  1.00 10.00      A   
ATOM   3171  O   LEU   338     -12.744   0.366  11.434  1.00 10.00      A   
ATOM   3172  N   VAL   339     -13.442   2.337  10.586  1.00 10.00      A   
ATOM   3173  HN  VAL   339     -14.195   2.829  10.188  1.00 10.00      A   
ATOM   3174  CA  VAL   339     -12.145   2.996  10.691  1.00 10.00      A   
ATOM   3175  CB  VAL   339     -12.053   4.202   9.732  1.00 10.00      A   
ATOM   3176  CG1 VAL   339     -10.688   4.867   9.819  1.00 10.00      A   
ATOM   3177  CG2 VAL   339     -12.348   3.779   8.302  1.00 10.00      A   
ATOM   3178  C   VAL   339     -11.931   3.482  12.125  1.00 10.00      A   
ATOM   3179  O   VAL   339     -12.759   4.230  12.659  1.00 10.00      A   
ATOM   3180  N   PRO   340     -10.821   3.056  12.761  1.00 10.00      A   
ATOM   3181  CA  PRO   340     -10.487   3.422  14.148  1.00 10.00      A   
ATOM   3182  CB  PRO   340      -9.037   2.959  14.288  1.00 10.00      A   
ATOM   3183  CG  PRO   340      -8.936   1.811  13.349  1.00 10.00      A   
ATOM   3184  CD  PRO   340      -9.799   2.168  12.173  1.00 10.00      A   
ATOM   3185  C   PRO   340     -10.597   4.921  14.419  1.00 10.00      A   
ATOM   3186  O   PRO   340     -11.370   5.354  15.271  1.00 10.00      A   
ATOM   3187  N   PHE   341      -9.834   5.710  13.687  1.00 10.00      A   
ATOM   3188  HN  PHE   341      -9.246   5.315  13.013  1.00 10.00      A   
ATOM   3189  CA  PHE   341      -9.854   7.152  13.854  1.00 10.00      A   
ATOM   3190  CB  PHE   341      -8.430   7.713  13.923  1.00 10.00      A   
ATOM   3191  CG  PHE   341      -7.713   7.382  15.202  1.00 10.00      A   
ATOM   3192  CD1 PHE   341      -6.932   6.242  15.303  1.00 10.00      A   
ATOM   3193  CD2 PHE   341      -7.825   8.212  16.305  1.00 10.00      A   
ATOM   3194  CE1 PHE   341      -6.275   5.938  16.481  1.00 10.00      A   
ATOM   3195  CE2 PHE   341      -7.171   7.914  17.485  1.00 10.00      A   
ATOM   3196  CZ  PHE   341      -6.395   6.776  17.573  1.00 10.00      A   
ATOM   3197  C   PHE   341     -10.647   7.811  12.734  1.00 10.00      A   
ATOM   3198  O   PHE   341     -10.076   8.347  11.780  1.00 10.00      A   
ATOM   3199  N   GLY   342     -11.966   7.746  12.836  1.00 10.00      A   
ATOM   3200  HN  GLY   342     -12.370   7.287  13.604  1.00 10.00      A   
ATOM   3201  CA  GLY   342     -12.805   8.349  11.822  1.00 10.00      A   
ATOM   3202  C   GLY   342     -14.257   7.925  11.910  1.00 10.00      A   
ATOM   3203  O   GLY   342     -15.158   8.767  11.859  1.00 10.00      A   
ATOM   3204  N   GLU   343     -14.494   6.629  12.053  1.00 10.00      A   
ATOM   3205  HN  GLU   343     -13.741   6.002  12.117  1.00 10.00      A   
ATOM   3206  CA  GLU   343     -15.856   6.120  12.119  1.00 10.00      A   
ATOM   3207  CB  GLU   343     -16.019   4.843  11.296  1.00 10.00      A   
ATOM   3208  CG  GLU   343     -15.927   5.069   9.794  1.00 10.00      A   
ATOM   3209  CD  GLU   343     -16.310   3.844   8.995  1.00 10.00      A   
ATOM   3210  OE1 GLU   343     -15.447   2.962   8.804  1.00 10.00      A   
ATOM   3211  OE2 GLU   343     -17.475   3.762   8.549  1.00 10.00      A   
ATOM   3212  C   GLU   343     -16.344   5.929  13.550  1.00 10.00      A   
ATOM   3213  O   GLU   343     -17.521   6.131  13.840  1.00 10.00      A   
ATOM   3214  N   PHE   344     -15.454   5.539  14.448  1.00 10.00      A   
ATOM   3215  HN  PHE   344     -14.523   5.378  14.179  1.00 10.00      A   
ATOM   3216  CA  PHE   344     -15.843   5.346  15.837  1.00 10.00      A   
ATOM   3217  CB  PHE   344     -16.123   3.867  16.150  1.00 10.00      A   
ATOM   3218  CG  PHE   344     -14.912   2.973  16.181  1.00 10.00      A   
ATOM   3219  CD1 PHE   344     -14.273   2.687  17.379  1.00 10.00      A   
ATOM   3220  CD2 PHE   344     -14.420   2.409  15.017  1.00 10.00      A   
ATOM   3221  CE1 PHE   344     -13.167   1.860  17.413  1.00 10.00      A   
ATOM   3222  CE2 PHE   344     -13.314   1.582  15.043  1.00 10.00      A   
ATOM   3223  CZ  PHE   344     -12.686   1.306  16.242  1.00 10.00      A   
ATOM   3224  C   PHE   344     -14.811   5.929  16.792  1.00 10.00      A   
ATOM   3225  O   PHE   344     -13.716   6.303  16.379  1.00 10.00      A   
ATOM   3226  N   VAL   345     -15.177   6.036  18.059  1.00 10.00      A   
ATOM   3227  HN  VAL   345     -16.081   5.759  18.322  1.00 10.00      A   
ATOM   3228  CA  VAL   345     -14.272   6.559  19.070  1.00 10.00      A   
ATOM   3229  CB  VAL   345     -15.028   7.369  20.148  1.00 10.00      A   
ATOM   3230  CG1 VAL   345     -14.064   7.912  21.194  1.00 10.00      A   
ATOM   3231  CG2 VAL   345     -15.815   8.504  19.508  1.00 10.00      A   
ATOM   3232  C   VAL   345     -13.507   5.410  19.729  1.00 10.00      A   
ATOM   3233  O   VAL   345     -14.108   4.528  20.345  1.00 10.00      A   
ATOM   3234  N   PRO   346     -12.172   5.387  19.574  1.00 10.00      A   
ATOM   3235  CA  PRO   346     -11.327   4.343  20.162  1.00 10.00      A   
ATOM   3236  CB  PRO   346      -9.907   4.728  19.724  1.00 10.00      A   
ATOM   3237  CG  PRO   346     -10.096   5.639  18.560  1.00 10.00      A   
ATOM   3238  CD  PRO   346     -11.384   6.368  18.811  1.00 10.00      A   
ATOM   3239  C   PRO   346     -11.429   4.341  21.685  1.00 10.00      A   
ATOM   3240  O   PRO   346     -11.104   5.340  22.335  1.00 10.00      A   
ATOM   3241  N   LEU   347     -11.886   3.212  22.231  1.00 10.00      A   
ATOM   3242  HN  LEU   347     -12.132   2.472  21.640  1.00 10.00      A   
ATOM   3243  CA  LEU   347     -12.060   3.035  23.674  1.00 10.00      A   
ATOM   3244  CB  LEU   347     -10.792   3.375  24.470  1.00 10.00      A   
ATOM   3245  CG  LEU   347      -9.496   2.688  24.027  1.00 10.00      A   
ATOM   3246  CD1 LEU   347      -8.355   3.044  24.968  1.00 10.00      A   
ATOM   3247  CD2 LEU   347      -9.678   1.179  23.938  1.00 10.00      A   
ATOM   3248  C   LEU   347     -13.253   3.836  24.179  1.00 10.00      A   
ATOM   3249  O   LEU   347     -13.131   5.004  24.540  1.00 10.00      A   
ATOM   3250  N   GLU   348     -14.412   3.196  24.210  1.00 10.00      A   
ATOM   3251  HN  GLU   348     -14.448   2.251  23.932  1.00 10.00      A   
ATOM   3252  CA  GLU   348     -15.635   3.848  24.657  1.00 10.00      A   
ATOM   3253  CB  GLU   348     -16.866   3.168  24.046  1.00 10.00      A   
ATOM   3254  CG  GLU   348     -17.076   1.723  24.475  1.00 10.00      A   
ATOM   3255  CD  GLU   348     -16.337   0.729  23.602  1.00 10.00      A   
ATOM   3256  OE1 GLU   348     -15.125   0.510  23.833  1.00 10.00      A   
ATOM   3257  OE2 GLU   348     -16.966   0.149  22.691  1.00 10.00      A   
ATOM   3258  C   GLU   348     -15.731   3.871  26.182  1.00 10.00      A   
ATOM   3259  O   GLU   348     -16.779   4.176  26.750  1.00 10.00      A   
ATOM   3260  N   SER   349     -14.624   3.556  26.838  1.00 10.00      A   
ATOM   3261  HN  SER   349     -13.819   3.322  26.329  1.00 10.00      A   
ATOM   3262  CA  SER   349     -14.561   3.534  28.289  1.00 10.00      A   
ATOM   3263  CB  SER   349     -13.447   2.584  28.722  1.00 10.00      A   
ATOM   3264  OG  SER   349     -12.408   2.571  27.757  1.00 10.00      A   
ATOM   3265  HG  SER   349     -11.581   2.850  28.171  1.00 10.00      A   
ATOM   3266  C   SER   349     -14.304   4.931  28.851  1.00 10.00      A   
ATOM   3267  O   SER   349     -14.394   5.151  30.059  1.00 10.00      A   
ATOM   3268  N   ILE   350     -13.999   5.873  27.967  1.00 10.00      A   
ATOM   3269  HN  ILE   350     -13.965   5.639  27.014  1.00 10.00      A   
ATOM   3270  CA  ILE   350     -13.717   7.246  28.374  1.00 10.00      A   
ATOM   3271  CB  ILE   350     -12.628   7.902  27.494  1.00 10.00      A   
ATOM   3272  CG1 ILE   350     -12.985   7.795  26.006  1.00 10.00      A   
ATOM   3273  CG2 ILE   350     -11.272   7.268  27.771  1.00 10.00      A   
ATOM   3274  CD1 ILE   350     -12.052   8.568  25.095  1.00 10.00      A   
ATOM   3275  C   ILE   350     -14.977   8.113  28.374  1.00 10.00      A   
ATOM   3276  O   ILE   350     -14.975   9.242  27.880  1.00 10.00      A   
ATOM   3277  N   LEU   351     -16.052   7.589  28.940  1.00 10.00      A   
ATOM   3278  HN  LEU   351     -16.001   6.684  29.321  1.00 10.00      A   
ATOM   3279  CA  LEU   351     -17.312   8.324  29.001  1.00 10.00      A   
ATOM   3280  CB  LEU   351     -18.511   7.378  28.888  1.00 10.00      A   
ATOM   3281  CG  LEU   351     -18.768   6.770  27.504  1.00 10.00      A   
ATOM   3282  CD1 LEU   351     -19.897   5.752  27.566  1.00 10.00      A   
ATOM   3283  CD2 LEU   351     -19.083   7.857  26.487  1.00 10.00      A   
ATOM   3284  C   LEU   351     -17.405   9.165  30.274  1.00 10.00      A   
ATOM   3285  O   LEU   351     -18.364   9.916  30.467  1.00 10.00      A   
ATOM   3286  N   ARG   352     -16.403   9.039  31.136  1.00 10.00      A   
ATOM   3287  HN  ARG   352     -15.672   8.424  30.931  1.00 10.00      A   
ATOM   3288  CA  ARG   352     -16.371   9.793  32.384  1.00 10.00      A   
ATOM   3289  CB  ARG   352     -15.329   9.240  33.359  1.00 10.00      A   
ATOM   3290  CG  ARG   352     -15.431   9.810  34.765  1.00 10.00      A   
ATOM   3291  CD  ARG   352     -14.172   9.525  35.569  1.00 10.00      A   
ATOM   3292  NE  ARG   352     -13.034  10.327  35.113  1.00 10.00      A   
ATOM   3293  HE  ARG   352     -13.096  11.302  35.236  1.00 10.00      A   
ATOM   3294  CZ  ARG   352     -11.929   9.818  34.565  1.00 10.00      A   
ATOM   3295  NH1 ARG   352     -11.805   8.509  34.405  1.00 10.00      A   
ATOM   3296 HH11 ARG   352     -10.938   8.114  33.977  1.00 10.00      A   
ATOM   3297 HH12 ARG   352     -12.568   7.866  34.708  1.00 10.00      A   
ATOM   3298  NH2 ARG   352     -10.943  10.620  34.181  1.00 10.00      A   
ATOM   3299 HH21 ARG   352     -11.026  11.652  34.306  1.00 10.00      A   
ATOM   3300 HH22 ARG   352     -10.078  10.222  33.749  1.00 10.00      A   
ATOM   3301  C   ARG   352     -16.163  11.294  32.137  1.00 10.00      A   
ATOM   3302  O   ARG   352     -16.990  12.100  32.551  1.00 10.00      A   
ATOM   3303  N   PRO   353     -15.073  11.702  31.448  1.00 10.00      A   
ATOM   3304  CA  PRO   353     -14.810  13.115  31.167  1.00 10.00      A   
ATOM   3305  CB  PRO   353     -13.290  13.139  31.029  1.00 10.00      A   
ATOM   3306  CG  PRO   353     -12.947  11.812  30.438  1.00 10.00      A   
ATOM   3307  CD  PRO   353     -14.006  10.840  30.894  1.00 10.00      A   
ATOM   3308  C   PRO   353     -15.467  13.557  29.857  1.00 10.00      A   
ATOM   3309  O   PRO   353     -14.930  14.385  29.123  1.00 10.00      A   
ATOM   3310  N   LEU   354     -16.632  12.989  29.576  1.00 10.00      A   
ATOM   3311  HN  LEU   354     -17.004  12.339  30.209  1.00 10.00      A   
ATOM   3312  CA  LEU   354     -17.377  13.307  28.364  1.00 10.00      A   
ATOM   3313  CB  LEU   354     -18.400  12.200  28.086  1.00 10.00      A   
ATOM   3314  CG  LEU   354     -19.289  12.371  26.853  1.00 10.00      A   
ATOM   3315  CD1 LEU   354     -18.516  12.054  25.583  1.00 10.00      A   
ATOM   3316  CD2 LEU   354     -20.523  11.488  26.961  1.00 10.00      A   
ATOM   3317  C   LEU   354     -18.083  14.651  28.508  1.00 10.00      A   
ATOM   3318  O   LEU   354     -18.143  15.442  27.564  1.00 10.00      A   
ATOM   3319  N   ALA   355     -18.617  14.896  29.696  1.00 10.00      A   
ATOM   3320  HN  ALA   355     -18.535  14.221  30.402  1.00 10.00      A   
ATOM   3321  CA  ALA   355     -19.319  16.138  29.982  1.00 10.00      A   
ATOM   3322  CB  ALA   355     -20.711  15.873  30.544  1.00 10.00      A   
ATOM   3323  C   ALA   355     -18.512  17.074  30.892  1.00 10.00      A   
ATOM   3324  O   ALA   355     -18.349  18.249  30.569  1.00 10.00      A   
ATOM   3325  N   PRO   356     -18.004  16.595  32.049  1.00 10.00      A   
ATOM   3326  CA  PRO   356     -17.227  17.443  32.956  1.00 10.00      A   
ATOM   3327  CB  PRO   356     -17.015  16.565  34.192  1.00 10.00      A   
ATOM   3328  CG  PRO   356     -17.143  15.172  33.688  1.00 10.00      A   
ATOM   3329  CD  PRO   356     -18.156  15.225  32.582  1.00 10.00      A   
ATOM   3330  C   PRO   356     -15.880  17.869  32.372  1.00 10.00      A   
ATOM   3331  O   PRO   356     -15.094  17.035  31.912  1.00 10.00      A   
ATOM   3332  N   PHE   357     -15.642  19.178  32.392  1.00 10.00      A   
ATOM   3333  HN  PHE   357     -16.339  19.771  32.743  1.00 10.00      A   
ATOM   3334  CA  PHE   357     -14.401  19.778  31.908  1.00 10.00      A   
ATOM   3335  CB  PHE   357     -13.166  19.207  32.614  1.00 10.00      A   
ATOM   3336  CG  PHE   357     -12.845  19.887  33.912  1.00 10.00      A   
ATOM   3337  CD1 PHE   357     -13.280  19.357  35.114  1.00 10.00      A   
ATOM   3338  CD2 PHE   357     -12.107  21.059  33.928  1.00 10.00      A   
ATOM   3339  CE1 PHE   357     -12.987  19.983  36.310  1.00 10.00      A   
ATOM   3340  CE2 PHE   357     -11.810  21.691  35.119  1.00 10.00      A   
ATOM   3341  CZ  PHE   357     -12.250  21.152  36.313  1.00 10.00      A   
ATOM   3342  C   PHE   357     -14.236  19.749  30.392  1.00 10.00      A   
ATOM   3343  O   PHE   357     -14.344  20.786  29.735  1.00 10.00      A   
ATOM   3344  N   PHE   358     -13.993  18.575  29.838  1.00 10.00      A   
ATOM   3345  HN  PHE   358     -13.997  17.768  30.400  1.00 10.00      A   
ATOM   3346  CA  PHE   358     -13.766  18.449  28.406  1.00 10.00      A   
ATOM   3347  CB  PHE   358     -12.610  17.483  28.127  1.00 10.00      A   
ATOM   3348  CG  PHE   358     -11.279  17.967  28.632  1.00 10.00      A   
ATOM   3349  CD1 PHE   358     -10.793  17.546  29.860  1.00 10.00      A   
ATOM   3350  CD2 PHE   358     -10.517  18.845  27.879  1.00 10.00      A   
ATOM   3351  CE1 PHE   358      -9.572  17.992  30.327  1.00 10.00      A   
ATOM   3352  CE2 PHE   358      -9.295  19.295  28.340  1.00 10.00      A   
ATOM   3353  CZ  PHE   358      -8.822  18.868  29.566  1.00 10.00      A   
ATOM   3354  C   PHE   358     -15.009  18.021  27.639  1.00 10.00      A   
ATOM   3355  O   PHE   358     -15.929  17.426  28.199  1.00 10.00      A   
ATOM   3356  N   ASP   359     -15.027  18.351  26.356  1.00 10.00      A   
ATOM   3357  HN  ASP   359     -14.273  18.858  25.985  1.00 10.00      A   
ATOM   3358  CA  ASP   359     -16.130  17.989  25.476  1.00 10.00      A   
ATOM   3359  CB  ASP   359     -16.650  19.218  24.725  1.00 10.00      A   
ATOM   3360  CG  ASP   359     -17.651  18.864  23.640  1.00 10.00      A   
ATOM   3361  OD1 ASP   359     -18.741  18.356  23.973  1.00 10.00      A   
ATOM   3362  OD2 ASP   359     -17.351  19.101  22.447  1.00 10.00      A   
ATOM   3363  C   ASP   359     -15.662  16.931  24.489  1.00 10.00      A   
ATOM   3364  O   ASP   359     -14.881  17.217  23.577  1.00 10.00      A   
ATOM   3365  N   LEU   360     -16.109  15.705  24.692  1.00 10.00      A   
ATOM   3366  HN  LEU   360     -16.717  15.536  25.443  1.00 10.00      A   
ATOM   3367  CA  LEU   360     -15.725  14.604  23.823  1.00 10.00      A   
ATOM   3368  CB  LEU   360     -15.368  13.365  24.650  1.00 10.00      A   
ATOM   3369  CG  LEU   360     -14.276  13.549  25.709  1.00 10.00      A   
ATOM   3370  CD1 LEU   360     -14.037  12.250  26.458  1.00 10.00      A   
ATOM   3371  CD2 LEU   360     -12.987  14.046  25.072  1.00 10.00      A   
ATOM   3372  C   LEU   360     -16.834  14.286  22.829  1.00 10.00      A   
ATOM   3373  O   LEU   360     -18.015  14.419  23.145  1.00 10.00      A   
ATOM   3374  N   PRO   361     -16.465  13.881  21.605  1.00 10.00      A   
ATOM   3375  CA  PRO   361     -17.433  13.546  20.557  1.00 10.00      A   
ATOM   3376  CB  PRO   361     -16.563  13.417  19.303  1.00 10.00      A   
ATOM   3377  CG  PRO   361     -15.221  13.033  19.818  1.00 10.00      A   
ATOM   3378  CD  PRO   361     -15.073  13.727  21.142  1.00 10.00      A   
ATOM   3379  C   PRO   361     -18.160  12.230  20.834  1.00 10.00      A   
ATOM   3380  O   PRO   361     -17.580  11.280  21.370  1.00 10.00      A   
ATOM   3381  N   MET   362     -19.436  12.185  20.477  1.00 10.00      A   
ATOM   3382  HN  MET   362     -19.848  12.982  20.077  1.00 10.00      A   
ATOM   3383  CA  MET   362     -20.247  10.990  20.673  1.00 10.00      A   
ATOM   3384  CB  MET   362     -21.493  11.302  21.505  1.00 10.00      A   
ATOM   3385  CG  MET   362     -21.213  11.592  22.972  1.00 10.00      A   
ATOM   3386  SD  MET   362     -22.721  11.699  23.961  1.00 10.00      A   
ATOM   3387  CE  MET   362     -23.230   9.979  23.986  1.00 10.00      A   
ATOM   3388  C   MET   362     -20.651  10.380  19.334  1.00 10.00      A   
ATOM   3389  O   MET   362     -21.406   9.408  19.284  1.00 10.00      A   
ATOM   3390  N   SER   363     -20.149  10.958  18.253  1.00 10.00      A   
ATOM   3391  HN  SER   363     -19.557  11.731  18.355  1.00 10.00      A   
ATOM   3392  CA  SER   363     -20.453  10.471  16.915  1.00 10.00      A   
ATOM   3393  CB  SER   363     -20.161  11.554  15.877  1.00 10.00      A   
ATOM   3394  OG  SER   363     -20.889  12.738  16.164  1.00 10.00      A   
ATOM   3395  HG  SER   363     -21.550  12.550  16.842  1.00 10.00      A   
ATOM   3396  C   SER   363     -19.659   9.207  16.598  1.00 10.00      A   
ATOM   3397  O   SER   363     -18.424   9.209  16.630  1.00 10.00      A   
ATOM   3398  N   SER   364     -20.376   8.128  16.319  1.00 10.00      A   
ATOM   3399  HN  SER   364     -21.355   8.191  16.330  1.00 10.00      A   
ATOM   3400  CA  SER   364     -19.763   6.851  15.994  1.00 10.00      A   
ATOM   3401  CB  SER   364     -19.340   6.108  17.267  1.00 10.00      A   
ATOM   3402  OG  SER   364     -18.258   6.767  17.905  1.00 10.00      A   
ATOM   3403  HG  SER   364     -18.189   7.668  17.559  1.00 10.00      A   
ATOM   3404  C   SER   364     -20.720   5.995  15.177  1.00 10.00      A   
ATOM   3405  O   SER   364     -21.934   6.018  15.398  1.00 10.00      A   
ATOM   3406  N   PHE   365     -20.166   5.267  14.220  1.00 10.00      A   
ATOM   3407  HN  PHE   365     -19.195   5.330  14.075  1.00 10.00      A   
ATOM   3408  CA  PHE   365     -20.950   4.387  13.366  1.00 10.00      A   
ATOM   3409  CB  PHE   365     -20.260   4.204  12.009  1.00 10.00      A   
ATOM   3410  CG  PHE   365     -20.324   5.406  11.107  1.00 10.00      A   
ATOM   3411  CD1 PHE   365     -19.553   6.527  11.363  1.00 10.00      A   
ATOM   3412  CD2 PHE   365     -21.155   5.412   9.999  1.00 10.00      A   
ATOM   3413  CE1 PHE   365     -19.610   7.631  10.536  1.00 10.00      A   
ATOM   3414  CE2 PHE   365     -21.218   6.512   9.166  1.00 10.00      A   
ATOM   3415  CZ  PHE   365     -20.444   7.624   9.434  1.00 10.00      A   
ATOM   3416  C   PHE   365     -21.140   3.029  14.036  1.00 10.00      A   
ATOM   3417  O   PHE   365     -20.357   2.637  14.906  1.00 10.00      A   
ATOM   3418  N   SER   366     -22.182   2.320  13.637  1.00 10.00      A   
ATOM   3419  HN  SER   366     -22.786   2.692  12.955  1.00 10.00      A   
ATOM   3420  CA  SER   366     -22.471   1.011  14.194  1.00 10.00      A   
ATOM   3421  CB  SER   366     -23.980   0.800  14.261  1.00 10.00      A   
ATOM   3422  OG  SER   366     -24.620   1.935  14.821  1.00 10.00      A   
ATOM   3423  HG  SER   366     -25.208   1.651  15.543  1.00 10.00      A   
ATOM   3424  C   SER   366     -21.805  -0.095  13.377  1.00 10.00      A   
ATOM   3425  O   SER   366     -21.374   0.129  12.240  1.00 10.00      A   
ATOM   3426  N   ARG   367     -21.732  -1.285  13.958  1.00 10.00      A   
ATOM   3427  HN  ARG   367     -22.122  -1.405  14.851  1.00 10.00      A   
ATOM   3428  CA  ARG   367     -21.110  -2.427  13.300  1.00 10.00      A   
ATOM   3429  CB  ARG   367     -20.267  -3.219  14.307  1.00 10.00      A   
ATOM   3430  CG  ARG   367     -19.236  -4.145  13.680  1.00 10.00      A   
ATOM   3431  CD  ARG   367     -18.385  -4.810  14.749  1.00 10.00      A   
ATOM   3432  NE  ARG   367     -17.211  -5.477  14.191  1.00 10.00      A   
ATOM   3433  HE  ARG   367     -17.337  -5.993  13.361  1.00 10.00      A   
ATOM   3434  CZ  ARG   367     -15.994  -5.425  14.734  1.00 10.00      A   
ATOM   3435  NH1 ARG   367     -15.784  -4.730  15.851  1.00 10.00      A   
ATOM   3436 HH11 ARG   367     -14.829  -4.691  16.272  1.00 10.00      A   
ATOM   3437 HH12 ARG   367     -16.573  -4.224  16.312  1.00 10.00      A   
ATOM   3438  NH2 ARG   367     -14.990  -6.077  14.163  1.00 10.00      A   
ATOM   3439 HH21 ARG   367     -15.155  -6.635  13.294  1.00 10.00      A   
ATOM   3440 HH22 ARG   367     -14.033  -6.039  14.576  1.00 10.00      A   
ATOM   3441  C   ARG   367     -22.167  -3.329  12.677  1.00 10.00      A   
ATOM   3442  O   ARG   367     -23.207  -3.592  13.284  1.00 10.00      A   
ATOM   3443  N   GLY   368     -21.905  -3.782  11.459  1.00 10.00      A   
ATOM   3444  HN  GLY   368     -21.067  -3.529  11.020  1.00 10.00      A   
ATOM   3445  CA  GLY   368     -22.835  -4.652  10.772  1.00 10.00      A   
ATOM   3446  C   GLY   368     -22.476  -6.113  10.953  1.00 10.00      A   
ATOM   3447  O   GLY   368     -21.543  -6.433  11.692  1.00 10.00      A   
ATOM   3448  N   PRO   369     -23.207  -7.026  10.303  1.00 10.00      A   
ATOM   3449  CA  PRO   369     -22.941  -8.464  10.406  1.00 10.00      A   
ATOM   3450  CB  PRO   369     -24.170  -9.099   9.751  1.00 10.00      A   
ATOM   3451  CG  PRO   369     -24.678  -8.063   8.807  1.00 10.00      A   
ATOM   3452  CD  PRO   369     -24.354  -6.731   9.424  1.00 10.00      A   
ATOM   3453  C   PRO   369     -21.664  -8.874   9.669  1.00 10.00      A   
ATOM   3454  O   PRO   369     -21.277  -8.249   8.676  1.00 10.00      A   
ATOM   3455  N   TYR   370     -21.018  -9.923  10.167  1.00 10.00      A   
ATOM   3456  HN  TYR   370     -21.381 -10.370  10.961  1.00 10.00      A   
ATOM   3457  CA  TYR   370     -19.785 -10.431   9.575  1.00 10.00      A   
ATOM   3458  CB  TYR   370     -19.176 -11.510  10.478  1.00 10.00      A   
ATOM   3459  CG  TYR   370     -17.770 -11.923  10.101  1.00 10.00      A   
ATOM   3460  CD1 TYR   370     -16.673 -11.219  10.574  1.00 10.00      A   
ATOM   3461  CD2 TYR   370     -17.538 -13.020   9.279  1.00 10.00      A   
ATOM   3462  CE1 TYR   370     -15.386 -11.589  10.240  1.00 10.00      A   
ATOM   3463  CE2 TYR   370     -16.254 -13.399   8.939  1.00 10.00      A   
ATOM   3464  CZ  TYR   370     -15.181 -12.680   9.423  1.00 10.00      A   
ATOM   3465  OH  TYR   370     -13.898 -13.049   9.081  1.00 10.00      A   
ATOM   3466  HH  TYR   370     -13.822 -13.069   8.117  1.00 10.00      A   
ATOM   3467  C   TYR   370     -20.051 -10.999   8.186  1.00 10.00      A   
ATOM   3468  O   TYR   370     -19.452 -10.565   7.201  1.00 10.00      A   
ATOM   3469  N   ILE   371     -20.947 -11.974   8.117  1.00 10.00      A   
ATOM   3470  HN  ILE   371     -21.387 -12.278   8.937  1.00 10.00      A   
ATOM   3471  CA  ILE   371     -21.295 -12.595   6.849  1.00 10.00      A   
ATOM   3472  CB  ILE   371     -21.531 -14.113   6.987  1.00 10.00      A   
ATOM   3473  CG1 ILE   371     -20.235 -14.798   7.437  1.00 10.00      A   
ATOM   3474  CG2 ILE   371     -22.017 -14.703   5.668  1.00 10.00      A   
ATOM   3475  CD1 ILE   371     -20.363 -16.288   7.663  1.00 10.00      A   
ATOM   3476  C   ILE   371     -22.523 -11.921   6.252  1.00 10.00      A   
ATOM   3477  O   ILE   371     -23.595 -11.904   6.860  1.00 10.00      A   
ATOM   3478  N   GLN   372     -22.351 -11.352   5.073  1.00 10.00      A   
ATOM   3479  HN  GLN   372     -21.470 -11.413   4.636  1.00 10.00      A   
ATOM   3480  CA  GLN   372     -23.431 -10.660   4.392  1.00 10.00      A   
ATOM   3481  CB  GLN   372     -23.152  -9.156   4.342  1.00 10.00      A   
ATOM   3482  CG  GLN   372     -22.824  -8.542   5.693  1.00 10.00      A   
ATOM   3483  CD  GLN   372     -22.730  -7.033   5.637  1.00 10.00      A   
ATOM   3484  OE1 GLN   372     -23.464  -6.381   4.892  1.00 10.00      A   
ATOM   3485  NE2 GLN   372     -21.828  -6.470   6.425  1.00 10.00      A   
ATOM   3486 HE21 GLN   372     -21.286  -7.056   6.999  1.00 10.00      A   
ATOM   3487 HE22 GLN   372     -21.722  -5.492   6.390  1.00 10.00      A   
ATOM   3488  C   GLN   372     -23.614 -11.201   2.982  1.00 10.00      A   
ATOM   3489  O   GLN   372     -22.640 -11.538   2.305  1.00 10.00      A   
ATOM   3490  N   PRO   373     -24.868 -11.297   2.525  1.00 10.00      A   
ATOM   3491  CA  PRO   373     -25.187 -11.795   1.185  1.00 10.00      A   
ATOM   3492  CB  PRO   373     -26.702 -12.006   1.250  1.00 10.00      A   
ATOM   3493  CG  PRO   373     -27.169 -11.014   2.254  1.00 10.00      A   
ATOM   3494  CD  PRO   373     -26.079 -10.928   3.282  1.00 10.00      A   
ATOM   3495  C   PRO   373     -24.850 -10.764   0.107  1.00 10.00      A   
ATOM   3496  O   PRO   373     -24.672  -9.578   0.400  1.00 10.00      A   
ATOM   3497  N   PRO   374     -24.731 -11.205  -1.153  1.00 10.00      A   
ATOM   3498  CA  PRO   374     -24.436 -10.308  -2.265  1.00 10.00      A   
ATOM   3499  CB  PRO   374     -24.072 -11.263  -3.406  1.00 10.00      A   
ATOM   3500  CG  PRO   374     -24.802 -12.523  -3.090  1.00 10.00      A   
ATOM   3501  CD  PRO   374     -24.874 -12.607  -1.590  1.00 10.00      A   
ATOM   3502  C   PRO   374     -25.672  -9.490  -2.622  1.00 10.00      A   
ATOM   3503  O   PRO   374     -26.799  -9.978  -2.520  1.00 10.00      A   
ATOM   3504  N   LEU   375     -25.469  -8.247  -3.016  1.00 10.00      A   
ATOM   3505  HN  LEU   375     -24.552  -7.903  -3.085  1.00 10.00      A   
ATOM   3506  CA  LEU   375     -26.583  -7.388  -3.373  1.00 10.00      A   
ATOM   3507  CB  LEU   375     -26.193  -5.916  -3.270  1.00 10.00      A   
ATOM   3508  CG  LEU   375     -25.557  -5.469  -1.951  1.00 10.00      A   
ATOM   3509  CD1 LEU   375     -25.427  -3.955  -1.912  1.00 10.00      A   
ATOM   3510  CD2 LEU   375     -26.357  -5.977  -0.761  1.00 10.00      A   
ATOM   3511  C   LEU   375     -27.064  -7.720  -4.775  1.00 10.00      A   
ATOM   3512  O   LEU   375     -26.274  -7.736  -5.722  1.00 10.00      A   
ATOM   3513  N   SER   376     -28.349  -8.002  -4.900  1.00 10.00      A   
ATOM   3514  HN  SER   376     -28.934  -7.966  -4.105  1.00 10.00      A   
ATOM   3515  CA  SER   376     -28.926  -8.354  -6.184  1.00 10.00      A   
ATOM   3516  CB  SER   376     -30.142  -9.262  -5.986  1.00 10.00      A   
ATOM   3517  OG  SER   376     -30.310 -10.133  -7.093  1.00 10.00      A   
ATOM   3518  HG  SER   376     -29.514 -10.699  -7.177  1.00 10.00      A   
ATOM   3519  C   SER   376     -29.315  -7.107  -6.975  1.00 10.00      A   
ATOM   3520  O   SER   376     -29.992  -6.218  -6.459  1.00 10.00      A   
ATOM   3521  N   ALA   377     -28.873  -7.044  -8.225  1.00 10.00      A   
ATOM   3522  HN  ALA   377     -28.317  -7.778  -8.576  1.00 10.00      A   
ATOM   3523  CA  ALA   377     -29.179  -5.913  -9.087  1.00 10.00      A   
ATOM   3524  CB  ALA   377     -28.023  -4.923  -9.085  1.00 10.00      A   
ATOM   3525  C   ALA   377     -29.473  -6.382 -10.508  1.00 10.00      A   
ATOM   3526  O   ALA   377     -28.561  -6.747 -11.243  1.00 10.00      A   
ATOM   3527  N   ASN   378     -30.754  -6.406 -10.867  1.00 10.00      A   
ATOM   3528  HN  ASN   378     -31.431  -6.145 -10.210  1.00 10.00      A   
ATOM   3529  CA  ASN   378     -31.193  -6.819 -12.207  1.00 10.00      A   
ATOM   3530  CB  ASN   378     -30.639  -5.875 -13.290  1.00 10.00      A   
ATOM   3531  CG  ASN   378     -31.378  -5.989 -14.613  1.00 10.00      A   
ATOM   3532  OD1 ASN   378     -32.585  -6.213 -14.650  1.00 10.00      A   
ATOM   3533  ND2 ASN   378     -30.655  -5.842 -15.713  1.00 10.00      A   
ATOM   3534 HD21 ASN   378     -29.698  -5.669 -15.615  1.00 10.00      A   
ATOM   3535 HD22 ASN   378     -31.109  -5.916 -16.580  1.00 10.00      A   
ATOM   3536  C   ASN   378     -30.816  -8.272 -12.510  1.00 10.00      A   
ATOM   3537  O   ASN   378     -30.636  -8.658 -13.668  1.00 10.00      A   
ATOM   3538  N   GLY   379     -30.704  -9.079 -11.463  1.00 10.00      A   
ATOM   3539  HN  GLY   379     -30.863  -8.724 -10.563  1.00 10.00      A   
ATOM   3540  CA  GLY   379     -30.352 -10.475 -11.636  1.00 10.00      A   
ATOM   3541  C   GLY   379     -28.867 -10.718 -11.462  1.00 10.00      A   
ATOM   3542  O   GLY   379     -28.400 -11.856 -11.528  1.00 10.00      A   
ATOM   3543  N   ILE   380     -28.120  -9.645 -11.261  1.00 10.00      A   
ATOM   3544  HN  ILE   380     -28.545  -8.762 -11.245  1.00 10.00      A   
ATOM   3545  CA  ILE   380     -26.680  -9.743 -11.070  1.00 10.00      A   
ATOM   3546  CB  ILE   380     -25.936  -8.564 -11.739  1.00 10.00      A   
ATOM   3547  CG1 ILE   380     -26.582  -8.168 -13.075  1.00 10.00      A   
ATOM   3548  CG2 ILE   380     -24.465  -8.895 -11.930  1.00 10.00      A   
ATOM   3549  CD1 ILE   380     -26.569  -9.250 -14.132  1.00 10.00      A   
ATOM   3550  C   ILE   380     -26.355  -9.747  -9.577  1.00 10.00      A   
ATOM   3551  O   ILE   380     -26.834  -8.888  -8.834  1.00 10.00      A   
ATOM   3552  N   GLU   381     -25.555 -10.714  -9.143  1.00 10.00      A   
ATOM   3553  HN  GLU   381     -25.202 -11.373  -9.784  1.00 10.00      A   
ATOM   3554  CA  GLU   381     -25.171 -10.816  -7.738  1.00 10.00      A   
ATOM   3555  CB  GLU   381     -25.116 -12.281  -7.300  1.00 10.00      A   
ATOM   3556  CG  GLU   381     -26.364 -13.087  -7.633  1.00 10.00      A   
ATOM   3557  CD  GLU   381     -27.562 -12.720  -6.779  1.00 10.00      A   
ATOM   3558  OE1 GLU   381     -27.724 -13.315  -5.688  1.00 10.00      A   
ATOM   3559  OE2 GLU   381     -28.365 -11.862  -7.203  1.00 10.00      A   
ATOM   3560  C   GLU   381     -23.811 -10.156  -7.531  1.00 10.00      A   
ATOM   3561  O   GLU   381     -22.805 -10.596  -8.093  1.00 10.00      A   
ATOM   3562  N   LEU   382     -23.779  -9.096  -6.735  1.00 10.00      A   
ATOM   3563  HN  LEU   382     -24.611  -8.790  -6.306  1.00 10.00      A   
ATOM   3564  CA  LEU   382     -22.539  -8.368  -6.494  1.00 10.00      A   
ATOM   3565  CB  LEU   382     -22.664  -6.948  -7.057  1.00 10.00      A   
ATOM   3566  CG  LEU   382     -23.291  -6.818  -8.443  1.00 10.00      A   
ATOM   3567  CD1 LEU   382     -23.881  -5.431  -8.635  1.00 10.00      A   
ATOM   3568  CD2 LEU   382     -22.263  -7.113  -9.517  1.00 10.00      A   
ATOM   3569  C   LEU   382     -22.195  -8.275  -5.013  1.00 10.00      A   
ATOM   3570  O   LEU   382     -23.005  -7.813  -4.207  1.00 10.00      A   
ATOM   3571  N   THR   383     -20.998  -8.715  -4.655  1.00 10.00      A   
ATOM   3572  HN  THR   383     -20.405  -9.113  -5.330  1.00 10.00      A   
ATOM   3573  CA  THR   383     -20.543  -8.627  -3.275  1.00 10.00      A   
ATOM   3574  CB  THR   383     -19.478  -9.695  -2.964  1.00 10.00      A   
ATOM   3575  OG1 THR   383     -18.781 -10.041  -4.169  1.00 10.00      A   
ATOM   3576  HG1 THR   383     -17.876  -9.713  -4.120  1.00 10.00      A   
ATOM   3577  CG2 THR   383     -20.129 -10.943  -2.384  1.00 10.00      A   
ATOM   3578  C   THR   383     -19.967  -7.233  -3.042  1.00 10.00      A   
ATOM   3579  O   THR   383     -19.097  -6.786  -3.791  1.00 10.00      A   
ATOM   3580  N   ALA   384     -20.455  -6.545  -2.023  1.00 10.00      A   
ATOM   3581  HN  ALA   384     -21.132  -6.957  -1.441  1.00 10.00      A   
ATOM   3582  CA  ALA   384     -20.003  -5.190  -1.741  1.00 10.00      A   
ATOM   3583  CB  ALA   384     -21.183  -4.311  -1.368  1.00 10.00      A   
ATOM   3584  C   ALA   384     -18.925  -5.131  -0.661  1.00 10.00      A   
ATOM   3585  O   ALA   384     -18.699  -6.098   0.069  1.00 10.00      A   
ATOM   3586  N   ALA   385     -18.264  -3.980  -0.585  1.00 10.00      A   
ATOM   3587  HN  ALA   385     -18.492  -3.266  -1.220  1.00 10.00      A   
ATOM   3588  CA  ALA   385     -17.209  -3.727   0.393  1.00 10.00      A   
ATOM   3589  CB  ALA   385     -15.905  -4.383  -0.046  1.00 10.00      A   
ATOM   3590  C   ALA   385     -17.031  -2.218   0.531  1.00 10.00      A   
ATOM   3591  O   ALA   385     -17.080  -1.498  -0.468  1.00 10.00      A   
ATOM   3592  N   ILE   386     -16.842  -1.728   1.751  1.00 10.00      A   
ATOM   3593  HN  ILE   386     -16.813  -2.341   2.528  1.00 10.00      A   
ATOM   3594  CA  ILE   386     -16.697  -0.291   1.958  1.00 10.00      A   
ATOM   3595  CB  ILE   386     -17.743   0.270   2.949  1.00 10.00      A   
ATOM   3596  CG1 ILE   386     -19.155  -0.176   2.552  1.00 10.00      A   
ATOM   3597  CG2 ILE   386     -17.664   1.790   2.997  1.00 10.00      A   
ATOM   3598  CD1 ILE   386     -20.236   0.237   3.531  1.00 10.00      A   
ATOM   3599  C   ILE   386     -15.294   0.134   2.401  1.00 10.00      A   
ATOM   3600  O   ILE   386     -14.784  -0.310   3.434  1.00 10.00      A   
ATOM   3601  N   CYS   387     -14.691   1.008   1.598  1.00 10.00      A   
ATOM   3602  HN  CYS   387     -15.165   1.292   0.779  1.00 10.00      A   
ATOM   3603  CA  CYS   387     -13.371   1.575   1.865  1.00 10.00      A   
ATOM   3604  CB  CYS   387     -13.418   2.636   2.968  1.00 10.00      A   
ATOM   3605  SG  CYS   387     -13.653   4.323   2.362  1.00 10.00      A   
ATOM   3606  HG  CYS   387     -14.913   4.435   1.935  1.00 10.00      A   
ATOM   3607  C   CYS   387     -12.237   0.570   2.095  1.00 10.00      A   
ATOM   3608  O   CYS   387     -11.738  -0.045   1.152  1.00 10.00      A   
ATOM   3609  N   TYR   388     -11.833   0.406   3.351  1.00 10.00      A   
ATOM   3610  HN  TYR   388     -12.308   0.873   4.075  1.00 10.00      A   
ATOM   3611  CA  TYR   388     -10.714  -0.463   3.688  1.00 10.00      A   
ATOM   3612  CB  TYR   388      -9.998   0.040   4.943  1.00 10.00      A   
ATOM   3613  CG  TYR   388      -9.599   1.499   4.875  1.00 10.00      A   
ATOM   3614  CD1 TYR   388     -10.132   2.424   5.762  1.00 10.00      A   
ATOM   3615  CD2 TYR   388      -8.695   1.951   3.922  1.00 10.00      A   
ATOM   3616  CE1 TYR   388      -9.776   3.757   5.704  1.00 10.00      A   
ATOM   3617  CE2 TYR   388      -8.334   3.285   3.857  1.00 10.00      A   
ATOM   3618  CZ  TYR   388      -8.878   4.183   4.752  1.00 10.00      A   
ATOM   3619  OH  TYR   388      -8.521   5.512   4.697  1.00 10.00      A   
ATOM   3620  HH  TYR   388      -8.520   5.805   3.776  1.00 10.00      A   
ATOM   3621  C   TYR   388     -11.095  -1.930   3.833  1.00 10.00      A   
ATOM   3622  O   TYR   388     -10.261  -2.755   4.195  1.00 10.00      A   
ATOM   3623  N   GLU   389     -12.339  -2.271   3.541  1.00 10.00      A   
ATOM   3624  HN  GLU   389     -12.979  -1.584   3.255  1.00 10.00      A   
ATOM   3625  CA  GLU   389     -12.770  -3.659   3.648  1.00 10.00      A   
ATOM   3626  CB  GLU   389     -14.290  -3.757   3.729  1.00 10.00      A   
ATOM   3627  CG  GLU   389     -14.832  -3.565   5.135  1.00 10.00      A   
ATOM   3628  CD  GLU   389     -16.251  -3.045   5.157  1.00 10.00      A   
ATOM   3629  OE1 GLU   389     -16.936  -3.132   4.118  1.00 10.00      A   
ATOM   3630  OE2 GLU   389     -16.682  -2.535   6.217  1.00 10.00      A   
ATOM   3631  C   GLU   389     -12.221  -4.494   2.492  1.00 10.00      A   
ATOM   3632  O   GLU   389     -12.177  -5.720   2.560  1.00 10.00      A   
ATOM   3633  N   ILE   390     -11.762  -3.811   1.449  1.00 10.00      A   
ATOM   3634  HN  ILE   390     -11.789  -2.833   1.472  1.00 10.00      A   
ATOM   3635  CA  ILE   390     -11.218  -4.482   0.276  1.00 10.00      A   
ATOM   3636  CB  ILE   390     -11.314  -3.589  -0.985  1.00 10.00      A   
ATOM   3637  CG1 ILE   390     -11.140  -4.419  -2.262  1.00 10.00      A   
ATOM   3638  CG2 ILE   390     -10.300  -2.451  -0.937  1.00 10.00      A   
ATOM   3639  CD1 ILE   390     -12.223  -5.456  -2.473  1.00 10.00      A   
ATOM   3640  C   ILE   390      -9.767  -4.926   0.503  1.00 10.00      A   
ATOM   3641  O   ILE   390      -9.208  -5.685  -0.289  1.00 10.00      A   
ATOM   3642  N   ILE   391      -9.162  -4.461   1.594  1.00 10.00      A   
ATOM   3643  HN  ILE   391      -9.655  -3.873   2.204  1.00 10.00      A   
ATOM   3644  CA  ILE   391      -7.780  -4.817   1.906  1.00 10.00      A   
ATOM   3645  CB  ILE   391      -7.015  -3.677   2.623  1.00 10.00      A   
ATOM   3646  CG1 ILE   391      -7.335  -3.642   4.122  1.00 10.00      A   
ATOM   3647  CG2 ILE   391      -7.324  -2.334   1.975  1.00 10.00      A   
ATOM   3648  CD1 ILE   391      -6.467  -2.688   4.912  1.00 10.00      A   
ATOM   3649  C   ILE   391      -7.725  -6.096   2.737  1.00 10.00      A   
ATOM   3650  O   ILE   391      -6.650  -6.619   3.031  1.00 10.00      A   
ATOM   3651  N   LEU   392      -8.897  -6.589   3.104  1.00 10.00      A   
ATOM   3652  HN  LEU   392      -9.714  -6.122   2.837  1.00 10.00      A   
ATOM   3653  CA  LEU   392      -9.010  -7.802   3.889  1.00 10.00      A   
ATOM   3654  CB  LEU   392     -10.086  -7.626   4.961  1.00 10.00      A   
ATOM   3655  CG  LEU   392      -9.902  -6.442   5.912  1.00 10.00      A   
ATOM   3656  CD1 LEU   392     -11.166  -6.214   6.723  1.00 10.00      A   
ATOM   3657  CD2 LEU   392      -8.709  -6.667   6.829  1.00 10.00      A   
ATOM   3658  C   LEU   392      -9.363  -8.972   2.980  1.00 10.00      A   
ATOM   3659  O   LEU   392     -10.533  -9.191   2.657  1.00 10.00      A   
ATOM   3660  N   GLY   393      -8.343  -9.712   2.564  1.00 10.00      A   
ATOM   3661  HN  GLY   393      -7.436  -9.488   2.865  1.00 10.00      A   
ATOM   3662  CA  GLY   393      -8.548 -10.845   1.681  1.00 10.00      A   
ATOM   3663  C   GLY   393      -9.481 -11.889   2.259  1.00 10.00      A   
ATOM   3664  O   GLY   393     -10.365 -12.394   1.559  1.00 10.00      A   
ATOM   3665  N   GLU   394      -9.295 -12.198   3.542  1.00 10.00      A   
ATOM   3666  HN  GLU   394      -8.577 -11.747   4.041  1.00 10.00      A   
ATOM   3667  CA  GLU   394     -10.119 -13.188   4.226  1.00 10.00      A   
ATOM   3668  CB  GLU   394      -9.636 -13.405   5.660  1.00 10.00      A   
ATOM   3669  CG  GLU   394      -8.393 -14.268   5.778  1.00 10.00      A   
ATOM   3670  CD  GLU   394      -8.105 -14.658   7.210  1.00 10.00      A   
ATOM   3671  OE1 GLU   394      -8.904 -15.423   7.795  1.00 10.00      A   
ATOM   3672  OE2 GLU   394      -7.082 -14.200   7.760  1.00 10.00      A   
ATOM   3673  C   GLU   394     -11.592 -12.798   4.232  1.00 10.00      A   
ATOM   3674  O   GLU   394     -12.454 -13.601   3.877  1.00 10.00      A   
ATOM   3675  N   GLN   395     -11.873 -11.567   4.633  1.00 10.00      A   
ATOM   3676  HN  GLN   395     -11.139 -10.975   4.907  1.00 10.00      A   
ATOM   3677  CA  GLN   395     -13.243 -11.073   4.695  1.00 10.00      A   
ATOM   3678  CB  GLN   395     -13.277  -9.629   5.206  1.00 10.00      A   
ATOM   3679  CG  GLN   395     -14.680  -9.089   5.436  1.00 10.00      A   
ATOM   3680  CD  GLN   395     -15.479  -9.957   6.386  1.00 10.00      A   
ATOM   3681  OE1 GLN   395     -14.925 -10.582   7.284  1.00 10.00      A   
ATOM   3682  NE2 GLN   395     -16.786  -9.993   6.204  1.00 10.00      A   
ATOM   3683 HE21 GLN   395     -17.168  -9.456   5.477  1.00 10.00      A   
ATOM   3684 HE22 GLN   395     -17.325 -10.559   6.800  1.00 10.00      A   
ATOM   3685  C   GLN   395     -13.951 -11.179   3.346  1.00 10.00      A   
ATOM   3686  O   GLN   395     -15.065 -11.701   3.259  1.00 10.00      A   
ATOM   3687  N   VAL   396     -13.297 -10.697   2.297  1.00 10.00      A   
ATOM   3688  HN  VAL   396     -12.404 -10.306   2.425  1.00 10.00      A   
ATOM   3689  CA  VAL   396     -13.876 -10.731   0.960  1.00 10.00      A   
ATOM   3690  CB  VAL   396     -12.996 -10.002  -0.076  1.00 10.00      A   
ATOM   3691  CG1 VAL   396     -13.670 -10.006  -1.440  1.00 10.00      A   
ATOM   3692  CG2 VAL   396     -12.717  -8.574   0.370  1.00 10.00      A   
ATOM   3693  C   VAL   396     -14.147 -12.164   0.498  1.00 10.00      A   
ATOM   3694  O   VAL   396     -15.248 -12.478   0.046  1.00 10.00      A   
ATOM   3695  N   ARG   397     -13.157 -13.037   0.644  1.00 10.00      A   
ATOM   3696  HN  ARG   397     -12.307 -12.740   1.040  1.00 10.00      A   
ATOM   3697  CA  ARG   397     -13.301 -14.427   0.221  1.00 10.00      A   
ATOM   3698  CB  ARG   397     -11.945 -15.145   0.174  1.00 10.00      A   
ATOM   3699  CG  ARG   397     -11.316 -15.402   1.534  1.00 10.00      A   
ATOM   3700  CD  ARG   397     -10.598 -16.741   1.569  1.00 10.00      A   
ATOM   3701  NE  ARG   397     -11.471 -17.841   1.152  1.00 10.00      A   
ATOM   3702  HE  ARG   397     -11.333 -18.205   0.248  1.00 10.00      A   
ATOM   3703  CZ  ARG   397     -12.424 -18.374   1.920  1.00 10.00      A   
ATOM   3704  NH1 ARG   397     -12.626 -17.916   3.153  1.00 10.00      A   
ATOM   3705 HH11 ARG   397     -12.040 -17.139   3.527  1.00 10.00      A   
ATOM   3706 HH12 ARG   397     -13.377 -18.327   3.754  1.00 10.00      A   
ATOM   3707  NH2 ARG   397     -13.191 -19.349   1.443  1.00 10.00      A   
ATOM   3708 HH21 ARG   397     -13.058 -19.699   0.464  1.00 10.00      A   
ATOM   3709 HH22 ARG   397     -13.934 -19.771   2.041  1.00 10.00      A   
ATOM   3710  C   ARG   397     -14.304 -15.198   1.083  1.00 10.00      A   
ATOM   3711  O   ARG   397     -14.854 -16.211   0.648  1.00 10.00      A   
ATOM   3712  N   ASP   398     -14.542 -14.714   2.300  1.00 10.00      A   
ATOM   3713  HN  ASP   398     -14.071 -13.906   2.596  1.00 10.00      A   
ATOM   3714  CA  ASP   398     -15.482 -15.363   3.210  1.00 10.00      A   
ATOM   3715  CB  ASP   398     -15.174 -15.019   4.673  1.00 10.00      A   
ATOM   3716  CG  ASP   398     -14.495 -16.158   5.415  1.00 10.00      A   
ATOM   3717  OD1 ASP   398     -14.745 -17.333   5.068  1.00 10.00      A   
ATOM   3718  OD2 ASP   398     -13.705 -15.888   6.347  1.00 10.00      A   
ATOM   3719  C   ASP   398     -16.920 -14.993   2.872  1.00 10.00      A   
ATOM   3720  O   ASP   398     -17.829 -15.818   2.993  1.00 10.00      A   
ATOM   3721  N   ASN   399     -17.125 -13.752   2.445  1.00 10.00      A   
ATOM   3722  HN  ASN   399     -16.362 -13.137   2.377  1.00 10.00      A   
ATOM   3723  CA  ASN   399     -18.458 -13.278   2.086  1.00 10.00      A   
ATOM   3724  CB  ASN   399     -18.554 -11.755   2.217  1.00 10.00      A   
ATOM   3725  CG  ASN   399     -19.131 -11.319   3.549  1.00 10.00      A   
ATOM   3726  OD1 ASN   399     -19.816 -12.087   4.223  1.00 10.00      A   
ATOM   3727  ND2 ASN   399     -18.879 -10.074   3.930  1.00 10.00      A   
ATOM   3728 HD21 ASN   399     -18.339  -9.505   3.337  1.00 10.00      A   
ATOM   3729 HD22 ASN   399     -19.241  -9.771   4.792  1.00 10.00      A   
ATOM   3730  C   ASN   399     -18.816 -13.689   0.665  1.00 10.00      A   
ATOM   3731  O   ASN   399     -19.983 -13.942   0.350  1.00 10.00      A   
ATOM   3732  N   PHE   400     -17.799 -13.750  -0.186  1.00 10.00      A   
ATOM   3733  HN  PHE   400     -16.898 -13.531   0.140  1.00 10.00      A   
ATOM   3734  CA  PHE   400     -17.962 -14.121  -1.585  1.00 10.00      A   
ATOM   3735  CB  PHE   400     -16.601 -14.098  -2.297  1.00 10.00      A   
ATOM   3736  CG  PHE   400     -16.576 -14.832  -3.607  1.00 10.00      A   
ATOM   3737  CD1 PHE   400     -17.095 -14.252  -4.751  1.00 10.00      A   
ATOM   3738  CD2 PHE   400     -16.037 -16.106  -3.691  1.00 10.00      A   
ATOM   3739  CE1 PHE   400     -17.077 -14.931  -5.952  1.00 10.00      A   
ATOM   3740  CE2 PHE   400     -16.016 -16.789  -4.887  1.00 10.00      A   
ATOM   3741  CZ  PHE   400     -16.537 -16.201  -6.020  1.00 10.00      A   
ATOM   3742  C   PHE   400     -18.621 -15.491  -1.743  1.00 10.00      A   
ATOM   3743  O   PHE   400     -18.228 -16.463  -1.098  1.00 10.00      A   
ATOM   3744  N   ARG   401     -19.625 -15.553  -2.603  1.00 10.00      A   
ATOM   3745  HN  ARG   401     -19.892 -14.740  -3.085  1.00 10.00      A   
ATOM   3746  CA  ARG   401     -20.333 -16.799  -2.871  1.00 10.00      A   
ATOM   3747  CB  ARG   401     -21.847 -16.590  -2.766  1.00 10.00      A   
ATOM   3748  CG  ARG   401     -22.299 -15.915  -1.485  1.00 10.00      A   
ATOM   3749  CD  ARG   401     -23.812 -15.955  -1.345  1.00 10.00      A   
ATOM   3750  NE  ARG   401     -24.279 -17.260  -0.891  1.00 10.00      A   
ATOM   3751  HE  ARG   401     -24.507 -17.923  -1.584  1.00 10.00      A   
ATOM   3752  CZ  ARG   401     -24.413 -17.598   0.391  1.00 10.00      A   
ATOM   3753  NH1 ARG   401     -24.118 -16.727   1.351  1.00 10.00      A   
ATOM   3754 HH11 ARG   401     -24.223 -16.999   2.353  1.00 10.00      A   
ATOM   3755 HH12 ARG   401     -23.778 -15.770   1.109  1.00 10.00      A   
ATOM   3756  NH2 ARG   401     -24.851 -18.807   0.714  1.00 10.00      A   
ATOM   3757 HH21 ARG   401     -25.093 -19.497  -0.035  1.00 10.00      A   
ATOM   3758 HH22 ARG   401     -24.952 -19.077   1.717  1.00 10.00      A   
ATOM   3759  C   ARG   401     -19.989 -17.277  -4.277  1.00 10.00      A   
ATOM   3760  O   ARG   401     -19.655 -16.466  -5.136  1.00 10.00      A   
ATOM   3761  N   PRO   402     -20.080 -18.588  -4.541  1.00 10.00      A   
ATOM   3762  CA  PRO   402     -19.774 -19.151  -5.866  1.00 10.00      A   
ATOM   3763  CB  PRO   402     -19.950 -20.662  -5.666  1.00 10.00      A   
ATOM   3764  CG  PRO   402     -20.806 -20.797  -4.454  1.00 10.00      A   
ATOM   3765  CD  PRO   402     -20.467 -19.631  -3.575  1.00 10.00      A   
ATOM   3766  C   PRO   402     -20.726 -18.648  -6.955  1.00 10.00      A   
ATOM   3767  O   PRO   402     -20.472 -18.832  -8.147  1.00 10.00      A   
ATOM   3768  N   ASP   403     -21.809 -18.001  -6.534  1.00 10.00      A   
ATOM   3769  HN  ASP   403     -21.941 -17.877  -5.571  1.00 10.00      A   
ATOM   3770  CA  ASP   403     -22.814 -17.477  -7.459  1.00 10.00      A   
ATOM   3771  CB  ASP   403     -24.222 -17.725  -6.915  1.00 10.00      A   
ATOM   3772  CG  ASP   403     -24.406 -17.211  -5.502  1.00 10.00      A   
ATOM   3773  OD1 ASP   403     -24.441 -18.044  -4.570  1.00 10.00      A   
ATOM   3774  OD2 ASP   403     -24.521 -15.984  -5.313  1.00 10.00      A   
ATOM   3775  C   ASP   403     -22.631 -15.986  -7.737  1.00 10.00      A   
ATOM   3776  O   ASP   403     -23.418 -15.388  -8.472  1.00 10.00      A   
ATOM   3777  N   THR   404     -21.599 -15.389  -7.159  1.00 10.00      A   
ATOM   3778  HN  THR   404     -20.998 -15.914  -6.594  1.00 10.00      A   
ATOM   3779  CA  THR   404     -21.338 -13.967  -7.357  1.00 10.00      A   
ATOM   3780  CB  THR   404     -20.325 -13.430  -6.327  1.00 10.00      A   
ATOM   3781  OG1 THR   404     -20.575 -14.030  -5.049  1.00 10.00      A   
ATOM   3782  HG1 THR   404     -20.231 -14.932  -5.054  1.00 10.00      A   
ATOM   3783  CG2 THR   404     -20.444 -11.923  -6.199  1.00 10.00      A   
ATOM   3784  C   THR   404     -20.814 -13.706  -8.770  1.00 10.00      A   
ATOM   3785  O   THR   404     -20.082 -14.526  -9.329  1.00 10.00      A   
ATOM   3786  N   ASP   405     -21.199 -12.575  -9.348  1.00 10.00      A   
ATOM   3787  HN  ASP   405     -21.799 -11.966  -8.861  1.00 10.00      A   
ATOM   3788  CA  ASP   405     -20.764 -12.220 -10.691  1.00 10.00      A   
ATOM   3789  CB  ASP   405     -21.892 -11.535 -11.471  1.00 10.00      A   
ATOM   3790  CG  ASP   405     -23.065 -12.452 -11.758  1.00 10.00      A   
ATOM   3791  OD1 ASP   405     -23.029 -13.180 -12.777  1.00 10.00      A   
ATOM   3792  OD2 ASP   405     -24.036 -12.451 -10.974  1.00 10.00      A   
ATOM   3793  C   ASP   405     -19.532 -11.321 -10.650  1.00 10.00      A   
ATOM   3794  O   ASP   405     -18.428 -11.755 -10.981  1.00 10.00      A   
ATOM   3795  N   TYR   406     -19.723 -10.071 -10.237  1.00 10.00      A   
ATOM   3796  HN  TYR   406     -20.622  -9.786  -9.970  1.00 10.00      A   
ATOM   3797  CA  TYR   406     -18.622  -9.116 -10.158  1.00 10.00      A   
ATOM   3798  CB  TYR   406     -18.944  -7.829 -10.933  1.00 10.00      A   
ATOM   3799  CG  TYR   406     -19.567  -8.000 -12.300  1.00 10.00      A   
ATOM   3800  CD1 TYR   406     -20.946  -8.021 -12.457  1.00 10.00      A   
ATOM   3801  CD2 TYR   406     -18.780  -8.107 -13.436  1.00 10.00      A   
ATOM   3802  CE1 TYR   406     -21.524  -8.146 -13.700  1.00 10.00      A   
ATOM   3803  CE2 TYR   406     -19.351  -8.235 -14.688  1.00 10.00      A   
ATOM   3804  CZ  TYR   406     -20.724  -8.254 -14.812  1.00 10.00      A   
ATOM   3805  OH  TYR   406     -21.301  -8.371 -16.054  1.00 10.00      A   
ATOM   3806  HH  TYR   406     -20.648  -8.155 -16.735  1.00 10.00      A   
ATOM   3807  C   TYR   406     -18.352  -8.728  -8.708  1.00 10.00      A   
ATOM   3808  O   TYR   406     -19.126  -9.055  -7.807  1.00 10.00      A   
ATOM   3809  N   LEU   407     -17.252  -8.023  -8.496  1.00 10.00      A   
ATOM   3810  HN  LEU   407     -16.666  -7.812  -9.259  1.00 10.00      A   
ATOM   3811  CA  LEU   407     -16.883  -7.552  -7.170  1.00 10.00      A   
ATOM   3812  CB  LEU   407     -15.413  -7.865  -6.874  1.00 10.00      A   
ATOM   3813  CG  LEU   407     -15.037  -9.341  -6.734  1.00 10.00      A   
ATOM   3814  CD1 LEU   407     -13.538  -9.488  -6.529  1.00 10.00      A   
ATOM   3815  CD2 LEU   407     -15.798  -9.985  -5.586  1.00 10.00      A   
ATOM   3816  C   LEU   407     -17.109  -6.049  -7.092  1.00 10.00      A   
ATOM   3817  O   LEU   407     -16.558  -5.292  -7.891  1.00 10.00      A   
ATOM   3818  N   LEU   408     -17.926  -5.614  -6.148  1.00 10.00      A   
ATOM   3819  HN  LEU   408     -18.340  -6.255  -5.528  1.00 10.00      A   
ATOM   3820  CA  LEU   408     -18.208  -4.198  -5.998  1.00 10.00      A   
ATOM   3821  CB  LEU   408     -19.718  -3.953  -5.952  1.00 10.00      A   
ATOM   3822  CG  LEU   408     -20.271  -2.933  -6.952  1.00 10.00      A   
ATOM   3823  CD1 LEU   408     -21.785  -2.861  -6.857  1.00 10.00      A   
ATOM   3824  CD2 LEU   408     -19.658  -1.560  -6.725  1.00 10.00      A   
ATOM   3825  C   LEU   408     -17.544  -3.643  -4.747  1.00 10.00      A   
ATOM   3826  O   LEU   408     -17.491  -4.305  -3.712  1.00 10.00      A   
ATOM   3827  N   THR   409     -17.002  -2.443  -4.857  1.00 10.00      A   
ATOM   3828  HN  THR   409     -17.031  -1.978  -5.725  1.00 10.00      A   
ATOM   3829  CA  THR   409     -16.355  -1.797  -3.731  1.00 10.00      A   
ATOM   3830  CB  THR   409     -14.841  -2.062  -3.723  1.00 10.00      A   
ATOM   3831  OG1 THR   409     -14.595  -3.442  -4.025  1.00 10.00      A   
ATOM   3832  HG1 THR   409     -15.436  -3.914  -4.041  1.00 10.00      A   
ATOM   3833  CG2 THR   409     -14.249  -1.733  -2.361  1.00 10.00      A   
ATOM   3834  C   THR   409     -16.597  -0.297  -3.769  1.00 10.00      A   
ATOM   3835  O   THR   409     -16.254   0.374  -4.743  1.00 10.00      A   
ATOM   3836  N   ILE   410     -17.195   0.219  -2.714  1.00 10.00      A   
ATOM   3837  HN  ILE   410     -17.447  -0.372  -1.968  1.00 10.00      A   
ATOM   3838  CA  ILE   410     -17.477   1.638  -2.616  1.00 10.00      A   
ATOM   3839  CB  ILE   410     -18.885   1.894  -2.020  1.00 10.00      A   
ATOM   3840  CG1 ILE   410     -19.500   3.165  -2.602  1.00 10.00      A   
ATOM   3841  CG2 ILE   410     -18.865   1.946  -0.497  1.00 10.00      A   
ATOM   3842  CD1 ILE   410     -20.941   3.386  -2.190  1.00 10.00      A   
ATOM   3843  C   ILE   410     -16.389   2.313  -1.780  1.00 10.00      A   
ATOM   3844  O   ILE   410     -15.911   1.743  -0.794  1.00 10.00      A   
ATOM   3845  N   SER   411     -15.949   3.493  -2.199  1.00 10.00      A   
ATOM   3846  HN  SER   411     -16.324   3.890  -3.017  1.00 10.00      A   
ATOM   3847  CA  SER   411     -14.913   4.207  -1.467  1.00 10.00      A   
ATOM   3848  CB  SER   411     -13.533   3.665  -1.839  1.00 10.00      A   
ATOM   3849  OG  SER   411     -13.627   2.724  -2.900  1.00 10.00      A   
ATOM   3850  HG  SER   411     -14.519   2.751  -3.268  1.00 10.00      A   
ATOM   3851  C   SER   411     -14.963   5.707  -1.721  1.00 10.00      A   
ATOM   3852  O   SER   411     -15.294   6.155  -2.819  1.00 10.00      A   
ATOM   3853  N   ASN   412     -14.653   6.476  -0.692  1.00 10.00      A   
ATOM   3854  HN  ASN   412     -14.446   6.059   0.173  1.00 10.00      A   
ATOM   3855  CA  ASN   412     -14.628   7.924  -0.802  1.00 10.00      A   
ATOM   3856  CB  ASN   412     -15.599   8.573   0.189  1.00 10.00      A   
ATOM   3857  CG  ASN   412     -15.919  10.017  -0.163  1.00 10.00      A   
ATOM   3858  OD1 ASN   412     -15.116  10.721  -0.775  1.00 10.00      A   
ATOM   3859  ND2 ASN   412     -17.101  10.465   0.220  1.00 10.00      A   
ATOM   3860 HD21 ASN   412     -17.696   9.848   0.703  1.00 10.00      A   
ATOM   3861 HD22 ASN   412     -17.339  11.392   0.002  1.00 10.00      A   
ATOM   3862  C   ASN   412     -13.211   8.419  -0.552  1.00 10.00      A   
ATOM   3863  O   ASN   412     -12.911   8.979   0.501  1.00 10.00      A   
ATOM   3864  N   ASP   413     -12.333   8.184  -1.521  1.00 10.00      A   
ATOM   3865  HN  ASP   413     -12.627   7.713  -2.327  1.00 10.00      A   
ATOM   3866  CA  ASP   413     -10.938   8.602  -1.410  1.00 10.00      A   
ATOM   3867  CB  ASP   413     -10.032   7.767  -2.329  1.00 10.00      A   
ATOM   3868  CG  ASP   413      -9.807   6.353  -1.827  1.00 10.00      A   
ATOM   3869  OD1 ASP   413      -9.044   6.167  -0.855  1.00 10.00      A   
ATOM   3870  OD2 ASP   413     -10.388   5.411  -2.410  1.00 10.00      A   
ATOM   3871  C   ASP   413     -10.785  10.086  -1.723  1.00 10.00      A   
ATOM   3872  O   ASP   413     -10.001  10.475  -2.589  1.00 10.00      A   
ATOM   3873  N   ALA   414     -11.559  10.910  -1.021  1.00 10.00      A   
ATOM   3874  HN  ALA   414     -12.182  10.532  -0.362  1.00 10.00      A   
ATOM   3875  CA  ALA   414     -11.510  12.354  -1.204  1.00 10.00      A   
ATOM   3876  CB  ALA   414     -12.802  12.994  -0.722  1.00 10.00      A   
ATOM   3877  C   ALA   414     -10.319  12.932  -0.453  1.00 10.00      A   
ATOM   3878  O   ALA   414      -9.816  14.007  -0.785  1.00 10.00      A   
ATOM   3879  N   TRP   415      -9.885  12.210   0.572  1.00 10.00      A   
ATOM   3880  HN  TRP   415     -10.335  11.368   0.785  1.00 10.00      A   
ATOM   3881  CA  TRP   415      -8.742  12.622   1.366  1.00 10.00      A   
ATOM   3882  CB  TRP   415      -8.858  12.106   2.804  1.00 10.00      A   
ATOM   3883  CG  TRP   415      -9.728  12.956   3.681  1.00 10.00      A   
ATOM   3884  CD1 TRP   415     -10.211  14.201   3.399  1.00 10.00      A   
ATOM   3885  CD2 TRP   415     -10.213  12.626   4.988  1.00 10.00      A   
ATOM   3886  NE1 TRP   415     -10.967  14.665   4.447  1.00 10.00      A   
ATOM   3887  HE1 TRP   415     -11.421  15.535   4.482  1.00 10.00      A   
ATOM   3888  CE2 TRP   415     -10.984  13.717   5.436  1.00 10.00      A   
ATOM   3889  CE3 TRP   415     -10.071  11.513   5.822  1.00 10.00      A   
ATOM   3890  CZ2 TRP   415     -11.611  13.727   6.681  1.00 10.00      A   
ATOM   3891  CZ3 TRP   415     -10.693  11.525   7.057  1.00 10.00      A   
ATOM   3892  CH2 TRP   415     -11.453  12.624   7.474  1.00 10.00      A   
ATOM   3893  C   TRP   415      -7.471  12.100   0.715  1.00 10.00      A   
ATOM   3894  O   TRP   415      -7.539  11.277  -0.198  1.00 10.00      A   
ATOM   3895  N   PHE   416      -6.317  12.572   1.187  1.00 10.00      A   
ATOM   3896  HN  PHE   416      -6.335  13.218   1.923  1.00 10.00      A   
ATOM   3897  CA  PHE   416      -5.023  12.161   0.634  1.00 10.00      A   
ATOM   3898  CB  PHE   416      -4.754  10.658   0.848  1.00 10.00      A   
ATOM   3899  CG  PHE   416      -5.364  10.077   2.094  1.00 10.00      A   
ATOM   3900  CD1 PHE   416      -6.259   9.021   2.012  1.00 10.00      A   
ATOM   3901  CD2 PHE   416      -5.051  10.583   3.341  1.00 10.00      A   
ATOM   3902  CE1 PHE   416      -6.829   8.485   3.150  1.00 10.00      A   
ATOM   3903  CE2 PHE   416      -5.616  10.052   4.481  1.00 10.00      A   
ATOM   3904  CZ  PHE   416      -6.507   9.002   4.387  1.00 10.00      A   
ATOM   3905  C   PHE   416      -4.962  12.509  -0.853  1.00 10.00      A   
ATOM   3906  O   PHE   416      -4.397  11.765  -1.662  1.00 10.00      A   
ATOM   3907  N   GLY   417      -5.550  13.652  -1.195  1.00 10.00      A   
ATOM   3908  HN  GLY   417      -5.964  14.202  -0.498  1.00 10.00      A   
ATOM   3909  CA  GLY   417      -5.585  14.102  -2.571  1.00 10.00      A   
ATOM   3910  C   GLY   417      -4.206  14.312  -3.154  1.00 10.00      A   
ATOM   3911  O   GLY   417      -3.354  14.952  -2.531  1.00 10.00      A   
ATOM   3912  N   LYS   418      -3.983  13.734  -4.336  1.00 10.00      A   
ATOM   3913  HN  LYS   418      -4.700  13.194  -4.738  1.00 10.00      A   
ATOM   3914  CA  LYS   418      -2.709  13.850  -5.047  1.00 10.00      A   
ATOM   3915  CB  LYS   418      -2.380  15.314  -5.347  1.00 10.00      A   
ATOM   3916  CG  LYS   418      -3.425  16.031  -6.187  1.00 10.00      A   
ATOM   3917  CD  LYS   418      -3.397  17.528  -5.930  1.00 10.00      A   
ATOM   3918  CE  LYS   418      -4.389  18.265  -6.815  1.00 10.00      A   
ATOM   3919  NZ  LYS   418      -4.528  19.694  -6.424  1.00 10.00      A   
ATOM   3920  HZ1 LYS   418      -3.590  20.119  -6.274  1.00 10.00      A   
ATOM   3921  HZ2 LYS   418      -5.077  19.774  -5.543  1.00 10.00      A   
ATOM   3922  HZ3 LYS   418      -5.020  20.221  -7.171  1.00 10.00      A   
ATOM   3923  C   LYS   418      -1.571  13.188  -4.275  1.00 10.00      A   
ATOM   3924  O   LYS   418      -0.397  13.490  -4.495  1.00 10.00      A   
ATOM   3925  N   SER   419      -1.926  12.288  -3.368  1.00 10.00      A   
ATOM   3926  HN  SER   419      -2.880  12.091  -3.234  1.00 10.00      A   
ATOM   3927  CA  SER   419      -0.941  11.583  -2.571  1.00 10.00      A   
ATOM   3928  CB  SER   419      -1.231  11.786  -1.083  1.00 10.00      A   
ATOM   3929  OG  SER   419      -1.682  13.106  -0.839  1.00 10.00      A   
ATOM   3930  HG  SER   419      -1.972  13.502  -1.668  1.00 10.00      A   
ATOM   3931  C   SER   419      -0.935  10.097  -2.925  1.00 10.00      A   
ATOM   3932  O   SER   419      -1.820   9.617  -3.632  1.00 10.00      A   
ATOM   3933  N   ILE   420       0.054   9.371  -2.417  1.00 10.00      A   
ATOM   3934  HN  ILE   420       0.723   9.811  -1.853  1.00 10.00      A   
ATOM   3935  CA  ILE   420       0.188   7.938  -2.688  1.00 10.00      A   
ATOM   3936  CB  ILE   420       1.605   7.424  -2.356  1.00 10.00      A   
ATOM   3937  CG1 ILE   420       2.009   7.832  -0.935  1.00 10.00      A   
ATOM   3938  CG2 ILE   420       2.610   7.941  -3.378  1.00 10.00      A   
ATOM   3939  CD1 ILE   420       3.338   7.262  -0.485  1.00 10.00      A   
ATOM   3940  C   ILE   420      -0.851   7.095  -1.945  1.00 10.00      A   
ATOM   3941  O   ILE   420      -0.924   5.881  -2.138  1.00 10.00      A   
ATOM   3942  N   GLY   421      -1.650   7.746  -1.106  1.00 10.00      A   
ATOM   3943  HN  GLY   421      -1.546   8.712  -1.008  1.00 10.00      A   
ATOM   3944  CA  GLY   421      -2.678   7.049  -0.343  1.00 10.00      A   
ATOM   3945  C   GLY   421      -3.661   6.290  -1.220  1.00 10.00      A   
ATOM   3946  O   GLY   421      -3.730   5.059  -1.147  1.00 10.00      A   
ATOM   3947  N   PRO   422      -4.443   6.996  -2.061  1.00 10.00      A   
ATOM   3948  CA  PRO   422      -5.419   6.363  -2.959  1.00 10.00      A   
ATOM   3949  CB  PRO   422      -5.943   7.531  -3.801  1.00 10.00      A   
ATOM   3950  CG  PRO   422      -5.735   8.728  -2.942  1.00 10.00      A   
ATOM   3951  CD  PRO   422      -4.466   8.468  -2.181  1.00 10.00      A   
ATOM   3952  C   PRO   422      -4.776   5.308  -3.858  1.00 10.00      A   
ATOM   3953  O   PRO   422      -5.421   4.331  -4.238  1.00 10.00      A   
ATOM   3954  N   TRP   423      -3.500   5.502  -4.183  1.00 10.00      A   
ATOM   3955  HN  TRP   423      -3.037   6.291  -3.836  1.00 10.00      A   
ATOM   3956  CA  TRP   423      -2.773   4.565  -5.033  1.00 10.00      A   
ATOM   3957  CB  TRP   423      -1.403   5.127  -5.419  1.00 10.00      A   
ATOM   3958  CG  TRP   423      -1.480   6.319  -6.320  1.00 10.00      A   
ATOM   3959  CD1 TRP   423      -1.398   7.629  -5.952  1.00 10.00      A   
ATOM   3960  CD2 TRP   423      -1.659   6.313  -7.741  1.00 10.00      A   
ATOM   3961  NE1 TRP   423      -1.518   8.439  -7.050  1.00 10.00      A   
ATOM   3962  HE1 TRP   423      -1.490   9.423  -7.039  1.00 10.00      A   
ATOM   3963  CE2 TRP   423      -1.677   7.657  -8.164  1.00 10.00      A   
ATOM   3964  CE3 TRP   423      -1.805   5.302  -8.697  1.00 10.00      A   
ATOM   3965  CZ2 TRP   423      -1.835   8.018  -9.501  1.00 10.00      A   
ATOM   3966  CZ3 TRP   423      -1.962   5.662 -10.023  1.00 10.00      A   
ATOM   3967  CH2 TRP   423      -1.975   7.008 -10.413  1.00 10.00      A   
ATOM   3968  C   TRP   423      -2.616   3.220  -4.336  1.00 10.00      A   
ATOM   3969  O   TRP   423      -2.910   2.176  -4.915  1.00 10.00      A   
ATOM   3970  N   GLN   424      -2.177   3.255  -3.081  1.00 10.00      A   
ATOM   3971  HN  GLN   424      -1.967   4.123  -2.668  1.00 10.00      A   
ATOM   3972  CA  GLN   424      -2.002   2.034  -2.297  1.00 10.00      A   
ATOM   3973  CB  GLN   424      -1.349   2.348  -0.949  1.00 10.00      A   
ATOM   3974  CG  GLN   424       0.093   2.816  -1.050  1.00 10.00      A   
ATOM   3975  CD  GLN   424       0.641   3.316   0.272  1.00 10.00      A   
ATOM   3976  OE1 GLN   424       0.212   2.887   1.345  1.00 10.00      A   
ATOM   3977  NE2 GLN   424       1.597   4.227   0.202  1.00 10.00      A   
ATOM   3978 HE21 GLN   424       1.890   4.522  -0.684  1.00 10.00      A   
ATOM   3979 HE22 GLN   424       1.982   4.565   1.044  1.00 10.00      A   
ATOM   3980  C   GLN   424      -3.355   1.367  -2.078  1.00 10.00      A   
ATOM   3981  O   GLN   424      -3.470   0.140  -2.071  1.00 10.00      A   
ATOM   3982  N   HIS   425      -4.380   2.199  -1.921  1.00 10.00      A   
ATOM   3983  HN  HIS   425      -4.210   3.167  -1.937  1.00 10.00      A   
ATOM   3984  CA  HIS   425      -5.743   1.727  -1.717  1.00 10.00      A   
ATOM   3985  CB  HIS   425      -6.660   2.922  -1.418  1.00 10.00      A   
ATOM   3986  CG  HIS   425      -8.005   2.568  -0.857  1.00 10.00      A   
ATOM   3987  ND1 HIS   425      -8.968   3.513  -0.576  1.00 10.00      A   
ATOM   3988  HD1 HIS   425      -8.880   4.495  -0.716  1.00 10.00      A   
ATOM   3989  CD2 HIS   425      -8.550   1.370  -0.528  1.00 10.00      A   
ATOM   3990  CE1 HIS   425     -10.042   2.918  -0.099  1.00 10.00      A   
ATOM   3991  NE2 HIS   425      -9.815   1.618  -0.062  1.00 10.00      A   
ATOM   3992  HE2 HIS   425     -10.463   0.936   0.229  1.00 10.00      A   
ATOM   3993  C   HIS   425      -6.232   0.986  -2.962  1.00 10.00      A   
ATOM   3994  O   HIS   425      -6.957  -0.005  -2.868  1.00 10.00      A   
ATOM   3995  N   PHE   426      -5.821   1.477  -4.124  1.00 10.00      A   
ATOM   3996  HN  PHE   426      -5.249   2.277  -4.128  1.00 10.00      A   
ATOM   3997  CA  PHE   426      -6.202   0.878  -5.395  1.00 10.00      A   
ATOM   3998  CB  PHE   426      -5.993   1.890  -6.525  1.00 10.00      A   
ATOM   3999  CG  PHE   426      -6.382   1.393  -7.888  1.00 10.00      A   
ATOM   4000  CD1 PHE   426      -7.703   1.100  -8.185  1.00 10.00      A   
ATOM   4001  CD2 PHE   426      -5.424   1.227  -8.875  1.00 10.00      A   
ATOM   4002  CE1 PHE   426      -8.060   0.650  -9.440  1.00 10.00      A   
ATOM   4003  CE2 PHE   426      -5.775   0.777 -10.132  1.00 10.00      A   
ATOM   4004  CZ  PHE   426      -7.094   0.489 -10.414  1.00 10.00      A   
ATOM   4005  C   PHE   426      -5.393  -0.391  -5.661  1.00 10.00      A   
ATOM   4006  O   PHE   426      -5.907  -1.366  -6.213  1.00 10.00      A   
ATOM   4007  N   GLN   427      -4.128  -0.369  -5.256  1.00 10.00      A   
ATOM   4008  HN  GLN   427      -3.778   0.444  -4.829  1.00 10.00      A   
ATOM   4009  CA  GLN   427      -3.235  -1.505  -5.439  1.00 10.00      A   
ATOM   4010  CB  GLN   427      -1.830  -1.145  -4.950  1.00 10.00      A   
ATOM   4011  CG  GLN   427      -0.831  -2.291  -4.976  1.00 10.00      A   
ATOM   4012  CD  GLN   427       0.602  -1.801  -4.995  1.00 10.00      A   
ATOM   4013  OE1 GLN   427       0.894  -0.687  -4.566  1.00 10.00      A   
ATOM   4014  NE2 GLN   427       1.508  -2.631  -5.484  1.00 10.00      A   
ATOM   4015 HE21 GLN   427       1.208  -3.511  -5.805  1.00 10.00      A   
ATOM   4016 HE22 GLN   427       2.441  -2.335  -5.507  1.00 10.00      A   
ATOM   4017  C   GLN   427      -3.755  -2.742  -4.712  1.00 10.00      A   
ATOM   4018  O   GLN   427      -3.644  -3.867  -5.212  1.00 10.00      A   
ATOM   4019  N   MET   428      -4.337  -2.527  -3.542  1.00 10.00      A   
ATOM   4020  HN  MET   428      -4.408  -1.605  -3.207  1.00 10.00      A   
ATOM   4021  CA  MET   428      -4.875  -3.619  -2.742  1.00 10.00      A   
ATOM   4022  CB  MET   428      -5.021  -3.193  -1.280  1.00 10.00      A   
ATOM   4023  CG  MET   428      -3.698  -2.977  -0.568  1.00 10.00      A   
ATOM   4024  SD  MET   428      -3.900  -2.477   1.150  1.00 10.00      A   
ATOM   4025  CE  MET   428      -2.219  -2.640   1.738  1.00 10.00      A   
ATOM   4026  C   MET   428      -6.213  -4.103  -3.289  1.00 10.00      A   
ATOM   4027  O   MET   428      -6.691  -5.177  -2.927  1.00 10.00      A   
ATOM   4028  N   ALA   429      -6.805  -3.313  -4.173  1.00 10.00      A   
ATOM   4029  HN  ALA   429      -6.367  -2.475  -4.435  1.00 10.00      A   
ATOM   4030  CA  ALA   429      -8.089  -3.656  -4.768  1.00 10.00      A   
ATOM   4031  CB  ALA   429      -8.822  -2.394  -5.194  1.00 10.00      A   
ATOM   4032  C   ALA   429      -7.918  -4.598  -5.958  1.00 10.00      A   
ATOM   4033  O   ALA   429      -8.682  -5.553  -6.123  1.00 10.00      A   
ATOM   4034  N   ARG   430      -6.902  -4.333  -6.776  1.00 10.00      A   
ATOM   4035  HN  ARG   430      -6.323  -3.564  -6.580  1.00 10.00      A   
ATOM   4036  CA  ARG   430      -6.629  -5.146  -7.960  1.00 10.00      A   
ATOM   4037  CB  ARG   430      -5.471  -4.558  -8.773  1.00 10.00      A   
ATOM   4038  CG  ARG   430      -5.883  -3.472  -9.754  1.00 10.00      A   
ATOM   4039  CD  ARG   430      -5.029  -3.503 -11.014  1.00 10.00      A   
ATOM   4040  NE  ARG   430      -3.714  -2.905 -10.809  1.00 10.00      A   
ATOM   4041  HE  ARG   430      -3.665  -2.125 -10.210  1.00 10.00      A   
ATOM   4042  CZ  ARG   430      -2.589  -3.341 -11.379  1.00 10.00      A   
ATOM   4043  NH1 ARG   430      -2.607  -4.392 -12.196  1.00 10.00      A   
ATOM   4044 HH11 ARG   430      -1.714  -4.731 -12.639  1.00 10.00      A   
ATOM   4045 HH12 ARG   430      -3.505  -4.891 -12.399  1.00 10.00      A   
ATOM   4046  NH2 ARG   430      -1.444  -2.719 -11.131  1.00 10.00      A   
ATOM   4047 HH21 ARG   430      -0.550  -3.055 -11.578  1.00 10.00      A   
ATOM   4048 HH22 ARG   430      -1.423  -1.891 -10.498  1.00 10.00      A   
ATOM   4049  C   ARG   430      -6.324  -6.598  -7.600  1.00 10.00      A   
ATOM   4050  O   ARG   430      -6.617  -7.512  -8.371  1.00 10.00      A   
ATOM   4051  N   MET   431      -5.741  -6.802  -6.425  1.00 10.00      A   
ATOM   4052  HN  MET   431      -5.546  -6.034  -5.849  1.00 10.00      A   
ATOM   4053  CA  MET   431      -5.388  -8.143  -5.970  1.00 10.00      A   
ATOM   4054  CB  MET   431      -4.570  -8.082  -4.679  1.00 10.00      A   
ATOM   4055  CG  MET   431      -3.984  -9.422  -4.255  1.00 10.00      A   
ATOM   4056  SD  MET   431      -2.728 -10.026  -5.402  1.00 10.00      A   
ATOM   4057  CE  MET   431      -1.457  -8.780  -5.209  1.00 10.00      A   
ATOM   4058  C   MET   431      -6.629  -9.003  -5.760  1.00 10.00      A   
ATOM   4059  O   MET   431      -6.648 -10.175  -6.125  1.00 10.00      A   
ATOM   4060  N   ARG   432      -7.674  -8.400  -5.207  1.00 10.00      A   
ATOM   4061  HN  ARG   432      -7.614  -7.448  -4.990  1.00 10.00      A   
ATOM   4062  CA  ARG   432      -8.914  -9.114  -4.929  1.00 10.00      A   
ATOM   4063  CB  ARG   432      -9.878  -8.224  -4.144  1.00 10.00      A   
ATOM   4064  CG  ARG   432     -10.489  -8.901  -2.929  1.00 10.00      A   
ATOM   4065  CD  ARG   432      -9.416  -9.364  -1.954  1.00 10.00      A   
ATOM   4066  NE  ARG   432      -8.680  -8.243  -1.369  1.00 10.00      A   
ATOM   4067  HE  ARG   432      -9.166  -7.392  -1.265  1.00 10.00      A   
ATOM   4068  CZ  ARG   432      -7.409  -8.303  -0.967  1.00 10.00      A   
ATOM   4069  NH1 ARG   432      -6.705  -9.426  -1.078  1.00 10.00      A   
ATOM   4070 HH11 ARG   432      -5.716  -9.458  -0.757  1.00 10.00      A   
ATOM   4071 HH12 ARG   432      -7.141 -10.296  -1.493  1.00 10.00      A   
ATOM   4072  NH2 ARG   432      -6.840  -7.224  -0.454  1.00 10.00      A   
ATOM   4073 HH21 ARG   432      -7.384  -6.340  -0.367  1.00 10.00      A   
ATOM   4074 HH22 ARG   432      -5.841  -7.252  -0.133  1.00 10.00      A   
ATOM   4075  C   ARG   432      -9.573  -9.617  -6.208  1.00 10.00      A   
ATOM   4076  O   ARG   432     -10.198 -10.678  -6.223  1.00 10.00      A   
ATOM   4077  N   ALA   433      -9.422  -8.856  -7.284  1.00 10.00      A   
ATOM   4078  HN  ALA   433      -8.909  -8.024  -7.213  1.00 10.00      A   
ATOM   4079  CA  ALA   433      -9.999  -9.228  -8.568  1.00 10.00      A   
ATOM   4080  CB  ALA   433      -9.913  -8.065  -9.542  1.00 10.00      A   
ATOM   4081  C   ALA   433      -9.301 -10.457  -9.141  1.00 10.00      A   
ATOM   4082  O   ALA   433      -9.904 -11.247  -9.866  1.00 10.00      A   
ATOM   4083  N   LEU   434      -8.033 -10.623  -8.786  1.00 10.00      A   
ATOM   4084  HN  LEU   434      -7.619  -9.972  -8.181  1.00 10.00      A   
ATOM   4085  CA  LEU   434      -7.244 -11.747  -9.263  1.00 10.00      A   
ATOM   4086  CB  LEU   434      -5.767 -11.355  -9.348  1.00 10.00      A   
ATOM   4087  CG  LEU   434      -4.803 -12.437  -9.835  1.00 10.00      A   
ATOM   4088  CD1 LEU   434      -5.140 -12.859 -11.257  1.00 10.00      A   
ATOM   4089  CD2 LEU   434      -3.370 -11.948  -9.745  1.00 10.00      A   
ATOM   4090  C   LEU   434      -7.425 -12.966  -8.362  1.00 10.00      A   
ATOM   4091  O   LEU   434      -7.542 -14.092  -8.846  1.00 10.00      A   
ATOM   4092  N   GLU   435      -7.461 -12.732  -7.052  1.00 10.00      A   
ATOM   4093  HN  GLU   435      -7.351 -11.809  -6.727  1.00 10.00      A   
ATOM   4094  CA  GLU   435      -7.636 -13.812  -6.080  1.00 10.00      A   
ATOM   4095  CB  GLU   435      -7.623 -13.264  -4.651  1.00 10.00      A   
ATOM   4096  CG  GLU   435      -6.271 -12.757  -4.175  1.00 10.00      A   
ATOM   4097  CD  GLU   435      -6.313 -12.261  -2.744  1.00 10.00      A   
ATOM   4098  OE1 GLU   435      -7.324 -11.631  -2.359  1.00 10.00      A   
ATOM   4099  OE2 GLU   435      -5.335 -12.493  -2.001  1.00 10.00      A   
ATOM   4100  C   GLU   435      -8.939 -14.567  -6.323  1.00 10.00      A   
ATOM   4101  O   GLU   435      -8.992 -15.795  -6.214  1.00 10.00      A   
ATOM   4102  N   LEU   436      -9.989 -13.830  -6.658  1.00 10.00      A   
ATOM   4103  HN  LEU   436      -9.890 -12.856  -6.730  1.00 10.00      A   
ATOM   4104  CA  LEU   436     -11.283 -14.437  -6.912  1.00 10.00      A   
ATOM   4105  CB  LEU   436     -12.402 -13.621  -6.262  1.00 10.00      A   
ATOM   4106  CG  LEU   436     -12.319 -13.471  -4.738  1.00 10.00      A   
ATOM   4107  CD1 LEU   436     -13.447 -12.597  -4.220  1.00 10.00      A   
ATOM   4108  CD2 LEU   436     -12.330 -14.831  -4.055  1.00 10.00      A   
ATOM   4109  C   LEU   436     -11.530 -14.615  -8.405  1.00 10.00      A   
ATOM   4110  O   LEU   436     -12.559 -15.154  -8.805  1.00 10.00      A   
ATOM   4111  N   ALA   437     -10.572 -14.162  -9.213  1.00 10.00      A   
ATOM   4112  HN  ALA   437      -9.779 -13.746  -8.814  1.00 10.00      A   
ATOM   4113  CA  ALA   437     -10.648 -14.265 -10.674  1.00 10.00      A   
ATOM   4114  CB  ALA   437     -10.390 -15.692 -11.134  1.00 10.00      A   
ATOM   4115  C   ALA   437     -11.969 -13.738 -11.233  1.00 10.00      A   
ATOM   4116  O   ALA   437     -12.744 -14.480 -11.846  1.00 10.00      A   
ATOM   4117  N   ARG   438     -12.218 -12.453 -11.031  1.00 10.00      A   
ATOM   4118  HN  ARG   438     -11.554 -11.903 -10.553  1.00 10.00      A   
ATOM   4119  CA  ARG   438     -13.442 -11.827 -11.506  1.00 10.00      A   
ATOM   4120  CB  ARG   438     -14.628 -12.219 -10.625  1.00 10.00      A   
ATOM   4121  CG  ARG   438     -14.399 -12.011  -9.140  1.00 10.00      A   
ATOM   4122  CD  ARG   438     -15.376 -12.834  -8.328  1.00 10.00      A   
ATOM   4123  NE  ARG   438     -15.252 -14.264  -8.612  1.00 10.00      A   
ATOM   4124  HE  ARG   438     -14.433 -14.719  -8.301  1.00 10.00      A   
ATOM   4125  CZ  ARG   438     -16.162 -14.971  -9.278  1.00 10.00      A   
ATOM   4126  NH1 ARG   438     -17.257 -14.383  -9.743  1.00 10.00      A   
ATOM   4127 HH11 ARG   438     -17.969 -14.941 -10.265  1.00 10.00      A   
ATOM   4128 HH12 ARG   438     -17.410 -13.364  -9.597  1.00 10.00      A   
ATOM   4129  NH2 ARG   438     -15.984 -16.269  -9.470  1.00 10.00      A   
ATOM   4130 HH21 ARG   438     -15.126 -16.745  -9.101  1.00 10.00      A   
ATOM   4131 HH22 ARG   438     -16.701 -16.824  -9.983  1.00 10.00      A   
ATOM   4132  C   ARG   438     -13.295 -10.315 -11.550  1.00 10.00      A   
ATOM   4133  O   ARG   438     -12.490  -9.744 -10.816  1.00 10.00      A   
ATOM   4134  N   PRO   439     -14.064  -9.654 -12.426  1.00 10.00      A   
ATOM   4135  CA  PRO   439     -14.025  -8.198 -12.575  1.00 10.00      A   
ATOM   4136  CB  PRO   439     -15.061  -7.918 -13.666  1.00 10.00      A   
ATOM   4137  CG  PRO   439     -15.201  -9.208 -14.392  1.00 10.00      A   
ATOM   4138  CD  PRO   439     -15.021 -10.274 -13.357  1.00 10.00      A   
ATOM   4139  C   PRO   439     -14.408  -7.471 -11.289  1.00 10.00      A   
ATOM   4140  O   PRO   439     -15.360  -7.851 -10.600  1.00 10.00      A   
ATOM   4141  N   LEU   440     -13.665  -6.422 -10.983  1.00 10.00      A   
ATOM   4142  HN  LEU   440     -12.934  -6.162 -11.589  1.00 10.00      A   
ATOM   4143  CA  LEU   440     -13.902  -5.631  -9.793  1.00 10.00      A   
ATOM   4144  CB  LEU   440     -12.695  -5.724  -8.853  1.00 10.00      A   
ATOM   4145  CG  LEU   440     -12.709  -4.817  -7.621  1.00 10.00      A   
ATOM   4146  CD1 LEU   440     -12.315  -5.602  -6.381  1.00 10.00      A   
ATOM   4147  CD2 LEU   440     -11.772  -3.634  -7.821  1.00 10.00      A   
ATOM   4148  C   LEU   440     -14.170  -4.180 -10.171  1.00 10.00      A   
ATOM   4149  O   LEU   440     -13.433  -3.585 -10.958  1.00 10.00      A   
ATOM   4150  N   LEU   441     -15.232  -3.623  -9.621  1.00 10.00      A   
ATOM   4151  HN  LEU   441     -15.790  -4.156  -9.009  1.00 10.00      A   
ATOM   4152  CA  LEU   441     -15.595  -2.244  -9.887  1.00 10.00      A   
ATOM   4153  CB  LEU   441     -16.972  -2.152 -10.550  1.00 10.00      A   
ATOM   4154  CG  LEU   441     -17.053  -2.639 -12.002  1.00 10.00      A   
ATOM   4155  CD1 LEU   441     -17.360  -4.129 -12.067  1.00 10.00      A   
ATOM   4156  CD2 LEU   441     -18.081  -1.841 -12.782  1.00 10.00      A   
ATOM   4157  C   LEU   441     -15.558  -1.440  -8.595  1.00 10.00      A   
ATOM   4158  O   LEU   441     -16.360  -1.665  -7.686  1.00 10.00      A   
ATOM   4159  N   ARG   442     -14.613  -0.516  -8.512  1.00 10.00      A   
ATOM   4160  HN  ARG   442     -14.010  -0.379  -9.276  1.00 10.00      A   
ATOM   4161  CA  ARG   442     -14.454   0.309  -7.324  1.00 10.00      A   
ATOM   4162  CB  ARG   442     -13.008   0.247  -6.825  1.00 10.00      A   
ATOM   4163  CG  ARG   442     -12.816   0.738  -5.401  1.00 10.00      A   
ATOM   4164  CD  ARG   442     -11.347   0.725  -5.004  1.00 10.00      A   
ATOM   4165  NE  ARG   442     -10.608   1.835  -5.600  1.00 10.00      A   
ATOM   4166  HE  ARG   442     -10.343   1.742  -6.545  1.00 10.00      A   
ATOM   4167  CZ  ARG   442     -10.299   2.958  -4.951  1.00 10.00      A   
ATOM   4168  NH1 ARG   442     -10.666   3.122  -3.685  1.00 10.00      A   
ATOM   4169 HH11 ARG   442     -11.199   2.374  -3.193  1.00 10.00      A   
ATOM   4170 HH12 ARG   442     -10.431   4.016  -3.174  1.00 10.00      A   
ATOM   4171  NH2 ARG   442      -9.641   3.927  -5.573  1.00 10.00      A   
ATOM   4172 HH21 ARG   442      -9.398   4.808  -5.068  1.00 10.00      A   
ATOM   4173 HH22 ARG   442      -9.372   3.819  -6.574  1.00 10.00      A   
ATOM   4174  C   ARG   442     -14.868   1.752  -7.595  1.00 10.00      A   
ATOM   4175  O   ARG   442     -14.089   2.543  -8.133  1.00 10.00      A   
ATOM   4176  N   SER   443     -16.096   2.079  -7.222  1.00 10.00      A   
ATOM   4177  HN  SER   443     -16.660   1.398  -6.800  1.00 10.00      A   
ATOM   4178  CA  SER   443     -16.630   3.419  -7.412  1.00 10.00      A   
ATOM   4179  CB  SER   443     -18.163   3.390  -7.398  1.00 10.00      A   
ATOM   4180  OG  SER   443     -18.701   3.820  -8.638  1.00 10.00      A   
ATOM   4181  HG  SER   443     -18.249   4.622  -8.923  1.00 10.00      A   
ATOM   4182  C   SER   443     -16.122   4.353  -6.321  1.00 10.00      A   
ATOM   4183  O   SER   443     -16.373   4.135  -5.130  1.00 10.00      A   
ATOM   4184  N   THR   444     -15.394   5.383  -6.724  1.00 10.00      A   
ATOM   4185  HN  THR   444     -15.221   5.505  -7.682  1.00 10.00      A   
ATOM   4186  CA  THR   444     -14.860   6.342  -5.777  1.00 10.00      A   
ATOM   4187  CB  THR   444     -13.316   6.387  -5.798  1.00 10.00      A   
ATOM   4188  OG1 THR   444     -12.857   7.200  -6.886  1.00 10.00      A   
ATOM   4189  HG1 THR   444     -13.173   6.828  -7.724  1.00 10.00      A   
ATOM   4190  CG2 THR   444     -12.746   4.989  -5.944  1.00 10.00      A   
ATOM   4191  C   THR   444     -15.414   7.727  -6.059  1.00 10.00      A   
ATOM   4192  O   THR   444     -15.886   8.001  -7.163  1.00 10.00      A   
ATOM   4193  N   ASN   445     -15.379   8.586  -5.053  1.00 10.00      A   
ATOM   4194  HN  ASN   445     -15.024   8.295  -4.189  1.00 10.00      A   
ATOM   4195  CA  ASN   445     -15.870   9.949  -5.202  1.00 10.00      A   
ATOM   4196  CB  ASN   445     -15.812  10.687  -3.863  1.00 10.00      A   
ATOM   4197  CG  ASN   445     -16.314  12.117  -3.936  1.00 10.00      A   
ATOM   4198  OD1 ASN   445     -17.170  12.454  -4.750  1.00 10.00      A   
ATOM   4199  ND2 ASN   445     -15.789  12.966  -3.069  1.00 10.00      A   
ATOM   4200 HD21 ASN   445     -15.119  12.626  -2.438  1.00 10.00      A   
ATOM   4201 HD22 ASN   445     -16.093  13.902  -3.088  1.00 10.00      A   
ATOM   4202  C   ASN   445     -15.051  10.686  -6.253  1.00 10.00      A   
ATOM   4203  O   ASN   445     -15.608  11.323  -7.144  1.00 10.00      A   
ATOM   4204  N   ASN   446     -13.728  10.569  -6.149  1.00 10.00      A   
ATOM   4205  HN  ASN   446     -13.356  10.045  -5.413  1.00 10.00      A   
ATOM   4206  CA  ASN   446     -12.810  11.214  -7.085  1.00 10.00      A   
ATOM   4207  CB  ASN   446     -12.930  12.745  -7.008  1.00 10.00      A   
ATOM   4208  CG  ASN   446     -12.649  13.328  -5.629  1.00 10.00      A   
ATOM   4209  OD1 ASN   446     -12.460  12.608  -4.650  1.00 10.00      A   
ATOM   4210  ND2 ASN   446     -12.641  14.644  -5.546  1.00 10.00      A   
ATOM   4211 HD21 ASN   446     -12.822  15.165  -6.370  1.00 10.00      A   
ATOM   4212 HD22 ASN   446     -12.453  15.053  -4.675  1.00 10.00      A   
ATOM   4213  C   ASN   446     -11.369  10.781  -6.822  1.00 10.00      A   
ATOM   4214  O   ASN   446     -10.426  11.538  -7.068  1.00 10.00      A   
ATOM   4215  N   GLY   447     -11.201   9.543  -6.367  1.00 10.00      A   
ATOM   4216  HN  GLY   447     -11.979   8.951  -6.272  1.00 10.00      A   
ATOM   4217  CA  GLY   447      -9.877   9.047  -6.053  1.00 10.00      A   
ATOM   4218  C   GLY   447      -9.547   7.740  -6.745  1.00 10.00      A   
ATOM   4219  O   GLY   447      -9.439   6.700  -6.094  1.00 10.00      A   
ATOM   4220  N   ILE   448      -9.387   7.804  -8.066  1.00 10.00      A   
ATOM   4221  HN  ILE   448      -9.516   8.665  -8.514  1.00 10.00      A   
ATOM   4222  CA  ILE   448      -9.045   6.635  -8.879  1.00 10.00      A   
ATOM   4223  CB  ILE   448      -7.784   5.882  -8.373  1.00 10.00      A   
ATOM   4224  CG1 ILE   448      -6.556   6.802  -8.364  1.00 10.00      A   
ATOM   4225  CG2 ILE   448      -7.514   4.644  -9.223  1.00 10.00      A   
ATOM   4226  CD1 ILE   448      -5.998   7.103  -9.739  1.00 10.00      A   
ATOM   4227  C   ILE   448     -10.215   5.661  -9.028  1.00 10.00      A   
ATOM   4228  O   ILE   448     -10.382   4.738  -8.228  1.00 10.00      A   
ATOM   4229  N   THR   449     -11.024   5.879 -10.052  1.00 10.00      A   
ATOM   4230  HN  THR   449     -10.855   6.645 -10.636  1.00 10.00      A   
ATOM   4231  CA  THR   449     -12.159   5.013 -10.337  1.00 10.00      A   
ATOM   4232  CB  THR   449     -13.453   5.828 -10.533  1.00 10.00      A   
ATOM   4233  OG1 THR   449     -13.653   6.678  -9.395  1.00 10.00      A   
ATOM   4234  HG1 THR   449     -13.497   7.600  -9.652  1.00 10.00      A   
ATOM   4235  CG2 THR   449     -14.656   4.908 -10.681  1.00 10.00      A   
ATOM   4236  C   THR   449     -11.854   4.198 -11.594  1.00 10.00      A   
ATOM   4237  O   THR   449     -11.671   4.760 -12.678  1.00 10.00      A   
ATOM   4238  N   ALA   450     -11.775   2.881 -11.448  1.00 10.00      A   
ATOM   4239  HN  ALA   450     -11.943   2.480 -10.568  1.00 10.00      A   
ATOM   4240  CA  ALA   450     -11.451   2.018 -12.572  1.00 10.00      A   
ATOM   4241  CB  ALA   450      -9.945   1.810 -12.636  1.00 10.00      A   
ATOM   4242  C   ALA   450     -12.148   0.667 -12.488  1.00 10.00      A   
ATOM   4243  O   ALA   450     -12.625   0.260 -11.425  1.00 10.00      A   
ATOM   4244  N   VAL   451     -12.193  -0.013 -13.625  1.00 10.00      A   
ATOM   4245  HN  VAL   451     -11.795   0.389 -14.430  1.00 10.00      A   
ATOM   4246  CA  VAL   451     -12.793  -1.334 -13.726  1.00 10.00      A   
ATOM   4247  CB  VAL   451     -13.747  -1.436 -14.937  1.00 10.00      A   
ATOM   4248  CG1 VAL   451     -14.405  -2.807 -14.985  1.00 10.00      A   
ATOM   4249  CG2 VAL   451     -14.796  -0.336 -14.896  1.00 10.00      A   
ATOM   4250  C   VAL   451     -11.673  -2.349 -13.899  1.00 10.00      A   
ATOM   4251  O   VAL   451     -10.902  -2.273 -14.858  1.00 10.00      A   
ATOM   4252  N   ILE   452     -11.570  -3.281 -12.971  1.00 10.00      A   
ATOM   4253  HN  ILE   452     -12.225  -3.305 -12.235  1.00 10.00      A   
ATOM   4254  CA  ILE   452     -10.522  -4.288 -13.019  1.00 10.00      A   
ATOM   4255  CB  ILE   452      -9.914  -4.518 -11.617  1.00 10.00      A   
ATOM   4256  CG1 ILE   452      -9.604  -3.179 -10.936  1.00 10.00      A   
ATOM   4257  CG2 ILE   452      -8.664  -5.380 -11.698  1.00 10.00      A   
ATOM   4258  CD1 ILE   452      -8.686  -2.277 -11.734  1.00 10.00      A   
ATOM   4259  C   ILE   452     -11.067  -5.606 -13.555  1.00 10.00      A   
ATOM   4260  O   ILE   452     -12.201  -5.975 -13.260  1.00 10.00      A   
ATOM   4261  N   GLY   453     -10.266  -6.297 -14.353  1.00 10.00      A   
ATOM   4262  HN  GLY   453      -9.380  -5.936 -14.576  1.00 10.00      A   
ATOM   4263  CA  GLY   453     -10.685  -7.568 -14.904  1.00 10.00      A   
ATOM   4264  C   GLY   453     -10.286  -8.736 -14.018  1.00 10.00      A   
ATOM   4265  O   GLY   453      -9.609  -8.546 -13.005  1.00 10.00      A   
ATOM   4266  N   PRO   454     -10.677  -9.966 -14.392  1.00 10.00      A   
ATOM   4267  CA  PRO   454     -10.372 -11.183 -13.622  1.00 10.00      A   
ATOM   4268  CB  PRO   454     -11.042 -12.302 -14.431  1.00 10.00      A   
ATOM   4269  CG  PRO   454     -12.042 -11.612 -15.294  1.00 10.00      A   
ATOM   4270  CD  PRO   454     -11.460 -10.267 -15.601  1.00 10.00      A   
ATOM   4271  C   PRO   454      -8.871 -11.458 -13.495  1.00 10.00      A   
ATOM   4272  O   PRO   454      -8.440 -12.206 -12.619  1.00 10.00      A   
ATOM   4273  N   GLN   455      -8.077 -10.849 -14.367  1.00 10.00      A   
ATOM   4274  HN  GLN   455      -8.473 -10.249 -15.033  1.00 10.00      A   
ATOM   4275  CA  GLN   455      -6.632 -11.037 -14.348  1.00 10.00      A   
ATOM   4276  CB  GLN   455      -6.075 -11.084 -15.775  1.00 10.00      A   
ATOM   4277  CG  GLN   455      -5.773 -12.488 -16.272  1.00 10.00      A   
ATOM   4278  CD  GLN   455      -4.553 -13.091 -15.602  1.00 10.00      A   
ATOM   4279  OE1 GLN   455      -3.611 -12.383 -15.247  1.00 10.00      A   
ATOM   4280  NE2 GLN   455      -4.564 -14.399 -15.421  1.00 10.00      A   
ATOM   4281 HE21 GLN   455      -5.350 -14.903 -15.726  1.00 10.00      A   
ATOM   4282 HE22 GLN   455      -3.790 -14.815 -14.986  1.00 10.00      A   
ATOM   4283  C   GLN   455      -5.942  -9.945 -13.536  1.00 10.00      A   
ATOM   4284  O   GLN   455      -4.713  -9.857 -13.507  1.00 10.00      A   
ATOM   4285  N   GLY   456      -6.738  -9.121 -12.867  1.00 10.00      A   
ATOM   4286  HN  GLY   456      -7.713  -9.246 -12.914  1.00 10.00      A   
ATOM   4287  CA  GLY   456      -6.188  -8.045 -12.067  1.00 10.00      A   
ATOM   4288  C   GLY   456      -5.625  -6.933 -12.928  1.00 10.00      A   
ATOM   4289  O   GLY   456      -4.730  -6.199 -12.508  1.00 10.00      A   
ATOM   4290  N   GLU   457      -6.151  -6.814 -14.137  1.00 10.00      A   
ATOM   4291  HN  GLU   457      -6.869  -7.426 -14.405  1.00 10.00      A   
ATOM   4292  CA  GLU   457      -5.704  -5.799 -15.073  1.00 10.00      A   
ATOM   4293  CB  GLU   457      -5.484  -6.436 -16.446  1.00 10.00      A   
ATOM   4294  CG  GLU   457      -4.893  -5.509 -17.492  1.00 10.00      A   
ATOM   4295  CD  GLU   457      -4.901  -6.127 -18.873  1.00 10.00      A   
ATOM   4296  OE1 GLU   457      -3.993  -6.927 -19.173  1.00 10.00      A   
ATOM   4297  OE2 GLU   457      -5.817  -5.815 -19.667  1.00 10.00      A   
ATOM   4298  C   GLU   457      -6.744  -4.690 -15.173  1.00 10.00      A   
ATOM   4299  O   GLU   457      -7.944  -4.949 -15.073  1.00 10.00      A   
ATOM   4300  N   ILE   458      -6.285  -3.460 -15.355  1.00 10.00      A   
ATOM   4301  HN  ILE   458      -5.317  -3.314 -15.424  1.00 10.00      A   
ATOM   4302  CA  ILE   458      -7.185  -2.322 -15.473  1.00 10.00      A   
ATOM   4303  CB  ILE   458      -6.453  -0.991 -15.203  1.00 10.00      A   
ATOM   4304  CG1 ILE   458      -5.693  -1.057 -13.874  1.00 10.00      A   
ATOM   4305  CG2 ILE   458      -7.444   0.164 -15.192  1.00 10.00      A   
ATOM   4306  CD1 ILE   458      -4.751   0.104 -13.643  1.00 10.00      A   
ATOM   4307  C   ILE   458      -7.791  -2.282 -16.873  1.00 10.00      A   
ATOM   4308  O   ILE   458      -7.077  -2.108 -17.858  1.00 10.00      A   
ATOM   4309  N   GLN   459      -9.103  -2.453 -16.952  1.00 10.00      A   
ATOM   4310  HN  GLN   459      -9.618  -2.592 -16.126  1.00 10.00      A   
ATOM   4311  CA  GLN   459      -9.804  -2.440 -18.228  1.00 10.00      A   
ATOM   4312  CB  GLN   459     -11.110  -3.233 -18.107  1.00 10.00      A   
ATOM   4313  CG  GLN   459     -12.048  -3.094 -19.293  1.00 10.00      A   
ATOM   4314  CD  GLN   459     -13.298  -3.936 -19.145  1.00 10.00      A   
ATOM   4315  OE1 GLN   459     -13.266  -5.030 -18.579  1.00 10.00      A   
ATOM   4316  NE2 GLN   459     -14.412  -3.427 -19.639  1.00 10.00      A   
ATOM   4317 HE21 GLN   459     -14.373  -2.543 -20.067  1.00 10.00      A   
ATOM   4318 HE22 GLN   459     -15.236  -3.956 -19.565  1.00 10.00      A   
ATOM   4319  C   GLN   459     -10.085  -1.007 -18.678  1.00 10.00      A   
ATOM   4320  O   GLN   459      -9.851  -0.647 -19.833  1.00 10.00      A   
ATOM   4321  N   ALA   460     -10.594  -0.201 -17.756  1.00 10.00      A   
ATOM   4322  HN  ALA   460     -10.753  -0.552 -16.855  1.00 10.00      A   
ATOM   4323  CA  ALA   460     -10.910   1.194 -18.029  1.00 10.00      A   
ATOM   4324  CB  ALA   460     -12.328   1.319 -18.569  1.00 10.00      A   
ATOM   4325  C   ALA   460     -10.757   2.003 -16.750  1.00 10.00      A   
ATOM   4326  O   ALA   460     -11.055   1.504 -15.664  1.00 10.00      A   
ATOM   4327  N   MET   461     -10.292   3.242 -16.873  1.00 10.00      A   
ATOM   4328  HN  MET   461     -10.077   3.592 -17.767  1.00 10.00      A   
ATOM   4329  CA  MET   461     -10.095   4.095 -15.705  1.00 10.00      A   
ATOM   4330  CB  MET   461      -8.724   3.831 -15.070  1.00 10.00      A   
ATOM   4331  CG  MET   461      -7.536   4.209 -15.943  1.00 10.00      A   
ATOM   4332  SD  MET   461      -5.956   3.723 -15.217  1.00 10.00      A   
ATOM   4333  CE  MET   461      -5.965   4.681 -13.703  1.00 10.00      A   
ATOM   4334  C   MET   461     -10.229   5.575 -16.044  1.00 10.00      A   
ATOM   4335  O   MET   461      -9.970   5.992 -17.174  1.00 10.00      A   
ATOM   4336  N   ILE   462     -10.638   6.357 -15.055  1.00 10.00      A   
ATOM   4337  HN  ILE   462     -10.845   5.953 -14.183  1.00 10.00      A   
ATOM   4338  CA  ILE   462     -10.786   7.799 -15.216  1.00 10.00      A   
ATOM   4339  CB  ILE   462     -12.246   8.272 -15.040  1.00 10.00      A   
ATOM   4340  CG1 ILE   462     -12.927   7.561 -13.865  1.00 10.00      A   
ATOM   4341  CG2 ILE   462     -13.028   8.073 -16.330  1.00 10.00      A   
ATOM   4342  CD1 ILE   462     -14.333   8.049 -13.585  1.00 10.00      A   
ATOM   4343  C   ILE   462      -9.880   8.530 -14.227  1.00 10.00      A   
ATOM   4344  O   ILE   462      -9.579   8.001 -13.153  1.00 10.00      A   
ATOM   4345  N   PRO   463      -9.426   9.748 -14.577  1.00 10.00      A   
ATOM   4346  CA  PRO   463      -8.530  10.549 -13.725  1.00 10.00      A   
ATOM   4347  CB  PRO   463      -8.225  11.789 -14.575  1.00 10.00      A   
ATOM   4348  CG  PRO   463      -8.591  11.401 -15.967  1.00 10.00      A   
ATOM   4349  CD  PRO   463      -9.736  10.441 -15.838  1.00 10.00      A   
ATOM   4350  C   PRO   463      -9.165  10.965 -12.397  1.00 10.00      A   
ATOM   4351  O   PRO   463     -10.369  10.799 -12.188  1.00 10.00      A   
ATOM   4352  N   GLN   464      -8.343  11.512 -11.506  1.00 10.00      A   
ATOM   4353  HN  GLN   464      -7.400  11.634 -11.740  1.00 10.00      A   
ATOM   4354  CA  GLN   464      -8.809  11.953 -10.199  1.00 10.00      A   
ATOM   4355  CB  GLN   464      -7.701  11.814  -9.151  1.00 10.00      A   
ATOM   4356  CG  GLN   464      -6.990  10.476  -9.154  1.00 10.00      A   
ATOM   4357  CD  GLN   464      -5.510  10.616  -9.447  1.00 10.00      A   
ATOM   4358  OE1 GLN   464      -5.093  10.609 -10.606  1.00 10.00      A   
ATOM   4359  NE2 GLN   464      -4.705  10.748  -8.403  1.00 10.00      A   
ATOM   4360 HE21 GLN   464      -5.100  10.744  -7.507  1.00 10.00      A   
ATOM   4361 HE22 GLN   464      -3.742  10.847  -8.572  1.00 10.00      A   
ATOM   4362  C   GLN   464      -9.263  13.405 -10.252  1.00 10.00      A   
ATOM   4363  O   GLN   464      -8.807  14.174 -11.102  1.00 10.00      A   
ATOM   4364  N   PHE   465     -10.147  13.769  -9.326  1.00 10.00      A   
ATOM   4365  HN  PHE   465     -10.448  13.100  -8.674  1.00 10.00      A   
ATOM   4366  CA  PHE   465     -10.677  15.129  -9.236  1.00 10.00      A   
ATOM   4367  CB  PHE   465      -9.587  16.124  -8.811  1.00 10.00      A   
ATOM   4368  CG  PHE   465      -9.050  15.882  -7.429  1.00 10.00      A   
ATOM   4369  CD1 PHE   465      -7.828  15.256  -7.244  1.00 10.00      A   
ATOM   4370  CD2 PHE   465      -9.772  16.275  -6.314  1.00 10.00      A   
ATOM   4371  CE1 PHE   465      -7.338  15.024  -5.974  1.00 10.00      A   
ATOM   4372  CE2 PHE   465      -9.288  16.048  -5.039  1.00 10.00      A   
ATOM   4373  CZ  PHE   465      -8.068  15.421  -4.870  1.00 10.00      A   
ATOM   4374  C   PHE   465     -11.346  15.574 -10.537  1.00 10.00      A   
ATOM   4375  O   PHE   465     -11.182  16.715 -10.980  1.00 10.00      A   
ATOM   4376  N   THR   466     -12.096  14.667 -11.148  1.00 10.00      A   
ATOM   4377  HN  THR   466     -12.174  13.775 -10.760  1.00 10.00      A   
ATOM   4378  CA  THR   466     -12.797  14.961 -12.387  1.00 10.00      A   
ATOM   4379  CB  THR   466     -12.021  14.435 -13.611  1.00 10.00      A   
ATOM   4380  OG1 THR   466     -11.084  13.433 -13.192  1.00 10.00      A   
ATOM   4381  HG1 THR   466     -11.463  12.562 -13.337  1.00 10.00      A   
ATOM   4382  CG2 THR   466     -11.277  15.564 -14.305  1.00 10.00      A   
ATOM   4383  C   THR   466     -14.190  14.344 -12.373  1.00 10.00      A   
ATOM   4384  O   THR   466     -14.334  13.119 -12.362  1.00 10.00      A   
ATOM   4385  N   ARG   467     -15.207  15.192 -12.346  1.00 10.00      A   
ATOM   4386  HN  ARG   467     -15.024  16.157 -12.322  1.00 10.00      A   
ATOM   4387  CA  ARG   467     -16.589  14.732 -12.339  1.00 10.00      A   
ATOM   4388  CB  ARG   467     -17.527  15.875 -11.936  1.00 10.00      A   
ATOM   4389  CG  ARG   467     -19.007  15.540 -12.020  1.00 10.00      A   
ATOM   4390  CD  ARG   467     -19.814  16.316 -10.989  1.00 10.00      A   
ATOM   4391  NE  ARG   467     -19.524  17.750 -11.002  1.00 10.00      A   
ATOM   4392  HE  ARG   467     -19.679  18.234 -11.846  1.00 10.00      A   
ATOM   4393  CZ  ARG   467     -19.072  18.427  -9.944  1.00 10.00      A   
ATOM   4394  NH1 ARG   467     -18.852  17.804  -8.793  1.00 10.00      A   
ATOM   4395 HH11 ARG   467     -18.502  18.337  -7.962  1.00 10.00      A   
ATOM   4396 HH12 ARG   467     -19.024  16.775  -8.712  1.00 10.00      A   
ATOM   4397  NH2 ARG   467     -18.827  19.725 -10.042  1.00 10.00      A   
ATOM   4398 HH21 ARG   467     -18.473  20.257  -9.214  1.00 10.00      A   
ATOM   4399 HH22 ARG   467     -18.981  20.223 -10.946  1.00 10.00      A   
ATOM   4400  C   ARG   467     -16.974  14.163 -13.703  1.00 10.00      A   
ATOM   4401  O   ARG   467     -17.371  14.903 -14.609  1.00 10.00      A   
ATOM   4402  N   GLU   468     -16.838  12.849 -13.849  1.00 10.00      A   
ATOM   4403  HN  GLU   468     -16.521  12.314 -13.088  1.00 10.00      A   
ATOM   4404  CA  GLU   468     -17.155  12.174 -15.101  1.00 10.00      A   
ATOM   4405  CB  GLU   468     -15.882  11.945 -15.927  1.00 10.00      A   
ATOM   4406  CG  GLU   468     -15.056  13.195 -16.183  1.00 10.00      A   
ATOM   4407  CD  GLU   468     -14.000  12.994 -17.247  1.00 10.00      A   
ATOM   4408  OE1 GLU   468     -14.322  13.148 -18.446  1.00 10.00      A   
ATOM   4409  OE2 GLU   468     -12.842  12.695 -16.896  1.00 10.00      A   
ATOM   4410  C   GLU   468     -17.825  10.833 -14.833  1.00 10.00      A   
ATOM   4411  O   GLU   468     -17.958  10.412 -13.685  1.00 10.00      A   
ATOM   4412  N   VAL   469     -18.240  10.166 -15.897  1.00 10.00      A   
ATOM   4413  HN  VAL   469     -18.106  10.555 -16.788  1.00 10.00      A   
ATOM   4414  CA  VAL   469     -18.884   8.865 -15.786  1.00 10.00      A   
ATOM   4415  CB  VAL   469     -20.348   8.908 -16.285  1.00 10.00      A   
ATOM   4416  CG1 VAL   469     -21.034   7.569 -16.049  1.00 10.00      A   
ATOM   4417  CG2 VAL   469     -21.120  10.031 -15.606  1.00 10.00      A   
ATOM   4418  C   VAL   469     -18.104   7.840 -16.606  1.00 10.00      A   
ATOM   4419  O   VAL   469     -17.777   8.090 -17.765  1.00 10.00      A   
ATOM   4420  N   LEU   470     -17.799   6.699 -16.004  1.00 10.00      A   
ATOM   4421  HN  LEU   470     -18.091   6.550 -15.075  1.00 10.00      A   
ATOM   4422  CA  LEU   470     -17.055   5.653 -16.692  1.00 10.00      A   
ATOM   4423  CB  LEU   470     -16.015   5.031 -15.754  1.00 10.00      A   
ATOM   4424  CG  LEU   470     -15.059   4.006 -16.376  1.00 10.00      A   
ATOM   4425  CD1 LEU   470     -14.262   4.633 -17.511  1.00 10.00      A   
ATOM   4426  CD2 LEU   470     -14.128   3.435 -15.318  1.00 10.00      A   
ATOM   4427  C   LEU   470     -18.003   4.583 -17.227  1.00 10.00      A   
ATOM   4428  O   LEU   470     -18.633   3.859 -16.455  1.00 10.00      A   
ATOM   4429  N   THR   471     -18.108   4.495 -18.544  1.00 10.00      A   
ATOM   4430  HN  THR   471     -17.581   5.101 -19.110  1.00 10.00      A   
ATOM   4431  CA  THR   471     -18.984   3.523 -19.181  1.00 10.00      A   
ATOM   4432  CB  THR   471     -19.959   4.219 -20.154  1.00 10.00      A   
ATOM   4433  OG1 THR   471     -20.646   5.280 -19.476  1.00 10.00      A   
ATOM   4434  HG1 THR   471     -21.167   4.911 -18.748  1.00 10.00      A   
ATOM   4435  CG2 THR   471     -20.977   3.229 -20.707  1.00 10.00      A   
ATOM   4436  C   THR   471     -18.176   2.482 -19.953  1.00 10.00      A   
ATOM   4437  O   THR   471     -17.315   2.828 -20.768  1.00 10.00      A   
ATOM   4438  N   THR   472     -18.447   1.212 -19.684  1.00 10.00      A   
ATOM   4439  HN  THR   472     -19.124   0.998 -19.004  1.00 10.00      A   
ATOM   4440  CA  THR   472     -17.764   0.122 -20.362  1.00 10.00      A   
ATOM   4441  CB  THR   472     -16.287  -0.003 -19.906  1.00 10.00      A   
ATOM   4442  OG1 THR   472     -15.554  -0.837 -20.810  1.00 10.00      A   
ATOM   4443  HG1 THR   472     -15.127  -0.282 -21.476  1.00 10.00      A   
ATOM   4444  CG2 THR   472     -16.180  -0.565 -18.496  1.00 10.00      A   
ATOM   4445  C   THR   472     -18.512  -1.191 -20.137  1.00 10.00      A   
ATOM   4446  O   THR   472     -19.274  -1.325 -19.172  1.00 10.00      A   
ATOM   4447  N   ASN   473     -18.317  -2.142 -21.042  1.00 10.00      A   
ATOM   4448  HN  ASN   473     -17.707  -1.971 -21.792  1.00 10.00      A   
ATOM   4449  CA  ASN   473     -18.967  -3.442 -20.939  1.00 10.00      A   
ATOM   4450  CB  ASN   473     -19.164  -4.057 -22.328  1.00 10.00      A   
ATOM   4451  CG  ASN   473     -20.142  -3.283 -23.189  1.00 10.00      A   
ATOM   4452  OD1 ASN   473     -21.105  -2.700 -22.693  1.00 10.00      A   
ATOM   4453  ND2 ASN   473     -19.901  -3.268 -24.492  1.00 10.00      A   
ATOM   4454 HD21 ASN   473     -19.115  -3.751 -24.825  1.00 10.00      A   
ATOM   4455 HD22 ASN   473     -20.519  -2.773 -25.073  1.00 10.00      A   
ATOM   4456  C   ASN   473     -18.110  -4.364 -20.091  1.00 10.00      A   
ATOM   4457  O   ASN   473     -16.902  -4.462 -20.309  1.00 10.00      A   
ATOM   4458  N   VAL   474     -18.722  -5.035 -19.125  1.00 10.00      A   
ATOM   4459  HN  VAL   474     -19.692  -4.939 -19.007  1.00 10.00      A   
ATOM   4460  CA  VAL   474     -17.983  -5.924 -18.244  1.00 10.00      A   
ATOM   4461  CB  VAL   474     -18.016  -5.435 -16.778  1.00 10.00      A   
ATOM   4462  CG1 VAL   474     -16.850  -6.018 -16.000  1.00 10.00      A   
ATOM   4463  CG2 VAL   474     -17.999  -3.916 -16.703  1.00 10.00      A   
ATOM   4464  C   VAL   474     -18.525  -7.347 -18.303  1.00 10.00      A   
ATOM   4465  O   VAL   474     -19.715  -7.580 -18.084  1.00 10.00      A   
ATOM   4466  N   THR   475     -17.647  -8.288 -18.611  1.00 10.00      A   
ATOM   4467  HN  THR   475     -16.718  -8.029 -18.801  1.00 10.00      A   
ATOM   4468  CA  THR   475     -18.013  -9.696 -18.685  1.00 10.00      A   
ATOM   4469  CB  THR   475     -17.259 -10.393 -19.837  1.00 10.00      A   
ATOM   4470  OG1 THR   475     -17.563  -9.730 -21.073  1.00 10.00      A   
ATOM   4471  HG1 THR   475     -18.522  -9.766 -21.225  1.00 10.00      A   
ATOM   4472  CG2 THR   475     -17.662 -11.856 -19.943  1.00 10.00      A   
ATOM   4473  C   THR   475     -17.679 -10.392 -17.362  1.00 10.00      A   
ATOM   4474  O   THR   475     -16.536 -10.350 -16.909  1.00 10.00      A   
ATOM   4475  N   PRO   476     -18.674 -11.026 -16.721  1.00 10.00      A   
ATOM   4476  CA  PRO   476     -18.481 -11.717 -15.443  1.00 10.00      A   
ATOM   4477  CB  PRO   476     -19.905 -11.819 -14.901  1.00 10.00      A   
ATOM   4478  CG  PRO   476     -20.748 -11.936 -16.123  1.00 10.00      A   
ATOM   4479  CD  PRO   476     -20.067 -11.125 -17.194  1.00 10.00      A   
ATOM   4480  C   PRO   476     -17.884 -13.110 -15.618  1.00 10.00      A   
ATOM   4481  O   PRO   476     -17.882 -13.671 -16.720  1.00 10.00      A   
ATOM   4482  N   THR   477     -17.388 -13.668 -14.524  1.00 10.00      A   
ATOM   4483  HN  THR   477     -17.430 -13.180 -13.675  1.00 10.00      A   
ATOM   4484  CA  THR   477     -16.785 -14.984 -14.543  1.00 10.00      A   
ATOM   4485  CB  THR   477     -15.262 -14.888 -14.335  1.00 10.00      A   
ATOM   4486  OG1 THR   477     -14.975 -13.852 -13.387  1.00 10.00      A   
ATOM   4487  HG1 THR   477     -14.277 -14.150 -12.784  1.00 10.00      A   
ATOM   4488  CG2 THR   477     -14.574 -14.560 -15.648  1.00 10.00      A   
ATOM   4489  C   THR   477     -17.391 -15.874 -13.466  1.00 10.00      A   
ATOM   4490  O   THR   477     -17.641 -15.428 -12.347  1.00 10.00      A   
ATOM   4491  N   THR   478     -17.644 -17.123 -13.819  1.00 10.00      A   
ATOM   4492  HN  THR   478     -17.460 -17.405 -14.744  1.00 10.00      A   
ATOM   4493  CA  THR   478     -18.214 -18.087 -12.893  1.00 10.00      A   
ATOM   4494  CB  THR   478     -19.450 -18.757 -13.520  1.00 10.00      A   
ATOM   4495  OG1 THR   478     -19.952 -17.922 -14.578  1.00 10.00      A   
ATOM   4496  HG1 THR   478     -20.422 -17.170 -14.192  1.00 10.00      A   
ATOM   4497  CG2 THR   478     -20.539 -18.945 -12.474  1.00 10.00      A   
ATOM   4498  C   THR   478     -17.174 -19.155 -12.548  1.00 10.00      A   
ATOM   4499  O   THR   478     -17.486 -20.342 -12.450  1.00 10.00      A   
ATOM   4500  N   GLY   479     -15.933 -18.717 -12.356  1.00 10.00      A   
ATOM   4501  HN  GLY   479     -15.752 -17.757 -12.411  1.00 10.00      A   
ATOM   4502  CA  GLY   479     -14.859 -19.638 -12.042  1.00 10.00      A   
ATOM   4503  C   GLY   479     -14.564 -19.714 -10.559  1.00 10.00      A   
ATOM   4504  O   GLY   479     -14.545 -18.694  -9.870  1.00 10.00      A   
ATOM   4505  N   LEU   480     -14.324 -20.923 -10.070  1.00 10.00      A   
ATOM   4506  HN  LEU   480     -14.335 -21.695 -10.675  1.00 10.00      A   
ATOM   4507  CA  LEU   480     -14.034 -21.134  -8.659  1.00 10.00      A   
ATOM   4508  CB  LEU   480     -14.794 -22.355  -8.129  1.00 10.00      A   
ATOM   4509  CG  LEU   480     -16.311 -22.352  -8.347  1.00 10.00      A   
ATOM   4510  CD1 LEU   480     -16.943 -23.602  -7.753  1.00 10.00      A   
ATOM   4511  CD2 LEU   480     -16.938 -21.098  -7.756  1.00 10.00      A   
ATOM   4512  C   LEU   480     -12.536 -21.305  -8.433  1.00 10.00      A   
ATOM   4513  O   LEU   480     -11.992 -22.400  -8.597  1.00 10.00      A   
ATOM   4514  N   THR   481     -11.874 -20.218  -8.066  1.00 10.00      A   
ATOM   4515  HN  THR   481     -12.360 -19.374  -7.959  1.00 10.00      A   
ATOM   4516  CA  THR   481     -10.441 -20.238  -7.820  1.00 10.00      A   
ATOM   4517  CB  THR   481      -9.892 -18.804  -7.714  1.00 10.00      A   
ATOM   4518  OG1 THR   481     -10.940 -17.919  -7.285  1.00 10.00      A   
ATOM   4519  HG1 THR   481     -10.547 -17.096  -6.962  1.00 10.00      A   
ATOM   4520  CG2 THR   481      -9.357 -18.338  -9.057  1.00 10.00      A   
ATOM   4521  C   THR   481     -10.105 -20.993  -6.535  1.00 10.00      A   
ATOM   4522  O   THR   481     -10.909 -21.032  -5.604  1.00 10.00      A   
ATOM   4523  N   PRO   482      -8.915 -21.617  -6.477  1.00 10.00      A   
ATOM   4524  CA  PRO   482      -8.463 -22.365  -5.297  1.00 10.00      A   
ATOM   4525  CB  PRO   482      -7.005 -22.699  -5.624  1.00 10.00      A   
ATOM   4526  CG  PRO   482      -6.945 -22.706  -7.111  1.00 10.00      A   
ATOM   4527  CD  PRO   482      -7.926 -21.665  -7.571  1.00 10.00      A   
ATOM   4528  C   PRO   482      -8.542 -21.534  -4.014  1.00 10.00      A   
ATOM   4529  O   PRO   482      -9.007 -22.021  -2.983  1.00 10.00      A   
ATOM   4530  N   TYR   483      -8.110 -20.271  -4.087  1.00 10.00      A   
ATOM   4531  HN  TYR   483      -7.759 -19.933  -4.940  1.00 10.00      A   
ATOM   4532  CA  TYR   483      -8.135 -19.384  -2.923  1.00 10.00      A   
ATOM   4533  CB  TYR   483      -7.448 -18.048  -3.227  1.00 10.00      A   
ATOM   4534  CG  TYR   483      -7.468 -17.083  -2.061  1.00 10.00      A   
ATOM   4535  CD1 TYR   483      -6.844 -17.398  -0.860  1.00 10.00      A   
ATOM   4536  CD2 TYR   483      -8.118 -15.862  -2.158  1.00 10.00      A   
ATOM   4537  CE1 TYR   483      -6.869 -16.523   0.210  1.00 10.00      A   
ATOM   4538  CE2 TYR   483      -8.146 -14.979  -1.095  1.00 10.00      A   
ATOM   4539  CZ  TYR   483      -7.521 -15.315   0.087  1.00 10.00      A   
ATOM   4540  OH  TYR   483      -7.556 -14.443   1.151  1.00 10.00      A   
ATOM   4541  HH  TYR   483      -6.691 -14.413   1.570  1.00 10.00      A   
ATOM   4542  C   TYR   483      -9.559 -19.149  -2.418  1.00 10.00      A   
ATOM   4543  O   TYR   483      -9.786 -18.957  -1.223  1.00 10.00      A   
ATOM   4544  N   ALA   484     -10.522 -19.169  -3.325  1.00 10.00      A   
ATOM   4545  HN  ALA   484     -10.299 -19.332  -4.266  1.00 10.00      A   
ATOM   4546  CA  ALA   484     -11.909 -18.966  -2.944  1.00 10.00      A   
ATOM   4547  CB  ALA   484     -12.763 -18.658  -4.165  1.00 10.00      A   
ATOM   4548  C   ALA   484     -12.436 -20.198  -2.221  1.00 10.00      A   
ATOM   4549  O   ALA   484     -13.238 -20.096  -1.291  1.00 10.00      A   
ATOM   4550  N   ARG   485     -11.948 -21.359  -2.636  1.00 10.00      A   
ATOM   4551  HN  ARG   485     -11.284 -21.361  -3.357  1.00 10.00      A   
ATOM   4552  CA  ARG   485     -12.365 -22.627  -2.049  1.00 10.00      A   
ATOM   4553  CB  ARG   485     -11.944 -23.801  -2.937  1.00 10.00      A   
ATOM   4554  CG  ARG   485     -12.337 -23.663  -4.396  1.00 10.00      A   
ATOM   4555  CD  ARG   485     -11.778 -24.811  -5.212  1.00 10.00      A   
ATOM   4556  NE  ARG   485     -11.927 -24.595  -6.648  1.00 10.00      A   
ATOM   4557  HE  ARG   485     -11.874 -23.666  -6.974  1.00 10.00      A   
ATOM   4558  CZ  ARG   485     -12.135 -25.575  -7.526  1.00 10.00      A   
ATOM   4559  NH1 ARG   485     -12.221 -26.832  -7.112  1.00 10.00      A   
ATOM   4560 HH11 ARG   485     -12.132 -27.059  -6.098  1.00 10.00      A   
ATOM   4561 HH12 ARG   485     -12.381 -27.601  -7.800  1.00 10.00      A   
ATOM   4562  NH2 ARG   485     -12.252 -25.297  -8.814  1.00 10.00      A   
ATOM   4563 HH21 ARG   485     -12.417 -26.066  -9.502  1.00 10.00      A   
ATOM   4564 HH22 ARG   485     -12.184 -24.311  -9.148  1.00 10.00      A   
ATOM   4565  C   ARG   485     -11.791 -22.815  -0.647  1.00 10.00      A   
ATOM   4566  O   ARG   485     -12.514 -22.722   0.347  1.00 10.00      A   
ATOM   4567  N   THR   486     -10.494 -23.078  -0.574  1.00 10.00      A   
ATOM   4568  HN  THR   486      -9.964 -23.124  -1.403  1.00 10.00      A   
ATOM   4569  CA  THR   486      -9.825 -23.300   0.698  1.00 10.00      A   
ATOM   4570  CB  THR   486      -8.470 -23.991   0.474  1.00 10.00      A   
ATOM   4571  OG1 THR   486      -8.142 -23.926  -0.923  1.00 10.00      A   
ATOM   4572  HG1 THR   486      -7.184 -23.977  -1.039  1.00 10.00      A   
ATOM   4573  CG2 THR   486      -8.541 -25.447   0.904  1.00 10.00      A   
ATOM   4574  C   THR   486      -9.615 -21.994   1.458  1.00 10.00      A   
ATOM   4575  O   THR   486     -10.095 -21.831   2.580  1.00 10.00      A   
ATOM   4576  N   GLY   487      -8.900 -21.068   0.841  1.00 10.00      A   
ATOM   4577  HN  GLY   487      -8.543 -21.254  -0.053  1.00 10.00      A   
ATOM   4578  CA  GLY   487      -8.640 -19.789   1.471  1.00 10.00      A   
ATOM   4579  C   GLY   487      -7.237 -19.697   2.028  1.00 10.00      A   
ATOM   4580  O   GLY   487      -6.279 -20.112   1.378  1.00 10.00      A   
ATOM   4581  N   ASN   488      -7.117 -19.183   3.245  1.00 10.00      A   
ATOM   4582  HN  ASN   488      -7.926 -18.909   3.729  1.00 10.00      A   
ATOM   4583  CA  ASN   488      -5.818 -19.029   3.890  1.00 10.00      A   
ATOM   4584  CB  ASN   488      -5.835 -17.869   4.887  1.00 10.00      A   
ATOM   4585  CG  ASN   488      -5.285 -16.581   4.305  1.00 10.00      A   
ATOM   4586  OD1 ASN   488      -5.381 -16.334   3.105  1.00 10.00      A   
ATOM   4587  ND2 ASN   488      -4.707 -15.747   5.155  1.00 10.00      A   
ATOM   4588 HD21 ASN   488      -4.664 -16.002   6.101  1.00 10.00      A   
ATOM   4589 HD22 ASN   488      -4.356 -14.900   4.806  1.00 10.00      A   
ATOM   4590  C   ASN   488      -5.405 -20.313   4.597  1.00 10.00      A   
ATOM   4591  O   ASN   488      -4.315 -20.397   5.165  1.00 10.00      A   
ATOM   4592  N   TRP   489      -6.287 -21.306   4.559  1.00 10.00      A   
ATOM   4593  HN  TRP   489      -7.143 -21.160   4.105  1.00 10.00      A   
ATOM   4594  CA  TRP   489      -6.030 -22.598   5.188  1.00 10.00      A   
ATOM   4595  CB  TRP   489      -7.191 -23.573   4.955  1.00 10.00      A   
ATOM   4596  CG  TRP   489      -6.983 -24.919   5.585  1.00 10.00      A   
ATOM   4597  CD1 TRP   489      -7.189 -25.250   6.893  1.00 10.00      A   
ATOM   4598  CD2 TRP   489      -6.524 -26.113   4.936  1.00 10.00      A   
ATOM   4599  NE1 TRP   489      -6.886 -26.574   7.099  1.00 10.00      A   
ATOM   4600  HE1 TRP   489      -6.955 -27.049   7.959  1.00 10.00      A   
ATOM   4601  CE2 TRP   489      -6.477 -27.126   5.912  1.00 10.00      A   
ATOM   4602  CE3 TRP   489      -6.150 -26.425   3.624  1.00 10.00      A   
ATOM   4603  CZ2 TRP   489      -6.069 -28.426   5.619  1.00 10.00      A   
ATOM   4604  CZ3 TRP   489      -5.746 -27.715   3.336  1.00 10.00      A   
ATOM   4605  CH2 TRP   489      -5.710 -28.699   4.327  1.00 10.00      A   
ATOM   4606  C   TRP   489      -4.685 -23.213   4.756  1.00 10.00      A   
ATOM   4607  O   TRP   489      -3.870 -23.556   5.610  1.00 10.00      A   
ATOM   4608  N   PRO   490      -4.422 -23.366   3.434  1.00 10.00      A   
ATOM   4609  CA  PRO   490      -3.157 -23.940   2.948  1.00 10.00      A   
ATOM   4610  CB  PRO   490      -3.263 -23.812   1.425  1.00 10.00      A   
ATOM   4611  CG  PRO   490      -4.726 -23.767   1.161  1.00 10.00      A   
ATOM   4612  CD  PRO   490      -5.318 -23.015   2.317  1.00 10.00      A   
ATOM   4613  C   PRO   490      -1.954 -23.157   3.462  1.00 10.00      A   
ATOM   4614  O   PRO   490      -0.916 -23.735   3.794  1.00 10.00      A   
ATOM   4615  N   LEU   491      -2.117 -21.840   3.551  1.00 10.00      A   
ATOM   4616  HN  LEU   491      -2.977 -21.450   3.293  1.00 10.00      A   
ATOM   4617  CA  LEU   491      -1.059 -20.967   4.038  1.00 10.00      A   
ATOM   4618  CB  LEU   491      -1.462 -19.499   3.883  1.00 10.00      A   
ATOM   4619  CG  LEU   491      -0.555 -18.479   4.576  1.00 10.00      A   
ATOM   4620  CD1 LEU   491       0.625 -18.107   3.690  1.00 10.00      A   
ATOM   4621  CD2 LEU   491      -1.344 -17.247   4.987  1.00 10.00      A   
ATOM   4622  C   LEU   491      -0.769 -21.273   5.502  1.00 10.00      A   
ATOM   4623  O   LEU   491       0.389 -21.367   5.913  1.00 10.00      A   
ATOM   4624  N   TRP   492      -1.836 -21.436   6.281  1.00 10.00      A   
ATOM   4625  HN  TRP   492      -2.733 -21.341   5.887  1.00 10.00      A   
ATOM   4626  CA  TRP   492      -1.717 -21.747   7.699  1.00 10.00      A   
ATOM   4627  CB  TRP   492      -3.091 -21.771   8.371  1.00 10.00      A   
ATOM   4628  CG  TRP   492      -3.519 -20.439   8.905  1.00 10.00      A   
ATOM   4629  CD1 TRP   492      -4.537 -19.657   8.442  1.00 10.00      A   
ATOM   4630  CD2 TRP   492      -2.935 -19.728  10.004  1.00 10.00      A   
ATOM   4631  NE1 TRP   492      -4.629 -18.508   9.189  1.00 10.00      A   
ATOM   4632  HE1 TRP   492      -5.284 -17.785   9.054  1.00 10.00      A   
ATOM   4633  CE2 TRP   492      -3.653 -18.526  10.152  1.00 10.00      A   
ATOM   4634  CE3 TRP   492      -1.874 -19.991  10.878  1.00 10.00      A   
ATOM   4635  CZ2 TRP   492      -3.347 -17.590  11.138  1.00 10.00      A   
ATOM   4636  CZ3 TRP   492      -1.571 -19.060  11.855  1.00 10.00      A   
ATOM   4637  CH2 TRP   492      -2.305 -17.874  11.978  1.00 10.00      A   
ATOM   4638  C   TRP   492      -1.007 -23.078   7.896  1.00 10.00      A   
ATOM   4639  O   TRP   492      -0.164 -23.214   8.783  1.00 10.00      A   
ATOM   4640  N   VAL   493      -1.351 -24.052   7.056  1.00 10.00      A   
ATOM   4641  HN  VAL   493      -2.043 -23.879   6.381  1.00 10.00      A   
ATOM   4642  CA  VAL   493      -0.733 -25.371   7.119  1.00 10.00      A   
ATOM   4643  CB  VAL   493      -1.326 -26.336   6.067  1.00 10.00      A   
ATOM   4644  CG1 VAL   493      -0.631 -27.688   6.126  1.00 10.00      A   
ATOM   4645  CG2 VAL   493      -2.822 -26.503   6.280  1.00 10.00      A   
ATOM   4646  C   VAL   493       0.771 -25.246   6.907  1.00 10.00      A   
ATOM   4647  O   VAL   493       1.564 -25.782   7.682  1.00 10.00      A   
ATOM   4648  N   LEU   494       1.153 -24.512   5.868  1.00 10.00      A   
ATOM   4649  HN  LEU   494       0.469 -24.103   5.293  1.00 10.00      A   
ATOM   4650  CA  LEU   494       2.559 -24.300   5.558  1.00 10.00      A   
ATOM   4651  CB  LEU   494       2.710 -23.501   4.262  1.00 10.00      A   
ATOM   4652  CG  LEU   494       2.214 -24.178   2.983  1.00 10.00      A   
ATOM   4653  CD1 LEU   494       2.268 -23.206   1.816  1.00 10.00      A   
ATOM   4654  CD2 LEU   494       3.024 -25.433   2.681  1.00 10.00      A   
ATOM   4655  C   LEU   494       3.255 -23.572   6.703  1.00 10.00      A   
ATOM   4656  O   LEU   494       4.339 -23.967   7.133  1.00 10.00      A   
ATOM   4657  N   THR   495       2.609 -22.526   7.206  1.00 10.00      A   
ATOM   4658  HN  THR   495       1.740 -22.275   6.823  1.00 10.00      A   
ATOM   4659  CA  THR   495       3.153 -21.739   8.305  1.00 10.00      A   
ATOM   4660  CB  THR   495       2.210 -20.575   8.676  1.00 10.00      A   
ATOM   4661  OG1 THR   495       1.906 -19.808   7.503  1.00 10.00      A   
ATOM   4662  HG1 THR   495       1.478 -20.375   6.851  1.00 10.00      A   
ATOM   4663  CG2 THR   495       2.852 -19.666   9.711  1.00 10.00      A   
ATOM   4664  C   THR   495       3.403 -22.616   9.536  1.00 10.00      A   
ATOM   4665  O   THR   495       4.423 -22.482  10.212  1.00 10.00      A   
ATOM   4666  N   ALA   496       2.473 -23.522   9.809  1.00 10.00      A   
ATOM   4667  HN  ALA   496       1.676 -23.581   9.232  1.00 10.00      A   
ATOM   4668  CA  ALA   496       2.592 -24.422  10.947  1.00 10.00      A   
ATOM   4669  CB  ALA   496       1.259 -25.096  11.236  1.00 10.00      A   
ATOM   4670  C   ALA   496       3.676 -25.466  10.710  1.00 10.00      A   
ATOM   4671  O   ALA   496       4.487 -25.741  11.594  1.00 10.00      A   
ATOM   4672  N   LEU   497       3.690 -26.038   9.510  1.00 10.00      A   
ATOM   4673  HN  LEU   497       3.013 -25.772   8.847  1.00 10.00      A   
ATOM   4674  CA  LEU   497       4.674 -27.054   9.151  1.00 10.00      A   
ATOM   4675  CB  LEU   497       4.412 -27.602   7.744  1.00 10.00      A   
ATOM   4676  CG  LEU   497       3.190 -28.512   7.580  1.00 10.00      A   
ATOM   4677  CD1 LEU   497       3.025 -28.932   6.128  1.00 10.00      A   
ATOM   4678  CD2 LEU   497       3.295 -29.734   8.481  1.00 10.00      A   
ATOM   4679  C   LEU   497       6.096 -26.514   9.244  1.00 10.00      A   
ATOM   4680  O   LEU   497       6.979 -27.166   9.802  1.00 10.00      A   
ATOM   4681  N   PHE   498       6.316 -25.326   8.697  1.00 10.00      A   
ATOM   4682  HN  PHE   498       5.573 -24.850   8.261  1.00 10.00      A   
ATOM   4683  CA  PHE   498       7.637 -24.712   8.723  1.00 10.00      A   
ATOM   4684  CB  PHE   498       7.749 -23.602   7.675  1.00 10.00      A   
ATOM   4685  CG  PHE   498       7.677 -24.097   6.259  1.00 10.00      A   
ATOM   4686  CD1 PHE   498       6.822 -23.503   5.346  1.00 10.00      A   
ATOM   4687  CD2 PHE   498       8.463 -25.159   5.842  1.00 10.00      A   
ATOM   4688  CE1 PHE   498       6.751 -23.957   4.044  1.00 10.00      A   
ATOM   4689  CE2 PHE   498       8.398 -25.619   4.542  1.00 10.00      A   
ATOM   4690  CZ  PHE   498       7.540 -25.018   3.643  1.00 10.00      A   
ATOM   4691  C   PHE   498       7.961 -24.175  10.112  1.00 10.00      A   
ATOM   4692  O   PHE   498       9.092 -24.298  10.584  1.00 10.00      A   
ATOM   4693  N   GLY   499       6.958 -23.595  10.763  1.00 10.00      A   
ATOM   4694  HN  GLY   499       6.078 -23.529  10.330  1.00 10.00      A   
ATOM   4695  CA  GLY   499       7.143 -23.050  12.096  1.00 10.00      A   
ATOM   4696  C   GLY   499       7.569 -24.109  13.093  1.00 10.00      A   
ATOM   4697  O   GLY   499       8.568 -23.945  13.797  1.00 10.00      A   
ATOM   4698  N   PHE   500       6.823 -25.208  13.136  1.00 10.00      A   
ATOM   4699  HN  PHE   500       6.042 -25.281  12.543  1.00 10.00      A   
ATOM   4700  CA  PHE   500       7.124 -26.307  14.044  1.00 10.00      A   
ATOM   4701  CB  PHE   500       6.078 -27.419  13.902  1.00 10.00      A   
ATOM   4702  CG  PHE   500       6.336 -28.630  14.759  1.00 10.00      A   
ATOM   4703  CD1 PHE   500       5.978 -28.638  16.096  1.00 10.00      A   
ATOM   4704  CD2 PHE   500       6.935 -29.760  14.225  1.00 10.00      A   
ATOM   4705  CE1 PHE   500       6.212 -29.747  16.887  1.00 10.00      A   
ATOM   4706  CE2 PHE   500       7.173 -30.874  15.009  1.00 10.00      A   
ATOM   4707  CZ  PHE   500       6.811 -30.867  16.344  1.00 10.00      A   
ATOM   4708  C   PHE   500       8.523 -26.860  13.789  1.00 10.00      A   
ATOM   4709  O   PHE   500       9.285 -27.094  14.727  1.00 10.00      A   
ATOM   4710  N   ALA   501       8.854 -27.048  12.515  1.00 10.00      A   
ATOM   4711  HN  ALA   501       8.203 -26.823  11.816  1.00 10.00      A   
ATOM   4712  CA  ALA   501      10.155 -27.579  12.124  1.00 10.00      A   
ATOM   4713  CB  ALA   501      10.190 -27.858  10.628  1.00 10.00      A   
ATOM   4714  C   ALA   501      11.287 -26.637  12.520  1.00 10.00      A   
ATOM   4715  O   ALA   501      12.340 -27.079  12.979  1.00 10.00      A   
ATOM   4716  N   ALA   502      11.065 -25.340  12.342  1.00 10.00      A   
ATOM   4717  HN  ALA   502      10.205 -25.046  11.961  1.00 10.00      A   
ATOM   4718  CA  ALA   502      12.069 -24.337  12.683  1.00 10.00      A   
ATOM   4719  CB  ALA   502      11.662 -22.973  12.151  1.00 10.00      A   
ATOM   4720  C   ALA   502      12.300 -24.281  14.190  1.00 10.00      A   
ATOM   4721  O   ALA   502      13.442 -24.250  14.656  1.00 10.00      A   
ATOM   4722  N   VAL   503      11.210 -24.276  14.947  1.00 10.00      A   
ATOM   4723  HN  VAL   503      10.326 -24.297  14.514  1.00 10.00      A   
ATOM   4724  CA  VAL   503      11.288 -24.232  16.403  1.00 10.00      A   
ATOM   4725  CB  VAL   503       9.897 -24.019  17.042  1.00 10.00      A   
ATOM   4726  CG1 VAL   503       9.972 -24.117  18.560  1.00 10.00      A   
ATOM   4727  CG2 VAL   503       9.328 -22.669  16.628  1.00 10.00      A   
ATOM   4728  C   VAL   503      11.922 -25.515  16.939  1.00 10.00      A   
ATOM   4729  O   VAL   503      12.740 -25.477  17.860  1.00 10.00      A   
ATOM   4730  N   LEU   504      11.566 -26.641  16.332  1.00 10.00      A   
ATOM   4731  HN  LEU   504      10.919 -26.599  15.590  1.00 10.00      A   
ATOM   4732  CA  LEU   504      12.096 -27.940  16.735  1.00 10.00      A   
ATOM   4733  CB  LEU   504      11.438 -29.052  15.917  1.00 10.00      A   
ATOM   4734  CG  LEU   504      11.801 -30.487  16.299  1.00 10.00      A   
ATOM   4735  CD1 LEU   504      11.169 -30.864  17.630  1.00 10.00      A   
ATOM   4736  CD2 LEU   504      11.371 -31.452  15.206  1.00 10.00      A   
ATOM   4737  C   LEU   504      13.610 -27.984  16.542  1.00 10.00      A   
ATOM   4738  O   LEU   504      14.335 -28.576  17.340  1.00 10.00      A   
ATOM   4739  N   MET   505      14.077 -27.346  15.478  1.00 10.00      A   
ATOM   4740  HN  MET   505      13.445 -26.902  14.873  1.00 10.00      A   
ATOM   4741  CA  MET   505      15.502 -27.301  15.173  1.00 10.00      A   
ATOM   4742  CB  MET   505      15.718 -26.896  13.713  1.00 10.00      A   
ATOM   4743  CG  MET   505      17.143 -27.082  13.215  1.00 10.00      A   
ATOM   4744  SD  MET   505      17.737 -28.775  13.414  1.00 10.00      A   
ATOM   4745  CE  MET   505      16.587 -29.667  12.366  1.00 10.00      A   
ATOM   4746  C   MET   505      16.224 -26.332  16.104  1.00 10.00      A   
ATOM   4747  O   MET   505      17.432 -26.441  16.324  1.00 10.00      A   
ATOM   4748  N   SER   506      15.473 -25.388  16.651  1.00 10.00      A   
ATOM   4749  HN  SER   506      14.515 -25.358  16.437  1.00 10.00      A   
ATOM   4750  CA  SER   506      16.028 -24.395  17.559  1.00 10.00      A   
ATOM   4751  CB  SER   506      15.197 -23.109  17.500  1.00 10.00      A   
ATOM   4752  OG  SER   506      15.646 -22.153  18.444  1.00 10.00      A   
ATOM   4753  HG  SER   506      16.326 -21.596  18.039  1.00 10.00      A   
ATOM   4754  C   SER   506      16.097 -24.933  18.990  1.00 10.00      A   
ATOM   4755  O   SER   506      17.113 -24.782  19.674  1.00 10.00      A   
ATOM   4756  N   LEU   507      15.020 -25.574  19.432  1.00 10.00      A   
ATOM   4757  HN  LEU   507      14.245 -25.674  18.838  1.00 10.00      A   
ATOM   4758  CA  LEU   507      14.958 -26.127  20.779  1.00 10.00      A   
ATOM   4759  CB  LEU   507      13.507 -26.306  21.237  1.00 10.00      A   
ATOM   4760  CG  LEU   507      12.716 -25.020  21.494  1.00 10.00      A   
ATOM   4761  CD1 LEU   507      11.305 -25.341  21.964  1.00 10.00      A   
ATOM   4762  CD2 LEU   507      13.429 -24.139  22.507  1.00 10.00      A   
ATOM   4763  C   LEU   507      15.714 -27.444  20.878  1.00 10.00      A   
ATOM   4764  O   LEU   507      16.448 -27.668  21.841  1.00 10.00      A   
ATOM   4765  N   ARG   508      15.536 -28.302  19.872  1.00 10.00      A   
ATOM   4766  HN  ARG   508      14.934 -28.052  19.139  1.00 10.00      A   
ATOM   4767  CB  ARG   508      17.716 -29.476  19.851  1.00 10.00      A   
ATOM   4768  CG  ARG   508      18.343 -29.189  18.496  1.00 10.00      A   
ATOM   4769  CD  ARG   508      19.735 -28.593  18.643  1.00 10.00      A   
ATOM   4770  NE  ARG   508      20.537 -29.277  19.662  1.00 10.00      A   
ATOM   4771  HE  ARG   508      20.059 -29.651  20.437  1.00 10.00      A   
ATOM   4772  CZ  ARG   508      21.860 -29.416  19.597  1.00 10.00      A   
ATOM   4773  NH1 ARG   508      22.533 -28.923  18.567  1.00 10.00      A   
ATOM   4774 HH11 ARG   508      23.570 -29.033  18.516  1.00 10.00      A   
ATOM   4775 HH12 ARG   508      22.028 -28.423  17.803  1.00 10.00      A   
ATOM   4776  NH2 ARG   508      22.514 -30.044  20.569  1.00 10.00      A   
ATOM   4777 HH21 ARG   508      23.554 -30.154  20.522  1.00 10.00      A   
ATOM   4778 HH22 ARG   508      21.993 -30.430  21.384  1.00 10.00      A   
ATOM   4779  CA  ARG   508      16.190 -29.609  19.827  1.00 10.00      A   
ATOM   4780  C   ARG   508      15.701 -30.509  20.958  1.00 10.00      A   
ATOM   4781  O   ARG   508      14.544 -30.977  20.892  1.00 10.00      A   
ATOM   4782  OXT ARG   508      16.469 -30.746  21.912  1.00 10.00      A   
ATOM   4783  CB  MET    28      32.545  -5.529 -29.317  1.00 10.00      B   
ATOM   4784  CG  MET    28      32.110  -4.614 -30.453  1.00 10.00      B   
ATOM   4785  SD  MET    28      31.221  -5.493 -31.753  1.00 10.00      B   
ATOM   4786  CE  MET    28      32.582  -6.224 -32.661  1.00 10.00      B   
ATOM   4787  C   MET    28      32.739  -3.593 -27.727  1.00 10.00      B   
ATOM   4788  O   MET    28      31.517  -3.553 -27.566  1.00 10.00      B   
ATOM   4789  N   MET    28      33.713  -5.787 -27.141  1.00 10.00      B   
ATOM   4790  HT1 MET    28      34.223  -6.621 -27.496  1.00 10.00      B   
ATOM   4791  HT2 MET    28      32.829  -6.103 -26.696  1.00 10.00      B   
ATOM   4792  HT3 MET    28      34.299  -5.317 -26.422  1.00 10.00      B   
ATOM   4793  CA  MET    28      33.418  -4.852 -28.251  1.00 10.00      B   
ATOM   4794  N   ALA    29      33.536  -2.576 -27.439  1.00 10.00      B   
ATOM   4795  HN  ALA    29      34.507  -2.673 -27.568  1.00 10.00      B   
ATOM   4796  CA  ALA    29      33.012  -1.315 -26.938  1.00 10.00      B   
ATOM   4797  CB  ALA    29      34.049  -0.622 -26.069  1.00 10.00      B   
ATOM   4798  C   ALA    29      32.606  -0.419 -28.102  1.00 10.00      B   
ATOM   4799  O   ALA    29      33.041  -0.631 -29.236  1.00 10.00      B   
ATOM   4800  N   TYR    30      31.770   0.571 -27.825  1.00 10.00      B   
ATOM   4801  HN  TYR    30      31.444   0.679 -26.902  1.00 10.00      B   
ATOM   4802  CA  TYR    30      31.313   1.497 -28.859  1.00 10.00      B   
ATOM   4803  CB  TYR    30      30.098   2.293 -28.387  1.00 10.00      B   
ATOM   4804  CG  TYR    30      28.837   1.473 -28.227  1.00 10.00      B   
ATOM   4805  CD1 TYR    30      28.588   0.769 -27.056  1.00 10.00      B   
ATOM   4806  CD2 TYR    30      27.891   1.417 -29.240  1.00 10.00      B   
ATOM   4807  CE1 TYR    30      27.432   0.032 -26.899  1.00 10.00      B   
ATOM   4808  CE2 TYR    30      26.734   0.680 -29.094  1.00 10.00      B   
ATOM   4809  CZ  TYR    30      26.509  -0.009 -27.922  1.00 10.00      B   
ATOM   4810  OH  TYR    30      25.352  -0.736 -27.769  1.00 10.00      B   
ATOM   4811  HH  TYR    30      25.042  -0.658 -26.860  1.00 10.00      B   
ATOM   4812  C   TYR    30      32.429   2.447 -29.276  1.00 10.00      B   
ATOM   4813  O   TYR    30      32.547   2.806 -30.447  1.00 10.00      B   
ATOM   4814  N   GLY    31      33.230   2.870 -28.306  1.00 10.00      B   
ATOM   4815  HN  GLY    31      33.054   2.589 -27.382  1.00 10.00      B   
ATOM   4816  CA  GLY    31      34.335   3.762 -28.594  1.00 10.00      B   
ATOM   4817  C   GLY    31      33.904   5.210 -28.683  1.00 10.00      B   
ATOM   4818  O   GLY    31      34.516   6.007 -29.395  1.00 10.00      B   
ATOM   4819  N   ARG    32      32.840   5.553 -27.974  1.00 10.00      B   
ATOM   4820  HN  ARG    32      32.381   4.867 -27.428  1.00 10.00      B   
ATOM   4821  CA  ARG    32      32.330   6.920 -27.966  1.00 10.00      B   
ATOM   4822  CB  ARG    32      30.953   6.991 -28.644  1.00 10.00      B   
ATOM   4823  CG  ARG    32      30.882   6.360 -30.027  1.00 10.00      B   
ATOM   4824  CD  ARG    32      31.740   7.106 -31.040  1.00 10.00      B   
ATOM   4825  NE  ARG    32      32.789   6.249 -31.598  1.00 10.00      B   
ATOM   4826  HE  ARG    32      33.583   6.085 -31.034  1.00 10.00      B   
ATOM   4827  CZ  ARG    32      32.731   5.681 -32.804  1.00 10.00      B   
ATOM   4828  NH1 ARG    32      31.677   5.877 -33.589  1.00 10.00      B   
ATOM   4829 HH11 ARG    32      31.634   5.429 -34.533  1.00 10.00      B   
ATOM   4830 HH12 ARG    32      30.885   6.476 -33.266  1.00 10.00      B   
ATOM   4831  NH2 ARG    32      33.726   4.901 -33.213  1.00 10.00      B   
ATOM   4832 HH21 ARG    32      34.549   4.730 -32.590  1.00 10.00      B   
ATOM   4833 HH22 ARG    32      33.692   4.453 -34.155  1.00 10.00      B   
ATOM   4834  C   ARG    32      32.211   7.389 -26.524  1.00 10.00      B   
ATOM   4835  O   ARG    32      31.455   8.309 -26.207  1.00 10.00      B   
ATOM   4836  N   GLU    33      32.989   6.760 -25.657  1.00 10.00      B   
ATOM   4837  HN  GLU    33      33.606   6.069 -25.983  1.00 10.00      B   
ATOM   4838  CA  GLU    33      32.954   7.066 -24.235  1.00 10.00      B   
ATOM   4839  CB  GLU    33      33.116   5.798 -23.381  1.00 10.00      B   
ATOM   4840  CG  GLU    33      32.881   4.478 -24.108  1.00 10.00      B   
ATOM   4841  CD  GLU    33      31.540   4.407 -24.813  1.00 10.00      B   
ATOM   4842  OE1 GLU    33      30.511   4.739 -24.185  1.00 10.00      B   
ATOM   4843  OE2 GLU    33      31.522   4.034 -26.009  1.00 10.00      B   
ATOM   4844  C   GLU    33      34.011   8.093 -23.849  1.00 10.00      B   
ATOM   4845  O   GLU    33      34.149   8.431 -22.676  1.00 10.00      B   
ATOM   4846  N   ASP    34      34.751   8.584 -24.831  1.00 10.00      B   
ATOM   4847  HN  ASP    34      34.605   8.262 -25.746  1.00 10.00      B   
ATOM   4848  CA  ASP    34      35.792   9.578 -24.580  1.00 10.00      B   
ATOM   4849  CB  ASP    34      36.532   9.930 -25.870  1.00 10.00      B   
ATOM   4850  CG  ASP    34      37.735  10.820 -25.632  1.00 10.00      B   
ATOM   4851  OD1 ASP    34      38.543  10.515 -24.725  1.00 10.00      B   
ATOM   4852  OD2 ASP    34      37.890  11.821 -26.361  1.00 10.00      B   
ATOM   4853  C   ASP    34      35.197  10.829 -23.944  1.00 10.00      B   
ATOM   4854  O   ASP    34      35.718  11.343 -22.953  1.00 10.00      B   
ATOM   4855  N   VAL    35      34.092  11.305 -24.510  1.00 10.00      B   
ATOM   4856  HN  VAL    35      33.734  10.860 -25.308  1.00 10.00      B   
ATOM   4857  CA  VAL    35      33.407  12.482 -23.988  1.00 10.00      B   
ATOM   4858  CB  VAL    35      32.411  13.057 -25.022  1.00 10.00      B   
ATOM   4859  CG1 VAL    35      31.651  14.246 -24.454  1.00 10.00      B   
ATOM   4860  CG2 VAL    35      33.135  13.452 -26.298  1.00 10.00      B   
ATOM   4861  C   VAL    35      32.662  12.127 -22.699  1.00 10.00      B   
ATOM   4862  O   VAL    35      32.514  12.950 -21.796  1.00 10.00      B   
ATOM   4863  N   ALA    36      32.213  10.881 -22.614  1.00 10.00      B   
ATOM   4864  HN  ALA    36      32.382  10.263 -23.353  1.00 10.00      B   
ATOM   4865  CA  ALA    36      31.490  10.410 -21.444  1.00 10.00      B   
ATOM   4866  CB  ALA    36      30.862   9.054 -21.717  1.00 10.00      B   
ATOM   4867  C   ALA    36      32.412  10.338 -20.232  1.00 10.00      B   
ATOM   4868  O   ALA    36      32.026  10.716 -19.132  1.00 10.00      B   
ATOM   4869  N   ASN    37      33.634   9.861 -20.450  1.00 10.00      B   
ATOM   4870  HN  ASN    37      33.878   9.572 -21.360  1.00 10.00      B   
ATOM   4871  CA  ASN    37      34.622   9.738 -19.380  1.00 10.00      B   
ATOM   4872  CB  ASN    37      35.880   9.025 -19.886  1.00 10.00      B   
ATOM   4873  CG  ASN    37      36.907   8.772 -18.794  1.00 10.00      B   
ATOM   4874  OD1 ASN    37      36.570   8.600 -17.620  1.00 10.00      B   
ATOM   4875  ND2 ASN    37      38.173   8.745 -19.175  1.00 10.00      B   
ATOM   4876 HD21 ASN    37      38.372   8.890 -20.126  1.00 10.00      B   
ATOM   4877 HD22 ASN    37      38.861   8.572 -18.496  1.00 10.00      B   
ATOM   4878  C   ASN    37      34.980  11.104 -18.807  1.00 10.00      B   
ATOM   4879  O   ASN    37      35.099  11.266 -17.591  1.00 10.00      B   
ATOM   4880  N   THR    38      35.134  12.091 -19.683  1.00 10.00      B   
ATOM   4881  HN  THR    38      35.024  11.909 -20.642  1.00 10.00      B   
ATOM   4882  CA  THR    38      35.465  13.442 -19.248  1.00 10.00      B   
ATOM   4883  CB  THR    38      35.802  14.353 -20.443  1.00 10.00      B   
ATOM   4884  OG1 THR    38      35.247  13.795 -21.644  1.00 10.00      B   
ATOM   4885  HG1 THR    38      35.879  13.175 -22.038  1.00 10.00      B   
ATOM   4886  CG2 THR    38      37.308  14.491 -20.597  1.00 10.00      B   
ATOM   4887  C   THR    38      34.312  14.035 -18.442  1.00 10.00      B   
ATOM   4888  O   THR    38      34.523  14.682 -17.415  1.00 10.00      B   
ATOM   4889  N   ARG    39      33.092  13.784 -18.907  1.00 10.00      B   
ATOM   4890  HN  ARG    39      32.995  13.264 -19.734  1.00 10.00      B   
ATOM   4891  CA  ARG    39      31.898  14.267 -18.227  1.00 10.00      B   
ATOM   4892  CB  ARG    39      30.659  14.038 -19.092  1.00 10.00      B   
ATOM   4893  CG  ARG    39      30.517  15.004 -20.257  1.00 10.00      B   
ATOM   4894  CD  ARG    39      29.737  16.247 -19.860  1.00 10.00      B   
ATOM   4895  NE  ARG    39      30.597  17.302 -19.335  1.00 10.00      B   
ATOM   4896  HE  ARG    39      30.980  17.171 -18.439  1.00 10.00      B   
ATOM   4897  CZ  ARG    39      30.882  18.422 -19.995  1.00 10.00      B   
ATOM   4898  NH1 ARG    39      30.381  18.636 -21.205  1.00 10.00      B   
ATOM   4899 HH11 ARG    39      29.749  17.925 -21.657  1.00 10.00      B   
ATOM   4900 HH12 ARG    39      30.611  19.517 -21.715  1.00 10.00      B   
ATOM   4901  NH2 ARG    39      31.644  19.346 -19.430  1.00 10.00      B   
ATOM   4902 HH21 ARG    39      31.873  20.221 -19.944  1.00 10.00      B   
ATOM   4903 HH22 ARG    39      32.014  19.200 -18.455  1.00 10.00      B   
ATOM   4904  C   ARG    39      31.734  13.560 -16.886  1.00 10.00      B   
ATOM   4905  O   ARG    39      31.442  14.193 -15.876  1.00 10.00      B   
ATOM   4906  N   ALA    40      31.944  12.245 -16.889  1.00 10.00      B   
ATOM   4907  HN  ALA    40      32.171  11.799 -17.738  1.00 10.00      B   
ATOM   4908  CA  ALA    40      31.831  11.435 -15.679  1.00 10.00      B   
ATOM   4909  CB  ALA    40      32.123   9.975 -15.989  1.00 10.00      B   
ATOM   4910  C   ALA    40      32.772  11.943 -14.597  1.00 10.00      B   
ATOM   4911  O   ALA    40      32.386  12.063 -13.434  1.00 10.00      B   
ATOM   4912  N   ARG    41      34.005  12.240 -14.991  1.00 10.00      B   
ATOM   4913  HN  ARG    41      34.252  12.099 -15.930  1.00 10.00      B   
ATOM   4914  CA  ARG    41      35.000  12.756 -14.062  1.00 10.00      B   
ATOM   4915  CB  ARG    41      36.355  12.923 -14.755  1.00 10.00      B   
ATOM   4916  CG  ARG    41      37.227  11.676 -14.701  1.00 10.00      B   
ATOM   4917  CD  ARG    41      38.141  11.573 -15.913  1.00 10.00      B   
ATOM   4918  NE  ARG    41      39.461  11.046 -15.565  1.00 10.00      B   
ATOM   4919  HE  ARG    41      40.119  11.689 -15.210  1.00 10.00      B   
ATOM   4920  CZ  ARG    41      39.824   9.764 -15.698  1.00 10.00      B   
ATOM   4921  NH1 ARG    41      38.966   8.866 -16.173  1.00 10.00      B   
ATOM   4922 HH11 ARG    41      39.257   7.864 -16.275  1.00 10.00      B   
ATOM   4923 HH12 ARG    41      37.999   9.151 -16.447  1.00 10.00      B   
ATOM   4924  NH2 ARG    41      41.046   9.381 -15.352  1.00 10.00      B   
ATOM   4925 HH21 ARG    41      41.729  10.077 -14.977  1.00 10.00      B   
ATOM   4926 HH22 ARG    41      41.331   8.383 -15.452  1.00 10.00      B   
ATOM   4927  C   ARG    41      34.527  14.073 -13.452  1.00 10.00      B   
ATOM   4928  O   ARG    41      34.727  14.324 -12.263  1.00 10.00      B   
ATOM   4929  N   GLU    42      33.878  14.898 -14.267  1.00 10.00      B   
ATOM   4930  HN  GLU    42      33.746  14.638 -15.205  1.00 10.00      B   
ATOM   4931  CA  GLU    42      33.356  16.176 -13.801  1.00 10.00      B   
ATOM   4932  CB  GLU    42      32.874  17.024 -14.981  1.00 10.00      B   
ATOM   4933  CG  GLU    42      32.289  18.370 -14.579  1.00 10.00      B   
ATOM   4934  CD  GLU    42      31.683  19.118 -15.747  1.00 10.00      B   
ATOM   4935  OE1 GLU    42      32.184  18.963 -16.881  1.00 10.00      B   
ATOM   4936  OE2 GLU    42      30.716  19.884 -15.531  1.00 10.00      B   
ATOM   4937  C   GLU    42      32.205  15.950 -12.824  1.00 10.00      B   
ATOM   4938  O   GLU    42      32.180  16.522 -11.731  1.00 10.00      B   
ATOM   4939  N   THR    43      31.263  15.106 -13.223  1.00 10.00      B   
ATOM   4940  HN  THR    43      31.344  14.681 -14.108  1.00 10.00      B   
ATOM   4941  CA  THR    43      30.108  14.795 -12.398  1.00 10.00      B   
ATOM   4942  CB  THR    43      29.146  13.841 -13.133  1.00 10.00      B   
ATOM   4943  OG1 THR    43      28.938  14.320 -14.468  1.00 10.00      B   
ATOM   4944  HG1 THR    43      28.575  15.215 -14.438  1.00 10.00      B   
ATOM   4945  CG2 THR    43      27.806  13.767 -12.415  1.00 10.00      B   
ATOM   4946  C   THR    43      30.537  14.183 -11.065  1.00 10.00      B   
ATOM   4947  O   THR    43      30.041  14.578 -10.012  1.00 10.00      B   
ATOM   4948  N   ALA    44      31.477  13.242 -11.117  1.00 10.00      B   
ATOM   4949  HN  ALA    44      31.841  12.976 -11.993  1.00 10.00      B   
ATOM   4950  CA  ALA    44      31.977  12.586  -9.913  1.00 10.00      B   
ATOM   4951  CB  ALA    44      32.997  11.514 -10.268  1.00 10.00      B   
ATOM   4952  C   ALA    44      32.584  13.603  -8.952  1.00 10.00      B   
ATOM   4953  O   ALA    44      32.353  13.546  -7.741  1.00 10.00      B   
ATOM   4954  N   ALA    45      33.353  14.537  -9.498  1.00 10.00      B   
ATOM   4955  HN  ALA    45      33.500  14.530 -10.470  1.00 10.00      B   
ATOM   4956  CA  ALA    45      33.984  15.572  -8.692  1.00 10.00      B   
ATOM   4957  CB  ALA    45      34.949  16.390  -9.538  1.00 10.00      B   
ATOM   4958  C   ALA    45      32.929  16.474  -8.061  1.00 10.00      B   
ATOM   4959  O   ALA    45      32.942  16.714  -6.854  1.00 10.00      B   
ATOM   4960  N   ARG    46      31.998  16.944  -8.885  1.00 10.00      B   
ATOM   4961  HN  ARG    46      32.036  16.698  -9.837  1.00 10.00      B   
ATOM   4962  CA  ARG    46      30.925  17.820  -8.418  1.00 10.00      B   
ATOM   4963  CB  ARG    46      30.108  18.347  -9.601  1.00 10.00      B   
ATOM   4964  CG  ARG    46      30.895  19.265 -10.526  1.00 10.00      B   
ATOM   4965  CD  ARG    46      30.026  19.808 -11.649  1.00 10.00      B   
ATOM   4966  NE  ARG    46      28.896  20.579 -11.139  1.00 10.00      B   
ATOM   4967  HE  ARG    46      28.909  20.815 -10.182  1.00 10.00      B   
ATOM   4968  CZ  ARG    46      27.863  20.973 -11.885  1.00 10.00      B   
ATOM   4969  NH1 ARG    46      27.818  20.669 -13.179  1.00 10.00      B   
ATOM   4970 HH11 ARG    46      27.003  20.977 -13.761  1.00 10.00      B   
ATOM   4971 HH12 ARG    46      28.588  20.123 -13.621  1.00 10.00      B   
ATOM   4972  NH2 ARG    46      26.874  21.666 -11.334  1.00 10.00      B   
ATOM   4973 HH21 ARG    46      26.904  21.905 -10.319  1.00 10.00      B   
ATOM   4974 HH22 ARG    46      26.048  21.976 -11.916  1.00 10.00      B   
ATOM   4975  C   ARG    46      30.029  17.105  -7.408  1.00 10.00      B   
ATOM   4976  O   ARG    46      29.526  17.717  -6.462  1.00 10.00      B   
ATOM   4977  N   PHE    47      29.839  15.807  -7.618  1.00 10.00      B   
ATOM   4978  HN  PHE    47      30.240  15.390  -8.412  1.00 10.00      B   
ATOM   4979  CA  PHE    47      29.034  14.986  -6.723  1.00 10.00      B   
ATOM   4980  CB  PHE    47      28.926  13.560  -7.283  1.00 10.00      B   
ATOM   4981  CG  PHE    47      28.325  12.554  -6.340  1.00 10.00      B   
ATOM   4982  CD1 PHE    47      26.968  12.562  -6.061  1.00 10.00      B   
ATOM   4983  CD2 PHE    47      29.120  11.593  -5.738  1.00 10.00      B   
ATOM   4984  CE1 PHE    47      26.418  11.635  -5.199  1.00 10.00      B   
ATOM   4985  CE2 PHE    47      28.577  10.663  -4.874  1.00 10.00      B   
ATOM   4986  CZ  PHE    47      27.223  10.684  -4.604  1.00 10.00      B   
ATOM   4987  C   PHE    47      29.671  14.966  -5.337  1.00 10.00      B   
ATOM   4988  O   PHE    47      28.989  15.085  -4.317  1.00 10.00      B   
ATOM   4989  N   THR    48      30.990  14.844  -5.315  1.00 10.00      B   
ATOM   4990  HN  THR    48      31.475  14.772  -6.165  1.00 10.00      B   
ATOM   4991  CA  THR    48      31.736  14.820  -4.068  1.00 10.00      B   
ATOM   4992  CB  THR    48      33.194  14.396  -4.310  1.00 10.00      B   
ATOM   4993  OG1 THR    48      33.208  13.231  -5.152  1.00 10.00      B   
ATOM   4994  HG1 THR    48      32.889  13.466  -6.034  1.00 10.00      B   
ATOM   4995  CG2 THR    48      33.883  14.066  -2.993  1.00 10.00      B   
ATOM   4996  C   THR    48      31.695  16.194  -3.399  1.00 10.00      B   
ATOM   4997  O   THR    48      31.576  16.299  -2.175  1.00 10.00      B   
ATOM   4998  N   ALA    49      31.773  17.240  -4.216  1.00 10.00      B   
ATOM   4999  HN  ALA    49      31.874  17.086  -5.182  1.00 10.00      B   
ATOM   5000  CA  ALA    49      31.732  18.611  -3.718  1.00 10.00      B   
ATOM   5001  CB  ALA    49      31.957  19.592  -4.857  1.00 10.00      B   
ATOM   5002  C   ALA    49      30.399  18.890  -3.038  1.00 10.00      B   
ATOM   5003  O   ALA    49      30.344  19.534  -1.986  1.00 10.00      B   
ATOM   5004  N   ALA    50      29.327  18.398  -3.648  1.00 10.00      B   
ATOM   5005  HN  ALA    50      29.442  17.912  -4.496  1.00 10.00      B   
ATOM   5006  CA  ALA    50      27.987  18.572  -3.106  1.00 10.00      B   
ATOM   5007  CB  ALA    50      26.943  18.100  -4.103  1.00 10.00      B   
ATOM   5008  C   ALA    50      27.848  17.821  -1.788  1.00 10.00      B   
ATOM   5009  O   ALA    50      27.223  18.311  -0.847  1.00 10.00      B   
ATOM   5010  N   LEU    51      28.443  16.633  -1.722  1.00 10.00      B   
ATOM   5011  HN  LEU    51      28.919  16.292  -2.508  1.00 10.00      B   
ATOM   5012  CA  LEU    51      28.398  15.825  -0.510  1.00 10.00      B   
ATOM   5013  CB  LEU    51      29.088  14.476  -0.720  1.00 10.00      B   
ATOM   5014  CG  LEU    51      28.420  13.511  -1.699  1.00 10.00      B   
ATOM   5015  CD1 LEU    51      29.144  12.174  -1.704  1.00 10.00      B   
ATOM   5016  CD2 LEU    51      26.949  13.331  -1.362  1.00 10.00      B   
ATOM   5017  C   LEU    51      29.066  16.563   0.640  1.00 10.00      B   
ATOM   5018  O   LEU    51      28.530  16.622   1.744  1.00 10.00      B   
ATOM   5019  N   GLU    52      30.229  17.143   0.355  1.00 10.00      B   
ATOM   5020  HN  GLU    52      30.584  17.067  -0.558  1.00 10.00      B   
ATOM   5021  CA  GLU    52      30.994  17.892   1.347  1.00 10.00      B   
ATOM   5022  CB  GLU    52      32.244  18.481   0.692  1.00 10.00      B   
ATOM   5023  CG  GLU    52      33.123  19.295   1.626  1.00 10.00      B   
ATOM   5024  CD  GLU    52      33.818  20.438   0.916  1.00 10.00      B   
ATOM   5025  OE1 GLU    52      33.746  20.505  -0.329  1.00 10.00      B   
ATOM   5026  OE2 GLU    52      34.435  21.281   1.600  1.00 10.00      B   
ATOM   5027  C   GLU    52      30.143  19.008   1.949  1.00 10.00      B   
ATOM   5028  O   GLU    52      30.170  19.250   3.159  1.00 10.00      B   
ATOM   5029  N   LEU    53      29.383  19.680   1.095  1.00 10.00      B   
ATOM   5030  HN  LEU    53      29.406  19.439   0.144  1.00 10.00      B   
ATOM   5031  CA  LEU    53      28.517  20.762   1.533  1.00 10.00      B   
ATOM   5032  CB  LEU    53      27.995  21.553   0.327  1.00 10.00      B   
ATOM   5033  CG  LEU    53      27.303  22.885   0.635  1.00 10.00      B   
ATOM   5034  CD1 LEU    53      28.268  23.851   1.306  1.00 10.00      B   
ATOM   5035  CD2 LEU    53      26.728  23.496  -0.634  1.00 10.00      B   
ATOM   5036  C   LEU    53      27.357  20.211   2.356  1.00 10.00      B   
ATOM   5037  O   LEU    53      27.072  20.702   3.448  1.00 10.00      B   
ATOM   5038  N   ALA    54      26.720  19.167   1.837  1.00 10.00      B   
ATOM   5039  HN  ALA    54      27.018  18.814   0.969  1.00 10.00      B   
ATOM   5040  CA  ALA    54      25.586  18.535   2.503  1.00 10.00      B   
ATOM   5041  CB  ALA    54      25.051  17.386   1.662  1.00 10.00      B   
ATOM   5042  C   ALA    54      25.934  18.052   3.909  1.00 10.00      B   
ATOM   5043  O   ALA    54      25.177  18.286   4.851  1.00 10.00      B   
ATOM   5044  N   ILE    55      27.078  17.390   4.048  1.00 10.00      B   
ATOM   5045  HN  ILE    55      27.643  17.238   3.257  1.00 10.00      B   
ATOM   5046  CA  ILE    55      27.513  16.870   5.345  1.00 10.00      B   
ATOM   5047  CB  ILE    55      28.874  16.143   5.250  1.00 10.00      B   
ATOM   5048  CG1 ILE    55      28.794  14.972   4.269  1.00 10.00      B   
ATOM   5049  CG2 ILE    55      29.319  15.649   6.621  1.00 10.00      B   
ATOM   5050  CD1 ILE    55      30.133  14.329   3.970  1.00 10.00      B   
ATOM   5051  C   ILE    55      27.611  17.981   6.389  1.00 10.00      B   
ATOM   5052  O   ILE    55      27.082  17.856   7.493  1.00 10.00      B   
ATOM   5053  N   ASP    56      28.270  19.072   6.024  1.00 10.00      B   
ATOM   5054  HN  ASP    56      28.642  19.123   5.117  1.00 10.00      B   
ATOM   5055  CA  ASP    56      28.456  20.195   6.937  1.00 10.00      B   
ATOM   5056  CB  ASP    56      29.483  21.179   6.378  1.00 10.00      B   
ATOM   5057  CG  ASP    56      29.908  22.222   7.390  1.00 10.00      B   
ATOM   5058  OD1 ASP    56      30.310  21.842   8.513  1.00 10.00      B   
ATOM   5059  OD2 ASP    56      29.870  23.425   7.059  1.00 10.00      B   
ATOM   5060  C   ASP    56      27.139  20.905   7.244  1.00 10.00      B   
ATOM   5061  O   ASP    56      26.907  21.345   8.370  1.00 10.00      B   
ATOM   5062  N   ARG    57      26.272  20.999   6.244  1.00 10.00      B   
ATOM   5063  HN  ARG    57      26.504  20.615   5.368  1.00 10.00      B   
ATOM   5064  CA  ARG    57      24.983  21.660   6.419  1.00 10.00      B   
ATOM   5065  CB  ARG    57      24.333  21.976   5.068  1.00 10.00      B   
ATOM   5066  CG  ARG    57      25.152  22.912   4.190  1.00 10.00      B   
ATOM   5067  CD  ARG    57      25.191  24.327   4.747  1.00 10.00      B   
ATOM   5068  NE  ARG    57      24.008  25.093   4.362  1.00 10.00      B   
ATOM   5069  HE  ARG    57      23.132  24.740   4.639  1.00 10.00      B   
ATOM   5070  CZ  ARG    57      24.048  26.228   3.668  1.00 10.00      B   
ATOM   5071  NH1 ARG    57      25.210  26.737   3.283  1.00 10.00      B   
ATOM   5072 HH11 ARG    57      26.103  26.253   3.525  1.00 10.00      B   
ATOM   5073 HH12 ARG    57      25.240  27.626   2.738  1.00 10.00      B   
ATOM   5074  NH2 ARG    57      22.920  26.854   3.362  1.00 10.00      B   
ATOM   5075 HH21 ARG    57      22.002  26.461   3.665  1.00 10.00      B   
ATOM   5076 HH22 ARG    57      22.945  27.745   2.817  1.00 10.00      B   
ATOM   5077  C   ARG    57      24.047  20.826   7.293  1.00 10.00      B   
ATOM   5078  O   ARG    57      23.177  21.369   7.973  1.00 10.00      B   
ATOM   5079  N   ALA    58      24.242  19.508   7.282  1.00 10.00      B   
ATOM   5080  HN  ALA    58      24.952  19.135   6.714  1.00 10.00      B   
ATOM   5081  CA  ALA    58      23.423  18.597   8.077  1.00 10.00      B   
ATOM   5082  CB  ALA    58      23.822  17.151   7.821  1.00 10.00      B   
ATOM   5083  C   ALA    58      23.524  18.922   9.564  1.00 10.00      B   
ATOM   5084  O   ALA    58      22.516  18.952  10.272  1.00 10.00      B   
ATOM   5085  N   THR    59      24.740  19.192  10.026  1.00 10.00      B   
ATOM   5086  HN  THR    59      25.502  19.164   9.407  1.00 10.00      B   
ATOM   5087  CA  THR    59      24.982  19.518  11.427  1.00 10.00      B   
ATOM   5088  CB  THR    59      26.489  19.689  11.689  1.00 10.00      B   
ATOM   5089  OG1 THR    59      27.223  19.185  10.562  1.00 10.00      B   
ATOM   5090  HG1 THR    59      28.031  19.707  10.446  1.00 10.00      B   
ATOM   5091  CG2 THR    59      26.906  18.929  12.939  1.00 10.00      B   
ATOM   5092  C   THR    59      24.256  20.803  11.830  1.00 10.00      B   
ATOM   5093  O   THR    59      23.898  20.991  12.992  1.00 10.00      B   
ATOM   5094  N   LEU    60      24.016  21.667  10.852  1.00 10.00      B   
ATOM   5095  HN  LEU    60      24.293  21.442   9.940  1.00 10.00      B   
ATOM   5096  CA  LEU    60      23.344  22.936  11.091  1.00 10.00      B   
ATOM   5097  CB  LEU    60      23.955  24.030  10.209  1.00 10.00      B   
ATOM   5098  CG  LEU    60      25.443  24.324  10.415  1.00 10.00      B   
ATOM   5099  CD1 LEU    60      25.967  25.223   9.306  1.00 10.00      B   
ATOM   5100  CD2 LEU    60      25.684  24.956  11.776  1.00 10.00      B   
ATOM   5101  C   LEU    60      21.846  22.832  10.814  1.00 10.00      B   
ATOM   5102  O   LEU    60      21.137  23.837  10.816  1.00 10.00      B   
ATOM   5103  N   SER    61      21.368  21.619  10.569  1.00 10.00      B   
ATOM   5104  HN  SER    61      21.978  20.850  10.570  1.00 10.00      B   
ATOM   5105  CA  SER    61      19.955  21.406  10.287  1.00 10.00      B   
ATOM   5106  CB  SER    61      19.785  20.774   8.903  1.00 10.00      B   
ATOM   5107  OG  SER    61      20.507  21.503   7.923  1.00 10.00      B   
ATOM   5108  HG  SER    61      21.455  21.329   8.024  1.00 10.00      B   
ATOM   5109  C   SER    61      19.299  20.535  11.356  1.00 10.00      B   
ATOM   5110  O   SER    61      18.079  20.339  11.350  1.00 10.00      B   
ATOM   5111  N   GLY    62      20.110  20.019  12.274  1.00 10.00      B   
ATOM   5112  HN  GLY    62      21.070  20.213  12.229  1.00 10.00      B   
ATOM   5113  CA  GLY    62      19.595  19.169  13.331  1.00 10.00      B   
ATOM   5114  C   GLY    62      19.426  17.738  12.863  1.00 10.00      B   
ATOM   5115  O   GLY    62      20.133  16.838  13.317  1.00 10.00      B   
ATOM   5116  N   GLN    63      18.497  17.536  11.944  1.00 10.00      B   
ATOM   5117  HN  GLN    63      17.979  18.302  11.617  1.00 10.00      B   
ATOM   5118  CA  GLN    63      18.235  16.217  11.392  1.00 10.00      B   
ATOM   5119  CB  GLN    63      16.761  16.102  10.980  1.00 10.00      B   
ATOM   5120  CG  GLN    63      16.353  14.731  10.462  1.00 10.00      B   
ATOM   5121  CD  GLN    63      15.127  14.783   9.570  1.00 10.00      B   
ATOM   5122  OE1 GLN    63      13.992  14.689  10.040  1.00 10.00      B   
ATOM   5123  NE2 GLN    63      15.347  14.928   8.274  1.00 10.00      B   
ATOM   5124 HE21 GLN    63      16.278  14.992   7.965  1.00 10.00      B   
ATOM   5125 HE22 GLN    63      14.569  14.969   7.673  1.00 10.00      B   
ATOM   5126  C   GLN    63      19.136  15.984  10.184  1.00 10.00      B   
ATOM   5127  O   GLN    63      19.335  16.893   9.373  1.00 10.00      B   
ATOM   5128  N   PRO    64      19.717  14.775  10.068  1.00 10.00      B   
ATOM   5129  CA  PRO    64      20.597  14.417   8.948  1.00 10.00      B   
ATOM   5130  CB  PRO    64      20.802  12.912   9.132  1.00 10.00      B   
ATOM   5131  CG  PRO    64      20.631  12.691  10.593  1.00 10.00      B   
ATOM   5132  CD  PRO    64      19.576  13.666  11.032  1.00 10.00      B   
ATOM   5133  C   PRO    64      19.948  14.698   7.594  1.00 10.00      B   
ATOM   5134  O   PRO    64      18.729  14.568   7.437  1.00 10.00      B   
ATOM   5135  N   VAL    65      20.767  15.083   6.624  1.00 10.00      B   
ATOM   5136  HN  VAL    65      21.728  15.144   6.806  1.00 10.00      B   
ATOM   5137  CA  VAL    65      20.277  15.391   5.288  1.00 10.00      B   
ATOM   5138  CB  VAL    65      21.084  16.525   4.621  1.00 10.00      B   
ATOM   5139  CG1 VAL    65      20.946  17.819   5.407  1.00 10.00      B   
ATOM   5140  CG2 VAL    65      22.547  16.136   4.474  1.00 10.00      B   
ATOM   5141  C   VAL    65      20.313  14.153   4.402  1.00 10.00      B   
ATOM   5142  O   VAL    65      21.001  13.174   4.709  1.00 10.00      B   
ATOM   5143  N   GLY    66      19.578  14.199   3.301  1.00 10.00      B   
ATOM   5144  HN  GLY    66      19.061  15.011   3.098  1.00 10.00      B   
ATOM   5145  CA  GLY    66      19.536  13.072   2.397  1.00 10.00      B   
ATOM   5146  C   GLY    66      19.600  13.487   0.946  1.00 10.00      B   
ATOM   5147  O   GLY    66      19.270  14.619   0.599  1.00 10.00      B   
ATOM   5148  N   ILE    67      20.031  12.570   0.100  1.00 10.00      B   
ATOM   5149  HN  ILE    67      20.279  11.683   0.448  1.00 10.00      B   
ATOM   5150  CA  ILE    67      20.138  12.829  -1.324  1.00 10.00      B   
ATOM   5151  CB  ILE    67      21.556  12.536  -1.873  1.00 10.00      B   
ATOM   5152  CG1 ILE    67      22.618  13.329  -1.099  1.00 10.00      B   
ATOM   5153  CG2 ILE    67      21.628  12.878  -3.353  1.00 10.00      B   
ATOM   5154  CD1 ILE    67      23.182  12.602   0.103  1.00 10.00      B   
ATOM   5155  C   ILE    67      19.104  11.999  -2.077  1.00 10.00      B   
ATOM   5156  O   ILE    67      18.970  10.791  -1.854  1.00 10.00      B   
ATOM   5157  N   HIS    68      18.370  12.655  -2.955  1.00 10.00      B   
ATOM   5158  HN  HIS    68      18.538  13.615  -3.094  1.00 10.00      B   
ATOM   5159  CA  HIS    68      17.330  12.009  -3.733  1.00 10.00      B   
ATOM   5160  CB  HIS    68      16.118  12.944  -3.796  1.00 10.00      B   
ATOM   5161  CG  HIS    68      14.819  12.273  -4.100  1.00 10.00      B   
ATOM   5162  ND1 HIS    68      14.328  12.127  -5.376  1.00 10.00      B   
ATOM   5163  HD1 HIS    68      14.775  12.421  -6.201  1.00 10.00      B   
ATOM   5164  CD2 HIS    68      13.889  11.738  -3.278  1.00 10.00      B   
ATOM   5165  CE1 HIS    68      13.152  11.535  -5.328  1.00 10.00      B   
ATOM   5166  NE2 HIS    68      12.864  11.291  -4.067  1.00 10.00      B   
ATOM   5167  HE2 HIS    68      12.026  10.883  -3.744  1.00 10.00      B
[truncated: 73,386 more chars]
