# Supplementary material for: Large-scale discovery of protein interactions at residue resolution using co-evolution calculated from genomic sequences
Source: Nat Commun. 2021 Mar 2;12:1396. doi: 10.1038/s41467-021-21636-z (PMC7925567; doi:10.1038/s41467-021-21636-z)
Supplement: Supplementary file 13 — Supplementary Data 11 [file 41467_2021_21636_MOESM13_ESM.zip › supplementary_prediction/membrane153326_LNT_GSPH/models/haddock_top_5_haddock_31w.pdb]

REMARK FILENAME="haddock_31w.pdb0"
REMARK ===============================================================
REMARK HADDOCK run for haddock
REMARK initial structure: haddock_31.pdb
REMARK final NOE weights: unambig 50 amb: 50
REMARK ===============================================================
REMARK            total,bonds,angles,improper,dihe,vdw,elec,air,cdih,coup,rdcs,vean,dani,xpcs,rg
REMARK energies: 261.662, 0, 0, 0, 0, -62.855, -112.22, 436.736, 0, 0, 0, 0, 0, 0, 0
REMARK ===============================================================
REMARK            bonds,angles,impropers,dihe,air,cdih,coup,rdcs,vean,dani,xpcs
REMARK rms-dev.: 0,0,0,0,27.9194,0,0, 0, 0, 0, 0
REMARK ===============================================================
REMARK               air,cdih,coup,rdcs,vean,dani,xpcs
REMARK               >0.3,>5,>1,>0,>5,>0.2,>0.2
REMARK violations.: 3, 0, 0, 0, 0, 0, 0
REMARK ===============================================================
REMARK                        CVpartition#,violations,rms
REMARK AIRs cross-validation: 2, 0, NaN
REMARK ===============================================================
REMARK NCS energy: 0
REMARK ===============================================================
REMARK Symmetry energy: 0
REMARK ===============================================================
REMARK Desolvation energy: -32.315
REMARK Internal energy free molecules: 148204
REMARK Internal energy complex: -23563.4
REMARK Binding energy: -171975
REMARK ===============================================================
REMARK buried surface area: 2089.63
REMARK ===============================================================
REMARK water - chain1: 0 0 0
REMARK water - chain2: 0 0 0
REMARK water - chain3: 0 0 0
REMARK water - chain4: 0 0 0
REMARK water - chain5: 0 0 0
REMARK water - chain6: 0 0 0
REMARK ===============================================================
REMARK water - water: 0 0 0
REMARK ===============================================================
REMARK DATE:05-Aug-2020  13:50:55       created by user: he47
REMARK VERSION:1.3
ATOM      1  CB  LEU     6      35.173 -11.910   7.167  1.00 10.00      A   
ATOM      2  CG  LEU     6      36.190 -12.352   6.110  1.00 10.00      A   
ATOM      3  CD1 LEU     6      35.538 -13.271   5.086  1.00 10.00      A   
ATOM      4  CD2 LEU     6      36.807 -11.144   5.424  1.00 10.00      A   
ATOM      5  C   LEU     6      34.592 -10.504   9.146  1.00 10.00      A   
ATOM      6  O   LEU     6      34.179 -11.026  10.181  1.00 10.00      A   
ATOM      7  N   LEU     6      36.505 -12.036   9.250  1.00 10.00      A   
ATOM      8  HT1 LEU     6      35.875 -12.742   9.680  1.00 10.00      A   
ATOM      9  HT2 LEU     6      36.961 -11.488  10.009  1.00 10.00      A   
ATOM     10  HT3 LEU     6      37.240 -12.530   8.707  1.00 10.00      A   
ATOM     11  CA  LEU     6      35.731 -11.137   8.368  1.00 10.00      A   
ATOM     12  N   ILE     7      34.094  -9.379   8.660  1.00 10.00      A   
ATOM     13  HN  ILE     7      34.475  -8.997   7.842  1.00 10.00      A   
ATOM     14  CA  ILE     7      32.994  -8.690   9.319  1.00 10.00      A   
ATOM     15  CB  ILE     7      33.098  -7.155   9.176  1.00 10.00      A   
ATOM     16  CG1 ILE     7      33.522  -6.764   7.753  1.00 10.00      A   
ATOM     17  CG2 ILE     7      34.073  -6.595  10.202  1.00 10.00      A   
ATOM     18  CD1 ILE     7      33.406  -5.284   7.460  1.00 10.00      A   
ATOM     19  C   ILE     7      31.645  -9.188   8.800  1.00 10.00      A   
ATOM     20  O   ILE     7      31.064  -8.609   7.877  1.00 10.00      A   
ATOM     21  N   GLU     8      31.163 -10.282   9.381  1.00 10.00      A   
ATOM     22  HN  GLU     8      31.680 -10.714  10.101  1.00 10.00      A   
ATOM     23  CA  GLU     8      29.889 -10.860   8.980  1.00 10.00      A   
ATOM     24  CB  GLU     8      30.097 -11.919   7.889  1.00 10.00      A   
ATOM     25  CG  GLU     8      28.953 -12.005   6.886  1.00 10.00      A   
ATOM     26  CD  GLU     8      28.777 -13.391   6.298  1.00 10.00      A   
ATOM     27  OE1 GLU     8      29.450 -13.711   5.295  1.00 10.00      A   
ATOM     28  OE2 GLU     8      27.953 -14.169   6.828  1.00 10.00      A   
ATOM     29  C   GLU     8      29.172 -11.471  10.182  1.00 10.00      A   
ATOM     30  O   GLU     8      28.484 -12.484  10.059  1.00 10.00      A   
ATOM     31  N   ARG     9      29.336 -10.854  11.345  1.00 10.00      A   
ATOM     32  HN  ARG     9      29.910 -10.060  11.390  1.00 10.00      A   
ATOM     33  CA  ARG     9      28.695 -11.342  12.561  1.00 10.00      A   
ATOM     34  CB  ARG     9      29.191 -10.592  13.794  1.00 10.00      A   
ATOM     35  CG  ARG     9      30.368 -11.266  14.474  1.00 10.00      A   
ATOM     36  CD  ARG     9      30.683 -10.614  15.806  1.00 10.00      A   
ATOM     37  NE  ARG     9      31.134  -9.236  15.648  1.00 10.00      A   
ATOM     38  HE  ARG     9      31.082  -8.844  14.743  1.00 10.00      A   
ATOM     39  CZ  ARG     9      31.610  -8.489  16.643  1.00 10.00      A   
ATOM     40  NH1 ARG     9      31.696  -8.988  17.874  1.00 10.00      A   
ATOM     41 HH11 ARG     9      31.390  -9.969  18.068  1.00 10.00      A   
ATOM     42 HH12 ARG     9      32.071  -8.405  18.656  1.00 10.00      A   
ATOM     43  NH2 ARG     9      32.002  -7.246  16.407  1.00 10.00      A   
ATOM     44 HH21 ARG     9      32.374  -6.656  17.181  1.00 10.00      A   
ATOM     45 HH22 ARG     9      31.942  -6.851  15.442  1.00 10.00      A   
ATOM     46  C   ARG     9      27.174 -11.282  12.464  1.00 10.00      A   
ATOM     47  O   ARG     9      26.617 -10.462  11.726  1.00 10.00      A   
ATOM     48  N   GLN    10      26.514 -12.150  13.224  1.00 10.00      A   
ATOM     49  HN  GLN    10      27.026 -12.754  13.807  1.00 10.00      A   
ATOM     50  CA  GLN    10      25.058 -12.234  13.225  1.00 10.00      A   
ATOM     51  CB  GLN    10      24.584 -13.331  14.182  1.00 10.00      A   
ATOM     52  CG  GLN    10      23.091 -13.615  14.111  1.00 10.00      A   
ATOM     53  CD  GLN    10      22.673 -14.789  14.972  1.00 10.00      A   
ATOM     54  OE1 GLN    10      23.437 -15.734  15.169  1.00 10.00      A   
ATOM     55  NE2 GLN    10      21.459 -14.734  15.500  1.00 10.00      A   
ATOM     56 HE21 GLN    10      20.905 -13.948  15.307  1.00 10.00      A   
ATOM     57 HE22 GLN    10      21.163 -15.480  16.061  1.00 10.00      A   
ATOM     58  C   GLN    10      24.400 -10.898  13.566  1.00 10.00      A   
ATOM     59  O   GLN    10      23.462 -10.478  12.890  1.00 10.00      A   
ATOM     60  N   ARG    11      24.909 -10.227  14.596  1.00 10.00      A   
ATOM     61  HN  ARG    11      25.678 -10.605  15.083  1.00 10.00      A   
ATOM     62  CA  ARG    11      24.354  -8.941  15.022  1.00 10.00      A   
ATOM     63  CB  ARG    11      25.105  -8.385  16.233  1.00 10.00      A   
ATOM     64  CG  ARG    11      24.948  -9.207  17.503  1.00 10.00      A   
ATOM     65  CD  ARG    11      25.495  -8.469  18.717  1.00 10.00      A   
ATOM     66  NE  ARG    11      26.817  -7.893  18.475  1.00 10.00      A   
ATOM     67  HE  ARG    11      27.091  -7.779  17.539  1.00 10.00      A   
ATOM     68  CZ  ARG    11      27.653  -7.510  19.437  1.00 10.00      A   
ATOM     69  NH1 ARG    11      27.312  -7.643  20.715  1.00 10.00      A   
ATOM     70 HH11 ARG    11      26.384  -8.046  20.971  1.00 10.00      A   
ATOM     71 HH12 ARG    11      27.969  -7.343  21.468  1.00 10.00      A   
ATOM     72  NH2 ARG    11      28.825  -6.975  19.120  1.00 10.00      A   
ATOM     73 HH21 ARG    11      29.486  -6.673  19.869  1.00 10.00      A   
ATOM     74 HH22 ARG    11      29.091  -6.848  18.117  1.00 10.00      A   
ATOM     75  C   ARG    11      24.350  -7.920  13.887  1.00 10.00      A   
ATOM     76  O   ARG    11      23.362  -7.215  13.685  1.00 10.00      A   
ATOM     77  N   ILE    12      25.451  -7.860  13.141  1.00 10.00      A   
ATOM     78  HN  ILE    12      26.199  -8.459  13.343  1.00 10.00      A   
ATOM     79  CA  ILE    12      25.572  -6.928  12.025  1.00 10.00      A   
ATOM     80  CB  ILE    12      27.001  -6.932  11.434  1.00 10.00      A   
ATOM     81  CG1 ILE    12      28.032  -6.597  12.516  1.00 10.00      A   
ATOM     82  CG2 ILE    12      27.117  -5.956  10.271  1.00 10.00      A   
ATOM     83  CD1 ILE    12      27.873  -5.213  13.112  1.00 10.00      A   
ATOM     84  C   ILE    12      24.564  -7.272  10.933  1.00 10.00      A   
ATOM     85  O   ILE    12      23.923  -6.389  10.362  1.00 10.00      A   
ATOM     86  N   ARG    13      24.415  -8.564  10.662  1.00 10.00      A   
ATOM     87  HN  ARG    13      24.949  -9.222  11.163  1.00 10.00      A   
ATOM     88  CA  ARG    13      23.480  -9.028   9.646  1.00 10.00      A   
ATOM     89  CB  ARG    13      23.621 -10.538   9.430  1.00 10.00      A   
ATOM     90  CG  ARG    13      23.889 -10.938   7.985  1.00 10.00      A   
ATOM     91  CD  ARG    13      25.231 -10.410   7.494  1.00 10.00      A   
ATOM     92  NE  ARG    13      25.502 -10.813   6.113  1.00 10.00      A   
ATOM     93  HE  ARG    13      25.063 -11.633   5.789  1.00 10.00      A   
ATOM     94  CZ  ARG    13      26.299 -10.144   5.278  1.00 10.00      A   
ATOM     95  NH1 ARG    13      26.915  -9.034   5.670  1.00 10.00      A   
ATOM     96 HH11 ARG    13      27.536  -8.516   5.008  1.00 10.00      A   
ATOM     97 HH12 ARG    13      26.787  -8.671   6.641  1.00 10.00      A   
ATOM     98  NH2 ARG    13      26.484 -10.590   4.044  1.00 10.00      A   
ATOM     99 HH21 ARG    13      26.007 -11.461   3.722  1.00 10.00      A   
ATOM    100 HH22 ARG    13      27.108 -10.072   3.387  1.00 10.00      A   
ATOM    101  C   ARG    13      22.045  -8.672  10.029  1.00 10.00      A   
ATOM    102  O   ARG    13      21.245  -8.289   9.178  1.00 10.00      A   
ATOM    103  N   LEU    14      21.736  -8.786  11.320  1.00 10.00      A   
ATOM    104  HN  LEU    14      22.422  -9.101  11.950  1.00 10.00      A   
ATOM    105  CA  LEU    14      20.406  -8.463  11.825  1.00 10.00      A   
ATOM    106  CB  LEU    14      20.288  -8.827  13.312  1.00 10.00      A   
ATOM    107  CG  LEU    14      20.514 -10.295  13.679  1.00 10.00      A   
ATOM    108  CD1 LEU    14      20.501 -10.479  15.187  1.00 10.00      A   
ATOM    109  CD2 LEU    14      19.471 -11.182  13.020  1.00 10.00      A   
ATOM    110  C   LEU    14      20.119  -6.978  11.636  1.00 10.00      A   
ATOM    111  O   LEU    14      19.024  -6.589  11.225  1.00 10.00      A   
ATOM    112  N   LEU    15      21.122  -6.156  11.933  1.00 10.00      A   
ATOM    113  HN  LEU    15      21.967  -6.534  12.259  1.00 10.00      A   
ATOM    114  CA  LEU    15      20.999  -4.710  11.795  1.00 10.00      A   
ATOM    115  CB  LEU    15      22.255  -4.009  12.323  1.00 10.00      A   
ATOM    116  CG  LEU    15      22.543  -4.164  13.818  1.00 10.00      A   
ATOM    117  CD1 LEU    15      23.936  -3.655  14.144  1.00 10.00      A   
ATOM    118  CD2 LEU    15      21.496  -3.438  14.648  1.00 10.00      A   
ATOM    119  C   LEU    15      20.755  -4.325  10.341  1.00 10.00      A   
ATOM    120  O   LEU    15      19.914  -3.473  10.049  1.00 10.00      A   
ATOM    121  N   LEU    16      21.488  -4.964   9.435  1.00 10.00      A   
ATOM    122  HN  LEU    16      22.148  -5.629   9.738  1.00 10.00      A   
ATOM    123  CA  LEU    16      21.351  -4.698   8.008  1.00 10.00      A   
ATOM    124  CB  LEU    16      22.414  -5.462   7.215  1.00 10.00      A   
ATOM    125  CG  LEU    16      23.861  -5.001   7.404  1.00 10.00      A   
ATOM    126  CD1 LEU    16      24.817  -5.935   6.680  1.00 10.00      A   
ATOM    127  CD2 LEU    16      24.040  -3.571   6.915  1.00 10.00      A   
ATOM    128  C   LEU    16      19.958  -5.069   7.512  1.00 10.00      A   
ATOM    129  O   LEU    16      19.360  -4.345   6.715  1.00 10.00      A   
ATOM    130  N   ALA    17      19.440  -6.193   8.005  1.00 10.00      A   
ATOM    131  HN  ALA    17      19.966  -6.719   8.646  1.00 10.00      A   
ATOM    132  CA  ALA    17      18.116  -6.668   7.621  1.00 10.00      A   
ATOM    133  CB  ALA    17      17.803  -7.978   8.321  1.00 10.00      A   
ATOM    134  C   ALA    17      17.055  -5.630   7.953  1.00 10.00      A   
ATOM    135  O   ALA    17      16.142  -5.381   7.164  1.00 10.00      A   
ATOM    136  N   LEU    18      17.197  -5.022   9.124  1.00 10.00      A   
ATOM    137  HN  LEU    18      17.949  -5.276   9.701  1.00 10.00      A   
ATOM    138  CA  LEU    18      16.269  -3.995   9.581  1.00 10.00      A   
ATOM    139  CB  LEU    18      16.649  -3.532  10.992  1.00 10.00      A   
ATOM    140  CG  LEU    18      16.408  -4.528  12.129  1.00 10.00      A   
ATOM    141  CD1 LEU    18      17.323  -4.224  13.304  1.00 10.00      A   
ATOM    142  CD2 LEU    18      14.953  -4.486  12.568  1.00 10.00      A   
ATOM    143  C   LEU    18      16.275  -2.801   8.628  1.00 10.00      A   
ATOM    144  O   LEU    18      15.227  -2.226   8.324  1.00 10.00      A   
ATOM    145  N   LEU    19      17.462  -2.454   8.142  1.00 10.00      A   
ATOM    146  HN  LEU    19      18.251  -2.973   8.400  1.00 10.00      A   
ATOM    147  CA  LEU    19      17.622  -1.330   7.232  1.00 10.00      A   
ATOM    148  CB  LEU    19      19.102  -0.955   7.100  1.00 10.00      A   
ATOM    149  CG  LEU    19      19.870  -0.738   8.405  1.00 10.00      A   
ATOM    150  CD1 LEU    19      21.320  -0.382   8.119  1.00 10.00      A   
ATOM    151  CD2 LEU    19      19.209   0.338   9.251  1.00 10.00      A   
ATOM    152  C   LEU    19      17.045  -1.651   5.857  1.00 10.00      A   
ATOM    153  O   LEU    19      16.301  -0.854   5.284  1.00 10.00      A   
ATOM    154  N   PHE    20      17.383  -2.827   5.335  1.00 10.00      A   
ATOM    155  HN  PHE    20      17.979  -3.424   5.844  1.00 10.00      A   
ATOM    156  CA  PHE    20      16.901  -3.250   4.023  1.00 10.00      A   
ATOM    157  CB  PHE    20      17.524  -4.584   3.604  1.00 10.00      A   
ATOM    158  CG  PHE    20      18.971  -4.477   3.220  1.00 10.00      A   
ATOM    159  CD1 PHE    20      19.916  -5.325   3.773  1.00 10.00      A   
ATOM    160  CD2 PHE    20      19.386  -3.521   2.308  1.00 10.00      A   
ATOM    161  CE1 PHE    20      21.248  -5.220   3.427  1.00 10.00      A   
ATOM    162  CE2 PHE    20      20.716  -3.411   1.956  1.00 10.00      A   
ATOM    163  CZ  PHE    20      21.647  -4.262   2.515  1.00 10.00      A   
ATOM    164  C   PHE    20      15.381  -3.337   3.985  1.00 10.00      A   
ATOM    165  O   PHE    20      14.753  -2.914   3.014  1.00 10.00      A   
ATOM    166  N   GLY    21      14.798  -3.876   5.047  1.00 10.00      A   
ATOM    167  HN  GLY    21      15.355  -4.205   5.789  1.00 10.00      A   
ATOM    168  CA  GLY    21      13.355  -4.001   5.117  1.00 10.00      A   
ATOM    169  C   GLY    21      12.655  -2.655   5.077  1.00 10.00      A   
ATOM    170  O   GLY    21      11.633  -2.496   4.406  1.00 10.00      A   
ATOM    171  N   ALA    22      13.228  -1.672   5.767  1.00 10.00      A   
ATOM    172  HN  ALA    22      14.061  -1.853   6.253  1.00 10.00      A   
ATOM    173  CA  ALA    22      12.650  -0.332   5.824  1.00 10.00      A   
ATOM    174  CB  ALA    22      13.366   0.512   6.865  1.00 10.00      A   
ATOM    175  C   ALA    22      12.660   0.370   4.466  1.00 10.00      A   
ATOM    176  O   ALA    22      11.974   1.374   4.272  1.00 10.00      A   
ATOM    177  N   CYS    23      13.435  -0.157   3.527  1.00 10.00      A   
ATOM    178  HN  CYS    23      13.964  -0.959   3.733  1.00 10.00      A   
ATOM    179  CA  CYS    23      13.521   0.433   2.196  1.00 10.00      A   
ATOM    180  CB  CYS    23      14.841   0.043   1.528  1.00 10.00      A   
ATOM    181  SG  CYS    23      16.309   0.378   2.532  1.00 10.00      A   
ATOM    182  HG  CYS    23      16.096  -0.118   3.745  1.00 10.00      A   
ATOM    183  C   CYS    23      12.339   0.011   1.327  1.00 10.00      A   
ATOM    184  O   CYS    23      12.093   0.590   0.269  1.00 10.00      A   
ATOM    185  N   GLY    24      11.599  -0.989   1.792  1.00 10.00      A   
ATOM    186  HN  GLY    24      11.830  -1.398   2.656  1.00 10.00      A   
ATOM    187  CA  GLY    24      10.458  -1.481   1.042  1.00 10.00      A   
ATOM    188  C   GLY    24       9.270  -0.543   1.096  1.00 10.00      A   
ATOM    189  O   GLY    24       8.410  -0.567   0.217  1.00 10.00      A   
ATOM    190  N   THR    25       9.229   0.295   2.125  1.00 10.00      A   
ATOM    191  HN  THR    25       9.950   0.270   2.793  1.00 10.00      A   
ATOM    192  CA  THR    25       8.140   1.247   2.302  1.00 10.00      A   
ATOM    193  CB  THR    25       8.252   1.935   3.674  1.00 10.00      A   
ATOM    194  OG1 THR    25       8.777   0.993   4.623  1.00 10.00      A   
ATOM    195  HG1 THR    25       8.139   0.864   5.333  1.00 10.00      A   
ATOM    196  CG2 THR    25       6.884   2.405   4.148  1.00 10.00      A   
ATOM    197  C   THR    25       8.135   2.307   1.198  1.00 10.00      A   
ATOM    198  O   THR    25       7.125   2.966   0.954  1.00 10.00      A   
ATOM    199  N   LEU    26       9.265   2.450   0.515  1.00 10.00      A   
ATOM    200  HN  LEU    26      10.033   1.882   0.736  1.00 10.00      A   
ATOM    201  CA  LEU    26       9.390   3.425  -0.559  1.00 10.00      A   
ATOM    202  CB  LEU    26      10.866   3.705  -0.851  1.00 10.00      A   
ATOM    203  CG  LEU    26      11.665   4.344   0.285  1.00 10.00      A   
ATOM    204  CD1 LEU    26      13.153   4.322  -0.027  1.00 10.00      A   
ATOM    205  CD2 LEU    26      11.192   5.768   0.526  1.00 10.00      A   
ATOM    206  C   LEU    26       8.683   2.947  -1.826  1.00 10.00      A   
ATOM    207  O   LEU    26       8.445   3.727  -2.748  1.00 10.00      A   
ATOM    208  N   ALA    27       8.318   1.674  -1.852  1.00 10.00      A   
ATOM    209  HN  ALA    27       8.498   1.109  -1.069  1.00 10.00      A   
ATOM    210  CA  ALA    27       7.654   1.090  -3.009  1.00 10.00      A   
ATOM    211  CB  ALA    27       7.863  -0.416  -3.026  1.00 10.00      A   
ATOM    212  C   ALA    27       6.165   1.435  -3.050  1.00 10.00      A   
ATOM    213  O   ALA    27       5.424   0.945  -3.901  1.00 10.00      A   
ATOM    214  N   PHE    28       5.727   2.280  -2.131  1.00 10.00      A   
ATOM    215  HN  PHE    28       6.357   2.649  -1.479  1.00 10.00      A   
ATOM    216  CA  PHE    28       4.329   2.676  -2.080  1.00 10.00      A   
ATOM    217  CB  PHE    28       3.843   2.803  -0.636  1.00 10.00      A   
ATOM    218  CG  PHE    28       3.688   1.479   0.053  1.00 10.00      A   
ATOM    219  CD1 PHE    28       4.594   1.072   1.016  1.00 10.00      A   
ATOM    220  CD2 PHE    28       2.635   0.638  -0.268  1.00 10.00      A   
ATOM    221  CE1 PHE    28       4.456  -0.149   1.647  1.00 10.00      A   
ATOM    222  CE2 PHE    28       2.488  -0.584   0.359  1.00 10.00      A   
ATOM    223  CZ  PHE    28       3.400  -0.977   1.319  1.00 10.00      A   
ATOM    224  C   PHE    28       4.085   3.961  -2.867  1.00 10.00      A   
ATOM    225  O   PHE    28       4.967   4.812  -2.967  1.00 10.00      A   
ATOM    226  N   SER    29       2.867   4.093  -3.396  1.00 10.00      A   
ATOM    227  HN  SER    29       2.212   3.375  -3.244  1.00 10.00      A   
ATOM    228  CA  SER    29       2.456   5.249  -4.202  1.00 10.00      A   
ATOM    229  CB  SER    29       0.975   5.174  -4.575  1.00 10.00      A   
ATOM    230  OG  SER    29       0.731   4.082  -5.446  1.00 10.00      A   
ATOM    231  HG  SER    29       1.559   3.617  -5.610  1.00 10.00      A   
ATOM    232  C   SER    29       2.821   6.632  -3.631  1.00 10.00      A   
ATOM    233  O   SER    29       3.211   7.511  -4.400  1.00 10.00      A   
ATOM    234  N   PRO    30       2.676   6.880  -2.300  1.00 10.00      A   
ATOM    235  CA  PRO    30       3.032   8.177  -1.698  1.00 10.00      A   
ATOM    236  CB  PRO    30       2.932   7.926  -0.182  1.00 10.00      A   
ATOM    237  CG  PRO    30       2.788   6.448  -0.031  1.00 10.00      A   
ATOM    238  CD  PRO    30       2.125   5.967  -1.288  1.00 10.00      A   
ATOM    239  C   PRO    30       4.452   8.619  -2.063  1.00 10.00      A   
ATOM    240  O   PRO    30       4.758   9.812  -2.070  1.00 10.00      A   
ATOM    241  N   TYR    31       5.310   7.647  -2.356  1.00 10.00      A   
ATOM    242  HN  TYR    31       5.000   6.717  -2.330  1.00 10.00      A   
ATOM    243  CA  TYR    31       6.691   7.921  -2.731  1.00 10.00      A   
ATOM    244  CB  TYR    31       7.651   7.154  -1.817  1.00 10.00      A   
ATOM    245  CG  TYR    31       7.350   7.325  -0.343  1.00 10.00      A   
ATOM    246  CD1 TYR    31       7.315   6.232   0.513  1.00 10.00      A   
ATOM    247  CD2 TYR    31       7.088   8.581   0.188  1.00 10.00      A   
ATOM    248  CE1 TYR    31       7.029   6.386   1.856  1.00 10.00      A   
ATOM    249  CE2 TYR    31       6.802   8.744   1.528  1.00 10.00      A   
ATOM    250  CZ  TYR    31       6.773   7.646   2.358  1.00 10.00      A   
ATOM    251  OH  TYR    31       6.490   7.808   3.696  1.00 10.00      A   
ATOM    252  HH  TYR    31       5.852   8.527   3.805  1.00 10.00      A   
ATOM    253  C   TYR    31       6.924   7.543  -4.192  1.00 10.00      A   
ATOM    254  O   TYR    31       7.607   8.258  -4.933  1.00 10.00      A   
ATOM    255  N   ASP    32       6.326   6.424  -4.592  1.00 10.00      A   
ATOM    256  HN  ASP    32       5.802   5.914  -3.936  1.00 10.00      A   
ATOM    257  CA  ASP    32       6.421   5.908  -5.958  1.00 10.00      A   
ATOM    258  CB  ASP    32       5.803   6.873  -6.980  1.00 10.00      A   
ATOM    259  CG  ASP    32       5.743   6.294  -8.381  1.00 10.00      A   
ATOM    260  OD1 ASP    32       5.368   5.110  -8.531  1.00 10.00      A   
ATOM    261  OD2 ASP    32       6.070   7.022  -9.343  1.00 10.00      A   
ATOM    262  C   ASP    32       7.850   5.523  -6.333  1.00 10.00      A   
ATOM    263  O   ASP    32       8.471   6.133  -7.208  1.00 10.00      A   
ATOM    264  N   VAL    33       8.383   4.525  -5.637  1.00 10.00      A   
ATOM    265  HN  VAL    33       7.861   4.108  -4.918  1.00 10.00      A   
ATOM    266  CA  VAL    33       9.731   4.042  -5.901  1.00 10.00      A   
ATOM    267  CB  VAL    33      10.740   4.457  -4.805  1.00 10.00      A   
ATOM    268  CG1 VAL    33      12.167   4.344  -5.322  1.00 10.00      A   
ATOM    269  CG2 VAL    33      10.466   5.862  -4.293  1.00 10.00      A   
ATOM    270  C   VAL    33       9.732   2.520  -6.023  1.00 10.00      A   
ATOM    271  O   VAL    33      10.096   1.808  -5.087  1.00 10.00      A   
ATOM    272  N   TRP    34       9.313   2.022  -7.181  1.00 10.00      A   
ATOM    273  HN  TRP    34       9.019   2.635  -7.887  1.00 10.00      A   
ATOM    274  CA  TRP    34       9.272   0.581  -7.418  1.00 10.00      A   
ATOM    275  CB  TRP    34       8.460   0.193  -8.665  1.00 10.00      A   
ATOM    276  CG  TRP    34       8.771   0.975  -9.907  1.00 10.00      A   
ATOM    277  CD1 TRP    34       8.294   2.208 -10.240  1.00 10.00      A   
ATOM    278  CD2 TRP    34       9.614   0.567 -10.991  1.00 10.00      A   
ATOM    279  NE1 TRP    34       8.793   2.599 -11.456  1.00 10.00      A   
ATOM    280  HE1 TRP    34       8.597   3.449 -11.906  1.00 10.00      A   
ATOM    281  CE2 TRP    34       9.607   1.607 -11.940  1.00 10.00      A   
ATOM    282  CE3 TRP    34      10.378  -0.576 -11.248  1.00 10.00      A   
ATOM    283  CZ2 TRP    34      10.333   1.539 -13.127  1.00 10.00      A   
ATOM    284  CZ3 TRP    34      11.098  -0.643 -12.426  1.00 10.00      A   
ATOM    285  CH2 TRP    34      11.072   0.407 -13.350  1.00 10.00      A   
ATOM    286  C   TRP    34      10.645  -0.119  -7.358  1.00 10.00      A   
ATOM    287  O   TRP    34      10.734  -1.226  -6.828  1.00 10.00      A   
ATOM    288  N   PRO    35      11.748   0.495  -7.875  1.00 10.00      A   
ATOM    289  CA  PRO    35      13.081  -0.128  -7.835  1.00 10.00      A   
ATOM    290  CB  PRO    35      13.974   0.844  -8.619  1.00 10.00      A   
ATOM    291  CG  PRO    35      13.031   1.684  -9.405  1.00 10.00      A   
ATOM    292  CD  PRO    35      11.800   1.801  -8.560  1.00 10.00      A   
ATOM    293  C   PRO    35      13.612  -0.297  -6.409  1.00 10.00      A   
ATOM    294  O   PRO    35      14.603  -0.996  -6.187  1.00 10.00      A   
ATOM    295  N   ALA    36      12.949   0.339  -5.445  1.00 10.00      A   
ATOM    296  HN  ALA    36      12.165   0.879  -5.681  1.00 10.00      A   
ATOM    297  CA  ALA    36      13.356   0.247  -4.046  1.00 10.00      A   
ATOM    298  CB  ALA    36      12.726   1.360  -3.223  1.00 10.00      A   
ATOM    299  C   ALA    36      12.986  -1.116  -3.474  1.00 10.00      A   
ATOM    300  O   ALA    36      13.640  -1.619  -2.561  1.00 10.00      A   
ATOM    301  N   ALA    37      11.946  -1.720  -4.038  1.00 10.00      A   
ATOM    302  HN  ALA    37      11.475  -1.271  -4.774  1.00 10.00      A   
ATOM    303  CA  ALA    37      11.488  -3.030  -3.598  1.00 10.00      A   
ATOM    304  CB  ALA    37      10.197  -3.404  -4.312  1.00 10.00      A   
ATOM    305  C   ALA    37      12.561  -4.077  -3.863  1.00 10.00      A   
ATOM    306  O   ALA    37      12.762  -4.993  -3.066  1.00 10.00      A   
ATOM    307  N   ILE    38      13.262  -3.912  -4.983  1.00 10.00      A   
ATOM    308  HN  ILE    38      13.059  -3.145  -5.559  1.00 10.00      A   
ATOM    309  CA  ILE    38      14.324  -4.830  -5.379  1.00 10.00      A   
ATOM    310  CB  ILE    38      14.935  -4.421  -6.735  1.00 10.00      A   
ATOM    311  CG1 ILE    38      13.831  -4.222  -7.779  1.00 10.00      A   
ATOM    312  CG2 ILE    38      15.934  -5.467  -7.209  1.00 10.00      A   
ATOM    313  CD1 ILE    38      14.317  -3.615  -9.078  1.00 10.00      A   
ATOM    314  C   ILE    38      15.422  -4.878  -4.319  1.00 10.00      A   
ATOM    315  O   ILE    38      15.951  -5.946  -4.010  1.00 10.00      A   
ATOM    316  N   ILE    39      15.735  -3.718  -3.748  1.00 10.00      A   
ATOM    317  HN  ILE    39      15.259  -2.908  -4.026  1.00 10.00      A   
ATOM    318  CA  ILE    39      16.762  -3.614  -2.716  1.00 10.00      A   
ATOM    319  CB  ILE    39      16.937  -2.156  -2.235  1.00 10.00      A   
ATOM    320  CG1 ILE    39      17.050  -1.203  -3.430  1.00 10.00      A   
ATOM    321  CG2 ILE    39      18.160  -2.029  -1.334  1.00 10.00      A   
ATOM    322  CD1 ILE    39      16.952   0.259  -3.051  1.00 10.00      A   
ATOM    323  C   ILE    39      16.401  -4.487  -1.517  1.00 10.00      A   
ATOM    324  O   ILE    39      17.215  -5.278  -1.039  1.00 10.00      A   
ATOM    325  N   SER    40      15.170  -4.346  -1.050  1.00 10.00      A   
ATOM    326  HN  SER    40      14.566  -3.705  -1.485  1.00 10.00      A   
ATOM    327  CA  SER    40      14.691  -5.112   0.089  1.00 10.00      A   
ATOM    328  CB  SER    40      13.311  -4.610   0.500  1.00 10.00      A   
ATOM    329  OG  SER    40      13.339  -3.212   0.710  1.00 10.00      A   
ATOM    330  HG  SER    40      13.864  -3.020   1.500  1.00 10.00      A   
ATOM    331  C   SER    40      14.645  -6.606  -0.220  1.00 10.00      A   
ATOM    332  O   SER    40      15.072  -7.428   0.595  1.00 10.00      A   
ATOM    333  N   LEU    41      14.139  -6.946  -1.402  1.00 10.00      A   
ATOM    334  HN  LEU    41      13.820  -6.239  -2.004  1.00 10.00      A   
ATOM    335  CA  LEU    41      14.040  -8.338  -1.828  1.00 10.00      A   
ATOM    336  CB  LEU    41      13.346  -8.429  -3.190  1.00 10.00      A   
ATOM    337  CG  LEU    41      11.897  -7.930  -3.257  1.00 10.00      A   
ATOM    338  CD1 LEU    41      11.447  -7.775  -4.702  1.00 10.00      A   
ATOM    339  CD2 LEU    41      10.963  -8.866  -2.507  1.00 10.00      A   
ATOM    340  C   LEU    41      15.423  -8.979  -1.901  1.00 10.00      A   
ATOM    341  O   LEU    41      15.640 -10.080  -1.387  1.00 10.00      A   
ATOM    342  N   MET    42      16.358  -8.277  -2.531  1.00 10.00      A   
ATOM    343  HN  MET    42      16.120  -7.403  -2.919  1.00 10.00      A   
ATOM    344  CA  MET    42      17.725  -8.768  -2.666  1.00 10.00      A   
ATOM    345  CB  MET    42      18.560  -7.840  -3.552  1.00 10.00      A   
ATOM    346  CG  MET    42      18.339  -8.037  -5.042  1.00 10.00      A   
ATOM    347  SD  MET    42      19.289  -6.877  -6.046  1.00 10.00      A   
ATOM    348  CE  MET    42      20.963  -7.296  -5.565  1.00 10.00      A   
ATOM    349  C   MET    42      18.385  -8.916  -1.304  1.00 10.00      A   
ATOM    350  O   MET    42      19.078  -9.900  -1.045  1.00 10.00      A   
ATOM    351  N   GLY    43      18.150  -7.936  -0.436  1.00 10.00      A   
ATOM    352  HN  GLY    43      17.579  -7.183  -0.706  1.00 10.00      A   
ATOM    353  CA  GLY    43      18.720  -7.960   0.897  1.00 10.00      A   
ATOM    354  C   GLY    43      18.273  -9.174   1.687  1.00 10.00      A   
ATOM    355  O   GLY    43      19.099  -9.863   2.290  1.00 10.00      A   
ATOM    356  N   LEU    44      16.969  -9.449   1.657  1.00 10.00      A   
ATOM    357  HN  LEU    44      16.370  -8.862   1.142  1.00 10.00      A   
ATOM    358  CA  LEU    44      16.402 -10.589   2.372  1.00 10.00      A   
ATOM    359  CB  LEU    44      14.883 -10.658   2.165  1.00 10.00      A   
ATOM    360  CG  LEU    44      14.159 -11.865   2.777  1.00 10.00      A   
ATOM    361  CD1 LEU    44      14.180 -11.798   4.297  1.00 10.00      A   
ATOM    362  CD2 LEU    44      12.729 -11.946   2.268  1.00 10.00      A   
ATOM    363  C   LEU    44      17.050 -11.893   1.925  1.00 10.00      A   
ATOM    364  O   LEU    44      17.450 -12.716   2.752  1.00 10.00      A   
ATOM    365  N   GLN    45      17.160 -12.065   0.617  1.00 10.00      A   
ATOM    366  HN  GLN    45      16.821 -11.366   0.014  1.00 10.00      A   
ATOM    367  CA  GLN    45      17.755 -13.264   0.046  1.00 10.00      A   
ATOM    368  CB  GLN    45      17.534 -13.293  -1.469  1.00 10.00      A   
ATOM    369  CG  GLN    45      16.475 -14.283  -1.939  1.00 10.00      A   
ATOM    370  CD  GLN    45      15.114 -14.068  -1.297  1.00 10.00      A   
ATOM    371  OE1 GLN    45      14.768 -12.960  -0.891  1.00 10.00      A   
ATOM    372  NE2 GLN    45      14.331 -15.127  -1.206  1.00 10.00      A   
ATOM    373 HE21 GLN    45      14.664 -15.982  -1.547  1.00 10.00      A   
ATOM    374 HE22 GLN    45      13.443 -15.012  -0.808  1.00 10.00      A   
ATOM    375  C   GLN    45      19.244 -13.363   0.365  1.00 10.00      A   
ATOM    376  O   GLN    45      19.714 -14.387   0.857  1.00 10.00      A   
ATOM    377  N   ALA    46      19.973 -12.283   0.113  1.00 10.00      A   
ATOM    378  HN  ALA    46      19.529 -11.476  -0.240  1.00 10.00      A   
ATOM    379  CA  ALA    46      21.414 -12.251   0.346  1.00 10.00      A   
ATOM    380  CB  ALA    46      22.003 -10.924  -0.108  1.00 10.00      A   
ATOM    381  C   ALA    46      21.785 -12.534   1.802  1.00 10.00      A   
ATOM    382  O   ALA    46      22.768 -13.226   2.078  1.00 10.00      A   
ATOM    383  N   LEU    47      20.992 -12.018   2.732  1.00 10.00      A   
ATOM    384  HN  LEU    47      20.207 -11.490   2.460  1.00 10.00      A   
ATOM    385  CA  LEU    47      21.267 -12.209   4.152  1.00 10.00      A   
ATOM    386  CB  LEU    47      20.653 -11.088   4.993  1.00 10.00      A   
ATOM    387  CG  LEU    47      21.146  -9.668   4.692  1.00 10.00      A   
ATOM    388  CD1 LEU    47      20.638  -8.689   5.736  1.00 10.00      A   
ATOM    389  CD2 LEU    47      22.663  -9.620   4.613  1.00 10.00      A   
ATOM    390  C   LEU    47      20.834 -13.585   4.660  1.00 10.00      A   
ATOM    391  O   LEU    47      21.110 -13.943   5.805  1.00 10.00      A   
ATOM    392  N   THR    48      20.177 -14.365   3.814  1.00 10.00      A   
ATOM    393  HN  THR    48      19.996 -14.046   2.901  1.00 10.00      A   
ATOM    394  CA  THR    48      19.730 -15.695   4.207  1.00 10.00      A   
ATOM    395  CB  THR    48      18.203 -15.877   4.070  1.00 10.00      A   
ATOM    396  OG1 THR    48      17.755 -15.338   2.820  1.00 10.00      A   
ATOM    397  HG1 THR    48      17.820 -14.372   2.847  1.00 10.00      A   
ATOM    398  CG2 THR    48      17.475 -15.177   5.207  1.00 10.00      A   
ATOM    399  C   THR    48      20.466 -16.777   3.417  1.00 10.00      A   
ATOM    400  O   THR    48      20.021 -17.925   3.344  1.00 10.00      A   
ATOM    401  N   PHE    49      21.604 -16.404   2.844  1.00 10.00      A   
ATOM    402  HN  PHE    49      21.909 -15.478   2.948  1.00 10.00      A   
ATOM    403  CA  PHE    49      22.411 -17.334   2.062  1.00 10.00      A   
ATOM    404  CB  PHE    49      23.048 -16.631   0.861  1.00 10.00      A   
ATOM    405  CG  PHE    49      22.097 -16.329  -0.262  1.00 10.00      A   
ATOM    406  CD1 PHE    49      20.959 -17.096  -0.455  1.00 10.00      A   
ATOM    407  CD2 PHE    49      22.346 -15.278  -1.127  1.00 10.00      A   
ATOM    408  CE1 PHE    49      20.088 -16.819  -1.489  1.00 10.00      A   
ATOM    409  CE2 PHE    49      21.478 -14.994  -2.166  1.00 10.00      A   
ATOM    410  CZ  PHE    49      20.348 -15.767  -2.346  1.00 10.00      A   
ATOM    411  C   PHE    49      23.498 -17.981   2.914  1.00 10.00      A   
ATOM    412  O   PHE    49      24.289 -17.287   3.556  1.00 10.00      A   
ATOM    413  N   ASN    50      23.523 -19.311   2.905  1.00 10.00      A   
ATOM    414  HN  ASN    50      22.856 -19.789   2.370  1.00 10.00      A   
ATOM    415  CA  ASN    50      24.507 -20.095   3.659  1.00 10.00      A   
ATOM    416  CB  ASN    50      25.928 -19.905   3.106  1.00 10.00      A   
ATOM    417  CG  ASN    50      26.946 -20.829   3.760  1.00 10.00      A   
ATOM    418  OD1 ASN    50      27.065 -21.999   3.396  1.00 10.00      A   
ATOM    419  ND2 ASN    50      27.695 -20.311   4.720  1.00 10.00      A   
ATOM    420 HD21 ASN    50      27.560 -19.369   4.957  1.00 10.00      A   
ATOM    421 HD22 ASN    50      28.352 -20.893   5.161  1.00 10.00      A   
ATOM    422  C   ASN    50      24.452 -19.821   5.163  1.00 10.00      A   
ATOM    423  O   ASN    50      25.255 -19.053   5.699  1.00 10.00      A   
ATOM    424  N   ARG    51      23.485 -20.443   5.830  1.00 10.00      A   
ATOM    425  HN  ARG    51      22.871 -21.032   5.339  1.00 10.00      A   
ATOM    426  CA  ARG    51      23.305 -20.296   7.273  1.00 10.00      A   
ATOM    427  CB  ARG    51      23.000 -18.848   7.679  1.00 10.00      A   
ATOM    428  CG  ARG    51      21.966 -18.146   6.817  1.00 10.00      A   
ATOM    429  CD  ARG    51      22.309 -16.677   6.650  1.00 10.00      A   
ATOM    430  NE  ARG    51      23.673 -16.499   6.150  1.00 10.00      A   
ATOM    431  HE  ARG    51      23.975 -17.112   5.441  1.00 10.00      A   
ATOM    432  CZ  ARG    51      24.516 -15.572   6.589  1.00 10.00      A   
ATOM    433  NH1 ARG    51      24.139 -14.728   7.535  1.00 10.00      A   
ATOM    434 HH11 ARG    51      23.182 -14.783   7.937  1.00 10.00      A   
ATOM    435 HH12 ARG    51      24.805 -14.004   7.882  1.00 10.00      A   
ATOM    436  NH2 ARG    51      25.741 -15.497   6.085  1.00 10.00      A   
ATOM    437 HH21 ARG    51      26.416 -14.768   6.429  1.00 10.00      A   
ATOM    438 HH22 ARG    51      26.043 -16.163   5.345  1.00 10.00      A   
ATOM    439  C   ARG    51      22.220 -21.238   7.779  1.00 10.00      A   
ATOM    440  O   ARG    51      21.457 -21.800   6.989  1.00 10.00      A   
ATOM    441  N   ARG    52      22.154 -21.398   9.094  1.00 10.00      A   
ATOM    442  HN  ARG    52      22.779 -20.901   9.666  1.00 10.00      A   
ATOM    443  CA  ARG    52      21.172 -22.281   9.716  1.00 10.00      A   
ATOM    444  CB  ARG    52      21.557 -22.562  11.171  1.00 10.00      A   
ATOM    445  CG  ARG    52      22.710 -23.540  11.321  1.00 10.00      A   
ATOM    446  CD  ARG    52      23.481 -23.295  12.606  1.00 10.00      A   
ATOM    447  NE  ARG    52      22.635 -23.414  13.790  1.00 10.00      A   
ATOM    448  HE  ARG    52      21.786 -23.905  13.692  1.00 10.00      A   
ATOM    449  CZ  ARG    52      22.950 -22.903  14.982  1.00 10.00      A   
ATOM    450  NH1 ARG    52      24.089 -22.242  15.146  1.00 10.00      A   
ATOM    451 HH11 ARG    52      24.743 -22.117  14.344  1.00 10.00      A   
ATOM    452 HH12 ARG    52      24.334 -21.842  16.080  1.00 10.00      A   
ATOM    453  NH2 ARG    52      22.121 -23.049  16.009  1.00 10.00      A   
ATOM    454 HH21 ARG    52      21.219 -23.561  15.889  1.00 10.00      A   
ATOM    455 HH22 ARG    52      22.370 -22.654  16.944  1.00 10.00      A   
ATOM    456  C   ARG    52      19.759 -21.699   9.629  1.00 10.00      A   
ATOM    457  O   ARG    52      19.588 -20.478   9.537  1.00 10.00      A   
ATOM    458  N   PRO    53      18.728 -22.569   9.644  1.00 10.00      A   
ATOM    459  CA  PRO    53      17.318 -22.152   9.564  1.00 10.00      A   
ATOM    460  CB  PRO    53      16.544 -23.451   9.801  1.00 10.00      A   
ATOM    461  CG  PRO    53      17.479 -24.518   9.352  1.00 10.00      A   
ATOM    462  CD  PRO    53      18.856 -24.037   9.714  1.00 10.00      A   
ATOM    463  C   PRO    53      16.949 -21.116  10.621  1.00 10.00      A   
ATOM    464  O   PRO    53      16.381 -20.072  10.301  1.00 10.00      A   
ATOM    465  N   LEU    54      17.289 -21.400  11.875  1.00 10.00      A   
ATOM    466  HN  LEU    54      17.738 -22.251  12.066  1.00 10.00      A   
ATOM    467  CA  LEU    54      16.994 -20.484  12.977  1.00 10.00      A   
ATOM    468  CB  LEU    54      17.433 -21.082  14.317  1.00 10.00      A   
ATOM    469  CG  LEU    54      16.577 -22.229  14.861  1.00 10.00      A   
ATOM    470  CD1 LEU    54      17.147 -22.741  16.173  1.00 10.00      A   
ATOM    471  CD2 LEU    54      15.132 -21.789  15.036  1.00 10.00      A   
ATOM    472  C   LEU    54      17.657 -19.129  12.764  1.00 10.00      A   
ATOM    473  O   LEU    54      17.063 -18.088  13.042  1.00 10.00      A   
ATOM    474  N   GLN    55      18.882 -19.151  12.255  1.00 10.00      A   
ATOM    475  HN  GLN    55      19.294 -20.013  12.042  1.00 10.00      A   
ATOM    476  CA  GLN    55      19.621 -17.925  11.993  1.00 10.00      A   
ATOM    477  CB  GLN    55      21.064 -18.240  11.608  1.00 10.00      A   
ATOM    478  CG  GLN    55      21.932 -18.697  12.768  1.00 10.00      A   
ATOM    479  CD  GLN    55      23.321 -19.113  12.325  1.00 10.00      A   
ATOM    480  OE1 GLN    55      23.504 -19.635  11.222  1.00 10.00      A   
ATOM    481  NE2 GLN    55      24.307 -18.883  13.178  1.00 10.00      A   
ATOM    482 HE21 GLN    55      24.089 -18.466  14.040  1.00 10.00      A   
ATOM    483 HE22 GLN    55      25.218 -19.131  12.911  1.00 10.00      A   
ATOM    484  C   GLN    55      18.944 -17.126  10.887  1.00 10.00      A   
ATOM    485  O   GLN    55      18.772 -15.913  10.999  1.00 10.00      A   
ATOM    486  N   SER    56      18.552 -17.820   9.828  1.00 10.00      A   
ATOM    487  HN  SER    56      18.720 -18.787   9.802  1.00 10.00      A   
ATOM    488  CA  SER    56      17.884 -17.189   8.702  1.00 10.00      A   
ATOM    489  CB  SER    56      17.703 -18.197   7.568  1.00 10.00      A   
ATOM    490  OG  SER    56      18.922 -18.873   7.298  1.00 10.00      A   
ATOM    491  HG  SER    56      19.033 -19.595   7.929  1.00 10.00      A   
ATOM    492  C   SER    56      16.534 -16.616   9.132  1.00 10.00      A   
ATOM    493  O   SER    56      16.149 -15.524   8.710  1.00 10.00      A   
ATOM    494  N   ALA    57      15.829 -17.358   9.983  1.00 10.00      A   
ATOM    495  HN  ALA    57      16.193 -18.227  10.274  1.00 10.00      A   
ATOM    496  CA  ALA    57      14.528 -16.933  10.486  1.00 10.00      A   
ATOM    497  CB  ALA    57      13.890 -18.039  11.317  1.00 10.00      A   
ATOM    498  C   ALA    57      14.661 -15.656  11.308  1.00 10.00      A   
ATOM    499  O   ALA    57      13.828 -14.756  11.210  1.00 10.00      A   
ATOM    500  N   ALA    58      15.720 -15.580  12.109  1.00 10.00      A   
ATOM    501  HN  ALA    58      16.346 -16.337  12.148  1.00 10.00      A   
ATOM    502  CA  ALA    58      15.971 -14.406  12.941  1.00 10.00      A   
ATOM    503  CB  ALA    58      17.142 -14.660  13.878  1.00 10.00      A   
ATOM    504  C   ALA    58      16.233 -13.180  12.071  1.00 10.00      A   
ATOM    505  O   ALA    58      15.710 -12.095  12.334  1.00 10.00      A   
ATOM    506  N   ILE    59      17.039 -13.364  11.031  1.00 10.00      A   
ATOM    507  HN  ILE    59      17.428 -14.253  10.880  1.00 10.00      A   
ATOM    508  CA  ILE    59      17.365 -12.279  10.113  1.00 10.00      A   
ATOM    509  CB  ILE    59      18.497 -12.675   9.138  1.00 10.00      A   
ATOM    510  CG1 ILE    59      19.726 -13.149   9.919  1.00 10.00      A   
ATOM    511  CG2 ILE    59      18.867 -11.499   8.248  1.00 10.00      A   
ATOM    512  CD1 ILE    59      20.822 -13.731   9.051  1.00 10.00      A   
ATOM    513  C   ILE    59      16.119 -11.865   9.331  1.00 10.00      A   
ATOM    514  O   ILE    59      15.855 -10.677   9.136  1.00 10.00      A   
ATOM    515  N   GLY    60      15.340 -12.857   8.911  1.00 10.00      A   
ATOM    516  HN  GLY    60      15.603 -13.786   9.099  1.00 10.00      A   
ATOM    517  CA  GLY    60      14.117 -12.587   8.175  1.00 10.00      A   
ATOM    518  C   GLY    60      13.118 -11.822   9.024  1.00 10.00      A   
ATOM    519  O   GLY    60      12.386 -10.966   8.525  1.00 10.00      A   
ATOM    520  N   PHE    61      13.100 -12.132  10.316  1.00 10.00      A   
ATOM    521  HN  PHE    61      13.699 -12.836  10.645  1.00 10.00      A   
ATOM    522  CA  PHE    61      12.209 -11.468  11.255  1.00 10.00      A   
ATOM    523  CB  PHE    61      12.280 -12.145  12.628  1.00 10.00      A   
ATOM    524  CG  PHE    61      11.218 -11.690  13.589  1.00 10.00      A   
ATOM    525  CD1 PHE    61       9.910 -12.116  13.444  1.00 10.00      A   
ATOM    526  CD2 PHE    61      11.526 -10.833  14.635  1.00 10.00      A   
ATOM    527  CE1 PHE    61       8.928 -11.700  14.323  1.00 10.00      A   
ATOM    528  CE2 PHE    61      10.549 -10.413  15.518  1.00 10.00      A   
ATOM    529  CZ  PHE    61       9.247 -10.846  15.362  1.00 10.00      A   
ATOM    530  C   PHE    61      12.589  -9.998  11.370  1.00 10.00      A   
ATOM    531  O   PHE    61      11.726  -9.124  11.371  1.00 10.00      A   
ATOM    532  N   CYS    62      13.892  -9.736  11.440  1.00 10.00      A   
ATOM    533  HN  CYS    62      14.531 -10.483  11.424  1.00 10.00      A   
ATOM    534  CA  CYS    62      14.396  -8.371  11.539  1.00 10.00      A   
ATOM    535  CB  CYS    62      15.904  -8.370  11.790  1.00 10.00      A   
ATOM    536  SG  CYS    62      16.403  -9.265  13.277  1.00 10.00      A   
ATOM    537  HG  CYS    62      16.046 -10.535  13.128  1.00 10.00      A   
ATOM    538  C   CYS    62      14.063  -7.594  10.269  1.00 10.00      A   
ATOM    539  O   CYS    62      13.722  -6.412  10.323  1.00 10.00      A   
ATOM    540  N   TRP    63      14.160  -8.276   9.132  1.00 10.00      A   
ATOM    541  HN  TRP    63      14.464  -9.211   9.162  1.00 10.00      A   
ATOM    542  CA  TRP    63      13.844  -7.677   7.843  1.00 10.00      A   
ATOM    543  CB  TRP    63      14.064  -8.706   6.730  1.00 10.00      A   
ATOM    544  CG  TRP    63      13.823  -8.195   5.341  1.00 10.00      A   
ATOM    545  CD1 TRP    63      14.722  -7.558   4.537  1.00 10.00      A   
ATOM    546  CD2 TRP    63      12.610  -8.297   4.583  1.00 10.00      A   
ATOM    547  NE1 TRP    63      14.145  -7.257   3.330  1.00 10.00      A   
ATOM    548  HE1 TRP    63      14.592  -6.806   2.584  1.00 10.00      A   
ATOM    549  CE2 TRP    63      12.847  -7.693   3.334  1.00 10.00      A   
ATOM    550  CE3 TRP    63      11.343  -8.829   4.842  1.00 10.00      A   
ATOM    551  CZ2 TRP    63      11.871  -7.622   2.341  1.00 10.00      A   
ATOM    552  CZ3 TRP    63      10.377  -8.756   3.857  1.00 10.00      A   
ATOM    553  CH2 TRP    63      10.643  -8.151   2.624  1.00 10.00      A   
ATOM    554  C   TRP    63      12.391  -7.214   7.847  1.00 10.00      A   
ATOM    555  O   TRP    63      12.083  -6.075   7.485  1.00 10.00      A   
ATOM    556  N   GLY    64      11.508  -8.104   8.285  1.00 10.00      A   
ATOM    557  HN  GLY    64      11.820  -8.995   8.562  1.00 10.00      A   
ATOM    558  CA  GLY    64      10.098  -7.783   8.352  1.00 10.00      A   
ATOM    559  C   GLY    64       9.820  -6.700   9.374  1.00 10.00      A   
ATOM    560  O   GLY    64       9.023  -5.796   9.129  1.00 10.00      A   
ATOM    561  N   PHE    65      10.496  -6.784  10.516  1.00 10.00      A   
ATOM    562  HN  PHE    65      11.114  -7.538  10.648  1.00 10.00      A   
ATOM    563  CA  PHE    65      10.333  -5.807  11.584  1.00 10.00      A   
ATOM    564  CB  PHE    65      11.203  -6.176  12.787  1.00 10.00      A   
ATOM    565  CG  PHE    65      10.856  -5.431  14.044  1.00 10.00      A   
ATOM    566  CD1 PHE    65       9.755  -5.801  14.800  1.00 10.00      A   
ATOM    567  CD2 PHE    65      11.628  -4.362  14.470  1.00 10.00      A   
ATOM    568  CE1 PHE    65       9.430  -5.118  15.957  1.00 10.00      A   
ATOM    569  CE2 PHE    65      11.311  -3.674  15.624  1.00 10.00      A   
ATOM    570  CZ  PHE    65      10.210  -4.052  16.370  1.00 10.00      A   
ATOM    571  C   PHE    65      10.672  -4.403  11.088  1.00 10.00      A   
ATOM    572  O   PHE    65      10.021  -3.427  11.459  1.00 10.00      A   
ATOM    573  N   GLY    66      11.694  -4.310  10.249  1.00 10.00      A   
ATOM    574  HN  GLY    66      12.188  -5.124  10.000  1.00 10.00      A   
ATOM    575  CA  GLY    66      12.087  -3.027   9.703  1.00 10.00      A   
ATOM    576  C   GLY    66      11.080  -2.529   8.685  1.00 10.00      A   
ATOM    577  O   GLY    66      10.766  -1.337   8.635  1.00 10.00      A   
ATOM    578  N   LEU    67      10.565  -3.453   7.884  1.00 10.00      A   
ATOM    579  HN  LEU    67      10.852  -4.387   7.989  1.00 10.00      A   
ATOM    580  CA  LEU    67       9.587  -3.131   6.854  1.00 10.00      A   
ATOM    581  CB  LEU    67       9.369  -4.338   5.934  1.00 10.00      A   
ATOM    582  CG  LEU    67       8.194  -4.246   4.954  1.00 10.00      A   
ATOM    583  CD1 LEU    67       8.402  -3.121   3.949  1.00 10.00      A   
ATOM    584  CD2 LEU    67       7.982  -5.572   4.243  1.00 10.00      A   
ATOM    585  C   LEU    67       8.260  -2.699   7.469  1.00 10.00      A   
ATOM    586  O   LEU    67       7.718  -1.650   7.127  1.00 10.00      A   
ATOM    587  N   PHE    68       7.745  -3.506   8.382  1.00 10.00      A   
ATOM    588  HN  PHE    68       8.232  -4.328   8.629  1.00 10.00      A   
ATOM    589  CA  PHE    68       6.474  -3.211   9.027  1.00 10.00      A   
ATOM    590  CB  PHE    68       5.881  -4.469   9.663  1.00 10.00      A   
ATOM    591  CG  PHE    68       5.417  -5.489   8.660  1.00 10.00      A   
ATOM    592  CD1 PHE    68       6.149  -6.642   8.429  1.00 10.00      A   
ATOM    593  CD2 PHE    68       4.247  -5.290   7.944  1.00 10.00      A   
ATOM    594  CE1 PHE    68       5.727  -7.576   7.504  1.00 10.00      A   
ATOM    595  CE2 PHE    68       3.819  -6.221   7.018  1.00 10.00      A   
ATOM    596  CZ  PHE    68       4.559  -7.366   6.798  1.00 10.00      A   
ATOM    597  C   PHE    68       6.606  -2.092  10.055  1.00 10.00      A   
ATOM    598  O   PHE    68       5.735  -1.229  10.156  1.00 10.00      A   
ATOM    599  N   GLY    69       7.708  -2.096  10.793  1.00 10.00      A   
ATOM    600  HN  GLY    69       8.381  -2.799  10.647  1.00 10.00      A   
ATOM    601  CA  GLY    69       7.934  -1.081  11.810  1.00 10.00      A   
ATOM    602  C   GLY    69       7.918   0.326  11.248  1.00 10.00      A   
ATOM    603  O   GLY    69       7.393   1.247  11.872  1.00 10.00      A   
ATOM    604  N   SER    70       8.485   0.489  10.065  1.00 10.00      A   
ATOM    605  HN  SER    70       8.891  -0.281   9.617  1.00 10.00      A   
ATOM    606  CA  SER    70       8.534   1.789   9.416  1.00 10.00      A   
ATOM    607  CB  SER    70       9.949   2.043   8.883  1.00 10.00      A   
ATOM    608  OG  SER    70      10.908   1.263   9.586  1.00 10.00      A   
ATOM    609  HG  SER    70      10.926   0.369   9.217  1.00 10.00      A   
ATOM    610  C   SER    70       7.526   1.847   8.268  1.00 10.00      A   
ATOM    611  O   SER    70       7.501   2.803   7.490  1.00 10.00      A   
ATOM    612  N   GLY    71       6.680   0.826   8.181  1.00 10.00      A   
ATOM    613  HN  GLY    71       6.723   0.108   8.850  1.00 10.00      A   
ATOM    614  CA  GLY    71       5.701   0.764   7.111  1.00 10.00      A   
ATOM    615  C   GLY    71       4.271   0.952   7.573  1.00 10.00      A   
ATOM    616  O   GLY    71       3.478   1.605   6.894  1.00 10.00      A   
ATOM    617  N   ILE    72       3.925   0.381   8.716  1.00 10.00      A   
ATOM    618  HN  ILE    72       4.592  -0.135   9.223  1.00 10.00      A   
ATOM    619  CA  ILE    72       2.567   0.503   9.235  1.00 10.00      A   
ATOM    620  CB  ILE    72       1.874  -0.864   9.445  1.00 10.00      A   
ATOM    621  CG1 ILE    72       2.766  -1.827  10.236  1.00 10.00      A   
ATOM    622  CG2 ILE    72       1.478  -1.466   8.107  1.00 10.00      A   
ATOM    623  CD1 ILE    72       2.048  -3.063  10.732  1.00 10.00      A   
ATOM    624  C   ILE    72       2.512   1.326  10.518  1.00 10.00      A   
ATOM    625  O   ILE    72       2.102   0.840  11.568  1.00 10.00      A   
ATOM    626  N   ASN    73       2.926   2.580  10.431  1.00 10.00      A   
ATOM    627  HN  ASN    73       3.248   2.925   9.569  1.00 10.00      A   
ATOM    628  CA  ASN    73       2.905   3.464  11.589  1.00 10.00      A   
ATOM    629  CB  ASN    73       4.136   4.388  11.603  1.00 10.00      A   
ATOM    630  CG  ASN    73       3.865   5.802  11.114  1.00 10.00      A   
ATOM    631  OD1 ASN    73       3.827   6.060   9.912  1.00 10.00      A   
ATOM    632  ND2 ASN    73       3.701   6.728  12.046  1.00 10.00      A   
ATOM    633 HD21 ASN    73       3.760   6.456  12.989  1.00 10.00      A   
ATOM    634 HD22 ASN    73       3.533   7.650  11.759  1.00 10.00      A   
ATOM    635  C   ASN    73       1.603   4.257  11.610  1.00 10.00      A   
ATOM    636  O   ASN    73       1.240   4.867  12.615  1.00 10.00      A   
ATOM    637  N   TRP    74       0.885   4.203  10.491  1.00 10.00      A   
ATOM    638  HN  TRP    74       1.226   3.677   9.736  1.00 10.00      A   
ATOM    639  CA  TRP    74      -0.384   4.908  10.344  1.00 10.00      A   
ATOM    640  CB  TRP    74      -0.774   5.025   8.865  1.00 10.00      A   
ATOM    641  CG  TRP    74      -0.683   3.740   8.089  1.00 10.00      A   
ATOM    642  CD1 TRP    74       0.395   3.283   7.389  1.00 10.00      A   
ATOM    643  CD2 TRP    74      -1.714   2.755   7.921  1.00 10.00      A   
ATOM    644  NE1 TRP    74       0.105   2.076   6.806  1.00 10.00      A   
ATOM    645  HE1 TRP    74       0.720   1.547   6.250  1.00 10.00      A   
ATOM    646  CE2 TRP    74      -1.183   1.729   7.117  1.00 10.00      A   
ATOM    647  CE3 TRP    74      -3.031   2.639   8.379  1.00 10.00      A   
ATOM    648  CZ2 TRP    74      -1.924   0.605   6.756  1.00 10.00      A   
ATOM    649  CZ3 TRP    74      -3.763   1.524   8.020  1.00 10.00      A   
ATOM    650  CH2 TRP    74      -3.207   0.521   7.219  1.00 10.00      A   
ATOM    651  C   TRP    74      -1.510   4.248  11.139  1.00 10.00      A   
ATOM    652  O   TRP    74      -2.543   4.866  11.395  1.00 10.00      A   
ATOM    653  N   VAL    75      -1.306   2.998  11.541  1.00 10.00      A   
ATOM    654  HN  VAL    75      -0.458   2.558  11.323  1.00 10.00      A   
ATOM    655  CA  VAL    75      -2.318   2.263  12.302  1.00 10.00      A   
ATOM    656  CB  VAL    75      -1.990   0.757  12.415  1.00 10.00      A   
ATOM    657  CG1 VAL    75      -1.879   0.123  11.036  1.00 10.00      A   
ATOM    658  CG2 VAL    75      -0.715   0.532  13.212  1.00 10.00      A   
ATOM    659  C   VAL    75      -2.504   2.858  13.697  1.00 10.00      A   
ATOM    660  O   VAL    75      -3.515   2.614  14.360  1.00 10.00      A   
ATOM    661  N   TYR    76      -1.530   3.657  14.123  1.00 10.00      A   
ATOM    662  HN  TYR    76      -0.764   3.823  13.535  1.00 10.00      A   
ATOM    663  CA  TYR    76      -1.562   4.300  15.427  1.00 10.00      A   
ATOM    664  CB  TYR    76      -0.279   5.115  15.632  1.00 10.00      A   
ATOM    665  CG  TYR    76      -0.209   5.867  16.941  1.00 10.00      A   
ATOM    666  CD1 TYR    76       0.250   5.249  18.094  1.00 10.00      A   
ATOM    667  CD2 TYR    76      -0.593   7.200  17.020  1.00 10.00      A   
ATOM    668  CE1 TYR    76       0.318   5.932  19.292  1.00 10.00      A   
ATOM    669  CE2 TYR    76      -0.530   7.892  18.213  1.00 10.00      A   
ATOM    670  CZ  TYR    76      -0.071   7.253  19.346  1.00 10.00      A   
ATOM    671  OH  TYR    76      -0.001   7.939  20.538  1.00 10.00      A   
ATOM    672  HH  TYR    76      -0.778   8.499  20.630  1.00 10.00      A   
ATOM    673  C   TYR    76      -2.788   5.202  15.555  1.00 10.00      A   
ATOM    674  O   TYR    76      -3.420   5.261  16.608  1.00 10.00      A   
ATOM    675  N   VAL    77      -3.135   5.873  14.461  1.00 10.00      A   
ATOM    676  HN  VAL    77      -2.612   5.748  13.640  1.00 10.00      A   
ATOM    677  CA  VAL    77      -4.275   6.786  14.442  1.00 10.00      A   
ATOM    678  CB  VAL    77      -4.384   7.517  13.083  1.00 10.00      A   
ATOM    679  CG1 VAL    77      -5.427   8.623  13.139  1.00 10.00      A   
ATOM    680  CG2 VAL    77      -3.030   8.077  12.661  1.00 10.00      A   
ATOM    681  C   VAL    77      -5.587   6.056  14.734  1.00 10.00      A   
ATOM    682  O   VAL    77      -6.503   6.620  15.328  1.00 10.00      A   
ATOM    683  N   SER    78      -5.661   4.795  14.334  1.00 10.00      A   
ATOM    684  HN  SER    78      -4.881   4.386  13.900  1.00 10.00      A   
ATOM    685  CA  SER    78      -6.861   4.000  14.540  1.00 10.00      A   
ATOM    686  CB  SER    78      -6.848   2.774  13.619  1.00 10.00      A   
ATOM    687  OG  SER    78      -8.107   2.126  13.596  1.00 10.00      A   
ATOM    688  HG  SER    78      -8.432   2.093  12.687  1.00 10.00      A   
ATOM    689  C   SER    78      -6.999   3.573  15.999  1.00 10.00      A   
ATOM    690  O   SER    78      -8.051   3.754  16.611  1.00 10.00      A   
ATOM    691  N   ILE    79      -5.925   3.038  16.563  1.00 10.00      A   
ATOM    692  HN  ILE    79      -5.100   2.952  16.037  1.00 10.00      A   
ATOM    693  CA  ILE    79      -5.939   2.571  17.945  1.00 10.00      A   
ATOM    694  CB  ILE    79      -4.710   1.688  18.265  1.00 10.00      A   
ATOM    695  CG1 ILE    79      -4.585   0.565  17.224  1.00 10.00      A   
ATOM    696  CG2 ILE    79      -4.817   1.099  19.666  1.00 10.00      A   
ATOM    697  CD1 ILE    79      -3.349  -0.298  17.385  1.00 10.00      A   
ATOM    698  C   ILE    79      -6.047   3.731  18.939  1.00 10.00      A   
ATOM    699  O   ILE    79      -6.702   3.613  19.979  1.00 10.00      A   
ATOM    700  N   ALA    80      -5.434   4.860  18.604  1.00 10.00      A   
ATOM    701  HN  ALA    80      -4.939   4.907  17.755  1.00 10.00      A   
ATOM    702  CA  ALA    80      -5.463   6.030  19.477  1.00 10.00      A   
ATOM    703  CB  ALA    80      -4.438   7.063  19.035  1.00 10.00      A   
ATOM    704  C   ALA    80      -6.856   6.653  19.564  1.00 10.00      A   
ATOM    705  O   ALA    80      -7.139   7.417  20.486  1.00 10.00      A   
ATOM    706  N   THR    81      -7.726   6.326  18.616  1.00 10.00      A   
ATOM    707  HN  THR    81      -7.460   5.698  17.913  1.00 10.00      A   
ATOM    708  CA  THR    81      -9.075   6.875  18.606  1.00 10.00      A   
ATOM    709  CB  THR    81      -9.445   7.441  17.222  1.00 10.00      A   
ATOM    710  OG1 THR    81      -9.028   6.527  16.200  1.00 10.00      A   
ATOM    711  HG1 THR    81      -8.139   6.760  15.903  1.00 10.00      A   
ATOM    712  CG2 THR    81      -8.777   8.789  16.998  1.00 10.00      A   
ATOM    713  C   THR    81     -10.110   5.834  19.028  1.00 10.00      A   
ATOM    714  O   THR    81     -10.927   6.086  19.914  1.00 10.00      A   
ATOM    715  N   PHE    82     -10.060   4.665  18.400  1.00 10.00      A   
ATOM    716  HN  PHE    82      -9.371   4.521  17.713  1.00 10.00      A   
ATOM    717  CA  PHE    82     -11.003   3.593  18.690  1.00 10.00      A   
ATOM    718  CB  PHE    82     -10.928   2.514  17.604  1.00 10.00      A   
ATOM    719  CG  PHE    82     -12.119   1.599  17.561  1.00 10.00      A   
ATOM    720  CD1 PHE    82     -13.316   2.029  17.018  1.00 10.00      A   
ATOM    721  CD2 PHE    82     -12.040   0.308  18.059  1.00 10.00      A   
ATOM    722  CE1 PHE    82     -14.413   1.192  16.970  1.00 10.00      A   
ATOM    723  CE2 PHE    82     -13.133  -0.534  18.016  1.00 10.00      A   
ATOM    724  CZ  PHE    82     -14.321  -0.092  17.471  1.00 10.00      A   
ATOM    725  C   PHE    82     -10.755   2.984  20.068  1.00 10.00      A   
ATOM    726  O   PHE    82     -11.616   3.053  20.951  1.00 10.00      A   
ATOM    727  N   GLY    83      -9.577   2.396  20.249  1.00 10.00      A   
ATOM    728  HN  GLY    83      -8.935   2.371  19.506  1.00 10.00      A   
ATOM    729  CA  GLY    83      -9.234   1.777  21.519  1.00 10.00      A   
ATOM    730  C   GLY    83      -9.202   2.769  22.662  1.00 10.00      A   
ATOM    731  O   GLY    83      -9.713   2.492  23.749  1.00 10.00      A   
ATOM    732  N   GLY    84      -8.601   3.925  22.414  1.00 10.00      A   
ATOM    733  HN  GLY    84      -8.204   4.076  21.529  1.00 10.00      A   
ATOM    734  CA  GLY    84      -8.519   4.959  23.429  1.00 10.00      A   
ATOM    735  C   GLY    84      -7.580   4.588  24.558  1.00 10.00      A   
ATOM    736  O   GLY    84      -7.869   4.846  25.727  1.00 10.00      A   
ATOM    737  N   MET    85      -6.460   3.978  24.207  1.00 10.00      A   
ATOM    738  HN  MET    85      -6.287   3.808  23.258  1.00 10.00      A   
ATOM    739  CA  MET    85      -5.466   3.569  25.190  1.00 10.00      A   
ATOM    740  CB  MET    85      -4.890   2.199  24.811  1.00 10.00      A   
ATOM    741  CG  MET    85      -5.887   1.054  24.895  1.00 10.00      A   
ATOM    742  SD  MET    85      -6.512   0.791  26.568  1.00 10.00      A   
ATOM    743  CE  MET    85      -5.051   0.147  27.383  1.00 10.00      A   
ATOM    744  C   MET    85      -4.352   4.611  25.253  1.00 10.00      A   
ATOM    745  O   MET    85      -4.279   5.484  24.389  1.00 10.00      A   
ATOM    746  N   PRO    86      -3.501   4.571  26.298  1.00 10.00      A   
ATOM    747  CA  PRO    86      -2.384   5.514  26.446  1.00 10.00      A   
ATOM    748  CB  PRO    86      -1.731   5.103  27.773  1.00 10.00      A   
ATOM    749  CG  PRO    86      -2.781   4.334  28.496  1.00 10.00      A   
ATOM    750  CD  PRO    86      -3.580   3.637  27.434  1.00 10.00      A   
ATOM    751  C   PRO    86      -1.371   5.382  25.308  1.00 10.00      A   
ATOM    752  O   PRO    86      -1.218   4.305  24.727  1.00 10.00      A   
ATOM    753  N   GLY    87      -0.687   6.486  25.010  1.00 10.00      A   
ATOM    754  HN  GLY    87      -0.872   7.307  25.517  1.00 10.00      A   
ATOM    755  CA  GLY    87       0.311   6.519  23.946  1.00 10.00      A   
ATOM    756  C   GLY    87       1.283   5.345  23.958  1.00 10.00      A   
ATOM    757  O   GLY    87       1.333   4.586  22.991  1.00 10.00      A   
ATOM    758  N   PRO    88       2.069   5.167  25.039  1.00 10.00      A   
ATOM    759  CA  PRO    88       3.040   4.069  25.153  1.00 10.00      A   
ATOM    760  CB  PRO    88       3.525   4.151  26.609  1.00 10.00      A   
ATOM    761  CG  PRO    88       2.582   5.087  27.290  1.00 10.00      A   
ATOM    762  CD  PRO    88       2.097   6.027  26.229  1.00 10.00      A   
ATOM    763  C   PRO    88       2.420   2.697  24.869  1.00 10.00      A   
ATOM    764  O   PRO    88       3.072   1.815  24.304  1.00 10.00      A   
ATOM    765  N   VAL    89       1.160   2.527  25.256  1.00 10.00      A   
ATOM    766  HN  VAL    89       0.689   3.271  25.687  1.00 10.00      A   
ATOM    767  CA  VAL    89       0.456   1.270  25.037  1.00 10.00      A   
ATOM    768  CB  VAL    89      -0.836   1.185  25.878  1.00 10.00      A   
ATOM    769  CG1 VAL    89      -1.524  -0.157  25.672  1.00 10.00      A   
ATOM    770  CG2 VAL    89      -0.527   1.406  27.351  1.00 10.00      A   
ATOM    771  C   VAL    89       0.115   1.119  23.559  1.00 10.00      A   
ATOM    772  O   VAL    89       0.323   0.061  22.966  1.00 10.00      A   
ATOM    773  N   ASN    90      -0.384   2.200  22.964  1.00 10.00      A   
ATOM    774  HN  ASN    90      -0.515   3.018  23.495  1.00 10.00      A   
ATOM    775  CA  ASN    90      -0.748   2.205  21.550  1.00 10.00      A   
ATOM    776  CB  ASN    90      -1.325   3.566  21.136  1.00 10.00      A   
ATOM    777  CG  ASN    90      -2.639   3.895  21.812  1.00 10.00      A   
ATOM    778  OD1 ASN    90      -3.444   3.011  22.102  1.00 10.00      A   
ATOM    779  ND2 ASN    90      -2.864   5.173  22.069  1.00 10.00      A   
ATOM    780 HD21 ASN    90      -2.183   5.825  21.807  1.00 10.00      A   
ATOM    781 HD22 ASN    90      -3.695   5.412  22.536  1.00 10.00      A   
ATOM    782  C   ASN    90       0.469   1.892  20.693  1.00 10.00      A   
ATOM    783  O   ASN    90       0.382   1.141  19.722  1.00 10.00      A   
ATOM    784  N   ILE    91       1.605   2.475  21.065  1.00 10.00      A   
ATOM    785  HN  ILE    91       1.598   3.077  21.845  1.00 10.00      A   
ATOM    786  CA  ILE    91       2.855   2.259  20.346  1.00 10.00      A   
ATOM    787  CB  ILE    91       4.002   3.115  20.931  1.00 10.00      A   
ATOM    788  CG1 ILE    91       3.663   4.604  20.824  1.00 10.00      A   
ATOM    789  CG2 ILE    91       5.319   2.817  20.224  1.00 10.00      A   
ATOM    790  CD1 ILE    91       4.631   5.510  21.559  1.00 10.00      A   
ATOM    791  C   ILE    91       3.243   0.783  20.391  1.00 10.00      A   
ATOM    792  O   ILE    91       3.645   0.205  19.381  1.00 10.00      A   
ATOM    793  N   PHE    92       3.095   0.172  21.560  1.00 10.00      A   
ATOM    794  HN  PHE    92       2.755   0.682  22.329  1.00 10.00      A   
ATOM    795  CA  PHE    92       3.427  -1.235  21.728  1.00 10.00      A   
ATOM    796  CB  PHE    92       3.360  -1.644  23.201  1.00 10.00      A   
ATOM    797  CG  PHE    92       3.912  -3.015  23.472  1.00 10.00      A   
ATOM    798  CD1 PHE    92       5.280  -3.232  23.492  1.00 10.00      A   
ATOM    799  CD2 PHE    92       3.064  -4.086  23.705  1.00 10.00      A   
ATOM    800  CE1 PHE    92       5.794  -4.490  23.741  1.00 10.00      A   
ATOM    801  CE2 PHE    92       3.571  -5.347  23.953  1.00 10.00      A   
ATOM    802  CZ  PHE    92       4.937  -5.550  23.972  1.00 10.00      A   
ATOM    803  C   PHE    92       2.512  -2.119  20.887  1.00 10.00      A   
ATOM    804  O   PHE    92       2.954  -3.114  20.313  1.00 10.00      A   
ATOM    805  N   LEU    93       1.241  -1.742  20.808  1.00 10.00      A   
ATOM    806  HN  LEU    93       0.950  -0.937  21.293  1.00 10.00      A   
ATOM    807  CA  LEU    93       0.264  -2.498  20.031  1.00 10.00      A   
ATOM    808  CB  LEU    93      -1.141  -1.917  20.203  1.00 10.00      A   
ATOM    809  CG  LEU    93      -1.739  -2.022  21.610  1.00 10.00      A   
ATOM    810  CD1 LEU    93      -3.149  -1.454  21.639  1.00 10.00      A   
ATOM    811  CD2 LEU    93      -1.729  -3.465  22.091  1.00 10.00      A   
ATOM    812  C   LEU    93       0.652  -2.539  18.555  1.00 10.00      A   
ATOM    813  O   LEU    93       0.425  -3.538  17.868  1.00 10.00      A   
ATOM    814  N   VAL    94       1.244  -1.449  18.074  1.00 10.00      A   
ATOM    815  HN  VAL    94       1.382  -0.680  18.666  1.00 10.00      A   
ATOM    816  CA  VAL    94       1.686  -1.367  16.686  1.00 10.00      A   
ATOM    817  CB  VAL    94       2.108   0.066  16.294  1.00 10.00      A   
ATOM    818  CG1 VAL    94       2.473   0.134  14.818  1.00 10.00      A   
ATOM    819  CG2 VAL    94       1.000   1.054  16.610  1.00 10.00      A   
ATOM    820  C   VAL    94       2.868  -2.309  16.474  1.00 10.00      A   
ATOM    821  O   VAL    94       2.945  -3.019  15.470  1.00 10.00      A   
ATOM    822  N   VAL    95       3.786  -2.311  17.433  1.00 10.00      A   
ATOM    823  HN  VAL    95       3.668  -1.718  18.206  1.00 10.00      A   
ATOM    824  CA  VAL    95       4.961  -3.174  17.373  1.00 10.00      A   
ATOM    825  CB  VAL    95       5.919  -2.888  18.552  1.00 10.00      A   
ATOM    826  CG1 VAL    95       7.105  -3.840  18.540  1.00 10.00      A   
ATOM    827  CG2 VAL    95       6.395  -1.444  18.511  1.00 10.00      A   
ATOM    828  C   VAL    95       4.523  -4.636  17.414  1.00 10.00      A   
ATOM    829  O   VAL    95       5.045  -5.480  16.680  1.00 10.00      A   
ATOM    830  N   LEU    96       3.538  -4.911  18.263  1.00 10.00      A   
ATOM    831  HN  LEU    96       3.168  -4.182  18.806  1.00 10.00      A   
ATOM    832  CA  LEU    96       2.992  -6.251  18.422  1.00 10.00      A   
ATOM    833  CB  LEU    96       1.916  -6.245  19.512  1.00 10.00      A   
ATOM    834  CG  LEU    96       1.380  -7.611  19.946  1.00 10.00      A   
ATOM    835  CD1 LEU    96       2.486  -8.439  20.579  1.00 10.00      A   
ATOM    836  CD2 LEU    96       0.210  -7.452  20.904  1.00 10.00      A   
ATOM    837  C   LEU    96       2.400  -6.746  17.105  1.00 10.00      A   
ATOM    838  O   LEU    96       2.597  -7.899  16.716  1.00 10.00      A   
ATOM    839  N   LEU    97       1.682  -5.859  16.422  1.00 10.00      A   
ATOM    840  HN  LEU    97       1.563  -4.957  16.793  1.00 10.00      A   
ATOM    841  CA  LEU    97       1.062  -6.186  15.143  1.00 10.00      A   
ATOM    842  CB  LEU    97       0.104  -5.068  14.717  1.00 10.00      A   
ATOM    843  CG  LEU    97      -0.660  -5.279  13.405  1.00 10.00      A   
ATOM    844  CD1 LEU    97      -1.542  -6.519  13.478  1.00 10.00      A   
ATOM    845  CD2 LEU    97      -1.485  -4.048  13.067  1.00 10.00      A   
ATOM    846  C   LEU    97       2.129  -6.409  14.076  1.00 10.00      A   
ATOM    847  O   LEU    97       2.022  -7.319  13.252  1.00 10.00      A   
ATOM    848  N   ALA    98       3.163  -5.575  14.108  1.00 10.00      A   
ATOM    849  HN  ALA    98       3.182  -4.864  14.787  1.00 10.00      A   
ATOM    850  CA  ALA    98       4.263  -5.680  13.160  1.00 10.00      A   
ATOM    851  CB  ALA    98       5.246  -4.538  13.362  1.00 10.00      A   
ATOM    852  C   ALA    98       4.969  -7.023  13.306  1.00 10.00      A   
ATOM    853  O   ALA    98       5.273  -7.687  12.314  1.00 10.00      A   
ATOM    854  N   ALA    99       5.214  -7.423  14.550  1.00 10.00      A   
ATOM    855  HN  ALA    99       4.951  -6.843  15.299  1.00 10.00      A   
ATOM    856  CA  ALA    99       5.872  -8.691  14.834  1.00 10.00      A   
ATOM    857  CB  ALA    99       6.127  -8.824  16.328  1.00 10.00      A   
ATOM    858  C   ALA    99       5.025  -9.856  14.334  1.00 10.00      A   
ATOM    859  O   ALA    99       5.548 -10.825  13.784  1.00 10.00      A   
ATOM    860  N   TYR   100       3.714  -9.735  14.515  1.00 10.00      A   
ATOM    861  HN  TYR   100       3.369  -8.926  14.953  1.00 10.00      A   
ATOM    862  CA  TYR   100       2.770 -10.762  14.086  1.00 10.00      A   
ATOM    863  CB  TYR   100       1.345 -10.362  14.494  1.00 10.00      A   
ATOM    864  CG  TYR   100       0.244 -11.192  13.867  1.00 10.00      A   
ATOM    865  CD1 TYR   100       0.079 -12.530  14.197  1.00 10.00      A   
ATOM    866  CD2 TYR   100      -0.638 -10.630  12.949  1.00 10.00      A   
ATOM    867  CE1 TYR   100      -0.929 -13.287  13.633  1.00 10.00      A   
ATOM    868  CE2 TYR   100      -1.648 -11.381  12.378  1.00 10.00      A   
ATOM    869  CZ  TYR   100      -1.790 -12.709  12.725  1.00 10.00      A   
ATOM    870  OH  TYR   100      -2.799 -13.460  12.165  1.00 10.00      A   
ATOM    871  HH  TYR   100      -3.031 -14.178  12.763  1.00 10.00      A   
ATOM    872  C   TYR   100       2.857 -10.979  12.577  1.00 10.00      A   
ATOM    873  O   TYR   100       2.894 -12.114  12.100  1.00 10.00      A   
ATOM    874  N   LEU   101       2.912  -9.884  11.833  1.00 10.00      A   
ATOM    875  HN  LEU   101       2.888  -9.006  12.274  1.00 10.00      A   
ATOM    876  CA  LEU   101       2.995  -9.954  10.380  1.00 10.00      A   
ATOM    877  CB  LEU   101       2.645  -8.604   9.752  1.00 10.00      A   
ATOM    878  CG  LEU   101       1.224  -8.092  10.009  1.00 10.00      A   
ATOM    879  CD1 LEU   101       1.026  -6.713   9.402  1.00 10.00      A   
ATOM    880  CD2 LEU   101       0.193  -9.070   9.466  1.00 10.00      A   
ATOM    881  C   LEU   101       4.374 -10.424   9.916  1.00 10.00      A   
ATOM    882  O   LEU   101       4.503 -11.059   8.866  1.00 10.00      A   
ATOM    883  N   SER   102       5.394 -10.126  10.711  1.00 10.00      A   
ATOM    884  HN  SER   102       5.224  -9.621  11.536  1.00 10.00      A   
ATOM    885  CA  SER   102       6.762 -10.514  10.392  1.00 10.00      A   
ATOM    886  CB  SER   102       7.755  -9.671  11.197  1.00 10.00      A   
ATOM    887  OG  SER   102       7.523  -8.287  10.993  1.00 10.00      A   
ATOM    888  HG  SER   102       6.714  -8.026  11.452  1.00 10.00      A   
ATOM    889  C   SER   102       6.995 -12.003  10.648  1.00 10.00      A   
ATOM    890  O   SER   102       7.914 -12.599  10.088  1.00 10.00      A   
ATOM    891  N   LEU   103       6.148 -12.602  11.485  1.00 10.00      A   
ATOM    892  HN  LEU   103       5.437 -12.070  11.908  1.00 10.00      A   
ATOM    893  CA  LEU   103       6.260 -14.023  11.806  1.00 10.00      A   
ATOM    894  CB  LEU   103       5.203 -14.433  12.833  1.00 10.00      A   
ATOM    895  CG  LEU   103       5.483 -14.043  14.284  1.00 10.00      A   
ATOM    896  CD1 LEU   103       4.305 -14.407  15.174  1.00 10.00      A   
ATOM    897  CD2 LEU   103       6.754 -14.711  14.780  1.00 10.00      A   
ATOM    898  C   LEU   103       6.134 -14.884  10.553  1.00 10.00      A   
ATOM    899  O   LEU   103       6.741 -15.952  10.451  1.00 10.00      A   
ATOM    900  N   TYR   104       5.348 -14.406   9.598  1.00 10.00      A   
ATOM    901  HN  TYR   104       4.893 -13.549   9.739  1.00 10.00      A   
ATOM    902  CA  TYR   104       5.151 -15.122   8.346  1.00 10.00      A   
ATOM    903  CB  TYR   104       3.941 -14.571   7.593  1.00 10.00      A   
ATOM    904  CG  TYR   104       2.643 -14.759   8.344  1.00 10.00      A   
ATOM    905  CD1 TYR   104       2.118 -13.742   9.129  1.00 10.00      A   
ATOM    906  CD2 TYR   104       1.952 -15.962   8.279  1.00 10.00      A   
ATOM    907  CE1 TYR   104       0.940 -13.918   9.829  1.00 10.00      A   
ATOM    908  CE2 TYR   104       0.773 -16.146   8.972  1.00 10.00      A   
ATOM    909  CZ  TYR   104       0.271 -15.122   9.746  1.00 10.00      A   
ATOM    910  OH  TYR   104      -0.898 -15.307  10.445  1.00 10.00      A   
ATOM    911  HH  TYR   104      -1.533 -14.620  10.198  1.00 10.00      A   
ATOM    912  C   TYR   104       6.412 -15.045   7.495  1.00 10.00      A   
ATOM    913  O   TYR   104       6.827 -16.032   6.891  1.00 10.00      A   
ATOM    914  N   THR   105       7.035 -13.871   7.480  1.00 10.00      A   
ATOM    915  HN  THR   105       6.661 -13.123   7.990  1.00 10.00      A   
ATOM    916  CA  THR   105       8.263 -13.668   6.726  1.00 10.00      A   
ATOM    917  CB  THR   105       8.656 -12.174   6.711  1.00 10.00      A   
ATOM    918  OG1 THR   105       7.549 -11.384   6.235  1.00 10.00      A   
ATOM    919  HG1 THR   105       7.853 -10.803   5.523  1.00 10.00      A   
ATOM    920  CG2 THR   105       9.864 -11.937   5.817  1.00 10.00      A   
ATOM    921  C   THR   105       9.392 -14.500   7.345  1.00 10.00      A   
ATOM    922  O   THR   105      10.217 -15.083   6.635  1.00 10.00      A   
ATOM    923  N   GLY   106       9.406 -14.564   8.676  1.00 10.00      A   
ATOM    924  HN  GLY   106       8.732 -14.064   9.187  1.00 10.00      A   
ATOM    925  CA  GLY   106      10.409 -15.341   9.382  1.00 10.00      A   
ATOM    926  C   GLY   106      10.255 -16.826   9.118  1.00 10.00      A   
ATOM    927  O   GLY   106      11.232 -17.577   9.144  1.00 10.00      A   
ATOM    928  N   LEU   107       9.020 -17.250   8.866  1.00 10.00      A   
ATOM    929  HN  LEU   107       8.283 -16.604   8.880  1.00 10.00      A   
ATOM    930  CA  LEU   107       8.733 -18.645   8.574  1.00 10.00      A   
ATOM    931  CB  LEU   107       7.220 -18.878   8.511  1.00 10.00      A   
ATOM    932  CG  LEU   107       6.774 -20.298   8.152  1.00 10.00      A   
ATOM    933  CD1 LEU   107       6.884 -21.223   9.356  1.00 10.00      A   
ATOM    934  CD2 LEU   107       5.362 -20.296   7.589  1.00 10.00      A   
ATOM    935  C   LEU   107       9.367 -19.027   7.244  1.00 10.00      A   
ATOM    936  O   LEU   107      10.041 -20.052   7.137  1.00 10.00      A   
ATOM    937  N   PHE   108       9.159 -18.177   6.241  1.00 10.00      A   
ATOM    938  HN  PHE   108       8.614 -17.375   6.403  1.00 10.00      A   
ATOM    939  CA  PHE   108       9.706 -18.401   4.907  1.00 10.00      A   
ATOM    940  CB  PHE   108       9.353 -17.223   3.990  1.00 10.00      A   
ATOM    941  CG  PHE   108      10.105 -17.197   2.687  1.00 10.00      A   
ATOM    942  CD1 PHE   108       9.715 -17.997   1.626  1.00 10.00      A   
ATOM    943  CD2 PHE   108      11.200 -16.362   2.521  1.00 10.00      A   
ATOM    944  CE1 PHE   108      10.402 -17.968   0.429  1.00 10.00      A   
ATOM    945  CE2 PHE   108      11.891 -16.329   1.329  1.00 10.00      A   
ATOM    946  CZ  PHE   108      11.492 -17.132   0.280  1.00 10.00      A   
ATOM    947  C   PHE   108      11.217 -18.600   4.959  1.00 10.00      A   
ATOM    948  O   PHE   108      11.740 -19.582   4.431  1.00 10.00      A   
ATOM    949  N   ALA   109      11.903 -17.674   5.621  1.00 10.00      A   
ATOM    950  HN  ALA   109      11.418 -16.929   6.038  1.00 10.00      A   
ATOM    951  CA  ALA   109      13.356 -17.730   5.743  1.00 10.00      A   
ATOM    952  CB  ALA   109      13.868 -16.514   6.499  1.00 10.00      A   
ATOM    953  C   ALA   109      13.818 -19.020   6.418  1.00 10.00      A   
ATOM    954  O   ALA   109      14.810 -19.626   6.003  1.00 10.00      A   
ATOM    955  N   GLY   110      13.094 -19.436   7.452  1.00 10.00      A   
ATOM    956  HN  GLY   110      12.315 -18.910   7.735  1.00 10.00      A   
ATOM    957  CA  GLY   110      13.443 -20.652   8.165  1.00 10.00      A   
ATOM    958  C   GLY   110      13.211 -21.901   7.335  1.00 10.00      A   
ATOM    959  O   GLY   110      14.067 -22.782   7.269  1.00 10.00      A   
ATOM    960  N   VAL   111      12.059 -21.969   6.687  1.00 10.00      A   
ATOM    961  HN  VAL   111      11.421 -21.223   6.761  1.00 10.00      A   
ATOM    962  CA  VAL   111      11.712 -23.119   5.860  1.00 10.00      A   
ATOM    963  CB  VAL   111      10.237 -23.053   5.400  1.00 10.00      A   
ATOM    964  CG1 VAL   111       9.896 -24.207   4.470  1.00 10.00      A   
ATOM    965  CG2 VAL   111       9.302 -23.049   6.600  1.00 10.00      A   
ATOM    966  C   VAL   111      12.635 -23.211   4.644  1.00 10.00      A   
ATOM    967  O   VAL   111      13.045 -24.300   4.243  1.00 10.00      A   
ATOM    968  N   LEU   112      12.974 -22.059   4.081  1.00 10.00      A   
ATOM    969  HN  LEU   112      12.621 -21.222   4.462  1.00 10.00      A   
ATOM    970  CA  LEU   112      13.843 -21.991   2.913  1.00 10.00      A   
ATOM    971  CB  LEU   112      13.980 -20.540   2.434  1.00 10.00      A   
ATOM    972  CG  LEU   112      14.649 -20.324   1.071  1.00 10.00      A   
ATOM    973  CD1 LEU   112      13.705 -20.701  -0.059  1.00 10.00      A   
ATOM    974  CD2 LEU   112      15.106 -18.881   0.927  1.00 10.00      A   
ATOM    975  C   LEU   112      15.222 -22.576   3.204  1.00 10.00      A   
ATOM    976  O   LEU   112      15.739 -23.375   2.429  1.00 10.00      A   
ATOM    977  N   SER   113      15.790 -22.204   4.343  1.00 10.00      A   
ATOM    978  HN  SER   113      15.301 -21.611   4.951  1.00 10.00      A   
ATOM    979  CA  SER   113      17.121 -22.667   4.720  1.00 10.00      A   
ATOM    980  CB  SER   113      17.735 -21.741   5.770  1.00 10.00      A   
ATOM    981  OG  SER   113      16.762 -21.312   6.705  1.00 10.00      A   
ATOM    982  HG  SER   113      16.218 -20.614   6.313  1.00 10.00      A   
ATOM    983  C   SER   113      17.140 -24.118   5.201  1.00 10.00      A   
ATOM    984  O   SER   113      18.167 -24.792   5.115  1.00 10.00      A   
ATOM    985  N   ARG   114      16.016 -24.604   5.709  1.00 10.00      A   
ATOM    986  HN  ARG   114      15.223 -24.026   5.772  1.00 10.00      A   
ATOM    987  CA  ARG   114      15.949 -25.977   6.196  1.00 10.00      A   
ATOM    988  CB  ARG   114      14.873 -26.135   7.273  1.00 10.00      A   
ATOM    989  CG  ARG   114      13.458 -26.287   6.744  1.00 10.00      A   
ATOM    990  CD  ARG   114      12.758 -27.472   7.388  1.00 10.00      A   
ATOM    991  NE  ARG   114      13.484 -28.723   7.161  1.00 10.00      A   
ATOM    992  HE  ARG   114      14.461 -28.702   7.278  1.00 10.00      A   
ATOM    993  CZ  ARG   114      12.904 -29.870   6.805  1.00 10.00      A   
ATOM    994  NH1 ARG   114      11.589 -29.936   6.632  1.00 10.00      A   
ATOM    995 HH11 ARG   114      10.995 -29.090   6.772  1.00 10.00      A   
ATOM    996 HH12 ARG   114      11.140 -30.837   6.350  1.00 10.00      A   
ATOM    997  NH2 ARG   114      13.643 -30.954   6.616  1.00 10.00      A   
ATOM    998 HH21 ARG   114      13.188 -31.853   6.341  1.00 10.00      A   
ATOM    999 HH22 ARG   114      14.679 -30.917   6.738  1.00 10.00      A   
ATOM   1000  C   ARG   114      15.736 -26.973   5.057  1.00 10.00      A   
ATOM   1001  O   ARG   114      15.962 -28.175   5.215  1.00 10.00      A   
ATOM   1002  N   LEU   115      15.296 -26.474   3.913  1.00 10.00      A   
ATOM   1003  HN  LEU   115      15.121 -25.511   3.844  1.00 10.00      A   
ATOM   1004  CA  LEU   115      15.059 -27.329   2.760  1.00 10.00      A   
ATOM   1005  CB  LEU   115      13.661 -27.085   2.192  1.00 10.00      A   
ATOM   1006  CG  LEU   115      12.489 -27.512   3.078  1.00 10.00      A   
ATOM   1007  CD1 LEU   115      11.178 -26.983   2.520  1.00 10.00      A   
ATOM   1008  CD2 LEU   115      12.439 -29.026   3.205  1.00 10.00      A   
ATOM   1009  C   LEU   115      16.126 -27.127   1.688  1.00 10.00      A   
ATOM   1010  O   LEU   115      16.584 -28.088   1.067  1.00 10.00      A   
ATOM   1011  N   TRP   116      16.515 -25.878   1.472  1.00 10.00      A   
ATOM   1012  HN  TRP   116      16.111 -25.151   1.995  1.00 10.00      A   
ATOM   1013  CA  TRP   116      17.530 -25.547   0.477  1.00 10.00      A   
ATOM   1014  CB  TRP   116      16.885 -24.962  -0.789  1.00 10.00      A   
ATOM   1015  CG  TRP   116      15.640 -25.676  -1.234  1.00 10.00      A   
ATOM   1016  CD1 TRP   116      15.567 -26.802  -2.005  1.00 10.00      A   
ATOM   1017  CD2 TRP   116      14.288 -25.313  -0.928  1.00 10.00      A   
ATOM   1018  NE1 TRP   116      14.253 -27.158  -2.200  1.00 10.00      A   
ATOM   1019  HE1 TRP   116      13.939 -27.933  -2.722  1.00 10.00      A   
ATOM   1020  CE2 TRP   116      13.449 -26.261  -1.543  1.00 10.00      A   
ATOM   1021  CE3 TRP   116      13.708 -24.278  -0.185  1.00 10.00      A   
ATOM   1022  CZ2 TRP   116      12.061 -26.200  -1.446  1.00 10.00      A   
ATOM   1023  CZ3 TRP   116      12.331 -24.221  -0.090  1.00 10.00      A   
ATOM   1024  CH2 TRP   116      11.523 -25.177  -0.713  1.00 10.00      A   
ATOM   1025  C   TRP   116      18.536 -24.550   1.061  1.00 10.00      A   
ATOM   1026  O   TRP   116      18.447 -23.350   0.809  1.00 10.00      A   
ATOM   1027  N   PRO   117      19.497 -25.034   1.865  1.00 10.00      A   
ATOM   1028  CA  PRO   117      20.510 -24.174   2.490  1.00 10.00      A   
ATOM   1029  CB  PRO   117      21.149 -25.092   3.536  1.00 10.00      A   
ATOM   1030  CG  PRO   117      20.967 -26.466   2.989  1.00 10.00      A   
ATOM   1031  CD  PRO   117      19.664 -26.451   2.239  1.00 10.00      A   
ATOM   1032  C   PRO   117      21.565 -23.684   1.499  1.00 10.00      A   
ATOM   1033  O   PRO   117      22.249 -22.687   1.746  1.00 10.00      A   
ATOM   1034  N   LYS   118      21.674 -24.367   0.367  1.00 10.00      A   
ATOM   1035  HN  LYS   118      21.066 -25.116   0.204  1.00 10.00      A   
ATOM   1036  CA  LYS   118      22.655 -24.014  -0.652  1.00 10.00      A   
ATOM   1037  CB  LYS   118      22.818 -25.149  -1.662  1.00 10.00      A   
ATOM   1038  CG  LYS   118      23.303 -26.457  -1.063  1.00 10.00      A   
ATOM   1039  CD  LYS   118      23.398 -27.539  -2.126  1.00 10.00      A   
ATOM   1040  CE  LYS   118      23.827 -28.869  -1.528  1.00 10.00      A   
ATOM   1041  NZ  LYS   118      23.990 -29.918  -2.566  1.00 10.00      A   
ATOM   1042  HZ1 LYS   118      23.095 -30.063  -3.070  1.00 10.00      A   
ATOM   1043  HZ2 LYS   118      24.272 -30.818  -2.124  1.00 10.00      A   
ATOM   1044  HZ3 LYS   118      24.722 -29.637  -3.250  1.00 10.00      A   
ATOM   1045  C   LYS   118      22.273 -22.726  -1.375  1.00 10.00      A   
ATOM   1046  O   LYS   118      21.105 -22.337  -1.404  1.00 10.00      A   
ATOM   1047  N   THR   119      23.268 -22.068  -1.948  1.00 10.00      A   
ATOM   1048  HN  THR   119      24.178 -22.427  -1.876  1.00 10.00      A   
ATOM   1049  CA  THR   119      23.053 -20.830  -2.680  1.00 10.00      A   
ATOM   1050  CB  THR   119      24.181 -19.817  -2.391  1.00 10.00      A   
ATOM   1051  OG1 THR   119      24.571 -19.909  -1.014  1.00 10.00      A   
ATOM   1052  HG1 THR   119      24.766 -20.830  -0.801  1.00 10.00      A   
ATOM   1053  CG2 THR   119      23.721 -18.398  -2.685  1.00 10.00      A   
ATOM   1054  C   THR   119      23.007 -21.113  -4.179  1.00 10.00      A   
ATOM   1055  O   THR   119      23.918 -20.742  -4.920  1.00 10.00      A   
ATOM   1056  N   THR   120      21.953 -21.790  -4.616  1.00 10.00      A   
ATOM   1057  HN  THR   120      21.263 -22.069  -3.977  1.00 10.00      A   
ATOM   1058  CA  THR   120      21.792 -22.131  -6.020  1.00 10.00      A   
ATOM   1059  CB  THR   120      21.503 -23.638  -6.190  1.00 10.00      A   
ATOM   1060  OG1 THR   120      20.358 -23.996  -5.404  1.00 10.00      A   
ATOM   1061  HG1 THR   120      20.480 -24.881  -5.041  1.00 10.00      A   
ATOM   1062  CG2 THR   120      22.689 -24.465  -5.735  1.00 10.00      A   
ATOM   1063  C   THR   120      20.649 -21.335  -6.639  1.00 10.00      A   
ATOM   1064  O   THR   120      19.807 -20.782  -5.924  1.00 10.00      A   
ATOM   1065  N   TRP   121      20.612 -21.281  -7.965  1.00 10.00      A   
ATOM   1066  HN  TRP   121      21.319 -21.729  -8.483  1.00 10.00      A   
ATOM   1067  CA  TRP   121      19.561 -20.557  -8.670  1.00 10.00      A   
ATOM   1068  CB  TRP   121      19.844 -20.487 -10.179  1.00 10.00      A   
ATOM   1069  CG  TRP   121      20.017 -21.821 -10.848  1.00 10.00      A   
ATOM   1070  CD1 TRP   121      21.157 -22.569 -10.901  1.00 10.00      A   
ATOM   1071  CD2 TRP   121      19.023 -22.557 -11.573  1.00 10.00      A   
ATOM   1072  NE1 TRP   121      20.935 -23.724 -11.611  1.00 10.00      A   
ATOM   1073  HE1 TRP   121      21.604 -24.427 -11.781  1.00 10.00      A   
ATOM   1074  CE2 TRP   121      19.631 -23.742 -12.032  1.00 10.00      A   
ATOM   1075  CE3 TRP   121      17.676 -22.331 -11.876  1.00 10.00      A   
ATOM   1076  CZ2 TRP   121      18.942 -24.696 -12.776  1.00 10.00      A   
ATOM   1077  CZ3 TRP   121      16.994 -23.279 -12.614  1.00 10.00      A   
ATOM   1078  CH2 TRP   121      17.626 -24.447 -13.055  1.00 10.00      A   
ATOM   1079  C   TRP   121      18.192 -21.178  -8.401  1.00 10.00      A   
ATOM   1080  O   TRP   121      17.173 -20.491  -8.415  1.00 10.00      A   
ATOM   1081  N   LEU   122      18.183 -22.475  -8.115  1.00 10.00      A   
ATOM   1082  HN  LEU   122      19.034 -22.961  -8.078  1.00 10.00      A   
ATOM   1083  CA  LEU   122      16.945 -23.195  -7.844  1.00 10.00      A   
ATOM   1084  CB  LEU   122      17.202 -24.707  -7.782  1.00 10.00      A   
ATOM   1085  CG  LEU   122      17.794 -25.353  -9.040  1.00 10.00      A   
ATOM   1086  CD1 LEU   122      19.233 -25.784  -8.797  1.00 10.00      A   
ATOM   1087  CD2 LEU   122      16.948 -26.534  -9.488  1.00 10.00      A   
ATOM   1088  C   LEU   122      16.301 -22.720  -6.545  1.00 10.00      A   
ATOM   1089  O   LEU   122      15.083 -22.798  -6.379  1.00 10.00      A   
ATOM   1090  N   ARG   123      17.120 -22.220  -5.630  1.00 10.00      A   
ATOM   1091  HN  ARG   123      18.082 -22.173  -5.821  1.00 10.00      A   
ATOM   1092  CA  ARG   123      16.630 -21.742  -4.344  1.00 10.00      A   
ATOM   1093  CB  ARG   123      17.769 -21.694  -3.317  1.00 10.00      A   
ATOM   1094  CG  ARG   123      17.326 -21.331  -1.905  1.00 10.00      A   
ATOM   1095  CD  ARG   123      18.145 -20.178  -1.339  1.00 10.00      A   
ATOM   1096  NE  ARG   123      19.176 -20.633  -0.408  1.00 10.00      A   
ATOM   1097  HE  ARG   123      19.761 -21.370  -0.710  1.00 10.00      A   
ATOM   1098  CZ  ARG   123      19.368 -20.112   0.807  1.00 10.00      A   
ATOM   1099  NH1 ARG   123      18.605 -19.116   1.238  1.00 10.00      A   
ATOM   1100 HH11 ARG   123      18.762 -18.712   2.190  1.00 10.00      A   
ATOM   1101 HH12 ARG   123      17.855 -18.731   0.631  1.00 10.00      A   
ATOM   1102  NH2 ARG   123      20.320 -20.585   1.597  1.00 10.00      A   
ATOM   1103 HH21 ARG   123      20.930 -21.368   1.276  1.00 10.00      A   
ATOM   1104 HH22 ARG   123      20.458 -20.180   2.549  1.00 10.00      A   
ATOM   1105  C   ARG   123      15.972 -20.366  -4.460  1.00 10.00      A   
ATOM   1106  O   ARG   123      15.045 -20.050  -3.717  1.00 10.00      A   
ATOM   1107  N   VAL   124      16.430 -19.561  -5.407  1.00 10.00      A   
ATOM   1108  HN  VAL   124      17.140 -19.876  -6.008  1.00 10.00      A   
ATOM   1109  CA  VAL   124      15.897 -18.213  -5.566  1.00 10.00      A   
ATOM   1110  CB  VAL   124      17.021 -17.167  -5.697  1.00 10.00      A   
ATOM   1111  CG1 VAL   124      17.660 -16.918  -4.343  1.00 10.00      A   
ATOM   1112  CG2 VAL   124      18.067 -17.617  -6.707  1.00 10.00      A   
ATOM   1113  C   VAL   124      14.909 -18.060  -6.722  1.00 10.00      A   
ATOM   1114  O   VAL   124      13.949 -17.304  -6.616  1.00 10.00      A   
ATOM   1115  N   ALA   125      15.132 -18.772  -7.814  1.00 10.00      A   
ATOM   1116  HN  ALA   125      15.900 -19.386  -7.846  1.00 10.00      A   
ATOM   1117  CA  ALA   125      14.258 -18.653  -8.976  1.00 10.00      A   
ATOM   1118  CB  ALA   125      15.058 -18.783 -10.263  1.00 10.00      A   
ATOM   1119  C   ALA   125      13.102 -19.646  -8.954  1.00 10.00      A   
ATOM   1120  O   ALA   125      12.090 -19.435  -9.614  1.00 10.00      A   
ATOM   1121  N   ILE   126      13.240 -20.720  -8.190  1.00 10.00      A   
ATOM   1122  HN  ILE   126      14.054 -20.833  -7.659  1.00 10.00      A   
ATOM   1123  CA  ILE   126      12.191 -21.733  -8.132  1.00 10.00      A   
ATOM   1124  CB  ILE   126      12.713 -23.114  -8.597  1.00 10.00      A   
ATOM   1125  CG1 ILE   126      13.371 -23.026  -9.982  1.00 10.00      A   
ATOM   1126  CG2 ILE   126      11.597 -24.150  -8.592  1.00 10.00      A   
ATOM   1127  CD1 ILE   126      12.421 -22.646 -11.099  1.00 10.00      A   
ATOM   1128  C   ILE   126      11.600 -21.868  -6.731  1.00 10.00      A   
ATOM   1129  O   ILE   126      10.407 -21.648  -6.525  1.00 10.00      A   
ATOM   1130  N   ALA   127      12.447 -22.217  -5.773  1.00 10.00      A   
ATOM   1131  HN  ALA   127      13.392 -22.355  -6.004  1.00 10.00      A   
ATOM   1132  CA  ALA   127      12.020 -22.418  -4.393  1.00 10.00      A   
ATOM   1133  CB  ALA   127      13.179 -22.923  -3.550  1.00 10.00      A   
ATOM   1134  C   ALA   127      11.396 -21.177  -3.763  1.00 10.00      A   
ATOM   1135  O   ALA   127      10.264 -21.230  -3.284  1.00 10.00      A   
ATOM   1136  N   ALA   128      12.140 -20.076  -3.766  1.00 10.00      A   
ATOM   1137  HN  ALA   128      13.034 -20.109  -4.171  1.00 10.00      A   
ATOM   1138  CA  ALA   128      11.681 -18.817  -3.171  1.00 10.00      A   
ATOM   1139  CB  ALA   128      12.709 -17.705  -3.337  1.00 10.00      A   
ATOM   1140  C   ALA   128      10.275 -18.378  -3.619  1.00 10.00      A   
ATOM   1141  O   ALA   128       9.386 -18.232  -2.781  1.00 10.00      A   
ATOM   1142  N   PRO   129      10.036 -18.171  -4.933  1.00 10.00      A   
ATOM   1143  CA  PRO   129       8.721 -17.735  -5.432  1.00 10.00      A   
ATOM   1144  CB  PRO   129       8.902 -17.702  -6.953  1.00 10.00      A   
ATOM   1145  CG  PRO   129      10.369 -17.560  -7.151  1.00 10.00      A   
ATOM   1146  CD  PRO   129      11.003 -18.331  -6.034  1.00 10.00      A   
ATOM   1147  C   PRO   129       7.590 -18.692  -5.055  1.00 10.00      A   
ATOM   1148  O   PRO   129       6.531 -18.263  -4.589  1.00 10.00      A   
ATOM   1149  N   ALA   130       7.825 -19.984  -5.235  1.00 10.00      A   
ATOM   1150  HN  ALA   130       8.701 -20.267  -5.578  1.00 10.00      A   
ATOM   1151  CA  ALA   130       6.820 -20.996  -4.932  1.00 10.00      A   
ATOM   1152  CB  ALA   130       7.251 -22.345  -5.484  1.00 10.00      A   
ATOM   1153  C   ALA   130       6.541 -21.089  -3.434  1.00 10.00      A   
ATOM   1154  O   ALA   130       5.424 -21.399  -3.018  1.00 10.00      A   
ATOM   1155  N   LEU   131       7.551 -20.819  -2.625  1.00 10.00      A   
ATOM   1156  HN  LEU   131       8.424 -20.578  -3.008  1.00 10.00      A   
ATOM   1157  CA  LEU   131       7.399 -20.878  -1.179  1.00 10.00      A   
ATOM   1158  CB  LEU   131       8.749 -21.124  -0.500  1.00 10.00      A   
ATOM   1159  CG  LEU   131       8.703 -21.566   0.964  1.00 10.00      A   
ATOM   1160  CD1 LEU   131       8.012 -22.914   1.095  1.00 10.00      A   
ATOM   1161  CD2 LEU   131      10.107 -21.628   1.544  1.00 10.00      A   
ATOM   1162  C   LEU   131       6.757 -19.604  -0.640  1.00 10.00      A   
ATOM   1163  O   LEU   131       5.876 -19.659   0.221  1.00 10.00      A   
ATOM   1164  N   TRP   132       7.194 -18.456  -1.150  1.00 10.00      A   
ATOM   1165  HN  TRP   132       7.900 -18.471  -1.838  1.00 10.00      A   
ATOM   1166  CA  TRP   132       6.655 -17.180  -0.702  1.00 10.00      A   
ATOM   1167  CB  TRP   132       7.454 -15.989  -1.241  1.00 10.00      A   
ATOM   1168  CG  TRP   132       7.018 -14.683  -0.641  1.00 10.00      A   
ATOM   1169  CD1 TRP   132       6.039 -13.848  -1.102  1.00 10.00      A   
ATOM   1170  CD2 TRP   132       7.536 -14.069   0.547  1.00 10.00      A   
ATOM   1171  NE1 TRP   132       5.915 -12.760  -0.274  1.00 10.00      A   
ATOM   1172  HE1 TRP   132       5.269 -12.019  -0.388  1.00 10.00      A   
ATOM   1173  CE2 TRP   132       6.825 -12.868   0.741  1.00 10.00      A   
ATOM   1174  CE3 TRP   132       8.534 -14.413   1.462  1.00 10.00      A   
ATOM   1175  CZ2 TRP   132       7.074 -12.019   1.815  1.00 10.00      A   
ATOM   1176  CZ3 TRP   132       8.780 -13.568   2.527  1.00 10.00      A   
ATOM   1177  CH2 TRP   132       8.056 -12.383   2.693  1.00 10.00      A   
ATOM   1178  C   TRP   132       5.184 -17.034  -1.062  1.00 10.00      A   
ATOM   1179  O   TRP   132       4.403 -16.533  -0.262  1.00 10.00      A   
ATOM   1180  N   GLN   133       4.810 -17.479  -2.258  1.00 10.00      A   
ATOM   1181  HN  GLN   133       5.483 -17.875  -2.855  1.00 10.00      A   
ATOM   1182  CA  GLN   133       3.422 -17.375  -2.709  1.00 10.00      A   
ATOM   1183  CB  GLN   133       3.238 -18.018  -4.085  1.00 10.00      A   
ATOM   1184  CG  GLN   133       1.931 -17.641  -4.764  1.00 10.00      A   
ATOM   1185  CD  GLN   133       1.788 -16.141  -4.962  1.00 10.00      A   
ATOM   1186  OE1 GLN   133       2.760 -15.441  -5.238  1.00 10.00      A   
ATOM   1187  NE2 GLN   133       0.578 -15.637  -4.802  1.00 10.00      A   
ATOM   1188 HE21 GLN   133      -0.153 -16.249  -4.568  1.00 10.00      A   
ATOM   1189 HE22 GLN   133       0.458 -14.669  -4.919  1.00 10.00      A   
ATOM   1190  C   GLN   133       2.451 -17.982  -1.695  1.00 10.00      A   
ATOM   1191  O   GLN   133       1.435 -17.378  -1.357  1.00 10.00      A   
ATOM   1192  N   VAL   134       2.786 -19.162  -1.193  1.00 10.00      A   
ATOM   1193  HN  VAL   134       3.621 -19.586  -1.483  1.00 10.00      A   
ATOM   1194  CA  VAL   134       1.943 -19.838  -0.213  1.00 10.00      A   
ATOM   1195  CB  VAL   134       2.405 -21.293   0.019  1.00 10.00      A   
ATOM   1196  CG1 VAL   134       1.473 -22.016   0.983  1.00 10.00      A   
ATOM   1197  CG2 VAL   134       2.502 -22.041  -1.304  1.00 10.00      A   
ATOM   1198  C   VAL   134       1.958 -19.078   1.112  1.00 10.00      A   
ATOM   1199  O   VAL   134       0.914 -18.833   1.714  1.00 10.00      A   
ATOM   1200  N   THR   135       3.146 -18.672   1.533  1.00 10.00      A   
ATOM   1201  HN  THR   135       3.936 -18.865   0.986  1.00 10.00      A   
ATOM   1202  CA  THR   135       3.313 -17.943   2.783  1.00 10.00      A   
ATOM   1203  CB  THR   135       4.804 -17.723   3.086  1.00 10.00      A   
ATOM   1204  OG1 THR   135       5.515 -18.951   2.859  1.00 10.00      A   
ATOM   1205  HG1 THR   135       5.860 -18.961   1.957  1.00 10.00      A   
ATOM   1206  CG2 THR   135       4.995 -17.290   4.530  1.00 10.00      A   
ATOM   1207  C   THR   135       2.572 -16.600   2.753  1.00 10.00      A   
ATOM   1208  O   THR   135       1.915 -16.220   3.727  1.00 10.00      A   
ATOM   1209  N   GLU   136       2.672 -15.895   1.629  1.00 10.00      A   
ATOM   1210  HN  GLU   136       3.221 -16.247   0.891  1.00 10.00      A   
ATOM   1211  CA  GLU   136       2.001 -14.610   1.461  1.00 10.00      A   
ATOM   1212  CB  GLU   136       2.412 -13.964   0.131  1.00 10.00      A   
ATOM   1213  CG  GLU   136       2.013 -12.502  -0.021  1.00 10.00      A   
ATOM   1214  CD  GLU   136       2.789 -11.579   0.897  1.00 10.00      A   
ATOM   1215  OE1 GLU   136       3.832 -11.036   0.464  1.00 10.00      A   
ATOM   1216  OE2 GLU   136       2.360 -11.393   2.058  1.00 10.00      A   
ATOM   1217  C   GLU   136       0.489 -14.810   1.508  1.00 10.00      A   
ATOM   1218  O   GLU   136      -0.237 -14.034   2.135  1.00 10.00      A   
ATOM   1219  N   PHE   137       0.023 -15.869   0.854  1.00 10.00      A   
ATOM   1220  HN  PHE   137       0.653 -16.445   0.369  1.00 10.00      A   
ATOM   1221  CA  PHE   137      -1.397 -16.191   0.830  1.00 10.00      A   
ATOM   1222  CB  PHE   137      -1.675 -17.357  -0.125  1.00 10.00      A   
ATOM   1223  CG  PHE   137      -3.137 -17.653  -0.325  1.00 10.00      A   
ATOM   1224  CD1 PHE   137      -4.034 -16.634  -0.608  1.00 10.00      A   
ATOM   1225  CD2 PHE   137      -3.615 -18.950  -0.228  1.00 10.00      A   
ATOM   1226  CE1 PHE   137      -5.376 -16.903  -0.789  1.00 10.00      A   
ATOM   1227  CE2 PHE   137      -4.957 -19.227  -0.409  1.00 10.00      A   
ATOM   1228  CZ  PHE   137      -5.838 -18.201  -0.688  1.00 10.00      A   
ATOM   1229  C   PHE   137      -1.883 -16.521   2.239  1.00 10.00      A   
ATOM   1230  O   PHE   137      -3.009 -16.202   2.608  1.00 10.00      A   
ATOM   1231  N   LEU   138      -1.018 -17.157   3.023  1.00 10.00      A   
ATOM   1232  HN  LEU   138      -0.138 -17.405   2.661  1.00 10.00      A   
ATOM   1233  CA  LEU   138      -1.347 -17.512   4.399  1.00 10.00      A   
ATOM   1234  CB  LEU   138      -0.231 -18.354   5.028  1.00 10.00      A   
ATOM   1235  CG  LEU   138      -0.104 -19.802   4.545  1.00 10.00      A   
ATOM   1236  CD1 LEU   138       1.199 -20.415   5.039  1.00 10.00      A   
ATOM   1237  CD2 LEU   138      -1.292 -20.632   5.007  1.00 10.00      A   
ATOM   1238  C   LEU   138      -1.581 -16.249   5.223  1.00 10.00      A   
ATOM   1239  O   LEU   138      -2.564 -16.147   5.955  1.00 10.00      A   
ATOM   1240  N   ARG   139      -0.681 -15.280   5.077  1.00 10.00      A   
ATOM   1241  HN  ARG   139       0.081 -15.423   4.471  1.00 10.00      A   
ATOM   1242  CA  ARG   139      -0.788 -14.017   5.796  1.00 10.00      A   
ATOM   1243  CB  ARG   139       0.430 -13.132   5.508  1.00 10.00      A   
ATOM   1244  CG  ARG   139       0.445 -11.815   6.273  1.00 10.00      A   
ATOM   1245  CD  ARG   139       1.856 -11.262   6.409  1.00 10.00      A   
ATOM   1246  NE  ARG   139       2.529 -11.134   5.119  1.00 10.00      A   
ATOM   1247  HE  ARG   139       1.966 -11.158   4.310  1.00 10.00      A   
ATOM   1248  CZ  ARG   139       3.846 -10.980   4.972  1.00 10.00      A   
ATOM   1249  NH1 ARG   139       4.649 -10.934   6.033  1.00 10.00      A   
ATOM   1250 HH11 ARG   139       4.258 -11.016   6.998  1.00 10.00      A   
ATOM   1251 HH12 ARG   139       5.683 -10.813   5.904  1.00 10.00      A   
ATOM   1252  NH2 ARG   139       4.357 -10.888   3.756  1.00 10.00      A   
ATOM   1253 HH21 ARG   139       3.727 -10.939   2.912  1.00 10.00      A   
ATOM   1254 HH22 ARG   139       5.383 -10.760   3.626  1.00 10.00      A   
ATOM   1255  C   ARG   139      -2.081 -13.293   5.427  1.00 10.00      A   
ATOM   1256  O   ARG   139      -2.696 -12.630   6.263  1.00 10.00      A   
ATOM   1257  N   GLY   140      -2.501 -13.446   4.177  1.00 10.00      A   
ATOM   1258  HN  GLY   140      -1.973 -13.995   3.556  1.00 10.00      A   
ATOM   1259  CA  GLY   140      -3.719 -12.813   3.718  1.00 10.00      A   
ATOM   1260  C   GLY   140      -4.899 -13.767   3.726  1.00 10.00      A   
ATOM   1261  O   GLY   140      -5.789 -13.667   2.878  1.00 10.00      A   
ATOM   1262  N   TRP   141      -4.909 -14.696   4.680  1.00 10.00      A   
ATOM   1263  HN  TRP   141      -4.161 -14.735   5.315  1.00 10.00      A   
ATOM   1264  CA  TRP   141      -5.991 -15.667   4.791  1.00 10.00      A   
ATOM   1265  CB  TRP   141      -5.687 -16.907   3.946  1.00 10.00      A   
ATOM   1266  CG  TRP   141      -6.800 -17.908   3.903  1.00 10.00      A   
ATOM   1267  CD1 TRP   141      -6.839 -19.116   4.536  1.00 10.00      A   
ATOM   1268  CD2 TRP   141      -8.034 -17.792   3.185  1.00 10.00      A   
ATOM   1269  NE1 TRP   141      -8.019 -19.756   4.260  1.00 10.00      A   
ATOM   1270  HE1 TRP   141      -8.282 -20.638   4.600  1.00 10.00      A   
ATOM   1271  CE2 TRP   141      -8.771 -18.965   3.432  1.00 10.00      A   
ATOM   1272  CE3 TRP   141      -8.589 -16.808   2.362  1.00 10.00      A   
ATOM   1273  CZ2 TRP   141     -10.031 -19.185   2.882  1.00 10.00      A   
ATOM   1274  CZ3 TRP   141      -9.839 -17.028   1.817  1.00 10.00      A   
ATOM   1275  CH2 TRP   141     -10.547 -18.206   2.080  1.00 10.00      A   
ATOM   1276  C   TRP   141      -6.253 -16.065   6.243  1.00 10.00      A   
ATOM   1277  O   TRP   141      -7.405 -16.104   6.682  1.00 10.00      A   
ATOM   1278  N   VAL   142      -5.181 -16.360   6.978  1.00 10.00      A   
ATOM   1279  HN  VAL   142      -4.289 -16.309   6.567  1.00 10.00      A   
ATOM   1280  CA  VAL   142      -5.287 -16.762   8.380  1.00 10.00      A   
ATOM   1281  CB  VAL   142      -3.898 -17.044   8.997  1.00 10.00      A   
ATOM   1282  CG1 VAL   142      -4.009 -17.357  10.482  1.00 10.00      A   
ATOM   1283  CG2 VAL   142      -3.217 -18.196   8.272  1.00 10.00      A   
ATOM   1284  C   VAL   142      -6.023 -15.707   9.208  1.00 10.00      A   
ATOM   1285  O   VAL   142      -5.744 -14.510   9.097  1.00 10.00      A   
ATOM   1286  N   LEU   143      -6.966 -16.175  10.027  1.00 10.00      A   
ATOM   1287  HN  LEU   143      -7.116 -17.145  10.058  1.00 10.00      A   
ATOM   1288  CA  LEU   143      -7.778 -15.314  10.886  1.00 10.00      A   
ATOM   1289  CB  LEU   143      -6.936 -14.579  11.936  1.00 10.00      A   
ATOM   1290  CG  LEU   143      -6.331 -15.445  13.047  1.00 10.00      A   
ATOM   1291  CD1 LEU   143      -5.471 -14.597  13.974  1.00 10.00      A   
ATOM   1292  CD2 LEU   143      -7.422 -16.160  13.832  1.00 10.00      A   
ATOM   1293  C   LEU   143      -8.640 -14.345  10.075  1.00 10.00      A   
ATOM   1294  O   LEU   143      -9.741 -14.691   9.642  1.00 10.00      A   
ATOM   1295  N   THR   144      -8.145 -13.135   9.869  1.00 10.00      A   
ATOM   1296  HN  THR   144      -7.261 -12.909  10.234  1.00 10.00      A   
ATOM   1297  CA  THR   144      -8.881 -12.135   9.109  1.00 10.00      A   
ATOM   1298  CB  THR   144      -9.047 -10.835   9.912  1.00 10.00      A   
ATOM   1299  OG1 THR   144      -9.086 -11.152  11.313  1.00 10.00      A   
ATOM   1300  HG1 THR   144      -9.504 -12.011  11.432  1.00 10.00      A   
ATOM   1301  CG2 THR   144     -10.346 -10.144   9.523  1.00 10.00      A   
ATOM   1302  C   THR   144      -8.184 -11.837   7.782  1.00 10.00      A   
ATOM   1303  O   THR   144      -8.814 -11.365   6.827  1.00 10.00      A   
ATOM   1304  N   GLY   145      -6.886 -12.120   7.732  1.00 10.00      A   
ATOM   1305  HN  GLY   145      -6.444 -12.491   8.528  1.00 10.00      A   
ATOM   1306  CA  GLY   145      -6.118 -11.895   6.526  1.00 10.00      A   
ATOM   1307  C   GLY   145      -5.597 -10.475   6.400  1.00 10.00      A   
ATOM   1308  O   GLY   145      -6.358  -9.512   6.503  1.00 10.00      A   
ATOM   1309  N   PHE   146      -4.293 -10.350   6.181  1.00 10.00      A   
ATOM   1310  HN  PHE   146      -3.739 -11.160   6.126  1.00 10.00      A   
ATOM   1311  CA  PHE   146      -3.656  -9.048   6.020  1.00 10.00      A   
ATOM   1312  CB  PHE   146      -2.848  -8.672   7.269  1.00 10.00      A   
ATOM   1313  CG  PHE   146      -3.687  -8.250   8.444  1.00 10.00      A   
ATOM   1314  CD1 PHE   146      -3.921  -9.123   9.494  1.00 10.00      A   
ATOM   1315  CD2 PHE   146      -4.236  -6.979   8.498  1.00 10.00      A   
ATOM   1316  CE1 PHE   146      -4.690  -8.737  10.576  1.00 10.00      A   
ATOM   1317  CE2 PHE   146      -5.006  -6.587   9.577  1.00 10.00      A   
ATOM   1318  CZ  PHE   146      -5.232  -7.467  10.618  1.00 10.00      A   
ATOM   1319  C   PHE   146      -2.744  -9.052   4.791  1.00 10.00      A   
ATOM   1320  O   PHE   146      -1.525  -9.169   4.912  1.00 10.00      A   
ATOM   1321  N   PRO   147      -3.328  -8.930   3.587  1.00 10.00      A   
ATOM   1322  CA  PRO   147      -2.569  -8.931   2.334  1.00 10.00      A   
ATOM   1323  CB  PRO   147      -3.623  -9.382   1.322  1.00 10.00      A   
ATOM   1324  CG  PRO   147      -4.906  -8.827   1.846  1.00 10.00      A   
ATOM   1325  CD  PRO   147      -4.774  -8.765   3.348  1.00 10.00      A   
ATOM   1326  C   PRO   147      -2.058  -7.533   1.989  1.00 10.00      A   
ATOM   1327  O   PRO   147      -2.281  -7.027   0.889  1.00 10.00      A   
ATOM   1328  N   TRP   148      -1.361  -6.923   2.932  1.00 10.00      A   
ATOM   1329  HN  TRP   148      -1.184  -7.397   3.774  1.00 10.00      A   
ATOM   1330  CA  TRP   148      -0.829  -5.582   2.745  1.00 10.00      A   
ATOM   1331  CB  TRP   148      -1.166  -4.705   3.956  1.00 10.00      A   
ATOM   1332  CG  TRP   148      -2.558  -4.156   3.943  1.00 10.00      A   
ATOM   1333  CD1 TRP   148      -3.708  -4.835   4.213  1.00 10.00      A   
ATOM   1334  CD2 TRP   148      -2.947  -2.807   3.652  1.00 10.00      A   
ATOM   1335  NE1 TRP   148      -4.790  -3.998   4.102  1.00 10.00      A   
ATOM   1336  HE1 TRP   148      -5.727  -4.255   4.247  1.00 10.00      A   
ATOM   1337  CE2 TRP   148      -4.350  -2.747   3.758  1.00 10.00      A   
ATOM   1338  CE3 TRP   148      -2.247  -1.644   3.309  1.00 10.00      A   
ATOM   1339  CZ2 TRP   148      -5.066  -1.572   3.536  1.00 10.00      A   
ATOM   1340  CZ3 TRP   148      -2.960  -0.479   3.090  1.00 10.00      A   
ATOM   1341  CH2 TRP   148      -4.355  -0.451   3.203  1.00 10.00      A   
ATOM   1342  C   TRP   148       0.679  -5.606   2.536  1.00 10.00      A   
ATOM   1343  O   TRP   148       1.335  -6.610   2.806  1.00 10.00      A   
ATOM   1344  N   LEU   149       1.207  -4.487   2.042  1.00 10.00      A   
ATOM   1345  HN  LEU   149       0.609  -3.741   1.832  1.00 10.00      A   
ATOM   1346  CA  LEU   149       2.641  -4.324   1.801  1.00 10.00      A   
ATOM   1347  CB  LEU   149       3.465  -4.462   3.089  1.00 10.00      A   
ATOM   1348  CG  LEU   149       3.493  -3.231   4.003  1.00 10.00      A   
ATOM   1349  CD1 LEU   149       2.214  -3.119   4.820  1.00 10.00      A   
ATOM   1350  CD2 LEU   149       4.712  -3.252   4.910  1.00 10.00      A   
ATOM   1351  C   LEU   149       3.176  -5.223   0.689  1.00 10.00      A   
ATOM   1352  O   LEU   149       4.367  -5.535   0.651  1.00 10.00      A   
ATOM   1353  N   GLN   150       2.300  -5.619  -0.229  1.00 10.00      A   
ATOM   1354  HN  GLN   150       1.368  -5.336  -0.155  1.00 10.00      A   
ATOM   1355  CA  GLN   150       2.710  -6.461  -1.346  1.00 10.00      A   
ATOM   1356  CB  GLN   150       1.506  -7.110  -2.029  1.00 10.00      A   
ATOM   1357  CG  GLN   150       0.733  -8.105  -1.181  1.00 10.00      A   
ATOM   1358  CD  GLN   150      -0.083  -9.059  -2.036  1.00 10.00      A   
ATOM   1359  OE1 GLN   150      -0.372  -8.773  -3.199  1.00 10.00      A   
ATOM   1360  NE2 GLN   150      -0.465 -10.193  -1.472  1.00 10.00      A   
ATOM   1361 HE21 GLN   150      -0.208 -10.357  -0.539  1.00 10.00      A   
ATOM   1362 HE22 GLN   150      -1.003 -10.820  -2.007  1.00 10.00      A   
ATOM   1363  C   GLN   150       3.482  -5.628  -2.362  1.00 10.00      A   
ATOM   1364  O   GLN   150       2.992  -4.595  -2.832  1.00 10.00      A   
ATOM   1365  N   PHE   151       4.675  -6.087  -2.711  1.00 10.00      A   
ATOM   1366  HN  PHE   151       4.994  -6.933  -2.319  1.00 10.00      A   
ATOM   1367  CA  PHE   151       5.528  -5.377  -3.658  1.00 10.00      A   
ATOM   1368  CB  PHE   151       6.951  -5.937  -3.629  1.00 10.00      A   
ATOM   1369  CG  PHE   151       7.620  -5.818  -2.288  1.00 10.00      A   
ATOM   1370  CD1 PHE   151       7.811  -6.936  -1.496  1.00 10.00      A   
ATOM   1371  CD2 PHE   151       8.058  -4.590  -1.820  1.00 10.00      A   
ATOM   1372  CE1 PHE   151       8.425  -6.834  -0.264  1.00 10.00      A   
ATOM   1373  CE2 PHE   151       8.672  -4.481  -0.588  1.00 10.00      A   
ATOM   1374  CZ  PHE   151       8.855  -5.604   0.191  1.00 10.00      A   
ATOM   1375  C   PHE   151       4.964  -5.401  -5.077  1.00 10.00      A   
ATOM   1376  O   PHE   151       5.420  -4.652  -5.946  1.00 10.00      A   
ATOM   1377  N   GLY   152       3.985  -6.268  -5.316  1.00 10.00      A   
ATOM   1378  HN  GLY   152       3.685  -6.869  -4.600  1.00 10.00      A   
ATOM   1379  CA  GLY   152       3.377  -6.358  -6.627  1.00 10.00      A   
ATOM   1380  C   GLY   152       2.552  -5.132  -6.964  1.00 10.00      A   
ATOM   1381  O   GLY   152       2.450  -4.746  -8.127  1.00 10.00      A   
ATOM   1382  N   TYR   153       1.985  -4.497  -5.942  1.00 10.00      A   
ATOM   1383  HN  TYR   153       2.136  -4.826  -5.031  1.00 10.00      A   
ATOM   1384  CA  TYR   153       1.159  -3.312  -6.142  1.00 10.00      A   
ATOM   1385  CB  TYR   153       0.334  -3.011  -4.890  1.00 10.00      A   
ATOM   1386  CG  TYR   153      -0.839  -3.941  -4.682  1.00 10.00      A   
ATOM   1387  CD1 TYR   153      -0.738  -5.051  -3.851  1.00 10.00      A   
ATOM   1388  CD2 TYR   153      -2.049  -3.708  -5.316  1.00 10.00      A   
ATOM   1389  CE1 TYR   153      -1.816  -5.897  -3.659  1.00 10.00      A   
ATOM   1390  CE2 TYR   153      -3.130  -4.546  -5.130  1.00 10.00      A   
ATOM   1391  CZ  TYR   153      -3.008  -5.642  -4.302  1.00 10.00      A   
ATOM   1392  OH  TYR   153      -4.085  -6.480  -4.113  1.00 10.00      A   
ATOM   1393  HH  TYR   153      -3.818  -7.226  -3.555  1.00 10.00      A   
ATOM   1394  C   TYR   153       2.008  -2.103  -6.516  1.00 10.00      A   
ATOM   1395  O   TYR   153       1.502  -1.115  -7.050  1.00 10.00      A   
ATOM   1396  N   SER   154       3.302  -2.197  -6.248  1.00 10.00      A   
ATOM   1397  HN  SER   154       3.644  -3.014  -5.825  1.00 10.00      A   
ATOM   1398  CA  SER   154       4.235  -1.119  -6.541  1.00 10.00      A   
ATOM   1399  CB  SER   154       5.531  -1.370  -5.781  1.00 10.00      A   
ATOM   1400  OG  SER   154       5.251  -1.839  -4.476  1.00 10.00      A   
ATOM   1401  HG  SER   154       5.089  -1.085  -3.897  1.00 10.00      A   
ATOM   1402  C   SER   154       4.536  -1.015  -8.031  1.00 10.00      A   
ATOM   1403  O   SER   154       5.066  -0.005  -8.496  1.00 10.00      A   
ATOM   1404  N   GLN   155       4.181  -2.050  -8.778  1.00 10.00      A   
ATOM   1405  HN  GLN   155       3.730  -2.814  -8.356  1.00 10.00      A   
ATOM   1406  CA  GLN   155       4.445  -2.084 -10.213  1.00 10.00      A   
ATOM   1407  CB  GLN   155       4.906  -3.483 -10.631  1.00 10.00      A   
ATOM   1408  CG  GLN   155       5.724  -4.210  -9.571  1.00 10.00      A   
ATOM   1409  CD  GLN   155       7.019  -3.501  -9.221  1.00 10.00      A   
ATOM   1410  OE1 GLN   155       7.670  -2.901 -10.078  1.00 10.00      A   
ATOM   1411  NE2 GLN   155       7.395  -3.553  -7.953  1.00 10.00      A   
ATOM   1412 HE21 GLN   155       6.821  -4.038  -7.317  1.00 10.00      A   
ATOM   1413 HE22 GLN   155       8.233  -3.113  -7.698  1.00 10.00      A   
ATOM   1414  C   GLN   155       3.222  -1.662 -11.025  1.00 10.00      A   
ATOM   1415  O   GLN   155       3.130  -1.960 -12.215  1.00 10.00      A   
ATOM   1416  N   ILE   156       2.301  -0.951 -10.379  1.00 10.00      A   
ATOM   1417  HN  ILE   156       2.446  -0.739  -9.432  1.00 10.00      A   
ATOM   1418  CA  ILE   156       1.073  -0.483 -11.034  1.00 10.00      A   
ATOM   1419  CB  ILE   156       0.108   0.203 -10.031  1.00 10.00      A   
ATOM   1420  CG1 ILE   156      -1.179   0.675 -10.721  1.00 10.00      A   
ATOM   1421  CG2 ILE   156       0.787   1.357  -9.306  1.00 10.00      A   
ATOM   1422  CD1 ILE   156      -1.973  -0.435 -11.375  1.00 10.00      A   
ATOM   1423  C   ILE   156       1.373   0.452 -12.211  1.00 10.00      A   
ATOM   1424  O   ILE   156       0.626   0.496 -13.190  1.00 10.00      A   
ATOM   1425  N   ASP   157       2.470   1.187 -12.120  1.00 10.00      A   
ATOM   1426  HN  ASP   157       3.040   1.107 -11.326  1.00 10.00      A   
ATOM   1427  CA  ASP   157       2.855   2.102 -13.182  1.00 10.00      A   
ATOM   1428  CB  ASP   157       2.802   3.557 -12.705  1.00 10.00      A   
ATOM   1429  CG  ASP   157       2.017   4.449 -13.648  1.00 10.00      A   
ATOM   1430  OD1 ASP   157       2.639   5.154 -14.470  1.00 10.00      A   
ATOM   1431  OD2 ASP   157       0.770   4.456 -13.570  1.00 10.00      A   
ATOM   1432  C   ASP   157       4.243   1.753 -13.694  1.00 10.00      A   
ATOM   1433  O   ASP   157       4.966   2.608 -14.212  1.00 10.00      A   
ATOM   1434  N   GLY   158       4.609   0.484 -13.551  1.00 10.00      A   
ATOM   1435  HN  GLY   158       3.982  -0.153 -13.143  1.00 10.00      A   
ATOM   1436  CA  GLY   158       5.909   0.026 -14.000  1.00 10.00      A   
ATOM   1437  C   GLY   158       5.800  -0.888 -15.205  1.00 10.00      A   
ATOM   1438  O   GLY   158       4.705  -1.113 -15.711  1.00 10.00      A   
ATOM   1439  N   PRO   159       6.924  -1.429 -15.694  1.00 10.00      A   
ATOM   1440  CA  PRO   159       6.939  -2.328 -16.860  1.00 10.00      A   
ATOM   1441  CB  PRO   159       8.436  -2.546 -17.135  1.00 10.00      A   
ATOM   1442  CG  PRO   159       9.137  -1.475 -16.370  1.00 10.00      A   
ATOM   1443  CD  PRO   159       8.278  -1.196 -15.173  1.00 10.00      A   
ATOM   1444  C   PRO   159       6.259  -3.673 -16.589  1.00 10.00      A   
ATOM   1445  O   PRO   159       5.945  -4.414 -17.520  1.00 10.00      A   
ATOM   1446  N   LEU   160       6.020  -3.980 -15.317  1.00 10.00      A   
ATOM   1447  HN  LEU   160       6.278  -3.347 -14.613  1.00 10.00      A   
ATOM   1448  CA  LEU   160       5.387  -5.244 -14.946  1.00 10.00      A   
ATOM   1449  CB  LEU   160       5.941  -5.774 -13.619  1.00 10.00      A   
ATOM   1450  CG  LEU   160       7.437  -6.097 -13.579  1.00 10.00      A   
ATOM   1451  CD1 LEU   160       7.809  -6.731 -12.248  1.00 10.00      A   
ATOM   1452  CD2 LEU   160       7.833  -7.003 -14.736  1.00 10.00      A   
ATOM   1453  C   LEU   160       3.864  -5.136 -14.871  1.00 10.00      A   
ATOM   1454  O   LEU   160       3.186  -6.099 -14.519  1.00 10.00      A   
ATOM   1455  N   LYS   161       3.322  -3.974 -15.224  1.00 10.00      A   
ATOM   1456  HN  LYS   161       3.903  -3.239 -15.513  1.00 10.00      A   
ATOM   1457  CA  LYS   161       1.873  -3.774 -15.177  1.00 10.00      A   
ATOM   1458  CB  LYS   161       1.504  -2.288 -15.127  1.00 10.00      A   
ATOM   1459  CG  LYS   161       1.768  -1.516 -16.410  1.00 10.00      A   
ATOM   1460  CD  LYS   161       1.203  -0.106 -16.326  1.00 10.00      A   
ATOM   1461  CE  LYS   161       1.703   0.761 -17.468  1.00 10.00      A   
ATOM   1462  NZ  LYS   161       0.974   2.056 -17.556  1.00 10.00      A   
ATOM   1463  HZ1 LYS   161      -0.009   1.895 -17.859  1.00 10.00      A   
ATOM   1464  HZ2 LYS   161       1.436   2.683 -18.243  1.00 10.00      A   
ATOM   1465  HZ3 LYS   161       0.961   2.527 -16.629  1.00 10.00      A   
ATOM   1466  C   LYS   161       1.156  -4.467 -16.333  1.00 10.00      A   
ATOM   1467  O   LYS   161      -0.069  -4.450 -16.416  1.00 10.00      A   
ATOM   1468  N   GLY   162       1.924  -5.083 -17.220  1.00 10.00      A   
ATOM   1469  HN  GLY   162       2.896  -5.080 -17.099  1.00 10.00      A   
ATOM   1470  CA  GLY   162       1.338  -5.772 -18.352  1.00 10.00      A   
ATOM   1471  C   GLY   162       0.906  -7.175 -17.992  1.00 10.00      A   
ATOM   1472  O   GLY   162      -0.038  -7.709 -18.569  1.00 10.00      A   
ATOM   1473  N   LEU   163       1.593  -7.768 -17.025  1.00 10.00      A   
ATOM   1474  HN  LEU   163       2.335  -7.283 -16.599  1.00 10.00      A   
ATOM   1475  CA  LEU   163       1.281  -9.119 -16.580  1.00 10.00      A   
ATOM   1476  CB  LEU   163       2.538  -9.807 -16.042  1.00 10.00      A   
ATOM   1477  CG  LEU   163       2.922 -11.134 -16.705  1.00 10.00      A   
ATOM   1478  CD1 LEU   163       4.267 -11.611 -16.190  1.00 10.00      A   
ATOM   1479  CD2 LEU   163       1.857 -12.191 -16.458  1.00 10.00      A   
ATOM   1480  C   LEU   163       0.189  -9.100 -15.515  1.00 10.00      A   
ATOM   1481  O   LEU   163      -0.439 -10.126 -15.234  1.00 10.00      A   
ATOM   1482  N   ALA   164      -0.037  -7.928 -14.932  1.00 10.00      A   
ATOM   1483  HN  ALA   164       0.493  -7.151 -15.206  1.00 10.00      A   
ATOM   1484  CA  ALA   164      -1.048  -7.759 -13.893  1.00 10.00      A   
ATOM   1485  CB  ALA   164      -1.059  -6.332 -13.365  1.00 10.00      A   
ATOM   1486  C   ALA   164      -2.448  -8.212 -14.340  1.00 10.00      A   
ATOM   1487  O   ALA   164      -3.057  -9.052 -13.686  1.00 10.00      A   
ATOM   1488  N   PRO   165      -2.981  -7.695 -15.469  1.00 10.00      A   
ATOM   1489  CA  PRO   165      -4.313  -8.086 -15.945  1.00 10.00      A   
ATOM   1490  CB  PRO   165      -4.634  -7.032 -17.006  1.00 10.00      A   
ATOM   1491  CG  PRO   165      -3.306  -6.605 -17.519  1.00 10.00      A   
ATOM   1492  CD  PRO   165      -2.360  -6.688 -16.354  1.00 10.00      A   
ATOM   1493  C   PRO   165      -4.330  -9.486 -16.564  1.00 10.00      A   
ATOM   1494  O   PRO   165      -5.355  -9.933 -17.080  1.00 10.00      A   
ATOM   1495  N   ILE   166      -3.197 -10.176 -16.510  1.00 10.00      A   
ATOM   1496  HN  ILE   166      -2.412  -9.775 -16.082  1.00 10.00      A   
ATOM   1497  CA  ILE   166      -3.098 -11.517 -17.068  1.00 10.00      A   
ATOM   1498  CB  ILE   166      -1.774 -11.738 -17.828  1.00 10.00      A   
ATOM   1499  CG1 ILE   166      -1.619 -10.696 -18.941  1.00 10.00      A   
ATOM   1500  CG2 ILE   166      -1.718 -13.148 -18.403  1.00 10.00      A   
ATOM   1501  CD1 ILE   166      -0.326 -10.819 -19.719  1.00 10.00      A   
ATOM   1502  C   ILE   166      -3.245 -12.581 -15.986  1.00 10.00      A   
ATOM   1503  O   ILE   166      -4.108 -13.451 -16.080  1.00 10.00      A   
ATOM   1504  N   MET   167      -2.408 -12.510 -14.958  1.00 10.00      A   
ATOM   1505  HN  MET   167      -1.745 -11.785 -14.923  1.00 10.00      A   
ATOM   1506  CA  MET   167      -2.456 -13.488 -13.874  1.00 10.00      A   
ATOM   1507  CB  MET   167      -1.192 -14.355 -13.851  1.00 10.00      A   
ATOM   1508  CG  MET   167      -1.109 -15.377 -14.976  1.00 10.00      A   
ATOM   1509  SD  MET   167       0.131 -16.654 -14.676  1.00 10.00      A   
ATOM   1510  CE  MET   167       1.613 -15.665 -14.476  1.00 10.00      A   
ATOM   1511  C   MET   167      -2.673 -12.829 -12.519  1.00 10.00      A   
ATOM   1512  O   MET   167      -2.401 -13.426 -11.479  1.00 10.00      A   
ATOM   1513  N   GLY   168      -3.155 -11.595 -12.534  1.00 10.00      A   
ATOM   1514  HN  GLY   168      -3.334 -11.158 -13.391  1.00 10.00      A   
ATOM   1515  CA  GLY   168      -3.413 -10.884 -11.299  1.00 10.00      A   
ATOM   1516  C   GLY   168      -2.170 -10.268 -10.694  1.00 10.00      A   
ATOM   1517  O   GLY   168      -1.044 -10.586 -11.090  1.00 10.00      A   
ATOM   1518  N   VAL   169      -2.375  -9.382  -9.731  1.00 10.00      A   
ATOM   1519  HN  VAL   169      -3.307  -9.156  -9.482  1.00 10.00      A   
ATOM   1520  CA  VAL   169      -1.272  -8.713  -9.049  1.00 10.00      A   
ATOM   1521  CB  VAL   169      -1.785  -7.578  -8.132  1.00 10.00      A   
ATOM   1522  CG1 VAL   169      -2.679  -8.126  -7.030  1.00 10.00      A   
ATOM   1523  CG2 VAL   169      -0.632  -6.777  -7.549  1.00 10.00      A   
ATOM   1524  C   VAL   169      -0.452  -9.712  -8.231  1.00 10.00      A   
ATOM   1525  O   VAL   169       0.731  -9.493  -7.958  1.00 10.00      A   
ATOM   1526  N   GLU   170      -1.087 -10.822  -7.877  1.00 10.00      A   
ATOM   1527  HN  GLU   170      -2.018 -10.944  -8.157  1.00 10.00      A   
ATOM   1528  CA  GLU   170      -0.449 -11.866  -7.093  1.00 10.00      A   
ATOM   1529  CB  GLU   170      -1.467 -12.951  -6.743  1.00 10.00      A   
ATOM   1530  CG  GLU   170      -2.493 -12.535  -5.699  1.00 10.00      A   
ATOM   1531  CD  GLU   170      -1.911 -12.452  -4.305  1.00 10.00      A   
ATOM   1532  OE1 GLU   170      -0.952 -13.194  -4.009  1.00 10.00      A   
ATOM   1533  OE2 GLU   170      -2.423 -11.661  -3.487  1.00 10.00      A   
ATOM   1534  C   GLU   170       0.735 -12.473  -7.840  1.00 10.00      A   
ATOM   1535  O   GLU   170       1.763 -12.787  -7.238  1.00 10.00      A   
ATOM   1536  N   ALA   171       0.597 -12.608  -9.157  1.00 10.00      A   
ATOM   1537  HN  ALA   171      -0.238 -12.315  -9.584  1.00 10.00      A   
ATOM   1538  CA  ALA   171       1.657 -13.181  -9.981  1.00 10.00      A   
ATOM   1539  CB  ALA   171       1.147 -13.502 -11.374  1.00 10.00      A   
ATOM   1540  C   ALA   171       2.877 -12.266 -10.044  1.00 10.00      A   
ATOM   1541  O   ALA   171       4.001 -12.729 -10.247  1.00 10.00      A   
ATOM   1542  N   ILE   172       2.657 -10.968  -9.858  1.00 10.00      A   
ATOM   1543  HN  ILE   172       1.742 -10.655  -9.694  1.00 10.00      A   
ATOM   1544  CA  ILE   172       3.749 -10.001  -9.885  1.00 10.00      A   
ATOM   1545  CB  ILE   172       3.236  -8.545  -9.860  1.00 10.00      A   
ATOM   1546  CG1 ILE   172       2.170  -8.337 -10.941  1.00 10.00      A   
ATOM   1547  CG2 ILE   172       4.389  -7.569 -10.057  1.00 10.00      A   
ATOM   1548  CD1 ILE   172       1.560  -6.952 -10.940  1.00 10.00      A   
ATOM   1549  C   ILE   172       4.669 -10.237  -8.693  1.00 10.00      A   
ATOM   1550  O   ILE   172       5.884 -10.058  -8.782  1.00 10.00      A   
ATOM   1551  N   ASN   173       4.076 -10.662  -7.582  1.00 10.00      A   
ATOM   1552  HN  ASN   173       3.103 -10.790  -7.582  1.00 10.00      A   
ATOM   1553  CA  ASN   173       4.829 -10.946  -6.366  1.00 10.00      A   
ATOM   1554  CB  ASN   173       3.883 -11.360  -5.233  1.00 10.00      A   
ATOM   1555  CG  ASN   173       2.917 -10.264  -4.822  1.00 10.00      A   
ATOM   1556  OD1 ASN   173       3.259  -9.081  -4.815  1.00 10.00      A   
ATOM   1557  ND2 ASN   173       1.697 -10.652  -4.478  1.00 10.00      A   
ATOM   1558 HD21 ASN   173       1.488 -11.611  -4.507  1.00 10.00      A   
ATOM   1559 HD22 ASN   173       1.050  -9.964  -4.206  1.00 10.00      A   
ATOM   1560  C   ASN   173       5.830 -12.063  -6.629  1.00 10.00      A   
ATOM   1561  O   ASN   173       7.013 -11.948  -6.299  1.00 10.00      A   
ATOM   1562  N   PHE   174       5.350 -13.137  -7.249  1.00 10.00      A   
ATOM   1563  HN  PHE   174       4.400 -13.163  -7.489  1.00 10.00      A   
ATOM   1564  CA  PHE   174       6.193 -14.278  -7.575  1.00 10.00      A   
ATOM   1565  CB  PHE   174       5.334 -15.462  -8.064  1.00 10.00      A   
ATOM   1566  CG  PHE   174       5.711 -16.039  -9.407  1.00 10.00      A   
ATOM   1567  CD1 PHE   174       6.751 -16.950  -9.521  1.00 10.00      A   
ATOM   1568  CD2 PHE   174       5.021 -15.673 -10.554  1.00 10.00      A   
ATOM   1569  CE1 PHE   174       7.097 -17.481 -10.748  1.00 10.00      A   
ATOM   1570  CE2 PHE   174       5.362 -16.201 -11.786  1.00 10.00      A   
ATOM   1571  CZ  PHE   174       6.403 -17.105 -11.883  1.00 10.00      A   
ATOM   1572  C   PHE   174       7.267 -13.891  -8.594  1.00 10.00      A   
ATOM   1573  O   PHE   174       8.428 -14.289  -8.468  1.00 10.00      A   
ATOM   1574  N   LEU   175       6.878 -13.091  -9.585  1.00 10.00      A   
ATOM   1575  HN  LEU   175       5.942 -12.793  -9.620  1.00 10.00      A   
ATOM   1576  CA  LEU   175       7.802 -12.648 -10.624  1.00 10.00      A   
ATOM   1577  CB  LEU   175       7.059 -11.868 -11.710  1.00 10.00      A   
ATOM   1578  CG  LEU   175       7.882 -11.462 -12.934  1.00 10.00      A   
ATOM   1579  CD1 LEU   175       8.361 -12.691 -13.690  1.00 10.00      A   
ATOM   1580  CD2 LEU   175       7.072 -10.554 -13.845  1.00 10.00      A   
ATOM   1581  C   LEU   175       8.919 -11.796 -10.029  1.00 10.00      A   
ATOM   1582  O   LEU   175      10.094 -11.985 -10.348  1.00 10.00      A   
ATOM   1583  N   LEU   176       8.545 -10.869  -9.155  1.00 10.00      A   
ATOM   1584  HN  LEU   176       7.589 -10.770  -8.943  1.00 10.00      A   
ATOM   1585  CA  LEU   176       9.509  -9.991  -8.506  1.00 10.00      A   
ATOM   1586  CB  LEU   176       8.799  -8.972  -7.616  1.00 10.00      A   
ATOM   1587  CG  LEU   176       8.232  -7.740  -8.321  1.00 10.00      A   
ATOM   1588  CD1 LEU   176       7.325  -6.966  -7.382  1.00 10.00      A   
ATOM   1589  CD2 LEU   176       9.357  -6.852  -8.831  1.00 10.00      A   
ATOM   1590  C   LEU   176      10.510 -10.790  -7.686  1.00 10.00      A   
ATOM   1591  O   LEU   176      11.707 -10.501  -7.710  1.00 10.00      A   
ATOM   1592  N   MET   177      10.013 -11.797  -6.972  1.00 10.00      A   
ATOM   1593  HN  MET   177       9.046 -11.969  -7.000  1.00 10.00      A   
ATOM   1594  CA  MET   177      10.858 -12.647  -6.141  1.00 10.00      A   
ATOM   1595  CB  MET   177       9.994 -13.615  -5.328  1.00 10.00      A   
ATOM   1596  CG  MET   177      10.778 -14.509  -4.379  1.00 10.00      A   
ATOM   1597  SD  MET   177      11.425 -13.620  -2.950  1.00 10.00      A   
ATOM   1598  CE  MET   177       9.906 -13.026  -2.210  1.00 10.00      A   
ATOM   1599  C   MET   177      11.849 -13.428  -6.995  1.00 10.00      A   
ATOM   1600  O   MET   177      13.024 -13.549  -6.651  1.00 10.00      A   
ATOM   1601  N   MET   178      11.367 -13.942  -8.117  1.00 10.00      A   
ATOM   1602  HN  MET   178      10.420 -13.803  -8.335  1.00 10.00      A   
ATOM   1603  CA  MET   178      12.199 -14.713  -9.033  1.00 10.00      A   
ATOM   1604  CB  MET   178      11.339 -15.263 -10.175  1.00 10.00      A   
ATOM   1605  CG  MET   178      12.054 -16.242 -11.093  1.00 10.00      A   
ATOM   1606  SD  MET   178      11.004 -16.815 -12.445  1.00 10.00      A   
ATOM   1607  CE  MET   178      12.014 -18.132 -13.122  1.00 10.00      A   
ATOM   1608  C   MET   178      13.328 -13.855  -9.599  1.00 10.00      A   
ATOM   1609  O   MET   178      14.474 -14.297  -9.688  1.00 10.00      A   
ATOM   1610  N   VAL   179      12.994 -12.624  -9.972  1.00 10.00      A   
ATOM   1611  HN  VAL   179      12.061 -12.332  -9.872  1.00 10.00      A   
ATOM   1612  CA  VAL   179      13.971 -11.700 -10.536  1.00 10.00      A   
ATOM   1613  CB  VAL   179      13.284 -10.475 -11.182  1.00 10.00      A   
ATOM   1614  CG1 VAL   179      14.313  -9.461 -11.660  1.00 10.00      A   
ATOM   1615  CG2 VAL   179      12.395 -10.912 -12.338  1.00 10.00      A   
ATOM   1616  C   VAL   179      14.980 -11.232  -9.486  1.00 10.00      A   
ATOM   1617  O   VAL   179      16.189 -11.275  -9.715  1.00 10.00      A   
ATOM   1618  N   SER   180      14.482 -10.803  -8.332  1.00 10.00      A   
ATOM   1619  HN  SER   180      13.511 -10.821  -8.192  1.00 10.00      A   
ATOM   1620  CA  SER   180      15.345 -10.313  -7.264  1.00 10.00      A   
ATOM   1621  CB  SER   180      14.520  -9.725  -6.122  1.00 10.00      A   
ATOM   1622  OG  SER   180      13.467 -10.597  -5.756  1.00 10.00      A   
ATOM   1623  HG  SER   180      12.730 -10.483  -6.367  1.00 10.00      A   
ATOM   1624  C   SER   180      16.283 -11.400  -6.750  1.00 10.00      A   
ATOM   1625  O   SER   180      17.448 -11.129  -6.448  1.00 10.00      A   
ATOM   1626  N   GLY   181      15.774 -12.626  -6.656  1.00 10.00      A   
ATOM   1627  HN  GLY   181      14.830 -12.777  -6.890  1.00 10.00      A   
ATOM   1628  CA  GLY   181      16.590 -13.732  -6.196  1.00 10.00      A   
ATOM   1629  C   GLY   181      17.794 -13.941  -7.090  1.00 10.00      A   
ATOM   1630  O   GLY   181      18.909 -14.161  -6.608  1.00 10.00      A   
ATOM   1631  N   LEU   182      17.571 -13.857  -8.396  1.00 10.00      A   
ATOM   1632  HN  LEU   182      16.660 -13.675  -8.714  1.00 10.00      A   
ATOM   1633  CA  LEU   182      18.643 -14.021  -9.368  1.00 10.00      A   
ATOM   1634  CB  LEU   182      18.076 -14.125 -10.784  1.00 10.00      A   
ATOM   1635  CG  LEU   182      17.295 -15.401 -11.100  1.00 10.00      A   
ATOM   1636  CD1 LEU   182      16.580 -15.272 -12.435  1.00 10.00      A   
ATOM   1637  CD2 LEU   182      18.221 -16.608 -11.102  1.00 10.00      A   
ATOM   1638  C   LEU   182      19.631 -12.867  -9.266  1.00 10.00      A   
ATOM   1639  O   LEU   182      20.841 -13.063  -9.353  1.00 10.00      A   
ATOM   1640  N   LEU   183      19.104 -11.665  -9.061  1.00 10.00      A   
ATOM   1641  HN  LEU   183      18.128 -11.577  -9.005  1.00 10.00      A   
ATOM   1642  CA  LEU   183      19.935 -10.475  -8.925  1.00 10.00      A   
ATOM   1643  CB  LEU   183      19.067  -9.216  -8.837  1.00 10.00      A   
ATOM   1644  CG  LEU   183      18.402  -8.755 -10.136  1.00 10.00      A   
ATOM   1645  CD1 LEU   183      17.384  -7.661  -9.857  1.00 10.00      A   
ATOM   1646  CD2 LEU   183      19.447  -8.269 -11.130  1.00 10.00      A   
ATOM   1647  C   LEU   183      20.826 -10.583  -7.690  1.00 10.00      A   
ATOM   1648  O   LEU   183      22.002 -10.225  -7.724  1.00 10.00      A   
ATOM   1649  N   ALA   184      20.253 -11.078  -6.600  1.00 10.00      A   
ATOM   1650  HN  ALA   184      19.300 -11.318  -6.630  1.00 10.00      A   
ATOM   1651  CA  ALA   184      20.992 -11.254  -5.358  1.00 10.00      A   
ATOM   1652  CB  ALA   184      20.053 -11.681  -4.239  1.00 10.00      A   
ATOM   1653  C   ALA   184      22.103 -12.280  -5.549  1.00 10.00      A   
ATOM   1654  O   ALA   184      23.247 -12.058  -5.145  1.00 10.00      A   
ATOM   1655  N   LEU   185      21.761 -13.393  -6.190  1.00 10.00      A   
ATOM   1656  HN  LEU   185      20.831 -13.502  -6.497  1.00 10.00      A   
ATOM   1657  CA  LEU   185      22.722 -14.459  -6.453  1.00 10.00      A   
ATOM   1658  CB  LEU   185      22.020 -15.650  -7.117  1.00 10.00      A   
ATOM   1659  CG  LEU   185      22.903 -16.844  -7.494  1.00 10.00      A   
ATOM   1660  CD1 LEU   185      23.444 -17.528  -6.249  1.00 10.00      A   
ATOM   1661  CD2 LEU   185      22.129 -17.828  -8.357  1.00 10.00      A   
ATOM   1662  C   LEU   185      23.856 -13.954  -7.342  1.00 10.00      A   
ATOM   1663  O   LEU   185      25.018 -14.326  -7.156  1.00 10.00      A   
ATOM   1664  N   ALA   186      23.507 -13.091  -8.294  1.00 10.00      A   
ATOM   1665  HN  ALA   186      22.560 -12.832  -8.376  1.00 10.00      A   
ATOM   1666  CA  ALA   186      24.475 -12.521  -9.223  1.00 10.00      A   
ATOM   1667  CB  ALA   186      23.775 -11.601 -10.211  1.00 10.00      A   
ATOM   1668  C   ALA   186      25.570 -11.756  -8.493  1.00 10.00      A   
ATOM   1669  O   ALA   186      26.735 -11.803  -8.883  1.00 10.00      A   
ATOM   1670  N   LEU   187      25.192 -11.060  -7.433  1.00 10.00      A   
ATOM   1671  HN  LEU   187      24.248 -11.070  -7.166  1.00 10.00      A   
ATOM   1672  CA  LEU   187      26.143 -10.279  -6.657  1.00 10.00      A   
ATOM   1673  CB  LEU   187      25.441  -9.100  -5.981  1.00 10.00      A   
ATOM   1674  CG  LEU   187      26.352  -8.084  -5.292  1.00 10.00      A   
ATOM   1675  CD1 LEU   187      27.134  -7.278  -6.319  1.00 10.00      A   
ATOM   1676  CD2 LEU   187      25.547  -7.171  -4.381  1.00 10.00      A   
ATOM   1677  C   LEU   187      26.847 -11.137  -5.612  1.00 10.00      A   
ATOM   1678  O   LEU   187      28.060 -11.033  -5.422  1.00 10.00      A   
ATOM   1679  N   VAL   188      26.085 -11.995  -4.943  1.00 10.00      A   
ATOM   1680  HN  VAL   188      25.123 -12.039  -5.147  1.00 10.00      A   
ATOM   1681  CA  VAL   188      26.634 -12.866  -3.908  1.00 10.00      A   
ATOM   1682  CB  VAL   188      25.526 -13.651  -3.168  1.00 10.00      A   
ATOM   1683  CG1 VAL   188      26.122 -14.698  -2.233  1.00 10.00      A   
ATOM   1684  CG2 VAL   188      24.638 -12.695  -2.386  1.00 10.00      A   
ATOM   1685  C   VAL   188      27.684 -13.826  -4.467  1.00 10.00      A   
ATOM   1686  O   VAL   188      28.719 -14.053  -3.843  1.00 10.00      A   
ATOM   1687  N   LYS   189      27.431 -14.377  -5.647  1.00 10.00      A   
ATOM   1688  HN  LYS   189      26.597 -14.154  -6.117  1.00 10.00      A   
ATOM   1689  CA  LYS   189      28.368 -15.312  -6.256  1.00 10.00      A   
ATOM   1690  CB  LYS   189      27.643 -16.547  -6.796  1.00 10.00      A   
ATOM   1691  CG  LYS   189      27.259 -17.547  -5.717  1.00 10.00      A   
ATOM   1692  CD  LYS   189      28.482 -17.996  -4.935  1.00 10.00      A   
ATOM   1693  CE  LYS   189      28.094 -18.722  -3.659  1.00 10.00      A   
ATOM   1694  NZ  LYS   189      29.275 -18.982  -2.796  1.00 10.00      A   
ATOM   1695  HZ1 LYS   189      28.971 -19.384  -1.887  1.00 10.00      A   
ATOM   1696  HZ2 LYS   189      29.791 -18.098  -2.618  1.00 10.00      A   
ATOM   1697  HZ3 LYS   189      29.917 -19.653  -3.261  1.00 10.00      A   
ATOM   1698  C   LYS   189      29.213 -14.658  -7.340  1.00 10.00      A   
ATOM   1699  O   LYS   189      30.051 -15.316  -7.958  1.00 10.00      A   
ATOM   1700  N   ARG   190      28.987 -13.362  -7.557  1.00 10.00      A   
ATOM   1701  HN  ARG   190      28.304 -12.906  -7.023  1.00 10.00      A   
ATOM   1702  CA  ARG   190      29.725 -12.596  -8.561  1.00 10.00      A   
ATOM   1703  CB  ARG   190      31.156 -12.308  -8.096  1.00 10.00      A   
ATOM   1704  CG  ARG   190      31.284 -11.089  -7.197  1.00 10.00      A   
ATOM   1705  CD  ARG   190      32.720 -10.891  -6.746  1.00 10.00      A   
ATOM   1706  NE  ARG   190      32.971  -9.526  -6.286  1.00 10.00      A   
ATOM   1707  HE  ARG   190      32.357  -8.824  -6.602  1.00 10.00      A   
ATOM   1708  CZ  ARG   190      33.970  -9.192  -5.471  1.00 10.00      A   
ATOM   1709  NH1 ARG   190      34.807 -10.120  -5.025  1.00 10.00      A   
ATOM   1710 HH11 ARG   190      34.685 -11.117  -5.307  1.00 10.00      A   
ATOM   1711 HH12 ARG   190      35.590  -9.859  -4.387  1.00 10.00      A   
ATOM   1712  NH2 ARG   190      34.140  -7.926  -5.116  1.00 10.00      A   
ATOM   1713 HH21 ARG   190      33.492  -7.190  -5.473  1.00 10.00      A   
ATOM   1714 HH22 ARG   190      34.923  -7.661  -4.480  1.00 10.00      A   
ATOM   1715  C   ARG   190      29.718 -13.287  -9.923  1.00 10.00      A   
ATOM   1716  O   ARG   190      30.761 -13.703 -10.433  1.00 10.00      A   
ATOM   1717  N   ASN   191      28.535 -13.408 -10.505  1.00 10.00      A   
ATOM   1718  HN  ASN   191      27.742 -13.036 -10.060  1.00 10.00      A   
ATOM   1719  CA  ASN   191      28.381 -14.053 -11.802  1.00 10.00      A   
ATOM   1720  CB  ASN   191      27.921 -15.501 -11.623  1.00 10.00      A   
ATOM   1721  CG  ASN   191      28.196 -16.356 -12.842  1.00 10.00      A   
ATOM   1722  OD1 ASN   191      27.422 -16.363 -13.796  1.00 10.00      A   
ATOM   1723  ND2 ASN   191      29.297 -17.090 -12.818  1.00 10.00      A   
ATOM   1724 HD21 ASN   191      29.870 -17.042 -12.020  1.00 10.00      A   
ATOM   1725 HD22 ASN   191      29.496 -17.653 -13.593  1.00 10.00      A   
ATOM   1726  C   ASN   191      27.384 -13.282 -12.660  1.00 10.00      A   
ATOM   1727  O   ASN   191      26.402 -12.746 -12.145  1.00 10.00      A   
ATOM   1728  N   TRP   192      27.628 -13.238 -13.964  1.00 10.00      A   
ATOM   1729  HN  TRP   192      28.413 -13.705 -14.321  1.00 10.00      A   
ATOM   1730  CA  TRP   192      26.758 -12.507 -14.876  1.00 10.00      A   
ATOM   1731  CB  TRP   192      27.540 -12.017 -16.097  1.00 10.00      A   
ATOM   1732  CG  TRP   192      28.769 -11.233 -15.752  1.00 10.00      A   
ATOM   1733  CD1 TRP   192      30.046 -11.500 -16.148  1.00 10.00      A   
ATOM   1734  CD2 TRP   192      28.843 -10.056 -14.937  1.00 10.00      A   
ATOM   1735  NE1 TRP   192      30.909 -10.564 -15.637  1.00 10.00      A   
ATOM   1736  HE1 TRP   192      31.881 -10.542 -15.784  1.00 10.00      A   
ATOM   1737  CE2 TRP   192      30.196  -9.667 -14.886  1.00 10.00      A   
ATOM   1738  CE3 TRP   192      27.898  -9.296 -14.242  1.00 10.00      A   
ATOM   1739  CZ2 TRP   192      30.626  -8.548 -14.176  1.00 10.00      A   
ATOM   1740  CZ3 TRP   192      28.325  -8.185 -13.537  1.00 10.00      A   
ATOM   1741  CH2 TRP   192      29.678  -7.823 -13.506  1.00 10.00      A   
ATOM   1742  C   TRP   192      25.549 -13.323 -15.321  1.00 10.00      A   
ATOM   1743  O   TRP   192      24.540 -12.755 -15.734  1.00 10.00      A   
ATOM   1744  N   ARG   193      25.648 -14.647 -15.229  1.00 10.00      A   
ATOM   1745  HN  ARG   193      26.473 -15.044 -14.873  1.00 10.00      A   
ATOM   1746  CA  ARG   193      24.553 -15.529 -15.639  1.00 10.00      A   
ATOM   1747  CB  ARG   193      24.921 -17.010 -15.467  1.00 10.00      A   
ATOM   1748  CG  ARG   193      23.781 -17.981 -15.726  1.00 10.00      A   
ATOM   1749  CD  ARG   193      24.161 -19.391 -15.308  1.00 10.00      A   
ATOM   1750  NE  ARG   193      22.999 -20.273 -15.249  1.00 10.00      A   
ATOM   1751  HE  ARG   193      22.397 -20.280 -16.030  1.00 10.00      A   
ATOM   1752  CZ  ARG   193      22.717 -21.065 -14.216  1.00 10.00      A   
ATOM   1753  NH1 ARG   193      23.515 -21.087 -13.156  1.00 10.00      A   
ATOM   1754 HH11 ARG   193      24.366 -20.484 -13.130  1.00 10.00      A   
ATOM   1755 HH12 ARG   193      23.300 -21.709 -12.346  1.00 10.00      A   
ATOM   1756  NH2 ARG   193      21.627 -21.818 -14.239  1.00 10.00      A   
ATOM   1757 HH21 ARG   193      20.988 -21.791 -15.065  1.00 10.00      A   
ATOM   1758 HH22 ARG   193      21.400 -22.441 -13.435  1.00 10.00      A   
ATOM   1759  C   ARG   193      23.225 -15.183 -14.948  1.00 10.00      A   
ATOM   1760  O   ARG   193      22.238 -14.889 -15.626  1.00 10.00      A   
ATOM   1761  N   PRO   194      23.170 -15.189 -13.595  1.00 10.00      A   
ATOM   1762  CA  PRO   194      21.937 -14.865 -12.868  1.00 10.00      A   
ATOM   1763  CB  PRO   194      22.326 -15.024 -11.394  1.00 10.00      A   
ATOM   1764  CG  PRO   194      23.548 -15.873 -11.409  1.00 10.00      A   
ATOM   1765  CD  PRO   194      24.272 -15.516 -12.670  1.00 10.00      A   
ATOM   1766  C   PRO   194      21.469 -13.436 -13.143  1.00 10.00      A   
ATOM   1767  O   PRO   194      20.269 -13.159 -13.166  1.00 10.00      A   
ATOM   1768  N   LEU   195      22.424 -12.537 -13.370  1.00 10.00      A   
ATOM   1769  HN  LEU   195      23.358 -12.824 -13.360  1.00 10.00      A   
ATOM   1770  CA  LEU   195      22.115 -11.138 -13.645  1.00 10.00      A   
ATOM   1771  CB  LEU   195      23.396 -10.297 -13.673  1.00 10.00      A   
ATOM   1772  CG  LEU   195      23.210  -8.789 -13.867  1.00 10.00      A   
ATOM   1773  CD1 LEU   195      22.817  -8.119 -12.560  1.00 10.00      A   
ATOM   1774  CD2 LEU   195      24.466  -8.158 -14.441  1.00 10.00      A   
ATOM   1775  C   LEU   195      21.378 -11.000 -14.971  1.00 10.00      A   
ATOM   1776  O   LEU   195      20.319 -10.378 -15.041  1.00 10.00      A   
ATOM   1777  N   VAL   196      21.939 -11.599 -16.019  1.00 10.00      A   
ATOM   1778  HN  VAL   196      22.778 -12.095 -15.891  1.00 10.00      A   
ATOM   1779  CA  VAL   196      21.343 -11.544 -17.349  1.00 10.00      A   
ATOM   1780  CB  VAL   196      22.212 -12.276 -18.400  1.00 10.00      A   
ATOM   1781  CG1 VAL   196      21.513 -12.325 -19.752  1.00 10.00      A   
ATOM   1782  CG2 VAL   196      23.568 -11.597 -18.532  1.00 10.00      A   
ATOM   1783  C   VAL   196      19.936 -12.130 -17.340  1.00 10.00      A   
ATOM   1784  O   VAL   196      18.993 -11.496 -17.816  1.00 10.00      A   
ATOM   1785  N   VAL   197      19.799 -13.325 -16.771  1.00 10.00      A   
ATOM   1786  HN  VAL   197      20.590 -13.767 -16.390  1.00 10.00      A   
ATOM   1787  CA  VAL   197      18.503 -13.995 -16.698  1.00 10.00      A   
ATOM   1788  CB  VAL   197      18.603 -15.373 -16.005  1.00 10.00      A   
ATOM   1789  CG1 VAL   197      17.249 -16.070 -15.988  1.00 10.00      A   
ATOM   1790  CG2 VAL   197      19.632 -16.245 -16.707  1.00 10.00      A   
ATOM   1791  C   VAL   197      17.479 -13.120 -15.977  1.00 10.00      A   
ATOM   1792  O   VAL   197      16.329 -13.012 -16.406  1.00 10.00      A   
ATOM   1793  N   ALA   198      17.912 -12.471 -14.901  1.00 10.00      A   
ATOM   1794  HN  ALA   198      18.844 -12.585 -14.615  1.00 10.00      A   
ATOM   1795  CA  ALA   198      17.036 -11.598 -14.125  1.00 10.00      A   
ATOM   1796  CB  ALA   198      17.731 -11.130 -12.857  1.00 10.00      A   
ATOM   1797  C   ALA   198      16.574 -10.398 -14.950  1.00 10.00      A   
ATOM   1798  O   ALA   198      15.393 -10.046 -14.938  1.00 10.00      A   
ATOM   1799  N   VAL   199      17.507  -9.768 -15.659  1.00 10.00      A   
ATOM   1800  HN  VAL   199      18.439 -10.088 -15.620  1.00 10.00      A   
ATOM   1801  CA  VAL   199      17.185  -8.609 -16.490  1.00 10.00      A   
ATOM   1802  CB  VAL   199      18.459  -7.928 -17.048  1.00 10.00      A   
ATOM   1803  CG1 VAL   199      18.100  -6.743 -17.935  1.00 10.00      A   
ATOM   1804  CG2 VAL   199      19.366  -7.478 -15.914  1.00 10.00      A   
ATOM   1805  C   VAL   199      16.263  -9.017 -17.640  1.00 10.00      A   
ATOM   1806  O   VAL   199      15.320  -8.300 -17.983  1.00 10.00      A   
ATOM   1807  N   VAL   200      16.532 -10.182 -18.217  1.00 10.00      A   
ATOM   1808  HN  VAL   200      17.297 -10.712 -17.895  1.00 10.00      A   
ATOM   1809  CA  VAL   200      15.729 -10.695 -19.316  1.00 10.00      A   
ATOM   1810  CB  VAL   200      16.346 -11.971 -19.932  1.00 10.00      A   
ATOM   1811  CG1 VAL   200      15.371 -12.644 -20.888  1.00 10.00      A   
ATOM   1812  CG2 VAL   200      17.647 -11.636 -20.649  1.00 10.00      A   
ATOM   1813  C   VAL   200      14.300 -10.973 -18.859  1.00 10.00      A   
ATOM   1814  O   VAL   200      13.348 -10.492 -19.468  1.00 10.00      A   
ATOM   1815  N   LEU   201      14.163 -11.727 -17.768  1.00 10.00      A   
ATOM   1816  HN  LEU   201      14.970 -12.063 -17.313  1.00 10.00      A   
ATOM   1817  CA  LEU   201      12.850 -12.076 -17.229  1.00 10.00      A   
ATOM   1818  CB  LEU   201      12.984 -12.997 -16.014  1.00 10.00      A   
ATOM   1819  CG  LEU   201      13.482 -14.416 -16.289  1.00 10.00      A   
ATOM   1820  CD1 LEU   201      13.665 -15.179 -14.987  1.00 10.00      A   
ATOM   1821  CD2 LEU   201      12.528 -15.154 -17.214  1.00 10.00      A   
ATOM   1822  C   LEU   201      12.035 -10.840 -16.856  1.00 10.00      A   
ATOM   1823  O   LEU   201      10.814 -10.824 -17.012  1.00 10.00      A   
ATOM   1824  N   PHE   202      12.718  -9.812 -16.370  1.00 10.00      A   
ATOM   1825  HN  PHE   202      13.693  -9.890 -16.272  1.00 10.00      A   
ATOM   1826  CA  PHE   202      12.063  -8.573 -15.970  1.00 10.00      A   
ATOM   1827  CB  PHE   202      13.041  -7.699 -15.174  1.00 10.00      A   
ATOM   1828  CG  PHE   202      12.391  -6.602 -14.379  1.00 10.00      A   
ATOM   1829  CD1 PHE   202      11.929  -6.845 -13.095  1.00 10.00      A   
ATOM   1830  CD2 PHE   202      12.248  -5.328 -14.911  1.00 10.00      A   
ATOM   1831  CE1 PHE   202      11.336  -5.841 -12.356  1.00 10.00      A   
ATOM   1832  CE2 PHE   202      11.655  -4.320 -14.178  1.00 10.00      A   
ATOM   1833  CZ  PHE   202      11.200  -4.577 -12.898  1.00 10.00      A   
ATOM   1834  C   PHE   202      11.539  -7.800 -17.180  1.00 10.00      A   
ATOM   1835  O   PHE   202      10.465  -7.201 -17.128  1.00 10.00      A   
ATOM   1836  N   ALA   203      12.291  -7.831 -18.273  1.00 10.00      A   
ATOM   1837  HN  ALA   203      13.126  -8.349 -18.268  1.00 10.00      A   
ATOM   1838  CA  ALA   203      11.908  -7.112 -19.484  1.00 10.00      A   
ATOM   1839  CB  ALA   203      13.140  -6.543 -20.168  1.00 10.00      A   
ATOM   1840  C   ALA   203      11.107  -7.982 -20.453  1.00 10.00      A   
ATOM   1841  O   ALA   203      10.738  -7.536 -21.542  1.00 10.00      A   
ATOM   1842  N   LEU   204      10.842  -9.218 -20.059  1.00 10.00      A   
ATOM   1843  HN  LEU   204      11.166  -9.521 -19.187  1.00 10.00      A   
ATOM   1844  CA  LEU   204      10.081 -10.140 -20.898  1.00 10.00      A   
ATOM   1845  CB  LEU   204      10.175 -11.585 -20.398  1.00 10.00      A   
ATOM   1846  CG  LEU   204      11.405 -12.378 -20.850  1.00 10.00      A   
ATOM   1847  CD1 LEU   204      11.266 -13.845 -20.477  1.00 10.00      A   
ATOM   1848  CD2 LEU   204      11.629 -12.226 -22.347  1.00 10.00      A   
ATOM   1849  C   LEU   204       8.619  -9.709 -21.088  1.00 10.00      A   
ATOM   1850  O   LEU   204       8.156  -9.595 -22.224  1.00 10.00      A   
ATOM   1851  N   PRO   205       7.865  -9.450 -19.995  1.00 10.00      A   
ATOM   1852  CA  PRO   205       6.462  -9.039 -20.096  1.00 10.00      A   
ATOM   1853  CB  PRO   205       5.912  -9.395 -18.719  1.00 10.00      A   
ATOM   1854  CG  PRO   205       7.066  -9.198 -17.799  1.00 10.00      A   
ATOM   1855  CD  PRO   205       8.301  -9.546 -18.585  1.00 10.00      A   
ATOM   1856  C   PRO   205       6.309  -7.541 -20.351  1.00 10.00      A   
ATOM   1857  O   PRO   205       5.217  -6.988 -20.215  1.00 10.00      A   
ATOM   1858  N   PHE   206       7.406  -6.898 -20.731  1.00 10.00      A   
ATOM   1859  HN  PHE   206       8.240  -7.405 -20.830  1.00 10.00      A   
ATOM   1860  CA  PHE   206       7.413  -5.466 -21.009  1.00 10.00      A   
ATOM   1861  CB  PHE   206       8.832  -4.968 -21.331  1.00 10.00      A   
ATOM   1862  CG  PHE   206       8.913  -3.525 -21.754  1.00 10.00      A   
ATOM   1863  CD1 PHE   206       8.671  -2.507 -20.845  1.00 10.00      A   
ATOM   1864  CD2 PHE   206       9.232  -3.188 -23.060  1.00 10.00      A   
ATOM   1865  CE1 PHE   206       8.748  -1.182 -21.230  1.00 10.00      A   
ATOM   1866  CE2 PHE   206       9.310  -1.866 -23.452  1.00 10.00      A   
ATOM   1867  CZ  PHE   206       9.066  -0.861 -22.535  1.00 10.00      A   
ATOM   1868  C   PHE   206       6.411  -5.077 -22.108  1.00 10.00      A   
ATOM   1869  O   PHE   206       5.558  -4.219 -21.884  1.00 10.00      A   
ATOM   1870  N   PRO   207       6.468  -5.705 -23.304  1.00 10.00      A   
ATOM   1871  CA  PRO   207       5.550  -5.380 -24.403  1.00 10.00      A   
ATOM   1872  CB  PRO   207       6.173  -6.072 -25.625  1.00 10.00      A   
ATOM   1873  CG  PRO   207       7.524  -6.530 -25.183  1.00 10.00      A   
ATOM   1874  CD  PRO   207       7.424  -6.748 -23.705  1.00 10.00      A   
ATOM   1875  C   PRO   207       4.127  -5.897 -24.172  1.00 10.00      A   
ATOM   1876  O   PRO   207       3.234  -5.660 -24.986  1.00 10.00      A   
ATOM   1877  N   LEU   208       3.909  -6.595 -23.064  1.00 10.00      A   
ATOM   1878  HN  LEU   208       4.652  -6.745 -22.437  1.00 10.00      A   
ATOM   1879  CA  LEU   208       2.587  -7.133 -22.755  1.00 10.00      A   
ATOM   1880  CB  LEU   208       2.672  -8.248 -21.711  1.00 10.00      A   
ATOM   1881  CG  LEU   208       3.111  -9.620 -22.229  1.00 10.00      A   
ATOM   1882  CD1 LEU   208       3.280 -10.594 -21.077  1.00 10.00      A   
ATOM   1883  CD2 LEU   208       2.108 -10.158 -23.237  1.00 10.00      A   
ATOM   1884  C   LEU   208       1.637  -6.034 -22.289  1.00 10.00      A   
ATOM   1885  O   LEU   208       0.421  -6.171 -22.385  1.00 10.00      A   
ATOM   1886  N   ARG   209       2.202  -4.929 -21.817  1.00 10.00      A   
ATOM   1887  HN  ARG   209       3.181  -4.867 -21.794  1.00 10.00      A   
ATOM   1888  CA  ARG   209       1.403  -3.804 -21.333  1.00 10.00      A   
ATOM   1889  CB  ARG   209       2.185  -2.984 -20.303  1.00 10.00      A   
ATOM   1890  CG  ARG   209       3.426  -2.307 -20.859  1.00 10.00      A   
ATOM   1891  CD  ARG   209       3.511  -0.858 -20.417  1.00 10.00      A   
ATOM   1892  NE  ARG   209       2.492  -0.023 -21.055  1.00 10.00      A   
ATOM   1893  HE  ARG   209       1.782  -0.486 -21.565  1.00 10.00      A   
ATOM   1894  CZ  ARG   209       2.474   1.308 -20.982  1.00 10.00      A   
ATOM   1895  NH1 ARG   209       3.414   1.948 -20.298  1.00 10.00      A   
ATOM   1896 HH11 ARG   209       4.170   1.417 -19.816  1.00 10.00      A   
ATOM   1897 HH12 ARG   209       3.402   2.993 -20.240  1.00 10.00      A   
ATOM   1898  NH2 ARG   209       1.520   1.997 -21.593  1.00 10.00      A   
ATOM   1899 HH21 ARG   209       1.510   3.042 -21.537  1.00 10.00      A   
ATOM   1900 HH22 ARG   209       0.775   1.503 -22.136  1.00 10.00      A   
ATOM   1901  C   ARG   209       0.946  -2.903 -22.481  1.00 10.00      A   
ATOM   1902  O   ARG   209       0.601  -1.739 -22.267  1.00 10.00      A   
ATOM   1903  N   TYR   210       0.956  -3.437 -23.695  1.00 10.00      A   
ATOM   1904  HN  TYR   210       1.252  -4.363 -23.807  1.00 10.00      A   
ATOM   1905  CA  TYR   210       0.540  -2.678 -24.866  1.00 10.00      A   
ATOM   1906  CB  TYR   210       1.714  -2.479 -25.826  1.00 10.00      A   
ATOM   1907  CG  TYR   210       2.823  -1.613 -25.275  1.00 10.00      A   
ATOM   1908  CD1 TYR   210       4.041  -2.165 -24.901  1.00 10.00      A   
ATOM   1909  CD2 TYR   210       2.655  -0.241 -25.132  1.00 10.00      A   
ATOM   1910  CE1 TYR   210       5.061  -1.377 -24.402  1.00 10.00      A   
ATOM   1911  CE2 TYR   210       3.668   0.554 -24.634  1.00 10.00      A   
ATOM   1912  CZ  TYR   210       4.868  -0.018 -24.271  1.00 10.00      A   
ATOM   1913  OH  TYR   210       5.884   0.773 -23.785  1.00 10.00      A   
ATOM   1914  HH  TYR   210       6.718   0.490 -24.176  1.00 10.00      A   
ATOM   1915  C   TYR   210      -0.612  -3.368 -25.587  1.00 10.00      A   
ATOM   1916  O   TYR   210      -1.019  -2.949 -26.670  1.00 10.00      A   
ATOM   1917  N   ILE   211      -1.132  -4.430 -24.985  1.00 10.00      A   
ATOM   1918  HN  ILE   211      -0.773  -4.717 -24.120  1.00 10.00      A   
ATOM   1919  CA  ILE   211      -2.242  -5.169 -25.577  1.00 10.00      A   
ATOM   1920  CB  ILE   211      -2.056  -6.695 -25.451  1.00 10.00      A   
ATOM   1921  CG1 ILE   211      -0.647  -7.096 -25.900  1.00 10.00      A   
ATOM   1922  CG2 ILE   211      -3.108  -7.427 -26.274  1.00 10.00      A   
ATOM   1923  CD1 ILE   211      -0.334  -8.567 -25.724  1.00 10.00      A   
ATOM   1924  C   ILE   211      -3.556  -4.757 -24.925  1.00 10.00      A   
ATOM   1925  O   ILE   211      -3.736  -4.905 -23.718  1.00 10.00      A   
ATOM   1926  N   GLN   212      -4.467  -4.231 -25.726  1.00 10.00      A   
ATOM   1927  HN  GLN   212      -4.272  -4.146 -26.683  1.00 10.00      A   
ATOM   1928  CA  GLN   212      -5.756  -3.792 -25.220  1.00 10.00      A   
ATOM   1929  CB  GLN   212      -6.239  -2.548 -25.969  1.00 10.00      A   
ATOM   1930  CG  GLN   212      -7.528  -1.958 -25.418  1.00 10.00      A   
ATOM   1931  CD  GLN   212      -7.972  -0.714 -26.157  1.00 10.00      A   
ATOM   1932  OE1 GLN   212      -7.149   0.056 -26.654  1.00 10.00      A   
ATOM   1933  NE2 GLN   212      -9.276  -0.505 -26.230  1.00 10.00      A   
ATOM   1934 HE21 GLN   212      -9.877  -1.160 -25.803  1.00 10.00      A   
ATOM   1935 HE22 GLN   212      -9.591   0.290 -26.710  1.00 10.00      A   
ATOM   1936  C   GLN   212      -6.790  -4.908 -25.311  1.00 10.00      A   
ATOM   1937  O   GLN   212      -7.361  -5.155 -26.372  1.00 10.00      A   
ATOM   1938  N   TRP   213      -7.013  -5.589 -24.197  1.00 10.00      A   
ATOM   1939  HN  TRP   213      -6.503  -5.361 -23.389  1.00 10.00      A   
ATOM   1940  CA  TRP   213      -7.982  -6.678 -24.135  1.00 10.00      A   
ATOM   1941  CB  TRP   213      -7.423  -7.859 -23.323  1.00 10.00      A   
ATOM   1942  CG  TRP   213      -6.333  -7.483 -22.358  1.00 10.00      A   
ATOM   1943  CD1 TRP   213      -6.426  -6.613 -21.309  1.00 10.00      A   
ATOM   1944  CD2 TRP   213      -4.986  -7.970 -22.352  1.00 10.00      A   
ATOM   1945  NE1 TRP   213      -5.221  -6.526 -20.658  1.00 10.00      A   
ATOM   1946  HE1 TRP   213      -5.035  -5.964 -19.876  1.00 10.00      A   
ATOM   1947  CE2 TRP   213      -4.322  -7.352 -21.276  1.00 10.00      A   
ATOM   1948  CE3 TRP   213      -4.280  -8.874 -23.151  1.00 10.00      A   
ATOM   1949  CZ2 TRP   213      -2.984  -7.598 -20.984  1.00 10.00      A   
ATOM   1950  CZ3 TRP   213      -2.952  -9.119 -22.859  1.00 10.00      A   
ATOM   1951  CH2 TRP   213      -2.320  -8.487 -21.782  1.00 10.00      A   
ATOM   1952  C   TRP   213      -9.300  -6.193 -23.538  1.00 10.00      A   
ATOM   1953  O   TRP   213      -9.992  -6.932 -22.839  1.00 10.00      A   
ATOM   1954  N   PHE   214      -9.639  -4.943 -23.828  1.00 10.00      A   
ATOM   1955  HN  PHE   214      -9.054  -4.413 -24.404  1.00 10.00      A   
ATOM   1956  CA  PHE   214     -10.862  -4.347 -23.325  1.00 10.00      A   
ATOM   1957  CB  PHE   214     -10.644  -3.699 -21.949  1.00 10.00      A   
ATOM   1958  CG  PHE   214      -9.414  -2.833 -21.829  1.00 10.00      A   
ATOM   1959  CD1 PHE   214      -9.498  -1.457 -21.982  1.00 10.00      A   
ATOM   1960  CD2 PHE   214      -8.177  -3.395 -21.548  1.00 10.00      A   
ATOM   1961  CE1 PHE   214      -8.375  -0.661 -21.861  1.00 10.00      A   
ATOM   1962  CE2 PHE   214      -7.051  -2.606 -21.427  1.00 10.00      A   
ATOM   1963  CZ  PHE   214      -7.150  -1.237 -21.582  1.00 10.00      A   
ATOM   1964  C   PHE   214     -11.454  -3.347 -24.316  1.00 10.00      A   
ATOM   1965  O   PHE   214     -10.867  -2.300 -24.591  1.00 10.00      A   
ATOM   1966  N   THR   215     -12.603  -3.696 -24.875  1.00 10.00      A   
ATOM   1967  HN  THR   215     -12.985  -4.573 -24.674  1.00 10.00      A   
ATOM   1968  CA  THR   215     -13.292  -2.833 -25.819  1.00 10.00      A   
ATOM   1969  CB  THR   215     -14.254  -3.659 -26.690  1.00 10.00      A   
ATOM   1970  OG1 THR   215     -13.931  -5.053 -26.568  1.00 10.00      A   
ATOM   1971  HG1 THR   215     -14.733  -5.578 -26.686  1.00 10.00      A   
ATOM   1972  CG2 THR   215     -14.164  -3.235 -28.149  1.00 10.00      A   
ATOM   1973  C   THR   215     -14.109  -1.784 -25.071  1.00 10.00      A   
ATOM   1974  O   THR   215     -14.972  -2.131 -24.265  1.00 10.00      A   
ATOM   1975  N   PRO   216     -13.835  -0.494 -25.307  1.00 10.00      A   
ATOM   1976  CA  PRO   216     -14.556   0.604 -24.666  1.00 10.00      A   
ATOM   1977  CB  PRO   216     -13.582   1.790 -24.776  1.00 10.00      A   
ATOM   1978  CG  PRO   216     -12.379   1.277 -25.508  1.00 10.00      A   
ATOM   1979  CD  PRO   216     -12.796   0.011 -26.201  1.00 10.00      A   
ATOM   1980  C   PRO   216     -15.851   0.928 -25.405  1.00 10.00      A   
ATOM   1981  O   PRO   216     -15.977   0.658 -26.600  1.00 10.00      A   
ATOM   1982  N   GLN   217     -16.810   1.504 -24.695  1.00 10.00      A   
ATOM   1983  HN  GLN   217     -16.654   1.694 -23.743  1.00 10.00      A   
ATOM   1984  CA  GLN   217     -18.091   1.861 -25.293  1.00 10.00      A   
ATOM   1985  CB  GLN   217     -19.240   1.101 -24.621  1.00 10.00      A   
ATOM   1986  CG  GLN   217     -19.132  -0.416 -24.701  1.00 10.00      A   
ATOM   1987  CD  GLN   217     -19.014  -0.927 -26.123  1.00 10.00      A   
ATOM   1988  OE1 GLN   217     -19.513  -0.312 -27.066  1.00 10.00      A   
ATOM   1989  NE2 GLN   217     -18.361  -2.064 -26.287  1.00 10.00      A   
ATOM   1990 HE21 GLN   217     -17.998  -2.511 -25.488  1.00 10.00      A   
ATOM   1991 HE22 GLN   217     -18.264  -2.416 -27.197  1.00 10.00      A   
ATOM   1992  C   GLN   217     -18.337   3.366 -25.200  1.00 10.00      A   
ATOM   1993  O   GLN   217     -18.875   3.854 -24.207  1.00 10.00      A   
ATOM   1994  N   PRO   218     -17.931   4.123 -26.233  1.00 10.00      A   
ATOM   1995  CA  PRO   218     -18.106   5.582 -26.271  1.00 10.00      A   
ATOM   1996  CB  PRO   218     -17.501   5.998 -27.619  1.00 10.00      A   
ATOM   1997  CG  PRO   218     -17.426   4.742 -28.420  1.00 10.00      A   
ATOM   1998  CD  PRO   218     -17.250   3.623 -27.436  1.00 10.00      A   
ATOM   1999  C   PRO   218     -19.575   6.000 -26.193  1.00 10.00      A   
ATOM   2000  O   PRO   218     -19.901   7.044 -25.625  1.00 10.00      A   
ATOM   2001  N   GLU   219     -20.458   5.174 -26.743  1.00 10.00      A   
ATOM   2002  HN  GLU   219     -20.140   4.344 -27.171  1.00 10.00      A   
ATOM   2003  CA  GLU   219     -21.891   5.467 -26.737  1.00 10.00      A   
ATOM   2004  CB  GLU   219     -22.618   4.653 -27.814  1.00 10.00      A   
ATOM   2005  CG  GLU   219     -22.449   3.145 -27.682  1.00 10.00      A   
ATOM   2006  CD  GLU   219     -21.434   2.587 -28.656  1.00 10.00      A   
ATOM   2007  OE1 GLU   219     -20.234   2.893 -28.509  1.00 10.00      A   
ATOM   2008  OE2 GLU   219     -21.834   1.845 -29.581  1.00 10.00      A   
ATOM   2009  C   GLU   219     -22.520   5.204 -25.367  1.00 10.00      A   
ATOM   2010  O   GLU   219     -23.697   5.498 -25.145  1.00 10.00      A   
ATOM   2011  N   LYS   220     -21.739   4.652 -24.451  1.00 10.00      A   
ATOM   2012  HN  LYS   220     -20.806   4.448 -24.673  1.00 10.00      A   
ATOM   2013  CA  LYS   220     -22.234   4.350 -23.116  1.00 10.00      A   
ATOM   2014  CB  LYS   220     -21.948   2.883 -22.771  1.00 10.00      A   
ATOM   2015  CG  LYS   220     -22.883   2.281 -21.733  1.00 10.00      A   
ATOM   2016  CD  LYS   220     -22.572   0.810 -21.501  1.00 10.00      A   
ATOM   2017  CE  LYS   220     -23.612   0.156 -20.606  1.00 10.00      A   
ATOM   2018  NZ  LYS   220     -23.292  -1.269 -20.334  1.00 10.00      A   
ATOM   2019  HZ1 LYS   220     -24.067  -1.719 -19.808  1.00 10.00      A   
ATOM   2020  HZ2 LYS   220     -22.417  -1.337 -19.768  1.00 10.00      A   
ATOM   2021  HZ3 LYS   220     -23.152  -1.780 -21.227  1.00 10.00      A   
ATOM   2022  C   LYS   220     -21.605   5.282 -22.084  1.00 10.00      A   
ATOM   2023  O   LYS   220     -21.868   5.168 -20.888  1.00 10.00      A   
ATOM   2024  N   THR   221     -20.783   6.210 -22.561  1.00 10.00      A   
ATOM   2025  HN  THR   221     -20.629   6.260 -23.527  1.00 10.00      A   
ATOM   2026  CA  THR   221     -20.109   7.165 -21.688  1.00 10.00      A   
ATOM   2027  CB  THR   221     -19.074   8.001 -22.469  1.00 10.00      A   
ATOM   2028  OG1 THR   221     -18.231   7.134 -23.243  1.00 10.00      A   
ATOM   2029  HG1 THR   221     -18.371   7.309 -24.179  1.00 10.00      A   
ATOM   2030  CG2 THR   221     -18.214   8.821 -21.521  1.00 10.00      A   
ATOM   2031  C   THR   221     -21.110   8.106 -21.015  1.00 10.00      A   
ATOM   2032  O   THR   221     -21.799   8.882 -21.683  1.00 10.00      A   
ATOM   2033  N   ILE   222     -21.180   8.032 -19.693  1.00 10.00      A   
ATOM   2034  HN  ILE   222     -20.605   7.395 -19.222  1.00 10.00      A   
ATOM   2035  CA  ILE   222     -22.082   8.872 -18.920  1.00 10.00      A   
ATOM   2036  CB  ILE   222     -23.132   8.038 -18.152  1.00 10.00      A   
ATOM   2037  CG1 ILE   222     -22.459   6.931 -17.330  1.00 10.00      A   
ATOM   2038  CG2 ILE   222     -24.160   7.451 -19.111  1.00 10.00      A   
ATOM   2039  CD1 ILE   222     -23.392   6.232 -16.363  1.00 10.00      A   
ATOM   2040  C   ILE   222     -21.296   9.727 -17.934  1.00 10.00      A   
ATOM   2041  O   ILE   222     -20.123   9.455 -17.659  1.00 10.00      A   
ATOM   2042  N   GLN   223     -21.942  10.760 -17.410  1.00 10.00      A   
ATOM   2043  HN  GLN   223     -22.873  10.923 -17.671  1.00 10.00      A   
ATOM   2044  CA  GLN   223     -21.305  11.655 -16.456  1.00 10.00      A   
ATOM   2045  CB  GLN   223     -21.813  13.087 -16.628  1.00 10.00      A   
ATOM   2046  CG  GLN   223     -20.770  14.143 -16.304  1.00 10.00      A   
ATOM   2047  CD  GLN   223     -21.282  15.559 -16.476  1.00 10.00      A   
ATOM   2048  OE1 GLN   223     -22.446  15.855 -16.196  1.00 10.00      A   
ATOM   2049  NE2 GLN   223     -20.413  16.441 -16.944  1.00 10.00      A   
ATOM   2050 HE21 GLN   223     -19.503  16.130 -17.152  1.00 10.00      A   
ATOM   2051 HE22 GLN   223     -20.707  17.372 -17.062  1.00 10.00      A   
ATOM   2052  C   GLN   223     -21.545  11.177 -15.031  1.00 10.00      A   
ATOM   2053  O   GLN   223     -22.685  11.137 -14.556  1.00 10.00      A   
ATOM   2054  N   VAL   224     -20.469  10.810 -14.358  1.00 10.00      A   
ATOM   2055  HN  VAL   224     -19.589  10.877 -14.792  1.00 10.00      A   
ATOM   2056  CA  VAL   224     -20.549  10.332 -12.987  1.00 10.00      A   
ATOM   2057  CB  VAL   224     -19.883   8.948 -12.825  1.00 10.00      A   
ATOM   2058  CG1 VAL   224     -20.125   8.393 -11.430  1.00 10.00      A   
ATOM   2059  CG2 VAL   224     -20.393   7.975 -13.879  1.00 10.00      A   
ATOM   2060  C   VAL   224     -19.889  11.330 -12.043  1.00 10.00      A   
ATOM   2061  O   VAL   224     -18.781  11.805 -12.302  1.00 10.00      A   
ATOM   2062  N   SER   225     -20.580  11.656 -10.962  1.00 10.00      A   
ATOM   2063  HN  SER   225     -21.464  11.249 -10.816  1.00 10.00      A   
ATOM   2064  CA  SER   225     -20.064  12.591  -9.982  1.00 10.00      A   
ATOM   2065  CB  SER   225     -20.937  13.844  -9.919  1.00 10.00      A   
ATOM   2066  OG  SER   225     -20.867  14.578 -11.128  1.00 10.00      A   
ATOM   2067  HG  SER   225     -21.748  14.621 -11.532  1.00 10.00      A   
ATOM   2068  C   SER   225     -19.980  11.952  -8.603  1.00 10.00      A   
ATOM   2069  O   SER   225     -20.860  11.196  -8.199  1.00 10.00      A   
ATOM   2070  N   MET   226     -18.905  12.248  -7.898  1.00 10.00      A   
ATOM   2071  HN  MET   226     -18.224  12.835  -8.293  1.00 10.00      A   
ATOM   2072  CA  MET   226     -18.701  11.737  -6.552  1.00 10.00      A   
ATOM   2073  CB  MET   226     -17.408  10.917  -6.467  1.00 10.00      A   
ATOM   2074  CG  MET   226     -17.466   9.597  -7.226  1.00 10.00      A   
ATOM   2075  SD  MET   226     -15.936   8.650  -7.115  1.00 10.00      A   
ATOM   2076  CE  MET   226     -14.796   9.743  -7.964  1.00 10.00      A   
ATOM   2077  C   MET   226     -18.659  12.912  -5.591  1.00 10.00      A   
ATOM   2078  O   MET   226     -18.021  13.926  -5.878  1.00 10.00      A   
ATOM   2079  N   VAL   227     -19.341  12.792  -4.467  1.00 10.00      A   
ATOM   2080  HN  VAL   227     -19.822  11.954  -4.279  1.00 10.00      A   
ATOM   2081  CA  VAL   227     -19.389  13.879  -3.497  1.00 10.00      A   
ATOM   2082  CB  VAL   227     -20.835  14.152  -3.022  1.00 10.00      A   
ATOM   2083  CG1 VAL   227     -20.877  15.313  -2.039  1.00 10.00      A   
ATOM   2084  CG2 VAL   227     -21.746  14.425  -4.210  1.00 10.00      A   
ATOM   2085  C   VAL   227     -18.495  13.617  -2.291  1.00 10.00      A   
ATOM   2086  O   VAL   227     -18.714  12.669  -1.536  1.00 10.00      A   
ATOM   2087  N   GLN   228     -17.482  14.461  -2.122  1.00 10.00      A   
ATOM   2088  HN  GLN   228     -17.352  15.191  -2.767  1.00 10.00      A   
ATOM   2089  CA  GLN   228     -16.578  14.349  -0.988  1.00 10.00      A   
ATOM   2090  CB  GLN   228     -15.193  14.916  -1.337  1.00 10.00      A   
ATOM   2091  CG  GLN   228     -14.147  14.734  -0.247  1.00 10.00      A   
ATOM   2092  CD  GLN   228     -12.740  14.586  -0.792  1.00 10.00      A   
ATOM   2093  OE1 GLN   228     -12.279  13.478  -1.059  1.00 10.00      A   
ATOM   2094  NE2 GLN   228     -12.045  15.699  -0.955  1.00 10.00      A   
ATOM   2095 HE21 GLN   228     -12.476  16.553  -0.714  1.00 10.00      A   
ATOM   2096 HE22 GLN   228     -11.134  15.635  -1.314  1.00 10.00      A   
ATOM   2097  C   GLN   228     -17.205  15.097   0.184  1.00 10.00      A   
ATOM   2098  O   GLN   228     -17.153  16.329   0.248  1.00 10.00      A   
ATOM   2099  N   GLY   229     -17.833  14.340   1.078  1.00 10.00      A   
ATOM   2100  HN  GLY   229     -17.836  13.366   0.958  1.00 10.00      A   
ATOM   2101  CA  GLY   229     -18.515  14.917   2.222  1.00 10.00      A   
ATOM   2102  C   GLY   229     -17.627  15.736   3.135  1.00 10.00      A   
ATOM   2103  O   GLY   229     -18.063  16.770   3.649  1.00 10.00      A   
ATOM   2104  N   ASP   230     -16.393  15.275   3.348  1.00 10.00      A   
ATOM   2105  HN  ASP   230     -16.112  14.442   2.908  1.00 10.00      A   
ATOM   2106  CA  ASP   230     -15.443  15.967   4.221  1.00 10.00      A   
ATOM   2107  CB  ASP   230     -15.105  17.358   3.661  1.00 10.00      A   
ATOM   2108  CG  ASP   230     -13.940  18.027   4.363  1.00 10.00      A   
ATOM   2109  OD1 ASP   230     -12.982  17.324   4.744  1.00 10.00      A   
ATOM   2110  OD2 ASP   230     -13.973  19.266   4.534  1.00 10.00      A   
ATOM   2111  C   ASP   230     -16.017  16.059   5.637  1.00 10.00      A   
ATOM   2112  O   ASP   230     -15.773  17.015   6.374  1.00 10.00      A   
ATOM   2113  N   ILE   231     -16.784  15.042   6.005  1.00 10.00      A   
ATOM   2114  HN  ILE   231     -16.914  14.293   5.380  1.00 10.00      A   
ATOM   2115  CA  ILE   231     -17.424  14.988   7.311  1.00 10.00      A   
ATOM   2116  CB  ILE   231     -18.634  14.026   7.300  1.00 10.00      A   
ATOM   2117  CG1 ILE   231     -19.615  14.402   6.184  1.00 10.00      A   
ATOM   2118  CG2 ILE   231     -19.339  14.009   8.651  1.00 10.00      A   
ATOM   2119  CD1 ILE   231     -20.146  15.818   6.278  1.00 10.00      A   
ATOM   2120  C   ILE   231     -16.432  14.550   8.381  1.00 10.00      A   
ATOM   2121  O   ILE   231     -15.792  13.502   8.252  1.00 10.00      A   
ATOM   2122  N   PRO   232     -16.292  15.354   9.450  1.00 10.00      A   
ATOM   2123  CA  PRO   232     -15.375  15.058  10.557  1.00 10.00      A   
ATOM   2124  CB  PRO   232     -15.446  16.319  11.427  1.00 10.00      A   
ATOM   2125  CG  PRO   232     -16.771  16.923  11.108  1.00 10.00      A   
ATOM   2126  CD  PRO   232     -17.020  16.619   9.661  1.00 10.00      A   
ATOM   2127  C   PRO   232     -15.819  13.835  11.357  1.00 10.00      A   
ATOM   2128  O   PRO   232     -16.875  13.254  11.092  1.00 10.00      A   
ATOM   2129  N   GLN   233     -15.005  13.449  12.332  1.00 10.00      A   
ATOM   2130  HN  GLN   233     -14.169  13.948  12.477  1.00 10.00      A   
ATOM   2131  CA  GLN   233     -15.296  12.296  13.180  1.00 10.00      A   
ATOM   2132  CB  GLN   233     -14.154  12.058  14.168  1.00 10.00      A   
ATOM   2133  CG  GLN   233     -12.790  11.905  13.514  1.00 10.00      A   
ATOM   2134  CD  GLN   233     -11.683  11.666  14.521  1.00 10.00      A   
ATOM   2135  OE1 GLN   233     -11.894  11.026  15.553  1.00 10.00      A   
ATOM   2136  NE2 GLN   233     -10.498  12.189  14.236  1.00 10.00      A   
ATOM   2137 HE21 GLN   233     -10.404  12.697  13.399  1.00 10.00      A   
ATOM   2138 HE22 GLN   233      -9.766  12.049  14.869  1.00 10.00      A   
ATOM   2139  C   GLN   233     -16.618  12.458  13.931  1.00 10.00      A   
ATOM   2140  O   GLN   233     -17.131  13.569  14.093  1.00 10.00      A   
ATOM   2141  N   SER   234     -17.160  11.343  14.392  1.00 10.00      A   
ATOM   2142  HN  SER   234     -16.691  10.492  14.254  1.00 10.00      A   
ATOM   2143  CA  SER   234     -18.422  11.344  15.112  1.00 10.00      A   
ATOM   2144  CB  SER   234     -19.194  10.061  14.795  1.00 10.00      A   
ATOM   2145  OG  SER   234     -18.860   9.585  13.498  1.00 10.00      A   
ATOM   2146  HG  SER   234     -18.230   8.856  13.578  1.00 10.00      A   
ATOM   2147  C   SER   234     -18.191  11.474  16.618  1.00 10.00      A   
ATOM   2148  O   SER   234     -18.063  10.473  17.326  1.00 10.00      A   
ATOM   2149  N   LEU   235     -18.112  12.708  17.100  1.00 10.00      A   
ATOM   2150  HN  LEU   235     -18.205  13.471  16.484  1.00 10.00      A   
ATOM   2151  CA  LEU   235     -17.897  12.963  18.521  1.00 10.00      A   
ATOM   2152  CB  LEU   235     -16.950  14.151  18.726  1.00 10.00      A   
ATOM   2153  CG  LEU   235     -15.557  14.019  18.098  1.00 10.00      A   
ATOM   2154  CD1 LEU   235     -14.754  15.299  18.285  1.00 10.00      A   
ATOM   2155  CD2 LEU   235     -14.811  12.825  18.674  1.00 10.00      A   
ATOM   2156  C   LEU   235     -19.226  13.216  19.223  1.00 10.00      A   
ATOM   2157  O   LEU   235     -19.445  12.765  20.350  1.00 10.00      A   
ATOM   2158  N   LYS   236     -20.109  13.936  18.544  1.00 10.00      A   
ATOM   2159  HN  LYS   236     -19.870  14.267  17.650  1.00 10.00      A   
ATOM   2160  CA  LYS   236     -21.424  14.245  19.079  1.00 10.00      A   
ATOM   2161  CB  LYS   236     -21.499  15.701  19.546  1.00 10.00      A   
ATOM   2162  CG  LYS   236     -22.664  15.983  20.482  1.00 10.00      A   
ATOM   2163  CD  LYS   236     -22.935  17.474  20.607  1.00 10.00      A   
ATOM   2164  CE  LYS   236     -24.070  17.756  21.582  1.00 10.00      A   
ATOM   2165  NZ  LYS   236     -25.296  16.972  21.262  1.00 10.00      A   
ATOM   2166  HZ1 LYS   236     -25.191  15.994  21.597  1.00 10.00      A   
ATOM   2167  HZ2 LYS   236     -25.457  16.953  20.232  1.00 10.00      A   
ATOM   2168  HZ3 LYS   236     -26.125  17.398  21.722  1.00 10.00      A   
ATOM   2169  C   LYS   236     -22.492  13.971  18.030  1.00 10.00      A   
ATOM   2170  O   LYS   236     -22.604  14.688  17.034  1.00 10.00      A   
ATOM   2171  N   TRP   237     -23.259  12.921  18.253  1.00 10.00      A   
ATOM   2172  HN  TRP   237     -23.120  12.390  19.067  1.00 10.00      A   
ATOM   2173  CA  TRP   237     -24.309  12.529  17.331  1.00 10.00      A   
ATOM   2174  CB  TRP   237     -24.276  11.013  17.142  1.00 10.00      A   
ATOM   2175  CG  TRP   237     -25.313  10.473  16.207  1.00 10.00      A   
ATOM   2176  CD1 TRP   237     -25.417  10.711  14.868  1.00 10.00      A   
ATOM   2177  CD2 TRP   237     -26.383   9.583  16.542  1.00 10.00      A   
ATOM   2178  NE1 TRP   237     -26.486  10.023  14.350  1.00 10.00      A   
ATOM   2179  HE1 TRP   237     -26.769  10.029  13.405  1.00 10.00      A   
ATOM   2180  CE2 TRP   237     -27.096   9.323  15.358  1.00 10.00      A   
ATOM   2181  CE3 TRP   237     -26.804   8.982  17.730  1.00 10.00      A   
ATOM   2182  CZ2 TRP   237     -28.208   8.485  15.329  1.00 10.00      A   
ATOM   2183  CZ3 TRP   237     -27.906   8.152  17.699  1.00 10.00      A   
ATOM   2184  CH2 TRP   237     -28.595   7.910  16.508  1.00 10.00      A   
ATOM   2185  C   TRP   237     -25.672  12.975  17.847  1.00 10.00      A   
ATOM   2186  O   TRP   237     -26.050  12.665  18.978  1.00 10.00      A   
ATOM   2187  N   ASP   238     -26.397  13.711  17.013  1.00 10.00      A   
ATOM   2188  HN  ASP   238     -26.032  13.925  16.128  1.00 10.00      A   
ATOM   2189  CA  ASP   238     -27.726  14.211  17.359  1.00 10.00      A   
ATOM   2190  CB  ASP   238     -27.655  15.400  18.334  1.00 10.00      A   
ATOM   2191  CG  ASP   238     -26.714  16.504  17.889  1.00 10.00      A   
ATOM   2192  OD1 ASP   238     -26.889  17.044  16.776  1.00 10.00      A   
ATOM   2193  OD2 ASP   238     -25.801  16.858  18.666  1.00 10.00      A   
ATOM   2194  C   ASP   238     -28.497  14.592  16.099  1.00 10.00      A   
ATOM   2195  O   ASP   238     -27.979  14.455  14.986  1.00 10.00      A   
ATOM   2196  N   GLU   239     -29.728  15.066  16.279  1.00 10.00      A   
ATOM   2197  HN  GLU   239     -30.074  15.160  17.194  1.00 10.00      A   
ATOM   2198  CA  GLU   239     -30.577  15.460  15.160  1.00 10.00      A   
ATOM   2199  CB  GLU   239     -31.983  15.807  15.658  1.00 10.00      A   
ATOM   2200  CG  GLU   239     -32.981  14.662  15.563  1.00 10.00      A   
ATOM   2201  CD  GLU   239     -33.852  14.743  14.321  1.00 10.00      A   
ATOM   2202  OE1 GLU   239     -34.274  15.865  13.957  1.00 10.00      A   
ATOM   2203  OE2 GLU   239     -34.136  13.687  13.715  1.00 10.00      A   
ATOM   2204  C   GLU   239     -29.982  16.641  14.403  1.00 10.00      A   
ATOM   2205  O   GLU   239     -30.081  16.722  13.178  1.00 10.00      A   
ATOM   2206  N   GLY   240     -29.348  17.544  15.139  1.00 10.00      A   
ATOM   2207  HN  GLY   240     -29.272  17.407  16.109  1.00 10.00      A   
ATOM   2208  CA  GLY   240     -28.748  18.712  14.526  1.00 10.00      A   
ATOM   2209  C   GLY   240     -27.638  18.338  13.569  1.00 10.00      A   
ATOM   2210  O   GLY   240     -27.644  18.754  12.406  1.00 10.00      A   
ATOM   2211  N   GLN   241     -26.692  17.540  14.051  1.00 10.00      A   
ATOM   2212  HN  GLN   241     -26.746  17.246  14.993  1.00 10.00      A   
ATOM   2213  CA  GLN   241     -25.568  17.104  13.226  1.00 10.00      A   
ATOM   2214  CB  GLN   241     -24.522  16.361  14.064  1.00 10.00      A   
ATOM   2215  CG  GLN   241     -23.209  16.092  13.337  1.00 10.00      A   
ATOM   2216  CD  GLN   241     -22.552  17.357  12.806  1.00 10.00      A   
ATOM   2217  OE1 GLN   241     -22.693  18.437  13.379  1.00 10.00      A   
ATOM   2218  NE2 GLN   241     -21.830  17.228  11.704  1.00 10.00      A   
ATOM   2219 HE21 GLN   241     -21.760  16.339  11.298  1.00 10.00      A   
ATOM   2220 HE22 GLN   241     -21.394  18.029  11.337  1.00 10.00      A   
ATOM   2221  C   GLN   241     -26.047  16.229  12.075  1.00 10.00      A   
ATOM   2222  O   GLN   241     -25.532  16.315  10.959  1.00 10.00      A   
ATOM   2223  N   LEU   242     -27.048  15.401  12.351  1.00 10.00      A   
ATOM   2224  HN  LEU   242     -27.420  15.388  13.262  1.00 10.00      A   
ATOM   2225  CA  LEU   242     -27.610  14.511  11.343  1.00 10.00      A   
ATOM   2226  CB  LEU   242     -28.687  13.620  11.965  1.00 10.00      A   
ATOM   2227  CG  LEU   242     -29.519  12.780  10.992  1.00 10.00      A   
ATOM   2228  CD1 LEU   242     -28.670  11.698  10.344  1.00 10.00      A   
ATOM   2229  CD2 LEU   242     -30.725  12.179  11.697  1.00 10.00      A   
ATOM   2230  C   LEU   242     -28.188  15.313  10.180  1.00 10.00      A   
ATOM   2231  O   LEU   242     -27.852  15.072   9.020  1.00 10.00      A   
ATOM   2232  N   LEU   243     -29.037  16.285  10.500  1.00 10.00      A   
ATOM   2233  HN  LEU   243     -29.251  16.445  11.448  1.00 10.00      A   
ATOM   2234  CA  LEU   243     -29.658  17.120   9.479  1.00 10.00      A   
ATOM   2235  CB  LEU   243     -30.723  18.035  10.087  1.00 10.00      A   
ATOM   2236  CG  LEU   243     -31.972  17.341  10.633  1.00 10.00      A   
ATOM   2237  CD1 LEU   243     -33.009  18.366  11.060  1.00 10.00      A   
ATOM   2238  CD2 LEU   243     -32.552  16.385   9.602  1.00 10.00      A   
ATOM   2239  C   LEU   243     -28.615  17.938   8.731  1.00 10.00      A   
ATOM   2240  O   LEU   243     -28.699  18.100   7.514  1.00 10.00      A   
ATOM   2241  N   ASN   244     -27.624  18.435   9.463  1.00 10.00      A   
ATOM   2242  HN  ASN   244     -27.612  18.264  10.429  1.00 10.00      A   
ATOM   2243  CA  ASN   244     -26.556  19.232   8.868  1.00 10.00      A   
ATOM   2244  CB  ASN   244     -25.597  19.735   9.951  1.00 10.00      A   
ATOM   2245  CG  ASN   244     -24.933  21.049   9.588  1.00 10.00      A   
ATOM   2246  OD1 ASN   244     -24.725  21.357   8.413  1.00 10.00      A   
ATOM   2247  ND2 ASN   244     -24.604  21.838  10.598  1.00 10.00      A   
ATOM   2248 HD21 ASN   244     -24.809  21.533  11.510  1.00 10.00      A   
ATOM   2249 HD22 ASN   244     -24.170  22.693  10.400  1.00 10.00      A   
ATOM   2250  C   ASN   244     -25.794  18.404   7.838  1.00 10.00      A   
ATOM   2251  O   ASN   244     -25.565  18.848   6.714  1.00 10.00      A   
ATOM   2252  N   THR   245     -25.432  17.185   8.226  1.00 10.00      A   
ATOM   2253  HN  THR   245     -25.652  16.890   9.137  1.00 10.00      A   
ATOM   2254  CA  THR   245     -24.708  16.278   7.343  1.00 10.00      A   
ATOM   2255  CB  THR   245     -24.312  14.982   8.084  1.00 10.00      A   
ATOM   2256  OG1 THR   245     -23.673  15.310   9.327  1.00 10.00      A   
ATOM   2257  HG1 THR   245     -24.336  15.633   9.954  1.00 10.00      A   
ATOM   2258  CG2 THR   245     -23.357  14.148   7.245  1.00 10.00      A   
ATOM   2259  C   THR   245     -25.548  15.943   6.105  1.00 10.00      A   
ATOM   2260  O   THR   245     -25.042  15.941   4.982  1.00 10.00      A   
ATOM   2261  N   LEU   246     -26.836  15.682   6.320  1.00 10.00      A   
ATOM   2262  HN  LEU   246     -27.181  15.706   7.240  1.00 10.00      A   
ATOM   2263  CA  LEU   246     -27.748  15.364   5.228  1.00 10.00      A   
ATOM   2264  CB  LEU   246     -29.135  15.008   5.772  1.00 10.00      A   
ATOM   2265  CG  LEU   246     -29.277  13.624   6.410  1.00 10.00      A   
ATOM   2266  CD1 LEU   246     -30.611  13.499   7.128  1.00 10.00      A   
ATOM   2267  CD2 LEU   246     -29.130  12.535   5.357  1.00 10.00      A   
ATOM   2268  C   LEU   246     -27.856  16.533   4.258  1.00 10.00      A   
ATOM   2269  O   LEU   246     -27.831  16.348   3.039  1.00 10.00      A   
ATOM   2270  N   LYS   247     -27.962  17.737   4.806  1.00 10.00      A   
ATOM   2271  HN  LYS   247     -27.972  17.818   5.786  1.00 10.00      A   
ATOM   2272  CA  LYS   247     -28.071  18.942   3.996  1.00 10.00      A   
ATOM   2273  CB  LYS   247     -28.289  20.166   4.886  1.00 10.00      A   
ATOM   2274  CG  LYS   247     -28.493  21.466   4.121  1.00 10.00      A   
ATOM   2275  CD  LYS   247     -28.497  22.657   5.064  1.00 10.00      A   
ATOM   2276  CE  LYS   247     -28.671  23.962   4.305  1.00 10.00      A   
ATOM   2277  NZ  LYS   247     -28.582  25.143   5.203  1.00 10.00      A   
ATOM   2278  HZ1 LYS   247     -28.654  26.020   4.651  1.00 10.00      A   
ATOM   2279  HZ2 LYS   247     -27.676  25.142   5.709  1.00 10.00      A   
ATOM   2280  HZ3 LYS   247     -29.355  25.122   5.901  1.00 10.00      A   
ATOM   2281  C   LYS   247     -26.824  19.134   3.145  1.00 10.00      A   
ATOM   2282  O   LYS   247     -26.917  19.468   1.966  1.00 10.00      A   
ATOM   2283  N   ILE   248     -25.662  18.908   3.747  1.00 10.00      A   
ATOM   2284  HN  ILE   248     -25.660  18.640   4.692  1.00 10.00      A   
ATOM   2285  CA  ILE   248     -24.386  19.054   3.053  1.00 10.00      A   
ATOM   2286  CB  ILE   248     -23.207  18.697   3.989  1.00 10.00      A   
ATOM   2287  CG1 ILE   248     -23.018  19.776   5.058  1.00 10.00      A   
ATOM   2288  CG2 ILE   248     -21.917  18.471   3.215  1.00 10.00      A   
ATOM   2289  CD1 ILE   248     -22.747  21.158   4.500  1.00 10.00      A   
ATOM   2290  C   ILE   248     -24.332  18.193   1.787  1.00 10.00      A   
ATOM   2291  O   ILE   248     -23.829  18.622   0.747  1.00 10.00      A   
ATOM   2292  N   TYR   249     -24.865  16.985   1.878  1.00 10.00      A   
ATOM   2293  HN  TYR   249     -25.258  16.701   2.728  1.00 10.00      A   
ATOM   2294  CA  TYR   249     -24.878  16.071   0.745  1.00 10.00      A   
ATOM   2295  CB  TYR   249     -25.047  14.623   1.214  1.00 10.00      A   
ATOM   2296  CG  TYR   249     -23.786  14.007   1.775  1.00 10.00      A   
ATOM   2297  CD1 TYR   249     -23.598  13.888   3.146  1.00 10.00      A   
ATOM   2298  CD2 TYR   249     -22.781  13.546   0.934  1.00 10.00      A   
ATOM   2299  CE1 TYR   249     -22.445  13.331   3.664  1.00 10.00      A   
ATOM   2300  CE2 TYR   249     -21.625  12.985   1.444  1.00 10.00      A   
ATOM   2301  CZ  TYR   249     -21.464  12.880   2.810  1.00 10.00      A   
ATOM   2302  OH  TYR   249     -20.311  12.325   3.322  1.00 10.00      A   
ATOM   2303  HH  TYR   249     -20.528  11.761   4.076  1.00 10.00      A   
ATOM   2304  C   TYR   249     -25.969  16.434  -0.261  1.00 10.00      A   
ATOM   2305  O   TYR   249     -25.721  16.487  -1.467  1.00 10.00      A   
ATOM   2306  N   TYR   250     -27.170  16.692   0.241  1.00 10.00      A   
ATOM   2307  HN  TYR   250     -27.302  16.644   1.215  1.00 10.00      A   
ATOM   2308  CA  TYR   250     -28.302  17.037  -0.613  1.00 10.00      A   
ATOM   2309  CB  TYR   250     -29.593  17.121   0.214  1.00 10.00      A   
ATOM   2310  CG  TYR   250     -30.835  17.483  -0.580  1.00 10.00      A   
ATOM   2311  CD1 TYR   250     -31.237  16.724  -1.675  1.00 10.00      A   
ATOM   2312  CD2 TYR   250     -31.609  18.583  -0.232  1.00 10.00      A   
ATOM   2313  CE1 TYR   250     -32.370  17.051  -2.396  1.00 10.00      A   
ATOM   2314  CE2 TYR   250     -32.744  18.917  -0.948  1.00 10.00      A   
ATOM   2315  CZ  TYR   250     -33.120  18.147  -2.029  1.00 10.00      A   
ATOM   2316  OH  TYR   250     -34.250  18.476  -2.746  1.00 10.00      A   
ATOM   2317  HH  TYR   250     -34.622  17.666  -3.147  1.00 10.00      A   
ATOM   2318  C   TYR   250     -28.069  18.341  -1.371  1.00 10.00      A   
ATOM   2319  O   TYR   250     -28.312  18.419  -2.575  1.00 10.00      A   
ATOM   2320  N   ASN   251     -27.570  19.351  -0.669  1.00 10.00      A   
ATOM   2321  HN  ASN   251     -27.365  19.214   0.285  1.00 10.00      A   
ATOM   2322  CA  ASN   251     -27.320  20.661  -1.266  1.00 10.00      A   
ATOM   2323  CB  ASN   251     -26.916  21.683  -0.197  1.00 10.00      A   
ATOM   2324  CG  ASN   251     -27.625  23.015  -0.363  1.00 10.00      A   
ATOM   2325  OD1 ASN   251     -28.255  23.274  -1.389  1.00 10.00      A   
ATOM   2326  ND2 ASN   251     -27.522  23.875   0.644  1.00 10.00      A   
ATOM   2327 HD21 ASN   251     -26.993  23.607   1.429  1.00 10.00      A   
ATOM   2328 HD22 ASN   251     -27.977  24.741   0.565  1.00 10.00      A   
ATOM   2329  C   ASN   251     -26.258  20.606  -2.359  1.00 10.00      A   
ATOM   2330  O   ASN   251     -26.238  21.451  -3.255  1.00 10.00      A   
ATOM   2331  N   ALA   252     -25.379  19.615  -2.291  1.00 10.00      A   
ATOM   2332  HN  ALA   252     -25.442  18.964  -1.558  1.00 10.00      A   
ATOM   2333  CA  ALA   252     -24.321  19.476  -3.284  1.00 10.00      A   
ATOM   2334  CB  ALA   252     -23.066  18.895  -2.652  1.00 10.00      A   
ATOM   2335  C   ALA   252     -24.776  18.616  -4.458  1.00 10.00      A   
ATOM   2336  O   ALA   252     -24.338  18.812  -5.590  1.00 10.00      A   
ATOM   2337  N   THR   253     -25.675  17.683  -4.183  1.00 10.00      A   
ATOM   2338  HN  THR   253     -26.008  17.597  -3.263  1.00 10.00      A   
ATOM   2339  CA  THR   253     -26.183  16.780  -5.207  1.00 10.00      A   
ATOM   2340  CB  THR   253     -26.694  15.472  -4.571  1.00 10.00      A   
ATOM   2341  OG1 THR   253     -25.679  14.931  -3.713  1.00 10.00      A   
ATOM   2342  HG1 THR   253     -25.591  15.490  -2.928  1.00 10.00      A   
ATOM   2343  CG2 THR   253     -27.055  14.444  -5.634  1.00 10.00      A   
ATOM   2344  C   THR   253     -27.301  17.424  -6.035  1.00 10.00      A   
ATOM   2345  O   THR   253     -27.399  17.192  -7.238  1.00 10.00      A   
ATOM   2346  N   ALA   254     -28.125  18.244  -5.382  1.00 10.00      A   
ATOM   2347  HN  ALA   254     -27.977  18.395  -4.421  1.00 10.00      A   
ATOM   2348  CA  ALA   254     -29.252  18.918  -6.038  1.00 10.00      A   
ATOM   2349  CB  ALA   254     -29.972  19.858  -5.078  1.00 10.00      A   
ATOM   2350  C   ALA   254     -28.894  19.622  -7.361  1.00 10.00      A   
ATOM   2351  O   ALA   254     -29.515  19.343  -8.387  1.00 10.00      A   
ATOM   2352  N   PRO   255     -27.882  20.518  -7.381  1.00 10.00      A   
ATOM   2353  CA  PRO   255     -27.497  21.243  -8.606  1.00 10.00      A   
ATOM   2354  CB  PRO   255     -26.467  22.264  -8.113  1.00 10.00      A   
ATOM   2355  CG  PRO   255     -25.910  21.664  -6.872  1.00 10.00      A   
ATOM   2356  CD  PRO   255     -27.043  20.913  -6.236  1.00 10.00      A   
ATOM   2357  C   PRO   255     -26.879  20.350  -9.683  1.00 10.00      A   
ATOM   2358  O   PRO   255     -26.609  20.804 -10.795  1.00 10.00      A   
ATOM   2359  N   LEU   256     -26.652  19.085  -9.359  1.00 10.00      A   
ATOM   2360  HN  LEU   256     -26.889  18.767  -8.460  1.00 10.00      A   
ATOM   2361  CA  LEU   256     -26.065  18.155 -10.313  1.00 10.00      A   
ATOM   2362  CB  LEU   256     -24.721  17.633  -9.802  1.00 10.00      A   
ATOM   2363  CG  LEU   256     -23.585  18.654  -9.731  1.00 10.00      A   
ATOM   2364  CD1 LEU   256     -22.351  18.035  -9.097  1.00 10.00      A   
ATOM   2365  CD2 LEU   256     -23.264  19.202 -11.115  1.00 10.00      A   
ATOM   2366  C   LEU   256     -27.008  16.997 -10.609  1.00 10.00      A   
ATOM   2367  O   LEU   256     -26.654  16.063 -11.335  1.00 10.00      A   
ATOM   2368  N   MET   257     -28.215  17.074 -10.063  1.00 10.00      A   
ATOM   2369  HN  MET   257     -28.445  17.858  -9.514  1.00 10.00      A   
ATOM   2370  CA  MET   257     -29.211  16.028 -10.251  1.00 10.00      A   
ATOM   2371  CB  MET   257     -30.442  16.300  -9.385  1.00 10.00      A   
ATOM   2372  CG  MET   257     -31.298  15.073  -9.115  1.00 10.00      A   
ATOM   2373  SD  MET   257     -32.702  15.429  -8.038  1.00 10.00      A   
ATOM   2374  CE  MET   257     -31.864  15.885  -6.520  1.00 10.00      A   
ATOM   2375  C   MET   257     -29.597  15.899 -11.722  1.00 10.00      A   
ATOM   2376  O   MET   257     -29.601  14.803 -12.274  1.00 10.00      A   
ATOM   2377  N   GLY   258     -29.882  17.025 -12.359  1.00 10.00      A   
ATOM   2378  HN  GLY   258     -29.840  17.878 -11.874  1.00 10.00      A   
ATOM   2379  CA  GLY   258     -30.256  17.012 -13.762  1.00 10.00      A   
ATOM   2380  C   GLY   258     -29.058  17.171 -14.676  1.00 10.00      A   
ATOM   2381  O   GLY   258     -29.201  17.511 -15.850  1.00 10.00      A   
ATOM   2382  N   LYS   259     -27.873  16.928 -14.133  1.00 10.00      A   
ATOM   2383  HN  LYS   259     -27.828  16.654 -13.193  1.00 10.00      A   
ATOM   2384  CA  LYS   259     -26.642  17.049 -14.899  1.00 10.00      A   
ATOM   2385  CB  LYS   259     -25.727  18.106 -14.285  1.00 10.00      A   
ATOM   2386  CG  LYS   259     -26.226  19.526 -14.476  1.00 10.00      A   
ATOM   2387  CD  LYS   259     -26.362  19.862 -15.952  1.00 10.00      A   
ATOM   2388  CE  LYS   259     -26.853  21.285 -16.153  1.00 10.00      A   
ATOM   2389  NZ  LYS   259     -26.842  21.672 -17.586  1.00 10.00      A   
ATOM   2390  HZ1 LYS   259     -25.868  21.660 -17.955  1.00 10.00      A   
ATOM   2391  HZ2 LYS   259     -27.228  22.630 -17.700  1.00 10.00      A   
ATOM   2392  HZ3 LYS   259     -27.419  21.010 -18.140  1.00 10.00      A   
ATOM   2393  C   LYS   259     -25.923  15.712 -15.006  1.00 10.00      A   
ATOM   2394  O   LYS   259     -25.688  15.212 -16.102  1.00 10.00      A   
ATOM   2395  N   SER   260     -25.575  15.134 -13.869  1.00 10.00      A   
ATOM   2396  HN  SER   260     -25.794  15.571 -13.016  1.00 10.00      A   
ATOM   2397  CA  SER   260     -24.884  13.858 -13.856  1.00 10.00      A   
ATOM   2398  CB  SER   260     -24.021  13.741 -12.600  1.00 10.00      A   
ATOM   2399  OG  SER   260     -23.206  14.893 -12.449  1.00 10.00      A   
ATOM   2400  HG  SER   260     -23.168  15.364 -13.291  1.00 10.00      A   
ATOM   2401  C   SER   260     -25.883  12.712 -13.928  1.00 10.00      A   
ATOM   2402  O   SER   260     -26.977  12.795 -13.371  1.00 10.00      A   
ATOM   2403  N   SER   261     -25.514  11.653 -14.629  1.00 10.00      A   
ATOM   2404  HN  SER   261     -24.635  11.647 -15.071  1.00 10.00      A   
ATOM   2405  CA  SER   261     -26.375  10.496 -14.768  1.00 10.00      A   
ATOM   2406  CB  SER   261     -25.955   9.702 -16.002  1.00 10.00      A   
ATOM   2407  OG  SER   261     -25.128  10.495 -16.846  1.00 10.00      A   
ATOM   2408  HG  SER   261     -25.683  11.061 -17.397  1.00 10.00      A   
ATOM   2409  C   SER   261     -26.285   9.622 -13.523  1.00 10.00      A   
ATOM   2410  O   SER   261     -27.244   8.940 -13.155  1.00 10.00      A   
ATOM   2411  N   LEU   262     -25.133   9.666 -12.867  1.00 10.00      A   
ATOM   2412  HN  LEU   262     -24.417  10.252 -13.195  1.00 10.00      A   
ATOM   2413  CA  LEU   262     -24.907   8.879 -11.666  1.00 10.00      A   
ATOM   2414  CB  LEU   262     -24.231   7.549 -12.029  1.00 10.00      A   
ATOM   2415  CG  LEU   262     -25.082   6.287 -11.870  1.00 10.00      A   
ATOM   2416  CD1 LEU   262     -24.426   5.110 -12.576  1.00 10.00      A   
ATOM   2417  CD2 LEU   262     -25.293   5.971 -10.398  1.00 10.00      A   
ATOM   2418  C   LEU   262     -24.043   9.643 -10.669  1.00 10.00      A   
ATOM   2419  O   LEU   262     -23.012  10.206 -11.036  1.00 10.00      A   
ATOM   2420  N   ILE   263     -24.481   9.681  -9.420  1.00 10.00      A   
ATOM   2421  HN  ILE   263     -25.334   9.247  -9.197  1.00 10.00      A   
ATOM   2422  CA  ILE   263     -23.733  10.348  -8.363  1.00 10.00      A   
ATOM   2423  CB  ILE   263     -24.434  11.633  -7.859  1.00 10.00      A   
ATOM   2424  CG1 ILE   263     -24.435  12.695  -8.965  1.00 10.00      A   
ATOM   2425  CG2 ILE   263     -23.750  12.175  -6.607  1.00 10.00      A   
ATOM   2426  CD1 ILE   263     -25.044  14.017  -8.555  1.00 10.00      A   
ATOM   2427  C   ILE   263     -23.501   9.368  -7.221  1.00 10.00      A   
ATOM   2428  O   ILE   263     -24.406   8.621  -6.843  1.00 10.00      A   
ATOM   2429  N   ILE   264     -22.287   9.346  -6.693  1.00 10.00      A   
ATOM   2430  HN  ILE   264     -21.603   9.967  -7.033  1.00 10.00      A   
ATOM   2431  CA  ILE   264     -21.946   8.426  -5.619  1.00 10.00      A   
ATOM   2432  CB  ILE   264     -20.844   7.438  -6.060  1.00 10.00      A   
ATOM   2433  CG1 ILE   264     -21.056   7.007  -7.516  1.00 10.00      A   
ATOM   2434  CG2 ILE   264     -20.828   6.223  -5.147  1.00 10.00      A   
ATOM   2435  CD1 ILE   264     -19.804   6.494  -8.192  1.00 10.00      A   
ATOM   2436  C   ILE   264     -21.483   9.157  -4.360  1.00 10.00      A   
ATOM   2437  O   ILE   264     -20.707  10.117  -4.426  1.00 10.00      A   
ATOM   2438  N   TRP   265     -21.982   8.700  -3.220  1.00 10.00      A   
ATOM   2439  HN  TRP   265     -22.626   7.955  -3.250  1.00 10.00      A   
ATOM   2440  CA  TRP   265     -21.617   9.254  -1.927  1.00 10.00      A   
ATOM   2441  CB  TRP   265     -22.873   9.460  -1.068  1.00 10.00      A   
ATOM   2442  CG  TRP   265     -23.756  10.595  -1.500  1.00 10.00      A   
ATOM   2443  CD1 TRP   265     -23.540  11.470  -2.526  1.00 10.00      A   
ATOM   2444  CD2 TRP   265     -25.003  10.979  -0.906  1.00 10.00      A   
ATOM   2445  NE1 TRP   265     -24.577  12.367  -2.611  1.00 10.00      A   
ATOM   2446  HE1 TRP   265     -24.654  13.094  -3.272  1.00 10.00      A   
ATOM   2447  CE2 TRP   265     -25.486  12.089  -1.624  1.00 10.00      A   
ATOM   2448  CE3 TRP   265     -25.758  10.492   0.165  1.00 10.00      A   
ATOM   2449  CZ2 TRP   265     -26.690  12.715  -1.309  1.00 10.00      A   
ATOM   2450  CZ3 TRP   265     -26.949  11.114   0.478  1.00 10.00      A   
ATOM   2451  CH2 TRP   265     -27.404  12.215  -0.254  1.00 10.00      A   
ATOM   2452  C   TRP   265     -20.676   8.272  -1.229  1.00 10.00      A   
ATOM   2453  O   TRP   265     -20.642   7.094  -1.584  1.00 10.00      A   
ATOM   2454  N   PRO   266     -19.891   8.733  -0.245  1.00 10.00      A   
ATOM   2455  CA  PRO   266     -18.960   7.866   0.483  1.00 10.00      A   
ATOM   2456  CB  PRO   266     -18.056   8.862   1.208  1.00 10.00      A   
ATOM   2457  CG  PRO   266     -18.922  10.053   1.423  1.00 10.00      A   
ATOM   2458  CD  PRO   266     -19.835  10.126   0.231  1.00 10.00      A   
ATOM   2459  C   PRO   266     -19.670   6.960   1.494  1.00 10.00      A   
ATOM   2460  O   PRO   266     -20.899   6.970   1.607  1.00 10.00      A   
ATOM   2461  N   GLU   267     -18.884   6.175   2.227  1.00 10.00      A   
ATOM   2462  HN  GLU   267     -17.914   6.215   2.095  1.00 10.00      A   
ATOM   2463  CA  GLU   267     -19.427   5.261   3.225  1.00 10.00      A   
ATOM   2464  CB  GLU   267     -18.369   4.244   3.664  1.00 10.00      A   
ATOM   2465  CG  GLU   267     -18.938   3.015   4.359  1.00 10.00      A   
ATOM   2466  CD  GLU   267     -17.925   2.301   5.232  1.00 10.00      A   
ATOM   2467  OE1 GLU   267     -16.824   1.984   4.737  1.00 10.00      A   
ATOM   2468  OE2 GLU   267     -18.229   2.049   6.418  1.00 10.00      A   
ATOM   2469  C   GLU   267     -19.926   6.042   4.429  1.00 10.00      A   
ATOM   2470  O   GLU   267     -19.301   7.022   4.842  1.00 10.00      A   
ATOM   2471  N   SER   268     -21.053   5.605   4.979  1.00 10.00      A   
ATOM   2472  HN  SER   268     -21.490   4.814   4.599  1.00 10.00      A   
ATOM   2473  CA  SER   268     -21.661   6.254   6.131  1.00 10.00      A   
ATOM   2474  CB  SER   268     -20.779   6.098   7.374  1.00 10.00      A   
ATOM   2475  OG  SER   268     -20.440   4.738   7.585  1.00 10.00      A   
ATOM   2476  HG  SER   268     -20.849   4.193   6.900  1.00 10.00      A   
ATOM   2477  C   SER   268     -21.968   7.726   5.859  1.00 10.00      A   
ATOM   2478  O   SER   268     -21.790   8.579   6.732  1.00 10.00      A   
ATOM   2479  N   ALA   269     -22.438   8.015   4.643  1.00 10.00      A   
ATOM   2480  HN  ALA   269     -22.559   7.288   3.990  1.00 10.00      A   
ATOM   2481  CA  ALA   269     -22.780   9.379   4.258  1.00 10.00      A   
ATOM   2482  CB  ALA   269     -23.119   9.446   2.779  1.00 10.00      A   
ATOM   2483  C   ALA   269     -23.953   9.864   5.096  1.00 10.00      A   
ATOM   2484  O   ALA   269     -24.134  11.063   5.320  1.00 10.00      A   
ATOM   2485  N   ILE   270     -24.753   8.913   5.546  1.00 10.00      A   
ATOM   2486  HN  ILE   270     -24.561   7.980   5.313  1.00 10.00      A   
ATOM   2487  CA  ILE   270     -25.901   9.205   6.380  1.00 10.00      A   
ATOM   2488  CB  ILE   270     -27.196   8.630   5.776  1.00 10.00      A   
ATOM   2489  CG1 ILE   270     -27.386   9.145   4.346  1.00 10.00      A   
ATOM   2490  CG2 ILE   270     -28.395   8.997   6.641  1.00 10.00      A   
ATOM   2491  CD1 ILE   270     -28.521   8.484   3.594  1.00 10.00      A   
ATOM   2492  C   ILE   270     -25.674   8.616   7.768  1.00 10.00      A   
ATOM   2493  O   ILE   270     -25.611   7.396   7.927  1.00 10.00      A   
ATOM   2494  N   THR   271     -25.526   9.484   8.760  1.00 10.00      A   
ATOM   2495  HN  THR   271     -25.571  10.446   8.565  1.00 10.00      A   
ATOM   2496  CA  THR   271     -25.288   9.058  10.134  1.00 10.00      A   
ATOM   2497  CB  THR   271     -24.671  10.207  10.957  1.00 10.00      A   
ATOM   2498  OG1 THR   271     -24.371  11.305  10.080  1.00 10.00      A   
ATOM   2499  HG1 THR   271     -23.798  11.934  10.535  1.00 10.00      A   
ATOM   2500  CG2 THR   271     -23.390   9.749  11.640  1.00 10.00      A   
ATOM   2501  C   THR   271     -26.573   8.569  10.809  1.00 10.00      A   
ATOM   2502  O   THR   271     -26.993   9.107  11.836  1.00 10.00      A   
ATOM   2503  N   ASP   272     -27.185   7.544  10.228  1.00 10.00      A   
ATOM   2504  HN  ASP   272     -26.789   7.155   9.414  1.00 10.00      A   
ATOM   2505  CA  ASP   272     -28.416   6.966  10.757  1.00 10.00      A   
ATOM   2506  CB  ASP   272     -29.600   7.918  10.539  1.00 10.00      A   
ATOM   2507  CG  ASP   272     -30.723   7.723  11.543  1.00 10.00      A   
ATOM   2508  OD1 ASP   272     -30.793   6.650  12.183  1.00 10.00      A   
ATOM   2509  OD2 ASP   272     -31.549   8.646  11.699  1.00 10.00      A   
ATOM   2510  C   ASP   272     -28.691   5.639  10.062  1.00 10.00      A   
ATOM   2511  O   ASP   272     -27.914   5.209   9.211  1.00 10.00      A   
ATOM   2512  N   LEU   273     -29.789   5.001  10.427  1.00 10.00      A   
ATOM   2513  HN  LEU   273     -30.366   5.407  11.115  1.00 10.00      A   
ATOM   2514  CA  LEU   273     -30.173   3.732   9.837  1.00 10.00      A   
ATOM   2515  CB  LEU   273     -30.902   2.859  10.862  1.00 10.00      A   
ATOM   2516  CG  LEU   273     -30.134   2.541  12.149  1.00 10.00      A   
ATOM   2517  CD1 LEU   273     -31.050   1.878  13.167  1.00 10.00      A   
ATOM   2518  CD2 LEU   273     -28.933   1.655  11.856  1.00 10.00      A   
ATOM   2519  C   LEU   273     -31.067   3.970   8.629  1.00 10.00      A   
ATOM   2520  O   LEU   273     -31.854   4.921   8.613  1.00 10.00      A   
ATOM   2521  N   GLU   274     -30.937   3.112   7.626  1.00 10.00      A   
ATOM   2522  HN  GLU   274     -30.273   2.389   7.699  1.00 10.00      A   
ATOM   2523  CA  GLU   274     -31.732   3.218   6.407  1.00 10.00      A   
ATOM   2524  CB  GLU   274     -31.406   2.060   5.460  1.00 10.00      A   
ATOM   2525  CG  GLU   274     -31.760   2.336   4.010  1.00 10.00      A   
ATOM   2526  CD  GLU   274     -32.252   1.106   3.278  1.00 10.00      A   
ATOM   2527  OE1 GLU   274     -31.502   0.104   3.199  1.00 10.00      A   
ATOM   2528  OE2 GLU   274     -33.389   1.137   2.765  1.00 10.00      A   
ATOM   2529  C   GLU   274     -33.223   3.220   6.730  1.00 10.00      A   
ATOM   2530  O   GLU   274     -33.980   4.044   6.219  1.00 10.00      A   
ATOM   2531  N   ILE   275     -33.625   2.303   7.604  1.00 10.00      A   
ATOM   2532  HN  ILE   275     -32.960   1.683   7.974  1.00 10.00      A   
ATOM   2533  CA  ILE   275     -35.018   2.170   8.013  1.00 10.00      A   
ATOM   2534  CB  ILE   275     -35.213   0.949   8.945  1.00 10.00      A   
ATOM   2535  CG1 ILE   275     -36.689   0.764   9.314  1.00 10.00      A   
ATOM   2536  CG2 ILE   275     -34.345   1.068  10.190  1.00 10.00      A   
ATOM   2537  CD1 ILE   275     -36.992  -0.526  10.041  1.00 10.00      A   
ATOM   2538  C   ILE   275     -35.541   3.442   8.693  1.00 10.00      A   
ATOM   2539  O   ILE   275     -36.736   3.735   8.643  1.00 10.00      A   
ATOM   2540  N   ASN   276     -34.643   4.209   9.297  1.00 10.00      A   
ATOM   2541  HN  ASN   276     -33.697   3.957   9.260  1.00 10.00      A   
ATOM   2542  CA  ASN   276     -35.029   5.431   9.995  1.00 10.00      A   
ATOM   2543  CB  ASN   276     -33.955   5.860  11.001  1.00 10.00      A   
ATOM   2544  CG  ASN   276     -33.943   5.024  12.262  1.00 10.00      A   
ATOM   2545  OD1 ASN   276     -34.922   4.359  12.593  1.00 10.00      A   
ATOM   2546  ND2 ASN   276     -32.836   5.067  12.981  1.00 10.00      A   
ATOM   2547 HD21 ASN   276     -32.093   5.634  12.656  1.00 10.00      A   
ATOM   2548 HD22 ASN   276     -32.798   4.544  13.810  1.00 10.00      A   
ATOM   2549  C   ASN   276     -35.291   6.571   9.024  1.00 10.00      A   
ATOM   2550  O   ASN   276     -36.314   7.250   9.109  1.00 10.00      A   
ATOM   2551  N   GLN   277     -34.373   6.768   8.091  1.00 10.00      A   
ATOM   2552  HN  GLN   277     -33.593   6.172   8.051  1.00 10.00      A   
ATOM   2553  CA  GLN   277     -34.496   7.849   7.120  1.00 10.00      A   
ATOM   2554  CB  GLN   277     -33.125   8.457   6.805  1.00 10.00      A   
ATOM   2555  CG  GLN   277     -32.420   9.052   8.017  1.00 10.00      A   
ATOM   2556  CD  GLN   277     -33.264  10.087   8.738  1.00 10.00      A   
ATOM   2557  OE1 GLN   277     -34.053  10.806   8.120  1.00 10.00      A   
ATOM   2558  NE2 GLN   277     -33.110  10.174  10.050  1.00 10.00      A   
ATOM   2559 HE21 GLN   277     -32.459   9.572  10.490  1.00 10.00      A   
ATOM   2560 HE22 GLN   277     -33.654  10.827  10.536  1.00 10.00      A   
ATOM   2561  C   GLN   277     -35.204   7.410   5.841  1.00 10.00      A   
ATOM   2562  O   GLN   277     -34.974   7.976   4.770  1.00 10.00      A   
ATOM   2563  N   GLN   278     -36.079   6.417   5.963  1.00 10.00      A   
ATOM   2564  HN  GLN   278     -36.222   6.016   6.844  1.00 10.00      A   
ATOM   2565  CA  GLN   278     -36.833   5.910   4.817  1.00 10.00      A   
ATOM   2566  CB  GLN   278     -37.793   4.782   5.215  1.00 10.00      A   
ATOM   2567  CG  GLN   278     -37.132   3.425   5.377  1.00 10.00      A   
ATOM   2568  CD  GLN   278     -38.135   2.322   5.637  1.00 10.00      A   
ATOM   2569  OE1 GLN   278     -38.632   1.687   4.707  1.00 10.00      A   
ATOM   2570  NE2 GLN   278     -38.451   2.092   6.902  1.00 10.00      A   
ATOM   2571 HE21 GLN   278     -38.025   2.644   7.596  1.00 10.00      A   
ATOM   2572 HE22 GLN   278     -39.096   1.378   7.095  1.00 10.00      A   
ATOM   2573  C   GLN   278     -37.581   7.026   4.075  1.00 10.00      A   
ATOM   2574  O   GLN   278     -37.386   7.199   2.872  1.00 10.00      A   
ATOM   2575  N   PRO   279     -38.438   7.816   4.767  1.00 10.00      A   
ATOM   2576  CA  PRO   279     -39.191   8.906   4.124  1.00 10.00      A   
ATOM   2577  CB  PRO   279     -39.928   9.572   5.289  1.00 10.00      A   
ATOM   2578  CG  PRO   279     -40.017   8.517   6.333  1.00 10.00      A   
ATOM   2579  CD  PRO   279     -38.758   7.713   6.207  1.00 10.00      A   
ATOM   2580  C   PRO   279     -38.266   9.918   3.454  1.00 10.00      A   
ATOM   2581  O   PRO   279     -38.581  10.459   2.389  1.00 10.00      A   
ATOM   2582  N   PHE   280     -37.122  10.159   4.084  1.00 10.00      A   
ATOM   2583  HN  PHE   280     -36.933   9.684   4.922  1.00 10.00      A   
ATOM   2584  CA  PHE   280     -36.138  11.100   3.565  1.00 10.00      A   
ATOM   2585  CB  PHE   280     -34.999  11.275   4.575  1.00 10.00      A   
ATOM   2586  CG  PHE   280     -34.375  12.642   4.570  1.00 10.00      A   
ATOM   2587  CD1 PHE   280     -34.897  13.658   5.358  1.00 10.00      A   
ATOM   2588  CD2 PHE   280     -33.269  12.914   3.781  1.00 10.00      A   
ATOM   2589  CE1 PHE   280     -34.328  14.917   5.359  1.00 10.00      A   
ATOM   2590  CE2 PHE   280     -32.696  14.171   3.776  1.00 10.00      A   
ATOM   2591  CZ  PHE   280     -33.226  15.173   4.566  1.00 10.00      A   
ATOM   2592  C   PHE   280     -35.585  10.604   2.231  1.00 10.00      A   
ATOM   2593  O   PHE   280     -35.504  11.356   1.255  1.00 10.00      A   
ATOM   2594  N   LEU   281     -35.230   9.326   2.197  1.00 10.00      A   
ATOM   2595  HN  LEU   281     -35.334   8.782   3.011  1.00 10.00      A   
ATOM   2596  CA  LEU   281     -34.684   8.703   0.997  1.00 10.00      A   
ATOM   2597  CB  LEU   281     -34.099   7.329   1.333  1.00 10.00      A   
ATOM   2598  CG  LEU   281     -32.892   7.321   2.273  1.00 10.00      A   
ATOM   2599  CD1 LEU   281     -32.649   5.925   2.821  1.00 10.00      A   
ATOM   2600  CD2 LEU   281     -31.653   7.840   1.558  1.00 10.00      A   
ATOM   2601  C   LEU   281     -35.742   8.570  -0.094  1.00 10.00      A   
ATOM   2602  O   LEU   281     -35.449   8.740  -1.277  1.00 10.00      A   
ATOM   2603  N   LYS   282     -36.972   8.271   0.312  1.00 10.00      A   
ATOM   2604  HN  LYS   282     -37.139   8.142   1.273  1.00 10.00      A   
ATOM   2605  CA  LYS   282     -38.079   8.109  -0.628  1.00 10.00      A   
ATOM   2606  CB  LYS   282     -39.345   7.650   0.099  1.00 10.00      A   
ATOM   2607  CG  LYS   282     -39.298   6.206   0.570  1.00 10.00      A   
ATOM   2608  CD  LYS   282     -40.540   5.842   1.367  1.00 10.00      A   
ATOM   2609  CE  LYS   282     -40.479   4.410   1.871  1.00 10.00      A   
ATOM   2610  NZ  LYS   282     -41.731   4.018   2.568  1.00 10.00      A   
ATOM   2611  HZ1 LYS   282     -42.556   4.225   1.965  1.00 10.00      A   
ATOM   2612  HZ2 LYS   282     -41.827   4.545   3.459  1.00 10.00      A   
ATOM   2613  HZ3 LYS   282     -41.721   3.001   2.781  1.00 10.00      A   
ATOM   2614  C   LYS   282     -38.351   9.391  -1.410  1.00 10.00      A   
ATOM   2615  O   LYS   282     -38.550   9.354  -2.627  1.00 10.00      A   
ATOM   2616  N   ALA   283     -38.346  10.521  -0.710  1.00 10.00      A   
ATOM   2617  HN  ALA   283     -38.178  10.484   0.256  1.00 10.00      A   
ATOM   2618  CA  ALA   283     -38.588  11.814  -1.343  1.00 10.00      A   
ATOM   2619  CB  ALA   283     -38.727  12.909  -0.295  1.00 10.00      A   
ATOM   2620  C   ALA   283     -37.473  12.149  -2.329  1.00 10.00      A   
ATOM   2621  O   ALA   283     -37.731  12.599  -3.447  1.00 10.00      A   
ATOM   2622  N   LEU   284     -36.235  11.906  -1.911  1.00 10.00      A   
ATOM   2623  HN  LEU   284     -36.099  11.547  -1.010  1.00 10.00      A   
ATOM   2624  CA  LEU   284     -35.074  12.170  -2.754  1.00 10.00      A   
ATOM   2625  CB  LEU   284     -33.781  11.986  -1.954  1.00 10.00      A   
ATOM   2626  CG  LEU   284     -32.466  12.198  -2.710  1.00 10.00      A   
ATOM   2627  CD1 LEU   284     -32.405  13.591  -3.316  1.00 10.00      A   
ATOM   2628  CD2 LEU   284     -31.277  11.954  -1.792  1.00 10.00      A   
ATOM   2629  C   LEU   284     -35.082  11.259  -3.979  1.00 10.00      A   
ATOM   2630  O   LEU   284     -34.764  11.687  -5.090  1.00 10.00      A   
ATOM   2631  N   ASP   285     -35.472  10.006  -3.767  1.00 10.00      A   
ATOM   2632  HN  ASP   285     -35.721   9.736  -2.855  1.00 10.00      A   
ATOM   2633  CA  ASP   285     -35.543   9.020  -4.842  1.00 10.00      A   
ATOM   2634  CB  ASP   285     -35.927   7.650  -4.269  1.00 10.00      A   
ATOM   2635  CG  ASP   285     -36.523   6.699  -5.290  1.00 10.00      A   
ATOM   2636  OD1 ASP   285     -35.758   5.955  -5.939  1.00 10.00      A   
ATOM   2637  OD2 ASP   285     -37.767   6.671  -5.423  1.00 10.00      A   
ATOM   2638  C   ASP   285     -36.542   9.466  -5.906  1.00 10.00      A   
ATOM   2639  O   ASP   285     -36.349   9.230  -7.100  1.00 10.00      A   
ATOM   2640  N   GLY   286     -37.597  10.137  -5.458  1.00 10.00      A   
ATOM   2641  HN  GLY   286     -37.689  10.294  -4.494  1.00 10.00      A   
ATOM   2642  CA  GLY   286     -38.608  10.637  -6.369  1.00 10.00      A   
ATOM   2643  C   GLY   286     -38.059  11.736  -7.256  1.00 10.00      A   
ATOM   2644  O   GLY   286     -38.391  11.815  -8.440  1.00 10.00      A   
ATOM   2645  N   GLU   287     -37.208  12.583  -6.683  1.00 10.00      A   
ATOM   2646  HN  GLU   287     -36.989  12.471  -5.734  1.00 10.00      A   
ATOM   2647  CA  GLU   287     -36.596  13.674  -7.429  1.00 10.00      A   
ATOM   2648  CB  GLU   287     -35.884  14.653  -6.487  1.00 10.00      A   
ATOM   2649  CG  GLU   287     -36.750  15.162  -5.345  1.00 10.00      A   
ATOM   2650  CD  GLU   287     -36.196  16.410  -4.687  1.00 10.00      A   
ATOM   2651  OE1 GLU   287     -35.369  16.287  -3.760  1.00 10.00      A   
ATOM   2652  OE2 GLU   287     -36.606  17.523  -5.081  1.00 10.00      A   
ATOM   2653  C   GLU   287     -35.613  13.119  -8.454  1.00 10.00      A   
ATOM   2654  O   GLU   287     -35.595  13.545  -9.610  1.00 10.00      A   
ATOM   2655  N   LEU   288     -34.813  12.149  -8.022  1.00 10.00      A   
ATOM   2656  HN  LEU   288     -34.880  11.861  -7.084  1.00 10.00      A   
ATOM   2657  CA  LEU   288     -33.829  11.513  -8.891  1.00 10.00      A   
ATOM   2658  CB  LEU   288     -33.001  10.499  -8.098  1.00 10.00      A   
ATOM   2659  CG  LEU   288     -32.221  11.042  -6.901  1.00 10.00      A   
ATOM   2660  CD1 LEU   288     -31.822   9.911  -5.970  1.00 10.00      A   
ATOM   2661  CD2 LEU   288     -30.995  11.812  -7.364  1.00 10.00      A   
ATOM   2662  C   LEU   288     -34.514  10.811 -10.059  1.00 10.00      A   
ATOM   2663  O   LEU   288     -34.049  10.878 -11.199  1.00 10.00      A   
ATOM   2664  N   ARG   289     -35.630  10.147  -9.771  1.00 10.00      A   
ATOM   2665  HN  ARG   289     -35.954  10.136  -8.845  1.00 10.00      A   
ATOM   2666  CA  ARG   289     -36.376   9.427 -10.795  1.00 10.00      A   
ATOM   2667  CB  ARG   289     -37.486   8.577 -10.171  1.00 10.00      A   
ATOM   2668  CG  ARG   289     -37.481   7.127 -10.636  1.00 10.00      A   
ATOM   2669  CD  ARG   289     -38.694   6.363 -10.128  1.00 10.00      A   
ATOM   2670  NE  ARG   289     -38.641   6.102  -8.685  1.00 10.00      A   
ATOM   2671  HE  ARG   289     -38.031   6.660  -8.150  1.00 10.00      A   
ATOM   2672  CZ  ARG   289     -39.363   5.165  -8.066  1.00 10.00      A   
ATOM   2673  NH1 ARG   289     -40.188   4.388  -8.755  1.00 10.00      A   
ATOM   2674 HH11 ARG   289     -40.280   4.505  -9.788  1.00 10.00      A   
ATOM   2675 HH12 ARG   289     -40.751   3.655  -8.267  1.00 10.00      A   
ATOM   2676  NH2 ARG   289     -39.247   5.000  -6.757  1.00 10.00      A   
ATOM   2677 HH21 ARG   289     -38.591   5.613  -6.207  1.00 10.00      A   
ATOM   2678 HH22 ARG   289     -39.807   4.269  -6.265  1.00 10.00      A   
ATOM   2679  C   ARG   289     -36.951  10.381 -11.839  1.00 10.00      A   
ATOM   2680  O   ARG   289     -36.994  10.059 -13.026  1.00 10.00      A   
ATOM   2681  N   ASP   290     -37.380  11.559 -11.396  1.00 10.00      A   
ATOM   2682  HN  ASP   290     -37.316  11.761 -10.437  1.00 10.00      A   
ATOM   2683  CA  ASP   290     -37.948  12.560 -12.303  1.00 10.00      A   
ATOM   2684  CB  ASP   290     -38.705  13.641 -11.521  1.00 10.00      A   
ATOM   2685  CG  ASP   290     -39.272  14.730 -12.416  1.00 10.00      A   
ATOM   2686  OD1 ASP   290     -40.242  14.455 -13.157  1.00 10.00      A   
ATOM   2687  OD2 ASP   290     -38.756  15.870 -12.380  1.00 10.00      A   
ATOM   2688  C   ASP   290     -36.858  13.198 -13.163  1.00 10.00      A   
ATOM   2689  O   ASP   290     -37.039  13.415 -14.365  1.00 10.00      A   
ATOM   2690  N   LYS   291     -35.723  13.492 -12.540  1.00 10.00      A   
ATOM   2691  HN  LYS   291     -35.644  13.310 -11.578  1.00 10.00      A   
ATOM   2692  CA  LYS   291     -34.595  14.093 -13.240  1.00 10.00      A   
ATOM   2693  CB  LYS   291     -33.535  14.556 -12.237  1.00 10.00      A   
ATOM   2694  CG  LYS   291     -33.876  15.851 -11.519  1.00 10.00      A   
ATOM   2695  CD  LYS   291     -33.713  17.048 -12.437  1.00 10.00      A   
ATOM   2696  CE  LYS   291     -33.952  18.350 -11.696  1.00 10.00      A   
ATOM   2697  NZ  LYS   291     -34.005  19.509 -12.623  1.00 10.00      A   
ATOM   2698  HZ1 LYS   291     -34.699  19.332 -13.375  1.00 10.00      A   
ATOM   2699  HZ2 LYS   291     -33.075  19.664 -13.061  1.00 10.00      A   
ATOM   2700  HZ3 LYS   291     -34.281  20.366 -12.106  1.00 10.00      A   
ATOM   2701  C   LYS   291     -33.979  13.100 -14.216  1.00 10.00      A   
ATOM   2702  O   LYS   291     -33.465  13.480 -15.272  1.00 10.00      A   
ATOM   2703  N   GLY   292     -34.048  11.826 -13.867  1.00 10.00      A   
ATOM   2704  HN  GLY   292     -34.470  11.586 -13.014  1.00 10.00      A   
ATOM   2705  CA  GLY   292     -33.496  10.794 -14.714  1.00 10.00      A   
ATOM   2706  C   GLY   292     -32.065  10.485 -14.342  1.00 10.00      A   
ATOM   2707  O   GLY   292     -31.215  10.288 -15.208  1.00 10.00      A   
ATOM   2708  N   SER   293     -31.799  10.457 -13.050  1.00 10.00      A   
ATOM   2709  HN  SER   293     -32.520  10.641 -12.409  1.00 10.00      A   
ATOM   2710  CA  SER   293     -30.468  10.178 -12.545  1.00 10.00      A   
ATOM   2711  CB  SER   293     -29.826  11.477 -12.068  1.00 10.00      A   
ATOM   2712  OG  SER   293     -30.809  12.486 -11.884  1.00 10.00      A   
ATOM   2713  HG  SER   293     -30.418  13.349 -12.078  1.00 10.00      A   
ATOM   2714  C   SER   293     -30.525   9.172 -11.402  1.00 10.00      A   
ATOM   2715  O   SER   293     -31.589   8.929 -10.826  1.00 10.00      A   
ATOM   2716  N   SER   294     -29.386   8.579 -11.088  1.00 10.00      A   
ATOM   2717  HN  SER   294     -28.575   8.792 -11.598  1.00 10.00      A   
ATOM   2718  CA  SER   294     -29.309   7.605 -10.015  1.00 10.00      A   
ATOM   2719  CB  SER   294     -28.933   6.238 -10.578  1.00 10.00      A   
ATOM   2720  OG  SER   294     -29.516   6.041 -11.855  1.00 10.00      A   
ATOM   2721  HG  SER   294     -30.392   5.646 -11.750  1.00 10.00      A   
ATOM   2722  C   SER   294     -28.293   8.041  -8.966  1.00 10.00      A   
ATOM   2723  O   SER   294     -27.311   8.718  -9.280  1.00 10.00      A   
ATOM   2724  N   LEU   295     -28.538   7.655  -7.725  1.00 10.00      A   
ATOM   2725  HN  LEU   295     -29.342   7.116  -7.543  1.00 10.00      A   
ATOM   2726  CA  LEU   295     -27.658   8.000  -6.620  1.00 10.00      A   
ATOM   2727  CB  LEU   295     -28.355   8.987  -5.678  1.00 10.00      A   
ATOM   2728  CG  LEU   295     -27.548   9.467  -4.469  1.00 10.00      A   
ATOM   2729  CD1 LEU   295     -26.448  10.421  -4.899  1.00 10.00      A   
ATOM   2730  CD2 LEU   295     -28.460  10.128  -3.449  1.00 10.00      A   
ATOM   2731  C   LEU   295     -27.260   6.745  -5.854  1.00 10.00      A   
ATOM   2732  O   LEU   295     -28.090   5.869  -5.609  1.00 10.00      A   
ATOM   2733  N   VAL   296     -25.987   6.651  -5.508  1.00 10.00      A   
ATOM   2734  HN  VAL   296     -25.365   7.369  -5.772  1.00 10.00      A   
ATOM   2735  CA  VAL   296     -25.472   5.513  -4.755  1.00 10.00      A   
ATOM   2736  CB  VAL   296     -24.394   4.749  -5.555  1.00 10.00      A   
ATOM   2737  CG1 VAL   296     -24.144   3.382  -4.943  1.00 10.00      A   
ATOM   2738  CG2 VAL   296     -24.777   4.622  -7.021  1.00 10.00      A   
ATOM   2739  C   VAL   296     -24.850   6.016  -3.459  1.00 10.00      A   
ATOM   2740  O   VAL   296     -23.989   6.893  -3.487  1.00 10.00      A   
ATOM   2741  N   THR   297     -25.282   5.479  -2.328  1.00 10.00      A   
ATOM   2742  HN  THR   297     -25.966   4.773  -2.354  1.00 10.00      A   
ATOM   2743  CA  THR   297     -24.754   5.919  -1.047  1.00 10.00      A   
ATOM   2744  CB  THR   297     -25.638   7.029  -0.431  1.00 10.00      A   
ATOM   2745  OG1 THR   297     -25.121   7.428   0.846  1.00 10.00      A   
ATOM   2746  HG1 THR   297     -25.618   8.186   1.164  1.00 10.00      A   
ATOM   2747  CG2 THR   297     -27.078   6.561  -0.276  1.00 10.00      A   
ATOM   2748  C   THR   297     -24.597   4.767  -0.057  1.00 10.00      A   
ATOM   2749  O   THR   297     -25.370   3.803  -0.070  1.00 10.00      A   
ATOM   2750  N   GLY   298     -23.581   4.875   0.792  1.00 10.00      A   
ATOM   2751  HN  GLY   298     -23.003   5.666   0.746  1.00 10.00      A   
ATOM   2752  CA  GLY   298     -23.332   3.865   1.796  1.00 10.00      A   
ATOM   2753  C   GLY   298     -23.949   4.277   3.115  1.00 10.00      A   
ATOM   2754  O   GLY   298     -23.696   5.380   3.604  1.00 10.00      A   
ATOM   2755  N   ILE   299     -24.760   3.404   3.689  1.00 10.00      A   
ATOM   2756  HN  ILE   299     -24.914   2.530   3.259  1.00 10.00      A   
ATOM   2757  CA  ILE   299     -25.431   3.703   4.944  1.00 10.00      A   
ATOM   2758  CB  ILE   299     -26.888   4.162   4.677  1.00 10.00      A   
ATOM   2759  CG1 ILE   299     -27.504   4.845   5.903  1.00 10.00      A   
ATOM   2760  CG2 ILE   299     -27.751   3.002   4.197  1.00 10.00      A   
ATOM   2761  CD1 ILE   299     -28.903   5.375   5.671  1.00 10.00      A   
ATOM   2762  C   ILE   299     -25.434   2.479   5.865  1.00 10.00      A   
ATOM   2763  O   ILE   299     -25.111   1.369   5.439  1.00 10.00      A   
ATOM   2764  N   VAL   300     -25.763   2.696   7.129  1.00 10.00      A   
ATOM   2765  HN  VAL   300     -25.979   3.607   7.417  1.00 10.00      A   
ATOM   2766  CA  VAL   300     -25.832   1.619   8.102  1.00 10.00      A   
ATOM   2767  CB  VAL   300     -25.262   2.056   9.468  1.00 10.00      A   
ATOM   2768  CG1 VAL   300     -25.198   0.879  10.429  1.00 10.00      A   
ATOM   2769  CG2 VAL   300     -23.886   2.687   9.302  1.00 10.00      A   
ATOM   2770  C   VAL   300     -27.292   1.218   8.267  1.00 10.00      A   
ATOM   2771  O   VAL   300     -28.162   2.077   8.400  1.00 10.00      A   
ATOM   2772  N   ASP   301     -27.572  -0.073   8.246  1.00 10.00      A   
ATOM   2773  HN  ASP   301     -26.844  -0.729   8.149  1.00 10.00      A   
ATOM   2774  CA  ASP   301     -28.943  -0.539   8.373  1.00 10.00      A   
ATOM   2775  CB  ASP   301     -29.455  -1.052   7.025  1.00 10.00      A   
ATOM   2776  CG  ASP   301     -30.953  -1.283   7.000  1.00 10.00      A   
ATOM   2777  OD1 ASP   301     -31.675  -0.659   7.808  1.00 10.00      A   
ATOM   2778  OD2 ASP   301     -31.409  -2.093   6.168  1.00 10.00      A   
ATOM   2779  C   ASP   301     -29.064  -1.613   9.444  1.00 10.00      A   
ATOM   2780  O   ASP   301     -28.075  -2.245   9.824  1.00 10.00      A   
ATOM   2781  N   ALA   302     -30.280  -1.801   9.933  1.00 10.00      A   
ATOM   2782  HN  ALA   302     -31.022  -1.267   9.568  1.00 10.00      A   
ATOM   2783  CA  ALA   302     -30.567  -2.792  10.955  1.00 10.00      A   
ATOM   2784  CB  ALA   302     -30.922  -2.114  12.270  1.00 10.00      A   
ATOM   2785  C   ALA   302     -31.709  -3.682  10.486  1.00 10.00      A   
ATOM   2786  O   ALA   302     -32.883  -3.378  10.705  1.00 10.00      A   
ATOM   2787  N   ARG   303     -31.351  -4.773   9.825  1.00 10.00      A   
ATOM   2788  HN  ARG   303     -30.396  -4.964   9.705  1.00 10.00      A   
ATOM   2789  CA  ARG   303     -32.329  -5.708   9.292  1.00 10.00      A   
ATOM   2790  CB  ARG   303     -31.688  -6.588   8.212  1.00 10.00      A   
ATOM   2791  CG  ARG   303     -31.385  -5.857   6.914  1.00 10.00      A   
ATOM   2792  CD  ARG   303     -32.661  -5.566   6.137  1.00 10.00      A   
ATOM   2793  NE  ARG   303     -32.590  -4.288   5.432  1.00 10.00      A   
ATOM   2794  HE  ARG   303     -32.129  -3.536   5.898  1.00 10.00      A   
ATOM   2795  CZ  ARG   303     -33.128  -4.057   4.239  1.00 10.00      A   
ATOM   2796  NH1 ARG   303     -33.767  -5.021   3.594  1.00 10.00      A   
ATOM   2797 HH11 ARG   303     -34.188  -4.834   2.656  1.00 10.00      A   
ATOM   2798 HH12 ARG   303     -33.861  -5.969   4.024  1.00 10.00      A   
ATOM   2799  NH2 ARG   303     -33.004  -2.861   3.681  1.00 10.00      A   
ATOM   2800 HH21 ARG   303     -33.419  -2.672   2.745  1.00 10.00      A   
ATOM   2801 HH22 ARG   303     -32.493  -2.097   4.185  1.00 10.00      A   
ATOM   2802  C   ARG   303     -32.921  -6.586  10.384  1.00 10.00      A   
ATOM   2803  O   ARG   303     -32.191  -7.203  11.160  1.00 10.00      A   
ATOM   2804  N   LEU   304     -34.242  -6.627  10.449  1.00 10.00      A   
ATOM   2805  HN  LEU   304     -34.771  -6.081   9.826  1.00 10.00      A   
ATOM   2806  CA  LEU   304     -34.927  -7.453  11.428  1.00 10.00      A   
ATOM   2807  CB  LEU   304     -36.364  -6.968  11.637  1.00 10.00      A   
ATOM   2808  CG  LEU   304     -37.194  -7.724  12.680  1.00 10.00      A   
ATOM   2809  CD1 LEU   304     -36.534  -7.667  14.052  1.00 10.00      A   
ATOM   2810  CD2 LEU   304     -38.610  -7.171  12.739  1.00 10.00      A   
ATOM   2811  C   LEU   304     -34.909  -8.901  10.957  1.00 10.00      A   
ATOM   2812  O   LEU   304     -35.745  -9.317  10.152  1.00 10.00      A   
ATOM   2813  N   ASN   305     -33.933  -9.648  11.444  1.00 10.00      A   
ATOM   2814  HN  ASN   305     -33.303  -9.246  12.086  1.00 10.00      A   
ATOM   2815  CA  ASN   305     -33.767 -11.045  11.072  1.00 10.00      A   
ATOM   2816  CB  ASN   305     -32.390 -11.539  11.529  1.00 10.00      A   
ATOM   2817  CG  ASN   305     -31.798 -12.615  10.635  1.00 10.00      A   
ATOM   2818  OD1 ASN   305     -32.513 -13.461  10.092  1.00 10.00      A   
ATOM   2819  ND2 ASN   305     -30.483 -12.586  10.475  1.00 10.00      A   
ATOM   2820 HD21 ASN   305     -29.969 -11.874  10.941  1.00 10.00      A   
ATOM   2821 HD22 ASN   305     -30.067 -13.270   9.907  1.00 10.00      A   
ATOM   2822  C   ASN   305     -34.864 -11.906  11.687  1.00 10.00      A   
ATOM   2823  O   ASN   305     -35.524 -11.496  12.648  1.00 10.00      A   
ATOM   2824  N   LYS   306     -35.039 -13.108  11.147  1.00 10.00      A   
ATOM   2825  HN  LYS   306     -34.461 -13.382  10.399  1.00 10.00      A   
ATOM   2826  CA  LYS   306     -36.056 -14.039  11.633  1.00 10.00      A   
ATOM   2827  CB  LYS   306     -36.133 -15.264  10.719  1.00 10.00      A   
ATOM   2828  CG  LYS   306     -37.476 -15.979  10.749  1.00 10.00      A   
ATOM   2829  CD  LYS   306     -37.455 -17.223   9.878  1.00 10.00      A   
ATOM   2830  CE  LYS   306     -38.790 -17.948   9.915  1.00 10.00      A   
ATOM   2831  NZ  LYS   306     -38.707 -19.289   9.280  1.00 10.00      A   
ATOM   2832  HZ1 LYS   306     -38.014 -19.882   9.777  1.00 10.00      A   
ATOM   2833  HZ2 LYS   306     -38.417 -19.200   8.286  1.00 10.00      A   
ATOM   2834  HZ3 LYS   306     -39.633 -19.759   9.314  1.00 10.00      A   
ATOM   2835  C   LYS   306     -35.762 -14.470  13.071  1.00 10.00      A   
ATOM   2836  O   LYS   306     -36.621 -15.025  13.759  1.00 10.00      A   
ATOM   2837  N   GLN   307     -34.540 -14.198  13.517  1.00 10.00      A   
ATOM   2838  HN  GLN   307     -33.904 -13.767  12.913  1.00 10.00      A   
ATOM   2839  CA  GLN   307     -34.113 -14.533  14.869  1.00 10.00      A   
ATOM   2840  CB  GLN   307     -32.583 -14.555  14.945  1.00 10.00      A   
ATOM   2841  CG  GLN   307     -31.918 -13.249  14.534  1.00 10.00      A   
ATOM   2842  CD  GLN   307     -30.417 -13.254  14.762  1.00 10.00      A   
ATOM   2843  OE1 GLN   307     -29.915 -13.931  15.661  1.00 10.00      A   
ATOM   2844  NE2 GLN   307     -29.689 -12.491  13.963  1.00 10.00      A   
ATOM   2845 HE21 GLN   307     -30.146 -11.960  13.273  1.00 10.00      A   
ATOM   2846 HE22 GLN   307     -28.715 -12.484  14.088  1.00 10.00      A   
ATOM   2847  C   GLN   307     -34.669 -13.529  15.878  1.00 10.00      A   
ATOM   2848  O   GLN   307     -34.369 -13.604  17.072  1.00 10.00      A   
ATOM   2849  N   ASN   308     -35.471 -12.587  15.378  1.00 10.00      A   
ATOM   2850  HN  ASN   308     -35.660 -12.589  14.415  1.00 10.00      A   
ATOM   2851  CA  ASN   308     -36.087 -11.552  16.205  1.00 10.00      A   
ATOM   2852  CB  ASN   308     -36.953 -12.150  17.321  1.00 10.00      A   
ATOM   2853  CG  ASN   308     -38.337 -12.551  16.846  1.00 10.00      A   
ATOM   2854  OD1 ASN   308     -38.525 -12.964  15.699  1.00 10.00      A   
ATOM   2855  ND2 ASN   308     -39.318 -12.426  17.726  1.00 10.00      A   
ATOM   2856 HD21 ASN   308     -39.095 -12.092  18.620  1.00 10.00      A   
ATOM   2857 HD22 ASN   308     -40.228 -12.665  17.447  1.00 10.00      A   
ATOM   2858  C   ASN   308     -35.040 -10.599  16.763  1.00 10.00      A   
ATOM   2859  O   ASN   308     -35.165 -10.093  17.879  1.00 10.00      A   
ATOM   2860  N   ARG   309     -34.005 -10.363  15.971  1.00 10.00      A   
ATOM   2861  HN  ARG   309     -33.978 -10.791  15.091  1.00 10.00      A   
ATOM   2862  CA  ARG   309     -32.920  -9.470  16.349  1.00 10.00      A   
ATOM   2863  CB  ARG   309     -31.707 -10.257  16.859  1.00 10.00      A   
ATOM   2864  CG  ARG   309     -31.792 -10.627  18.333  1.00 10.00      A   
ATOM   2865  CD  ARG   309     -30.606 -11.474  18.774  1.00 10.00      A   
ATOM   2866  NE  ARG   309     -30.633 -12.812  18.187  1.00 10.00      A   
ATOM   2867  HE  ARG   309     -30.086 -12.960  17.377  1.00 10.00      A   
ATOM   2868  CZ  ARG   309     -31.342 -13.830  18.674  1.00 10.00      A   
ATOM   2869  NH1 ARG   309     -32.087 -13.672  19.763  1.00 10.00      A   
ATOM   2870 HH11 ARG   309     -32.643 -14.472  20.139  1.00 10.00      A   
ATOM   2871 HH12 ARG   309     -32.121 -12.749  20.246  1.00 10.00      A   
ATOM   2872  NH2 ARG   309     -31.299 -15.008  18.073  1.00 10.00      A   
ATOM   2873 HH21 ARG   309     -30.705 -15.141  17.224  1.00 10.00      A   
ATOM   2874 HH22 ARG   309     -31.859 -15.811  18.445  1.00 10.00      A   
ATOM   2875  C   ARG   309     -32.538  -8.600  15.160  1.00 10.00      A   
ATOM   2876  O   ARG   309     -32.779  -8.971  14.007  1.00 10.00      A   
ATOM   2877  N   TYR   310     -31.951  -7.449  15.438  1.00 10.00      A   
ATOM   2878  HN  TYR   310     -31.765  -7.218  16.375  1.00 10.00      A   
ATOM   2879  CA  TYR   310     -31.557  -6.521  14.390  1.00 10.00      A   
ATOM   2880  CB  TYR   310     -31.804  -5.080  14.833  1.00 10.00      A   
ATOM   2881  CG  TYR   310     -33.256  -4.778  15.125  1.00 10.00      A   
ATOM   2882  CD1 TYR   310     -33.790  -4.990  16.390  1.00 10.00      A   
ATOM   2883  CD2 TYR   310     -34.094  -4.288  14.134  1.00 10.00      A   
ATOM   2884  CE1 TYR   310     -35.118  -4.715  16.658  1.00 10.00      A   
ATOM   2885  CE2 TYR   310     -35.421  -4.010  14.394  1.00 10.00      A   
ATOM   2886  CZ  TYR   310     -35.929  -4.227  15.655  1.00 10.00      A   
ATOM   2887  OH  TYR   310     -37.254  -3.952  15.917  1.00 10.00      A   
ATOM   2888  HH  TYR   310     -37.315  -3.363  16.680  1.00 10.00      A   
ATOM   2889  C   TYR   310     -30.104  -6.716  13.987  1.00 10.00      A   
ATOM   2890  O   TYR   310     -29.188  -6.484  14.777  1.00 10.00      A   
ATOM   2891  N   ASP   311     -29.906  -7.140  12.750  1.00 10.00      A   
ATOM   2892  HN  ASP   311     -30.687  -7.301  12.172  1.00 10.00      A   
ATOM   2893  CA  ASP   311     -28.573  -7.370  12.216  1.00 10.00      A   
ATOM   2894  CB  ASP   311     -28.629  -8.404  11.081  1.00 10.00      A   
ATOM   2895  CG  ASP   311     -28.376  -9.828  11.541  1.00 10.00      A   
ATOM   2896  OD1 ASP   311     -27.195 -10.242  11.597  1.00 10.00      A   
ATOM   2897  OD2 ASP   311     -29.355 -10.548  11.825  1.00 10.00      A   
ATOM   2898  C   ASP   311     -27.974  -6.070  11.685  1.00 10.00      A   
ATOM   2899  O   ASP   311     -28.510  -5.469  10.748  1.00 10.00      A   
ATOM   2900  N   THR   312     -26.878  -5.629  12.293  1.00 10.00      A   
ATOM   2901  HN  THR   312     -26.511  -6.138  13.049  1.00 10.00      A   
ATOM   2902  CA  THR   312     -26.201  -4.410  11.867  1.00 10.00      A   
ATOM   2903  CB  THR   312     -25.200  -3.940  12.936  1.00 10.00      A   
ATOM   2904  OG1 THR   312     -25.800  -4.069  14.233  1.00 10.00      A   
ATOM   2905  HG1 THR   312     -26.756  -3.981  14.153  1.00 10.00      A   
ATOM   2906  CG2 THR   312     -24.819  -2.487  12.710  1.00 10.00      A   
ATOM   2907  C   THR   312     -25.460  -4.661  10.556  1.00 10.00      A   
ATOM   2908  O   THR   312     -24.474  -5.393  10.522  1.00 10.00      A   
ATOM   2909  N   TYR   313     -25.931  -4.054   9.479  1.00 10.00      A   
ATOM   2910  HN  TYR   313     -26.707  -3.451   9.561  1.00 10.00      A   
ATOM   2911  CA  TYR   313     -25.320  -4.258   8.179  1.00 10.00      A   
ATOM   2912  CB  TYR   313     -26.334  -4.889   7.220  1.00 10.00      A   
ATOM   2913  CG  TYR   313     -26.363  -6.400   7.218  1.00 10.00      A   
ATOM   2914  CD1 TYR   313     -27.425  -7.092   7.783  1.00 10.00      A   
ATOM   2915  CD2 TYR   313     -25.340  -7.135   6.634  1.00 10.00      A   
ATOM   2916  CE1 TYR   313     -27.466  -8.471   7.771  1.00 10.00      A   
ATOM   2917  CE2 TYR   313     -25.371  -8.515   6.618  1.00 10.00      A   
ATOM   2918  CZ  TYR   313     -26.439  -9.177   7.185  1.00 10.00      A   
ATOM   2919  OH  TYR   313     -26.477 -10.550   7.171  1.00 10.00      A   
ATOM   2920  HH  TYR   313     -27.288 -10.841   6.736  1.00 10.00      A   
ATOM   2921  C   TYR   313     -24.812  -2.970   7.552  1.00 10.00      A   
ATOM   2922  O   TYR   313     -25.490  -1.941   7.571  1.00 10.00      A   
ATOM   2923  N   ASN   314     -23.613  -3.041   6.999  1.00 10.00      A   
ATOM   2924  HN  ASN   314     -23.109  -3.883   7.061  1.00 10.00      A   
ATOM   2925  CA  ASN   314     -23.022  -1.916   6.286  1.00 10.00      A   
ATOM   2926  CB  ASN   314     -21.492  -1.976   6.383  1.00 10.00      A   
ATOM   2927  CG  ASN   314     -20.812  -0.669   6.008  1.00 10.00      A   
ATOM   2928  OD1 ASN   314     -21.329   0.115   5.209  1.00 10.00      A   
ATOM   2929  ND2 ASN   314     -19.643  -0.428   6.586  1.00 10.00      A   
ATOM   2930 HD21 ASN   314     -19.289  -1.093   7.213  1.00 10.00      A   
ATOM   2931 HD22 ASN   314     -19.174   0.414   6.363  1.00 10.00      A   
ATOM   2932  C   ASN   314     -23.466  -2.102   4.843  1.00 10.00      A   
ATOM   2933  O   ASN   314     -22.926  -2.948   4.129  1.00 10.00      A   
ATOM   2934  N   THR   315     -24.468  -1.349   4.422  1.00 10.00      A   
ATOM   2935  HN  THR   315     -24.825  -0.641   5.003  1.00 10.00      A   
ATOM   2936  CA  THR   315     -25.026  -1.534   3.095  1.00 10.00      A   
ATOM   2937  CB  THR   315     -26.492  -1.994   3.224  1.00 10.00      A   
ATOM   2938  OG1 THR   315     -26.610  -2.878   4.351  1.00 10.00      A   
ATOM   2939  HG1 THR   315     -26.151  -2.494   5.104  1.00 10.00      A   
ATOM   2940  CG2 THR   315     -26.950  -2.719   1.969  1.00 10.00      A   
ATOM   2941  C   THR   315     -24.972  -0.295   2.205  1.00 10.00      A   
ATOM   2942  O   THR   315     -25.159   0.834   2.659  1.00 10.00      A   
ATOM   2943  N   ILE   316     -24.705  -0.537   0.929  1.00 10.00      A   
ATOM   2944  HN  ILE   316     -24.524  -1.463   0.653  1.00 10.00      A   
ATOM   2945  CA  ILE   316     -24.674   0.512  -0.075  1.00 10.00      A   
ATOM   2946  CB  ILE   316     -23.489   0.331  -1.046  1.00 10.00      A   
ATOM   2947  CG1 ILE   316     -22.159   0.330  -0.288  1.00 10.00      A   
ATOM   2948  CG2 ILE   316     -23.499   1.427  -2.099  1.00 10.00      A   
ATOM   2949  CD1 ILE   316     -20.953   0.073  -1.167  1.00 10.00      A   
ATOM   2950  C   ILE   316     -25.974   0.412  -0.864  1.00 10.00      A   
ATOM   2951  O   ILE   316     -26.253  -0.628  -1.462  1.00 10.00      A   
ATOM   2952  N   ILE   317     -26.771   1.468  -0.850  1.00 10.00      A   
ATOM   2953  HN  ILE   317     -26.487   2.282  -0.377  1.00 10.00      A   
ATOM   2954  CA  ILE   317     -28.055   1.451  -1.539  1.00 10.00      A   
ATOM   2955  CB  ILE   317     -29.216   1.841  -0.603  1.00 10.00      A   
ATOM   2956  CG1 ILE   317     -28.947   3.193   0.066  1.00 10.00      A   
ATOM   2957  CG2 ILE   317     -29.447   0.757   0.441  1.00 10.00      A   
ATOM   2958  CD1 ILE   317     -30.138   3.753   0.812  1.00 10.00      A   
ATOM   2959  C   ILE   317     -28.080   2.341  -2.776  1.00 10.00      A   
ATOM   2960  O   ILE   317     -27.456   3.406  -2.813  1.00 10.00      A   
ATOM   2961  N   THR   318     -28.796   1.877  -3.786  1.00 10.00      A   
ATOM   2962  HN  THR   318     -29.228   0.998  -3.701  1.00 10.00      A   
ATOM   2963  CA  THR   318     -28.950   2.605  -5.031  1.00 10.00      A   
ATOM   2964  CB  THR   318     -28.645   1.687  -6.226  1.00 10.00      A   
ATOM   2965  OG1 THR   318     -28.678   0.318  -5.796  1.00 10.00      A   
ATOM   2966  HG1 THR   318     -29.050  -0.233  -6.508  1.00 10.00      A   
ATOM   2967  CG2 THR   318     -27.273   1.995  -6.797  1.00 10.00      A   
ATOM   2968  C   THR   318     -30.385   3.118  -5.146  1.00 10.00      A   
ATOM   2969  O   THR   318     -31.338   2.383  -4.869  1.00 10.00      A   
ATOM   2970  N   LEU   319     -30.536   4.381  -5.519  1.00 10.00      A   
ATOM   2971  HN  LEU   319     -29.738   4.925  -5.704  1.00 10.00      A   
ATOM   2972  CA  LEU   319     -31.857   4.984  -5.662  1.00 10.00      A   
ATOM   2973  CB  LEU   319     -32.231   5.794  -4.409  1.00 10.00      A   
ATOM   2974  CG  LEU   319     -31.327   5.624  -3.179  1.00 10.00      A   
ATOM   2975  CD1 LEU   319     -30.221   6.667  -3.168  1.00 10.00      A   
ATOM   2976  CD2 LEU   319     -32.137   5.686  -1.895  1.00 10.00      A   
ATOM   2977  C   LEU   319     -31.908   5.874  -6.900  1.00 10.00      A   
ATOM   2978  O   LEU   319     -30.868   6.295  -7.409  1.00 10.00      A   
ATOM   2979  N   GLY   320     -33.113   6.142  -7.390  1.00 10.00      A   
ATOM   2980  HN  GLY   320     -33.908   5.753  -6.958  1.00 10.00      A   
ATOM   2981  CA  GLY   320     -33.268   6.989  -8.557  1.00 10.00      A   
ATOM   2982  C   GLY   320     -33.686   6.225  -9.796  1.00 10.00      A   
ATOM   2983  O   GLY   320     -34.364   5.203  -9.705  1.00 10.00      A   
ATOM   2984  N   LYS   321     -33.269   6.716 -10.953  1.00 10.00      A   
ATOM   2985  HN  LYS   321     -32.707   7.525 -10.953  1.00 10.00      A   
ATOM   2986  CA  LYS   321     -33.607   6.091 -12.225  1.00 10.00      A   
ATOM   2987  CB  LYS   321     -33.214   7.009 -13.388  1.00 10.00      A   
ATOM   2988  CG  LYS   321     -33.413   6.395 -14.766  1.00 10.00      A   
ATOM   2989  CD  LYS   321     -32.824   7.275 -15.855  1.00 10.00      A   
ATOM   2990  CE  LYS   321     -32.851   6.582 -17.206  1.00 10.00      A   
ATOM   2991  NZ  LYS   321     -32.155   7.385 -18.245  1.00 10.00      A   
ATOM   2992  HZ1 LYS   321     -32.734   8.207 -18.514  1.00 10.00      A   
ATOM   2993  HZ2 LYS   321     -31.985   6.803 -19.091  1.00 10.00      A   
ATOM   2994  HZ3 LYS   321     -31.241   7.724 -17.884  1.00 10.00      A   
ATOM   2995  C   LYS   321     -32.930   4.733 -12.372  1.00 10.00      A   
ATOM   2996  O   LYS   321     -31.729   4.601 -12.152  1.00 10.00      A   
ATOM   2997  N   GLY   322     -33.712   3.722 -12.719  1.00 10.00      A   
ATOM   2998  HN  GLY   322     -34.672   3.877 -12.844  1.00 10.00      A   
ATOM   2999  CA  GLY   322     -33.170   2.391 -12.900  1.00 10.00      A   
ATOM   3000  C   GLY   322     -33.095   1.617 -11.601  1.00 10.00      A   
ATOM   3001  O   GLY   322     -33.006   0.390 -11.606  1.00 10.00      A   
ATOM   3002  N   ALA   323     -33.147   2.330 -10.487  1.00 10.00      A   
ATOM   3003  HN  ALA   323     -33.250   3.303 -10.543  1.00 10.00      A   
ATOM   3004  CA  ALA   323     -33.080   1.702  -9.179  1.00 10.00      A   
ATOM   3005  CB  ALA   323     -31.659   1.749  -8.636  1.00 10.00      A   
ATOM   3006  C   ALA   323     -34.047   2.373  -8.214  1.00 10.00      A   
ATOM   3007  O   ALA   323     -33.643   3.184  -7.383  1.00 10.00      A   
ATOM   3008  N   PRO   324     -35.347   2.063  -8.332  1.00 10.00      A   
ATOM   3009  CA  PRO   324     -36.371   2.639  -7.456  1.00 10.00      A   
ATOM   3010  CB  PRO   324     -37.671   1.992  -7.953  1.00 10.00      A   
ATOM   3011  CG  PRO   324     -37.363   1.533  -9.336  1.00 10.00      A   
ATOM   3012  CD  PRO   324     -35.920   1.131  -9.315  1.00 10.00      A   
ATOM   3013  C   PRO   324     -36.108   2.245  -6.008  1.00 10.00      A   
ATOM   3014  O   PRO   324     -36.001   1.055  -5.692  1.00 10.00      A   
ATOM   3015  N   TYR   325     -35.973   3.236  -5.135  1.00 10.00      A   
ATOM   3016  HN  TYR   325     -36.036   4.174  -5.449  1.00 10.00      A   
ATOM   3017  CA  TYR   325     -35.707   2.964  -3.731  1.00 10.00      A   
ATOM   3018  CB  TYR   325     -35.447   4.241  -2.925  1.00 10.00      A   
ATOM   3019  CG  TYR   325     -35.389   3.980  -1.436  1.00 10.00      A   
ATOM   3020  CD1 TYR   325     -34.444   3.111  -0.905  1.00 10.00      A   
ATOM   3021  CD2 TYR   325     -36.294   4.574  -0.570  1.00 10.00      A   
ATOM   3022  CE1 TYR   325     -34.408   2.835   0.445  1.00 10.00      A   
ATOM   3023  CE2 TYR   325     -36.259   4.310   0.785  1.00 10.00      A   
ATOM   3024  CZ  TYR   325     -35.314   3.438   1.285  1.00 10.00      A   
ATOM   3025  OH  TYR   325     -35.288   3.157   2.628  1.00 10.00      A   
ATOM   3026  HH  TYR   325     -34.534   2.570   2.818  1.00 10.00      A   
ATOM   3027  C   TYR   325     -36.796   2.126  -3.064  1.00 10.00      A   
ATOM   3028  O   TYR   325     -37.981   2.466  -3.094  1.00 10.00      A   
ATOM   3029  N   SER   326     -36.368   1.031  -2.461  1.00 10.00      A   
ATOM   3030  HN  SER   326     -35.413   0.813  -2.497  1.00 10.00      A   
ATOM   3031  CA  SER   326     -37.252   0.137  -1.748  1.00 10.00      A   
ATOM   3032  CB  SER   326     -37.821  -0.921  -2.696  1.00 10.00      A   
ATOM   3033  OG  SER   326     -38.823  -1.695  -2.054  1.00 10.00      A   
ATOM   3034  HG  SER   326     -39.682  -1.266  -2.173  1.00 10.00      A   
ATOM   3035  C   SER   326     -36.461  -0.524  -0.625  1.00 10.00      A   
ATOM   3036  O   SER   326     -35.247  -0.708  -0.741  1.00 10.00      A   
ATOM   3037  N   TYR   327     -37.128  -0.857   0.466  1.00 10.00      A   
ATOM   3038  HN  TYR   327     -38.090  -0.662   0.524  1.00 10.00      A   
ATOM   3039  CA  TYR   327     -36.458  -1.490   1.588  1.00 10.00      A   
ATOM   3040  CB  TYR   327     -37.224  -1.230   2.889  1.00 10.00      A   
ATOM   3041  CG  TYR   327     -36.405  -1.438   4.145  1.00 10.00      A   
ATOM   3042  CD1 TYR   327     -35.433  -0.520   4.529  1.00 10.00      A   
ATOM   3043  CD2 TYR   327     -36.601  -2.552   4.948  1.00 10.00      A   
ATOM   3044  CE1 TYR   327     -34.686  -0.705   5.679  1.00 10.00      A   
ATOM   3045  CE2 TYR   327     -35.860  -2.745   6.098  1.00 10.00      A   
ATOM   3046  CZ  TYR   327     -34.902  -1.822   6.459  1.00 10.00      A   
ATOM   3047  OH  TYR   327     -34.163  -2.020   7.606  1.00 10.00      A   
ATOM   3048  HH  TYR   327     -33.328  -1.520   7.547  1.00 10.00      A   
ATOM   3049  C   TYR   327     -36.306  -2.990   1.348  1.00 10.00      A   
ATOM   3050  O   TYR   327     -35.393  -3.625   1.874  1.00 10.00      A   
ATOM   3051  N   GLU   328     -37.186  -3.547   0.525  1.00 10.00      A   
ATOM   3052  HN  GLU   328     -37.863  -2.981   0.094  1.00 10.00      A   
ATOM   3053  CA  GLU   328     -37.164  -4.979   0.238  1.00 10.00      A   
ATOM   3054  CB  GLU   328     -38.574  -5.563   0.333  1.00 10.00      A   
ATOM   3055  CG  GLU   328     -39.207  -5.437   1.709  1.00 10.00      A   
ATOM   3056  CD  GLU   328     -40.689  -5.737   1.694  1.00 10.00      A   
ATOM   3057  OE1 GLU   328     -41.400  -5.193   0.817  1.00 10.00      A   
ATOM   3058  OE2 GLU   328     -41.157  -6.502   2.563  1.00 10.00      A   
ATOM   3059  C   GLU   328     -36.552  -5.290  -1.128  1.00 10.00      A   
ATOM   3060  O   GLU   328     -36.638  -6.419  -1.613  1.00 10.00      A   
ATOM   3061  N   SER   329     -35.937  -4.298  -1.753  1.00 10.00      A   
ATOM   3062  HN  SER   329     -35.900  -3.412  -1.340  1.00 10.00      A   
ATOM   3063  CA  SER   329     -35.315  -4.505  -3.052  1.00 10.00      A   
ATOM   3064  CB  SER   329     -35.213  -3.186  -3.818  1.00 10.00      A   
ATOM   3065  OG  SER   329     -34.663  -2.164  -3.009  1.00 10.00      A   
ATOM   3066  HG  SER   329     -34.227  -1.511  -3.574  1.00 10.00      A   
ATOM   3067  C   SER   329     -33.940  -5.151  -2.882  1.00 10.00      A   
ATOM   3068  O   SER   329     -33.246  -4.899  -1.894  1.00 10.00      A   
ATOM   3069  N   ALA   330     -33.556  -5.989  -3.837  1.00 10.00      A   
ATOM   3070  HN  ALA   330     -34.152  -6.148  -4.599  1.00 10.00      A   
ATOM   3071  CA  ALA   330     -32.276  -6.685  -3.784  1.00 10.00      A   
ATOM   3072  CB  ALA   330     -32.331  -7.958  -4.616  1.00 10.00      A   
ATOM   3073  C   ALA   330     -31.120  -5.800  -4.238  1.00 10.00      A   
ATOM   3074  O   ALA   330     -29.952  -6.163  -4.076  1.00 10.00      A   
ATOM   3075  N   ASP   331     -31.443  -4.644  -4.806  1.00 10.00      A   
ATOM   3076  HN  ASP   331     -32.387  -4.413  -4.918  1.00 10.00      A   
ATOM   3077  CA  ASP   331     -30.417  -3.717  -5.283  1.00 10.00      A   
ATOM   3078  CB  ASP   331     -30.996  -2.715  -6.285  1.00 10.00      A   
ATOM   3079  CG  ASP   331     -30.058  -2.438  -7.446  1.00 10.00      A   
ATOM   3080  OD1 ASP   331     -29.713  -3.392  -8.177  1.00 10.00      A   
ATOM   3081  OD2 ASP   331     -29.682  -1.267  -7.650  1.00 10.00      A   
ATOM   3082  C   ASP   331     -29.731  -2.994  -4.127  1.00 10.00      A   
ATOM   3083  O   ASP   331     -30.036  -1.838  -3.825  1.00 10.00      A   
ATOM   3084  N   ARG   332     -28.828  -3.707  -3.466  1.00 10.00      A   
ATOM   3085  HN  ARG   332     -28.666  -4.635  -3.745  1.00 10.00      A   
ATOM   3086  CA  ARG   332     -28.065  -3.176  -2.348  1.00 10.00      A   
ATOM   3087  CB  ARG   332     -28.954  -2.928  -1.118  1.00 10.00      A   
ATOM   3088  CG  ARG   332     -29.392  -4.174  -0.365  1.00 10.00      A   
ATOM   3089  CD  ARG   332     -30.864  -4.106   0.020  1.00 10.00      A   
ATOM   3090  NE  ARG   332     -31.223  -2.857   0.697  1.00 10.00      A   
ATOM   3091  HE  ARG   332     -30.660  -2.577   1.456  1.00 10.00      A   
ATOM   3092  CZ  ARG   332     -32.261  -2.093   0.344  1.00 10.00      A   
ATOM   3093  NH1 ARG   332     -33.036  -2.449  -0.675  1.00 10.00      A   
ATOM   3094 HH11 ARG   332     -33.848  -1.848  -0.957  1.00 10.00      A   
ATOM   3095 HH12 ARG   332     -32.840  -3.330  -1.203  1.00 10.00      A   
ATOM   3096  NH2 ARG   332     -32.537  -0.983   1.017  1.00 10.00      A   
ATOM   3097 HH21 ARG   332     -31.942  -0.690   1.839  1.00 10.00      A   
ATOM   3098 HH22 ARG   332     -33.347  -0.386   0.740  1.00 10.00      A   
ATOM   3099  C   ARG   332     -26.903  -4.116  -2.029  1.00 10.00      A   
ATOM   3100  O   ARG   332     -27.066  -5.338  -2.030  1.00 10.00      A   
ATOM   3101  N   TYR   333     -25.730  -3.551  -1.783  1.00 10.00      A   
ATOM   3102  HN  TYR   333     -25.658  -2.572  -1.794  1.00 10.00      A   
ATOM   3103  CA  TYR   333     -24.545  -4.351  -1.485  1.00 10.00      A   
ATOM   3104  CB  TYR   333     -23.330  -3.823  -2.259  1.00 10.00      A   
ATOM   3105  CG  TYR   333     -22.081  -4.675  -2.123  1.00 10.00      A   
ATOM   3106  CD1 TYR   333     -21.874  -5.774  -2.947  1.00 10.00      A   
ATOM   3107  CD2 TYR   333     -21.109  -4.379  -1.173  1.00 10.00      A   
ATOM   3108  CE1 TYR   333     -20.738  -6.553  -2.829  1.00 10.00      A   
ATOM   3109  CE2 TYR   333     -19.971  -5.152  -1.050  1.00 10.00      A   
ATOM   3110  CZ  TYR   333     -19.790  -6.238  -1.878  1.00 10.00      A   
ATOM   3111  OH  TYR   333     -18.656  -7.009  -1.756  1.00 10.00      A   
ATOM   3112  HH  TYR   333     -18.430  -7.096  -0.822  1.00 10.00      A   
ATOM   3113  C   TYR   333     -24.249  -4.361   0.009  1.00 10.00      A   
ATOM   3114  O   TYR   333     -24.136  -3.305   0.630  1.00 10.00      A   
ATOM   3115  N   ASN   334     -24.121  -5.556   0.573  1.00 10.00      A   
ATOM   3116  HN  ASN   334     -24.211  -6.360   0.014  1.00 10.00      A   
ATOM   3117  CA  ASN   334     -23.830  -5.709   1.993  1.00 10.00      A   
ATOM   3118  CB  ASN   334     -24.696  -6.812   2.617  1.00 10.00      A   
ATOM   3119  CG  ASN   334     -26.188  -6.536   2.532  1.00 10.00      A   
ATOM   3120  OD1 ASN   334     -26.864  -6.989   1.608  1.00 10.00      A   
ATOM   3121  ND2 ASN   334     -26.713  -5.788   3.490  1.00 10.00      A   
ATOM   3122 HD21 ASN   334     -26.124  -5.458   4.200  1.00 10.00      A   
ATOM   3123 HD22 ASN   334     -27.675  -5.584   3.447  1.00 10.00      A   
ATOM   3124  C   ASN   334     -22.355  -6.039   2.186  1.00 10.00      A   
ATOM   3125  O   ASN   334     -21.770  -6.773   1.396  1.00 10.00      A   
ATOM   3126  N   LYS   335     -21.754  -5.489   3.227  1.00 10.00      A   
ATOM   3127  HN  LYS   335     -22.269  -4.896   3.818  1.00 10.00      A   
ATOM   3128  CA  LYS   335     -20.342  -5.725   3.511  1.00 10.00      A   
ATOM   3129  CB  LYS   335     -19.866  -4.753   4.581  1.00 10.00      A   
ATOM   3130  CG  LYS   335     -18.363  -4.635   4.678  1.00 10.00      A   
ATOM   3131  CD  LYS   335     -17.970  -3.613   5.719  1.00 10.00      A   
ATOM   3132  CE  LYS   335     -16.467  -3.503   5.817  1.00 10.00      A   
ATOM   3133  NZ  LYS   335     -15.869  -2.947   4.577  1.00 10.00      A   
ATOM   3134  HZ1 LYS   335     -16.076  -3.571   3.764  1.00 10.00      A   
ATOM   3135  HZ2 LYS   335     -14.837  -2.873   4.683  1.00 10.00      A   
ATOM   3136  HZ3 LYS   335     -16.256  -2.001   4.387  1.00 10.00      A   
ATOM   3137  C   LYS   335     -20.089  -7.165   3.959  1.00 10.00      A   
ATOM   3138  O   LYS   335     -20.899  -7.747   4.681  1.00 10.00      A   
ATOM   3139  N   ASN   336     -18.957  -7.726   3.543  1.00 10.00      A   
ATOM   3140  HN  ASN   336     -18.331  -7.195   2.990  1.00 10.00      A   
ATOM   3141  CA  ASN   336     -18.603  -9.100   3.889  1.00 10.00      A   
ATOM   3142  CB  ASN   336     -18.452  -9.948   2.620  1.00 10.00      A   
ATOM   3143  CG  ASN   336     -17.857 -11.322   2.885  1.00 10.00      A   
ATOM   3144  OD1 ASN   336     -16.639 -11.505   2.844  1.00 10.00      A   
ATOM   3145  ND2 ASN   336     -18.712 -12.302   3.148  1.00 10.00      A   
ATOM   3146 HD21 ASN   336     -19.675 -12.092   3.157  1.00 10.00      A   
ATOM   3147 HD22 ASN   336     -18.352 -13.195   3.325  1.00 10.00      A   
ATOM   3148  C   ASN   336     -17.322  -9.163   4.723  1.00 10.00      A   
ATOM   3149  O   ASN   336     -17.256  -9.881   5.722  1.00 10.00      A   
ATOM   3150  N   HIS   337     -16.306  -8.408   4.319  1.00 10.00      A   
ATOM   3151  HN  HIS   337     -16.417  -7.829   3.525  1.00 10.00      A   
ATOM   3152  CA  HIS   337     -15.035  -8.397   5.037  1.00 10.00      A   
ATOM   3153  CB  HIS   337     -13.853  -8.323   4.068  1.00 10.00      A   
ATOM   3154  CG  HIS   337     -12.530  -8.645   4.702  1.00 10.00      A   
ATOM   3155  ND1 HIS   337     -11.677  -7.686   5.207  1.00 10.00      A   
ATOM   3156  HD1 HIS   337     -11.841  -6.714   5.215  1.00 10.00      A   
ATOM   3157  CD2 HIS   337     -11.911  -9.833   4.906  1.00 10.00      A   
ATOM   3158  CE1 HIS   337     -10.599  -8.269   5.698  1.00 10.00      A   
ATOM   3159  NE2 HIS   337     -10.715  -9.571   5.527  1.00 10.00      A   
ATOM   3160  HE2 HIS   337     -10.048 -10.244   5.806  1.00 10.00      A   
ATOM   3161  C   HIS   337     -14.987  -7.236   6.018  1.00 10.00      A   
ATOM   3162  O   HIS   337     -14.778  -6.091   5.627  1.00 10.00      A   
ATOM   3163  N   LEU   338     -15.186  -7.539   7.291  1.00 10.00      A   
ATOM   3164  HN  LEU   338     -15.342  -8.472   7.538  1.00 10.00      A   
ATOM   3165  CA  LEU   338     -15.180  -6.521   8.333  1.00 10.00      A   
ATOM   3166  CB  LEU   338     -16.210  -6.869   9.410  1.00 10.00      A   
ATOM   3167  CG  LEU   338     -17.583  -7.328   8.913  1.00 10.00      A   
ATOM   3168  CD1 LEU   338     -18.367  -7.971  10.044  1.00 10.00      A   
ATOM   3169  CD2 LEU   338     -18.357  -6.164   8.320  1.00 10.00      A   
ATOM   3170  C   LEU   338     -13.799  -6.395   8.969  1.00 10.00      A   
ATOM   3171  O   LEU   338     -13.006  -7.337   8.942  1.00 10.00      A   
ATOM   3172  N   VAL   339     -13.511  -5.214   9.511  1.00 10.00      A   
ATOM   3173  HN  VAL   339     -14.178  -4.485   9.442  1.00 10.00      A   
ATOM   3174  CA  VAL   339     -12.235  -4.955  10.181  1.00 10.00      A   
ATOM   3175  CB  VAL   339     -12.070  -3.460  10.547  1.00 10.00      A   
ATOM   3176  CG1 VAL   339     -10.748  -3.214  11.261  1.00 10.00      A   
ATOM   3177  CG2 VAL   339     -12.163  -2.587   9.309  1.00 10.00      A   
ATOM   3178  C   VAL   339     -12.130  -5.797  11.453  1.00 10.00      A   
ATOM   3179  O   VAL   339     -12.991  -5.705  12.334  1.00 10.00      A   
ATOM   3180  N   PRO   340     -11.062  -6.613  11.559  1.00 10.00      A   
ATOM   3181  CA  PRO   340     -10.822  -7.508  12.701  1.00 10.00      A   
ATOM   3182  CB  PRO   340      -9.367  -7.968  12.516  1.00 10.00      A   
ATOM   3183  CG  PRO   340      -8.817  -7.134  11.407  1.00 10.00      A   
ATOM   3184  CD  PRO   340      -9.989  -6.727  10.566  1.00 10.00      A   
ATOM   3185  C   PRO   340     -10.995  -6.830  14.056  1.00 10.00      A   
ATOM   3186  O   PRO   340     -11.667  -7.356  14.937  1.00 10.00      A   
ATOM   3187  N   PHE   341     -10.389  -5.665  14.216  1.00 10.00      A   
ATOM   3188  HN  PHE   341      -9.863  -5.289  13.476  1.00 10.00      A   
ATOM   3189  CA  PHE   341     -10.485  -4.930  15.465  1.00 10.00      A   
ATOM   3190  CB  PHE   341      -9.095  -4.754  16.084  1.00 10.00      A   
ATOM   3191  CG  PHE   341      -8.463  -6.022  16.588  1.00 10.00      A   
ATOM   3192  CD1 PHE   341      -7.701  -6.814  15.746  1.00 10.00      A   
ATOM   3193  CD2 PHE   341      -8.623  -6.415  17.906  1.00 10.00      A   
ATOM   3194  CE1 PHE   341      -7.111  -7.974  16.207  1.00 10.00      A   
ATOM   3195  CE2 PHE   341      -8.038  -7.575  18.374  1.00 10.00      A   
ATOM   3196  CZ  PHE   341      -7.280  -8.355  17.524  1.00 10.00      A   
ATOM   3197  C   PHE   341     -11.121  -3.566  15.232  1.00 10.00      A   
ATOM   3198  O   PHE   341     -10.634  -2.552  15.731  1.00 10.00      A   
ATOM   3199  N   GLY   342     -12.211  -3.537  14.475  1.00 10.00      A   
ATOM   3200  HN  GLY   342     -12.569  -4.373  14.106  1.00 10.00      A   
ATOM   3201  CA  GLY   342     -12.864  -2.272  14.201  1.00 10.00      A   
ATOM   3202  C   GLY   342     -14.352  -2.384  13.947  1.00 10.00      A   
ATOM   3203  O   GLY   342     -15.126  -1.534  14.392  1.00 10.00      A   
ATOM   3204  N   GLU   343     -14.766  -3.417  13.226  1.00 10.00      A   
ATOM   3205  HN  GLU   343     -14.113  -4.065  12.886  1.00 10.00      A   
ATOM   3206  CA  GLU   343     -16.179  -3.594  12.920  1.00 10.00      A   
ATOM   3207  CB  GLU   343     -16.400  -3.687  11.411  1.00 10.00      A   
ATOM   3208  CG  GLU   343     -16.034  -2.400  10.685  1.00 10.00      A   
ATOM   3209  CD  GLU   343     -16.027  -2.542   9.178  1.00 10.00      A   
ATOM   3210  OE1 GLU   343     -15.229  -3.352   8.657  1.00 10.00      A   
ATOM   3211  OE2 GLU   343     -16.806  -1.830   8.506  1.00 10.00      A   
ATOM   3212  C   GLU   343     -16.794  -4.769  13.673  1.00 10.00      A   
ATOM   3213  O   GLU   343     -18.019  -4.880  13.779  1.00 10.00      A   
ATOM   3214  N   PHE   344     -15.943  -5.637  14.202  1.00 10.00      A   
ATOM   3215  HN  PHE   344     -14.981  -5.495  14.086  1.00 10.00      A   
ATOM   3216  CA  PHE   344     -16.398  -6.785  14.973  1.00 10.00      A   
ATOM   3217  CB  PHE   344     -16.689  -8.008  14.086  1.00 10.00      A   
ATOM   3218  CG  PHE   344     -15.481  -8.727  13.545  1.00 10.00      A   
ATOM   3219  CD1 PHE   344     -14.911  -9.779  14.246  1.00 10.00      A   
ATOM   3220  CD2 PHE   344     -14.929  -8.366  12.327  1.00 10.00      A   
ATOM   3221  CE1 PHE   344     -13.814 -10.453  13.744  1.00 10.00      A   
ATOM   3222  CE2 PHE   344     -13.831  -9.034  11.821  1.00 10.00      A   
ATOM   3223  CZ  PHE   344     -13.274 -10.080  12.530  1.00 10.00      A   
ATOM   3224  C   PHE   344     -15.393  -7.106  16.069  1.00 10.00      A   
ATOM   3225  O   PHE   344     -14.274  -6.591  16.054  1.00 10.00      A   
ATOM   3226  N   VAL   345     -15.797  -7.934  17.022  1.00 10.00      A   
ATOM   3227  HN  VAL   345     -16.701  -8.307  16.980  1.00 10.00      A   
ATOM   3228  CA  VAL   345     -14.924  -8.311  18.126  1.00 10.00      A   
ATOM   3229  CB  VAL   345     -15.642  -8.173  19.487  1.00 10.00      A   
ATOM   3230  CG1 VAL   345     -14.720  -8.569  20.631  1.00 10.00      A   
ATOM   3231  CG2 VAL   345     -16.155  -6.755  19.680  1.00 10.00      A   
ATOM   3232  C   VAL   345     -14.427  -9.744  17.955  1.00 10.00      A   
ATOM   3233  O   VAL   345     -15.228 -10.676  17.846  1.00 10.00      A   
ATOM   3234  N   PRO   346     -13.100  -9.931  17.907  1.00 10.00      A   
ATOM   3235  CA  PRO   346     -12.486 -11.254  17.757  1.00 10.00      A   
ATOM   3236  CB  PRO   346     -10.982 -10.951  17.670  1.00 10.00      A   
ATOM   3237  CG  PRO   346     -10.897  -9.500  17.340  1.00 10.00      A   
ATOM   3238  CD  PRO   346     -12.090  -8.863  17.983  1.00 10.00      A   
ATOM   3239  C   PRO   346     -12.770 -12.147  18.961  1.00 10.00      A   
ATOM   3240  O   PRO   346     -12.555 -11.740  20.106  1.00 10.00      A   
ATOM   3241  N   LEU   347     -13.255 -13.355  18.683  1.00 10.00      A   
ATOM   3242  HN  LEU   347     -13.405 -13.595  17.746  1.00 10.00      A   
ATOM   3243  CA  LEU   347     -13.582 -14.335  19.714  1.00 10.00      A   
ATOM   3244  CB  LEU   347     -12.367 -14.669  20.587  1.00 10.00      A   
ATOM   3245  CG  LEU   347     -11.165 -15.268  19.856  1.00 10.00      A   
ATOM   3246  CD1 LEU   347      -9.944 -15.285  20.759  1.00 10.00      A   
ATOM   3247  CD2 LEU   347     -11.486 -16.670  19.367  1.00 10.00      A   
ATOM   3248  C   LEU   347     -14.763 -13.880  20.565  1.00 10.00      A   
ATOM   3249  O   LEU   347     -14.596 -13.191  21.567  1.00 10.00      A   
ATOM   3250  N   GLU   348     -15.961 -14.274  20.161  1.00 10.00      A   
ATOM   3251  HN  GLU   348     -16.038 -14.836  19.351  1.00 10.00      A   
ATOM   3252  CA  GLU   348     -17.172 -13.910  20.883  1.00 10.00      A   
ATOM   3253  CB  GLU   348     -18.375 -13.860  19.933  1.00 10.00      A   
ATOM   3254  CG  GLU   348     -18.749 -15.198  19.302  1.00 10.00      A   
ATOM   3255  CD  GLU   348     -17.940 -15.522  18.062  1.00 10.00      A   
ATOM   3256  OE1 GLU   348     -16.746 -15.857  18.195  1.00 10.00      A   
ATOM   3257  OE2 GLU   348     -18.495 -15.449  16.948  1.00 10.00      A   
ATOM   3258  C   GLU   348     -17.434 -14.887  22.025  1.00 10.00      A   
ATOM   3259  O   GLU   348     -18.498 -14.875  22.643  1.00 10.00      A   
ATOM   3260  N   SER   349     -16.453 -15.731  22.295  1.00 10.00      A   
ATOM   3261  HN  SER   349     -15.636 -15.697  21.755  1.00 10.00      A   
ATOM   3262  CA  SER   349     -16.545 -16.724  23.349  1.00 10.00      A   
ATOM   3263  CB  SER   349     -15.503 -17.810  23.083  1.00 10.00      A   
ATOM   3264  OG  SER   349     -14.712 -17.465  21.952  1.00 10.00      A   
ATOM   3265  HG  SER   349     -14.447 -18.270  21.492  1.00 10.00      A   
ATOM   3266  C   SER   349     -16.312 -16.091  24.721  1.00 10.00      A   
ATOM   3267  O   SER   349     -16.678 -16.661  25.751  1.00 10.00      A   
ATOM   3268  N   ILE   350     -15.721 -14.901  24.727  1.00 10.00      A   
ATOM   3269  HN  ILE   350     -15.473 -14.488  23.873  1.00 10.00      A   
ATOM   3270  CA  ILE   350     -15.431 -14.189  25.971  1.00 10.00      A   
ATOM   3271  CB  ILE   350     -14.277 -13.174  25.804  1.00 10.00      A   
ATOM   3272  CG1 ILE   350     -14.536 -12.236  24.617  1.00 10.00      A   
ATOM   3273  CG2 ILE   350     -12.950 -13.900  25.643  1.00 10.00      A   
ATOM   3274  CD1 ILE   350     -13.589 -11.055  24.541  1.00 10.00      A   
ATOM   3275  C   ILE   350     -16.665 -13.479  26.534  1.00 10.00      A   
ATOM   3276  O   ILE   350     -16.600 -12.314  26.925  1.00 10.00      A   
ATOM   3277  N   LEU   351     -17.782 -14.193  26.596  1.00 10.00      A   
ATOM   3278  HN  LEU   351     -17.771 -15.126  26.293  1.00 10.00      A   
ATOM   3279  CA  LEU   351     -19.022 -13.629  27.110  1.00 10.00      A   
ATOM   3280  CB  LEU   351     -20.236 -14.261  26.427  1.00 10.00      A   
ATOM   3281  CG  LEU   351     -20.422 -13.949  24.940  1.00 10.00      A   
ATOM   3282  CD1 LEU   351     -21.736 -14.525  24.433  1.00 10.00      A   
ATOM   3283  CD2 LEU   351     -20.359 -12.449  24.681  1.00 10.00      A   
ATOM   3284  C   LEU   351     -19.118 -13.796  28.621  1.00 10.00      A   
ATOM   3285  O   LEU   351     -20.043 -13.284  29.254  1.00 10.00      A   
ATOM   3286  N   ARG   352     -18.158 -14.513  29.194  1.00 10.00      A   
ATOM   3287  HN  ARG   352     -17.451 -14.898  28.635  1.00 10.00      A   
ATOM   3288  CA  ARG   352     -18.134 -14.739  30.636  1.00 10.00      A   
ATOM   3289  CB  ARG   352     -17.070 -15.770  31.035  1.00 10.00      A   
ATOM   3290  CG  ARG   352     -16.919 -15.951  32.535  1.00 10.00      A   
ATOM   3291  CD  ARG   352     -15.537 -16.467  32.896  1.00 10.00      A   
ATOM   3292  NE  ARG   352     -15.260 -16.303  34.322  1.00 10.00      A   
ATOM   3293  HE  ARG   352     -15.969 -15.891  34.876  1.00 10.00      A   
ATOM   3294  CZ  ARG   352     -14.117 -16.666  34.909  1.00 10.00      A   
ATOM   3295  NH1 ARG   352     -13.141 -17.207  34.194  1.00 10.00      A   
ATOM   3296 HH11 ARG   352     -12.249 -17.492  34.656  1.00 10.00      A   
ATOM   3297 HH12 ARG   352     -13.258 -17.350  33.172  1.00 10.00      A   
ATOM   3298  NH2 ARG   352     -13.949 -16.474  36.209  1.00 10.00      A   
ATOM   3299 HH21 ARG   352     -14.706 -16.039  36.777  1.00 10.00      A   
ATOM   3300 HH22 ARG   352     -13.055 -16.759  36.672  1.00 10.00      A   
ATOM   3301  C   ARG   352     -17.970 -13.424  31.412  1.00 10.00      A   
ATOM   3302  O   ARG   352     -18.842 -13.067  32.199  1.00 10.00      A   
ATOM   3303  N   PRO   353     -16.871 -12.666  31.186  1.00 10.00      A   
ATOM   3304  CA  PRO   353     -16.638 -11.399  31.879  1.00 10.00      A   
ATOM   3305  CB  PRO   353     -15.114 -11.298  31.859  1.00 10.00      A   
ATOM   3306  CG  PRO   353     -14.716 -11.936  30.568  1.00 10.00      A   
ATOM   3307  CD  PRO   353     -15.770 -12.969  30.247  1.00 10.00      A   
ATOM   3308  C   PRO   353     -17.252 -10.222  31.122  1.00 10.00      A   
ATOM   3309  O   PRO   353     -16.772  -9.091  31.206  1.00 10.00      A   
ATOM   3310  N   LEU   354     -18.314 -10.509  30.378  1.00 10.00      A   
ATOM   3311  HN  LEU   354     -18.642 -11.433  30.359  1.00 10.00      A   
ATOM   3312  CA  LEU   354     -19.006  -9.494  29.594  1.00 10.00      A   
ATOM   3313  CB  LEU   354     -20.001 -10.157  28.637  1.00 10.00      A   
ATOM   3314  CG  LEU   354     -20.667  -9.249  27.601  1.00 10.00      A   
ATOM   3315  CD1 LEU   354     -19.694  -8.912  26.483  1.00 10.00      A   
ATOM   3316  CD2 LEU   354     -21.924  -9.899  27.044  1.00 10.00      A   
ATOM   3317  C   LEU   354     -19.737  -8.514  30.506  1.00 10.00      A   
ATOM   3318  O   LEU   354     -19.761  -7.310  30.249  1.00 10.00      A   
ATOM   3319  N   ALA   355     -20.330  -9.045  31.568  1.00 10.00      A   
ATOM   3320  HN  ALA   355     -20.270 -10.013  31.709  1.00 10.00      A   
ATOM   3321  CA  ALA   355     -21.070  -8.236  32.532  1.00 10.00      A   
ATOM   3322  CB  ALA   355     -22.500  -8.740  32.691  1.00 10.00      A   
ATOM   3323  C   ALA   355     -20.355  -8.132  33.890  1.00 10.00      A   
ATOM   3324  O   ALA   355     -20.175  -7.026  34.406  1.00 10.00      A   
ATOM   3325  N   PRO   356     -19.953  -9.263  34.514  1.00 10.00      A   
ATOM   3326  CA  PRO   356     -19.258  -9.229  35.805  1.00 10.00      A   
ATOM   3327  CB  PRO   356     -19.292 -10.685  36.272  1.00 10.00      A   
ATOM   3328  CG  PRO   356     -19.362 -11.476  35.014  1.00 10.00      A   
ATOM   3329  CD  PRO   356     -20.160 -10.649  34.044  1.00 10.00      A   
ATOM   3330  C   PRO   356     -17.814  -8.747  35.674  1.00 10.00      A   
ATOM   3331  O   PRO   356     -17.146  -9.020  34.673  1.00 10.00      A   
ATOM   3332  N   PHE   357     -17.350  -8.029  36.694  1.00 10.00      A   
ATOM   3333  HN  PHE   357     -17.949  -7.845  37.447  1.00 10.00      A   
ATOM   3334  CA  PHE   357     -15.988  -7.499  36.746  1.00 10.00      A   
ATOM   3335  CB  PHE   357     -14.926  -8.595  36.582  1.00 10.00      A   
ATOM   3336  CG  PHE   357     -14.741  -9.442  37.808  1.00 10.00      A   
ATOM   3337  CD1 PHE   357     -15.540 -10.552  38.030  1.00 10.00      A   
ATOM   3338  CD2 PHE   357     -13.765  -9.125  38.739  1.00 10.00      A   
ATOM   3339  CE1 PHE   357     -15.371 -11.330  39.158  1.00 10.00      A   
ATOM   3340  CE2 PHE   357     -13.589  -9.898  39.870  1.00 10.00      A   
ATOM   3341  CZ  PHE   357     -14.393 -11.003  40.080  1.00 10.00      A   
ATOM   3342  C   PHE   357     -15.747  -6.333  35.790  1.00 10.00      A   
ATOM   3343  O   PHE   357     -15.502  -5.207  36.230  1.00 10.00      A   
ATOM   3344  N   PHE   358     -15.835  -6.585  34.493  1.00 10.00      A   
ATOM   3345  HN  PHE   358     -16.093  -7.487  34.191  1.00 10.00      A   
ATOM   3346  CA  PHE   358     -15.591  -5.544  33.505  1.00 10.00      A   
ATOM   3347  CB  PHE   358     -14.324  -5.852  32.701  1.00 10.00      A   
ATOM   3348  CG  PHE   358     -13.054  -5.729  33.493  1.00 10.00      A   
ATOM   3349  CD1 PHE   358     -12.424  -6.852  34.004  1.00 10.00      A   
ATOM   3350  CD2 PHE   358     -12.491  -4.486  33.726  1.00 10.00      A   
ATOM   3351  CE1 PHE   358     -11.256  -6.737  34.734  1.00 10.00      A   
ATOM   3352  CE2 PHE   358     -11.324  -4.362  34.455  1.00 10.00      A   
ATOM   3353  CZ  PHE   358     -10.705  -5.489  34.960  1.00 10.00      A   
ATOM   3354  C   PHE   358     -16.776  -5.356  32.567  1.00 10.00      A   
ATOM   3355  O   PHE   358     -17.805  -6.018  32.704  1.00 10.00      A   
ATOM   3356  N   ASP   359     -16.612  -4.446  31.615  1.00 10.00      A   
ATOM   3357  HN  ASP   359     -15.760  -3.964  31.562  1.00 10.00      A   
ATOM   3358  CA  ASP   359     -17.652  -4.148  30.640  1.00 10.00      A   
ATOM   3359  CB  ASP   359     -18.205  -2.736  30.858  1.00 10.00      A   
ATOM   3360  CG  ASP   359     -19.205  -2.326  29.793  1.00 10.00      A   
ATOM   3361  OD1 ASP   359     -20.217  -3.039  29.619  1.00 10.00      A   
ATOM   3362  OD2 ASP   359     -18.995  -1.283  29.132  1.00 10.00      A   
ATOM   3363  C   ASP   359     -17.100  -4.266  29.228  1.00 10.00      A   
ATOM   3364  O   ASP   359     -16.284  -3.447  28.798  1.00 10.00      A   
ATOM   3365  N   LEU   360     -17.530  -5.290  28.516  1.00 10.00      A   
ATOM   3366  HN  LEU   360     -18.171  -5.918  28.917  1.00 10.00      A   
ATOM   3367  CA  LEU   360     -17.078  -5.510  27.154  1.00 10.00      A   
ATOM   3368  CB  LEU   360     -16.669  -6.971  26.959  1.00 10.00      A   
ATOM   3369  CG  LEU   360     -15.508  -7.470  27.825  1.00 10.00      A   
ATOM   3370  CD1 LEU   360     -15.293  -8.963  27.627  1.00 10.00      A   
ATOM   3371  CD2 LEU   360     -14.235  -6.698  27.513  1.00 10.00      A   
ATOM   3372  C   LEU   360     -18.162  -5.119  26.153  1.00 10.00      A   
ATOM   3373  O   LEU   360     -19.343  -5.411  26.361  1.00 10.00      A   
ATOM   3374  N   PRO   361     -17.781  -4.430  25.067  1.00 10.00      A   
ATOM   3375  CA  PRO   361     -18.725  -4.004  24.030  1.00 10.00      A   
ATOM   3376  CB  PRO   361     -17.885  -3.091  23.132  1.00 10.00      A   
ATOM   3377  CG  PRO   361     -16.482  -3.545  23.339  1.00 10.00      A   
ATOM   3378  CD  PRO   361     -16.402  -4.004  24.768  1.00 10.00      A   
ATOM   3379  C   PRO   361     -19.253  -5.191  23.228  1.00 10.00      A   
ATOM   3380  O   PRO   361     -18.537  -6.165  22.993  1.00 10.00      A   
ATOM   3381  N   MET   362     -20.509  -5.107  22.818  1.00 10.00      A   
ATOM   3382  HN  MET   362     -21.031  -4.307  23.040  1.00 10.00      A   
ATOM   3383  CA  MET   362     -21.135  -6.172  22.045  1.00 10.00      A   
ATOM   3384  CB  MET   362     -22.469  -6.582  22.675  1.00 10.00      A   
ATOM   3385  CG  MET   362     -22.337  -7.333  23.991  1.00 10.00      A   
ATOM   3386  SD  MET   362     -23.935  -7.724  24.736  1.00 10.00      A   
ATOM   3387  CE  MET   362     -24.723  -8.632  23.406  1.00 10.00      A   
ATOM   3388  C   MET   362     -21.356  -5.732  20.604  1.00 10.00      A   
ATOM   3389  O   MET   362     -21.976  -6.447  19.812  1.00 10.00      A   
ATOM   3390  N   SER   363     -20.846  -4.550  20.279  1.00 10.00      A   
ATOM   3391  HN  SER   363     -20.367  -4.037  20.962  1.00 10.00      A   
ATOM   3392  CA  SER   363     -20.971  -3.984  18.946  1.00 10.00      A   
ATOM   3393  CB  SER   363     -20.390  -2.572  18.949  1.00 10.00      A   
ATOM   3394  OG  SER   363     -20.703  -1.906  20.166  1.00 10.00      A   
ATOM   3395  HG  SER   363     -21.452  -1.314  20.021  1.00 10.00      A   
ATOM   3396  C   SER   363     -20.254  -4.851  17.916  1.00 10.00      A   
ATOM   3397  O   SER   363     -19.037  -5.029  17.976  1.00 10.00      A   
ATOM   3398  N   SER   364     -21.020  -5.394  16.979  1.00 10.00      A   
ATOM   3399  HN  SER   364     -21.983  -5.210  16.982  1.00 10.00      A   
ATOM   3400  CA  SER   364     -20.466  -6.248  15.943  1.00 10.00      A   
ATOM   3401  CB  SER   364     -20.327  -7.688  16.459  1.00 10.00      A   
ATOM   3402  OG  SER   364     -19.657  -8.517  15.522  1.00 10.00      A   
ATOM   3403  HG  SER   364     -20.269  -8.752  14.811  1.00 10.00      A   
ATOM   3404  C   SER   364     -21.340  -6.214  14.694  1.00 10.00      A   
ATOM   3405  O   SER   364     -22.554  -6.431  14.764  1.00 10.00      A   
ATOM   3406  N   PHE   365     -20.723  -5.915  13.560  1.00 10.00      A   
ATOM   3407  HN  PHE   365     -19.761  -5.720  13.576  1.00 10.00      A   
ATOM   3408  CA  PHE   365     -21.434  -5.867  12.292  1.00 10.00      A   
ATOM   3409  CB  PHE   365     -20.649  -5.043  11.265  1.00 10.00      A   
ATOM   3410  CG  PHE   365     -20.949  -3.569  11.283  1.00 10.00      A   
ATOM   3411  CD1 PHE   365     -20.440  -2.749  12.277  1.00 10.00      A   
ATOM   3412  CD2 PHE   365     -21.739  -3.004  10.296  1.00 10.00      A   
ATOM   3413  CE1 PHE   365     -20.713  -1.394  12.287  1.00 10.00      A   
ATOM   3414  CE2 PHE   365     -22.017  -1.651  10.299  1.00 10.00      A   
ATOM   3415  CZ  PHE   365     -21.505  -0.844  11.297  1.00 10.00      A   
ATOM   3416  C   PHE   365     -21.660  -7.276  11.759  1.00 10.00      A   
ATOM   3417  O   PHE   365     -20.939  -8.209  12.122  1.00 10.00      A   
ATOM   3418  N   SER   366     -22.664  -7.428  10.919  1.00 10.00      A   
ATOM   3419  HN  SER   366     -23.220  -6.651  10.686  1.00 10.00      A   
ATOM   3420  CA  SER   366     -22.977  -8.716  10.339  1.00 10.00      A   
ATOM   3421  CB  SER   366     -24.492  -8.878  10.229  1.00 10.00      A   
ATOM   3422  OG  SER   366     -25.114  -8.640  11.481  1.00 10.00      A   
ATOM   3423  HG  SER   366     -25.862  -9.257  11.588  1.00 10.00      A   
ATOM   3424  C   SER   366     -22.312  -8.865   8.973  1.00 10.00      A   
ATOM   3425  O   SER   366     -22.118  -7.882   8.254  1.00 10.00      A   
ATOM   3426  N   ARG   367     -21.960 -10.091   8.624  1.00 10.00      A   
ATOM   3427  HN  ARG   367     -22.154 -10.834   9.236  1.00 10.00      A   
ATOM   3428  CA  ARG   367     -21.305 -10.371   7.354  1.00 10.00      A   
ATOM   3429  CB  ARG   367     -20.320 -11.532   7.511  1.00 10.00      A   
ATOM   3430  CG  ARG   367     -18.959 -11.155   8.067  1.00 10.00      A   
ATOM   3431  CD  ARG   367     -18.142 -12.407   8.344  1.00 10.00      A   
ATOM   3432  NE  ARG   367     -16.713 -12.134   8.455  1.00 10.00      A   
ATOM   3433  HE  ARG   367     -16.222 -11.960   7.620  1.00 10.00      A   
ATOM   3434  CZ  ARG   367     -16.051 -12.103   9.607  1.00 10.00      A   
ATOM   3435  NH1 ARG   367     -16.689 -12.312  10.748  1.00 10.00      A   
ATOM   3436 HH11 ARG   367     -16.167 -12.293  11.652  1.00 10.00      A   
ATOM   3437 HH12 ARG   367     -17.715 -12.498  10.749  1.00 10.00      A   
ATOM   3438  NH2 ARG   367     -14.744 -11.885   9.617  1.00 10.00      A   
ATOM   3439 HH21 ARG   367     -14.227 -11.742   8.720  1.00 10.00      A   
ATOM   3440 HH22 ARG   367     -14.225 -11.858  10.520  1.00 10.00      A   
ATOM   3441  C   ARG   367     -22.317 -10.725   6.270  1.00 10.00      A   
ATOM   3442  O   ARG   367     -23.205 -11.554   6.482  1.00 10.00      A   
ATOM   3443  N   GLY   368     -22.175 -10.097   5.114  1.00 10.00      A   
ATOM   3444  HN  GLY   368     -21.467  -9.422   5.016  1.00 10.00      A   
ATOM   3445  CA  GLY   368     -23.056 -10.375   4.000  1.00 10.00      A   
ATOM   3446  C   GLY   368     -22.522 -11.518   3.158  1.00 10.00      A   
ATOM   3447  O   GLY   368     -21.486 -12.095   3.492  1.00 10.00      A   
ATOM   3448  N   PRO   369     -23.205 -11.876   2.065  1.00 10.00      A   
ATOM   3449  CA  PRO   369     -22.770 -12.964   1.180  1.00 10.00      A   
ATOM   3450  CB  PRO   369     -23.890 -13.050   0.132  1.00 10.00      A   
ATOM   3451  CG  PRO   369     -25.045 -12.319   0.729  1.00 10.00      A   
ATOM   3452  CD  PRO   369     -24.455 -11.256   1.605  1.00 10.00      A   
ATOM   3453  C   PRO   369     -21.442 -12.644   0.495  1.00 10.00      A   
ATOM   3454  O   PRO   369     -21.090 -11.477   0.320  1.00 10.00      A   
ATOM   3455  N   TYR   370     -20.705 -13.681   0.123  1.00 10.00      A   
ATOM   3456  HN  TYR   370     -21.033 -14.590   0.295  1.00 10.00      A   
ATOM   3457  CA  TYR   370     -19.425 -13.504  -0.549  1.00 10.00      A   
ATOM   3458  CB  TYR   370     -18.571 -14.768  -0.404  1.00 10.00      A   
ATOM   3459  CG  TYR   370     -17.168 -14.654  -0.962  1.00 10.00      A   
ATOM   3460  CD1 TYR   370     -16.216 -13.853  -0.345  1.00 10.00      A   
ATOM   3461  CD2 TYR   370     -16.794 -15.355  -2.103  1.00 10.00      A   
ATOM   3462  CE1 TYR   370     -14.933 -13.751  -0.849  1.00 10.00      A   
ATOM   3463  CE2 TYR   370     -15.513 -15.258  -2.614  1.00 10.00      A   
ATOM   3464  CZ  TYR   370     -14.587 -14.455  -1.982  1.00 10.00      A   
ATOM   3465  OH  TYR   370     -13.306 -14.357  -2.483  1.00 10.00      A   
ATOM   3466  HH  TYR   370     -13.338 -14.336  -3.448  1.00 10.00      A   
ATOM   3467  C   TYR   370     -19.658 -13.180  -2.020  1.00 10.00      A   
ATOM   3468  O   TYR   370     -18.891 -12.446  -2.638  1.00 10.00      A   
ATOM   3469  N   ILE   371     -20.729 -13.736  -2.570  1.00 10.00      A   
ATOM   3470  HN  ILE   371     -21.297 -14.320  -2.024  1.00 10.00      A   
ATOM   3471  CA  ILE   371     -21.085 -13.506  -3.959  1.00 10.00      A   
ATOM   3472  CB  ILE   371     -21.312 -14.830  -4.718  1.00 10.00      A   
ATOM   3473  CG1 ILE   371     -20.167 -15.812  -4.452  1.00 10.00      A   
ATOM   3474  CG2 ILE   371     -21.449 -14.568  -6.211  1.00 10.00      A   
ATOM   3475  CD1 ILE   371     -20.475 -17.237  -4.861  1.00 10.00      A   
ATOM   3476  C   ILE   371     -22.359 -12.674  -4.026  1.00 10.00      A   
ATOM   3477  O   ILE   371     -23.446 -13.153  -3.694  1.00 10.00      A   
ATOM   3478  N   GLN   372     -22.222 -11.420  -4.425  1.00 10.00      A   
ATOM   3479  HN  GLN   372     -21.325 -11.083  -4.659  1.00 10.00      A   
ATOM   3480  CA  GLN   372     -23.364 -10.526  -4.522  1.00 10.00      A   
ATOM   3481  CB  GLN   372     -23.270  -9.420  -3.471  1.00 10.00      A   
ATOM   3482  CG  GLN   372     -23.040  -9.930  -2.061  1.00 10.00      A   
ATOM   3483  CD  GLN   372     -22.971  -8.810  -1.048  1.00 10.00      A   
ATOM   3484  OE1 GLN   372     -23.698  -7.819  -1.149  1.00 10.00      A   
ATOM   3485  NE2 GLN   372     -22.093  -8.954  -0.070  1.00 10.00      A   
ATOM   3486 HE21 GLN   372     -21.544  -9.773  -0.051  1.00 10.00      A   
ATOM   3487 HE22 GLN   372     -22.009  -8.227   0.590  1.00 10.00      A   
ATOM   3488  C   GLN   372     -23.471  -9.925  -5.919  1.00 10.00      A   
ATOM   3489  O   GLN   372     -22.458  -9.686  -6.584  1.00 10.00      A   
ATOM   3490  N   PRO   373     -24.704  -9.691  -6.385  1.00 10.00      A   
ATOM   3491  CA  PRO   373     -24.960  -9.116  -7.710  1.00 10.00      A   
ATOM   3492  CB  PRO   373     -26.476  -9.267  -7.871  1.00 10.00      A   
ATOM   3493  CG  PRO   373     -26.997  -9.269  -6.478  1.00 10.00      A   
ATOM   3494  CD  PRO   373     -25.955  -9.969  -5.655  1.00 10.00      A   
ATOM   3495  C   PRO   373     -24.571  -7.639  -7.773  1.00 10.00      A   
ATOM   3496  O   PRO   373     -24.491  -6.962  -6.744  1.00 10.00      A   
ATOM   3497  N   PRO   374     -24.297  -7.127  -8.980  1.00 10.00      A   
ATOM   3498  CA  PRO   374     -23.926  -5.725  -9.182  1.00 10.00      A   
ATOM   3499  CB  PRO   374     -23.397  -5.692 -10.629  1.00 10.00      A   
ATOM   3500  CG  PRO   374     -23.309  -7.119 -11.063  1.00 10.00      A   
ATOM   3501  CD  PRO   374     -24.315  -7.870 -10.243  1.00 10.00      A   
ATOM   3502  C   PRO   374     -25.143  -4.813  -9.058  1.00 10.00      A   
ATOM   3503  O   PRO   374     -26.266  -5.218  -9.369  1.00 10.00      A   
ATOM   3504  N   LEU   375     -24.923  -3.589  -8.601  1.00 10.00      A   
ATOM   3505  HN  LEU   375     -24.008  -3.320  -8.363  1.00 10.00      A   
ATOM   3506  CA  LEU   375     -26.009  -2.630  -8.454  1.00 10.00      A   
ATOM   3507  CB  LEU   375     -25.584  -1.465  -7.558  1.00 10.00      A   
ATOM   3508  CG  LEU   375     -25.104  -1.837  -6.153  1.00 10.00      A   
ATOM   3509  CD1 LEU   375     -24.736  -0.591  -5.366  1.00 10.00      A   
ATOM   3510  CD2 LEU   375     -26.163  -2.643  -5.419  1.00 10.00      A   
ATOM   3511  C   LEU   375     -26.417  -2.115  -9.826  1.00 10.00      A   
ATOM   3512  O   LEU   375     -25.557  -1.796 -10.650  1.00 10.00      A   
ATOM   3513  N   SER   376     -27.711  -2.037 -10.074  1.00 10.00      A   
ATOM   3514  HN  SER   376     -28.357  -2.286  -9.369  1.00 10.00      A   
ATOM   3515  CA  SER   376     -28.206  -1.583 -11.361  1.00 10.00      A   
ATOM   3516  CB  SER   376     -29.225  -2.576 -11.925  1.00 10.00      A   
ATOM   3517  OG  SER   376     -29.384  -2.417 -13.328  1.00 10.00      A   
ATOM   3518  HG  SER   376     -28.588  -2.760 -13.781  1.00 10.00      A   
ATOM   3519  C   SER   376     -28.797  -0.180 -11.282  1.00 10.00      A   
ATOM   3520  O   SER   376     -29.994  -0.001 -11.061  1.00 10.00      A   
ATOM   3521  N   ALA   377     -27.949   0.817 -11.462  1.00 10.00      A   
ATOM   3522  HN  ALA   377     -27.002   0.616 -11.622  1.00 10.00      A   
ATOM   3523  CA  ALA   377     -28.382   2.203 -11.430  1.00 10.00      A   
ATOM   3524  CB  ALA   377     -27.551   2.997 -10.434  1.00 10.00      A   
ATOM   3525  C   ALA   377     -28.270   2.797 -12.826  1.00 10.00      A   
ATOM   3526  O   ALA   377     -27.209   2.733 -13.445  1.00 10.00      A   
ATOM   3527  N   ASN   378     -29.381   3.338 -13.331  1.00 10.00      A   
ATOM   3528  HN  ASN   378     -30.195   3.349 -12.784  1.00 10.00      A   
ATOM   3529  CA  ASN   378     -29.423   3.934 -14.671  1.00 10.00      A   
ATOM   3530  CB  ASN   378     -28.425   5.099 -14.791  1.00 10.00      A   
ATOM   3531  CG  ASN   378     -28.653   5.959 -16.021  1.00 10.00      A   
ATOM   3532  OD1 ASN   378     -29.786   6.145 -16.465  1.00 10.00      A   
ATOM   3533  ND2 ASN   378     -27.573   6.480 -16.590  1.00 10.00      A   
ATOM   3534 HD21 ASN   378     -26.699   6.283 -16.192  1.00 10.00      A   
ATOM   3535 HD22 ASN   378     -27.695   7.041 -17.387  1.00 10.00      A   
ATOM   3536  C   ASN   378     -29.158   2.875 -15.744  1.00 10.00      A   
ATOM   3537  O   ASN   378     -28.841   3.188 -16.891  1.00 10.00      A   
ATOM   3538  N   GLY   379     -29.304   1.612 -15.360  1.00 10.00      A   
ATOM   3539  HN  GLY   379     -29.577   1.421 -14.440  1.00 10.00      A   
ATOM   3540  CA  GLY   379     -29.071   0.518 -16.281  1.00 10.00      A   
ATOM   3541  C   GLY   379     -27.603   0.172 -16.391  1.00 10.00      A   
ATOM   3542  O   GLY   379     -27.186  -0.509 -17.325  1.00 10.00      A   
ATOM   3543  N   ILE   380     -26.815   0.652 -15.444  1.00 10.00      A   
ATOM   3544  HN  ILE   380     -27.204   1.199 -14.726  1.00 10.00      A   
ATOM   3545  CA  ILE   380     -25.386   0.387 -15.437  1.00 10.00      A   
ATOM   3546  CB  ILE   380     -24.575   1.695 -15.300  1.00 10.00      A   
ATOM   3547  CG1 ILE   380     -25.056   2.748 -16.308  1.00 10.00      A   
ATOM   3548  CG2 ILE   380     -23.087   1.428 -15.473  1.00 10.00      A   
ATOM   3549  CD1 ILE   380     -24.818   2.376 -17.756  1.00 10.00      A   
ATOM   3550  C   ILE   380     -25.040  -0.546 -14.281  1.00 10.00      A   
ATOM   3551  O   ILE   380     -25.284  -0.219 -13.120  1.00 10.00      A   
ATOM   3552  N   GLU   381     -24.486  -1.706 -14.605  1.00 10.00      A   
ATOM   3553  HN  GLU   381     -24.319  -1.907 -15.549  1.00 10.00      A   
ATOM   3554  CA  GLU   381     -24.117  -2.687 -13.590  1.00 10.00      A   
ATOM   3555  CB  GLU   381     -24.079  -4.094 -14.193  1.00 10.00      A   
ATOM   3556  CG  GLU   381     -25.257  -4.423 -15.094  1.00 10.00      A   
ATOM   3557  CD  GLU   381     -26.587  -4.348 -14.376  1.00 10.00      A   
ATOM   3558  OE1 GLU   381     -26.860  -5.224 -13.529  1.00 10.00      A   
ATOM   3559  OE2 GLU   381     -27.372  -3.424 -14.668  1.00 10.00      A   
ATOM   3560  C   GLU   381     -22.757  -2.349 -12.993  1.00 10.00      A   
ATOM   3561  O   GLU   381     -21.754  -2.300 -13.711  1.00 10.00      A   
ATOM   3562  N   LEU   382     -22.725  -2.119 -11.685  1.00 10.00      A   
ATOM   3563  HN  LEU   382     -23.560  -2.176 -11.169  1.00 10.00      A   
ATOM   3564  CA  LEU   382     -21.484  -1.776 -10.999  1.00 10.00      A   
ATOM   3565  CB  LEU   382     -21.542  -0.332 -10.483  1.00 10.00      A   
ATOM   3566  CG  LEU   382     -21.917   0.759 -11.491  1.00 10.00      A   
ATOM   3567  CD1 LEU   382     -21.929   2.123 -10.815  1.00 10.00      A   
ATOM   3568  CD2 LEU   382     -20.959   0.757 -12.666  1.00 10.00      A   
ATOM   3569  C   LEU   382     -21.216  -2.704  -9.815  1.00 10.00      A   
ATOM   3570  O   LEU   382     -22.112  -2.968  -9.011  1.00 10.00      A   
ATOM   3571  N   THR   383     -19.987  -3.202  -9.719  1.00 10.00      A   
ATOM   3572  HN  THR   383     -19.327  -2.983 -10.409  1.00 10.00      A   
ATOM   3573  CA  THR   383     -19.592  -4.064  -8.611  1.00 10.00      A   
ATOM   3574  CB  THR   383     -18.446  -5.017  -9.019  1.00 10.00      A   
ATOM   3575  OG1 THR   383     -18.858  -5.806 -10.143  1.00 10.00      A   
ATOM   3576  HG1 THR   383     -19.719  -6.195  -9.963  1.00 10.00      A   
ATOM   3577  CG2 THR   383     -18.066  -5.942  -7.870  1.00 10.00      A   
ATOM   3578  C   THR   383     -19.140  -3.182  -7.450  1.00 10.00      A   
ATOM   3579  O   THR   383     -18.174  -2.427  -7.577  1.00 10.00      A   
ATOM   3580  N   ALA   384     -19.849  -3.266  -6.334  1.00 10.00      A   
ATOM   3581  HN  ALA   384     -20.598  -3.901  -6.288  1.00 10.00      A   
ATOM   3582  CA  ALA   384     -19.541  -2.448  -5.172  1.00 10.00      A   
ATOM   3583  CB  ALA   384     -20.809  -2.140  -4.393  1.00 10.00      A   
ATOM   3584  C   ALA   384     -18.493  -3.080  -4.262  1.00 10.00      A   
ATOM   3585  O   ALA   384     -18.446  -4.297  -4.090  1.00 10.00      A   
ATOM   3586  N   ALA   385     -17.645  -2.230  -3.704  1.00 10.00      A   
ATOM   3587  HN  ALA   385     -17.718  -1.274  -3.931  1.00 10.00      A   
ATOM   3588  CA  ALA   385     -16.600  -2.648  -2.780  1.00 10.00      A   
ATOM   3589  CB  ALA   385     -15.259  -2.742  -3.495  1.00 10.00      A   
ATOM   3590  C   ALA   385     -16.525  -1.635  -1.643  1.00 10.00      A   
ATOM   3591  O   ALA   385     -16.460  -0.433  -1.891  1.00 10.00      A   
ATOM   3592  N   ILE   386     -16.551  -2.114  -0.406  1.00 10.00      A   
ATOM   3593  HN  ILE   386     -16.592  -3.084  -0.264  1.00 10.00      A   
ATOM   3594  CA  ILE   386     -16.516  -1.227   0.750  1.00 10.00      A   
ATOM   3595  CB  ILE   386     -17.618  -1.583   1.770  1.00 10.00      A   
ATOM   3596  CG1 ILE   386     -18.955  -1.796   1.053  1.00 10.00      A   
ATOM   3597  CG2 ILE   386     -17.748  -0.485   2.816  1.00 10.00      A   
ATOM   3598  CD1 ILE   386     -20.089  -2.199   1.969  1.00 10.00      A   
ATOM   3599  C   ILE   386     -15.161  -1.235   1.457  1.00 10.00      A   
ATOM   3600  O   ILE   386     -14.753  -2.243   2.025  1.00 10.00      A   
ATOM   3601  N   CYS   387     -14.477  -0.100   1.413  1.00 10.00      A   
ATOM   3602  HN  CYS   387     -14.863   0.662   0.918  1.00 10.00      A   
ATOM   3603  CA  CYS   387     -13.177   0.076   2.068  1.00 10.00      A   
ATOM   3604  CB  CYS   387     -13.334   0.280   3.577  1.00 10.00      A   
ATOM   3605  SG  CYS   387     -14.010   1.890   4.035  1.00 10.00      A   
ATOM   3606  HG  CYS   387     -15.291   1.720   4.365  1.00 10.00      A   
ATOM   3607  C   CYS   387     -12.137  -1.010   1.752  1.00 10.00      A   
ATOM   3608  O   CYS   387     -11.454  -0.944   0.728  1.00 10.00      A   
ATOM   3609  N   TYR   388     -12.013  -2.006   2.627  1.00 10.00      A   
ATOM   3610  HN  TYR   388     -12.610  -2.041   3.404  1.00 10.00      A   
ATOM   3611  CA  TYR   388     -11.024  -3.068   2.444  1.00 10.00      A   
ATOM   3612  CB  TYR   388     -10.607  -3.685   3.783  1.00 10.00      A   
ATOM   3613  CG  TYR   388      -9.866  -2.745   4.709  1.00 10.00      A   
ATOM   3614  CD1 TYR   388     -10.428  -2.335   5.912  1.00 10.00      A   
ATOM   3615  CD2 TYR   388      -8.602  -2.272   4.385  1.00 10.00      A   
ATOM   3616  CE1 TYR   388      -9.752  -1.481   6.764  1.00 10.00      A   
ATOM   3617  CE2 TYR   388      -7.921  -1.417   5.231  1.00 10.00      A   
ATOM   3618  CZ  TYR   388      -8.499  -1.024   6.419  1.00 10.00      A   
ATOM   3619  OH  TYR   388      -7.820  -0.174   7.262  1.00 10.00      A   
ATOM   3620  HH  TYR   388      -7.568   0.624   6.779  1.00 10.00      A   
ATOM   3621  C   TYR   388     -11.494  -4.154   1.482  1.00 10.00      A   
ATOM   3622  O   TYR   388     -10.721  -5.030   1.113  1.00 10.00      A   
ATOM   3623  N   GLU   389     -12.753  -4.093   1.066  1.00 10.00      A   
ATOM   3624  HN  GLU   389     -13.337  -3.379   1.403  1.00 10.00      A   
ATOM   3625  CA  GLU   389     -13.295  -5.083   0.137  1.00 10.00      A   
ATOM   3626  CB  GLU   389     -14.783  -4.822  -0.110  1.00 10.00      A   
ATOM   3627  CG  GLU   389     -15.713  -5.925   0.374  1.00 10.00      A   
ATOM   3628  CD  GLU   389     -16.144  -5.763   1.820  1.00 10.00      A   
ATOM   3629  OE1 GLU   389     -16.820  -6.673   2.341  1.00 10.00      A   
ATOM   3630  OE2 GLU   389     -15.814  -4.729   2.443  1.00 10.00      A   
ATOM   3631  C   GLU   389     -12.539  -5.061  -1.192  1.00 10.00      A   
ATOM   3632  O   GLU   389     -12.525  -6.041  -1.932  1.00 10.00      A   
ATOM   3633  N   ILE   390     -11.892  -3.936  -1.478  1.00 10.00      A   
ATOM   3634  HN  ILE   390     -11.915  -3.200  -0.834  1.00 10.00      A   
ATOM   3635  CA  ILE   390     -11.147  -3.776  -2.719  1.00 10.00      A   
ATOM   3636  CB  ILE   390     -11.148  -2.299  -3.189  1.00 10.00      A   
ATOM   3637  CG1 ILE   390     -10.870  -2.199  -4.692  1.00 10.00      A   
ATOM   3638  CG2 ILE   390     -10.150  -1.465  -2.397  1.00 10.00      A   
ATOM   3639  CD1 ILE   390     -11.967  -2.781  -5.555  1.00 10.00      A   
ATOM   3640  C   ILE   390      -9.706  -4.290  -2.604  1.00 10.00      A   
ATOM   3641  O   ILE   390      -8.983  -4.357  -3.602  1.00 10.00      A   
ATOM   3642  N   ILE   391      -9.287  -4.669  -1.397  1.00 10.00      A   
ATOM   3643  HN  ILE   391      -9.905  -4.632  -0.631  1.00 10.00      A   
ATOM   3644  CA  ILE   391      -7.922  -5.158  -1.198  1.00 10.00      A   
ATOM   3645  CB  ILE   391      -7.364  -4.862   0.215  1.00 10.00      A   
ATOM   3646  CG1 ILE   391      -7.888  -5.866   1.249  1.00 10.00      A   
ATOM   3647  CG2 ILE   391      -7.674  -3.428   0.629  1.00 10.00      A   
ATOM   3648  CD1 ILE   391      -7.240  -5.747   2.610  1.00 10.00      A   
ATOM   3649  C   ILE   391      -7.804  -6.645  -1.517  1.00 10.00      A   
ATOM   3650  O   ILE   391      -6.717  -7.146  -1.794  1.00 10.00      A   
ATOM   3651  N   LEU   392      -8.933  -7.340  -1.498  1.00 10.00      A   
ATOM   3652  HN  LEU   392      -9.773  -6.879  -1.295  1.00 10.00      A   
ATOM   3653  CA  LEU   392      -8.954  -8.767  -1.786  1.00 10.00      A   
ATOM   3654  CB  LEU   392      -9.960  -9.491  -0.887  1.00 10.00      A   
ATOM   3655  CG  LEU   392      -9.658  -9.478   0.612  1.00 10.00      A   
ATOM   3656  CD1 LEU   392     -10.826 -10.054   1.397  1.00 10.00      A   
ATOM   3657  CD2 LEU   392      -8.380 -10.247   0.909  1.00 10.00      A   
ATOM   3658  C   LEU   392      -9.289  -9.012  -3.250  1.00 10.00      A   
ATOM   3659  O   LEU   392     -10.457  -8.976  -3.643  1.00 10.00      A   
ATOM   3660  N   GLY   393      -8.256  -9.253  -4.049  1.00 10.00      A   
ATOM   3661  HN  GLY   393      -7.352  -9.260  -3.670  1.00 10.00      A   
ATOM   3662  CA  GLY   393      -8.441  -9.498  -5.469  1.00 10.00      A   
ATOM   3663  C   GLY   393      -9.409 -10.629  -5.747  1.00 10.00      A   
ATOM   3664  O   GLY   393     -10.250 -10.523  -6.638  1.00 10.00      A   
ATOM   3665  N   GLU   394      -9.307 -11.700  -4.964  1.00 10.00      A   
ATOM   3666  HN  GLU   394      -8.628 -11.707  -4.253  1.00 10.00      A   
ATOM   3667  CA  GLU   394     -10.178 -12.859  -5.130  1.00 10.00      A   
ATOM   3668  CB  GLU   394      -9.801 -13.974  -4.155  1.00 10.00      A   
ATOM   3669  CG  GLU   394      -8.597 -14.797  -4.579  1.00 10.00      A   
ATOM   3670  CD  GLU   394      -8.677 -16.222  -4.076  1.00 10.00      A   
ATOM   3671  OE1 GLU   394      -8.130 -16.508  -2.992  1.00 10.00      A   
ATOM   3672  OE2 GLU   394      -9.292 -17.065  -4.765  1.00 10.00      A   
ATOM   3673  C   GLU   394     -11.646 -12.488  -4.948  1.00 10.00      A   
ATOM   3674  O   GLU   394     -12.505 -12.939  -5.702  1.00 10.00      A   
ATOM   3675  N   GLN   395     -11.926 -11.657  -3.953  1.00 10.00      A   
ATOM   3676  HN  GLN   395     -11.197 -11.317  -3.394  1.00 10.00      A   
ATOM   3677  CA  GLN   395     -13.292 -11.233  -3.678  1.00 10.00      A   
ATOM   3678  CB  GLN   395     -13.367 -10.481  -2.346  1.00 10.00      A   
ATOM   3679  CG  GLN   395     -14.744  -9.923  -2.018  1.00 10.00      A   
ATOM   3680  CD  GLN   395     -14.927  -9.648  -0.538  1.00 10.00      A   
ATOM   3681  OE1 GLN   395     -13.963  -9.391   0.182  1.00 10.00      A   
ATOM   3682  NE2 GLN   395     -16.166  -9.703  -0.072  1.00 10.00      A   
ATOM   3683 HE21 GLN   395     -16.892  -9.918  -0.700  1.00 10.00      A   
ATOM   3684 HE22 GLN   395     -16.309  -9.520   0.878  1.00 10.00      A   
ATOM   3685  C   GLN   395     -13.841 -10.376  -4.812  1.00 10.00      A   
ATOM   3686  O   GLN   395     -14.954 -10.607  -5.290  1.00 10.00      A   
ATOM   3687  N   VAL   396     -13.049  -9.409  -5.258  1.00 10.00      A   
ATOM   3688  HN  VAL   396     -12.163  -9.289  -4.852  1.00 10.00      A   
ATOM   3689  CA  VAL   396     -13.462  -8.515  -6.331  1.00 10.00      A   
ATOM   3690  CB  VAL   396     -12.435  -7.389  -6.572  1.00 10.00      A   
ATOM   3691  CG1 VAL   396     -12.958  -6.394  -7.599  1.00 10.00      A   
ATOM   3692  CG2 VAL   396     -12.101  -6.682  -5.269  1.00 10.00      A   
ATOM   3693  C   VAL   396     -13.697  -9.275  -7.634  1.00 10.00      A   
ATOM   3694  O   VAL   396     -14.761  -9.155  -8.242  1.00 10.00      A   
ATOM   3695  N   ARG   397     -12.716 -10.076  -8.048  1.00 10.00      A   
ATOM   3696  HN  ARG   397     -11.897 -10.156  -7.507  1.00 10.00      A   
ATOM   3697  CA  ARG   397     -12.824 -10.831  -9.292  1.00 10.00      A   
ATOM   3698  CB  ARG   397     -11.497 -11.493  -9.681  1.00 10.00      A   
ATOM   3699  CG  ARG   397     -11.044 -12.612  -8.755  1.00 10.00      A   
ATOM   3700  CD  ARG   397     -10.631 -13.852  -9.531  1.00 10.00      A   
ATOM   3701  NE  ARG   397     -11.753 -14.436 -10.268  1.00 10.00      A   
ATOM   3702  HE  ARG   397     -11.806 -14.245 -11.234  1.00 10.00      A   
ATOM   3703  CZ  ARG   397     -12.694 -15.202  -9.713  1.00 10.00      A   
ATOM   3704  NH1 ARG   397     -12.648 -15.493  -8.419  1.00 10.00      A   
ATOM   3705 HH11 ARG   397     -11.878 -15.129  -7.819  1.00 10.00      A   
ATOM   3706 HH12 ARG   397     -13.400 -16.089  -7.987  1.00 10.00      A   
ATOM   3707  NH2 ARG   397     -13.686 -15.675 -10.455  1.00 10.00      A   
ATOM   3708 HH21 ARG   397     -13.732 -15.446 -11.473  1.00 10.00      A   
ATOM   3709 HH22 ARG   397     -14.423 -16.272 -10.023  1.00 10.00      A   
ATOM   3710  C   ARG   397     -13.959 -11.851  -9.268  1.00 10.00      A   
ATOM   3711  O   ARG   397     -14.531 -12.166 -10.309  1.00 10.00      A   
ATOM   3712  N   ASP   398     -14.291 -12.360  -8.087  1.00 10.00      A   
ATOM   3713  HN  ASP   398     -13.805 -12.074  -7.283  1.00 10.00      A   
ATOM   3714  CA  ASP   398     -15.359 -13.348  -7.963  1.00 10.00      A   
ATOM   3715  CB  ASP   398     -15.210 -14.164  -6.679  1.00 10.00      A   
ATOM   3716  CG  ASP   398     -15.679 -15.597  -6.847  1.00 10.00      A   
ATOM   3717  OD1 ASP   398     -16.763 -15.938  -6.328  1.00 10.00      A   
ATOM   3718  OD2 ASP   398     -14.962 -16.391  -7.496  1.00 10.00      A   
ATOM   3719  C   ASP   398     -16.734 -12.692  -8.020  1.00 10.00      A   
ATOM   3720  O   ASP   398     -17.714 -13.307  -8.446  1.00 10.00      A   
ATOM   3721  N   ASN   399     -16.801 -11.435  -7.599  1.00 10.00      A   
ATOM   3722  HN  ASN   399     -15.987 -10.995  -7.273  1.00 10.00      A   
ATOM   3723  CA  ASN   399     -18.058 -10.692  -7.601  1.00 10.00      A   
ATOM   3724  CB  ASN   399     -18.097  -9.683  -6.448  1.00 10.00      A   
ATOM   3725  CG  ASN   399     -18.530 -10.305  -5.138  1.00 10.00      A   
ATOM   3726  OD1 ASN   399     -19.718 -10.358  -4.825  1.00 10.00      A   
ATOM   3727  ND2 ASN   399     -17.572 -10.784  -4.361  1.00 10.00      A   
ATOM   3728 HD21 ASN   399     -16.640 -10.708  -4.670  1.00 10.00      A   
ATOM   3729 HD22 ASN   399     -17.831 -11.200  -3.509  1.00 10.00      A   
ATOM   3730  C   ASN   399     -18.266  -9.971  -8.927  1.00 10.00      A   
ATOM   3731  O   ASN   399     -19.389  -9.603  -9.279  1.00 10.00      A   
ATOM   3732  N   PHE   400     -17.180  -9.779  -9.657  1.00 10.00      A   
ATOM   3733  HN  PHE   400     -16.318 -10.100  -9.317  1.00 10.00      A   
ATOM   3734  CA  PHE   400     -17.220  -9.103 -10.945  1.00 10.00      A   
ATOM   3735  CB  PHE   400     -15.794  -8.760 -11.391  1.00 10.00      A   
ATOM   3736  CG  PHE   400     -15.696  -8.186 -12.773  1.00 10.00      A   
ATOM   3737  CD1 PHE   400     -16.192  -6.924 -13.054  1.00 10.00      A   
ATOM   3738  CD2 PHE   400     -15.101  -8.909 -13.792  1.00 10.00      A   
ATOM   3739  CE1 PHE   400     -16.098  -6.395 -14.326  1.00 10.00      A   
ATOM   3740  CE2 PHE   400     -15.005  -8.388 -15.066  1.00 10.00      A   
ATOM   3741  CZ  PHE   400     -15.504  -7.129 -15.334  1.00 10.00      A   
ATOM   3742  C   PHE   400     -17.921  -9.959 -11.999  1.00 10.00      A   
ATOM   3743  O   PHE   400     -17.635 -11.151 -12.138  1.00 10.00      A   
ATOM   3744  N   ARG   401     -18.839  -9.344 -12.737  1.00 10.00      A   
ATOM   3745  HN  ARG   401     -19.010  -8.388 -12.589  1.00 10.00      A   
ATOM   3746  CA  ARG   401     -19.581 -10.036 -13.780  1.00 10.00      A   
ATOM   3747  CB  ARG   401     -21.089  -9.842 -13.583  1.00 10.00      A   
ATOM   3748  CG  ARG   401     -21.598 -10.188 -12.194  1.00 10.00      A   
ATOM   3749  CD  ARG   401     -22.861 -11.032 -12.263  1.00 10.00      A   
ATOM   3750  NE  ARG   401     -22.562 -12.416 -12.623  1.00 10.00      A   
ATOM   3751  HE  ARG   401     -21.621 -12.635 -12.809  1.00 10.00      A   
ATOM   3752  CZ  ARG   401     -23.472 -13.385 -12.701  1.00 10.00      A   
ATOM   3753  NH1 ARG   401     -24.750 -13.127 -12.451  1.00 10.00      A   
ATOM   3754 HH11 ARG   401     -25.464 -13.888 -12.510  1.00 10.00      A   
ATOM   3755 HH12 ARG   401     -25.048 -12.162 -12.191  1.00 10.00      A   
ATOM   3756  NH2 ARG   401     -23.093 -14.614 -13.022  1.00 10.00      A   
ATOM   3757 HH21 ARG   401     -22.086 -14.821 -13.208  1.00 10.00      A   
ATOM   3758 HH22 ARG   401     -23.796 -15.385 -13.085  1.00 10.00      A   
ATOM   3759  C   ARG   401     -19.171  -9.494 -15.146  1.00 10.00      A   
ATOM   3760  O   ARG   401     -18.746  -8.346 -15.257  1.00 10.00      A   
ATOM   3761  N   PRO   402     -19.298 -10.306 -16.208  1.00 10.00      A   
ATOM   3762  CA  PRO   402     -18.938  -9.896 -17.578  1.00 10.00      A   
ATOM   3763  CB  PRO   402     -19.195 -11.159 -18.414  1.00 10.00      A   
ATOM   3764  CG  PRO   402     -19.210 -12.277 -17.429  1.00 10.00      A   
ATOM   3765  CD  PRO   402     -19.774 -11.698 -16.165  1.00 10.00      A   
ATOM   3766  C   PRO   402     -19.811  -8.748 -18.091  1.00 10.00      A   
ATOM   3767  O   PRO   402     -19.540  -8.168 -19.143  1.00 10.00      A   
ATOM   3768  N   ASP   403     -20.856  -8.432 -17.340  1.00 10.00      A   
ATOM   3769  HN  ASP   403     -21.015  -8.938 -16.518  1.00 10.00      A   
ATOM   3770  CA  ASP   403     -21.776  -7.362 -17.703  1.00 10.00      A   
ATOM   3771  CB  ASP   403     -23.228  -7.825 -17.552  1.00 10.00      A   
ATOM   3772  CG  ASP   403     -23.510  -8.469 -16.209  1.00 10.00      A   
ATOM   3773  OD1 ASP   403     -23.615  -7.742 -15.203  1.00 10.00      A   
ATOM   3774  OD2 ASP   403     -23.627  -9.714 -16.158  1.00 10.00      A   
ATOM   3775  C   ASP   403     -21.535  -6.101 -16.874  1.00 10.00      A   
ATOM   3776  O   ASP   403     -22.198  -5.081 -17.076  1.00 10.00      A   
ATOM   3777  N   THR   404     -20.578  -6.168 -15.955  1.00 10.00      A   
ATOM   3778  HN  THR   404     -20.066  -6.999 -15.853  1.00 10.00      A   
ATOM   3779  CA  THR   404     -20.254  -5.031 -15.099  1.00 10.00      A   
ATOM   3780  CB  THR   404     -19.502  -5.492 -13.839  1.00 10.00      A   
ATOM   3781  OG1 THR   404     -20.258  -6.532 -13.197  1.00 10.00      A   
ATOM   3782  HG1 THR   404     -21.157  -6.535 -13.547  1.00 10.00      A   
ATOM   3783  CG2 THR   404     -19.311  -4.335 -12.874  1.00 10.00      A   
ATOM   3784  C   THR   404     -19.417  -4.004 -15.861  1.00 10.00      A   
ATOM   3785  O   THR   404     -18.396  -4.342 -16.451  1.00 10.00      A   
ATOM   3786  N   ASP   405     -19.852  -2.749 -15.839  1.00 10.00      A   
ATOM   3787  HN  ASP   405     -20.652  -2.529 -15.315  1.00 10.00      A   
ATOM   3788  CA  ASP   405     -19.158  -1.688 -16.558  1.00 10.00      A   
ATOM   3789  CB  ASP   405     -20.135  -0.598 -17.009  1.00 10.00      A   
ATOM   3790  CG  ASP   405     -21.177  -1.104 -17.983  1.00 10.00      A   
ATOM   3791  OD1 ASP   405     -20.820  -1.434 -19.136  1.00 10.00      A   
ATOM   3792  OD2 ASP   405     -22.364  -1.174 -17.608  1.00 10.00      A   
ATOM   3793  C   ASP   405     -18.035  -1.073 -15.730  1.00 10.00      A   
ATOM   3794  O   ASP   405     -16.858  -1.244 -16.042  1.00 10.00      A   
ATOM   3795  N   TYR   406     -18.401  -0.350 -14.678  1.00 10.00      A   
ATOM   3796  HN  TYR   406     -19.351  -0.266 -14.459  1.00 10.00      A   
ATOM   3797  CA  TYR   406     -17.412   0.297 -13.828  1.00 10.00      A   
ATOM   3798  CB  TYR   406     -17.730   1.787 -13.631  1.00 10.00      A   
ATOM   3799  CG  TYR   406     -18.313   2.497 -14.832  1.00 10.00      A   
ATOM   3800  CD1 TYR   406     -19.578   3.069 -14.774  1.00 10.00      A   
ATOM   3801  CD2 TYR   406     -17.602   2.609 -16.016  1.00 10.00      A   
ATOM   3802  CE1 TYR   406     -20.118   3.730 -15.858  1.00 10.00      A   
ATOM   3803  CE2 TYR   406     -18.135   3.268 -17.106  1.00 10.00      A   
ATOM   3804  CZ  TYR   406     -19.392   3.825 -17.023  1.00 10.00      A   
ATOM   3805  OH  TYR   406     -19.923   4.480 -18.109  1.00 10.00      A   
ATOM   3806  HH  TYR   406     -19.364   5.234 -18.332  1.00 10.00      A   
ATOM   3807  C   TYR   406     -17.351  -0.376 -12.466  1.00 10.00      A   
ATOM   3808  O   TYR   406     -18.202  -1.201 -12.129  1.00 10.00      A   
ATOM   3809  N   LEU   407     -16.338  -0.021 -11.693  1.00 10.00      A   
ATOM   3810  HN  LEU   407     -15.683   0.631 -12.032  1.00 10.00      A   
ATOM   3811  CA  LEU   407     -16.167  -0.562 -10.357  1.00 10.00      A   
ATOM   3812  CB  LEU   407     -14.718  -1.008 -10.133  1.00 10.00      A   
ATOM   3813  CG  LEU   407     -14.238  -2.177 -11.002  1.00 10.00      A   
ATOM   3814  CD1 LEU   407     -12.763  -2.459 -10.768  1.00 10.00      A   
ATOM   3815  CD2 LEU   407     -15.070  -3.424 -10.740  1.00 10.00      A   
ATOM   3816  C   LEU   407     -16.578   0.489  -9.333  1.00 10.00      A   
ATOM   3817  O   LEU   407     -16.055   1.607  -9.328  1.00 10.00      A   
ATOM   3818  N   LEU   408     -17.529   0.133  -8.485  1.00 10.00      A   
ATOM   3819  HN  LEU   408     -17.892  -0.779  -8.526  1.00 10.00      A   
ATOM   3820  CA  LEU   408     -18.035   1.045  -7.472  1.00 10.00      A   
ATOM   3821  CB  LEU   408     -19.541   0.836  -7.280  1.00 10.00      A   
ATOM   3822  CG  LEU   408     -20.263   1.851  -6.393  1.00 10.00      A   
ATOM   3823  CD1 LEU   408     -20.725   3.044  -7.213  1.00 10.00      A   
ATOM   3824  CD2 LEU   408     -21.436   1.197  -5.683  1.00 10.00      A   
ATOM   3825  C   LEU   408     -17.303   0.845  -6.153  1.00 10.00      A   
ATOM   3826  O   LEU   408     -17.749   0.093  -5.287  1.00 10.00      A   
ATOM   3827  N   THR   409     -16.173   1.509  -6.011  1.00 10.00      A   
ATOM   3828  HN  THR   409     -15.862   2.092  -6.738  1.00 10.00      A   
ATOM   3829  CA  THR   409     -15.384   1.409  -4.802  1.00 10.00      A   
ATOM   3830  CB  THR   409     -13.880   1.414  -5.126  1.00 10.00      A   
ATOM   3831  OG1 THR   409     -13.630   0.484  -6.186  1.00 10.00      A   
ATOM   3832  HG1 THR   409     -14.420  -0.053  -6.332  1.00 10.00      A   
ATOM   3833  CG2 THR   409     -13.070   1.009  -3.905  1.00 10.00      A   
ATOM   3834  C   THR   409     -15.714   2.557  -3.852  1.00 10.00      A   
ATOM   3835  O   THR   409     -15.404   3.714  -4.126  1.00 10.00      A   
ATOM   3836  N   ILE   410     -16.356   2.231  -2.744  1.00 10.00      A   
ATOM   3837  HN  ILE   410     -16.581   1.286  -2.579  1.00 10.00      A   
ATOM   3838  CA  ILE   410     -16.726   3.226  -1.752  1.00 10.00      A   
ATOM   3839  CB  ILE   410     -18.239   3.175  -1.445  1.00 10.00      A   
ATOM   3840  CG1 ILE   410     -19.042   3.579  -2.686  1.00 10.00      A   
ATOM   3841  CG2 ILE   410     -18.585   4.076  -0.268  1.00 10.00      A   
ATOM   3842  CD1 ILE   410     -20.541   3.601  -2.475  1.00 10.00      A   
ATOM   3843  C   ILE   410     -15.921   3.000  -0.477  1.00 10.00      A   
ATOM   3844  O   ILE   410     -15.845   1.882   0.028  1.00 10.00      A   
ATOM   3845  N   SER   411     -15.289   4.050   0.027  1.00 10.00      A   
ATOM   3846  HN  SER   411     -15.366   4.925  -0.419  1.00 10.00      A   
ATOM   3847  CA  SER   411     -14.486   3.934   1.233  1.00 10.00      A   
ATOM   3848  CB  SER   411     -13.013   3.723   0.862  1.00 10.00      A   
ATOM   3849  OG  SER   411     -12.882   2.738  -0.152  1.00 10.00      A   
ATOM   3850  HG  SER   411     -13.704   2.694  -0.654  1.00 10.00      A   
ATOM   3851  C   SER   411     -14.628   5.166   2.121  1.00 10.00      A   
ATOM   3852  O   SER   411     -14.910   6.265   1.639  1.00 10.00      A   
ATOM   3853  N   ASN   412     -14.450   4.973   3.419  1.00 10.00      A   
ATOM   3854  HN  ASN   412     -14.261   4.064   3.748  1.00 10.00      A   
ATOM   3855  CA  ASN   412     -14.535   6.066   4.374  1.00 10.00      A   
ATOM   3856  CB  ASN   412     -15.700   5.877   5.354  1.00 10.00      A   
ATOM   3857  CG  ASN   412     -15.930   7.100   6.226  1.00 10.00      A   
ATOM   3858  OD1 ASN   412     -15.524   8.208   5.878  1.00 10.00      A   
ATOM   3859  ND2 ASN   412     -16.588   6.912   7.358  1.00 10.00      A   
ATOM   3860 HD21 ASN   412     -16.887   6.003   7.577  1.00 10.00      A   
ATOM   3861 HD22 ASN   412     -16.759   7.691   7.931  1.00 10.00      A   
ATOM   3862  C   ASN   412     -13.218   6.214   5.123  1.00 10.00      A   
ATOM   3863  O   ASN   412     -13.123   5.922   6.316  1.00 10.00      A   
ATOM   3864  N   ASP   413     -12.190   6.638   4.399  1.00 10.00      A   
ATOM   3865  HN  ASP   413     -12.321   6.821   3.447  1.00 10.00      A   
ATOM   3866  CA  ASP   413     -10.868   6.832   4.985  1.00 10.00      A   
ATOM   3867  CB  ASP   413      -9.768   6.743   3.917  1.00 10.00      A   
ATOM   3868  CG  ASP   413      -9.391   5.319   3.540  1.00 10.00      A   
ATOM   3869  OD1 ASP   413      -9.708   4.385   4.303  1.00 10.00      A   
ATOM   3870  OD2 ASP   413      -8.776   5.124   2.466  1.00 10.00      A   
ATOM   3871  C   ASP   413     -10.801   8.179   5.695  1.00 10.00      A   
ATOM   3872  O   ASP   413     -10.118   9.100   5.247  1.00 10.00      A   
ATOM   3873  N   ALA   414     -11.547   8.295   6.784  1.00 10.00      A   
ATOM   3874  HN  ALA   414     -12.093   7.532   7.070  1.00 10.00      A   
ATOM   3875  CA  ALA   414     -11.580   9.522   7.566  1.00 10.00      A   
ATOM   3876  CB  ALA   414     -12.881   9.614   8.349  1.00 10.00      A   
ATOM   3877  C   ALA   414     -10.388   9.577   8.506  1.00 10.00      A   
ATOM   3878  O   ALA   414      -9.879  10.652   8.822  1.00 10.00      A   
ATOM   3879  N   TRP   415      -9.944   8.407   8.943  1.00 10.00      A   
ATOM   3880  HN  TRP   415     -10.390   7.585   8.648  1.00 10.00      A   
ATOM   3881  CA  TRP   415      -8.806   8.311   9.840  1.00 10.00      A   
ATOM   3882  CB  TRP   415      -8.957   7.108  10.779  1.00 10.00      A   
ATOM   3883  CG  TRP   415     -10.106   7.228  11.740  1.00 10.00      A   
ATOM   3884  CD1 TRP   415     -10.882   8.331  11.964  1.00 10.00      A   
ATOM   3885  CD2 TRP   415     -10.605   6.208  12.617  1.00 10.00      A   
ATOM   3886  NE1 TRP   415     -11.833   8.060  12.916  1.00 10.00      A   
ATOM   3887  HE1 TRP   415     -12.507   8.693  13.246  1.00 10.00      A   
ATOM   3888  CE2 TRP   415     -11.686   6.763  13.331  1.00 10.00      A   
ATOM   3889  CE3 TRP   415     -10.252   4.877  12.858  1.00 10.00      A   
ATOM   3890  CZ2 TRP   415     -12.405   6.038  14.281  1.00 10.00      A   
ATOM   3891  CZ3 TRP   415     -10.966   4.159  13.800  1.00 10.00      A   
ATOM   3892  CH2 TRP   415     -12.035   4.739  14.495  1.00 10.00      A   
ATOM   3893  C   TRP   415      -7.511   8.207   9.042  1.00 10.00      A   
ATOM   3894  O   TRP   415      -7.525   8.307   7.814  1.00 10.00      A   
ATOM   3895  N   PHE   416      -6.396   8.004   9.750  1.00 10.00      A   
ATOM   3896  HN  PHE   416      -6.464   7.928  10.723  1.00 10.00      A   
ATOM   3897  CA  PHE   416      -5.074   7.889   9.123  1.00 10.00      A   
ATOM   3898  CB  PHE   416      -4.994   6.664   8.197  1.00 10.00      A   
ATOM   3899  CG  PHE   416      -5.703   5.439   8.707  1.00 10.00      A   
ATOM   3900  CD1 PHE   416      -6.731   4.865   7.973  1.00 10.00      A   
ATOM   3901  CD2 PHE   416      -5.347   4.861   9.912  1.00 10.00      A   
ATOM   3902  CE1 PHE   416      -7.391   3.742   8.434  1.00 10.00      A   
ATOM   3903  CE2 PHE   416      -6.002   3.737  10.379  1.00 10.00      A   
ATOM   3904  CZ  PHE   416      -7.024   3.176   9.638  1.00 10.00      A   
ATOM   3905  C   PHE   416      -4.727   9.163   8.352  1.00 10.00      A   
ATOM   3906  O   PHE   416      -3.975   9.129   7.375  1.00 10.00      A   
ATOM   3907  N   GLY   417      -5.276  10.281   8.815  1.00 10.00      A   
ATOM   3908  HN  GLY   417      -5.844  10.236   9.610  1.00 10.00      A   
ATOM   3909  CA  GLY   417      -5.053  11.559   8.171  1.00 10.00      A   
ATOM   3910  C   GLY   417      -3.595  11.968   8.146  1.00 10.00      A   
ATOM   3911  O   GLY   417      -2.871  11.786   9.129  1.00 10.00      A   
ATOM   3912  N   LYS   418      -3.167  12.497   7.001  1.00 10.00      A   
ATOM   3913  HN  LYS   418      -3.802  12.578   6.259  1.00 10.00      A   
ATOM   3914  CA  LYS   418      -1.792  12.962   6.802  1.00 10.00      A   
ATOM   3915  CB  LYS   418      -1.434  14.096   7.767  1.00 10.00      A   
ATOM   3916  CG  LYS   418      -2.177  15.392   7.485  1.00 10.00      A   
ATOM   3917  CD  LYS   418      -1.989  16.403   8.602  1.00 10.00      A   
ATOM   3918  CE  LYS   418      -2.727  17.698   8.301  1.00 10.00      A   
ATOM   3919  NZ  LYS   418      -2.766  18.604   9.478  1.00 10.00      A   
ATOM   3920  HZ1 LYS   418      -3.393  18.214  10.212  1.00 10.00      A   
ATOM   3921  HZ2 LYS   418      -3.124  19.537   9.199  1.00 10.00      A   
ATOM   3922  HZ3 LYS   418      -1.814  18.720   9.875  1.00 10.00      A   
ATOM   3923  C   LYS   418      -0.771  11.828   6.864  1.00 10.00      A   
ATOM   3924  O   LYS   418       0.434  12.067   6.924  1.00 10.00      A   
ATOM   3925  N   SER   419      -1.258  10.598   6.838  1.00 10.00      A   
ATOM   3926  HN  SER   419      -2.227  10.468   6.783  1.00 10.00      A   
ATOM   3927  CA  SER   419      -0.394   9.435   6.872  1.00 10.00      A   
ATOM   3928  CB  SER   419      -0.863   8.472   7.964  1.00 10.00      A   
ATOM   3929  OG  SER   419      -1.157   9.179   9.160  1.00 10.00      A   
ATOM   3930  HG  SER   419      -1.384  10.093   8.942  1.00 10.00      A   
ATOM   3931  C   SER   419      -0.406   8.753   5.507  1.00 10.00      A   
ATOM   3932  O   SER   419      -1.210   9.105   4.643  1.00 10.00      A   
ATOM   3933  N   ILE   420       0.471   7.778   5.312  1.00 10.00      A   
ATOM   3934  HN  ILE   420       1.084   7.529   6.040  1.00 10.00      A   
ATOM   3935  CA  ILE   420       0.547   7.073   4.035  1.00 10.00      A   
ATOM   3936  CB  ILE   420       1.952   6.494   3.762  1.00 10.00      A   
ATOM   3937  CG1 ILE   420       2.344   5.467   4.831  1.00 10.00      A   
ATOM   3938  CG2 ILE   420       2.981   7.611   3.677  1.00 10.00      A   
ATOM   3939  CD1 ILE   420       3.641   4.744   4.537  1.00 10.00      A   
ATOM   3940  C   ILE   420      -0.504   5.967   3.927  1.00 10.00      A   
ATOM   3941  O   ILE   420      -0.597   5.289   2.904  1.00 10.00      A   
ATOM   3942  N   GLY   421      -1.300   5.810   4.984  1.00 10.00      A   
ATOM   3943  HN  GLY   421      -1.178   6.396   5.756  1.00 10.00      A   
ATOM   3944  CA  GLY   421      -2.346   4.796   5.013  1.00 10.00      A   
ATOM   3945  C   GLY   421      -3.304   4.882   3.834  1.00 10.00      A   
ATOM   3946  O   GLY   421      -3.389   3.941   3.041  1.00 10.00      A   
ATOM   3947  N   PRO   422      -4.047   6.000   3.690  1.00 10.00      A   
ATOM   3948  CA  PRO   422      -4.994   6.185   2.577  1.00 10.00      A   
ATOM   3949  CB  PRO   422      -5.485   7.625   2.759  1.00 10.00      A   
ATOM   3950  CG  PRO   422      -5.284   7.909   4.207  1.00 10.00      A   
ATOM   3951  CD  PRO   422      -4.050   7.156   4.606  1.00 10.00      A   
ATOM   3952  C   PRO   422      -4.310   6.031   1.219  1.00 10.00      A   
ATOM   3953  O   PRO   422      -4.921   5.578   0.250  1.00 10.00      A   
ATOM   3954  N   TRP   423      -3.035   6.396   1.162  1.00 10.00      A   
ATOM   3955  HN  TRP   423      -2.602   6.736   1.973  1.00 10.00      A   
ATOM   3956  CA  TRP   423      -2.261   6.296  -0.068  1.00 10.00      A   
ATOM   3957  CB  TRP   423      -0.903   6.977   0.096  1.00 10.00      A   
ATOM   3958  CG  TRP   423      -0.978   8.471   0.182  1.00 10.00      A   
ATOM   3959  CD1 TRP   423      -1.052   9.224   1.317  1.00 10.00      A   
ATOM   3960  CD2 TRP   423      -0.983   9.395  -0.912  1.00 10.00      A   
ATOM   3961  NE1 TRP   423      -1.106  10.557   0.997  1.00 10.00      A   
ATOM   3962  HE1 TRP   423      -1.163  11.295   1.642  1.00 10.00      A   
ATOM   3963  CE2 TRP   423      -1.063  10.690  -0.364  1.00 10.00      A   
ATOM   3964  CE3 TRP   423      -0.926   9.252  -2.302  1.00 10.00      A   
ATOM   3965  CZ2 TRP   423      -1.088  11.835  -1.157  1.00 10.00      A   
ATOM   3966  CZ3 TRP   423      -0.951  10.391  -3.087  1.00 10.00      A   
ATOM   3967  CH2 TRP   423      -1.031  11.664  -2.513  1.00 10.00      A   
ATOM   3968  C   TRP   423      -2.070   4.835  -0.469  1.00 10.00      A   
ATOM   3969  O   TRP   423      -2.283   4.466  -1.626  1.00 10.00      A   
ATOM   3970  N   GLN   424      -1.676   4.005   0.495  1.00 10.00      A   
ATOM   3971  HN  GLN   424      -1.521   4.360   1.400  1.00 10.00      A   
ATOM   3972  CA  GLN   424      -1.473   2.581   0.244  1.00 10.00      A   
ATOM   3973  CB  GLN   424      -0.875   1.894   1.475  1.00 10.00      A   
ATOM   3974  CG  GLN   424       0.451   2.476   1.945  1.00 10.00      A   
ATOM   3975  CD  GLN   424       0.983   1.790   3.188  1.00 10.00      A   
ATOM   3976  OE1 GLN   424       0.222   1.270   3.999  1.00 10.00      A   
ATOM   3977  NE2 GLN   424       2.295   1.786   3.350  1.00 10.00      A   
ATOM   3978 HE21 GLN   424       2.848   2.220   2.669  1.00 10.00      A   
ATOM   3979 HE22 GLN   424       2.662   1.349   4.147  1.00 10.00      A   
ATOM   3980  C   GLN   424      -2.807   1.935  -0.113  1.00 10.00      A   
ATOM   3981  O   GLN   424      -2.884   1.061  -0.977  1.00 10.00      A   
ATOM   3982  N   HIS   425      -3.856   2.397   0.557  1.00 10.00      A   
ATOM   3983  HN  HIS   425      -3.712   3.091   1.239  1.00 10.00      A   
ATOM   3984  CA  HIS   425      -5.207   1.903   0.333  1.00 10.00      A   
ATOM   3985  CB  HIS   425      -6.159   2.540   1.353  1.00 10.00      A   
ATOM   3986  CG  HIS   425      -7.513   1.907   1.435  1.00 10.00      A   
ATOM   3987  ND1 HIS   425      -8.601   2.530   2.009  1.00 10.00      A   
ATOM   3988  HD1 HIS   425      -8.601   3.433   2.431  1.00 10.00      A   
ATOM   3989  CD2 HIS   425      -7.959   0.700   1.009  1.00 10.00      A   
ATOM   3990  CE1 HIS   425      -9.652   1.737   1.935  1.00 10.00      A   
ATOM   3991  NE2 HIS   425      -9.290   0.625   1.329  1.00 10.00      A   
ATOM   3992  HE2 HIS   425      -9.888  -0.130   1.122  1.00 10.00      A   
ATOM   3993  C   HIS   425      -5.657   2.218  -1.096  1.00 10.00      A   
ATOM   3994  O   HIS   425      -6.377   1.438  -1.720  1.00 10.00      A   
ATOM   3995  N   PHE   426      -5.221   3.364  -1.604  1.00 10.00      A   
ATOM   3996  HN  PHE   426      -4.654   3.945  -1.050  1.00 10.00      A   
ATOM   3997  CA  PHE   426      -5.564   3.789  -2.954  1.00 10.00      A   
ATOM   3998  CB  PHE   426      -5.303   5.289  -3.107  1.00 10.00      A   
ATOM   3999  CG  PHE   426      -5.545   5.827  -4.488  1.00 10.00      A   
ATOM   4000  CD1 PHE   426      -6.814   5.797  -5.047  1.00 10.00      A   
ATOM   4001  CD2 PHE   426      -4.501   6.367  -5.225  1.00 10.00      A   
ATOM   4002  CE1 PHE   426      -7.036   6.297  -6.315  1.00 10.00      A   
ATOM   4003  CE2 PHE   426      -4.716   6.868  -6.492  1.00 10.00      A   
ATOM   4004  CZ  PHE   426      -5.985   6.834  -7.037  1.00 10.00      A   
ATOM   4005  C   PHE   426      -4.757   3.002  -3.982  1.00 10.00      A   
ATOM   4006  O   PHE   426      -5.265   2.639  -5.043  1.00 10.00      A   
ATOM   4007  N   GLN   427      -3.501   2.735  -3.650  1.00 10.00      A   
ATOM   4008  HN  GLN   427      -3.163   3.054  -2.785  1.00 10.00      A   
ATOM   4009  CA  GLN   427      -2.604   1.991  -4.527  1.00 10.00      A   
ATOM   4010  CB  GLN   427      -1.219   1.895  -3.886  1.00 10.00      A   
ATOM   4011  CG  GLN   427      -0.239   0.989  -4.612  1.00 10.00      A   
ATOM   4012  CD  GLN   427       1.191   1.249  -4.191  1.00 10.00      A   
ATOM   4013  OE1 GLN   427       1.449   1.712  -3.083  1.00 10.00      A   
ATOM   4014  NE2 GLN   427       2.132   0.961  -5.071  1.00 10.00      A   
ATOM   4015 HE21 GLN   427       1.858   0.596  -5.940  1.00 10.00      A   
ATOM   4016 HE22 GLN   427       3.067   1.118  -4.816  1.00 10.00      A   
ATOM   4017  C   GLN   427      -3.156   0.599  -4.825  1.00 10.00      A   
ATOM   4018  O   GLN   427      -3.098   0.121  -5.960  1.00 10.00      A   
ATOM   4019  N   MET   428      -3.704  -0.038  -3.799  1.00 10.00      A   
ATOM   4020  HN  MET   428      -3.720   0.399  -2.921  1.00 10.00      A   
ATOM   4021  CA  MET   428      -4.272  -1.372  -3.944  1.00 10.00      A   
ATOM   4022  CB  MET   428      -4.616  -1.963  -2.575  1.00 10.00      A   
ATOM   4023  CG  MET   428      -3.417  -2.120  -1.653  1.00 10.00      A   
ATOM   4024  SD  MET   428      -3.822  -2.960  -0.110  1.00 10.00      A   
ATOM   4025  CE  MET   428      -3.933  -4.660  -0.666  1.00 10.00      A   
ATOM   4026  C   MET   428      -5.504  -1.347  -4.842  1.00 10.00      A   
ATOM   4027  O   MET   428      -5.772  -2.303  -5.570  1.00 10.00      A   
ATOM   4028  N   ALA   429      -6.236  -0.241  -4.803  1.00 10.00      A   
ATOM   4029  HN  ALA   429      -5.954   0.498  -4.223  1.00 10.00      A   
ATOM   4030  CA  ALA   429      -7.437  -0.089  -5.612  1.00 10.00      A   
ATOM   4031  CB  ALA   429      -8.317   1.018  -5.053  1.00 10.00      A   
ATOM   4032  C   ALA   429      -7.072   0.195  -7.066  1.00 10.00      A   
ATOM   4033  O   ALA   429      -7.732  -0.285  -7.989  1.00 10.00      A   
ATOM   4034  N   ARG   430      -6.006   0.967  -7.256  1.00 10.00      A   
ATOM   4035  HN  ARG   430      -5.525   1.314  -6.472  1.00 10.00      A   
ATOM   4036  CA  ARG   430      -5.536   1.326  -8.590  1.00 10.00      A   
ATOM   4037  CB  ARG   430      -4.300   2.227  -8.494  1.00 10.00      A   
ATOM   4038  CG  ARG   430      -4.478   3.604  -9.113  1.00 10.00      A   
ATOM   4039  CD  ARG   430      -3.541   3.811 -10.294  1.00 10.00      A   
ATOM   4040  NE  ARG   430      -2.376   4.633  -9.949  1.00 10.00      A   
ATOM   4041  HE  ARG   430      -2.373   5.065  -9.063  1.00 10.00      A   
ATOM   4042  CZ  ARG   430      -1.333   4.830 -10.762  1.00 10.00      A   
ATOM   4043  NH1 ARG   430      -1.299   4.256 -11.960  1.00 10.00      A   
ATOM   4044 HH11 ARG   430      -0.476   4.412 -12.603  1.00 10.00      A   
ATOM   4045 HH12 ARG   430      -2.088   3.646 -12.276  1.00 10.00      A   
ATOM   4046  NH2 ARG   430      -0.325   5.601 -10.367  1.00 10.00      A   
ATOM   4047 HH21 ARG   430       0.493   5.760 -10.994  1.00 10.00      A   
ATOM   4048 HH22 ARG   430      -0.352   6.056  -9.427  1.00 10.00      A   
ATOM   4049  C   ARG   430      -5.215   0.084  -9.416  1.00 10.00      A   
ATOM   4050  O   ARG   430      -5.490   0.032 -10.617  1.00 10.00      A   
ATOM   4051  N   MET   431      -4.646  -0.917  -8.760  1.00 10.00      A   
ATOM   4052  HN  MET   431      -4.460  -0.812  -7.802  1.00 10.00      A   
ATOM   4053  CA  MET   431      -4.280  -2.166  -9.421  1.00 10.00      A   
ATOM   4054  CB  MET   431      -3.396  -3.014  -8.500  1.00 10.00      A   
ATOM   4055  CG  MET   431      -2.948  -4.338  -9.101  1.00 10.00      A   
ATOM   4056  SD  MET   431      -1.781  -4.136 -10.463  1.00 10.00      A   
ATOM   4057  CE  MET   431      -0.324  -3.573  -9.588  1.00 10.00      A   
ATOM   4058  C   MET   431      -5.515  -2.962  -9.840  1.00 10.00      A   
ATOM   4059  O   MET   431      -5.512  -3.627 -10.873  1.00 10.00      A   
ATOM   4060  N   ARG   432      -6.575  -2.868  -9.047  1.00 10.00      A   
ATOM   4061  HN  ARG   432      -6.534  -2.285  -8.260  1.00 10.00      A   
ATOM   4062  CA  ARG   432      -7.809  -3.599  -9.325  1.00 10.00      A   
ATOM   4063  CB  ARG   432      -8.794  -3.458  -8.162  1.00 10.00      A   
ATOM   4064  CG  ARG   432      -9.681  -4.674  -7.955  1.00 10.00      A   
ATOM   4065  CD  ARG   432      -8.882  -5.851  -7.424  1.00 10.00      A   
ATOM   4066  NE  ARG   432      -8.292  -5.562  -6.119  1.00 10.00      A   
ATOM   4067  HE  ARG   432      -8.824  -5.016  -5.494  1.00 10.00      A   
ATOM   4068  CZ  ARG   432      -7.092  -5.987  -5.728  1.00 10.00      A   
ATOM   4069  NH1 ARG   432      -6.332  -6.724  -6.529  1.00 10.00      A   
ATOM   4070 HH11 ARG   432      -5.397  -7.053  -6.207  1.00 10.00      A   
ATOM   4071 HH12 ARG   432      -6.666  -6.981  -7.498  1.00 10.00      A   
ATOM   4072  NH2 ARG   432      -6.646  -5.663  -4.525  1.00 10.00      A   
ATOM   4073 HH21 ARG   432      -7.233  -5.078  -3.892  1.00 10.00      A   
ATOM   4074 HH22 ARG   432      -5.701  -5.991  -4.206  1.00 10.00      A   
ATOM   4075  C   ARG   432      -8.462  -3.139 -10.627  1.00 10.00      A   
ATOM   4076  O   ARG   432      -9.066  -3.941 -11.344  1.00 10.00      A   
ATOM   4077  N   ALA   433      -8.323  -1.853 -10.932  1.00 10.00      A   
ATOM   4078  HN  ALA   433      -7.814  -1.271 -10.325  1.00 10.00      A   
ATOM   4079  CA  ALA   433      -8.904  -1.283 -12.143  1.00 10.00      A   
ATOM   4080  CB  ALA   433      -8.686   0.219 -12.176  1.00 10.00      A   
ATOM   4081  C   ALA   433      -8.324  -1.929 -13.398  1.00 10.00      A   
ATOM   4082  O   ALA   433      -9.052  -2.255 -14.333  1.00 10.00      A   
ATOM   4083  N   LEU   434      -7.013  -2.128 -13.401  1.00 10.00      A   
ATOM   4084  HN  LEU   434      -6.487  -1.860 -12.617  1.00 10.00      A   
ATOM   4085  CA  LEU   434      -6.333  -2.731 -14.538  1.00 10.00      A   
ATOM   4086  CB  LEU   434      -4.846  -2.356 -14.520  1.00 10.00      A   
ATOM   4087  CG  LEU   434      -3.969  -2.946 -15.628  1.00 10.00      A   
ATOM   4088  CD1 LEU   434      -4.459  -2.507 -17.000  1.00 10.00      A   
ATOM   4089  CD2 LEU   434      -2.519  -2.537 -15.425  1.00 10.00      A   
ATOM   4090  C   LEU   434      -6.515  -4.248 -14.556  1.00 10.00      A   
ATOM   4091  O   LEU   434      -6.573  -4.857 -15.624  1.00 10.00      A   
ATOM   4092  N   GLU   435      -6.626  -4.846 -13.369  1.00 10.00      A   
ATOM   4093  HN  GLU   435      -6.578  -4.301 -12.555  1.00 10.00      A   
ATOM   4094  CA  GLU   435      -6.802  -6.295 -13.243  1.00 10.00      A   
ATOM   4095  CB  GLU   435      -6.913  -6.709 -11.773  1.00 10.00      A   
ATOM   4096  CG  GLU   435      -5.587  -7.042 -11.105  1.00 10.00      A   
ATOM   4097  CD  GLU   435      -5.768  -7.716  -9.758  1.00 10.00      A   
ATOM   4098  OE1 GLU   435      -6.738  -7.378  -9.047  1.00 10.00      A   
ATOM   4099  OE2 GLU   435      -4.941  -8.584  -9.402  1.00 10.00      A   
ATOM   4100  C   GLU   435      -8.030  -6.781 -14.002  1.00 10.00      A   
ATOM   4101  O   GLU   435      -7.985  -7.806 -14.684  1.00 10.00      A   
ATOM   4102  N   LEU   436      -9.123  -6.040 -13.887  1.00 10.00      A   
ATOM   4103  HN  LEU   436      -9.094  -5.231 -13.331  1.00 10.00      A   
ATOM   4104  CA  LEU   436     -10.365  -6.406 -14.555  1.00 10.00      A   
ATOM   4105  CB  LEU   436     -11.537  -6.313 -13.576  1.00 10.00      A   
ATOM   4106  CG  LEU   436     -11.398  -7.125 -12.285  1.00 10.00      A   
ATOM   4107  CD1 LEU   436     -12.522  -6.790 -11.321  1.00 10.00      A   
ATOM   4108  CD2 LEU   436     -11.370  -8.618 -12.585  1.00 10.00      A   
ATOM   4109  C   LEU   436     -10.626  -5.523 -15.770  1.00 10.00      A   
ATOM   4110  O   LEU   436     -11.610  -5.723 -16.488  1.00 10.00      A   
ATOM   4111  N   ALA   437      -9.732  -4.559 -15.995  1.00 10.00      A   
ATOM   4112  HN  ALA   437      -8.963  -4.476 -15.391  1.00 10.00      A   
ATOM   4113  CA  ALA   437      -9.850  -3.623 -17.114  1.00 10.00      A   
ATOM   4114  CB  ALA   437      -9.707  -4.340 -18.449  1.00 10.00      A   
ATOM   4115  C   ALA   437     -11.163  -2.853 -17.044  1.00 10.00      A   
ATOM   4116  O   ALA   437     -11.859  -2.686 -18.047  1.00 10.00      A   
ATOM   4117  N   ARG   438     -11.493  -2.385 -15.851  1.00 10.00      A   
ATOM   4118  HN  ARG   438     -10.879  -2.529 -15.095  1.00 10.00      A   
ATOM   4119  CA  ARG   438     -12.723  -1.640 -15.630  1.00 10.00      A   
ATOM   4120  CB  ARG   438     -13.726  -2.484 -14.833  1.00 10.00      A   
ATOM   4121  CG  ARG   438     -14.071  -3.818 -15.468  1.00 10.00      A   
ATOM   4122  CD  ARG   438     -14.849  -3.638 -16.758  1.00 10.00      A   
ATOM   4123  NE  ARG   438     -14.478  -4.637 -17.759  1.00 10.00      A   
ATOM   4124  HE  ARG   438     -13.515  -4.785 -17.909  1.00 10.00      A   
ATOM   4125  CZ  ARG   438     -15.356  -5.348 -18.461  1.00 10.00      A   
ATOM   4126  NH1 ARG   438     -16.657  -5.174 -18.272  1.00 10.00      A   
ATOM   4127 HH11 ARG   438     -17.350  -5.721 -18.826  1.00 10.00      A   
ATOM   4128 HH12 ARG   438     -16.999  -4.482 -17.565  1.00 10.00      A   
ATOM   4129  NH2 ARG   438     -14.935  -6.220 -19.364  1.00 10.00      A   
ATOM   4130 HH21 ARG   438     -13.910  -6.355 -19.532  1.00 10.00      A   
ATOM   4131 HH22 ARG   438     -15.623  -6.775 -19.915  1.00 10.00      A   
ATOM   4132  C   ARG   438     -12.425  -0.359 -14.868  1.00 10.00      A   
ATOM   4133  O   ARG   438     -11.601  -0.361 -13.955  1.00 10.00      A   
ATOM   4134  N   PRO   439     -13.070   0.754 -15.249  1.00 10.00      A   
ATOM   4135  CA  PRO   439     -12.881   2.049 -14.583  1.00 10.00      A   
ATOM   4136  CB  PRO   439     -13.840   2.983 -15.330  1.00 10.00      A   
ATOM   4137  CG  PRO   439     -14.068   2.318 -16.643  1.00 10.00      A   
ATOM   4138  CD  PRO   439     -14.027   0.846 -16.364  1.00 10.00      A   
ATOM   4139  C   PRO   439     -13.260   1.961 -13.106  1.00 10.00      A   
ATOM   4140  O   PRO   439     -14.407   1.662 -12.764  1.00 10.00      A   
ATOM   4141  N   LEU   440     -12.296   2.211 -12.240  1.00 10.00      A   
ATOM   4142  HN  LEU   440     -11.408   2.469 -12.574  1.00 10.00      A   
ATOM   4143  CA  LEU   440     -12.518   2.135 -10.806  1.00 10.00      A   
ATOM   4144  CB  LEU   440     -11.360   1.396 -10.125  1.00 10.00      A   
ATOM   4145  CG  LEU   440     -11.539   1.066  -8.640  1.00 10.00      A   
ATOM   4146  CD1 LEU   440     -11.025  -0.334  -8.341  1.00 10.00      A   
ATOM   4147  CD2 LEU   440     -10.820   2.087  -7.772  1.00 10.00      A   
ATOM   4148  C   LEU   440     -12.703   3.517 -10.194  1.00 10.00      A   
ATOM   4149  O   LEU   440     -11.768   4.319 -10.140  1.00 10.00      A   
ATOM   4150  N   LEU   441     -13.913   3.795  -9.743  1.00 10.00      A   
ATOM   4151  HN  LEU   441     -14.622   3.120  -9.821  1.00 10.00      A   
ATOM   4152  CA  LEU   441     -14.212   5.068  -9.109  1.00 10.00      A   
ATOM   4153  CB  LEU   441     -15.559   5.625  -9.579  1.00 10.00      A   
ATOM   4154  CG  LEU   441     -15.604   6.162 -11.011  1.00 10.00      A   
ATOM   4155  CD1 LEU   441     -15.868   5.043 -12.010  1.00 10.00      A   
ATOM   4156  CD2 LEU   441     -16.647   7.260 -11.139  1.00 10.00      A   
ATOM   4157  C   LEU   441     -14.206   4.878  -7.603  1.00 10.00      A   
ATOM   4158  O   LEU   441     -14.946   4.047  -7.071  1.00 10.00      A   
ATOM   4159  N   ARG   442     -13.363   5.631  -6.918  1.00 10.00      A   
ATOM   4160  HN  ARG   442     -12.812   6.291  -7.393  1.00 10.00      A   
ATOM   4161  CA  ARG   442     -13.250   5.519  -5.474  1.00 10.00      A   
ATOM   4162  CB  ARG   442     -11.787   5.334  -5.063  1.00 10.00      A   
ATOM   4163  CG  ARG   442     -11.572   5.212  -3.565  1.00 10.00      A   
ATOM   4164  CD  ARG   442     -10.094   5.114  -3.231  1.00 10.00      A   
ATOM   4165  NE  ARG   442      -9.751   5.916  -2.060  1.00 10.00      A   
ATOM   4166  HE  ARG   442      -9.806   6.898  -2.156  1.00 10.00      A   
ATOM   4167  CZ  ARG   442      -9.377   5.411  -0.887  1.00 10.00      A   
ATOM   4168  NH1 ARG   442      -9.289   4.100  -0.717  1.00 10.00      A   
ATOM   4169 HH11 ARG   442      -9.512   3.452  -1.502  1.00 10.00      A   
ATOM   4170 HH12 ARG   442      -8.996   3.716   0.203  1.00 10.00      A   
ATOM   4171  NH2 ARG   442      -9.100   6.216   0.124  1.00 10.00      A   
ATOM   4172 HH21 ARG   442      -8.809   5.821   1.054  1.00 10.00      A   
ATOM   4173 HH22 ARG   442      -9.170   7.257   0.006  1.00 10.00      A   
ATOM   4174  C   ARG   442     -13.851   6.728  -4.774  1.00 10.00      A   
ATOM   4175  O   ARG   442     -13.242   7.797  -4.725  1.00 10.00      A   
ATOM   4176  N   SER   443     -15.047   6.544  -4.238  1.00 10.00      A   
ATOM   4177  HN  SER   443     -15.477   5.664  -4.317  1.00 10.00      A   
ATOM   4178  CA  SER   443     -15.745   7.601  -3.530  1.00 10.00      A   
ATOM   4179  CB  SER   443     -17.257   7.429  -3.710  1.00 10.00      A   
ATOM   4180  OG  SER   443     -17.556   6.202  -4.363  1.00 10.00      A   
ATOM   4181  HG  SER   443     -18.210   5.722  -3.848  1.00 10.00      A   
ATOM   4182  C   SER   443     -15.373   7.581  -2.048  1.00 10.00      A   
ATOM   4183  O   SER   443     -15.799   6.694  -1.301  1.00 10.00      A   
ATOM   4184  N   THR   444     -14.565   8.547  -1.631  1.00 10.00      A   
ATOM   4185  HN  THR   444     -14.244   9.218  -2.270  1.00 10.00      A   
ATOM   4186  CA  THR   444     -14.134   8.632  -0.248  1.00 10.00      A   
ATOM   4187  CB  THR   444     -12.597   8.606  -0.153  1.00 10.00      A   
ATOM   4188  OG1 THR   444     -12.083   7.751  -1.180  1.00 10.00      A   
ATOM   4189  HG1 THR   444     -11.545   8.272  -1.790  1.00 10.00      A   
ATOM   4190  CG2 THR   444     -12.149   8.071   1.200  1.00 10.00      A   
ATOM   4191  C   THR   444     -14.677   9.891   0.426  1.00 10.00      A   
ATOM   4192  O   THR   444     -14.997  10.877  -0.235  1.00 10.00      A   
ATOM   4193  N   ASN   445     -14.789   9.837   1.749  1.00 10.00      A   
ATOM   4194  HN  ASN   445     -14.533   9.015   2.209  1.00 10.00      A   
ATOM   4195  CA  ASN   445     -15.297  10.958   2.531  1.00 10.00      A   
ATOM   4196  CB  ASN   445     -15.589  10.517   3.969  1.00 10.00      A   
ATOM   4197  CG  ASN   445     -16.052  11.650   4.873  1.00 10.00      A   
ATOM   4198  OD1 ASN   445     -16.778  12.551   4.450  1.00 10.00      A   
ATOM   4199  ND2 ASN   445     -15.630  11.611   6.126  1.00 10.00      A   
ATOM   4200 HD21 ASN   445     -15.052  10.866   6.398  1.00 10.00      A   
ATOM   4201 HD22 ASN   445     -15.907  12.330   6.737  1.00 10.00      A   
ATOM   4202  C   ASN   445     -14.330  12.137   2.533  1.00 10.00      A   
ATOM   4203  O   ASN   445     -14.742  13.275   2.327  1.00 10.00      A   
ATOM   4204  N   ASN   446     -13.046  11.869   2.766  1.00 10.00      A   
ATOM   4205  HN  ASN   446     -12.768  10.947   2.931  1.00 10.00      A   
ATOM   4206  CA  ASN   446     -12.049  12.940   2.804  1.00 10.00      A   
ATOM   4207  CB  ASN   446     -12.105  13.661   4.161  1.00 10.00      A   
ATOM   4208  CG  ASN   446     -11.806  12.734   5.329  1.00 10.00      A   
ATOM   4209  OD1 ASN   446     -12.704  12.101   5.876  1.00 10.00      A   
ATOM   4210  ND2 ASN   446     -10.542  12.646   5.717  1.00 10.00      A   
ATOM   4211 HD21 ASN   446      -9.872  13.179   5.239  1.00 10.00      A   
ATOM   4212 HD22 ASN   446     -10.326  12.047   6.465  1.00 10.00      A   
ATOM   4213  C   ASN   446     -10.634  12.418   2.579  1.00 10.00      A   
ATOM   4214  O   ASN   446      -9.660  13.133   2.831  1.00 10.00      A   
ATOM   4215  N   GLY   447     -10.507  11.193   2.090  1.00 10.00      A   
ATOM   4216  HN  GLY   447     -11.301  10.679   1.853  1.00 10.00      A   
ATOM   4217  CA  GLY   447      -9.187  10.630   1.889  1.00 10.00      A   
ATOM   4218  C   GLY   447      -8.969  10.030   0.515  1.00 10.00      A   
ATOM   4219  O   GLY   447      -9.147   8.832   0.327  1.00 10.00      A   
ATOM   4220  N   ILE   448      -8.594  10.870  -0.443  1.00 10.00      A   
ATOM   4221  HN  ILE   448      -8.521  11.825  -0.230  1.00 10.00      A   
ATOM   4222  CA  ILE   448      -8.308  10.435  -1.811  1.00 10.00      A   
ATOM   4223  CB  ILE   448      -7.166   9.393  -1.892  1.00 10.00      A   
ATOM   4224  CG1 ILE   448      -5.884   9.939  -1.250  1.00 10.00      A   
ATOM   4225  CG2 ILE   448      -6.905   8.991  -3.340  1.00 10.00      A   
ATOM   4226  CD1 ILE   448      -5.238  11.071  -2.022  1.00 10.00      A   
ATOM   4227  C   ILE   448      -9.539   9.926  -2.561  1.00 10.00      A   
ATOM   4228  O   ILE   448      -9.923   8.757  -2.451  1.00 10.00      A   
ATOM   4229  N   THR   449     -10.147  10.817  -3.319  1.00 10.00      A   
ATOM   4230  HN  THR   449      -9.811  11.736  -3.332  1.00 10.00      A   
ATOM   4231  CA  THR   449     -11.302  10.485  -4.135  1.00 10.00      A   
ATOM   4232  CB  THR   449     -12.515  11.356  -3.749  1.00 10.00      A   
ATOM   4233  OG1 THR   449     -12.805  11.169  -2.357  1.00 10.00      A   
ATOM   4234  HG1 THR   449     -12.706  12.013  -1.891  1.00 10.00      A   
ATOM   4235  CG2 THR   449     -13.741  10.978  -4.568  1.00 10.00      A   
ATOM   4236  C   THR   449     -10.923  10.723  -5.594  1.00 10.00      A   
ATOM   4237  O   THR   449     -10.656  11.860  -5.992  1.00 10.00      A   
ATOM   4238  N   ALA   450     -10.867   9.654  -6.383  1.00 10.00      A   
ATOM   4239  HN  ALA   450     -11.116   8.774  -6.028  1.00 10.00      A   
ATOM   4240  CA  ALA   450     -10.464   9.773  -7.777  1.00 10.00      A   
ATOM   4241  CB  ALA   450      -8.950   9.680  -7.870  1.00 10.00      A   
ATOM   4242  C   ALA   450     -11.088   8.707  -8.662  1.00 10.00      A   
ATOM   4243  O   ALA   450     -11.693   7.748  -8.179  1.00 10.00      A   
ATOM   4244  N   VAL   451     -10.918   8.889  -9.967  1.00 10.00      A   
ATOM   4245  HN  VAL   451     -10.423   9.683 -10.270  1.00 10.00      A   
ATOM   4246  CA  VAL   451     -11.428   7.964 -10.966  1.00 10.00      A   
ATOM   4247  CB  VAL   451     -12.329   8.685 -12.000  1.00 10.00      A   
ATOM   4248  CG1 VAL   451     -12.912   7.697 -13.001  1.00 10.00      A   
ATOM   4249  CG2 VAL   451     -13.434   9.476 -11.313  1.00 10.00      A   
ATOM   4250  C   VAL   451     -10.253   7.328 -11.703  1.00 10.00      A   
ATOM   4251  O   VAL   451      -9.432   8.030 -12.303  1.00 10.00      A   
ATOM   4252  N   ILE   452     -10.161   6.013 -11.633  1.00 10.00      A   
ATOM   4253  HN  ILE   452     -10.840   5.511 -11.127  1.00 10.00      A   
ATOM   4254  CA  ILE   452      -9.088   5.282 -12.294  1.00 10.00      A   
ATOM   4255  CB  ILE   452      -8.488   4.198 -11.368  1.00 10.00      A   
ATOM   4256  CG1 ILE   452      -8.011   4.819 -10.053  1.00 10.00      A   
ATOM   4257  CG2 ILE   452      -7.345   3.461 -12.051  1.00 10.00      A   
ATOM   4258  CD1 ILE   452      -7.035   5.961 -10.231  1.00 10.00      A   
ATOM   4259  C   ILE   452      -9.605   4.630 -13.568  1.00 10.00      A   
ATOM   4260  O   ILE   452     -10.649   3.979 -13.559  1.00 10.00      A   
ATOM   4261  N   GLY   453      -8.882   4.821 -14.661  1.00 10.00      A   
ATOM   4262  HN  GLY   453      -8.057   5.355 -14.605  1.00 10.00      A   
ATOM   4263  CA  GLY   453      -9.287   4.247 -15.927  1.00 10.00      A   
ATOM   4264  C   GLY   453      -8.985   2.761 -16.010  1.00 10.00      A   
ATOM   4265  O   GLY   453      -8.287   2.222 -15.148  1.00 10.00      A   
ATOM   4266  N   PRO   454      -9.474   2.075 -17.060  1.00 10.00      A   
ATOM   4267  CA  PRO   454      -9.262   0.630 -17.248  1.00 10.00      A   
ATOM   4268  CB  PRO   454     -10.120   0.299 -18.474  1.00 10.00      A   
ATOM   4269  CG  PRO   454     -10.248   1.590 -19.205  1.00 10.00      A   
ATOM   4270  CD  PRO   454     -10.277   2.659 -18.151  1.00 10.00      A   
ATOM   4271  C   PRO   454      -7.798   0.281 -17.513  1.00 10.00      A   
ATOM   4272  O   PRO   454      -7.427  -0.890 -17.579  1.00 10.00      A   
ATOM   4273  N   GLN   455      -6.973   1.306 -17.666  1.00 10.00      A   
ATOM   4274  HN  GLN   455      -7.333   2.218 -17.609  1.00 10.00      A   
ATOM   4275  CA  GLN   455      -5.553   1.116 -17.912  1.00 10.00      A   
ATOM   4276  CB  GLN   455      -5.031   2.179 -18.879  1.00 10.00      A   
ATOM   4277  CG  GLN   455      -4.969   1.717 -20.324  1.00 10.00      A   
ATOM   4278  CD  GLN   455      -3.841   0.733 -20.566  1.00 10.00      A   
ATOM   4279  OE1 GLN   455      -2.729   1.122 -20.917  1.00 10.00      A   
ATOM   4280  NE2 GLN   455      -4.114  -0.547 -20.366  1.00 10.00      A   
ATOM   4281 HE21 GLN   455      -5.019  -0.787 -20.072  1.00 10.00      A   
ATOM   4282 HE22 GLN   455      -3.402  -1.202 -20.520  1.00 10.00      A   
ATOM   4283  C   GLN   455      -4.766   1.150 -16.609  1.00 10.00      A   
ATOM   4284  O   GLN   455      -3.539   1.043 -16.610  1.00 10.00      A   
ATOM   4285  N   GLY   456      -5.480   1.296 -15.499  1.00 10.00      A   
ATOM   4286  HN  GLY   456      -6.457   1.372 -15.564  1.00 10.00      A   
ATOM   4287  CA  GLY   456      -4.840   1.341 -14.201  1.00 10.00      A   
ATOM   4288  C   GLY   456      -4.120   2.651 -13.972  1.00 10.00      A   
ATOM   4289  O   GLY   456      -3.094   2.697 -13.292  1.00 10.00      A   
ATOM   4290  N   GLU   457      -4.660   3.721 -14.537  1.00 10.00      A   
ATOM   4291  HN  GLU   457      -5.487   3.623 -15.051  1.00 10.00      A   
ATOM   4292  CA  GLU   457      -4.066   5.040 -14.409  1.00 10.00      A   
ATOM   4293  CB  GLU   457      -3.523   5.493 -15.762  1.00 10.00      A   
ATOM   4294  CG  GLU   457      -2.300   6.382 -15.673  1.00 10.00      A   
ATOM   4295  CD  GLU   457      -1.810   6.834 -17.028  1.00 10.00      A   
ATOM   4296  OE1 GLU   457      -0.910   6.175 -17.591  1.00 10.00      A   
ATOM   4297  OE2 GLU   457      -2.316   7.857 -17.538  1.00 10.00      A   
ATOM   4298  C   GLU   457      -5.097   6.039 -13.893  1.00 10.00      A   
ATOM   4299  O   GLU   457      -6.303   5.831 -14.044  1.00 10.00      A   
ATOM   4300  N   ILE   458      -4.620   7.120 -13.293  1.00 10.00      A   
ATOM   4301  HN  ILE   458      -3.646   7.242 -13.227  1.00 10.00      A   
ATOM   4302  CA  ILE   458      -5.499   8.146 -12.748  1.00 10.00      A   
ATOM   4303  CB  ILE   458      -4.774   8.999 -11.685  1.00 10.00      A   
ATOM   4304  CG1 ILE   458      -4.064   8.097 -10.670  1.00 10.00      A   
ATOM   4305  CG2 ILE   458      -5.758   9.926 -10.981  1.00 10.00      A   
ATOM   4306  CD1 ILE   458      -3.130   8.839  -9.739  1.00 10.00      A   
ATOM   4307  C   ILE   458      -6.009   9.056 -13.857  1.00 10.00      A   
ATOM   4308  O   ILE   458      -5.223   9.644 -14.599  1.00 10.00      A   
ATOM   4309  N   GLN   459      -7.324   9.154 -13.976  1.00 10.00      A   
ATOM   4310  HN  GLN   459      -7.901   8.644 -13.365  1.00 10.00      A   
ATOM   4311  CA  GLN   459      -7.931   9.998 -14.991  1.00 10.00      A   
ATOM   4312  CB  GLN   459      -9.157   9.316 -15.605  1.00 10.00      A   
ATOM   4313  CG  GLN   459      -9.866  10.146 -16.665  1.00 10.00      A   
ATOM   4314  CD  GLN   459     -11.213  10.663 -16.194  1.00 10.00      A   
ATOM   4315  OE1 GLN   459     -11.918   9.995 -15.441  1.00 10.00      A   
ATOM   4316  NE2 GLN   459     -11.579  11.856 -16.633  1.00 10.00      A   
ATOM   4317 HE21 GLN   459     -10.971  12.339 -17.235  1.00 10.00      A   
ATOM   4318 HE22 GLN   459     -12.441  12.215 -16.330  1.00 10.00      A   
ATOM   4319  C   GLN   459      -8.297  11.358 -14.408  1.00 10.00      A   
ATOM   4320  O   GLN   459      -8.086  12.393 -15.041  1.00 10.00      A   
ATOM   4321  N   ALA   460      -8.845  11.346 -13.201  1.00 10.00      A   
ATOM   4322  HN  ALA   460      -8.996  10.486 -12.752  1.00 10.00      A   
ATOM   4323  CA  ALA   460      -9.237  12.576 -12.522  1.00 10.00      A   
ATOM   4324  CB  ALA   460     -10.632  13.003 -12.962  1.00 10.00      A   
ATOM   4325  C   ALA   460      -9.194  12.374 -11.014  1.00 10.00      A   
ATOM   4326  O   ALA   460      -9.610  11.327 -10.515  1.00 10.00      A   
ATOM   4327  N   MET   461      -8.682  13.363 -10.292  1.00 10.00      A   
ATOM   4328  HN  MET   461      -8.359  14.174 -10.745  1.00 10.00      A   
ATOM   4329  CA  MET   461      -8.585  13.277  -8.840  1.00 10.00      A   
ATOM   4330  CB  MET   461      -7.256  12.635  -8.422  1.00 10.00      A   
ATOM   4331  CG  MET   461      -6.023  13.463  -8.740  1.00 10.00      A   
ATOM   4332  SD  MET   461      -4.492  12.624  -8.287  1.00 10.00      A   
ATOM   4333  CE  MET   461      -4.678  12.506  -6.508  1.00 10.00      A   
ATOM   4334  C   MET   461      -8.727  14.650  -8.195  1.00 10.00      A   
ATOM   4335  O   MET   461      -8.462  15.673  -8.826  1.00 10.00      A   
ATOM   4336  N   ILE   462      -9.149  14.663  -6.938  1.00 10.00      A   
ATOM   4337  HN  ILE   462      -9.352  13.811  -6.493  1.00 10.00      A   
ATOM   4338  CA  ILE   462      -9.322  15.906  -6.197  1.00 10.00      A   
ATOM   4339  CB  ILE   462     -10.794  16.131  -5.792  1.00 10.00      A   
ATOM   4340  CG1 ILE   462     -11.317  14.960  -4.957  1.00 10.00      A   
ATOM   4341  CG2 ILE   462     -11.660  16.356  -7.024  1.00 10.00      A   
ATOM   4342  CD1 ILE   462     -12.677  15.213  -4.349  1.00 10.00      A   
ATOM   4343  C   ILE   462      -8.443  15.911  -4.946  1.00 10.00      A   
ATOM   4344  O   ILE   462      -7.960  14.857  -4.520  1.00 10.00      A   
ATOM   4345  N   PRO   463      -8.194  17.100  -4.363  1.00 10.00      A   
ATOM   4346  CA  PRO   463      -7.373  17.241  -3.151  1.00 10.00      A   
ATOM   4347  CB  PRO   463      -7.344  18.755  -2.902  1.00 10.00      A   
ATOM   4348  CG  PRO   463      -7.706  19.362  -4.212  1.00 10.00      A   
ATOM   4349  CD  PRO   463      -8.668  18.405  -4.849  1.00 10.00      A   
ATOM   4350  C   PRO   463      -7.971  16.519  -1.940  1.00 10.00      A   
ATOM   4351  O   PRO   463      -9.113  16.043  -1.976  1.00 10.00      A   
ATOM   4352  N   GLN   464      -7.194  16.443  -0.868  1.00 10.00      A   
ATOM   4353  HN  GLN   464      -6.302  16.856  -0.896  1.00 10.00      A   
ATOM   4354  CA  GLN   464      -7.626  15.772   0.350  1.00 10.00      A   
ATOM   4355  CB  GLN   464      -6.475  14.968   0.962  1.00 10.00      A   
ATOM   4356  CG  GLN   464      -5.823  13.969   0.017  1.00 10.00      A   
ATOM   4357  CD  GLN   464      -4.651  14.560  -0.746  1.00 10.00      A   
ATOM   4358  OE1 GLN   464      -4.807  15.074  -1.853  1.00 10.00      A   
ATOM   4359  NE2 GLN   464      -3.468  14.496  -0.156  1.00 10.00      A   
ATOM   4360 HE21 GLN   464      -3.409  14.076   0.728  1.00 10.00      A   
ATOM   4361 HE22 GLN   464      -2.694  14.876  -0.627  1.00 10.00      A   
ATOM   4362  C   GLN   464      -8.151  16.771   1.375  1.00 10.00      A   
ATOM   4363  O   GLN   464      -7.703  17.918   1.422  1.00 10.00      A   
ATOM   4364  N   PHE   465      -9.099  16.312   2.196  1.00 10.00      A   
ATOM   4365  HN  PHE   465      -9.399  15.384   2.097  1.00 10.00      A   
ATOM   4366  CA  PHE   465      -9.703  17.135   3.245  1.00 10.00      A   
ATOM   4367  CB  PHE   465      -8.672  17.513   4.315  1.00 10.00      A   
ATOM   4368  CG  PHE   465      -8.244  16.364   5.186  1.00 10.00      A   
ATOM   4369  CD1 PHE   465      -7.143  15.592   4.852  1.00 10.00      A   
ATOM   4370  CD2 PHE   465      -8.946  16.055   6.339  1.00 10.00      A   
ATOM   4371  CE1 PHE   465      -6.748  14.538   5.653  1.00 10.00      A   
ATOM   4372  CE2 PHE   465      -8.556  15.002   7.144  1.00 10.00      A   
ATOM   4373  CZ  PHE   465      -7.456  14.241   6.800  1.00 10.00      A   
ATOM   4374  C   PHE   465     -10.387  18.382   2.690  1.00 10.00      A   
ATOM   4375  O   PHE   465     -10.378  19.442   3.322  1.00 10.00      A   
ATOM   4376  N   THR   466     -10.969  18.261   1.506  1.00 10.00      A   
ATOM   4377  HN  THR   466     -10.930  17.405   1.031  1.00 10.00      A   
ATOM   4378  CA  THR   466     -11.660  19.380   0.887  1.00 10.00      A   
ATOM   4379  CB  THR   466     -10.887  19.920  -0.336  1.00 10.00      A   
ATOM   4380  OG1 THR   466     -10.483  18.834  -1.179  1.00 10.00      A   
ATOM   4381  HG1 THR   466     -10.705  19.047  -2.100  1.00 10.00      A   
ATOM   4382  CG2 THR   466      -9.661  20.706   0.103  1.00 10.00      A   
ATOM   4383  C   THR   466     -13.065  18.978   0.457  1.00 10.00      A   
ATOM   4384  O   THR   466     -13.259  17.941  -0.178  1.00 10.00      A   
ATOM   4385  N   ARG   467     -14.047  19.783   0.825  1.00 10.00      A   
ATOM   4386  HN  ARG   467     -13.840  20.574   1.364  1.00 10.00      A   
ATOM   4387  CA  ARG   467     -15.429  19.513   0.459  1.00 10.00      A   
ATOM   4388  CB  ARG   467     -16.388  20.269   1.382  1.00 10.00      A   
ATOM   4389  CG  ARG   467     -17.856  19.994   1.103  1.00 10.00      A   
ATOM   4390  CD  ARG   467     -18.570  19.501   2.348  1.00 10.00      A   
ATOM   4391  NE  ARG   467     -18.689  20.547   3.361  1.00 10.00      A   
ATOM   4392  HE  ARG   467     -18.853  21.466   3.046  1.00 10.00      A   
ATOM   4393  CZ  ARG   467     -18.610  20.327   4.673  1.00 10.00      A   
ATOM   4394  NH1 ARG   467     -18.388  19.101   5.134  1.00 10.00      A   
ATOM   4395 HH11 ARG   467     -18.318  18.932   6.160  1.00 10.00      A   
ATOM   4396 HH12 ARG   467     -18.284  18.297   4.468  1.00 10.00      A   
ATOM   4397  NH2 ARG   467     -18.737  21.339   5.520  1.00 10.00      A   
ATOM   4398 HH21 ARG   467     -18.673  21.177   6.551  1.00 10.00      A   
ATOM   4399 HH22 ARG   467     -18.908  22.305   5.160  1.00 10.00      A   
ATOM   4400  C   ARG   467     -15.664  19.907  -0.997  1.00 10.00      A   
ATOM   4401  O   ARG   467     -15.987  21.061  -1.295  1.00 10.00      A   
ATOM   4402  N   GLU   468     -15.474  18.951  -1.898  1.00 10.00      A   
ATOM   4403  HN  GLU   468     -15.212  18.055  -1.595  1.00 10.00      A   
ATOM   4404  CA  GLU   468     -15.647  19.193  -3.323  1.00 10.00      A   
ATOM   4405  CB  GLU   468     -14.287  19.409  -3.997  1.00 10.00      A   
ATOM   4406  CG  GLU   468     -13.513  20.604  -3.463  1.00 10.00      A   
ATOM   4407  CD  GLU   468     -12.124  20.717  -4.046  1.00 10.00      A   
ATOM   4408  OE1 GLU   468     -11.923  21.553  -4.954  1.00 10.00      A   
ATOM   4409  OE2 GLU   468     -11.219  19.988  -3.588  1.00 10.00      A   
ATOM   4410  C   GLU   468     -16.386  18.037  -3.992  1.00 10.00      A   
ATOM   4411  O   GLU   468     -16.608  16.987  -3.382  1.00 10.00      A   
ATOM   4412  N   VAL   469     -16.767  18.240  -5.244  1.00 10.00      A   
ATOM   4413  HN  VAL   469     -16.560  19.098  -5.671  1.00 10.00      A   
ATOM   4414  CA  VAL   469     -17.476  17.227  -6.010  1.00 10.00      A   
ATOM   4415  CB  VAL   469     -18.935  17.652  -6.301  1.00 10.00      A   
ATOM   4416  CG1 VAL   469     -19.684  16.552  -7.040  1.00 10.00      A   
ATOM   4417  CG2 VAL   469     -19.663  18.024  -5.017  1.00 10.00      A   
ATOM   4418  C   VAL   469     -16.758  16.993  -7.334  1.00 10.00      A   
ATOM   4419  O   VAL   469     -16.550  17.927  -8.107  1.00 10.00      A   
ATOM   4420  N   LEU   470     -16.365  15.756  -7.586  1.00 10.00      A   
ATOM   4421  HN  LEU   470     -16.544  15.051  -6.927  1.00 10.00      A   
ATOM   4422  CA  LEU   470     -15.675  15.420  -8.820  1.00 10.00      A   
ATOM   4423  CB  LEU   470     -14.626  14.330  -8.575  1.00 10.00      A   
ATOM   4424  CG  LEU   470     -13.754  13.936  -9.772  1.00 10.00      A   
ATOM   4425  CD1 LEU   470     -13.000  15.140 -10.316  1.00 10.00      A   
ATOM   4426  CD2 LEU   470     -12.786  12.829  -9.383  1.00 10.00      A   
ATOM   4427  C   LEU   470     -16.668  14.975  -9.885  1.00 10.00      A   
ATOM   4428  O   LEU   470     -17.359  13.968  -9.722  1.00 10.00      A   
ATOM   4429  N   THR   471     -16.745  15.740 -10.960  1.00 10.00      A   
ATOM   4430  HN  THR   471     -16.183  16.541 -11.015  1.00 10.00      A   
ATOM   4431  CA  THR   471     -17.643  15.439 -12.063  1.00 10.00      A   
ATOM   4432  CB  THR   471     -18.555  16.652 -12.348  1.00 10.00      A   
ATOM   4433  OG1 THR   471     -19.250  17.028 -11.147  1.00 10.00      A   
ATOM   4434  HG1 THR   471     -19.825  16.303 -10.870  1.00 10.00      A   
ATOM   4435  CG2 THR   471     -19.565  16.335 -13.440  1.00 10.00      A   
ATOM   4436  C   THR   471     -16.834  15.123 -13.319  1.00 10.00      A   
ATOM   4437  O   THR   471     -16.005  15.927 -13.743  1.00 10.00      A   
ATOM   4438  N   THR   472     -17.052  13.952 -13.903  1.00 10.00      A   
ATOM   4439  HN  THR   472     -17.707  13.326 -13.518  1.00 10.00      A   
ATOM   4440  CA  THR   472     -16.329  13.573 -15.106  1.00 10.00      A   
ATOM   4441  CB  THR   472     -14.876  13.137 -14.782  1.00 10.00      A   
ATOM   4442  OG1 THR   472     -14.024  13.355 -15.919  1.00 10.00      A   
ATOM   4443  HG1 THR   472     -13.561  14.201 -15.808  1.00 10.00      A   
ATOM   4444  CG2 THR   472     -14.806  11.676 -14.354  1.00 10.00      A   
ATOM   4445  C   THR   472     -17.067  12.479 -15.877  1.00 10.00      A   
ATOM   4446  O   THR   472     -17.911  11.770 -15.319  1.00 10.00      A   
ATOM   4447  N   ASN   473     -16.764  12.369 -17.162  1.00 10.00      A   
ATOM   4448  HN  ASN   473     -16.105  12.982 -17.547  1.00 10.00      A   
ATOM   4449  CA  ASN   473     -17.376  11.361 -18.018  1.00 10.00      A   
ATOM   4450  CB  ASN   473     -17.411  11.847 -19.468  1.00 10.00      A   
ATOM   4451  CG  ASN   473     -18.478  12.891 -19.724  1.00 10.00      A   
ATOM   4452  OD1 ASN   473     -19.563  12.838 -19.153  1.00 10.00      A   
ATOM   4453  ND2 ASN   473     -18.174  13.849 -20.587  1.00 10.00      A   
ATOM   4454 HD21 ASN   473     -17.285  13.829 -21.006  1.00 10.00      A   
ATOM   4455 HD22 ASN   473     -18.845  14.542 -20.770  1.00 10.00      A   
ATOM   4456  C   ASN   473     -16.571  10.074 -17.932  1.00 10.00      A   
ATOM   4457  O   ASN   473     -15.348  10.095 -18.063  1.00 10.00      A   
ATOM   4458  N   VAL   474     -17.249   8.959 -17.706  1.00 10.00      A   
ATOM   4459  HN  VAL   474     -18.230   8.998 -17.621  1.00 10.00      A   
ATOM   4460  CA  VAL   474     -16.571   7.674 -17.589  1.00 10.00      A   
ATOM   4461  CB  VAL   474     -16.856   7.000 -16.228  1.00 10.00      A   
ATOM   4462  CG1 VAL   474     -15.874   5.867 -15.979  1.00 10.00      A   
ATOM   4463  CG2 VAL   474     -16.792   8.017 -15.095  1.00 10.00      A   
ATOM   4464  C   VAL   474     -16.978   6.731 -18.717  1.00 10.00      A   
ATOM   4465  O   VAL   474     -18.167   6.483 -18.933  1.00 10.00      A   
ATOM   4466  N   THR   475     -15.988   6.212 -19.429  1.00 10.00      A   
ATOM   4467  HN  THR   475     -15.062   6.452 -19.207  1.00 10.00      A   
ATOM   4468  CA  THR   475     -16.226   5.295 -20.535  1.00 10.00      A   
ATOM   4469  CB  THR   475     -15.216   5.553 -21.669  1.00 10.00      A   
ATOM   4470  OG1 THR   475     -15.158   6.961 -21.932  1.00 10.00      A   
ATOM   4471  HG1 THR   475     -16.041   7.276 -22.162  1.00 10.00      A   
ATOM   4472  CG2 THR   475     -15.629   4.824 -22.937  1.00 10.00      A   
ATOM   4473  C   THR   475     -16.092   3.845 -20.066  1.00 10.00      A   
ATOM   4474  O   THR   475     -15.049   3.450 -19.539  1.00 10.00      A   
ATOM   4475  N   PRO   476     -17.146   3.039 -20.248  1.00 10.00      A   
ATOM   4476  CA  PRO   476     -17.150   1.634 -19.834  1.00 10.00      A   
ATOM   4477  CB  PRO   476     -18.636   1.287 -19.833  1.00 10.00      A   
ATOM   4478  CG  PRO   476     -19.215   2.156 -20.892  1.00 10.00      A   
ATOM   4479  CD  PRO   476     -18.424   3.435 -20.872  1.00 10.00      A   
ATOM   4480  C   PRO   476     -16.407   0.724 -20.805  1.00 10.00      A   
ATOM   4481  O   PRO   476     -16.159   1.085 -21.959  1.00 10.00      A   
ATOM   4482  N   THR   477     -16.058  -0.456 -20.327  1.00 10.00      A   
ATOM   4483  HN  THR   477     -16.269  -0.677 -19.397  1.00 10.00      A   
ATOM   4484  CA  THR   477     -15.359  -1.434 -21.133  1.00 10.00      A   
ATOM   4485  CB  THR   477     -13.952  -1.689 -20.565  1.00 10.00      A   
ATOM   4486  OG1 THR   477     -13.964  -1.451 -19.150  1.00 10.00      A   
ATOM   4487  HG1 THR   477     -13.209  -1.901 -18.744  1.00 10.00      A   
ATOM   4488  CG2 THR   477     -12.941  -0.757 -21.218  1.00 10.00      A   
ATOM   4489  C   THR   477     -16.150  -2.737 -21.151  1.00 10.00      A   
ATOM   4490  O   THR   477     -16.889  -3.028 -20.211  1.00 10.00      A   
ATOM   4491  N   THR   478     -16.036  -3.490 -22.234  1.00 10.00      A   
ATOM   4492  HN  THR   478     -15.489  -3.169 -22.986  1.00 10.00      A   
ATOM   4493  CA  THR   478     -16.742  -4.757 -22.359  1.00 10.00      A   
ATOM   4494  CB  THR   478     -17.620  -4.762 -23.621  1.00 10.00      A   
ATOM   4495  OG1 THR   478     -18.127  -3.439 -23.833  1.00 10.00      A   
ATOM   4496  HG1 THR   478     -18.458  -3.087 -22.996  1.00 10.00      A   
ATOM   4497  CG2 THR   478     -18.787  -5.723 -23.464  1.00 10.00      A   
ATOM   4498  C   THR   478     -15.764  -5.929 -22.418  1.00 10.00      A   
ATOM   4499  O   THR   478     -16.094  -7.044 -22.004  1.00 10.00      A   
ATOM   4500  N   GLY   479     -14.556  -5.666 -22.909  1.00 10.00      A   
ATOM   4501  HN  GLY   479     -14.343  -4.754 -23.188  1.00 10.00      A   
ATOM   4502  CA  GLY   479     -13.549  -6.711 -23.022  1.00 10.00      A   
ATOM   4503  C   GLY   479     -13.015  -7.163 -21.675  1.00 10.00      A   
ATOM   4504  O   GLY   479     -12.680  -6.338 -20.818  1.00 10.00      A   
ATOM   4505  N   LEU   480     -12.949  -8.471 -21.483  1.00 10.00      A   
ATOM   4506  HN  LEU   480     -13.228  -9.073 -22.208  1.00 10.00      A   
ATOM   4507  CA  LEU   480     -12.471  -9.044 -20.233  1.00 10.00      A   
ATOM   4508  CB  LEU   480     -13.291 -10.286 -19.876  1.00 10.00      A   
ATOM   4509  CG  LEU   480     -14.805 -10.091 -19.771  1.00 10.00      A   
ATOM   4510  CD1 LEU   480     -15.530 -11.412 -19.958  1.00 10.00      A   
ATOM   4511  CD2 LEU   480     -15.172  -9.470 -18.434  1.00 10.00      A   
ATOM   4512  C   LEU   480     -10.993  -9.406 -20.319  1.00 10.00      A   
ATOM   4513  O   LEU   480     -10.522  -9.899 -21.344  1.00 10.00      A   
ATOM   4514  N   THR   481     -10.273  -9.168 -19.235  1.00 10.00      A   
ATOM   4515  HN  THR   481     -10.709  -8.783 -18.448  1.00 10.00      A   
ATOM   4516  CA  THR   481      -8.853  -9.468 -19.166  1.00 10.00      A   
ATOM   4517  CB  THR   481      -8.231  -8.737 -17.963  1.00 10.00      A   
ATOM   4518  OG1 THR   481      -9.134  -8.807 -16.851  1.00 10.00      A   
ATOM   4519  HG1 THR   481      -8.720  -8.399 -16.073  1.00 10.00      A   
ATOM   4520  CG2 THR   481      -7.962  -7.282 -18.300  1.00 10.00      A   
ATOM   4521  C   THR   481      -8.638 -10.967 -18.972  1.00 10.00      A   
ATOM   4522  O   THR   481      -9.548 -11.671 -18.527  1.00 10.00      A   
ATOM   4523  N   PRO   482      -7.441 -11.480 -19.311  1.00 10.00      A   
ATOM   4524  CA  PRO   482      -7.111 -12.902 -19.133  1.00 10.00      A   
ATOM   4525  CB  PRO   482      -5.631 -12.975 -19.524  1.00 10.00      A   
ATOM   4526  CG  PRO   482      -5.423 -11.813 -20.429  1.00 10.00      A   
ATOM   4527  CD  PRO   482      -6.330 -10.728 -19.922  1.00 10.00      A   
ATOM   4528  C   PRO   482      -7.283 -13.317 -17.673  1.00 10.00      A   
ATOM   4529  O   PRO   482      -7.654 -14.454 -17.372  1.00 10.00      A   
ATOM   4530  N   TYR   483      -7.023 -12.374 -16.773  1.00 10.00      A   
ATOM   4531  HN  TYR   483      -6.732 -11.488 -17.085  1.00 10.00      A   
ATOM   4532  CA  TYR   483      -7.157 -12.613 -15.343  1.00 10.00      A   
ATOM   4533  CB  TYR   483      -6.555 -11.452 -14.543  1.00 10.00      A   
ATOM   4534  CG  TYR   483      -6.905 -11.451 -13.072  1.00 10.00      A   
ATOM   4535  CD1 TYR   483      -6.400 -12.419 -12.212  1.00 10.00      A   
ATOM   4536  CD2 TYR   483      -7.741 -10.478 -12.542  1.00 10.00      A   
ATOM   4537  CE1 TYR   483      -6.718 -12.418 -10.867  1.00 10.00      A   
ATOM   4538  CE2 TYR   483      -8.063 -10.469 -11.200  1.00 10.00      A   
ATOM   4539  CZ  TYR   483      -7.550 -11.440 -10.367  1.00 10.00      A   
ATOM   4540  OH  TYR   483      -7.871 -11.431  -9.029  1.00 10.00      A   
ATOM   4541  HH  TYR   483      -7.058 -11.397  -8.509  1.00 10.00      A   
ATOM   4542  C   TYR   483      -8.619 -12.819 -14.965  1.00 10.00      A   
ATOM   4543  O   TYR   483      -8.941 -13.650 -14.124  1.00 10.00      A   
ATOM   4544  N   ALA   484      -9.506 -12.074 -15.604  1.00 10.00      A   
ATOM   4545  HN  ALA   484      -9.199 -11.433 -16.282  1.00 10.00      A   
ATOM   4546  CA  ALA   484     -10.932 -12.184 -15.323  1.00 10.00      A   
ATOM   4547  CB  ALA   484     -11.660 -10.922 -15.764  1.00 10.00      A   
ATOM   4548  C   ALA   484     -11.537 -13.413 -15.997  1.00 10.00      A   
ATOM   4549  O   ALA   484     -12.712 -13.724 -15.801  1.00 10.00      A   
ATOM   4550  N   ARG   485     -10.725 -14.115 -16.779  1.00 10.00      A   
ATOM   4551  HN  ARG   485      -9.794 -13.826 -16.882  1.00 10.00      A   
ATOM   4552  CA  ARG   485     -11.184 -15.299 -17.491  1.00 10.00      A   
ATOM   4553  CB  ARG   485     -10.657 -15.300 -18.928  1.00 10.00      A   
ATOM   4554  CG  ARG   485     -11.142 -14.126 -19.763  1.00 10.00      A   
ATOM   4555  CD  ARG   485     -10.513 -14.129 -21.146  1.00 10.00      A   
ATOM   4556  NE  ARG   485     -10.616 -12.823 -21.799  1.00 10.00      A   
ATOM   4557  HE  ARG   485     -10.562 -12.027 -21.224  1.00 10.00      A   
ATOM   4558  CZ  ARG   485     -10.774 -12.653 -23.108  1.00 10.00      A   
ATOM   4559  NH1 ARG   485     -10.853 -13.704 -23.917  1.00 10.00      A   
ATOM   4560 HH11 ARG   485     -10.789 -14.671 -23.527  1.00 10.00      A   
ATOM   4561 HH12 ARG   485     -10.978 -13.569 -24.944  1.00 10.00      A   
ATOM   4562  NH2 ARG   485     -10.848 -11.425 -23.605  1.00 10.00      A   
ATOM   4563 HH21 ARG   485     -10.971 -11.275 -24.628  1.00 10.00      A   
ATOM   4564 HH22 ARG   485     -10.782 -10.596 -22.964  1.00 10.00      A   
ATOM   4565  C   ARG   485     -10.789 -16.592 -16.782  1.00 10.00      A   
ATOM   4566  O   ARG   485     -11.470 -17.607 -16.915  1.00 10.00      A   
ATOM   4567  N   THR   486      -9.688 -16.569 -16.039  1.00 10.00      A   
ATOM   4568  HN  THR   486      -9.165 -15.743 -15.976  1.00 10.00      A   
ATOM   4569  CA  THR   486      -9.234 -17.769 -15.335  1.00 10.00      A   
ATOM   4570  CB  THR   486      -8.005 -18.396 -16.026  1.00 10.00      A   
ATOM   4571  OG1 THR   486      -8.060 -18.114 -17.431  1.00 10.00      A   
ATOM   4572  HG1 THR   486      -8.980 -17.979 -17.689  1.00 10.00      A   
ATOM   4573  CG2 THR   486      -7.997 -19.906 -15.830  1.00 10.00      A   
ATOM   4574  C   THR   486      -8.923 -17.513 -13.856  1.00 10.00      A   
ATOM   4575  O   THR   486      -8.818 -18.453 -13.069  1.00 10.00      A   
ATOM   4576  N   GLY   487      -8.780 -16.248 -13.480  1.00 10.00      A   
ATOM   4577  HN  GLY   487      -8.879 -15.530 -14.139  1.00 10.00      A   
ATOM   4578  CA  GLY   487      -8.479 -15.917 -12.101  1.00 10.00      A   
ATOM   4579  C   GLY   487      -7.024 -16.168 -11.762  1.00 10.00      A   
ATOM   4580  O   GLY   487      -6.153 -16.055 -12.625  1.00 10.00      A   
ATOM   4581  N   ASN   488      -6.764 -16.534 -10.513  1.00 10.00      A   
ATOM   4582  HN  ASN   488      -7.506 -16.633  -9.879  1.00 10.00      A   
ATOM   4583  CA  ASN   488      -5.404 -16.807 -10.057  1.00 10.00      A   
ATOM   4584  CB  ASN   488      -5.239 -16.449  -8.573  1.00 10.00      A   
ATOM   4585  CG  ASN   488      -4.836 -15.002  -8.350  1.00 10.00      A   
ATOM   4586  OD1 ASN   488      -4.237 -14.370  -9.216  1.00 10.00      A   
ATOM   4587  ND2 ASN   488      -5.154 -14.469  -7.178  1.00 10.00      A   
ATOM   4588 HD21 ASN   488      -5.626 -15.030  -6.527  1.00 10.00      A   
ATOM   4589 HD22 ASN   488      -4.911 -13.533  -7.014  1.00 10.00      A   
ATOM   4590  C   ASN   488      -5.050 -18.270 -10.286  1.00 10.00      A   
ATOM   4591  O   ASN   488      -4.019 -18.754  -9.821  1.00 10.00      A   
ATOM   4592  N   TRP   489      -5.915 -18.958 -11.024  1.00 10.00      A   
ATOM   4593  HN  TRP   489      -6.701 -18.494 -11.379  1.00 10.00      A   
ATOM   4594  CA  TRP   489      -5.737 -20.371 -11.338  1.00 10.00      A   
ATOM   4595  CB  TRP   489      -6.879 -20.868 -12.233  1.00 10.00      A   
ATOM   4596  CG  TRP   489      -6.946 -22.356 -12.373  1.00 10.00      A   
ATOM   4597  CD1 TRP   489      -7.428 -23.239 -11.456  1.00 10.00      A   
ATOM   4598  CD2 TRP   489      -6.522 -23.133 -13.498  1.00 10.00      A   
ATOM   4599  NE1 TRP   489      -7.331 -24.519 -11.938  1.00 10.00      A   
ATOM   4600  HE1 TRP   489      -7.610 -25.330 -11.460  1.00 10.00      A   
ATOM   4601  CE2 TRP   489      -6.779 -24.482 -13.191  1.00 10.00      A   
ATOM   4602  CE3 TRP   489      -5.954 -22.819 -14.736  1.00 10.00      A   
ATOM   4603  CZ2 TRP   489      -6.483 -25.517 -14.075  1.00 10.00      A   
ATOM   4604  CZ3 TRP   489      -5.662 -23.847 -15.611  1.00 10.00      A   
ATOM   4605  CH2 TRP   489      -5.928 -25.180 -15.279  1.00 10.00      A   
ATOM   4606  C   TRP   489      -4.364 -20.673 -11.964  1.00 10.00      A   
ATOM   4607  O   TRP   489      -3.633 -21.521 -11.452  1.00 10.00      A   
ATOM   4608  N   PRO   490      -3.975 -19.980 -13.064  1.00 10.00      A   
ATOM   4609  CA  PRO   490      -2.680 -20.217 -13.722  1.00 10.00      A   
ATOM   4610  CB  PRO   490      -2.646 -19.178 -14.849  1.00 10.00      A   
ATOM   4611  CG  PRO   490      -4.073 -18.838 -15.093  1.00 10.00      A   
ATOM   4612  CD  PRO   490      -4.747 -18.930 -13.758  1.00 10.00      A   
ATOM   4613  C   PRO   490      -1.504 -20.004 -12.770  1.00 10.00      A   
ATOM   4614  O   PRO   490      -0.495 -20.707 -12.846  1.00 10.00      A   
ATOM   4615  N   LEU   491      -1.651 -19.047 -11.862  1.00 10.00      A   
ATOM   4616  HN  LEU   491      -2.487 -18.538 -11.838  1.00 10.00      A   
ATOM   4617  CA  LEU   491      -0.605 -18.747 -10.895  1.00 10.00      A   
ATOM   4618  CB  LEU   491      -0.951 -17.483 -10.102  1.00 10.00      A   
ATOM   4619  CG  LEU   491      -0.071 -17.185  -8.886  1.00 10.00      A   
ATOM   4620  CD1 LEU   491       1.329 -16.775  -9.318  1.00 10.00      A   
ATOM   4621  CD2 LEU   491      -0.706 -16.114  -8.020  1.00 10.00      A   
ATOM   4622  C   LEU   491      -0.400 -19.925  -9.946  1.00 10.00      A   
ATOM   4623  O   LEU   491       0.731 -20.326  -9.668  1.00 10.00      A   
ATOM   4624  N   TRP   492      -1.501 -20.486  -9.463  1.00 10.00      A   
ATOM   4625  HN  TRP   492      -2.378 -20.124  -9.721  1.00 10.00      A   
ATOM   4626  CA  TRP   492      -1.437 -21.621  -8.557  1.00 10.00      A   
ATOM   4627  CB  TRP   492      -2.797 -21.902  -7.918  1.00 10.00      A   
ATOM   4628  CG  TRP   492      -3.111 -20.960  -6.798  1.00 10.00      A   
ATOM   4629  CD1 TRP   492      -4.157 -20.089  -6.724  1.00 10.00      A   
ATOM   4630  CD2 TRP   492      -2.354 -20.784  -5.594  1.00 10.00      A   
ATOM   4631  NE1 TRP   492      -4.104 -19.384  -5.546  1.00 10.00      A   
ATOM   4632  HE1 TRP   492      -4.748 -18.696  -5.261  1.00 10.00      A   
ATOM   4633  CE2 TRP   492      -3.004 -19.792  -4.834  1.00 10.00      A   
ATOM   4634  CE3 TRP   492      -1.190 -21.370  -5.085  1.00 10.00      A   
ATOM   4635  CZ2 TRP   492      -2.530 -19.376  -3.592  1.00 10.00      A   
ATOM   4636  CZ3 TRP   492      -0.721 -20.955  -3.853  1.00 10.00      A   
ATOM   4637  CH2 TRP   492      -1.389 -19.966  -3.121  1.00 10.00      A   
ATOM   4638  C   TRP   492      -0.877 -22.852  -9.260  1.00 10.00      A   
ATOM   4639  O   TRP   492      -0.204 -23.680  -8.643  1.00 10.00      A   
ATOM   4640  N   VAL   493      -1.147 -22.957 -10.557  1.00 10.00      A   
ATOM   4641  HN  VAL   493      -1.709 -22.273 -10.985  1.00 10.00      A   
ATOM   4642  CA  VAL   493      -0.640 -24.065 -11.355  1.00 10.00      A   
ATOM   4643  CB  VAL   493      -1.239 -24.071 -12.781  1.00 10.00      A   
ATOM   4644  CG1 VAL   493      -0.607 -25.161 -13.637  1.00 10.00      A   
ATOM   4645  CG2 VAL   493      -2.747 -24.253 -12.722  1.00 10.00      A   
ATOM   4646  C   VAL   493       0.881 -23.972 -11.443  1.00 10.00      A   
ATOM   4647  O   VAL   493       1.589 -24.953 -11.211  1.00 10.00      A   
ATOM   4648  N   LEU   494       1.376 -22.776 -11.759  1.00 10.00      A   
ATOM   4649  HN  LEU   494       0.759 -22.032 -11.936  1.00 10.00      A   
ATOM   4650  CA  LEU   494       2.810 -22.543 -11.858  1.00 10.00      A   
ATOM   4651  CB  LEU   494       3.097 -21.128 -12.361  1.00 10.00      A   
ATOM   4652  CG  LEU   494       2.690 -20.832 -13.806  1.00 10.00      A   
ATOM   4653  CD1 LEU   494       2.917 -19.365 -14.134  1.00 10.00      A   
ATOM   4654  CD2 LEU   494       3.454 -21.724 -14.773  1.00 10.00      A   
ATOM   4655  C   LEU   494       3.473 -22.770 -10.506  1.00 10.00      A   
ATOM   4656  O   LEU   494       4.515 -23.421 -10.418  1.00 10.00      A   
ATOM   4657  N   THR   495       2.848 -22.249  -9.455  1.00 10.00      A   
ATOM   4658  HN  THR   495       2.023 -21.734  -9.601  1.00 10.00      A   
ATOM   4659  CA  THR   495       3.357 -22.404  -8.098  1.00 10.00      A   
ATOM   4660  CB  THR   495       2.463 -21.662  -7.081  1.00 10.00      A   
ATOM   4661  OG1 THR   495       2.382 -20.277  -7.445  1.00 10.00      A   
ATOM   4662  HG1 THR   495       1.976 -20.194  -8.321  1.00 10.00      A   
ATOM   4663  CG2 THR   495       3.036 -21.770  -5.673  1.00 10.00      A   
ATOM   4664  C   THR   495       3.447 -23.888  -7.733  1.00 10.00      A   
ATOM   4665  O   THR   495       4.371 -24.313  -7.043  1.00 10.00      A   
ATOM   4666  N   ALA   496       2.490 -24.673  -8.220  1.00 10.00      A   
ATOM   4667  HN  ALA   496       1.775 -24.276  -8.765  1.00 10.00      A   
ATOM   4668  CA  ALA   496       2.467 -26.105  -7.961  1.00 10.00      A   
ATOM   4669  CB  ALA   496       1.132 -26.696  -8.380  1.00 10.00      A   
ATOM   4670  C   ALA   496       3.600 -26.800  -8.702  1.00 10.00      A   
ATOM   4671  O   ALA   496       4.251 -27.694  -8.163  1.00 10.00      A   
ATOM   4672  N   LEU   497       3.830 -26.381  -9.941  1.00 10.00      A   
ATOM   4673  HN  LEU   497       3.269 -25.665 -10.317  1.00 10.00      A   
ATOM   4674  CA  LEU   497       4.888 -26.955 -10.760  1.00 10.00      A   
ATOM   4675  CB  LEU   497       4.791 -26.442 -12.199  1.00 10.00      A   
ATOM   4676  CG  LEU   497       3.537 -26.847 -12.978  1.00 10.00      A   
ATOM   4677  CD1 LEU   497       3.505 -26.163 -14.337  1.00 10.00      A   
ATOM   4678  CD2 LEU   497       3.462 -28.359 -13.132  1.00 10.00      A   
ATOM   4679  C   LEU   497       6.256 -26.632 -10.173  1.00 10.00      A   
ATOM   4680  O   LEU   497       7.119 -27.506 -10.070  1.00 10.00      A   
ATOM   4681  N   PHE   498       6.447 -25.372  -9.790  1.00 10.00      A   
ATOM   4682  HN  PHE   498       5.723 -24.715  -9.914  1.00 10.00      A   
ATOM   4683  CA  PHE   498       7.706 -24.940  -9.198  1.00 10.00      A   
ATOM   4684  CB  PHE   498       7.780 -23.412  -9.117  1.00 10.00      A   
ATOM   4685  CG  PHE   498       7.825 -22.726 -10.452  1.00 10.00      A   
ATOM   4686  CD1 PHE   498       7.093 -21.573 -10.677  1.00 10.00      A   
ATOM   4687  CD2 PHE   498       8.599 -23.232 -11.484  1.00 10.00      A   
ATOM   4688  CE1 PHE   498       7.128 -20.937 -11.903  1.00 10.00      A   
ATOM   4689  CE2 PHE   498       8.640 -22.602 -12.714  1.00 10.00      A   
ATOM   4690  CZ  PHE   498       7.904 -21.452 -12.924  1.00 10.00      A   
ATOM   4691  C   PHE   498       7.869 -25.552  -7.812  1.00 10.00      A   
ATOM   4692  O   PHE   498       8.956 -25.988  -7.437  1.00 10.00      A   
ATOM   4693  N   GLY   499       6.771 -25.592  -7.065  1.00 10.00      A   
ATOM   4694  HN  GLY   499       5.932 -25.229  -7.427  1.00 10.00      A   
ATOM   4695  CA  GLY   499       6.789 -26.156  -5.730  1.00 10.00      A   
ATOM   4696  C   GLY   499       7.187 -27.617  -5.741  1.00 10.00      A   
ATOM   4697  O   GLY   499       8.072 -28.028  -4.990  1.00 10.00      A   
ATOM   4698  N   PHE   500       6.541 -28.395  -6.607  1.00 10.00      A   
ATOM   4699  HN  PHE   500       5.840 -27.999  -7.173  1.00 10.00      A   
ATOM   4700  CA  PHE   500       6.832 -29.818  -6.733  1.00 10.00      A   
ATOM   4701  CB  PHE   500       5.942 -30.449  -7.810  1.00 10.00      A   
ATOM   4702  CG  PHE   500       6.238 -31.896  -8.079  1.00 10.00      A   
ATOM   4703  CD1 PHE   500       5.844 -32.874  -7.184  1.00 10.00      A   
ATOM   4704  CD2 PHE   500       6.915 -32.276  -9.227  1.00 10.00      A   
ATOM   4705  CE1 PHE   500       6.122 -34.206  -7.425  1.00 10.00      A   
ATOM   4706  CE2 PHE   500       7.195 -33.606  -9.475  1.00 10.00      A   
ATOM   4707  CZ  PHE   500       6.796 -34.572  -8.574  1.00 10.00      A   
ATOM   4708  C   PHE   500       8.302 -30.037  -7.073  1.00 10.00      A   
ATOM   4709  O   PHE   500       8.964 -30.890  -6.483  1.00 10.00      A   
ATOM   4710  N   ALA   501       8.808 -29.249  -8.018  1.00 10.00      A   
ATOM   4711  HN  ALA   501       8.227 -28.583  -8.449  1.00 10.00      A   
ATOM   4712  CA  ALA   501      10.199 -29.350  -8.434  1.00 10.00      A   
ATOM   4713  CB  ALA   501      10.469 -28.413  -9.602  1.00 10.00      A   
ATOM   4714  C   ALA   501      11.132 -29.038  -7.267  1.00 10.00      A   
ATOM   4715  O   ALA   501      12.168 -29.685  -7.094  1.00 10.00      A   
ATOM   4716  N   ALA   502      10.747 -28.051  -6.466  1.00 10.00      A   
ATOM   4717  HN  ALA   502       9.908 -27.578  -6.664  1.00 10.00      A   
ATOM   4718  CA  ALA   502      11.530 -27.646  -5.310  1.00 10.00      A   
ATOM   4719  CB  ALA   502      10.985 -26.350  -4.727  1.00 10.00      A   
ATOM   4720  C   ALA   502      11.550 -28.749  -4.255  1.00 10.00      A   
ATOM   4721  O   ALA   502      12.598 -29.049  -3.677  1.00 10.00      A   
ATOM   4722  N   VAL   503      10.389 -29.349  -4.009  1.00 10.00      A   
ATOM   4723  HN  VAL   503       9.582 -29.051  -4.492  1.00 10.00      A   
ATOM   4724  CA  VAL   503      10.276 -30.433  -3.036  1.00 10.00      A   
ATOM   4725  CB  VAL   503       8.809 -30.863  -2.814  1.00 10.00      A   
ATOM   4726  CG1 VAL   503       8.726 -31.995  -1.802  1.00 10.00      A   
ATOM   4727  CG2 VAL   503       7.965 -29.688  -2.354  1.00 10.00      A   
ATOM   4728  C   VAL   503      11.078 -31.638  -3.513  1.00 10.00      A   
ATOM   4729  O   VAL   503      11.831 -32.244  -2.749  1.00 10.00      A   
ATOM   4730  N   LEU   504      10.928 -31.955  -4.792  1.00 10.00      A   
ATOM   4731  HN  LEU   504      10.315 -31.417  -5.346  1.00 10.00      A   
ATOM   4732  CA  LEU   504      11.629 -33.076  -5.405  1.00 10.00      A   
ATOM   4733  CB  LEU   504      11.234 -33.188  -6.881  1.00 10.00      A   
ATOM   4734  CG  LEU   504      11.797 -34.382  -7.653  1.00 10.00      A   
ATOM   4735  CD1 LEU   504      11.167 -35.678  -7.168  1.00 10.00      A   
ATOM   4736  CD2 LEU   504      11.574 -34.196  -9.145  1.00 10.00      A   
ATOM   4737  C   LEU   504      13.140 -32.903  -5.276  1.00 10.00      A   
ATOM   4738  O   LEU   504      13.866 -33.861  -5.014  1.00 10.00      A   
ATOM   4739  N   MET   505      13.606 -31.670  -5.445  1.00 10.00      A   
ATOM   4740  HN  MET   505      12.976 -30.945  -5.655  1.00 10.00      A   
ATOM   4741  CA  MET   505      15.032 -31.370  -5.343  1.00 10.00      A   
ATOM   4742  CB  MET   505      15.350 -30.010  -5.975  1.00 10.00      A   
ATOM   4743  CG  MET   505      16.837 -29.691  -6.059  1.00 10.00      A   
ATOM   4744  SD  MET   505      17.765 -30.911  -7.011  1.00 10.00      A   
ATOM   4745  CE  MET   505      17.133 -30.610  -8.661  1.00 10.00      A   
ATOM   4746  C   MET   505      15.500 -31.395  -3.889  1.00 10.00      A   
ATOM   4747  O   MET   505      16.674 -31.621  -3.609  1.00 10.00      A   
ATOM   4748  N   SER   506      14.578 -31.174  -2.967  1.00 10.00      A   
ATOM   4749  HN  SER   506      13.650 -31.012  -3.243  1.00 10.00      A   
ATOM   4750  CA  SER   506      14.911 -31.174  -1.551  1.00 10.00      A   
ATOM   4751  CB  SER   506      13.906 -30.332  -0.760  1.00 10.00      A   
ATOM   4752  OG  SER   506      14.396 -30.030   0.534  1.00 10.00      A   
ATOM   4753  HG  SER   506      15.089 -29.362   0.467  1.00 10.00      A   
ATOM   4754  C   SER   506      14.965 -32.600  -1.006  1.00 10.00      A   
ATOM   4755  O   SER   506      15.816 -32.927  -0.182  1.00 10.00      A   
ATOM   4756  N   LEU   507      14.056 -33.445  -1.475  1.00 10.00      A   
ATOM   4757  HN  LEU   507      13.393 -33.125  -2.124  1.00 10.00      A   
ATOM   4758  CA  LEU   507      14.010 -34.835  -1.035  1.00 10.00      A   
ATOM   4759  CB  LEU   507      12.613 -35.426  -1.240  1.00 10.00      A   
ATOM   4760  CG  LEU   507      11.484 -34.791  -0.421  1.00 10.00      A   
ATOM   4761  CD1 LEU   507      10.148 -35.418  -0.775  1.00 10.00      A   
ATOM   4762  CD2 LEU   507      11.761 -34.917   1.071  1.00 10.00      A   
ATOM   4763  C   LEU   507      15.053 -35.678  -1.764  1.00 10.00      A   
ATOM   4764  O   LEU   507      15.698 -36.536  -1.162  1.00 10.00      A   
ATOM   4765  N   ARG   508      15.215 -35.413  -3.060  1.00 10.00      A   
ATOM   4766  HN  ARG   508      14.657 -34.720  -3.476  1.00 10.00      A   
ATOM   4767  CB  ARG   508      17.616 -35.854  -3.453  1.00 10.00      A   
ATOM   4768  CG  ARG   508      18.072 -34.426  -3.694  1.00 10.00      A   
ATOM   4769  CD  ARG   508      19.570 -34.274  -3.485  1.00 10.00      A   
ATOM   4770  NE  ARG   508      19.944 -34.311  -2.071  1.00 10.00      A   
ATOM   4771  HE  ARG   508      19.503 -33.668  -1.472  1.00 10.00      A   
ATOM   4772  CZ  ARG   508      20.833 -35.161  -1.563  1.00 10.00      A   
ATOM   4773  NH1 ARG   508      21.438 -36.037  -2.360  1.00 10.00      A   
ATOM   4774 HH11 ARG   508      22.142 -36.703  -1.972  1.00 10.00      A   
ATOM   4775 HH12 ARG   508      21.209 -36.068  -3.380  1.00 10.00      A   
ATOM   4776  NH2 ARG   508      21.131 -35.121  -0.266  1.00 10.00      A   
ATOM   4777 HH21 ARG   508      21.832 -35.784   0.135  1.00 10.00      A   
ATOM   4778 HH22 ARG   508      20.666 -34.426   0.360  1.00 10.00      A   
ATOM   4779  CA  ARG   508      16.175 -36.126  -3.893  1.00 10.00      A   
ATOM   4780  C   ARG   508      15.888 -37.621  -3.936  1.00 10.00      A   
ATOM   4781  O   ARG   508      14.959 -38.020  -4.666  1.00 10.00      A   
ATOM   4782  OXT ARG   508      16.596 -38.394  -3.252  1.00 10.00      A   
ATOM   4783  CB  MET    28      28.698  20.675 -26.531  1.00 10.00      B   
ATOM   4784  CG  MET    28      27.781  21.883 -26.398  1.00 10.00      B   
ATOM   4785  SD  MET    28      26.582  22.000 -27.742  1.00 10.00      B   
ATOM   4786  CE  MET    28      27.643  22.511 -29.090  1.00 10.00      B   
ATOM   4787  C   MET    28      29.126  20.766 -24.072  1.00 10.00      B   
ATOM   4788  O   MET    28      28.361  19.918 -23.606  1.00 10.00      B   
ATOM   4789  N   MET    28      30.451  19.266 -25.499  1.00 10.00      B   
ATOM   4790  HT1 MET    28      30.969  19.176 -26.394  1.00 10.00      B   
ATOM   4791  HT2 MET    28      29.758  18.494 -25.434  1.00 10.00      B   
ATOM   4792  HT3 MET    28      31.124  19.177 -24.711  1.00 10.00      B   
ATOM   4793  CA  MET    28      29.765  20.572 -25.436  1.00 10.00      B   
ATOM   4794  N   ALA    29      29.441  21.879 -23.439  1.00 10.00      B   
ATOM   4795  HN  ALA    29      30.053  22.519 -23.868  1.00 10.00      B   
ATOM   4796  CA  ALA    29      28.899  22.193 -22.129  1.00 10.00      B   
ATOM   4797  CB  ALA    29      29.942  21.942 -21.048  1.00 10.00      B   
ATOM   4798  C   ALA    29      28.433  23.640 -22.097  1.00 10.00      B   
ATOM   4799  O   ALA    29      28.538  24.357 -23.096  1.00 10.00      B   
ATOM   4800  N   TYR    30      27.908  24.061 -20.963  1.00 10.00      B   
ATOM   4801  HN  TYR    30      27.824  23.434 -20.210  1.00 10.00      B   
ATOM   4802  CA  TYR    30      27.440  25.430 -20.814  1.00 10.00      B   
ATOM   4803  CB  TYR    30      26.351  25.522 -19.747  1.00 10.00      B   
ATOM   4804  CG  TYR    30      25.078  24.816 -20.142  1.00 10.00      B   
ATOM   4805  CD1 TYR    30      24.917  23.457 -19.911  1.00 10.00      B   
ATOM   4806  CD2 TYR    30      24.040  25.507 -20.750  1.00 10.00      B   
ATOM   4807  CE1 TYR    30      23.762  22.802 -20.281  1.00 10.00      B   
ATOM   4808  CE2 TYR    30      22.879  24.860 -21.120  1.00 10.00      B   
ATOM   4809  CZ  TYR    30      22.746  23.509 -20.881  1.00 10.00      B   
ATOM   4810  OH  TYR    30      21.596  22.859 -21.255  1.00 10.00      B   
ATOM   4811  HH  TYR    30      21.297  22.298 -20.528  1.00 10.00      B   
ATOM   4812  C   TYR    30      28.604  26.354 -20.491  1.00 10.00      B   
ATOM   4813  O   TYR    30      28.569  27.547 -20.788  1.00 10.00      B   
ATOM   4814  N   GLY    31      29.640  25.784 -19.891  1.00 10.00      B   
ATOM   4815  HN  GLY    31      29.605  24.827 -19.689  1.00 10.00      B   
ATOM   4816  CA  GLY    31      30.817  26.553 -19.538  1.00 10.00      B   
ATOM   4817  C   GLY    31      30.574  27.501 -18.383  1.00 10.00      B   
ATOM   4818  O   GLY    31      31.323  28.458 -18.189  1.00 10.00      B   
ATOM   4819  N   ARG    32      29.533  27.234 -17.609  1.00 10.00      B   
ATOM   4820  HN  ARG    32      28.978  26.446 -17.806  1.00 10.00      B   
ATOM   4821  CA  ARG    32      29.189  28.070 -16.467  1.00 10.00      B   
ATOM   4822  CB  ARG    32      27.807  28.696 -16.677  1.00 10.00      B   
ATOM   4823  CG  ARG    32      27.707  29.657 -17.854  1.00 10.00      B   
ATOM   4824  CD  ARG    32      28.419  30.970 -17.570  1.00 10.00      B   
ATOM   4825  NE  ARG    32      29.674  31.088 -18.310  1.00 10.00      B   
ATOM   4826  HE  ARG    32      29.697  30.704 -19.215  1.00 10.00      B   
ATOM   4827  CZ  ARG    32      30.766  31.681 -17.838  1.00 10.00      B   
ATOM   4828  NH1 ARG    32      30.764  32.219 -16.621  1.00 10.00      B   
ATOM   4829 HH11 ARG    32      31.622  32.683 -16.248  1.00 10.00      B   
ATOM   4830 HH12 ARG    32      29.902  32.176 -16.030  1.00 10.00      B   
ATOM   4831  NH2 ARG    32      31.867  31.725 -18.580  1.00 10.00      B   
ATOM   4832 HH21 ARG    32      31.876  31.296 -19.530  1.00 10.00      B   
ATOM   4833 HH22 ARG    32      32.728  32.190 -18.216  1.00 10.00      B   
ATOM   4834  C   ARG    32      29.180  27.229 -15.198  1.00 10.00      B   
ATOM   4835  O   ARG    32      28.623  27.618 -14.171  1.00 10.00      B   
ATOM   4836  N   GLU    33      29.827  26.079 -15.273  1.00 10.00      B   
ATOM   4837  HN  GLU    33      30.287  25.846 -16.109  1.00 10.00      B   
ATOM   4838  CA  GLU    33      29.878  25.155 -14.151  1.00 10.00      B   
ATOM   4839  CB  GLU    33      29.897  23.697 -14.632  1.00 10.00      B   
ATOM   4840  CG  GLU    33      29.215  23.439 -15.970  1.00 10.00      B   
ATOM   4841  CD  GLU    33      27.813  24.006 -16.038  1.00 10.00      B   
ATOM   4842  OE1 GLU    33      26.947  23.567 -15.250  1.00 10.00      B   
ATOM   4843  OE2 GLU    33      27.580  24.904 -16.873  1.00 10.00      B   
ATOM   4844  C   GLU    33      31.103  25.414 -13.287  1.00 10.00      B   
ATOM   4845  O   GLU    33      31.357  24.688 -12.327  1.00 10.00      B   
ATOM   4846  N   ASP    34      31.856  26.451 -13.632  1.00 10.00      B   
ATOM   4847  HN  ASP    34      31.594  26.990 -14.407  1.00 10.00      B   
ATOM   4848  CA  ASP    34      33.065  26.803 -12.895  1.00 10.00      B   
ATOM   4849  CB  ASP    34      33.730  28.029 -13.513  1.00 10.00      B   
ATOM   4850  CG  ASP    34      35.242  27.974 -13.436  1.00 10.00      B   
ATOM   4851  OD1 ASP    34      35.791  28.046 -12.317  1.00 10.00      B   
ATOM   4852  OD2 ASP    34      35.888  27.864 -14.501  1.00 10.00      B   
ATOM   4853  C   ASP    34      32.761  27.064 -11.426  1.00 10.00      B   
ATOM   4854  O   ASP    34      33.428  26.531 -10.540  1.00 10.00      B   
ATOM   4855  N   VAL    35      31.746  27.881 -11.174  1.00 10.00      B   
ATOM   4856  HN  VAL    35      31.257  28.279 -11.922  1.00 10.00      B   
ATOM   4857  CA  VAL    35      31.349  28.206  -9.812  1.00 10.00      B   
ATOM   4858  CB  VAL    35      30.332  29.367  -9.786  1.00 10.00      B   
ATOM   4859  CG1 VAL    35      30.084  29.844  -8.362  1.00 10.00      B   
ATOM   4860  CG2 VAL    35      30.800  30.515 -10.666  1.00 10.00      B   
ATOM   4861  C   VAL    35      30.725  26.983  -9.142  1.00 10.00      B   
ATOM   4862  O   VAL    35      30.990  26.692  -7.974  1.00 10.00      B   
ATOM   4863  N   ALA    36      29.915  26.260  -9.908  1.00 10.00      B   
ATOM   4864  HN  ALA    36      29.768  26.537 -10.836  1.00 10.00      B   
ATOM   4865  CA  ALA    36      29.236  25.070  -9.412  1.00 10.00      B   
ATOM   4866  CB  ALA    36      28.311  24.504 -10.478  1.00 10.00      B   
ATOM   4867  C   ALA    36      30.225  24.008  -8.938  1.00 10.00      B   
ATOM   4868  O   ALA    36      30.012  23.375  -7.907  1.00 10.00      B   
ATOM   4869  N   ASN    37      31.308  23.830  -9.687  1.00 10.00      B   
ATOM   4870  HN  ASN    37      31.419  24.370 -10.503  1.00 10.00      B   
ATOM   4871  CA  ASN    37      32.331  22.842  -9.343  1.00 10.00      B   
ATOM   4872  CB  ASN    37      33.418  22.791 -10.419  1.00 10.00      B   
ATOM   4873  CG  ASN    37      34.414  21.670 -10.194  1.00 10.00      B   
ATOM   4874  OD1 ASN    37      34.152  20.513 -10.529  1.00 10.00      B   
ATOM   4875  ND2 ASN    37      35.569  22.004  -9.644  1.00 10.00      B   
ATOM   4876 HD21 ASN    37      35.717  22.947  -9.409  1.00 10.00      B   
ATOM   4877 HD22 ASN    37      36.232  21.299  -9.500  1.00 10.00      B   
ATOM   4878  C   ASN    37      32.950  23.135  -7.980  1.00 10.00      B   
ATOM   4879  O   ASN    37      33.107  22.237  -7.148  1.00 10.00      B   
ATOM   4880  N   THR    38      33.286  24.397  -7.753  1.00 10.00      B   
ATOM   4881  HN  THR    38      33.136  25.068  -8.453  1.00 10.00      B   
ATOM   4882  CA  THR    38      33.880  24.817  -6.493  1.00 10.00      B   
ATOM   4883  CB  THR    38      34.308  26.292  -6.565  1.00 10.00      B   
ATOM   4884  OG1 THR    38      34.322  26.710  -7.939  1.00 10.00      B   
ATOM   4885  HG1 THR    38      33.855  27.552  -8.018  1.00 10.00      B   
ATOM   4886  CG2 THR    38      35.698  26.467  -5.981  1.00 10.00      B   
ATOM   4887  C   THR    38      32.888  24.632  -5.348  1.00 10.00      B   
ATOM   4888  O   THR    38      33.251  24.175  -4.260  1.00 10.00      B   
ATOM   4889  N   ARG    39      31.630  24.973  -5.610  1.00 10.00      B   
ATOM   4890  HN  ARG    39      31.407  25.327  -6.499  1.00 10.00      B   
ATOM   4891  CA  ARG    39      30.575  24.841  -4.616  1.00 10.00      B   
ATOM   4892  CB  ARG    39      29.283  25.488  -5.118  1.00 10.00      B   
ATOM   4893  CG  ARG    39      29.320  27.008  -5.130  1.00 10.00      B   
ATOM   4894  CD  ARG    39      28.469  27.595  -4.013  1.00 10.00      B   
ATOM   4895  NE  ARG    39      28.885  27.124  -2.692  1.00 10.00      B   
ATOM   4896  HE  ARG    39      29.849  26.989  -2.547  1.00 10.00      B   
ATOM   4897  CZ  ARG    39      28.042  26.884  -1.686  1.00 10.00      B   
ATOM   4898  NH1 ARG    39      26.737  27.077  -1.840  1.00 10.00      B   
ATOM   4899 HH11 ARG    39      26.351  27.426  -2.758  1.00 10.00      B   
ATOM   4900 HH12 ARG    39      26.086  26.885  -1.048  1.00 10.00      B   
ATOM   4901  NH2 ARG    39      28.502  26.464  -0.517  1.00 10.00      B   
ATOM   4902 HH21 ARG    39      27.839  26.271   0.267  1.00 10.00      B   
ATOM   4903 HH22 ARG    39      29.537  26.327  -0.370  1.00 10.00      B   
ATOM   4904  C   ARG    39      30.338  23.375  -4.277  1.00 10.00      B   
ATOM   4905  O   ARG    39      30.205  23.015  -3.109  1.00 10.00      B   
ATOM   4906  N   ALA    40      30.306  22.533  -5.306  1.00 10.00      B   
ATOM   4907  HN  ALA    40      30.425  22.886  -6.218  1.00 10.00      B   
ATOM   4908  CA  ALA    40      30.091  21.101  -5.126  1.00 10.00      B   
ATOM   4909  CB  ALA    40      30.071  20.396  -6.474  1.00 10.00      B   
ATOM   4910  C   ALA    40      31.167  20.500  -4.232  1.00 10.00      B   
ATOM   4911  O   ALA    40      30.876  19.687  -3.353  1.00 10.00      B   
ATOM   4912  N   ARG    41      32.411  20.913  -4.454  1.00 10.00      B   
ATOM   4913  HN  ARG    41      32.580  21.567  -5.170  1.00 10.00      B   
ATOM   4914  CA  ARG    41      33.527  20.418  -3.665  1.00 10.00      B   
ATOM   4915  CB  ARG    41      34.856  20.949  -4.206  1.00 10.00      B   
ATOM   4916  CG  ARG    41      36.065  20.128  -3.785  1.00 10.00      B   
ATOM   4917  CD  ARG    41      36.573  19.267  -4.929  1.00 10.00      B   
ATOM   4918  NE  ARG    41      37.445  20.019  -5.826  1.00 10.00      B   
ATOM   4919  HE  ARG    41      38.024  20.702  -5.416  1.00 10.00      B   
ATOM   4920  CZ  ARG    41      37.513  19.837  -7.142  1.00 10.00      B   
ATOM   4921  NH1 ARG    41      36.755  18.922  -7.736  1.00 10.00      B   
ATOM   4922 HH11 ARG    41      36.818  18.786  -8.771  1.00 10.00      B   
ATOM   4923 HH12 ARG    41      36.101  18.336  -7.179  1.00 10.00      B   
ATOM   4924  NH2 ARG    41      38.344  20.572  -7.868  1.00 10.00      B   
ATOM   4925 HH21 ARG    41      38.948  21.291  -7.411  1.00 10.00      B   
ATOM   4926 HH22 ARG    41      38.402  20.433  -8.903  1.00 10.00      B   
ATOM   4927  C   ARG    41      33.360  20.808  -2.199  1.00 10.00      B   
ATOM   4928  O   ARG    41      33.623  20.004  -1.300  1.00 10.00      B   
ATOM   4929  N   GLU    42      32.907  22.038  -1.969  1.00 10.00      B   
ATOM   4930  HN  GLU    42      32.714  22.627  -2.731  1.00 10.00      B   
ATOM   4931  CA  GLU    42      32.688  22.534  -0.617  1.00 10.00      B   
ATOM   4932  CB  GLU    42      32.365  24.031  -0.631  1.00 10.00      B   
ATOM   4933  CG  GLU    42      32.180  24.638   0.751  1.00 10.00      B   
ATOM   4934  CD  GLU    42      32.057  26.144   0.720  1.00 10.00      B   
ATOM   4935  OE1 GLU    42      31.069  26.651   0.147  1.00 10.00      B   
ATOM   4936  OE2 GLU    42      32.946  26.832   1.268  1.00 10.00      B   
ATOM   4937  C   GLU    42      31.570  21.749   0.064  1.00 10.00      B   
ATOM   4938  O   GLU    42      31.709  21.318   1.210  1.00 10.00      B   
ATOM   4939  N   THR    43      30.466  21.555  -0.651  1.00 10.00      B   
ATOM   4940  HN  THR    43      30.404  21.936  -1.558  1.00 10.00      B   
ATOM   4941  CA  THR    43      29.335  20.813  -0.119  1.00 10.00      B   
ATOM   4942  CB  THR    43      28.157  20.795  -1.108  1.00 10.00      B   
ATOM   4943  OG1 THR    43      27.945  22.121  -1.608  1.00 10.00      B   
ATOM   4944  HG1 THR    43      27.184  22.124  -2.191  1.00 10.00      B   
ATOM   4945  CG2 THR    43      26.892  20.318  -0.416  1.00 10.00      B   
ATOM   4946  C   THR    43      29.742  19.382   0.229  1.00 10.00      B   
ATOM   4947  O   THR    43      29.351  18.855   1.270  1.00 10.00      B   
ATOM   4948  N   ALA    44      30.546  18.769  -0.638  1.00 10.00      B   
ATOM   4949  HN  ALA    44      30.824  19.243  -1.455  1.00 10.00      B   
ATOM   4950  CA  ALA    44      31.014  17.408  -0.413  1.00 10.00      B   
ATOM   4951  CB  ALA    44      31.823  16.919  -1.601  1.00 10.00      B   
ATOM   4952  C   ALA    44      31.847  17.334   0.862  1.00 10.00      B   
ATOM   4953  O   ALA    44      31.734  16.385   1.640  1.00 10.00      B   
ATOM   4954  N   ALA    45      32.680  18.348   1.077  1.00 10.00      B   
ATOM   4955  HN  ALA    45      32.728  19.078   0.420  1.00 10.00      B   
ATOM   4956  CA  ALA    45      33.521  18.401   2.265  1.00 10.00      B   
ATOM   4957  CB  ALA    45      34.527  19.534   2.156  1.00 10.00      B   
ATOM   4958  C   ALA    45      32.658  18.560   3.512  1.00 10.00      B   
ATOM   4959  O   ALA    45      32.855  17.868   4.513  1.00 10.00      B   
ATOM   4960  N   ARG    46      31.682  19.457   3.428  1.00 10.00      B   
ATOM   4961  HN  ARG    46      31.577  19.964   2.594  1.00 10.00      B   
ATOM   4962  CA  ARG    46      30.767  19.715   4.536  1.00 10.00      B   
ATOM   4963  CB  ARG    46      29.848  20.892   4.203  1.00 10.00      B   
ATOM   4964  CG  ARG    46      30.577  22.213   4.032  1.00 10.00      B   
ATOM   4965  CD  ARG    46      29.720  23.231   3.299  1.00 10.00      B   
ATOM   4966  NE  ARG    46      29.159  24.236   4.199  1.00 10.00      B   
ATOM   4967  HE  ARG    46      28.230  24.104   4.503  1.00 10.00      B   
ATOM   4968  CZ  ARG    46      29.824  25.312   4.618  1.00 10.00      B   
ATOM   4969  NH1 ARG    46      31.073  25.520   4.228  1.00 10.00      B   
ATOM   4970 HH11 ARG    46      31.591  26.363   4.559  1.00 10.00      B   
ATOM   4971 HH12 ARG    46      31.547  24.842   3.592  1.00 10.00      B   
ATOM   4972  NH2 ARG    46      29.242  26.178   5.428  1.00 10.00      B   
ATOM   4973 HH21 ARG    46      28.256  26.025   5.740  1.00 10.00      B   
ATOM   4974 HH22 ARG    46      29.762  27.019   5.760  1.00 10.00      B   
ATOM   4975  C   ARG    46      29.938  18.475   4.844  1.00 10.00      B   
ATOM   4976  O   ARG    46      29.663  18.169   6.003  1.00 10.00      B   
ATOM   4977  N   PHE    47      29.550  17.763   3.792  1.00 10.00      B   
ATOM   4978  HN  PHE    47      29.785  18.077   2.890  1.00 10.00      B   
ATOM   4979  CA  PHE    47      28.765  16.545   3.931  1.00 10.00      B   
ATOM   4980  CB  PHE    47      28.377  15.999   2.554  1.00 10.00      B   
ATOM   4981  CG  PHE    47      27.295  14.955   2.586  1.00 10.00      B   
ATOM   4982  CD1 PHE    47      26.190  15.106   3.410  1.00 10.00      B   
ATOM   4983  CD2 PHE    47      27.379  13.829   1.787  1.00 10.00      B   
ATOM   4984  CE1 PHE    47      25.191  14.152   3.435  1.00 10.00      B   
ATOM   4985  CE2 PHE    47      26.385  12.871   1.807  1.00 10.00      B   
ATOM   4986  CZ  PHE    47      25.288  13.033   2.633  1.00 10.00      B   
ATOM   4987  C   PHE    47      29.550  15.499   4.709  1.00 10.00      B   
ATOM   4988  O   PHE    47      29.002  14.817   5.573  1.00 10.00      B   
ATOM   4989  N   THR    48      30.838  15.393   4.404  1.00 10.00      B   
ATOM   4990  HN  THR    48      31.211  15.966   3.704  1.00 10.00      B   
ATOM   4991  CA  THR    48      31.710  14.445   5.077  1.00 10.00      B   
ATOM   4992  CB  THR    48      33.133  14.489   4.485  1.00 10.00      B   
ATOM   4993  OG1 THR    48      33.049  14.462   3.050  1.00 10.00      B   
ATOM   4994  HG1 THR    48      32.788  15.334   2.727  1.00 10.00      B   
ATOM   4995  CG2 THR    48      33.944  13.295   4.959  1.00 10.00      B   
ATOM   4996  C   THR    48      31.763  14.733   6.578  1.00 10.00      B   
ATOM   4997  O   THR    48      31.680  13.816   7.396  1.00 10.00      B   
ATOM   4998  N   ALA    49      31.869  16.013   6.928  1.00 10.00      B   
ATOM   4999  HN  ALA    49      31.920  16.697   6.227  1.00 10.00      B   
ATOM   5000  CA  ALA    49      31.918  16.424   8.325  1.00 10.00      B   
ATOM   5001  CB  ALA    49      32.207  17.913   8.427  1.00 10.00      B   
ATOM   5002  C   ALA    49      30.605  16.100   9.027  1.00 10.00      B   
ATOM   5003  O   ALA    49      30.597  15.549  10.127  1.00 10.00      B   
ATOM   5004  N   ALA    50      29.496  16.442   8.378  1.00 10.00      B   
ATOM   5005  HN  ALA    50      29.571  16.891   7.507  1.00 10.00      B   
ATOM   5006  CA  ALA    50      28.171  16.184   8.934  1.00 10.00      B   
ATOM   5007  CB  ALA    50      27.091  16.782   8.048  1.00 10.00      B   
ATOM   5008  C   ALA    50      27.939  14.689   9.123  1.00 10.00      B   
ATOM   5009  O   ALA    50      27.419  14.256  10.153  1.00 10.00      B   
ATOM   5010  N   LEU    51      28.332  13.905   8.125  1.00 10.00      B   
ATOM   5011  HN  LEU    51      28.734  14.310   7.324  1.00 10.00      B   
ATOM   5012  CA  LEU    51      28.177  12.459   8.185  1.00 10.00      B   
ATOM   5013  CB  LEU    51      28.595  11.812   6.865  1.00 10.00      B   
ATOM   5014  CG  LEU    51      27.652  12.015   5.679  1.00 10.00      B   
ATOM   5015  CD1 LEU    51      28.201  11.313   4.447  1.00 10.00      B   
ATOM   5016  CD2 LEU    51      26.259  11.505   6.010  1.00 10.00      B   
ATOM   5017  C   LEU    51      28.996  11.880   9.330  1.00 10.00      B   
ATOM   5018  O   LEU    51      28.499  11.069  10.110  1.00 10.00      B   
ATOM   5019  N   GLU    52      30.250  12.316   9.437  1.00 10.00      B   
ATOM   5020  HN  GLU    52      30.589  12.975   8.788  1.00 10.00      B   
ATOM   5021  CA  GLU    52      31.139  11.844  10.490  1.00 10.00      B   
ATOM   5022  CB  GLU    52      32.518  12.484  10.337  1.00 10.00      B   
ATOM   5023  CG  GLU    52      33.617  11.789  11.120  1.00 10.00      B   
ATOM   5024  CD  GLU    52      34.694  12.749  11.577  1.00 10.00      B   
ATOM   5025  OE1 GLU    52      35.366  13.355  10.714  1.00 10.00      B   
ATOM   5026  OE2 GLU    52      34.868  12.908  12.806  1.00 10.00      B   
ATOM   5027  C   GLU    52      30.557  12.173  11.863  1.00 10.00      B   
ATOM   5028  O   GLU    52      30.629  11.367  12.795  1.00 10.00      B   
ATOM   5029  N   LEU    53      29.978  13.364  11.981  1.00 10.00      B   
ATOM   5030  HN  LEU    53      29.965  13.970  11.204  1.00 10.00      B   
ATOM   5031  CA  LEU    53      29.370  13.801  13.229  1.00 10.00      B   
ATOM   5032  CB  LEU    53      28.939  15.267  13.130  1.00 10.00      B   
ATOM   5033  CG  LEU    53      28.314  15.878  14.388  1.00 10.00      B   
ATOM   5034  CD1 LEU    53      29.333  15.958  15.517  1.00 10.00      B   
ATOM   5035  CD2 LEU    53      27.734  17.250  14.083  1.00 10.00      B   
ATOM   5036  C   LEU    53      28.173  12.920  13.567  1.00 10.00      B   
ATOM   5037  O   LEU    53      27.977  12.533  14.721  1.00 10.00      B   
ATOM   5038  N   ALA    54      27.387  12.589  12.548  1.00 10.00      B   
ATOM   5039  HN  ALA    54      27.601  12.930  11.651  1.00 10.00      B   
ATOM   5040  CA  ALA    54      26.213  11.745  12.722  1.00 10.00      B   
ATOM   5041  CB  ALA    54      25.424  11.654  11.424  1.00 10.00      B   
ATOM   5042  C   ALA    54      26.602  10.356  13.221  1.00 10.00      B   
ATOM   5043  O   ALA    54      25.934   9.795  14.086  1.00 10.00      B   
ATOM   5044  N   ILE    55      27.697   9.816  12.688  1.00 10.00      B   
ATOM   5045  HN  ILE    55      28.191  10.317  12.003  1.00 10.00      B   
ATOM   5046  CA  ILE    55      28.175   8.493  13.090  1.00 10.00      B   
ATOM   5047  CB  ILE    55      29.402   8.047  12.264  1.00 10.00      B   
ATOM   5048  CG1 ILE    55      29.118   8.164  10.767  1.00 10.00      B   
ATOM   5049  CG2 ILE    55      29.794   6.617  12.618  1.00 10.00      B   
ATOM   5050  CD1 ILE    55      30.337   7.967   9.895  1.00 10.00      B   
ATOM   5051  C   ILE    55      28.537   8.478  14.577  1.00 10.00      B   
ATOM   5052  O   ILE    55      28.309   7.489  15.275  1.00 10.00      B   
ATOM   5053  N   ASP    56      29.089   9.587  15.057  1.00 10.00      B   
ATOM   5054  HN  ASP    56      29.241  10.346  14.454  1.00 10.00      B   
ATOM   5055  CA  ASP    56      29.482   9.701  16.456  1.00 10.00      B   
ATOM   5056  CB  ASP    56      30.416  10.897  16.660  1.00 10.00      B   
ATOM   5057  CG  ASP    56      30.978  10.960  18.066  1.00 10.00      B   
ATOM   5058  OD1 ASP    56      31.783  10.073  18.422  1.00 10.00      B   
ATOM   5059  OD2 ASP    56      30.621  11.892  18.821  1.00 10.00      B   
ATOM   5060  C   ASP    56      28.265   9.828  17.362  1.00 10.00      B   
ATOM   5061  O   ASP    56      28.236   9.276  18.467  1.00 10.00      B   
ATOM   5062  N   ARG    57      27.257  10.545  16.887  1.00 10.00      B   
ATOM   5063  HN  ARG    57      27.339  10.954  15.998  1.00 10.00      B   
ATOM   5064  CA  ARG    57      26.031  10.746  17.654  1.00 10.00      B   
ATOM   5065  CB  ARG    57      25.214  11.913  17.090  1.00 10.00      B   
ATOM   5066  CG  ARG    57      25.962  13.238  17.036  1.00 10.00      B   
ATOM   5067  CD  ARG    57      26.373  13.712  18.421  1.00 10.00      B   
ATOM   5068  NE  ARG    57      25.233  14.165  19.219  1.00 10.00      B   
ATOM   5069  HE  ARG    57      24.409  13.627  19.175  1.00 10.00      B   
ATOM   5070  CZ  ARG    57      25.249  15.257  19.986  1.00 10.00      B   
ATOM   5071  NH1 ARG    57      26.343  16.005  20.060  1.00 10.00      B   
ATOM   5072 HH11 ARG    57      27.193  15.747  19.519  1.00 10.00      B   
ATOM   5073 HH12 ARG    57      26.355  16.862  20.658  1.00 10.00      B   
ATOM   5074  NH2 ARG    57      24.169  15.603  20.674  1.00 10.00      B   
ATOM   5075 HH21 ARG    57      23.303  15.025  20.618  1.00 10.00      B   
ATOM   5076 HH22 ARG    57      24.179  16.458  21.275  1.00 10.00      B   
ATOM   5077  C   ARG    57      25.182   9.479  17.686  1.00 10.00      B   
ATOM   5078  O   ARG    57      24.479   9.223  18.661  1.00 10.00      B   
ATOM   5079  N   ALA    58      25.268   8.685  16.622  1.00 10.00      B   
ATOM   5080  HN  ALA    58      25.861   8.944  15.881  1.00 10.00      B   
ATOM   5081  CA  ALA    58      24.504   7.445  16.513  1.00 10.00      B   
ATOM   5082  CB  ALA    58      24.718   6.807  15.148  1.00 10.00      B   
ATOM   5083  C   ALA    58      24.857   6.458  17.624  1.00 10.00      B   
ATOM   5084  O   ALA    58      24.013   5.675  18.066  1.00 10.00      B   
ATOM   5085  N   THR    59      26.101   6.509  18.081  1.00 10.00      B   
ATOM   5086  HN  THR    59      26.730   7.151  17.688  1.00 10.00      B   
ATOM   5087  CA  THR    59      26.572   5.622  19.136  1.00 10.00      B   
ATOM   5088  CB  THR    59      28.110   5.659  19.226  1.00 10.00      B   
ATOM   5089  OG1 THR    59      28.644   6.127  17.982  1.00 10.00      B   
ATOM   5090  HG1 THR    59      29.605   6.182  18.049  1.00 10.00      B   
ATOM   5091  CG2 THR    59      28.667   4.274  19.523  1.00 10.00      B   
ATOM   5092  C   THR    59      25.990   5.998  20.499  1.00 10.00      B   
ATOM   5093  O   THR    59      26.074   5.221  21.451  1.00 10.00      B   
ATOM   5094  N   LEU    60      25.394   7.184  20.593  1.00 10.00      B   
ATOM   5095  HN  LEU    60      25.333   7.757  19.799  1.00 10.00      B   
ATOM   5096  CA  LEU    60      24.825   7.644  21.853  1.00 10.00      B   
ATOM   5097  CB  LEU    60      25.463   8.968  22.279  1.00 10.00      B   
ATOM   5098  CG  LEU    60      26.961   8.926  22.592  1.00 10.00      B   
ATOM   5099  CD1 LEU    60      27.452  10.296  23.025  1.00 10.00      B   
ATOM   5100  CD2 LEU    60      27.262   7.886  23.661  1.00 10.00      B   
ATOM   5101  C   LEU    60      23.307   7.785  21.799  1.00 10.00      B   
ATOM   5102  O   LEU    60      22.666   8.008  22.822  1.00 10.00      B   
ATOM   5103  N   SER    61      22.729   7.650  20.616  1.00 10.00      B   
ATOM   5104  HN  SER    61      23.277   7.468  19.823  1.00 10.00      B   
ATOM   5105  CA  SER    61      21.285   7.773  20.468  1.00 10.00      B   
ATOM   5106  CB  SER    61      20.950   8.360  19.097  1.00 10.00      B   
ATOM   5107  OG  SER    61      21.740   7.760  18.084  1.00 10.00      B   
ATOM   5108  HG  SER    61      21.224   7.078  17.631  1.00 10.00      B   
ATOM   5109  C   SER    61      20.597   6.423  20.639  1.00 10.00      B   
ATOM   5110  O   SER    61      19.367   6.333  20.642  1.00 10.00      B   
ATOM   5111  N   GLY    62      21.396   5.375  20.787  1.00 10.00      B   
ATOM   5112  HN  GLY    62      22.365   5.510  20.800  1.00 10.00      B   
ATOM   5113  CA  GLY    62      20.853   4.039  20.931  1.00 10.00      B   
ATOM   5114  C   GLY    62      20.508   3.461  19.577  1.00 10.00      B   
ATOM   5115  O   GLY    62      21.108   2.481  19.129  1.00 10.00      B   
ATOM   5116  N   GLN    63      19.554   4.092  18.918  1.00 10.00      B   
ATOM   5117  HN  GLN    63      19.132   4.875  19.335  1.00 10.00      B   
ATOM   5118  CA  GLN    63      19.124   3.680  17.595  1.00 10.00      B   
ATOM   5119  CB  GLN    63      17.629   3.967  17.420  1.00 10.00      B   
ATOM   5120  CG  GLN    63      17.029   3.461  16.118  1.00 10.00      B   
ATOM   5121  CD  GLN    63      15.963   4.385  15.569  1.00 10.00      B   
ATOM   5122  OE1 GLN    63      14.784   4.252  15.885  1.00 10.00      B   
ATOM   5123  NE2 GLN    63      16.372   5.337  14.747  1.00 10.00      B   
ATOM   5124 HE21 GLN    63      17.332   5.390  14.538  1.00 10.00      B   
ATOM   5125 HE22 GLN    63      15.702   5.948  14.377  1.00 10.00      B   
ATOM   5126  C   GLN    63      19.930   4.455  16.555  1.00 10.00      B   
ATOM   5127  O   GLN    63      20.244   5.632  16.765  1.00 10.00      B   
ATOM   5128  N   PRO    64      20.314   3.797  15.449  1.00 10.00      B   
ATOM   5129  CA  PRO    64      21.082   4.432  14.370  1.00 10.00      B   
ATOM   5130  CB  PRO    64      21.120   3.351  13.287  1.00 10.00      B   
ATOM   5131  CG  PRO    64      20.984   2.073  14.034  1.00 10.00      B   
ATOM   5132  CD  PRO    64      20.056   2.371  15.174  1.00 10.00      B   
ATOM   5133  C   PRO    64      20.396   5.688  13.833  1.00 10.00      B   
ATOM   5134  O   PRO    64      19.178   5.851  13.965  1.00 10.00      B   
ATOM   5135  N   VAL    65      21.184   6.566  13.223  1.00 10.00      B   
ATOM   5136  HN  VAL    65      22.138   6.364  13.127  1.00 10.00      B   
ATOM   5137  CA  VAL    65      20.666   7.810  12.665  1.00 10.00      B   
ATOM   5138  CB  VAL    65      21.582   9.014  12.986  1.00 10.00      B   
ATOM   5139  CG1 VAL    65      21.679   9.226  14.490  1.00 10.00      B   
ATOM   5140  CG2 VAL    65      22.966   8.820  12.385  1.00 10.00      B   
ATOM   5141  C   VAL    65      20.495   7.688  11.153  1.00 10.00      B   
ATOM   5142  O   VAL    65      21.126   6.839  10.518  1.00 10.00      B   
ATOM   5143  N   GLY    66      19.649   8.532  10.581  1.00 10.00      B   
ATOM   5144  HN  GLY    66      19.180   9.199  11.135  1.00 10.00      B   
ATOM   5145  CA  GLY    66      19.415   8.487   9.151  1.00 10.00      B   
ATOM   5146  C   GLY    66      19.277   9.868   8.543  1.00 10.00      B   
ATOM   5147  O   GLY    66      18.966  10.831   9.238  1.00 10.00      B   
ATOM   5148  N   ILE    67      19.518   9.970   7.245  1.00 10.00      B   
ATOM   5149  HN  ILE    67      19.787   9.169   6.743  1.00 10.00      B   
ATOM   5150  CA  ILE    67      19.412  11.245   6.550  1.00 10.00      B   
ATOM   5151  CB  ILE    67      20.694  11.594   5.763  1.00 10.00      B   
ATOM   5152  CG1 ILE    67      21.944  11.264   6.586  1.00 10.00      B   
ATOM   5153  CG2 ILE    67      20.694  13.066   5.377  1.00 10.00      B   
ATOM   5154  CD1 ILE    67      22.616   9.963   6.195  1.00 10.00      B   
ATOM   5155  C   ILE    67      18.215  11.256   5.601  1.00 10.00      B   
ATOM   5156  O   ILE    67      17.966  10.284   4.881  1.00 10.00      B   
ATOM   5157  N   HIS    68      17.476  12.358   5.614  1.00 10.00      B   
ATOM   5158  HN  HIS    68      17.740  13.100   6.211  1.00 10.00      B   
ATOM   5159  CA  HIS    68      16.299  12.527   4.774  1.00 10.00      B   
ATOM   5160  CB  HIS    68      15.192  13.191   5.600  1.00 10.00      B   
ATOM   5161  CG  HIS    68      13.816  13.084   5.023  1.00 10.00      B   
ATOM   5162  ND1 HIS    68      13.298  13.994   4.123  1.00 10.00      B   
ATOM   5163  HD1 HIS    68      13.769  14.776   3.756  1.00 10.00      B   
ATOM   5164  CD2 HIS    68      12.832  12.186   5.256  1.00 10.00      B   
ATOM   5165  CE1 HIS    68      12.056  13.662   3.833  1.00 10.00      B   
ATOM   5166  NE2 HIS    68      11.751  12.571   4.508  1.00 10.00      B   
ATOM   5167  HE2 HIS    68      10.872  12.124   4.506  1.00 10.00      B
[truncated: 73,386 more chars]
