# Supplementary material for: Large-scale discovery of protein interactions at residue resolution using co-evolution calculated from genomic sequences
Source: Nat Commun. 2021 Mar 2;12:1396. doi: 10.1038/s41467-021-21636-z (PMC7925567; doi:10.1038/s41467-021-21636-z)
Supplement: Supplementary file 13 — Supplementary Data 11 [file 41467_2021_21636_MOESM13_ESM.zip › supplementary_prediction/membrane153326_LNT_GSPH/models/rmsdclust1_top1_haddock_97w.pdb]

REMARK FILENAME="haddock_97w.pdb0"
REMARK ===============================================================
REMARK HADDOCK run for haddock
REMARK initial structure: haddock_97.pdb
REMARK final NOE weights: unambig 50 amb: 50
REMARK ===============================================================
REMARK            total,bonds,angles,improper,dihe,vdw,elec,air,cdih,coup,rdcs,vean,dani,xpcs,rg
REMARK energies: 248.165, 0, 0, 0, 0, -67.2638, -80.0596, 395.488, 0, 0, 0, 0, 0, 0, 0
REMARK ===============================================================
REMARK            bonds,angles,impropers,dihe,air,cdih,coup,rdcs,vean,dani,xpcs
REMARK rms-dev.: 0,0,0,0,30.0177,0,0, 0, 0, 0, 0
REMARK ===============================================================
REMARK               air,cdih,coup,rdcs,vean,dani,xpcs
REMARK               >0.3,>5,>1,>0,>5,>0.2,>0.2
REMARK violations.: 2, 0, 0, 0, 0, 0, 0
REMARK ===============================================================
REMARK                        CVpartition#,violations,rms
REMARK AIRs cross-validation: 1, 0, NaN
REMARK ===============================================================
REMARK NCS energy: 0
REMARK ===============================================================
REMARK Symmetry energy: 0
REMARK ===============================================================
REMARK Desolvation energy: -50.1549
REMARK Internal energy free molecules: 143078
REMARK Internal energy complex: -23644
REMARK Binding energy: -166919
REMARK ===============================================================
REMARK buried surface area: 2161.28
REMARK ===============================================================
REMARK water - chain1: 0 0 0
REMARK water - chain2: 0 0 0
REMARK water - chain3: 0 0 0
REMARK water - chain4: 0 0 0
REMARK water - chain5: 0 0 0
REMARK water - chain6: 0 0 0
REMARK ===============================================================
REMARK water - water: 0 0 0
REMARK ===============================================================
REMARK DATE:05-Aug-2020  13:37:30       created by user: he47
REMARK VERSION:1.3
ATOM      1  CB  LEU     6      35.183  -2.417  11.969  1.00 10.00      A   
ATOM      2  CG  LEU     6      36.176  -3.476  12.454  1.00 10.00      A   
ATOM      3  CD1 LEU     6      35.489  -4.475  13.373  1.00 10.00      A   
ATOM      4  CD2 LEU     6      36.820  -4.188  11.275  1.00 10.00      A   
ATOM      5  C   LEU     6      34.651  -0.337  10.683  1.00 10.00      A   
ATOM      6  O   LEU     6      34.600   0.790  11.177  1.00 10.00      A   
ATOM      7  N   LEU     6      36.822  -0.576  11.808  1.00 10.00      A   
ATOM      8  HT1 LEU     6      36.425  -0.086  12.633  1.00 10.00      A   
ATOM      9  HT2 LEU     6      37.257   0.127  11.179  1.00 10.00      A   
ATOM     10  HT3 LEU     6      37.555  -1.238  12.127  1.00 10.00      A   
ATOM     11  CA  LEU     6      35.754  -1.303  11.088  1.00 10.00      A   
ATOM     12  N   ILE     7      33.779  -0.771   9.781  1.00 10.00      A   
ATOM     13  HN  ILE     7      33.883  -1.674   9.409  1.00 10.00      A   
ATOM     14  CA  ILE     7      32.677   0.067   9.322  1.00 10.00      A   
ATOM     15  CB  ILE     7      32.463  -0.030   7.793  1.00 10.00      A   
ATOM     16  CG1 ILE     7      32.120  -1.464   7.379  1.00 10.00      A   
ATOM     17  CG2 ILE     7      33.698   0.464   7.050  1.00 10.00      A   
ATOM     18  CD1 ILE     7      31.637  -1.593   5.949  1.00 10.00      A   
ATOM     19  C   ILE     7      31.384  -0.290  10.051  1.00 10.00      A   
ATOM     20  O   ILE     7      30.377   0.410   9.932  1.00 10.00      A   
ATOM     21  N   GLU     8      31.427  -1.382  10.803  1.00 10.00      A   
ATOM     22  HN  GLU     8      32.258  -1.898  10.844  1.00 10.00      A   
ATOM     23  CA  GLU     8      30.274  -1.843  11.562  1.00 10.00      A   
ATOM     24  CB  GLU     8      30.496  -3.282  12.045  1.00 10.00      A   
ATOM     25  CG  GLU     8      29.233  -3.998  12.502  1.00 10.00      A   
ATOM     26  CD  GLU     8      28.270  -4.264  11.363  1.00 10.00      A   
ATOM     27  OE1 GLU     8      28.681  -4.898  10.364  1.00 10.00      A   
ATOM     28  OE2 GLU     8      27.096  -3.838  11.456  1.00 10.00      A   
ATOM     29  C   GLU     8      30.019  -0.916  12.747  1.00 10.00      A   
ATOM     30  O   GLU     8      30.673  -1.020  13.787  1.00 10.00      A   
ATOM     31  N   ARG     9      29.075  -0.003  12.581  1.00 10.00      A   
ATOM     32  HN  ARG     9      28.592   0.035  11.728  1.00 10.00      A   
ATOM     33  CA  ARG     9      28.736   0.948  13.624  1.00 10.00      A   
ATOM     34  CB  ARG     9      29.415   2.289  13.328  1.00 10.00      A   
ATOM     35  CG  ARG     9      29.317   3.317  14.446  1.00 10.00      A   
ATOM     36  CD  ARG     9      30.632   4.062  14.617  1.00 10.00      A   
ATOM     37  NE  ARG     9      30.442   5.415  15.139  1.00 10.00      A   
ATOM     38  HE  ARG     9      29.713   5.950  14.750  1.00 10.00      A   
ATOM     39  CZ  ARG     9      31.197   5.961  16.093  1.00 10.00      A   
ATOM     40  NH1 ARG     9      32.195   5.273  16.637  1.00 10.00      A   
ATOM     41 HH11 ARG     9      32.392   4.299  16.325  1.00 10.00      A   
ATOM     42 HH12 ARG     9      32.791   5.706  17.380  1.00 10.00      A   
ATOM     43  NH2 ARG     9      30.967   7.207  16.483  1.00 10.00      A   
ATOM     44 HH21 ARG     9      31.552   7.642  17.229  1.00 10.00      A   
ATOM     45 HH22 ARG     9      30.198   7.760  16.042  1.00 10.00      A   
ATOM     46  C   ARG     9      27.221   1.117  13.700  1.00 10.00      A   
ATOM     47  O   ARG     9      26.569   1.341  12.677  1.00 10.00      A   
ATOM     48  N   GLN    10      26.673   1.008  14.909  1.00 10.00      A   
ATOM     49  HN  GLN    10      27.256   0.827  15.679  1.00 10.00      A   
ATOM     50  CA  GLN    10      25.232   1.135  15.134  1.00 10.00      A   
ATOM     51  CB  GLN    10      24.910   1.039  16.627  1.00 10.00      A   
ATOM     52  CG  GLN    10      23.426   1.109  16.955  1.00 10.00      A   
ATOM     53  CD  GLN    10      23.159   1.260  18.439  1.00 10.00      A   
ATOM     54  OE1 GLN    10      23.914   0.762  19.277  1.00 10.00      A   
ATOM     55  NE2 GLN    10      22.084   1.951  18.775  1.00 10.00      A   
ATOM     56 HE21 GLN    10      21.527   2.322  18.057  1.00 10.00      A   
ATOM     57 HE22 GLN    10      21.891   2.072  19.729  1.00 10.00      A   
ATOM     58  C   GLN    10      24.678   2.433  14.555  1.00 10.00      A   
ATOM     59  O   GLN    10      23.610   2.437  13.943  1.00 10.00      A   
ATOM     60  N   ARG    11      25.412   3.526  14.753  1.00 10.00      A   
ATOM     61  HN  ARG    11      26.243   3.450  15.272  1.00 10.00      A   
ATOM     62  CA  ARG    11      25.010   4.839  14.247  1.00 10.00      A   
ATOM     63  CB  ARG    11      26.079   5.887  14.577  1.00 10.00      A   
ATOM     64  CG  ARG    11      26.331   6.087  16.066  1.00 10.00      A   
ATOM     65  CD  ARG    11      25.663   7.354  16.582  1.00 10.00      A   
ATOM     66  NE  ARG    11      26.280   8.564  16.036  1.00 10.00      A   
ATOM     67  HE  ARG    11      26.225   8.696  15.063  1.00 10.00      A   
ATOM     68  CZ  ARG    11      26.913   9.480  16.771  1.00 10.00      A   
ATOM     69  NH1 ARG    11      27.015   9.331  18.087  1.00 10.00      A   
ATOM     70 HH11 ARG    11      26.602   8.494  18.557  1.00 10.00      A   
ATOM     71 HH12 ARG    11      27.515  10.048  18.660  1.00 10.00      A   
ATOM     72  NH2 ARG    11      27.442  10.549  16.186  1.00 10.00      A   
ATOM     73 HH21 ARG    11      27.936  11.274  16.756  1.00 10.00      A   
ATOM     74 HH22 ARG    11      27.370  10.671  15.152  1.00 10.00      A   
ATOM     75  C   ARG    11      24.773   4.792  12.737  1.00 10.00      A   
ATOM     76  O   ARG    11      23.866   5.438  12.216  1.00 10.00      A   
ATOM     77  N   ILE    12      25.585   4.002  12.047  1.00 10.00      A   
ATOM     78  HN  ILE    12      26.271   3.493  12.526  1.00 10.00      A   
ATOM     79  CA  ILE    12      25.479   3.857  10.601  1.00 10.00      A   
ATOM     80  CB  ILE    12      26.765   3.236  10.011  1.00 10.00      A   
ATOM     81  CG1 ILE    12      27.990   4.098  10.348  1.00 10.00      A   
ATOM     82  CG2 ILE    12      26.646   3.030   8.506  1.00 10.00      A   
ATOM     83  CD1 ILE    12      27.885   5.537   9.886  1.00 10.00      A   
ATOM     84  C   ILE    12      24.280   2.981  10.240  1.00 10.00      A   
ATOM     85  O   ILE    12      23.585   3.231   9.252  1.00 10.00      A   
ATOM     86  N   ARG    13      24.040   1.957  11.054  1.00 10.00      A   
ATOM     87  HN  ARG    13      24.625   1.818  11.830  1.00 10.00      A   
ATOM     88  CA  ARG    13      22.931   1.038  10.827  1.00 10.00      A   
ATOM     89  CB  ARG    13      22.960  -0.110  11.842  1.00 10.00      A   
ATOM     90  CG  ARG    13      24.301  -0.827  11.959  1.00 10.00      A   
ATOM     91  CD  ARG    13      24.580  -1.731  10.765  1.00 10.00      A   
ATOM     92  NE  ARG    13      25.047  -0.989   9.591  1.00 10.00      A   
ATOM     93  HE  ARG    13      24.530  -0.199   9.326  1.00 10.00      A   
ATOM     94  CZ  ARG    13      26.123  -1.326   8.871  1.00 10.00      A   
ATOM     95  NH1 ARG    13      26.852  -2.386   9.205  1.00 10.00      A   
ATOM     96 HH11 ARG    13      27.686  -2.651   8.640  1.00 10.00      A   
ATOM     97 HH12 ARG    13      26.595  -2.966  10.047  1.00 10.00      A   
ATOM     98  NH2 ARG    13      26.465  -0.596   7.815  1.00 10.00      A   
ATOM     99 HH21 ARG    13      25.898   0.235   7.545  1.00 10.00      A   
ATOM    100 HH22 ARG    13      27.304  -0.849   7.246  1.00 10.00      A   
ATOM    101  C   ARG    13      21.592   1.772  10.889  1.00 10.00      A   
ATOM    102  O   ARG    13      20.658   1.433  10.164  1.00 10.00      A   
ATOM    103  N   LEU    14      21.518   2.783  11.752  1.00 10.00      A   
ATOM    104  HN  LEU    14      22.302   2.997  12.305  1.00 10.00      A   
ATOM    105  CA  LEU    14      20.307   3.580  11.911  1.00 10.00      A   
ATOM    106  CB  LEU    14      20.510   4.629  13.011  1.00 10.00      A   
ATOM    107  CG  LEU    14      20.745   4.103  14.431  1.00 10.00      A   
ATOM    108  CD1 LEU    14      21.499   5.134  15.257  1.00 10.00      A   
ATOM    109  CD2 LEU    14      19.419   3.767  15.097  1.00 10.00      A   
ATOM    110  C   LEU    14      19.947   4.284  10.605  1.00 10.00      A   
ATOM    111  O   LEU    14      18.817   4.192  10.125  1.00 10.00      A   
ATOM    112  N   LEU    15      20.931   4.965  10.028  1.00 10.00      A   
ATOM    113  HN  LEU    15      21.815   4.972  10.454  1.00 10.00      A   
ATOM    114  CA  LEU    15      20.743   5.707   8.786  1.00 10.00      A   
ATOM    115  CB  LEU    15      21.974   6.567   8.491  1.00 10.00      A   
ATOM    116  CG  LEU    15      22.288   7.670   9.506  1.00 10.00      A   
ATOM    117  CD1 LEU    15      23.704   8.191   9.309  1.00 10.00      A   
ATOM    118  CD2 LEU    15      21.280   8.804   9.396  1.00 10.00      A   
ATOM    119  C   LEU    15      20.450   4.793   7.600  1.00 10.00      A   
ATOM    120  O   LEU    15      19.620   5.120   6.752  1.00 10.00      A   
ATOM    121  N   LEU    16      21.127   3.651   7.546  1.00 10.00      A   
ATOM    122  HN  LEU    16      21.768   3.441   8.258  1.00 10.00      A   
ATOM    123  CA  LEU    16      20.946   2.706   6.445  1.00 10.00      A   
ATOM    124  CB  LEU    16      21.989   1.586   6.490  1.00 10.00      A   
ATOM    125  CG  LEU    16      23.459   2.006   6.387  1.00 10.00      A   
ATOM    126  CD1 LEU    16      24.306   0.855   5.870  1.00 10.00      A   
ATOM    127  CD2 LEU    16      23.625   3.235   5.506  1.00 10.00      A   
ATOM    128  C   LEU    16      19.545   2.109   6.419  1.00 10.00      A   
ATOM    129  O   LEU    16      18.933   1.996   5.356  1.00 10.00      A   
ATOM    130  N   ALA    17      19.040   1.741   7.593  1.00 10.00      A   
ATOM    131  HN  ALA    17      19.574   1.879   8.407  1.00 10.00      A   
ATOM    132  CA  ALA    17      17.710   1.142   7.710  1.00 10.00      A   
ATOM    133  CB  ALA    17      17.404   0.800   9.161  1.00 10.00      A   
ATOM    134  C   ALA    17      16.634   2.053   7.124  1.00 10.00      A   
ATOM    135  O   ALA    17      15.703   1.587   6.466  1.00 10.00      A   
ATOM    136  N   LEU    18      16.784   3.355   7.349  1.00 10.00      A   
ATOM    137  HN  LEU    18      17.558   3.663   7.869  1.00 10.00      A   
ATOM    138  CA  LEU    18      15.832   4.339   6.845  1.00 10.00      A   
ATOM    139  CB  LEU    18      16.218   5.742   7.325  1.00 10.00      A   
ATOM    140  CG  LEU    18      16.175   5.987   8.835  1.00 10.00      A   
ATOM    141  CD1 LEU    18      17.115   7.120   9.216  1.00 10.00      A   
ATOM    142  CD2 LEU    18      14.758   6.302   9.285  1.00 10.00      A   
ATOM    143  C   LEU    18      15.789   4.323   5.321  1.00 10.00      A   
ATOM    144  O   LEU    18      14.715   4.305   4.715  1.00 10.00      A   
ATOM    145  N   LEU    19      16.968   4.304   4.715  1.00 10.00      A   
ATOM    146  HN  LEU    19      17.781   4.281   5.264  1.00 10.00      A   
ATOM    147  CA  LEU    19      17.095   4.314   3.263  1.00 10.00      A   
ATOM    148  CB  LEU    19      18.548   4.577   2.863  1.00 10.00      A   
ATOM    149  CG  LEU    19      19.262   5.705   3.615  1.00 10.00      A   
ATOM    150  CD1 LEU    19      20.728   5.765   3.221  1.00 10.00      A   
ATOM    151  CD2 LEU    19      18.581   7.044   3.372  1.00 10.00      A   
ATOM    152  C   LEU    19      16.599   3.013   2.637  1.00 10.00      A   
ATOM    153  O   LEU    19      15.941   3.027   1.594  1.00 10.00      A   
ATOM    154  N   PHE    20      16.913   1.890   3.274  1.00 10.00      A   
ATOM    155  HN  PHE    20      17.446   1.940   4.100  1.00 10.00      A   
ATOM    156  CA  PHE    20      16.496   0.587   2.772  1.00 10.00      A   
ATOM    157  CB  PHE    20      17.168  -0.540   3.557  1.00 10.00      A   
ATOM    158  CG  PHE    20      18.550  -0.886   3.079  1.00 10.00      A   
ATOM    159  CD1 PHE    20      19.631  -0.836   3.945  1.00 10.00      A   
ATOM    160  CD2 PHE    20      18.767  -1.274   1.766  1.00 10.00      A   
ATOM    161  CE1 PHE    20      20.901  -1.161   3.509  1.00 10.00      A   
ATOM    162  CE2 PHE    20      20.033  -1.598   1.323  1.00 10.00      A   
ATOM    163  CZ  PHE    20      21.101  -1.544   2.197  1.00 10.00      A   
ATOM    164  C   PHE    20      14.977   0.424   2.821  1.00 10.00      A   
ATOM    165  O   PHE    20      14.370  -0.111   1.892  1.00 10.00      A   
ATOM    166  N   GLY    21      14.371   0.900   3.903  1.00 10.00      A   
ATOM    167  HN  GLY    21      14.908   1.329   4.604  1.00 10.00      A   
ATOM    168  CA  GLY    21      12.934   0.786   4.069  1.00 10.00      A   
ATOM    169  C   GLY    21      12.135   1.522   3.011  1.00 10.00      A   
ATOM    170  O   GLY    21      11.150   0.995   2.494  1.00 10.00      A   
ATOM    171  N   ALA    22      12.579   2.722   2.658  1.00 10.00      A   
ATOM    172  HN  ALA    22      13.397   3.072   3.075  1.00 10.00      A   
ATOM    173  CA  ALA    22      11.882   3.542   1.667  1.00 10.00      A   
ATOM    174  CB  ALA    22      12.453   4.948   1.646  1.00 10.00      A   
ATOM    175  C   ALA    22      11.909   2.929   0.266  1.00 10.00      A   
ATOM    176  O   ALA    22      11.186   3.376  -0.629  1.00 10.00      A   
ATOM    177  N   CYS    23      12.727   1.902   0.077  1.00 10.00      A   
ATOM    178  HN  CYS    23      13.269   1.575   0.827  1.00 10.00      A   
ATOM    179  CA  CYS    23      12.836   1.245  -1.219  1.00 10.00      A   
ATOM    180  CB  CYS    23      14.210   0.593  -1.373  1.00 10.00      A   
ATOM    181  SG  CYS    23      15.595   1.732  -1.126  1.00 10.00      A   
ATOM    182  HG  CYS    23      15.647   2.043   0.166  1.00 10.00      A   
ATOM    183  C   CYS    23      11.717   0.223  -1.424  1.00 10.00      A   
ATOM    184  O   CYS    23      11.583  -0.357  -2.497  1.00 10.00      A   
ATOM    185  N   GLY    24      10.908   0.015  -0.391  1.00 10.00      A   
ATOM    186  HN  GLY    24      11.060   0.508   0.447  1.00 10.00      A   
ATOM    187  CA  GLY    24       9.813  -0.934  -0.485  1.00 10.00      A   
ATOM    188  C   GLY    24       8.603  -0.352  -1.188  1.00 10.00      A   
ATOM    189  O   GLY    24       7.822  -1.078  -1.805  1.00 10.00      A   
ATOM    190  N   THR    25       8.461   0.964  -1.116  1.00 10.00      A   
ATOM    191  HN  THR    25       9.124   1.489  -0.619  1.00 10.00      A   
ATOM    192  CA  THR    25       7.342   1.663  -1.732  1.00 10.00      A   
ATOM    193  CB  THR    25       7.259   3.098  -1.184  1.00 10.00      A   
ATOM    194  OG1 THR    25       8.365   3.316  -0.294  1.00 10.00      A   
ATOM    195  HG1 THR    25       9.012   3.889  -0.718  1.00 10.00      A   
ATOM    196  CG2 THR    25       5.960   3.299  -0.422  1.00 10.00      A   
ATOM    197  C   THR    25       7.463   1.710  -3.258  1.00 10.00      A   
ATOM    198  O   THR    25       6.597   2.257  -3.944  1.00 10.00      A   
ATOM    199  N   LEU    26       8.529   1.116  -3.782  1.00 10.00      A   
ATOM    200  HN  LEU    26       9.171   0.673  -3.186  1.00 10.00      A   
ATOM    201  CA  LEU    26       8.767   1.099  -5.217  1.00 10.00      A   
ATOM    202  CB  LEU    26      10.267   1.023  -5.506  1.00 10.00      A   
ATOM    203  CG  LEU    26      11.135   2.082  -4.826  1.00 10.00      A   
ATOM    204  CD1 LEU    26      12.586   1.933  -5.251  1.00 10.00      A   
ATOM    205  CD2 LEU    26      10.616   3.476  -5.138  1.00 10.00      A   
ATOM    206  C   LEU    26       8.050  -0.064  -5.886  1.00 10.00      A   
ATOM    207  O   LEU    26       7.855  -0.070  -7.099  1.00 10.00      A   
ATOM    208  N   ALA    27       7.639  -1.041  -5.091  1.00 10.00      A   
ATOM    209  HN  ALA    27       7.794  -0.971  -4.125  1.00 10.00      A   
ATOM    210  CA  ALA    27       6.953  -2.214  -5.620  1.00 10.00      A   
ATOM    211  CB  ALA    27       7.101  -3.388  -4.666  1.00 10.00      A   
ATOM    212  C   ALA    27       5.480  -1.925  -5.899  1.00 10.00      A   
ATOM    213  O   ALA    27       4.745  -2.790  -6.377  1.00 10.00      A   
ATOM    214  N   PHE    28       5.057  -0.700  -5.617  1.00 10.00      A   
ATOM    215  HN  PHE    28       5.694  -0.043  -5.267  1.00 10.00      A   
ATOM    216  CA  PHE    28       3.673  -0.308  -5.827  1.00 10.00      A   
ATOM    217  CB  PHE    28       3.267   0.802  -4.855  1.00 10.00      A   
ATOM    218  CG  PHE    28       3.011   0.300  -3.464  1.00 10.00      A   
ATOM    219  CD1 PHE    28       4.065  -0.049  -2.635  1.00 10.00      A   
ATOM    220  CD2 PHE    28       1.717   0.157  -2.992  1.00 10.00      A   
ATOM    221  CE1 PHE    28       3.835  -0.521  -1.359  1.00 10.00      A   
ATOM    222  CE2 PHE    28       1.479  -0.313  -1.716  1.00 10.00      A   
ATOM    223  CZ  PHE    28       2.539  -0.658  -0.901  1.00 10.00      A   
ATOM    224  C   PHE    28       3.412   0.100  -7.273  1.00 10.00      A   
ATOM    225  O   PHE    28       4.346   0.378  -8.024  1.00 10.00      A   
ATOM    226  N   SER    29       2.134   0.154  -7.631  1.00 10.00      A   
ATOM    227  HN  SER    29       1.453  -0.049  -6.956  1.00 10.00      A   
ATOM    228  CA  SER    29       1.679   0.497  -8.979  1.00 10.00      A   
ATOM    229  CB  SER    29       0.161   0.666  -8.984  1.00 10.00      A   
ATOM    230  OG  SER    29      -0.440  -0.218  -8.047  1.00 10.00      A   
ATOM    231  HG  SER    29      -0.293  -1.131  -8.328  1.00 10.00      A   
ATOM    232  C   SER    29       2.376   1.707  -9.638  1.00 10.00      A   
ATOM    233  O   SER    29       2.760   1.620 -10.807  1.00 10.00      A   
ATOM    234  N   PRO    30       2.545   2.853  -8.935  1.00 10.00      A   
ATOM    235  CA  PRO    30       3.193   4.046  -9.515  1.00 10.00      A   
ATOM    236  CB  PRO    30       3.128   5.086  -8.388  1.00 10.00      A   
ATOM    237  CG  PRO    30       2.935   4.287  -7.149  1.00 10.00      A   
ATOM    238  CD  PRO    30       2.096   3.111  -7.554  1.00 10.00      A   
ATOM    239  C   PRO    30       4.648   3.830  -9.953  1.00 10.00      A   
ATOM    240  O   PRO    30       5.250   4.710 -10.567  1.00 10.00      A   
ATOM    241  N   TYR    31       5.218   2.674  -9.636  1.00 10.00      A   
ATOM    242  HN  TYR    31       4.699   2.001  -9.147  1.00 10.00      A   
ATOM    243  CA  TYR    31       6.597   2.380 -10.016  1.00 10.00      A   
ATOM    244  CB  TYR    31       7.543   2.540  -8.822  1.00 10.00      A   
ATOM    245  CG  TYR    31       7.746   3.972  -8.392  1.00 10.00      A   
ATOM    246  CD1 TYR    31       7.171   4.455  -7.223  1.00 10.00      A   
ATOM    247  CD2 TYR    31       8.512   4.843  -9.154  1.00 10.00      A   
ATOM    248  CE1 TYR    31       7.348   5.766  -6.829  1.00 10.00      A   
ATOM    249  CE2 TYR    31       8.695   6.156  -8.768  1.00 10.00      A   
ATOM    250  CZ  TYR    31       8.114   6.611  -7.602  1.00 10.00      A   
ATOM    251  OH  TYR    31       8.291   7.918  -7.214  1.00 10.00      A   
ATOM    252  HH  TYR    31       7.802   8.497  -7.811  1.00 10.00      A   
ATOM    253  C   TYR    31       6.720   0.988 -10.626  1.00 10.00      A   
ATOM    254  O   TYR    31       7.361   0.809 -11.665  1.00 10.00      A   
ATOM    255  N   ASP    32       6.097   0.010  -9.971  1.00 10.00      A   
ATOM    256  HN  ASP    32       5.604   0.230  -9.150  1.00 10.00      A   
ATOM    257  CA  ASP    32       6.107  -1.382 -10.424  1.00 10.00      A   
ATOM    258  CB  ASP    32       5.469  -1.531 -11.813  1.00 10.00      A   
ATOM    259  CG  ASP    32       4.872  -2.909 -12.045  1.00 10.00      A   
ATOM    260  OD1 ASP    32       4.092  -3.378 -11.189  1.00 10.00      A   
ATOM    261  OD2 ASP    32       5.168  -3.525 -13.094  1.00 10.00      A   
ATOM    262  C   ASP    32       7.513  -1.979 -10.383  1.00 10.00      A   
ATOM    263  O   ASP    32       7.889  -2.795 -11.226  1.00 10.00      A   
ATOM    264  N   VAL    33       8.292  -1.569  -9.393  1.00 10.00      A   
ATOM    265  HN  VAL    33       7.945  -0.918  -8.743  1.00 10.00      A   
ATOM    266  CA  VAL    33       9.646  -2.073  -9.235  1.00 10.00      A   
ATOM    267  CB  VAL    33      10.640  -0.974  -8.800  1.00 10.00      A   
ATOM    268  CG1 VAL    33      12.074  -1.429  -9.031  1.00 10.00      A   
ATOM    269  CG2 VAL    33      10.366   0.326  -9.536  1.00 10.00      A   
ATOM    270  C   VAL    33       9.655  -3.200  -8.212  1.00 10.00      A   
ATOM    271  O   VAL    33      10.018  -3.008  -7.051  1.00 10.00      A   
ATOM    272  N   TRP    34       9.236  -4.377  -8.652  1.00 10.00      A   
ATOM    273  HN  TRP    34       8.952  -4.462  -9.587  1.00 10.00      A   
ATOM    274  CA  TRP    34       9.181  -5.546  -7.781  1.00 10.00      A   
ATOM    275  CB  TRP    34       8.398  -6.715  -8.401  1.00 10.00      A   
ATOM    276  CG  TRP    34       9.052  -7.360  -9.585  1.00 10.00      A   
ATOM    277  CD1 TRP    34       8.980  -6.955 -10.886  1.00 10.00      A   
ATOM    278  CD2 TRP    34       9.872  -8.536  -9.577  1.00 10.00      A   
ATOM    279  NE1 TRP    34       9.711  -7.797 -11.687  1.00 10.00      A   
ATOM    280  HE1 TRP    34       9.817  -7.710 -12.660  1.00 10.00      A   
ATOM    281  CE2 TRP    34      10.268  -8.778 -10.908  1.00 10.00      A   
ATOM    282  CE3 TRP    34      10.313  -9.405  -8.573  1.00 10.00      A   
ATOM    283  CZ2 TRP    34      11.082  -9.852 -11.259  1.00 10.00      A   
ATOM    284  CZ3 TRP    34      11.119 -10.469  -8.925  1.00 10.00      A   
ATOM    285  CH2 TRP    34      11.497 -10.685 -10.257  1.00 10.00      A   
ATOM    286  C   TRP    34      10.543  -5.984  -7.203  1.00 10.00      A   
ATOM    287  O   TRP    34      10.594  -6.403  -6.046  1.00 10.00      A   
ATOM    288  N   PRO    35      11.671  -5.901  -7.961  1.00 10.00      A   
ATOM    289  CA  PRO    35      12.982  -6.308  -7.438  1.00 10.00      A   
ATOM    290  CB  PRO    35      13.942  -6.084  -8.613  1.00 10.00      A   
ATOM    291  CG  PRO    35      13.071  -6.051  -9.816  1.00 10.00      A   
ATOM    292  CD  PRO    35      11.779  -5.443  -9.363  1.00 10.00      A   
ATOM    293  C   PRO    35      13.408  -5.463  -6.236  1.00 10.00      A   
ATOM    294  O   PRO    35      14.187  -5.913  -5.391  1.00 10.00      A   
ATOM    295  N   ALA    36      12.875  -4.247  -6.153  1.00 10.00      A   
ATOM    296  HN  ALA    36      12.244  -3.956  -6.843  1.00 10.00      A   
ATOM    297  CA  ALA    36      13.201  -3.339  -5.061  1.00 10.00      A   
ATOM    298  CB  ALA    36      12.747  -1.925  -5.384  1.00 10.00      A   
ATOM    299  C   ALA    36      12.586  -3.819  -3.751  1.00 10.00      A   
ATOM    300  O   ALA    36      13.135  -3.578  -2.674  1.00 10.00      A   
ATOM    301  N   ALA    37      11.454  -4.513  -3.852  1.00 10.00      A   
ATOM    302  HN  ALA    37      11.074  -4.681  -4.742  1.00 10.00      A   
ATOM    303  CA  ALA    37      10.766  -5.039  -2.677  1.00 10.00      A   
ATOM    304  CB  ALA    37       9.406  -5.600  -3.061  1.00 10.00      A   
ATOM    305  C   ALA    37      11.612  -6.112  -2.009  1.00 10.00      A   
ATOM    306  O   ALA    37      11.558  -6.301  -0.795  1.00 10.00      A   
ATOM    307  N   ILE    38      12.399  -6.808  -2.815  1.00 10.00      A   
ATOM    308  HN  ILE    38      12.384  -6.617  -3.774  1.00 10.00      A   
ATOM    309  CA  ILE    38      13.272  -7.850  -2.310  1.00 10.00      A   
ATOM    310  CB  ILE    38      13.834  -8.716  -3.456  1.00 10.00      A   
ATOM    311  CG1 ILE    38      12.727  -9.062  -4.455  1.00 10.00      A   
ATOM    312  CG2 ILE    38      14.459  -9.987  -2.901  1.00 10.00      A   
ATOM    313  CD1 ILE    38      13.236  -9.674  -5.742  1.00 10.00      A   
ATOM    314  C   ILE    38      14.430  -7.217  -1.554  1.00 10.00      A   
ATOM    315  O   ILE    38      14.808  -7.677  -0.481  1.00 10.00      A   
ATOM    316  N   ILE    39      14.959  -6.133  -2.113  1.00 10.00      A   
ATOM    317  HN  ILE    39      14.580  -5.801  -2.954  1.00 10.00      A   
ATOM    318  CA  ILE    39      16.079  -5.417  -1.513  1.00 10.00      A   
ATOM    319  CB  ILE    39      16.608  -4.312  -2.450  1.00 10.00      A   
ATOM    320  CG1 ILE    39      16.863  -4.881  -3.848  1.00 10.00      A   
ATOM    321  CG2 ILE    39      17.882  -3.696  -1.885  1.00 10.00      A   
ATOM    322  CD1 ILE    39      16.937  -3.830  -4.932  1.00 10.00      A   
ATOM    323  C   ILE    39      15.678  -4.794  -0.178  1.00 10.00      A   
ATOM    324  O   ILE    39      16.419  -4.876   0.799  1.00 10.00      A   
ATOM    325  N   SER    40      14.497  -4.187  -0.137  1.00 10.00      A   
ATOM    326  HN  SER    40      13.937  -4.168  -0.943  1.00 10.00      A   
ATOM    327  CA  SER    40      14.010  -3.557   1.082  1.00 10.00      A   
ATOM    328  CB  SER    40      12.694  -2.822   0.827  1.00 10.00      A   
ATOM    329  OG  SER    40      11.980  -3.420  -0.240  1.00 10.00      A   
ATOM    330  HG  SER    40      12.299  -3.067  -1.081  1.00 10.00      A   
ATOM    331  C   SER    40      13.861  -4.581   2.205  1.00 10.00      A   
ATOM    332  O   SER    40      14.316  -4.351   3.329  1.00 10.00      A   
ATOM    333  N   LEU    41      13.236  -5.713   1.890  1.00 10.00      A   
ATOM    334  HN  LEU    41      12.886  -5.828   0.979  1.00 10.00      A   
ATOM    335  CA  LEU    41      13.046  -6.781   2.865  1.00 10.00      A   
ATOM    336  CB  LEU    41      12.159  -7.893   2.290  1.00 10.00      A   
ATOM    337  CG  LEU    41      10.671  -7.560   2.130  1.00 10.00      A   
ATOM    338  CD1 LEU    41       9.935  -8.699   1.440  1.00 10.00      A   
ATOM    339  CD2 LEU    41      10.042  -7.259   3.481  1.00 10.00      A   
ATOM    340  C   LEU    41      14.393  -7.351   3.298  1.00 10.00      A   
ATOM    341  O   LEU    41      14.665  -7.497   4.491  1.00 10.00      A   
ATOM    342  N   MET    42      15.243  -7.641   2.317  1.00 10.00      A   
ATOM    343  HN  MET    42      14.967  -7.484   1.386  1.00 10.00      A   
ATOM    344  CA  MET    42      16.570  -8.185   2.580  1.00 10.00      A   
ATOM    345  CB  MET    42      17.325  -8.424   1.270  1.00 10.00      A   
ATOM    346  CG  MET    42      17.012  -9.749   0.593  1.00 10.00      A   
ATOM    347  SD  MET    42      17.819  -9.917  -1.013  1.00 10.00      A   
ATOM    348  CE  MET    42      19.541  -9.745  -0.547  1.00 10.00      A   
ATOM    349  C   MET    42      17.376  -7.238   3.458  1.00 10.00      A   
ATOM    350  O   MET    42      18.113  -7.672   4.338  1.00 10.00      A   
ATOM    351  N   GLY    43      17.230  -5.944   3.207  1.00 10.00      A   
ATOM    352  HN  GLY    43      16.637  -5.663   2.474  1.00 10.00      A   
ATOM    353  CA  GLY    43      17.940  -4.942   3.978  1.00 10.00      A   
ATOM    354  C   GLY    43      17.584  -4.988   5.449  1.00 10.00      A   
ATOM    355  O   GLY    43      18.443  -4.794   6.305  1.00 10.00      A   
ATOM    356  N   LEU    44      16.318  -5.248   5.745  1.00 10.00      A   
ATOM    357  HN  LEU    44      15.675  -5.396   5.017  1.00 10.00      A   
ATOM    358  CA  LEU    44      15.859  -5.324   7.124  1.00 10.00      A   
ATOM    359  CB  LEU    44      14.329  -5.391   7.177  1.00 10.00      A   
ATOM    360  CG  LEU    44      13.699  -5.704   8.539  1.00 10.00      A   
ATOM    361  CD1 LEU    44      13.941  -4.573   9.530  1.00 10.00      A   
ATOM    362  CD2 LEU    44      12.211  -5.982   8.386  1.00 10.00      A   
ATOM    363  C   LEU    44      16.458  -6.535   7.825  1.00 10.00      A   
ATOM    364  O   LEU    44      17.029  -6.421   8.912  1.00 10.00      A   
ATOM    365  N   GLN    45      16.350  -7.688   7.181  1.00 10.00      A   
ATOM    366  HN  GLN    45      15.909  -7.705   6.302  1.00 10.00      A   
ATOM    367  CA  GLN    45      16.854  -8.928   7.741  1.00 10.00      A   
ATOM    368  CB  GLN    45      16.335 -10.127   6.948  1.00 10.00      A   
ATOM    369  CG  GLN    45      16.595 -11.463   7.622  1.00 10.00      A   
ATOM    370  CD  GLN    45      15.936 -11.562   8.984  1.00 10.00      A   
ATOM    371  OE1 GLN    45      14.807 -12.034   9.107  1.00 10.00      A   
ATOM    372  NE2 GLN    45      16.628 -11.101  10.014  1.00 10.00      A   
ATOM    373 HE21 GLN    45      17.519 -10.723   9.845  1.00 10.00      A   
ATOM    374 HE22 GLN    45      16.214 -11.140  10.902  1.00 10.00      A   
ATOM    375  C   GLN    45      18.380  -8.959   7.820  1.00 10.00      A   
ATOM    376  O   GLN    45      18.943  -9.413   8.815  1.00 10.00      A   
ATOM    377  N   ALA    46      19.048  -8.474   6.780  1.00 10.00      A   
ATOM    378  HN  ALA    46      18.550  -8.116   6.012  1.00 10.00      A   
ATOM    379  CA  ALA    46      20.509  -8.474   6.749  1.00 10.00      A   
ATOM    380  CB  ALA    46      21.033  -8.144   5.363  1.00 10.00      A   
ATOM    381  C   ALA    46      21.118  -7.542   7.790  1.00 10.00      A   
ATOM    382  O   ALA    46      22.217  -7.792   8.281  1.00 10.00      A   
ATOM    383  N   LEU    47      20.416  -6.470   8.123  1.00 10.00      A   
ATOM    384  HN  LEU    47      19.547  -6.306   7.697  1.00 10.00      A   
ATOM    385  CA  LEU    47      20.920  -5.525   9.110  1.00 10.00      A   
ATOM    386  CB  LEU    47      20.305  -4.136   8.925  1.00 10.00      A   
ATOM    387  CG  LEU    47      20.887  -3.285   7.789  1.00 10.00      A   
ATOM    388  CD1 LEU    47      20.370  -1.858   7.872  1.00 10.00      A   
ATOM    389  CD2 LEU    47      22.409  -3.308   7.821  1.00 10.00      A   
ATOM    390  C   LEU    47      20.702  -6.032  10.529  1.00 10.00      A   
ATOM    391  O   LEU    47      21.450  -5.689  11.438  1.00 10.00      A   
ATOM    392  N   THR    48      19.693  -6.870  10.711  1.00 10.00      A   
ATOM    393  HN  THR    48      19.151  -7.141   9.943  1.00 10.00      A   
ATOM    394  CA  THR    48      19.382  -7.417  12.025  1.00 10.00      A   
ATOM    395  CB  THR    48      17.864  -7.620  12.203  1.00 10.00      A   
ATOM    396  OG1 THR    48      17.286  -8.077  10.973  1.00 10.00      A   
ATOM    397  HG1 THR    48      17.136  -7.319  10.389  1.00 10.00      A   
ATOM    398  CG2 THR    48      17.199  -6.315  12.613  1.00 10.00      A   
ATOM    399  C   THR    48      20.113  -8.738  12.255  1.00 10.00      A   
ATOM    400  O   THR    48      19.518  -9.730  12.680  1.00 10.00      A   
ATOM    401  N   PHE    49      21.410  -8.741  11.971  1.00 10.00      A   
ATOM    402  HN  PHE    49      21.824  -7.918  11.638  1.00 10.00      A   
ATOM    403  CA  PHE    49      22.232  -9.932  12.139  1.00 10.00      A   
ATOM    404  CB  PHE    49      22.854 -10.366  10.804  1.00 10.00      A   
ATOM    405  CG  PHE    49      21.925 -11.130   9.895  1.00 10.00      A   
ATOM    406  CD1 PHE    49      20.811 -11.785  10.398  1.00 10.00      A   
ATOM    407  CD2 PHE    49      22.171 -11.194   8.532  1.00 10.00      A   
ATOM    408  CE1 PHE    49      19.965 -12.488   9.564  1.00 10.00      A   
ATOM    409  CE2 PHE    49      21.329 -11.896   7.692  1.00 10.00      A   
ATOM    410  CZ  PHE    49      20.224 -12.543   8.208  1.00 10.00      A   
ATOM    411  C   PHE    49      23.334  -9.709  13.171  1.00 10.00      A   
ATOM    412  O   PHE    49      24.089  -8.738  13.088  1.00 10.00      A   
ATOM    413  N   ASN    50      23.402 -10.617  14.144  1.00 10.00      A   
ATOM    414  HN  ASN    50      22.748 -11.347  14.148  1.00 10.00      A   
ATOM    415  CA  ASN    50      24.409 -10.579  15.211  1.00 10.00      A   
ATOM    416  CB  ASN    50      25.793 -10.991  14.700  1.00 10.00      A   
ATOM    417  CG  ASN    50      26.823 -11.096  15.810  1.00 10.00      A   
ATOM    418  OD1 ASN    50      26.497 -11.416  16.956  1.00 10.00      A   
ATOM    419  ND2 ASN    50      28.076 -10.829  15.476  1.00 10.00      A   
ATOM    420 HD21 ASN    50      28.267 -10.582  14.543  1.00 10.00      A   
ATOM    421 HD22 ASN    50      28.763 -10.884  16.172  1.00 10.00      A   
ATOM    422  C   ASN    50      24.467  -9.238  15.943  1.00 10.00      A   
ATOM    423  O   ASN    50      25.383  -8.435  15.732  1.00 10.00      A   
ATOM    424  N   ARG    51      23.483  -9.004  16.797  1.00 10.00      A   
ATOM    425  HN  ARG    51      22.779  -9.680  16.909  1.00 10.00      A   
ATOM    426  CA  ARG    51      23.412  -7.777  17.582  1.00 10.00      A   
ATOM    427  CB  ARG    51      23.183  -6.539  16.704  1.00 10.00      A   
ATOM    428  CG  ARG    51      22.089  -6.680  15.662  1.00 10.00      A   
ATOM    429  CD  ARG    51      22.305  -5.694  14.526  1.00 10.00      A   
ATOM    430  NE  ARG    51      23.437  -6.069  13.674  1.00 10.00      A   
ATOM    431  HE  ARG    51      23.498  -7.014  13.393  1.00 10.00      A   
ATOM    432  CZ  ARG    51      24.382  -5.221  13.269  1.00 10.00      A   
ATOM    433  NH1 ARG    51      24.348  -3.950  13.646  1.00 10.00      A   
ATOM    434 HH11 ARG    51      23.577  -3.605  14.259  1.00 10.00      A   
ATOM    435 HH12 ARG    51      25.094  -3.291  13.335  1.00 10.00      A   
ATOM    436  NH2 ARG    51      25.345  -5.641  12.458  1.00 10.00      A   
ATOM    437 HH21 ARG    51      26.093  -4.975  12.134  1.00 10.00      A   
ATOM    438 HH22 ARG    51      25.364  -6.633  12.132  1.00 10.00      A   
ATOM    439  C   ARG    51      22.349  -7.892  18.666  1.00 10.00      A   
ATOM    440  O   ARG    51      21.510  -8.795  18.627  1.00 10.00      A   
ATOM    441  N   ARG    52      22.393  -6.976  19.624  1.00 10.00      A   
ATOM    442  HN  ARG    52      23.071  -6.269  19.572  1.00 10.00      A   
ATOM    443  CA  ARG    52      21.451  -6.972  20.736  1.00 10.00      A   
ATOM    444  CB  ARG    52      21.864  -5.930  21.780  1.00 10.00      A   
ATOM    445  CG  ARG    52      23.237  -6.162  22.386  1.00 10.00      A   
ATOM    446  CD  ARG    52      23.569  -5.099  23.419  1.00 10.00      A   
ATOM    447  NE  ARG    52      24.935  -5.232  23.918  1.00 10.00      A   
ATOM    448  HE  ARG    52      25.467  -5.983  23.569  1.00 10.00      A   
ATOM    449  CZ  ARG    52      25.490  -4.405  24.802  1.00 10.00      A   
ATOM    450  NH1 ARG    52      24.798  -3.382  25.286  1.00 10.00      A   
ATOM    451 HH11 ARG    52      23.813  -3.221  24.981  1.00 10.00      A   
ATOM    452 HH12 ARG    52      25.236  -2.732  25.976  1.00 10.00      A   
ATOM    453  NH2 ARG    52      26.737  -4.603  25.206  1.00 10.00      A   
ATOM    454 HH21 ARG    52      27.288  -5.407  24.836  1.00 10.00      A   
ATOM    455 HH22 ARG    52      27.171  -3.956  25.899  1.00 10.00      A   
ATOM    456  C   ARG    52      20.032  -6.685  20.258  1.00 10.00      A   
ATOM    457  O   ARG    52      19.838  -5.916  19.315  1.00 10.00      A   
ATOM    458  N   PRO    53      19.025  -7.296  20.908  1.00 10.00      A   
ATOM    459  CA  PRO    53      17.607  -7.101  20.562  1.00 10.00      A   
ATOM    460  CB  PRO    53      16.868  -7.774  21.718  1.00 10.00      A   
ATOM    461  CG  PRO    53      17.810  -8.825  22.192  1.00 10.00      A   
ATOM    462  CD  PRO    53      19.188  -8.249  22.023  1.00 10.00      A   
ATOM    463  C   PRO    53      17.231  -5.622  20.483  1.00 10.00      A   
ATOM    464  O   PRO    53      16.469  -5.214  19.607  1.00 10.00      A   
ATOM    465  N   LEU    54      17.787  -4.823  21.392  1.00 10.00      A   
ATOM    466  HN  LEU    54      18.384  -5.213  22.065  1.00 10.00      A   
ATOM    467  CA  LEU    54      17.523  -3.386  21.420  1.00 10.00      A   
ATOM    468  CB  LEU    54      18.207  -2.735  22.624  1.00 10.00      A   
ATOM    469  CG  LEU    54      17.675  -3.124  24.003  1.00 10.00      A   
ATOM    470  CD1 LEU    54      18.439  -2.384  25.088  1.00 10.00      A   
ATOM    471  CD2 LEU    54      16.187  -2.830  24.104  1.00 10.00      A   
ATOM    472  C   LEU    54      18.003  -2.720  20.136  1.00 10.00      A   
ATOM    473  O   LEU    54      17.343  -1.830  19.599  1.00 10.00      A   
ATOM    474  N   GLN    55      19.152  -3.166  19.647  1.00 10.00      A   
ATOM    475  HN  GLN    55      19.617  -3.895  20.111  1.00 10.00      A   
ATOM    476  CA  GLN    55      19.725  -2.623  18.427  1.00 10.00      A   
ATOM    477  CB  GLN    55      21.185  -3.057  18.279  1.00 10.00      A   
ATOM    478  CG  GLN    55      22.137  -2.345  19.231  1.00 10.00      A   
ATOM    479  CD  GLN    55      23.551  -2.895  19.183  1.00 10.00      A   
ATOM    480  OE1 GLN    55      23.762  -4.092  18.978  1.00 10.00      A   
ATOM    481  NE2 GLN    55      24.532  -2.023  19.370  1.00 10.00      A   
ATOM    482 HE21 GLN    55      24.292  -1.080  19.528  1.00 10.00      A   
ATOM    483 HE22 GLN    55      25.457  -2.349  19.344  1.00 10.00      A   
ATOM    484  C   GLN    55      18.902  -3.053  17.220  1.00 10.00      A   
ATOM    485  O   GLN    55      18.659  -2.258  16.311  1.00 10.00      A   
ATOM    486  N   SER    56      18.462  -4.308  17.226  1.00 10.00      A   
ATOM    487  HN  SER    56      18.705  -4.898  17.972  1.00 10.00      A   
ATOM    488  CA  SER    56      17.648  -4.841  16.145  1.00 10.00      A   
ATOM    489  CB  SER    56      17.446  -6.342  16.330  1.00 10.00      A   
ATOM    490  OG  SER    56      18.628  -6.952  16.819  1.00 10.00      A   
ATOM    491  HG  SER    56      18.401  -7.543  17.544  1.00 10.00      A   
ATOM    492  C   SER    56      16.298  -4.131  16.093  1.00 10.00      A   
ATOM    493  O   SER    56      15.789  -3.825  15.012  1.00 10.00      A   
ATOM    494  N   ALA    57      15.728  -3.863  17.269  1.00 10.00      A   
ATOM    495  HN  ALA    57      16.176  -4.149  18.095  1.00 10.00      A   
ATOM    496  CA  ALA    57      14.448  -3.171  17.360  1.00 10.00      A   
ATOM    497  CB  ALA    57      13.987  -3.080  18.807  1.00 10.00      A   
ATOM    498  C   ALA    57      14.570  -1.781  16.752  1.00 10.00      A   
ATOM    499  O   ALA    57      13.675  -1.316  16.044  1.00 10.00      A   
ATOM    500  N   ALA    58      15.701  -1.133  17.020  1.00 10.00      A   
ATOM    501  HN  ALA    58      16.368  -1.559  17.599  1.00 10.00      A   
ATOM    502  CA  ALA    58      15.970   0.195  16.489  1.00 10.00      A   
ATOM    503  CB  ALA    58      17.256   0.755  17.079  1.00 10.00      A   
ATOM    504  C   ALA    58      16.052   0.143  14.969  1.00 10.00      A   
ATOM    505  O   ALA    58      15.620   1.070  14.281  1.00 10.00      A   
ATOM    506  N   ILE    59      16.604  -0.952  14.451  1.00 10.00      A   
ATOM    507  HN  ILE    59      16.940  -1.648  15.055  1.00 10.00      A   
ATOM    508  CA  ILE    59      16.724  -1.143  13.012  1.00 10.00      A   
ATOM    509  CB  ILE    59      17.565  -2.393  12.666  1.00 10.00      A   
ATOM    510  CG1 ILE    59      19.000  -2.217  13.166  1.00 10.00      A   
ATOM    511  CG2 ILE    59      17.556  -2.655  11.166  1.00 10.00      A   
ATOM    512  CD1 ILE    59      19.819  -3.487  13.152  1.00 10.00      A   
ATOM    513  C   ILE    59      15.339  -1.272  12.396  1.00 10.00      A   
ATOM    514  O   ILE    59      15.038  -0.637  11.386  1.00 10.00      A   
ATOM    515  N   GLY    60      14.495  -2.085  13.025  1.00 10.00      A   
ATOM    516  HN  GLY    60      14.799  -2.565  13.829  1.00 10.00      A   
ATOM    517  CA  GLY    60      13.141  -2.274  12.540  1.00 10.00      A   
ATOM    518  C   GLY    60      12.361  -0.975  12.566  1.00 10.00      A   
ATOM    519  O   GLY    60      11.544  -0.709  11.682  1.00 10.00      A   
ATOM    520  N   PHE    61      12.621  -0.167  13.585  1.00 10.00      A   
ATOM    521  HN  PHE    61      13.271  -0.452  14.263  1.00 10.00      A   
ATOM    522  CA  PHE    61      11.965   1.121  13.734  1.00 10.00      A   
ATOM    523  CB  PHE    61      12.298   1.737  15.097  1.00 10.00      A   
ATOM    524  CG  PHE    61      11.593   3.035  15.376  1.00 10.00      A   
ATOM    525  CD1 PHE    61      10.241   3.051  15.683  1.00 10.00      A   
ATOM    526  CD2 PHE    61      12.279   4.237  15.331  1.00 10.00      A   
ATOM    527  CE1 PHE    61       9.589   4.242  15.941  1.00 10.00      A   
ATOM    528  CE2 PHE    61      11.634   5.431  15.588  1.00 10.00      A   
ATOM    529  CZ  PHE    61      10.286   5.434  15.893  1.00 10.00      A   
ATOM    530  C   PHE    61      12.391   2.061  12.613  1.00 10.00      A   
ATOM    531  O   PHE    61      11.551   2.675  11.961  1.00 10.00      A   
ATOM    532  N   CYS    62      13.699   2.159  12.389  1.00 10.00      A   
ATOM    533  HN  CYS    62      14.322   1.640  12.948  1.00 10.00      A   
ATOM    534  CA  CYS    62      14.235   3.021  11.340  1.00 10.00      A   
ATOM    535  CB  CYS    62      15.762   3.093  11.419  1.00 10.00      A   
ATOM    536  SG  CYS    62      16.399   3.911  12.902  1.00 10.00      A   
ATOM    537  HG  CYS    62      16.975   5.044  12.522  1.00 10.00      A   
ATOM    538  C   CYS    62      13.788   2.545   9.962  1.00 10.00      A   
ATOM    539  O   CYS    62      13.472   3.354   9.091  1.00 10.00      A   
ATOM    540  N   TRP    63      13.765   1.230   9.774  1.00 10.00      A   
ATOM    541  HN  TRP    63      14.052   0.637  10.504  1.00 10.00      A   
ATOM    542  CA  TRP    63      13.339   0.641   8.509  1.00 10.00      A   
ATOM    543  CB  TRP    63      13.434  -0.884   8.593  1.00 10.00      A   
ATOM    544  CG  TRP    63      13.178  -1.597   7.300  1.00 10.00      A   
ATOM    545  CD1 TRP    63      14.068  -1.806   6.289  1.00 10.00      A   
ATOM    546  CD2 TRP    63      11.950  -2.208   6.886  1.00 10.00      A   
ATOM    547  NE1 TRP    63      13.471  -2.508   5.271  1.00 10.00      A   
ATOM    548  HE1 TRP    63      13.907  -2.785   4.433  1.00 10.00      A   
ATOM    549  CE2 TRP    63      12.171  -2.769   5.614  1.00 10.00      A   
ATOM    550  CE3 TRP    63      10.687  -2.337   7.469  1.00 10.00      A   
ATOM    551  CZ2 TRP    63      11.176  -3.447   4.914  1.00 10.00      A   
ATOM    552  CZ3 TRP    63       9.701  -3.009   6.774  1.00 10.00      A   
ATOM    553  CH2 TRP    63       9.950  -3.558   5.511  1.00 10.00      A   
ATOM    554  C   TRP    63      11.904   1.061   8.207  1.00 10.00      A   
ATOM    555  O   TRP    63      11.587   1.507   7.099  1.00 10.00      A   
ATOM    556  N   GLY    64      11.046   0.929   9.212  1.00 10.00      A   
ATOM    557  HN  GLY    64      11.363   0.568  10.067  1.00 10.00      A   
ATOM    558  CA  GLY    64       9.658   1.306   9.063  1.00 10.00      A   
ATOM    559  C   GLY    64       9.507   2.806   8.924  1.00 10.00      A   
ATOM    560  O   GLY    64       8.642   3.286   8.196  1.00 10.00      A   
ATOM    561  N   PHE    65      10.369   3.545   9.615  1.00 10.00      A   
ATOM    562  HN  PHE    65      11.032   3.093  10.183  1.00 10.00      A   
ATOM    563  CA  PHE    65      10.351   5.003   9.571  1.00 10.00      A   
ATOM    564  CB  PHE    65      11.385   5.579  10.541  1.00 10.00      A   
ATOM    565  CG  PHE    65      10.947   6.845  11.216  1.00 10.00      A   
ATOM    566  CD1 PHE    65       9.942   6.822  12.171  1.00 10.00      A   
ATOM    567  CD2 PHE    65      11.537   8.058  10.900  1.00 10.00      A   
ATOM    568  CE1 PHE    65       9.536   7.984  12.797  1.00 10.00      A   
ATOM    569  CE2 PHE    65      11.136   9.223  11.522  1.00 10.00      A   
ATOM    570  CZ  PHE    65      10.135   9.185  12.473  1.00 10.00      A   
ATOM    571  C   PHE    65      10.616   5.496   8.153  1.00 10.00      A   
ATOM    572  O   PHE    65      10.228   6.603   7.784  1.00 10.00      A   
ATOM    573  N   GLY    66      11.282   4.665   7.364  1.00 10.00      A   
ATOM    574  HN  GLY    66      11.596   3.806   7.724  1.00 10.00      A   
ATOM    575  CA  GLY    66      11.560   5.012   5.989  1.00 10.00      A   
ATOM    576  C   GLY    66      10.424   4.588   5.080  1.00 10.00      A   
ATOM    577  O   GLY    66       9.926   5.386   4.282  1.00 10.00      A   
ATOM    578  N   LEU    67      10.001   3.333   5.224  1.00 10.00      A   
ATOM    579  HN  LEU    67      10.439   2.758   5.888  1.00 10.00      A   
ATOM    580  CA  LEU    67       8.913   2.779   4.421  1.00 10.00      A   
ATOM    581  CB  LEU    67       8.732   1.288   4.731  1.00 10.00      A   
ATOM    582  CG  LEU    67       7.525   0.602   4.084  1.00 10.00      A   
ATOM    583  CD1 LEU    67       7.723   0.461   2.581  1.00 10.00      A   
ATOM    584  CD2 LEU    67       7.267  -0.750   4.729  1.00 10.00      A   
ATOM    585  C   LEU    67       7.605   3.524   4.676  1.00 10.00      A   
ATOM    586  O   LEU    67       6.955   3.995   3.745  1.00 10.00      A   
ATOM    587  N   PHE    68       7.229   3.628   5.944  1.00 10.00      A   
ATOM    588  HN  PHE    68       7.799   3.239   6.647  1.00 10.00      A   
ATOM    589  CA  PHE    68       6.002   4.310   6.323  1.00 10.00      A   
ATOM    590  CB  PHE    68       5.564   3.904   7.738  1.00 10.00      A   
ATOM    591  CG  PHE    68       5.172   2.459   7.887  1.00 10.00      A   
ATOM    592  CD1 PHE    68       6.088   1.518   8.333  1.00 10.00      A   
ATOM    593  CD2 PHE    68       3.884   2.043   7.591  1.00 10.00      A   
ATOM    594  CE1 PHE    68       5.730   0.190   8.477  1.00 10.00      A   
ATOM    595  CE2 PHE    68       3.518   0.718   7.730  1.00 10.00      A   
ATOM    596  CZ  PHE    68       4.441  -0.210   8.175  1.00 10.00      A   
ATOM    597  C   PHE    68       6.196   5.818   6.257  1.00 10.00      A   
ATOM    598  O   PHE    68       5.323   6.543   5.790  1.00 10.00      A   
ATOM    599  N   GLY    69       7.357   6.278   6.703  1.00 10.00      A   
ATOM    600  HN  GLY    69       8.028   5.643   7.031  1.00 10.00      A   
ATOM    601  CA  GLY    69       7.653   7.701   6.707  1.00 10.00      A   
ATOM    602  C   GLY    69       7.536   8.341   5.338  1.00 10.00      A   
ATOM    603  O   GLY    69       6.820   9.329   5.170  1.00 10.00      A   
ATOM    604  N   SER    70       8.224   7.781   4.358  1.00 10.00      A   
ATOM    605  HN  SER    70       8.772   6.987   4.544  1.00 10.00      A   
ATOM    606  CA  SER    70       8.190   8.316   3.005  1.00 10.00      A   
ATOM    607  CB  SER    70       9.581   8.237   2.377  1.00 10.00      A   
ATOM    608  OG  SER    70      10.561   8.735   3.275  1.00 10.00      A   
ATOM    609  HG  SER    70      10.343   9.647   3.510  1.00 10.00      A   
ATOM    610  C   SER    70       7.171   7.567   2.153  1.00 10.00      A   
ATOM    611  O   SER    70       7.220   7.609   0.920  1.00 10.00      A   
ATOM    612  N   GLY    71       6.247   6.891   2.823  1.00 10.00      A   
ATOM    613  HN  GLY    71       6.263   6.901   3.801  1.00 10.00      A   
ATOM    614  CA  GLY    71       5.230   6.134   2.127  1.00 10.00      A   
ATOM    615  C   GLY    71       3.818   6.575   2.464  1.00 10.00      A   
ATOM    616  O   GLY    71       2.976   6.681   1.579  1.00 10.00      A   
ATOM    617  N   ILE    72       3.554   6.849   3.739  1.00 10.00      A   
ATOM    618  HN  ILE    72       4.269   6.756   4.411  1.00 10.00      A   
ATOM    619  CA  ILE    72       2.220   7.271   4.167  1.00 10.00      A   
ATOM    620  CB  ILE    72       1.857   6.768   5.583  1.00 10.00      A   
ATOM    621  CG1 ILE    72       2.633   7.531   6.665  1.00 10.00      A   
ATOM    622  CG2 ILE    72       2.095   5.270   5.704  1.00 10.00      A   
ATOM    623  CD1 ILE    72       2.134   7.274   8.071  1.00 10.00      A   
ATOM    624  C   ILE    72       2.048   8.787   4.098  1.00 10.00      A   
ATOM    625  O   ILE    72       1.133   9.346   4.702  1.00 10.00      A   
ATOM    626  N   ASN    73       2.907   9.448   3.330  1.00 10.00      A   
ATOM    627  HN  ASN    73       3.598   8.945   2.844  1.00 10.00      A   
ATOM    628  CA  ASN    73       2.847  10.903   3.182  1.00 10.00      A   
ATOM    629  CB  ASN    73       4.051  11.441   2.399  1.00 10.00      A   
ATOM    630  CG  ASN    73       4.207  10.819   1.024  1.00 10.00      A   
ATOM    631  OD1 ASN    73       4.781   9.745   0.885  1.00 10.00      A   
ATOM    632  ND2 ASN    73       3.719  11.501  -0.001  1.00 10.00      A   
ATOM    633 HD21 ASN    73       3.284  12.366   0.176  1.00 10.00      A   
ATOM    634 HD22 ASN    73       3.823  11.122  -0.901  1.00 10.00      A   
ATOM    635  C   ASN    73       1.540  11.361   2.535  1.00 10.00      A   
ATOM    636  O   ASN    73       1.229  12.548   2.519  1.00 10.00      A   
ATOM    637  N   TRP    74       0.774  10.411   2.015  1.00 10.00      A   
ATOM    638  HN  TRP    74       1.074   9.479   2.064  1.00 10.00      A   
ATOM    639  CA  TRP    74      -0.500  10.717   1.376  1.00 10.00      A   
ATOM    640  CB  TRP    74      -0.961   9.559   0.483  1.00 10.00      A   
ATOM    641  CG  TRP    74      -0.952   8.217   1.153  1.00 10.00      A   
ATOM    642  CD1 TRP    74       0.111   7.375   1.279  1.00 10.00      A   
ATOM    643  CD2 TRP    74      -2.061   7.552   1.773  1.00 10.00      A   
ATOM    644  NE1 TRP    74      -0.259   6.237   1.947  1.00 10.00      A   
ATOM    645  HE1 TRP    74       0.334   5.481   2.165  1.00 10.00      A   
ATOM    646  CE2 TRP    74      -1.588   6.319   2.260  1.00 10.00      A   
ATOM    647  CE3 TRP    74      -3.403   7.881   1.969  1.00 10.00      A   
ATOM    648  CZ2 TRP    74      -2.410   5.414   2.926  1.00 10.00      A   
ATOM    649  CZ3 TRP    74      -4.218   6.982   2.631  1.00 10.00      A   
ATOM    650  CH2 TRP    74      -3.719   5.764   3.103  1.00 10.00      A   
ATOM    651  C   TRP    74      -1.577  11.070   2.401  1.00 10.00      A   
ATOM    652  O   TRP    74      -2.537  11.771   2.083  1.00 10.00      A   
ATOM    653  N   VAL    75      -1.405  10.603   3.639  1.00 10.00      A   
ATOM    654  HN  VAL    75      -0.608  10.067   3.844  1.00 10.00      A   
ATOM    655  CA  VAL    75      -2.378  10.873   4.700  1.00 10.00      A   
ATOM    656  CB  VAL    75      -2.197   9.955   5.932  1.00 10.00      A   
ATOM    657  CG1 VAL    75      -2.149   8.492   5.520  1.00 10.00      A   
ATOM    658  CG2 VAL    75      -0.966  10.337   6.741  1.00 10.00      A   
ATOM    659  C   VAL    75      -2.338  12.336   5.134  1.00 10.00      A   
ATOM    660  O   VAL    75      -3.229  12.812   5.841  1.00 10.00      A   
ATOM    661  N   TYR    76      -1.301  13.041   4.695  1.00 10.00      A   
ATOM    662  HN  TYR    76      -0.628  12.594   4.139  1.00 10.00      A   
ATOM    663  CA  TYR    76      -1.125  14.452   5.014  1.00 10.00      A   
ATOM    664  CB  TYR    76       0.154  14.968   4.349  1.00 10.00      A   
ATOM    665  CG  TYR    76       0.436  16.438   4.562  1.00 10.00      A   
ATOM    666  CD1 TYR    76       1.035  16.891   5.731  1.00 10.00      A   
ATOM    667  CD2 TYR    76       0.111  17.373   3.588  1.00 10.00      A   
ATOM    668  CE1 TYR    76       1.304  18.234   5.918  1.00 10.00      A   
ATOM    669  CE2 TYR    76       0.372  18.713   3.770  1.00 10.00      A   
ATOM    670  CZ  TYR    76       0.967  19.139   4.936  1.00 10.00      A   
ATOM    671  OH  TYR    76       1.242  20.476   5.112  1.00 10.00      A   
ATOM    672  HH  TYR    76       0.412  20.978   5.109  1.00 10.00      A   
ATOM    673  C   TYR    76      -2.329  15.264   4.544  1.00 10.00      A   
ATOM    674  O   TYR    76      -2.768  16.193   5.218  1.00 10.00      A   
ATOM    675  N   VAL    77      -2.870  14.883   3.392  1.00 10.00      A   
ATOM    676  HN  VAL    77      -2.480  14.120   2.915  1.00 10.00      A   
ATOM    677  CA  VAL    77      -4.024  15.565   2.814  1.00 10.00      A   
ATOM    678  CB  VAL    77      -4.387  14.980   1.431  1.00 10.00      A   
ATOM    679  CG1 VAL    77      -5.459  15.820   0.751  1.00 10.00      A   
ATOM    680  CG2 VAL    77      -3.149  14.878   0.549  1.00 10.00      A   
ATOM    681  C   VAL    77      -5.241  15.472   3.734  1.00 10.00      A   
ATOM    682  O   VAL    77      -6.019  16.420   3.846  1.00 10.00      A   
ATOM    683  N   SER    78      -5.384  14.332   4.403  1.00 10.00      A   
ATOM    684  HN  SER    78      -4.711  13.630   4.295  1.00 10.00      A   
ATOM    685  CA  SER    78      -6.504  14.104   5.308  1.00 10.00      A   
ATOM    686  CB  SER    78      -6.543  12.633   5.740  1.00 10.00      A   
ATOM    687  OG  SER    78      -7.839  12.247   6.158  1.00 10.00      A   
ATOM    688  HG  SER    78      -7.969  12.511   7.078  1.00 10.00      A   
ATOM    689  C   SER    78      -6.408  15.010   6.533  1.00 10.00      A   
ATOM    690  O   SER    78      -7.356  15.718   6.868  1.00 10.00      A   
ATOM    691  N   ILE    79      -5.249  15.005   7.182  1.00 10.00      A   
ATOM    692  HN  ILE    79      -4.519  14.438   6.852  1.00 10.00      A   
ATOM    693  CA  ILE    79      -5.035  15.819   8.374  1.00 10.00      A   
ATOM    694  CB  ILE    79      -3.697  15.476   9.060  1.00 10.00      A   
ATOM    695  CG1 ILE    79      -3.544  13.957   9.186  1.00 10.00      A   
ATOM    696  CG2 ILE    79      -3.625  16.129  10.432  1.00 10.00      A   
ATOM    697  CD1 ILE    79      -2.220  13.515   9.770  1.00 10.00      A   
ATOM    698  C   ILE    79      -5.087  17.311   8.046  1.00 10.00      A   
ATOM    699  O   ILE    79      -5.558  18.123   8.844  1.00 10.00      A   
ATOM    700  N   ALA    80      -4.635  17.663   6.852  1.00 10.00      A   
ATOM    701  HN  ALA    80      -4.289  16.969   6.248  1.00 10.00      A   
ATOM    702  CA  ALA    80      -4.627  19.056   6.415  1.00 10.00      A   
ATOM    703  CB  ALA    80      -3.810  19.209   5.141  1.00 10.00      A   
ATOM    704  C   ALA    80      -6.043  19.600   6.209  1.00 10.00      A   
ATOM    705  O   ALA    80      -6.258  20.812   6.242  1.00 10.00      A   
ATOM    706  N   THR    81      -7.006  18.707   6.001  1.00 10.00      A   
ATOM    707  HN  THR    81      -6.787  17.752   5.998  1.00 10.00      A   
ATOM    708  CA  THR    81      -8.384  19.124   5.782  1.00 10.00      A   
ATOM    709  CB  THR    81      -8.989  18.468   4.527  1.00 10.00      A   
ATOM    710  OG1 THR    81      -8.542  17.108   4.433  1.00 10.00      A   
ATOM    711  HG1 THR    81      -7.621  17.089   4.143  1.00 10.00      A   
ATOM    712  CG2 THR    81      -8.575  19.226   3.274  1.00 10.00      A   
ATOM    713  C   THR    81      -9.274  18.848   6.993  1.00 10.00      A   
ATOM    714  O   THR    81      -9.930  19.755   7.505  1.00 10.00      A   
ATOM    715  N   PHE    82      -9.284  17.604   7.456  1.00 10.00      A   
ATOM    716  HN  PHE    82      -8.719  16.923   7.023  1.00 10.00      A   
ATOM    717  CA  PHE    82     -10.114  17.218   8.594  1.00 10.00      A   
ATOM    718  CB  PHE    82     -10.300  15.698   8.642  1.00 10.00      A   
ATOM    719  CG  PHE    82     -11.351  15.240   9.615  1.00 10.00      A   
ATOM    720  CD1 PHE    82     -12.688  15.236   9.258  1.00 10.00      A   
ATOM    721  CD2 PHE    82     -11.002  14.817  10.886  1.00 10.00      A   
ATOM    722  CE1 PHE    82     -13.659  14.819  10.150  1.00 10.00      A   
ATOM    723  CE2 PHE    82     -11.965  14.398  11.784  1.00 10.00      A   
ATOM    724  CZ  PHE    82     -13.297  14.399  11.416  1.00 10.00      A   
ATOM    725  C   PHE    82      -9.531  17.718   9.911  1.00 10.00      A   
ATOM    726  O   PHE    82     -10.270  18.128  10.806  1.00 10.00      A   
ATOM    727  N   GLY    83      -8.208  17.684  10.022  1.00 10.00      A   
ATOM    728  HN  GLY    83      -7.670  17.351   9.273  1.00 10.00      A   
ATOM    729  CA  GLY    83      -7.554  18.128  11.240  1.00 10.00      A   
ATOM    730  C   GLY    83      -7.676  19.622  11.453  1.00 10.00      A   
ATOM    731  O   GLY    83      -8.139  20.072  12.502  1.00 10.00      A   
ATOM    732  N   GLY    84      -7.255  20.394  10.460  1.00 10.00      A   
ATOM    733  HN  GLY    84      -6.879  19.977   9.656  1.00 10.00      A   
ATOM    734  CA  GLY    84      -7.333  21.839  10.559  1.00 10.00      A   
ATOM    735  C   GLY    84      -6.276  22.402  11.483  1.00 10.00      A   
ATOM    736  O   GLY    84      -6.388  23.532  11.961  1.00 10.00      A   
ATOM    737  N   MET    85      -5.245  21.607  11.731  1.00 10.00      A   
ATOM    738  HN  MET    85      -5.213  20.723  11.307  1.00 10.00      A   
ATOM    739  CA  MET    85      -4.150  22.013  12.599  1.00 10.00      A   
ATOM    740  CB  MET    85      -3.535  20.780  13.278  1.00 10.00      A   
ATOM    741  CG  MET    85      -4.464  20.079  14.258  1.00 10.00      A   
ATOM    742  SD  MET    85      -4.721  21.017  15.779  1.00 10.00      A   
ATOM    743  CE  MET    85      -3.201  20.664  16.659  1.00 10.00      A   
ATOM    744  C   MET    85      -3.094  22.755  11.784  1.00 10.00      A   
ATOM    745  O   MET    85      -3.136  22.727  10.553  1.00 10.00      A   
ATOM    746  N   PRO    86      -2.165  23.471  12.448  1.00 10.00      A   
ATOM    747  CA  PRO    86      -1.095  24.204  11.761  1.00 10.00      A   
ATOM    748  CB  PRO    86      -0.247  24.764  12.906  1.00 10.00      A   
ATOM    749  CG  PRO    86      -1.181  24.830  14.065  1.00 10.00      A   
ATOM    750  CD  PRO    86      -2.107  23.659  13.910  1.00 10.00      A   
ATOM    751  C   PRO    86      -0.250  23.292  10.875  1.00 10.00      A   
ATOM    752  O   PRO    86      -0.137  22.094  11.138  1.00 10.00      A   
ATOM    753  N   GLY    87       0.334  23.879   9.832  1.00 10.00      A   
ATOM    754  HN  GLY    87       0.196  24.842   9.694  1.00 10.00      A   
ATOM    755  CA  GLY    87       1.161  23.137   8.887  1.00 10.00      A   
ATOM    756  C   GLY    87       2.161  22.191   9.537  1.00 10.00      A   
ATOM    757  O   GLY    87       2.069  20.978   9.345  1.00 10.00      A   
ATOM    758  N   PRO    88       3.132  22.714  10.312  1.00 10.00      A   
ATOM    759  CA  PRO    88       4.147  21.890  10.987  1.00 10.00      A   
ATOM    760  CB  PRO    88       4.913  22.886  11.869  1.00 10.00      A   
ATOM    761  CG  PRO    88       4.085  24.127  11.878  1.00 10.00      A   
ATOM    762  CD  PRO    88       3.341  24.144  10.576  1.00 10.00      A   
ATOM    763  C   PRO    88       3.542  20.776  11.840  1.00 10.00      A   
ATOM    764  O   PRO    88       4.121  19.695  11.959  1.00 10.00      A   
ATOM    765  N   VAL    89       2.371  21.039  12.418  1.00 10.00      A   
ATOM    766  HN  VAL    89       1.952  21.910  12.265  1.00 10.00      A   
ATOM    767  CA  VAL    89       1.688  20.057  13.253  1.00 10.00      A   
ATOM    768  CB  VAL    89       0.495  20.681  14.007  1.00 10.00      A   
ATOM    769  CG1 VAL    89      -0.228  19.633  14.839  1.00 10.00      A   
ATOM    770  CG2 VAL    89       0.970  21.824  14.888  1.00 10.00      A   
ATOM    771  C   VAL    89       1.203  18.891  12.400  1.00 10.00      A   
ATOM    772  O   VAL    89       1.389  17.727  12.758  1.00 10.00      A   
ATOM    773  N   ASN    90       0.601  19.216  11.261  1.00 10.00      A   
ATOM    774  HN  ASN    90       0.492  20.165  11.034  1.00 10.00      A   
ATOM    775  CA  ASN    90       0.099  18.203  10.338  1.00 10.00      A   
ATOM    776  CB  ASN    90      -0.594  18.852   9.132  1.00 10.00      A   
ATOM    777  CG  ASN    90      -1.812  19.672   9.511  1.00 10.00      A   
ATOM    778  OD1 ASN    90      -2.550  19.326  10.435  1.00 10.00      A   
ATOM    779  ND2 ASN    90      -2.028  20.771   8.806  1.00 10.00      A   
ATOM    780 HD21 ASN    90      -1.404  20.991   8.080  1.00 10.00      A   
ATOM    781 HD22 ASN    90      -2.792  21.336   9.053  1.00 10.00      A   
ATOM    782  C   ASN    90       1.247  17.324   9.864  1.00 10.00      A   
ATOM    783  O   ASN    90       1.135  16.100   9.838  1.00 10.00      A   
ATOM    784  N   ILE    91       2.360  17.962   9.507  1.00 10.00      A   
ATOM    785  HN  ILE    91       2.383  18.945   9.558  1.00 10.00      A   
ATOM    786  CA  ILE    91       3.545  17.246   9.043  1.00 10.00      A   
ATOM    787  CB  ILE    91       4.671  18.224   8.633  1.00 10.00      A   
ATOM    788  CG1 ILE    91       4.139  19.296   7.679  1.00 10.00      A   
ATOM    789  CG2 ILE    91       5.831  17.472   7.992  1.00 10.00      A   
ATOM    790  CD1 ILE    91       5.009  20.531   7.597  1.00 10.00      A   
ATOM    791  C   ILE    91       4.074  16.339  10.149  1.00 10.00      A   
ATOM    792  O   ILE    91       4.396  15.173   9.914  1.00 10.00      A   
ATOM    793  N   PHE    92       4.148  16.887  11.356  1.00 10.00      A   
ATOM    794  HN  PHE    92       3.860  17.821  11.474  1.00 10.00      A   
ATOM    795  CA  PHE    92       4.636  16.148  12.511  1.00 10.00      A   
ATOM    796  CB  PHE    92       4.671  17.049  13.749  1.00 10.00      A   
ATOM    797  CG  PHE    92       5.576  16.559  14.844  1.00 10.00      A   
ATOM    798  CD1 PHE    92       6.952  16.638  14.709  1.00 10.00      A   
ATOM    799  CD2 PHE    92       5.050  16.030  16.011  1.00 10.00      A   
ATOM    800  CE1 PHE    92       7.787  16.197  15.718  1.00 10.00      A   
ATOM    801  CE2 PHE    92       5.878  15.586  17.022  1.00 10.00      A   
ATOM    802  CZ  PHE    92       7.249  15.671  16.877  1.00 10.00      A   
ATOM    803  C   PHE    92       3.767  14.926  12.774  1.00 10.00      A   
ATOM    804  O   PHE    92       4.279  13.835  13.005  1.00 10.00      A   
ATOM    805  N   LEU    93       2.452  15.119  12.713  1.00 10.00      A   
ATOM    806  HN  LEU    93       2.111  16.020  12.509  1.00 10.00      A   
ATOM    807  CA  LEU    93       1.502  14.037  12.942  1.00 10.00      A   
ATOM    808  CB  LEU    93       0.062  14.561  12.913  1.00 10.00      A   
ATOM    809  CG  LEU    93      -0.373  15.404  14.115  1.00 10.00      A   
ATOM    810  CD1 LEU    93      -1.759  15.990  13.890  1.00 10.00      A   
ATOM    811  CD2 LEU    93      -0.339  14.579  15.392  1.00 10.00      A   
ATOM    812  C   LEU    93       1.680  12.910  11.927  1.00 10.00      A   
ATOM    813  O   LEU    93       1.617  11.735  12.281  1.00 10.00      A   
ATOM    814  N   VAL    94       1.915  13.274  10.669  1.00 10.00      A   
ATOM    815  HN  VAL    94       1.965  14.231  10.450  1.00 10.00      A   
ATOM    816  CA  VAL    94       2.100  12.288   9.605  1.00 10.00      A   
ATOM    817  CB  VAL    94       2.203  12.955   8.215  1.00 10.00      A   
ATOM    818  CG1 VAL    94       2.503  11.928   7.131  1.00 10.00      A   
ATOM    819  CG2 VAL    94       0.921  13.702   7.888  1.00 10.00      A   
ATOM    820  C   VAL    94       3.338  11.429   9.853  1.00 10.00      A   
ATOM    821  O   VAL    94       3.290  10.199   9.743  1.00 10.00      A   
ATOM    822  N   VAL    95       4.445  12.077  10.194  1.00 10.00      A   
ATOM    823  HN  VAL    95       4.424  13.055  10.273  1.00 10.00      A   
ATOM    824  CA  VAL    95       5.691  11.367  10.449  1.00 10.00      A   
ATOM    825  CB  VAL    95       6.907  12.318  10.457  1.00 10.00      A   
ATOM    826  CG1 VAL    95       8.204  11.525  10.507  1.00 10.00      A   
ATOM    827  CG2 VAL    95       6.884  13.228   9.238  1.00 10.00      A   
ATOM    828  C   VAL    95       5.626  10.597  11.766  1.00 10.00      A   
ATOM    829  O   VAL    95       6.086   9.457  11.858  1.00 10.00      A   
ATOM    830  N   LEU    96       5.034  11.216  12.779  1.00 10.00      A   
ATOM    831  HN  LEU    96       4.676  12.125  12.647  1.00 10.00      A   
ATOM    832  CA  LEU    96       4.908  10.591  14.087  1.00 10.00      A   
ATOM    833  CB  LEU    96       4.451  11.615  15.126  1.00 10.00      A   
ATOM    834  CG  LEU    96       4.387  11.130  16.576  1.00 10.00      A   
ATOM    835  CD1 LEU    96       5.781  10.819  17.107  1.00 10.00      A   
ATOM    836  CD2 LEU    96       3.686  12.157  17.453  1.00 10.00      A   
ATOM    837  C   LEU    96       3.958   9.395  14.038  1.00 10.00      A   
ATOM    838  O   LEU    96       4.110   8.440  14.802  1.00 10.00      A   
ATOM    839  N   LEU    97       2.983   9.448  13.136  1.00 10.00      A   
ATOM    840  HN  LEU    97       2.894  10.249  12.572  1.00 10.00      A   
ATOM    841  CA  LEU    97       2.028   8.357  12.972  1.00 10.00      A   
ATOM    842  CB  LEU    97       0.911   8.757  12.003  1.00 10.00      A   
ATOM    843  CG  LEU    97      -0.258   7.776  11.867  1.00 10.00      A   
ATOM    844  CD1 LEU    97      -1.069   7.723  13.153  1.00 10.00      A   
ATOM    845  CD2 LEU    97      -1.138   8.150  10.684  1.00 10.00      A   
ATOM    846  C   LEU    97       2.750   7.124  12.445  1.00 10.00      A   
ATOM    847  O   LEU    97       2.458   5.994  12.843  1.00 10.00      A   
ATOM    848  N   ALA    98       3.714   7.360  11.559  1.00 10.00      A   
ATOM    849  HN  ALA    98       3.897   8.284  11.289  1.00 10.00      A   
ATOM    850  CA  ALA    98       4.502   6.285  10.975  1.00 10.00      A   
ATOM    851  CB  ALA    98       5.459   6.841   9.932  1.00 10.00      A   
ATOM    852  C   ALA    98       5.283   5.554  12.058  1.00 10.00      A   
ATOM    853  O   ALA    98       5.499   4.346  11.974  1.00 10.00      A   
ATOM    854  N   ALA    99       5.692   6.297  13.083  1.00 10.00      A   
ATOM    855  HN  ALA    99       5.481   7.256  13.087  1.00 10.00      A   
ATOM    856  CA  ALA    99       6.447   5.732  14.198  1.00 10.00      A   
ATOM    857  CB  ALA    99       6.889   6.828  15.157  1.00 10.00      A   
ATOM    858  C   ALA    99       5.625   4.677  14.932  1.00 10.00      A   
ATOM    859  O   ALA    99       6.146   3.637  15.327  1.00 10.00      A   
ATOM    860  N   TYR   100       4.335   4.946  15.088  1.00 10.00      A   
ATOM    861  HN  TYR   100       3.980   5.788  14.733  1.00 10.00      A   
ATOM    862  CA  TYR   100       3.432   4.022  15.765  1.00 10.00      A   
ATOM    863  CB  TYR   100       2.046   4.656  15.940  1.00 10.00      A   
ATOM    864  CG  TYR   100       1.013   3.743  16.572  1.00 10.00      A   
ATOM    865  CD1 TYR   100       1.123   3.346  17.900  1.00 10.00      A   
ATOM    866  CD2 TYR   100      -0.076   3.284  15.840  1.00 10.00      A   
ATOM    867  CE1 TYR   100       0.181   2.517  18.479  1.00 10.00      A   
ATOM    868  CE2 TYR   100      -1.022   2.455  16.412  1.00 10.00      A   
ATOM    869  CZ  TYR   100      -0.890   2.076  17.732  1.00 10.00      A   
ATOM    870  OH  TYR   100      -1.832   1.249  18.305  1.00 10.00      A   
ATOM    871  HH  TYR   100      -2.022   1.555  19.203  1.00 10.00      A   
ATOM    872  C   TYR   100       3.331   2.714  14.987  1.00 10.00      A   
ATOM    873  O   TYR   100       3.330   1.628  15.565  1.00 10.00      A   
ATOM    874  N   LEU   101       3.272   2.828  13.668  1.00 10.00      A   
ATOM    875  HN  LEU   101       3.285   3.724  13.265  1.00 10.00      A   
ATOM    876  CA  LEU   101       3.182   1.660  12.804  1.00 10.00      A   
ATOM    877  CB  LEU   101       2.746   2.075  11.399  1.00 10.00      A   
ATOM    878  CG  LEU   101       1.413   2.821  11.301  1.00 10.00      A   
ATOM    879  CD1 LEU   101       1.212   3.378   9.902  1.00 10.00      A   
ATOM    880  CD2 LEU   101       0.258   1.912  11.694  1.00 10.00      A   
ATOM    881  C   LEU   101       4.521   0.925  12.750  1.00 10.00      A   
ATOM    882  O   LEU   101       4.568  -0.297  12.601  1.00 10.00      A   
ATOM    883  N   SER   102       5.605   1.682  12.887  1.00 10.00      A   
ATOM    884  HN  SER   102       5.496   2.649  13.006  1.00 10.00      A   
ATOM    885  CA  SER   102       6.950   1.122  12.855  1.00 10.00      A   
ATOM    886  CB  SER   102       7.976   2.215  12.548  1.00 10.00      A   
ATOM    887  OG  SER   102       7.639   2.888  11.350  1.00 10.00      A   
ATOM    888  HG  SER   102       6.901   3.489  11.518  1.00 10.00      A   
ATOM    889  C   SER   102       7.291   0.408  14.162  1.00 10.00      A   
ATOM    890  O   SER   102       8.197  -0.428  14.205  1.00 10.00      A   
ATOM    891  N   LEU   103       6.558   0.737  15.222  1.00 10.00      A   
ATOM    892  HN  LEU   103       5.860   1.421  15.128  1.00 10.00      A   
ATOM    893  CA  LEU   103       6.771   0.113  16.520  1.00 10.00      A   
ATOM    894  CB  LEU   103       5.822   0.697  17.569  1.00 10.00      A   
ATOM    895  CG  LEU   103       6.167   2.095  18.089  1.00 10.00      A   
ATOM    896  CD1 LEU   103       5.073   2.609  19.010  1.00 10.00      A   
ATOM    897  CD2 LEU   103       7.510   2.090  18.806  1.00 10.00      A   
ATOM    898  C   LEU   103       6.579  -1.392  16.411  1.00 10.00      A   
ATOM    899  O   LEU   103       7.340  -2.170  16.982  1.00 10.00      A   
ATOM    900  N   TYR   104       5.570  -1.792  15.647  1.00 10.00      A   
ATOM    901  HN  TYR   104       5.001  -1.119  15.215  1.00 10.00      A   
ATOM    902  CA  TYR   104       5.281  -3.202  15.443  1.00 10.00      A   
ATOM    903  CB  TYR   104       3.937  -3.383  14.730  1.00 10.00      A   
ATOM    904  CG  TYR   104       2.751  -3.001  15.591  1.00 10.00      A   
ATOM    905  CD1 TYR   104       2.268  -1.697  15.607  1.00 10.00      A   
ATOM    906  CD2 TYR   104       2.124  -3.941  16.397  1.00 10.00      A   
ATOM    907  CE1 TYR   104       1.197  -1.340  16.406  1.00 10.00      A   
ATOM    908  CE2 TYR   104       1.051  -3.594  17.195  1.00 10.00      A   
ATOM    909  CZ  TYR   104       0.591  -2.294  17.197  1.00 10.00      A   
ATOM    910  OH  TYR   104      -0.472  -1.945  18.003  1.00 10.00      A   
ATOM    911  HH  TYR   104      -1.138  -1.489  17.472  1.00 10.00      A   
ATOM    912  C   TYR   104       6.411  -3.879  14.675  1.00 10.00      A   
ATOM    913  O   TYR   104       6.819  -4.991  15.006  1.00 10.00      A   
ATOM    914  N   THR   105       6.927  -3.192  13.664  1.00 10.00      A   
ATOM    915  HN  THR   105       6.564  -2.308  13.450  1.00 10.00      A   
ATOM    916  CA  THR   105       8.018  -3.722  12.860  1.00 10.00      A   
ATOM    917  CB  THR   105       8.315  -2.795  11.667  1.00 10.00      A   
ATOM    918  OG1 THR   105       7.097  -2.158  11.245  1.00 10.00      A   
ATOM    919  HG1 THR   105       7.304  -1.289  10.882  1.00 10.00      A   
ATOM    920  CG2 THR   105       8.885  -3.590  10.502  1.00 10.00      A   
ATOM    921  C   THR   105       9.278  -3.876  13.712  1.00 10.00      A   
ATOM    922  O   THR   105      10.007  -4.864  13.594  1.00 10.00      A   
ATOM    923  N   GLY   106       9.523  -2.893  14.575  1.00 10.00      A   
ATOM    924  HN  GLY   106       8.908  -2.129  14.619  1.00 10.00      A   
ATOM    925  CA  GLY   106      10.682  -2.941  15.447  1.00 10.00      A   
ATOM    926  C   GLY   106      10.558  -4.062  16.457  1.00 10.00      A   
ATOM    927  O   GLY   106      11.534  -4.748  16.767  1.00 10.00      A   
ATOM    928  N   LEU   107       9.341  -4.253  16.957  1.00 10.00      A   
ATOM    929  HN  LEU   107       8.613  -3.658  16.674  1.00 10.00      A   
ATOM    930  CA  LEU   107       9.057  -5.305  17.922  1.00 10.00      A   
ATOM    931  CB  LEU   107       7.584  -5.251  18.337  1.00 10.00      A   
ATOM    932  CG  LEU   107       7.140  -6.246  19.410  1.00 10.00      A   
ATOM    933  CD1 LEU   107       7.693  -5.848  20.771  1.00 10.00      A   
ATOM    934  CD2 LEU   107       5.623  -6.351  19.450  1.00 10.00      A   
ATOM    935  C   LEU   107       9.380  -6.666  17.319  1.00 10.00      A   
ATOM    936  O   LEU   107       9.998  -7.510  17.966  1.00 10.00      A   
ATOM    937  N   PHE   108       8.966  -6.857  16.070  1.00 10.00      A   
ATOM    938  HN  PHE   108       8.468  -6.140  15.619  1.00 10.00      A   
ATOM    939  CA  PHE   108       9.216  -8.099  15.349  1.00 10.00      A   
ATOM    940  CB  PHE   108       8.652  -7.999  13.922  1.00 10.00      A   
ATOM    941  CG  PHE   108       9.252  -8.964  12.935  1.00 10.00      A   
ATOM    942  CD1 PHE   108       8.918 -10.310  12.961  1.00 10.00      A   
ATOM    943  CD2 PHE   108      10.154  -8.520  11.980  1.00 10.00      A   
ATOM    944  CE1 PHE   108       9.471 -11.192  12.053  1.00 10.00      A   
ATOM    945  CE2 PHE   108      10.710  -9.396  11.070  1.00 10.00      A   
ATOM    946  CZ  PHE   108      10.370 -10.735  11.107  1.00 10.00      A   
ATOM    947  C   PHE   108      10.711  -8.407  15.316  1.00 10.00      A   
ATOM    948  O   PHE   108      11.140  -9.509  15.668  1.00 10.00      A   
ATOM    949  N   ALA   109      11.497  -7.416  14.910  1.00 10.00      A   
ATOM    950  HN  ALA   109      11.089  -6.561  14.651  1.00 10.00      A   
ATOM    951  CA  ALA   109      12.943  -7.565  14.830  1.00 10.00      A   
ATOM    952  CB  ALA   109      13.567  -6.339  14.178  1.00 10.00      A   
ATOM    953  C   ALA   109      13.545  -7.807  16.213  1.00 10.00      A   
ATOM    954  O   ALA   109      14.484  -8.591  16.363  1.00 10.00      A   
ATOM    955  N   GLY   110      12.987  -7.143  17.219  1.00 10.00      A   
ATOM    956  HN  GLY   110      12.234  -6.537  17.035  1.00 10.00      A   
ATOM    957  CA  GLY   110      13.473  -7.291  18.580  1.00 10.00      A   
ATOM    958  C   GLY   110      13.224  -8.677  19.148  1.00 10.00      A   
ATOM    959  O   GLY   110      14.111  -9.273  19.761  1.00 10.00      A   
ATOM    960  N   VAL   111      12.016  -9.191  18.948  1.00 10.00      A   
ATOM    961  HN  VAL   111      11.342  -8.663  18.461  1.00 10.00      A   
ATOM    962  CA  VAL   111      11.659 -10.517  19.440  1.00 10.00      A   
ATOM    963  CB  VAL   111      10.150 -10.808  19.263  1.00 10.00      A   
ATOM    964  CG1 VAL   111       9.809 -12.227  19.698  1.00 10.00      A   
ATOM    965  CG2 VAL   111       9.318  -9.807  20.049  1.00 10.00      A   
ATOM    966  C   VAL   111      12.481 -11.585  18.723  1.00 10.00      A   
ATOM    967  O   VAL   111      12.976 -12.526  19.350  1.00 10.00      A   
ATOM    968  N   LEU   112      12.649 -11.413  17.414  1.00 10.00      A   
ATOM    969  HN  LEU   112      12.243 -10.630  16.978  1.00 10.00      A   
ATOM    970  CA  LEU   112      13.407 -12.354  16.605  1.00 10.00      A   
ATOM    971  CB  LEU   112      13.384 -11.930  15.133  1.00 10.00      A   
ATOM    972  CG  LEU   112      14.020 -12.903  14.136  1.00 10.00      A   
ATOM    973  CD1 LEU   112      13.210 -14.186  14.043  1.00 10.00      A   
ATOM    974  CD2 LEU   112      14.155 -12.255  12.770  1.00 10.00      A   
ATOM    975  C   LEU   112      14.849 -12.481  17.092  1.00 10.00      A   
ATOM    976  O   LEU   112      15.394 -13.581  17.152  1.00 10.00      A   
ATOM    977  N   SER   113      15.455 -11.361  17.466  1.00 10.00      A   
ATOM    978  HN  SER   113      14.963 -10.512  17.428  1.00 10.00      A   
ATOM    979  CA  SER   113      16.838 -11.367  17.933  1.00 10.00      A   
ATOM    980  CB  SER   113      17.476  -9.985  17.777  1.00 10.00      A   
ATOM    981  OG  SER   113      16.541  -8.952  18.034  1.00 10.00      A   
ATOM    982  HG  SER   113      15.970  -8.837  17.262  1.00 10.00      A   
ATOM    983  C   SER   113      16.963 -11.856  19.373  1.00 10.00      A   
ATOM    984  O   SER   113      18.031 -12.298  19.798  1.00 10.00      A   
ATOM    985  N   ARG   114      15.873 -11.771  20.121  1.00 10.00      A   
ATOM    986  HN  ARG   114      15.052 -11.397  19.733  1.00 10.00      A   
ATOM    987  CA  ARG   114      15.872 -12.204  21.511  1.00 10.00      A   
ATOM    988  CB  ARG   114      14.757 -11.501  22.290  1.00 10.00      A   
ATOM    989  CG  ARG   114      14.753 -11.807  23.779  1.00 10.00      A   
ATOM    990  CD  ARG   114      13.439 -12.445  24.207  1.00 10.00      A   
ATOM    991  NE  ARG   114      13.648 -13.709  24.912  1.00 10.00      A   
ATOM    992  HE  ARG   114      14.475 -14.202  24.714  1.00 10.00      A   
ATOM    993  CZ  ARG   114      12.798 -14.222  25.804  1.00 10.00      A   
ATOM    994  NH1 ARG   114      11.675 -13.580  26.106  1.00 10.00      A   
ATOM    995 HH11 ARG   114      11.449 -12.668  25.648  1.00 10.00      A   
ATOM    996 HH12 ARG   114      11.014 -13.980  26.805  1.00 10.00      A   
ATOM    997  NH2 ARG   114      13.068 -15.389  26.381  1.00 10.00      A   
ATOM    998 HH21 ARG   114      12.406 -15.798  27.077  1.00 10.00      A   
ATOM    999 HH22 ARG   114      13.945 -15.906  26.140  1.00 10.00      A   
ATOM   1000  C   ARG   114      15.720 -13.721  21.620  1.00 10.00      A   
ATOM   1001  O   ARG   114      16.441 -14.377  22.375  1.00 10.00      A   
ATOM   1002  N   LEU   115      14.776 -14.273  20.869  1.00 10.00      A   
ATOM   1003  HN  LEU   115      14.229 -13.702  20.285  1.00 10.00      A   
ATOM   1004  CA  LEU   115      14.527 -15.708  20.898  1.00 10.00      A   
ATOM   1005  CB  LEU   115      13.081 -16.021  20.501  1.00 10.00      A   
ATOM   1006  CG  LEU   115      12.005 -15.673  21.531  1.00 10.00      A   
ATOM   1007  CD1 LEU   115      10.618 -15.917  20.955  1.00 10.00      A   
ATOM   1008  CD2 LEU   115      12.202 -16.478  22.805  1.00 10.00      A   
ATOM   1009  C   LEU   115      15.504 -16.470  20.010  1.00 10.00      A   
ATOM   1010  O   LEU   115      15.960 -17.556  20.366  1.00 10.00      A   
ATOM   1011  N   TRP   116      15.831 -15.900  18.858  1.00 10.00      A   
ATOM   1012  HN  TRP   116      15.450 -15.025  18.625  1.00 10.00      A   
ATOM   1013  CA  TRP   116      16.756 -16.541  17.931  1.00 10.00      A   
ATOM   1014  CB  TRP   116      16.024 -16.982  16.653  1.00 10.00      A   
ATOM   1015  CG  TRP   116      14.848 -17.879  16.902  1.00 10.00      A   
ATOM   1016  CD1 TRP   116      14.869 -19.233  17.067  1.00 10.00      A   
ATOM   1017  CD2 TRP   116      13.474 -17.484  17.015  1.00 10.00      A   
ATOM   1018  NE1 TRP   116      13.598 -19.705  17.282  1.00 10.00      A   
ATOM   1019  HE1 TRP   116      13.354 -20.648  17.435  1.00 10.00      A   
ATOM   1020  CE2 TRP   116      12.723 -18.650  17.251  1.00 10.00      A   
ATOM   1021  CE3 TRP   116      12.808 -16.255  16.938  1.00 10.00      A   
ATOM   1022  CZ2 TRP   116      11.339 -18.625  17.416  1.00 10.00      A   
ATOM   1023  CZ3 TRP   116      11.436 -16.232  17.101  1.00 10.00      A   
ATOM   1024  CH2 TRP   116      10.716 -17.409  17.336  1.00 10.00      A   
ATOM   1025  C   TRP   116      17.912 -15.601  17.586  1.00 10.00      A   
ATOM   1026  O   TRP   116      17.893 -14.931  16.554  1.00 10.00      A   
ATOM   1027  N   PRO   117      18.934 -15.528  18.458  1.00 10.00      A   
ATOM   1028  CA  PRO   117      20.091 -14.654  18.245  1.00 10.00      A   
ATOM   1029  CB  PRO   117      20.727 -14.581  19.635  1.00 10.00      A   
ATOM   1030  CG  PRO   117      20.376 -15.879  20.277  1.00 10.00      A   
ATOM   1031  CD  PRO   117      19.032 -16.277  19.727  1.00 10.00      A   
ATOM   1032  C   PRO   117      21.084 -15.230  17.237  1.00 10.00      A   
ATOM   1033  O   PRO   117      21.916 -14.506  16.687  1.00 10.00      A   
ATOM   1034  N   LYS   118      20.986 -16.531  16.994  1.00 10.00      A   
ATOM   1035  HN  LYS   118      20.286 -17.046  17.442  1.00 10.00      A   
ATOM   1036  CA  LYS   118      21.879 -17.203  16.062  1.00 10.00      A   
ATOM   1037  CB  LYS   118      21.922 -18.708  16.334  1.00 10.00      A   
ATOM   1038  CG  LYS   118      23.276 -19.213  16.810  1.00 10.00      A   
ATOM   1039  CD  LYS   118      23.320 -20.733  16.848  1.00 10.00      A   
ATOM   1040  CE  LYS   118      24.667 -21.237  17.348  1.00 10.00      A   
ATOM   1041  NZ  LYS   118      24.908 -20.876  18.772  1.00 10.00      A   
ATOM   1042  HZ1 LYS   118      24.011 -20.880  19.298  1.00 10.00      A   
ATOM   1043  HZ2 LYS   118      25.332 -19.934  18.838  1.00 10.00      A   
ATOM   1044  HZ3 LYS   118      25.554 -21.564  19.213  1.00 10.00      A   
ATOM   1045  C   LYS   118      21.465 -16.940  14.620  1.00 10.00      A   
ATOM   1046  O   LYS   118      20.294 -17.077  14.262  1.00 10.00      A   
ATOM   1047  N   THR   119      22.433 -16.566  13.798  1.00 10.00      A   
ATOM   1048  HN  THR   119      23.348 -16.490  14.139  1.00 10.00      A   
ATOM   1049  CA  THR   119      22.181 -16.285  12.395  1.00 10.00      A   
ATOM   1050  CB  THR   119      23.254 -15.334  11.835  1.00 10.00      A   
ATOM   1051  OG1 THR   119      23.444 -14.259  12.765  1.00 10.00      A   
ATOM   1052  HG1 THR   119      22.931 -14.434  13.559  1.00 10.00      A   
ATOM   1053  CG2 THR   119      22.830 -14.763  10.490  1.00 10.00      A   
ATOM   1054  C   THR   119      22.158 -17.589  11.594  1.00 10.00      A   
ATOM   1055  O   THR   119      23.091 -17.901  10.855  1.00 10.00      A   
ATOM   1056  N   THR   120      21.085 -18.353  11.767  1.00 10.00      A   
ATOM   1057  HN  THR   120      20.379 -18.052  12.379  1.00 10.00      A   
ATOM   1058  CA  THR   120      20.925 -19.624  11.080  1.00 10.00      A   
ATOM   1059  CB  THR   120      20.512 -20.723  12.079  1.00 10.00      A   
ATOM   1060  OG1 THR   120      19.350 -20.292  12.805  1.00 10.00      A   
ATOM   1061  HG1 THR   120      19.575 -20.188  13.737  1.00 10.00      A   
ATOM   1062  CG2 THR   120      21.640 -21.013  13.058  1.00 10.00      A   
ATOM   1063  C   THR   120      19.849 -19.518  10.003  1.00 10.00      A   
ATOM   1064  O   THR   120      19.129 -18.518   9.926  1.00 10.00      A   
ATOM   1065  N   TRP   121      19.735 -20.549   9.178  1.00 10.00      A   
ATOM   1066  HN  TRP   121      20.344 -21.313   9.278  1.00 10.00      A   
ATOM   1067  CA  TRP   121      18.734 -20.569   8.115  1.00 10.00      A   
ATOM   1068  CB  TRP   121      19.033 -21.671   7.088  1.00 10.00      A   
ATOM   1069  CG  TRP   121      19.048 -23.062   7.651  1.00 10.00      A   
ATOM   1070  CD1 TRP   121      20.017 -23.619   8.433  1.00 10.00      A   
ATOM   1071  CD2 TRP   121      18.053 -24.078   7.465  1.00 10.00      A   
ATOM   1072  NE1 TRP   121      19.687 -24.910   8.756  1.00 10.00      A   
ATOM   1073  HE1 TRP   121      20.226 -25.516   9.315  1.00 10.00      A   
ATOM   1074  CE2 TRP   121      18.483 -25.218   8.172  1.00 10.00      A   
ATOM   1075  CE3 TRP   121      16.838 -24.132   6.774  1.00 10.00      A   
ATOM   1076  CZ2 TRP   121      17.745 -26.401   8.207  1.00 10.00      A   
ATOM   1077  CZ3 TRP   121      16.106 -25.306   6.810  1.00 10.00      A   
ATOM   1078  CH2 TRP   121      16.559 -26.422   7.522  1.00 10.00      A   
ATOM   1079  C   TRP   121      17.330 -20.724   8.691  1.00 10.00      A   
ATOM   1080  O   TRP   121      16.357 -20.220   8.134  1.00 10.00      A   
ATOM   1081  N   LEU   122      17.237 -21.408   9.826  1.00 10.00      A   
ATOM   1082  HN  LEU   122      18.050 -21.780  10.224  1.00 10.00      A   
ATOM   1083  CA  LEU   122      15.959 -21.630  10.492  1.00 10.00      A   
ATOM   1084  CB  LEU   122      16.143 -22.589  11.672  1.00 10.00      A   
ATOM   1085  CG  LEU   122      16.522 -24.031  11.321  1.00 10.00      A   
ATOM   1086  CD1 LEU   122      17.036 -24.763  12.550  1.00 10.00      A   
ATOM   1087  CD2 LEU   122      15.331 -24.765  10.723  1.00 10.00      A   
ATOM   1088  C   LEU   122      15.376 -20.309  10.986  1.00 10.00      A   
ATOM   1089  O   LEU   122      14.160 -20.152  11.092  1.00 10.00      A   
ATOM   1090  N   ARG   123      16.251 -19.358  11.269  1.00 10.00      A   
ATOM   1091  HN  ARG   123      17.208 -19.539  11.148  1.00 10.00      A   
ATOM   1092  CA  ARG   123      15.838 -18.055  11.758  1.00 10.00      A   
ATOM   1093  CB  ARG   123      17.051 -17.294  12.298  1.00 10.00      A   
ATOM   1094  CG  ARG   123      16.719 -15.982  12.988  1.00 10.00      A   
ATOM   1095  CD  ARG   123      17.870 -14.999  12.864  1.00 10.00      A   
ATOM   1096  NE  ARG   123      17.916 -14.057  13.978  1.00 10.00      A   
ATOM   1097  HE  ARG   123      17.717 -14.415  14.878  1.00 10.00      A   
ATOM   1098  CZ  ARG   123      18.216 -12.764  13.854  1.00 10.00      A   
ATOM   1099  NH1 ARG   123      18.497 -12.251  12.662  1.00 10.00      A   
ATOM   1100 HH11 ARG   123      18.736 -11.232  12.572  1.00 10.00      A   
ATOM   1101 HH12 ARG   123      18.484 -12.854  11.814  1.00 10.00      A   
ATOM   1102  NH2 ARG   123      18.243 -11.986  14.927  1.00 10.00      A   
ATOM   1103 HH21 ARG   123      18.029 -12.383  15.866  1.00 10.00      A   
ATOM   1104 HH22 ARG   123      18.479 -10.971  14.837  1.00 10.00      A   
ATOM   1105  C   ARG   123      15.158 -17.234  10.664  1.00 10.00      A   
ATOM   1106  O   ARG   123      14.178 -16.539  10.920  1.00 10.00      A   
ATOM   1107  N   VAL   124      15.665 -17.336   9.442  1.00 10.00      A   
ATOM   1108  HN  VAL   124      16.420 -17.939   9.283  1.00 10.00      A   
ATOM   1109  CA  VAL   124      15.119 -16.564   8.330  1.00 10.00      A   
ATOM   1110  CB  VAL   124      16.233 -16.023   7.408  1.00 10.00      A   
ATOM   1111  CG1 VAL   124      17.066 -14.980   8.134  1.00 10.00      A   
ATOM   1112  CG2 VAL   124      17.120 -17.154   6.906  1.00 10.00      A   
ATOM   1113  C   VAL   124      14.091 -17.329   7.497  1.00 10.00      A   
ATOM   1114  O   VAL   124      13.254 -16.721   6.836  1.00 10.00      A   
ATOM   1115  N   ALA   125      14.143 -18.651   7.527  1.00 10.00      A   
ATOM   1116  HN  ALA   125      14.826 -19.097   8.072  1.00 10.00      A   
ATOM   1117  CA  ALA   125      13.213 -19.455   6.738  1.00 10.00      A   
ATOM   1118  CB  ALA   125      13.944 -20.584   6.025  1.00 10.00      A   
ATOM   1119  C   ALA   125      12.045 -20.002   7.554  1.00 10.00      A   
ATOM   1120  O   ALA   125      11.025 -20.388   6.992  1.00 10.00      A   
ATOM   1121  N   ILE   126      12.184 -20.035   8.875  1.00 10.00      A   
ATOM   1122  HN  ILE   126      13.008 -19.699   9.284  1.00 10.00      A   
ATOM   1123  CA  ILE   126      11.122 -20.565   9.728  1.00 10.00      A   
ATOM   1124  CB  ILE   126      11.575 -21.849  10.470  1.00 10.00      A   
ATOM   1125  CG1 ILE   126      12.180 -22.868   9.495  1.00 10.00      A   
ATOM   1126  CG2 ILE   126      10.421 -22.470  11.246  1.00 10.00      A   
ATOM   1127  CD1 ILE   126      11.185 -23.462   8.518  1.00 10.00      A   
ATOM   1128  C   ILE   126      10.643 -19.541  10.759  1.00 10.00      A   
ATOM   1129  O   ILE   126       9.474 -19.157  10.771  1.00 10.00      A   
ATOM   1130  N   ALA   127      11.562 -19.102  11.613  1.00 10.00      A   
ATOM   1131  HN  ALA   127      12.483 -19.434  11.527  1.00 10.00      A   
ATOM   1132  CA  ALA   127      11.252 -18.150  12.677  1.00 10.00      A   
ATOM   1133  CB  ALA   127      12.482 -17.896  13.532  1.00 10.00      A   
ATOM   1134  C   ALA   127      10.662 -16.834  12.170  1.00 10.00      A   
ATOM   1135  O   ALA   127       9.520 -16.499  12.492  1.00 10.00      A   
ATOM   1136  N   ALA   128      11.445 -16.101  11.384  1.00 10.00      A   
ATOM   1137  HN  ALA   128      12.343 -16.435  11.163  1.00 10.00      A   
ATOM   1138  CA  ALA   128      11.023 -14.807  10.844  1.00 10.00      A   
ATOM   1139  CB  ALA   128      12.110 -14.177   9.983  1.00 10.00      A   
ATOM   1140  C   ALA   128       9.666 -14.838  10.124  1.00 10.00      A   
ATOM   1141  O   ALA   128       8.771 -14.079  10.487  1.00 10.00      A   
ATOM   1142  N   PRO   129       9.484 -15.704   9.102  1.00 10.00      A   
ATOM   1143  CA  PRO   129       8.218 -15.788   8.356  1.00 10.00      A   
ATOM   1144  CB  PRO   129       8.411 -17.018   7.469  1.00 10.00      A   
ATOM   1145  CG  PRO   129       9.881 -17.101   7.276  1.00 10.00      A   
ATOM   1146  CD  PRO   129      10.483 -16.656   8.576  1.00 10.00      A   
ATOM   1147  C   PRO   129       6.996 -15.973   9.257  1.00 10.00      A   
ATOM   1148  O   PRO   129       6.005 -15.253   9.121  1.00 10.00      A   
ATOM   1149  N   ALA   130       7.077 -16.926  10.183  1.00 10.00      A   
ATOM   1150  HN  ALA   130       7.900 -17.458  10.251  1.00 10.00      A   
ATOM   1151  CA  ALA   130       5.973 -17.203  11.095  1.00 10.00      A   
ATOM   1152  CB  ALA   130       6.256 -18.458  11.906  1.00 10.00      A   
ATOM   1153  C   ALA   130       5.701 -16.021  12.022  1.00 10.00      A   
ATOM   1154  O   ALA   130       4.548 -15.666  12.267  1.00 10.00      A   
ATOM   1155  N   LEU   131       6.769 -15.405  12.519  1.00 10.00      A   
ATOM   1156  HN  LEU   131       7.664 -15.720  12.268  1.00 10.00      A   
ATOM   1157  CA  LEU   131       6.644 -14.268  13.423  1.00 10.00      A   
ATOM   1158  CB  LEU   131       7.992 -13.948  14.074  1.00 10.00      A   
ATOM   1159  CG  LEU   131       7.970 -12.928  15.216  1.00 10.00      A   
ATOM   1160  CD1 LEU   131       7.063 -13.399  16.342  1.00 10.00      A   
ATOM   1161  CD2 LEU   131       9.377 -12.676  15.733  1.00 10.00      A   
ATOM   1162  C   LEU   131       6.099 -13.046  12.689  1.00 10.00      A   
ATOM   1163  O   LEU   131       5.313 -12.275  13.243  1.00 10.00      A   
ATOM   1164  N   TRP   132       6.512 -12.885  11.436  1.00 10.00      A   
ATOM   1165  HN  TRP   132       7.144 -13.537  11.056  1.00 10.00      A   
ATOM   1166  CA  TRP   132       6.070 -11.769  10.611  1.00 10.00      A   
ATOM   1167  CB  TRP   132       6.731 -11.835   9.229  1.00 10.00      A   
ATOM   1168  CG  TRP   132       6.304 -10.748   8.284  1.00 10.00      A   
ATOM   1169  CD1 TRP   132       5.391 -10.851   7.272  1.00 10.00      A   
ATOM   1170  CD2 TRP   132       6.773  -9.393   8.261  1.00 10.00      A   
ATOM   1171  NE1 TRP   132       5.265  -9.648   6.623  1.00 10.00      A   
ATOM   1172  HE1 TRP   132       4.668  -9.469   5.864  1.00 10.00      A   
ATOM   1173  CE2 TRP   132       6.102  -8.736   7.211  1.00 10.00      A   
ATOM   1174  CE3 TRP   132       7.696  -8.671   9.026  1.00 10.00      A   
ATOM   1175  CZ2 TRP   132       6.322  -7.395   6.908  1.00 10.00      A   
ATOM   1176  CZ3 TRP   132       7.912  -7.340   8.723  1.00 10.00      A   
ATOM   1177  CH2 TRP   132       7.228  -6.716   7.673  1.00 10.00      A   
ATOM   1178  C   TRP   132       4.552 -11.770  10.470  1.00 10.00      A   
ATOM   1179  O   TRP   132       3.906 -10.730  10.604  1.00 10.00      A   
ATOM   1180  N   GLN   133       3.989 -12.949  10.222  1.00 10.00      A   
ATOM   1181  HN  GLN   133       4.559 -13.745  10.143  1.00 10.00      A   
ATOM   1182  CA  GLN   133       2.548 -13.089  10.060  1.00 10.00      A   
ATOM   1183  CB  GLN   133       2.180 -14.512   9.624  1.00 10.00      A   
ATOM   1184  CG  GLN   133       0.992 -14.578   8.675  1.00 10.00      A   
ATOM   1185  CD  GLN   133       1.191 -13.716   7.442  1.00 10.00      A   
ATOM   1186  OE1 GLN   133       2.315 -13.510   6.986  1.00 10.00      A   
ATOM   1187  NE2 GLN   133       0.103 -13.204   6.893  1.00 10.00      A   
ATOM   1188 HE21 GLN   133      -0.768 -13.405   7.303  1.00 10.00      A   
ATOM   1189 HE22 GLN   133       0.209 -12.638   6.099  1.00 10.00      A   
ATOM   1190  C   GLN   133       1.809 -12.711  11.339  1.00 10.00      A   
ATOM   1191  O   GLN   133       0.784 -12.034  11.295  1.00 10.00      A   
ATOM   1192  N   VAL   134       2.341 -13.146  12.476  1.00 10.00      A   
ATOM   1193  HN  VAL   134       3.162 -13.684  12.444  1.00 10.00      A   
ATOM   1194  CA  VAL   134       1.732 -12.846  13.770  1.00 10.00      A   
ATOM   1195  CB  VAL   134       2.437 -13.603  14.922  1.00 10.00      A   
ATOM   1196  CG1 VAL   134       1.813 -13.254  16.267  1.00 10.00      A   
ATOM   1197  CG2 VAL   134       2.386 -15.103  14.689  1.00 10.00      A   
ATOM   1198  C   VAL   134       1.781 -11.344  14.044  1.00 10.00      A   
ATOM   1199  O   VAL   134       0.795 -10.742  14.477  1.00 10.00      A   
ATOM   1200  N   THR   135       2.930 -10.745  13.769  1.00 10.00      A   
ATOM   1201  HN  THR   135       3.676 -11.280  13.421  1.00 10.00      A   
ATOM   1202  CA  THR   135       3.120  -9.318  13.978  1.00 10.00      A   
ATOM   1203  CB  THR   135       4.588  -8.918  13.740  1.00 10.00      A   
ATOM   1204  OG1 THR   135       5.443  -9.847  14.422  1.00 10.00      A   
ATOM   1205  HG1 THR   135       5.507 -10.663  13.910  1.00 10.00      A   
ATOM   1206  CG2 THR   135       4.852  -7.518  14.269  1.00 10.00      A   
ATOM   1207  C   THR   135       2.205  -8.498  13.069  1.00 10.00      A   
ATOM   1208  O   THR   135       1.564  -7.543  13.515  1.00 10.00      A   
ATOM   1209  N   GLU   136       2.129  -8.892  11.801  1.00 10.00      A   
ATOM   1210  HN  GLU   136       2.655  -9.670  11.508  1.00 10.00      A   
ATOM   1211  CA  GLU   136       1.288  -8.198  10.834  1.00 10.00      A   
ATOM   1212  CB  GLU   136       1.497  -8.771   9.430  1.00 10.00      A   
ATOM   1213  CG  GLU   136       1.145  -7.806   8.311  1.00 10.00      A   
ATOM   1214  CD  GLU   136       1.908  -6.501   8.412  1.00 10.00      A   
ATOM   1215  OE1 GLU   136       3.122  -6.493   8.112  1.00 10.00      A   
ATOM   1216  OE2 GLU   136       1.304  -5.481   8.796  1.00 10.00      A   
ATOM   1217  C   GLU   136      -0.177  -8.299  11.240  1.00 10.00      A   
ATOM   1218  O   GLU   136      -0.938  -7.335  11.117  1.00 10.00      A   
ATOM   1219  N   PHE   137      -0.558  -9.468  11.743  1.00 10.00      A   
ATOM   1220  HN  PHE   137       0.097 -10.196  11.805  1.00 10.00      A   
ATOM   1221  CA  PHE   137      -1.920  -9.701  12.192  1.00 10.00      A   
ATOM   1222  CB  PHE   137      -2.085 -11.145  12.687  1.00 10.00      A   
ATOM   1223  CG  PHE   137      -3.421 -11.432  13.315  1.00 10.00      A   
ATOM   1224  CD1 PHE   137      -4.568 -11.493  12.544  1.00 10.00      A   
ATOM   1225  CD2 PHE   137      -3.527 -11.639  14.680  1.00 10.00      A   
ATOM   1226  CE1 PHE   137      -5.796 -11.755  13.120  1.00 10.00      A   
ATOM   1227  CE2 PHE   137      -4.753 -11.902  15.265  1.00 10.00      A   
ATOM   1228  CZ  PHE   137      -5.889 -11.960  14.482  1.00 10.00      A   
ATOM   1229  C   PHE   137      -2.280  -8.715  13.295  1.00 10.00      A   
ATOM   1230  O   PHE   137      -3.359  -8.132  13.284  1.00 10.00      A   
ATOM   1231  N   LEU   138      -1.355  -8.516  14.230  1.00 10.00      A   
ATOM   1232  HN  LEU   138      -0.506  -9.008  14.175  1.00 10.00      A   
ATOM   1233  CA  LEU   138      -1.571  -7.590  15.334  1.00 10.00      A   
ATOM   1234  CB  LEU   138      -0.422  -7.673  16.342  1.00 10.00      A   
ATOM   1235  CG  LEU   138      -0.264  -9.007  17.079  1.00 10.00      A   
ATOM   1236  CD1 LEU   138       0.995  -9.001  17.932  1.00 10.00      A   
ATOM   1237  CD2 LEU   138      -1.490  -9.302  17.932  1.00 10.00      A   
ATOM   1238  C   LEU   138      -1.721  -6.163  14.820  1.00 10.00      A   
ATOM   1239  O   LEU   138      -2.589  -5.417  15.273  1.00 10.00      A   
ATOM   1240  N   ARG   139      -0.877  -5.797  13.862  1.00 10.00      A   
ATOM   1241  HN  ARG   139      -0.208  -6.444  13.545  1.00 10.00      A   
ATOM   1242  CA  ARG   139      -0.912  -4.463  13.271  1.00 10.00      A   
ATOM   1243  CB  ARG   139       0.210  -4.307  12.238  1.00 10.00      A   
ATOM   1244  CG  ARG   139       0.190  -2.988  11.480  1.00 10.00      A   
ATOM   1245  CD  ARG   139       1.593  -2.521  11.124  1.00 10.00      A   
ATOM   1246  NE  ARG   139       2.327  -3.507  10.330  1.00 10.00      A   
ATOM   1247  HE  ARG   139       1.790  -4.169   9.813  1.00 10.00      A   
ATOM   1248  CZ  ARG   139       3.656  -3.568  10.258  1.00 10.00      A   
ATOM   1249  NH1 ARG   139       4.402  -2.702  10.938  1.00 10.00      A   
ATOM   1250 HH11 ARG   139       3.951  -1.969  11.525  1.00 10.00      A   
ATOM   1251 HH12 ARG   139       5.448  -2.746  10.882  1.00 10.00      A   
ATOM   1252  NH2 ARG   139       4.234  -4.498   9.508  1.00 10.00      A   
ATOM   1253 HH21 ARG   139       3.642  -5.184   8.967  1.00 10.00      A   
ATOM   1254 HH22 ARG   139       5.269  -4.559   9.450  1.00 10.00      A   
ATOM   1255  C   ARG   139      -2.280  -4.189  12.644  1.00 10.00      A   
ATOM   1256  O   ARG   139      -2.799  -3.071  12.708  1.00 10.00      A   
ATOM   1257  N   GLY   140      -2.872  -5.223  12.070  1.00 10.00      A   
ATOM   1258  HN  GLY   140      -2.417  -6.095  12.063  1.00 10.00      A   
ATOM   1259  CA  GLY   140      -4.173  -5.088  11.455  1.00 10.00      A   
ATOM   1260  C   GLY   140      -5.282  -5.627  12.336  1.00 10.00      A   
ATOM   1261  O   GLY   140      -6.297  -6.107  11.836  1.00 10.00      A   
ATOM   1262  N   TRP   141      -5.097  -5.535  13.649  1.00 10.00      A   
ATOM   1263  HN  TRP   141      -4.271  -5.131  13.990  1.00 10.00      A   
ATOM   1264  CA  TRP   141      -6.091  -6.029  14.596  1.00 10.00      A   
ATOM   1265  CB  TRP   141      -5.720  -7.442  15.067  1.00 10.00      A   
ATOM   1266  CG  TRP   141      -6.621  -8.011  16.123  1.00 10.00      A   
ATOM   1267  CD1 TRP   141      -6.244  -8.495  17.341  1.00 10.00      A   
ATOM   1268  CD2 TRP   141      -8.046  -8.161  16.057  1.00 10.00      A   
ATOM   1269  NE1 TRP   141      -7.341  -8.938  18.036  1.00 10.00      A   
ATOM   1270  HE1 TRP   141      -7.325  -9.330  18.935  1.00 10.00      A   
ATOM   1271  CE2 TRP   141      -8.459  -8.745  17.271  1.00 10.00      A   
ATOM   1272  CE3 TRP   141      -9.010  -7.861  15.091  1.00 10.00      A   
ATOM   1273  CZ2 TRP   141      -9.793  -9.030  17.545  1.00 10.00      A   
ATOM   1274  CZ3 TRP   141     -10.334  -8.146  15.366  1.00 10.00      A   
ATOM   1275  CH2 TRP   141     -10.713  -8.726  16.582  1.00 10.00      A   
ATOM   1276  C   TRP   141      -6.249  -5.087  15.792  1.00 10.00      A   
ATOM   1277  O   TRP   141      -7.371  -4.810  16.229  1.00 10.00      A   
ATOM   1278  N   VAL   142      -5.127  -4.598  16.319  1.00 10.00      A   
ATOM   1279  HN  VAL   142      -4.261  -4.855  15.929  1.00 10.00      A   
ATOM   1280  CA  VAL   142      -5.150  -3.693  17.469  1.00 10.00      A   
ATOM   1281  CB  VAL   142      -3.726  -3.320  17.941  1.00 10.00      A   
ATOM   1282  CG1 VAL   142      -3.777  -2.386  19.143  1.00 10.00      A   
ATOM   1283  CG2 VAL   142      -2.932  -4.573  18.278  1.00 10.00      A   
ATOM   1284  C   VAL   142      -5.949  -2.429  17.163  1.00 10.00      A   
ATOM   1285  O   VAL   142      -5.710  -1.762  16.151  1.00 10.00      A   
ATOM   1286  N   LEU   143      -6.896  -2.117  18.049  1.00 10.00      A   
ATOM   1287  HN  LEU   143      -7.017  -2.699  18.831  1.00 10.00      A   
ATOM   1288  CA  LEU   143      -7.766  -0.952  17.910  1.00 10.00      A   
ATOM   1289  CB  LEU   143      -6.970   0.358  17.822  1.00 10.00      A   
ATOM   1290  CG  LEU   143      -6.120   0.717  19.043  1.00 10.00      A   
ATOM   1291  CD1 LEU   143      -5.305   1.973  18.779  1.00 10.00      A   
ATOM   1292  CD2 LEU   143      -6.994   0.895  20.273  1.00 10.00      A   
ATOM   1293  C   LEU   143      -8.709  -1.111  16.719  1.00 10.00      A   
ATOM   1294  O   LEU   143      -9.700  -1.838  16.793  1.00 10.00      A   
ATOM   1295  N   THR   144      -8.392  -0.443  15.622  1.00 10.00      A   
ATOM   1296  HN  THR   144      -7.599   0.127  15.621  1.00 10.00      A   
ATOM   1297  CA  THR   144      -9.212  -0.516  14.424  1.00 10.00      A   
ATOM   1298  CB  THR   144      -9.465   0.892  13.855  1.00 10.00      A   
ATOM   1299  OG1 THR   144      -9.211   1.867  14.879  1.00 10.00      A   
ATOM   1300  HG1 THR   144      -9.915   1.829  15.541  1.00 10.00      A   
ATOM   1301  CG2 THR   144     -10.907   1.023  13.389  1.00 10.00      A   
ATOM   1302  C   THR   144      -8.545  -1.387  13.359  1.00 10.00      A   
ATOM   1303  O   THR   144      -9.208  -1.894  12.453  1.00 10.00      A   
ATOM   1304  N   GLY   145      -7.234  -1.569  13.488  1.00 10.00      A   
ATOM   1305  HN  GLY   145      -6.765  -1.162  14.246  1.00 10.00      A   
ATOM   1306  CA  GLY   145      -6.492  -2.374  12.533  1.00 10.00      A   
ATOM   1307  C   GLY   145      -5.980  -1.555  11.361  1.00 10.00      A   
ATOM   1308  O   GLY   145      -6.753  -0.871  10.688  1.00 10.00      A   
ATOM   1309  N   PHE   146      -4.674  -1.615  11.119  1.00 10.00      A   
ATOM   1310  HN  PHE   146      -4.103  -2.172  11.694  1.00 10.00      A   
ATOM   1311  CA  PHE   146      -4.063  -0.868  10.020  1.00 10.00      A   
ATOM   1312  CB  PHE   146      -3.296   0.350  10.555  1.00 10.00      A   
ATOM   1313  CG  PHE   146      -4.099   1.220  11.483  1.00 10.00      A   
ATOM   1314  CD1 PHE   146      -3.927   1.135  12.856  1.00 10.00      A   
ATOM   1315  CD2 PHE   146      -5.026   2.118  10.984  1.00 10.00      A   
ATOM   1316  CE1 PHE   146      -4.666   1.929  13.713  1.00 10.00      A   
ATOM   1317  CE2 PHE   146      -5.767   2.916  11.833  1.00 10.00      A   
ATOM   1318  CZ  PHE   146      -5.587   2.821  13.200  1.00 10.00      A   
ATOM   1319  C   PHE   146      -3.131  -1.762   9.194  1.00 10.00      A   
ATOM   1320  O   PHE   146      -1.906  -1.674   9.309  1.00 10.00      A   
ATOM   1321  N   PRO   147      -3.697  -2.633   8.342  1.00 10.00      A   
ATOM   1322  CA  PRO   147      -2.918  -3.541   7.504  1.00 10.00      A   
ATOM   1323  CB  PRO   147      -3.893  -4.696   7.285  1.00 10.00      A   
ATOM   1324  CG  PRO   147      -5.245  -4.064   7.295  1.00 10.00      A   
ATOM   1325  CD  PRO   147      -5.143  -2.807   8.125  1.00 10.00      A   
ATOM   1326  C   PRO   147      -2.533  -2.905   6.167  1.00 10.00      A   
ATOM   1327  O   PRO   147      -2.808  -3.453   5.100  1.00 10.00      A   
ATOM   1328  N   TRP   148      -1.895  -1.747   6.232  1.00 10.00      A   
ATOM   1329  HN  TRP   148      -1.692  -1.362   7.111  1.00 10.00      A   
ATOM   1330  CA  TRP   148      -1.474  -1.039   5.030  1.00 10.00      A   
ATOM   1331  CB  TRP   148      -1.727   0.464   5.169  1.00 10.00      A   
ATOM   1332  CG  TRP   148      -3.174   0.846   5.195  1.00 10.00      A   
ATOM   1333  CD1 TRP   148      -4.002   0.847   6.280  1.00 10.00      A   
ATOM   1334  CD2 TRP   148      -3.962   1.295   4.086  1.00 10.00      A   
ATOM   1335  NE1 TRP   148      -5.259   1.259   5.914  1.00 10.00      A   
ATOM   1336  HE1 TRP   148      -6.029   1.342   6.517  1.00 10.00      A   
ATOM   1337  CE2 TRP   148      -5.261   1.541   4.573  1.00 10.00      A   
ATOM   1338  CE3 TRP   148      -3.699   1.506   2.729  1.00 10.00      A   
ATOM   1339  CZ2 TRP   148      -6.291   1.994   3.753  1.00 10.00      A   
ATOM   1340  CZ3 TRP   148      -4.724   1.957   1.918  1.00 10.00      A   
ATOM   1341  CH2 TRP   148      -6.005   2.193   2.431  1.00 10.00      A   
ATOM   1342  C   TRP   148       0.004  -1.291   4.744  1.00 10.00      A   
ATOM   1343  O   TRP   148       0.755  -1.690   5.638  1.00 10.00      A   
ATOM   1344  N   LEU   149       0.404  -1.052   3.495  1.00 10.00      A   
ATOM   1345  HN  LEU   149      -0.253  -0.737   2.842  1.00 10.00      A   
ATOM   1346  CA  LEU   149       1.791  -1.237   3.059  1.00 10.00      A   
ATOM   1347  CB  LEU   149       2.756  -0.296   3.798  1.00 10.00      A   
ATOM   1348  CG  LEU   149       2.704   1.181   3.395  1.00 10.00      A   
ATOM   1349  CD1 LEU   149       3.763   1.976   4.138  1.00 10.00      A   
ATOM   1350  CD2 LEU   149       2.880   1.335   1.895  1.00 10.00      A   
ATOM   1351  C   LEU   149       2.246  -2.690   3.166  1.00 10.00      A   
ATOM   1352  O   LEU   149       3.383  -2.974   3.548  1.00 10.00      A   
ATOM   1353  N   GLN   150       1.357  -3.607   2.819  1.00 10.00      A   
ATOM   1354  HN  GLN   150       0.469  -3.323   2.516  1.00 10.00      A   
ATOM   1355  CA  GLN   150       1.679  -5.025   2.861  1.00 10.00      A   
ATOM   1356  CB  GLN   150       0.438  -5.867   3.157  1.00 10.00      A   
ATOM   1357  CG  GLN   150      -0.122  -5.669   4.558  1.00 10.00      A   
ATOM   1358  CD  GLN   150      -1.181  -6.694   4.917  1.00 10.00      A   
ATOM   1359  OE1 GLN   150      -1.877  -7.216   4.049  1.00 10.00      A   
ATOM   1360  NE2 GLN   150      -1.313  -6.985   6.204  1.00 10.00      A   
ATOM   1361 HE21 GLN   150      -0.727  -6.529   6.846  1.00 10.00      A   
ATOM   1362 HE22 GLN   150      -1.989  -7.647   6.461  1.00 10.00      A   
ATOM   1363  C   GLN   150       2.323  -5.445   1.547  1.00 10.00      A   
ATOM   1364  O   GLN   150       1.716  -5.321   0.479  1.00 10.00      A   
ATOM   1365  N   PHE   151       3.556  -5.936   1.638  1.00 10.00      A   
ATOM   1366  HN  PHE   151       3.964  -6.023   2.527  1.00 10.00      A   
ATOM   1367  CA  PHE   151       4.326  -6.354   0.466  1.00 10.00      A   
ATOM   1368  CB  PHE   151       5.708  -6.868   0.882  1.00 10.00      A   
ATOM   1369  CG  PHE   151       6.655  -5.782   1.303  1.00 10.00      A   
ATOM   1370  CD1 PHE   151       6.694  -5.347   2.618  1.00 10.00      A   
ATOM   1371  CD2 PHE   151       7.505  -5.194   0.382  1.00 10.00      A   
ATOM   1372  CE1 PHE   151       7.563  -4.347   3.006  1.00 10.00      A   
ATOM   1373  CE2 PHE   151       8.377  -4.193   0.762  1.00 10.00      A   
ATOM   1374  CZ  PHE   151       8.406  -3.769   2.076  1.00 10.00      A   
ATOM   1375  C   PHE   151       3.606  -7.397  -0.381  1.00 10.00      A   
ATOM   1376  O   PHE   151       3.762  -7.422  -1.602  1.00 10.00      A   
ATOM   1377  N   GLY   152       2.821  -8.252   0.265  1.00 10.00      A   
ATOM   1378  HN  GLY   152       2.753  -8.194   1.244  1.00 10.00      A   
ATOM   1379  CA  GLY   152       2.092  -9.290  -0.448  1.00 10.00      A   
ATOM   1380  C   GLY   152       1.166  -8.755  -1.529  1.00 10.00      A   
ATOM   1381  O   GLY   152       0.920  -9.428  -2.532  1.00 10.00      A   
ATOM   1382  N   TYR   153       0.660  -7.541  -1.341  1.00 10.00      A   
ATOM   1383  HN  TYR   153       0.912  -7.033  -0.540  1.00 10.00      A   
ATOM   1384  CA  TYR   153      -0.246  -6.939  -2.309  1.00 10.00      A   
ATOM   1385  CB  TYR   153      -0.969  -5.738  -1.698  1.00 10.00      A   
ATOM   1386  CG  TYR   153      -2.131  -6.104  -0.804  1.00 10.00      A   
ATOM   1387  CD1 TYR   153      -2.050  -5.948   0.573  1.00 10.00      A   
ATOM   1388  CD2 TYR   153      -3.311  -6.599  -1.338  1.00 10.00      A   
ATOM   1389  CE1 TYR   153      -3.115  -6.277   1.391  1.00 10.00      A   
ATOM   1390  CE2 TYR   153      -4.381  -6.931  -0.529  1.00 10.00      A   
ATOM   1391  CZ  TYR   153      -4.277  -6.767   0.837  1.00 10.00      A   
ATOM   1392  OH  TYR   153      -5.344  -7.089   1.647  1.00 10.00      A   
ATOM   1393  HH  TYR   153      -5.235  -6.659   2.510  1.00 10.00      A   
ATOM   1394  C   TYR   153       0.491  -6.516  -3.574  1.00 10.00      A   
ATOM   1395  O   TYR   153      -0.109  -6.394  -4.642  1.00 10.00      A   
ATOM   1396  N   SER   154       1.797  -6.328  -3.456  1.00 10.00      A   
ATOM   1397  HN  SER   154       2.227  -6.482  -2.587  1.00 10.00      A   
ATOM   1398  CA  SER   154       2.617  -5.901  -4.583  1.00 10.00      A   
ATOM   1399  CB  SER   154       3.834  -5.128  -4.077  1.00 10.00      A   
ATOM   1400  OG  SER   154       3.459  -4.209  -3.058  1.00 10.00      A   
ATOM   1401  HG  SER   154       4.063  -4.295  -2.313  1.00 10.00      A   
ATOM   1402  C   SER   154       3.044  -7.078  -5.466  1.00 10.00      A   
ATOM   1403  O   SER   154       3.979  -6.968  -6.260  1.00 10.00      A   
ATOM   1404  N   GLN   155       2.354  -8.200  -5.325  1.00 10.00      A   
ATOM   1405  HN  GLN   155       1.625  -8.233  -4.670  1.00 10.00      A   
ATOM   1406  CA  GLN   155       2.652  -9.387  -6.115  1.00 10.00      A   
ATOM   1407  CB  GLN   155       3.054 -10.552  -5.208  1.00 10.00      A   
ATOM   1408  CG  GLN   155       4.546 -10.627  -4.925  1.00 10.00      A   
ATOM   1409  CD  GLN   155       5.347 -11.059  -6.139  1.00 10.00      A   
ATOM   1410  OE1 GLN   155       4.877 -11.843  -6.965  1.00 10.00      A   
ATOM   1411  NE2 GLN   155       6.565 -10.555  -6.256  1.00 10.00      A   
ATOM   1412 HE21 GLN   155       6.882  -9.936  -5.560  1.00 10.00      A   
ATOM   1413 HE22 GLN   155       7.099 -10.816  -7.033  1.00 10.00      A   
ATOM   1414  C   GLN   155       1.463  -9.773  -6.987  1.00 10.00      A   
ATOM   1415  O   GLN   155       1.418 -10.871  -7.541  1.00 10.00      A   
ATOM   1416  N   ILE   156       0.516  -8.845  -7.127  1.00 10.00      A   
ATOM   1417  HN  ILE   156       0.635  -7.977  -6.689  1.00 10.00      A   
ATOM   1418  CA  ILE   156      -0.686  -9.076  -7.934  1.00 10.00      A   
ATOM   1419  CB  ILE   156      -1.721  -7.934  -7.763  1.00 10.00      A   
ATOM   1420  CG1 ILE   156      -3.008  -8.214  -8.549  1.00 10.00      A   
ATOM   1421  CG2 ILE   156      -1.131  -6.585  -8.143  1.00 10.00      A   
ATOM   1422  CD1 ILE   156      -3.790  -9.403  -8.037  1.00 10.00      A   
ATOM   1423  C   ILE   156      -0.322  -9.265  -9.410  1.00 10.00      A   
ATOM   1424  O   ILE   156      -1.011  -9.965 -10.154  1.00 10.00      A   
ATOM   1425  N   ASP   157       0.771  -8.641  -9.824  1.00 10.00      A   
ATOM   1426  HN  ASP   157       1.270  -8.082  -9.190  1.00 10.00      A   
ATOM   1427  CA  ASP   157       1.250  -8.753 -11.194  1.00 10.00      A   
ATOM   1428  CB  ASP   157       1.497  -7.372 -11.812  1.00 10.00      A   
ATOM   1429  CG  ASP   157       0.244  -6.537 -11.967  1.00 10.00      A   
ATOM   1430  OD1 ASP   157      -0.811  -7.091 -12.354  1.00 10.00      A   
ATOM   1431  OD2 ASP   157       0.307  -5.315 -11.707  1.00 10.00      A   
ATOM   1432  C   ASP   157       2.546  -9.545 -11.202  1.00 10.00      A   
ATOM   1433  O   ASP   157       3.347  -9.444 -12.134  1.00 10.00      A   
ATOM   1434  N   GLY   158       2.743 -10.338 -10.159  1.00 10.00      A   
ATOM   1435  HN  GLY   158       2.058 -10.392  -9.459  1.00 10.00      A   
ATOM   1436  CA  GLY   158       3.947 -11.131 -10.047  1.00 10.00      A   
ATOM   1437  C   GLY   158       3.701 -12.606 -10.288  1.00 10.00      A   
ATOM   1438  O   GLY   158       2.566 -13.019 -10.532  1.00 10.00      A   
ATOM   1439  N   PRO   159       4.752 -13.430 -10.213  1.00 10.00      A   
ATOM   1440  CA  PRO   159       4.647 -14.873 -10.431  1.00 10.00      A   
ATOM   1441  CB  PRO   159       6.085 -15.264 -10.765  1.00 10.00      A   
ATOM   1442  CG  PRO   159       6.918 -14.301  -9.992  1.00 10.00      A   
ATOM   1443  CD  PRO   159       6.138 -13.015  -9.929  1.00 10.00      A   
ATOM   1444  C   PRO   159       4.175 -15.626  -9.188  1.00 10.00      A   
ATOM   1445  O   PRO   159       4.096 -16.854  -9.194  1.00 10.00      A   
ATOM   1446  N   LEU   160       3.858 -14.892  -8.128  1.00 10.00      A   
ATOM   1447  HN  LEU   160       3.935 -13.915  -8.182  1.00 10.00      A   
ATOM   1448  CA  LEU   160       3.401 -15.506  -6.885  1.00 10.00      A   
ATOM   1449  CB  LEU   160       4.182 -14.955  -5.689  1.00 10.00      A   
ATOM   1450  CG  LEU   160       5.689 -15.219  -5.682  1.00 10.00      A   
ATOM   1451  CD1 LEU   160       6.317 -14.663  -4.415  1.00 10.00      A   
ATOM   1452  CD2 LEU   160       5.976 -16.706  -5.812  1.00 10.00      A   
ATOM   1453  C   LEU   160       1.906 -15.300  -6.675  1.00 10.00      A   
ATOM   1454  O   LEU   160       1.344 -15.738  -5.668  1.00 10.00      A   
ATOM   1455  N   LYS   161       1.258 -14.660  -7.640  1.00 10.00      A   
ATOM   1456  HN  LYS   161       1.755 -14.356  -8.429  1.00 10.00      A   
ATOM   1457  CA  LYS   161      -0.174 -14.383  -7.552  1.00 10.00      A   
ATOM   1458  CB  LYS   161      -0.626 -13.446  -8.671  1.00 10.00      A   
ATOM   1459  CG  LYS   161      -0.358 -13.957 -10.075  1.00 10.00      A   
ATOM   1460  CD  LYS   161      -0.897 -12.991 -11.114  1.00 10.00      A   
ATOM   1461  CE  LYS   161      -0.405 -13.337 -12.507  1.00 10.00      A   
ATOM   1462  NZ  LYS   161      -1.095 -12.538 -13.550  1.00 10.00      A   
ATOM   1463  HZ1 LYS   161      -2.086 -12.849 -13.641  1.00 10.00      A   
ATOM   1464  HZ2 LYS   161      -0.620 -12.660 -14.466  1.00 10.00      A   
ATOM   1465  HZ3 LYS   161      -1.083 -11.529 -13.299  1.00 10.00      A   
ATOM   1466  C   LYS   161      -1.021 -15.655  -7.542  1.00 10.00      A   
ATOM   1467  O   LYS   161      -2.177 -15.634  -7.126  1.00 10.00      A   
ATOM   1468  N   GLY   162      -0.440 -16.763  -7.982  1.00 10.00      A   
ATOM   1469  HN  GLY   162       0.487 -16.725  -8.298  1.00 10.00      A   
ATOM   1470  CA  GLY   162      -1.161 -18.022  -8.013  1.00 10.00      A   
ATOM   1471  C   GLY   162      -1.489 -18.545  -6.627  1.00 10.00      A   
ATOM   1472  O   GLY   162      -2.312 -19.447  -6.475  1.00 10.00      A   
ATOM   1473  N   LEU   163      -0.846 -17.978  -5.611  1.00 10.00      A   
ATOM   1474  HN  LEU   163      -0.196 -17.263  -5.794  1.00 10.00      A   
ATOM   1475  CA  LEU   163      -1.079 -18.392  -4.232  1.00 10.00      A   
ATOM   1476  CB  LEU   163       0.176 -18.183  -3.382  1.00 10.00      A   
ATOM   1477  CG  LEU   163       1.317 -19.175  -3.600  1.00 10.00      A   
ATOM   1478  CD1 LEU   163       2.514 -18.796  -2.742  1.00 10.00      A   
ATOM   1479  CD2 LEU   163       0.863 -20.593  -3.288  1.00 10.00      A   
ATOM   1480  C   LEU   163      -2.252 -17.636  -3.615  1.00 10.00      A   
ATOM   1481  O   LEU   163      -2.819 -18.071  -2.611  1.00 10.00      A   
ATOM   1482  N   ALA   164      -2.620 -16.517  -4.230  1.00 10.00      A   
ATOM   1483  HN  ALA   164      -2.147 -16.244  -5.046  1.00 10.00      A   
ATOM   1484  CA  ALA   164      -3.719 -15.687  -3.737  1.00 10.00      A   
ATOM   1485  CB  ALA   164      -3.855 -14.402  -4.542  1.00 10.00      A   
ATOM   1486  C   ALA   164      -5.050 -16.446  -3.644  1.00 10.00      A   
ATOM   1487  O   ALA   164      -5.668 -16.471  -2.584  1.00 10.00      A   
ATOM   1488  N   PRO   165      -5.519 -17.095  -4.730  1.00 10.00      A   
ATOM   1489  CA  PRO   165      -6.783 -17.837  -4.696  1.00 10.00      A   
ATOM   1490  CB  PRO   165      -7.047 -18.159  -6.169  1.00 10.00      A   
ATOM   1491  CG  PRO   165      -5.698 -18.182  -6.793  1.00 10.00      A   
ATOM   1492  CD  PRO   165      -4.892 -17.143  -6.069  1.00 10.00      A   
ATOM   1493  C   PRO   165      -6.682 -19.127  -3.879  1.00 10.00      A   
ATOM   1494  O   PRO   165      -7.685 -19.801  -3.640  1.00 10.00      A   
ATOM   1495  N   ILE   166      -5.474 -19.455  -3.431  1.00 10.00      A   
ATOM   1496  HN  ILE   166      -4.718 -18.856  -3.614  1.00 10.00      A   
ATOM   1497  CA  ILE   166      -5.252 -20.672  -2.660  1.00 10.00      A   
ATOM   1498  CB  ILE   166      -3.978 -21.420  -3.117  1.00 10.00      A   
ATOM   1499  CG1 ILE   166      -4.072 -21.771  -4.605  1.00 10.00      A   
ATOM   1500  CG2 ILE   166      -3.762 -22.678  -2.284  1.00 10.00      A   
ATOM   1501  CD1 ILE   166      -2.835 -22.447  -5.157  1.00 10.00      A   
ATOM   1502  C   ILE   166      -5.179 -20.403  -1.157  1.00 10.00      A   
ATOM   1503  O   ILE   166      -5.954 -20.964  -0.385  1.00 10.00      A   
ATOM   1504  N   MET   167      -4.256 -19.541  -0.743  1.00 10.00      A   
ATOM   1505  HN  MET   167      -3.682 -19.090  -1.405  1.00 10.00      A   
ATOM   1506  CA  MET   167      -4.087 -19.238   0.676  1.00 10.00      A   
ATOM   1507  CB  MET   167      -2.773 -19.827   1.202  1.00 10.00      A   
ATOM   1508  CG  MET   167      -2.772 -21.344   1.324  1.00 10.00      A   
ATOM   1509  SD  MET   167      -1.144 -22.016   1.718  1.00 10.00      A   
ATOM   1510  CE  MET   167      -0.210 -21.508   0.275  1.00 10.00      A   
ATOM   1511  C   MET   167      -4.158 -17.742   0.956  1.00 10.00      A   
ATOM   1512  O   MET   167      -3.683 -17.270   1.991  1.00 10.00      A   
ATOM   1513  N   GLY   168      -4.743 -17.003   0.023  1.00 10.00      A   
ATOM   1514  HN  GLY   168      -5.083 -17.435  -0.787  1.00 10.00      A   
ATOM   1515  CA  GLY   168      -4.884 -15.571   0.181  1.00 10.00      A   
ATOM   1516  C   GLY   168      -3.578 -14.822   0.021  1.00 10.00      A   
ATOM   1517  O   GLY   168      -2.510 -15.426  -0.130  1.00 10.00      A   
ATOM   1518  N   VAL   169      -3.668 -13.499   0.050  1.00 10.00      A   
ATOM   1519  HN  VAL   169      -4.559 -13.084   0.140  1.00 10.00      A   
ATOM   1520  CA  VAL   169      -2.499 -12.641  -0.074  1.00 10.00      A   
ATOM   1521  CB  VAL   169      -2.909 -11.161  -0.258  1.00 10.00      A   
ATOM   1522  CG1 VAL   169      -3.552 -10.595   1.000  1.00 10.00      A   
ATOM   1523  CG2 VAL   169      -1.726 -10.315  -0.693  1.00 10.00      A   
ATOM   1524  C   VAL   169      -1.591 -12.791   1.149  1.00 10.00      A   
ATOM   1525  O   VAL   169      -0.404 -12.451   1.110  1.00 10.00      A   
ATOM   1526  N   GLU   170      -2.160 -13.330   2.221  1.00 10.00      A   
ATOM   1527  HN  GLU   170      -3.104 -13.592   2.172  1.00 10.00      A   
ATOM   1528  CA  GLU   170      -1.432 -13.550   3.459  1.00 10.00      A   
ATOM   1529  CB  GLU   170      -2.370 -14.142   4.509  1.00 10.00      A   
ATOM   1530  CG  GLU   170      -3.502 -13.217   4.927  1.00 10.00      A   
ATOM   1531  CD  GLU   170      -3.010 -12.029   5.723  1.00 10.00      A   
ATOM   1532  OE1 GLU   170      -2.652 -12.209   6.906  1.00 10.00      A   
ATOM   1533  OE2 GLU   170      -2.974 -10.908   5.170  1.00 10.00      A   
ATOM   1534  C   GLU   170      -0.255 -14.490   3.229  1.00 10.00      A   
ATOM   1535  O   GLU   170       0.857 -14.240   3.694  1.00 10.00      A   
ATOM   1536  N   ALA   171      -0.504 -15.560   2.485  1.00 10.00      A   
ATOM   1537  HN  ALA   171      -1.411 -15.699   2.134  1.00 10.00      A   
ATOM   1538  CA  ALA   171       0.533 -16.537   2.184  1.00 10.00      A   
ATOM   1539  CB  ALA   171      -0.056 -17.734   1.457  1.00 10.00      A   
ATOM   1540  C   ALA   171       1.648 -15.915   1.355  1.00 10.00      A   
ATOM   1541  O   ALA   171       2.818 -16.259   1.514  1.00 10.00      A   
ATOM   1542  N   ILE   172       1.280 -14.989   0.479  1.00 10.00      A   
ATOM   1543  HN  ILE   172       0.332 -14.747   0.410  1.00 10.00      A   
ATOM   1544  CA  ILE   172       2.248 -14.318  -0.374  1.00 10.00      A   
ATOM   1545  CB  ILE   172       1.553 -13.478  -1.465  1.00 10.00      A   
ATOM   1546  CG1 ILE   172       0.543 -14.342  -2.226  1.00 10.00      A   
ATOM   1547  CG2 ILE   172       2.582 -12.894  -2.423  1.00 10.00      A   
ATOM   1548  CD1 ILE   172      -0.326 -13.569  -3.191  1.00 10.00      A   
ATOM   1549  C   ILE   172       3.154 -13.421   0.459  1.00 10.00      A   
ATOM   1550  O   ILE   172       4.376 -13.430   0.295  1.00 10.00      A   
ATOM   1551  N   ASN   173       2.549 -12.673   1.375  1.00 10.00      A   
ATOM   1552  HN  ASN   173       1.572 -12.731   1.469  1.00 10.00      A   
ATOM   1553  CA  ASN   173       3.299 -11.769   2.246  1.00 10.00      A   
ATOM   1554  CB  ASN   173       2.346 -10.954   3.132  1.00 10.00      A   
ATOM   1555  CG  ASN   173       2.938  -9.632   3.596  1.00 10.00      A   
ATOM   1556  OD1 ASN   173       3.816  -9.069   2.945  1.00 10.00      A   
ATOM   1557  ND2 ASN   173       2.446  -9.115   4.714  1.00 10.00      A   
ATOM   1558 HD21 ASN   173       1.732  -9.609   5.181  1.00 10.00      A   
ATOM   1559 HD22 ASN   173       2.804  -8.254   5.026  1.00 10.00      A   
ATOM   1560  C   ASN   173       4.286 -12.554   3.104  1.00 10.00      A   
ATOM   1561  O   ASN   173       5.410 -12.109   3.345  1.00 10.00      A   
ATOM   1562  N   PHE   174       3.861 -13.733   3.542  1.00 10.00      A   
ATOM   1563  HN  PHE   174       2.951 -14.023   3.316  1.00 10.00      A   
ATOM   1564  CA  PHE   174       4.698 -14.604   4.359  1.00 10.00      A   
ATOM   1565  CB  PHE   174       3.837 -15.694   5.030  1.00 10.00      A   
ATOM   1566  CG  PHE   174       4.390 -17.096   4.968  1.00 10.00      A   
ATOM   1567  CD1 PHE   174       5.364 -17.515   5.858  1.00 10.00      A   
ATOM   1568  CD2 PHE   174       3.925 -17.997   4.022  1.00 10.00      A   
ATOM   1569  CE1 PHE   174       5.866 -18.800   5.803  1.00 10.00      A   
ATOM   1570  CE2 PHE   174       4.424 -19.283   3.961  1.00 10.00      A   
ATOM   1571  CZ  PHE   174       5.396 -19.686   4.855  1.00 10.00      A   
ATOM   1572  C   PHE   174       5.824 -15.212   3.521  1.00 10.00      A   
ATOM   1573  O   PHE   174       6.976 -15.272   3.957  1.00 10.00      A   
ATOM   1574  N   LEU   175       5.486 -15.642   2.308  1.00 10.00      A   
ATOM   1575  HN  LEU   175       4.551 -15.555   2.014  1.00 10.00      A   
ATOM   1576  CA  LEU   175       6.461 -16.251   1.408  1.00 10.00      A   
ATOM   1577  CB  LEU   175       5.780 -16.801   0.153  1.00 10.00      A   
ATOM   1578  CG  LEU   175       6.645 -17.695  -0.738  1.00 10.00      A   
ATOM   1579  CD1 LEU   175       6.929 -19.023  -0.052  1.00 10.00      A   
ATOM   1580  CD2 LEU   175       5.984 -17.915  -2.090  1.00 10.00      A   
ATOM   1581  C   LEU   175       7.560 -15.266   1.024  1.00 10.00      A   
ATOM   1582  O   LEU   175       8.730 -15.633   0.940  1.00 10.00      A   
ATOM   1583  N   LEU   176       7.178 -14.014   0.801  1.00 10.00      A   
ATOM   1584  HN  LEU   176       6.224 -13.784   0.879  1.00 10.00      A   
ATOM   1585  CA  LEU   176       8.135 -12.975   0.432  1.00 10.00      A   
ATOM   1586  CB  LEU   176       7.436 -11.630   0.242  1.00 10.00      A   
ATOM   1587  CG  LEU   176       6.517 -11.516  -0.975  1.00 10.00      A   
ATOM   1588  CD1 LEU   176       5.817 -10.170  -0.991  1.00 10.00      A   
ATOM   1589  CD2 LEU   176       7.294 -11.731  -2.263  1.00 10.00      A   
ATOM   1590  C   LEU   176       9.243 -12.857   1.474  1.00 10.00      A   
ATOM   1591  O   LEU   176      10.421 -12.759   1.131  1.00 10.00      A   
ATOM   1592  N   MET   177       8.857 -12.895   2.746  1.00 10.00      A   
ATOM   1593  HN  MET   177       7.903 -12.988   2.952  1.00 10.00      A   
ATOM   1594  CA  MET   177       9.814 -12.806   3.845  1.00 10.00      A   
ATOM   1595  CB  MET   177       9.076 -12.630   5.177  1.00 10.00      A   
ATOM   1596  CG  MET   177       9.975 -12.616   6.407  1.00 10.00      A   
ATOM   1597  SD  MET   177      11.151 -11.246   6.413  1.00 10.00      A   
ATOM   1598  CE  MET   177      10.044  -9.837   6.385  1.00 10.00      A   
ATOM   1599  C   MET   177      10.695 -14.053   3.886  1.00 10.00      A   
ATOM   1600  O   MET   177      11.905 -13.971   4.098  1.00 10.00      A   
ATOM   1601  N   MET   178      10.079 -15.201   3.645  1.00 10.00      A   
ATOM   1602  HN  MET   178       9.116 -15.190   3.453  1.00 10.00      A   
ATOM   1603  CA  MET   178      10.783 -16.477   3.655  1.00 10.00      A   
ATOM   1604  CB  MET   178       9.784 -17.623   3.463  1.00 10.00      A   
ATOM   1605  CG  MET   178      10.340 -19.002   3.782  1.00 10.00      A   
ATOM   1606  SD  MET   178       9.164 -20.318   3.418  1.00 10.00      A   
ATOM   1607  CE  MET   178      10.078 -21.755   3.975  1.00 10.00      A   
ATOM   1608  C   MET   178      11.859 -16.525   2.569  1.00 10.00      A   
ATOM   1609  O   MET   178      12.967 -17.017   2.798  1.00 10.00      A   
ATOM   1610  N   VAL   179      11.530 -16.008   1.393  1.00 10.00      A   
ATOM   1611  HN  VAL   179      10.628 -15.633   1.273  1.00 10.00      A   
ATOM   1612  CA  VAL   179      12.465 -15.993   0.271  1.00 10.00      A   
ATOM   1613  CB  VAL   179      11.750 -15.705  -1.070  1.00 10.00      A   
ATOM   1614  CG1 VAL   179      12.745 -15.678  -2.222  1.00 10.00      A   
ATOM   1615  CG2 VAL   179      10.667 -16.738  -1.333  1.00 10.00      A   
ATOM   1616  C   VAL   179      13.580 -14.969   0.487  1.00 10.00      A   
ATOM   1617  O   VAL   179      14.766 -15.288   0.355  1.00 10.00      A   
ATOM   1618  N   SER   180      13.199 -13.745   0.842  1.00 10.00      A   
ATOM   1619  HN  SER   180      12.244 -13.556   0.965  1.00 10.00      A   
ATOM   1620  CA  SER   180      14.169 -12.676   1.062  1.00 10.00      A   
ATOM   1621  CB  SER   180      13.467 -11.339   1.308  1.00 10.00      A   
ATOM   1622  OG  SER   180      12.426 -11.480   2.258  1.00 10.00      A   
ATOM   1623  HG  SER   180      11.637 -11.828   1.821  1.00 10.00      A   
ATOM   1624  C   SER   180      15.128 -13.007   2.202  1.00 10.00      A   
ATOM   1625  O   SER   180      16.310 -12.660   2.147  1.00 10.00      A   
ATOM   1626  N   GLY   181      14.614 -13.686   3.223  1.00 10.00      A   
ATOM   1627  HN  GLY   181      13.659 -13.918   3.213  1.00 10.00      A   
ATOM   1628  CA  GLY   181      15.433 -14.068   4.355  1.00 10.00      A   
ATOM   1629  C   GLY   181      16.613 -14.921   3.936  1.00 10.00      A   
ATOM   1630  O   GLY   181      17.744 -14.687   4.369  1.00 10.00      A   
ATOM   1631  N   LEU   182      16.354 -15.906   3.082  1.00 10.00      A   
ATOM   1632  HN  LEU   182      15.435 -16.037   2.765  1.00 10.00      A   
ATOM   1633  CA  LEU   182      17.407 -16.788   2.600  1.00 10.00      A   
ATOM   1634  CB  LEU   182      16.834 -18.005   1.874  1.00 10.00      A   
ATOM   1635  CG  LEU   182      16.427 -19.193   2.752  1.00 10.00      A   
ATOM   1636  CD1 LEU   182      16.184 -20.428   1.897  1.00 10.00      A   
ATOM   1637  CD2 LEU   182      17.484 -19.471   3.813  1.00 10.00      A   
ATOM   1638  C   LEU   182      18.364 -16.034   1.693  1.00 10.00      A   
ATOM   1639  O   LEU   182      19.573 -16.247   1.745  1.00 10.00      A   
ATOM   1640  N   LEU   183      17.816 -15.144   0.871  1.00 10.00      A   
ATOM   1641  HN  LEU   183      16.841 -15.024   0.878  1.00 10.00      A   
ATOM   1642  CA  LEU   183      18.627 -14.347  -0.042  1.00 10.00      A   
ATOM   1643  CB  LEU   183      17.739 -13.499  -0.954  1.00 10.00      A   
ATOM   1644  CG  LEU   183      16.884 -14.267  -1.966  1.00 10.00      A   
ATOM   1645  CD1 LEU   183      15.921 -13.329  -2.674  1.00 10.00      A   
ATOM   1646  CD2 LEU   183      17.765 -14.990  -2.973  1.00 10.00      A   
ATOM   1647  C   LEU   183      19.596 -13.459   0.735  1.00 10.00      A   
ATOM   1648  O   LEU   183      20.751 -13.290   0.343  1.00 10.00      A   
ATOM   1649  N   ALA   184      19.121 -12.902   1.843  1.00 10.00      A   
ATOM   1650  HN  ALA   184      18.185 -13.068   2.100  1.00 10.00      A   
ATOM   1651  CA  ALA   184      19.947 -12.049   2.682  1.00 10.00      A   
ATOM   1652  CB  ALA   184      19.093 -11.360   3.737  1.00 10.00      A   
ATOM   1653  C   ALA   184      21.046 -12.877   3.339  1.00 10.00      A   
ATOM   1654  O   ALA   184      22.213 -12.482   3.356  1.00 10.00      A   
ATOM   1655  N   LEU   185      20.664 -14.041   3.857  1.00 10.00      A   
ATOM   1656  HN  LEU   185      19.716 -14.298   3.802  1.00 10.00      A   
ATOM   1657  CA  LEU   185      21.605 -14.943   4.510  1.00 10.00      A   
ATOM   1658  CB  LEU   185      20.859 -16.136   5.117  1.00 10.00      A   
ATOM   1659  CG  LEU   185      21.707 -17.144   5.896  1.00 10.00      A   
ATOM   1660  CD1 LEU   185      22.140 -16.567   7.234  1.00 10.00      A   
ATOM   1661  CD2 LEU   185      20.953 -18.449   6.088  1.00 10.00      A   
ATOM   1662  C   LEU   185      22.665 -15.436   3.525  1.00 10.00      A   
ATOM   1663  O   LEU   185      23.837 -15.594   3.879  1.00 10.00      A   
ATOM   1664  N   ALA   186      22.242 -15.677   2.289  1.00 10.00      A   
ATOM   1665  HN  ALA   186      21.292 -15.540   2.076  1.00 10.00      A   
ATOM   1666  CA  ALA   186      23.137 -16.149   1.237  1.00 10.00      A   
ATOM   1667  CB  ALA   186      22.344 -16.473  -0.020  1.00 10.00      A   
ATOM   1668  C   ALA   186      24.207 -15.111   0.922  1.00 10.00      A   
ATOM   1669  O   ALA   186      25.355 -15.454   0.649  1.00 10.00      A   
ATOM   1670  N   LEU   187      23.821 -13.843   0.965  1.00 10.00      A   
ATOM   1671  HN  LEU   187      22.888 -13.637   1.189  1.00 10.00      A   
ATOM   1672  CA  LEU   187      24.736 -12.751   0.678  1.00 10.00      A   
ATOM   1673  CB  LEU   187      23.949 -11.489   0.317  1.00 10.00      A   
ATOM   1674  CG  LEU   187      24.774 -10.280  -0.128  1.00 10.00      A   
ATOM   1675  CD1 LEU   187      25.331 -10.494  -1.527  1.00 10.00      A   
ATOM   1676  CD2 LEU   187      23.940  -9.011  -0.065  1.00 10.00      A   
ATOM   1677  C   LEU   187      25.664 -12.471   1.858  1.00 10.00      A   
ATOM   1678  O   LEU   187      26.875 -12.336   1.688  1.00 10.00      A   
ATOM   1679  N   VAL   188      25.088 -12.395   3.053  1.00 10.00      A   
ATOM   1680  HN  VAL   188      24.116 -12.526   3.124  1.00 10.00      A   
ATOM   1681  CA  VAL   188      25.856 -12.109   4.262  1.00 10.00      A   
ATOM   1682  CB  VAL   188      24.936 -11.854   5.479  1.00 10.00      A   
ATOM   1683  CG1 VAL   188      25.756 -11.635   6.743  1.00 10.00      A   
ATOM   1684  CG2 VAL   188      24.045 -10.649   5.221  1.00 10.00      A   
ATOM   1685  C   VAL   188      26.871 -13.208   4.590  1.00 10.00      A   
ATOM   1686  O   VAL   188      28.036 -12.923   4.871  1.00 10.00      A   
ATOM   1687  N   LYS   189      26.437 -14.462   4.545  1.00 10.00      A   
ATOM   1688  HN  LYS   189      25.503 -14.643   4.296  1.00 10.00      A   
ATOM   1689  CA  LYS   189      27.326 -15.577   4.860  1.00 10.00      A   
ATOM   1690  CB  LYS   189      26.573 -16.687   5.594  1.00 10.00      A   
ATOM   1691  CG  LYS   189      26.111 -16.301   6.991  1.00 10.00      A   
ATOM   1692  CD  LYS   189      27.291 -15.994   7.900  1.00 10.00      A   
ATOM   1693  CE  LYS   189      26.848 -15.256   9.154  1.00 10.00      A   
ATOM   1694  NZ  LYS   189      27.995 -14.661   9.896  1.00 10.00      A   
ATOM   1695  HZ1 LYS   189      27.662 -14.228  10.781  1.00 10.00      A   
ATOM   1696  HZ2 LYS   189      28.453 -13.925   9.320  1.00 10.00      A   
ATOM   1697  HZ3 LYS   189      28.697 -15.395  10.124  1.00 10.00      A   
ATOM   1698  C   LYS   189      28.027 -16.119   3.620  1.00 10.00      A   
ATOM   1699  O   LYS   189      28.862 -17.019   3.716  1.00 10.00      A   
ATOM   1700  N   ARG   190      27.685 -15.557   2.464  1.00 10.00      A   
ATOM   1701  HN  ARG   190      27.017 -14.841   2.468  1.00 10.00      A   
ATOM   1702  CA  ARG   190      28.271 -15.959   1.185  1.00 10.00      A   
ATOM   1703  CB  ARG   190      29.710 -15.454   1.043  1.00 10.00      A   
ATOM   1704  CG  ARG   190      29.819 -13.941   0.938  1.00 10.00      A   
ATOM   1705  CD  ARG   190      31.213 -13.506   0.515  1.00 10.00      A   
ATOM   1706  NE  ARG   190      32.090 -13.235   1.655  1.00 10.00      A   
ATOM   1707  HE  ARG   190      31.969 -13.788   2.462  1.00 10.00      A   
ATOM   1708  CZ  ARG   190      33.035 -12.298   1.655  1.00 10.00      A   
ATOM   1709  NH1 ARG   190      33.226 -11.546   0.576  1.00 10.00      A   
ATOM   1710 HH11 ARG   190      32.639 -11.691  -0.274  1.00 10.00      A   
ATOM   1711 HH12 ARG   190      33.966 -10.809   0.569  1.00 10.00      A   
ATOM   1712  NH2 ARG   190      33.794 -12.122   2.727  1.00 10.00      A   
ATOM   1713 HH21 ARG   190      33.654 -12.718   3.573  1.00 10.00      A   
ATOM   1714 HH22 ARG   190      34.538 -11.394   2.729  1.00 10.00      A   
ATOM   1715  C   ARG   190      28.178 -17.465   0.944  1.00 10.00      A   
ATOM   1716  O   ARG   190      29.174 -18.186   1.016  1.00 10.00      A   
ATOM   1717  N   ASN   191      26.976 -17.932   0.657  1.00 10.00      A   
ATOM   1718  HN  ASN   191      26.220 -17.305   0.598  1.00 10.00      A   
ATOM   1719  CA  ASN   191      26.744 -19.347   0.402  1.00 10.00      A   
ATOM   1720  CB  ASN   191      26.264 -20.057   1.672  1.00 10.00      A   
ATOM   1721  CG  ASN   191      26.470 -21.558   1.615  1.00 10.00      A   
ATOM   1722  OD1 ASN   191      25.705 -22.276   0.977  1.00 10.00      A   
ATOM   1723  ND2 ASN   191      27.500 -22.043   2.290  1.00 10.00      A   
ATOM   1724 HD21 ASN   191      28.068 -21.415   2.786  1.00 10.00      A   
ATOM   1725 HD22 ASN   191      27.654 -23.012   2.268  1.00 10.00      A   
ATOM   1726  C   ASN   191      25.724 -19.511  -0.717  1.00 10.00      A   
ATOM   1727  O   ASN   191      24.796 -18.711  -0.838  1.00 10.00      A   
ATOM   1728  N   TRP   192      25.892 -20.547  -1.526  1.00 10.00      A   
ATOM   1729  HN  TRP   192      26.638 -21.165  -1.365  1.00 10.00      A   
ATOM   1730  CA  TRP   192      24.995 -20.794  -2.651  1.00 10.00      A   
ATOM   1731  CB  TRP   192      25.737 -21.495  -3.795  1.00 10.00      A   
ATOM   1732  CG  TRP   192      26.948 -20.758  -4.290  1.00 10.00      A   
ATOM   1733  CD1 TRP   192      28.239 -21.199  -4.266  1.00 10.00      A   
ATOM   1734  CD2 TRP   192      26.984 -19.455  -4.889  1.00 10.00      A   
ATOM   1735  NE1 TRP   192      29.076 -20.254  -4.807  1.00 10.00      A   
ATOM   1736  HE1 TRP   192      30.052 -20.340  -4.899  1.00 10.00      A   
ATOM   1737  CE2 TRP   192      28.331 -19.173  -5.197  1.00 10.00      A   
ATOM   1738  CE3 TRP   192      26.011 -18.499  -5.196  1.00 10.00      A   
ATOM   1739  CZ2 TRP   192      28.726 -17.978  -5.795  1.00 10.00      A   
ATOM   1740  CZ3 TRP   192      26.405 -17.315  -5.788  1.00 10.00      A   
ATOM   1741  CH2 TRP   192      27.751 -17.064  -6.082  1.00 10.00      A   
ATOM   1742  C   TRP   192      23.768 -21.612  -2.249  1.00 10.00      A   
ATOM   1743  O   TRP   192      22.729 -21.536  -2.907  1.00 10.00      A   
ATOM   1744  N   ARG   193      23.889 -22.379  -1.166  1.00 10.00      A   
ATOM   1745  HN  ARG   193      24.738 -22.369  -0.669  1.00 10.00      A   
ATOM   1746  CA  ARG   193      22.793 -23.229  -0.684  1.00 10.00      A   
ATOM   1747  CB  ARG   193      23.199 -24.025   0.564  1.00 10.00      A   
ATOM   1748  CG  ARG   193      22.143 -24.991   1.075  1.00 10.00      A   
ATOM   1749  CD  ARG   193      22.507 -25.513   2.453  1.00 10.00      A   
ATOM   1750  NE  ARG   193      21.592 -26.557   2.910  1.00 10.00      A   
ATOM   1751  HE  ARG   193      21.073 -27.038   2.224  1.00 10.00      A   
ATOM   1752  CZ  ARG   193      21.431 -26.893   4.185  1.00 10.00      A   
ATOM   1753  NH1 ARG   193      22.123 -26.270   5.131  1.00 10.00      A   
ATOM   1754 HH11 ARG   193      22.798 -25.517   4.879  1.00 10.00      A   
ATOM   1755 HH12 ARG   193      21.994 -26.533   6.131  1.00 10.00      A   
ATOM   1756  NH2 ARG   193      20.589 -27.863   4.513  1.00 10.00      A   
ATOM   1757 HH21 ARG   193      20.052 -28.362   3.769  1.00 10.00      A   
ATOM   1758 HH22 ARG   193      20.465 -28.135   5.513  1.00 10.00      A   
ATOM   1759  C   ARG   193      21.489 -22.451  -0.454  1.00 10.00      A   
ATOM   1760  O   ARG   193      20.463 -22.784  -1.051  1.00 10.00      A   
ATOM   1761  N   PRO   194      21.492 -21.398   0.401  1.00 10.00      A   
ATOM   1762  CA  PRO   194      20.284 -20.610   0.668  1.00 10.00      A   
ATOM   1763  CB  PRO   194      20.752 -19.541   1.663  1.00 10.00      A   
ATOM   1764  CG  PRO   194      21.995 -20.098   2.261  1.00 10.00      A   
ATOM   1765  CD  PRO   194      22.646 -20.896   1.171  1.00 10.00      A   
ATOM   1766  C   PRO   194      19.748 -19.950  -0.599  1.00 10.00      A   
ATOM   1767  O   PRO   194      18.537 -19.802  -0.769  1.00 10.00      A   
ATOM   1768  N   LEU   195      20.660 -19.571  -1.490  1.00 10.00      A   
ATOM   1769  HN  LEU   195      21.607 -19.734  -1.302  1.00 10.00      A   
ATOM   1770  CA  LEU   195      20.289 -18.933  -2.744  1.00 10.00      A   
ATOM   1771  CB  LEU   195      21.538 -18.440  -3.482  1.00 10.00      A   
ATOM   1772  CG  LEU   195      21.291 -17.595  -4.732  1.00 10.00      A   
ATOM   1773  CD1 LEU   195      20.951 -16.159  -4.353  1.00 10.00      A   
ATOM   1774  CD2 LEU   195      22.492 -17.647  -5.663  1.00 10.00      A   
ATOM   1775  C   LEU   195      19.512 -19.903  -3.627  1.00 10.00      A   
ATOM   1776  O   LEU   195      18.421 -19.583  -4.104  1.00 10.00      A   
ATOM   1777  N   VAL   196      20.076 -21.092  -3.823  1.00 10.00      A   
ATOM   1778  HN  VAL   196      20.944 -21.282  -3.400  1.00 10.00      A   
ATOM   1779  CA  VAL   196      19.448 -22.120  -4.647  1.00 10.00      A   
ATOM   1780  CB  VAL   196      20.295 -23.415  -4.692  1.00 10.00      A   
ATOM   1781  CG1 VAL   196      19.537 -24.544  -5.379  1.00 10.00      A   
ATOM   1782  CG2 VAL   196      21.617 -23.160  -5.400  1.00 10.00      A   
ATOM   1783  C   VAL   196      18.040 -22.439  -4.150  1.00 10.00      A   
ATOM   1784  O   VAL   196      17.092 -22.462  -4.936  1.00 10.00      A   
ATOM   1785  N   VAL   197      17.908 -22.651  -2.844  1.00 10.00      A   
ATOM   1786  HN  VAL   197      18.702 -22.586  -2.266  1.00 10.00      A   
ATOM   1787  CA  VAL   197      16.615 -22.972  -2.246  1.00 10.00      A   
ATOM   1788  CB  VAL   197      16.737 -23.277  -0.737  1.00 10.00      A   
ATOM   1789  CG1 VAL   197      15.376 -23.616  -0.143  1.00 10.00      A   
ATOM   1790  CG2 VAL   197      17.714 -24.418  -0.503  1.00 10.00      A   
ATOM   1791  C   VAL   197      15.613 -21.839  -2.466  1.00 10.00      A   
ATOM   1792  O   VAL   197      14.462 -22.081  -2.835  1.00 10.00      A   
ATOM   1793  N   ALA   198      16.064 -20.606  -2.262  1.00 10.00      A   
ATOM   1794  HN  ALA   198      16.997 -20.478  -1.980  1.00 10.00      A   
ATOM   1795  CA  ALA   198      15.211 -19.437  -2.437  1.00 10.00      A   
ATOM   1796  CB  ALA   198      15.951 -18.167  -2.046  1.00 10.00      A   
ATOM   1797  C   ALA   198      14.687 -19.336  -3.865  1.00 10.00      A   
ATOM   1798  O   ALA   198      13.494 -19.136  -4.084  1.00 10.00      A   
ATOM   1799  N   VAL   199      15.581 -19.493  -4.837  1.00 10.00      A   
ATOM   1800  HN  VAL   199      16.521 -19.661  -4.600  1.00 10.00      A   
ATOM   1801  CA  VAL   199      15.201 -19.418  -6.245  1.00 10.00      A   
ATOM   1802  CB  VAL   199      16.432 -19.501  -7.177  1.00 10.00      A   
ATOM   1803  CG1 VAL   199      16.018 -19.394  -8.638  1.00 10.00      A   
ATOM   1804  CG2 VAL   199      17.436 -18.409  -6.834  1.00 10.00      A   
ATOM   1805  C   VAL   199      14.204 -20.523  -6.607  1.00 10.00      A   
ATOM   1806  O   VAL   199      13.292 -20.317  -7.412  1.00 10.00      A   
ATOM   1807  N   VAL   200      14.380 -21.695  -6.009  1.00 10.00      A   
ATOM   1808  HN  VAL   200      15.127 -21.808  -5.378  1.00 10.00      A   
ATOM   1809  CA  VAL   200      13.487 -22.818  -6.268  1.00 10.00      A   
ATOM   1810  CB  VAL   200      14.024 -24.142  -5.675  1.00 10.00      A   
ATOM   1811  CG1 VAL   200      12.978 -25.246  -5.766  1.00 10.00      A   
ATOM   1812  CG2 VAL   200      15.297 -24.567  -6.392  1.00 10.00      A   
ATOM   1813  C   VAL   200      12.093 -22.528  -5.721  1.00 10.00      A   
ATOM   1814  O   VAL   200      11.097 -22.682  -6.430  1.00 10.00      A   
ATOM   1815  N   LEU   201      12.033 -22.076  -4.471  1.00 10.00      A   
ATOM   1816  HN  LEU   201      12.868 -21.945  -3.968  1.00 10.00      A   
ATOM   1817  CA  LEU   201      10.762 -21.772  -3.822  1.00 10.00      A   
ATOM   1818  CB  LEU   201      10.961 -21.510  -2.324  1.00 10.00      A   
ATOM   1819  CG  LEU   201      11.440 -22.698  -1.484  1.00 10.00      A   
ATOM   1820  CD1 LEU   201      11.612 -22.291  -0.030  1.00 10.00      A   
ATOM   1821  CD2 LEU   201      10.473 -23.866  -1.602  1.00 10.00      A   
ATOM   1822  C   LEU   201      10.054 -20.590  -4.478  1.00 10.00      A   
ATOM   1823  O   LEU   201       8.837 -20.603  -4.642  1.00 10.00      A   
ATOM   1824  N   PHE   202      10.823 -19.579  -4.862  1.00 10.00      A   
ATOM   1825  HN  PHE   202      11.793 -19.629  -4.702  1.00 10.00      A   
ATOM   1826  CA  PHE   202      10.271 -18.383  -5.497  1.00 10.00      A   
ATOM   1827  CB  PHE   202      11.361 -17.314  -5.642  1.00 10.00      A   
ATOM   1828  CG  PHE   202      10.911 -16.054  -6.329  1.00 10.00      A   
ATOM   1829  CD1 PHE   202      10.018 -15.191  -5.713  1.00 10.00      A   
ATOM   1830  CD2 PHE   202      11.383 -15.731  -7.591  1.00 10.00      A   
ATOM   1831  CE1 PHE   202       9.605 -14.033  -6.343  1.00 10.00      A   
ATOM   1832  CE2 PHE   202      10.973 -14.574  -8.227  1.00 10.00      A   
ATOM   1833  CZ  PHE   202      10.082 -13.724  -7.602  1.00 10.00      A   
ATOM   1834  C   PHE   202       9.636 -18.693  -6.857  1.00 10.00      A   
ATOM   1835  O   PHE   202       8.680 -18.036  -7.274  1.00 10.00      A   
ATOM   1836  N   ALA   203      10.160 -19.699  -7.543  1.00 10.00      A   
ATOM   1837  HN  ALA   203      10.911 -20.200  -7.163  1.00 10.00      A   
ATOM   1838  CA  ALA   203       9.644 -20.069  -8.855  1.00 10.00      A   
ATOM   1839  CB  ALA   203      10.784 -20.299  -9.836  1.00 10.00      A   
ATOM   1840  C   ALA   203       8.728 -21.289  -8.791  1.00 10.00      A   
ATOM   1841  O   ALA   203       8.230 -21.750  -9.815  1.00 10.00      A   
ATOM   1842  N   LEU   204       8.497 -21.802  -7.591  1.00 10.00      A   
ATOM   1843  HN  LEU   204       8.908 -21.382  -6.804  1.00 10.00      A   
ATOM   1844  CA  LEU   204       7.642 -22.975  -7.416  1.00 10.00      A   
ATOM   1845  CB  LEU   204       7.805 -23.605  -6.029  1.00 10.00      A   
ATOM   1846  CG  LEU   204       8.800 -24.763  -5.933  1.00 10.00      A   
ATOM   1847  CD1 LEU   204       8.827 -25.327  -4.524  1.00 10.00      A   
ATOM   1848  CD2 LEU   204       8.456 -25.850  -6.941  1.00 10.00      A   
ATOM   1849  C   LEU   204       6.165 -22.708  -7.736  1.00 10.00      A   
ATOM   1850  O   LEU   204       5.575 -23.423  -8.543  1.00 10.00      A   
ATOM   1851  N   PRO   205       5.540 -21.673  -7.134  1.00 10.00      A   
ATOM   1852  CA  PRO   205       4.126 -21.360  -7.368  1.00 10.00      A   
ATOM   1853  CB  PRO   205       3.759 -20.428  -6.200  1.00 10.00      A   
ATOM   1854  CG  PRO   205       4.956 -20.404  -5.304  1.00 10.00      A   
ATOM   1855  CD  PRO   205       6.129 -20.735  -6.171  1.00 10.00      A   
ATOM   1856  C   PRO   205       3.868 -20.646  -8.696  1.00 10.00      A   
ATOM   1857  O   PRO   205       2.808 -20.051  -8.885  1.00 10.00      A   
ATOM   1858  N   PHE   206       4.818 -20.724  -9.619  1.00 10.00      A   
ATOM   1859  HN  PHE   206       5.631 -21.233  -9.425  1.00 10.00      A   
ATOM   1860  CA  PHE   206       4.675 -20.075 -10.918  1.00 10.00      A   
ATOM   1861  CB  PHE   206       5.988 -20.087 -11.709  1.00 10.00      A   
ATOM   1862  CG  PHE   206       5.914 -19.347 -13.017  1.00 10.00      A   
ATOM   1863  CD1 PHE   206       5.854 -17.963 -13.044  1.00 10.00      A   
ATOM   1864  CD2 PHE   206       5.909 -20.036 -14.218  1.00 10.00      A   
ATOM   1865  CE1 PHE   206       5.786 -17.281 -14.244  1.00 10.00      A   
ATOM   1866  CE2 PHE   206       5.842 -19.359 -15.421  1.00 10.00      A   
ATOM   1867  CZ  PHE   206       5.782 -17.980 -15.434  1.00 10.00      A   
ATOM   1868  C   PHE   206       3.508 -20.644 -11.745  1.00 10.00      A   
ATOM   1869  O   PHE   206       2.612 -19.896 -12.127  1.00 10.00      A   
ATOM   1870  N   PRO   207       3.482 -21.969 -12.022  1.00 10.00      A   
ATOM   1871  CA  PRO   207       2.403 -22.588 -12.817  1.00 10.00      A   
ATOM   1872  CB  PRO   207       2.802 -24.069 -12.888  1.00 10.00      A   
ATOM   1873  CG  PRO   207       4.258 -24.089 -12.580  1.00 10.00      A   
ATOM   1874  CD  PRO   207       4.487 -22.969 -11.611  1.00 10.00      A   
ATOM   1875  C   PRO   207       1.022 -22.448 -12.165  1.00 10.00      A   
ATOM   1876  O   PRO   207      -0.006 -22.575 -12.833  1.00 10.00      A   
ATOM   1877  N   LEU   208       1.004 -22.165 -10.864  1.00 10.00      A   
ATOM   1878  HN  LEU   208       1.856 -22.056 -10.394  1.00 10.00      A   
ATOM   1879  CA  LEU   208      -0.243 -22.017 -10.116  1.00 10.00      A   
ATOM   1880  CB  LEU   208       0.034 -21.819  -8.622  1.00 10.00      A   
ATOM   1881  CG  LEU   208       0.616 -23.022  -7.875  1.00 10.00      A   
ATOM   1882  CD1 LEU   208       0.858 -22.680  -6.413  1.00 10.00      A   
ATOM   1883  CD2 LEU   208      -0.296 -24.233  -7.998  1.00 10.00      A   
ATOM   1884  C   LEU   208      -1.116 -20.882 -10.651  1.00 10.00      A   
ATOM   1885  O   LEU   208      -2.330 -20.882 -10.458  1.00 10.00      A   
ATOM   1886  N   ARG   209      -0.502 -19.922 -11.336  1.00 10.00      A   
ATOM   1887  HN  ARG   209       0.469 -19.975 -11.474  1.00 10.00      A   
ATOM   1888  CA  ARG   209      -1.249 -18.794 -11.889  1.00 10.00      A   
ATOM   1889  CB  ARG   209      -0.329 -17.619 -12.240  1.00 10.00      A   
ATOM   1890  CG  ARG   209       0.683 -17.921 -13.335  1.00 10.00      A   
ATOM   1891  CD  ARG   209       1.234 -16.649 -13.958  1.00 10.00      A   
ATOM   1892  NE  ARG   209       0.487 -16.254 -15.153  1.00 10.00      A   
ATOM   1893  HE  ARG   209      -0.491 -16.387 -15.141  1.00 10.00      A   
ATOM   1894  CZ  ARG   209       1.044 -15.732 -16.246  1.00 10.00      A   
ATOM   1895  NH1 ARG   209       2.356 -15.538 -16.302  1.00 10.00      A   
ATOM   1896 HH11 ARG   209       2.957 -15.787 -15.489  1.00 10.00      A   
ATOM   1897 HH12 ARG   209       2.792 -15.133 -17.159  1.00 10.00      A   
ATOM   1898  NH2 ARG   209       0.282 -15.411 -17.283  1.00 10.00      A   
ATOM   1899 HH21 ARG   209       0.705 -14.998 -18.144  1.00 10.00      A   
ATOM   1900 HH22 ARG   209      -0.749 -15.569 -17.242  1.00 10.00      A   
ATOM   1901  C   ARG   209      -2.051 -19.207 -13.119  1.00 10.00      A   
ATOM   1902  O   ARG   209      -2.928 -18.473 -13.573  1.00 10.00      A   
ATOM   1903  N   TYR   210      -1.756 -20.385 -13.653  1.00 10.00      A   
ATOM   1904  HN  TYR   210      -1.064 -20.944 -13.236  1.00 10.00      A   
ATOM   1905  CA  TYR   210      -2.448 -20.871 -14.837  1.00 10.00      A   
ATOM   1906  CB  TYR   210      -1.487 -21.585 -15.789  1.00 10.00      A   
ATOM   1907  CG  TYR   210      -0.675 -20.638 -16.641  1.00 10.00      A   
ATOM   1908  CD1 TYR   210       0.624 -20.293 -16.292  1.00 10.00      A   
ATOM   1909  CD2 TYR   210      -1.217 -20.077 -17.790  1.00 10.00      A   
ATOM   1910  CE1 TYR   210       1.359 -19.411 -17.060  1.00 10.00      A   
ATOM   1911  CE2 TYR   210      -0.488 -19.197 -18.567  1.00 10.00      A   
ATOM   1912  CZ  TYR   210       0.798 -18.867 -18.198  1.00 10.00      A   
ATOM   1913  OH  TYR   210       1.523 -17.982 -18.965  1.00 10.00      A   
ATOM   1914  HH  TYR   210       2.373 -18.379 -19.187  1.00 10.00      A   
ATOM   1915  C   TYR   210      -3.631 -21.761 -14.485  1.00 10.00      A   
ATOM   1916  O   TYR   210      -4.372 -22.194 -15.367  1.00 10.00      A   
ATOM   1917  N   ILE   211      -3.810 -22.031 -13.199  1.00 10.00      A   
ATOM   1918  HN  ILE   211      -3.190 -21.659 -12.537  1.00 10.00      A   
ATOM   1919  CA  ILE   211      -4.919 -22.862 -12.751  1.00 10.00      A   
ATOM   1920  CB  ILE   211      -4.602 -23.608 -11.439  1.00 10.00      A   
ATOM   1921  CG1 ILE   211      -3.260 -24.339 -11.553  1.00 10.00      A   
ATOM   1922  CG2 ILE   211      -5.718 -24.594 -11.111  1.00 10.00      A   
ATOM   1923  CD1 ILE   211      -2.883 -25.133 -10.321  1.00 10.00      A   
ATOM   1924  C   ILE   211      -6.169 -22.010 -12.567  1.00 10.00      A   
ATOM   1925  O   ILE   211      -6.196 -21.093 -11.742  1.00 10.00      A   
ATOM   1926  N   GLN   212      -7.189 -22.299 -13.353  1.00 10.00      A   
ATOM   1927  HN  GLN   212      -7.102 -23.037 -13.997  1.00 10.00      A   
ATOM   1928  CA  GLN   212      -8.438 -21.562 -13.290  1.00 10.00      A   
ATOM   1929  CB  GLN   212      -8.987 -21.354 -14.704  1.00 10.00      A   
ATOM   1930  CG  GLN   212     -10.299 -20.596 -14.773  1.00 10.00      A   
ATOM   1931  CD  GLN   212     -10.628 -20.131 -16.178  1.00 10.00      A   
ATOM   1932  OE1 GLN   212      -9.739 -19.775 -16.952  1.00 10.00      A   
ATOM   1933  NE2 GLN   212     -11.907 -20.141 -16.519  1.00 10.00      A   
ATOM   1934 HE21 GLN   212     -12.562 -20.447 -15.850  1.00 10.00      A   
ATOM   1935 HE22 GLN   212     -12.149 -19.849 -17.426  1.00 10.00      A   
ATOM   1936  C   GLN   212      -9.451 -22.298 -12.419  1.00 10.00      A   
ATOM   1937  O   GLN   212      -9.951 -23.358 -12.792  1.00 10.00      A   
ATOM   1938  N   TRP   213      -9.742 -21.731 -11.255  1.00 10.00      A   
ATOM   1939  HN  TRP   213      -9.300 -20.890 -11.012  1.00 10.00      A   
ATOM   1940  CA  TRP   213     -10.691 -22.328 -10.322  1.00 10.00      A   
ATOM   1941  CB  TRP   213     -10.235 -22.094  -8.877  1.00 10.00      A   
ATOM   1942  CG  TRP   213      -8.825 -22.500  -8.573  1.00 10.00      A   
ATOM   1943  CD1 TRP   213      -7.694 -21.768  -8.794  1.00 10.00      A   
ATOM   1944  CD2 TRP   213      -8.399 -23.721  -7.962  1.00 10.00      A   
ATOM   1945  NE1 TRP   213      -6.591 -22.462  -8.364  1.00 10.00      A   
ATOM   1946  HE1 TRP   213      -5.659 -22.145  -8.416  1.00 10.00      A   
ATOM   1947  CE2 TRP   213      -6.996 -23.666  -7.853  1.00 10.00      A   
ATOM   1948  CE3 TRP   213      -9.067 -24.860  -7.505  1.00 10.00      A   
ATOM   1949  CZ2 TRP   213      -6.251 -24.701  -7.297  1.00 10.00      A   
ATOM   1950  CZ3 TRP   213      -8.326 -25.886  -6.955  1.00 10.00      A   
ATOM   1951  CH2 TRP   213      -6.933 -25.802  -6.857  1.00 10.00      A   
ATOM   1952  C   TRP   213     -12.079 -21.712 -10.493  1.00 10.00      A   
ATOM   1953  O   TRP   213     -12.909 -21.780  -9.586  1.00 10.00      A   
ATOM   1954  N   PHE   214     -12.337 -21.120 -11.651  1.00 10.00      A   
ATOM   1955  HN  PHE   214     -11.666 -21.135 -12.363  1.00 10.00      A   
ATOM   1956  CA  PHE   214     -13.617 -20.478 -11.892  1.00 10.00      A   
ATOM   1957  CB  PHE   214     -13.524 -18.966 -11.641  1.00 10.00      A   
ATOM   1958  CG  PHE   214     -12.418 -18.275 -12.394  1.00 10.00      A   
ATOM   1959  CD1 PHE   214     -12.659 -17.700 -13.631  1.00 10.00      A   
ATOM   1960  CD2 PHE   214     -11.139 -18.196 -11.864  1.00 10.00      A   
ATOM   1961  CE1 PHE   214     -11.649 -17.061 -14.325  1.00 10.00      A   
ATOM   1962  CE2 PHE   214     -10.123 -17.560 -12.553  1.00 10.00      A   
ATOM   1963  CZ  PHE   214     -10.379 -16.991 -13.785  1.00 10.00      A   
ATOM   1964  C   PHE   214     -14.143 -20.760 -13.291  1.00 10.00      A   
ATOM   1965  O   PHE   214     -13.373 -20.957 -14.229  1.00 10.00      A   
ATOM   1966  N   THR   215     -15.459 -20.780 -13.414  1.00 10.00      A   
ATOM   1967  HN  THR   215     -16.013 -20.634 -12.616  1.00 10.00      A   
ATOM   1968  CA  THR   215     -16.115 -21.017 -14.688  1.00 10.00      A   
ATOM   1969  CB  THR   215     -16.868 -22.360 -14.678  1.00 10.00      A   
ATOM   1970  OG1 THR   215     -16.019 -23.375 -14.118  1.00 10.00      A   
ATOM   1971  HG1 THR   215     -16.561 -24.048 -13.691  1.00 10.00      A   
ATOM   1972  CG2 THR   215     -17.263 -22.764 -16.091  1.00 10.00      A   
ATOM   1973  C   THR   215     -17.094 -19.878 -14.975  1.00 10.00      A   
ATOM   1974  O   THR   215     -18.083 -19.715 -14.268  1.00 10.00      A   
ATOM   1975  N   PRO   216     -16.808 -19.055 -15.990  1.00 10.00      A   
ATOM   1976  CA  PRO   216     -17.662 -17.921 -16.353  1.00 10.00      A   
ATOM   1977  CB  PRO   216     -16.775 -17.099 -17.289  1.00 10.00      A   
ATOM   1978  CG  PRO   216     -15.847 -18.091 -17.899  1.00 10.00      A   
ATOM   1979  CD  PRO   216     -15.618 -19.155 -16.859  1.00 10.00      A   
ATOM   1980  C   PRO   216     -18.951 -18.336 -17.064  1.00 10.00      A   
ATOM   1981  O   PRO   216     -19.005 -19.368 -17.738  1.00 10.00      A   
ATOM   1982  N   GLN   217     -19.986 -17.522 -16.901  1.00 10.00      A   
ATOM   1983  HN  GLN   217     -19.875 -16.722 -16.341  1.00 10.00      A   
ATOM   1984  CA  GLN   217     -21.279 -17.774 -17.526  1.00 10.00      A   
ATOM   1985  CB  GLN   217     -22.385 -17.848 -16.469  1.00 10.00      A   
ATOM   1986  CG  GLN   217     -22.107 -18.816 -15.331  1.00 10.00      A   
ATOM   1987  CD  GLN   217     -21.973 -20.255 -15.789  1.00 10.00      A   
ATOM   1988  OE1 GLN   217     -22.597 -20.674 -16.765  1.00 10.00      A   
ATOM   1989  NE2 GLN   217     -21.168 -21.024 -15.077  1.00 10.00      A   
ATOM   1990 HE21 GLN   217     -20.709 -20.624 -14.300  1.00 10.00      A   
ATOM   1991 HE22 GLN   217     -21.055 -21.959 -15.350  1.00 10.00      A   
ATOM   1992  C   GLN   217     -21.602 -16.669 -18.531  1.00 10.00      A   
ATOM   1993  O   GLN   217     -22.108 -15.607 -18.157  1.00 10.00      A   
ATOM   1994  N   PRO   218     -21.316 -16.909 -19.822  1.00 10.00      A   
ATOM   1995  CA  PRO   218     -21.552 -15.930 -20.894  1.00 10.00      A   
ATOM   1996  CB  PRO   218     -21.048 -16.639 -22.159  1.00 10.00      A   
ATOM   1997  CG  PRO   218     -21.034 -18.087 -21.808  1.00 10.00      A   
ATOM   1998  CD  PRO   218     -20.734 -18.157 -20.340  1.00 10.00      A   
ATOM   1999  C   PRO   218     -23.020 -15.533 -21.058  1.00 10.00      A   
ATOM   2000  O   PRO   218     -23.323 -14.458 -21.573  1.00 10.00      A   
ATOM   2001  N   GLU   219     -23.932 -16.394 -20.625  1.00 10.00      A   
ATOM   2002  HN  GLU   219     -23.642 -17.247 -20.215  1.00 10.00      A   
ATOM   2003  CA  GLU   219     -25.357 -16.106 -20.746  1.00 10.00      A   
ATOM   2004  CB  GLU   219     -26.186 -17.392 -20.704  1.00 10.00      A   
ATOM   2005  CG  GLU   219     -26.113 -18.143 -19.385  1.00 10.00      A   
ATOM   2006  CD  GLU   219     -25.081 -19.246 -19.397  1.00 10.00      A   
ATOM   2007  OE1 GLU   219     -23.905 -18.962 -19.697  1.00 10.00      A   
ATOM   2008  OE2 GLU   219     -25.444 -20.406 -19.106  1.00 10.00      A   
ATOM   2009  C   GLU   219     -25.836 -15.134 -19.670  1.00 10.00      A   
ATOM   2010  O   GLU   219     -26.932 -14.576 -19.766  1.00 10.00      A   
ATOM   2011  N   LYS   220     -25.009 -14.921 -18.653  1.00 10.00      A   
ATOM   2012  HN  LYS   220     -24.137 -15.371 -18.640  1.00 10.00      A   
ATOM   2013  CA  LYS   220     -25.365 -14.028 -17.557  1.00 10.00      A   
ATOM   2014  CB  LYS   220     -25.057 -14.685 -16.206  1.00 10.00      A   
ATOM   2015  CG  LYS   220     -25.923 -15.900 -15.895  1.00 10.00      A   
ATOM   2016  CD  LYS   220     -25.401 -16.676 -14.692  1.00 10.00      A   
ATOM   2017  CE  LYS   220     -25.429 -15.837 -13.423  1.00 10.00      A   
ATOM   2018  NZ  LYS   220     -24.992 -16.614 -12.232  1.00 10.00      A   
ATOM   2019  HZ1 LYS   220     -24.843 -15.974 -11.419  1.00 10.00      A   
ATOM   2020  HZ2 LYS   220     -24.099 -17.108 -12.433  1.00 10.00      A   
ATOM   2021  HZ3 LYS   220     -25.713 -17.318 -11.976  1.00 10.00      A   
ATOM   2022  C   LYS   220     -24.657 -12.681 -17.681  1.00 10.00      A   
ATOM   2023  O   LYS   220     -24.810 -11.807 -16.828  1.00 10.00      A   
ATOM   2024  N   THR   221     -23.880 -12.524 -18.743  1.00 10.00      A   
ATOM   2025  HN  THR   221     -23.787 -13.261 -19.383  1.00 10.00      A   
ATOM   2026  CA  THR   221     -23.156 -11.286 -18.983  1.00 10.00      A   
ATOM   2027  CB  THR   221     -22.114 -11.482 -20.099  1.00 10.00      A   
ATOM   2028  OG1 THR   221     -21.410 -12.713 -19.877  1.00 10.00      A   
ATOM   2029  HG1 THR   221     -20.964 -12.975 -20.692  1.00 10.00      A   
ATOM   2030  CG2 THR   221     -21.117 -10.337 -20.109  1.00 10.00      A   
ATOM   2031  C   THR   221     -24.121 -10.169 -19.384  1.00 10.00      A   
ATOM   2032  O   THR   221     -24.884 -10.309 -20.344  1.00 10.00      A   
ATOM   2033  N   ILE   222     -24.094  -9.066 -18.643  1.00 10.00      A   
ATOM   2034  HN  ILE   222     -23.465  -9.007 -17.894  1.00 10.00      A   
ATOM   2035  CA  ILE   222     -24.969  -7.932 -18.923  1.00 10.00      A   
ATOM   2036  CB  ILE   222     -26.037  -7.737 -17.823  1.00 10.00      A   
ATOM   2037  CG1 ILE   222     -25.385  -7.571 -16.447  1.00 10.00      A   
ATOM   2038  CG2 ILE   222     -27.023  -8.897 -17.819  1.00 10.00      A   
ATOM   2039  CD1 ILE   222     -26.346  -7.134 -15.363  1.00 10.00      A   
ATOM   2040  C   ILE   222     -24.164  -6.645 -19.086  1.00 10.00      A   
ATOM   2041  O   ILE   222     -22.935  -6.673 -19.135  1.00 10.00      A   
ATOM   2042  N   GLN   223     -24.858  -5.519 -19.172  1.00 10.00      A   
ATOM   2043  HN  GLN   223     -25.837  -5.552 -19.116  1.00 10.00      A   
ATOM   2044  CA  GLN   223     -24.199  -4.235 -19.331  1.00 10.00      A   
ATOM   2045  CB  GLN   223     -24.913  -3.393 -20.392  1.00 10.00      A   
ATOM   2046  CG  GLN   223     -23.981  -2.511 -21.205  1.00 10.00      A   
ATOM   2047  CD  GLN   223     -24.681  -1.831 -22.368  1.00 10.00      A   
ATOM   2048  OE1 GLN   223     -25.858  -1.482 -22.285  1.00 10.00      A   
ATOM   2049  NE2 GLN   223     -23.964  -1.650 -23.464  1.00 10.00      A   
ATOM   2050 HE21 GLN   223     -23.032  -1.960 -23.465  1.00 10.00      A   
ATOM   2051 HE22 GLN   223     -24.392  -1.217 -24.233  1.00 10.00      A   
ATOM   2052  C   GLN   223     -24.153  -3.491 -18.002  1.00 10.00      A   
ATOM   2053  O   GLN   223     -25.192  -3.191 -17.408  1.00 10.00      A   
ATOM   2054  N   VAL   224     -22.945  -3.209 -17.532  1.00 10.00      A   
ATOM   2055  HN  VAL   224     -22.154  -3.477 -18.050  1.00 10.00      A   
ATOM   2056  CA  VAL   224     -22.759  -2.503 -16.273  1.00 10.00      A   
ATOM   2057  CB  VAL   224     -21.832  -3.283 -15.310  1.00 10.00      A   
ATOM   2058  CG1 VAL   224     -21.625  -2.515 -14.013  1.00 10.00      A   
ATOM   2059  CG2 VAL   224     -22.395  -4.665 -15.026  1.00 10.00      A   
ATOM   2060  C   VAL   224     -22.182  -1.114 -16.515  1.00 10.00      A   
ATOM   2061  O   VAL   224     -21.217  -0.954 -17.266  1.00 10.00      A   
ATOM   2062  N   SER   225     -22.788  -0.115 -15.889  1.00 10.00      A   
ATOM   2063  HN  SER   225     -23.563  -0.309 -15.317  1.00 10.00      A   
ATOM   2064  CA  SER   225     -22.335   1.259 -16.021  1.00 10.00      A   
ATOM   2065  CB  SER   225     -23.336   2.090 -16.831  1.00 10.00      A   
ATOM   2066  OG  SER   225     -23.383   1.660 -18.183  1.00 10.00      A   
ATOM   2067  HG  SER   225     -24.304   1.495 -18.435  1.00 10.00      A   
ATOM   2068  C   SER   225     -22.106   1.891 -14.651  1.00 10.00      A   
ATOM   2069  O   SER   225     -22.990   1.885 -13.792  1.00 10.00      A   
ATOM   2070  N   MET   226     -20.906   2.408 -14.443  1.00 10.00      A   
ATOM   2071  HN  MET   226     -20.231   2.352 -15.156  1.00 10.00      A   
ATOM   2072  CA  MET   226     -20.563   3.063 -13.189  1.00 10.00      A   
ATOM   2073  CB  MET   226     -19.321   2.434 -12.556  1.00 10.00      A   
ATOM   2074  CG  MET   226     -19.539   1.000 -12.096  1.00 10.00      A   
ATOM   2075  SD  MET   226     -18.069   0.244 -11.376  1.00 10.00      A   
ATOM   2076  CE  MET   226     -16.946   0.293 -12.769  1.00 10.00      A   
ATOM   2077  C   MET   226     -20.382   4.553 -13.435  1.00 10.00      A   
ATOM   2078  O   MET   226     -19.641   4.957 -14.334  1.00 10.00      A   
ATOM   2079  N   VAL   227     -21.070   5.364 -12.645  1.00 10.00      A   
ATOM   2080  HN  VAL   227     -21.610   4.981 -11.918  1.00 10.00      A   
ATOM   2081  CA  VAL   227     -21.030   6.812 -12.815  1.00 10.00      A   
ATOM   2082  CB  VAL   227     -22.421   7.447 -12.577  1.00 10.00      A   
ATOM   2083  CG1 VAL   227     -22.392   8.941 -12.875  1.00 10.00      A   
ATOM   2084  CG2 VAL   227     -23.486   6.754 -13.413  1.00 10.00      A   
ATOM   2085  C   VAL   227     -20.012   7.502 -11.912  1.00 10.00      A   
ATOM   2086  O   VAL   227     -20.194   7.583 -10.696  1.00 10.00      A   
ATOM   2087  N   GLN   228     -18.941   8.001 -12.517  1.00 10.00      A   
ATOM   2088  HN  GLN   228     -18.832   7.876 -13.485  1.00 10.00      A   
ATOM   2089  CA  GLN   228     -17.922   8.733 -11.783  1.00 10.00      A   
ATOM   2090  CB  GLN   228     -16.567   8.621 -12.496  1.00 10.00      A   
ATOM   2091  CG  GLN   228     -15.416   9.292 -11.767  1.00 10.00      A   
ATOM   2092  CD  GLN   228     -14.061   8.720 -12.138  1.00 10.00      A   
ATOM   2093  OE1 GLN   228     -13.547   7.819 -11.474  1.00 10.00      A   
ATOM   2094  NE2 GLN   228     -13.472   9.243 -13.200  1.00 10.00      A   
ATOM   2095 HE21 GLN   228     -13.942   9.964 -13.684  1.00 10.00      A   
ATOM   2096 HE22 GLN   228     -12.594   8.891 -13.470  1.00 10.00      A   
ATOM   2097  C   GLN   228     -18.385  10.187 -11.695  1.00 10.00      A   
ATOM   2098  O   GLN   228     -18.138  10.987 -12.597  1.00 10.00      A   
ATOM   2099  N   GLY   229     -19.098  10.496 -10.615  1.00 10.00      A   
ATOM   2100  HN  GLY   229     -19.248   9.801  -9.939  1.00 10.00      A   
ATOM   2101  CA  GLY   229     -19.662  11.824 -10.418  1.00 10.00      A   
ATOM   2102  C   GLY   229     -18.664  12.967 -10.340  1.00 10.00      A   
ATOM   2103  O   GLY   229     -18.956  14.065 -10.819  1.00 10.00      A   
ATOM   2104  N   ASP   230     -17.503  12.721  -9.738  1.00 10.00      A   
ATOM   2105  HN  ASP   230     -17.327  11.819  -9.391  1.00 10.00      A   
ATOM   2106  CA  ASP   230     -16.472  13.754  -9.579  1.00 10.00      A   
ATOM   2107  CB  ASP   230     -15.880  14.165 -10.938  1.00 10.00      A   
ATOM   2108  CG  ASP   230     -14.639  15.030 -10.811  1.00 10.00      A   
ATOM   2109  OD1 ASP   230     -13.752  14.693  -9.998  1.00 10.00      A   
ATOM   2110  OD2 ASP   230     -14.546  16.056 -11.527  1.00 10.00      A   
ATOM   2111  C   ASP   230     -17.047  14.961  -8.830  1.00 10.00      A   
ATOM   2112  O   ASP   230     -16.770  16.117  -9.151  1.00 10.00      A   
ATOM   2113  N   ILE   231     -17.862  14.669  -7.826  1.00 10.00      A   
ATOM   2114  HN  ILE   231     -18.028  13.726  -7.610  1.00 10.00      A   
ATOM   2115  CA  ILE   231     -18.508  15.703  -7.024  1.00 10.00      A   
ATOM   2116  CB  ILE   231     -19.762  15.143  -6.307  1.00 10.00      A   
ATOM   2117  CG1 ILE   231     -20.794  14.651  -7.326  1.00 10.00      A   
ATOM   2118  CG2 ILE   231     -20.381  16.174  -5.371  1.00 10.00      A   
ATOM   2119  CD1 ILE   231     -21.271  15.716  -8.291  1.00 10.00      A   
ATOM   2120  C   ILE   231     -17.534  16.279  -5.997  1.00 10.00      A   
ATOM   2121  O   ILE   231     -16.857  15.530  -5.290  1.00 10.00      A   
ATOM   2122  N   PRO   232     -17.440  17.617  -5.918  1.00 10.00      A   
ATOM   2123  CA  PRO   232     -16.545  18.298  -4.972  1.00 10.00      A   
ATOM   2124  CB  PRO   232     -16.658  19.773  -5.372  1.00 10.00      A   
ATOM   2125  CG  PRO   232     -17.983  19.880  -6.043  1.00 10.00      A   
ATOM   2126  CD  PRO   232     -18.192  18.574  -6.751  1.00 10.00      A   
ATOM   2127  C   PRO   232     -16.980  18.106  -3.517  1.00 10.00      A   
ATOM   2128  O   PRO   232     -18.084  17.632  -3.245  1.00 10.00      A   
ATOM   2129  N   GLN   233     -16.106  18.491  -2.592  1.00 10.00      A   
ATOM   2130  HN  GLN   233     -15.256  18.882  -2.879  1.00 10.00      A   
ATOM   2131  CA  GLN   233     -16.377  18.355  -1.164  1.00 10.00      A   
ATOM   2132  CB  GLN   233     -15.104  18.584  -0.342  1.00 10.00      A   
ATOM   2133  CG  GLN   233     -13.990  17.599  -0.664  1.00 10.00      A   
ATOM   2134  CD  GLN   233     -12.766  17.766   0.214  1.00 10.00      A   
ATOM   2135  OE1 GLN   233     -12.865  18.093   1.400  1.00 10.00      A   
ATOM   2136  NE2 GLN   233     -11.597  17.537  -0.362  1.00 10.00      A   
ATOM   2137 HE21 GLN   233     -11.588  17.275  -1.311  1.00 10.00      A   
ATOM   2138 HE22 GLN   233     -10.786  17.643   0.176  1.00 10.00      A   
ATOM   2139  C   GLN   233     -17.492  19.289  -0.704  1.00 10.00      A   
ATOM   2140  O   GLN   233     -17.845  20.250  -1.395  1.00 10.00      A   
ATOM   2141  N   SER   234     -18.036  19.003   0.468  1.00 10.00      A   
ATOM   2142  HN  SER   234     -17.693  18.240   0.980  1.00 10.00      A   
ATOM   2143  CA  SER   234     -19.120  19.790   1.026  1.00 10.00      A   
ATOM   2144  CB  SER   234     -19.945  18.931   1.988  1.00 10.00      A   
ATOM   2145  OG  SER   234     -20.008  17.584   1.540  1.00 10.00      A   
ATOM   2146  HG  SER   234     -19.724  16.998   2.255  1.00 10.00      A   
ATOM   2147  C   SER   234     -18.609  21.042   1.736  1.00 10.00      A   
ATOM   2148  O   SER   234     -18.232  20.995   2.908  1.00 10.00      A   
ATOM   2149  N   LEU   235     -18.569  22.149   1.008  1.00 10.00      A   
ATOM   2150  HN  LEU   235     -18.831  22.109   0.064  1.00 10.00      A   
ATOM   2151  CA  LEU   235     -18.139  23.421   1.573  1.00 10.00      A   
ATOM   2152  CB  LEU   235     -17.522  24.304   0.487  1.00 10.00      A   
ATOM   2153  CG  LEU   235     -16.062  24.029   0.132  1.00 10.00      A   
ATOM   2154  CD1 LEU   235     -15.703  24.699  -1.183  1.00 10.00      A   
ATOM   2155  CD2 LEU   235     -15.146  24.514   1.244  1.00 10.00      A   
ATOM   2156  C   LEU   235     -19.350  24.124   2.167  1.00 10.00      A   
ATOM   2157  O   LEU   235     -19.272  24.762   3.217  1.00 10.00      A   
ATOM   2158  N   LYS   236     -20.472  23.978   1.479  1.00 10.00      A   
ATOM   2159  HN  LYS   236     -20.454  23.450   0.652  1.00 10.00      A   
ATOM   2160  CA  LYS   236     -21.730  24.570   1.902  1.00 10.00      A   
ATOM   2161  CB  LYS   236     -21.862  26.002   1.368  1.00 10.00      A   
ATOM   2162  CG  LYS   236     -23.140  26.718   1.783  1.00 10.00      A   
ATOM   2163  CD  LYS   236     -23.077  28.198   1.439  1.00 10.00      A   
ATOM   2164  CE  LYS   236     -24.443  28.859   1.546  1.00 10.00      A   
ATOM   2165  NZ  LYS   236     -25.283  28.602   0.347  1.00 10.00      A   
ATOM   2166  HZ1 LYS   236     -25.506  27.578   0.269  1.00 10.00      A   
ATOM   2167  HZ2 LYS   236     -24.781  28.903  -0.511  1.00 10.00      A   
ATOM   2168  HZ3 LYS   236     -26.173  29.132   0.414  1.00 10.00      A   
ATOM   2169  C   LYS   236     -22.882  23.699   1.414  1.00 10.00      A   
ATOM   2170  O   LYS   236     -23.410  23.894   0.318  1.00 10.00      A   
ATOM   2171  N   TRP   237     -23.229  22.705   2.215  1.00 10.00      A   
ATOM   2172  HN  TRP   237     -22.744  22.579   3.058  1.00 10.00      A   
ATOM   2173  CA  TRP   237     -24.305  21.794   1.874  1.00 10.00      A   
ATOM   2174  CB  TRP   237     -24.168  20.472   2.635  1.00 10.00      A   
ATOM   2175  CG  TRP   237     -25.153  19.428   2.197  1.00 10.00      A   
ATOM   2176  CD1 TRP   237     -25.337  18.955   0.930  1.00 10.00      A   
ATOM   2177  CD2 TRP   237     -26.089  18.728   3.026  1.00 10.00      A   
ATOM   2178  NE1 TRP   237     -26.333  18.010   0.918  1.00 10.00      A   
ATOM   2179  HE1 TRP   237     -26.647  17.523   0.124  1.00 10.00      A   
ATOM   2180  CE2 TRP   237     -26.808  17.850   2.193  1.00 10.00      A   
ATOM   2181  CE3 TRP   237     -26.388  18.759   4.393  1.00 10.00      A   
ATOM   2182  CZ2 TRP   237     -27.807  17.012   2.680  1.00 10.00      A   
ATOM   2183  CZ3 TRP   237     -27.379  17.925   4.875  1.00 10.00      A   
ATOM   2184  CH2 TRP   237     -28.076  17.063   4.020  1.00 10.00      A   
ATOM   2185  C   TRP   237     -25.665  22.425   2.138  1.00 10.00      A   
ATOM   2186  O   TRP   237     -26.046  22.662   3.286  1.00 10.00      A   
ATOM   2187  N   ASP   238     -26.380  22.702   1.065  1.00 10.00      A   
ATOM   2188  HN  ASP   238     -26.009  22.497   0.181  1.00 10.00      A   
ATOM   2189  CA  ASP   238     -27.703  23.295   1.150  1.00 10.00      A   
ATOM   2190  CB  ASP   238     -27.654  24.817   0.935  1.00 10.00      A   
ATOM   2191  CG  ASP   238     -26.927  25.241  -0.327  1.00 10.00      A   
ATOM   2192  OD1 ASP   238     -27.208  24.681  -1.408  1.00 10.00      A   
ATOM   2193  OD2 ASP   238     -26.073  26.150  -0.247  1.00 10.00      A   
ATOM   2194  C   ASP   238     -28.634  22.633   0.148  1.00 10.00      A   
ATOM   2195  O   ASP   238     -28.248  21.667  -0.519  1.00 10.00      A   
ATOM   2196  N   GLU   239     -29.855  23.143   0.049  1.00 10.00      A   
ATOM   2197  HN  GLU   239     -30.102  23.903   0.620  1.00 10.00      A   
ATOM   2198  CA  GLU   239     -30.845  22.600  -0.875  1.00 10.00      A   
ATOM   2199  CB  GLU   239     -32.164  23.367  -0.758  1.00 10.00      A   
ATOM   2200  CG  GLU   239     -32.750  23.409   0.646  1.00 10.00      A   
ATOM   2201  CD  GLU   239     -34.042  24.201   0.707  1.00 10.00      A   
ATOM   2202  OE1 GLU   239     -34.291  25.003  -0.215  1.00 10.00      A   
ATOM   2203  OE2 GLU   239     -34.816  24.024   1.676  1.00 10.00      A   
ATOM   2204  C   GLU   239     -30.337  22.663  -2.311  1.00 10.00      A   
ATOM   2205  O   GLU   239     -30.538  21.734  -3.093  1.00 10.00      A   
ATOM   2206  N   GLY   240     -29.655  23.752  -2.638  1.00 10.00      A   
ATOM   2207  HN  GLY   240     -29.494  24.440  -1.959  1.00 10.00      A   
ATOM   2208  CA  GLY   240     -29.123  23.927  -3.972  1.00 10.00      A   
ATOM   2209  C   GLY   240     -28.030  22.927  -4.283  1.00 10.00      A   
ATOM   2210  O   GLY   240     -28.042  22.298  -5.343  1.00 10.00      A   
ATOM   2211  N   GLN   241     -27.092  22.774  -3.354  1.00 10.00      A   
ATOM   2212  HN  GLN   241     -27.145  23.317  -2.529  1.00 10.00      A   
ATOM   2213  CA  GLN   241     -25.984  21.838  -3.518  1.00 10.00      A   
ATOM   2214  CB  GLN   241     -25.017  21.941  -2.332  1.00 10.00      A   
ATOM   2215  CG  GLN   241     -23.661  21.291  -2.568  1.00 10.00      A   
ATOM   2216  CD  GLN   241     -22.854  22.001  -3.638  1.00 10.00      A   
ATOM   2217  OE1 GLN   241     -22.983  23.210  -3.828  1.00 10.00      A   
ATOM   2218  NE2 GLN   241     -22.011  21.262  -4.342  1.00 10.00      A   
ATOM   2219 HE21 GLN   241     -21.946  20.302  -4.137  1.00 10.00      A   
ATOM   2220 HE22 GLN   241     -21.481  21.702  -5.040  1.00 10.00      A   
ATOM   2221  C   GLN   241     -26.516  20.414  -3.644  1.00 10.00      A   
ATOM   2222  O   GLN   241     -26.041  19.631  -4.471  1.00 10.00      A   
ATOM   2223  N   LEU   242     -27.519  20.098  -2.832  1.00 10.00      A   
ATOM   2224  HN  LEU   242     -27.849  20.774  -2.198  1.00 10.00      A   
ATOM   2225  CA  LEU   242     -28.138  18.781  -2.845  1.00 10.00      A   
ATOM   2226  CB  LEU   242     -29.196  18.684  -1.744  1.00 10.00      A   
ATOM   2227  CG  LEU   242     -29.985  17.377  -1.678  1.00 10.00      A   
ATOM   2228  CD1 LEU   242     -29.075  16.215  -1.307  1.00 10.00      A   
ATOM   2229  CD2 LEU   242     -31.133  17.505  -0.691  1.00 10.00      A   
ATOM   2230  C   LEU   242     -28.769  18.496  -4.205  1.00 10.00      A   
ATOM   2231  O   LEU   242     -28.500  17.461  -4.816  1.00 10.00      A   
ATOM   2232  N   LEU   243     -29.590  19.430  -4.679  1.00 10.00      A   
ATOM   2233  HN  LEU   243     -29.753  20.240  -4.146  1.00 10.00      A   
ATOM   2234  CA  LEU   243     -30.258  19.285  -5.966  1.00 10.00      A   
ATOM   2235  CB  LEU   243     -31.195  20.465  -6.231  1.00 10.00      A   
ATOM   2236  CG  LEU   243     -32.443  20.554  -5.349  1.00 10.00      A   
ATOM   2237  CD1 LEU   243     -33.198  21.842  -5.628  1.00 10.00      A   
ATOM   2238  CD2 LEU   243     -33.344  19.346  -5.559  1.00 10.00      A   
ATOM   2239  C   LEU   243     -29.243  19.164  -7.093  1.00 10.00      A   
ATOM   2240  O   LEU   243     -29.440  18.401  -8.036  1.00 10.00      A   
ATOM   2241  N   ASN   244     -28.154  19.920  -6.983  1.00 10.00      A   
ATOM   2242  HN  ASN   244     -28.063  20.514  -6.207  1.00 10.00      A   
ATOM   2243  CA  ASN   244     -27.094  19.898  -7.982  1.00 10.00      A   
ATOM   2244  CB  ASN   244     -25.991  20.888  -7.597  1.00 10.00      A   
ATOM   2245  CG  ASN   244     -25.050  21.215  -8.740  1.00 10.00      A   
ATOM   2246  OD1 ASN   244     -24.085  20.495  -8.998  1.00 10.00      A   
ATOM   2247  ND2 ASN   244     -25.311  22.316  -9.423  1.00 10.00      A   
ATOM   2248 HD21 ASN   244     -26.092  22.852  -9.156  1.00 10.00      A   
ATOM   2249 HD22 ASN   244     -24.708  22.564 -10.155  1.00 10.00      A   
ATOM   2250  C   ASN   244     -26.505  18.499  -8.081  1.00 10.00      A   
ATOM   2251  O   ASN   244     -26.363  17.949  -9.170  1.00 10.00      A   
ATOM   2252  N   THR   245     -26.202  17.921  -6.924  1.00 10.00      A   
ATOM   2253  HN  THR   245     -26.376  18.406  -6.091  1.00 10.00      A   
ATOM   2254  CA  THR   245     -25.626  16.585  -6.854  1.00 10.00      A   
ATOM   2255  CB  THR   245     -25.251  16.224  -5.402  1.00 10.00      A   
ATOM   2256  OG1 THR   245     -24.616  17.352  -4.781  1.00 10.00      A   
ATOM   2257  HG1 THR   245     -25.244  18.083  -4.718  1.00 10.00      A   
ATOM   2258  CG2 THR   245     -24.286  15.051  -5.379  1.00 10.00      A   
ATOM   2259  C   THR   245     -26.585  15.533  -7.425  1.00 10.00      A   
ATOM   2260  O   THR   245     -26.179  14.676  -8.214  1.00 10.00      A   
ATOM   2261  N   LEU   246     -27.855  15.616  -7.033  1.00 10.00      A   
ATOM   2262  HN  LEU   246     -28.113  16.324  -6.401  1.00 10.00      A   
ATOM   2263  CA  LEU   246     -28.877  14.681  -7.505  1.00 10.00      A   
ATOM   2264  CB  LEU   246     -30.222  14.979  -6.828  1.00 10.00      A   
ATOM   2265  CG  LEU   246     -30.281  14.812  -5.307  1.00 10.00      A   
ATOM   2266  CD1 LEU   246     -31.544  15.451  -4.752  1.00 10.00      A   
ATOM   2267  CD2 LEU   246     -30.217  13.342  -4.927  1.00 10.00      A   
ATOM   2268  C   LEU   246     -29.039  14.778  -9.019  1.00 10.00      A   
ATOM   2269  O   LEU   246     -29.138  13.767  -9.717  1.00 10.00      A   
ATOM   2270  N   LYS   247     -29.051  16.008  -9.512  1.00 10.00      A   
ATOM   2271  HN  LYS   247     -28.958  16.765  -8.894  1.00 10.00      A   
ATOM   2272  CA  LYS   247     -29.199  16.282 -10.933  1.00 10.00      A   
ATOM   2273  CB  LYS   247     -29.236  17.798 -11.153  1.00 10.00      A   
ATOM   2274  CG  LYS   247     -29.248  18.245 -12.605  1.00 10.00      A   
ATOM   2275  CD  LYS   247     -29.097  19.753 -12.695  1.00 10.00      A   
ATOM   2276  CE  LYS   247     -29.122  20.237 -14.133  1.00 10.00      A   
ATOM   2277  NZ  LYS   247     -29.092  21.720 -14.210  1.00 10.00      A   
ATOM   2278  HZ1 LYS   247     -28.210  22.083 -13.793  1.00 10.00      A   
ATOM   2279  HZ2 LYS   247     -29.898  22.121 -13.689  1.00 10.00      A   
ATOM   2280  HZ3 LYS   247     -29.148  22.030 -15.199  1.00 10.00      A   
ATOM   2281  C   LYS   247     -28.056  15.666 -11.734  1.00 10.00      A   
ATOM   2282  O   LYS   247     -28.282  15.054 -12.781  1.00 10.00      A   
ATOM   2283  N   ILE   248     -26.836  15.820 -11.225  1.00 10.00      A   
ATOM   2284  HN  ILE   248     -26.732  16.303 -10.374  1.00 10.00      A   
ATOM   2285  CA  ILE   248     -25.645  15.296 -11.887  1.00 10.00      A   
ATOM   2286  CB  ILE   248     -24.358  15.631 -11.089  1.00 10.00      A   
ATOM   2287  CG1 ILE   248     -24.078  17.137 -11.102  1.00 10.00      A   
ATOM   2288  CG2 ILE   248     -23.156  14.856 -11.613  1.00 10.00      A   
ATOM   2289  CD1 ILE   248     -23.884  17.724 -12.485  1.00 10.00      A   
ATOM   2290  C   ILE   248     -25.735  13.786 -12.099  1.00 10.00      A   
ATOM   2291  O   ILE   248     -25.586  13.297 -13.221  1.00 10.00      A   
ATOM   2292  N   TYR   249     -26.004  13.058 -11.025  1.00 10.00      A   
ATOM   2293  HN  TYR   249     -26.154  13.511 -10.164  1.00 10.00      A   
ATOM   2294  CA  TYR   249     -26.089  11.606 -11.090  1.00 10.00      A   
ATOM   2295  CB  TYR   249     -26.169  10.998  -9.691  1.00 10.00      A   
ATOM   2296  CG  TYR   249     -24.906  11.147  -8.869  1.00 10.00      A   
ATOM   2297  CD1 TYR   249     -24.910  11.869  -7.684  1.00 10.00      A   
ATOM   2298  CD2 TYR   249     -23.711  10.560  -9.271  1.00 10.00      A   
ATOM   2299  CE1 TYR   249     -23.766  12.000  -6.920  1.00 10.00      A   
ATOM   2300  CE2 TYR   249     -22.560  10.688  -8.513  1.00 10.00      A   
ATOM   2301  CZ  TYR   249     -22.592  11.410  -7.338  1.00 10.00      A   
ATOM   2302  OH  TYR   249     -21.452  11.534  -6.573  1.00 10.00      A   
ATOM   2303  HH  TYR   249     -20.708  11.760  -7.141  1.00 10.00      A   
ATOM   2304  C   TYR   249     -27.260  11.120 -11.940  1.00 10.00      A   
ATOM   2305  O   TYR   249     -27.094  10.244 -12.791  1.00 10.00      A   
ATOM   2306  N   TYR   250     -28.433  11.694 -11.714  1.00 10.00      A   
ATOM   2307  HN  TYR   250     -28.497  12.408 -11.039  1.00 10.00      A   
ATOM   2308  CA  TYR   250     -29.633  11.291 -12.440  1.00 10.00      A   
ATOM   2309  CB  TYR   250     -30.875  11.991 -11.885  1.00 10.00      A   
ATOM   2310  CG  TYR   250     -32.160  11.544 -12.544  1.00 10.00      A   
ATOM   2311  CD1 TYR   250     -32.762  10.345 -12.189  1.00 10.00      A   
ATOM   2312  CD2 TYR   250     -32.764  12.312 -13.530  1.00 10.00      A   
ATOM   2313  CE1 TYR   250     -33.928   9.923 -12.799  1.00 10.00      A   
ATOM   2314  CE2 TYR   250     -33.931  11.901 -14.142  1.00 10.00      A   
ATOM   2315  CZ  TYR   250     -34.508  10.704 -13.773  1.00 10.00      A   
ATOM   2316  OH  TYR   250     -35.667  10.283 -14.385  1.00 10.00      A   
ATOM   2317  HH  TYR   250     -36.130   9.646 -13.807  1.00 10.00      A   
ATOM   2318  C   TYR   250     -29.523  11.511 -13.946  1.00 10.00      A   
ATOM   2319  O   TYR   250     -29.757  10.591 -14.732  1.00 10.00      A   
ATOM   2320  N   ASN   251     -29.141  12.716 -14.349  1.00 10.00      A   
ATOM   2321  HN  ASN   251     -28.920  13.401 -13.679  1.00 10.00      A   
ATOM   2322  CA  ASN   251     -29.035  13.043 -15.770  1.00 10.00      A   
ATOM   2323  CB  ASN   251     -28.835  14.542 -15.987  1.00 10.00      A   
ATOM   2324  CG  ASN   251     -30.141  15.316 -15.951  1.00 10.00      A   
ATOM   2325  OD1 ASN   251     -31.211  14.777 -16.239  1.00 10.00      A   
ATOM   2326  ND2 ASN   251     -30.062  16.588 -15.602  1.00 10.00      A   
ATOM   2327 HD21 ASN   251     -29.176  16.953 -15.389  1.00 10.00      A   
ATOM   2328 HD22 ASN   251     -30.887  17.118 -15.583  1.00 10.00      A   
ATOM   2329  C   ASN   251     -27.958  12.238 -16.488  1.00 10.00      A   
ATOM   2330  O   ASN   251     -28.002  12.087 -17.709  1.00 10.00      A   
ATOM   2331  N   ALA   252     -26.999  11.714 -15.735  1.00 10.00      A   
ATOM   2332  HN  ALA   252     -27.009  11.869 -14.767  1.00 10.00      A   
ATOM   2333  CA  ALA   252     -25.927  10.916 -16.320  1.00 10.00      A   
ATOM   2334  CB  ALA   252     -24.632  11.106 -15.544  1.00 10.00      A   
ATOM   2335  C   ALA   252     -26.312   9.440 -16.369  1.00 10.00      A   
ATOM   2336  O   ALA   252     -25.628   8.627 -16.991  1.00 10.00      A   
ATOM   2337  N   THR   253     -27.415   9.103 -15.715  1.00 10.00      A   
ATOM   2338  HN  THR   253     -27.924   9.797 -15.243  1.00 10.00      A   
ATOM   2339  CA  THR   253     -27.886   7.727 -15.672  1.00 10.00      A   
ATOM   2340  CB  THR   253     -28.237   7.325 -14.227  1.00 10.00      A   
ATOM   2341  OG1 THR   253     -27.111   7.587 -13.377  1.00 10.00      A   
ATOM   2342  HG1 THR   253     -27.067   8.535 -13.189  1.00 10.00      A   
ATOM   2343  CG2 THR   253     -28.598   5.852 -14.140  1.00 10.00      A   
ATOM   2344  C   THR   253     -29.104   7.524 -16.577  1.00 10.00      A   
ATOM   2345  O   THR   253     -29.255   6.475 -17.211  1.00 10.00      A   
ATOM   2346  N   ALA   254     -29.950   8.545 -16.649  1.00 10.00      A   
ATOM   2347  HN  ALA   254     -29.756   9.356 -16.126  1.00 10.00      A   
ATOM   2348  CA  ALA   254     -31.171   8.508 -17.459  1.00 10.00      A   
ATOM   2349  CB  ALA   254     -31.880   9.855 -17.446  1.00 10.00      A   
ATOM   2350  C   ALA   254     -30.976   7.990 -18.899  1.00 10.00      A   
ATOM   2351  O   ALA   254     -31.702   7.092 -19.324  1.00 10.00      A   
ATOM   2352  N   PRO   255     -30.007   8.528 -19.676  1.00 10.00      A   
ATOM   2353  CA  PRO   255     -29.778   8.096 -21.066  1.00 10.00      A   
ATOM   2354  CB  PRO   255     -28.639   9.001 -21.554  1.00 10.00      A   
ATOM   2355  CG  PRO   255     -27.982   9.486 -20.310  1.00 10.00      A   
ATOM   2356  CD  PRO   255     -29.076   9.603 -19.290  1.00 10.00      A   
ATOM   2357  C   PRO   255     -29.378   6.626 -21.196  1.00 10.00      A   
ATOM   2358  O   PRO   255     -29.500   6.038 -22.270  1.00 10.00      A   
ATOM   2359  N   LEU   256     -28.911   6.030 -20.108  1.00 10.00      A   
ATOM   2360  HN  LEU   256     -28.858   6.535 -19.267  1.00 10.00      A   
ATOM   2361  CA  LEU   256     -28.493   4.636 -20.128  1.00 10.00      A   
ATOM   2362  CB  LEU   256     -27.031   4.501 -19.691  1.00 10.00      A   
ATOM   2363  CG  LEU   256     -25.983   5.076 -20.647  1.00 10.00      A   
ATOM   2364  CD1 LEU   256     -24.593   4.979 -20.035  1.00 10.00      A   
ATOM   2365  CD2 LEU   256     -26.027   4.352 -21.985  1.00 10.00      A   
ATOM   2366  C   LEU   256     -29.389   3.773 -19.251  1.00 10.00      A   
ATOM   2367  O   LEU   256     -29.049   2.629 -18.939  1.00 10.00      A   
ATOM   2368  N   MET   257     -30.542   4.318 -18.874  1.00 10.00      A   
ATOM   2369  HN  MET   257     -30.758   5.230 -19.172  1.00 10.00      A   
ATOM   2370  CA  MET   257     -31.494   3.607 -18.027  1.00 10.00      A   
ATOM   2371  CB  MET   257     -32.630   4.540 -17.603  1.00 10.00      A   
ATOM   2372  CG  MET   257     -33.518   3.987 -16.501  1.00 10.00      A   
ATOM   2373  SD  MET   257     -34.971   5.014 -16.196  1.00 10.00      A   
ATOM   2374  CE  MET   257     -34.210   6.540 -15.639  1.00 10.00      A   
ATOM   2375  C   MET   257     -32.053   2.377 -18.739  1.00 10.00      A   
ATOM   2376  O   MET   257     -32.201   1.311 -18.144  1.00 10.00      A   
ATOM   2377  N   GLY   258     -32.344   2.527 -20.019  1.00 10.00      A   
ATOM   2378  HN  GLY   258     -32.200   3.400 -20.446  1.00 10.00      A   
ATOM   2379  CA  GLY   258     -32.875   1.421 -20.788  1.00 10.00      A   
ATOM   2380  C   GLY   258     -31.788   0.660 -21.518  1.00 10.00      A   
ATOM   2381  O   GLY   258     -32.060  -0.047 -22.488  1.00 10.00      A   
ATOM   2382  N   LYS   259     -30.553   0.806 -21.057  1.00 10.00      A   
ATOM   2383  HN  LYS   259     -30.399   1.369 -20.268  1.00 10.00      A   
ATOM   2384  CA  LYS   259     -29.425   0.132 -21.680  1.00 10.00      A   
ATOM   2385  CB  LYS   259     -28.449   1.154 -22.272  1.00 10.00      A   
ATOM   2386  CG  LYS   259     -29.042   2.022 -23.368  1.00 10.00      A   
ATOM   2387  CD  LYS   259     -29.536   1.175 -24.528  1.00 10.00      A   
ATOM   2388  CE  LYS   259     -30.134   2.037 -25.625  1.00 10.00      A   
ATOM   2389  NZ  LYS   259     -30.688   1.219 -26.733  1.00 10.00      A   
ATOM   2390  HZ1 LYS   259     -30.788   1.796 -27.590  1.00 10.00      A   
ATOM   2391  HZ2 LYS   259     -31.626   0.849 -26.470  1.00 10.00      A   
ATOM   2392  HZ3 LYS   259     -30.062   0.415 -26.938  1.00 10.00      A   
ATOM   2393  C   LYS   259     -28.704  -0.753 -20.678  1.00 10.00      A   
ATOM   2394  O   LYS   259     -28.805  -1.980 -20.729  1.00 10.00      A   
ATOM   2395  N   SER   260     -27.996  -0.118 -19.758  1.00 10.00      A   
ATOM   2396  HN  SER   260     -27.983   0.862 -19.761  1.00 10.00      A   
ATOM   2397  CA  SER   260     -27.244  -0.829 -18.741  1.00 10.00      A   
ATOM   2398  CB  SER   260     -26.326   0.141 -17.996  1.00 10.00      A   
ATOM   2399  OG  SER   260     -26.102   1.321 -18.755  1.00 10.00      A   
ATOM   2400  HG  SER   260     -26.728   2.002 -18.481  1.00 10.00      A   
ATOM   2401  C   SER   260     -28.177  -1.517 -17.756  1.00 10.00      A   
ATOM   2402  O   SER   260     -28.995  -0.865 -17.108  1.00 10.00      A   
ATOM   2403  N   SER   261     -28.044  -2.830 -17.653  1.00 10.00      A   
ATOM   2404  HN  SER   261     -27.373  -3.291 -18.202  1.00 10.00      A   
ATOM   2405  CA  SER   261     -28.866  -3.617 -16.752  1.00 10.00      A   
ATOM   2406  CB  SER   261     -28.720  -5.096 -17.100  1.00 10.00      A   
ATOM   2407  OG  SER   261     -28.000  -5.259 -18.316  1.00 10.00      A   
ATOM   2408  HG  SER   261     -28.605  -5.563 -19.005  1.00 10.00      A   
ATOM   2409  C   SER   261     -28.467  -3.367 -15.298  1.00 10.00      A   
ATOM   2410  O   SER   261     -29.272  -3.536 -14.384  1.00 10.00      A   
ATOM   2411  N   LEU   262     -27.223  -2.955 -15.093  1.00 10.00      A   
ATOM   2412  HN  LEU   262     -26.622  -2.840 -15.862  1.00 10.00      A   
ATOM   2413  CA  LEU   262     -26.727  -2.675 -13.755  1.00 10.00      A   
ATOM   2414  CB  LEU   262     -25.848  -3.827 -13.254  1.00 10.00      A   
ATOM   2415  CG  LEU   262     -25.311  -3.691 -11.828  1.00 10.00      A   
ATOM   2416  CD1 LEU   262     -26.444  -3.760 -10.815  1.00 10.00      A   
ATOM   2417  CD2 LEU   262     -24.268  -4.759 -11.543  1.00 10.00      A   
ATOM   2418  C   LEU   262     -25.945  -1.366 -13.727  1.00 10.00      A   
ATOM   2419  O   LEU   262     -24.946  -1.213 -14.427  1.00 10.00      A   
ATOM   2420  N   ILE   263     -26.420  -0.419 -12.933  1.00 10.00      A   
ATOM   2421  HN  ILE   263     -27.238  -0.596 -12.413  1.00 10.00      A   
ATOM   2422  CA  ILE   263     -25.768   0.877 -12.797  1.00 10.00      A   
ATOM   2423  CB  ILE   263     -26.635   2.020 -13.368  1.00 10.00      A   
ATOM   2424  CG1 ILE   263     -26.849   1.793 -14.870  1.00 10.00      A   
ATOM   2425  CG2 ILE   263     -25.985   3.376 -13.116  1.00 10.00      A   
ATOM   2426  CD1 ILE   263     -27.669   2.861 -15.557  1.00 10.00      A   
ATOM   2427  C   ILE   263     -25.435   1.129 -11.330  1.00 10.00      A   
ATOM   2428  O   ILE   263     -26.293   0.994 -10.459  1.00 10.00      A   
ATOM   2429  N   ILE   264     -24.189   1.477 -11.062  1.00 10.00      A   
ATOM   2430  HN  ILE   264     -23.553   1.596 -11.803  1.00 10.00      A   
ATOM   2431  CA  ILE   264     -23.743   1.709  -9.697  1.00 10.00      A   
ATOM   2432  CB  ILE   264     -22.607   0.735  -9.312  1.00 10.00      A   
ATOM   2433  CG1 ILE   264     -22.954  -0.691  -9.755  1.00 10.00      A   
ATOM   2434  CG2 ILE   264     -22.351   0.778  -7.812  1.00 10.00      A   
ATOM   2435  CD1 ILE   264     -21.762  -1.620  -9.816  1.00 10.00      A   
ATOM   2436  C   ILE   264     -23.261   3.142  -9.498  1.00 10.00      A   
ATOM   2437  O   ILE   264     -22.539   3.691 -10.334  1.00 10.00      A   
ATOM   2438  N   TRP   265     -23.682   3.740  -8.393  1.00 10.00      A   
ATOM   2439  HN  TRP   265     -24.285   3.248  -7.787  1.00 10.00      A   
ATOM   2440  CA  TRP   265     -23.287   5.097  -8.041  1.00 10.00      A   
ATOM   2441  CB  TRP   265     -24.498   5.899  -7.554  1.00 10.00      A   
ATOM   2442  CG  TRP   265     -25.411   6.376  -8.648  1.00 10.00      A   
ATOM   2443  CD1 TRP   265     -25.239   6.215  -9.995  1.00 10.00      A   
ATOM   2444  CD2 TRP   265     -26.640   7.093  -8.487  1.00 10.00      A   
ATOM   2445  NE1 TRP   265     -26.286   6.788 -10.678  1.00 10.00      A   
ATOM   2446  HE1 TRP   265     -26.392   6.802 -11.659  1.00 10.00      A   
ATOM   2447  CE2 TRP   265     -27.161   7.331  -9.774  1.00 10.00      A   
ATOM   2448  CE3 TRP   265     -27.354   7.553  -7.377  1.00 10.00      A   
ATOM   2449  CZ2 TRP   265     -28.359   8.011  -9.980  1.00 10.00      A   
ATOM   2450  CZ3 TRP   265     -28.543   8.227  -7.584  1.00 10.00      A   
ATOM   2451  CH2 TRP   265     -29.035   8.447  -8.875  1.00 10.00      A   
ATOM   2452  C   TRP   265     -22.215   5.048  -6.950  1.00 10.00      A   
ATOM   2453  O   TRP   265     -22.110   4.053  -6.231  1.00 10.00      A   
ATOM   2454  N   PRO   266     -21.398   6.108  -6.823  1.00 10.00      A   
ATOM   2455  CA  PRO   266     -20.326   6.176  -5.817  1.00 10.00      A   
ATOM   2456  CB  PRO   266     -19.636   7.512  -6.103  1.00 10.00      A   
ATOM   2457  CG  PRO   266     -20.641   8.306  -6.858  1.00 10.00      A   
ATOM   2458  CD  PRO   266     -21.432   7.316  -7.661  1.00 10.00      A   
ATOM   2459  C   PRO   266     -20.830   6.144  -4.373  1.00 10.00      A   
ATOM   2460  O   PRO   266     -22.027   6.272  -4.104  1.00 10.00      A   
ATOM   2461  N   GLU   267     -19.892   5.981  -3.446  1.00 10.00      A   
ATOM   2462  HN  GLU   267     -18.959   5.905  -3.726  1.00 10.00      A   
ATOM   2463  CA  GLU   267     -20.205   5.920  -2.025  1.00 10.00      A   
ATOM   2464  CB  GLU   267     -18.974   5.473  -1.235  1.00 10.00      A   
ATOM   2465  CG  GLU   267     -19.211   5.302   0.257  1.00 10.00      A   
ATOM   2466  CD  GLU   267     -17.968   5.569   1.082  1.00 10.00      A   
ATOM   2467  OE1 GLU   267     -16.849   5.450   0.538  1.00 10.00      A   
ATOM   2468  OE2 GLU   267     -18.106   5.900   2.278  1.00 10.00      A   
ATOM   2469  C   GLU   267     -20.680   7.274  -1.520  1.00 10.00      A   
ATOM   2470  O   GLU   267     -20.025   8.291  -1.753  1.00 10.00      A   
ATOM   2471  N   SER   268     -21.822   7.272  -0.836  1.00 10.00      A   
ATOM   2472  HN  SER   268     -22.291   6.424  -0.704  1.00 10.00      A   
ATOM   2473  CA  SER   268     -22.403   8.492  -0.292  1.00 10.00      A   
ATOM   2474  CB  SER   268     -21.504   9.086   0.797  1.00 10.00      A   
ATOM   2475  OG  SER   268     -21.169   8.102   1.763  1.00 10.00      A   
ATOM   2476  HG  SER   268     -21.801   7.377   1.716  1.00 10.00      A   
ATOM   2477  C   SER   268     -22.675   9.502  -1.403  1.00 10.00      A   
ATOM   2478  O   SER   268     -22.437  10.702  -1.248  1.00 10.00      A   
ATOM   2479  N   ALA   269     -23.167   8.995  -2.531  1.00 10.00      A   
ATOM   2480  HN  ALA   269     -23.317   8.026  -2.591  1.00 10.00      A   
ATOM   2481  CA  ALA   269     -23.486   9.833  -3.680  1.00 10.00      A   
ATOM   2482  CB  ALA   269     -23.953   8.970  -4.842  1.00 10.00      A   
ATOM   2483  C   ALA   269     -24.563  10.834  -3.294  1.00 10.00      A   
ATOM   2484  O   ALA   269     -24.586  11.969  -3.769  1.00 10.00      A   
ATOM   2485  N   ILE   270     -25.452  10.398  -2.420  1.00 10.00      A   
ATOM   2486  HN  ILE   270     -25.378   9.482  -2.081  1.00 10.00      A   
ATOM   2487  CA  ILE   270     -26.525  11.242  -1.940  1.00 10.00      A   
ATOM   2488  CB  ILE   270     -27.862  10.477  -1.906  1.00 10.00      A   
ATOM   2489  CG1 ILE   270     -28.118   9.801  -3.261  1.00 10.00      A   
ATOM   2490  CG2 ILE   270     -29.005  11.422  -1.557  1.00 10.00      A   
ATOM   2491  CD1 ILE   270     -29.305   8.863  -3.272  1.00 10.00      A   
ATOM   2492  C   ILE   270     -26.177  11.737  -0.542  1.00 10.00      A   
ATOM   2493  O   ILE   270     -26.031  10.943   0.387  1.00 10.00      A   
ATOM   2494  N   THR   271     -26.013  13.043  -0.408  1.00 10.00      A   
ATOM   2495  HN  THR   271     -26.114  13.623  -1.194  1.00 10.00      A   
ATOM   2496  CA  THR   271     -25.665  13.653   0.866  1.00 10.00      A   
ATOM   2497  CB  THR   271     -25.122  15.070   0.627  1.00 10.00      A   
ATOM   2498  OG1 THR   271     -25.514  15.501  -0.689  1.00 10.00      A   
ATOM   2499  HG1 THR   271     -24.823  16.065  -1.062  1.00 10.00      A   
ATOM   2500  CG2 THR   271     -23.606  15.087   0.731  1.00 10.00      A   
ATOM   2501  C   THR   271     -26.866  13.730   1.806  1.00 10.00      A   
ATOM   2502  O   THR   271     -26.711  13.931   3.012  1.00 10.00      A   
ATOM   2503  N   ASP   272     -28.059  13.568   1.249  1.00 10.00      A   
ATOM   2504  HN  ASP   272     -28.116  13.388   0.292  1.00 10.00      A   
ATOM   2505  CA  ASP   272     -29.286  13.634   2.034  1.00 10.00      A   
ATOM   2506  CB  ASP   272     -30.451  14.108   1.165  1.00 10.00      A   
ATOM   2507  CG  ASP   272     -31.495  14.874   1.950  1.00 10.00      A   
ATOM   2508  OD1 ASP   272     -31.321  15.049   3.174  1.00 10.00      A   
ATOM   2509  OD2 ASP   272     -32.492  15.319   1.348  1.00 10.00      A   
ATOM   2510  C   ASP   272     -29.612  12.283   2.658  1.00 10.00      A   
ATOM   2511  O   ASP   272     -29.060  11.258   2.261  1.00 10.00      A   
ATOM   2512  N   LEU   273     -30.512  12.290   3.633  1.00 10.00      A   
ATOM   2513  HN  LEU   273     -30.925  13.142   3.894  1.00 10.00      A   
ATOM   2514  CA  LEU   273     -30.908  11.068   4.317  1.00 10.00      A   
ATOM   2515  CB  LEU   273     -31.523  11.391   5.681  1.00 10.00      A   
ATOM   2516  CG  LEU   273     -30.597  12.050   6.708  1.00 10.00      A   
ATOM   2517  CD1 LEU   273     -31.363  12.392   7.977  1.00 10.00      A   
ATOM   2518  CD2 LEU   273     -29.410  11.151   7.026  1.00 10.00      A   
ATOM   2519  C   LEU   273     -31.892  10.260   3.480  1.00 10.00      A   
ATOM   2520  O   LEU   273     -32.666  10.821   2.700  1.00 10.00      A   
ATOM   2521  N   GLU   274     -31.864   8.943   3.654  1.00 10.00      A   
ATOM   2522  HN  GLU   274     -31.214   8.560   4.282  1.00 10.00      A   
ATOM   2523  CA  GLU   274     -32.754   8.045   2.921  1.00 10.00      A   
ATOM   2524  CB  GLU   274     -32.508   6.589   3.324  1.00 10.00      A   
ATOM   2525  CG  GLU   274     -32.938   5.576   2.274  1.00 10.00      A   
ATOM   2526  CD  GLU   274     -33.195   4.194   2.844  1.00 10.00      A   
ATOM   2527  OE1 GLU   274     -32.624   3.856   3.900  1.00 10.00      A   
ATOM   2528  OE2 GLU   274     -33.972   3.431   2.229  1.00 10.00      A   
ATOM   2529  C   GLU   274     -34.220   8.406   3.147  1.00 10.00      A   
ATOM   2530  O   GLU   274     -34.998   8.512   2.199  1.00 10.00      A   
ATOM   2531  N   ILE   275     -34.589   8.621   4.405  1.00 10.00      A   
ATOM   2532  HN  ILE   275     -33.921   8.538   5.121  1.00 10.00      A   
ATOM   2533  CA  ILE   275     -35.968   8.961   4.750  1.00 10.00      A   
ATOM   2534  CB  ILE   275     -36.261   8.721   6.250  1.00 10.00      A   
ATOM   2535  CG1 ILE   275     -37.759   8.492   6.477  1.00 10.00      A   
ATOM   2536  CG2 ILE   275     -35.748   9.875   7.105  1.00 10.00      A   
ATOM   2537  CD1 ILE   275     -38.111   8.078   7.890  1.00 10.00      A   
ATOM   2538  C   ILE   275     -36.316  10.402   4.361  1.00 10.00      A   
ATOM   2539  O   ILE   275     -37.468  10.828   4.463  1.00 10.00      A   
ATOM   2540  N   ASN   276     -35.325  11.147   3.900  1.00 10.00      A   
ATOM   2541  HN  ASN   276     -34.428  10.757   3.815  1.00 10.00      A   
ATOM   2542  CA  ASN   276     -35.549  12.530   3.503  1.00 10.00      A   
ATOM   2543  CB  ASN   276     -34.368  13.420   3.897  1.00 10.00      A   
ATOM   2544  CG  ASN   276     -34.785  14.856   4.144  1.00 10.00      A   
ATOM   2545  OD1 ASN   276     -35.868  15.117   4.663  1.00 10.00      A   
ATOM   2546  ND2 ASN   276     -33.936  15.794   3.776  1.00 10.00      A   
ATOM   2547 HD21 ASN   276     -33.081  15.514   3.365  1.00 10.00      A   
ATOM   2548 HD22 ASN   276     -34.190  16.727   3.916  1.00 10.00      A   
ATOM   2549  C   ASN   276     -35.817  12.632   2.007  1.00 10.00      A   
ATOM   2550  O   ASN   276     -36.545  13.514   1.555  1.00 10.00      A   
ATOM   2551  N   GLN   277     -35.242  11.714   1.241  1.00 10.00      A   
ATOM   2552  HN  GLN   277     -34.677  11.027   1.658  1.00 10.00      A   
ATOM   2553  CA  GLN   277     -35.423  11.704  -0.207  1.00 10.00      A   
ATOM   2554  CB  GLN   277     -34.074  11.594  -0.925  1.00 10.00      A   
ATOM   2555  CG  GLN   277     -33.266  12.880  -0.904  1.00 10.00      A   
ATOM   2556  CD  GLN   277     -34.003  14.036  -1.554  1.00 10.00      A   
ATOM   2557  OE1 GLN   277     -34.723  13.860  -2.537  1.00 10.00      A   
ATOM   2558  NE2 GLN   277     -33.837  15.223  -1.002  1.00 10.00      A   
ATOM   2559 HE21 GLN   277     -33.248  15.290  -0.207  1.00 10.00      A   
ATOM   2560 HE22 GLN   277     -34.312  15.987  -1.389  1.00 10.00      A   
ATOM   2561  C   GLN   277     -36.353  10.580  -0.640  1.00 10.00      A   
ATOM   2562  O   GLN   277     -36.142   9.949  -1.679  1.00 10.00      A   
ATOM   2563  N   GLN   278     -37.392  10.349   0.158  1.00 10.00      A   
ATOM   2564  HN  GLN   278     -37.504  10.901   0.957  1.00 10.00      A   
ATOM   2565  CA  GLN   278     -38.370   9.301  -0.124  1.00 10.00      A   
ATOM   2566  CB  GLN   278     -39.492   9.271   0.921  1.00 10.00      A   
ATOM   2567  CG  GLN   278     -39.025   9.105   2.355  1.00 10.00      A   
ATOM   2568  CD  GLN   278     -40.181   9.015   3.332  1.00 10.00      A   
ATOM   2569  OE1 GLN   278     -40.678   7.929   3.625  1.00 10.00      A   
ATOM   2570  NE2 GLN   278     -40.620  10.155   3.833  1.00 10.00      A   
ATOM   2571 HE21 GLN   278     -40.182  10.985   3.547  1.00 10.00      A   
ATOM   2572 HE22 GLN   278     -41.367  10.127   4.468  1.00 10.00      A   
ATOM   2573  C   GLN   278     -38.957   9.414  -1.537  1.00 10.00      A   
ATOM   2574  O   GLN   278     -38.834   8.478  -2.324  1.00 10.00      A   
ATOM   2575  N   PRO   279     -39.584  10.563  -1.896  1.00 10.00      A   
ATOM   2576  CA  PRO   279     -40.192  10.746  -3.222  1.00 10.00      A   
ATOM   2577  CB  PRO   279     -40.703  12.190  -3.195  1.00 10.00      A   
ATOM   2578  CG  PRO   279     -40.862  12.506  -1.750  1.00 10.00      A   
ATOM   2579  CD  PRO   279     -39.757  11.767  -1.055  1.00 10.00      A   
ATOM   2580  C   PRO   279     -39.203  10.557  -4.370  1.00 10.00      A   
ATOM   2581  O   PRO   279     -39.537   9.950  -5.386  1.00 10.00      A   
ATOM   2582  N   PHE   280     -37.991  11.075  -4.203  1.00 10.00      A   
ATOM   2583  HN  PHE   280     -37.786  11.548  -3.369  1.00 10.00      A   
ATOM   2584  CA  PHE   280     -36.959  10.964  -5.229  1.00 10.00      A   
ATOM   2585  CB  PHE   280     -35.708  11.751  -4.817  1.00 10.00      A   
ATOM   2586  CG  PHE   280     -34.671  11.887  -5.900  1.00 10.00      A   
ATOM   2587  CD1 PHE   280     -34.727  12.936  -6.804  1.00 10.00      A   
ATOM   2588  CD2 PHE   280     -33.638  10.970  -6.013  1.00 10.00      A   
ATOM   2589  CE1 PHE   280     -33.774  13.068  -7.798  1.00 10.00      A   
ATOM   2590  CE2 PHE   280     -32.683  11.095  -7.004  1.00 10.00      A   
ATOM   2591  CZ  PHE   280     -32.751  12.145  -7.899  1.00 10.00      A   
ATOM   2592  C   PHE   280     -36.598   9.505  -5.490  1.00 10.00      A   
ATOM   2593  O   PHE   280     -36.561   9.060  -6.640  1.00 10.00      A   
ATOM   2594  N   LEU   281     -36.354   8.764  -4.418  1.00 10.00      A   
ATOM   2595  HN  LEU   281     -36.426   9.174  -3.528  1.00 10.00      A   
ATOM   2596  CA  LEU   281     -35.984   7.360  -4.521  1.00 10.00      A   
ATOM   2597  CB  LEU   281     -35.446   6.847  -3.183  1.00 10.00      A   
ATOM   2598  CG  LEU   281     -34.148   7.494  -2.689  1.00 10.00      A   
ATOM   2599  CD1 LEU   281     -33.810   7.017  -1.285  1.00 10.00      A   
ATOM   2600  CD2 LEU   281     -33.001   7.202  -3.645  1.00 10.00      A   
ATOM   2601  C   LEU   281     -37.155   6.503  -4.997  1.00 10.00      A   
ATOM   2602  O   LEU   281     -36.983   5.630  -5.848  1.00 10.00      A   
ATOM   2603  N   LYS   282     -38.343   6.765  -4.456  1.00 10.00      A   
ATOM   2604  HN  LYS   282     -38.415   7.481  -3.783  1.00 10.00      A   
ATOM   2605  CA  LYS   282     -39.539   6.012  -4.823  1.00 10.00      A   
ATOM   2606  CB  LYS   282     -40.729   6.418  -3.947  1.00 10.00      A   
ATOM   2607  CG  LYS   282     -40.641   5.927  -2.508  1.00 10.00      A   
ATOM   2608  CD  LYS   282     -41.762   6.498  -1.654  1.00 10.00      A   
ATOM   2609  CE  LYS   282     -41.706   5.962  -0.232  1.00 10.00      A   
ATOM   2610  NZ  LYS   282     -42.862   6.427   0.582  1.00 10.00      A   
ATOM   2611  HZ1 LYS   282     -42.868   5.943   1.503  1.00 10.00      A   
ATOM   2612  HZ2 LYS   282     -43.755   6.221   0.093  1.00 10.00      A   
ATOM   2613  HZ3 LYS   282     -42.797   7.453   0.745  1.00 10.00      A   
ATOM   2614  C   LYS   282     -39.880   6.183  -6.301  1.00 10.00      A   
ATOM   2615  O   LYS   282     -40.284   5.230  -6.966  1.00 10.00      A   
ATOM   2616  N   ALA   283     -39.702   7.394  -6.814  1.00 10.00      A   
ATOM   2617  HN  ALA   283     -39.376   8.117  -6.236  1.00 10.00      A   
ATOM   2618  CA  ALA   283     -39.991   7.679  -8.216  1.00 10.00      A   
ATOM   2619  CB  ALA   283     -40.065   9.179  -8.455  1.00 10.00      A   
ATOM   2620  C   ALA   283     -38.948   7.046  -9.130  1.00 10.00      A   
ATOM   2621  O   ALA   283     -39.285   6.451 -10.154  1.00 10.00      A   
ATOM   2622  N   LEU   284     -37.682   7.169  -8.746  1.00 10.00      A   
ATOM   2623  HN  LEU   284     -37.482   7.646  -7.911  1.00 10.00      A   
ATOM   2624  CA  LEU   284     -36.579   6.615  -9.525  1.00 10.00      A   
ATOM   2625  CB  LEU   284     -35.239   7.023  -8.902  1.00 10.00      A   
ATOM   2626  CG  LEU   284     -33.978   6.423  -9.529  1.00 10.00      A   
ATOM   2627  CD1 LEU   284     -33.805   6.903 -10.962  1.00 10.00      A   
ATOM   2628  CD2 LEU   284     -32.752   6.763  -8.695  1.00 10.00      A   
ATOM   2629  C   LEU   284     -36.684   5.095  -9.608  1.00 10.00      A   
ATOM   2630  O   LEU   284     -36.427   4.500 -10.655  1.00 10.00      A   
ATOM   2631  N   ASP   285     -37.073   4.486  -8.494  1.00 10.00      A   
ATOM   2632  HN  ASP   285     -37.258   5.034  -7.698  1.00 10.00      A   
ATOM   2633  CA  ASP   285     -37.227   3.036  -8.396  1.00 10.00      A   
ATOM   2634  CB  ASP   285     -37.792   2.675  -7.017  1.00 10.00      A   
ATOM   2635  CG  ASP   285     -38.536   1.356  -6.993  1.00 10.00      A   
ATOM   2636  OD1 ASP   285     -37.877   0.294  -6.963  1.00 10.00      A   
ATOM   2637  OD2 ASP   285     -39.790   1.373  -6.990  1.00 10.00      A   
ATOM   2638  C   ASP   285     -38.126   2.479  -9.500  1.00 10.00      A   
ATOM   2639  O   ASP   285     -37.784   1.495 -10.160  1.00 10.00      A   
ATOM   2640  N   GLY   286     -39.262   3.129  -9.712  1.00 10.00      A   
ATOM   2641  HN  GLY   286     -39.466   3.923  -9.177  1.00 10.00      A   
ATOM   2642  CA  GLY   286     -40.196   2.684 -10.725  1.00 10.00      A   
ATOM   2643  C   GLY   286     -39.648   2.819 -12.130  1.00 10.00      A   
ATOM   2644  O   GLY   286     -39.801   1.913 -12.949  1.00 10.00      A   
ATOM   2645  N   GLU   287     -38.991   3.942 -12.404  1.00 10.00      A   
ATOM   2646  HN  GLU   287     -38.884   4.615 -11.697  1.00 10.00      A   
ATOM   2647  CA  GLU   287     -38.424   4.205 -13.724  1.00 10.00      A   
ATOM   2648  CB  GLU   287     -37.775   5.587 -13.768  1.00 10.00      A   
ATOM   2649  CG  GLU   287     -38.706   6.708 -13.344  1.00 10.00      A   
ATOM   2650  CD  GLU   287     -38.120   8.082 -13.574  1.00 10.00      A   
ATOM   2651  OE1 GLU   287     -37.046   8.383 -13.017  1.00 10.00      A   
ATOM   2652  OE2 GLU   287     -38.748   8.881 -14.302  1.00 10.00      A   
ATOM   2653  C   GLU   287     -37.420   3.133 -14.134  1.00 10.00      A   
ATOM   2654  O   GLU   287     -37.477   2.613 -15.252  1.00 10.00      A   
ATOM   2655  N   LEU   288     -36.525   2.791 -13.217  1.00 10.00      A   
ATOM   2656  HN  LEU   288     -36.553   3.233 -12.338  1.00 10.00      A   
ATOM   2657  CA  LEU   288     -35.498   1.786 -13.471  1.00 10.00      A   
ATOM   2658  CB  LEU   288     -34.556   1.683 -12.273  1.00 10.00      A   
ATOM   2659  CG  LEU   288     -33.909   2.987 -11.804  1.00 10.00      A   
ATOM   2660  CD1 LEU   288     -33.371   2.829 -10.392  1.00 10.00      A   
ATOM   2661  CD2 LEU   288     -32.801   3.410 -12.755  1.00 10.00      A   
ATOM   2662  C   LEU   288     -36.114   0.418 -13.754  1.00 10.00      A   
ATOM   2663  O   LEU   288     -35.710  -0.277 -14.687  1.00 10.00      A   
ATOM   2664  N   ARG   289     -37.104   0.039 -12.953  1.00 10.00      A   
ATOM   2665  HN  ARG   289     -37.398   0.641 -12.234  1.00 10.00      A   
ATOM   2666  CA  ARG   289     -37.765  -1.251 -13.117  1.00 10.00      A   
ATOM   2667  CB  ARG   289     -38.678  -1.542 -11.930  1.00 10.00      A   
ATOM   2668  CG  ARG   289     -39.330  -2.917 -11.953  1.00 10.00      A   
ATOM   2669  CD  ARG   289     -39.864  -3.298 -10.581  1.00 10.00      A   
ATOM   2670  NE  ARG   289     -40.633  -2.212  -9.974  1.00 10.00      A   
ATOM   2671  HE  ARG   289     -41.563  -2.094 -10.280  1.00 10.00      A   
ATOM   2672  CZ  ARG   289     -40.146  -1.375  -9.052  1.00 10.00      A   
ATOM   2673  NH1 ARG   289     -38.894  -1.499  -8.623  1.00 10.00      A   
ATOM   2674 HH11 ARG   289     -38.276  -2.250  -9.003  1.00 10.00      A   
ATOM   2675 HH12 ARG   289     -38.515  -0.830  -7.899  1.00 10.00      A   
ATOM   2676  NH2 ARG   289     -40.912  -0.412  -8.560  1.00 10.00      A   
ATOM   2677 HH21 ARG   289     -41.898  -0.302  -8.887  1.00 10.00      A   
ATOM   2678 HH22 ARG   289     -40.525   0.250  -7.839  1.00 10.00      A   
ATOM   2679  C   ARG   289     -38.551  -1.300 -14.420  1.00 10.00      A   
ATOM   2680  O   ARG   289     -38.588  -2.330 -15.097  1.00 10.00      A   
ATOM   2681  N   ASP   290     -39.169  -0.181 -14.769  1.00 10.00      A   
ATOM   2682  HN  ASP   290     -39.111   0.602 -14.178  1.00 10.00      A   
ATOM   2683  CA  ASP   290     -39.949  -0.085 -15.997  1.00 10.00      A   
ATOM   2684  CB  ASP   290     -40.736   1.228 -16.032  1.00 10.00      A   
ATOM   2685  CG  ASP   290     -41.604   1.364 -17.265  1.00 10.00      A   
ATOM   2686  OD1 ASP   290     -42.444   0.472 -17.506  1.00 10.00      A   
ATOM   2687  OD2 ASP   290     -41.454   2.371 -17.990  1.00 10.00      A   
ATOM   2688  C   ASP   290     -39.051  -0.209 -17.225  1.00 10.00      A   
ATOM   2689  O   ASP   290     -39.491  -0.650 -18.288  1.00 10.00      A   
ATOM   2690  N   LYS   291     -37.791   0.182 -17.073  1.00 10.00      A   
ATOM   2691  HN  LYS   291     -37.501   0.543 -16.204  1.00 10.00      A   
ATOM   2692  CA  LYS   291     -36.830   0.094 -18.167  1.00 10.00      A   
ATOM   2693  CB  LYS   291     -35.770   1.192 -18.060  1.00 10.00      A   
ATOM   2694  CG  LYS   291     -36.265   2.577 -18.449  1.00 10.00      A   
ATOM   2695  CD  LYS   291     -36.764   2.605 -19.885  1.00 10.00      A   
ATOM   2696  CE  LYS   291     -37.102   4.021 -20.326  1.00 10.00      A   
ATOM   2697  NZ  LYS   291     -37.771   4.043 -21.652  1.00 10.00      A   
ATOM   2698  HZ1 LYS   291     -38.736   3.656 -21.578  1.00 10.00      A   
ATOM   2699  HZ2 LYS   291     -37.233   3.472 -22.332  1.00 10.00      A   
ATOM   2700  HZ3 LYS   291     -37.824   5.018 -22.010  1.00 10.00      A   
ATOM   2701  C   LYS   291     -36.171  -1.280 -18.196  1.00 10.00      A   
ATOM   2702  O   LYS   291     -35.822  -1.789 -19.260  1.00 10.00      A   
ATOM   2703  N   GLY   292     -36.003  -1.872 -17.020  1.00 10.00      A   
ATOM   2704  HN  GLY   292     -36.285  -1.406 -16.204  1.00 10.00      A   
ATOM   2705  CA  GLY   292     -35.398  -3.187 -16.929  1.00 10.00      A   
ATOM   2706  C   GLY   292     -33.959  -3.132 -16.467  1.00 10.00      A   
ATOM   2707  O   GLY   292     -33.108  -3.861 -16.981  1.00 10.00      A   
ATOM   2708  N   SER   293     -33.680  -2.270 -15.500  1.00 10.00      A   
ATOM   2709  HN  SER   293     -34.395  -1.706 -15.134  1.00 10.00      A   
ATOM   2710  CA  SER   293     -32.334  -2.126 -14.976  1.00 10.00      A   
ATOM   2711  CB  SER   293     -31.659  -0.913 -15.613  1.00 10.00      A   
ATOM   2712  OG  SER   293     -32.588   0.140 -15.809  1.00 10.00      A   
ATOM   2713  HG  SER   293     -32.582   0.400 -16.742  1.00 10.00      A   
ATOM   2714  C   SER   293     -32.341  -1.992 -13.456  1.00 10.00      A   
ATOM   2715  O   SER   293     -33.375  -1.694 -12.853  1.00 10.00      A   
ATOM   2716  N   SER   294     -31.190  -2.236 -12.849  1.00 10.00      A   
ATOM   2717  HN  SER   294     -30.412  -2.502 -13.389  1.00 10.00      A   
ATOM   2718  CA  SER   294     -31.037  -2.138 -11.408  1.00 10.00      A   
ATOM   2719  CB  SER   294     -30.642  -3.501 -10.840  1.00 10.00      A   
ATOM   2720  OG  SER   294     -31.418  -4.534 -11.422  1.00 10.00      A   
ATOM   2721  HG  SER   294     -32.279  -4.571 -10.985  1.00 10.00      A   
ATOM   2722  C   SER   294     -29.965  -1.110 -11.069  1.00 10.00      A   
ATOM   2723  O   SER   294     -28.884  -1.106 -11.665  1.00 10.00      A   
ATOM   2724  N   LEU   295     -30.266  -0.238 -10.124  1.00 10.00      A   
ATOM   2725  HN  LEU   295     -31.144  -0.297  -9.679  1.00 10.00      A   
ATOM   2726  CA  LEU   295     -29.328   0.797  -9.716  1.00 10.00      A   
ATOM   2727  CB  LEU   295     -29.929   2.189  -9.941  1.00 10.00      A   
ATOM   2728  CG  LEU   295     -28.965   3.380  -9.855  1.00 10.00      A   
ATOM   2729  CD1 LEU   295     -29.340   4.437 -10.880  1.00 10.00      A   
ATOM   2730  CD2 LEU   295     -28.967   3.977  -8.454  1.00 10.00      A   
ATOM   2731  C   LEU   295     -28.935   0.613  -8.259  1.00 10.00      A   
ATOM   2732  O   LEU   295     -29.791   0.445  -7.393  1.00 10.00      A   
ATOM   2733  N   VAL   296     -27.637   0.632  -8.000  1.00 10.00      A   
ATOM   2734  HN  VAL   296     -27.005   0.766  -8.742  1.00 10.00      A   
ATOM   2735  CA  VAL   296     -27.114   0.474  -6.650  1.00 10.00      A   
ATOM   2736  CB  VAL   296     -26.102  -0.693  -6.572  1.00 10.00      A   
ATOM   2737  CG1 VAL   296     -25.972  -1.196  -5.145  1.00 10.00      A   
ATOM   2738  CG2 VAL   296     -26.494  -1.827  -7.507  1.00 10.00      A   
ATOM   2739  C   VAL   296     -26.411   1.762  -6.234  1.00 10.00      A   
ATOM   2740  O   VAL   296     -25.562   2.274  -6.969  1.00 10.00      A   
ATOM   2741  N   THR   297     -26.761   2.291  -5.071  1.00 10.00      A   
ATOM   2742  HN  THR   297     -27.435   1.840  -4.515  1.00 10.00      A   
ATOM   2743  CA  THR   297     -26.156   3.526  -4.604  1.00 10.00      A   
ATOM   2744  CB  THR   297     -26.963   4.760  -5.070  1.00 10.00      A   
ATOM   2745  OG1 THR   297     -26.255   5.960  -4.738  1.00 10.00      A   
ATOM   2746  HG1 THR   297     -26.109   6.473  -5.537  1.00 10.00      A   
ATOM   2747  CG2 THR   297     -28.343   4.790  -4.428  1.00 10.00      A   
ATOM   2748  C   THR   297     -25.991   3.550  -3.085  1.00 10.00      A   
ATOM   2749  O   THR   297     -26.753   2.911  -2.352  1.00 10.00      A   
ATOM   2750  N   GLY   298     -24.979   4.281  -2.628  1.00 10.00      A   
ATOM   2751  HN  GLY   298     -24.413   4.761  -3.268  1.00 10.00      A   
ATOM   2752  CA  GLY   298     -24.719   4.406  -1.209  1.00 10.00      A   
ATOM   2753  C   GLY   298     -25.287   5.706  -0.678  1.00 10.00      A   
ATOM   2754  O   GLY   298     -24.960   6.782  -1.184  1.00 10.00      A   
ATOM   2755  N   ILE   299     -26.126   5.615   0.337  1.00 10.00      A   
ATOM   2756  HN  ILE   299     -26.321   4.729   0.728  1.00 10.00      A   
ATOM   2757  CA  ILE   299     -26.755   6.793   0.910  1.00 10.00      A   
ATOM   2758  CB  ILE   299     -28.242   6.878   0.479  1.00 10.00      A   
ATOM   2759  CG1 ILE   299     -28.875   8.204   0.912  1.00 10.00      A   
ATOM   2760  CG2 ILE   299     -29.036   5.688   1.009  1.00 10.00      A   
ATOM   2761  CD1 ILE   299     -30.266   8.432   0.364  1.00 10.00      A   
ATOM   2762  C   ILE   299     -26.650   6.780   2.434  1.00 10.00      A   
ATOM   2763  O   ILE   299     -26.527   5.719   3.052  1.00 10.00      A   
ATOM   2764  N   VAL   300     -26.664   7.963   3.030  1.00 10.00      A   
ATOM   2765  HN  VAL   300     -26.735   8.776   2.481  1.00 10.00      A   
ATOM   2766  CA  VAL   300     -26.596   8.090   4.478  1.00 10.00      A   
ATOM   2767  CB  VAL   300     -25.947   9.428   4.895  1.00 10.00      A   
ATOM   2768  CG1 VAL   300     -25.700   9.463   6.395  1.00 10.00      A   
ATOM   2769  CG2 VAL   300     -24.649   9.657   4.134  1.00 10.00      A   
ATOM   2770  C   VAL   300     -28.008   8.016   5.049  1.00 10.00      A   
ATOM   2771  O   VAL   300     -28.883   8.786   4.655  1.00 10.00      A   
ATOM   2772  N   ASP   301     -28.242   7.088   5.960  1.00 10.00      A   
ATOM   2773  HN  ASP   301     -27.515   6.489   6.243  1.00 10.00      A   
ATOM   2774  CA  ASP   301     -29.564   6.937   6.548  1.00 10.00      A   
ATOM   2775  CB  ASP   301     -30.291   5.740   5.934  1.00 10.00      A   
ATOM   2776  CG  ASP   301     -31.572   5.391   6.665  1.00 10.00      A   
ATOM   2777  OD1 ASP   301     -32.442   6.279   6.813  1.00 10.00      A   
ATOM   2778  OD2 ASP   301     -31.714   4.230   7.094  1.00 10.00      A   
ATOM   2779  C   ASP   301     -29.496   6.792   8.058  1.00 10.00      A   
ATOM   2780  O   ASP   301     -28.667   6.053   8.585  1.00 10.00      A   
ATOM   2781  N   ALA   302     -30.359   7.518   8.748  1.00 10.00      A   
ATOM   2782  HN  ALA   302     -30.983   8.100   8.265  1.00 10.00      A   
ATOM   2783  CA  ALA   302     -30.420   7.467  10.195  1.00 10.00      A   
ATOM   2784  CB  ALA   302     -30.582   8.867  10.765  1.00 10.00      A   
ATOM   2785  C   ALA   302     -31.574   6.566  10.623  1.00 10.00      A   
ATOM   2786  O   ALA   302     -32.739   6.972  10.589  1.00 10.00      A   
ATOM   2787  N   ARG   303     -31.242   5.340  11.001  1.00 10.00      A   
ATOM   2788  HN  ARG   303     -30.292   5.085  11.012  1.00 10.00      A   
ATOM   2789  CA  ARG   303     -32.239   4.365  11.418  1.00 10.00      A   
ATOM   2790  CB  ARG   303     -31.647   2.950  11.388  1.00 10.00      A   
ATOM   2791  CG  ARG   303     -31.539   2.351   9.997  1.00 10.00      A   
ATOM   2792  CD  ARG   303     -32.901   1.924   9.477  1.00 10.00      A   
ATOM   2793  NE  ARG   303     -33.105   2.314   8.087  1.00 10.00      A   
ATOM   2794  HE  ARG   303     -32.649   3.146   7.779  1.00 10.00      A   
ATOM   2795  CZ  ARG   303     -33.835   1.627   7.214  1.00 10.00      A   
ATOM   2796  NH1 ARG   303     -34.442   0.503   7.585  1.00 10.00      A   
ATOM   2797 HH11 ARG   303     -35.018  -0.037   6.900  1.00 10.00      A   
ATOM   2798 HH12 ARG   303     -34.338   0.150   8.563  1.00 10.00      A   
ATOM   2799  NH2 ARG   303     -33.958   2.072   5.970  1.00 10.00      A   
ATOM   2800 HH21 ARG   303     -34.529   1.542   5.280  1.00 10.00      A   
ATOM   2801 HH22 ARG   303     -33.475   2.957   5.673  1.00 10.00      A   
ATOM   2802  C   ARG   303     -32.763   4.672  12.811  1.00 10.00      A   
ATOM   2803  O   ARG   303     -31.989   4.963  13.723  1.00 10.00      A   
ATOM   2804  N   LEU   304     -34.077   4.618  12.970  1.00 10.00      A   
ATOM   2805  HN  LEU   304     -34.647   4.398  12.201  1.00 10.00      A   
ATOM   2806  CA  LEU   304     -34.693   4.871  14.260  1.00 10.00      A   
ATOM   2807  CB  LEU   304     -36.142   5.341  14.096  1.00 10.00      A   
ATOM   2808  CG  LEU   304     -36.893   5.673  15.387  1.00 10.00      A   
ATOM   2809  CD1 LEU   304     -36.197   6.794  16.144  1.00 10.00      A   
ATOM   2810  CD2 LEU   304     -38.336   6.041  15.087  1.00 10.00      A   
ATOM   2811  C   LEU   304     -34.634   3.612  15.112  1.00 10.00      A   
ATOM   2812  O   LEU   304     -35.402   2.670  14.910  1.00 10.00      A   
ATOM   2813  N   ASN   305     -33.700   3.598  16.046  1.00 10.00      A   
ATOM   2814  HN  ASN   305     -33.103   4.378  16.133  1.00 10.00      A   
ATOM   2815  CA  ASN   305     -33.514   2.464  16.942  1.00 10.00      A   
ATOM   2816  CB  ASN   305     -32.217   2.639  17.737  1.00 10.00      A   
ATOM   2817  CG  ASN   305     -31.592   1.327  18.172  1.00 10.00      A   
ATOM   2818  OD1 ASN   305     -32.275   0.413  18.631  1.00 10.00      A   
ATOM   2819  ND2 ASN   305     -30.285   1.223  18.023  1.00 10.00      A   
ATOM   2820 HD21 ASN   305     -29.796   1.993  17.641  1.00 10.00      A   
ATOM   2821 HD22 ASN   305     -29.851   0.385  18.294  1.00 10.00      A   
ATOM   2822  C   ASN   305     -34.707   2.315  17.883  1.00 10.00      A   
ATOM   2823  O   ASN   305     -35.425   3.281  18.153  1.00 10.00      A   
ATOM   2824  N   LYS   306     -34.904   1.098  18.379  1.00 10.00      A   
ATOM   2825  HN  LYS   306     -34.277   0.383  18.131  1.00 10.00      A   
ATOM   2826  CA  LYS   306     -36.006   0.781  19.283  1.00 10.00      A   
ATOM   2827  CB  LYS   306     -35.960  -0.707  19.639  1.00 10.00      A   
ATOM   2828  CG  LYS   306     -37.113  -1.194  20.496  1.00 10.00      A   
ATOM   2829  CD  LYS   306     -36.780  -2.531  21.131  1.00 10.00      A   
ATOM   2830  CE  LYS   306     -37.907  -3.016  22.021  1.00 10.00      A   
ATOM   2831  NZ  LYS   306     -37.435  -4.032  22.997  1.00 10.00      A   
ATOM   2832  HZ1 LYS   306     -36.686  -3.631  23.596  1.00 10.00      A   
ATOM   2833  HZ2 LYS   306     -37.057  -4.863  22.499  1.00 10.00      A   
ATOM   2834  HZ3 LYS   306     -38.222  -4.338  23.605  1.00 10.00      A   
ATOM   2835  C   LYS   306     -35.937   1.624  20.552  1.00 10.00      A   
ATOM   2836  O   LYS   306     -36.963   2.005  21.115  1.00 10.00      A   
ATOM   2837  N   GLN   307     -34.719   1.929  20.978  1.00 10.00      A   
ATOM   2838  HN  GLN   307     -33.946   1.598  20.475  1.00 10.00      A   
ATOM   2839  CA  GLN   307     -34.488   2.733  22.179  1.00 10.00      A   
ATOM   2840  CB  GLN   307     -33.088   2.454  22.734  1.00 10.00      A   
ATOM   2841  CG  GLN   307     -32.016   2.327  21.663  1.00 10.00      A   
ATOM   2842  CD  GLN   307     -30.617   2.523  22.206  1.00 10.00      A   
ATOM   2843  OE1 GLN   307     -30.398   3.316  23.122  1.00 10.00      A   
ATOM   2844  NE2 GLN   307     -29.662   1.801  21.644  1.00 10.00      A   
ATOM   2845 HE21 GLN   307     -29.909   1.188  20.918  1.00 10.00      A   
ATOM   2846 HE22 GLN   307     -28.744   1.905  21.978  1.00 10.00      A   
ATOM   2847  C   GLN   307     -34.655   4.230  21.901  1.00 10.00      A   
ATOM   2848  O   GLN   307     -34.205   5.067  22.681  1.00 10.00      A   
ATOM   2849  N   ASN   308     -35.303   4.547  20.782  1.00 10.00      A   
ATOM   2850  HN  ASN   308     -35.634   3.820  20.210  1.00 10.00      A   
ATOM   2851  CA  ASN   308     -35.549   5.930  20.375  1.00 10.00      A   
ATOM   2852  CB  ASN   308     -36.458   6.666  21.366  1.00 10.00      A   
ATOM   2853  CG  ASN   308     -37.917   6.288  21.222  1.00 10.00      A   
ATOM   2854  OD1 ASN   308     -38.355   5.843  20.160  1.00 10.00      A   
ATOM   2855  ND2 ASN   308     -38.680   6.473  22.287  1.00 10.00      A   
ATOM   2856 HD21 ASN   308     -38.263   6.836  23.097  1.00 10.00      A   
ATOM   2857 HD22 ASN   308     -39.633   6.249  22.222  1.00 10.00      A   
ATOM   2858  C   ASN   308     -34.256   6.703  20.159  1.00 10.00      A   
ATOM   2859  O   ASN   308     -33.946   7.639  20.896  1.00 10.00      A   
ATOM   2860  N   ARG   309     -33.501   6.299  19.149  1.00 10.00      A   
ATOM   2861  HN  ARG   309     -33.798   5.541  18.604  1.00 10.00      A   
ATOM   2862  CA  ARG   309     -32.243   6.949  18.826  1.00 10.00      A   
ATOM   2863  CB  ARG   309     -31.099   6.292  19.603  1.00 10.00      A   
ATOM   2864  CG  ARG   309     -29.976   7.247  19.973  1.00 10.00      A   
ATOM   2865  CD  ARG   309     -28.945   6.583  20.876  1.00 10.00      A   
ATOM   2866  NE  ARG   309     -29.550   5.947  22.045  1.00 10.00      A   
ATOM   2867  HE  ARG   309     -29.660   4.966  22.015  1.00 10.00      A   
ATOM   2868  CZ  ARG   309     -29.942   6.597  23.141  1.00 10.00      A   
ATOM   2869  NH1 ARG   309     -29.799   7.915  23.238  1.00 10.00      A   
ATOM   2870 HH11 ARG   309     -30.113   8.413  24.103  1.00 10.00      A   
ATOM   2871 HH12 ARG   309     -29.375   8.457  22.455  1.00 10.00      A   
ATOM   2872  NH2 ARG   309     -30.484   5.922  24.145  1.00 10.00      A   
ATOM   2873 HH21 ARG   309     -30.602   4.883  24.078  1.00 10.00      A   
ATOM   2874 HH22 ARG   309     -30.794   6.423  25.008  1.00 10.00      A   
ATOM   2875  C   ARG   309     -31.985   6.848  17.331  1.00 10.00      A   
ATOM   2876  O   ARG   309     -32.305   5.833  16.714  1.00 10.00      A   
ATOM   2877  N   TYR   310     -31.431   7.897  16.750  1.00 10.00      A   
ATOM   2878  HN  TYR   310     -31.213   8.689  17.290  1.00 10.00      A   
ATOM   2879  CA  TYR   310     -31.138   7.907  15.326  1.00 10.00      A   
ATOM   2880  CB  TYR   310     -31.356   9.299  14.729  1.00 10.00      A   
ATOM   2881  CG  TYR   310     -32.789   9.556  14.322  1.00 10.00      A   
ATOM   2882  CD1 TYR   310     -33.699  10.114  15.212  1.00 10.00      A   
ATOM   2883  CD2 TYR   310     -33.235   9.222  13.053  1.00 10.00      A   
ATOM   2884  CE1 TYR   310     -35.013  10.333  14.841  1.00 10.00      A   
ATOM   2885  CE2 TYR   310     -34.543   9.441  12.674  1.00 10.00      A   
ATOM   2886  CZ  TYR   310     -35.428   9.992  13.571  1.00 10.00      A   
ATOM   2887  OH  TYR   310     -36.735  10.205  13.194  1.00 10.00      A   
ATOM   2888  HH  TYR   310     -37.081  10.978  13.657  1.00 10.00      A   
ATOM   2889  C   TYR   310     -29.728   7.402  15.049  1.00 10.00      A   
ATOM   2890  O   TYR   310     -28.741   8.099  15.299  1.00 10.00      A   
ATOM   2891  N   ASP   311     -29.648   6.180  14.546  1.00 10.00      A   
ATOM   2892  HN  ASP   311     -30.479   5.683  14.373  1.00 10.00      A   
ATOM   2893  CA  ASP   311     -28.375   5.550  14.231  1.00 10.00      A   
ATOM   2894  CB  ASP   311     -28.472   4.028  14.410  1.00 10.00      A   
ATOM   2895  CG  ASP   311     -28.106   3.560  15.806  1.00 10.00      A   
ATOM   2896  OD1 ASP   311     -26.919   3.671  16.185  1.00 10.00      A   
ATOM   2897  OD2 ASP   311     -28.996   3.064  16.528  1.00 10.00      A   
ATOM   2898  C   ASP   311     -27.960   5.872  12.803  1.00 10.00      A   
ATOM   2899  O   ASP   311     -28.549   5.362  11.848  1.00 10.00      A   
ATOM   2900  N   THR   312     -26.961   6.730  12.663  1.00 10.00      A   
ATOM   2901  HN  THR   312     -26.542   7.108  13.463  1.00 10.00      A   
ATOM   2902  CA  THR   312     -26.462   7.124  11.355  1.00 10.00      A   
ATOM   2903  CB  THR   312     -25.542   8.348  11.477  1.00 10.00      A   
ATOM   2904  OG1 THR   312     -25.945   9.125  12.615  1.00 10.00      A   
ATOM   2905  HG1 THR   312     -26.867   9.397  12.509  1.00 10.00      A   
ATOM   2906  CG2 THR   312     -25.639   9.207  10.226  1.00 10.00      A   
ATOM   2907  C   THR   312     -25.694   5.974  10.712  1.00 10.00      A   
ATOM   2908  O   THR   312     -24.605   5.609  11.158  1.00 10.00      A   
ATOM   2909  N   TYR   313     -26.266   5.412   9.660  1.00 10.00      A   
ATOM   2910  HN  TYR   313     -27.124   5.770   9.332  1.00 10.00      A   
ATOM   2911  CA  TYR   313     -25.665   4.285   8.970  1.00 10.00      A   
ATOM   2912  CB  TYR   313     -26.655   3.116   8.938  1.00 10.00      A   
ATOM   2913  CG  TYR   313     -26.484   2.100  10.039  1.00 10.00      A   
ATOM   2914  CD1 TYR   313     -27.353   2.066  11.120  1.00 10.00      A   
ATOM   2915  CD2 TYR   313     -25.461   1.164   9.991  1.00 10.00      A   
ATOM   2916  CE1 TYR   313     -27.209   1.128  12.124  1.00 10.00      A   
ATOM   2917  CE2 TYR   313     -25.306   0.223  10.989  1.00 10.00      A   
ATOM   2918  CZ  TYR   313     -26.181   0.209  12.054  1.00 10.00      A   
ATOM   2919  OH  TYR   313     -26.035  -0.731  13.048  1.00 10.00      A   
ATOM   2920  HH  TYR   313     -25.093  -0.890  13.208  1.00 10.00      A   
ATOM   2921  C   TYR   313     -25.295   4.622   7.532  1.00 10.00      A   
ATOM   2922  O   TYR   313     -25.996   5.376   6.854  1.00 10.00      A   
ATOM   2923  N   ASN   314     -24.180   4.066   7.084  1.00 10.00      A   
ATOM   2924  HN  ASN   314     -23.639   3.521   7.695  1.00 10.00      A   
ATOM   2925  CA  ASN   314     -23.736   4.226   5.706  1.00 10.00      A   
ATOM   2926  CB  ASN   314     -22.203   4.287   5.641  1.00 10.00      A   
ATOM   2927  CG  ASN   314     -21.668   4.775   4.302  1.00 10.00      A   
ATOM   2928  OD1 ASN   314     -22.292   4.590   3.257  1.00 10.00      A   
ATOM   2929  ND2 ASN   314     -20.502   5.408   4.328  1.00 10.00      A   
ATOM   2930 HD21 ASN   314     -20.059   5.528   5.195  1.00 10.00      A   
ATOM   2931 HD22 ASN   314     -20.123   5.724   3.477  1.00 10.00      A   
ATOM   2932  C   ASN   314     -24.252   2.992   4.980  1.00 10.00      A   
ATOM   2933  O   ASN   314     -23.646   1.919   5.050  1.00 10.00      A   
ATOM   2934  N   THR   315     -25.396   3.129   4.325  1.00 10.00      A   
ATOM   2935  HN  THR   315     -25.815   4.015   4.262  1.00 10.00      A   
ATOM   2936  CA  THR   315     -26.026   1.996   3.672  1.00 10.00      A   
ATOM   2937  CB  THR   315     -27.461   1.817   4.202  1.00 10.00      A   
ATOM   2938  OG1 THR   315     -27.563   2.419   5.502  1.00 10.00      A   
ATOM   2939  HG1 THR   315     -26.723   2.829   5.726  1.00 10.00      A   
ATOM   2940  CG2 THR   315     -27.811   0.345   4.309  1.00 10.00      A   
ATOM   2941  C   THR   315     -26.078   2.103   2.152  1.00 10.00      A   
ATOM   2942  O   THR   315     -26.267   3.180   1.590  1.00 10.00      A   
ATOM   2943  N   ILE   316     -25.897   0.964   1.500  1.00 10.00      A   
ATOM   2944  HN  ILE   316     -25.708   0.149   2.015  1.00 10.00      A   
ATOM   2945  CA  ILE   316     -25.966   0.877   0.051  1.00 10.00      A   
ATOM   2946  CB  ILE   316     -24.767   0.098  -0.525  1.00 10.00      A   
ATOM   2947  CG1 ILE   316     -23.451   0.710  -0.043  1.00 10.00      A   
ATOM   2948  CG2 ILE   316     -24.817   0.079  -2.045  1.00 10.00      A   
ATOM   2949  CD1 ILE   316     -22.225  -0.049  -0.494  1.00 10.00      A   
ATOM   2950  C   ILE   316     -27.259   0.151  -0.302  1.00 10.00      A   
ATOM   2951  O   ILE   316     -27.486  -0.967   0.163  1.00 10.00      A   
ATOM   2952  N   ILE   317     -28.103   0.786  -1.104  1.00 10.00      A   
ATOM   2953  HN  ILE   317     -27.850   1.663  -1.472  1.00 10.00      A   
ATOM   2954  CA  ILE   317     -29.389   0.205  -1.471  1.00 10.00      A   
ATOM   2955  CB  ILE   317     -30.555   1.111  -1.019  1.00 10.00      A   
ATOM   2956  CG1 ILE   317     -30.383   2.525  -1.588  1.00 10.00      A   
ATOM   2957  CG2 ILE   317     -30.632   1.149   0.500  1.00 10.00      A   
ATOM   2958  CD1 ILE   317     -31.550   3.451  -1.315  1.00 10.00      A   
ATOM   2959  C   ILE   317     -29.513  -0.054  -2.969  1.00 10.00      A   
ATOM   2960  O   ILE   317     -28.847   0.590  -3.785  1.00 10.00      A   
ATOM   2961  N   THR   318     -30.375  -1.003  -3.311  1.00 10.00      A   
ATOM   2962  HN  THR   318     -30.851  -1.488  -2.608  1.00 10.00      A   
ATOM   2963  CA  THR   318     -30.626  -1.358  -4.696  1.00 10.00      A   
ATOM   2964  CB  THR   318     -30.454  -2.872  -4.916  1.00 10.00      A   
ATOM   2965  OG1 THR   318     -29.449  -3.387  -4.027  1.00 10.00      A   
ATOM   2966  HG1 THR   318     -29.870  -3.995  -3.390  1.00 10.00      A   
ATOM   2967  CG2 THR   318     -30.052  -3.154  -6.354  1.00 10.00      A   
ATOM   2968  C   THR   318     -32.053  -0.973  -5.083  1.00 10.00      A   
ATOM   2969  O   THR   318     -32.999  -1.237  -4.334  1.00 10.00      A   
ATOM   2970  N   LEU   319     -32.197  -0.338  -6.240  1.00 10.00      A   
ATOM   2971  HN  LEU   319     -31.397  -0.146  -6.780  1.00 10.00      A   
ATOM   2972  CA  LEU   319     -33.502   0.087  -6.737  1.00 10.00      A   
ATOM   2973  CB  LEU   319     -33.628   1.620  -6.691  1.00 10.00      A   
ATOM   2974  CG  LEU   319     -33.282   2.326  -5.374  1.00 10.00      A   
ATOM   2975  CD1 LEU   319     -31.795   2.638  -5.301  1.00 10.00      A   
ATOM   2976  CD2 LEU   319     -34.095   3.603  -5.229  1.00 10.00      A   
ATOM   2977  C   LEU   319     -33.689  -0.366  -8.182  1.00 10.00      A   
ATOM   2978  O   LEU   319     -32.711  -0.610  -8.891  1.00 10.00      A   
ATOM   2979  N   GLY   320     -34.937  -0.483  -8.614  1.00 10.00      A   
ATOM   2980  HN  GLY   320     -35.681  -0.315  -7.995  1.00 10.00      A   
ATOM   2981  CA  GLY   320     -35.207  -0.871  -9.985  1.00 10.00      A   
ATOM   2982  C   GLY   320     -35.683  -2.301 -10.150  1.00 10.00      A   
ATOM   2983  O   GLY   320     -36.464  -2.810  -9.342  1.00 10.00      A   
ATOM   2984  N   LYS   321     -35.218  -2.939 -11.213  1.00 10.00      A   
ATOM   2985  HN  LYS   321     -34.591  -2.471 -11.812  1.00 10.00      A   
ATOM   2986  CA  LYS   321     -35.592  -4.311 -11.519  1.00 10.00      A   
ATOM   2987  CB  LYS   321     -35.255  -4.636 -12.980  1.00 10.00      A   
ATOM   2988  CG  LYS   321     -35.657  -6.035 -13.419  1.00 10.00      A   
ATOM   2989  CD  LYS   321     -35.002  -6.415 -14.733  1.00 10.00      A   
ATOM   2990  CE  LYS   321     -35.313  -7.854 -15.107  1.00 10.00      A   
ATOM   2991  NZ  LYS   321     -34.408  -8.354 -16.173  1.00 10.00      A   
ATOM   2992  HZ1 LYS   321     -34.647  -9.341 -16.412  1.00 10.00      A   
ATOM   2993  HZ2 LYS   321     -33.422  -8.318 -15.848  1.00 10.00      A   
ATOM   2994  HZ3 LYS   321     -34.501  -7.770 -17.027  1.00 10.00      A   
ATOM   2995  C   LYS   321     -34.879  -5.287 -10.593  1.00 10.00      A   
ATOM   2996  O   LYS   321     -33.715  -5.088 -10.247  1.00 10.00      A   
ATOM   2997  N   GLY   322     -35.587  -6.324 -10.171  1.00 10.00      A   
ATOM   2998  HN  GLY   322     -36.523  -6.416 -10.454  1.00 10.00      A   
ATOM   2999  CA  GLY   322     -34.999  -7.321  -9.296  1.00 10.00      A   
ATOM   3000  C   GLY   322     -35.034  -6.917  -7.836  1.00 10.00      A   
ATOM   3001  O   GLY   322     -35.132  -7.770  -6.955  1.00 10.00      A   
ATOM   3002  N   ALA   323     -34.972  -5.615  -7.578  1.00 10.00      A   
ATOM   3003  HN  ALA   323     -34.927  -4.979  -8.326  1.00 10.00      A   
ATOM   3004  CA  ALA   323     -34.984  -5.105  -6.217  1.00 10.00      A   
ATOM   3005  CB  ALA   323     -33.565  -4.863  -5.725  1.00 10.00      A   
ATOM   3006  C   ALA   323     -35.805  -3.827  -6.110  1.00 10.00      A   
ATOM   3007  O   ALA   323     -35.300  -2.732  -6.359  1.00 10.00      A   
ATOM   3008  N   PRO   324     -37.097  -3.952  -5.774  1.00 10.00      A   
ATOM   3009  CA  PRO   324     -37.979  -2.798  -5.607  1.00 10.00      A   
ATOM   3010  CB  PRO   324     -39.372  -3.419  -5.427  1.00 10.00      A   
ATOM   3011  CG  PRO   324     -39.224  -4.848  -5.833  1.00 10.00      A   
ATOM   3012  CD  PRO   324     -37.801  -5.217  -5.542  1.00 10.00      A   
ATOM   3013  C   PRO   324     -37.584  -2.025  -4.355  1.00 10.00      A   
ATOM   3014  O   PRO   324     -37.416  -2.613  -3.281  1.00 10.00      A   
ATOM   3015  N   TYR   325     -37.425  -0.718  -4.491  1.00 10.00      A   
ATOM   3016  HN  TYR   325     -37.581  -0.304  -5.374  1.00 10.00      A   
ATOM   3017  CA  TYR   325     -37.029   0.117  -3.369  1.00 10.00      A   
ATOM   3018  CB  TYR   325     -36.767   1.564  -3.790  1.00 10.00      A   
ATOM   3019  CG  TYR   325     -36.471   2.457  -2.609  1.00 10.00      A   
ATOM   3020  CD1 TYR   325     -35.304   2.295  -1.875  1.00 10.00      A   
ATOM   3021  CD2 TYR   325     -37.371   3.436  -2.203  1.00 10.00      A   
ATOM   3022  CE1 TYR   325     -35.041   3.077  -0.773  1.00 10.00      A   
ATOM   3023  CE2 TYR   325     -37.110   4.230  -1.102  1.00 10.00      A   
ATOM   3024  CZ  TYR   325     -35.944   4.041  -0.390  1.00 10.00      A   
ATOM   3025  OH  TYR   325     -35.685   4.815   0.713  1.00 10.00      A   
ATOM   3026  HH  TYR   325     -34.994   4.387   1.251  1.00 10.00      A   
ATOM   3027  C   TYR   325     -38.036   0.075  -2.226  1.00 10.00      A   
ATOM   3028  O   TYR   325     -39.248   0.152  -2.441  1.00 10.00      A   
ATOM   3029  N   SER   326     -37.514  -0.042  -1.014  1.00 10.00      A   
ATOM   3030  HN  SER   326     -36.540  -0.106  -0.923  1.00 10.00      A   
ATOM   3031  CA  SER   326     -38.325  -0.083   0.187  1.00 10.00      A   
ATOM   3032  CB  SER   326     -38.909  -1.487   0.383  1.00 10.00      A   
ATOM   3033  OG  SER   326     -39.653  -1.579   1.587  1.00 10.00      A   
ATOM   3034  HG  SER   326     -40.425  -2.143   1.440  1.00 10.00      A   
ATOM   3035  C   SER   326     -37.463   0.301   1.385  1.00 10.00      A   
ATOM   3036  O   SER   326     -36.319  -0.146   1.500  1.00 10.00      A   
ATOM   3037  N   TYR   327     -38.003   1.134   2.265  1.00 10.00      A   
ATOM   3038  HN  TYR   327     -38.910   1.477   2.107  1.00 10.00      A   
ATOM   3039  CA  TYR   327     -37.282   1.563   3.456  1.00 10.00      A   
ATOM   3040  CB  TYR   327     -38.034   2.710   4.141  1.00 10.00      A   
ATOM   3041  CG  TYR   327     -37.190   3.535   5.092  1.00 10.00      A   
ATOM   3042  CD1 TYR   327     -37.293   3.372   6.468  1.00 10.00      A   
ATOM   3043  CD2 TYR   327     -36.289   4.476   4.611  1.00 10.00      A   
ATOM   3044  CE1 TYR   327     -36.528   4.128   7.336  1.00 10.00      A   
ATOM   3045  CE2 TYR   327     -35.521   5.234   5.472  1.00 10.00      A   
ATOM   3046  CZ  TYR   327     -35.642   5.054   6.831  1.00 10.00      A   
ATOM   3047  OH  TYR   327     -34.876   5.808   7.689  1.00 10.00      A   
ATOM   3048  HH  TYR   327     -33.950   5.804   7.378  1.00 10.00      A   
ATOM   3049  C   TYR   327     -37.122   0.386   4.415  1.00 10.00      A   
ATOM   3050  O   TYR   327     -36.184   0.333   5.213  1.00 10.00      A   
ATOM   3051  N   GLU   328     -38.035  -0.570   4.303  1.00 10.00      A   
ATOM   3052  HN  GLU   328     -38.743  -0.476   3.629  1.00 10.00      A   
ATOM   3053  CA  GLU   328     -38.018  -1.757   5.145  1.00 10.00      A   
ATOM   3054  CB  GLU   328     -39.441  -2.119   5.572  1.00 10.00      A   
ATOM   3055  CG  GLU   328     -40.177  -1.008   6.305  1.00 10.00      A   
ATOM   3056  CD  GLU   328     -41.568  -1.424   6.728  1.00 10.00      A   
ATOM   3057  OE1 GLU   328     -41.685  -2.294   7.617  1.00 10.00      A   
ATOM   3058  OE2 GLU   328     -42.554  -0.887   6.177  1.00 10.00      A   
ATOM   3059  C   GLU   328     -37.386  -2.930   4.405  1.00 10.00      A   
ATOM   3060  O   GLU   328     -37.556  -4.087   4.788  1.00 10.00      A   
ATOM   3061  N   SER   329     -36.673  -2.631   3.331  1.00 10.00      A   
ATOM   3062  HN  SER   329     -36.584  -1.695   3.058  1.00 10.00      A   
ATOM   3063  CA  SER   329     -36.018  -3.663   2.555  1.00 10.00      A   
ATOM   3064  CB  SER   329     -35.697  -3.155   1.146  1.00 10.00      A   
ATOM   3065  OG  SER   329     -35.281  -4.210   0.292  1.00 10.00      A   
ATOM   3066  HG  SER   329     -34.682  -3.861  -0.384  1.00 10.00      A   
ATOM   3067  C   SER   329     -34.750  -4.119   3.265  1.00 10.00      A   
ATOM   3068  O   SER   329     -33.949  -3.295   3.716  1.00 10.00      A   
ATOM   3069  N   ALA   330     -34.587  -5.429   3.379  1.00 10.00      A   
ATOM   3070  HN  ALA   330     -35.275  -6.027   3.021  1.00 10.00      A   
ATOM   3071  CA  ALA   330     -33.422  -6.005   4.025  1.00 10.00      A   
ATOM   3072  CB  ALA   330     -33.732  -7.414   4.508  1.00 10.00      A   
ATOM   3073  C   ALA   330     -32.249  -6.023   3.060  1.00 10.00      A   
ATOM   3074  O   ALA   330     -31.107  -6.246   3.458  1.00 10.00      A   
ATOM   3075  N   ASP   331     -32.546  -5.779   1.787  1.00 10.00      A   
ATOM   3076  HN  ASP   331     -33.478  -5.601   1.544  1.00 10.00      A   
ATOM   3077  CA  ASP   331     -31.525  -5.754   0.744  1.00 10.00      A   
ATOM   3078  CB  ASP   331     -32.160  -5.909  -0.646  1.00 10.00      A   
ATOM   3079  CG  ASP   331     -31.137  -5.984  -1.770  1.00 10.00      A   
ATOM   3080  OD1 ASP   331     -30.528  -7.064  -1.953  1.00 10.00      A   
ATOM   3081  OD2 ASP   331     -30.957  -4.974  -2.484  1.00 10.00      A   
ATOM   3082  C   ASP   331     -30.730  -4.455   0.819  1.00 10.00      A   
ATOM   3083  O   ASP   331     -31.016  -3.494   0.102  1.00 10.00      A   
ATOM   3084  N   ARG   332     -29.760  -4.418   1.720  1.00 10.00      A   
ATOM   3085  HN  ARG   332     -29.603  -5.206   2.286  1.00 10.00      A   
ATOM   3086  CA  ARG   332     -28.921  -3.244   1.902  1.00 10.00      A   
ATOM   3087  CB  ARG   332     -29.695  -2.116   2.601  1.00 10.00      A   
ATOM   3088  CG  ARG   332     -30.379  -2.522   3.896  1.00 10.00      A   
ATOM   3089  CD  ARG   332     -31.151  -1.358   4.498  1.00 10.00      A   
ATOM   3090  NE  ARG   332     -32.167  -0.842   3.581  1.00 10.00      A   
ATOM   3091  HE  ARG   332     -32.662  -1.496   3.040  1.00 10.00      A   
ATOM   3092  CZ  ARG   332     -32.450   0.452   3.437  1.00 10.00      A   
ATOM   3093  NH1 ARG   332     -31.796   1.363   4.147  1.00 10.00      A   
ATOM   3094 HH11 ARG   332     -32.025   2.386   4.027  1.00 10.00      A   
ATOM   3095 HH12 ARG   332     -31.059   1.078   4.830  1.00 10.00      A   
ATOM   3096  NH2 ARG   332     -33.390   0.835   2.577  1.00 10.00      A   
ATOM   3097 HH21 ARG   332     -33.905   0.127   2.012  1.00 10.00      A   
ATOM   3098 HH22 ARG   332     -33.616   1.862   2.457  1.00 10.00      A   
ATOM   3099  C   ARG   332     -27.673  -3.604   2.694  1.00 10.00      A   
ATOM   3100  O   ARG   332     -27.748  -4.315   3.697  1.00 10.00      A   
ATOM   3101  N   TYR   333     -26.527  -3.130   2.235  1.00 10.00      A   
ATOM   3102  HN  TYR   333     -26.525  -2.576   1.425  1.00 10.00      A   
ATOM   3103  CA  TYR   333     -25.274  -3.408   2.916  1.00 10.00      A   
ATOM   3104  CB  TYR   333     -24.137  -3.636   1.915  1.00 10.00      A   
ATOM   3105  CG  TYR   333     -22.940  -4.332   2.522  1.00 10.00      A   
ATOM   3106  CD1 TYR   333     -22.920  -5.712   2.673  1.00 10.00      A   
ATOM   3107  CD2 TYR   333     -21.837  -3.610   2.958  1.00 10.00      A   
ATOM   3108  CE1 TYR   333     -21.838  -6.353   3.244  1.00 10.00      A   
ATOM   3109  CE2 TYR   333     -20.748  -4.243   3.527  1.00 10.00      A   
ATOM   3110  CZ  TYR   333     -20.755  -5.615   3.669  1.00 10.00      A   
ATOM   3111  OH  TYR   333     -19.678  -6.249   4.249  1.00 10.00      A   
ATOM   3112  HH  TYR   333     -19.527  -5.875   5.125  1.00 10.00      A   
ATOM   3113  C   TYR   333     -24.928  -2.280   3.878  1.00 10.00      A   
ATOM   3114  O   TYR   333     -24.930  -1.108   3.498  1.00 10.00      A   
ATOM   3115  N   ASN   334     -24.647  -2.642   5.119  1.00 10.00      A   
ATOM   3116  HN  ASN   334     -24.668  -3.598   5.354  1.00 10.00      A   
ATOM   3117  CA  ASN   334     -24.299  -1.673   6.146  1.00 10.00      A   
ATOM   3118  CB  ASN   334     -25.039  -1.992   7.455  1.00 10.00      A   
ATOM   3119  CG  ASN   334     -26.556  -1.895   7.365  1.00 10.00      A   
ATOM   3120  OD1 ASN   334     -27.162  -2.171   6.329  1.00 10.00      A   
ATOM   3121  ND2 ASN   334     -27.183  -1.514   8.465  1.00 10.00      A   
ATOM   3122 HD21 ASN   334     -26.646  -1.321   9.261  1.00 10.00      A   
ATOM   3123 HD22 ASN   334     -28.161  -1.449   8.446  1.00 10.00      A   
ATOM   3124  C   ASN   334     -22.800  -1.726   6.401  1.00 10.00      A   
ATOM   3125  O   ASN   334     -22.226  -2.809   6.490  1.00 10.00      A   
ATOM   3126  N   LYS   335     -22.160  -0.573   6.499  1.00 10.00      A   
ATOM   3127  HN  LYS   335     -22.653   0.267   6.383  1.00 10.00      A   
ATOM   3128  CA  LYS   335     -20.726  -0.534   6.750  1.00 10.00      A   
ATOM   3129  CB  LYS   335     -20.147   0.854   6.468  1.00 10.00      A   
ATOM   3130  CG  LYS   335     -18.637   0.931   6.634  1.00 10.00      A   
ATOM   3131  CD  LYS   335     -17.978   1.615   5.450  1.00 10.00      A   
ATOM   3132  CE  LYS   335     -17.876   3.114   5.659  1.00 10.00      A   
ATOM   3133  NZ  LYS   335     -16.790   3.465   6.612  1.00 10.00      A   
ATOM   3134  HZ1 LYS   335     -15.877   3.496   6.122  1.00 10.00      A   
ATOM   3135  HZ2 LYS   335     -16.737   2.762   7.375  1.00 10.00      A   
ATOM   3136  HZ3 LYS   335     -16.976   4.406   7.035  1.00 10.00      A   
ATOM   3137  C   LYS   335     -20.408  -0.960   8.179  1.00 10.00      A   
ATOM   3138  O   LYS   335     -21.008  -0.464   9.139  1.00 10.00      A   
ATOM   3139  N   ASN   336     -19.465  -1.876   8.311  1.00 10.00      A   
ATOM   3140  HN  ASN   336     -19.017  -2.223   7.502  1.00 10.00      A   
ATOM   3141  CA  ASN   336     -19.050  -2.373   9.611  1.00 10.00      A   
ATOM   3142  CB  ASN   336     -18.853  -3.895   9.574  1.00 10.00      A   
ATOM   3143  CG  ASN   336     -17.967  -4.413  10.697  1.00 10.00      A   
ATOM   3144  OD1 ASN   336     -18.218  -4.163  11.879  1.00 10.00      A   
ATOM   3145  ND2 ASN   336     -16.910  -5.127  10.337  1.00 10.00      A   
ATOM   3146 HD21 ASN   336     -16.756  -5.280   9.377  1.00 10.00      A   
ATOM   3147 HD22 ASN   336     -16.323  -5.474  11.041  1.00 10.00      A   
ATOM   3148  C   ASN   336     -17.757  -1.695  10.032  1.00 10.00      A   
ATOM   3149  O   ASN   336     -17.615  -1.259  11.171  1.00 10.00      A   
ATOM   3150  N   HIS   337     -16.820  -1.589   9.102  1.00 10.00      A   
ATOM   3151  HN  HIS   337     -17.002  -1.926   8.192  1.00 10.00      A   
ATOM   3152  CA  HIS   337     -15.540  -0.968   9.395  1.00 10.00      A   
ATOM   3153  CB  HIS   337     -14.412  -1.601   8.575  1.00 10.00      A   
ATOM   3154  CG  HIS   337     -13.181  -1.888   9.380  1.00 10.00      A   
ATOM   3155  ND1 HIS   337     -11.955  -1.304   9.129  1.00 10.00      A   
ATOM   3156  HD1 HIS   337     -11.764  -0.648   8.420  1.00 10.00      A   
ATOM   3157  CD2 HIS   337     -12.992  -2.707  10.443  1.00 10.00      A   
ATOM   3158  CE1 HIS   337     -11.069  -1.750  10.001  1.00 10.00      A   
ATOM   3159  NE2 HIS   337     -11.673  -2.601  10.808  1.00 10.00      A   
ATOM   3160  HE2 HIS   337     -11.243  -3.081  11.553  1.00 10.00      A   
ATOM   3161  C   HIS   337     -15.593   0.538   9.173  1.00 10.00      A   
ATOM   3162  O   HIS   337     -15.602   1.014   8.035  1.00 10.00      A   
ATOM   3163  N   LEU   338     -15.652   1.282  10.265  1.00 10.00      A   
ATOM   3164  HN  LEU   338     -15.658   0.847  11.142  1.00 10.00      A   
ATOM   3165  CA  LEU   338     -15.702   2.733  10.196  1.00 10.00      A   
ATOM   3166  CB  LEU   338     -16.649   3.293  11.260  1.00 10.00      A   
ATOM   3167  CG  LEU   338     -18.093   2.792  11.217  1.00 10.00      A   
ATOM   3168  CD1 LEU   338     -18.899   3.399  12.353  1.00 10.00      A   
ATOM   3169  CD2 LEU   338     -18.739   3.106   9.878  1.00 10.00      A   
ATOM   3170  C   LEU   338     -14.310   3.323  10.378  1.00 10.00      A   
ATOM   3171  O   LEU   338     -13.430   2.685  10.957  1.00 10.00      A   
ATOM   3172  N   VAL   339     -14.117   4.531   9.871  1.00 10.00      A   
ATOM   3173  HN  VAL   339     -14.864   4.977   9.404  1.00 10.00      A   
ATOM   3174  CA  VAL   339     -12.836   5.216   9.981  1.00 10.00      A   
ATOM   3175  CB  VAL   339     -12.762   6.437   9.039  1.00 10.00      A   
ATOM   3176  CG1 VAL   339     -11.357   7.024   9.024  1.00 10.00      A   
ATOM   3177  CG2 VAL   339     -13.201   6.058   7.631  1.00 10.00      A   
ATOM   3178  C   VAL   339     -12.611   5.669  11.420  1.00 10.00      A   
ATOM   3179  O   VAL   339     -13.411   6.440  11.960  1.00 10.00      A   
ATOM   3180  N   PRO   340     -11.510   5.195  12.042  1.00 10.00      A   
ATOM   3181  CA  PRO   340     -11.143   5.499  13.433  1.00 10.00      A   
ATOM   3182  CB  PRO   340      -9.644   5.155  13.505  1.00 10.00      A   
ATOM   3183  CG  PRO   340      -9.251   4.713  12.129  1.00 10.00      A   
ATOM   3184  CD  PRO   340     -10.516   4.307  11.431  1.00 10.00      A   
ATOM   3185  C   PRO   340     -11.375   6.953  13.826  1.00 10.00      A   
ATOM   3186  O   PRO   340     -12.085   7.235  14.784  1.00 10.00      A   
ATOM   3187  N   PHE   341     -10.770   7.870  13.092  1.00 10.00      A   
ATOM   3188  HN  PHE   341     -10.202   7.588  12.346  1.00 10.00      A   
ATOM   3189  CA  PHE   341     -10.926   9.290  13.372  1.00 10.00      A   
ATOM   3190  CB  PHE   341      -9.561   9.945  13.605  1.00 10.00      A   
ATOM   3191  CG  PHE   341      -8.891   9.558  14.894  1.00 10.00      A   
ATOM   3192  CD1 PHE   341      -8.079   8.438  14.962  1.00 10.00      A   
ATOM   3193  CD2 PHE   341      -9.069  10.322  16.035  1.00 10.00      A   
ATOM   3194  CE1 PHE   341      -7.459   8.084  16.145  1.00 10.00      A   
ATOM   3195  CE2 PHE   341      -8.453   9.975  17.223  1.00 10.00      A   
ATOM   3196  CZ  PHE   341      -7.646   8.853  17.278  1.00 10.00      A   
ATOM   3197  C   PHE   341     -11.646   9.976  12.219  1.00 10.00      A   
ATOM   3198  O   PHE   341     -11.302  11.092  11.827  1.00 10.00      A   
ATOM   3199  N   GLY   342     -12.649   9.301  11.676  1.00 10.00      A   
ATOM   3200  HN  GLY   342     -12.891   8.420  12.038  1.00 10.00      A   
ATOM   3201  CA  GLY   342     -13.393   9.859  10.568  1.00 10.00      A   
ATOM   3202  C   GLY   342     -14.891   9.764  10.762  1.00 10.00      A   
ATOM   3203  O   GLY   342     -15.595  10.770  10.684  1.00 10.00      A   
ATOM   3204  N   GLU   343     -15.380   8.560  11.023  1.00 10.00      A   
ATOM   3205  HN  GLU   343     -14.770   7.794  11.091  1.00 10.00      A   
ATOM   3206  CA  GLU   343     -16.809   8.350  11.212  1.00 10.00      A   
ATOM   3207  CB  GLU   343     -17.289   7.134  10.424  1.00 10.00      A   
ATOM   3208  CG  GLU   343     -17.364   7.388   8.927  1.00 10.00      A   
ATOM   3209  CD  GLU   343     -17.106   6.146   8.104  1.00 10.00      A   
ATOM   3210  OE1 GLU   343     -16.338   5.274   8.556  1.00 10.00      A   
ATOM   3211  OE2 GLU   343     -17.659   6.036   6.993  1.00 10.00      A   
ATOM   3212  C   GLU   343     -17.188   8.250  12.685  1.00 10.00      A   
ATOM   3213  O   GLU   343     -18.337   8.489  13.055  1.00 10.00      A   
ATOM   3214  N   PHE   344     -16.225   7.908  13.524  1.00 10.00      A   
ATOM   3215  HN  PHE   344     -15.324   7.730  13.181  1.00 10.00      A   
ATOM   3216  CA  PHE   344     -16.473   7.807  14.954  1.00 10.00      A   
ATOM   3217  CB  PHE   344     -16.759   6.360  15.391  1.00 10.00      A   
ATOM   3218  CG  PHE   344     -15.580   5.424  15.358  1.00 10.00      A   
ATOM   3219  CD1 PHE   344     -14.817   5.208  16.496  1.00 10.00      A   
ATOM   3220  CD2 PHE   344     -15.248   4.744  14.199  1.00 10.00      A   
ATOM   3221  CE1 PHE   344     -13.746   4.335  16.476  1.00 10.00      A   
ATOM   3222  CE2 PHE   344     -14.177   3.872  14.172  1.00 10.00      A   
ATOM   3223  CZ  PHE   344     -13.426   3.667  15.311  1.00 10.00      A   
ATOM   3224  C   PHE   344     -15.324   8.430  15.736  1.00 10.00      A   
ATOM   3225  O   PHE   344     -14.367   8.925  15.143  1.00 10.00      A   
ATOM   3226  N   VAL   345     -15.429   8.424  17.056  1.00 10.00      A   
ATOM   3227  HN  VAL   345     -16.219   8.013  17.474  1.00 10.00      A   
ATOM   3228  CA  VAL   345     -14.397   8.994  17.907  1.00 10.00      A   
ATOM   3229  CB  VAL   345     -14.880  10.286  18.610  1.00 10.00      A   
ATOM   3230  CG1 VAL   345     -13.724  10.984  19.315  1.00 10.00      A   
ATOM   3231  CG2 VAL   345     -15.550  11.229  17.619  1.00 10.00      A   
ATOM   3232  C   VAL   345     -13.972   7.979  18.964  1.00 10.00      A   
ATOM   3233  O   VAL   345     -14.779   7.574  19.805  1.00 10.00      A   
ATOM   3234  N   PRO   346     -12.706   7.537  18.917  1.00 10.00      A   
ATOM   3235  CA  PRO   346     -12.162   6.568  19.875  1.00 10.00      A   
ATOM   3236  CB  PRO   346     -10.705   6.395  19.426  1.00 10.00      A   
ATOM   3237  CG  PRO   346     -10.695   6.836  18.003  1.00 10.00      A   
ATOM   3238  CD  PRO   346     -11.708   7.938  17.916  1.00 10.00      A   
ATOM   3239  C   PRO   346     -12.213   7.096  21.307  1.00 10.00      A   
ATOM   3240  O   PRO   346     -12.182   8.309  21.529  1.00 10.00      A   
ATOM   3241  N   LEU   347     -12.285   6.175  22.268  1.00 10.00      A   
ATOM   3242  HN  LEU   347     -12.304   5.227  22.013  1.00 10.00      A   
ATOM   3243  CA  LEU   347     -12.353   6.522  23.686  1.00 10.00      A   
ATOM   3244  CB  LEU   347     -11.109   7.289  24.157  1.00 10.00      A   
ATOM   3245  CG  LEU   347      -9.750   6.635  23.880  1.00 10.00      A   
ATOM   3246  CD1 LEU   347      -8.626   7.475  24.463  1.00 10.00      A   
ATOM   3247  CD2 LEU   347      -9.700   5.218  24.430  1.00 10.00      A   
ATOM   3248  C   LEU   347     -13.627   7.305  23.988  1.00 10.00      A   
ATOM   3249  O   LEU   347     -13.591   8.505  24.255  1.00 10.00      A   
ATOM   3250  N   GLU   348     -14.752   6.603  23.959  1.00 10.00      A   
ATOM   3251  HN  GLU   348     -14.705   5.638  23.759  1.00 10.00      A   
ATOM   3252  CA  GLU   348     -16.060   7.203  24.205  1.00 10.00      A   
ATOM   3253  CB  GLU   348     -17.176   6.272  23.709  1.00 10.00      A   
ATOM   3254  CG  GLU   348     -17.150   4.868  24.307  1.00 10.00      A   
ATOM   3255  CD  GLU   348     -16.343   3.880  23.483  1.00 10.00      A   
ATOM   3256  OE1 GLU   348     -15.093   3.965  23.491  1.00 10.00      A   
ATOM   3257  OE2 GLU   348     -16.954   2.998  22.837  1.00 10.00      A   
ATOM   3258  C   GLU   348     -16.272   7.554  25.681  1.00 10.00      A   
ATOM   3259  O   GLU   348     -17.382   7.877  26.098  1.00 10.00      A   
ATOM   3260  N   SER   349     -15.208   7.496  26.464  1.00 10.00      A   
ATOM   3261  HN  SER   349     -14.346   7.227  26.079  1.00 10.00      A   
ATOM   3262  CA  SER   349     -15.277   7.809  27.881  1.00 10.00      A   
ATOM   3263  CB  SER   349     -14.303   6.914  28.647  1.00 10.00      A   
ATOM   3264  OG  SER   349     -13.153   6.648  27.861  1.00 10.00      A   
ATOM   3265  HG  SER   349     -12.466   7.291  28.082  1.00 10.00      A   
ATOM   3266  C   SER   349     -14.959   9.283  28.137  1.00 10.00      A   
ATOM   3267  O   SER   349     -14.931   9.740  29.281  1.00 10.00      A   
ATOM   3268  N   ILE   350     -14.736  10.031  27.062  1.00 10.00      A   
ATOM   3269  HN  ILE   350     -14.787   9.616  26.171  1.00 10.00      A   
ATOM   3270  CA  ILE   350     -14.417  11.453  27.168  1.00 10.00      A   
ATOM   3271  CB  ILE   350     -13.538  11.927  25.991  1.00 10.00      A   
ATOM   3272  CG1 ILE   350     -14.198  11.591  24.649  1.00 10.00      A   
ATOM   3273  CG2 ILE   350     -12.148  11.312  26.082  1.00 10.00      A   
ATOM   3274  CD1 ILE   350     -13.452  12.123  23.443  1.00 10.00      A   
ATOM   3275  C   ILE   350     -15.687  12.304  27.238  1.00 10.00      A   
ATOM   3276  O   ILE   350     -15.723  13.429  26.744  1.00 10.00      A   
ATOM   3277  N   LEU   351     -16.715  11.775  27.888  1.00 10.00      A   
ATOM   3278  HN  LEU   351     -16.619  10.886  28.291  1.00 10.00      A   
ATOM   3279  CA  LEU   351     -17.984  12.479  28.010  1.00 10.00      A   
ATOM   3280  CB  LEU   351     -19.121  11.491  28.279  1.00 10.00      A   
ATOM   3281  CG  LEU   351     -19.324  10.401  27.223  1.00 10.00      A   
ATOM   3282  CD1 LEU   351     -20.422   9.439  27.649  1.00 10.00      A   
ATOM   3283  CD2 LEU   351     -19.641  11.012  25.865  1.00 10.00      A   
ATOM   3284  C   LEU   351     -17.938  13.559  29.091  1.00 10.00      A   
ATOM   3285  O   LEU   351     -18.822  14.411  29.162  1.00 10.00      A   
ATOM   3286  N   ARG   352     -16.899  13.524  29.921  1.00 10.00      A   
ATOM   3287  HN  ARG   352     -16.224  12.825  29.808  1.00 10.00      A   
ATOM   3288  CA  ARG   352     -16.738  14.505  30.997  1.00 10.00      A   
ATOM   3289  CB  ARG   352     -15.585  14.124  31.936  1.00 10.00      A   
ATOM   3290  CG  ARG   352     -15.186  15.204  32.931  1.00 10.00      A   
ATOM   3291  CD  ARG   352     -13.854  14.876  33.578  1.00 10.00      A   
ATOM   3292  NE  ARG   352     -13.224  16.052  34.169  1.00 10.00      A   
ATOM   3293  HE  ARG   352     -13.803  16.656  34.693  1.00 10.00      A   
ATOM   3294  CZ  ARG   352     -11.933  16.347  34.042  1.00 10.00      A   
ATOM   3295  NH1 ARG   352     -11.130  15.546  33.347  1.00 10.00      A   
ATOM   3296 HH11 ARG   352     -10.118  15.775  33.248  1.00 10.00      A   
ATOM   3297 HH12 ARG   352     -11.511  14.686  32.892  1.00 10.00      A   
ATOM   3298  NH2 ARG   352     -11.444  17.443  34.610  1.00 10.00      A   
ATOM   3299 HH21 ARG   352     -12.072  18.078  35.153  1.00 10.00      A   
ATOM   3300 HH22 ARG   352     -10.433  17.678  34.515  1.00 10.00      A   
ATOM   3301  C   ARG   352     -16.589  15.937  30.450  1.00 10.00      A   
ATOM   3302  O   ARG   352     -17.413  16.797  30.755  1.00 10.00      A   
ATOM   3303  N   PRO   353     -15.555  16.221  29.623  1.00 10.00      A   
ATOM   3304  CA  PRO   353     -15.348  17.548  29.055  1.00 10.00      A   
ATOM   3305  CB  PRO   353     -13.822  17.622  28.998  1.00 10.00      A   
ATOM   3306  CG  PRO   353     -13.379  16.215  28.735  1.00 10.00      A   
ATOM   3307  CD  PRO   353     -14.497  15.297  29.174  1.00 10.00      A   
ATOM   3308  C   PRO   353     -15.929  17.637  27.647  1.00 10.00      A   
ATOM   3309  O   PRO   353     -15.391  18.325  26.781  1.00 10.00      A   
ATOM   3310  N   LEU   354     -17.028  16.920  27.433  1.00 10.00      A   
ATOM   3311  HN  LEU   354     -17.403  16.398  28.173  1.00 10.00      A   
ATOM   3312  CA  LEU   354     -17.696  16.890  26.138  1.00 10.00      A   
ATOM   3313  CB  LEU   354     -18.688  15.724  26.092  1.00 10.00      A   
ATOM   3314  CG  LEU   354     -19.354  15.444  24.743  1.00 10.00      A   
ATOM   3315  CD1 LEU   354     -18.382  14.759  23.795  1.00 10.00      A   
ATOM   3316  CD2 LEU   354     -20.608  14.605  24.929  1.00 10.00      A   
ATOM   3317  C   LEU   354     -18.422  18.204  25.874  1.00 10.00      A   
ATOM   3318  O   LEU   354     -18.441  18.703  24.747  1.00 10.00      A   
ATOM   3319  N   ALA   355     -19.030  18.750  26.918  1.00 10.00      A   
ATOM   3320  HN  ALA   355     -18.988  18.293  27.785  1.00 10.00      A   
ATOM   3321  CA  ALA   355     -19.759  20.006  26.812  1.00 10.00      A   
ATOM   3322  CB  ALA   355     -21.224  19.820  27.177  1.00 10.00      A   
ATOM   3323  C   ALA   355     -19.116  21.132  27.638  1.00 10.00      A   
ATOM   3324  O   ALA   355     -18.894  22.227  27.115  1.00 10.00      A   
ATOM   3325  N   PRO   356     -18.818  20.905  28.941  1.00 10.00      A   
ATOM   3326  CA  PRO   356     -18.197  21.928  29.788  1.00 10.00      A   
ATOM   3327  CB  PRO   356     -18.259  21.331  31.204  1.00 10.00      A   
ATOM   3328  CG  PRO   356     -19.184  20.167  31.105  1.00 10.00      A   
ATOM   3329  CD  PRO   356     -19.062  19.667  29.699  1.00 10.00      A   
ATOM   3330  C   PRO   356     -16.745  22.184  29.397  1.00 10.00      A   
ATOM   3331  O   PRO   356     -16.006  21.249  29.077  1.00 10.00      A   
ATOM   3332  N   PHE   357     -16.359  23.460  29.421  1.00 10.00      A   
ATOM   3333  HN  PHE   357     -17.018  24.142  29.671  1.00 10.00      A   
ATOM   3334  CA  PHE   357     -15.001  23.893  29.079  1.00 10.00      A   
ATOM   3335  CB  PHE   357     -13.927  23.156  29.889  1.00 10.00      A   
ATOM   3336  CG  PHE   357     -13.766  23.655  31.297  1.00 10.00      A   
ATOM   3337  CD1 PHE   357     -14.355  22.986  32.357  1.00 10.00      A   
ATOM   3338  CD2 PHE   357     -13.021  24.795  31.559  1.00 10.00      A   
ATOM   3339  CE1 PHE   357     -14.205  23.443  33.653  1.00 10.00      A   
ATOM   3340  CE2 PHE   357     -12.868  25.259  32.852  1.00 10.00      A   
ATOM   3341  CZ  PHE   357     -13.461  24.581  33.900  1.00 10.00      A   
ATOM   3342  C   PHE   357     -14.711  23.818  27.581  1.00 10.00      A   
ATOM   3343  O   PHE   357     -14.364  24.823  26.958  1.00 10.00      A   
ATOM   3344  N   PHE   358     -14.861  22.635  27.000  1.00 10.00      A   
ATOM   3345  HN  PHE   358     -15.171  21.870  27.537  1.00 10.00      A   
ATOM   3346  CA  PHE   358     -14.596  22.446  25.583  1.00 10.00      A   
ATOM   3347  CB  PHE   358     -13.276  21.694  25.383  1.00 10.00      A   
ATOM   3348  CG  PHE   358     -12.068  22.450  25.859  1.00 10.00      A   
ATOM   3349  CD1 PHE   358     -11.457  22.122  27.059  1.00 10.00      A   
ATOM   3350  CD2 PHE   358     -11.546  23.488  25.108  1.00 10.00      A   
ATOM   3351  CE1 PHE   358     -10.348  22.816  27.500  1.00 10.00      A   
ATOM   3352  CE2 PHE   358     -10.437  24.187  25.543  1.00 10.00      A   
ATOM   3353  CZ  PHE   358      -9.837  23.850  26.740  1.00 10.00      A   
ATOM   3354  C   PHE   358     -15.725  21.687  24.906  1.00 10.00      A   
ATOM   3355  O   PHE   358     -16.586  21.113  25.569  1.00 10.00      A   
ATOM   3356  N   ASP   359     -15.718  21.706  23.583  1.00 10.00      A   
ATOM   3357  HN  ASP   359     -15.014  22.209  23.120  1.00 10.00      A   
ATOM   3358  CA  ASP   359     -16.721  21.009  22.789  1.00 10.00      A   
ATOM   3359  CB  ASP   359     -17.407  21.977  21.822  1.00 10.00      A   
ATOM   3360  CG  ASP   359     -18.322  21.279  20.833  1.00 10.00      A   
ATOM   3361  OD1 ASP   359     -19.380  20.761  21.255  1.00 10.00      A   
ATOM   3362  OD2 ASP   359     -17.995  21.257  19.625  1.00 10.00      A   
ATOM   3363  C   ASP   359     -16.053  19.888  22.010  1.00 10.00      A   
ATOM   3364  O   ASP   359     -15.234  20.139  21.124  1.00 10.00      A   
ATOM   3365  N   LEU   360     -16.377  18.657  22.357  1.00 10.00      A   
ATOM   3366  HN  LEU   360     -17.030  18.516  23.077  1.00 10.00      A   
ATOM   3367  CA  LEU   360     -15.792  17.507  21.688  1.00 10.00      A   
ATOM   3368  CB  LEU   360     -15.430  16.422  22.704  1.00 10.00      A   
ATOM   3369  CG  LEU   360     -14.361  16.801  23.731  1.00 10.00      A   
ATOM   3370  CD1 LEU   360     -14.181  15.693  24.752  1.00 10.00      A   
ATOM   3371  CD2 LEU   360     -13.041  17.114  23.043  1.00 10.00      A   
ATOM   3372  C   LEU   360     -16.731  16.958  20.621  1.00 10.00      A   
ATOM   3373  O   LEU   360     -17.950  17.091  20.732  1.00 10.00      A   
ATOM   3374  N   PRO   361     -16.172  16.359  19.560  1.00 10.00      A   
ATOM   3375  CA  PRO   361     -16.960  15.787  18.462  1.00 10.00      A   
ATOM   3376  CB  PRO   361     -15.902  15.191  17.521  1.00 10.00      A   
ATOM   3377  CG  PRO   361     -14.664  15.078  18.346  1.00 10.00      A   
ATOM   3378  CD  PRO   361     -14.727  16.193  19.344  1.00 10.00      A   
ATOM   3379  C   PRO   361     -17.920  14.698  18.945  1.00 10.00      A   
ATOM   3380  O   PRO   361     -17.500  13.698  19.526  1.00 10.00      A   
ATOM   3381  N   MET   362     -19.210  14.903  18.706  1.00 10.00      A   
ATOM   3382  HN  MET   362     -19.483  15.721  18.241  1.00 10.00      A   
ATOM   3383  CA  MET   362     -20.230  13.945  19.113  1.00 10.00      A   
ATOM   3384  CB  MET   362     -21.408  14.658  19.781  1.00 10.00      A   
ATOM   3385  CG  MET   362     -21.113  15.171  21.180  1.00 10.00      A   
ATOM   3386  SD  MET   362     -22.578  15.819  22.014  1.00 10.00      A   
ATOM   3387  CE  MET   362     -23.563  14.331  22.180  1.00 10.00      A   
ATOM   3388  C   MET   362     -20.724  13.145  17.917  1.00 10.00      A   
ATOM   3389  O   MET   362     -21.535  12.227  18.063  1.00 10.00      A   
ATOM   3390  N   SER   363     -20.234  13.504  16.739  1.00 10.00      A   
ATOM   3391  HN  SER   363     -19.593  14.248  16.694  1.00 10.00      A   
ATOM   3392  CA  SER   363     -20.619  12.830  15.513  1.00 10.00      A   
ATOM   3393  CB  SER   363     -20.179  13.650  14.298  1.00 10.00      A   
ATOM   3394  OG  SER   363     -20.877  13.259  13.129  1.00 10.00      A   
ATOM   3395  HG  SER   363     -20.296  12.717  12.582  1.00 10.00      A   
ATOM   3396  C   SER   363     -20.020  11.432  15.466  1.00 10.00      A   
ATOM   3397  O   SER   363     -18.799  11.261  15.459  1.00 10.00      A   
ATOM   3398  N   SER   364     -20.881  10.430  15.473  1.00 10.00      A   
ATOM   3399  HN  SER   364     -21.843  10.623  15.507  1.00 10.00      A   
ATOM   3400  CA  SER   364     -20.439   9.051  15.434  1.00 10.00      A   
ATOM   3401  CB  SER   364     -20.325   8.500  16.858  1.00 10.00      A   
ATOM   3402  OG  SER   364     -19.540   9.360  17.672  1.00 10.00      A   
ATOM   3403  HG  SER   364     -19.074   9.994  17.109  1.00 10.00      A   
ATOM   3404  C   SER   364     -21.404   8.206  14.613  1.00 10.00      A   
ATOM   3405  O   SER   364     -22.621   8.324  14.756  1.00 10.00      A   
ATOM   3406  N   PHE   365     -20.855   7.388  13.729  1.00 10.00      A   
ATOM   3407  HN  PHE   365     -19.878   7.381  13.628  1.00 10.00      A   
ATOM   3408  CA  PHE   365     -21.657   6.509  12.890  1.00 10.00      A   
ATOM   3409  CB  PHE   365     -20.970   6.292  11.538  1.00 10.00      A   
ATOM   3410  CG  PHE   365     -21.355   7.290  10.486  1.00 10.00      A   
ATOM   3411  CD1 PHE   365     -20.973   8.617  10.599  1.00 10.00      A   
ATOM   3412  CD2 PHE   365     -22.096   6.900   9.382  1.00 10.00      A   
ATOM   3413  CE1 PHE   365     -21.322   9.538   9.628  1.00 10.00      A   
ATOM   3414  CE2 PHE   365     -22.450   7.815   8.407  1.00 10.00      A   
ATOM   3415  CZ  PHE   365     -22.062   9.136   8.531  1.00 10.00      A   
ATOM   3416  C   PHE   365     -21.872   5.169  13.580  1.00 10.00      A   
ATOM   3417  O   PHE   365     -21.174   4.835  14.540  1.00 10.00      A   
ATOM   3418  N   SER   366     -22.836   4.413  13.093  1.00 10.00      A   
ATOM   3419  HN  SER   366     -23.372   4.747  12.338  1.00 10.00      A   
ATOM   3420  CA  SER   366     -23.144   3.112  13.656  1.00 10.00      A   
ATOM   3421  CB  SER   366     -24.658   2.957  13.774  1.00 10.00      A   
ATOM   3422  OG  SER   366     -25.250   4.167  14.215  1.00 10.00      A   
ATOM   3423  HG  SER   366     -25.843   3.982  14.962  1.00 10.00      A   
ATOM   3424  C   SER   366     -22.551   1.996  12.796  1.00 10.00      A   
ATOM   3425  O   SER   366     -22.464   2.124  11.571  1.00 10.00      A   
ATOM   3426  N   ARG   367     -22.130   0.913  13.438  1.00 10.00      A   
ATOM   3427  HN  ARG   367     -22.222   0.868  14.414  1.00 10.00      A   
ATOM   3428  CA  ARG   367     -21.542  -0.213  12.729  1.00 10.00      A   
ATOM   3429  CB  ARG   367     -20.371  -0.791  13.522  1.00 10.00      A   
ATOM   3430  CG  ARG   367     -19.175   0.137  13.629  1.00 10.00      A   
ATOM   3431  CD  ARG   367     -18.064  -0.487  14.459  1.00 10.00      A   
ATOM   3432  NE  ARG   367     -17.735  -1.837  14.005  1.00 10.00      A   
ATOM   3433  HE  ARG   367     -18.066  -2.105  13.114  1.00 10.00      A   
ATOM   3434  CZ  ARG   367     -17.000  -2.704  14.703  1.00 10.00      A   
ATOM   3435  NH1 ARG   367     -16.523  -2.373  15.900  1.00 10.00      A   
ATOM   3436 HH11 ARG   367     -15.954  -3.059  16.446  1.00 10.00      A   
ATOM   3437 HH12 ARG   367     -16.707  -1.423  16.295  1.00 10.00      A   
ATOM   3438  NH2 ARG   367     -16.772  -3.919  14.220  1.00 10.00      A   
ATOM   3439 HH21 ARG   367     -17.158  -4.194  13.285  1.00 10.00      A   
ATOM   3440 HH22 ARG   367     -16.200  -4.605  14.763  1.00 10.00      A   
ATOM   3441  C   ARG   367     -22.576  -1.298  12.480  1.00 10.00      A   
ATOM   3442  O   ARG   367     -23.424  -1.567  13.333  1.00 10.00      A   
ATOM   3443  N   GLY   368     -22.514  -1.903  11.304  1.00 10.00      A   
ATOM   3444  HN  GLY   368     -21.833  -1.622  10.654  1.00 10.00      A   
ATOM   3445  CA  GLY   368     -23.440  -2.961  10.965  1.00 10.00      A   
ATOM   3446  C   GLY   368     -22.901  -4.325  11.346  1.00 10.00      A   
ATOM   3447  O   GLY   368     -21.889  -4.420  12.045  1.00 10.00      A   
ATOM   3448  N   PRO   369     -23.568  -5.403  10.913  1.00 10.00      A   
ATOM   3449  CA  PRO   369     -23.136  -6.768  11.214  1.00 10.00      A   
ATOM   3450  CB  PRO   369     -24.346  -7.621  10.832  1.00 10.00      A   
ATOM   3451  CG  PRO   369     -25.075  -6.823   9.806  1.00 10.00      A   
ATOM   3452  CD  PRO   369     -24.802  -5.373  10.106  1.00 10.00      A   
ATOM   3453  C   PRO   369     -21.911  -7.170  10.394  1.00 10.00      A   
ATOM   3454  O   PRO   369     -21.637  -6.595   9.338  1.00 10.00      A   
ATOM   3455  N   TYR   370     -21.183  -8.161  10.893  1.00 10.00      A   
ATOM   3456  HN  TYR   370     -21.467  -8.582  11.732  1.00 10.00      A   
ATOM   3457  CA  TYR   370     -19.979  -8.650  10.232  1.00 10.00      A   
ATOM   3458  CB  TYR   370     -19.196  -9.573  11.178  1.00 10.00      A   
ATOM   3459  CG  TYR   370     -17.944 -10.184  10.582  1.00 10.00      A   
ATOM   3460  CD1 TYR   370     -16.974  -9.393   9.976  1.00 10.00      A   
ATOM   3461  CD2 TYR   370     -17.728 -11.555  10.635  1.00 10.00      A   
ATOM   3462  CE1 TYR   370     -15.830  -9.955   9.436  1.00 10.00      A   
ATOM   3463  CE2 TYR   370     -16.588 -12.124  10.098  1.00 10.00      A   
ATOM   3464  CZ  TYR   370     -15.643 -11.320   9.500  1.00 10.00      A   
ATOM   3465  OH  TYR   370     -14.503 -11.882   8.965  1.00 10.00      A   
ATOM   3466  HH  TYR   370     -14.701 -12.785   8.655  1.00 10.00      A   
ATOM   3467  C   TYR   370     -20.314  -9.366   8.925  1.00 10.00      A   
ATOM   3468  O   TYR   370     -19.735  -9.066   7.880  1.00 10.00      A   
ATOM   3469  N   ILE   371     -21.248 -10.307   8.986  1.00 10.00      A   
ATOM   3470  HN  ILE   371     -21.683 -10.498   9.844  1.00 10.00      A   
ATOM   3471  CA  ILE   371     -21.650 -11.054   7.804  1.00 10.00      A   
ATOM   3472  CB  ILE   371     -21.598 -12.580   8.041  1.00 10.00      A   
ATOM   3473  CG1 ILE   371     -20.185 -13.003   8.451  1.00 10.00      A   
ATOM   3474  CG2 ILE   371     -22.038 -13.329   6.790  1.00 10.00      A   
ATOM   3475  CD1 ILE   371     -20.060 -14.469   8.808  1.00 10.00      A   
ATOM   3476  C   ILE   371     -23.055 -10.650   7.369  1.00 10.00      A   
ATOM   3477  O   ILE   371     -24.014 -10.761   8.140  1.00 10.00      A   
ATOM   3478  N   GLN   372     -23.166 -10.166   6.141  1.00 10.00      A   
ATOM   3479  HN  GLN   372     -22.358 -10.092   5.579  1.00 10.00      A   
ATOM   3480  CA  GLN   372     -24.441  -9.740   5.592  1.00 10.00      A   
ATOM   3481  CB  GLN   372     -24.465  -8.217   5.444  1.00 10.00      A   
ATOM   3482  CG  GLN   372     -23.890  -7.479   6.643  1.00 10.00      A   
ATOM   3483  CD  GLN   372     -23.742  -5.993   6.411  1.00 10.00      A   
ATOM   3484  OE1 GLN   372     -24.548  -5.375   5.715  1.00 10.00      A   
ATOM   3485  NE2 GLN   372     -22.717  -5.411   7.000  1.00 10.00      A   
ATOM   3486 HE21 GLN   372     -22.118  -5.968   7.554  1.00 10.00      A   
ATOM   3487 HE22 GLN   372     -22.580  -4.449   6.855  1.00 10.00      A   
ATOM   3488  C   GLN   372     -24.660 -10.392   4.233  1.00 10.00      A   
ATOM   3489  O   GLN   372     -23.708 -10.592   3.475  1.00 10.00      A   
ATOM   3490  N   PRO   373     -25.910 -10.757   3.922  1.00 10.00      A   
ATOM   3491  CA  PRO   373     -26.254 -11.384   2.642  1.00 10.00      A   
ATOM   3492  CB  PRO   373     -27.765 -11.633   2.752  1.00 10.00      A   
ATOM   3493  CG  PRO   373     -28.233 -10.731   3.841  1.00 10.00      A   
ATOM   3494  CD  PRO   373     -27.084 -10.597   4.795  1.00 10.00      A   
ATOM   3495  C   PRO   373     -25.952 -10.458   1.465  1.00 10.00      A   
ATOM   3496  O   PRO   373     -26.063  -9.236   1.586  1.00 10.00      A   
ATOM   3497  N   PRO   374     -25.551 -11.028   0.317  1.00 10.00      A   
ATOM   3498  CA  PRO   374     -25.232 -10.249  -0.880  1.00 10.00      A   
ATOM   3499  CB  PRO   374     -24.752 -11.303  -1.885  1.00 10.00      A   
ATOM   3500  CG  PRO   374     -25.331 -12.586  -1.399  1.00 10.00      A   
ATOM   3501  CD  PRO   374     -25.380 -12.473   0.096  1.00 10.00      A   
ATOM   3502  C   PRO   374     -26.460  -9.522  -1.417  1.00 10.00      A   
ATOM   3503  O   PRO   374     -27.593  -9.973  -1.230  1.00 10.00      A   
ATOM   3504  N   LEU   375     -26.231  -8.396  -2.074  1.00 10.00      A   
ATOM   3505  HN  LEU   375     -25.302  -8.093  -2.199  1.00 10.00      A   
ATOM   3506  CA  LEU   375     -27.317  -7.608  -2.636  1.00 10.00      A   
ATOM   3507  CB  LEU   375     -26.850  -6.176  -2.905  1.00 10.00      A   
ATOM   3508  CG  LEU   375     -26.244  -5.424  -1.715  1.00 10.00      A   
ATOM   3509  CD1 LEU   375     -25.812  -4.026  -2.128  1.00 10.00      A   
ATOM   3510  CD2 LEU   375     -27.230  -5.358  -0.562  1.00 10.00      A   
ATOM   3511  C   LEU   375     -27.818  -8.253  -3.922  1.00 10.00      A   
ATOM   3512  O   LEU   375     -27.023  -8.627  -4.783  1.00 10.00      A   
ATOM   3513  N   SER   376     -29.129  -8.385  -4.051  1.00 10.00      A   
ATOM   3514  HN  SER   376     -29.720  -8.047  -3.338  1.00 10.00      A   
ATOM   3515  CA  SER   376     -29.716  -9.001  -5.229  1.00 10.00      A   
ATOM   3516  CB  SER   376     -30.890  -9.895  -4.833  1.00 10.00      A   
ATOM   3517  OG  SER   376     -30.599 -10.623  -3.646  1.00 10.00      A   
ATOM   3518  HG  SER   376     -29.960 -11.333  -3.849  1.00 10.00      A   
ATOM   3519  C   SER   376     -30.161  -7.945  -6.237  1.00 10.00      A   
ATOM   3520  O   SER   376     -31.179  -7.277  -6.046  1.00 10.00      A   
ATOM   3521  N   ALA   377     -29.390  -7.794  -7.303  1.00 10.00      A   
ATOM   3522  HN  ALA   377     -28.589  -8.359  -7.397  1.00 10.00      A   
ATOM   3523  CA  ALA   377     -29.699  -6.822  -8.343  1.00 10.00      A   
ATOM   3524  CB  ALA   377     -28.605  -5.768  -8.422  1.00 10.00      A   
ATOM   3525  C   ALA   377     -29.852  -7.512  -9.689  1.00 10.00      A   
ATOM   3526  O   ALA   377     -28.917  -8.154 -10.168  1.00 10.00      A   
ATOM   3527  N   ASN   378     -31.039  -7.394 -10.283  1.00 10.00      A   
ATOM   3528  HN  ASN   378     -31.740  -6.877  -9.838  1.00 10.00      A   
ATOM   3529  CA  ASN   378     -31.330  -8.008 -11.587  1.00 10.00      A   
ATOM   3530  CB  ASN   378     -30.434  -7.412 -12.691  1.00 10.00      A   
ATOM   3531  CG  ASN   378     -30.905  -7.739 -14.103  1.00 10.00      A   
ATOM   3532  OD1 ASN   378     -32.102  -7.865 -14.361  1.00 10.00      A   
ATOM   3533  ND2 ASN   378     -29.961  -7.880 -15.024  1.00 10.00      A   
ATOM   3534 HD21 ASN   378     -29.024  -7.771 -14.750  1.00 10.00      A   
ATOM   3535 HD22 ASN   378     -30.236  -8.088 -15.943  1.00 10.00      A   
ATOM   3536  C   ASN   378     -31.181  -9.530 -11.522  1.00 10.00      A   
ATOM   3537  O   ASN   378     -30.871 -10.183 -12.518  1.00 10.00      A   
ATOM   3538  N   GLY   379     -31.400 -10.086 -10.334  1.00 10.00      A   
ATOM   3539  HN  GLY   379     -31.646  -9.517  -9.574  1.00 10.00      A   
ATOM   3540  CA  GLY   379     -31.289 -11.520 -10.148  1.00 10.00      A   
ATOM   3541  C   GLY   379     -29.857 -11.971  -9.925  1.00 10.00      A   
ATOM   3542  O   GLY   379     -29.557 -13.164  -9.987  1.00 10.00      A   
ATOM   3543  N   ILE   380     -28.972 -11.017  -9.678  1.00 10.00      A   
ATOM   3544  HN  ILE   380     -29.269 -10.081  -9.656  1.00 10.00      A   
ATOM   3545  CA  ILE   380     -27.564 -11.318  -9.449  1.00 10.00      A   
ATOM   3546  CB  ILE   380     -26.667 -10.603 -10.483  1.00 10.00      A   
ATOM   3547  CG1 ILE   380     -27.113 -10.926 -11.917  1.00 10.00      A   
ATOM   3548  CG2 ILE   380     -25.203 -10.960 -10.278  1.00 10.00      A   
ATOM   3549  CD1 ILE   380     -26.965 -12.384 -12.307  1.00 10.00      A   
ATOM   3550  C   ILE   380     -27.150 -10.885  -8.044  1.00 10.00      A   
ATOM   3551  O   ILE   380     -27.427  -9.757  -7.634  1.00 10.00      A   
ATOM   3552  N   GLU   381     -26.492 -11.782  -7.313  1.00 10.00      A   
ATOM   3553  HN  GLU   381     -26.297 -12.662  -7.698  1.00 10.00      A   
ATOM   3554  CA  GLU   381     -26.047 -11.486  -5.956  1.00 10.00      A   
ATOM   3555  CB  GLU   381     -26.043 -12.747  -5.089  1.00 10.00      A   
ATOM   3556  CG  GLU   381     -27.258 -13.645  -5.263  1.00 10.00      A   
ATOM   3557  CD  GLU   381     -28.572 -12.941  -4.995  1.00 10.00      A   
ATOM   3558  OE1 GLU   381     -28.870 -12.656  -3.813  1.00 10.00      A   
ATOM   3559  OE2 GLU   381     -29.321 -12.694  -5.963  1.00 10.00      A   
ATOM   3560  C   GLU   381     -24.651 -10.876  -5.967  1.00 10.00      A   
ATOM   3561  O   GLU   381     -23.721 -11.439  -6.555  1.00 10.00      A   
ATOM   3562  N   LEU   382     -24.509  -9.725  -5.318  1.00 10.00      A   
ATOM   3563  HN  LEU   382     -25.295  -9.320  -4.883  1.00 10.00      A   
ATOM   3564  CA  LEU   382     -23.228  -9.036  -5.255  1.00 10.00      A   
ATOM   3565  CB  LEU   382     -23.317  -7.695  -5.996  1.00 10.00      A   
ATOM   3566  CG  LEU   382     -24.194  -7.652  -7.249  1.00 10.00      A   
ATOM   3567  CD1 LEU   382     -24.555  -6.215  -7.590  1.00 10.00      A   
ATOM   3568  CD2 LEU   382     -23.488  -8.313  -8.420  1.00 10.00      A   
ATOM   3569  C   LEU   382     -22.817  -8.762  -3.810  1.00 10.00      A   
ATOM   3570  O   LEU   382     -23.568  -8.144  -3.051  1.00 10.00      A   
ATOM   3571  N   THR   383     -21.641  -9.243  -3.425  1.00 10.00      A   
ATOM   3572  HN  THR   383     -21.109  -9.774  -4.054  1.00 10.00      A   
ATOM   3573  CA  THR   383     -21.123  -8.998  -2.084  1.00 10.00      A   
ATOM   3574  CB  THR   383     -20.083 -10.066  -1.674  1.00 10.00      A   
ATOM   3575  OG1 THR   383     -20.727 -11.346  -1.559  1.00 10.00      A   
ATOM   3576  HG1 THR   383     -20.757 -11.612  -0.632  1.00 10.00      A   
ATOM   3577  CG2 THR   383     -19.427  -9.710  -0.347  1.00 10.00      A   
ATOM   3578  C   THR   383     -20.484  -7.611  -2.075  1.00 10.00      A   
ATOM   3579  O   THR   383     -19.601  -7.325  -2.884  1.00 10.00      A   
ATOM   3580  N   ALA   384     -20.931  -6.749  -1.175  1.00 10.00      A   
ATOM   3581  HN  ALA   384     -21.605  -7.040  -0.526  1.00 10.00      A   
ATOM   3582  CA  ALA   384     -20.422  -5.388  -1.118  1.00 10.00      A   
ATOM   3583  CB  ALA   384     -21.558  -4.401  -0.883  1.00 10.00      A   
ATOM   3584  C   ALA   384     -19.316  -5.191  -0.085  1.00 10.00      A   
ATOM   3585  O   ALA   384     -19.150  -5.987   0.836  1.00 10.00      A   
ATOM   3586  N   ALA   385     -18.557  -4.124  -0.286  1.00 10.00      A   
ATOM   3587  HN  ALA   385     -18.733  -3.575  -1.081  1.00 10.00      A   
ATOM   3588  CA  ALA   385     -17.467  -3.722   0.596  1.00 10.00      A   
ATOM   3589  CB  ALA   385     -16.163  -4.377   0.160  1.00 10.00      A   
ATOM   3590  C   ALA   385     -17.357  -2.203   0.497  1.00 10.00      A   
ATOM   3591  O   ALA   385     -17.108  -1.669  -0.586  1.00 10.00      A   
ATOM   3592  N   ILE   386     -17.566  -1.499   1.596  1.00 10.00      A   
ATOM   3593  HN  ILE   386     -17.748  -1.959   2.452  1.00 10.00      A   
ATOM   3594  CA  ILE   386     -17.535  -0.043   1.559  1.00 10.00      A   
ATOM   3595  CB  ILE   386     -18.689   0.574   2.375  1.00 10.00      A   
ATOM   3596  CG1 ILE   386     -19.958  -0.270   2.216  1.00 10.00      A   
ATOM   3597  CG2 ILE   386     -18.943   2.011   1.933  1.00 10.00      A   
ATOM   3598  CD1 ILE   386     -21.122   0.190   3.067  1.00 10.00      A   
ATOM   3599  C   ILE   386     -16.203   0.565   1.993  1.00 10.00      A   
ATOM   3600  O   ILE   386     -15.688   0.285   3.076  1.00 10.00      A   
ATOM   3601  N   CYS   387     -15.658   1.402   1.119  1.00 10.00      A   
ATOM   3602  HN  CYS   387     -16.120   1.546   0.261  1.00 10.00      A   
ATOM   3603  CA  CYS   387     -14.412   2.121   1.362  1.00 10.00      A   
ATOM   3604  CB  CYS   387     -14.597   3.246   2.384  1.00 10.00      A   
ATOM   3605  SG  CYS   387     -14.273   4.894   1.724  1.00 10.00      A   
ATOM   3606  HG  CYS   387     -15.427   5.376   1.260  1.00 10.00      A   
ATOM   3607  C   CYS   387     -13.206   1.243   1.703  1.00 10.00      A   
ATOM   3608  O   CYS   387     -12.585   0.653   0.817  1.00 10.00      A   
ATOM   3609  N   TYR   388     -12.879   1.159   2.988  1.00 10.00      A   
ATOM   3610  HN  TYR   388     -13.443   1.603   3.654  1.00 10.00      A   
ATOM   3611  CA  TYR   388     -11.714   0.408   3.436  1.00 10.00      A   
ATOM   3612  CB  TYR   388     -11.033   1.127   4.602  1.00 10.00      A   
ATOM   3613  CG  TYR   388     -10.697   2.576   4.315  1.00 10.00      A   
ATOM   3614  CD1 TYR   388     -11.293   3.604   5.036  1.00 10.00      A   
ATOM   3615  CD2 TYR   388      -9.790   2.916   3.320  1.00 10.00      A   
ATOM   3616  CE1 TYR   388     -10.992   4.927   4.777  1.00 10.00      A   
ATOM   3617  CE2 TYR   388      -9.483   4.238   3.055  1.00 10.00      A   
ATOM   3618  CZ  TYR   388     -10.088   5.239   3.785  1.00 10.00      A   
ATOM   3619  OH  TYR   388      -9.786   6.556   3.527  1.00 10.00      A   
ATOM   3620  HH  TYR   388      -9.998   6.761   2.606  1.00 10.00      A   
ATOM   3621  C   TYR   388     -12.034  -1.029   3.818  1.00 10.00      A   
ATOM   3622  O   TYR   388     -11.146  -1.779   4.207  1.00 10.00      A   
ATOM   3623  N   GLU   389     -13.287  -1.429   3.697  1.00 10.00      A   
ATOM   3624  HN  GLU   389     -13.973  -0.799   3.383  1.00 10.00      A   
ATOM   3625  CA  GLU   389     -13.667  -2.796   4.040  1.00 10.00      A   
ATOM   3626  CB  GLU   389     -15.181  -2.939   4.113  1.00 10.00      A   
ATOM   3627  CG  GLU   389     -15.813  -2.029   5.150  1.00 10.00      A   
ATOM   3628  CD  GLU   389     -17.279  -2.313   5.362  1.00 10.00      A   
ATOM   3629  OE1 GLU   389     -18.060  -2.152   4.407  1.00 10.00      A   
ATOM   3630  OE2 GLU   389     -17.650  -2.693   6.495  1.00 10.00      A   
ATOM   3631  C   GLU   389     -13.062  -3.796   3.060  1.00 10.00      A   
ATOM   3632  O   GLU   389     -12.959  -4.987   3.347  1.00 10.00      A   
ATOM   3633  N   ILE   390     -12.625  -3.284   1.917  1.00 10.00      A   
ATOM   3634  HN  ILE   390     -12.714  -2.321   1.765  1.00 10.00      A   
ATOM   3635  CA  ILE   390     -12.017  -4.107   0.882  1.00 10.00      A   
ATOM   3636  CB  ILE   390     -11.975  -3.352  -0.471  1.00 10.00      A   
ATOM   3637  CG1 ILE   390     -11.580  -4.286  -1.619  1.00 10.00      A   
ATOM   3638  CG2 ILE   390     -11.045  -2.148  -0.404  1.00 10.00      A   
ATOM   3639  CD1 ILE   390     -12.597  -5.367  -1.904  1.00 10.00      A   
ATOM   3640  C   ILE   390     -10.601  -4.542   1.282  1.00 10.00      A   
ATOM   3641  O   ILE   390     -10.034  -5.461   0.694  1.00 10.00      A   
ATOM   3642  N   ILE   391     -10.037  -3.894   2.298  1.00 10.00      A   
ATOM   3643  HN  ILE   391     -10.540  -3.191   2.760  1.00 10.00      A   
ATOM   3644  CA  ILE   391      -8.686  -4.224   2.749  1.00 10.00      A   
ATOM   3645  CB  ILE   391      -7.980  -3.039   3.450  1.00 10.00      A   
ATOM   3646  CG1 ILE   391      -8.450  -2.886   4.902  1.00 10.00      A   
ATOM   3647  CG2 ILE   391      -8.195  -1.748   2.670  1.00 10.00      A   
ATOM   3648  CD1 ILE   391      -7.786  -1.749   5.649  1.00 10.00      A   
ATOM   3649  C   ILE   391      -8.697  -5.443   3.668  1.00 10.00      A   
ATOM   3650  O   ILE   391      -7.675  -6.099   3.861  1.00 10.00      A   
ATOM   3651  N   LEU   392      -9.862  -5.748   4.221  1.00 10.00      A   
ATOM   3652  HN  LEU   392     -10.649  -5.199   4.018  1.00 10.00      A   
ATOM   3653  CA  LEU   392     -10.002  -6.887   5.115  1.00 10.00      A   
ATOM   3654  CB  LEU   392     -11.052  -6.599   6.187  1.00 10.00      A   
ATOM   3655  CG  LEU   392     -10.809  -5.364   7.056  1.00 10.00      A   
ATOM   3656  CD1 LEU   392     -11.898  -5.235   8.106  1.00 10.00      A   
ATOM   3657  CD2 LEU   392      -9.435  -5.425   7.710  1.00 10.00      A   
ATOM   3658  C   LEU   392     -10.375  -8.138   4.331  1.00 10.00      A   
ATOM   3659  O   LEU   392     -11.555  -8.397   4.081  1.00 10.00      A   
ATOM   3660  N   GLY   393      -9.363  -8.905   3.942  1.00 10.00      A   
ATOM   3661  HN  GLY   393      -8.447  -8.642   4.176  1.00 10.00      A   
ATOM   3662  CA  GLY   393      -9.586 -10.120   3.179  1.00 10.00      A   
ATOM   3663  C   GLY   393     -10.522 -11.085   3.875  1.00 10.00      A   
ATOM   3664  O   GLY   393     -11.380 -11.696   3.238  1.00 10.00      A   
ATOM   3665  N   GLU   394     -10.377 -11.200   5.189  1.00 10.00      A   
ATOM   3666  HN  GLU   394      -9.687 -10.668   5.643  1.00 10.00      A   
ATOM   3667  CA  GLU   394     -11.211 -12.102   5.970  1.00 10.00      A   
ATOM   3668  CB  GLU   394     -10.708 -12.211   7.407  1.00 10.00      A   
ATOM   3669  CG  GLU   394      -9.296 -12.758   7.522  1.00 10.00      A   
ATOM   3670  CD  GLU   394      -9.145 -13.742   8.659  1.00 10.00      A   
ATOM   3671  OE1 GLU   394      -9.294 -13.332   9.828  1.00 10.00      A   
ATOM   3672  OE2 GLU   394      -8.873 -14.931   8.390  1.00 10.00      A   
ATOM   3673  C   GLU   394     -12.679 -11.686   5.945  1.00 10.00      A   
ATOM   3674  O   GLU   394     -13.562 -12.533   5.800  1.00 10.00      A   
ATOM   3675  N   GLN   395     -12.934 -10.383   6.064  1.00 10.00      A   
ATOM   3676  HN  GLN   395     -12.186  -9.756   6.140  1.00 10.00      A   
ATOM   3677  CA  GLN   395     -14.303  -9.870   6.062  1.00 10.00      A   
ATOM   3678  CB  GLN   395     -14.349  -8.373   6.385  1.00 10.00      A   
ATOM   3679  CG  GLN   395     -15.744  -7.769   6.277  1.00 10.00      A   
ATOM   3680  CD  GLN   395     -15.819  -6.331   6.750  1.00 10.00      A   
ATOM   3681  OE1 GLN   395     -15.099  -5.920   7.662  1.00 10.00      A   
ATOM   3682  NE2 GLN   395     -16.696  -5.558   6.131  1.00 10.00      A   
ATOM   3683 HE21 GLN   395     -17.236  -5.954   5.413  1.00 10.00      A   
ATOM   3684 HE22 GLN   395     -16.775  -4.621   6.414  1.00 10.00      A   
ATOM   3685  C   GLN   395     -14.992 -10.150   4.732  1.00 10.00      A   
ATOM   3686  O   GLN   395     -16.119 -10.646   4.702  1.00 10.00      A   
ATOM   3687  N   VAL   396     -14.300  -9.850   3.637  1.00 10.00      A   
ATOM   3688  HN  VAL   396     -13.403  -9.464   3.727  1.00 10.00      A   
ATOM   3689  CA  VAL   396     -14.849 -10.073   2.305  1.00 10.00      A   
ATOM   3690  CB  VAL   396     -13.931  -9.510   1.197  1.00 10.00      A   
ATOM   3691  CG1 VAL   396     -14.618  -9.586  -0.158  1.00 10.00      A   
ATOM   3692  CG2 VAL   396     -13.533  -8.076   1.510  1.00 10.00      A   
ATOM   3693  C   VAL   396     -15.095 -11.560   2.063  1.00 10.00      A   
ATOM   3694  O   VAL   396     -16.131 -11.945   1.526  1.00 10.00      A   
ATOM   3695  N   ARG   397     -14.147 -12.393   2.483  1.00 10.00      A   
ATOM   3696  HN  ARG   397     -13.339 -12.026   2.906  1.00 10.00      A   
ATOM   3697  CA  ARG   397     -14.267 -13.837   2.314  1.00 10.00      A   
ATOM   3698  CB  ARG   397     -12.981 -14.543   2.761  1.00 10.00      A   
ATOM   3699  CG  ARG   397     -12.847 -15.982   2.274  1.00 10.00      A   
ATOM   3700  CD  ARG   397     -13.067 -16.988   3.397  1.00 10.00      A   
ATOM   3701  NE  ARG   397     -14.337 -17.702   3.259  1.00 10.00      A   
ATOM   3702  HE  ARG   397     -14.553 -18.069   2.368  1.00 10.00      A   
ATOM   3703  CZ  ARG   397     -15.200 -17.889   4.259  1.00 10.00      A   
ATOM   3704  NH1 ARG   397     -14.935 -17.408   5.471  1.00 10.00      A   
ATOM   3705 HH11 ARG   397     -14.049 -16.887   5.649  1.00 10.00      A   
ATOM   3706 HH12 ARG   397     -15.613 -17.550   6.255  1.00 10.00      A   
ATOM   3707  NH2 ARG   397     -16.336 -18.540   4.041  1.00 10.00      A   
ATOM   3708 HH21 ARG   397     -16.555 -18.908   3.089  1.00 10.00      A   
ATOM   3709 HH22 ARG   397     -17.014 -18.688   4.820  1.00 10.00      A   
ATOM   3710  C   ARG   397     -15.467 -14.381   3.086  1.00 10.00      A   
ATOM   3711  O   ARG   397     -16.208 -15.223   2.582  1.00 10.00      A   
ATOM   3712  N   ASP   398     -15.660 -13.883   4.305  1.00 10.00      A   
ATOM   3713  HN  ASP   398     -15.036 -13.208   4.650  1.00 10.00      A   
ATOM   3714  CA  ASP   398     -16.772 -14.319   5.151  1.00 10.00      A   
ATOM   3715  CB  ASP   398     -16.609 -13.814   6.587  1.00 10.00      A   
ATOM   3716  CG  ASP   398     -15.932 -14.825   7.493  1.00 10.00      A   
ATOM   3717  OD1 ASP   398     -16.390 -15.988   7.543  1.00 10.00      A   
ATOM   3718  OD2 ASP   398     -14.936 -14.459   8.158  1.00 10.00      A   
ATOM   3719  C   ASP   398     -18.115 -13.870   4.591  1.00 10.00      A   
ATOM   3720  O   ASP   398     -19.139 -14.515   4.814  1.00 10.00      A   
ATOM   3721  N   ASN   399     -18.109 -12.759   3.867  1.00 10.00      A   
ATOM   3722  HN  ASN   399     -17.263 -12.277   3.735  1.00 10.00      A   
ATOM   3723  CA  ASN   399     -19.333 -12.234   3.272  1.00 10.00      A   
ATOM   3724  CB  ASN   399     -19.281 -10.710   3.165  1.00 10.00      A   
ATOM   3725  CG  ASN   399     -19.735 -10.029   4.438  1.00 10.00      A   
ATOM   3726  OD1 ASN   399     -20.924  -9.786   4.634  1.00 10.00      A   
ATOM   3727  ND2 ASN   399     -18.791  -9.718   5.311  1.00 10.00      A   
ATOM   3728 HD21 ASN   399     -17.860  -9.944   5.088  1.00 10.00      A   
ATOM   3729 HD22 ASN   399     -19.060  -9.273   6.146  1.00 10.00      A   
ATOM   3730  C   ASN   399     -19.586 -12.852   1.903  1.00 10.00      A   
ATOM   3731  O   ASN   399     -20.713 -12.842   1.401  1.00 10.00      A   
ATOM   3732  N   PHE   400     -18.528 -13.387   1.307  1.00 10.00      A   
ATOM   3733  HN  PHE   400     -17.660 -13.353   1.765  1.00 10.00      A   
ATOM   3734  CA  PHE   400     -18.608 -14.015  -0.003  1.00 10.00      A   
ATOM   3735  CB  PHE   400     -17.205 -14.181  -0.597  1.00 10.00      A   
ATOM   3736  CG  PHE   400     -17.178 -14.904  -1.913  1.00 10.00      A   
ATOM   3737  CD1 PHE   400     -17.634 -14.289  -3.067  1.00 10.00      A   
ATOM   3738  CD2 PHE   400     -16.690 -16.200  -1.997  1.00 10.00      A   
ATOM   3739  CE1 PHE   400     -17.614 -14.954  -4.277  1.00 10.00      A   
ATOM   3740  CE2 PHE   400     -16.668 -16.870  -3.204  1.00 10.00      A   
ATOM   3741  CZ  PHE   400     -17.125 -16.244  -4.346  1.00 10.00      A   
ATOM   3742  C   PHE   400     -19.308 -15.367   0.077  1.00 10.00      A   
ATOM   3743  O   PHE   400     -19.074 -16.150   1.003  1.00 10.00      A   
ATOM   3744  N   ARG   401     -20.161 -15.637  -0.898  1.00 10.00      A   
ATOM   3745  HN  ARG   401     -20.297 -14.977  -1.616  1.00 10.00      A   
ATOM   3746  CA  ARG   401     -20.901 -16.885  -0.946  1.00 10.00      A   
ATOM   3747  CB  ARG   401     -22.364 -16.629  -0.587  1.00 10.00      A   
ATOM   3748  CG  ARG   401     -22.567 -15.879   0.716  1.00 10.00      A   
ATOM   3749  CD  ARG   401     -24.029 -15.859   1.108  1.00 10.00      A   
ATOM   3750  NE  ARG   401     -24.494 -17.176   1.534  1.00 10.00      A   
ATOM   3751  HE  ARG   401     -24.289 -17.939   0.946  1.00 10.00      A   
ATOM   3752  CZ  ARG   401     -25.149 -17.396   2.669  1.00 10.00      A   
ATOM   3753  NH1 ARG   401     -25.420 -16.385   3.486  1.00 10.00      A   
ATOM   3754 HH11 ARG   401     -25.937 -16.554   4.377  1.00 10.00      A   
ATOM   3755 HH12 ARG   401     -25.117 -15.419   3.243  1.00 10.00      A   
ATOM   3756  NH2 ARG   401     -25.551 -18.621   2.982  1.00 10.00      A   
ATOM   3757 HH21 ARG   401     -25.353 -19.420   2.339  1.00 10.00      A   
ATOM   3758 HH22 ARG   401     -26.063 -18.795   3.878  1.00 10.00      A   
ATOM   3759  C   ARG   401     -20.808 -17.496  -2.343  1.00 10.00      A   
ATOM   3760  O   ARG   401     -20.462 -16.805  -3.299  1.00 10.00      A   
ATOM   3761  N   PRO   402     -21.110 -18.800  -2.486  1.00 10.00      A   
ATOM   3762  CA  PRO   402     -21.055 -19.492  -3.783  1.00 10.00      A   
ATOM   3763  CB  PRO   402     -21.412 -20.944  -3.440  1.00 10.00      A   
ATOM   3764  CG  PRO   402     -21.176 -21.062  -1.976  1.00 10.00      A   
ATOM   3765  CD  PRO   402     -21.500 -19.714  -1.401  1.00 10.00      A   
ATOM   3766  C   PRO   402     -22.050 -18.934  -4.805  1.00 10.00      A   
ATOM   3767  O   PRO   402     -21.919 -19.178  -6.005  1.00 10.00      A   
ATOM   3768  N   ASP   403     -23.041 -18.188  -4.326  1.00 10.00      A   
ATOM   3769  HN  ASP   403     -23.102 -18.032  -3.355  1.00 10.00      A   
ATOM   3770  CA  ASP   403     -24.051 -17.595  -5.202  1.00 10.00      A   
ATOM   3771  CB  ASP   403     -25.441 -17.619  -4.551  1.00 10.00      A   
ATOM   3772  CG  ASP   403     -25.479 -16.970  -3.181  1.00 10.00      A   
ATOM   3773  OD1 ASP   403     -24.745 -17.431  -2.283  1.00 10.00      A   
ATOM   3774  OD2 ASP   403     -26.259 -16.014  -2.986  1.00 10.00      A   
ATOM   3775  C   ASP   403     -23.675 -16.172  -5.601  1.00 10.00      A   
ATOM   3776  O   ASP   403     -24.421 -15.496  -6.312  1.00 10.00      A   
ATOM   3777  N   THR   404     -22.512 -15.725  -5.150  1.00 10.00      A   
ATOM   3778  HN  THR   404     -21.951 -16.312  -4.598  1.00 10.00      A   
ATOM   3779  CA  THR   404     -22.036 -14.393  -5.470  1.00 10.00      A   
ATOM   3780  CB  THR   404     -21.060 -13.895  -4.396  1.00 10.00      A   
ATOM   3781  OG1 THR   404     -21.643 -14.106  -3.102  1.00 10.00      A   
ATOM   3782  HG1 THR   404     -22.585 -14.285  -3.203  1.00 10.00      A   
ATOM   3783  CG2 THR   404     -20.771 -12.416  -4.588  1.00 10.00      A   
ATOM   3784  C   THR   404     -21.348 -14.388  -6.832  1.00 10.00      A   
ATOM   3785  O   THR   404     -20.314 -15.036  -7.026  1.00 10.00      A   
ATOM   3786  N   ASP   405     -21.932 -13.656  -7.770  1.00 10.00      A   
ATOM   3787  HN  ASP   405     -22.743 -13.149  -7.543  1.00 10.00      A   
ATOM   3788  CA  ASP   405     -21.402 -13.576  -9.124  1.00 10.00      A   
ATOM   3789  CB  ASP   405     -22.528 -13.286 -10.120  1.00 10.00      A   
ATOM   3790  CG  ASP   405     -23.192 -14.539 -10.658  1.00 10.00      A   
ATOM   3791  OD1 ASP   405     -22.570 -15.239 -11.482  1.00 10.00      A   
ATOM   3792  OD2 ASP   405     -24.350 -14.825 -10.275  1.00 10.00      A   
ATOM   3793  C   ASP   405     -20.313 -12.517  -9.252  1.00 10.00      A   
ATOM   3794  O   ASP   405     -19.226 -12.790  -9.764  1.00 10.00      A   
ATOM   3795  N   TYR   406     -20.604 -11.309  -8.785  1.00 10.00      A   
ATOM   3796  HN  TYR   406     -21.474 -11.156  -8.360  1.00 10.00      A   
ATOM   3797  CA  TYR   406     -19.649 -10.208  -8.870  1.00 10.00      A   
ATOM   3798  CB  TYR   406     -20.220  -9.046  -9.696  1.00 10.00      A   
ATOM   3799  CG  TYR   406     -20.663  -9.382 -11.102  1.00 10.00      A   
ATOM   3800  CD1 TYR   406     -21.845 -10.069 -11.334  1.00 10.00      A   
ATOM   3801  CD2 TYR   406     -19.912  -8.987 -12.201  1.00 10.00      A   
ATOM   3802  CE1 TYR   406     -22.267 -10.355 -12.614  1.00 10.00      A   
ATOM   3803  CE2 TYR   406     -20.324  -9.273 -13.487  1.00 10.00      A   
ATOM   3804  CZ  TYR   406     -21.504  -9.956 -13.686  1.00 10.00      A   
ATOM   3805  OH  TYR   406     -21.929 -10.233 -14.966  1.00 10.00      A   
ATOM   3806  HH  TYR   406     -21.160 -10.333 -15.546  1.00 10.00      A   
ATOM   3807  C   TYR   406     -19.302  -9.671  -7.488  1.00 10.00      A   
ATOM   3808  O   TYR   406     -19.981  -9.962  -6.503  1.00 10.00      A   
ATOM   3809  N   LEU   407     -18.244  -8.878  -7.431  1.00 10.00      A   
ATOM   3810  HN  LEU   407     -17.736  -8.701  -8.254  1.00 10.00      A   
ATOM   3811  CA  LEU   407     -17.806  -8.259  -6.191  1.00 10.00      A   
ATOM   3812  CB  LEU   407     -16.318  -8.525  -5.947  1.00 10.00      A   
ATOM   3813  CG  LEU   407     -15.926  -9.984  -5.697  1.00 10.00      A   
ATOM   3814  CD1 LEU   407     -14.416 -10.123  -5.578  1.00 10.00      A   
ATOM   3815  CD2 LEU   407     -16.614 -10.520  -4.451  1.00 10.00      A   
ATOM   3816  C   LEU   407     -18.071  -6.761  -6.265  1.00 10.00      A   
ATOM   3817  O   LEU   407     -17.640  -6.094  -7.207  1.00 10.00      A   
ATOM   3818  N   LEU   408     -18.797  -6.240  -5.291  1.00 10.00      A   
ATOM   3819  HN  LEU   408     -19.112  -6.822  -4.564  1.00 10.00      A   
ATOM   3820  CA  LEU   408     -19.133  -4.825  -5.261  1.00 10.00      A   
ATOM   3821  CB  LEU   408     -20.569  -4.636  -4.762  1.00 10.00      A   
ATOM   3822  CG  LEU   408     -21.172  -3.239  -4.926  1.00 10.00      A   
ATOM   3823  CD1 LEU   408     -21.229  -2.846  -6.393  1.00 10.00      A   
ATOM   3824  CD2 LEU   408     -22.559  -3.179  -4.304  1.00 10.00      A   
ATOM   3825  C   LEU   408     -18.161  -4.049  -4.379  1.00 10.00      A   
ATOM   3826  O   LEU   408     -18.052  -4.310  -3.182  1.00 10.00      A   
ATOM   3827  N   THR   409     -17.442  -3.114  -4.978  1.00 10.00      A   
ATOM   3828  HN  THR   409     -17.553  -2.961  -5.944  1.00 10.00      A   
ATOM   3829  CA  THR   409     -16.488  -2.305  -4.244  1.00 10.00      A   
ATOM   3830  CB  THR   409     -15.046  -2.643  -4.654  1.00 10.00      A   
ATOM   3831  OG1 THR   409     -14.884  -4.067  -4.648  1.00 10.00      A   
ATOM   3832  HG1 THR   409     -15.751  -4.484  -4.645  1.00 10.00      A   
ATOM   3833  CG2 THR   409     -14.053  -2.018  -3.685  1.00 10.00      A   
ATOM   3834  C   THR   409     -16.754  -0.824  -4.483  1.00 10.00      A   
ATOM   3835  O   THR   409     -16.360  -0.268  -5.506  1.00 10.00      A   
ATOM   3836  N   ILE   410     -17.433  -0.194  -3.538  1.00 10.00      A   
ATOM   3837  HN  ILE   410     -17.724  -0.692  -2.744  1.00 10.00      A   
ATOM   3838  CA  ILE   410     -17.759   1.217  -3.650  1.00 10.00      A   
ATOM   3839  CB  ILE   410     -19.281   1.453  -3.507  1.00 10.00      A   
ATOM   3840  CG1 ILE   410     -20.059   0.430  -4.340  1.00 10.00      A   
ATOM   3841  CG2 ILE   410     -19.634   2.861  -3.946  1.00 10.00      A   
ATOM   3842  CD1 ILE   410     -21.564   0.523  -4.182  1.00 10.00      A   
ATOM   3843  C   ILE   410     -17.016   2.029  -2.591  1.00 10.00      A   
ATOM   3844  O   ILE   410     -17.044   1.689  -1.407  1.00 10.00      A   
ATOM   3845  N   SER   411     -16.336   3.085  -3.019  1.00 10.00      A   
ATOM   3846  HN  SER   411     -16.344   3.310  -3.978  1.00 10.00      A   
ATOM   3847  CA  SER   411     -15.590   3.935  -2.097  1.00 10.00      A   
ATOM   3848  CB  SER   411     -14.191   3.365  -1.847  1.00 10.00      A   
ATOM   3849  OG  SER   411     -13.928   2.265  -2.702  1.00 10.00      A   
ATOM   3850  HG  SER   411     -14.766   1.907  -3.018  1.00 10.00      A   
ATOM   3851  C   SER   411     -15.484   5.361  -2.621  1.00 10.00      A   
ATOM   3852  O   SER   411     -15.250   5.584  -3.811  1.00 10.00      A   
ATOM   3853  N   ASN   412     -15.682   6.325  -1.740  1.00 10.00      A   
ATOM   3854  HN  ASN   412     -15.914   6.084  -0.808  1.00 10.00      A   
ATOM   3855  CA  ASN   412     -15.587   7.730  -2.115  1.00 10.00      A   
ATOM   3856  CB  ASN   412     -16.664   8.571  -1.418  1.00 10.00      A   
ATOM   3857  CG  ASN   412     -16.866   9.936  -2.064  1.00 10.00      A   
ATOM   3858  OD1 ASN   412     -15.935  10.532  -2.607  1.00 10.00      A   
ATOM   3859  ND2 ASN   412     -18.092  10.435  -2.024  1.00 10.00      A   
ATOM   3860 HD21 ASN   412     -18.798   9.905  -1.588  1.00 10.00      A   
ATOM   3861 HD22 ASN   412     -18.246  11.316  -2.428  1.00 10.00      A   
ATOM   3862  C   ASN   412     -14.194   8.263  -1.799  1.00 10.00      A   
ATOM   3863  O   ASN   412     -13.961   8.857  -0.746  1.00 10.00      A   
ATOM   3864  N   ASP   413     -13.263   8.034  -2.714  1.00 10.00      A   
ATOM   3865  HN  ASP   413     -13.504   7.550  -3.530  1.00 10.00      A   
ATOM   3866  CA  ASP   413     -11.886   8.485  -2.534  1.00 10.00      A   
ATOM   3867  CB  ASP   413     -10.911   7.589  -3.303  1.00 10.00      A   
ATOM   3868  CG  ASP   413     -10.593   6.292  -2.587  1.00 10.00      A   
ATOM   3869  OD1 ASP   413     -10.034   6.340  -1.470  1.00 10.00      A   
ATOM   3870  OD2 ASP   413     -10.881   5.212  -3.148  1.00 10.00      A   
ATOM   3871  C   ASP   413     -11.713   9.939  -2.958  1.00 10.00      A   
ATOM   3872  O   ASP   413     -10.962  10.244  -3.884  1.00 10.00      A   
ATOM   3873  N   ALA   414     -12.424  10.834  -2.280  1.00 10.00      A   
ATOM   3874  HN  ALA   414     -13.020  10.526  -1.563  1.00 10.00      A   
ATOM   3875  CA  ALA   414     -12.347  12.258  -2.578  1.00 10.00      A   
ATOM   3876  CB  ALA   414     -13.578  12.973  -2.049  1.00 10.00      A   
ATOM   3877  C   ALA   414     -11.087  12.861  -1.972  1.00 10.00      A   
ATOM   3878  O   ALA   414     -10.562  13.865  -2.458  1.00 10.00      A   
ATOM   3879  N   TRP   415     -10.607  12.240  -0.906  1.00 10.00      A   
ATOM   3880  HN  TRP   415     -11.062  11.438  -0.578  1.00 10.00      A   
ATOM   3881  CA  TRP   415      -9.406  12.705  -0.232  1.00 10.00      A   
ATOM   3882  CB  TRP   415      -9.525  12.535   1.286  1.00 10.00      A   
ATOM   3883  CG  TRP   415     -10.314  13.619   1.953  1.00 10.00      A   
ATOM   3884  CD1 TRP   415     -10.780  14.766   1.382  1.00 10.00      A   
ATOM   3885  CD2 TRP   415     -10.724  13.659   3.324  1.00 10.00      A   
ATOM   3886  NE1 TRP   415     -11.457  15.516   2.310  1.00 10.00      A   
ATOM   3887  HE1 TRP   415     -11.887  16.383   2.139  1.00 10.00      A   
ATOM   3888  CE2 TRP   415     -11.436  14.858   3.513  1.00 10.00      A   
ATOM   3889  CE3 TRP   415     -10.558  12.795   4.409  1.00 10.00      A   
ATOM   3890  CZ2 TRP   415     -11.982  15.214   4.744  1.00 10.00      A   
ATOM   3891  CZ3 TRP   415     -11.099  13.150   5.628  1.00 10.00      A   
ATOM   3892  CH2 TRP   415     -11.804  14.348   5.786  1.00 10.00      A   
ATOM   3893  C   TRP   415      -8.186  11.965  -0.754  1.00 10.00      A   
ATOM   3894  O   TRP   415      -8.323  10.972  -1.469  1.00 10.00      A   
ATOM   3895  N   PHE   416      -7.001  12.455  -0.391  1.00 10.00      A   
ATOM   3896  HN  PHE   416      -6.976  13.253   0.174  1.00 10.00      A   
ATOM   3897  CA  PHE   416      -5.737  11.850  -0.816  1.00 10.00      A   
ATOM   3898  CB  PHE   416      -5.631  10.375  -0.396  1.00 10.00      A   
ATOM   3899  CG  PHE   416      -6.057  10.095   1.018  1.00 10.00      A   
ATOM   3900  CD1 PHE   416      -7.127   9.254   1.278  1.00 10.00      A   
ATOM   3901  CD2 PHE   416      -5.385  10.668   2.085  1.00 10.00      A   
ATOM   3902  CE1 PHE   416      -7.520   8.992   2.575  1.00 10.00      A   
ATOM   3903  CE2 PHE   416      -5.773  10.409   3.383  1.00 10.00      A   
ATOM   3904  CZ  PHE   416      -6.841   9.570   3.629  1.00 10.00      A   
ATOM   3905  C   PHE   416      -5.552  11.985  -2.325  1.00 10.00      A   
ATOM   3906  O   PHE   416      -4.825  11.209  -2.948  1.00 10.00      A   
ATOM   3907  N   GLY   417      -6.203  12.989  -2.898  1.00 10.00      A   
ATOM   3908  HN  GLY   417      -6.749  13.581  -2.341  1.00 10.00      A   
ATOM   3909  CA  GLY   417      -6.119  13.221  -4.326  1.00 10.00      A   
ATOM   3910  C   GLY   417      -4.721  13.580  -4.779  1.00 10.00      A   
ATOM   3911  O   GLY   417      -3.982  14.248  -4.055  1.00 10.00      A   
ATOM   3912  N   LYS   418      -4.358  13.113  -5.974  1.00 10.00      A   
ATOM   3913  HN  LYS   418      -4.994  12.564  -6.475  1.00 10.00      A   
ATOM   3914  CA  LYS   418      -3.046  13.373  -6.565  1.00 10.00      A   
ATOM   3915  CB  LYS   418      -2.830  14.867  -6.827  1.00 10.00      A   
ATOM   3916  CG  LYS   418      -3.786  15.456  -7.848  1.00 10.00      A   
ATOM   3917  CD  LYS   418      -3.407  16.883  -8.199  1.00 10.00      A   
ATOM   3918  CE  LYS   418      -4.399  17.486  -9.179  1.00 10.00      A   
ATOM   3919  NZ  LYS   418      -4.020  18.869  -9.566  1.00 10.00      A   
ATOM   3920  HZ1 LYS   418      -3.096  18.863 -10.038  1.00 10.00      A   
ATOM   3921  HZ2 LYS   418      -3.963  19.481  -8.725  1.00 10.00      A   
ATOM   3922  HZ3 LYS   418      -4.728  19.262 -10.220  1.00 10.00      A   
ATOM   3923  C   LYS   418      -1.914  12.797  -5.720  1.00 10.00      A   
ATOM   3924  O   LYS   418      -0.761  13.222  -5.834  1.00 10.00      A   
ATOM   3925  N   SER   419      -2.248  11.825  -4.886  1.00 10.00      A   
ATOM   3926  HN  SER   419      -3.179  11.513  -4.864  1.00 10.00      A   
ATOM   3927  CA  SER   419      -1.273  11.189  -4.020  1.00 10.00      A   
ATOM   3928  CB  SER   419      -1.643  11.430  -2.554  1.00 10.00      A   
ATOM   3929  OG  SER   419      -1.935  12.799  -2.319  1.00 10.00      A   
ATOM   3930  HG  SER   419      -2.556  13.116  -2.990  1.00 10.00      A   
ATOM   3931  C   SER   419      -1.201   9.692  -4.322  1.00 10.00      A   
ATOM   3932  O   SER   419      -1.992   9.176  -5.112  1.00 10.00      A   
ATOM   3933  N   ILE   420      -0.262   8.998  -3.692  1.00 10.00      A   
ATOM   3934  HN  ILE   420       0.344   9.461  -3.080  1.00 10.00      A   
ATOM   3935  CA  ILE   420      -0.094   7.560  -3.906  1.00 10.00      A   
ATOM   3936  CB  ILE   420       1.332   7.088  -3.560  1.00 10.00      A   
ATOM   3937  CG1 ILE   420       1.779   7.659  -2.207  1.00 10.00      A   
ATOM   3938  CG2 ILE   420       2.302   7.482  -4.666  1.00 10.00      A   
ATOM   3939  CD1 ILE   420       3.134   7.165  -1.744  1.00 10.00      A   
ATOM   3940  C   ILE   420      -1.112   6.736  -3.116  1.00 10.00      A   
ATOM   3941  O   ILE   420      -1.137   5.510  -3.211  1.00 10.00      A   
ATOM   3942  N   GLY   421      -1.948   7.424  -2.347  1.00 10.00      A   
ATOM   3943  HN  GLY   421      -1.877   8.397  -2.326  1.00 10.00      A   
ATOM   3944  CA  GLY   421      -2.967   6.758  -1.546  1.00 10.00      A   
ATOM   3945  C   GLY   421      -3.940   5.937  -2.376  1.00 10.00      A   
ATOM   3946  O   GLY   421      -4.055   4.730  -2.167  1.00 10.00      A   
ATOM   3947  N   PRO   422      -4.663   6.569  -3.325  1.00 10.00      A   
ATOM   3948  CA  PRO   422      -5.625   5.874  -4.197  1.00 10.00      A   
ATOM   3949  CB  PRO   422      -5.944   6.924  -5.262  1.00 10.00      A   
ATOM   3950  CG  PRO   422      -5.781   8.218  -4.553  1.00 10.00      A   
ATOM   3951  CD  PRO   422      -4.635   8.020  -3.603  1.00 10.00      A   
ATOM   3952  C   PRO   422      -5.027   4.632  -4.857  1.00 10.00      A   
ATOM   3953  O   PRO   422      -5.710   3.625  -5.043  1.00 10.00      A   
ATOM   3954  N   TRP   423      -3.749   4.707  -5.200  1.00 10.00      A   
ATOM   3955  HN  TRP   423      -3.255   5.533  -5.023  1.00 10.00      A   
ATOM   3956  CA  TRP   423      -3.061   3.594  -5.836  1.00 10.00      A   
ATOM   3957  CB  TRP   423      -1.655   4.010  -6.269  1.00 10.00      A   
ATOM   3958  CG  TRP   423      -1.656   5.135  -7.258  1.00 10.00      A   
ATOM   3959  CD1 TRP   423      -1.429   6.456  -6.998  1.00 10.00      A   
ATOM   3960  CD2 TRP   423      -1.905   5.040  -8.665  1.00 10.00      A   
ATOM   3961  NE1 TRP   423      -1.524   7.187  -8.154  1.00 10.00      A   
ATOM   3962  HE1 TRP   423      -1.401   8.160  -8.225  1.00 10.00      A   
ATOM   3963  CE2 TRP   423      -1.813   6.343  -9.192  1.00 10.00      A   
ATOM   3964  CE3 TRP   423      -2.197   3.982  -9.531  1.00 10.00      A   
ATOM   3965  CZ2 TRP   423      -2.001   6.615 -10.544  1.00 10.00      A   
ATOM   3966  CZ3 TRP   423      -2.382   4.255 -10.873  1.00 10.00      A   
ATOM   3967  CH2 TRP   423      -2.284   5.561 -11.367  1.00 10.00      A   
ATOM   3968  C   TRP   423      -3.019   2.371  -4.924  1.00 10.00      A   
ATOM   3969  O   TRP   423      -3.247   1.250  -5.372  1.00 10.00      A   
ATOM   3970  N   GLN   424      -2.755   2.594  -3.639  1.00 10.00      A   
ATOM   3971  HN  GLN   424      -2.596   3.514  -3.333  1.00 10.00      A   
ATOM   3972  CA  GLN   424      -2.703   1.501  -2.675  1.00 10.00      A   
ATOM   3973  CB  GLN   424      -2.086   1.967  -1.354  1.00 10.00      A   
ATOM   3974  CG  GLN   424      -0.852   2.839  -1.509  1.00 10.00      A   
ATOM   3975  CD  GLN   424      -0.159   3.109  -0.188  1.00 10.00      A   
ATOM   3976  OE1 GLN   424      -0.774   3.048   0.876  1.00 10.00      A   
ATOM   3977  NE2 GLN   424       1.126   3.416  -0.247  1.00 10.00      A   
ATOM   3978 HE21 GLN   424       1.554   3.449  -1.129  1.00 10.00      A   
ATOM   3979 HE22 GLN   424       1.598   3.609   0.592  1.00 10.00      A   
ATOM   3980  C   GLN   424      -4.109   0.965  -2.430  1.00 10.00      A   
ATOM   3981  O   GLN   424      -4.307  -0.227  -2.182  1.00 10.00      A   
ATOM   3982  N   HIS   425      -5.088   1.861  -2.509  1.00 10.00      A   
ATOM   3983  HN  HIS   425      -4.862   2.799  -2.694  1.00 10.00      A   
ATOM   3984  CA  HIS   425      -6.485   1.494  -2.314  1.00 10.00      A   
ATOM   3985  CB  HIS   425      -7.356   2.754  -2.235  1.00 10.00      A   
ATOM   3986  CG  HIS   425      -8.640   2.574  -1.482  1.00 10.00      A   
ATOM   3987  ND1 HIS   425      -9.481   3.623  -1.162  1.00 10.00      A   
ATOM   3988  HD1 HIS   425      -9.330   4.576  -1.378  1.00 10.00      A   
ATOM   3989  CD2 HIS   425      -9.233   1.462  -0.987  1.00 10.00      A   
ATOM   3990  CE1 HIS   425     -10.528   3.163  -0.509  1.00 10.00      A   
ATOM   3991  NE2 HIS   425     -10.405   1.855  -0.391  1.00 10.00      A   
ATOM   3992  HE2 HIS   425     -11.056   1.260   0.048  1.00 10.00      A   
ATOM   3993  C   HIS   425      -6.952   0.599  -3.462  1.00 10.00      A   
ATOM   3994  O   HIS   425      -7.699  -0.359  -3.259  1.00 10.00      A   
ATOM   3995  N   PHE   426      -6.496   0.922  -4.664  1.00 10.00      A   
ATOM   3996  HN  PHE   426      -5.908   1.706  -4.755  1.00 10.00      A   
ATOM   3997  CA  PHE   426      -6.847   0.164  -5.856  1.00 10.00      A   
ATOM   3998  CB  PHE   426      -6.562   1.006  -7.104  1.00 10.00      A   
ATOM   3999  CG  PHE   426      -6.985   0.366  -8.394  1.00 10.00      A   
ATOM   4000  CD1 PHE   426      -8.326   0.157  -8.672  1.00 10.00      A   
ATOM   4001  CD2 PHE   426      -6.042  -0.019  -9.333  1.00 10.00      A   
ATOM   4002  CE1 PHE   426      -8.718  -0.426  -9.862  1.00 10.00      A   
ATOM   4003  CE2 PHE   426      -6.425  -0.604 -10.524  1.00 10.00      A   
ATOM   4004  CZ  PHE   426      -7.766  -0.807 -10.789  1.00 10.00      A   
ATOM   4005  C   PHE   426      -6.073  -1.153  -5.910  1.00 10.00      A   
ATOM   4006  O   PHE   426      -6.609  -2.186  -6.316  1.00 10.00      A   
ATOM   4007  N   GLN   427      -4.813  -1.103  -5.481  1.00 10.00      A   
ATOM   4008  HN  GLN   427      -4.452  -0.242  -5.170  1.00 10.00      A   
ATOM   4009  CA  GLN   427      -3.941  -2.276  -5.470  1.00 10.00      A   
ATOM   4010  CB  GLN   427      -2.561  -1.897  -4.924  1.00 10.00      A   
ATOM   4011  CG  GLN   427      -1.505  -2.982  -5.066  1.00 10.00      A   
ATOM   4012  CD  GLN   427      -0.417  -2.877  -4.015  1.00 10.00      A   
ATOM   4013  OE1 GLN   427      -0.672  -2.499  -2.868  1.00 10.00      A   
ATOM   4014  NE2 GLN   427       0.807  -3.206  -4.400  1.00 10.00      A   
ATOM   4015 HE21 GLN   427       0.938  -3.492  -5.329  1.00 10.00      A   
ATOM   4016 HE22 GLN   427       1.533  -3.156  -3.740  1.00 10.00      A   
ATOM   4017  C   GLN   427      -4.535  -3.400  -4.625  1.00 10.00      A   
ATOM   4018  O   GLN   427      -4.585  -4.556  -5.055  1.00 10.00      A   
ATOM   4019  N   MET   428      -5.002  -3.047  -3.432  1.00 10.00      A   
ATOM   4020  HN  MET   428      -4.948  -2.106  -3.161  1.00 10.00      A   
ATOM   4021  CA  MET   428      -5.590  -4.018  -2.515  1.00 10.00      A   
ATOM   4022  CB  MET   428      -5.835  -3.390  -1.141  1.00 10.00      A   
ATOM   4023  CG  MET   428      -4.560  -3.083  -0.370  1.00 10.00      A   
ATOM   4024  SD  MET   428      -4.880  -2.388   1.262  1.00 10.00      A   
ATOM   4025  CE  MET   428      -3.213  -2.211   1.893  1.00 10.00      A   
ATOM   4026  C   MET   428      -6.883  -4.608  -3.069  1.00 10.00      A   
ATOM   4027  O   MET   428      -7.199  -5.773  -2.831  1.00 10.00      A   
ATOM   4028  N   ALA   429      -7.616  -3.803  -3.822  1.00 10.00      A   
ATOM   4029  HN  ALA   429      -7.301  -2.891  -3.993  1.00 10.00      A   
ATOM   4030  CA  ALA   429      -8.875  -4.241  -4.410  1.00 10.00      A   
ATOM   4031  CB  ALA   429      -9.647  -3.051  -4.959  1.00 10.00      A   
ATOM   4032  C   ALA   429      -8.641  -5.283  -5.499  1.00 10.00      A   
ATOM   4033  O   ALA   429      -9.412  -6.231  -5.639  1.00 10.00      A   
ATOM   4034  N   ARG   430      -7.565  -5.108  -6.258  1.00 10.00      A   
ATOM   4035  HN  ARG   430      -6.983  -4.333  -6.089  1.00 10.00      A   
ATOM   4036  CA  ARG   430      -7.227  -6.034  -7.337  1.00 10.00      A   
ATOM   4037  CB  ARG   430      -6.022  -5.532  -8.139  1.00 10.00      A   
ATOM   4038  CG  ARG   430      -6.383  -4.601  -9.284  1.00 10.00      A   
ATOM   4039  CD  ARG   430      -5.559  -4.908 -10.525  1.00 10.00      A   
ATOM   4040  NE  ARG   430      -4.224  -4.316 -10.468  1.00 10.00      A   
ATOM   4041  HE  ARG   430      -4.143  -3.424 -10.056  1.00 10.00      A   
ATOM   4042  CZ  ARG   430      -3.120  -4.907 -10.935  1.00 10.00      A   
ATOM   4043  NH1 ARG   430      -3.178  -6.115 -11.492  1.00 10.00      A   
ATOM   4044 HH11 ARG   430      -2.298  -6.565 -11.859  1.00 10.00      A   
ATOM   4045 HH12 ARG   430      -4.088  -6.624 -11.566  1.00 10.00      A   
ATOM   4046  NH2 ARG   430      -1.952  -4.290 -10.833  1.00 10.00      A   
ATOM   4047 HH21 ARG   430      -1.074  -4.748 -11.198  1.00 10.00      A   
ATOM   4048 HH22 ARG   430      -1.894  -3.347 -10.388  1.00 10.00      A   
ATOM   4049  C   ARG   430      -6.952  -7.438  -6.808  1.00 10.00      A   
ATOM   4050  O   ARG   430      -7.236  -8.430  -7.476  1.00 10.00      A   
ATOM   4051  N   MET   431      -6.411  -7.510  -5.600  1.00 10.00      A   
ATOM   4052  HN  MET   431      -6.221  -6.682  -5.111  1.00 10.00      A   
ATOM   4053  CA  MET   431      -6.088  -8.789  -4.981  1.00 10.00      A   
ATOM   4054  CB  MET   431      -5.245  -8.576  -3.723  1.00 10.00      A   
ATOM   4055  CG  MET   431      -4.646  -9.850  -3.155  1.00 10.00      A   
ATOM   4056  SD  MET   431      -3.388 -10.563  -4.233  1.00 10.00      A   
ATOM   4057  CE  MET   431      -2.224  -9.206  -4.337  1.00 10.00      A   
ATOM   4058  C   MET   431      -7.347  -9.577  -4.632  1.00 10.00      A   
ATOM   4059  O   MET   431      -7.407 -10.789  -4.836  1.00 10.00      A   
ATOM   4060  N   ARG   432      -8.358  -8.876  -4.128  1.00 10.00      A   
ATOM   4061  HN  ARG   432      -8.261  -7.906  -4.025  1.00 10.00      A   
ATOM   4062  CA  ARG   432      -9.613  -9.513  -3.735  1.00 10.00      A   
ATOM   4063  CB  ARG   432     -10.556  -8.492  -3.098  1.00 10.00      A   
ATOM   4064  CG  ARG   432     -11.288  -9.016  -1.873  1.00 10.00      A   
ATOM   4065  CD  ARG   432     -10.312  -9.396  -0.768  1.00 10.00      A   
ATOM   4066  NE  ARG   432      -9.640  -8.230  -0.194  1.00 10.00      A   
ATOM   4067  HE  ARG   432     -10.163  -7.399  -0.130  1.00 10.00      A   
ATOM   4068  CZ  ARG   432      -8.381  -8.227   0.251  1.00 10.00      A   
ATOM   4069  NH1 ARG   432      -7.637  -9.327   0.191  1.00 10.00      A   
ATOM   4070 HH11 ARG   432      -6.657  -9.316   0.542  1.00 10.00      A   
ATOM   4071 HH12 ARG   432      -8.032 -10.221  -0.211  1.00 10.00      A   
ATOM   4072  NH2 ARG   432      -7.871  -7.114   0.763  1.00 10.00      A   
ATOM   4073 HH21 ARG   432      -8.455  -6.248   0.821  1.00 10.00      A   
ATOM   4074 HH22 ARG   432      -6.882  -7.098   1.119  1.00 10.00      A   
ATOM   4075  C   ARG   432     -10.290 -10.202  -4.916  1.00 10.00      A   
ATOM   4076  O   ARG   432     -10.863 -11.284  -4.772  1.00 10.00      A   
ATOM   4077  N   ALA   433     -10.198  -9.578  -6.085  1.00 10.00      A   
ATOM   4078  HN  ALA   433      -9.712  -8.723  -6.132  1.00 10.00      A   
ATOM   4079  CA  ALA   433     -10.801 -10.124  -7.299  1.00 10.00      A   
ATOM   4080  CB  ALA   433     -10.704  -9.126  -8.440  1.00 10.00      A   
ATOM   4081  C   ALA   433     -10.144 -11.442  -7.701  1.00 10.00      A   
ATOM   4082  O   ALA   433     -10.774 -12.297  -8.318  1.00 10.00      A   
ATOM   4083  N   LEU   434      -8.880 -11.598  -7.336  1.00 10.00      A   
ATOM   4084  HN  LEU   434      -8.438 -10.883  -6.830  1.00 10.00      A   
ATOM   4085  CA  LEU   434      -8.132 -12.806  -7.659  1.00 10.00      A   
ATOM   4086  CB  LEU   434      -6.640 -12.492  -7.818  1.00 10.00      A   
ATOM   4087  CG  LEU   434      -5.730 -13.669  -8.182  1.00 10.00      A   
ATOM   4088  CD1 LEU   434      -6.159 -14.301  -9.499  1.00 10.00      A   
ATOM   4089  CD2 LEU   434      -4.279 -13.220  -8.245  1.00 10.00      A   
ATOM   4090  C   LEU   434      -8.349 -13.886  -6.600  1.00 10.00      A   
ATOM   4091  O   LEU   434      -8.504 -15.063  -6.925  1.00 10.00      A   
ATOM   4092  N   GLU   435      -8.366 -13.477  -5.335  1.00 10.00      A   
ATOM   4093  HN  GLU   435      -8.229 -12.525  -5.141  1.00 10.00      A   
ATOM   4094  CA  GLU   435      -8.566 -14.407  -4.226  1.00 10.00      A   
ATOM   4095  CB  GLU   435      -8.493 -13.669  -2.886  1.00 10.00      A   
ATOM   4096  CG  GLU   435      -7.115 -13.146  -2.513  1.00 10.00      A   
ATOM   4097  CD  GLU   435      -7.139 -12.344  -1.225  1.00 10.00      A   
ATOM   4098  OE1 GLU   435      -8.139 -11.632  -0.984  1.00 10.00      A   
ATOM   4099  OE2 GLU   435      -6.160 -12.417  -0.448  1.00 10.00      A   
ATOM   4100  C   GLU   435      -9.910 -15.121  -4.339  1.00 10.00      A   
ATOM   4101  O   GLU   435     -10.005 -16.338  -4.144  1.00 10.00      A   
ATOM   4102  N   LEU   436     -10.949 -14.355  -4.661  1.00 10.00      A   
ATOM   4103  HN  LEU   436     -10.808 -13.392  -4.804  1.00 10.00      A   
ATOM   4104  CA  LEU   436     -12.291 -14.907  -4.792  1.00 10.00      A   
ATOM   4105  CB  LEU   436     -13.333 -13.939  -4.223  1.00 10.00      A   
ATOM   4106  CG  LEU   436     -13.144 -13.538  -2.756  1.00 10.00      A   
ATOM   4107  CD1 LEU   436     -14.199 -12.531  -2.330  1.00 10.00      A   
ATOM   4108  CD2 LEU   436     -13.175 -14.763  -1.857  1.00 10.00      A   
ATOM   4109  C   LEU   436     -12.620 -15.256  -6.239  1.00 10.00      A   
ATOM   4110  O   LEU   436     -13.650 -15.868  -6.514  1.00 10.00      A   
ATOM   4111  N   ALA   437     -11.738 -14.864  -7.155  1.00 10.00      A   
ATOM   4112  HN  ALA   437     -10.940 -14.378  -6.864  1.00 10.00      A   
ATOM   4113  CA  ALA   437     -11.911 -15.135  -8.582  1.00 10.00      A   
ATOM   4114  CB  ALA   437     -11.743 -16.621  -8.872  1.00 10.00      A   
ATOM   4115  C   ALA   437     -13.249 -14.616  -9.115  1.00 10.00      A   
ATOM   4116  O   ALA   437     -13.911 -15.276  -9.924  1.00 10.00      A   
ATOM   4117  N   ARG   438     -13.639 -13.429  -8.672  1.00 10.00      A   
ATOM   4118  HN  ARG   438     -13.059 -12.937  -8.054  1.00 10.00      A   
ATOM   4119  CA  ARG   438     -14.892 -12.822  -9.107  1.00 10.00      A   
ATOM   4120  CB  ARG   438     -15.886 -12.692  -7.943  1.00 10.00      A   
ATOM   4121  CG  ARG   438     -16.349 -14.000  -7.320  1.00 10.00      A   
ATOM   4122  CD  ARG   438     -16.994 -14.928  -8.338  1.00 10.00      A   
ATOM   4123  NE  ARG   438     -16.149 -16.094  -8.595  1.00 10.00      A   
ATOM   4124  HE  ARG   438     -15.343 -15.948  -9.143  1.00 10.00      A   
ATOM   4125  CZ  ARG   438     -16.399 -17.318  -8.137  1.00 10.00      A   
ATOM   4126  NH1 ARG   438     -17.483 -17.555  -7.403  1.00 10.00      A   
ATOM   4127 HH11 ARG   438     -17.671 -18.517  -7.043  1.00 10.00      A   
ATOM   4128 HH12 ARG   438     -18.152 -16.782  -7.191  1.00 10.00      A   
ATOM   4129  NH2 ARG   438     -15.552 -18.306  -8.403  1.00 10.00      A   
ATOM   4130 HH21 ARG   438     -14.696 -18.127  -8.969  1.00 10.00      A   
ATOM   4131 HH22 ARG   438     -15.740 -19.264  -8.038  1.00 10.00      A   
ATOM   4132  C   ARG   438     -14.628 -11.440  -9.685  1.00 10.00      A   
ATOM   4133  O   ARG   438     -13.690 -10.764  -9.266  1.00 10.00      A   
ATOM   4134  N   PRO   439     -15.437 -11.012 -10.667  1.00 10.00      A   
ATOM   4135  CA  PRO   439     -15.296  -9.690 -11.284  1.00 10.00      A   
ATOM   4136  CB  PRO   439     -16.390  -9.667 -12.356  1.00 10.00      A   
ATOM   4137  CG  PRO   439     -16.752 -11.095 -12.573  1.00 10.00      A   
ATOM   4138  CD  PRO   439     -16.542 -11.780 -11.257  1.00 10.00      A   
ATOM   4139  C   PRO   439     -15.547  -8.588 -10.258  1.00 10.00      A   
ATOM   4140  O   PRO   439     -16.627  -8.506  -9.665  1.00 10.00      A   
ATOM   4141  N   LEU   440     -14.546  -7.747 -10.061  1.00 10.00      A   
ATOM   4142  HN  LEU   440     -13.729  -7.847 -10.598  1.00 10.00      A   
ATOM   4143  CA  LEU   440     -14.626  -6.670  -9.093  1.00 10.00      A   
ATOM   4144  CB  LEU   440     -13.256  -6.456  -8.448  1.00 10.00      A   
ATOM   4145  CG  LEU   440     -13.211  -5.523  -7.240  1.00 10.00      A   
ATOM   4146  CD1 LEU   440     -12.905  -6.312  -5.978  1.00 10.00      A   
ATOM   4147  CD2 LEU   440     -12.180  -4.425  -7.452  1.00 10.00      A   
ATOM   4148  C   LEU   440     -15.103  -5.372  -9.730  1.00 10.00      A   
ATOM   4149  O   LEU   440     -14.420  -4.794 -10.579  1.00 10.00      A   
ATOM   4150  N   LEU   441     -16.273  -4.921  -9.314  1.00 10.00      A   
ATOM   4151  HN  LEU   441     -16.770  -5.434  -8.637  1.00 10.00      A   
ATOM   4152  CA  LEU   441     -16.838  -3.681  -9.817  1.00 10.00      A   
ATOM   4153  CB  LEU   441     -18.350  -3.821 -10.030  1.00 10.00      A   
ATOM   4154  CG  LEU   441     -18.792  -4.792 -11.130  1.00 10.00      A   
ATOM   4155  CD1 LEU   441     -20.303  -4.959 -11.124  1.00 10.00      A   
ATOM   4156  CD2 LEU   441     -18.316  -4.315 -12.493  1.00 10.00      A   
ATOM   4157  C   LEU   441     -16.537  -2.558  -8.831  1.00 10.00      A   
ATOM   4158  O   LEU   441     -17.184  -2.444  -7.787  1.00 10.00      A   
ATOM   4159  N   ARG   442     -15.537  -1.751  -9.147  1.00 10.00      A   
ATOM   4160  HN  ARG   442     -15.054  -1.890  -9.992  1.00 10.00      A   
ATOM   4161  CA  ARG   442     -15.143  -0.656  -8.277  1.00 10.00      A   
ATOM   4162  CB  ARG   442     -13.620  -0.582  -8.155  1.00 10.00      A   
ATOM   4163  CG  ARG   442     -13.126   0.621  -7.371  1.00 10.00      A   
ATOM   4164  CD  ARG   442     -11.618   0.603  -7.193  1.00 10.00      A   
ATOM   4165  NE  ARG   442     -11.121   1.909  -6.765  1.00 10.00      A   
ATOM   4166  HE  ARG   442     -10.687   2.470  -7.452  1.00 10.00      A   
ATOM   4167  CZ  ARG   442     -11.247   2.389  -5.526  1.00 10.00      A   
ATOM   4168  NH1 ARG   442     -11.839   1.667  -4.583  1.00 10.00      A   
ATOM   4169 HH11 ARG   442     -12.208   0.722  -4.807  1.00 10.00      A   
ATOM   4170 HH12 ARG   442     -11.949   2.049  -3.618  1.00 10.00      A   
ATOM   4171  NH2 ARG   442     -10.799   3.599  -5.243  1.00 10.00      A   
ATOM   4172 HH21 ARG   442     -10.893   3.993  -4.272  1.00 10.00      A   
ATOM   4173 HH22 ARG   442     -10.350   4.179  -5.992  1.00 10.00      A   
ATOM   4174  C   ARG   442     -15.705   0.678  -8.752  1.00 10.00      A   
ATOM   4175  O   ARG   442     -15.220   1.256  -9.723  1.00 10.00      A   
ATOM   4176  N   SER   443     -16.723   1.154  -8.055  1.00 10.00      A   
ATOM   4177  HN  SER   443     -17.058   0.637  -7.291  1.00 10.00      A   
ATOM   4178  CA  SER   443     -17.355   2.421  -8.381  1.00 10.00      A   
ATOM   4179  CB  SER   443     -18.879   2.267  -8.382  1.00 10.00      A   
ATOM   4180  OG  SER   443     -19.512   3.382  -8.988  1.00 10.00      A   
ATOM   4181  HG  SER   443     -20.402   3.478  -8.632  1.00 10.00      A   
ATOM   4182  C   SER   443     -16.933   3.472  -7.362  1.00 10.00      A   
ATOM   4183  O   SER   443     -17.093   3.280  -6.154  1.00 10.00      A   
ATOM   4184  N   THR   444     -16.375   4.573  -7.840  1.00 10.00      A   
ATOM   4185  HN  THR   444     -16.277   4.684  -8.810  1.00 10.00      A   
ATOM   4186  CA  THR   444     -15.925   5.633  -6.955  1.00 10.00      A   
ATOM   4187  CB  THR   444     -14.388   5.654  -6.833  1.00 10.00      A   
ATOM   4188  OG1 THR   444     -13.805   6.119  -8.058  1.00 10.00      A   
ATOM   4189  HG1 THR   444     -14.253   5.703  -8.814  1.00 10.00      A   
ATOM   4190  CG2 THR   444     -13.847   4.272  -6.506  1.00 10.00      A   
ATOM   4191  C   THR   444     -16.387   6.989  -7.459  1.00 10.00      A   
ATOM   4192  O   THR   444     -16.931   7.100  -8.557  1.00 10.00      A   
ATOM   4193  N   ASN   445     -16.170   8.019  -6.649  1.00 10.00      A   
ATOM   4194  HN  ASN   445     -15.759   7.862  -5.775  1.00 10.00      A   
ATOM   4195  CA  ASN   445     -16.542   9.373  -7.030  1.00 10.00      A   
ATOM   4196  CB  ASN   445     -16.532  10.300  -5.813  1.00 10.00      A   
ATOM   4197  CG  ASN   445     -17.055  11.696  -6.113  1.00 10.00      A   
ATOM   4198  OD1 ASN   445     -17.929  11.882  -6.963  1.00 10.00      A   
ATOM   4199  ND2 ASN   445     -16.520  12.687  -5.411  1.00 10.00      A   
ATOM   4200 HD21 ASN   445     -15.830  12.463  -4.749  1.00 10.00      A   
ATOM   4201 HD22 ASN   445     -16.833  13.604  -5.579  1.00 10.00      A   
ATOM   4202  C   ASN   445     -15.575   9.883  -8.090  1.00 10.00      A   
ATOM   4203  O   ASN   445     -15.979  10.546  -9.040  1.00 10.00      A   
ATOM   4204  N   ASN   446     -14.297   9.553  -7.913  1.00 10.00      A   
ATOM   4205  HN  ASN   446     -14.055   9.028  -7.125  1.00 10.00      A   
ATOM   4206  CA  ASN   446     -13.236   9.952  -8.843  1.00 10.00      A   
ATOM   4207  CB  ASN   446     -13.129  11.482  -8.971  1.00 10.00      A   
ATOM   4208  CG  ASN   446     -12.991  12.203  -7.639  1.00 10.00      A   
ATOM   4209  OD1 ASN   446     -12.595  11.618  -6.631  1.00 10.00      A   
ATOM   4210  ND2 ASN   446     -13.301  13.491  -7.632  1.00 10.00      A   
ATOM   4211 HD21 ASN   446     -13.597  13.904  -8.483  1.00 10.00      A   
ATOM   4212 HD22 ASN   446     -13.230  13.978  -6.788  1.00 10.00      A   
ATOM   4213  C   ASN   446     -11.894   9.370  -8.405  1.00 10.00      A   
ATOM   4214  O   ASN   446     -10.837   9.948  -8.672  1.00 10.00      A   
ATOM   4215  N   GLY   447     -11.940   8.206  -7.770  1.00 10.00      A   
ATOM   4216  HN  GLY   447     -12.801   7.744  -7.667  1.00 10.00      A   
ATOM   4217  CA  GLY   447     -10.729   7.580  -7.281  1.00 10.00      A   
ATOM   4218  C   GLY   447     -10.416   6.283  -7.992  1.00 10.00      A   
ATOM   4219  O   GLY   447     -10.368   5.223  -7.368  1.00 10.00      A   
ATOM   4220  N   ILE   448     -10.209   6.375  -9.299  1.00 10.00      A   
ATOM   4221  HN  ILE   448     -10.285   7.252  -9.725  1.00 10.00      A   
ATOM   4222  CA  ILE   448      -9.887   5.218 -10.130  1.00 10.00      A   
ATOM   4223  CB  ILE   448      -8.584   4.498  -9.704  1.00 10.00      A   
ATOM   4224  CG1 ILE   448      -7.468   5.513  -9.440  1.00 10.00      A   
ATOM   4225  CG2 ILE   448      -8.148   3.506 -10.777  1.00 10.00      A   
ATOM   4226  CD1 ILE   448      -6.216   4.911  -8.835  1.00 10.00      A   
ATOM   4227  C   ILE   448     -11.044   4.223 -10.206  1.00 10.00      A   
ATOM   4228  O   ILE   448     -11.023   3.165  -9.572  1.00 10.00      A   
ATOM   4229  N   THR   449     -12.066   4.586 -10.962  1.00 10.00      A   
ATOM   4230  HN  THR   449     -12.050   5.461 -11.402  1.00 10.00      A   
ATOM   4231  CA  THR   449     -13.214   3.719 -11.161  1.00 10.00      A   
ATOM   4232  CB  THR   449     -14.461   4.547 -11.546  1.00 10.00      A   
ATOM   4233  OG1 THR   449     -14.699   5.542 -10.537  1.00 10.00      A   
ATOM   4234  HG1 THR   449     -14.450   6.410 -10.885  1.00 10.00      A   
ATOM   4235  CG2 THR   449     -15.693   3.666 -11.685  1.00 10.00      A   
ATOM   4236  C   THR   449     -12.871   2.728 -12.271  1.00 10.00      A   
ATOM   4237  O   THR   449     -12.668   3.122 -13.423  1.00 10.00      A   
ATOM   4238  N   ALA   450     -12.782   1.451 -11.925  1.00 10.00      A   
ATOM   4239  HN  ALA   450     -12.984   1.185 -11.003  1.00 10.00      A   
ATOM   4240  CA  ALA   450     -12.415   0.437 -12.897  1.00 10.00      A   
ATOM   4241  CB  ALA   450     -10.901   0.281 -12.926  1.00 10.00      A   
ATOM   4242  C   ALA   450     -13.060  -0.907 -12.603  1.00 10.00      A   
ATOM   4243  O   ALA   450     -13.588  -1.140 -11.513  1.00 10.00      A   
ATOM   4244  N   VAL   451     -13.002  -1.785 -13.594  1.00 10.00      A   
ATOM   4245  HN  VAL   451     -12.571  -1.518 -14.439  1.00 10.00      A   
ATOM   4246  CA  VAL   451     -13.545  -3.128 -13.479  1.00 10.00      A   
ATOM   4247  CB  VAL   451     -14.511  -3.458 -14.635  1.00 10.00      A   
ATOM   4248  CG1 VAL   451     -15.159  -4.816 -14.414  1.00 10.00      A   
ATOM   4249  CG2 VAL   451     -15.571  -2.376 -14.779  1.00 10.00      A   
ATOM   4250  C   VAL   451     -12.395  -4.124 -13.506  1.00 10.00      A   
ATOM   4251  O   VAL   451     -11.592  -4.132 -14.444  1.00 10.00      A   
ATOM   4252  N   ILE   452     -12.298  -4.940 -12.471  1.00 10.00      A   
ATOM   4253  HN  ILE   452     -12.967  -4.886 -11.749  1.00 10.00      A   
ATOM   4254  CA  ILE   452     -11.232  -5.922 -12.381  1.00 10.00      A   
ATOM   4255  CB  ILE   452     -10.571  -5.906 -10.985  1.00 10.00      A   
ATOM   4256  CG1 ILE   452     -10.115  -4.488 -10.624  1.00 10.00      A   
ATOM   4257  CG2 ILE   452      -9.397  -6.872 -10.924  1.00 10.00      A   
ATOM   4258  CD1 ILE   452      -9.172  -3.867 -11.634  1.00 10.00      A   
ATOM   4259  C   ILE   452     -11.762  -7.317 -12.686  1.00 10.00      A   
ATOM   4260  O   ILE   452     -12.797  -7.724 -12.158  1.00 10.00      A   
ATOM   4261  N   GLY   453     -11.056  -8.038 -13.545  1.00 10.00      A   
ATOM   4262  HN  GLY   453     -10.237  -7.659 -13.934  1.00 10.00      A   
ATOM   4263  CA  GLY   453     -11.469  -9.377 -13.905  1.00 10.00      A   
ATOM   4264  C   GLY   453     -11.080 -10.393 -12.848  1.00 10.00      A   
ATOM   4265  O   GLY   453     -10.305 -10.079 -11.942  1.00 10.00      A   
ATOM   4266  N   PRO   454     -11.586 -11.631 -12.959  1.00 10.00      A   
ATOM   4267  CA  PRO   454     -11.302 -12.709 -11.995  1.00 10.00      A   
ATOM   4268  CB  PRO   454     -12.142 -13.885 -12.510  1.00 10.00      A   
ATOM   4269  CG  PRO   454     -13.156 -13.272 -13.413  1.00 10.00      A   
ATOM   4270  CD  PRO   454     -12.489 -12.080 -14.028  1.00 10.00      A   
ATOM   4271  C   PRO   454      -9.824 -13.102 -11.954  1.00 10.00      A   
ATOM   4272  O   PRO   454      -9.411 -13.900 -11.115  1.00 10.00      A   
ATOM   4273  N   GLN   455      -9.040 -12.552 -12.874  1.00 10.00      A   
ATOM   4274  HN  GLN   455      -9.433 -11.939 -13.531  1.00 10.00      A   
ATOM   4275  CA  GLN   455      -7.612 -12.834 -12.929  1.00 10.00      A   
ATOM   4276  CB  GLN   455      -7.125 -12.868 -14.382  1.00 10.00      A   
ATOM   4277  CG  GLN   455      -7.430 -14.158 -15.126  1.00 10.00      A   
ATOM   4278  CD  GLN   455      -6.600 -15.327 -14.635  1.00 10.00      A   
ATOM   4279  OE1 GLN   455      -5.488 -15.154 -14.138  1.00 10.00      A   
ATOM   4280  NE2 GLN   455      -7.128 -16.529 -14.782  1.00 10.00      A   
ATOM   4281 HE21 GLN   455      -8.015 -16.599 -15.198  1.00 10.00      A   
ATOM   4282 HE22 GLN   455      -6.613 -17.301 -14.465  1.00 10.00      A   
ATOM   4283  C   GLN   455      -6.827 -11.776 -12.162  1.00 10.00      A   
ATOM   4284  O   GLN   455      -5.600 -11.840 -12.081  1.00 10.00      A   
ATOM   4285  N   GLY   456      -7.539 -10.801 -11.604  1.00 10.00      A   
ATOM   4286  HN  GLY   456      -8.519 -10.809 -11.692  1.00 10.00      A   
ATOM   4287  CA  GLY   456      -6.891  -9.733 -10.864  1.00 10.00      A   
ATOM   4288  C   GLY   456      -6.262  -8.717 -11.799  1.00 10.00      A   
ATOM   4289  O   GLY   456      -5.315  -8.014 -11.439  1.00 10.00      A   
ATOM   4290  N   GLU   457      -6.800  -8.642 -13.004  1.00 10.00      A   
ATOM   4291  HN  GLU   457      -7.566  -9.212 -13.216  1.00 10.00      A   
ATOM   4292  CA  GLU   457      -6.298  -7.729 -14.016  1.00 10.00      A   
ATOM   4293  CB  GLU   457      -5.896  -8.521 -15.260  1.00 10.00      A   
ATOM   4294  CG  GLU   457      -4.915  -7.812 -16.174  1.00 10.00      A   
ATOM   4295  CD  GLU   457      -4.466  -8.693 -17.315  1.00 10.00      A   
ATOM   4296  OE1 GLU   457      -3.381  -9.306 -17.208  1.00 10.00      A   
ATOM   4297  OE2 GLU   457      -5.196  -8.782 -18.325  1.00 10.00      A   
ATOM   4298  C   GLU   457      -7.360  -6.694 -14.368  1.00 10.00      A   
ATOM   4299  O   GLU   457      -8.557  -6.949 -14.217  1.00 10.00      A   
ATOM   4300  N   ILE   458      -6.921  -5.529 -14.826  1.00 10.00      A   
ATOM   4301  HN  ILE   458      -5.957  -5.387 -14.930  1.00 10.00      A   
ATOM   4302  CA  ILE   458      -7.837  -4.459 -15.192  1.00 10.00      A   
ATOM   4303  CB  ILE   458      -7.112  -3.097 -15.269  1.00 10.00      A   
ATOM   4304  CG1 ILE   458      -6.287  -2.858 -14.001  1.00 10.00      A   
ATOM   4305  CG2 ILE   458      -8.113  -1.969 -15.475  1.00 10.00      A   
ATOM   4306  CD1 ILE   458      -5.361  -1.664 -14.089  1.00 10.00      A   
ATOM   4307  C   ILE   458      -8.499  -4.755 -16.536  1.00 10.00      A   
ATOM   4308  O   ILE   458      -7.817  -4.979 -17.537  1.00 10.00      A   
ATOM   4309  N   GLN   459      -9.824  -4.778 -16.543  1.00 10.00      A   
ATOM   4310  HN  GLN   459     -10.311  -4.621 -15.701  1.00 10.00      A   
ATOM   4311  CA  GLN   459     -10.580  -5.035 -17.765  1.00 10.00      A   
ATOM   4312  CB  GLN   459     -11.836  -5.855 -17.445  1.00 10.00      A   
ATOM   4313  CG  GLN   459     -12.683  -6.227 -18.653  1.00 10.00      A   
ATOM   4314  CD  GLN   459     -13.983  -5.451 -18.713  1.00 10.00      A   
ATOM   4315  OE1 GLN   459     -14.512  -5.022 -17.689  1.00 10.00      A   
ATOM   4316  NE2 GLN   459     -14.510  -5.270 -19.910  1.00 10.00      A   
ATOM   4317 HE21 GLN   459     -14.040  -5.643 -20.685  1.00 10.00      A   
ATOM   4318 HE22 GLN   459     -15.355  -4.767 -19.973  1.00 10.00      A   
ATOM   4319  C   GLN   459     -10.954  -3.713 -18.431  1.00 10.00      A   
ATOM   4320  O   GLN   459     -10.812  -3.548 -19.642  1.00 10.00      A   
ATOM   4321  N   ALA   460     -11.418  -2.774 -17.623  1.00 10.00      A   
ATOM   4322  HN  ALA   460     -11.499  -2.970 -16.664  1.00 10.00      A   
ATOM   4323  CA  ALA   460     -11.807  -1.457 -18.104  1.00 10.00      A   
ATOM   4324  CB  ALA   460     -13.272  -1.455 -18.514  1.00 10.00      A   
ATOM   4325  C   ALA   460     -11.565  -0.438 -17.003  1.00 10.00      A   
ATOM   4326  O   ALA   460     -11.719  -0.760 -15.827  1.00 10.00      A   
ATOM   4327  N   MET   461     -11.185   0.778 -17.374  1.00 10.00      A   
ATOM   4328  HN  MET   461     -11.091   0.985 -18.330  1.00 10.00      A   
ATOM   4329  CA  MET   461     -10.918   1.820 -16.386  1.00 10.00      A   
ATOM   4330  CB  MET   461      -9.528   1.638 -15.758  1.00 10.00      A   
ATOM   4331  CG  MET   461      -8.368   2.059 -16.650  1.00 10.00      A   
ATOM   4332  SD  MET   461      -7.225   3.174 -15.812  1.00 10.00      A   
ATOM   4333  CE  MET   461      -6.151   3.634 -17.169  1.00 10.00      A   
ATOM   4334  C   MET   461     -11.023   3.212 -16.994  1.00 10.00      A   
ATOM   4335  O   MET   461     -10.938   3.374 -18.214  1.00 10.00      A   
ATOM   4336  N   ILE   462     -11.226   4.203 -16.134  1.00 10.00      A   
ATOM   4337  HN  ILE   462     -11.315   3.995 -15.180  1.00 10.00      A   
ATOM   4338  CA  ILE   462     -11.322   5.593 -16.559  1.00 10.00      A   
ATOM   4339  CB  ILE   462     -12.767   6.142 -16.469  1.00 10.00      A   
ATOM   4340  CG1 ILE   462     -13.419   5.768 -15.135  1.00 10.00      A   
ATOM   4341  CG2 ILE   462     -13.601   5.651 -17.643  1.00 10.00      A   
ATOM   4342  CD1 ILE   462     -14.813   6.331 -14.952  1.00 10.00      A   
ATOM   4343  C   ILE   462     -10.387   6.462 -15.719  1.00 10.00      A   
ATOM   4344  O   ILE   462     -10.071   6.116 -14.576  1.00 10.00      A   
ATOM   4345  N   PRO   463      -9.912   7.588 -16.280  1.00 10.00      A   
ATOM   4346  CA  PRO   463      -9.000   8.506 -15.582  1.00 10.00      A   
ATOM   4347  CB  PRO   463      -8.724   9.605 -16.614  1.00 10.00      A   
ATOM   4348  CG  PRO   463      -9.075   8.992 -17.925  1.00 10.00      A   
ATOM   4349  CD  PRO   463     -10.210   8.052 -17.645  1.00 10.00      A   
ATOM   4350  C   PRO   463      -9.621   9.112 -14.325  1.00 10.00      A   
ATOM   4351  O   PRO   463     -10.844   9.129 -14.159  1.00 10.00      A   
ATOM   4352  N   GLN   464      -8.766   9.615 -13.446  1.00 10.00      A   
ATOM   4353  HN  GLN   464      -7.805   9.585 -13.648  1.00 10.00      A   
ATOM   4354  CA  GLN   464      -9.210  10.223 -12.200  1.00 10.00      A   
ATOM   4355  CB  GLN   464      -8.074  10.215 -11.178  1.00 10.00      A   
ATOM   4356  CG  GLN   464      -7.560   8.833 -10.819  1.00 10.00      A   
ATOM   4357  CD  GLN   464      -6.185   8.884 -10.188  1.00 10.00      A   
ATOM   4358  OE1 GLN   464      -5.170   8.823 -10.881  1.00 10.00      A   
ATOM   4359  NE2 GLN   464      -6.139   9.002  -8.871  1.00 10.00      A   
ATOM   4360 HE21 GLN   464      -6.986   9.047  -8.380  1.00 10.00      A   
ATOM   4361 HE22 GLN   464      -5.258   9.051  -8.439  1.00 10.00      A   
ATOM   4362  C   GLN   464      -9.668  11.657 -12.431  1.00 10.00      A   
ATOM   4363  O   GLN   464      -9.313  12.273 -13.441  1.00 10.00      A   
ATOM   4364  N   PHE   465     -10.464  12.173 -11.491  1.00 10.00      A   
ATOM   4365  HN  PHE   465     -10.708  11.612 -10.724  1.00 10.00      A   
ATOM   4366  CA  PHE   465     -10.984  13.543 -11.554  1.00 10.00      A   
ATOM   4367  CB  PHE   465      -9.874  14.560 -11.253  1.00 10.00      A   
ATOM   4368  CG  PHE   465      -9.098  14.266  -9.998  1.00 10.00      A   
ATOM   4369  CD1 PHE   465      -7.745  13.983 -10.054  1.00 10.00      A   
ATOM   4370  CD2 PHE   465      -9.727  14.261  -8.763  1.00 10.00      A   
ATOM   4371  CE1 PHE   465      -7.031  13.707  -8.904  1.00 10.00      A   
ATOM   4372  CE2 PHE   465      -9.020  13.987  -7.608  1.00 10.00      A   
ATOM   4373  CZ  PHE   465      -7.671  13.706  -7.679  1.00 10.00      A   
ATOM   4374  C   PHE   465     -11.633  13.839 -12.903  1.00 10.00      A   
ATOM   4375  O   PHE   465     -11.409  14.892 -13.500  1.00 10.00      A   
ATOM   4376  N   THR   466     -12.431  12.899 -13.381  1.00 10.00      A   
ATOM   4377  HN  THR   466     -12.581  12.085 -12.858  1.00 10.00      A   
ATOM   4378  CA  THR   466     -13.103  13.049 -14.660  1.00 10.00      A   
ATOM   4379  CB  THR   466     -12.329  12.311 -15.773  1.00 10.00      A   
ATOM   4380  OG1 THR   466     -10.932  12.624 -15.679  1.00 10.00      A   
ATOM   4381  HG1 THR   466     -10.639  12.494 -14.770  1.00 10.00      A   
ATOM   4382  CG2 THR   466     -12.845  12.717 -17.146  1.00 10.00      A   
ATOM   4383  C   THR   466     -14.512  12.478 -14.583  1.00 10.00      A   
ATOM   4384  O   THR   466     -14.686  11.265 -14.465  1.00 10.00      A   
ATOM   4385  N   ARG   467     -15.512  13.348 -14.622  1.00 10.00      A   
ATOM   4386  HN  ARG   467     -15.314  14.309 -14.683  1.00 10.00      A   
ATOM   4387  CA  ARG   467     -16.898  12.907 -14.567  1.00 10.00      A   
ATOM   4388  CB  ARG   467     -17.845  14.082 -14.301  1.00 10.00      A   
ATOM   4389  CG  ARG   467     -19.318  13.740 -14.475  1.00 10.00      A   
ATOM   4390  CD  ARG   467     -20.210  14.572 -13.570  1.00 10.00      A   
ATOM   4391  NE  ARG   467     -20.208  15.989 -13.922  1.00 10.00      A   
ATOM   4392  HE  ARG   467     -20.558  16.234 -14.813  1.00 10.00      A   
ATOM   4393  CZ  ARG   467     -19.780  16.954 -13.110  1.00 10.00      A   
ATOM   4394  NH1 ARG   467     -19.321  16.651 -11.904  1.00 10.00      A   
ATOM   4395 HH11 ARG   467     -18.986  17.407 -11.265  1.00 10.00      A   
ATOM   4396 HH12 ARG   467     -19.289  15.654 -11.586  1.00 10.00      A   
ATOM   4397  NH2 ARG   467     -19.809  18.218 -13.506  1.00 10.00      A   
ATOM   4398 HH21 ARG   467     -19.473  18.976 -12.871  1.00 10.00      A   
ATOM   4399 HH22 ARG   467     -20.168  18.460 -14.456  1.00 10.00      A   
ATOM   4400  C   ARG   467     -17.289  12.181 -15.852  1.00 10.00      A   
ATOM   4401  O   ARG   467     -17.412  12.796 -16.913  1.00 10.00      A   
ATOM   4402  N   GLU   468     -17.471  10.875 -15.749  1.00 10.00      A   
ATOM   4403  HN  GLU   468     -17.356  10.442 -14.873  1.00 10.00      A   
ATOM   4404  CA  GLU   468     -17.847  10.059 -16.892  1.00 10.00      A   
ATOM   4405  CB  GLU   468     -16.638   9.782 -17.794  1.00 10.00      A   
ATOM   4406  CG  GLU   468     -16.735  10.431 -19.167  1.00 10.00      A   
ATOM   4407  CD  GLU   468     -15.715   9.897 -20.150  1.00 10.00      A   
ATOM   4408  OE1 GLU   468     -15.885   8.757 -20.632  1.00 10.00      A   
ATOM   4409  OE2 GLU   468     -14.745  10.624 -20.462  1.00 10.00      A   
ATOM   4410  C   GLU   468     -18.470   8.746 -16.432  1.00 10.00      A   
ATOM   4411  O   GLU   468     -18.197   8.268 -15.329  1.00 10.00      A   
ATOM   4412  N   VAL   469     -19.323   8.180 -17.270  1.00 10.00      A   
ATOM   4413  HN  VAL   469     -19.516   8.622 -18.124  1.00 10.00      A   
ATOM   4414  CA  VAL   469     -19.975   6.916 -16.966  1.00 10.00      A   
ATOM   4415  CB  VAL   469     -21.464   6.933 -17.366  1.00 10.00      A   
ATOM   4416  CG1 VAL   469     -22.146   5.636 -16.955  1.00 10.00      A   
ATOM   4417  CG2 VAL   469     -22.171   8.134 -16.757  1.00 10.00      A   
ATOM   4418  C   VAL   469     -19.273   5.789 -17.715  1.00 10.00      A   
ATOM   4419  O   VAL   469     -19.244   5.777 -18.947  1.00 10.00      A   
ATOM   4420  N   LEU   470     -18.699   4.859 -16.970  1.00 10.00      A   
ATOM   4421  HN  LEU   470     -18.766   4.921 -15.989  1.00 10.00      A   
ATOM   4422  CA  LEU   470     -17.988   3.738 -17.564  1.00 10.00      A   
ATOM   4423  CB  LEU   470     -16.848   3.276 -16.646  1.00 10.00      A   
ATOM   4424  CG  LEU   470     -16.012   2.090 -17.141  1.00 10.00      A   
ATOM   4425  CD1 LEU   470     -15.316   2.427 -18.452  1.00 10.00      A   
ATOM   4426  CD2 LEU   470     -15.000   1.668 -16.087  1.00 10.00      A   
ATOM   4427  C   LEU   470     -18.940   2.585 -17.846  1.00 10.00      A   
ATOM   4428  O   LEU   470     -19.454   1.956 -16.922  1.00 10.00      A   
ATOM   4429  N   THR   471     -19.180   2.330 -19.124  1.00 10.00      A   
ATOM   4430  HN  THR   471     -18.750   2.886 -19.809  1.00 10.00      A   
ATOM   4431  CA  THR   471     -20.063   1.253 -19.548  1.00 10.00      A   
ATOM   4432  CB  THR   471     -21.017   1.749 -20.653  1.00 10.00      A   
ATOM   4433  OG1 THR   471     -21.633   2.973 -20.236  1.00 10.00      A   
ATOM   4434  HG1 THR   471     -22.177   2.801 -19.456  1.00 10.00      A   
ATOM   4435  CG2 THR   471     -22.095   0.716 -20.951  1.00 10.00      A   
ATOM   4436  C   THR   471     -19.236   0.093 -20.098  1.00 10.00      A   
ATOM   4437  O   THR   471     -18.392   0.289 -20.976  1.00 10.00      A   
ATOM   4438  N   THR   472     -19.463  -1.104 -19.580  1.00 10.00      A   
ATOM   4439  HN  THR   472     -20.135  -1.203 -18.865  1.00 10.00      A   
ATOM   4440  CA  THR   472     -18.734  -2.276 -20.040  1.00 10.00      A   
ATOM   4441  CB  THR   472     -17.338  -2.375 -19.376  1.00 10.00      A   
ATOM   4442  OG1 THR   472     -16.484  -3.239 -20.138  1.00 10.00      A   
ATOM   4443  HG1 THR   472     -15.710  -2.741 -20.434  1.00 10.00      A   
ATOM   4444  CG2 THR   472     -17.434  -2.877 -17.942  1.00 10.00      A   
ATOM   4445  C   THR   472     -19.535  -3.560 -19.807  1.00 10.00      A   
ATOM   4446  O   THR   472     -20.565  -3.551 -19.124  1.00 10.00      A   
ATOM   4447  N   ASN   473     -19.056  -4.652 -20.387  1.00 10.00      A   
ATOM   4448  HN  ASN   473     -18.228  -4.587 -20.909  1.00 10.00      A   
ATOM   4449  CA  ASN   473     -19.702  -5.948 -20.263  1.00 10.00      A   
ATOM   4450  CB  ASN   473     -19.943  -6.535 -21.654  1.00 10.00      A   
ATOM   4451  CG  ASN   473     -21.412  -6.740 -21.961  1.00 10.00      A   
ATOM   4452  OD1 ASN   473     -21.921  -7.857 -21.886  1.00 10.00      A   
ATOM   4453  ND2 ASN   473     -22.104  -5.669 -22.312  1.00 10.00      A   
ATOM   4454 HD21 ASN   473     -21.634  -4.805 -22.356  1.00 10.00      A   
ATOM   4455 HD22 ASN   473     -23.057  -5.777 -22.507  1.00 10.00      A   
ATOM   4456  C   ASN   473     -18.810  -6.877 -19.453  1.00 10.00      A   
ATOM   4457  O   ASN   473     -17.705  -7.213 -19.880  1.00 10.00      A   
ATOM   4458  N   VAL   474     -19.280  -7.285 -18.282  1.00 10.00      A   
ATOM   4459  HN  VAL   474     -20.178  -7.005 -17.994  1.00 10.00      A   
ATOM   4460  CA  VAL   474     -18.491  -8.152 -17.418  1.00 10.00      A   
ATOM   4461  CB  VAL   474     -18.335  -7.563 -16.001  1.00 10.00      A   
ATOM   4462  CG1 VAL   474     -17.059  -8.073 -15.354  1.00 10.00      A   
ATOM   4463  CG2 VAL   474     -18.357  -6.042 -16.030  1.00 10.00      A   
ATOM   4464  C   VAL   474     -19.106  -9.543 -17.311  1.00 10.00      A   
ATOM   4465  O   VAL   474     -20.291  -9.687 -17.011  1.00 10.00      A   
ATOM   4466  N   THR   475     -18.299 -10.560 -17.555  1.00 10.00      A   
ATOM   4467  HN  THR   475     -17.362 -10.386 -17.789  1.00 10.00      A   
ATOM   4468  CA  THR   475     -18.761 -11.936 -17.485  1.00 10.00      A   
ATOM   4469  CB  THR   475     -17.933 -12.825 -18.433  1.00 10.00      A   
ATOM   4470  OG1 THR   475     -17.837 -12.180 -19.713  1.00 10.00      A   
ATOM   4471  HG1 THR   475     -18.622 -12.391 -20.229  1.00 10.00      A   
ATOM   4472  CG2 THR   475     -18.592 -14.184 -18.611  1.00 10.00      A   
ATOM   4473  C   THR   475     -18.650 -12.467 -16.054  1.00 10.00      A   
ATOM   4474  O   THR   475     -17.584 -12.401 -15.443  1.00 10.00      A   
ATOM   4475  N   PRO   476     -19.762 -12.977 -15.495  1.00 10.00      A   
ATOM   4476  CA  PRO   476     -19.789 -13.520 -14.131  1.00 10.00      A   
ATOM   4477  CB  PRO   476     -21.282 -13.685 -13.853  1.00 10.00      A   
ATOM   4478  CG  PRO   476     -21.890 -13.893 -15.194  1.00 10.00      A   
ATOM   4479  CD  PRO   476     -21.077 -13.071 -16.153  1.00 10.00      A   
ATOM   4480  C   PRO   476     -19.088 -14.870 -14.061  1.00 10.00      A   
ATOM   4481  O   PRO   476     -19.051 -15.606 -15.050  1.00 10.00      A   
ATOM   4482  N   THR   477     -18.538 -15.199 -12.902  1.00 10.00      A   
ATOM   4483  HN  THR   477     -18.608 -14.587 -12.140  1.00 10.00      A   
ATOM   4484  CA  THR   477     -17.827 -16.454 -12.740  1.00 10.00      A   
ATOM   4485  CB  THR   477     -16.320 -16.206 -12.547  1.00 10.00      A   
ATOM   4486  OG1 THR   477     -16.129 -15.028 -11.751  1.00 10.00      A   
ATOM   4487  HG1 THR   477     -15.277 -15.077 -11.302  1.00 10.00      A   
ATOM   4488  CG2 THR   477     -15.638 -16.013 -13.892  1.00 10.00      A   
ATOM   4489  C   THR   477     -18.359 -17.291 -11.577  1.00 10.00      A   
ATOM   4490  O   THR   477     -18.677 -16.771 -10.507  1.00 10.00      A   
ATOM   4491  N   THR   478     -18.469 -18.592 -11.810  1.00 10.00      A   
ATOM   4492  HN  THR   478     -18.252 -18.936 -12.704  1.00 10.00      A   
ATOM   4493  CA  THR   478     -18.926 -19.528 -10.798  1.00 10.00      A   
ATOM   4494  CB  THR   478     -19.982 -20.484 -11.387  1.00 10.00      A   
ATOM   4495  OG1 THR   478     -20.607 -19.864 -12.520  1.00 10.00      A   
ATOM   4496  HG1 THR   478     -21.119 -19.099 -12.224  1.00 10.00      A   
ATOM   4497  CG2 THR   478     -21.044 -20.812 -10.350  1.00 10.00      A   
ATOM   4498  C   THR   478     -17.737 -20.350 -10.300  1.00 10.00      A   
ATOM   4499  O   THR   478     -16.669 -20.340 -10.918  1.00 10.00      A   
ATOM   4500  N   GLY   479     -17.918 -21.060  -9.195  1.00 10.00      A   
ATOM   4501  HN  GLY   479     -18.786 -21.034  -8.743  1.00 10.00      A   
ATOM   4502  CA  GLY   479     -16.847 -21.868  -8.647  1.00 10.00      A   
ATOM   4503  C   GLY   479     -16.408 -21.373  -7.286  1.00 10.00      A   
ATOM   4504  O   GLY   479     -16.839 -20.304  -6.847  1.00 10.00      A   
ATOM   4505  N   LEU   480     -15.557 -22.144  -6.623  1.00 10.00      A   
ATOM   4506  HN  LEU   480     -15.259 -22.986  -7.033  1.00 10.00      A   
ATOM   4507  CA  LEU   480     -15.054 -21.783  -5.303  1.00 10.00      A   
ATOM   4508  CB  LEU   480     -15.798 -22.555  -4.211  1.00 10.00      A   
ATOM   4509  CG  LEU   480     -17.248 -22.142  -3.949  1.00 10.00      A   
ATOM   4510  CD1 LEU   480     -17.922 -23.133  -3.012  1.00 10.00      A   
ATOM   4511  CD2 LEU   480     -17.307 -20.735  -3.374  1.00 10.00      A   
ATOM   4512  C   LEU   480     -13.559 -22.052  -5.194  1.00 10.00      A   
ATOM   4513  O   LEU   480     -13.120 -23.200  -5.258  1.00 10.00      A   
ATOM   4514  N   THR   481     -12.787 -20.993  -5.028  1.00 10.00      A   
ATOM   4515  HN  THR   481     -13.200 -20.107  -4.981  1.00 10.00      A   
ATOM   4516  CA  THR   481     -11.343 -21.104  -4.899  1.00 10.00      A   
ATOM   4517  CB  THR   481     -10.670 -19.725  -5.086  1.00 10.00      A   
ATOM   4518  OG1 THR   481     -11.475 -18.705  -4.472  1.00 10.00      A   
ATOM   4519  HG1 THR   481     -10.940 -17.905  -4.345  1.00 10.00      A   
ATOM   4520  CG2 THR   481     -10.505 -19.409  -6.563  1.00 10.00      A   
ATOM   4521  C   THR   481     -10.987 -21.658  -3.522  1.00 10.00      A   
ATOM   4522  O   THR   481     -11.774 -21.527  -2.585  1.00 10.00      A   
ATOM   4523  N   PRO   482      -9.817 -22.305  -3.383  1.00 10.00      A   
ATOM   4524  CA  PRO   482      -9.369 -22.868  -2.103  1.00 10.00      A   
ATOM   4525  CB  PRO   482      -7.904 -23.215  -2.371  1.00 10.00      A   
ATOM   4526  CG  PRO   482      -7.854 -23.496  -3.832  1.00 10.00      A   
ATOM   4527  CD  PRO   482      -8.850 -22.566  -4.468  1.00 10.00      A   
ATOM   4528  C   PRO   482      -9.481 -21.862  -0.955  1.00 10.00      A   
ATOM   4529  O   PRO   482      -9.978 -22.193   0.124  1.00 10.00      A   
ATOM   4530  N   TYR   483      -9.054 -20.627  -1.210  1.00 10.00      A   
ATOM   4531  HN  TYR   483      -8.689 -20.423  -2.101  1.00 10.00      A   
ATOM   4532  CA  TYR   483      -9.105 -19.572  -0.204  1.00 10.00      A   
ATOM   4533  CB  TYR   483      -8.358 -18.326  -0.689  1.00 10.00      A   
ATOM   4534  CG  TYR   483      -8.431 -17.157   0.269  1.00 10.00      A   
ATOM   4535  CD1 TYR   483      -7.772 -17.193   1.490  1.00 10.00      A   
ATOM   4536  CD2 TYR   483      -9.162 -16.020  -0.048  1.00 10.00      A   
ATOM   4537  CE1 TYR   483      -7.843 -16.131   2.372  1.00 10.00      A   
ATOM   4538  CE2 TYR   483      -9.237 -14.954   0.826  1.00 10.00      A   
ATOM   4539  CZ  TYR   483      -8.575 -15.013   2.033  1.00 10.00      A   
ATOM   4540  OH  TYR   483      -8.651 -13.951   2.906  1.00 10.00      A   
ATOM   4541  HH  TYR   483      -7.775 -13.556   3.000  1.00 10.00      A   
ATOM   4542  C   TYR   483     -10.546 -19.221   0.164  1.00 10.00      A   
ATOM   4543  O   TYR   483     -10.836 -18.856   1.298  1.00 10.00      A   
ATOM   4544  N   ALA   484     -11.453 -19.345  -0.793  1.00 10.00      A   
ATOM   4545  HN  ALA   484     -11.176 -19.657  -1.681  1.00 10.00      A   
ATOM   4546  CA  ALA   484     -12.855 -19.041  -0.546  1.00 10.00      A   
ATOM   4547  CB  ALA   484     -13.596 -18.810  -1.855  1.00 10.00      A   
ATOM   4548  C   ALA   484     -13.510 -20.159   0.255  1.00 10.00      A   
ATOM   4549  O   ALA   484     -14.517 -19.946   0.931  1.00 10.00      A   
ATOM   4550  N   ARG   485     -12.918 -21.346   0.190  1.00 10.00      A   
ATOM   4551  HN  ARG   485     -12.107 -21.443  -0.354  1.00 10.00      A   
ATOM   4552  CA  ARG   485     -13.444 -22.505   0.899  1.00 10.00      A   
ATOM   4553  CB  ARG   485     -13.075 -23.804   0.176  1.00 10.00      A   
ATOM   4554  CG  ARG   485     -13.447 -23.858  -1.296  1.00 10.00      A   
ATOM   4555  CD  ARG   485     -13.051 -25.200  -1.893  1.00 10.00      A   
ATOM   4556  NE  ARG   485     -12.872 -25.139  -3.345  1.00 10.00      A   
ATOM   4557  HE  ARG   485     -13.030 -24.269  -3.787  1.00 10.00      A   
ATOM   4558  CZ  ARG   485     -12.510 -26.185  -4.095  1.00 10.00      A   
ATOM   4559  NH1 ARG   485     -12.286 -27.364  -3.531  1.00 10.00      A   
ATOM   4560 HH11 ARG   485     -12.396 -27.484  -2.503  1.00 10.00      A   
ATOM   4561 HH12 ARG   485     -12.002 -28.179  -4.119  1.00 10.00      A   
ATOM   4562  NH2 ARG   485     -12.372 -26.047  -5.409  1.00 10.00      A   
ATOM   4563 HH21 ARG   485     -12.085 -26.866  -5.994  1.00 10.00      A   
ATOM   4564 HH22 ARG   485     -12.551 -25.124  -5.864  1.00 10.00      A   
ATOM   4565  C   ARG   485     -12.929 -22.574   2.336  1.00 10.00      A   
ATOM   4566  O   ARG   485     -13.697 -22.439   3.288  1.00 10.00      A   
ATOM   4567  N   THR   486     -11.628 -22.789   2.480  1.00 10.00      A   
ATOM   4568  HN  THR   486     -11.064 -22.874   1.678  1.00 10.00      A   
ATOM   4569  CA  THR   486     -11.004 -22.917   3.791  1.00 10.00      A   
ATOM   4570  CB  THR   486      -9.747 -23.797   3.691  1.00 10.00      A   
ATOM   4571  OG1 THR   486      -9.547 -24.180   2.319  1.00 10.00      A   
ATOM   4572  HG1 THR   486      -8.815 -23.666   1.945  1.00 10.00      A   
ATOM   4573  CG2 THR   486      -9.910 -25.046   4.540  1.00 10.00      A   
ATOM   4574  C   THR   486     -10.634 -21.569   4.410  1.00 10.00      A   
ATOM   4575  O   THR   486     -10.626 -21.417   5.633  1.00 10.00      A   
ATOM   4576  N   GLY   487     -10.326 -20.597   3.571  1.00 10.00      A   
ATOM   4577  HN  GLY   487     -10.350 -20.763   2.605  1.00 10.00      A   
ATOM   4578  CA  GLY   487      -9.954 -19.291   4.071  1.00 10.00      A   
ATOM   4579  C   GLY   487      -8.509 -19.248   4.516  1.00 10.00      A   
ATOM   4580  O   GLY   487      -7.631 -19.819   3.864  1.00 10.00      A   
ATOM   4581  N   ASN   488      -8.265 -18.598   5.641  1.00 10.00      A   
ATOM   4582  HN  ASN   488      -9.015 -18.178   6.122  1.00 10.00      A   
ATOM   4583  CA  ASN   488      -6.915 -18.474   6.178  1.00 10.00      A   
ATOM   4584  CB  ASN   488      -6.784 -17.204   7.021  1.00 10.00      A   
ATOM   4585  CG  ASN   488      -6.290 -16.015   6.220  1.00 10.00      A   
ATOM   4586  OD1 ASN   488      -5.430 -16.146   5.350  1.00 10.00      A   
ATOM   4587  ND2 ASN   488      -6.838 -14.846   6.506  1.00 10.00      A   
ATOM   4588 HD21 ASN   488      -7.526 -14.816   7.213  1.00 10.00      A   
ATOM   4589 HD22 ASN   488      -6.546 -14.062   5.998  1.00 10.00      A   
ATOM   4590  C   ASN   488      -6.530 -19.693   7.004  1.00 10.00      A   
ATOM   4591  O   ASN   488      -5.519 -19.680   7.709  1.00 10.00      A   
ATOM   4592  N   TRP   489      -7.337 -20.744   6.909  1.00 10.00      A   
ATOM   4593  HN  TRP   489      -8.125 -20.686   6.328  1.00 10.00      A   
ATOM   4594  CA  TRP   489      -7.090 -21.981   7.643  1.00 10.00      A   
ATOM   4595  CB  TRP   489      -8.169 -23.029   7.343  1.00 10.00      A   
ATOM   4596  CG  TRP   489      -8.024 -24.295   8.133  1.00 10.00      A   
ATOM   4597  CD1 TRP   489      -8.407 -24.503   9.424  1.00 10.00      A   
ATOM   4598  CD2 TRP   489      -7.456 -25.530   7.681  1.00 10.00      A   
ATOM   4599  NE1 TRP   489      -8.110 -25.787   9.806  1.00 10.00      A   
ATOM   4600  HE1 TRP   489      -8.289 -26.177  10.691  1.00 10.00      A   
ATOM   4601  CE2 TRP   489      -7.526 -26.438   8.754  1.00 10.00      A   
ATOM   4602  CE3 TRP   489      -6.894 -25.954   6.474  1.00 10.00      A   
ATOM   4603  CZ2 TRP   489      -7.057 -27.745   8.657  1.00 10.00      A   
ATOM   4604  CZ3 TRP   489      -6.429 -27.252   6.379  1.00 10.00      A   
ATOM   4605  CH2 TRP   489      -6.513 -28.132   7.464  1.00 10.00      A   
ATOM   4606  C   TRP   489      -5.679 -22.536   7.386  1.00 10.00      A   
ATOM   4607  O   TRP   489      -4.917 -22.726   8.333  1.00 10.00      A   
ATOM   4608  N   PRO   490      -5.294 -22.788   6.110  1.00 10.00      A   
ATOM   4609  CA  PRO   490      -3.962 -23.323   5.787  1.00 10.00      A   
ATOM   4610  CB  PRO   490      -3.950 -23.381   4.254  1.00 10.00      A   
ATOM   4611  CG  PRO   490      -5.387 -23.416   3.871  1.00 10.00      A   
ATOM   4612  CD  PRO   490      -6.101 -22.583   4.892  1.00 10.00      A   
ATOM   4613  C   PRO   490      -2.847 -22.411   6.287  1.00 10.00      A   
ATOM   4614  O   PRO   490      -1.781 -22.882   6.680  1.00 10.00      A   
ATOM   4615  N   LEU   491      -3.111 -21.106   6.283  1.00 10.00      A   
ATOM   4616  HN  LEU   491      -3.988 -20.798   5.973  1.00 10.00      A   
ATOM   4617  CA  LEU   491      -2.136 -20.124   6.739  1.00 10.00      A   
ATOM   4618  CB  LEU   491      -2.624 -18.702   6.450  1.00 10.00      A   
ATOM   4619  CG  LEU   491      -1.720 -17.570   6.946  1.00 10.00      A   
ATOM   4620  CD1 LEU   491      -0.603 -17.291   5.953  1.00 10.00      A   
ATOM   4621  CD2 LEU   491      -2.529 -16.315   7.232  1.00 10.00      A   
ATOM   4622  C   LEU   491      -1.880 -20.288   8.233  1.00 10.00      A   
ATOM   4623  O   LEU   491      -0.733 -20.398   8.667  1.00 10.00      A   
ATOM   4624  N   TRP   492      -2.956 -20.327   9.012  1.00 10.00      A   
ATOM   4625  HN  TRP   492      -3.849 -20.243   8.604  1.00 10.00      A   
ATOM   4626  CA  TRP   492      -2.843 -20.483  10.455  1.00 10.00      A   
ATOM   4627  CB  TRP   492      -4.197 -20.307  11.141  1.00 10.00      A   
ATOM   4628  CG  TRP   492      -4.561 -18.869  11.361  1.00 10.00      A   
ATOM   4629  CD1 TRP   492      -5.320 -18.080  10.546  1.00 10.00      A   
ATOM   4630  CD2 TRP   492      -4.170 -18.045  12.466  1.00 10.00      A   
ATOM   4631  NE1 TRP   492      -5.436 -16.820  11.081  1.00 10.00      A   
ATOM   4632  HE1 TRP   492      -5.937 -16.075  10.684  1.00 10.00      A   
ATOM   4633  CE2 TRP   492      -4.740 -16.773  12.258  1.00 10.00      A   
ATOM   4634  CE3 TRP   492      -3.403 -18.260  13.616  1.00 10.00      A   
ATOM   4635  CZ2 TRP   492      -4.559 -15.719  13.151  1.00 10.00      A   
ATOM   4636  CZ3 TRP   492      -3.225 -17.213  14.499  1.00 10.00      A   
ATOM   4637  CH2 TRP   492      -3.804 -15.959  14.265  1.00 10.00      A   
ATOM   4638  C   TRP   492      -2.208 -21.820  10.817  1.00 10.00      A   
ATOM   4639  O   TRP   492      -1.542 -21.940  11.845  1.00 10.00      A   
ATOM   4640  N   VAL   493      -2.421 -22.823   9.970  1.00 10.00      A   
ATOM   4641  HN  VAL   493      -2.991 -22.674   9.184  1.00 10.00      A   
ATOM   4642  CA  VAL   493      -1.838 -24.138  10.188  1.00 10.00      A   
ATOM   4643  CB  VAL   493      -2.403 -25.185   9.200  1.00 10.00      A   
ATOM   4644  CG1 VAL   493      -1.608 -26.482   9.261  1.00 10.00      A   
ATOM   4645  CG2 VAL   493      -3.869 -25.453   9.495  1.00 10.00      A   
ATOM   4646  C   VAL   493      -0.322 -24.051  10.035  1.00 10.00      A   
ATOM   4647  O   VAL   493       0.430 -24.585  10.854  1.00 10.00      A   
ATOM   4648  N   LEU   494       0.115 -23.346   8.995  1.00 10.00      A   
ATOM   4649  HN  LEU   494      -0.540 -22.934   8.390  1.00 10.00      A   
ATOM   4650  CA  LEU   494       1.535 -23.166   8.725  1.00 10.00      A   
ATOM   4651  CB  LEU   494       1.744 -22.465   7.380  1.00 10.00      A   
ATOM   4652  CG  LEU   494       1.288 -23.231   6.138  1.00 10.00      A   
ATOM   4653  CD1 LEU   494       1.440 -22.369   4.894  1.00 10.00      A   
ATOM   4654  CD2 LEU   494       2.064 -24.531   5.989  1.00 10.00      A   
ATOM   4655  C   LEU   494       2.200 -22.370   9.843  1.00 10.00      A   
ATOM   4656  O   LEU   494       3.219 -22.790  10.388  1.00 10.00      A   
ATOM   4657  N   THR   495       1.601 -21.235  10.197  1.00 10.00      A   
ATOM   4658  HN  THR   495       0.786 -20.956   9.723  1.00 10.00      A   
ATOM   4659  CA  THR   495       2.131 -20.379  11.254  1.00 10.00      A   
ATOM   4660  CB  THR   495       1.245 -19.134  11.455  1.00 10.00      A   
ATOM   4661  OG1 THR   495       0.933 -18.562  10.174  1.00 10.00      A   
ATOM   4662  HG1 THR   495       0.069 -18.130  10.213  1.00 10.00      A   
ATOM   4663  CG2 THR   495       1.964 -18.094  12.301  1.00 10.00      A   
ATOM   4664  C   THR   495       2.265 -21.145  12.574  1.00 10.00      A   
ATOM   4665  O   THR   495       3.176 -20.889  13.365  1.00 10.00      A   
ATOM   4666  N   ALA   496       1.364 -22.095  12.801  1.00 10.00      A   
ATOM   4667  HN  ALA   496       0.660 -22.257  12.134  1.00 10.00      A   
ATOM   4668  CA  ALA   496       1.394 -22.902  14.013  1.00 10.00      A   
ATOM   4669  CB  ALA   496       0.064 -23.611  14.219  1.00 10.00      A   
ATOM   4670  C   ALA   496       2.542 -23.907  13.959  1.00 10.00      A   
ATOM   4671  O   ALA   496       3.312 -24.036  14.911  1.00 10.00      A   
ATOM   4672  N   LEU   497       2.661 -24.602  12.830  1.00 10.00      A   
ATOM   4673  HN  LEU   497       2.023 -24.439  12.100  1.00 10.00      A   
ATOM   4674  CA  LEU   497       3.713 -25.596  12.642  1.00 10.00      A   
ATOM   4675  CB  LEU   497       3.510 -26.357  11.330  1.00 10.00      A   
ATOM   4676  CG  LEU   497       2.285 -27.270  11.262  1.00 10.00      A   
ATOM   4677  CD1 LEU   497       2.155 -27.879   9.876  1.00 10.00      A   
ATOM   4678  CD2 LEU   497       2.369 -28.362  12.319  1.00 10.00      A   
ATOM   4679  C   LEU   497       5.090 -24.941  12.663  1.00 10.00      A   
ATOM   4680  O   LEU   497       5.997 -25.404  13.359  1.00 10.00      A   
ATOM   4681  N   PHE   498       5.226 -23.853  11.912  1.00 10.00      A   
ATOM   4682  HN  PHE   498       4.453 -23.536  11.388  1.00 10.00      A   
ATOM   4683  CA  PHE   498       6.482 -23.113  11.839  1.00 10.00      A   
ATOM   4684  CB  PHE   498       6.374 -21.962  10.832  1.00 10.00      A   
ATOM   4685  CG  PHE   498       6.634 -22.349   9.400  1.00 10.00      A   
ATOM   4686  CD1 PHE   498       5.909 -23.362   8.793  1.00 10.00      A   
ATOM   4687  CD2 PHE   498       7.595 -21.684   8.655  1.00 10.00      A   
ATOM   4688  CE1 PHE   498       6.141 -23.710   7.477  1.00 10.00      A   
ATOM   4689  CE2 PHE   498       7.833 -22.028   7.338  1.00 10.00      A   
ATOM   4690  CZ  PHE   498       7.103 -23.040   6.747  1.00 10.00      A   
ATOM   4691  C   PHE   498       6.848 -22.555  13.210  1.00 10.00      A   
ATOM   4692  O   PHE   498       7.992 -22.666  13.651  1.00 10.00      A   
ATOM   4693  N   GLY   499       5.862 -21.967  13.882  1.00 10.00      A   
ATOM   4694  HN  GLY   499       4.969 -21.914  13.476  1.00 10.00      A   
ATOM   4695  CA  GLY   499       6.086 -21.401  15.196  1.00 10.00      A   
ATOM   4696  C   GLY   499       6.542 -22.441  16.199  1.00 10.00      A   
ATOM   4697  O   GLY   499       7.545 -22.248  16.882  1.00 10.00      A   
ATOM   4698  N   PHE   500       5.816 -23.551  16.273  1.00 10.00      A   
ATOM   4699  HN  PHE   500       5.031 -23.653  15.690  1.00 10.00      A   
ATOM   4700  CA  PHE   500       6.152 -24.625  17.199  1.00 10.00      A   
ATOM   4701  CB  PHE   500       5.117 -25.752  17.114  1.00 10.00      A   
ATOM   4702  CG  PHE   500       5.353 -26.878  18.085  1.00 10.00      A   
ATOM   4703  CD1 PHE   500       5.104 -26.709  19.438  1.00 10.00      A   
ATOM   4704  CD2 PHE   500       5.824 -28.103  17.645  1.00 10.00      A   
ATOM   4705  CE1 PHE   500       5.320 -27.741  20.331  1.00 10.00      A   
ATOM   4706  CE2 PHE   500       6.042 -29.138  18.533  1.00 10.00      A   
ATOM   4707  CZ  PHE   500       5.790 -28.958  19.878  1.00 10.00      A   
ATOM   4708  C   PHE   500       7.552 -25.167  16.924  1.00 10.00      A   
ATOM   4709  O   PHE   500       8.339 -25.375  17.849  1.00 10.00      A   
ATOM   4710  N   ALA   501       7.862 -25.377  15.649  1.00 10.00      A   
ATOM   4711  HN  ALA   501       7.196 -25.172  14.955  1.00 10.00      A   
ATOM   4712  CA  ALA   501       9.163 -25.899  15.253  1.00 10.00      A   
ATOM   4713  CB  ALA   501       9.178 -26.216  13.766  1.00 10.00      A   
ATOM   4714  C   ALA   501      10.284 -24.926  15.603  1.00 10.00      A   
ATOM   4715  O   ALA   501      11.332 -25.332  16.103  1.00 10.00      A   
ATOM   4716  N   ALA   502      10.054 -23.645  15.346  1.00 10.00      A   
ATOM   4717  HN  ALA   502       9.191 -23.383  14.952  1.00 10.00      A   
ATOM   4718  CA  ALA   502      11.046 -22.613  15.627  1.00 10.00      A   
ATOM   4719  CB  ALA   502      10.654 -21.295  14.976  1.00 10.00      A   
ATOM   4720  C   ALA   502      11.266 -22.427  17.126  1.00 10.00      A   
ATOM   4721  O   ALA   502      12.406 -22.345  17.585  1.00 10.00      A   
ATOM   4722  N   VAL   503      10.175 -22.359  17.881  1.00 10.00      A   
ATOM   4723  HN  VAL   503       9.291 -22.431  17.452  1.00 10.00      A   
ATOM   4724  CA  VAL   503      10.251 -22.173  19.327  1.00 10.00      A   
ATOM   4725  CB  VAL   503       8.855 -21.919  19.943  1.00 10.00      A   
ATOM   4726  CG1 VAL   503       8.918 -21.932  21.463  1.00 10.00      A   
ATOM   4727  CG2 VAL   503       8.296 -20.593  19.451  1.00 10.00      A   
ATOM   4728  C   VAL   503      10.923 -23.364  20.009  1.00 10.00      A   
ATOM   4729  O   VAL   503      11.791 -23.193  20.867  1.00 10.00      A   
ATOM   4730  N   LEU   504      10.542 -24.571  19.606  1.00 10.00      A   
ATOM   4731  HN  LEU   504       9.857 -24.650  18.905  1.00 10.00      A   
ATOM   4732  CA  LEU   504      11.114 -25.779  20.190  1.00 10.00      A   
ATOM   4733  CB  LEU   504      10.322 -27.020  19.766  1.00 10.00      A   
ATOM   4734  CG  LEU   504      10.641 -28.319  20.513  1.00 10.00      A   
ATOM   4735  CD1 LEU   504      10.461 -28.135  22.012  1.00 10.00      A   
ATOM   4736  CD2 LEU   504       9.765 -29.452  20.007  1.00 10.00      A   
ATOM   4737  C   LEU   504      12.587 -25.928  19.816  1.00 10.00      A   
ATOM   4738  O   LEU   504      13.346 -26.614  20.497  1.00 10.00      A   
ATOM   4739  N   MET   505      12.993 -25.272  18.738  1.00 10.00      A   
ATOM   4740  HN  MET   505      12.349 -24.729  18.235  1.00 10.00      A   
ATOM   4741  CA  MET   505      14.373 -25.340  18.291  1.00 10.00      A   
ATOM   4742  CB  MET   505      14.488 -24.974  16.810  1.00 10.00      A   
ATOM   4743  CG  MET   505      15.820 -25.338  16.177  1.00 10.00      A   
ATOM   4744  SD  MET   505      16.177 -27.109  16.256  1.00 10.00      A   
ATOM   4745  CE  MET   505      14.856 -27.770  15.239  1.00 10.00      A   
ATOM   4746  C   MET   505      15.271 -24.445  19.139  1.00 10.00      A   
ATOM   4747  O   MET   505      16.413 -24.797  19.427  1.00 10.00      A   
ATOM   4748  N   SER   506      14.748 -23.296  19.551  1.00 10.00      A   
ATOM   4749  HN  SER   506      13.825 -23.065  19.305  1.00 10.00      A   
ATOM   4750  CA  SER   506      15.515 -22.363  20.363  1.00 10.00      A   
ATOM   4751  CB  SER   506      14.937 -20.953  20.246  1.00 10.00      A   
ATOM   4752  OG  SER   506      13.547 -20.999  19.975  1.00 10.00      A   
ATOM   4753  HG  SER   506      13.191 -20.105  19.983  1.00 10.00      A   
ATOM   4754  C   SER   506      15.553 -22.805  21.821  1.00 10.00      A   
ATOM   4755  O   SER   506      16.587 -22.701  22.484  1.00 10.00      A   
ATOM   4756  N   LEU   507      14.424 -23.305  22.311  1.00 10.00      A   
ATOM   4757  HN  LEU   507      13.630 -23.356  21.732  1.00 10.00      A   
ATOM   4758  CA  LEU   507      14.328 -23.763  23.692  1.00 10.00      A   
ATOM   4759  CB  LEU   507      12.865 -23.872  24.134  1.00 10.00      A   
ATOM   4760  CG  LEU   507      12.049 -22.578  24.139  1.00 10.00      A   
ATOM   4761  CD1 LEU   507      10.656 -22.837  24.690  1.00 10.00      A   
ATOM   4762  CD2 LEU   507      12.753 -21.496  24.944  1.00 10.00      A   
ATOM   4763  C   LEU   507      15.025 -25.106  23.879  1.00 10.00      A   
ATOM   4764  O   LEU   507      15.586 -25.377  24.941  1.00 10.00      A   
ATOM   4765  N   ARG   508      14.977 -25.932  22.839  1.00 10.00      A   
ATOM   4766  HN  ARG   508      14.498 -25.648  22.032  1.00 10.00      A   
ATOM   4767  CB  ARG   508      17.109 -27.185  23.028  1.00 10.00      A   
ATOM   4768  CG  ARG   508      17.844 -26.578  21.845  1.00 10.00      A   
ATOM   4769  CD  ARG   508      19.343 -26.802  21.955  1.00 10.00      A   
ATOM   4770  NE  ARG   508      19.905 -26.194  23.161  1.00 10.00      A   
ATOM   4771  HE  ARG   508      19.465 -26.403  24.017  1.00 10.00      A   
ATOM   4772  CZ  ARG   508      20.965 -25.385  23.161  1.00 10.00      A   
ATOM   4773  NH1 ARG   508      21.590 -25.102  22.022  1.00 10.00      A   
ATOM   4774 HH11 ARG   508      22.421 -24.474  22.021  1.00 10.00      A   
ATOM   4775 HH12 ARG   508      21.247 -25.507  21.122  1.00 10.00      A   
ATOM   4776  NH2 ARG   508      21.410 -24.872  24.302  1.00 10.00      A   
ATOM   4777 HH21 ARG   508      22.241 -24.243  24.304  1.00 10.00      A   
ATOM   4778 HH22 ARG   508      20.929 -25.094  25.201  1.00 10.00      A   
ATOM   4779  CA  ARG   508      15.588 -27.257  22.857  1.00 10.00      A   
ATOM   4780  C   ARG   508      14.964 -28.131  23.936  1.00 10.00      A   
ATOM   4781  O   ARG   508      13.733 -28.320  23.900  1.00 10.00      A   
ATOM   4782  OXT ARG   508      15.704 -28.632  24.809  1.00 10.00      A   
ATOM   4783  CB  MET    28      38.891 -11.853 -24.155  1.00 10.00      B   
ATOM   4784  CG  MET    28      38.619 -11.153 -25.475  1.00 10.00      B   
ATOM   4785  SD  MET    28      37.504 -12.092 -26.536  1.00 10.00      B   
ATOM   4786  CE  MET    28      37.347 -10.976 -27.930  1.00 10.00      B   
ATOM   4787  C   MET    28      39.030  -9.711 -22.871  1.00 10.00      B   
ATOM   4788  O   MET    28      38.062  -9.657 -22.110  1.00 10.00      B   
ATOM   4789  N   MET    28      39.911 -11.794 -21.906  1.00 10.00      B   
ATOM   4790  HT1 MET    28      40.432 -12.671 -22.092  1.00 10.00      B   
ATOM   4791  HT2 MET    28      38.991 -12.034 -21.486  1.00 10.00      B   
ATOM   4792  HT3 MET    28      40.452 -11.222 -21.226  1.00 10.00      B   
ATOM   4793  CA  MET    28      39.717 -11.035 -23.161  1.00 10.00      B   
ATOM   4794  N   ALA    29      39.537  -8.647 -23.469  1.00 10.00      B   
ATOM   4795  HN  ALA    29      40.309  -8.755 -24.069  1.00 10.00      B   
ATOM   4796  CA  ALA    29      38.977  -7.322 -23.276  1.00 10.00      B   
ATOM   4797  CB  ALA    29      40.048  -6.371 -22.763  1.00 10.00      B   
ATOM   4798  C   ALA    29      38.377  -6.806 -24.576  1.00 10.00      B   
ATOM   4799  O   ALA    29      38.357  -7.518 -25.584  1.00 10.00      B   
ATOM   4800  N   TYR    30      37.880  -5.582 -24.547  1.00 10.00      B   
ATOM   4801  HN  TYR    30      37.919  -5.071 -23.713  1.00 10.00      B   
ATOM   4802  CA  TYR    30      37.283  -4.975 -25.725  1.00 10.00      B   
ATOM   4803  CB  TYR    30      35.915  -4.376 -25.393  1.00 10.00      B   
ATOM   4804  CG  TYR    30      34.846  -5.407 -25.118  1.00 10.00      B   
ATOM   4805  CD1 TYR    30      34.673  -5.940 -23.848  1.00 10.00      B   
ATOM   4806  CD2 TYR    30      34.008  -5.847 -26.132  1.00 10.00      B   
ATOM   4807  CE1 TYR    30      33.696  -6.882 -23.596  1.00 10.00      B   
ATOM   4808  CE2 TYR    30      33.027  -6.788 -25.891  1.00 10.00      B   
ATOM   4809  CZ  TYR    30      32.876  -7.303 -24.621  1.00 10.00      B   
ATOM   4810  OH  TYR    30      31.905  -8.248 -24.377  1.00 10.00      B   
ATOM   4811  HH  TYR    30      31.552  -8.120 -23.490  1.00 10.00      B   
ATOM   4812  C   TYR    30      38.203  -3.910 -26.305  1.00 10.00      B   
ATOM   4813  O   TYR    30      38.704  -4.044 -27.421  1.00 10.00      B   
ATOM   4814  N   GLY    31      38.424  -2.852 -25.539  1.00 10.00      B   
ATOM   4815  HN  GLY    31      37.983  -2.788 -24.664  1.00 10.00      B   
ATOM   4816  CA  GLY    31      39.285  -1.779 -25.986  1.00 10.00      B   
ATOM   4817  C   GLY    31      38.505  -0.718 -26.726  1.00 10.00      B   
ATOM   4818  O   GLY    31      39.037  -0.034 -27.603  1.00 10.00      B   
ATOM   4819  N   ARG    32      37.236  -0.582 -26.372  1.00 10.00      B   
ATOM   4820  HN  ARG    32      36.878  -1.148 -25.648  1.00 10.00      B   
ATOM   4821  CA  ARG    32      36.362   0.391 -27.009  1.00 10.00      B   
ATOM   4822  CB  ARG    32      35.271  -0.322 -27.816  1.00 10.00      B   
ATOM   4823  CG  ARG    32      35.796  -1.224 -28.923  1.00 10.00      B   
ATOM   4824  CD  ARG    32      36.559  -0.434 -29.975  1.00 10.00      B   
ATOM   4825  NE  ARG    32      37.496  -1.278 -30.713  1.00 10.00      B   
ATOM   4826  HE  ARG    32      37.601  -2.208 -30.405  1.00 10.00      B   
ATOM   4827  CZ  ARG    32      38.215  -0.868 -31.759  1.00 10.00      B   
ATOM   4828  NH1 ARG    32      38.107   0.380 -32.208  1.00 10.00      B   
ATOM   4829 HH11 ARG    32      38.674   0.695 -33.029  1.00 10.00      B   
ATOM   4830 HH12 ARG    32      37.457   1.051 -31.742  1.00 10.00      B   
ATOM   4831  NH2 ARG    32      39.047  -1.711 -32.354  1.00 10.00      B   
ATOM   4832 HH21 ARG    32      39.143  -2.690 -31.999  1.00 10.00      B   
ATOM   4833 HH22 ARG    32      39.612  -1.405 -33.175  1.00 10.00      B   
ATOM   4834  C   ARG    32      35.724   1.304 -25.967  1.00 10.00      B   
ATOM   4835  O   ARG    32      34.762   2.020 -26.253  1.00 10.00      B   
ATOM   4836  N   GLU    33      36.268   1.276 -24.760  1.00 10.00      B   
ATOM   4837  HN  GLU    33      37.037   0.686 -24.596  1.00 10.00      B   
ATOM   4838  CA  GLU    33      35.753   2.093 -23.669  1.00 10.00      B   
ATOM   4839  CB  GLU    33      35.362   1.231 -22.463  1.00 10.00      B   
ATOM   4840  CG  GLU    33      36.343   0.120 -22.125  1.00 10.00      B   
ATOM   4841  CD  GLU    33      36.031  -1.174 -22.841  1.00 10.00      B   
ATOM   4842  OE1 GLU    33      35.031  -1.825 -22.487  1.00 10.00      B   
ATOM   4843  OE2 GLU    33      36.793  -1.550 -23.757  1.00 10.00      B   
ATOM   4844  C   GLU    33      36.750   3.170 -23.263  1.00 10.00      B   
ATOM   4845  O   GLU    33      36.724   3.664 -22.134  1.00 10.00      B   
ATOM   4846  N   ASP    34      37.619   3.542 -24.195  1.00 10.00      B   
ATOM   4847  HN  ASP    34      37.582   3.116 -25.076  1.00 10.00      B   
ATOM   4848  CA  ASP    34      38.630   4.566 -23.938  1.00 10.00      B   
ATOM   4849  CB  ASP    34      39.516   4.781 -25.168  1.00 10.00      B   
ATOM   4850  CG  ASP    34      40.724   5.653 -24.874  1.00 10.00      B   
ATOM   4851  OD1 ASP    34      40.576   6.892 -24.847  1.00 10.00      B   
ATOM   4852  OD2 ASP    34      41.829   5.103 -24.671  1.00 10.00      B   
ATOM   4853  C   ASP    34      37.973   5.880 -23.527  1.00 10.00      B   
ATOM   4854  O   ASP    34      38.417   6.539 -22.585  1.00 10.00      B   
ATOM   4855  N   VAL    35      36.899   6.241 -24.224  1.00 10.00      B   
ATOM   4856  HN  VAL    35      36.585   5.664 -24.954  1.00 10.00      B   
ATOM   4857  CA  VAL    35      36.174   7.472 -23.931  1.00 10.00      B   
ATOM   4858  CB  VAL    35      35.120   7.792 -25.016  1.00 10.00      B   
ATOM   4859  CG1 VAL    35      34.274   8.993 -24.615  1.00 10.00      B   
ATOM   4860  CG2 VAL    35      35.798   8.051 -26.351  1.00 10.00      B   
ATOM   4861  C   VAL    35      35.500   7.383 -22.565  1.00 10.00      B   
ATOM   4862  O   VAL    35      35.576   8.314 -21.759  1.00 10.00      B   
ATOM   4863  N   ALA    36      34.859   6.248 -22.304  1.00 10.00      B   
ATOM   4864  HN  ALA    36      34.841   5.541 -22.986  1.00 10.00      B   
ATOM   4865  CA  ALA    36      34.176   6.027 -21.036  1.00 10.00      B   
ATOM   4866  CB  ALA    36      33.468   4.682 -21.029  1.00 10.00      B   
ATOM   4867  C   ALA    36      35.146   6.131 -19.864  1.00 10.00      B   
ATOM   4868  O   ALA    36      34.793   6.642 -18.804  1.00 10.00      B   
ATOM   4869  N   ASN    37      36.369   5.649 -20.064  1.00 10.00      B   
ATOM   4870  HN  ASN    37      36.584   5.235 -20.929  1.00 10.00      B   
ATOM   4871  CA  ASN    37      37.396   5.700 -19.024  1.00 10.00      B   
ATOM   4872  CB  ASN    37      38.682   5.014 -19.495  1.00 10.00      B   
ATOM   4873  CG  ASN    37      39.786   5.040 -18.449  1.00 10.00      B   
ATOM   4874  OD1 ASN    37      39.539   4.867 -17.256  1.00 10.00      B   
ATOM   4875  ND2 ASN    37      41.011   5.275 -18.889  1.00 10.00      B   
ATOM   4876 HD21 ASN    37      41.136   5.422 -19.852  1.00 10.00      B   
ATOM   4877 HD22 ASN    37      41.743   5.296 -18.239  1.00 10.00      B   
ATOM   4878  C   ASN    37      37.690   7.146 -18.632  1.00 10.00      B   
ATOM   4879  O   ASN    37      37.739   7.484 -17.449  1.00 10.00      B   
ATOM   4880  N   THR    38      37.875   7.999 -19.633  1.00 10.00      B   
ATOM   4881  HN  THR    38      37.829   7.674 -20.558  1.00 10.00      B   
ATOM   4882  CA  THR    38      38.146   9.408 -19.390  1.00 10.00      B   
ATOM   4883  CB  THR    38      38.530  10.134 -20.695  1.00 10.00      B   
ATOM   4884  OG1 THR    38      39.471   9.329 -21.420  1.00 10.00      B   
ATOM   4885  HG1 THR    38      39.218   9.307 -22.353  1.00 10.00      B   
ATOM   4886  CG2 THR    38      39.162  11.485 -20.395  1.00 10.00      B   
ATOM   4887  C   THR    38      36.924  10.074 -18.762  1.00 10.00      B   
ATOM   4888  O   THR    38      37.050  10.908 -17.862  1.00 10.00      B   
ATOM   4889  N   ARG    39      35.743   9.669 -19.224  1.00 10.00      B   
ATOM   4890  HN  ARG    39      35.717   8.990 -19.938  1.00 10.00      B   
ATOM   4891  CA  ARG    39      34.488  10.204 -18.707  1.00 10.00      B   
ATOM   4892  CB  ARG    39      33.297   9.690 -19.520  1.00 10.00      B   
ATOM   4893  CG  ARG    39      33.172  10.295 -20.909  1.00 10.00      B   
ATOM   4894  CD  ARG    39      32.244  11.502 -20.918  1.00 10.00      B   
ATOM   4895  NE  ARG    39      32.960  12.756 -20.697  1.00 10.00      B   
ATOM   4896  HE  ARG    39      33.080  13.048 -19.765  1.00 10.00      B   
ATOM   4897  CZ  ARG    39      33.427  13.533 -21.678  1.00 10.00      B   
ATOM   4898  NH1 ARG    39      33.271  13.178 -22.949  1.00 10.00      B   
ATOM   4899 HH11 ARG    39      32.761  12.293 -23.196  1.00 10.00      B   
ATOM   4900 HH12 ARG    39      33.645  13.787 -23.709  1.00 10.00      B   
ATOM   4901  NH2 ARG    39      34.050  14.666 -21.380  1.00 10.00      B   
ATOM   4902 HH21 ARG    39      34.427  15.280 -22.137  1.00 10.00      B   
ATOM   4903 HH22 ARG    39      34.161  14.957 -20.370  1.00 10.00      B   
ATOM   4904  C   ARG    39      34.313   9.830 -17.240  1.00 10.00      B   
ATOM   4905  O   ARG    39      33.841  10.634 -16.443  1.00 10.00      B   
ATOM   4906  N   ALA    40      34.702   8.607 -16.893  1.00 10.00      B   
ATOM   4907  HN  ALA    40      35.060   8.007 -17.586  1.00 10.00      B   
ATOM   4908  CA  ALA    40      34.597   8.121 -15.520  1.00 10.00      B   
ATOM   4909  CB  ALA    40      35.035   6.667 -15.432  1.00 10.00      B   
ATOM   4910  C   ALA    40      35.420   8.989 -14.576  1.00 10.00      B   
ATOM   4911  O   ALA    40      34.959   9.360 -13.500  1.00 10.00      B   
ATOM   4912  N   ARG    41      36.634   9.324 -14.995  1.00 10.00      B   
ATOM   4913  HN  ARG    41      36.945   8.994 -15.865  1.00 10.00      B   
ATOM   4914  CA  ARG    41      37.519  10.165 -14.190  1.00 10.00      B   
ATOM   4915  CB  ARG    41      38.889  10.285 -14.857  1.00 10.00      B   
ATOM   4916  CG  ARG    41      39.640   8.971 -14.965  1.00 10.00      B   
ATOM   4917  CD  ARG    41      40.497   8.925 -16.218  1.00 10.00      B   
ATOM   4918  NE  ARG    41      41.594   9.892 -16.179  1.00 10.00      B   
ATOM   4919  HE  ARG    41      41.354  10.846 -16.110  1.00 10.00      B   
ATOM   4920  CZ  ARG    41      42.882   9.550 -16.221  1.00 10.00      B   
ATOM   4921  NH1 ARG    41      43.229   8.264 -16.298  1.00 10.00      B   
ATOM   4922 HH11 ARG    41      44.238   7.994 -16.328  1.00 10.00      B   
ATOM   4923 HH12 ARG    41      42.496   7.521 -16.327  1.00 10.00      B   
ATOM   4924  NH2 ARG    41      43.822  10.486 -16.196  1.00 10.00      B   
ATOM   4925 HH21 ARG    41      43.560  11.496 -16.143  1.00 10.00      B   
ATOM   4926 HH22 ARG    41      44.830  10.217 -16.229  1.00 10.00      B   
ATOM   4927  C   ARG    41      36.904  11.548 -13.995  1.00 10.00      B   
ATOM   4928  O   ARG    41      36.943  12.115 -12.900  1.00 10.00      B   
ATOM   4929  N   GLU    42      36.329  12.078 -15.067  1.00 10.00      B   
ATOM   4930  HN  GLU    42      36.345  11.579 -15.913  1.00 10.00      B   
ATOM   4931  CA  GLU    42      35.680  13.381 -15.029  1.00 10.00      B   
ATOM   4932  CB  GLU    42      35.295  13.809 -16.444  1.00 10.00      B   
ATOM   4933  CG  GLU    42      34.614  15.162 -16.524  1.00 10.00      B   
ATOM   4934  CD  GLU    42      33.612  15.225 -17.653  1.00 10.00      B   
ATOM   4935  OE1 GLU    42      34.040  15.304 -18.825  1.00 10.00      B   
ATOM   4936  OE2 GLU    42      32.394  15.182 -17.373  1.00 10.00      B   
ATOM   4937  C   GLU    42      34.438  13.313 -14.144  1.00 10.00      B   
ATOM   4938  O   GLU    42      34.195  14.197 -13.323  1.00 10.00      B   
ATOM   4939  N   THR    43      33.664  12.247 -14.311  1.00 10.00      B   
ATOM   4940  HN  THR    43      33.913  11.577 -14.987  1.00 10.00      B   
ATOM   4941  CA  THR    43      32.456  12.042 -13.527  1.00 10.00      B   
ATOM   4942  CB  THR    43      31.697  10.774 -13.976  1.00 10.00      B   
ATOM   4943  OG1 THR    43      31.358  10.881 -15.368  1.00 10.00      B   
ATOM   4944  HG1 THR    43      32.159  11.030 -15.889  1.00 10.00      B   
ATOM   4945  CG2 THR    43      30.418  10.603 -13.173  1.00 10.00      B   
ATOM   4946  C   THR    43      32.798  11.952 -12.037  1.00 10.00      B   
ATOM   4947  O   THR    43      32.115  12.539 -11.200  1.00 10.00      B   
ATOM   4948  N   ALA    44      33.873  11.232 -11.720  1.00 10.00      B   
ATOM   4949  HN  ALA    44      34.376  10.778 -12.434  1.00 10.00      B   
ATOM   4950  CA  ALA    44      34.315  11.082 -10.339  1.00 10.00      B   
ATOM   4951  CB  ALA    44      35.487  10.116 -10.254  1.00 10.00      B   
ATOM   4952  C   ALA    44      34.696  12.439  -9.756  1.00 10.00      B   
ATOM   4953  O   ALA    44      34.372  12.749  -8.607  1.00 10.00      B   
ATOM   4954  N   ALA    45      35.368  13.254 -10.562  1.00 10.00      B   
ATOM   4955  HN  ALA    45      35.594  12.949 -11.467  1.00 10.00      B   
ATOM   4956  CA  ALA    45      35.780  14.586 -10.137  1.00 10.00      B   
ATOM   4957  CB  ALA    45      36.663  15.230 -11.193  1.00 10.00      B   
ATOM   4958  C   ALA    45      34.557  15.455  -9.869  1.00 10.00      B   
ATOM   4959  O   ALA    45      34.451  16.100  -8.827  1.00 10.00      B   
ATOM   4960  N   ARG    46      33.622  15.448 -10.813  1.00 10.00      B   
ATOM   4961  HN  ARG    46      33.765  14.908 -11.624  1.00 10.00      B   
ATOM   4962  CA  ARG    46      32.396  16.225 -10.688  1.00 10.00      B   
ATOM   4963  CB  ARG    46      31.602  16.178 -11.995  1.00 10.00      B   
ATOM   4964  CG  ARG    46      32.311  16.870 -13.150  1.00 10.00      B   
ATOM   4965  CD  ARG    46      31.680  16.535 -14.489  1.00 10.00      B   
ATOM   4966  NE  ARG    46      30.314  17.037 -14.598  1.00 10.00      B   
ATOM   4967  HE  ARG    46      29.945  17.509 -13.822  1.00 10.00      B   
ATOM   4968  CZ  ARG    46      29.560  16.905 -15.686  1.00 10.00      B   
ATOM   4969  NH1 ARG    46      30.032  16.282 -16.763  1.00 10.00      B   
ATOM   4970 HH11 ARG    46      29.434  16.177 -17.607  1.00 10.00      B   
ATOM   4971 HH12 ARG    46      31.016  15.897 -16.775  1.00 10.00      B   
ATOM   4972  NH2 ARG    46      28.319  17.374 -15.688  1.00 10.00      B   
ATOM   4973 HH21 ARG    46      27.938  17.856 -14.844  1.00 10.00      B   
ATOM   4974 HH22 ARG    46      27.716  17.266 -16.539  1.00 10.00      B   
ATOM   4975  C   ARG    46      31.562  15.723  -9.519  1.00 10.00      B   
ATOM   4976  O   ARG    46      30.897  16.502  -8.837  1.00 10.00      B   
ATOM   4977  N   PHE    47      31.607  14.414  -9.295  1.00 10.00      B   
ATOM   4978  HN  PHE    47      32.127  13.843  -9.906  1.00 10.00      B   
ATOM   4979  CA  PHE    47      30.890  13.796  -8.192  1.00 10.00      B   
ATOM   4980  CB  PHE    47      31.024  12.270  -8.269  1.00 10.00      B   
ATOM   4981  CG  PHE    47      30.269  11.516  -7.212  1.00 10.00      B   
ATOM   4982  CD1 PHE    47      28.907  11.692  -7.053  1.00 10.00      B   
ATOM   4983  CD2 PHE    47      30.925  10.618  -6.386  1.00 10.00      B   
ATOM   4984  CE1 PHE    47      28.213  10.989  -6.090  1.00 10.00      B   
ATOM   4985  CE2 PHE    47      30.237   9.913  -5.418  1.00 10.00      B   
ATOM   4986  CZ  PHE    47      28.878  10.099  -5.270  1.00 10.00      B   
ATOM   4987  C   PHE    47      31.463  14.308  -6.879  1.00 10.00      B   
ATOM   4988  O   PHE    47      30.726  14.716  -5.987  1.00 10.00      B   
ATOM   4989  N   THR    48      32.790  14.310  -6.788  1.00 10.00      B   
ATOM   4990  HN  THR    48      33.320  13.978  -7.544  1.00 10.00      B   
ATOM   4991  CA  THR    48      33.481  14.782  -5.596  1.00 10.00      B   
ATOM   4992  CB  THR    48      35.004  14.553  -5.710  1.00 10.00      B   
ATOM   4993  OG1 THR    48      35.255  13.191  -6.095  1.00 10.00      B   
ATOM   4994  HG1 THR    48      34.997  13.065  -7.021  1.00 10.00      B   
ATOM   4995  CG2 THR    48      35.689  14.819  -4.378  1.00 10.00      B   
ATOM   4996  C   THR    48      33.186  16.264  -5.346  1.00 10.00      B   
ATOM   4997  O   THR    48      33.097  16.708  -4.199  1.00 10.00      B   
ATOM   4998  N   ALA    49      33.025  17.021  -6.426  1.00 10.00      B   
ATOM   4999  HN  ALA    49      33.123  16.615  -7.316  1.00 10.00      B   
ATOM   5000  CA  ALA    49      32.721  18.441  -6.324  1.00 10.00      B   
ATOM   5001  CB  ALA    49      32.798  19.100  -7.693  1.00 10.00      B   
ATOM   5002  C   ALA    49      31.337  18.636  -5.715  1.00 10.00      B   
ATOM   5003  O   ALA    49      31.151  19.469  -4.825  1.00 10.00      B   
ATOM   5004  N   ALA    50      30.377  17.849  -6.197  1.00 10.00      B   
ATOM   5005  HN  ALA    50      30.599  17.212  -6.910  1.00 10.00      B   
ATOM   5006  CA  ALA    50      29.004  17.910  -5.703  1.00 10.00      B   
ATOM   5007  CB  ALA    50      28.094  17.043  -6.561  1.00 10.00      B   
ATOM   5008  C   ALA    50      28.947  17.465  -4.246  1.00 10.00      B   
ATOM   5009  O   ALA    50      28.202  18.029  -3.447  1.00 10.00      B   
ATOM   5010  N   LEU    51      29.748  16.455  -3.913  1.00 10.00      B   
ATOM   5011  HN  LEU    51      30.304  16.039  -4.610  1.00 10.00      B   
ATOM   5012  CA  LEU    51      29.813  15.934  -2.552  1.00 10.00      B   
ATOM   5013  CB  LEU    51      30.840  14.802  -2.462  1.00 10.00      B   
ATOM   5014  CG  LEU    51      30.545  13.538  -3.271  1.00 10.00      B   
ATOM   5015  CD1 LEU    51      31.600  12.475  -3.003  1.00 10.00      B   
ATOM   5016  CD2 LEU    51      29.156  13.015  -2.958  1.00 10.00      B   
ATOM   5017  C   LEU    51      30.199  17.039  -1.579  1.00 10.00      B   
ATOM   5018  O   LEU    51      29.536  17.243  -0.562  1.00 10.00      B   
ATOM   5019  N   GLU    52      31.267  17.754  -1.915  1.00 10.00      B   
ATOM   5020  HN  GLU    52      31.738  17.537  -2.748  1.00 10.00      B   
ATOM   5021  CA  GLU    52      31.768  18.846  -1.089  1.00 10.00      B   
ATOM   5022  CB  GLU    52      32.990  19.478  -1.752  1.00 10.00      B   
ATOM   5023  CG  GLU    52      33.838  20.320  -0.817  1.00 10.00      B   
ATOM   5024  CD  GLU    52      35.022  20.941  -1.523  1.00 10.00      B   
ATOM   5025  OE1 GLU    52      35.756  20.208  -2.216  1.00 10.00      B   
ATOM   5026  OE2 GLU    52      35.226  22.166  -1.394  1.00 10.00      B   
ATOM   5027  C   GLU    52      30.689  19.902  -0.874  1.00 10.00      B   
ATOM   5028  O   GLU    52      30.506  20.402   0.240  1.00 10.00      B   
ATOM   5029  N   LEU    53      29.973  20.232  -1.945  1.00 10.00      B   
ATOM   5030  HN  LEU    53      30.170  19.800  -2.804  1.00 10.00      B   
ATOM   5031  CA  LEU    53      28.905  21.220  -1.874  1.00 10.00      B   
ATOM   5032  CB  LEU    53      28.381  21.547  -3.276  1.00 10.00      B   
ATOM   5033  CG  LEU    53      27.350  22.676  -3.367  1.00 10.00      B   
ATOM   5034  CD1 LEU    53      27.951  23.998  -2.912  1.00 10.00      B   
ATOM   5035  CD2 LEU    53      26.803  22.793  -4.780  1.00 10.00      B   
ATOM   5036  C   LEU    53      27.771  20.713  -0.991  1.00 10.00      B   
ATOM   5037  O   LEU    53      27.204  21.464  -0.198  1.00 10.00      B   
ATOM   5038  N   ALA    54      27.460  19.428  -1.123  1.00 10.00      B   
ATOM   5039  HN  ALA    54      27.959  18.881  -1.772  1.00 10.00      B   
ATOM   5040  CA  ALA    54      26.401  18.807  -0.340  1.00 10.00      B   
ATOM   5041  CB  ALA    54      26.191  17.362  -0.771  1.00 10.00      B   
ATOM   5042  C   ALA    54      26.700  18.889   1.153  1.00 10.00      B   
ATOM   5043  O   ALA    54      25.808  19.171   1.951  1.00 10.00      B   
ATOM   5044  N   ILE    55      27.957  18.653   1.520  1.00 10.00      B   
ATOM   5045  HN  ILE    55      28.620  18.428   0.831  1.00 10.00      B   
ATOM   5046  CA  ILE    55      28.377  18.712   2.919  1.00 10.00      B   
ATOM   5047  CB  ILE    55      29.890  18.438   3.069  1.00 10.00      B   
ATOM   5048  CG1 ILE    55      30.263  17.095   2.445  1.00 10.00      B   
ATOM   5049  CG2 ILE    55      30.305  18.476   4.534  1.00 10.00      B   
ATOM   5050  CD1 ILE    55      31.754  16.870   2.330  1.00 10.00      B   
ATOM   5051  C   ILE    55      28.072  20.084   3.505  1.00 10.00      B   
ATOM   5052  O   ILE    55      27.533  20.197   4.607  1.00 10.00      B   
ATOM   5053  N   ASP    56      28.400  21.120   2.745  1.00 10.00      B   
ATOM   5054  HN  ASP    56      28.807  20.955   1.867  1.00 10.00      B   
ATOM   5055  CA  ASP    56      28.175  22.496   3.172  1.00 10.00      B   
ATOM   5056  CB  ASP    56      28.794  23.462   2.158  1.00 10.00      B   
ATOM   5057  CG  ASP    56      29.054  24.837   2.733  1.00 10.00      B   
ATOM   5058  OD1 ASP    56      29.991  24.980   3.551  1.00 10.00      B   
ATOM   5059  OD2 ASP    56      28.338  25.786   2.357  1.00 10.00      B   
ATOM   5060  C   ASP    56      26.682  22.779   3.328  1.00 10.00      B   
ATOM   5061  O   ASP    56      26.256  23.458   4.261  1.00 10.00      B   
ATOM   5062  N   ARG    57      25.888  22.227   2.418  1.00 10.00      B   
ATOM   5063  HN  ARG    57      26.287  21.672   1.711  1.00 10.00      B   
ATOM   5064  CA  ARG    57      24.444  22.419   2.442  1.00 10.00      B   
ATOM   5065  CB  ARG    57      23.804  21.939   1.137  1.00 10.00      B   
ATOM   5066  CG  ARG    57      24.243  22.713  -0.097  1.00 10.00      B   
ATOM   5067  CD  ARG    57      23.960  24.200   0.047  1.00 10.00      B   
ATOM   5068  NE  ARG    57      22.527  24.499   0.025  1.00 10.00      B   
ATOM   5069  HE  ARG    57      22.017  24.324   0.850  1.00 10.00      B   
ATOM   5070  CZ  ARG    57      21.888  25.004  -1.030  1.00 10.00      B   
ATOM   5071  NH1 ARG    57      22.553  25.257  -2.151  1.00 10.00      B   
ATOM   5072 HH11 ARG    57      23.576  25.069  -2.209  1.00 10.00      B   
ATOM   5073 HH12 ARG    57      22.058  25.655  -2.983  1.00 10.00      B   
ATOM   5074  NH2 ARG    57      20.584  25.255  -0.966  1.00 10.00      B   
ATOM   5075 HH21 ARG    57      20.053  25.063  -0.087  1.00 10.00      B   
ATOM   5076 HH22 ARG    57      20.085  25.651  -1.796  1.00 10.00      B   
ATOM   5077  C   ARG    57      23.796  21.719   3.632  1.00 10.00      B   
ATOM   5078  O   ARG    57      22.757  22.161   4.126  1.00 10.00      B   
ATOM   5079  N   ALA    58      24.412  20.633   4.089  1.00 10.00      B   
ATOM   5080  HN  ALA    58      25.241  20.336   3.655  1.00 10.00      B   
ATOM   5081  CA  ALA    58      23.892  19.875   5.222  1.00 10.00      B   
ATOM   5082  CB  ALA    58      24.720  18.618   5.458  1.00 10.00      B   
ATOM   5083  C   ALA    58      23.853  20.741   6.478  1.00 10.00      B   
ATOM   5084  O   ALA    58      22.850  20.771   7.191  1.00 10.00      B   
ATOM   5085  N   THR    59      24.940  21.461   6.726  1.00 10.00      B   
ATOM   5086  HN  THR    59      25.711  21.395   6.118  1.00 10.00      B   
ATOM   5087  CA  THR    59      25.039  22.334   7.885  1.00 10.00      B   
ATOM   5088  CB  THR    59      26.473  22.874   8.016  1.00 10.00      B   
ATOM   5089  OG1 THR    59      27.368  21.998   7.312  1.00 10.00      B   
ATOM   5090  HG1 THR    59      28.109  22.504   6.967  1.00 10.00      B   
ATOM   5091  CG2 THR    59      26.881  22.942   9.477  1.00 10.00      B   
ATOM   5092  C   THR    59      24.071  23.513   7.772  1.00 10.00      B   
ATOM   5093  O   THR    59      23.528  23.988   8.773  1.00 10.00      B   
ATOM   5094  N   LEU    60      23.848  23.967   6.546  1.00 10.00      B   
ATOM   5095  HN  LEU    60      24.295  23.533   5.788  1.00 10.00      B   
ATOM   5096  CA  LEU    60      22.961  25.092   6.293  1.00 10.00      B   
ATOM   5097  CB  LEU    60      23.160  25.621   4.870  1.00 10.00      B   
ATOM   5098  CG  LEU    60      24.566  26.123   4.526  1.00 10.00      B   
ATOM   5099  CD1 LEU    60      24.639  26.558   3.072  1.00 10.00      B   
ATOM   5100  CD2 LEU    60      24.977  27.257   5.454  1.00 10.00      B   
ATOM   5101  C   LEU    60      21.502  24.717   6.512  1.00 10.00      B   
ATOM   5102  O   LEU    60      20.724  25.506   7.051  1.00 10.00      B   
ATOM   5103  N   SER    61      21.138  23.509   6.110  1.00 10.00      B   
ATOM   5104  HN  SER    61      21.809  22.912   5.710  1.00 10.00      B   
ATOM   5105  CA  SER    61      19.768  23.044   6.248  1.00 10.00      B   
ATOM   5106  CB  SER    61      19.463  21.983   5.190  1.00 10.00      B   
ATOM   5107  OG  SER    61      20.497  21.015   5.130  1.00 10.00      B   
ATOM   5108  HG  SER    61      21.213  21.342   4.569  1.00 10.00      B   
ATOM   5109  C   SER    61      19.483  22.514   7.653  1.00 10.00      B   
ATOM   5110  O   SER    61      18.443  22.819   8.242  1.00 10.00      B   
ATOM   5111  N   GLY    62      20.402  21.720   8.187  1.00 10.00      B   
ATOM   5112  HN  GLY    62      21.213  21.501   7.675  1.00 10.00      B   
ATOM   5113  CA  GLY    62      20.217  21.168   9.515  1.00 10.00      B   
ATOM   5114  C   GLY    62      19.875  19.692   9.475  1.00 10.00      B   
ATOM   5115  O   GLY    62      19.615  19.075  10.510  1.00 10.00      B   
ATOM   5116  N   GLN    63      19.877  19.125   8.279  1.00 10.00      B   
ATOM   5117  HN  GLN    63      20.105  19.667   7.493  1.00 10.00      B   
ATOM   5118  CA  GLN    63      19.573  17.714   8.100  1.00 10.00      B   
ATOM   5119  CB  GLN    63      18.141  17.523   7.584  1.00 10.00      B   
ATOM   5120  CG  GLN    63      17.696  16.067   7.511  1.00 10.00      B   
ATOM   5121  CD  GLN    63      16.338  15.886   6.859  1.00 10.00      B   
ATOM   5122  OE1 GLN    63      15.305  15.906   7.527  1.00 10.00      B   
ATOM   5123  NE2 GLN    63      16.331  15.711   5.549  1.00 10.00      B   
ATOM   5124 HE21 GLN    63      17.192  15.710   5.075  1.00 10.00      B   
ATOM   5125 HE22 GLN    63      15.466  15.584   5.102  1.00 10.00      B   
ATOM   5126  C   GLN    63      20.569  17.096   7.128  1.00 10.00      B   
ATOM   5127  O   GLN    63      20.791  17.637   6.044  1.00 10.00      B   
ATOM   5128  N   PRO    64      21.200  15.976   7.523  1.00 10.00      B   
ATOM   5129  CA  PRO    64      22.181  15.270   6.688  1.00 10.00      B   
ATOM   5130  CB  PRO    64      22.331  13.926   7.399  1.00 10.00      B   
ATOM   5131  CG  PRO    64      22.056  14.234   8.829  1.00 10.00      B   
ATOM   5132  CD  PRO    64      21.008  15.311   8.825  1.00 10.00      B   
ATOM   5133  C   PRO    64      21.664  15.058   5.268  1.00 10.00      B   
ATOM   5134  O   PRO    64      20.649  14.392   5.062  1.00 10.00      B   
ATOM   5135  N   VAL    65      22.359  15.638   4.299  1.00 10.00      B   
ATOM   5136  HN  VAL    65      23.169  16.139   4.531  1.00 10.00      B   
ATOM   5137  CA  VAL    65      21.966  15.535   2.898  1.00 10.00      B   
ATOM   5138  CB  VAL    65      22.743  16.522   2.003  1.00 10.00      B   
ATOM   5139  CG1 VAL    65      22.320  17.953   2.297  1.00 10.00      B   
ATOM   5140  CG2 VAL    65      24.242  16.349   2.198  1.00 10.00      B   
ATOM   5141  C   VAL    65      22.139  14.117   2.367  1.00 10.00      B   
ATOM   5142  O   VAL    65      22.994  13.359   2.840  1.00 10.00      B   
ATOM   5143  N   GLY    66      21.336  13.764   1.377  1.00 10.00      B   
ATOM   5144  HN  GLY    66      20.688  14.413   1.024  1.00 10.00      B   
ATOM   5145  CA  GLY    66      21.409  12.438   0.812  1.00 10.00      B   
ATOM   5146  C   GLY    66      21.402  12.442  -0.699  1.00 10.00      B   
ATOM   5147  O   GLY    66      20.739  13.272  -1.321  1.00 10.00      B   
ATOM   5148  N   ILE    67      22.143  11.513  -1.288  1.00 10.00      B   
ATOM   5149  HN  ILE    67      22.664  10.896  -0.730  1.00 10.00      B   
ATOM   5150  CA  ILE    67      22.219  11.394  -2.738  1.00 10.00      B   
ATOM   5151  CB  ILE    67      23.664  11.132  -3.208  1.00 10.00      B   
ATOM   5152  CG1 ILE    67      24.651  11.986  -2.408  1.00 10.00      B   
ATOM   5153  CG2 ILE    67      23.798  11.427  -4.695  1.00 10.00      B   
ATOM   5154  CD1 ILE    67      26.069  11.464  -2.438  1.00 10.00      B   
ATOM   5155  C   ILE    67      21.329  10.253  -3.223  1.00 10.00      B   
ATOM   5156  O   ILE    67      21.291   9.180  -2.615  1.00 10.00      B   
ATOM   5157  N   HIS    68      20.617  10.491  -4.313  1.00 10.00      B   
ATOM   5158  HN  HIS    68      20.700  11.369  -4.754  1.00 10.00      B   
ATOM   5159  CA  HIS    68      19.722   9.499  -4.891  1.00 10.00      B   
ATOM   5160  CB  HIS    68      18.347  10.132  -5.151  1.00 10.00      B   
ATOM   5161  CG  HIS    68      17.360   9.232  -5.830  1.00 10.00      B   
ATOM   5162  ND1 HIS    68      16.750   9.548  -7.026  1.00 10.00      B   
ATOM   5163  HD1 HIS    68      16.902  10.364  -7.556  1.00 10.00      B   
ATOM   5164  CD2 HIS    68      16.875   8.020  -5.472  1.00 10.00      B   
ATOM   5165  CE1 HIS    68      15.930   8.575  -7.368  1.00 10.00      B   
ATOM   5166  NE2 HIS    68      15.992   7.637  -6.444  1.00 10.00      B   
ATOM   5167  HE2 HIS    68      15.485   6.800  -6.454  1.00 10.00      B
[truncated: 73,386 more chars]
