# Supplementary material for: Large-scale discovery of protein interactions at residue resolution using co-evolution calculated from genomic sequences
Source: Nat Commun. 2021 Mar 2;12:1396. doi: 10.1038/s41467-021-21636-z (PMC7925567; doi:10.1038/s41467-021-21636-z)
Supplement: Supplementary file 13 — Supplementary Data 11 [file 41467_2021_21636_MOESM13_ESM.zip › supplementary_prediction/membrane153326_LNT_GSPH/models/structures_haddock-sorted.stat]

#struc haddock-score rmsd_all Einter Enb Evdw+0.1Eelec Evdw Eelec Eair Ecdih Ecoup Esani Evean Edani #NOEviol #Dihedviol #Jviol #Saniviol #veanviol #Daniviol bsa dH Edesolv
haddock_97w.pdb -93.88182 0.000 248.165 -147.323 -75.2698 -67.2638 -80.0596 395.488 0 0 0 0 0 2 0 0 0 0 0 2161.28 -166919 -50.1549
haddock_32w.pdb -78.19212 1.744 240.038 -153.491 -81.8615 -73.9026 -79.5886 393.53 0 0 0 0 0 2 0 0 0 0 0 2292.96 -166856 -27.7248
haddock_77w.pdb -77.081 1.912 275.358 -153.745 -67.4625 -57.8756 -95.8695 429.103 0 0 0 0 0 3 0 0 0 0 0 2056.72 -171797 -42.9418
haddock_37w.pdb -74.4317 1.704 242.552 -141.47 -85.0807 -78.8153 -62.6545 384.022 0 0 0 0 0 2 0 0 0 0 0 2340.23 -166922 -21.4877
haddock_31w.pdb -73.9404 3.478 261.662 -175.075 -74.077 -62.855 -112.22 436.736 0 0 0 0 0 3 0 0 0 0 0 2089.63 -171975 -32.315
haddock_83w.pdb -72.7028 2.300 314.353 -100.94 -67.6658 -63.9687 -36.971 415.292 0 0 0 0 0 3 0 0 0 0 0 2175.96 -171633 -42.8691
haddock_40w.pdb -71.11166 1.845 323.486 -100.549 -64.3352 -60.3115 -40.2373 424.034 0 0 0 0 0 3 0 0 0 0 0 2195.6 -171768 -45.1561
haddock_21w.pdb -70.36494 1.888 317.819 -102.787 -69.5507 -65.8578 -36.9292 420.606 0 0 0 0 0 3 0 0 0 0 0 2373.2 -171786 -39.1819
haddock_7w.pdb -69.95732 1.703 316.653 -116.21 -75.5483 -71.0303 -45.1801 432.863 0 0 0 0 0 3 0 0 0 0 0 2274.88 -171774 -33.1773
haddock_94w.pdb -69.62278 1.177 352.157 -76.3113 -54.715 -52.3154 -23.9959 428.468 0 0 0 0 0 3 0 0 0 0 0 1943.51 -171768 -55.355
haddock_22w.pdb -68.49838 2.060 305.336 -121.006 -69.4572 -63.7295 -57.2769 426.342 0 0 0 0 0 3 0 0 0 0 0 2132.72 -171694 -35.9477
haddock_56w.pdb -68.30984 1.943 320.307 -105.379 -64.5593 -60.0238 -45.3552 425.686 0 0 0 0 0 3 0 0 0 0 0 2100.5 -171755 -41.7836
haddock_99w.pdb -67.46228 1.979 298.456 -120.788 -73.1401 -67.8459 -52.9419 419.244 0 0 0 0 0 3 0 0 0 0 0 2128.64 -171866 -30.9524
haddock_47w.pdb -66.89262 3.023 278.263 -154.191 -75.8432 -67.1378 -87.0536 432.455 0 0 0 0 0 3 0 0 0 0 0 2221.47 -172052 -25.5896
haddock_49w.pdb -66.88866 2.237 326.011 -102.639 -65.1645 -61.0007 -41.6383 428.651 0 0 0 0 0 3 0 0 0 0 0 2085.66 -171754 -40.4254
haddock_10w.pdb -65.92532 2.010 324.901 -100.145 -62.759 -58.605 -41.5396 425.046 0 0 0 0 0 3 0 0 0 0 0 2059.3 -171902 -41.517
haddock_43w.pdb -64.46578 1.456 297.555 -128.976 -77.5703 -71.8586 -57.1169 426.53 0 0 0 0 0 3 0 0 0 0 0 2217.96 -166969 -23.8368
haddock_36w.pdb -64.3319 1.803 333.193 -92.5407 -68.2362 -65.5357 -27.005 425.733 0 0 0 0 0 3 0 0 0 0 0 2196.56 -171788 -35.9685
haddock_23w.pdb -62.90084 1.852 274.357 -157.077 -83.7221 -75.5716 -81.5052 431.433 0 0 0 0 0 3 0 0 0 0 0 2269.49 -166964 -14.1715
haddock_38w.pdb -62.80752 1.489 316.249 -117.424 -61.3098 -55.0749 -62.3491 433.673 0 0 0 0 0 3 0 0 0 0 0 2106.42 -171825 -38.6301
haddock_54w.pdb -62.80052 2.477 315.929 -107.829 -65.4604 -60.7528 -47.0761 423.757 0 0 0 0 0 3 0 0 0 0 0 2223.35 -171744 -35.0082
haddock_65w.pdb -61.5184 3.115 267.266 -174.338 -68.631 -56.8858 -117.452 441.604 0 0 0 0 0 3 0 0 0 0 0 2172.66 -166607 -25.3026
haddock_62w.pdb -61.36048 1.835 303.428 -120.016 -75.2126 -70.2345 -49.7814 423.444 0 0 0 0 0 3 0 0 0 0 0 2286.14 -171557 -23.5141
haddock_45w.pdb -60.85668 1.645 300.956 -124.915 -74.3426 -68.7235 -56.1914 425.871 0 0 0 0 0 3 0 0 0 0 0 2121.75 -171813 -23.482
haddock_82w.pdb -60.70064 1.440 313.225 -113.622 -66.403 -61.1565 -52.4652 426.847 0 0 0 0 0 3 0 0 0 0 0 2099.07 -171783 -31.7358
haddock_100w.pdb -59.249 2.194 276.461 -111.007 -73.4959 -69.328 -41.6785 387.468 0 0 0 0 0 2 0 0 0 0 0 2311.26 -171793 -20.3321
haddock_16w.pdb -58.67918 1.650 352.861 -83.5554 -55.4314 -52.3065 -31.2489 436.416 0 0 0 0 0 3 0 0 0 0 0 2003.24 -171708 -43.7645
haddock_90w.pdb -58.5892 2.394 369.682 -64.8017 -45.8765 -43.7737 -21.028 434.484 0 0 0 0 0 3 0 0 0 0 0 1827.13 -171738 -54.0583
haddock_3w.pdb -57.78654 1.879 339.145 -86.882 -68.5605 -66.5248 -20.3572 426.027 0 0 0 0 0 3 0 0 0 0 0 2142.64 -171692 -29.793
haddock_55w.pdb -57.5648 1.969 273.378 -155.737 -73.3227 -64.1656 -91.5715 429.115 0 0 0 0 0 3 0 0 0 0 0 2262.81 -171797 -17.9964
haddock_25w.pdb -57.5153 2.259 366.828 -62.8677 -46.777 -44.9892 -17.8785 429.696 0 0 0 0 0 3 0 0 0 0 0 1971.76 -171662 -51.92
haddock_50w.pdb -56.24286 1.851 323.9 -100.859 -69.6889 -66.2256 -34.6333 424.759 0 0 0 0 0 3 0 0 0 0 0 2001.63 -171852 -25.5665
haddock_6w.pdb -56.23982 2.595 319.08 -110.836 -54.9773 -48.7708 -62.0651 429.916 0 0 0 0 0 3 0 0 0 0 0 1850.5 -171739 -38.0476
haddock_44w.pdb -54.44654 1.571 308.333 -111.254 -59.6587 -53.9259 -57.3277 419.587 0 0 0 0 0 3 0 0 0 0 0 2015.69 -171921 -31.0138
haddock_24w.pdb -53.99366 2.007 325.375 -102.235 -68.8474 -65.1377 -37.0973 427.61 0 0 0 0 0 3 0 0 0 0 0 1963.66 -171690 -24.1975
haddock_96w.pdb -53.93224 1.922 334.84 -96.4998 -64.9564 -61.4516 -35.0482 431.34 0 0 0 0 0 3 0 0 0 0 0 2082.19 -172020 -28.605
haddock_76w.pdb -53.89588 1.884 306.128 -126.055 -58.7614 -51.2843 -74.7709 432.183 0 0 0 0 0 3 0 0 0 0 0 2102.75 -171752 -30.8757
haddock_60w.pdb -53.62112 2.327 356.239 -70.9879 -51.5915 -49.4363 -21.5516 427.227 0 0 0 0 0 3 0 0 0 0 0 1910.1 -171836 -42.5972
haddock_58w.pdb -53.34464 2.410 327.512 -93.2623 -66.344 -63.3531 -29.9092 420.774 0 0 0 0 0 3 0 0 0 0 0 2074.72 -171918 -26.0871
haddock_39w.pdb -53.27432 2.150 340.575 -85.1016 -61.31 -58.6665 -26.4351 425.677 0 0 0 0 0 3 0 0 0 0 0 2050.21 -176747 -31.8885
haddock_35w.pdb -53.2083 2.206 323.526 -103.022 -62.0849 -57.5363 -45.486 426.548 0 0 0 0 0 3 0 0 0 0 0 2029.76 -171756 -29.2296
haddock_67w.pdb -53.13238 1.895 335.416 -88.8468 -67.79 -65.4504 -23.3964 424.263 0 0 0 0 0 3 0 0 0 0 0 2246.03 -171807 -25.429
haddock_84w.pdb -52.99814 1.826 319.388 -106.918 -66.3714 -61.8662 -45.0522 426.306 0 0 0 0 0 3 0 0 0 0 0 2200.72 -166753 -24.7521
haddock_26w.pdb -52.98788 1.867 343.845 -84.1816 -55.9244 -52.7847 -31.3969 428.027 0 0 0 0 0 3 0 0 0 0 0 1932.6 -171979 -36.7265
haddock_72w.pdb -50.87646 2.562 338.496 -91.5054 -59.4426 -55.8801 -35.6253 430.001 0 0 0 0 0 3 0 0 0 0 0 2078.37 -166756 -30.8714
haddock_17w.pdb -50.5789 2.182 355.46 -70.6968 -54.0634 -52.2153 -18.4815 426.156 0 0 0 0 0 3 0 0 0 0 0 1953.31 -171901 -37.2829
haddock_57w.pdb -50.32242 1.577 332.882 -101.036 -70.9711 -67.6306 -33.4051 433.917 0 0 0 0 0 3 0 0 0 0 0 2153.2 -171835 -19.4025
haddock_15w.pdb -49.96798 2.495 368.172 -61.4251 -50.0816 -48.8212 -12.6039 429.597 0 0 0 0 0 3 0 0 0 0 0 1763.77 -171581 -41.5857
haddock_8w.pdb -49.73588 2.373 334.111 -93.8313 -55.8527 -51.6329 -42.1984 427.942 0 0 0 0 0 3 0 0 0 0 0 1911.43 -171776 -32.4575
haddock_79w.pdb -49.53558 2.061 350.482 -79.6905 -55.6412 -52.9691 -26.7214 430.172 0 0 0 0 0 3 0 0 0 0 0 2063.48 -171774 -34.2394
haddock_52w.pdb -49.0875 1.588 365.469 -73.8153 -47.4989 -44.5748 -29.2405 439.284 0 0 0 0 0 3 0 0 0 0 0 1868.23 -171615 -42.593
haddock_9w.pdb -48.14494 2.000 352.461 -79.7222 -57.7233 -55.279 -24.4432 432.183 0 0 0 0 0 3 0 0 0 0 0 1924.13 -171942 -31.1956
haddock_48w.pdb -47.99138 1.989 329.51 -100.251 -55.0117 -49.9851 -50.2664 429.762 0 0 0 0 0 3 0 0 0 0 0 1973.43 -171828 -30.9292
haddock_42w.pdb -47.93366 1.788 343.773 -89.0774 -57.2401 -53.7026 -35.3748 432.851 0 0 0 0 0 3 0 0 0 0 0 2019.27 -171790 -30.4412
haddock_71w.pdb -47.83516 2.130 316.849 -112.072 -64.7938 -59.5406 -52.5318 428.922 0 0 0 0 0 3 0 0 0 0 0 1972.13 -171751 -20.6804
haddock_92w.pdb -47.8003 1.702 349.524 -83.6519 -58.1409 -55.3064 -28.3455 433.176 0 0 0 0 0 3 0 0 0 0 0 2010.49 -171966 -30.1424
haddock_30w.pdb -47.13334 1.899 362.78 -70.1525 -51.2055 -49.1003 -21.0522 432.933 0 0 0 0 0 3 0 0 0 0 0 1784.42 -171877 -37.1159
haddock_66w.pdb -46.840276 2.387 367.997 -53.6299 -52.6868 -52.582 -1.04788 421.627 0 0 0 0 0 3 0 0 0 0 0 1978.33 -176813 -36.2114
haddock_14w.pdb -45.61986 2.124 376.808 -61.18 -46.8508 -45.2587 -15.9213 437.988 0 0 0 0 0 3 0 0 0 0 0 1815.66 -171707 -40.9757
haddock_63w.pdb -45.50656 2.086 339.763 -98.3336 -60.7516 -56.5758 -41.7578 438.097 0 0 0 0 0 3 0 0 0 0 0 1887.32 -171568 -24.3889
haddock_34w.pdb -45.04206 1.885 350.528 -81.9558 -63.3953 -61.333 -20.6228 432.484 0 0 0 0 0 3 0 0 0 0 0 1978.31 -171653 -22.8329
haddock_5w.pdb -45.0122 2.328 342.465 -91.196 -54.9836 -50.96 -40.236 433.661 0 0 0 0 0 3 0 0 0 0 0 2096.94 -171573 -29.3711
haddock_64w.pdb -44.8472 2.357 345.006 -83.0825 -59.6694 -57.068 -26.0145 428.088 0 0 0 0 0 3 0 0 0 0 0 1978.68 -171736 -25.3851
haddock_29w.pdb -43.62016 2.407 356.69 -79.0305 -47.5478 -44.0497 -34.9808 435.721 0 0 0 0 0 3 0 0 0 0 0 1706.59 -171705 -36.1464
haddock_1w.pdb -43.45122 2.347 369.872 -59.8225 -48.2169 -46.9274 -12.8951 429.695 0 0 0 0 0 3 0 0 0 0 0 1879.74 -171828 -36.9143
haddock_46w.pdb -42.9816 1.927 345.75 -79.1634 -60.9263 -58.8999 -20.2635 424.913 0 0 0 0 0 3 0 0 0 0 0 1958.33 -176762 -22.5203
haddock_51w.pdb -42.79834 2.276 323.506 -110.212 -57.5135 -51.6581 -58.5542 433.718 0 0 0 0 0 3 0 0 0 0 0 1891.01 -171852 -22.8012
haddock_88w.pdb -42.51494 1.775 346.883 -77.3085 -63.1914 -61.6228 -15.6857 424.192 0 0 0 0 0 3 0 0 0 0 0 2114.54 -171662 -20.1742
haddock_12w.pdb -42.45284 2.003 356.97 -75.4308 -49.9287 -47.0951 -28.3357 432.401 0 0 0 0 0 3 0 0 0 0 0 1895.38 -171779 -32.9307
haddock_18w.pdb -42.23686 1.807 334.102 -87.5382 -62.778 -60.0269 -27.5113 421.64 0 0 0 0 0 3 0 0 0 0 0 2000.93 -171787 -18.8717
haddock_91w.pdb -41.65602 2.305 356.046 -74.5373 -52.3869 -49.9257 -24.6116 430.583 0 0 0 0 0 3 0 0 0 0 0 2049.83 -171749 -29.8663
haddock_78w.pdb -41.1756 2.204 355.272 -76.7867 -49.1734 -46.1052 -30.6815 432.059 0 0 0 0 0 3 0 0 0 0 0 1786.74 -171750 -32.14
haddock_11w.pdb -41.03166 2.058 332.525 -92.1808 -66.5454 -63.697 -28.4838 424.706 0 0 0 0 0 3 0 0 0 0 0 2027.06 -171988 -14.1085
haddock_27w.pdb -40.72172 1.842 300.154 -129.152 -61.4991 -53.9821 -75.1696 429.306 0 0 0 0 0 3 0 0 0 0 0 2072.23 -171670 -14.6363
haddock_98w.pdb -40.21733 1.725 290.995 -137.849 -74.1738 -67.0988 -70.7497 428.843 0 0 0 0 0 3 0 0 0 0 0 2246.59 -171949 -1.85289
haddock_87w.pdb -39.1259 2.249 362.05 -64.9194 -55.7169 -54.6944 -10.225 426.969 0 0 0 0 0 3 0 0 0 0 0 1971.03 -171739 -25.0834
haddock_69w.pdb -37.01892 2.055 338.075 -87.9527 -55.8235 -52.2536 -35.6991 426.028 0 0 0 0 0 3 0 0 0 0 0 2076.33 -171913 -20.2283
haddock_33w.pdb -36.29956 2.104 355.125 -68.5357 -55.7343 -54.3119 -14.2238 423.66 0 0 0 0 0 3 0 0 0 0 0 2074.31 -171778 -21.5089
haddock_86w.pdb -35.6471 4.416 307.135 -128.093 -60.7082 -53.2211 -74.8715 435.228 0 0 0 0 0 3 0 0 0 0 0 1896.41 -172075 -10.9745
haddock_75w.pdb -35.02248 2.197 366.267 -59.1202 -49.2657 -48.1708 -10.9494 425.387 0 0 0 0 0 3 0 0 0 0 0 1956.23 -171741 -27.2005
haddock_89w.pdb -34.96982 5.529 302.696 -130.954 -53.8667 -45.3014 -85.6526 433.65 0 0 0 0 0 3 0 0 0 0 0 1675.42 -177082 -15.9029
haddock_85w.pdb -34.7309 2.302 367.011 -68.5626 -51.5031 -49.6076 -18.955 435.574 0 0 0 0 0 3 0 0 0 0 0 1938.93 -171727 -24.8897
haddock_95w.pdb -33.57954 1.752 304.323 -89.4723 -53.9334 -49.9846 -39.4877 393.796 0 0 0 0 0 2 0 0 0 0 0 1882.18 -172264 -15.077
haddock_70w.pdb -32.74704 1.793 317.923 -108.01 -59.9948 -54.6598 -53.3502 425.933 0 0 0 0 0 3 0 0 0 0 0 2132.87 -171722 -10.0105
haddock_20w.pdb -32.62248 2.096 345.229 -81.6381 -56.0039 -53.1557 -28.4824 426.868 0 0 0 0 0 3 0 0 0 0 0 1975.06 -171780 -16.4571
haddock_73w.pdb -31.65294 1.950 375.759 -53.3213 -48.0413 -47.4546 -5.8667 429.08 0 0 0 0 0 3 0 0 0 0 0 1894.57 -171876 -25.933
haddock_93w.pdb -31.4426 2.433 390.299 -46.3575 -41.1456 -40.5665 -5.791 436.657 0 0 0 0 0 3 0 0 0 0 0 1760.71 -171728 -33.3836
haddock_53w.pdb -30.48712 2.080 337.532 -84.6065 -58.5843 -55.6929 -28.9136 422.138 0 0 0 0 0 3 0 0 0 0 0 2078.98 -172021 -11.2253
haddock_81w.pdb -30.11826 4.440 322.757 -105.882 -57.0264 -51.598 -54.2843 428.639 0 0 0 0 0 3 0 0 0 0 0 1708.47 -176992 -10.5273
haddock_80w.pdb -28.73932 1.891 372.523 -60.043 -50.5106 -49.4514 -10.5916 432.566 0 0 0 0 0 3 0 0 0 0 0 1963.62 -171810 -20.4262
haddock_2w.pdb -28.32667 2.059 368.551 -56.6897 -53.2396 -52.8563 -3.83335 425.241 0 0 0 0 0 3 0 0 0 0 0 1958.35 -171710 -17.2278
haddock_4w.pdb -27.25934 2.301 357.455 -77.0626 -49.405 -46.3319 -30.7307 434.517 0 0 0 0 0 3 0 0 0 0 0 1791.75 -166558 -18.233
haddock_68w.pdb -25.3586 1.789 358.952 -70.5468 -51.3246 -49.1888 -21.358 429.499 0 0 0 0 0 3 0 0 0 0 0 1898.02 -171972 -14.8481
haddock_13w.pdb -23.96036 1.866 342.254 -88.4624 -59.3784 -56.1468 -32.3156 430.716 0 0 0 0 0 3 0 0 0 0 0 1980.76 -171764 -4.42204
haddock_61w.pdb -22.14681 1.963 347.303 -84.5976 -53.8359 -50.4179 -34.1797 431.901 0 0 0 0 0 3 0 0 0 0 0 1843.5 -171890 -8.08307
haddock_59w.pdb -20.44652 2.237 395.801 -59.6775 -36.7531 -34.2059 -25.4716 455.478 0 0 0 0 0 3 0 0 0 0 0 1588.38 -172303 -26.6941
haddock_28w.pdb -16.149408 2.437 381.679 -46.967 -39.7625 -38.962 -8.00504 428.646 0 0 0 0 0 3 0 0 0 0 0 1558.45 -176675 -18.451
haddock_41w.pdb -14.31246 2.153 357.562 -73.3827 -46.8908 -43.9473 -29.4354 430.945 0 0 0 0 0 3 0 0 0 0 0 1907.35 -171700 -7.57258
haddock_74w.pdb -7.44279 2.714 381.5 -59.196 -43.8875 -42.1866 -17.0094 440.696 0 0 0 0 0 3 0 0 0 0 0 1682.67 -171835 -5.92391
haddock_19w.pdb -3.2736206 2.032 411.26 -34.531 -34.8081 -34.8389 0.307897 445.791 0 0 0 0 0 3 0 0 0 0 0 1629.1 -176887 -13.0754
                      
