# Supplementary material for: Large-scale discovery of protein interactions at residue resolution using co-evolution calculated from genomic sequences
Source: Nat Commun. 2021 Mar 2;12:1396. doi: 10.1038/s41467-021-21636-z (PMC7925567; doi:10.1038/s41467-021-21636-z)
Supplement: Supplementary file 13 — Supplementary Data 11 [file 41467_2021_21636_MOESM13_ESM.zip › supplementary_prediction/membrane153326_LNT_GSPH/models/haddock_top_8_haddock_21w.pdb]

REMARK FILENAME="haddock_21w.pdb0"
REMARK ===============================================================
REMARK HADDOCK run for haddock
REMARK initial structure: haddock_21.pdb
REMARK final NOE weights: unambig 50 amb: 50
REMARK ===============================================================
REMARK            total,bonds,angles,improper,dihe,vdw,elec,air,cdih,coup,rdcs,vean,dani,xpcs,rg
REMARK energies: 317.819, 0, 0, 0, 0, -65.8578, -36.9292, 420.606, 0, 0, 0, 0, 0, 0, 0
REMARK ===============================================================
REMARK            bonds,angles,impropers,dihe,air,cdih,coup,rdcs,vean,dani,xpcs
REMARK rms-dev.: 0,0,0,0,28.4522,0,0, 0, 0, 0, 0
REMARK ===============================================================
REMARK               air,cdih,coup,rdcs,vean,dani,xpcs
REMARK               >0.3,>5,>1,>0,>5,>0.2,>0.2
REMARK violations.: 3, 0, 0, 0, 0, 0, 0
REMARK ===============================================================
REMARK                        CVpartition#,violations,rms
REMARK AIRs cross-validation: 1, 0, NaN
REMARK ===============================================================
REMARK NCS energy: 0
REMARK ===============================================================
REMARK Symmetry energy: 0
REMARK ===============================================================
REMARK Desolvation energy: -39.1819
REMARK Internal energy free molecules: 147901
REMARK Internal energy complex: -23743.3
REMARK Binding energy: -171786
REMARK ===============================================================
REMARK buried surface area: 2373.2
REMARK ===============================================================
REMARK water - chain1: 0 0 0
REMARK water - chain2: 0 0 0
REMARK water - chain3: 0 0 0
REMARK water - chain4: 0 0 0
REMARK water - chain5: 0 0 0
REMARK water - chain6: 0 0 0
REMARK ===============================================================
REMARK water - water: 0 0 0
REMARK ===============================================================
REMARK DATE:05-Aug-2020  12:23:27       created by user: he47
REMARK VERSION:1.3
ATOM      1  CB  LEU     6      35.129  -4.042  10.143  1.00 10.00      A   
ATOM      2  CG  LEU     6      35.917  -5.258   9.652  1.00 10.00      A   
ATOM      3  CD1 LEU     6      35.040  -6.499   9.675  1.00 10.00      A   
ATOM      4  CD2 LEU     6      36.459  -5.017   8.253  1.00 10.00      A   
ATOM      5  C   LEU     6      34.969  -1.617  10.706  1.00 10.00      A   
ATOM      6  O   LEU     6      34.765  -1.356  11.893  1.00 10.00      A   
ATOM      7  N   LEU     6      36.974  -2.892  11.331  1.00 10.00      A   
ATOM      8  HT1 LEU     6      36.549  -2.980  12.276  1.00 10.00      A   
ATOM      9  HT2 LEU     6      37.601  -2.061  11.321  1.00 10.00      A   
ATOM     10  HT3 LEU     6      37.539  -3.738  11.137  1.00 10.00      A   
ATOM     11  CA  LEU     6      35.914  -2.739  10.313  1.00 10.00      A   
ATOM     12  N   ILE     7      34.388  -0.963   9.714  1.00 10.00      A   
ATOM     13  HN  ILE     7      34.585  -1.224   8.787  1.00 10.00      A   
ATOM     14  CA  ILE     7      33.467   0.134   9.962  1.00 10.00      A   
ATOM     15  CB  ILE     7      33.344   1.053   8.726  1.00 10.00      A   
ATOM     16  CG1 ILE     7      34.735   1.377   8.171  1.00 10.00      A   
ATOM     17  CG2 ILE     7      32.603   2.336   9.077  1.00 10.00      A   
ATOM     18  CD1 ILE     7      34.714   2.154   6.873  1.00 10.00      A   
ATOM     19  C   ILE     7      32.091  -0.405  10.345  1.00 10.00      A   
ATOM     20  O   ILE     7      31.296   0.293  10.973  1.00 10.00      A   
ATOM     21  N   GLU     8      31.824  -1.655   9.974  1.00 10.00      A   
ATOM     22  HN  GLU     8      32.503  -2.162   9.478  1.00 10.00      A   
ATOM     23  CA  GLU     8      30.549  -2.290  10.276  1.00 10.00      A   
ATOM     24  CB  GLU     8      30.459  -3.672   9.625  1.00 10.00      A   
ATOM     25  CG  GLU     8      29.072  -4.288   9.684  1.00 10.00      A   
ATOM     26  CD  GLU     8      29.097  -5.798   9.614  1.00 10.00      A   
ATOM     27  OE1 GLU     8      29.050  -6.350   8.496  1.00 10.00      A   
ATOM     28  OE2 GLU     8      29.160  -6.446  10.682  1.00 10.00      A   
ATOM     29  C   GLU     8      30.323  -2.403  11.781  1.00 10.00      A   
ATOM     30  O   GLU     8      30.872  -3.285  12.446  1.00 10.00      A   
ATOM     31  N   ARG     9      29.525  -1.492  12.312  1.00 10.00      A   
ATOM     32  HN  ARG     9      29.151  -0.797  11.733  1.00 10.00      A   
ATOM     33  CA  ARG     9      29.197  -1.481  13.728  1.00 10.00      A   
ATOM     34  CB  ARG     9      29.686  -0.189  14.389  1.00 10.00      A   
ATOM     35  CG  ARG     9      31.196  -0.099  14.543  1.00 10.00      A   
ATOM     36  CD  ARG     9      31.586   0.986  15.537  1.00 10.00      A   
ATOM     37  NE  ARG     9      31.477   2.328  14.964  1.00 10.00      A   
ATOM     38  HE  ARG     9      31.368   2.394  13.987  1.00 10.00      A   
ATOM     39  CZ  ARG     9      31.522   3.454  15.681  1.00 10.00      A   
ATOM     40  NH1 ARG     9      31.666   3.410  17.000  1.00 10.00      A   
ATOM     41 HH11 ARG     9      31.742   2.494  17.491  1.00 10.00      A   
ATOM     42 HH12 ARG     9      31.705   4.297  17.552  1.00 10.00      A   
ATOM     43  NH2 ARG     9      31.413   4.627  15.076  1.00 10.00      A   
ATOM     44 HH21 ARG     9      31.447   5.511  15.633  1.00 10.00      A   
ATOM     45 HH22 ARG     9      31.293   4.672  14.039  1.00 10.00      A   
ATOM     46  C   ARG     9      27.690  -1.622  13.906  1.00 10.00      A   
ATOM     47  O   ARG     9      26.947  -1.627  12.921  1.00 10.00      A   
ATOM     48  N   GLN    10      27.240  -1.716  15.156  1.00 10.00      A   
ATOM     49  HN  GLN    10      27.880  -1.685  15.897  1.00 10.00      A   
ATOM     50  CA  GLN    10      25.818  -1.865  15.454  1.00 10.00      A   
ATOM     51  CB  GLN    10      25.585  -2.053  16.956  1.00 10.00      A   
ATOM     52  CG  GLN    10      24.179  -2.517  17.315  1.00 10.00      A   
ATOM     53  CD  GLN    10      24.122  -3.234  18.653  1.00 10.00      A   
ATOM     54  OE1 GLN    10      25.088  -3.869  19.072  1.00 10.00      A   
ATOM     55  NE2 GLN    10      22.988  -3.146  19.331  1.00 10.00      A   
ATOM     56 HE21 GLN    10      22.253  -2.628  18.941  1.00 10.00      A   
ATOM     57 HE22 GLN    10      22.930  -3.600  20.197  1.00 10.00      A   
ATOM     58  C   GLN    10      25.011  -0.681  14.926  1.00 10.00      A   
ATOM     59  O   GLN    10      23.955  -0.861  14.321  1.00 10.00      A   
ATOM     60  N   ARG    11      25.526   0.525  15.136  1.00 10.00      A   
ATOM     61  HN  ARG    11      26.375   0.604  15.624  1.00 10.00      A   
ATOM     62  CA  ARG    11      24.852   1.733  14.671  1.00 10.00      A   
ATOM     63  CB  ARG    11      25.528   2.988  15.223  1.00 10.00      A   
ATOM     64  CG  ARG    11      25.309   3.186  16.714  1.00 10.00      A   
ATOM     65  CD  ARG    11      25.460   4.643  17.114  1.00 10.00      A   
ATOM     66  NE  ARG    11      26.839   5.112  16.996  1.00 10.00      A   
ATOM     67  HE  ARG    11      27.148   5.385  16.102  1.00 10.00      A   
ATOM     68  CZ  ARG    11      27.683   5.193  18.022  1.00 10.00      A   
ATOM     69  NH1 ARG    11      27.288   4.832  19.238  1.00 10.00      A   
ATOM     70 HH11 ARG    11      26.317   4.485  19.392  1.00 10.00      A   
ATOM     71 HH12 ARG    11      27.948   4.893  20.046  1.00 10.00      A   
ATOM     72  NH2 ARG    11      28.914   5.651  17.836  1.00 10.00      A   
ATOM     73 HH21 ARG    11      29.576   5.714  18.641  1.00 10.00      A   
ATOM     74 HH22 ARG    11      29.226   5.955  16.886  1.00 10.00      A   
ATOM     75  C   ARG    11      24.781   1.764  13.147  1.00 10.00      A   
ATOM     76  O   ARG    11      23.821   2.271  12.568  1.00 10.00      A   
ATOM     77  N   ILE    12      25.797   1.195  12.504  1.00 10.00      A   
ATOM     78  HN  ILE    12      26.529   0.804  13.023  1.00 10.00      A   
ATOM     79  CA  ILE    12      25.844   1.133  11.047  1.00 10.00      A   
ATOM     80  CB  ILE    12      27.220   0.638  10.542  1.00 10.00      A   
ATOM     81  CG1 ILE    12      28.315   1.653  10.889  1.00 10.00      A   
ATOM     82  CG2 ILE    12      27.200   0.359   9.044  1.00 10.00      A   
ATOM     83  CD1 ILE    12      28.132   3.010  10.239  1.00 10.00      A   
ATOM     84  C   ILE    12      24.734   0.211  10.543  1.00 10.00      A   
ATOM     85  O   ILE    12      24.108   0.470   9.513  1.00 10.00      A   
ATOM     86  N   ARG    13      24.483  -0.857  11.296  1.00 10.00      A   
ATOM     87  HN  ARG    13      25.018  -1.007  12.106  1.00 10.00      A   
ATOM     88  CA  ARG    13      23.436  -1.810  10.950  1.00 10.00      A   
ATOM     89  CB  ARG    13      23.438  -2.984  11.935  1.00 10.00      A   
ATOM     90  CG  ARG    13      24.743  -3.761  12.006  1.00 10.00      A   
ATOM     91  CD  ARG    13      24.823  -4.827  10.925  1.00 10.00      A   
ATOM     92  NE  ARG    13      25.412  -4.323   9.685  1.00 10.00      A   
ATOM     93  HE  ARG    13      25.708  -3.390   9.673  1.00 10.00      A   
ATOM     94  CZ  ARG    13      25.573  -5.061   8.586  1.00 10.00      A   
ATOM     95  NH1 ARG    13      25.189  -6.335   8.573  1.00 10.00      A   
ATOM     96 HH11 ARG    13      25.315  -6.913   7.712  1.00 10.00      A   
ATOM     97 HH12 ARG    13      24.761  -6.766   9.420  1.00 10.00      A   
ATOM     98  NH2 ARG    13      26.129  -4.530   7.504  1.00 10.00      A   
ATOM     99 HH21 ARG    13      26.450  -3.537   7.505  1.00 10.00      A   
ATOM    100 HH22 ARG    13      26.253  -5.105   6.639  1.00 10.00      A   
ATOM    101  C   ARG    13      22.079  -1.117  10.996  1.00 10.00      A   
ATOM    102  O   ARG    13      21.214  -1.361  10.156  1.00 10.00      A   
ATOM    103  N   LEU    14      21.910  -0.244  11.986  1.00 10.00      A   
ATOM    104  HN  LEU    14      22.643  -0.101  12.622  1.00 10.00      A   
ATOM    105  CA  LEU    14      20.667   0.497  12.159  1.00 10.00      A   
ATOM    106  CB  LEU    14      20.691   1.305  13.462  1.00 10.00      A   
ATOM    107  CG  LEU    14      21.125   0.557  14.726  1.00 10.00      A   
ATOM    108  CD1 LEU    14      21.192   1.506  15.914  1.00 10.00      A   
ATOM    109  CD2 LEU    14      20.195  -0.609  15.020  1.00 10.00      A   
ATOM    110  C   LEU    14      20.421   1.424  10.976  1.00 10.00      A   
ATOM    111  O   LEU    14      19.314   1.476  10.440  1.00 10.00      A   
ATOM    112  N   LEU    15      21.467   2.138  10.569  1.00 10.00      A   
ATOM    113  HN  LEU    15      22.322   2.040  11.042  1.00 10.00      A   
ATOM    114  CA  LEU    15      21.382   3.070   9.447  1.00 10.00      A   
ATOM    115  CB  LEU    15      22.741   3.723   9.193  1.00 10.00      A   
ATOM    116  CG  LEU    15      23.277   4.625  10.300  1.00 10.00      A   
ATOM    117  CD1 LEU    15      24.696   5.061   9.978  1.00 10.00      A   
ATOM    118  CD2 LEU    15      22.372   5.833  10.485  1.00 10.00      A   
ATOM    119  C   LEU    15      20.917   2.366   8.178  1.00 10.00      A   
ATOM    120  O   LEU    15      20.056   2.872   7.452  1.00 10.00      A   
ATOM    121  N   LEU    16      21.501   1.204   7.915  1.00 10.00      A   
ATOM    122  HN  LEU    16      22.188   0.863   8.529  1.00 10.00      A   
ATOM    123  CA  LEU    16      21.152   0.426   6.737  1.00 10.00      A   
ATOM    124  CB  LEU    16      22.105  -0.760   6.572  1.00 10.00      A   
ATOM    125  CG  LEU    16      23.485  -0.443   5.996  1.00 10.00      A   
ATOM    126  CD1 LEU    16      24.441  -1.601   6.231  1.00 10.00      A   
ATOM    127  CD2 LEU    16      23.382  -0.130   4.512  1.00 10.00      A   
ATOM    128  C   LEU    16      19.709  -0.056   6.808  1.00 10.00      A   
ATOM    129  O   LEU    16      18.962   0.064   5.839  1.00 10.00      A   
ATOM    130  N   ALA    17      19.315  -0.570   7.970  1.00 10.00      A   
ATOM    131  HN  ALA    17      19.954  -0.609   8.714  1.00 10.00      A   
ATOM    132  CA  ALA    17      17.962  -1.079   8.170  1.00 10.00      A   
ATOM    133  CB  ALA    17      17.814  -1.689   9.552  1.00 10.00      A   
ATOM    134  C   ALA    17      16.916   0.005   7.949  1.00 10.00      A   
ATOM    135  O   ALA    17      15.920  -0.219   7.260  1.00 10.00      A   
ATOM    136  N   LEU    18      17.157   1.179   8.528  1.00 10.00      A   
ATOM    137  HN  LEU    18      17.979   1.290   9.057  1.00 10.00      A   
ATOM    138  CA  LEU    18      16.242   2.307   8.400  1.00 10.00      A   
ATOM    139  CB  LEU    18      16.775   3.512   9.177  1.00 10.00      A   
ATOM    140  CG  LEU    18      16.692   3.435  10.703  1.00 10.00      A   
ATOM    141  CD1 LEU    18      17.607   4.475  11.333  1.00 10.00      A   
ATOM    142  CD2 LEU    18      15.260   3.638  11.169  1.00 10.00      A   
ATOM    143  C   LEU    18      16.055   2.685   6.936  1.00 10.00      A   
ATOM    144  O   LEU    18      14.932   2.878   6.469  1.00 10.00      A   
ATOM    145  N   LEU    19      17.163   2.763   6.211  1.00 10.00      A   
ATOM    146  HN  LEU    19      18.027   2.574   6.637  1.00 10.00      A   
ATOM    147  CA  LEU    19      17.132   3.127   4.801  1.00 10.00      A   
ATOM    148  CB  LEU    19      18.529   3.496   4.304  1.00 10.00      A   
ATOM    149  CG  LEU    19      18.837   4.991   4.216  1.00 10.00      A   
ATOM    150  CD1 LEU    19      20.223   5.214   3.636  1.00 10.00      A   
ATOM    151  CD2 LEU    19      17.783   5.712   3.387  1.00 10.00      A   
ATOM    152  C   LEU    19      16.532   2.027   3.926  1.00 10.00      A   
ATOM    153  O   LEU    19      15.772   2.313   3.002  1.00 10.00      A   
ATOM    154  N   PHE    20      16.867   0.774   4.219  1.00 10.00      A   
ATOM    155  HN  PHE    20      17.479   0.604   4.971  1.00 10.00      A   
ATOM    156  CA  PHE    20      16.361  -0.360   3.446  1.00 10.00      A   
ATOM    157  CB  PHE    20      16.938  -1.683   3.958  1.00 10.00      A   
ATOM    158  CG  PHE    20      18.159  -2.138   3.206  1.00 10.00      A   
ATOM    159  CD1 PHE    20      18.084  -2.421   1.852  1.00 10.00      A   
ATOM    160  CD2 PHE    20      19.377  -2.284   3.849  1.00 10.00      A   
ATOM    161  CE1 PHE    20      19.198  -2.840   1.153  1.00 10.00      A   
ATOM    162  CE2 PHE    20      20.497  -2.703   3.155  1.00 10.00      A   
ATOM    163  CZ  PHE    20      20.407  -2.981   1.805  1.00 10.00      A   
ATOM    164  C   PHE    20      14.836  -0.408   3.418  1.00 10.00      A   
ATOM    165  O   PHE    20      14.241  -0.977   2.501  1.00 10.00      A   
ATOM    166  N   GLY    21      14.209   0.194   4.421  1.00 10.00      A   
ATOM    167  HN  GLY    21      14.736   0.619   5.133  1.00 10.00      A   
ATOM    168  CA  GLY    21      12.761   0.223   4.480  1.00 10.00      A   
ATOM    169  C   GLY    21      12.174   1.134   3.417  1.00 10.00      A   
ATOM    170  O   GLY    21      11.048   0.933   2.968  1.00 10.00      A   
ATOM    171  N   ALA    22      12.955   2.119   2.990  1.00 10.00      A   
ATOM    172  HN  ALA    22      13.862   2.206   3.361  1.00 10.00      A   
ATOM    173  CA  ALA    22      12.510   3.070   1.975  1.00 10.00      A   
ATOM    174  CB  ALA    22      13.428   4.282   1.940  1.00 10.00      A   
ATOM    175  C   ALA    22      12.433   2.412   0.600  1.00 10.00      A   
ATOM    176  O   ALA    22      11.687   2.858  -0.273  1.00 10.00      A   
ATOM    177  N   CYS    23      13.200   1.344   0.414  1.00 10.00      A   
ATOM    178  HN  CYS    23      13.778   1.036   1.146  1.00 10.00      A   
ATOM    179  CA  CYS    23      13.207   0.620  -0.851  1.00 10.00      A   
ATOM    180  CB  CYS    23      14.327  -0.424  -0.860  1.00 10.00      A   
ATOM    181  SG  CYS    23      15.936   0.214  -0.339  1.00 10.00      A   
ATOM    182  HG  CYS    23      16.120   1.389  -0.929  1.00 10.00      A   
ATOM    183  C   CYS    23      11.856  -0.051  -1.080  1.00 10.00      A   
ATOM    184  O   CYS    23      11.385  -0.161  -2.211  1.00 10.00      A   
ATOM    185  N   GLY    24      11.221  -0.463   0.011  1.00 10.00      A   
ATOM    186  HN  GLY    24      11.630  -0.316   0.891  1.00 10.00      A   
ATOM    187  CA  GLY    24       9.933  -1.116  -0.081  1.00 10.00      A   
ATOM    188  C   GLY    24       8.822  -0.149  -0.431  1.00 10.00      A   
ATOM    189  O   GLY    24       7.790  -0.547  -0.966  1.00 10.00      A   
ATOM    190  N   THR    25       9.042   1.130  -0.146  1.00 10.00      A   
ATOM    191  HN  THR    25       9.894   1.389   0.270  1.00 10.00      A   
ATOM    192  CA  THR    25       8.053   2.159  -0.434  1.00 10.00      A   
ATOM    193  CB  THR    25       8.461   3.500   0.205  1.00 10.00      A   
ATOM    194  OG1 THR    25       9.085   3.242   1.470  1.00 10.00      A   
ATOM    195  HG1 THR    25       8.649   2.497   1.894  1.00 10.00      A   
ATOM    196  CG2 THR    25       7.243   4.386   0.420  1.00 10.00      A   
ATOM    197  C   THR    25       7.877   2.342  -1.943  1.00 10.00      A   
ATOM    198  O   THR    25       6.830   2.787  -2.411  1.00 10.00      A   
ATOM    199  N   LEU    26       8.898   1.960  -2.701  1.00 10.00      A   
ATOM    200  HN  LEU    26       9.692   1.578  -2.272  1.00 10.00      A   
ATOM    201  CA  LEU    26       8.865   2.086  -4.152  1.00 10.00      A   
ATOM    202  CB  LEU    26      10.284   2.064  -4.722  1.00 10.00      A   
ATOM    203  CG  LEU    26      11.184   3.238  -4.341  1.00 10.00      A   
ATOM    204  CD1 LEU    26      12.603   2.995  -4.824  1.00 10.00      A   
ATOM    205  CD2 LEU    26      10.639   4.533  -4.921  1.00 10.00      A   
ATOM    206  C   LEU    26       8.033   0.979  -4.795  1.00 10.00      A   
ATOM    207  O   LEU    26       7.676   1.065  -5.967  1.00 10.00      A   
ATOM    208  N   ALA    27       7.712  -0.048  -4.023  1.00 10.00      A   
ATOM    209  HN  ALA    27       7.997  -0.050  -3.084  1.00 10.00      A   
ATOM    210  CA  ALA    27       6.938  -1.175  -4.533  1.00 10.00      A   
ATOM    211  CB  ALA    27       7.163  -2.399  -3.661  1.00 10.00      A   
ATOM    212  C   ALA    27       5.448  -0.850  -4.625  1.00 10.00      A   
ATOM    213  O   ALA    27       4.669  -1.618  -5.188  1.00 10.00      A   
ATOM    214  N   PHE    28       5.054   0.291  -4.083  1.00 10.00      A   
ATOM    215  HN  PHE    28       5.717   0.880  -3.667  1.00 10.00      A   
ATOM    216  CA  PHE    28       3.654   0.690  -4.104  1.00 10.00      A   
ATOM    217  CB  PHE    28       3.329   1.594  -2.914  1.00 10.00      A   
ATOM    218  CG  PHE    28       3.745   0.999  -1.598  1.00 10.00      A   
ATOM    219  CD1 PHE    28       4.385   1.768  -0.644  1.00 10.00      A   
ATOM    220  CD2 PHE    28       3.511  -0.341  -1.326  1.00 10.00      A   
ATOM    221  CE1 PHE    28       4.787   1.217   0.555  1.00 10.00      A   
ATOM    222  CE2 PHE    28       3.907  -0.899  -0.126  1.00 10.00      A   
ATOM    223  CZ  PHE    28       4.547  -0.118   0.815  1.00 10.00      A   
ATOM    224  C   PHE    28       3.289   1.351  -5.427  1.00 10.00      A   
ATOM    225  O   PHE    28       4.149   1.927  -6.093  1.00 10.00      A   
ATOM    226  N   SER    29       2.005   1.269  -5.782  1.00 10.00      A   
ATOM    227  HN  SER    29       1.384   0.803  -5.178  1.00 10.00      A   
ATOM    228  CA  SER    29       1.470   1.824  -7.034  1.00 10.00      A   
ATOM    229  CB  SER    29      -0.055   1.879  -6.996  1.00 10.00      A   
ATOM    230  OG  SER    29      -0.578   0.597  -6.712  1.00 10.00      A   
ATOM    231  HG  SER    29       0.073  -0.072  -6.958  1.00 10.00      A   
ATOM    232  C   SER    29       2.065   3.168  -7.484  1.00 10.00      A   
ATOM    233  O   SER    29       2.416   3.303  -8.654  1.00 10.00      A   
ATOM    234  N   PRO    30       2.173   4.187  -6.593  1.00 10.00      A   
ATOM    235  CA  PRO    30       2.736   5.499  -6.950  1.00 10.00      A   
ATOM    236  CB  PRO    30       2.950   6.194  -5.595  1.00 10.00      A   
ATOM    237  CG  PRO    30       2.676   5.154  -4.558  1.00 10.00      A   
ATOM    238  CD  PRO    30       1.739   4.172  -5.192  1.00 10.00      A   
ATOM    239  C   PRO    30       4.058   5.406  -7.718  1.00 10.00      A   
ATOM    240  O   PRO    30       4.384   6.291  -8.511  1.00 10.00      A   
ATOM    241  N   TYR    31       4.806   4.331  -7.488  1.00 10.00      A   
ATOM    242  HN  TYR    31       4.484   3.652  -6.855  1.00 10.00      A   
ATOM    243  CA  TYR    31       6.082   4.125  -8.162  1.00 10.00      A   
ATOM    244  CB  TYR    31       7.219   4.080  -7.141  1.00 10.00      A   
ATOM    245  CG  TYR    31       7.126   5.163  -6.088  1.00 10.00      A   
ATOM    246  CD1 TYR    31       6.722   4.865  -4.794  1.00 10.00      A   
ATOM    247  CD2 TYR    31       7.432   6.482  -6.390  1.00 10.00      A   
ATOM    248  CE1 TYR    31       6.625   5.849  -3.829  1.00 10.00      A   
ATOM    249  CE2 TYR    31       7.340   7.472  -5.433  1.00 10.00      A   
ATOM    250  CZ  TYR    31       6.936   7.152  -4.153  1.00 10.00      A   
ATOM    251  OH  TYR    31       6.842   8.139  -3.194  1.00 10.00      A   
ATOM    252  HH  TYR    31       6.498   8.947  -3.595  1.00 10.00      A   
ATOM    253  C   TYR    31       6.049   2.846  -8.998  1.00 10.00      A   
ATOM    254  O   TYR    31       6.576   2.805 -10.113  1.00 10.00      A   
ATOM    255  N   ASP    32       5.419   1.809  -8.446  1.00 10.00      A   
ATOM    256  HN  ASP    32       5.037   1.914  -7.548  1.00 10.00      A   
ATOM    257  CA  ASP    32       5.274   0.514  -9.118  1.00 10.00      A   
ATOM    258  CB  ASP    32       4.420   0.645 -10.390  1.00 10.00      A   
ATOM    259  CG  ASP    32       3.982  -0.689 -10.969  1.00 10.00      A   
ATOM    260  OD1 ASP    32       3.134  -1.365 -10.344  1.00 10.00      A   
ATOM    261  OD2 ASP    32       4.475  -1.058 -12.058  1.00 10.00      A   
ATOM    262  C   ASP    32       6.628  -0.141  -9.407  1.00 10.00      A   
ATOM    263  O   ASP    32       6.830  -0.756 -10.452  1.00 10.00      A   
ATOM    264  N   VAL    33       7.560  -0.009  -8.474  1.00 10.00      A   
ATOM    265  HN  VAL    33       7.353   0.492  -7.652  1.00 10.00      A   
ATOM    266  CA  VAL    33       8.881  -0.600  -8.635  1.00 10.00      A   
ATOM    267  CB  VAL    33      10.011   0.346  -8.169  1.00 10.00      A   
ATOM    268  CG1 VAL    33      11.366  -0.193  -8.597  1.00 10.00      A   
ATOM    269  CG2 VAL    33       9.799   1.750  -8.718  1.00 10.00      A   
ATOM    270  C   VAL    33       8.955  -1.918  -7.868  1.00 10.00      A   
ATOM    271  O   VAL    33       9.440  -1.973  -6.736  1.00 10.00      A   
ATOM    272  N   TRP    34       8.460  -2.975  -8.498  1.00 10.00      A   
ATOM    273  HN  TRP    34       8.084  -2.856  -9.397  1.00 10.00      A   
ATOM    274  CA  TRP    34       8.443  -4.307  -7.895  1.00 10.00      A   
ATOM    275  CB  TRP    34       7.625  -5.323  -8.713  1.00 10.00      A   
ATOM    276  CG  TRP    34       7.847  -5.275 -10.199  1.00 10.00      A   
ATOM    277  CD1 TRP    34       7.293  -4.393 -11.083  1.00 10.00      A   
ATOM    278  CD2 TRP    34       8.673  -6.152 -10.977  1.00 10.00      A   
ATOM    279  NE1 TRP    34       7.729  -4.658 -12.357  1.00 10.00      A   
ATOM    280  HE1 TRP    34       7.475  -4.157 -13.163  1.00 10.00      A   
ATOM    281  CE2 TRP    34       8.576  -5.734 -12.320  1.00 10.00      A   
ATOM    282  CE3 TRP    34       9.487  -7.246 -10.670  1.00 10.00      A   
ATOM    283  CZ2 TRP    34       9.263  -6.370 -13.352  1.00 10.00      A   
ATOM    284  CZ3 TRP    34      10.168  -7.876 -11.696  1.00 10.00      A   
ATOM    285  CH2 TRP    34      10.053  -7.436 -13.021  1.00 10.00      A   
ATOM    286  C   TRP    34       9.820  -4.865  -7.476  1.00 10.00      A   
ATOM    287  O   TRP    34       9.927  -5.460  -6.401  1.00 10.00      A   
ATOM    288  N   PRO    35      10.901  -4.688  -8.281  1.00 10.00      A   
ATOM    289  CA  PRO    35      12.228  -5.219  -7.925  1.00 10.00      A   
ATOM    290  CB  PRO    35      13.101  -4.891  -9.144  1.00 10.00      A   
ATOM    291  CG  PRO    35      12.141  -4.592 -10.243  1.00 10.00      A   
ATOM    292  CD  PRO    35      10.940  -3.990  -9.580  1.00 10.00      A   
ATOM    293  C   PRO    35      12.818  -4.575  -6.670  1.00 10.00      A   
ATOM    294  O   PRO    35      13.718  -5.138  -6.042  1.00 10.00      A   
ATOM    295  N   ALA    36      12.301  -3.408  -6.300  1.00 10.00      A   
ATOM    296  HN  ALA    36      11.565  -3.025  -6.822  1.00 10.00      A   
ATOM    297  CA  ALA    36      12.791  -2.692  -5.126  1.00 10.00      A   
ATOM    298  CB  ALA    36      12.329  -1.245  -5.147  1.00 10.00      A   
ATOM    299  C   ALA    36      12.358  -3.377  -3.835  1.00 10.00      A   
ATOM    300  O   ALA    36      13.048  -3.302  -2.817  1.00 10.00      A   
ATOM    301  N   ALA    37      11.222  -4.059  -3.889  1.00 10.00      A   
ATOM    302  HN  ALA    37      10.725  -4.095  -4.734  1.00 10.00      A   
ATOM    303  CA  ALA    37      10.696  -4.759  -2.722  1.00 10.00      A   
ATOM    304  CB  ALA    37       9.279  -5.238  -2.981  1.00 10.00      A   
ATOM    305  C   ALA    37      11.600  -5.926  -2.343  1.00 10.00      A   
ATOM    306  O   ALA    37      11.797  -6.221  -1.161  1.00 10.00      A   
ATOM    307  N   ILE    38      12.162  -6.574  -3.359  1.00 10.00      A   
ATOM    308  HN  ILE    38      11.958  -6.290  -4.272  1.00 10.00      A   
ATOM    309  CA  ILE    38      13.058  -7.703  -3.152  1.00 10.00      A   
ATOM    310  CB  ILE    38      13.505  -8.326  -4.495  1.00 10.00      A   
ATOM    311  CG1 ILE    38      12.299  -8.543  -5.419  1.00 10.00      A   
ATOM    312  CG2 ILE    38      14.240  -9.639  -4.256  1.00 10.00      A   
ATOM    313  CD1 ILE    38      12.664  -8.948  -6.834  1.00 10.00      A   
ATOM    314  C   ILE    38      14.294  -7.245  -2.386  1.00 10.00      A   
ATOM    315  O   ILE    38      14.728  -7.893  -1.436  1.00 10.00      A   
ATOM    316  N   ILE    39      14.836  -6.105  -2.798  1.00 10.00      A   
ATOM    317  HN  ILE    39      14.426  -5.628  -3.550  1.00 10.00      A   
ATOM    318  CA  ILE    39      16.017  -5.538  -2.162  1.00 10.00      A   
ATOM    319  CB  ILE    39      16.520  -4.303  -2.934  1.00 10.00      A   
ATOM    320  CG1 ILE    39      16.818  -4.686  -4.385  1.00 10.00      A   
ATOM    321  CG2 ILE    39      17.754  -3.714  -2.269  1.00 10.00      A   
ATOM    322  CD1 ILE    39      16.986  -3.505  -5.315  1.00 10.00      A   
ATOM    323  C   ILE    39      15.713  -5.155  -0.715  1.00 10.00      A   
ATOM    324  O   ILE    39      16.537  -5.360   0.178  1.00 10.00      A   
ATOM    325  N   SER    40      14.517  -4.620  -0.491  1.00 10.00      A   
ATOM    326  HN  SER    40      13.902  -4.488  -1.246  1.00 10.00      A   
ATOM    327  CA  SER    40      14.093  -4.218   0.841  1.00 10.00      A   
ATOM    328  CB  SER    40      12.685  -3.615   0.780  1.00 10.00      A   
ATOM    329  OG  SER    40      12.402  -2.835   1.928  1.00 10.00      A   
ATOM    330  HG  SER    40      13.128  -2.212   2.082  1.00 10.00      A   
ATOM    331  C   SER    40      14.119  -5.417   1.788  1.00 10.00      A   
ATOM    332  O   SER    40      14.651  -5.335   2.899  1.00 10.00      A   
ATOM    333  N   LEU    41      13.562  -6.533   1.329  1.00 10.00      A   
ATOM    334  HN  LEU    41      13.158  -6.531   0.433  1.00 10.00      A   
ATOM    335  CA  LEU    41      13.523  -7.756   2.121  1.00 10.00      A   
ATOM    336  CB  LEU    41      12.613  -8.795   1.463  1.00 10.00      A   
ATOM    337  CG  LEU    41      11.123  -8.448   1.397  1.00 10.00      A   
ATOM    338  CD1 LEU    41      10.380  -9.456   0.534  1.00 10.00      A   
ATOM    339  CD2 LEU    41      10.524  -8.394   2.793  1.00 10.00      A   
ATOM    340  C   LEU    41      14.927  -8.327   2.307  1.00 10.00      A   
ATOM    341  O   LEU    41      15.288  -8.775   3.399  1.00 10.00      A   
ATOM    342  N   MET    42      15.714  -8.288   1.233  1.00 10.00      A   
ATOM    343  HN  MET    42      15.357  -7.916   0.395  1.00 10.00      A   
ATOM    344  CA  MET    42      17.086  -8.788   1.252  1.00 10.00      A   
ATOM    345  CB  MET    42      17.750  -8.571  -0.112  1.00 10.00      A   
ATOM    346  CG  MET    42      17.361  -9.584  -1.174  1.00 10.00      A   
ATOM    347  SD  MET    42      17.954  -9.131  -2.817  1.00 10.00      A   
ATOM    348  CE  MET    42      19.725  -9.107  -2.546  1.00 10.00      A   
ATOM    349  C   MET    42      17.910  -8.088   2.323  1.00 10.00      A   
ATOM    350  O   MET    42      18.675  -8.727   3.044  1.00 10.00      A   
ATOM    351  N   GLY    43      17.741  -6.774   2.418  1.00 10.00      A   
ATOM    352  HN  GLY    43      17.109  -6.328   1.810  1.00 10.00      A   
ATOM    353  CA  GLY    43      18.474  -5.988   3.393  1.00 10.00      A   
ATOM    354  C   GLY    43      18.292  -6.483   4.814  1.00 10.00      A   
ATOM    355  O   GLY    43      19.266  -6.817   5.486  1.00 10.00      A   
ATOM    356  N   LEU    44      17.043  -6.556   5.259  1.00 10.00      A   
ATOM    357  HN  LEU    44      16.308  -6.297   4.663  1.00 10.00      A   
ATOM    358  CA  LEU    44      16.738  -7.007   6.611  1.00 10.00      A   
ATOM    359  CB  LEU    44      15.231  -6.968   6.877  1.00 10.00      A   
ATOM    360  CG  LEU    44      14.781  -7.431   8.267  1.00 10.00      A   
ATOM    361  CD1 LEU    44      15.320  -6.507   9.348  1.00 10.00      A   
ATOM    362  CD2 LEU    44      13.266  -7.521   8.344  1.00 10.00      A   
ATOM    363  C   LEU    44      17.289  -8.406   6.878  1.00 10.00      A   
ATOM    364  O   LEU    44      17.883  -8.657   7.929  1.00 10.00      A   
ATOM    365  N   GLN    45      17.109  -9.304   5.917  1.00 10.00      A   
ATOM    366  HN  GLN    45      16.646  -9.037   5.093  1.00 10.00      A   
ATOM    367  CA  GLN    45      17.577 -10.676   6.052  1.00 10.00      A   
ATOM    368  CB  GLN    45      17.082 -11.515   4.871  1.00 10.00      A   
ATOM    369  CG  GLN    45      17.287 -13.014   5.028  1.00 10.00      A   
ATOM    370  CD  GLN    45      16.507 -13.595   6.190  1.00 10.00      A   
ATOM    371  OE1 GLN    45      15.457 -13.085   6.569  1.00 10.00      A   
ATOM    372  NE2 GLN    45      17.009 -14.679   6.757  1.00 10.00      A   
ATOM    373 HE21 GLN    45      17.842 -15.043   6.395  1.00 10.00      A   
ATOM    374 HE22 GLN    45      16.523 -15.071   7.513  1.00 10.00      A   
ATOM    375  C   GLN    45      19.101 -10.741   6.148  1.00 10.00      A   
ATOM    376  O   GLN    45      19.651 -11.544   6.902  1.00 10.00      A   
ATOM    377  N   ALA    46      19.776  -9.880   5.397  1.00 10.00      A   
ATOM    378  HN  ALA    46      19.279  -9.245   4.831  1.00 10.00      A   
ATOM    379  CA  ALA    46      21.233  -9.852   5.384  1.00 10.00      A   
ATOM    380  CB  ALA    46      21.743  -9.165   4.127  1.00 10.00      A   
ATOM    381  C   ALA    46      21.815  -9.192   6.630  1.00 10.00      A   
ATOM    382  O   ALA    46      22.850  -9.623   7.147  1.00 10.00      A   
ATOM    383  N   LEU    47      21.148  -8.154   7.114  1.00 10.00      A   
ATOM    384  HN  LEU    47      20.323  -7.860   6.661  1.00 10.00      A   
ATOM    385  CA  LEU    47      21.615  -7.428   8.291  1.00 10.00      A   
ATOM    386  CB  LEU    47      20.902  -6.081   8.429  1.00 10.00      A   
ATOM    387  CG  LEU    47      21.027  -5.115   7.251  1.00 10.00      A   
ATOM    388  CD1 LEU    47      20.408  -3.777   7.601  1.00 10.00      A   
ATOM    389  CD2 LEU    47      22.477  -4.944   6.834  1.00 10.00      A   
ATOM    390  C   LEU    47      21.462  -8.241   9.571  1.00 10.00      A   
ATOM    391  O   LEU    47      22.245  -8.085  10.506  1.00 10.00      A   
ATOM    392  N   THR    48      20.469  -9.119   9.604  1.00 10.00      A   
ATOM    393  HN  THR    48      19.888  -9.218   8.821  1.00 10.00      A   
ATOM    394  CA  THR    48      20.216  -9.942  10.781  1.00 10.00      A   
ATOM    395  CB  THR    48      18.723 -10.289  10.905  1.00 10.00      A   
ATOM    396  OG1 THR    48      18.208 -10.656   9.616  1.00 10.00      A   
ATOM    397  HG1 THR    48      17.979  -9.854   9.120  1.00 10.00      A   
ATOM    398  CG2 THR    48      17.936  -9.104  11.441  1.00 10.00      A   
ATOM    399  C   THR    48      21.037 -11.231  10.766  1.00 10.00      A   
ATOM    400  O   THR    48      20.867 -12.099  11.626  1.00 10.00      A   
ATOM    401  N   PHE    49      21.928 -11.357   9.793  1.00 10.00      A   
ATOM    402  HN  PHE    49      22.025 -10.636   9.135  1.00 10.00      A   
ATOM    403  CA  PHE    49      22.765 -12.542   9.684  1.00 10.00      A   
ATOM    404  CB  PHE    49      23.392 -12.653   8.293  1.00 10.00      A   
ATOM    405  CG  PHE    49      22.494 -13.269   7.260  1.00 10.00      A   
ATOM    406  CD1 PHE    49      21.508 -14.171   7.626  1.00 10.00      A   
ATOM    407  CD2 PHE    49      22.640 -12.950   5.922  1.00 10.00      A   
ATOM    408  CE1 PHE    49      20.686 -14.742   6.675  1.00 10.00      A   
ATOM    409  CE2 PHE    49      21.820 -13.517   4.965  1.00 10.00      A   
ATOM    410  CZ  PHE    49      20.841 -14.414   5.343  1.00 10.00      A   
ATOM    411  C   PHE    49      23.857 -12.546  10.745  1.00 10.00      A   
ATOM    412  O   PHE    49      24.635 -11.593  10.846  1.00 10.00      A   
ATOM    413  N   ASN    50      23.888 -13.618  11.533  1.00 10.00      A   
ATOM    414  HN  ASN    50      23.213 -14.315  11.402  1.00 10.00      A   
ATOM    415  CA  ASN    50      24.886 -13.800  12.590  1.00 10.00      A   
ATOM    416  CB  ASN    50      26.303 -13.899  12.003  1.00 10.00      A   
ATOM    417  CG  ASN    50      27.282 -14.604  12.926  1.00 10.00      A   
ATOM    418  OD1 ASN    50      26.900 -15.468  13.714  1.00 10.00      A   
ATOM    419  ND2 ASN    50      28.553 -14.244  12.831  1.00 10.00      A   
ATOM    420 HD21 ASN    50      28.790 -13.552  12.178  1.00 10.00      A   
ATOM    421 HD22 ASN    50      29.204 -14.679  13.417  1.00 10.00      A   
ATOM    422  C   ASN    50      24.805 -12.715  13.666  1.00 10.00      A   
ATOM    423  O   ASN    50      25.825 -12.212  14.142  1.00 10.00      A   
ATOM    424  N   ARG    51      23.584 -12.361  14.053  1.00 10.00      A   
ATOM    425  HN  ARG    51      22.805 -12.797  13.645  1.00 10.00      A   
ATOM    426  CA  ARG    51      23.374 -11.347  15.076  1.00 10.00      A   
ATOM    427  CB  ARG    51      22.584 -10.161  14.514  1.00 10.00      A   
ATOM    428  CG  ARG    51      23.174  -9.559  13.251  1.00 10.00      A   
ATOM    429  CD  ARG    51      24.554  -8.973  13.501  1.00 10.00      A   
ATOM    430  NE  ARG    51      25.314  -8.829  12.260  1.00 10.00      A   
ATOM    431  HE  ARG    51      24.978  -9.315  11.471  1.00 10.00      A   
ATOM    432  CZ  ARG    51      26.420  -8.096  12.136  1.00 10.00      A   
ATOM    433  NH1 ARG    51      26.906  -7.429  13.174  1.00 10.00      A   
ATOM    434 HH11 ARG    51      26.423  -7.473  14.100  1.00 10.00      A   
ATOM    435 HH12 ARG    51      27.777  -6.860  13.072  1.00 10.00      A   
ATOM    436  NH2 ARG    51      27.042  -8.040  10.970  1.00 10.00      A   
ATOM    437 HH21 ARG    51      27.915  -7.461  10.858  1.00 10.00      A   
ATOM    438 HH22 ARG    51      26.673  -8.572  10.154  1.00 10.00      A   
ATOM    439  C   ARG    51      22.628 -11.945  16.261  1.00 10.00      A   
ATOM    440  O   ARG    51      21.967 -12.977  16.131  1.00 10.00      A   
ATOM    441  N   ARG    52      22.747 -11.309  17.414  1.00 10.00      A   
ATOM    442  HN  ARG    52      23.292 -10.495  17.460  1.00 10.00      A   
ATOM    443  CA  ARG    52      22.072 -11.779  18.613  1.00 10.00      A   
ATOM    444  CB  ARG    52      22.699 -11.143  19.855  1.00 10.00      A   
ATOM    445  CG  ARG    52      24.172 -11.465  20.046  1.00 10.00      A   
ATOM    446  CD  ARG    52      24.791 -10.597  21.131  1.00 10.00      A   
ATOM    447  NE  ARG    52      24.363 -10.992  22.475  1.00 10.00      A   
ATOM    448  HE  ARG    52      24.563 -11.916  22.756  1.00 10.00      A   
ATOM    449  CZ  ARG    52      23.739 -10.182  23.330  1.00 10.00      A   
ATOM    450  NH1 ARG    52      23.469  -8.929  22.984  1.00 10.00      A   
ATOM    451 HH11 ARG    52      23.744  -8.575  22.047  1.00 10.00      A   
ATOM    452 HH12 ARG    52      22.979  -8.290  23.652  1.00 10.00      A   
ATOM    453  NH2 ARG    52      23.395 -10.627  24.535  1.00 10.00      A   
ATOM    454 HH21 ARG    52      23.613 -11.609  24.814  1.00 10.00      A   
ATOM    455 HH22 ARG    52      22.907  -9.996  25.208  1.00 10.00      A   
ATOM    456  C   ARG    52      20.591 -11.427  18.527  1.00 10.00      A   
ATOM    457  O   ARG    52      20.239 -10.406  17.938  1.00 10.00      A   
ATOM    458  N   PRO    53      19.710 -12.263  19.111  1.00 10.00      A   
ATOM    459  CA  PRO    53      18.254 -12.039  19.089  1.00 10.00      A   
ATOM    460  CB  PRO    53      17.735 -13.040  20.121  1.00 10.00      A   
ATOM    461  CG  PRO    53      18.728 -14.148  20.088  1.00 10.00      A   
ATOM    462  CD  PRO    53      20.062 -13.504  19.828  1.00 10.00      A   
ATOM    463  C   PRO    53      17.868 -10.618  19.491  1.00 10.00      A   
ATOM    464  O   PRO    53      17.032  -9.985  18.843  1.00 10.00      A   
ATOM    465  N   LEU    54      18.500 -10.122  20.551  1.00 10.00      A   
ATOM    466  HN  LEU    54      19.160 -10.680  21.011  1.00 10.00      A   
ATOM    467  CA  LEU    54      18.235  -8.780  21.055  1.00 10.00      A   
ATOM    468  CB  LEU    54      18.971  -8.557  22.379  1.00 10.00      A   
ATOM    469  CG  LEU    54      18.575  -9.481  23.534  1.00 10.00      A   
ATOM    470  CD1 LEU    54      19.604  -9.411  24.648  1.00 10.00      A   
ATOM    471  CD2 LEU    54      17.190  -9.127  24.060  1.00 10.00      A   
ATOM    472  C   LEU    54      18.642  -7.720  20.036  1.00 10.00      A   
ATOM    473  O   LEU    54      17.997  -6.683  19.913  1.00 10.00      A   
ATOM    474  N   GLN    55      19.708  -7.996  19.297  1.00 10.00      A   
ATOM    475  HN  GLN    55      20.169  -8.850  19.424  1.00 10.00      A   
ATOM    476  CA  GLN    55      20.193  -7.069  18.284  1.00 10.00      A   
ATOM    477  CB  GLN    55      21.639  -7.390  17.898  1.00 10.00      A   
ATOM    478  CG  GLN    55      22.671  -6.883  18.895  1.00 10.00      A   
ATOM    479  CD  GLN    55      24.042  -7.496  18.680  1.00 10.00      A   
ATOM    480  OE1 GLN    55      24.157  -8.648  18.266  1.00 10.00      A   
ATOM    481  NE2 GLN    55      25.090  -6.728  18.949  1.00 10.00      A   
ATOM    482 HE21 GLN    55      24.928  -5.810  19.266  1.00 10.00      A   
ATOM    483 HE22 GLN    55      25.990  -7.106  18.825  1.00 10.00      A   
ATOM    484  C   GLN    55      19.292  -7.106  17.057  1.00 10.00      A   
ATOM    485  O   GLN    55      18.935  -6.065  16.510  1.00 10.00      A   
ATOM    486  N   SER    56      18.914  -8.308  16.639  1.00 10.00      A   
ATOM    487  HN  SER    56      19.239  -9.108  17.111  1.00 10.00      A   
ATOM    488  CA  SER    56      18.045  -8.478  15.483  1.00 10.00      A   
ATOM    489  CB  SER    56      17.859  -9.959  15.174  1.00 10.00      A   
ATOM    490  OG  SER    56      19.113 -10.608  15.043  1.00 10.00      A   
ATOM    491  HG  SER    56      18.976 -11.499  14.696  1.00 10.00      A   
ATOM    492  C   SER    56      16.692  -7.806  15.707  1.00 10.00      A   
ATOM    493  O   SER    56      16.071  -7.317  14.764  1.00 10.00      A   
ATOM    494  N   ALA    57      16.242  -7.780  16.959  1.00 10.00      A   
ATOM    495  HN  ALA    57      16.772  -8.203  17.669  1.00 10.00      A   
ATOM    496  CA  ALA    57      14.977  -7.147  17.298  1.00 10.00      A   
ATOM    497  CB  ALA    57      14.641  -7.386  18.761  1.00 10.00      A   
ATOM    498  C   ALA    57      15.052  -5.655  17.000  1.00 10.00      A   
ATOM    499  O   ALA    57      14.083  -5.048  16.542  1.00 10.00      A   
ATOM    500  N   ALA    58      16.221  -5.075  17.245  1.00 10.00      A   
ATOM    501  HN  ALA    58      16.956  -5.616  17.603  1.00 10.00      A   
ATOM    502  CA  ALA    58      16.441  -3.662  16.988  1.00 10.00      A   
ATOM    503  CB  ALA    58      17.686  -3.174  17.711  1.00 10.00      A   
ATOM    504  C   ALA    58      16.567  -3.426  15.488  1.00 10.00      A   
ATOM    505  O   ALA    58      16.121  -2.402  14.969  1.00 10.00      A   
ATOM    506  N   ILE    59      17.176  -4.385  14.800  1.00 10.00      A   
ATOM    507  HN  ILE    59      17.527  -5.165  15.280  1.00 10.00      A   
ATOM    508  CA  ILE    59      17.349  -4.303  13.354  1.00 10.00      A   
ATOM    509  CB  ILE    59      18.216  -5.465  12.817  1.00 10.00      A   
ATOM    510  CG1 ILE    59      19.600  -5.442  13.471  1.00 10.00      A   
ATOM    511  CG2 ILE    59      18.343  -5.389  11.300  1.00 10.00      A   
ATOM    512  CD1 ILE    59      20.468  -6.633  13.124  1.00 10.00      A   
ATOM    513  C   ILE    59      15.988  -4.325  12.667  1.00 10.00      A   
ATOM    514  O   ILE    59      15.699  -3.495  11.802  1.00 10.00      A   
ATOM    515  N   GLY    60      15.152  -5.272  13.075  1.00 10.00      A   
ATOM    516  HN  GLY    60      15.445  -5.905  13.770  1.00 10.00      A   
ATOM    517  CA  GLY    60      13.823  -5.387  12.509  1.00 10.00      A   
ATOM    518  C   GLY    60      12.992  -4.157  12.806  1.00 10.00      A   
ATOM    519  O   GLY    60      12.173  -3.736  11.985  1.00 10.00      A   
ATOM    520  N   PHE    61      13.212  -3.582  13.984  1.00 10.00      A   
ATOM    521  HN  PHE    61      13.867  -3.984  14.596  1.00 10.00      A   
ATOM    522  CA  PHE    61      12.503  -2.383  14.399  1.00 10.00      A   
ATOM    523  CB  PHE    61      12.811  -2.064  15.864  1.00 10.00      A   
ATOM    524  CG  PHE    61      11.912  -1.020  16.468  1.00 10.00      A   
ATOM    525  CD1 PHE    61      10.667  -1.366  16.965  1.00 10.00      A   
ATOM    526  CD2 PHE    61      12.314   0.305  16.540  1.00 10.00      A   
ATOM    527  CE1 PHE    61       9.838  -0.410  17.521  1.00 10.00      A   
ATOM    528  CE2 PHE    61      11.490   1.264  17.094  1.00 10.00      A   
ATOM    529  CZ  PHE    61      10.250   0.906  17.586  1.00 10.00      A   
ATOM    530  C   PHE    61      12.895  -1.209  13.512  1.00 10.00      A   
ATOM    531  O   PHE    61      12.043  -0.433  13.090  1.00 10.00      A   
ATOM    532  N   CYS    62      14.188  -1.097  13.217  1.00 10.00      A   
ATOM    533  HN  CYS    62      14.820  -1.755  13.580  1.00 10.00      A   
ATOM    534  CA  CYS    62      14.690  -0.020  12.372  1.00 10.00      A   
ATOM    535  CB  CYS    62      16.218   0.016  12.385  1.00 10.00      A   
ATOM    536  SG  CYS    62      16.935   0.296  14.019  1.00 10.00      A   
ATOM    537  HG  CYS    62      16.691  -0.782  14.756  1.00 10.00      A   
ATOM    538  C   CYS    62      14.168  -0.152  10.946  1.00 10.00      A   
ATOM    539  O   CYS    62      13.748   0.834  10.338  1.00 10.00      A   
ATOM    540  N   TRP    63      14.188  -1.373  10.418  1.00 10.00      A   
ATOM    541  HN  TRP    63      14.548  -2.120  10.946  1.00 10.00      A   
ATOM    542  CA  TRP    63      13.698  -1.626   9.069  1.00 10.00      A   
ATOM    543  CB  TRP    63      13.877  -3.101   8.701  1.00 10.00      A   
ATOM    544  CG  TRP    63      13.518  -3.422   7.281  1.00 10.00      A   
ATOM    545  CD1 TRP    63      14.280  -3.199   6.173  1.00 10.00      A   
ATOM    546  CD2 TRP    63      12.305  -4.027   6.814  1.00 10.00      A   
ATOM    547  NE1 TRP    63      13.625  -3.634   5.050  1.00 10.00      A   
ATOM    548  HE1 TRP    63      13.970  -3.588   4.133  1.00 10.00      A   
ATOM    549  CE2 TRP    63      12.409  -4.144   5.415  1.00 10.00      A   
ATOM    550  CE3 TRP    63      11.145  -4.481   7.443  1.00 10.00      A   
ATOM    551  CZ2 TRP    63      11.397  -4.698   4.636  1.00 10.00      A   
ATOM    552  CZ3 TRP    63      10.142  -5.029   6.669  1.00 10.00      A   
ATOM    553  CH2 TRP    63      10.274  -5.134   5.280  1.00 10.00      A   
ATOM    554  C   TRP    63      12.229  -1.233   8.972  1.00 10.00      A   
ATOM    555  O   TRP    63      11.812  -0.561   8.026  1.00 10.00      A   
ATOM    556  N   GLY    64      11.454  -1.649   9.969  1.00 10.00      A   
ATOM    557  HN  GLY    64      11.847  -2.185  10.692  1.00 10.00      A   
ATOM    558  CA  GLY    64      10.045  -1.323  10.000  1.00 10.00      A   
ATOM    559  C   GLY    64       9.825   0.162  10.181  1.00 10.00      A   
ATOM    560  O   GLY    64       8.951   0.746   9.546  1.00 10.00      A   
ATOM    561  N   PHE    65      10.635   0.769  11.040  1.00 10.00      A   
ATOM    562  HN  PHE    65      11.309   0.237  11.514  1.00 10.00      A   
ATOM    563  CA  PHE    65      10.548   2.196  11.314  1.00 10.00      A   
ATOM    564  CB  PHE    65      11.642   2.604  12.306  1.00 10.00      A   
ATOM    565  CG  PHE    65      11.339   3.852  13.083  1.00 10.00      A   
ATOM    566  CD1 PHE    65      10.321   3.871  14.020  1.00 10.00      A   
ATOM    567  CD2 PHE    65      12.078   5.004  12.882  1.00 10.00      A   
ATOM    568  CE1 PHE    65      10.044   5.016  14.743  1.00 10.00      A   
ATOM    569  CE2 PHE    65      11.807   6.152  13.599  1.00 10.00      A   
ATOM    570  CZ  PHE    65      10.789   6.160  14.531  1.00 10.00      A   
ATOM    571  C   PHE    65      10.684   2.993  10.022  1.00 10.00      A   
ATOM    572  O   PHE    65       9.930   3.935   9.778  1.00 10.00      A   
ATOM    573  N   GLY    66      11.642   2.601   9.196  1.00 10.00      A   
ATOM    574  HN  GLY    66      12.218   1.847   9.449  1.00 10.00      A   
ATOM    575  CA  GLY    66      11.853   3.277   7.934  1.00 10.00      A   
ATOM    576  C   GLY    66      10.766   2.951   6.925  1.00 10.00      A   
ATOM    577  O   GLY    66      10.273   3.839   6.225  1.00 10.00      A   
ATOM    578  N   LEU    67      10.389   1.679   6.856  1.00 10.00      A   
ATOM    579  HN  LEU    67      10.824   1.020   7.445  1.00 10.00      A   
ATOM    580  CA  LEU    67       9.354   1.228   5.930  1.00 10.00      A   
ATOM    581  CB  LEU    67       9.241  -0.302   5.954  1.00 10.00      A   
ATOM    582  CG  LEU    67       8.114  -0.917   5.118  1.00 10.00      A   
ATOM    583  CD1 LEU    67       8.405  -0.791   3.632  1.00 10.00      A   
ATOM    584  CD2 LEU    67       7.887  -2.371   5.501  1.00 10.00      A   
ATOM    585  C   LEU    67       8.000   1.858   6.248  1.00 10.00      A   
ATOM    586  O   LEU    67       7.370   2.460   5.385  1.00 10.00      A   
ATOM    587  N   PHE    68       7.566   1.730   7.493  1.00 10.00      A   
ATOM    588  HN  PHE    68       8.131   1.262   8.153  1.00 10.00      A   
ATOM    589  CA  PHE    68       6.283   2.272   7.913  1.00 10.00      A   
ATOM    590  CB  PHE    68       5.869   1.699   9.270  1.00 10.00      A   
ATOM    591  CG  PHE    68       5.370   0.283   9.212  1.00 10.00      A   
ATOM    592  CD1 PHE    68       6.246  -0.782   9.335  1.00 10.00      A   
ATOM    593  CD2 PHE    68       4.022   0.018   9.033  1.00 10.00      A   
ATOM    594  CE1 PHE    68       5.792  -2.085   9.280  1.00 10.00      A   
ATOM    595  CE2 PHE    68       3.558  -1.283   8.977  1.00 10.00      A   
ATOM    596  CZ  PHE    68       4.445  -2.337   9.100  1.00 10.00      A   
ATOM    597  C   PHE    68       6.305   3.792   7.966  1.00 10.00      A   
ATOM    598  O   PHE    68       5.382   4.447   7.485  1.00 10.00      A   
ATOM    599  N   GLY    69       7.382   4.347   8.513  1.00 10.00      A   
ATOM    600  HN  GLY    69       8.111   3.769   8.836  1.00 10.00      A   
ATOM    601  CA  GLY    69       7.506   5.790   8.641  1.00 10.00      A   
ATOM    602  C   GLY    69       7.437   6.531   7.318  1.00 10.00      A   
ATOM    603  O   GLY    69       7.114   7.718   7.285  1.00 10.00      A   
ATOM    604  N   SER    70       7.745   5.844   6.226  1.00 10.00      A   
ATOM    605  HN  SER    70       8.016   4.906   6.310  1.00 10.00      A   
ATOM    606  CA  SER    70       7.706   6.464   4.909  1.00 10.00      A   
ATOM    607  CB  SER    70       9.051   6.282   4.210  1.00 10.00      A   
ATOM    608  OG  SER    70      10.113   6.273   5.153  1.00 10.00      A   
ATOM    609  HG  SER    70      10.144   5.407   5.591  1.00 10.00      A   
ATOM    610  C   SER    70       6.592   5.875   4.048  1.00 10.00      A   
ATOM    611  O   SER    70       6.194   6.464   3.044  1.00 10.00      A   
ATOM    612  N   GLY    71       6.090   4.716   4.454  1.00 10.00      A   
ATOM    613  HN  GLY    71       6.441   4.298   5.268  1.00 10.00      A   
ATOM    614  CA  GLY    71       5.046   4.051   3.701  1.00 10.00      A   
ATOM    615  C   GLY    71       3.642   4.433   4.128  1.00 10.00      A   
ATOM    616  O   GLY    71       2.723   4.417   3.309  1.00 10.00      A   
ATOM    617  N   ILE    72       3.461   4.759   5.406  1.00 10.00      A   
ATOM    618  HN  ILE    72       4.227   4.736   6.024  1.00 10.00      A   
ATOM    619  CA  ILE    72       2.143   5.142   5.913  1.00 10.00      A   
ATOM    620  CB  ILE    72       1.548   4.103   6.892  1.00 10.00      A   
ATOM    621  CG1 ILE    72       2.470   3.876   8.095  1.00 10.00      A   
ATOM    622  CG2 ILE    72       1.248   2.796   6.173  1.00 10.00      A   
ATOM    623  CD1 ILE    72       1.822   3.112   9.229  1.00 10.00      A   
ATOM    624  C   ILE    72       2.166   6.515   6.577  1.00 10.00      A   
ATOM    625  O   ILE    72       1.370   6.799   7.471  1.00 10.00      A   
ATOM    626  N   ASN    73       3.055   7.384   6.115  1.00 10.00      A   
ATOM    627  HN  ASN    73       3.643   7.122   5.375  1.00 10.00      A   
ATOM    628  CA  ASN    73       3.168   8.728   6.685  1.00 10.00      A   
ATOM    629  CB  ASN    73       4.484   9.411   6.281  1.00 10.00      A   
ATOM    630  CG  ASN    73       4.466   9.993   4.880  1.00 10.00      A   
ATOM    631  OD1 ASN    73       3.840   9.448   3.970  1.00 10.00      A   
ATOM    632  ND2 ASN    73       5.156  11.109   4.695  1.00 10.00      A   
ATOM    633 HD21 ASN    73       5.635  11.491   5.461  1.00 10.00      A   
ATOM    634 HD22 ASN    73       5.155  11.512   3.801  1.00 10.00      A   
ATOM    635  C   ASN    73       1.962   9.594   6.318  1.00 10.00      A   
ATOM    636  O   ASN    73       1.795  10.701   6.834  1.00 10.00      A   
ATOM    637  N   TRP    74       1.110   9.065   5.445  1.00 10.00      A   
ATOM    638  HN  TRP    74       1.292   8.170   5.093  1.00 10.00      A   
ATOM    639  CA  TRP    74      -0.083   9.771   4.994  1.00 10.00      A   
ATOM    640  CB  TRP    74      -0.626   9.171   3.691  1.00 10.00      A   
ATOM    641  CG  TRP    74      -0.561   7.676   3.624  1.00 10.00      A   
ATOM    642  CD1 TRP    74       0.466   6.931   3.130  1.00 10.00      A   
ATOM    643  CD2 TRP    74      -1.563   6.744   4.052  1.00 10.00      A   
ATOM    644  NE1 TRP    74       0.172   5.597   3.228  1.00 10.00      A   
ATOM    645  HE1 TRP    74       0.761   4.863   2.940  1.00 10.00      A   
ATOM    646  CE2 TRP    74      -1.067   5.453   3.789  1.00 10.00      A   
ATOM    647  CE3 TRP    74      -2.827   6.874   4.634  1.00 10.00      A   
ATOM    648  CZ2 TRP    74      -1.789   4.300   4.085  1.00 10.00      A   
ATOM    649  CZ3 TRP    74      -3.544   5.729   4.927  1.00 10.00      A   
ATOM    650  CH2 TRP    74      -3.023   4.458   4.653  1.00 10.00      A   
ATOM    651  C   TRP    74      -1.174   9.809   6.060  1.00 10.00      A   
ATOM    652  O   TRP    74      -2.143  10.559   5.936  1.00 10.00      A   
ATOM    653  N   VAL    75      -1.015   9.010   7.113  1.00 10.00      A   
ATOM    654  HN  VAL    75      -0.224   8.432   7.161  1.00 10.00      A   
ATOM    655  CA  VAL    75      -2.000   8.975   8.194  1.00 10.00      A   
ATOM    656  CB  VAL    75      -1.758   7.821   9.189  1.00 10.00      A   
ATOM    657  CG1 VAL    75      -1.884   6.475   8.492  1.00 10.00      A   
ATOM    658  CG2 VAL    75      -0.403   7.953   9.864  1.00 10.00      A   
ATOM    659  C   VAL    75      -2.062  10.310   8.936  1.00 10.00      A   
ATOM    660  O   VAL    75      -2.975  10.557   9.722  1.00 10.00      A   
ATOM    661  N   TYR    76      -1.085  11.174   8.668  1.00 10.00      A   
ATOM    662  HN  TYR    76      -0.383  10.914   8.031  1.00 10.00      A   
ATOM    663  CA  TYR    76      -1.028  12.493   9.282  1.00 10.00      A   
ATOM    664  CB  TYR    76       0.244  13.217   8.818  1.00 10.00      A   
ATOM    665  CG  TYR    76       0.397  14.633   9.338  1.00 10.00      A   
ATOM    666  CD1 TYR    76       0.912  14.876  10.603  1.00 10.00      A   
ATOM    667  CD2 TYR    76       0.026  15.724   8.560  1.00 10.00      A   
ATOM    668  CE1 TYR    76       1.051  16.165  11.078  1.00 10.00      A   
ATOM    669  CE2 TYR    76       0.164  17.016   9.030  1.00 10.00      A   
ATOM    670  CZ  TYR    76       0.677  17.232  10.291  1.00 10.00      A   
ATOM    671  OH  TYR    76       0.813  18.516  10.767  1.00 10.00      A   
ATOM    672  HH  TYR    76      -0.064  18.893  10.925  1.00 10.00      A   
ATOM    673  C   TYR    76      -2.258  13.305   8.887  1.00 10.00      A   
ATOM    674  O   TYR    76      -2.764  14.109   9.669  1.00 10.00      A   
ATOM    675  N   VAL    77      -2.745  13.065   7.675  1.00 10.00      A   
ATOM    676  HN  VAL    77      -2.313  12.384   7.115  1.00 10.00      A   
ATOM    677  CA  VAL    77      -3.906  13.775   7.158  1.00 10.00      A   
ATOM    678  CB  VAL    77      -4.168  13.429   5.678  1.00 10.00      A   
ATOM    679  CG1 VAL    77      -5.264  14.315   5.105  1.00 10.00      A   
ATOM    680  CG2 VAL    77      -2.891  13.565   4.863  1.00 10.00      A   
ATOM    681  C   VAL    77      -5.157  13.481   7.981  1.00 10.00      A   
ATOM    682  O   VAL    77      -5.856  14.402   8.405  1.00 10.00      A   
ATOM    683  N   SER    78      -5.422  12.204   8.230  1.00 10.00      A   
ATOM    684  HN  SER    78      -4.804  11.510   7.911  1.00 10.00      A   
ATOM    685  CA  SER    78      -6.598  11.805   8.989  1.00 10.00      A   
ATOM    686  CB  SER    78      -6.787  10.291   8.916  1.00 10.00      A   
ATOM    687  OG  SER    78      -5.532   9.633   8.903  1.00 10.00      A   
ATOM    688  HG  SER    78      -5.420   9.146   9.728  1.00 10.00      A   
ATOM    689  C   SER    78      -6.512  12.267  10.440  1.00 10.00      A   
ATOM    690  O   SER    78      -7.489  12.759  11.000  1.00 10.00      A   
ATOM    691  N   ILE    79      -5.335  12.123  11.040  1.00 10.00      A   
ATOM    692  HN  ILE    79      -4.586  11.732  10.536  1.00 10.00      A   
ATOM    693  CA  ILE    79      -5.132  12.525  12.429  1.00 10.00      A   
ATOM    694  CB  ILE    79      -3.729  12.125  12.941  1.00 10.00      A   
ATOM    695  CG1 ILE    79      -3.545  10.607  12.831  1.00 10.00      A   
ATOM    696  CG2 ILE    79      -3.528  12.583  14.381  1.00 10.00      A   
ATOM    697  CD1 ILE    79      -2.154  10.125  13.184  1.00 10.00      A   
ATOM    698  C   ILE    79      -5.351  14.029  12.604  1.00 10.00      A   
ATOM    699  O   ILE    79      -5.935  14.472  13.592  1.00 10.00      A   
ATOM    700  N   ALA    80      -4.910  14.806  11.625  1.00 10.00      A   
ATOM    701  HN  ALA    80      -4.465  14.396  10.850  1.00 10.00      A   
ATOM    702  CA  ALA    80      -5.053  16.256  11.680  1.00 10.00      A   
ATOM    703  CB  ALA    80      -4.137  16.925  10.668  1.00 10.00      A   
ATOM    704  C   ALA    80      -6.498  16.712  11.479  1.00 10.00      A   
ATOM    705  O   ALA    80      -6.914  17.726  12.040  1.00 10.00      A   
ATOM    706  N   THR    81      -7.267  15.963  10.699  1.00 10.00      A   
ATOM    707  HN  THR    81      -6.900  15.145  10.301  1.00 10.00      A   
ATOM    708  CA  THR    81      -8.652  16.331  10.422  1.00 10.00      A   
ATOM    709  CB  THR    81      -9.057  15.942   8.988  1.00 10.00      A   
ATOM    710  OG1 THR    81      -8.477  14.674   8.660  1.00 10.00      A   
ATOM    711  HG1 THR    81      -7.562  14.802   8.375  1.00 10.00      A   
ATOM    712  CG2 THR    81      -8.574  16.985   7.995  1.00 10.00      A   
ATOM    713  C   THR    81      -9.640  15.721  11.418  1.00 10.00      A   
ATOM    714  O   THR    81     -10.519  16.412  11.936  1.00 10.00      A   
ATOM    715  N   PHE    82      -9.492  14.428  11.679  1.00 10.00      A   
ATOM    716  HN  PHE    82      -8.765  13.931  11.238  1.00 10.00      A   
ATOM    717  CA  PHE    82     -10.376  13.721  12.596  1.00 10.00      A   
ATOM    718  CB  PHE    82     -10.373  12.218  12.286  1.00 10.00      A   
ATOM    719  CG  PHE    82     -11.362  11.420  13.090  1.00 10.00      A   
ATOM    720  CD1 PHE    82     -12.683  11.321  12.685  1.00 10.00      A   
ATOM    721  CD2 PHE    82     -10.970  10.768  14.249  1.00 10.00      A   
ATOM    722  CE1 PHE    82     -13.594  10.588  13.420  1.00 10.00      A   
ATOM    723  CE2 PHE    82     -11.876  10.034  14.988  1.00 10.00      A   
ATOM    724  CZ  PHE    82     -13.190   9.943  14.574  1.00 10.00      A   
ATOM    725  C   PHE    82      -9.977  13.963  14.048  1.00 10.00      A   
ATOM    726  O   PHE    82     -10.827  14.234  14.899  1.00 10.00      A   
ATOM    727  N   GLY    83      -8.683  13.867  14.326  1.00 10.00      A   
ATOM    728  HN  GLY    83      -8.052  13.658  13.606  1.00 10.00      A   
ATOM    729  CA  GLY    83      -8.190  14.070  15.675  1.00 10.00      A   
ATOM    730  C   GLY    83      -8.324  15.507  16.134  1.00 10.00      A   
ATOM    731  O   GLY    83      -8.791  15.768  17.243  1.00 10.00      A   
ATOM    732  N   GLY    84      -7.914  16.439  15.284  1.00 10.00      A   
ATOM    733  HN  GLY    84      -7.546  16.169  14.417  1.00 10.00      A   
ATOM    734  CA  GLY    84      -8.002  17.847  15.624  1.00 10.00      A   
ATOM    735  C   GLY    84      -7.008  18.236  16.699  1.00 10.00      A   
ATOM    736  O   GLY    84      -7.355  18.913  17.666  1.00 10.00      A   
ATOM    737  N   MET    85      -5.774  17.790  16.536  1.00 10.00      A   
ATOM    738  HN  MET    85      -5.564  17.249  15.749  1.00 10.00      A   
ATOM    739  CA  MET    85      -4.717  18.085  17.493  1.00 10.00      A   
ATOM    740  CB  MET    85      -4.113  16.776  18.022  1.00 10.00      A   
ATOM    741  CG  MET    85      -5.020  16.011  18.971  1.00 10.00      A   
ATOM    742  SD  MET    85      -5.353  16.916  20.496  1.00 10.00      A   
ATOM    743  CE  MET    85      -6.418  15.755  21.350  1.00 10.00      A   
ATOM    744  C   MET    85      -3.640  18.946  16.837  1.00 10.00      A   
ATOM    745  O   MET    85      -3.642  19.112  15.615  1.00 10.00      A   
ATOM    746  N   PRO    86      -2.733  19.547  17.635  1.00 10.00      A   
ATOM    747  CA  PRO    86      -1.642  20.379  17.108  1.00 10.00      A   
ATOM    748  CB  PRO    86      -0.888  20.830  18.363  1.00 10.00      A   
ATOM    749  CG  PRO    86      -1.874  20.685  19.469  1.00 10.00      A   
ATOM    750  CD  PRO    86      -2.719  19.501  19.107  1.00 10.00      A   
ATOM    751  C   PRO    86      -0.708  19.586  16.191  1.00 10.00      A   
ATOM    752  O   PRO    86      -0.527  18.377  16.368  1.00 10.00      A   
ATOM    753  N   GLY    87      -0.113  20.290  15.229  1.00 10.00      A   
ATOM    754  HN  GLY    87      -0.292  21.254  15.172  1.00 10.00      A   
ATOM    755  CA  GLY    87       0.793  19.678  14.264  1.00 10.00      A   
ATOM    756  C   GLY    87       1.833  18.746  14.871  1.00 10.00      A   
ATOM    757  O   GLY    87       1.859  17.563  14.533  1.00 10.00      A   
ATOM    758  N   PRO    88       2.710  19.247  15.766  1.00 10.00      A   
ATOM    759  CA  PRO    88       3.755  18.426  16.406  1.00 10.00      A   
ATOM    760  CB  PRO    88       4.359  19.357  17.468  1.00 10.00      A   
ATOM    761  CG  PRO    88       3.413  20.509  17.571  1.00 10.00      A   
ATOM    762  CD  PRO    88       2.776  20.643  16.221  1.00 10.00      A   
ATOM    763  C   PRO    88       3.203  17.158  17.060  1.00 10.00      A   
ATOM    764  O   PRO    88       3.859  16.116  17.061  1.00 10.00      A   
ATOM    765  N   VAL    89       1.993  17.249  17.599  1.00 10.00      A   
ATOM    766  HN  VAL    89       1.507  18.095  17.542  1.00 10.00      A   
ATOM    767  CA  VAL    89       1.360  16.109  18.252  1.00 10.00      A   
ATOM    768  CB  VAL    89       0.145  16.541  19.102  1.00 10.00      A   
ATOM    769  CG1 VAL    89      -0.476  15.346  19.812  1.00 10.00      A   
ATOM    770  CG2 VAL    89       0.554  17.603  20.111  1.00 10.00      A   
ATOM    771  C   VAL    89       0.923  15.083  17.213  1.00 10.00      A   
ATOM    772  O   VAL    89       1.137  13.881  17.383  1.00 10.00      A   
ATOM    773  N   ASN    90       0.332  15.571  16.127  1.00 10.00      A   
ATOM    774  HN  ASN    90       0.201  16.542  16.051  1.00 10.00      A   
ATOM    775  CA  ASN    90      -0.131  14.703  15.046  1.00 10.00      A   
ATOM    776  CB  ASN    90      -0.816  15.519  13.943  1.00 10.00      A   
ATOM    777  CG  ASN    90      -2.062  16.240  14.418  1.00 10.00      A   
ATOM    778  OD1 ASN    90      -2.793  15.747  15.273  1.00 10.00      A   
ATOM    779  ND2 ASN    90      -2.313  17.416  13.865  1.00 10.00      A   
ATOM    780 HD21 ASN    90      -1.690  17.754  13.185  1.00 10.00      A   
ATOM    781 HD22 ASN    90      -3.103  17.915  14.175  1.00 10.00      A   
ATOM    782  C   ASN    90       1.040  13.928  14.457  1.00 10.00      A   
ATOM    783  O   ASN    90       0.941  12.726  14.208  1.00 10.00      A   
ATOM    784  N   ILE    91       2.157  14.626  14.261  1.00 10.00      A   
ATOM    785  HN  ILE    91       2.166  15.583  14.494  1.00 10.00      A   
ATOM    786  CA  ILE    91       3.367  14.016  13.708  1.00 10.00      A   
ATOM    787  CB  ILE    91       4.505  15.056  13.553  1.00 10.00      A   
ATOM    788  CG1 ILE    91       4.068  16.203  12.640  1.00 10.00      A   
ATOM    789  CG2 ILE    91       5.769  14.402  13.012  1.00 10.00      A   
ATOM    790  CD1 ILE    91       5.039  17.363  12.600  1.00 10.00      A   
ATOM    791  C   ILE    91       3.850  12.879  14.606  1.00 10.00      A   
ATOM    792  O   ILE    91       4.211  11.800  14.126  1.00 10.00      A   
ATOM    793  N   PHE    92       3.831  13.128  15.911  1.00 10.00      A   
ATOM    794  HN  PHE    92       3.519  14.005  16.225  1.00 10.00      A   
ATOM    795  CA  PHE    92       4.259  12.138  16.891  1.00 10.00      A   
ATOM    796  CB  PHE    92       4.257  12.737  18.299  1.00 10.00      A   
ATOM    797  CG  PHE    92       4.837  11.829  19.348  1.00 10.00      A   
ATOM    798  CD1 PHE    92       6.204  11.611  19.418  1.00 10.00      A   
ATOM    799  CD2 PHE    92       4.014  11.194  20.264  1.00 10.00      A   
ATOM    800  CE1 PHE    92       6.740  10.778  20.382  1.00 10.00      A   
ATOM    801  CE2 PHE    92       4.542  10.359  21.228  1.00 10.00      A   
ATOM    802  CZ  PHE    92       5.907  10.150  21.288  1.00 10.00      A   
ATOM    803  C   PHE    92       3.370  10.901  16.841  1.00 10.00      A   
ATOM    804  O   PHE    92       3.860   9.774  16.888  1.00 10.00      A   
ATOM    805  N   LEU    93       2.065  11.119  16.730  1.00 10.00      A   
ATOM    806  HN  LEU    93       1.737  12.046  16.694  1.00 10.00      A   
ATOM    807  CA  LEU    93       1.104  10.021  16.669  1.00 10.00      A   
ATOM    808  CB  LEU    93      -0.333  10.553  16.664  1.00 10.00      A   
ATOM    809  CG  LEU    93      -0.770  11.325  17.913  1.00 10.00      A   
ATOM    810  CD1 LEU    93      -2.206  11.806  17.777  1.00 10.00      A   
ATOM    811  CD2 LEU    93      -0.602  10.470  19.160  1.00 10.00      A   
ATOM    812  C   LEU    93       1.359   9.128  15.454  1.00 10.00      A   
ATOM    813  O   LEU    93       1.203   7.908  15.528  1.00 10.00      A   
ATOM    814  N   VAL    94       1.763   9.743  14.347  1.00 10.00      A   
ATOM    815  HN  VAL    94       1.863  10.720  14.354  1.00 10.00      A   
ATOM    816  CA  VAL    94       2.059   9.009  13.122  1.00 10.00      A   
ATOM    817  CB  VAL    94       2.389   9.969  11.956  1.00 10.00      A   
ATOM    818  CG1 VAL    94       2.808   9.197  10.710  1.00 10.00      A   
ATOM    819  CG2 VAL    94       1.212  10.883  11.655  1.00 10.00      A   
ATOM    820  C   VAL    94       3.257   8.094  13.350  1.00 10.00      A   
ATOM    821  O   VAL    94       3.204   6.893  13.073  1.00 10.00      A   
ATOM    822  N   VAL    95       4.332   8.675  13.871  1.00 10.00      A   
ATOM    823  HN  VAL    95       4.303   9.636  14.075  1.00 10.00      A   
ATOM    824  CA  VAL    95       5.554   7.929  14.147  1.00 10.00      A   
ATOM    825  CB  VAL    95       6.685   8.868  14.619  1.00 10.00      A   
ATOM    826  CG1 VAL    95       7.913   8.079  15.049  1.00 10.00      A   
ATOM    827  CG2 VAL    95       7.044   9.845  13.510  1.00 10.00      A   
ATOM    828  C   VAL    95       5.298   6.847  15.192  1.00 10.00      A   
ATOM    829  O   VAL    95       5.797   5.728  15.081  1.00 10.00      A   
ATOM    830  N   LEU    96       4.495   7.189  16.190  1.00 10.00      A   
ATOM    831  HN  LEU    96       4.123   8.098  16.210  1.00 10.00      A   
ATOM    832  CA  LEU    96       4.152   6.264  17.258  1.00 10.00      A   
ATOM    833  CB  LEU    96       3.327   6.981  18.328  1.00 10.00      A   
ATOM    834  CG  LEU    96       2.923   6.151  19.550  1.00 10.00      A   
ATOM    835  CD1 LEU    96       4.150   5.698  20.328  1.00 10.00      A   
ATOM    836  CD2 LEU    96       1.974   6.934  20.445  1.00 10.00      A   
ATOM    837  C   LEU    96       3.401   5.053  16.705  1.00 10.00      A   
ATOM    838  O   LEU    96       3.639   3.922  17.127  1.00 10.00      A   
ATOM    839  N   LEU    97       2.508   5.297  15.750  1.00 10.00      A   
ATOM    840  HN  LEU    97       2.360   6.222  15.456  1.00 10.00      A   
ATOM    841  CA  LEU    97       1.742   4.223  15.129  1.00 10.00      A   
ATOM    842  CB  LEU    97       0.670   4.800  14.199  1.00 10.00      A   
ATOM    843  CG  LEU    97      -0.157   3.787  13.401  1.00 10.00      A   
ATOM    844  CD1 LEU    97      -1.053   2.971  14.320  1.00 10.00      A   
ATOM    845  CD2 LEU    97      -0.980   4.492  12.333  1.00 10.00      A   
ATOM    846  C   LEU    97       2.672   3.306  14.347  1.00 10.00      A   
ATOM    847  O   LEU    97       2.592   2.079  14.449  1.00 10.00      A   
ATOM    848  N   ALA    98       3.564   3.915  13.577  1.00 10.00      A   
ATOM    849  HN  ALA    98       3.574   4.898  13.543  1.00 10.00      A   
ATOM    850  CA  ALA    98       4.525   3.170  12.777  1.00 10.00      A   
ATOM    851  CB  ALA    98       5.331   4.119  11.903  1.00 10.00      A   
ATOM    852  C   ALA    98       5.450   2.354  13.675  1.00 10.00      A   
ATOM    853  O   ALA    98       5.778   1.206  13.372  1.00 10.00      A   
ATOM    854  N   ALA    99       5.852   2.954  14.790  1.00 10.00      A   
ATOM    855  HN  ALA    99       5.553   3.873  14.970  1.00 10.00      A   
ATOM    856  CA  ALA    99       6.734   2.298  15.747  1.00 10.00      A   
ATOM    857  CB  ALA    99       7.116   3.260  16.862  1.00 10.00      A   
ATOM    858  C   ALA    99       6.090   1.044  16.325  1.00 10.00      A   
ATOM    859  O   ALA    99       6.735   0.002  16.435  1.00 10.00      A   
ATOM    860  N   TYR   100       4.813   1.138  16.678  1.00 10.00      A   
ATOM    861  HN  TYR   100       4.342   1.992  16.557  1.00 10.00      A   
ATOM    862  CA  TYR   100       4.098  -0.001  17.242  1.00 10.00      A   
ATOM    863  CB  TYR   100       2.715   0.413  17.753  1.00 10.00      A   
ATOM    864  CG  TYR   100       2.055  -0.632  18.627  1.00 10.00      A   
ATOM    865  CD1 TYR   100       2.374  -0.736  19.974  1.00 10.00      A   
ATOM    866  CD2 TYR   100       1.121  -1.520  18.105  1.00 10.00      A   
ATOM    867  CE1 TYR   100       1.783  -1.692  20.776  1.00 10.00      A   
ATOM    868  CE2 TYR   100       0.524  -2.480  18.900  1.00 10.00      A   
ATOM    869  CZ  TYR   100       0.859  -2.561  20.235  1.00 10.00      A   
ATOM    870  OH  TYR   100       0.272  -3.515  21.034  1.00 10.00      A   
ATOM    871  HH  TYR   100      -0.152  -3.084  21.786  1.00 10.00      A   
ATOM    872  C   TYR   100       3.978  -1.128  16.219  1.00 10.00      A   
ATOM    873  O   TYR   100       4.141  -2.302  16.548  1.00 10.00      A   
ATOM    874  N   LEU   101       3.710  -0.763  14.971  1.00 10.00      A   
ATOM    875  HN  LEU   101       3.594   0.191  14.762  1.00 10.00      A   
ATOM    876  CA  LEU   101       3.577  -1.746  13.906  1.00 10.00      A   
ATOM    877  CB  LEU   101       2.962  -1.114  12.657  1.00 10.00      A   
ATOM    878  CG  LEU   101       1.492  -0.696  12.772  1.00 10.00      A   
ATOM    879  CD1 LEU   101       1.018  -0.030  11.490  1.00 10.00      A   
ATOM    880  CD2 LEU   101       0.614  -1.894  13.110  1.00 10.00      A   
ATOM    881  C   LEU   101       4.922  -2.391  13.578  1.00 10.00      A   
ATOM    882  O   LEU   101       4.978  -3.504  13.044  1.00 10.00      A   
ATOM    883  N   SER   102       6.001  -1.694  13.915  1.00 10.00      A   
ATOM    884  HN  SER   102       5.887  -0.816  14.341  1.00 10.00      A   
ATOM    885  CA  SER   102       7.346  -2.190  13.665  1.00 10.00      A   
ATOM    886  CB  SER   102       8.350  -1.037  13.662  1.00 10.00      A   
ATOM    887  OG  SER   102       8.022  -0.089  12.660  1.00 10.00      A   
ATOM    888  HG  SER   102       7.240   0.411  12.932  1.00 10.00      A   
ATOM    889  C   SER   102       7.744  -3.249  14.692  1.00 10.00      A   
ATOM    890  O   SER   102       8.665  -4.033  14.459  1.00 10.00      A   
ATOM    891  N   LEU   103       7.036  -3.279  15.823  1.00 10.00      A   
ATOM    892  HN  LEU   103       6.311  -2.629  15.954  1.00 10.00      A   
ATOM    893  CA  LEU   103       7.317  -4.252  16.872  1.00 10.00      A   
ATOM    894  CB  LEU   103       6.407  -4.028  18.080  1.00 10.00      A   
ATOM    895  CG  LEU   103       6.780  -2.862  18.995  1.00 10.00      A   
ATOM    896  CD1 LEU   103       5.712  -2.660  20.059  1.00 10.00      A   
ATOM    897  CD2 LEU   103       8.139  -3.096  19.637  1.00 10.00      A   
ATOM    898  C   LEU   103       7.149  -5.667  16.338  1.00 10.00      A   
ATOM    899  O   LEU   103       7.866  -6.585  16.735  1.00 10.00      A   
ATOM    900  N   TYR   104       6.199  -5.833  15.424  1.00 10.00      A   
ATOM    901  HN  TYR   104       5.658  -5.061  15.154  1.00 10.00      A   
ATOM    902  CA  TYR   104       5.944  -7.132  14.816  1.00 10.00      A   
ATOM    903  CB  TYR   104       4.677  -7.091  13.956  1.00 10.00      A   
ATOM    904  CG  TYR   104       3.403  -6.920  14.755  1.00 10.00      A   
ATOM    905  CD1 TYR   104       2.816  -5.670  14.909  1.00 10.00      A   
ATOM    906  CD2 TYR   104       2.791  -8.010  15.361  1.00 10.00      A   
ATOM    907  CE1 TYR   104       1.654  -5.511  15.642  1.00 10.00      A   
ATOM    908  CE2 TYR   104       1.631  -7.859  16.095  1.00 10.00      A   
ATOM    909  CZ  TYR   104       1.067  -6.610  16.233  1.00 10.00      A   
ATOM    910  OH  TYR   104      -0.084  -6.460  16.970  1.00 10.00      A   
ATOM    911  HH  TYR   104      -0.747  -5.997  16.440  1.00 10.00      A   
ATOM    912  C   TYR   104       7.146  -7.560  13.980  1.00 10.00      A   
ATOM    913  O   TYR   104       7.577  -8.710  14.034  1.00 10.00      A   
ATOM    914  N   THR   105       7.700  -6.613  13.231  1.00 10.00      A   
ATOM    915  HN  THR   105       7.324  -5.710  13.248  1.00 10.00      A   
ATOM    916  CA  THR   105       8.860  -6.877  12.395  1.00 10.00      A   
ATOM    917  CB  THR   105       9.184  -5.661  11.508  1.00 10.00      A   
ATOM    918  OG1 THR   105       7.960  -5.085  11.016  1.00 10.00      A   
ATOM    919  HG1 THR   105       8.169  -4.292  10.508  1.00 10.00      A   
ATOM    920  CG2 THR   105      10.048  -6.080  10.329  1.00 10.00      A   
ATOM    921  C   THR   105      10.067  -7.211  13.273  1.00 10.00      A   
ATOM    922  O   THR   105      10.866  -8.087  12.944  1.00 10.00      A   
ATOM    923  N   GLY   106      10.182  -6.506  14.398  1.00 10.00      A   
ATOM    924  HN  GLY   106       9.523  -5.802  14.594  1.00 10.00      A   
ATOM    925  CA  GLY   106      11.270  -6.755  15.327  1.00 10.00      A   
ATOM    926  C   GLY   106      11.160  -8.141  15.931  1.00 10.00      A   
ATOM    927  O   GLY   106      12.162  -8.825  16.140  1.00 10.00      A   
ATOM    928  N   LEU   107       9.927  -8.556  16.202  1.00 10.00      A   
ATOM    929  HN  LEU   107       9.172  -7.954  16.022  1.00 10.00      A   
ATOM    930  CA  LEU   107       9.661  -9.871  16.767  1.00 10.00      A   
ATOM    931  CB  LEU   107       8.186  -9.987  17.167  1.00 10.00      A   
ATOM    932  CG  LEU   107       7.781 -11.265  17.907  1.00 10.00      A   
ATOM    933  CD1 LEU   107       8.408 -11.309  19.292  1.00 10.00      A   
ATOM    934  CD2 LEU   107       6.266 -11.379  17.992  1.00 10.00      A   
ATOM    935  C   LEU   107      10.021 -10.957  15.756  1.00 10.00      A   
ATOM    936  O   LEU   107      10.522 -12.019  16.122  1.00 10.00      A   
ATOM    937  N   PHE   108       9.763 -10.675  14.481  1.00 10.00      A   
ATOM    938  HN  PHE   108       9.349  -9.812  14.259  1.00 10.00      A   
ATOM    939  CA  PHE   108      10.070 -11.609  13.402  1.00 10.00      A   
ATOM    940  CB  PHE   108       9.607 -11.036  12.055  1.00 10.00      A   
ATOM    941  CG  PHE   108      10.153 -11.749  10.849  1.00 10.00      A   
ATOM    942  CD1 PHE   108       9.814 -13.066  10.591  1.00 10.00      A   
ATOM    943  CD2 PHE   108      11.005 -11.096   9.972  1.00 10.00      A   
ATOM    944  CE1 PHE   108      10.316 -13.720   9.482  1.00 10.00      A   
ATOM    945  CE2 PHE   108      11.510 -11.743   8.860  1.00 10.00      A   
ATOM    946  CZ  PHE   108      11.165 -13.059   8.615  1.00 10.00      A   
ATOM    947  C   PHE   108      11.563 -11.909  13.371  1.00 10.00      A   
ATOM    948  O   PHE   108      11.978 -13.066  13.468  1.00 10.00      A   
ATOM    949  N   ALA   109      12.363 -10.855  13.268  1.00 10.00      A   
ATOM    950  HN  ALA   109      11.966  -9.959  13.214  1.00 10.00      A   
ATOM    951  CA  ALA   109      13.812 -10.993  13.227  1.00 10.00      A   
ATOM    952  CB  ALA   109      14.466  -9.652  12.938  1.00 10.00      A   
ATOM    953  C   ALA   109      14.340 -11.584  14.530  1.00 10.00      A   
ATOM    954  O   ALA   109      15.279 -12.381  14.524  1.00 10.00      A   
ATOM    955  N   GLY   110      13.721 -11.199  15.641  1.00 10.00      A   
ATOM    956  HN  GLY   110      12.978 -10.557  15.580  1.00 10.00      A   
ATOM    957  CA  GLY   110      14.131 -11.703  16.937  1.00 10.00      A   
ATOM    958  C   GLY   110      13.969 -13.208  17.050  1.00 10.00      A   
ATOM    959  O   GLY   110      14.921 -13.919  17.383  1.00 10.00      A   
ATOM    960  N   VAL   111      12.768 -13.699  16.753  1.00 10.00      A   
ATOM    961  HN  VAL   111      12.051 -13.082  16.474  1.00 10.00      A   
ATOM    962  CA  VAL   111      12.486 -15.129  16.826  1.00 10.00      A   
ATOM    963  CB  VAL   111      10.983 -15.434  16.628  1.00 10.00      A   
ATOM    964  CG1 VAL   111      10.722 -16.935  16.641  1.00 10.00      A   
ATOM    965  CG2 VAL   111      10.152 -14.747  17.702  1.00 10.00      A   
ATOM    966  C   VAL   111      13.318 -15.901  15.802  1.00 10.00      A   
ATOM    967  O   VAL   111      13.848 -16.974  16.097  1.00 10.00      A   
ATOM    968  N   LEU   112      13.455 -15.328  14.612  1.00 10.00      A   
ATOM    969  HN  LEU   112      13.017 -14.462  14.443  1.00 10.00      A   
ATOM    970  CA  LEU   112      14.223 -15.954  13.543  1.00 10.00      A   
ATOM    971  CB  LEU   112      14.089 -15.152  12.245  1.00 10.00      A   
ATOM    972  CG  LEU   112      14.533 -15.856  10.959  1.00 10.00      A   
ATOM    973  CD1 LEU   112      13.703 -17.105  10.714  1.00 10.00      A   
ATOM    974  CD2 LEU   112      14.434 -14.913   9.771  1.00 10.00      A   
ATOM    975  C   LEU   112      15.696 -16.107  13.927  1.00 10.00      A   
ATOM    976  O   LEU   112      16.371 -17.028  13.471  1.00 10.00      A   
ATOM    977  N   SER   113      16.189 -15.211  14.773  1.00 10.00      A   
ATOM    978  HN  SER   113      15.607 -14.498  15.111  1.00 10.00      A   
ATOM    979  CA  SER   113      17.579 -15.259  15.198  1.00 10.00      A   
ATOM    980  CB  SER   113      18.111 -13.853  15.463  1.00 10.00      A   
ATOM    981  OG  SER   113      17.897 -13.018  14.335  1.00 10.00      A   
ATOM    982  HG  SER   113      16.953 -12.809  14.267  1.00 10.00      A   
ATOM    983  C   SER   113      17.783 -16.156  16.418  1.00 10.00      A   
ATOM    984  O   SER   113      18.819 -16.798  16.546  1.00 10.00      A   
ATOM    985  N   ARG   114      16.794 -16.216  17.305  1.00 10.00      A   
ATOM    986  HN  ARG   114      15.975 -15.692  17.154  1.00 10.00      A   
ATOM    987  CA  ARG   114      16.916 -17.044  18.505  1.00 10.00      A   
ATOM    988  CB  ARG   114      15.935 -16.622  19.610  1.00 10.00      A   
ATOM    989  CG  ARG   114      14.469 -16.644  19.211  1.00 10.00      A   
ATOM    990  CD  ARG   114      13.560 -16.657  20.429  1.00 10.00      A   
ATOM    991  NE  ARG   114      13.440 -17.997  21.002  1.00 10.00      A   
ATOM    992  HE  ARG   114      14.261 -18.412  21.357  1.00 10.00      A   
ATOM    993  CZ  ARG   114      12.295 -18.672  21.083  1.00 10.00      A   
ATOM    994  NH1 ARG   114      11.165 -18.136  20.634  1.00 10.00      A   
ATOM    995 HH11 ARG   114      11.163 -17.180  20.219  1.00 10.00      A   
ATOM    996 HH12 ARG   114      10.269 -18.672  20.702  1.00 10.00      A   
ATOM    997  NH2 ARG   114      12.277 -19.892  21.604  1.00 10.00      A   
ATOM    998 HH21 ARG   114      11.378 -20.421  21.666  1.00 10.00      A   
ATOM    999 HH22 ARG   114      13.159 -20.329  21.954  1.00 10.00      A   
ATOM   1000  C   ARG   114      16.787 -18.532  18.192  1.00 10.00      A   
ATOM   1001  O   ARG   114      17.492 -19.358  18.772  1.00 10.00      A   
ATOM   1002  N   LEU   115      15.894 -18.874  17.272  1.00 10.00      A   
ATOM   1003  HN  LEU   115      15.361 -18.176  16.831  1.00 10.00      A   
ATOM   1004  CA  LEU   115      15.692 -20.270  16.909  1.00 10.00      A   
ATOM   1005  CB  LEU   115      14.247 -20.531  16.489  1.00 10.00      A   
ATOM   1006  CG  LEU   115      13.205 -20.512  17.610  1.00 10.00      A   
ATOM   1007  CD1 LEU   115      11.805 -20.689  17.040  1.00 10.00      A   
ATOM   1008  CD2 LEU   115      13.509 -21.595  18.635  1.00 10.00      A   
ATOM   1009  C   LEU   115      16.666 -20.722  15.824  1.00 10.00      A   
ATOM   1010  O   LEU   115      17.069 -21.885  15.787  1.00 10.00      A   
ATOM   1011  N   TRP   116      17.044 -19.804  14.942  1.00 10.00      A   
ATOM   1012  HN  TRP   116      16.692 -18.891  15.018  1.00 10.00      A   
ATOM   1013  CA  TRP   116      17.977 -20.119  13.864  1.00 10.00      A   
ATOM   1014  CB  TRP   116      17.235 -20.285  12.530  1.00 10.00      A   
ATOM   1015  CG  TRP   116      16.075 -21.235  12.587  1.00 10.00      A   
ATOM   1016  CD1 TRP   116      16.112 -22.589  12.421  1.00 10.00      A   
ATOM   1017  CD2 TRP   116      14.703 -20.898  12.830  1.00 10.00      A   
ATOM   1018  NE1 TRP   116      14.849 -23.115  12.552  1.00 10.00      A   
ATOM   1019  HE1 TRP   116      14.616 -24.068  12.479  1.00 10.00      A   
ATOM   1020  CE2 TRP   116      13.966 -22.096  12.802  1.00 10.00      A   
ATOM   1021  CE3 TRP   116      14.028 -19.699  13.070  1.00 10.00      A   
ATOM   1022  CZ2 TRP   116      12.588 -22.128  13.005  1.00 10.00      A   
ATOM   1023  CZ3 TRP   116      12.663 -19.731  13.271  1.00 10.00      A   
ATOM   1024  CH2 TRP   116      11.956 -20.937  13.239  1.00 10.00      A   
ATOM   1025  C   TRP   116      19.038 -19.026  13.744  1.00 10.00      A   
ATOM   1026  O   TRP   116      18.915 -18.119  12.925  1.00 10.00      A   
ATOM   1027  N   PRO   117      20.093 -19.092  14.569  1.00 10.00      A   
ATOM   1028  CA  PRO   117      21.162 -18.093  14.563  1.00 10.00      A   
ATOM   1029  CB  PRO   117      21.744 -18.228  15.970  1.00 10.00      A   
ATOM   1030  CG  PRO   117      21.559 -19.667  16.314  1.00 10.00      A   
ATOM   1031  CD  PRO   117      20.322 -20.133  15.589  1.00 10.00      A   
ATOM   1032  C   PRO   117      22.242 -18.373  13.518  1.00 10.00      A   
ATOM   1033  O   PRO   117      23.153 -17.566  13.330  1.00 10.00      A   
ATOM   1034  N   LYS   118      22.139 -19.511  12.841  1.00 10.00      A   
ATOM   1035  HN  LYS   118      21.383 -20.107  13.019  1.00 10.00      A   
ATOM   1036  CA  LYS   118      23.123 -19.884  11.829  1.00 10.00      A   
ATOM   1037  CB  LYS   118      23.357 -21.396  11.811  1.00 10.00      A   
ATOM   1038  CG  LYS   118      24.250 -21.900  12.932  1.00 10.00      A   
ATOM   1039  CD  LYS   118      24.604 -23.362  12.729  1.00 10.00      A   
ATOM   1040  CE  LYS   118      25.582 -23.849  13.783  1.00 10.00      A   
ATOM   1041  NZ  LYS   118      25.875 -25.298  13.634  1.00 10.00      A   
ATOM   1042  HZ1 LYS   118      24.990 -25.841  13.618  1.00 10.00      A   
ATOM   1043  HZ2 LYS   118      26.454 -25.629  14.428  1.00 10.00      A   
ATOM   1044  HZ3 LYS   118      26.390 -25.473  12.748  1.00 10.00      A   
ATOM   1045  C   LYS   118      22.737 -19.384  10.442  1.00 10.00      A   
ATOM   1046  O   LYS   118      21.556 -19.329  10.090  1.00 10.00      A   
ATOM   1047  N   THR   119      23.745 -19.032   9.659  1.00 10.00      A   
ATOM   1048  HN  THR   119      24.661 -19.106  10.001  1.00 10.00      A   
ATOM   1049  CA  THR   119      23.545 -18.534   8.310  1.00 10.00      A   
ATOM   1050  CB  THR   119      24.747 -17.673   7.878  1.00 10.00      A   
ATOM   1051  OG1 THR   119      25.374 -17.113   9.044  1.00 10.00      A   
ATOM   1052  HG1 THR   119      25.983 -16.414   8.776  1.00 10.00      A   
ATOM   1053  CG2 THR   119      24.296 -16.542   6.965  1.00 10.00      A   
ATOM   1054  C   THR   119      23.372 -19.695   7.330  1.00 10.00      A   
ATOM   1055  O   THR   119      24.182 -19.892   6.422  1.00 10.00      A   
ATOM   1056  N   THR   120      22.320 -20.472   7.530  1.00 10.00      A   
ATOM   1057  HN  THR   120      21.717 -20.275   8.282  1.00 10.00      A   
ATOM   1058  CA  THR   120      22.036 -21.611   6.672  1.00 10.00      A   
ATOM   1059  CB  THR   120      21.777 -22.868   7.521  1.00 10.00      A   
ATOM   1060  OG1 THR   120      22.562 -22.785   8.718  1.00 10.00      A   
ATOM   1061  HG1 THR   120      23.393 -22.340   8.523  1.00 10.00      A   
ATOM   1062  CG2 THR   120      22.169 -24.126   6.759  1.00 10.00      A   
ATOM   1063  C   THR   120      20.820 -21.329   5.792  1.00 10.00      A   
ATOM   1064  O   THR   120      19.929 -20.572   6.180  1.00 10.00      A   
ATOM   1065  N   TRP   121      20.790 -21.942   4.613  1.00 10.00      A   
ATOM   1066  HN  TRP   121      21.542 -22.521   4.359  1.00 10.00      A   
ATOM   1067  CA  TRP   121      19.687 -21.762   3.664  1.00 10.00      A   
ATOM   1068  CB  TRP   121      19.949 -22.522   2.357  1.00 10.00      A   
ATOM   1069  CG  TRP   121      20.214 -23.987   2.538  1.00 10.00      A   
ATOM   1070  CD1 TRP   121      21.393 -24.566   2.903  1.00 10.00      A   
ATOM   1071  CD2 TRP   121      19.283 -25.060   2.350  1.00 10.00      A   
ATOM   1072  NE1 TRP   121      21.252 -25.929   2.969  1.00 10.00      A   
ATOM   1073  HE1 TRP   121      21.962 -26.565   3.213  1.00 10.00      A   
ATOM   1074  CE2 TRP   121      19.966 -26.260   2.631  1.00 10.00      A   
ATOM   1075  CE3 TRP   121      17.937 -25.122   1.977  1.00 10.00      A   
ATOM   1076  CZ2 TRP   121      19.349 -27.506   2.549  1.00 10.00      A   
ATOM   1077  CZ3 TRP   121      17.326 -26.359   1.895  1.00 10.00      A   
ATOM   1078  CH2 TRP   121      18.031 -27.533   2.181  1.00 10.00      A   
ATOM   1079  C   TRP   121      18.330 -22.145   4.260  1.00 10.00      A   
ATOM   1080  O   TRP   121      17.297 -21.606   3.866  1.00 10.00      A   
ATOM   1081  N   LEU   122      18.337 -23.062   5.218  1.00 10.00      A   
ATOM   1082  HN  LEU   122      19.188 -23.457   5.493  1.00 10.00      A   
ATOM   1083  CA  LEU   122      17.105 -23.500   5.867  1.00 10.00      A   
ATOM   1084  CB  LEU   122      17.398 -24.642   6.844  1.00 10.00      A   
ATOM   1085  CG  LEU   122      17.805 -25.978   6.219  1.00 10.00      A   
ATOM   1086  CD1 LEU   122      18.439 -26.883   7.264  1.00 10.00      A   
ATOM   1087  CD2 LEU   122      16.601 -26.656   5.583  1.00 10.00      A   
ATOM   1088  C   LEU   122      16.445 -22.340   6.608  1.00 10.00      A   
ATOM   1089  O   LEU   122      15.221 -22.267   6.718  1.00 10.00      A   
ATOM   1090  N   ARG   123      17.268 -21.419   7.087  1.00 10.00      A   
ATOM   1091  HN  ARG   123      18.232 -21.518   6.935  1.00 10.00      A   
ATOM   1092  CA  ARG   123      16.787 -20.263   7.827  1.00 10.00      A   
ATOM   1093  CB  ARG   123      17.947 -19.620   8.598  1.00 10.00      A   
ATOM   1094  CG  ARG   123      17.546 -18.442   9.471  1.00 10.00      A   
ATOM   1095  CD  ARG   123      18.689 -17.452   9.635  1.00 10.00      A   
ATOM   1096  NE  ARG   123      18.476 -16.574  10.783  1.00 10.00      A   
ATOM   1097  HE  ARG   123      18.426 -17.008  11.674  1.00 10.00      A   
ATOM   1098  CZ  ARG   123      18.355 -15.248  10.714  1.00 10.00      A   
ATOM   1099  NH1 ARG   123      18.432 -14.624   9.543  1.00 10.00      A   
ATOM   1100 HH11 ARG   123      18.332 -13.584   9.496  1.00 10.00      A   
ATOM   1101 HH12 ARG   123      18.593 -15.164   8.672  1.00 10.00      A   
ATOM   1102  NH2 ARG   123      18.153 -14.551  11.823  1.00 10.00      A   
ATOM   1103 HH21 ARG   123      18.091 -15.036  12.742  1.00 10.00      A   
ATOM   1104 HH22 ARG   123      18.050 -13.514  11.783  1.00 10.00      A   
ATOM   1105  C   ARG   123      16.158 -19.223   6.901  1.00 10.00      A   
ATOM   1106  O   ARG   123      15.232 -18.515   7.288  1.00 10.00      A   
ATOM   1107  N   VAL   124      16.647 -19.149   5.673  1.00 10.00      A   
ATOM   1108  HN  VAL   124      17.346 -19.776   5.395  1.00 10.00      A   
ATOM   1109  CA  VAL   124      16.155 -18.158   4.724  1.00 10.00      A   
ATOM   1110  CB  VAL   124      17.299 -17.542   3.885  1.00 10.00      A   
ATOM   1111  CG1 VAL   124      18.338 -16.903   4.789  1.00 10.00      A   
ATOM   1112  CG2 VAL   124      17.952 -18.580   2.986  1.00 10.00      A   
ATOM   1113  C   VAL   124      15.053 -18.677   3.802  1.00 10.00      A   
ATOM   1114  O   VAL   124      14.126 -17.940   3.467  1.00 10.00      A   
ATOM   1115  N   ALA   125      15.143 -19.935   3.397  1.00 10.00      A   
ATOM   1116  HN  ALA   125      15.891 -20.491   3.707  1.00 10.00      A   
ATOM   1117  CA  ALA   125      14.164 -20.505   2.480  1.00 10.00      A   
ATOM   1118  CB  ALA   125      14.847 -21.424   1.477  1.00 10.00      A   
ATOM   1119  C   ALA   125      13.022 -21.237   3.179  1.00 10.00      A   
ATOM   1120  O   ALA   125      11.935 -21.362   2.622  1.00 10.00      A   
ATOM   1121  N   ILE   126      13.255 -21.712   4.393  1.00 10.00      A   
ATOM   1122  HN  ILE   126      14.124 -21.560   4.814  1.00 10.00      A   
ATOM   1123  CA  ILE   126      12.225 -22.453   5.114  1.00 10.00      A   
ATOM   1124  CB  ILE   126      12.746 -23.833   5.586  1.00 10.00      A   
ATOM   1125  CG1 ILE   126      13.405 -24.601   4.432  1.00 10.00      A   
ATOM   1126  CG2 ILE   126      11.627 -24.654   6.213  1.00 10.00      A   
ATOM   1127  CD1 ILE   126      12.458 -24.979   3.310  1.00 10.00      A   
ATOM   1128  C   ILE   126      11.695 -21.681   6.320  1.00 10.00      A   
ATOM   1129  O   ILE   126      10.505 -21.367   6.400  1.00 10.00      A   
ATOM   1130  N   ALA   127      12.590 -21.370   7.247  1.00 10.00      A   
ATOM   1131  HN  ALA   127      13.526 -21.630   7.105  1.00 10.00      A   
ATOM   1132  CA  ALA   127      12.233 -20.668   8.476  1.00 10.00      A   
ATOM   1133  CB  ALA   127      13.440 -20.570   9.395  1.00 10.00      A   
ATOM   1134  C   ALA   127      11.621 -19.288   8.240  1.00 10.00      A   
ATOM   1135  O   ALA   127      10.506 -19.019   8.692  1.00 10.00      A   
ATOM   1136  N   ALA   128      12.357 -18.424   7.544  1.00 10.00      A   
ATOM   1137  HN  ALA   128      13.234 -18.711   7.210  1.00 10.00      A   
ATOM   1138  CA  ALA   128      11.911 -17.057   7.268  1.00 10.00      A   
ATOM   1139  CB  ALA   128      12.930 -16.290   6.432  1.00 10.00      A   
ATOM   1140  C   ALA   128      10.488 -16.951   6.694  1.00 10.00      A   
ATOM   1141  O   ALA   128       9.633 -16.320   7.309  1.00 10.00      A   
ATOM   1142  N   PRO   129      10.197 -17.570   5.526  1.00 10.00      A   
ATOM   1143  CA  PRO   129       8.862 -17.497   4.907  1.00 10.00      A   
ATOM   1144  CB  PRO   129       8.980 -18.412   3.684  1.00 10.00      A   
ATOM   1145  CG  PRO   129      10.437 -18.445   3.384  1.00 10.00      A   
ATOM   1146  CD  PRO   129      11.126 -18.376   4.713  1.00 10.00      A   
ATOM   1147  C   PRO   129       7.746 -17.985   5.832  1.00 10.00      A   
ATOM   1148  O   PRO   129       6.683 -17.362   5.924  1.00 10.00      A   
ATOM   1149  N   ALA   130       7.995 -19.086   6.527  1.00 10.00      A   
ATOM   1150  HN  ALA   130       8.867 -19.525   6.430  1.00 10.00      A   
ATOM   1151  CA  ALA   130       7.005 -19.656   7.431  1.00 10.00      A   
ATOM   1152  CB  ALA   130       7.446 -21.031   7.907  1.00 10.00      A   
ATOM   1153  C   ALA   130       6.726 -18.741   8.619  1.00 10.00      A   
ATOM   1154  O   ALA   130       5.577 -18.564   9.023  1.00 10.00      A   
ATOM   1155  N   LEU   131       7.777 -18.153   9.170  1.00 10.00      A   
ATOM   1156  HN  LEU   131       8.671 -18.316   8.797  1.00 10.00      A   
ATOM   1157  CA  LEU   131       7.636 -17.268  10.313  1.00 10.00      A   
ATOM   1158  CB  LEU   131       8.994 -17.049  10.983  1.00 10.00      A   
ATOM   1159  CG  LEU   131       8.964 -16.544  12.425  1.00 10.00      A   
ATOM   1160  CD1 LEU   131       8.400 -17.608  13.356  1.00 10.00      A   
ATOM   1161  CD2 LEU   131      10.355 -16.119  12.868  1.00 10.00      A   
ATOM   1162  C   LEU   131       7.024 -15.934   9.901  1.00 10.00      A   
ATOM   1163  O   LEU   131       6.210 -15.363  10.631  1.00 10.00      A   
ATOM   1164  N   TRP   132       7.410 -15.460   8.722  1.00 10.00      A   
ATOM   1165  HN  TRP   132       8.051 -15.981   8.187  1.00 10.00      A   
ATOM   1166  CA  TRP   132       6.923 -14.189   8.192  1.00 10.00      A   
ATOM   1167  CB  TRP   132       7.560 -13.899   6.829  1.00 10.00      A   
ATOM   1168  CG  TRP   132       7.170 -12.578   6.234  1.00 10.00      A   
ATOM   1169  CD1 TRP   132       6.634 -12.363   4.997  1.00 10.00      A   
ATOM   1170  CD2 TRP   132       7.289 -11.288   6.848  1.00 10.00      A   
ATOM   1171  NE1 TRP   132       6.420 -11.021   4.800  1.00 10.00      A   
ATOM   1172  HE1 TRP   132       6.043 -10.617   3.986  1.00 10.00      A   
ATOM   1173  CE2 TRP   132       6.811 -10.339   5.923  1.00 10.00      A   
ATOM   1174  CE3 TRP   132       7.754 -10.844   8.089  1.00 10.00      A   
ATOM   1175  CZ2 TRP   132       6.786  -8.974   6.201  1.00 10.00      A   
ATOM   1176  CZ3 TRP   132       7.728  -9.490   8.363  1.00 10.00      A   
ATOM   1177  CH2 TRP   132       7.248  -8.571   7.425  1.00 10.00      A   
ATOM   1178  C   TRP   132       5.404 -14.162   8.088  1.00 10.00      A   
ATOM   1179  O   TRP   132       4.765 -13.203   8.522  1.00 10.00      A   
ATOM   1180  N   GLN   133       4.827 -15.221   7.528  1.00 10.00      A   
ATOM   1181  HN  GLN   133       5.390 -15.962   7.213  1.00 10.00      A   
ATOM   1182  CA  GLN   133       3.378 -15.305   7.368  1.00 10.00      A   
ATOM   1183  CB  GLN   133       2.978 -16.591   6.644  1.00 10.00      A   
ATOM   1184  CG  GLN   133       1.492 -16.694   6.326  1.00 10.00      A   
ATOM   1185  CD  GLN   133       0.971 -15.516   5.517  1.00 10.00      A   
ATOM   1186  OE1 GLN   133       1.696 -14.919   4.722  1.00 10.00      A   
ATOM   1187  NE2 GLN   133      -0.292 -15.174   5.723  1.00 10.00      A   
ATOM   1188 HE21 GLN   133      -0.809 -15.689   6.376  1.00 10.00      A   
ATOM   1189 HE22 GLN   133      -0.664 -14.417   5.206  1.00 10.00      A   
ATOM   1190  C   GLN   133       2.664 -15.204   8.714  1.00 10.00      A   
ATOM   1191  O   GLN   133       1.662 -14.504   8.843  1.00 10.00      A   
ATOM   1192  N   VAL   134       3.197 -15.892   9.717  1.00 10.00      A   
ATOM   1193  HN  VAL   134       4.005 -16.423   9.556  1.00 10.00      A   
ATOM   1194  CA  VAL   134       2.613 -15.872  11.052  1.00 10.00      A   
ATOM   1195  CB  VAL   134       3.311 -16.879  11.995  1.00 10.00      A   
ATOM   1196  CG1 VAL   134       2.645 -16.887  13.365  1.00 10.00      A   
ATOM   1197  CG2 VAL   134       3.302 -18.275  11.390  1.00 10.00      A   
ATOM   1198  C   VAL   134       2.701 -14.469  11.650  1.00 10.00      A   
ATOM   1199  O   VAL   134       1.742 -13.972  12.242  1.00 10.00      A   
ATOM   1200  N   THR   135       3.852 -13.832  11.470  1.00 10.00      A   
ATOM   1201  HN  THR   135       4.571 -14.277  10.969  1.00 10.00      A   
ATOM   1202  CA  THR   135       4.079 -12.491  11.986  1.00 10.00      A   
ATOM   1203  CB  THR   135       5.556 -12.080  11.815  1.00 10.00      A   
ATOM   1204  OG1 THR   135       6.390 -13.007  12.528  1.00 10.00      A   
ATOM   1205  HG1 THR   135       5.855 -13.752  12.823  1.00 10.00      A   
ATOM   1206  CG2 THR   135       5.794 -10.677  12.347  1.00 10.00      A   
ATOM   1207  C   THR   135       3.164 -11.468  11.309  1.00 10.00      A   
ATOM   1208  O   THR   135       2.533 -10.648  11.981  1.00 10.00      A   
ATOM   1209  N   GLU   136       3.078 -11.531   9.983  1.00 10.00      A   
ATOM   1210  HN  GLU   136       3.596 -12.213   9.497  1.00 10.00      A   
ATOM   1211  CA  GLU   136       2.241 -10.607   9.231  1.00 10.00      A   
ATOM   1212  CB  GLU   136       2.500 -10.732   7.729  1.00 10.00      A   
ATOM   1213  CG  GLU   136       2.051  -9.519   6.932  1.00 10.00      A   
ATOM   1214  CD  GLU   136       2.654  -8.229   7.453  1.00 10.00      A   
ATOM   1215  OE1 GLU   136       3.825  -7.943   7.139  1.00 10.00      A   
ATOM   1216  OE2 GLU   136       1.958  -7.486   8.173  1.00 10.00      A   
ATOM   1217  C   GLU   136       0.767 -10.835   9.546  1.00 10.00      A   
ATOM   1218  O   GLU   136      -0.024  -9.890   9.588  1.00 10.00      A   
ATOM   1219  N   PHE   137       0.403 -12.090   9.772  1.00 10.00      A   
ATOM   1220  HN  PHE   137       1.072 -12.804   9.698  1.00 10.00      A   
ATOM   1221  CA  PHE   137      -0.967 -12.434  10.109  1.00 10.00      A   
ATOM   1222  CB  PHE   137      -1.125 -13.952  10.238  1.00 10.00      A   
ATOM   1223  CG  PHE   137      -2.523 -14.396  10.561  1.00 10.00      A   
ATOM   1224  CD1 PHE   137      -3.541 -14.250   9.635  1.00 10.00      A   
ATOM   1225  CD2 PHE   137      -2.819 -14.963  11.788  1.00 10.00      A   
ATOM   1226  CE1 PHE   137      -4.829 -14.660   9.927  1.00 10.00      A   
ATOM   1227  CE2 PHE   137      -4.103 -15.374  12.088  1.00 10.00      A   
ATOM   1228  CZ  PHE   137      -5.110 -15.223  11.156  1.00 10.00      A   
ATOM   1229  C   PHE   137      -1.359 -11.751  11.414  1.00 10.00      A   
ATOM   1230  O   PHE   137      -2.446 -11.190  11.528  1.00 10.00      A   
ATOM   1231  N   LEU   138      -0.447 -11.776  12.384  1.00 10.00      A   
ATOM   1232  HN  LEU   138       0.411 -12.224  12.220  1.00 10.00      A   
ATOM   1233  CA  LEU   138      -0.687 -11.161  13.685  1.00 10.00      A   
ATOM   1234  CB  LEU   138       0.460 -11.468  14.650  1.00 10.00      A   
ATOM   1235  CG  LEU   138       0.619 -12.933  15.065  1.00 10.00      A   
ATOM   1236  CD1 LEU   138       1.879 -13.123  15.894  1.00 10.00      A   
ATOM   1237  CD2 LEU   138      -0.604 -13.416  15.830  1.00 10.00      A   
ATOM   1238  C   LEU   138      -0.875  -9.653  13.559  1.00 10.00      A   
ATOM   1239  O   LEU   138      -1.682  -9.060  14.277  1.00 10.00      A   
ATOM   1240  N   ARG   139      -0.141  -9.045  12.630  1.00 10.00      A   
ATOM   1241  HN  ARG   139       0.474  -9.581  12.085  1.00 10.00      A   
ATOM   1242  CA  ARG   139      -0.219  -7.605  12.395  1.00 10.00      A   
ATOM   1243  CB  ARG   139       0.799  -7.184  11.328  1.00 10.00      A   
ATOM   1244  CG  ARG   139       0.878  -5.685  11.085  1.00 10.00      A   
ATOM   1245  CD  ARG   139       2.324  -5.209  11.024  1.00 10.00      A   
ATOM   1246  NE  ARG   139       3.116  -5.952  10.045  1.00 10.00      A   
ATOM   1247  HE  ARG   139       2.618  -6.477   9.360  1.00 10.00      A   
ATOM   1248  CZ  ARG   139       4.449  -5.971  10.019  1.00 10.00      A   
ATOM   1249  NH1 ARG   139       5.151  -5.285  10.920  1.00 10.00      A   
ATOM   1250 HH11 ARG   139       4.659  -4.723  11.653  1.00 10.00      A   
ATOM   1251 HH12 ARG   139       6.199  -5.304  10.898  1.00 10.00      A   
ATOM   1252  NH2 ARG   139       5.083  -6.667   9.088  1.00 10.00      A   
ATOM   1253 HH21 ARG   139       4.532  -7.208   8.364  1.00 10.00      A   
ATOM   1254 HH22 ARG   139       6.120  -6.689   9.060  1.00 10.00      A   
ATOM   1255  C   ARG   139      -1.638  -7.193  11.994  1.00 10.00      A   
ATOM   1256  O   ARG   139      -2.098  -6.094  12.318  1.00 10.00      A   
ATOM   1257  N   GLY   140      -2.335  -8.087  11.308  1.00 10.00      A   
ATOM   1258  HN  GLY   140      -1.923  -8.950  11.081  1.00 10.00      A   
ATOM   1259  CA  GLY   140      -3.694  -7.804  10.890  1.00 10.00      A   
ATOM   1260  C   GLY   140      -4.716  -8.551  11.729  1.00 10.00      A   
ATOM   1261  O   GLY   140      -5.922  -8.427  11.514  1.00 10.00      A   
ATOM   1262  N   TRP   141      -4.232  -9.307  12.697  1.00 10.00      A   
ATOM   1263  HN  TRP   141      -3.263  -9.344  12.829  1.00 10.00      A   
ATOM   1264  CA  TRP   141      -5.097 -10.095  13.563  1.00 10.00      A   
ATOM   1265  CB  TRP   141      -4.472 -11.473  13.799  1.00 10.00      A   
ATOM   1266  CG  TRP   141      -5.293 -12.387  14.653  1.00 10.00      A   
ATOM   1267  CD1 TRP   141      -5.025 -12.771  15.934  1.00 10.00      A   
ATOM   1268  CD2 TRP   141      -6.514 -13.036  14.286  1.00 10.00      A   
ATOM   1269  NE1 TRP   141      -6.004 -13.618  16.387  1.00 10.00      A   
ATOM   1270  HE1 TRP   141      -6.035 -14.030  17.278  1.00 10.00      A   
ATOM   1271  CE2 TRP   141      -6.929 -13.797  15.394  1.00 10.00      A   
ATOM   1272  CE3 TRP   141      -7.295 -13.047  13.127  1.00 10.00      A   
ATOM   1273  CZ2 TRP   141      -8.091 -14.561  15.381  1.00 10.00      A   
ATOM   1274  CZ3 TRP   141      -8.448 -13.806  13.115  1.00 10.00      A   
ATOM   1275  CH2 TRP   141      -8.835 -14.552  14.235  1.00 10.00      A   
ATOM   1276  C   TRP   141      -5.353  -9.399  14.897  1.00 10.00      A   
ATOM   1277  O   TRP   141      -6.479  -9.387  15.393  1.00 10.00      A   
ATOM   1278  N   VAL   142      -4.308  -8.827  15.476  1.00 10.00      A   
ATOM   1279  HN  VAL   142      -3.434  -8.861  15.029  1.00 10.00      A   
ATOM   1280  CA  VAL   142      -4.427  -8.148  16.761  1.00 10.00      A   
ATOM   1281  CB  VAL   142      -3.046  -7.845  17.378  1.00 10.00      A   
ATOM   1282  CG1 VAL   142      -3.191  -7.189  18.743  1.00 10.00      A   
ATOM   1283  CG2 VAL   142      -2.225  -9.122  17.488  1.00 10.00      A   
ATOM   1284  C   VAL   142      -5.249  -6.864  16.646  1.00 10.00      A   
ATOM   1285  O   VAL   142      -4.980  -6.019  15.787  1.00 10.00      A   
ATOM   1286  N   LEU   143      -6.254  -6.744  17.516  1.00 10.00      A   
ATOM   1287  HN  LEU   143      -6.411  -7.471  18.156  1.00 10.00      A   
ATOM   1288  CA  LEU   143      -7.144  -5.584  17.554  1.00 10.00      A   
ATOM   1289  CB  LEU   143      -6.386  -4.282  17.847  1.00 10.00      A   
ATOM   1290  CG  LEU   143      -5.675  -4.205  19.201  1.00 10.00      A   
ATOM   1291  CD1 LEU   143      -4.827  -2.945  19.292  1.00 10.00      A   
ATOM   1292  CD2 LEU   143      -6.679  -4.264  20.343  1.00 10.00      A   
ATOM   1293  C   LEU   143      -7.994  -5.476  16.289  1.00 10.00      A   
ATOM   1294  O   LEU   143      -8.784  -6.374  15.991  1.00 10.00      A   
ATOM   1295  N   THR   144      -7.837  -4.386  15.550  1.00 10.00      A   
ATOM   1296  HN  THR   144      -7.189  -3.701  15.829  1.00 10.00      A   
ATOM   1297  CA  THR   144      -8.597  -4.188  14.326  1.00 10.00      A   
ATOM   1298  CB  THR   144      -8.908  -2.698  14.101  1.00 10.00      A   
ATOM   1299  OG1 THR   144      -9.142  -2.071  15.369  1.00 10.00      A   
ATOM   1300  HG1 THR   144      -9.129  -2.738  16.065  1.00 10.00      A   
ATOM   1301  CG2 THR   144     -10.149  -2.540  13.233  1.00 10.00      A   
ATOM   1302  C   THR   144      -7.824  -4.730  13.130  1.00 10.00      A   
ATOM   1303  O   THR   144      -8.411  -5.106  12.107  1.00 10.00      A   
ATOM   1304  N   GLY   145      -6.504  -4.763  13.269  1.00 10.00      A   
ATOM   1305  HN  GLY   145      -6.102  -4.438  14.103  1.00 10.00      A   
ATOM   1306  CA  GLY   145      -5.657  -5.263  12.212  1.00 10.00      A   
ATOM   1307  C   GLY   145      -5.217  -4.184  11.248  1.00 10.00      A   
ATOM   1308  O   GLY   145      -6.029  -3.376  10.791  1.00 10.00      A   
ATOM   1309  N   PHE   146      -3.931  -4.168  10.937  1.00 10.00      A   
ATOM   1310  HN  PHE   146      -3.331  -4.836  11.338  1.00 10.00      A   
ATOM   1311  CA  PHE   146      -3.380  -3.189  10.014  1.00 10.00      A   
ATOM   1312  CB  PHE   146      -2.546  -2.144  10.761  1.00 10.00      A   
ATOM   1313  CG  PHE   146      -3.354  -1.106  11.488  1.00 10.00      A   
ATOM   1314  CD1 PHE   146      -3.300  -1.007  12.867  1.00 10.00      A   
ATOM   1315  CD2 PHE   146      -4.160  -0.222  10.789  1.00 10.00      A   
ATOM   1316  CE1 PHE   146      -4.035  -0.048  13.537  1.00 10.00      A   
ATOM   1317  CE2 PHE   146      -4.899   0.739  11.452  1.00 10.00      A   
ATOM   1318  CZ  PHE   146      -4.836   0.827  12.829  1.00 10.00      A   
ATOM   1319  C   PHE   146      -2.526  -3.869   8.947  1.00 10.00      A   
ATOM   1320  O   PHE   146      -1.299  -3.864   9.033  1.00 10.00      A   
ATOM   1321  N   PRO   147      -3.164  -4.483   7.940  1.00 10.00      A   
ATOM   1322  CA  PRO   147      -2.461  -5.157   6.852  1.00 10.00      A   
ATOM   1323  CB  PRO   147      -3.520  -6.103   6.258  1.00 10.00      A   
ATOM   1324  CG  PRO   147      -4.763  -5.899   7.069  1.00 10.00      A   
ATOM   1325  CD  PRO   147      -4.613  -4.578   7.766  1.00 10.00      A   
ATOM   1326  C   PRO   147      -2.002  -4.148   5.804  1.00 10.00      A   
ATOM   1327  O   PRO   147      -2.657  -3.950   4.780  1.00 10.00      A   
ATOM   1328  N   TRP   148      -0.886  -3.495   6.078  1.00 10.00      A   
ATOM   1329  HN  TRP   148      -0.402  -3.700   6.907  1.00 10.00      A   
ATOM   1330  CA  TRP   148      -0.354  -2.495   5.173  1.00 10.00      A   
ATOM   1331  CB  TRP   148      -0.352  -1.112   5.840  1.00 10.00      A   
ATOM   1332  CG  TRP   148      -1.702  -0.638   6.289  1.00 10.00      A   
ATOM   1333  CD1 TRP   148      -2.103  -0.400   7.572  1.00 10.00      A   
ATOM   1334  CD2 TRP   148      -2.826  -0.339   5.456  1.00 10.00      A   
ATOM   1335  NE1 TRP   148      -3.411   0.023   7.587  1.00 10.00      A   
ATOM   1336  HE1 TRP   148      -3.927   0.255   8.388  1.00 10.00      A   
ATOM   1337  CE2 TRP   148      -3.876   0.070   6.300  1.00 10.00      A   
ATOM   1338  CE3 TRP   148      -3.045  -0.380   4.077  1.00 10.00      A   
ATOM   1339  CZ2 TRP   148      -5.126   0.437   5.810  1.00 10.00      A   
ATOM   1340  CZ3 TRP   148      -4.284  -0.017   3.594  1.00 10.00      A   
ATOM   1341  CH2 TRP   148      -5.309   0.387   4.457  1.00 10.00      A   
ATOM   1342  C   TRP   148       1.061  -2.833   4.734  1.00 10.00      A   
ATOM   1343  O   TRP   148       1.746  -3.646   5.361  1.00 10.00      A   
ATOM   1344  N   LEU   149       1.477  -2.197   3.644  1.00 10.00      A   
ATOM   1345  HN  LEU   149       0.853  -1.594   3.187  1.00 10.00      A   
ATOM   1346  CA  LEU   149       2.819  -2.355   3.090  1.00 10.00      A   
ATOM   1347  CB  LEU   149       3.888  -1.864   4.074  1.00 10.00      A   
ATOM   1348  CG  LEU   149       3.596  -0.538   4.793  1.00 10.00      A   
ATOM   1349  CD1 LEU   149       4.797  -0.097   5.607  1.00 10.00      A   
ATOM   1350  CD2 LEU   149       3.191   0.549   3.808  1.00 10.00      A   
ATOM   1351  C   LEU   149       3.111  -3.774   2.604  1.00 10.00      A   
ATOM   1352  O   LEU   149       4.263  -4.214   2.604  1.00 10.00      A   
ATOM   1353  N   GLN   150       2.066  -4.479   2.175  1.00 10.00      A   
ATOM   1354  HN  GLN   150       1.177  -4.072   2.196  1.00 10.00      A   
ATOM   1355  CA  GLN   150       2.219  -5.838   1.665  1.00 10.00      A   
ATOM   1356  CB  GLN   150       0.857  -6.508   1.490  1.00 10.00      A   
ATOM   1357  CG  GLN   150       0.308  -7.178   2.738  1.00 10.00      A   
ATOM   1358  CD  GLN   150      -0.128  -8.606   2.469  1.00 10.00      A   
ATOM   1359  OE1 GLN   150      -0.464  -8.964   1.340  1.00 10.00      A   
ATOM   1360  NE2 GLN   150      -0.124  -9.434   3.497  1.00 10.00      A   
ATOM   1361 HE21 GLN   150       0.157  -9.087   4.370  1.00 10.00      A   
ATOM   1362 HE22 GLN   150      -0.400 -10.369   3.341  1.00 10.00      A   
ATOM   1363  C   GLN   150       2.961  -5.811   0.333  1.00 10.00      A   
ATOM   1364  O   GLN   150       2.459  -5.285  -0.661  1.00 10.00      A   
ATOM   1365  N   PHE   151       4.153  -6.388   0.316  1.00 10.00      A   
ATOM   1366  HN  PHE   151       4.486  -6.818   1.136  1.00 10.00      A   
ATOM   1367  CA  PHE   151       4.987  -6.404  -0.882  1.00 10.00      A   
ATOM   1368  CB  PHE   151       6.406  -6.866  -0.555  1.00 10.00      A   
ATOM   1369  CG  PHE   151       7.150  -5.911   0.331  1.00 10.00      A   
ATOM   1370  CD1 PHE   151       7.198  -4.560   0.027  1.00 10.00      A   
ATOM   1371  CD2 PHE   151       7.801  -6.362   1.465  1.00 10.00      A   
ATOM   1372  CE1 PHE   151       7.880  -3.678   0.838  1.00 10.00      A   
ATOM   1373  CE2 PHE   151       8.485  -5.485   2.283  1.00 10.00      A   
ATOM   1374  CZ  PHE   151       8.524  -4.140   1.969  1.00 10.00      A   
ATOM   1375  C   PHE   151       4.397  -7.236  -2.010  1.00 10.00      A   
ATOM   1376  O   PHE   151       4.691  -6.993  -3.177  1.00 10.00      A   
ATOM   1377  N   GLY   152       3.563  -8.207  -1.668  1.00 10.00      A   
ATOM   1378  HN  GLY   152       3.368  -8.366  -0.716  1.00 10.00      A   
ATOM   1379  CA  GLY   152       2.953  -9.055  -2.677  1.00 10.00      A   
ATOM   1380  C   GLY   152       2.089  -8.283  -3.657  1.00 10.00      A   
ATOM   1381  O   GLY   152       1.852  -8.738  -4.773  1.00 10.00      A   
ATOM   1382  N   TYR   153       1.637  -7.103  -3.249  1.00 10.00      A   
ATOM   1383  HN  TYR   153       1.881  -6.781  -2.352  1.00 10.00      A   
ATOM   1384  CA  TYR   153       0.791  -6.272  -4.097  1.00 10.00      A   
ATOM   1385  CB  TYR   153       0.034  -5.237  -3.266  1.00 10.00      A   
ATOM   1386  CG  TYR   153      -1.115  -5.814  -2.479  1.00 10.00      A   
ATOM   1387  CD1 TYR   153      -0.889  -6.560  -1.335  1.00 10.00      A   
ATOM   1388  CD2 TYR   153      -2.428  -5.619  -2.883  1.00 10.00      A   
ATOM   1389  CE1 TYR   153      -1.933  -7.097  -0.612  1.00 10.00      A   
ATOM   1390  CE2 TYR   153      -3.482  -6.151  -2.164  1.00 10.00      A   
ATOM   1391  CZ  TYR   153      -3.227  -6.890  -1.029  1.00 10.00      A   
ATOM   1392  OH  TYR   153      -4.269  -7.424  -0.307  1.00 10.00      A   
ATOM   1393  HH  TYR   153      -3.998  -7.521   0.619  1.00 10.00      A   
ATOM   1394  C   TYR   153       1.583  -5.588  -5.208  1.00 10.00      A   
ATOM   1395  O   TYR   153       1.002  -5.063  -6.156  1.00 10.00      A   
ATOM   1396  N   SER   154       2.907  -5.611  -5.103  1.00 10.00      A   
ATOM   1397  HN  SER   154       3.323  -6.061  -4.339  1.00 10.00      A   
ATOM   1398  CA  SER   154       3.753  -4.979  -6.108  1.00 10.00      A   
ATOM   1399  CB  SER   154       5.132  -4.643  -5.535  1.00 10.00      A   
ATOM   1400  OG  SER   154       5.841  -5.813  -5.158  1.00 10.00      A   
ATOM   1401  HG  SER   154       5.461  -6.171  -4.343  1.00 10.00      A   
ATOM   1402  C   SER   154       3.891  -5.863  -7.342  1.00 10.00      A   
ATOM   1403  O   SER   154       4.353  -5.417  -8.392  1.00 10.00      A   
ATOM   1404  N   GLN   155       3.470  -7.115  -7.213  1.00 10.00      A   
ATOM   1405  HN  GLN   155       3.092  -7.404  -6.355  1.00 10.00      A   
ATOM   1406  CA  GLN   155       3.555  -8.069  -8.308  1.00 10.00      A   
ATOM   1407  CB  GLN   155       3.934  -9.454  -7.783  1.00 10.00      A   
ATOM   1408  CG  GLN   155       5.373  -9.556  -7.303  1.00 10.00      A   
ATOM   1409  CD  GLN   155       6.381  -9.405  -8.428  1.00 10.00      A   
ATOM   1410  OE1 GLN   155       6.113  -9.765  -9.575  1.00 10.00      A   
ATOM   1411  NE2 GLN   155       7.549  -8.872  -8.109  1.00 10.00      A   
ATOM   1412 HE21 GLN   155       7.698  -8.605  -7.175  1.00 10.00      A   
ATOM   1413 HE22 GLN   155       8.220  -8.775  -8.813  1.00 10.00      A   
ATOM   1414  C   GLN   155       2.254  -8.135  -9.098  1.00 10.00      A   
ATOM   1415  O   GLN   155       2.047  -9.059  -9.884  1.00 10.00      A   
ATOM   1416  N   ILE   156       1.394  -7.138  -8.909  1.00 10.00      A   
ATOM   1417  HN  ILE   156       1.628  -6.419  -8.283  1.00 10.00      A   
ATOM   1418  CA  ILE   156       0.110  -7.087  -9.609  1.00 10.00      A   
ATOM   1419  CB  ILE   156      -0.758  -5.884  -9.158  1.00 10.00      A   
ATOM   1420  CG1 ILE   156      -2.096  -5.848  -9.906  1.00 10.00      A   
ATOM   1421  CG2 ILE   156      -0.012  -4.568  -9.319  1.00 10.00      A   
ATOM   1422  CD1 ILE   156      -2.962  -7.067  -9.677  1.00 10.00      A   
ATOM   1423  C   ILE   156       0.310  -7.073 -11.127  1.00 10.00      A   
ATOM   1424  O   ILE   156      -0.456  -7.687 -11.874  1.00 10.00      A   
ATOM   1425  N   ASP   157       1.351  -6.384 -11.574  1.00 10.00      A   
ATOM   1426  HN  ASP   157       1.924  -5.907 -10.931  1.00 10.00      A   
ATOM   1427  CA  ASP   157       1.667  -6.306 -12.993  1.00 10.00      A   
ATOM   1428  CB  ASP   157       1.639  -4.854 -13.477  1.00 10.00      A   
ATOM   1429  CG  ASP   157       0.567  -4.606 -14.518  1.00 10.00      A   
ATOM   1430  OD1 ASP   157       0.546  -5.321 -15.542  1.00 10.00      A   
ATOM   1431  OD2 ASP   157      -0.262  -3.691 -14.319  1.00 10.00      A   
ATOM   1432  C   ASP   157       3.040  -6.915 -13.232  1.00 10.00      A   
ATOM   1433  O   ASP   157       3.702  -6.632 -14.231  1.00 10.00      A   
ATOM   1434  N   GLY   158       3.459  -7.762 -12.301  1.00 10.00      A   
ATOM   1435  HN  GLY   158       2.874  -7.964 -11.542  1.00 10.00      A   
ATOM   1436  CA  GLY   158       4.755  -8.402 -12.399  1.00 10.00      A   
ATOM   1437  C   GLY   158       4.661  -9.843 -12.865  1.00 10.00      A   
ATOM   1438  O   GLY   158       3.564 -10.361 -13.072  1.00 10.00      A   
ATOM   1439  N   PRO   159       5.805 -10.526 -13.008  1.00 10.00      A   
ATOM   1440  CA  PRO   159       5.855 -11.917 -13.472  1.00 10.00      A   
ATOM   1441  CB  PRO   159       7.331 -12.109 -13.818  1.00 10.00      A   
ATOM   1442  CG  PRO   159       8.050 -11.180 -12.903  1.00 10.00      A   
ATOM   1443  CD  PRO   159       7.153  -9.986 -12.737  1.00 10.00      A   
ATOM   1444  C   PRO   159       5.420 -12.934 -12.415  1.00 10.00      A   
ATOM   1445  O   PRO   159       5.474 -14.142 -12.652  1.00 10.00      A   
ATOM   1446  N   LEU   160       4.991 -12.453 -11.254  1.00 10.00      A   
ATOM   1447  HN  LEU   160       4.978 -11.481 -11.113  1.00 10.00      A   
ATOM   1448  CA  LEU   160       4.554 -13.340 -10.180  1.00 10.00      A   
ATOM   1449  CB  LEU   160       5.361 -13.083  -8.905  1.00 10.00      A   
ATOM   1450  CG  LEU   160       6.840 -13.467  -8.961  1.00 10.00      A   
ATOM   1451  CD1 LEU   160       7.563 -12.994  -7.714  1.00 10.00      A   
ATOM   1452  CD2 LEU   160       6.995 -14.971  -9.131  1.00 10.00      A   
ATOM   1453  C   LEU   160       3.062 -13.188  -9.905  1.00 10.00      A   
ATOM   1454  O   LEU   160       2.547 -13.702  -8.911  1.00 10.00      A   
ATOM   1455  N   LYS   161       2.366 -12.504 -10.806  1.00 10.00      A   
ATOM   1456  HN  LYS   161       2.831 -12.137 -11.589  1.00 10.00      A   
ATOM   1457  CA  LYS   161       0.933 -12.273 -10.659  1.00 10.00      A   
ATOM   1458  CB  LYS   161       0.457 -11.195 -11.636  1.00 10.00      A   
ATOM   1459  CG  LYS   161       0.608 -11.558 -13.106  1.00 10.00      A   
ATOM   1460  CD  LYS   161       0.160 -10.413 -14.001  1.00 10.00      A   
ATOM   1461  CE  LYS   161      -1.344 -10.205 -13.920  1.00 10.00      A   
ATOM   1462  NZ  LYS   161      -1.714  -8.772 -14.045  1.00 10.00      A   
ATOM   1463  HZ1 LYS   161      -1.367  -8.238 -13.219  1.00 10.00      A   
ATOM   1464  HZ2 LYS   161      -2.749  -8.672 -14.101  1.00 10.00      A   
ATOM   1465  HZ3 LYS   161      -1.296  -8.367 -14.905  1.00 10.00      A   
ATOM   1466  C   LYS   161       0.113 -13.550 -10.845  1.00 10.00      A   
ATOM   1467  O   LYS   161      -1.068 -13.586 -10.512  1.00 10.00      A   
ATOM   1468  N   GLY   162       0.740 -14.597 -11.365  1.00 10.00      A   
ATOM   1469  HN  GLY   162       1.689 -14.519 -11.601  1.00 10.00      A   
ATOM   1470  CA  GLY   162       0.040 -15.850 -11.591  1.00 10.00      A   
ATOM   1471  C   GLY   162      -0.251 -16.613 -10.312  1.00 10.00      A   
ATOM   1472  O   GLY   162      -1.058 -17.539 -10.307  1.00 10.00      A   
ATOM   1473  N   LEU   163       0.396 -16.223  -9.224  1.00 10.00      A   
ATOM   1474  HN  LEU   163       1.018 -15.466  -9.281  1.00 10.00      A   
ATOM   1475  CA  LEU   163       0.198 -16.892  -7.945  1.00 10.00      A   
ATOM   1476  CB  LEU   163       1.412 -16.694  -7.040  1.00 10.00      A   
ATOM   1477  CG  LEU   163       2.685 -17.437  -7.443  1.00 10.00      A   
ATOM   1478  CD1 LEU   163       3.863 -16.946  -6.618  1.00 10.00      A   
ATOM   1479  CD2 LEU   163       2.504 -18.940  -7.276  1.00 10.00      A   
ATOM   1480  C   LEU   163      -1.056 -16.391  -7.239  1.00 10.00      A   
ATOM   1481  O   LEU   163      -1.669 -17.120  -6.458  1.00 10.00      A   
ATOM   1482  N   ALA   164      -1.442 -15.154  -7.535  1.00 10.00      A   
ATOM   1483  HN  ALA   164      -0.930 -14.642  -8.196  1.00 10.00      A   
ATOM   1484  CA  ALA   164      -2.613 -14.535  -6.911  1.00 10.00      A   
ATOM   1485  CB  ALA   164      -2.744 -13.073  -7.301  1.00 10.00      A   
ATOM   1486  C   ALA   164      -3.924 -15.306  -7.138  1.00 10.00      A   
ATOM   1487  O   ALA   164      -4.599 -15.659  -6.176  1.00 10.00      A   
ATOM   1488  N   PRO   165      -4.312 -15.601  -8.398  1.00 10.00      A   
ATOM   1489  CA  PRO   165      -5.560 -16.324  -8.672  1.00 10.00      A   
ATOM   1490  CB  PRO   165      -5.697 -16.242 -10.195  1.00 10.00      A   
ATOM   1491  CG  PRO   165      -4.305 -16.063 -10.688  1.00 10.00      A   
ATOM   1492  CD  PRO   165      -3.598 -15.252  -9.642  1.00 10.00      A   
ATOM   1493  C   PRO   165      -5.515 -17.785  -8.223  1.00 10.00      A   
ATOM   1494  O   PRO   165      -6.536 -18.474  -8.229  1.00 10.00      A   
ATOM   1495  N   ILE   166      -4.339 -18.254  -7.824  1.00 10.00      A   
ATOM   1496  HN  ILE   166      -3.562 -17.656  -7.815  1.00 10.00      A   
ATOM   1497  CA  ILE   166      -4.186 -19.636  -7.393  1.00 10.00      A   
ATOM   1498  CB  ILE   166      -2.962 -20.313  -8.049  1.00 10.00      A   
ATOM   1499  CG1 ILE   166      -3.074 -20.234  -9.575  1.00 10.00      A   
ATOM   1500  CG2 ILE   166      -2.849 -21.762  -7.595  1.00 10.00      A   
ATOM   1501  CD1 ILE   166      -1.886 -20.806 -10.312  1.00 10.00      A   
ATOM   1502  C   ILE   166      -4.111 -19.772  -5.870  1.00 10.00      A   
ATOM   1503  O   ILE   166      -4.896 -20.506  -5.267  1.00 10.00      A   
ATOM   1504  N   MET   167      -3.180 -19.063  -5.243  1.00 10.00      A   
ATOM   1505  HN  MET   167      -2.594 -18.466  -5.757  1.00 10.00      A   
ATOM   1506  CA  MET   167      -3.019 -19.152  -3.797  1.00 10.00      A   
ATOM   1507  CB  MET   167      -1.681 -19.801  -3.435  1.00 10.00      A   
ATOM   1508  CG  MET   167      -1.669 -21.317  -3.540  1.00 10.00      A   
ATOM   1509  SD  MET   167      -0.061 -22.032  -3.130  1.00 10.00      A   
ATOM   1510  CE  MET   167       0.912 -21.493  -4.535  1.00 10.00      A   
ATOM   1511  C   MET   167      -3.176 -17.805  -3.101  1.00 10.00      A   
ATOM   1512  O   MET   167      -2.942 -17.694  -1.897  1.00 10.00      A   
ATOM   1513  N   GLY   168      -3.569 -16.790  -3.854  1.00 10.00      A   
ATOM   1514  HN  GLY   168      -3.726 -16.929  -4.812  1.00 10.00      A   
ATOM   1515  CA  GLY   168      -3.767 -15.474  -3.277  1.00 10.00      A   
ATOM   1516  C   GLY   168      -2.498 -14.657  -3.192  1.00 10.00      A   
ATOM   1517  O   GLY   168      -1.399 -15.162  -3.431  1.00 10.00      A   
ATOM   1518  N   VAL   169      -2.655 -13.386  -2.848  1.00 10.00      A   
ATOM   1519  HN  VAL   169      -3.572 -13.044  -2.692  1.00 10.00      A   
ATOM   1520  CA  VAL   169      -1.525 -12.472  -2.716  1.00 10.00      A   
ATOM   1521  CB  VAL   169      -1.993 -11.027  -2.434  1.00 10.00      A   
ATOM   1522  CG1 VAL   169      -2.734 -10.930  -1.109  1.00 10.00      A   
ATOM   1523  CG2 VAL   169      -0.824 -10.059  -2.478  1.00 10.00      A   
ATOM   1524  C   VAL   169      -0.565 -12.940  -1.620  1.00 10.00      A   
ATOM   1525  O   VAL   169       0.635 -12.665  -1.668  1.00 10.00      A   
ATOM   1526  N   GLU   170      -1.101 -13.678  -0.653  1.00 10.00      A   
ATOM   1527  HN  GLU   170      -2.062 -13.875  -0.684  1.00 10.00      A   
ATOM   1528  CA  GLU   170      -0.309 -14.197   0.451  1.00 10.00      A   
ATOM   1529  CB  GLU   170      -1.216 -14.876   1.476  1.00 10.00      A   
ATOM   1530  CG  GLU   170      -2.193 -13.927   2.157  1.00 10.00      A   
ATOM   1531  CD  GLU   170      -1.547 -13.098   3.250  1.00 10.00      A   
ATOM   1532  OE1 GLU   170      -0.720 -12.220   2.934  1.00 10.00      A   
ATOM   1533  OE2 GLU   170      -1.868 -13.319   4.438  1.00 10.00      A   
ATOM   1534  C   GLU   170       0.759 -15.165  -0.052  1.00 10.00      A   
ATOM   1535  O   GLU   170       1.844 -15.263   0.524  1.00 10.00      A   
ATOM   1536  N   ALA   171       0.455 -15.856  -1.147  1.00 10.00      A   
ATOM   1537  HN  ALA   171      -0.421 -15.723  -1.570  1.00 10.00      A   
ATOM   1538  CA  ALA   171       1.395 -16.798  -1.740  1.00 10.00      A   
ATOM   1539  CB  ALA   171       0.717 -17.606  -2.830  1.00 10.00      A   
ATOM   1540  C   ALA   171       2.572 -16.038  -2.321  1.00 10.00      A   
ATOM   1541  O   ALA   171       3.714 -16.497  -2.275  1.00 10.00      A   
ATOM   1542  N   ILE   172       2.276 -14.863  -2.858  1.00 10.00      A   
ATOM   1543  HN  ILE   172       1.344 -14.557  -2.853  1.00 10.00      A   
ATOM   1544  CA  ILE   172       3.294 -14.011  -3.440  1.00 10.00      A   
ATOM   1545  CB  ILE   172       2.667 -12.790  -4.146  1.00 10.00      A   
ATOM   1546  CG1 ILE   172       1.614 -13.248  -5.161  1.00 10.00      A   
ATOM   1547  CG2 ILE   172       3.738 -11.947  -4.827  1.00 10.00      A   
ATOM   1548  CD1 ILE   172       0.829 -12.115  -5.790  1.00 10.00      A   
ATOM   1549  C   ILE   172       4.238 -13.544  -2.339  1.00 10.00      A   
ATOM   1550  O   ILE   172       5.456 -13.562  -2.506  1.00 10.00      A   
ATOM   1551  N   ASN   173       3.657 -13.151  -1.207  1.00 10.00      A   
ATOM   1552  HN  ASN   173       2.675 -13.159  -1.148  1.00 10.00      A   
ATOM   1553  CA  ASN   173       4.431 -12.695  -0.050  1.00 10.00      A   
ATOM   1554  CB  ASN   173       3.491 -12.326   1.106  1.00 10.00      A   
ATOM   1555  CG  ASN   173       2.633 -11.109   0.825  1.00 10.00      A   
ATOM   1556  OD1 ASN   173       3.080 -10.143   0.211  1.00 10.00      A   
ATOM   1557  ND2 ASN   173       1.388 -11.149   1.267  1.00 10.00      A   
ATOM   1558 HD21 ASN   173       1.087 -11.951   1.745  1.00 10.00      A   
ATOM   1559 HD22 ASN   173       0.816 -10.366   1.111  1.00 10.00      A   
ATOM   1560  C   ASN   173       5.368 -13.802   0.417  1.00 10.00      A   
ATOM   1561  O   ASN   173       6.563 -13.583   0.629  1.00 10.00      A   
ATOM   1562  N   PHE   174       4.806 -14.997   0.553  1.00 10.00      A   
ATOM   1563  HN  PHE   174       3.848 -15.091   0.356  1.00 10.00      A   
ATOM   1564  CA  PHE   174       5.547 -16.172   0.996  1.00 10.00      A   
ATOM   1565  CB  PHE   174       4.608 -17.384   1.026  1.00 10.00      A   
ATOM   1566  CG  PHE   174       5.149 -18.587   1.747  1.00 10.00      A   
ATOM   1567  CD1 PHE   174       4.970 -18.729   3.113  1.00 10.00      A   
ATOM   1568  CD2 PHE   174       5.823 -19.582   1.057  1.00 10.00      A   
ATOM   1569  CE1 PHE   174       5.453 -19.838   3.779  1.00 10.00      A   
ATOM   1570  CE2 PHE   174       6.311 -20.694   1.717  1.00 10.00      A   
ATOM   1571  CZ  PHE   174       6.125 -20.822   3.081  1.00 10.00      A   
ATOM   1572  C   PHE   174       6.740 -16.455   0.086  1.00 10.00      A   
ATOM   1573  O   PHE   174       7.866 -16.635   0.557  1.00 10.00      A   
ATOM   1574  N   LEU   175       6.496 -16.481  -1.220  1.00 10.00      A   
ATOM   1575  HN  LEU   175       5.583 -16.312  -1.542  1.00 10.00      A   
ATOM   1576  CA  LEU   175       7.555 -16.757  -2.182  1.00 10.00      A   
ATOM   1577  CB  LEU   175       6.987 -17.071  -3.567  1.00 10.00      A   
ATOM   1578  CG  LEU   175       7.981 -17.650  -4.579  1.00 10.00      A   
ATOM   1579  CD1 LEU   175       8.454 -19.030  -4.143  1.00 10.00      A   
ATOM   1580  CD2 LEU   175       7.368 -17.708  -5.968  1.00 10.00      A   
ATOM   1581  C   LEU   175       8.573 -15.620  -2.253  1.00 10.00      A   
ATOM   1582  O   LEU   175       9.763 -15.859  -2.447  1.00 10.00      A   
ATOM   1583  N   LEU   176       8.108 -14.387  -2.079  1.00 10.00      A   
ATOM   1584  HN  LEU   176       7.148 -14.252  -1.919  1.00 10.00      A   
ATOM   1585  CA  LEU   176       8.992 -13.228  -2.123  1.00 10.00      A   
ATOM   1586  CB  LEU   176       8.211 -11.921  -1.964  1.00 10.00      A   
ATOM   1587  CG  LEU   176       7.428 -11.448  -3.191  1.00 10.00      A   
ATOM   1588  CD1 LEU   176       6.717 -10.137  -2.896  1.00 10.00      A   
ATOM   1589  CD2 LEU   176       8.339 -11.314  -4.403  1.00 10.00      A   
ATOM   1590  C   LEU   176      10.080 -13.335  -1.063  1.00 10.00      A   
ATOM   1591  O   LEU   176      11.249 -13.056  -1.332  1.00 10.00      A   
ATOM   1592  N   MET   177       9.690 -13.756   0.133  1.00 10.00      A   
ATOM   1593  HN  MET   177       8.740 -13.962   0.281  1.00 10.00      A   
ATOM   1594  CA  MET   177      10.632 -13.917   1.236  1.00 10.00      A   
ATOM   1595  CB  MET   177       9.877 -14.176   2.546  1.00 10.00      A   
ATOM   1596  CG  MET   177      10.771 -14.325   3.768  1.00 10.00      A   
ATOM   1597  SD  MET   177      11.693 -12.822   4.153  1.00 10.00      A   
ATOM   1598  CE  MET   177      10.365 -11.708   4.605  1.00 10.00      A   
ATOM   1599  C   MET   177      11.595 -15.068   0.942  1.00 10.00      A   
ATOM   1600  O   MET   177      12.779 -15.011   1.277  1.00 10.00      A   
ATOM   1601  N   MET   178      11.078 -16.100   0.286  1.00 10.00      A   
ATOM   1602  HN  MET   178      10.130 -16.079   0.033  1.00 10.00      A   
ATOM   1603  CA  MET   178      11.879 -17.267  -0.064  1.00 10.00      A   
ATOM   1604  CB  MET   178      10.986 -18.425  -0.516  1.00 10.00      A   
ATOM   1605  CG  MET   178      11.715 -19.756  -0.626  1.00 10.00      A   
ATOM   1606  SD  MET   178      10.639 -21.112  -1.134  1.00 10.00      A   
ATOM   1607  CE  MET   178      11.736 -22.509  -0.896  1.00 10.00      A   
ATOM   1608  C   MET   178      12.906 -16.932  -1.146  1.00 10.00      A   
ATOM   1609  O   MET   178      13.968 -17.546  -1.220  1.00 10.00      A   
ATOM   1610  N   VAL   179      12.583 -15.962  -1.987  1.00 10.00      A   
ATOM   1611  HN  VAL   179      11.712 -15.520  -1.897  1.00 10.00      A   
ATOM   1612  CA  VAL   179      13.489 -15.552  -3.052  1.00 10.00      A   
ATOM   1613  CB  VAL   179      12.728 -14.943  -4.253  1.00 10.00      A   
ATOM   1614  CG1 VAL   179      13.698 -14.409  -5.296  1.00 10.00      A   
ATOM   1615  CG2 VAL   179      11.807 -15.980  -4.877  1.00 10.00      A   
ATOM   1616  C   VAL   179      14.525 -14.554  -2.534  1.00 10.00      A   
ATOM   1617  O   VAL   179      15.722 -14.696  -2.792  1.00 10.00      A   
ATOM   1618  N   SER   180      14.064 -13.565  -1.776  1.00 10.00      A   
ATOM   1619  HN  SER   180      13.104 -13.525  -1.572  1.00 10.00      A   
ATOM   1620  CA  SER   180      14.947 -12.541  -1.234  1.00 10.00      A   
ATOM   1621  CB  SER   180      14.135 -11.433  -0.563  1.00 10.00      A   
ATOM   1622  OG  SER   180      13.104 -11.974   0.242  1.00 10.00      A   
ATOM   1623  HG  SER   180      12.329 -12.153  -0.304  1.00 10.00      A   
ATOM   1624  C   SER   180      15.976 -13.127  -0.270  1.00 10.00      A   
ATOM   1625  O   SER   180      17.138 -12.707  -0.260  1.00 10.00      A   
ATOM   1626  N   GLY   181      15.548 -14.102   0.528  1.00 10.00      A   
ATOM   1627  HN  GLY   181      14.609 -14.385   0.480  1.00 10.00      A   
ATOM   1628  CA  GLY   181      16.439 -14.735   1.478  1.00 10.00      A   
ATOM   1629  C   GLY   181      17.628 -15.390   0.805  1.00 10.00      A   
ATOM   1630  O   GLY   181      18.768 -15.209   1.233  1.00 10.00      A   
ATOM   1631  N   LEU   182      17.361 -16.144  -0.255  1.00 10.00      A   
ATOM   1632  HN  LEU   182      16.429 -16.250  -0.538  1.00 10.00      A   
ATOM   1633  CA  LEU   182      18.412 -16.831  -0.998  1.00 10.00      A   
ATOM   1634  CB  LEU   182      17.814 -17.757  -2.059  1.00 10.00      A   
ATOM   1635  CG  LEU   182      17.077 -18.993  -1.539  1.00 10.00      A   
ATOM   1636  CD1 LEU   182      16.441 -19.757  -2.690  1.00 10.00      A   
ATOM   1637  CD2 LEU   182      18.019 -19.892  -0.754  1.00 10.00      A   
ATOM   1638  C   LEU   182      19.362 -15.830  -1.642  1.00 10.00      A   
ATOM   1639  O   LEU   182      20.575 -16.037  -1.660  1.00 10.00      A   
ATOM   1640  N   LEU   183      18.805 -14.742  -2.161  1.00 10.00      A   
ATOM   1641  HN  LEU   183      17.829 -14.636  -2.121  1.00 10.00      A   
ATOM   1642  CA  LEU   183      19.609 -13.703  -2.791  1.00 10.00      A   
ATOM   1643  CB  LEU   183      18.714 -12.657  -3.458  1.00 10.00      A   
ATOM   1644  CG  LEU   183      17.888 -13.139  -4.651  1.00 10.00      A   
ATOM   1645  CD1 LEU   183      16.956 -12.040  -5.135  1.00 10.00      A   
ATOM   1646  CD2 LEU   183      18.792 -13.606  -5.779  1.00 10.00      A   
ATOM   1647  C   LEU   183      20.521 -13.044  -1.762  1.00 10.00      A   
ATOM   1648  O   LEU   183      21.701 -12.809  -2.021  1.00 10.00      A   
ATOM   1649  N   ALA   184      19.966 -12.763  -0.587  1.00 10.00      A   
ATOM   1650  HN  ALA   184      19.014 -12.975  -0.443  1.00 10.00      A   
ATOM   1651  CA  ALA   184      20.725 -12.145   0.491  1.00 10.00      A   
ATOM   1652  CB  ALA   184      19.799 -11.743   1.628  1.00 10.00      A   
ATOM   1653  C   ALA   184      21.799 -13.102   0.992  1.00 10.00      A   
ATOM   1654  O   ALA   184      22.933 -12.700   1.262  1.00 10.00      A   
ATOM   1655  N   LEU   185      21.433 -14.374   1.102  1.00 10.00      A   
ATOM   1656  HN  LEU   185      20.508 -14.627   0.875  1.00 10.00      A   
ATOM   1657  CA  LEU   185      22.353 -15.405   1.556  1.00 10.00      A   
ATOM   1658  CB  LEU   185      21.622 -16.745   1.678  1.00 10.00      A   
ATOM   1659  CG  LEU   185      22.427 -17.908   2.260  1.00 10.00      A   
ATOM   1660  CD1 LEU   185      22.502 -17.808   3.775  1.00 10.00      A   
ATOM   1661  CD2 LEU   185      21.831 -19.240   1.830  1.00 10.00      A   
ATOM   1662  C   LEU   185      23.523 -15.537   0.587  1.00 10.00      A   
ATOM   1663  O   LEU   185      24.679 -15.637   1.002  1.00 10.00      A   
ATOM   1664  N   ALA   186      23.214 -15.510  -0.704  1.00 10.00      A   
ATOM   1665  HN  ALA   186      22.269 -15.413  -0.967  1.00 10.00      A   
ATOM   1666  CA  ALA   186      24.226 -15.628  -1.745  1.00 10.00      A   
ATOM   1667  CB  ALA   186      23.560 -15.800  -3.100  1.00 10.00      A   
ATOM   1668  C   ALA   186      25.153 -14.416  -1.774  1.00 10.00      A   
ATOM   1669  O   ALA   186      26.300 -14.513  -2.210  1.00 10.00      A   
ATOM   1670  N   LEU   187      24.652 -13.282  -1.310  1.00 10.00      A   
ATOM   1671  HN  LEU   187      23.729 -13.271  -0.976  1.00 10.00      A   
ATOM   1672  CA  LEU   187      25.425 -12.048  -1.292  1.00 10.00      A   
ATOM   1673  CB  LEU   187      24.486 -10.839  -1.233  1.00 10.00      A   
ATOM   1674  CG  LEU   187      25.144  -9.459  -1.171  1.00 10.00      A   
ATOM   1675  CD1 LEU   187      25.842  -9.129  -2.482  1.00 10.00      A   
ATOM   1676  CD2 LEU   187      24.117  -8.394  -0.825  1.00 10.00      A   
ATOM   1677  C   LEU   187      26.406 -12.010  -0.119  1.00 10.00      A   
ATOM   1678  O   LEU   187      27.587 -11.706  -0.294  1.00 10.00      A   
ATOM   1679  N   VAL   188      25.916 -12.329   1.072  1.00 10.00      A   
ATOM   1680  HN  VAL   188      24.969 -12.582   1.149  1.00 10.00      A   
ATOM   1681  CA  VAL   188      26.749 -12.304   2.273  1.00 10.00      A   
ATOM   1682  CB  VAL   188      25.898 -12.288   3.562  1.00 10.00      A   
ATOM   1683  CG1 VAL   188      26.781 -12.210   4.800  1.00 10.00      A   
ATOM   1684  CG2 VAL   188      24.920 -11.126   3.536  1.00 10.00      A   
ATOM   1685  C   VAL   188      27.742 -13.469   2.314  1.00 10.00      A   
ATOM   1686  O   VAL   188      28.903 -13.297   2.694  1.00 10.00      A   
ATOM   1687  N   LYS   189      27.292 -14.649   1.908  1.00 10.00      A   
ATOM   1688  HN  LYS   189      26.364 -14.731   1.600  1.00 10.00      A   
ATOM   1689  CA  LYS   189      28.151 -15.829   1.916  1.00 10.00      A   
ATOM   1690  CB  LYS   189      27.343 -17.098   2.203  1.00 10.00      A   
ATOM   1691  CG  LYS   189      27.100 -17.355   3.684  1.00 10.00      A   
ATOM   1692  CD  LYS   189      28.413 -17.520   4.435  1.00 10.00      A   
ATOM   1693  CE  LYS   189      28.189 -17.802   5.912  1.00 10.00      A   
ATOM   1694  NZ  LYS   189      29.465 -18.083   6.624  1.00 10.00      A   
ATOM   1695  HZ1 LYS   189      29.296 -18.181   7.646  1.00 10.00      A   
ATOM   1696  HZ2 LYS   189      30.141 -17.308   6.469  1.00 10.00      A   
ATOM   1697  HZ3 LYS   189      29.885 -18.966   6.267  1.00 10.00      A   
ATOM   1698  C   LYS   189      28.944 -15.972   0.621  1.00 10.00      A   
ATOM   1699  O   LYS   189      29.765 -16.880   0.492  1.00 10.00      A   
ATOM   1700  N   ARG   190      28.689 -15.066  -0.325  1.00 10.00      A   
ATOM   1701  HN  ARG   190      28.018 -14.377  -0.145  1.00 10.00      A   
ATOM   1702  CA  ARG   190      29.373 -15.061  -1.622  1.00 10.00      A   
ATOM   1703  CB  ARG   190      30.832 -14.609  -1.477  1.00 10.00      A   
ATOM   1704  CG  ARG   190      31.001 -13.281  -0.753  1.00 10.00      A   
ATOM   1705  CD  ARG   190      32.426 -12.761  -0.859  1.00 10.00      A   
ATOM   1706  NE  ARG   190      32.732 -12.277  -2.208  1.00 10.00      A   
ATOM   1707  HE  ARG   190      32.150 -12.589  -2.940  1.00 10.00      A   
ATOM   1708  CZ  ARG   190      33.733 -11.444  -2.496  1.00 10.00      A   
ATOM   1709  NH1 ARG   190      34.530 -10.996  -1.533  1.00 10.00      A   
ATOM   1710 HH11 ARG   190      34.376 -11.291  -0.544  1.00 10.00      A   
ATOM   1711 HH12 ARG   190      35.313 -10.343  -1.761  1.00 10.00      A   
ATOM   1712  NH2 ARG   190      33.930 -11.052  -3.752  1.00 10.00      A   
ATOM   1713 HH21 ARG   190      33.301 -11.391  -4.517  1.00 10.00      A   
ATOM   1714 HH22 ARG   190      34.714 -10.404  -3.983  1.00 10.00      A   
ATOM   1715  C   ARG   190      29.287 -16.424  -2.310  1.00 10.00      A   
ATOM   1716  O   ARG   190      30.300 -17.026  -2.666  1.00 10.00      A   
ATOM   1717  N   ASN   191      28.066 -16.910  -2.475  1.00 10.00      A   
ATOM   1718  HN  ASN   191      27.300 -16.383  -2.167  1.00 10.00      A   
ATOM   1719  CA  ASN   191      27.834 -18.198  -3.116  1.00 10.00      A   
ATOM   1720  CB  ASN   191      27.194 -19.181  -2.132  1.00 10.00      A   
ATOM   1721  CG  ASN   191      27.369 -20.628  -2.554  1.00 10.00      A   
ATOM   1722  OD1 ASN   191      26.535 -21.183  -3.263  1.00 10.00      A   
ATOM   1723  ND2 ASN   191      28.457 -21.247  -2.122  1.00 10.00      A   
ATOM   1724 HD21 ASN   191      29.085 -20.745  -1.558  1.00 10.00      A   
ATOM   1725 HD22 ASN   191      28.593 -22.182  -2.385  1.00 10.00      A   
ATOM   1726  C   ASN   191      26.956 -18.008  -4.348  1.00 10.00      A   
ATOM   1727  O   ASN   191      26.271 -16.990  -4.471  1.00 10.00      A   
ATOM   1728  N   TRP   192      26.973 -18.972  -5.257  1.00 10.00      A   
ATOM   1729  HN  TRP   192      27.526 -19.772  -5.106  1.00 10.00      A   
ATOM   1730  CA  TRP   192      26.192 -18.866  -6.481  1.00 10.00      A   
ATOM   1731  CB  TRP   192      27.083 -19.076  -7.706  1.00 10.00      A   
ATOM   1732  CG  TRP   192      28.286 -18.180  -7.715  1.00 10.00      A   
ATOM   1733  CD1 TRP   192      29.506 -18.446  -7.167  1.00 10.00      A   
ATOM   1734  CD2 TRP   192      28.383 -16.870  -8.291  1.00 10.00      A   
ATOM   1735  NE1 TRP   192      30.355 -17.387  -7.362  1.00 10.00      A   
ATOM   1736  HE1 TRP   192      31.287 -17.343  -7.054  1.00 10.00      A   
ATOM   1737  CE2 TRP   192      29.692 -16.406  -8.051  1.00 10.00      A   
ATOM   1738  CE3 TRP   192      27.494 -16.045  -8.986  1.00 10.00      A   
ATOM   1739  CZ2 TRP   192      30.133 -15.157  -8.480  1.00 10.00      A   
ATOM   1740  CZ3 TRP   192      27.933 -14.805  -9.411  1.00 10.00      A   
ATOM   1741  CH2 TRP   192      29.241 -14.373  -9.157  1.00 10.00      A   
ATOM   1742  C   TRP   192      25.003 -19.820  -6.506  1.00 10.00      A   
ATOM   1743  O   TRP   192      24.050 -19.606  -7.257  1.00 10.00      A   
ATOM   1744  N   ARG   193      25.048 -20.861  -5.682  1.00 10.00      A   
ATOM   1745  HN  ARG   193      25.827 -20.978  -5.091  1.00 10.00      A   
ATOM   1746  CA  ARG   193      23.961 -21.836  -5.637  1.00 10.00      A   
ATOM   1747  CB  ARG   193      24.290 -23.056  -4.768  1.00 10.00      A   
ATOM   1748  CG  ARG   193      23.278 -24.184  -4.904  1.00 10.00      A   
ATOM   1749  CD  ARG   193      23.744 -25.448  -4.203  1.00 10.00      A   
ATOM   1750  NE  ARG   193      22.755 -26.521  -4.313  1.00 10.00      A   
ATOM   1751  HE  ARG   193      22.140 -26.483  -5.082  1.00 10.00      A   
ATOM   1752  CZ  ARG   193      22.642 -27.529  -3.448  1.00 10.00      A   
ATOM   1753  NH1 ARG   193      23.460 -27.612  -2.406  1.00 10.00      A   
ATOM   1754 HH11 ARG   193      24.200 -26.890  -2.262  1.00 10.00      A   
ATOM   1755 HH12 ARG   193      23.368 -28.402  -1.726  1.00 10.00      A   
ATOM   1756  NH2 ARG   193      21.706 -28.452  -3.622  1.00 10.00      A   
ATOM   1757 HH21 ARG   193      21.056 -28.392  -4.435  1.00 10.00      A   
ATOM   1758 HH22 ARG   193      21.612 -29.242  -2.946  1.00 10.00      A   
ATOM   1759  C   ARG   193      22.614 -21.204  -5.262  1.00 10.00      A   
ATOM   1760  O   ARG   193      21.664 -21.286  -6.042  1.00 10.00      A   
ATOM   1761  N   PRO   194      22.503 -20.550  -4.082  1.00 10.00      A   
ATOM   1762  CA  PRO   194      21.246 -19.914  -3.656  1.00 10.00      A   
ATOM   1763  CB  PRO   194      21.601 -19.267  -2.311  1.00 10.00      A   
ATOM   1764  CG  PRO   194      22.795 -20.016  -1.835  1.00 10.00      A   
ATOM   1765  CD  PRO   194      23.561 -20.387  -3.068  1.00 10.00      A   
ATOM   1766  C   PRO   194      20.794 -18.847  -4.647  1.00 10.00      A   
ATOM   1767  O   PRO   194      19.598 -18.630  -4.841  1.00 10.00      A   
ATOM   1768  N   LEU   195      21.765 -18.201  -5.285  1.00 10.00      A   
ATOM   1769  HN  LEU   195      22.697 -18.438  -5.095  1.00 10.00      A   
ATOM   1770  CA  LEU   195      21.485 -17.157  -6.261  1.00 10.00      A   
ATOM   1771  CB  LEU   195      22.791 -16.510  -6.727  1.00 10.00      A   
ATOM   1772  CG  LEU   195      22.658 -15.274  -7.619  1.00 10.00      A   
ATOM   1773  CD1 LEU   195      22.275 -14.056  -6.795  1.00 10.00      A   
ATOM   1774  CD2 LEU   195      23.950 -15.021  -8.377  1.00 10.00      A   
ATOM   1775  C   LEU   195      20.737 -17.733  -7.456  1.00 10.00      A   
ATOM   1776  O   LEU   195      19.683 -17.231  -7.843  1.00 10.00      A   
ATOM   1777  N   VAL   196      21.279 -18.803  -8.024  1.00 10.00      A   
ATOM   1778  HN  VAL   196      22.117 -19.169  -7.661  1.00 10.00      A   
ATOM   1779  CA  VAL   196      20.666 -19.449  -9.175  1.00 10.00      A   
ATOM   1780  CB  VAL   196      21.581 -20.541  -9.770  1.00 10.00      A   
ATOM   1781  CG1 VAL   196      20.905 -21.234 -10.944  1.00 10.00      A   
ATOM   1782  CG2 VAL   196      22.907 -19.935 -10.206  1.00 10.00      A   
ATOM   1783  C   VAL   196      19.307 -20.041  -8.811  1.00 10.00      A   
ATOM   1784  O   VAL   196      18.340 -19.901  -9.564  1.00 10.00      A   
ATOM   1785  N   VAL   197      19.235 -20.679  -7.647  1.00 10.00      A   
ATOM   1786  HN  VAL   197      20.042 -20.743  -7.089  1.00 10.00      A   
ATOM   1787  CA  VAL   197      17.990 -21.286  -7.178  1.00 10.00      A   
ATOM   1788  CB  VAL   197      18.182 -22.042  -5.845  1.00 10.00      A   
ATOM   1789  CG1 VAL   197      16.853 -22.567  -5.318  1.00 10.00      A   
ATOM   1790  CG2 VAL   197      19.163 -23.190  -6.029  1.00 10.00      A   
ATOM   1791  C   VAL   197      16.891 -20.236  -7.030  1.00 10.00      A   
ATOM   1792  O   VAL   197      15.742 -20.470  -7.408  1.00 10.00      A   
ATOM   1793  N   ALA   198      17.256 -19.071  -6.496  1.00 10.00      A   
ATOM   1794  HN  ALA   198      18.188 -18.944  -6.211  1.00 10.00      A   
ATOM   1795  CA  ALA   198      16.306 -17.981  -6.311  1.00 10.00      A   
ATOM   1796  CB  ALA   198      16.969 -16.800  -5.622  1.00 10.00      A   
ATOM   1797  C   ALA   198      15.708 -17.555  -7.646  1.00 10.00      A   
ATOM   1798  O   ALA   198      14.502 -17.334  -7.751  1.00 10.00      A   
ATOM   1799  N   VAL   199      16.556 -17.465  -8.668  1.00 10.00      A   
ATOM   1800  HN  VAL   199      17.506 -17.664  -8.519  1.00 10.00      A   
ATOM   1801  CA  VAL   199      16.108 -17.077 -10.003  1.00 10.00      A   
ATOM   1802  CB  VAL   199      17.291 -16.879 -10.978  1.00 10.00      A   
ATOM   1803  CG1 VAL   199      16.797 -16.390 -12.331  1.00 10.00      A   
ATOM   1804  CG2 VAL   199      18.310 -15.908 -10.403  1.00 10.00      A   
ATOM   1805  C   VAL   199      15.150 -18.127 -10.564  1.00 10.00      A   
ATOM   1806  O   VAL   199      14.149 -17.795 -11.199  1.00 10.00      A   
ATOM   1807  N   VAL   200      15.459 -19.397 -10.308  1.00 10.00      A   
ATOM   1808  HN  VAL   200      16.274 -19.596  -9.797  1.00 10.00      A   
ATOM   1809  CA  VAL   200      14.621 -20.499 -10.769  1.00 10.00      A   
ATOM   1810  CB  VAL   200      15.245 -21.876 -10.438  1.00 10.00      A   
ATOM   1811  CG1 VAL   200      14.296 -23.012 -10.800  1.00 10.00      A   
ATOM   1812  CG2 VAL   200      16.567 -22.045 -11.166  1.00 10.00      A   
ATOM   1813  C   VAL   200      13.228 -20.398 -10.155  1.00 10.00      A   
ATOM   1814  O   VAL   200      12.223 -20.542 -10.851  1.00 10.00      A   
ATOM   1815  N   LEU   201      13.182 -20.129  -8.855  1.00 10.00      A   
ATOM   1816  HN  LEU   201      14.024 -20.018  -8.361  1.00 10.00      A   
ATOM   1817  CA  LEU   201      11.918 -19.997  -8.139  1.00 10.00      A   
ATOM   1818  CB  LEU   201      12.165 -19.925  -6.628  1.00 10.00      A   
ATOM   1819  CG  LEU   201      12.841 -21.142  -5.988  1.00 10.00      A   
ATOM   1820  CD1 LEU   201      13.199 -20.851  -4.540  1.00 10.00      A   
ATOM   1821  CD2 LEU   201      11.944 -22.366  -6.082  1.00 10.00      A   
ATOM   1822  C   LEU   201      11.168 -18.751  -8.599  1.00 10.00      A   
ATOM   1823  O   LEU   201       9.951 -18.772  -8.755  1.00 10.00      A   
ATOM   1824  N   PHE   202      11.910 -17.675  -8.825  1.00 10.00      A   
ATOM   1825  HN  PHE   202      12.883 -17.731  -8.689  1.00 10.00      A   
ATOM   1826  CA  PHE   202      11.332 -16.409  -9.260  1.00 10.00      A   
ATOM   1827  CB  PHE   202      12.413 -15.320  -9.265  1.00 10.00      A   
ATOM   1828  CG  PHE   202      11.941 -13.965  -9.711  1.00 10.00      A   
ATOM   1829  CD1 PHE   202      11.207 -13.157  -8.861  1.00 10.00      A   
ATOM   1830  CD2 PHE   202      12.240 -13.497 -10.979  1.00 10.00      A   
ATOM   1831  CE1 PHE   202      10.780 -11.907  -9.267  1.00 10.00      A   
ATOM   1832  CE2 PHE   202      11.816 -12.249 -11.392  1.00 10.00      A   
ATOM   1833  CZ  PHE   202      11.084 -11.452 -10.535  1.00 10.00      A   
ATOM   1834  C   PHE   202      10.692 -16.529 -10.641  1.00 10.00      A   
ATOM   1835  O   PHE   202       9.645 -15.938 -10.906  1.00 10.00      A   
ATOM   1836  N   ALA   203      11.318 -17.299 -11.518  1.00 10.00      A   
ATOM   1837  HN  ALA   203      12.150 -17.752 -11.254  1.00 10.00      A   
ATOM   1838  CA  ALA   203      10.807 -17.477 -12.871  1.00 10.00      A   
ATOM   1839  CB  ALA   203      11.939 -17.375 -13.880  1.00 10.00      A   
ATOM   1840  C   ALA   203      10.055 -18.795 -13.032  1.00 10.00      A   
ATOM   1841  O   ALA   203       9.766 -19.222 -14.154  1.00 10.00      A   
ATOM   1842  N   LEU   204       9.730 -19.435 -11.917  1.00 10.00      A   
ATOM   1843  HN  LEU   204       9.984 -19.048 -11.050  1.00 10.00      A   
ATOM   1844  CA  LEU   204       9.009 -20.705 -11.951  1.00 10.00      A   
ATOM   1845  CB  LEU   204       9.208 -21.505 -10.655  1.00 10.00      A   
ATOM   1846  CG  LEU   204       9.340 -23.027 -10.799  1.00 10.00      A   
ATOM   1847  CD1 LEU   204       8.005 -23.664 -11.155  1.00 10.00      A   
ATOM   1848  CD2 LEU   204      10.403 -23.386 -11.827  1.00 10.00      A   
ATOM   1849  C   LEU   204       7.520 -20.516 -12.282  1.00 10.00      A   
ATOM   1850  O   LEU   204       7.026 -21.101 -13.244  1.00 10.00      A   
ATOM   1851  N   PRO   205       6.782 -19.685 -11.511  1.00 10.00      A   
ATOM   1852  CA  PRO   205       5.354 -19.442 -11.748  1.00 10.00      A   
ATOM   1853  CB  PRO   205       4.861 -18.838 -10.418  1.00 10.00      A   
ATOM   1854  CG  PRO   205       6.028 -18.876  -9.486  1.00 10.00      A   
ATOM   1855  CD  PRO   205       7.251 -18.924 -10.347  1.00 10.00      A   
ATOM   1856  C   PRO   205       5.122 -18.444 -12.882  1.00 10.00      A   
ATOM   1857  O   PRO   205       4.081 -17.789 -12.943  1.00 10.00      A   
ATOM   1858  N   PHE   206       6.097 -18.337 -13.775  1.00 10.00      A   
ATOM   1859  HN  PHE   206       6.899 -18.895 -13.669  1.00 10.00      A   
ATOM   1860  CA  PHE   206       6.014 -17.422 -14.909  1.00 10.00      A   
ATOM   1861  CB  PHE   206       7.330 -17.417 -15.702  1.00 10.00      A   
ATOM   1862  CG  PHE   206       7.390 -16.404 -16.810  1.00 10.00      A   
ATOM   1863  CD1 PHE   206       7.700 -15.081 -16.538  1.00 10.00      A   
ATOM   1864  CD2 PHE   206       7.146 -16.775 -18.124  1.00 10.00      A   
ATOM   1865  CE1 PHE   206       7.766 -14.147 -17.552  1.00 10.00      A   
ATOM   1866  CE2 PHE   206       7.209 -15.846 -19.145  1.00 10.00      A   
ATOM   1867  CZ  PHE   206       7.519 -14.529 -18.858  1.00 10.00      A   
ATOM   1868  C   PHE   206       4.812 -17.713 -15.823  1.00 10.00      A   
ATOM   1869  O   PHE   206       3.996 -16.826 -16.062  1.00 10.00      A   
ATOM   1870  N   PRO   207       4.666 -18.955 -16.338  1.00 10.00      A   
ATOM   1871  CA  PRO   207       3.556 -19.311 -17.235  1.00 10.00      A   
ATOM   1872  CB  PRO   207       3.915 -20.722 -17.731  1.00 10.00      A   
ATOM   1873  CG  PRO   207       5.344 -20.922 -17.356  1.00 10.00      A   
ATOM   1874  CD  PRO   207       5.559 -20.105 -16.119  1.00 10.00      A   
ATOM   1875  C   PRO   207       2.190 -19.332 -16.545  1.00 10.00      A   
ATOM   1876  O   PRO   207       1.158 -19.407 -17.213  1.00 10.00      A   
ATOM   1877  N   LEU   208       2.183 -19.252 -15.219  1.00 10.00      A   
ATOM   1878  HN  LEU   208       3.036 -19.177 -14.742  1.00 10.00      A   
ATOM   1879  CA  LEU   208       0.935 -19.273 -14.456  1.00 10.00      A   
ATOM   1880  CB  LEU   208       1.201 -19.323 -12.949  1.00 10.00      A   
ATOM   1881  CG  LEU   208       1.736 -20.644 -12.390  1.00 10.00      A   
ATOM   1882  CD1 LEU   208       1.807 -20.583 -10.874  1.00 10.00      A   
ATOM   1883  CD2 LEU   208       0.869 -21.814 -12.834  1.00 10.00      A   
ATOM   1884  C   LEU   208       0.035 -18.087 -14.790  1.00 10.00      A   
ATOM   1885  O   LEU   208      -1.190 -18.197 -14.753  1.00 10.00      A   
ATOM   1886  N   ARG   209       0.644 -16.960 -15.139  1.00 10.00      A   
ATOM   1887  HN  ARG   209       1.623 -16.935 -15.173  1.00 10.00      A   
ATOM   1888  CA  ARG   209      -0.114 -15.756 -15.470  1.00 10.00      A   
ATOM   1889  CB  ARG   209       0.757 -14.502 -15.356  1.00 10.00      A   
ATOM   1890  CG  ARG   209       1.968 -14.492 -16.276  1.00 10.00      A   
ATOM   1891  CD  ARG   209       2.431 -13.075 -16.573  1.00 10.00      A   
ATOM   1892  NE  ARG   209       1.539 -12.394 -17.512  1.00 10.00      A   
ATOM   1893  HE  ARG   209       0.591 -12.658 -17.504  1.00 10.00      A   
ATOM   1894  CZ  ARG   209       1.931 -11.450 -18.367  1.00 10.00      A   
ATOM   1895  NH1 ARG   209       3.200 -11.065 -18.405  1.00 10.00      A   
ATOM   1896 HH11 ARG   209       3.897 -11.502 -17.765  1.00 10.00      A   
ATOM   1897 HH12 ARG   209       3.507 -10.325 -19.072  1.00 10.00      A   
ATOM   1898  NH2 ARG   209       1.048 -10.894 -19.185  1.00 10.00      A   
ATOM   1899 HH21 ARG   209       1.345 -10.154 -19.858  1.00 10.00      A   
ATOM   1900 HH22 ARG   209       0.049 -11.196 -19.159  1.00 10.00      A   
ATOM   1901  C   ARG   209      -0.733 -15.839 -16.861  1.00 10.00      A   
ATOM   1902  O   ARG   209      -1.476 -14.949 -17.270  1.00 10.00      A   
ATOM   1903  N   TYR   210      -0.423 -16.903 -17.587  1.00 10.00      A   
ATOM   1904  HN  TYR   210       0.170 -17.588 -17.208  1.00 10.00      A   
ATOM   1905  CA  TYR   210      -0.956 -17.083 -18.930  1.00 10.00      A   
ATOM   1906  CB  TYR   210       0.120 -17.624 -19.875  1.00 10.00      A   
ATOM   1907  CG  TYR   210       1.281 -16.679 -20.089  1.00 10.00      A   
ATOM   1908  CD1 TYR   210       2.524 -16.938 -19.530  1.00 10.00      A   
ATOM   1909  CD2 TYR   210       1.133 -15.527 -20.852  1.00 10.00      A   
ATOM   1910  CE1 TYR   210       3.589 -16.079 -19.723  1.00 10.00      A   
ATOM   1911  CE2 TYR   210       2.192 -14.661 -21.050  1.00 10.00      A   
ATOM   1912  CZ  TYR   210       3.418 -14.941 -20.485  1.00 10.00      A   
ATOM   1913  OH  TYR   210       4.477 -14.084 -20.684  1.00 10.00      A   
ATOM   1914  HH  TYR   210       5.250 -14.591 -20.954  1.00 10.00      A   
ATOM   1915  C   TYR   210      -2.170 -18.004 -18.917  1.00 10.00      A   
ATOM   1916  O   TYR   210      -2.847 -18.173 -19.933  1.00 10.00      A   
ATOM   1917  N   ILE   211      -2.447 -18.594 -17.760  1.00 10.00      A   
ATOM   1918  HN  ILE   211      -1.888 -18.404 -16.979  1.00 10.00      A   
ATOM   1919  CA  ILE   211      -3.579 -19.498 -17.619  1.00 10.00      A   
ATOM   1920  CB  ILE   211      -3.310 -20.623 -16.596  1.00 10.00      A   
ATOM   1921  CG1 ILE   211      -1.902 -21.197 -16.795  1.00 10.00      A   
ATOM   1922  CG2 ILE   211      -4.350 -21.725 -16.754  1.00 10.00      A   
ATOM   1923  CD1 ILE   211      -1.495 -22.213 -15.749  1.00 10.00      A   
ATOM   1924  C   ILE   211      -4.831 -18.722 -17.224  1.00 10.00      A   
ATOM   1925  O   ILE   211      -4.839 -17.993 -16.232  1.00 10.00      A   
ATOM   1926  N   GLN   212      -5.878 -18.875 -18.017  1.00 10.00      A   
ATOM   1927  HN  GLN   212      -5.804 -19.473 -18.793  1.00 10.00      A   
ATOM   1928  CA  GLN   212      -7.134 -18.187 -17.777  1.00 10.00      A   
ATOM   1929  CB  GLN   212      -7.733 -17.728 -19.108  1.00 10.00      A   
ATOM   1930  CG  GLN   212      -8.930 -16.804 -18.975  1.00 10.00      A   
ATOM   1931  CD  GLN   212      -9.436 -16.303 -20.313  1.00 10.00      A   
ATOM   1932  OE1 GLN   212      -8.677 -16.167 -21.271  1.00 10.00      A   
ATOM   1933  NE2 GLN   212     -10.725 -16.020 -20.393  1.00 10.00      A   
ATOM   1934 HE21 GLN   212     -11.281 -16.148 -19.591  1.00 10.00      A   
ATOM   1935 HE22 GLN   212     -11.074 -15.696 -21.249  1.00 10.00      A   
ATOM   1936  C   GLN   212      -8.118 -19.087 -17.038  1.00 10.00      A   
ATOM   1937  O   GLN   212      -8.701 -19.997 -17.622  1.00 10.00      A   
ATOM   1938  N   TRP   213      -8.296 -18.829 -15.749  1.00 10.00      A   
ATOM   1939  HN  TRP   213      -7.795 -18.096 -15.337  1.00 10.00      A   
ATOM   1940  CA  TRP   213      -9.215 -19.613 -14.926  1.00 10.00      A   
ATOM   1941  CB  TRP   213      -8.655 -19.787 -13.506  1.00 10.00      A   
ATOM   1942  CG  TRP   213      -7.179 -20.047 -13.421  1.00 10.00      A   
ATOM   1943  CD1 TRP   213      -6.179 -19.116 -13.406  1.00 10.00      A   
ATOM   1944  CD2 TRP   213      -6.537 -21.323 -13.314  1.00 10.00      A   
ATOM   1945  NE1 TRP   213      -4.957 -19.734 -13.312  1.00 10.00      A   
ATOM   1946  HE1 TRP   213      -4.089 -19.280 -13.292  1.00 10.00      A   
ATOM   1947  CE2 TRP   213      -5.149 -21.089 -13.252  1.00 10.00      A   
ATOM   1948  CE3 TRP   213      -7.001 -22.641 -13.271  1.00 10.00      A   
ATOM   1949  CZ2 TRP   213      -4.221 -22.124 -13.146  1.00 10.00      A   
ATOM   1950  CZ3 TRP   213      -6.080 -23.665 -13.166  1.00 10.00      A   
ATOM   1951  CH2 TRP   213      -4.706 -23.402 -13.105  1.00 10.00      A   
ATOM   1952  C   TRP   213     -10.563 -18.903 -14.834  1.00 10.00      A   
ATOM   1953  O   TRP   213     -11.322 -19.100 -13.886  1.00 10.00      A   
ATOM   1954  N   PHE   214     -10.862 -18.077 -15.823  1.00 10.00      A   
ATOM   1955  HN  PHE   214     -10.242 -17.981 -16.572  1.00 10.00      A   
ATOM   1956  CA  PHE   214     -12.104 -17.324 -15.818  1.00 10.00      A   
ATOM   1957  CB  PHE   214     -11.879 -15.917 -15.242  1.00 10.00      A   
ATOM   1958  CG  PHE   214     -10.691 -15.180 -15.807  1.00 10.00      A   
ATOM   1959  CD1 PHE   214     -10.848 -14.271 -16.841  1.00 10.00      A   
ATOM   1960  CD2 PHE   214      -9.417 -15.390 -15.297  1.00 10.00      A   
ATOM   1961  CE1 PHE   214      -9.764 -13.587 -17.356  1.00 10.00      A   
ATOM   1962  CE2 PHE   214      -8.327 -14.710 -15.809  1.00 10.00      A   
ATOM   1963  CZ  PHE   214      -8.500 -13.807 -16.840  1.00 10.00      A   
ATOM   1964  C   PHE   214     -12.752 -17.247 -17.195  1.00 10.00      A   
ATOM   1965  O   PHE   214     -12.157 -16.745 -18.146  1.00 10.00      A   
ATOM   1966  N   THR   215     -13.969 -17.761 -17.296  1.00 10.00      A   
ATOM   1967  HN  THR   215     -14.374 -18.195 -16.517  1.00 10.00      A   
ATOM   1968  CA  THR   215     -14.714 -17.729 -18.545  1.00 10.00      A   
ATOM   1969  CB  THR   215     -15.644 -18.951 -18.648  1.00 10.00      A   
ATOM   1970  OG1 THR   215     -15.080 -20.034 -17.892  1.00 10.00      A   
ATOM   1971  HG1 THR   215     -14.579 -20.611 -18.485  1.00 10.00      A   
ATOM   1972  CG2 THR   215     -15.800 -19.378 -20.100  1.00 10.00      A   
ATOM   1973  C   THR   215     -15.556 -16.456 -18.607  1.00 10.00      A   
ATOM   1974  O   THR   215     -16.399 -16.225 -17.738  1.00 10.00      A   
ATOM   1975  N   PRO   216     -15.303 -15.595 -19.603  1.00 10.00      A   
ATOM   1976  CA  PRO   216     -16.034 -14.338 -19.781  1.00 10.00      A   
ATOM   1977  CB  PRO   216     -15.088 -13.487 -20.649  1.00 10.00      A   
ATOM   1978  CG  PRO   216     -13.871 -14.329 -20.889  1.00 10.00      A   
ATOM   1979  CD  PRO   216     -14.268 -15.753 -20.624  1.00 10.00      A   
ATOM   1980  C   PRO   216     -17.370 -14.530 -20.499  1.00 10.00      A   
ATOM   1981  O   PRO   216     -17.499 -15.389 -21.374  1.00 10.00      A   
ATOM   1982  N   GLN   217     -18.356 -13.723 -20.124  1.00 10.00      A   
ATOM   1983  HN  GLN   217     -18.186 -13.061 -19.413  1.00 10.00      A   
ATOM   1984  CA  GLN   217     -19.681 -13.788 -20.730  1.00 10.00      A   
ATOM   1985  CB  GLN   217     -20.767 -13.827 -19.648  1.00 10.00      A   
ATOM   1986  CG  GLN   217     -20.631 -14.968 -18.651  1.00 10.00      A   
ATOM   1987  CD  GLN   217     -20.607 -16.334 -19.311  1.00 10.00      A   
ATOM   1988  OE1 GLN   217     -21.157 -16.527 -20.398  1.00 10.00      A   
ATOM   1989  NE2 GLN   217     -19.988 -17.297 -18.648  1.00 10.00      A   
ATOM   1990 HE21 GLN   217     -19.591 -17.075 -17.773  1.00 10.00      A   
ATOM   1991 HE22 GLN   217     -19.952 -18.190 -19.050  1.00 10.00      A   
ATOM   1992  C   GLN   217     -19.914 -12.587 -21.649  1.00 10.00      A   
ATOM   1993  O   GLN   217     -20.256 -11.499 -21.184  1.00 10.00      A   
ATOM   1994  N   PRO   218     -19.746 -12.772 -22.970  1.00 10.00      A   
ATOM   1995  CA  PRO   218     -19.929 -11.691 -23.951  1.00 10.00      A   
ATOM   1996  CB  PRO   218     -19.465 -12.322 -25.268  1.00 10.00      A   
ATOM   1997  CG  PRO   218     -19.638 -13.789 -25.067  1.00 10.00      A   
ATOM   1998  CD  PRO   218     -19.363 -14.043 -23.612  1.00 10.00      A   
ATOM   1999  C   PRO   218     -21.389 -11.244 -24.062  1.00 10.00      A   
ATOM   2000  O   PRO   218     -21.676 -10.090 -24.380  1.00 10.00      A   
ATOM   2001  N   GLU   219     -22.302 -12.160 -23.767  1.00 10.00      A   
ATOM   2002  HN  GLU   219     -22.004 -13.051 -23.493  1.00 10.00      A   
ATOM   2003  CA  GLU   219     -23.733 -11.885 -23.841  1.00 10.00      A   
ATOM   2004  CB  GLU   219     -24.501 -13.181 -24.118  1.00 10.00      A   
ATOM   2005  CG  GLU   219     -24.064 -14.357 -23.257  1.00 10.00      A   
ATOM   2006  CD  GLU   219     -24.466 -15.691 -23.846  1.00 10.00      A   
ATOM   2007  OE1 GLU   219     -23.726 -16.212 -24.710  1.00 10.00      A   
ATOM   2008  OE2 GLU   219     -25.517 -16.231 -23.448  1.00 10.00      A   
ATOM   2009  C   GLU   219     -24.250 -11.226 -22.563  1.00 10.00      A   
ATOM   2010  O   GLU   219     -25.453 -11.024 -22.402  1.00 10.00      A   
ATOM   2011  N   LYS   220     -23.339 -10.883 -21.665  1.00 10.00      A   
ATOM   2012  HN  LYS   220     -22.392 -11.053 -21.852  1.00 10.00      A   
ATOM   2013  CA  LYS   220     -23.709 -10.255 -20.406  1.00 10.00      A   
ATOM   2014  CB  LYS   220     -23.359 -11.186 -19.243  1.00 10.00      A   
ATOM   2015  CG  LYS   220     -24.395 -11.227 -18.132  1.00 10.00      A   
ATOM   2016  CD  LYS   220     -23.997 -12.223 -17.054  1.00 10.00      A   
ATOM   2017  CE  LYS   220     -25.068 -12.345 -15.984  1.00 10.00      A   
ATOM   2018  NZ  LYS   220     -24.676 -13.292 -14.908  1.00 10.00      A   
ATOM   2019  HZ1 LYS   220     -25.438 -13.372 -14.207  1.00 10.00      A   
ATOM   2020  HZ2 LYS   220     -23.809 -12.955 -14.425  1.00 10.00      A   
ATOM   2021  HZ3 LYS   220     -24.491 -14.231 -15.308  1.00 10.00      A   
ATOM   2022  C   LYS   220     -22.997  -8.915 -20.249  1.00 10.00      A   
ATOM   2023  O   LYS   220     -22.839  -8.408 -19.141  1.00 10.00      A   
ATOM   2024  N   THR   221     -22.572  -8.348 -21.372  1.00 10.00      A   
ATOM   2025  HN  THR   221     -22.738  -8.796 -22.226  1.00 10.00      A   
ATOM   2026  CA  THR   221     -21.872  -7.071 -21.370  1.00 10.00      A   
ATOM   2027  CB  THR   221     -21.060  -6.883 -22.668  1.00 10.00      A   
ATOM   2028  OG1 THR   221     -20.395  -8.112 -23.003  1.00 10.00      A   
ATOM   2029  HG1 THR   221     -20.951  -8.625 -23.605  1.00 10.00      A   
ATOM   2030  CG2 THR   221     -20.023  -5.783 -22.492  1.00 10.00      A   
ATOM   2031  C   THR   221     -22.851  -5.908 -21.209  1.00 10.00      A   
ATOM   2032  O   THR   221     -23.545  -5.529 -22.159  1.00 10.00      A   
ATOM   2033  N   ILE   222     -22.911  -5.361 -20.001  1.00 10.00      A   
ATOM   2034  HN  ILE   222     -22.344  -5.722 -19.291  1.00 10.00      A   
ATOM   2035  CA  ILE   222     -23.797  -4.242 -19.700  1.00 10.00      A   
ATOM   2036  CB  ILE   222     -24.556  -4.452 -18.371  1.00 10.00      A   
ATOM   2037  CG1 ILE   222     -23.576  -4.668 -17.211  1.00 10.00      A   
ATOM   2038  CG2 ILE   222     -25.523  -5.622 -18.489  1.00 10.00      A   
ATOM   2039  CD1 ILE   222     -24.199  -4.498 -15.842  1.00 10.00      A   
ATOM   2040  C   ILE   222     -23.009  -2.937 -19.624  1.00 10.00      A   
ATOM   2041  O   ILE   222     -21.777  -2.946 -19.629  1.00 10.00      A   
ATOM   2042  N   GLN   223     -23.724  -1.823 -19.538  1.00 10.00      A   
ATOM   2043  HN  GLN   223     -24.705  -1.884 -19.507  1.00 10.00      A   
ATOM   2044  CA  GLN   223     -23.093  -0.512 -19.466  1.00 10.00      A   
ATOM   2045  CB  GLN   223     -23.921   0.518 -20.238  1.00 10.00      A   
ATOM   2046  CG  GLN   223     -23.258   1.880 -20.363  1.00 10.00      A   
ATOM   2047  CD  GLN   223     -22.637   2.103 -21.726  1.00 10.00      A   
ATOM   2048  OE1 GLN   223     -23.288   2.605 -22.641  1.00 10.00      A   
ATOM   2049  NE2 GLN   223     -21.379   1.729 -21.874  1.00 10.00      A   
ATOM   2050 HE21 GLN   223     -20.921   1.327 -21.103  1.00 10.00      A   
ATOM   2051 HE22 GLN   223     -20.954   1.866 -22.748  1.00 10.00      A   
ATOM   2052  C   GLN   223     -22.935  -0.065 -18.016  1.00 10.00      A   
ATOM   2053  O   GLN   223     -23.919   0.043 -17.280  1.00 10.00      A   
ATOM   2054  N   VAL   224     -21.697   0.196 -17.617  1.00 10.00      A   
ATOM   2055  HN  VAL   224     -20.958   0.101 -18.261  1.00 10.00      A   
ATOM   2056  CA  VAL   224     -21.395   0.629 -16.258  1.00 10.00      A   
ATOM   2057  CB  VAL   224     -20.263  -0.230 -15.638  1.00 10.00      A   
ATOM   2058  CG1 VAL   224     -19.697   0.412 -14.378  1.00 10.00      A   
ATOM   2059  CG2 VAL   224     -20.770  -1.630 -15.330  1.00 10.00      A   
ATOM   2060  C   VAL   224     -20.996   2.104 -16.237  1.00 10.00      A   
ATOM   2061  O   VAL   224     -20.177   2.544 -17.049  1.00 10.00      A   
ATOM   2062  N   SER   225     -21.598   2.861 -15.326  1.00 10.00      A   
ATOM   2063  HN  SER   225     -22.264   2.451 -14.732  1.00 10.00      A   
ATOM   2064  CA  SER   225     -21.308   4.281 -15.184  1.00 10.00      A   
ATOM   2065  CB  SER   225     -22.405   5.127 -15.831  1.00 10.00      A   
ATOM   2066  OG  SER   225     -22.390   4.992 -17.240  1.00 10.00      A   
ATOM   2067  HG  SER   225     -23.294   4.849 -17.557  1.00 10.00      A   
ATOM   2068  C   SER   225     -21.148   4.676 -13.719  1.00 10.00      A   
ATOM   2069  O   SER   225     -22.113   4.675 -12.954  1.00 10.00      A   
ATOM   2070  N   MET   226     -19.925   4.997 -13.331  1.00 10.00      A   
ATOM   2071  HN  MET   226     -19.191   4.964 -13.985  1.00 10.00      A   
ATOM   2072  CA  MET   226     -19.642   5.412 -11.964  1.00 10.00      A   
ATOM   2073  CB  MET   226     -18.408   4.690 -11.419  1.00 10.00      A   
ATOM   2074  CG  MET   226     -18.601   3.185 -11.276  1.00 10.00      A   
ATOM   2075  SD  MET   226     -17.168   2.344 -10.576  1.00 10.00      A   
ATOM   2076  CE  MET   226     -15.927   2.697 -11.816  1.00 10.00      A   
ATOM   2077  C   MET   226     -19.471   6.926 -11.929  1.00 10.00      A   
ATOM   2078  O   MET   226     -18.698   7.487 -12.709  1.00 10.00      A   
ATOM   2079  N   VAL   227     -20.204   7.583 -11.040  1.00 10.00      A   
ATOM   2080  HN  VAL   227     -20.771   7.075 -10.419  1.00 10.00      A   
ATOM   2081  CA  VAL   227     -20.172   9.036 -10.944  1.00 10.00      A   
ATOM   2082  CB  VAL   227     -21.588   9.619 -10.725  1.00 10.00      A   
ATOM   2083  CG1 VAL   227     -21.555  11.141 -10.738  1.00 10.00      A   
ATOM   2084  CG2 VAL   227     -22.561   9.094 -11.771  1.00 10.00      A   
ATOM   2085  C   VAL   227     -19.249   9.548  -9.842  1.00 10.00      A   
ATOM   2086  O   VAL   227     -19.475   9.297  -8.659  1.00 10.00      A   
ATOM   2087  N   GLN   228     -18.210  10.269 -10.246  1.00 10.00      A   
ATOM   2088  HN  GLN   228     -18.068  10.409 -11.207  1.00 10.00      A   
ATOM   2089  CA  GLN   228     -17.273  10.864  -9.308  1.00 10.00      A   
ATOM   2090  CB  GLN   228     -15.887  10.988  -9.954  1.00 10.00      A   
ATOM   2091  CG  GLN   228     -14.785  11.456  -9.018  1.00 10.00      A   
ATOM   2092  CD  GLN   228     -13.403  11.021  -9.470  1.00 10.00      A   
ATOM   2093  OE1 GLN   228     -12.899   9.979  -9.053  1.00 10.00      A   
ATOM   2094  NE2 GLN   228     -12.784  11.809 -10.330  1.00 10.00      A   
ATOM   2095 HE21 GLN   228     -13.250  12.624 -10.631  1.00 10.00      A   
ATOM   2096 HE22 GLN   228     -11.883  11.554 -10.636  1.00 10.00      A   
ATOM   2097  C   GLN   228     -17.824  12.231  -8.905  1.00 10.00      A   
ATOM   2098  O   GLN   228     -17.648  13.222  -9.618  1.00 10.00      A   
ATOM   2099  N   GLY   229     -18.531  12.253  -7.778  1.00 10.00      A   
ATOM   2100  HN  GLY   229     -18.632  11.421  -7.270  1.00 10.00      A   
ATOM   2101  CA  GLY   229     -19.159  13.468  -7.290  1.00 10.00      A   
ATOM   2102  C   GLY   229     -18.208  14.611  -6.993  1.00 10.00      A   
ATOM   2103  O   GLY   229     -18.540  15.771  -7.255  1.00 10.00      A   
ATOM   2104  N   ASP   230     -17.037  14.293  -6.446  1.00 10.00      A   
ATOM   2105  HN  ASP   230     -16.829  13.345  -6.278  1.00 10.00      A   
ATOM   2106  CA  ASP   230     -16.045  15.308  -6.091  1.00 10.00      A   
ATOM   2107  CB  ASP   230     -15.517  16.032  -7.339  1.00 10.00      A   
ATOM   2108  CG  ASP   230     -14.377  16.987  -7.039  1.00 10.00      A   
ATOM   2109  OD1 ASP   230     -13.433  16.590  -6.322  1.00 10.00      A   
ATOM   2110  OD2 ASP   230     -14.418  18.139  -7.523  1.00 10.00      A   
ATOM   2111  C   ASP   230     -16.641  16.289  -5.081  1.00 10.00      A   
ATOM   2112  O   ASP   230     -16.515  17.510  -5.206  1.00 10.00      A   
ATOM   2113  N   ILE   231     -17.313  15.734  -4.084  1.00 10.00      A   
ATOM   2114  HN  ILE   231     -17.383  14.753  -4.042  1.00 10.00      A   
ATOM   2115  CA  ILE   231     -17.948  16.533  -3.048  1.00 10.00      A   
ATOM   2116  CB  ILE   231     -19.189  15.815  -2.470  1.00 10.00      A   
ATOM   2117  CG1 ILE   231     -20.142  15.391  -3.597  1.00 10.00      A   
ATOM   2118  CG2 ILE   231     -19.910  16.699  -1.460  1.00 10.00      A   
ATOM   2119  CD1 ILE   231     -20.685  16.543  -4.423  1.00 10.00      A   
ATOM   2120  C   ILE   231     -16.959  16.836  -1.927  1.00 10.00      A   
ATOM   2121  O   ILE   231     -16.366  15.921  -1.351  1.00 10.00      A   
ATOM   2122  N   PRO   232     -16.759  18.127  -1.616  1.00 10.00      A   
ATOM   2123  CA  PRO   232     -15.836  18.558  -0.559  1.00 10.00      A   
ATOM   2124  CB  PRO   232     -15.866  20.088  -0.656  1.00 10.00      A   
ATOM   2125  CG  PRO   232     -17.166  20.397  -1.314  1.00 10.00      A   
ATOM   2126  CD  PRO   232     -17.411  19.272  -2.276  1.00 10.00      A   
ATOM   2127  C   PRO   232     -16.294  18.115   0.828  1.00 10.00      A   
ATOM   2128  O   PRO   232     -17.408  17.609   0.998  1.00 10.00      A   
ATOM   2129  N   GLN   233     -15.433  18.325   1.816  1.00 10.00      A   
ATOM   2130  HN  GLN   233     -14.577  18.761   1.618  1.00 10.00      A   
ATOM   2131  CA  GLN   233     -15.732  17.950   3.190  1.00 10.00      A   
ATOM   2132  CB  GLN   233     -14.523  18.215   4.087  1.00 10.00      A   
ATOM   2133  CG  GLN   233     -13.314  17.350   3.774  1.00 10.00      A   
ATOM   2134  CD  GLN   233     -12.125  17.658   4.665  1.00 10.00      A   
ATOM   2135  OE1 GLN   233     -12.280  18.063   5.818  1.00 10.00      A   
ATOM   2136  NE2 GLN   233     -10.925  17.463   4.140  1.00 10.00      A   
ATOM   2137 HE21 GLN   233     -10.870  17.133   3.217  1.00 10.00      A   
ATOM   2138 HE22 GLN   233     -10.141  17.661   4.690  1.00 10.00      A   
ATOM   2139  C   GLN   233     -16.939  18.718   3.710  1.00 10.00      A   
ATOM   2140  O   GLN   233     -17.129  19.893   3.381  1.00 10.00      A   
ATOM   2141  N   SER   234     -17.754  18.055   4.513  1.00 10.00      A   
ATOM   2142  HN  SER   234     -17.550  17.122   4.742  1.00 10.00      A   
ATOM   2143  CA  SER   234     -18.936  18.684   5.070  1.00 10.00      A   
ATOM   2144  CB  SER   234     -19.997  17.638   5.411  1.00 10.00      A   
ATOM   2145  OG  SER   234     -20.371  16.906   4.255  1.00 10.00      A   
ATOM   2146  HG  SER   234     -20.007  16.014   4.311  1.00 10.00      A   
ATOM   2147  C   SER   234     -18.579  19.512   6.299  1.00 10.00      A   
ATOM   2148  O   SER   234     -18.462  18.986   7.405  1.00 10.00      A   
ATOM   2149  N   LEU   235     -18.390  20.805   6.093  1.00 10.00      A   
ATOM   2150  HN  LEU   235     -18.487  21.163   5.184  1.00 10.00      A   
ATOM   2151  CA  LEU   235     -18.045  21.711   7.177  1.00 10.00      A   
ATOM   2152  CB  LEU   235     -17.157  22.844   6.654  1.00 10.00      A   
ATOM   2153  CG  LEU   235     -15.948  22.425   5.813  1.00 10.00      A   
ATOM   2154  CD1 LEU   235     -15.185  23.647   5.328  1.00 10.00      A   
ATOM   2155  CD2 LEU   235     -15.035  21.500   6.604  1.00 10.00      A   
ATOM   2156  C   LEU   235     -19.313  22.279   7.802  1.00 10.00      A   
ATOM   2157  O   LEU   235     -19.362  22.563   9.000  1.00 10.00      A   
ATOM   2158  N   LYS   236     -20.333  22.427   6.974  1.00 10.00      A   
ATOM   2159  HN  LYS   236     -20.220  22.170   6.034  1.00 10.00      A   
ATOM   2160  CA  LYS   236     -21.618  22.949   7.404  1.00 10.00      A   
ATOM   2161  CB  LYS   236     -21.805  24.376   6.878  1.00 10.00      A   
ATOM   2162  CG  LYS   236     -23.014  25.106   7.441  1.00 10.00      A   
ATOM   2163  CD  LYS   236     -23.173  26.472   6.797  1.00 10.00      A   
ATOM   2164  CE  LYS   236     -24.355  27.233   7.378  1.00 10.00      A   
ATOM   2165  NZ  LYS   236     -25.638  26.507   7.191  1.00 10.00      A   
ATOM   2166  HZ1 LYS   236     -25.845  25.926   8.028  1.00 10.00      A   
ATOM   2167  HZ2 LYS   236     -25.582  25.881   6.355  1.00 10.00      A   
ATOM   2168  HZ3 LYS   236     -26.417  27.182   7.050  1.00 10.00      A   
ATOM   2169  C   LYS   236     -22.725  22.040   6.883  1.00 10.00      A   
ATOM   2170  O   LYS   236     -23.020  22.028   5.687  1.00 10.00      A   
ATOM   2171  N   TRP   237     -23.308  21.262   7.778  1.00 10.00      A   
ATOM   2172  HN  TRP   237     -23.018  21.312   8.715  1.00 10.00      A   
ATOM   2173  CA  TRP   237     -24.370  20.335   7.412  1.00 10.00      A   
ATOM   2174  CB  TRP   237     -24.369  19.139   8.369  1.00 10.00      A   
ATOM   2175  CG  TRP   237     -25.068  17.918   7.845  1.00 10.00      A   
ATOM   2176  CD1 TRP   237     -25.405  17.646   6.547  1.00 10.00      A   
ATOM   2177  CD2 TRP   237     -25.509  16.795   8.617  1.00 10.00      A   
ATOM   2178  NE1 TRP   237     -26.032  16.424   6.468  1.00 10.00      A   
ATOM   2179  HE1 TRP   237     -26.372  16.005   5.643  1.00 10.00      A   
ATOM   2180  CE2 TRP   237     -26.108  15.883   7.725  1.00 10.00      A   
ATOM   2181  CE3 TRP   237     -25.457  16.474   9.977  1.00 10.00      A   
ATOM   2182  CZ2 TRP   237     -26.649  14.671   8.149  1.00 10.00      A   
ATOM   2183  CZ3 TRP   237     -25.994  15.272  10.395  1.00 10.00      A   
ATOM   2184  CH2 TRP   237     -26.582  14.385   9.485  1.00 10.00      A   
ATOM   2185  C   TRP   237     -25.730  21.028   7.422  1.00 10.00      A   
ATOM   2186  O   TRP   237     -26.238  21.409   8.482  1.00 10.00      A   
ATOM   2187  N   ASP   238     -26.300  21.209   6.238  1.00 10.00      A   
ATOM   2188  HN  ASP   238     -25.834  20.897   5.433  1.00 10.00      A   
ATOM   2189  CA  ASP   238     -27.605  21.847   6.092  1.00 10.00      A   
ATOM   2190  CB  ASP   238     -27.513  23.382   6.080  1.00 10.00      A   
ATOM   2191  CG  ASP   238     -26.637  23.952   4.978  1.00 10.00      A   
ATOM   2192  OD1 ASP   238     -26.922  23.713   3.787  1.00 10.00      A   
ATOM   2193  OD2 ASP   238     -25.665  24.669   5.301  1.00 10.00      A   
ATOM   2194  C   ASP   238     -28.323  21.335   4.851  1.00 10.00      A   
ATOM   2195  O   ASP   238     -27.729  20.634   4.027  1.00 10.00      A   
ATOM   2196  N   GLU   239     -29.598  21.685   4.724  1.00 10.00      A   
ATOM   2197  HN  GLU   239     -30.009  22.245   5.418  1.00 10.00      A   
ATOM   2198  CA  GLU   239     -30.409  21.257   3.590  1.00 10.00      A   
ATOM   2199  CB  GLU   239     -31.877  21.623   3.802  1.00 10.00      A   
ATOM   2200  CG  GLU   239     -32.593  20.703   4.774  1.00 10.00      A   
ATOM   2201  CD  GLU   239     -33.707  21.393   5.522  1.00 10.00      A   
ATOM   2202  OE1 GLU   239     -33.448  21.918   6.626  1.00 10.00      A   
ATOM   2203  OE2 GLU   239     -34.851  21.405   5.020  1.00 10.00      A   
ATOM   2204  C   GLU   239     -29.887  21.816   2.272  1.00 10.00      A   
ATOM   2205  O   GLU   239     -30.032  21.184   1.225  1.00 10.00      A   
ATOM   2206  N   GLY   240     -29.266  22.988   2.329  1.00 10.00      A   
ATOM   2207  HN  GLY   240     -29.152  23.433   3.196  1.00 10.00      A   
ATOM   2208  CA  GLY   240     -28.723  23.595   1.131  1.00 10.00      A   
ATOM   2209  C   GLY   240     -27.616  22.744   0.552  1.00 10.00      A   
ATOM   2210  O   GLY   240     -27.614  22.432  -0.641  1.00 10.00      A   
ATOM   2211  N   GLN   241     -26.684  22.355   1.409  1.00 10.00      A   
ATOM   2212  HN  GLN   241     -26.745  22.652   2.350  1.00 10.00      A   
ATOM   2213  CA  GLN   241     -25.571  21.517   1.003  1.00 10.00      A   
ATOM   2214  CB  GLN   241     -24.556  21.392   2.146  1.00 10.00      A   
ATOM   2215  CG  GLN   241     -23.298  20.607   1.796  1.00 10.00      A   
ATOM   2216  CD  GLN   241     -22.629  21.092   0.523  1.00 10.00      A   
ATOM   2217  OE1 GLN   241     -22.774  22.250   0.128  1.00 10.00      A   
ATOM   2218  NE2 GLN   241     -21.875  20.212  -0.122  1.00 10.00      A   
ATOM   2219 HE21 GLN   241     -21.793  19.309   0.252  1.00 10.00      A   
ATOM   2220 HE22 GLN   241     -21.427  20.503  -0.945  1.00 10.00      A   
ATOM   2221  C   GLN   241     -26.083  20.142   0.583  1.00 10.00      A   
ATOM   2222  O   GLN   241     -25.624  19.573  -0.410  1.00 10.00      A   
ATOM   2223  N   LEU   242     -27.050  19.628   1.336  1.00 10.00      A   
ATOM   2224  HN  LEU   242     -27.366  20.139   2.119  1.00 10.00      A   
ATOM   2225  CA  LEU   242     -27.650  18.331   1.051  1.00 10.00      A   
ATOM   2226  CB  LEU   242     -28.704  17.996   2.110  1.00 10.00      A   
ATOM   2227  CG  LEU   242     -29.562  16.756   1.853  1.00 10.00      A   
ATOM   2228  CD1 LEU   242     -28.706  15.497   1.832  1.00 10.00      A   
ATOM   2229  CD2 LEU   242     -30.664  16.648   2.895  1.00 10.00      A   
ATOM   2230  C   LEU   242     -28.277  18.314  -0.341  1.00 10.00      A   
ATOM   2231  O   LEU   242     -27.983  17.435  -1.154  1.00 10.00      A   
ATOM   2232  N   LEU   243     -29.125  19.297  -0.615  1.00 10.00      A   
ATOM   2233  HN  LEU   243     -29.312  19.977   0.074  1.00 10.00      A   
ATOM   2234  CA  LEU   243     -29.786  19.397  -1.910  1.00 10.00      A   
ATOM   2235  CB  LEU   243     -30.830  20.515  -1.909  1.00 10.00      A   
ATOM   2236  CG  LEU   243     -32.129  20.221  -1.154  1.00 10.00      A   
ATOM   2237  CD1 LEU   243     -33.018  21.454  -1.117  1.00 10.00      A   
ATOM   2238  CD2 LEU   243     -32.864  19.047  -1.786  1.00 10.00      A   
ATOM   2239  C   LEU   243     -28.772  19.613  -3.025  1.00 10.00      A   
ATOM   2240  O   LEU   243     -28.886  19.023  -4.098  1.00 10.00      A   
ATOM   2241  N   ASN   244     -27.770  20.447  -2.758  1.00 10.00      A   
ATOM   2242  HN  ASN   244     -27.739  20.894  -1.882  1.00 10.00      A   
ATOM   2243  CA  ASN   244     -26.723  20.732  -3.736  1.00 10.00      A   
ATOM   2244  CB  ASN   244     -25.747  21.784  -3.200  1.00 10.00      A   
ATOM   2245  CG  ASN   244     -25.953  23.151  -3.826  1.00 10.00      A   
ATOM   2246  OD1 ASN   244     -26.384  23.266  -4.974  1.00 10.00      A   
ATOM   2247  ND2 ASN   244     -25.644  24.199  -3.076  1.00 10.00      A   
ATOM   2248 HD21 ASN   244     -25.303  24.037  -2.171  1.00 10.00      A   
ATOM   2249 HD22 ASN   244     -25.770  25.093  -3.456  1.00 10.00      A   
ATOM   2250  C   ASN   244     -25.970  19.460  -4.108  1.00 10.00      A   
ATOM   2251  O   ASN   244     -25.586  19.268  -5.265  1.00 10.00      A   
ATOM   2252  N   THR   245     -25.769  18.591  -3.126  1.00 10.00      A   
ATOM   2253  HN  THR   245     -26.097  18.801  -2.226  1.00 10.00      A   
ATOM   2254  CA  THR   245     -25.075  17.334  -3.353  1.00 10.00      A   
ATOM   2255  CB  THR   245     -24.676  16.663  -2.018  1.00 10.00      A   
ATOM   2256  OG1 THR   245     -23.996  17.614  -1.182  1.00 10.00      A   
ATOM   2257  HG1 THR   245     -24.592  18.348  -0.981  1.00 10.00      A   
ATOM   2258  CG2 THR   245     -23.759  15.477  -2.265  1.00 10.00      A   
ATOM   2259  C   THR   245     -25.956  16.385  -4.171  1.00 10.00      A   
ATOM   2260  O   THR   245     -25.510  15.801  -5.162  1.00 10.00      A   
ATOM   2261  N   LEU   246     -27.219  16.265  -3.767  1.00 10.00      A   
ATOM   2262  HN  LEU   246     -27.520  16.780  -2.983  1.00 10.00      A   
ATOM   2263  CA  LEU   246     -28.170  15.394  -4.452  1.00 10.00      A   
ATOM   2264  CB  LEU   246     -29.509  15.374  -3.711  1.00 10.00      A   
ATOM   2265  CG  LEU   246     -29.515  14.698  -2.339  1.00 10.00      A   
ATOM   2266  CD1 LEU   246     -30.844  14.928  -1.640  1.00 10.00      A   
ATOM   2267  CD2 LEU   246     -29.228  13.209  -2.471  1.00 10.00      A   
ATOM   2268  C   LEU   246     -28.382  15.839  -5.896  1.00 10.00      A   
ATOM   2269  O   LEU   246     -28.442  15.014  -6.809  1.00 10.00      A   
ATOM   2270  N   LYS   247     -28.490  17.150  -6.086  1.00 10.00      A   
ATOM   2271  HN  LYS   247     -28.438  17.747  -5.305  1.00 10.00      A   
ATOM   2272  CA  LYS   247     -28.688  17.740  -7.405  1.00 10.00      A   
ATOM   2273  CB  LYS   247     -28.718  19.267  -7.275  1.00 10.00      A   
ATOM   2274  CG  LYS   247     -28.685  20.032  -8.588  1.00 10.00      A   
ATOM   2275  CD  LYS   247     -28.541  21.524  -8.336  1.00 10.00      A   
ATOM   2276  CE  LYS   247     -28.302  22.291  -9.623  1.00 10.00      A   
ATOM   2277  NZ  LYS   247     -28.092  23.738  -9.365  1.00 10.00      A   
ATOM   2278  HZ1 LYS   247     -28.929  24.145  -8.899  1.00 10.00      A   
ATOM   2279  HZ2 LYS   247     -27.929  24.243 -10.257  1.00 10.00      A   
ATOM   2280  HZ3 LYS   247     -27.269  23.876  -8.748  1.00 10.00      A   
ATOM   2281  C   LYS   247     -27.580  17.309  -8.363  1.00 10.00      A   
ATOM   2282  O   LYS   247     -27.845  16.921  -9.500  1.00 10.00      A   
ATOM   2283  N   ILE   248     -26.344  17.358  -7.879  1.00 10.00      A   
ATOM   2284  HN  ILE   248     -26.208  17.655  -6.956  1.00 10.00      A   
ATOM   2285  CA  ILE   248     -25.182  16.981  -8.676  1.00 10.00      A   
ATOM   2286  CB  ILE   248     -23.873  17.188  -7.875  1.00 10.00      A   
ATOM   2287  CG1 ILE   248     -23.480  18.668  -7.870  1.00 10.00      A   
ATOM   2288  CG2 ILE   248     -22.734  16.326  -8.405  1.00 10.00      A   
ATOM   2289  CD1 ILE   248     -23.259  19.254  -9.249  1.00 10.00      A   
ATOM   2290  C   ILE   248     -25.278  15.533  -9.152  1.00 10.00      A   
ATOM   2291  O   ILE   248     -25.090  15.244 -10.338  1.00 10.00      A   
ATOM   2292  N   TYR   249     -25.589  14.635  -8.227  1.00 10.00      A   
ATOM   2293  HN  TYR   249     -25.752  14.935  -7.307  1.00 10.00      A   
ATOM   2294  CA  TYR   249     -25.696  13.217  -8.540  1.00 10.00      A   
ATOM   2295  CB  TYR   249     -25.788  12.379  -7.264  1.00 10.00      A   
ATOM   2296  CG  TYR   249     -24.476  12.272  -6.526  1.00 10.00      A   
ATOM   2297  CD1 TYR   249     -24.257  12.980  -5.354  1.00 10.00      A   
ATOM   2298  CD2 TYR   249     -23.450  11.472  -7.010  1.00 10.00      A   
ATOM   2299  CE1 TYR   249     -23.055  12.897  -4.684  1.00 10.00      A   
ATOM   2300  CE2 TYR   249     -22.244  11.379  -6.344  1.00 10.00      A   
ATOM   2301  CZ  TYR   249     -22.051  12.096  -5.182  1.00 10.00      A   
ATOM   2302  OH  TYR   249     -20.852  12.013  -4.517  1.00 10.00      A   
ATOM   2303  HH  TYR   249     -20.999  12.143  -3.576  1.00 10.00      A   
ATOM   2304  C   TYR   249     -26.861  12.922  -9.479  1.00 10.00      A   
ATOM   2305  O   TYR   249     -26.732  12.116 -10.403  1.00 10.00      A   
ATOM   2306  N   TYR   250     -27.993  13.578  -9.251  1.00 10.00      A   
ATOM   2307  HN  TYR   250     -28.043  14.207  -8.495  1.00 10.00      A   
ATOM   2308  CA  TYR   250     -29.165  13.374 -10.093  1.00 10.00      A   
ATOM   2309  CB  TYR   250     -30.420  13.996  -9.470  1.00 10.00      A   
ATOM   2310  CG  TYR   250     -31.673  13.776 -10.292  1.00 10.00      A   
ATOM   2311  CD1 TYR   250     -32.224  12.508 -10.427  1.00 10.00      A   
ATOM   2312  CD2 TYR   250     -32.300  14.833 -10.942  1.00 10.00      A   
ATOM   2313  CE1 TYR   250     -33.360  12.295 -11.185  1.00 10.00      A   
ATOM   2314  CE2 TYR   250     -33.439  14.629 -11.700  1.00 10.00      A   
ATOM   2315  CZ  TYR   250     -33.963  13.359 -11.818  1.00 10.00      A   
ATOM   2316  OH  TYR   250     -35.096  13.154 -12.575  1.00 10.00      A   
ATOM   2317  HH  TYR   250     -35.580  12.383 -12.238  1.00 10.00      A   
ATOM   2318  C   TYR   250     -28.936  13.917 -11.501  1.00 10.00      A   
ATOM   2319  O   TYR   250     -29.254  13.255 -12.488  1.00 10.00      A   
ATOM   2320  N   ASN   251     -28.362  15.110 -11.587  1.00 10.00      A   
ATOM   2321  HN  ASN   251     -28.121  15.586 -10.761  1.00 10.00      A   
ATOM   2322  CA  ASN   251     -28.091  15.745 -12.876  1.00 10.00      A   
ATOM   2323  CB  ASN   251     -27.585  17.178 -12.680  1.00 10.00      A   
ATOM   2324  CG  ASN   251     -28.703  18.155 -12.362  1.00 10.00      A   
ATOM   2325  OD1 ASN   251     -29.769  17.767 -11.883  1.00 10.00      A   
ATOM   2326  ND2 ASN   251     -28.469  19.432 -12.616  1.00 10.00      A   
ATOM   2327 HD21 ASN   251     -27.594  19.680 -12.992  1.00 10.00      A   
ATOM   2328 HD22 ASN   251     -29.175  20.081 -12.415  1.00 10.00      A   
ATOM   2329  C   ASN   251     -27.096  14.937 -13.702  1.00 10.00      A   
ATOM   2330  O   ASN   251     -27.097  14.996 -14.931  1.00 10.00      A   
ATOM   2331  N   ALA   252     -26.253  14.172 -13.023  1.00 10.00      A   
ATOM   2332  HN  ALA   252     -26.298  14.165 -12.043  1.00 10.00      A   
ATOM   2333  CA  ALA   252     -25.259  13.352 -13.697  1.00 10.00      A   
ATOM   2334  CB  ALA   252     -24.062  13.118 -12.792  1.00 10.00      A   
ATOM   2335  C   ALA   252     -25.848  12.021 -14.145  1.00 10.00      A   
ATOM   2336  O   ALA   252     -25.556  11.541 -15.242  1.00 10.00      A   
ATOM   2337  N   THR   253     -26.687  11.438 -13.302  1.00 10.00      A   
ATOM   2338  HN  THR   253     -26.897  11.882 -12.453  1.00 10.00      A   
ATOM   2339  CA  THR   253     -27.304  10.149 -13.592  1.00 10.00      A   
ATOM   2340  CB  THR   253     -27.755   9.464 -12.286  1.00 10.00      A   
ATOM   2341  OG1 THR   253     -26.692   9.545 -11.324  1.00 10.00      A   
ATOM   2342  HG1 THR   253     -26.722  10.405 -10.886  1.00 10.00      A   
ATOM   2343  CG2 THR   253     -28.099   8.002 -12.524  1.00 10.00      A   
ATOM   2344  C   THR   253     -28.490  10.280 -14.555  1.00 10.00      A   
ATOM   2345  O   THR   253     -28.843   9.323 -15.247  1.00 10.00      A   
ATOM   2346  N   ALA   254     -29.086  11.469 -14.606  1.00 10.00      A   
ATOM   2347  HN  ALA   254     -28.752  12.191 -14.029  1.00 10.00      A   
ATOM   2348  CA  ALA   254     -30.234  11.735 -15.474  1.00 10.00      A   
ATOM   2349  CB  ALA   254     -30.650  13.200 -15.429  1.00 10.00      A   
ATOM   2350  C   ALA   254     -30.042  11.238 -16.916  1.00 10.00      A   
ATOM   2351  O   ALA   254     -30.838  10.429 -17.393  1.00 10.00      A   
ATOM   2352  N   PRO   255     -28.983  11.679 -17.635  1.00 10.00      A   
ATOM   2353  CA  PRO   255     -28.748  11.248 -19.018  1.00 10.00      A   
ATOM   2354  CB  PRO   255     -27.762  12.291 -19.543  1.00 10.00      A   
ATOM   2355  CG  PRO   255     -26.995  12.712 -18.339  1.00 10.00      A   
ATOM   2356  CD  PRO   255     -27.951  12.636 -17.180  1.00 10.00      A   
ATOM   2357  C   PRO   255     -28.145   9.843 -19.119  1.00 10.00      A   
ATOM   2358  O   PRO   255     -27.831   9.372 -20.214  1.00 10.00      A   
ATOM   2359  N   LEU   256     -27.993   9.171 -17.985  1.00 10.00      A   
ATOM   2360  HN  LEU   256     -28.274   9.586 -17.139  1.00 10.00      A   
ATOM   2361  CA  LEU   256     -27.426   7.826 -17.967  1.00 10.00      A   
ATOM   2362  CB  LEU   256     -26.388   7.693 -16.848  1.00 10.00      A   
ATOM   2363  CG  LEU   256     -25.185   8.635 -16.903  1.00 10.00      A   
ATOM   2364  CD1 LEU   256     -24.392   8.542 -15.610  1.00 10.00      A   
ATOM   2365  CD2 LEU   256     -24.299   8.309 -18.095  1.00 10.00      A   
ATOM   2366  C   LEU   256     -28.509   6.774 -17.769  1.00 10.00      A   
ATOM   2367  O   LEU   256     -28.327   5.614 -18.130  1.00 10.00      A   
ATOM   2368  N   MET   257     -29.640   7.199 -17.221  1.00 10.00      A   
ATOM   2369  HN  MET   257     -29.726   8.149 -16.997  1.00 10.00      A   
ATOM   2370  CA  MET   257     -30.760   6.304 -16.929  1.00 10.00      A   
ATOM   2371  CB  MET   257     -31.919   7.077 -16.296  1.00 10.00      A   
ATOM   2372  CG  MET   257     -31.646   7.561 -14.883  1.00 10.00      A   
ATOM   2373  SD  MET   257     -33.090   8.313 -14.109  1.00 10.00      A   
ATOM   2374  CE  MET   257     -33.385   9.703 -15.198  1.00 10.00      A   
ATOM   2375  C   MET   257     -31.251   5.508 -18.138  1.00 10.00      A   
ATOM   2376  O   MET   257     -31.676   4.362 -17.999  1.00 10.00      A   
ATOM   2377  N   GLY   258     -31.196   6.107 -19.316  1.00 10.00      A   
ATOM   2378  HN  GLY   258     -30.852   7.023 -19.379  1.00 10.00      A   
ATOM   2379  CA  GLY   258     -31.659   5.421 -20.506  1.00 10.00      A   
ATOM   2380  C   GLY   258     -30.537   4.850 -21.351  1.00 10.00      A   
ATOM   2381  O   GLY   258     -30.741   4.541 -22.525  1.00 10.00      A   
ATOM   2382  N   LYS   259     -29.357   4.701 -20.763  1.00 10.00      A   
ATOM   2383  HN  LYS   259     -29.256   4.948 -19.817  1.00 10.00      A   
ATOM   2384  CA  LYS   259     -28.207   4.164 -21.489  1.00 10.00      A   
ATOM   2385  CB  LYS   259     -27.299   5.290 -21.997  1.00 10.00      A   
ATOM   2386  CG  LYS   259     -27.753   5.926 -23.301  1.00 10.00      A   
ATOM   2387  CD  LYS   259     -27.836   4.896 -24.415  1.00 10.00      A   
ATOM   2388  CE  LYS   259     -28.309   5.519 -25.717  1.00 10.00      A   
ATOM   2389  NZ  LYS   259     -28.673   4.486 -26.722  1.00 10.00      A   
ATOM   2390  HZ1 LYS   259     -27.864   3.858 -26.897  1.00 10.00      A   
ATOM   2391  HZ2 LYS   259     -28.946   4.937 -27.617  1.00 10.00      A   
ATOM   2392  HZ3 LYS   259     -29.473   3.916 -26.376  1.00 10.00      A   
ATOM   2393  C   LYS   259     -27.400   3.190 -20.636  1.00 10.00      A   
ATOM   2394  O   LYS   259     -27.092   2.079 -21.068  1.00 10.00      A   
ATOM   2395  N   SER   260     -27.071   3.606 -19.424  1.00 10.00      A   
ATOM   2396  HN  SER   260     -27.381   4.486 -19.117  1.00 10.00      A   
ATOM   2397  CA  SER   260     -26.291   2.779 -18.521  1.00 10.00      A   
ATOM   2398  CB  SER   260     -25.478   3.666 -17.578  1.00 10.00      A   
ATOM   2399  OG  SER   260     -24.829   4.703 -18.299  1.00 10.00      A   
ATOM   2400  HG  SER   260     -25.131   4.693 -19.215  1.00 10.00      A   
ATOM   2401  C   SER   260     -27.191   1.846 -17.723  1.00 10.00      A   
ATOM   2402  O   SER   260     -28.094   2.293 -17.019  1.00 10.00      A   
ATOM   2403  N   SER   261     -26.944   0.552 -17.849  1.00 10.00      A   
ATOM   2404  HN  SER   261     -26.220   0.254 -18.442  1.00 10.00      A   
ATOM   2405  CA  SER   261     -27.721  -0.450 -17.142  1.00 10.00      A   
ATOM   2406  CB  SER   261     -27.367  -1.831 -17.696  1.00 10.00      A   
ATOM   2407  OG  SER   261     -26.564  -1.707 -18.865  1.00 10.00      A   
ATOM   2408  HG  SER   261     -26.965  -2.216 -19.581  1.00 10.00      A   
ATOM   2409  C   SER   261     -27.430  -0.393 -15.644  1.00 10.00      A   
ATOM   2410  O   SER   261     -28.320  -0.596 -14.817  1.00 10.00      A   
ATOM   2411  N   LEU   262     -26.181  -0.094 -15.302  1.00 10.00      A   
ATOM   2412  HN  LEU   262     -25.518   0.080 -16.008  1.00 10.00      A   
ATOM   2413  CA  LEU   262     -25.766  -0.020 -13.909  1.00 10.00      A   
ATOM   2414  CB  LEU   262     -24.863  -1.209 -13.566  1.00 10.00      A   
ATOM   2415  CG  LEU   262     -24.293  -1.252 -12.145  1.00 10.00      A   
ATOM   2416  CD1 LEU   262     -25.409  -1.339 -11.116  1.00 10.00      A   
ATOM   2417  CD2 LEU   262     -23.333  -2.421 -11.995  1.00 10.00      A   
ATOM   2418  C   LEU   262     -25.040   1.286 -13.611  1.00 10.00      A   
ATOM   2419  O   LEU   262     -24.024   1.603 -14.233  1.00 10.00      A   
ATOM   2420  N   ILE   263     -25.570   2.040 -12.660  1.00 10.00      A   
ATOM   2421  HN  ILE   263     -26.396   1.738 -12.213  1.00 10.00      A   
ATOM   2422  CA  ILE   263     -24.972   3.305 -12.252  1.00 10.00      A   
ATOM   2423  CB  ILE   263     -25.938   4.485 -12.474  1.00 10.00      A   
ATOM   2424  CG1 ILE   263     -26.500   4.454 -13.897  1.00 10.00      A   
ATOM   2425  CG2 ILE   263     -25.222   5.804 -12.218  1.00 10.00      A   
ATOM   2426  CD1 ILE   263     -28.004   4.601 -13.966  1.00 10.00      A   
ATOM   2427  C   ILE   263     -24.600   3.225 -10.776  1.00 10.00      A   
ATOM   2428  O   ILE   263     -25.453   2.950  -9.931  1.00 10.00      A   
ATOM   2429  N   ILE   264     -23.331   3.444 -10.467  1.00 10.00      A   
ATOM   2430  HN  ILE   264     -22.692   3.667 -11.184  1.00 10.00      A   
ATOM   2431  CA  ILE   264     -22.861   3.362  -9.088  1.00 10.00      A   
ATOM   2432  CB  ILE   264     -21.782   2.265  -8.930  1.00 10.00      A   
ATOM   2433  CG1 ILE   264     -22.343   0.906  -9.351  1.00 10.00      A   
ATOM   2434  CG2 ILE   264     -21.264   2.209  -7.499  1.00 10.00      A   
ATOM   2435  CD1 ILE   264     -21.284  -0.144  -9.596  1.00 10.00      A   
ATOM   2436  C   ILE   264     -22.322   4.696  -8.575  1.00 10.00      A   
ATOM   2437  O   ILE   264     -21.538   5.371  -9.249  1.00 10.00      A   
ATOM   2438  N   TRP   265     -22.756   5.066  -7.377  1.00 10.00      A   
ATOM   2439  HN  TRP   265     -23.388   4.480  -6.900  1.00 10.00      A   
ATOM   2440  CA  TRP   265     -22.323   6.298  -6.735  1.00 10.00      A   
ATOM   2441  CB  TRP   265     -23.521   7.030  -6.114  1.00 10.00      A   
ATOM   2442  CG  TRP   265     -24.479   7.636  -7.102  1.00 10.00      A   
ATOM   2443  CD1 TRP   265     -24.355   7.678  -8.462  1.00 10.00      A   
ATOM   2444  CD2 TRP   265     -25.716   8.296  -6.794  1.00 10.00      A   
ATOM   2445  NE1 TRP   265     -25.436   8.322  -9.017  1.00 10.00      A   
ATOM   2446  HE1 TRP   265     -25.581   8.478  -9.979  1.00 10.00      A   
ATOM   2447  CE2 TRP   265     -26.285   8.708  -8.014  1.00 10.00      A   
ATOM   2448  CE3 TRP   265     -26.397   8.577  -5.604  1.00 10.00      A   
ATOM   2449  CZ2 TRP   265     -27.501   9.384  -8.079  1.00 10.00      A   
ATOM   2450  CZ3 TRP   265     -27.604   9.248  -5.670  1.00 10.00      A   
ATOM   2451  CH2 TRP   265     -28.145   9.642  -6.899  1.00 10.00      A   
ATOM   2452  C   TRP   265     -21.299   5.966  -5.647  1.00 10.00      A   
ATOM   2453  O   TRP   265     -21.239   4.826  -5.180  1.00 10.00      A   
ATOM   2454  N   PRO   266     -20.474   6.942  -5.238  1.00 10.00      A   
ATOM   2455  CA  PRO   266     -19.454   6.731  -4.204  1.00 10.00      A   
ATOM   2456  CB  PRO   266     -18.611   8.002  -4.279  1.00 10.00      A   
ATOM   2457  CG  PRO   266     -19.538   9.035  -4.813  1.00 10.00      A   
ATOM   2458  CD  PRO   266     -20.453   8.319  -5.763  1.00 10.00      A   
ATOM   2459  C   PRO   266     -20.039   6.575  -2.797  1.00 10.00      A   
ATOM   2460  O   PRO   266     -21.257   6.626  -2.598  1.00 10.00      A   
ATOM   2461  N   GLU   267     -19.150   6.386  -1.824  1.00 10.00      A   
ATOM   2462  HN  GLU   267     -18.198   6.363  -2.050  1.00 10.00      A   
ATOM   2463  CA  GLU   267     -19.549   6.219  -0.432  1.00 10.00      A   
ATOM   2464  CB  GLU   267     -18.384   5.643   0.381  1.00 10.00      A   
ATOM   2465  CG  GLU   267     -18.794   4.681   1.487  1.00 10.00      A   
ATOM   2466  CD  GLU   267     -18.730   5.303   2.867  1.00 10.00      A   
ATOM   2467  OE1 GLU   267     -17.807   4.965   3.638  1.00 10.00      A   
ATOM   2468  OE2 GLU   267     -19.605   6.133   3.190  1.00 10.00      A   
ATOM   2469  C   GLU   267     -19.990   7.555   0.145  1.00 10.00      A   
ATOM   2470  O   GLU   267     -19.358   8.584  -0.110  1.00 10.00      A   
ATOM   2471  N   SER   268     -21.076   7.531   0.914  1.00 10.00      A   
ATOM   2472  HN  SER   268     -21.514   6.668   1.086  1.00 10.00      A   
ATOM   2473  CA  SER   268     -21.627   8.735   1.527  1.00 10.00      A   
ATOM   2474  CB  SER   268     -20.641   9.363   2.520  1.00 10.00      A   
ATOM   2475  OG  SER   268     -20.479   8.548   3.669  1.00 10.00      A   
ATOM   2476  HG  SER   268     -20.131   7.677   3.402  1.00 10.00      A   
ATOM   2477  C   SER   268     -22.067   9.755   0.478  1.00 10.00      A   
ATOM   2478  O   SER   268     -21.977  10.964   0.700  1.00 10.00      A   
ATOM   2479  N   ALA   269     -22.546   9.264  -0.664  1.00 10.00      A   
ATOM   2480  HN  ALA   269     -22.585   8.291  -0.789  1.00 10.00      A   
ATOM   2481  CA  ALA   269     -23.010  10.140  -1.733  1.00 10.00      A   
ATOM   2482  CB  ALA   269     -23.386   9.323  -2.958  1.00 10.00      A   
ATOM   2483  C   ALA   269     -24.203  10.949  -1.247  1.00 10.00      A   
ATOM   2484  O   ALA   269     -24.414  12.091  -1.659  1.00 10.00      A   
ATOM   2485  N   ILE   270     -24.978  10.343  -0.360  1.00 10.00      A   
ATOM   2486  HN  ILE   270     -24.754   9.431  -0.075  1.00 10.00      A   
ATOM   2487  CA  ILE   270     -26.140  10.988   0.213  1.00 10.00      A   
ATOM   2488  CB  ILE   270     -27.382  10.078   0.136  1.00 10.00      A   
ATOM   2489  CG1 ILE   270     -27.574   9.560  -1.296  1.00 10.00      A   
ATOM   2490  CG2 ILE   270     -28.620  10.831   0.604  1.00 10.00      A   
ATOM   2491  CD1 ILE   270     -28.605   8.460  -1.424  1.00 10.00      A   
ATOM   2492  C   ILE   270     -25.852  11.335   1.668  1.00 10.00      A   
ATOM   2493  O   ILE   270     -25.864  10.464   2.537  1.00 10.00      A   
ATOM   2494  N   THR   271     -25.564  12.603   1.919  1.00 10.00      A   
ATOM   2495  HN  THR   271     -25.548  13.244   1.177  1.00 10.00      A   
ATOM   2496  CA  THR   271     -25.259  13.076   3.264  1.00 10.00      A   
ATOM   2497  CB  THR   271     -24.450  14.383   3.203  1.00 10.00      A   
ATOM   2498  OG1 THR   271     -24.657  15.003   1.923  1.00 10.00      A   
ATOM   2499  HG1 THR   271     -25.585  15.246   1.832  1.00 10.00      A   
ATOM   2500  CG2 THR   271     -22.968  14.096   3.389  1.00 10.00      A   
ATOM   2501  C   THR   271     -26.528  13.289   4.091  1.00 10.00      A   
ATOM   2502  O   THR   271     -26.833  14.410   4.510  1.00 10.00      A   
ATOM   2503  N   ASP   272     -27.254  12.201   4.321  1.00 10.00      A   
ATOM   2504  HN  ASP   272     -26.938  11.339   3.966  1.00 10.00      A   
ATOM   2505  CA  ASP   272     -28.494  12.228   5.085  1.00 10.00      A   
ATOM   2506  CB  ASP   272     -29.618  12.869   4.255  1.00 10.00      A   
ATOM   2507  CG  ASP   272     -30.829  13.285   5.075  1.00 10.00      A   
ATOM   2508  OD1 ASP   272     -30.773  13.220   6.325  1.00 10.00      A   
ATOM   2509  OD2 ASP   272     -31.843  13.692   4.471  1.00 10.00      A   
ATOM   2510  C   ASP   272     -28.876  10.803   5.466  1.00 10.00      A   
ATOM   2511  O   ASP   272     -28.256   9.845   4.999  1.00 10.00      A   
ATOM   2512  N   LEU   273     -29.886  10.665   6.309  1.00 10.00      A   
ATOM   2513  HN  LEU   273     -30.347  11.469   6.633  1.00 10.00      A   
ATOM   2514  CA  LEU   273     -30.346   9.358   6.744  1.00 10.00      A   
ATOM   2515  CB  LEU   273     -30.988   9.448   8.130  1.00 10.00      A   
ATOM   2516  CG  LEU   273     -30.061   9.830   9.286  1.00 10.00      A   
ATOM   2517  CD1 LEU   273     -30.862  10.045  10.561  1.00 10.00      A   
ATOM   2518  CD2 LEU   273     -29.002   8.759   9.497  1.00 10.00      A   
ATOM   2519  C   LEU   273     -31.339   8.790   5.739  1.00 10.00      A   
ATOM   2520  O   LEU   273     -32.100   9.537   5.116  1.00 10.00      A   
ATOM   2521  N   GLU   274     -31.324   7.473   5.583  1.00 10.00      A   
ATOM   2522  HN  GLU   274     -30.684   6.940   6.103  1.00 10.00      A   
ATOM   2523  CA  GLU   274     -32.221   6.795   4.652  1.00 10.00      A   
ATOM   2524  CB  GLU   274     -31.991   5.285   4.705  1.00 10.00      A   
ATOM   2525  CG  GLU   274     -32.707   4.511   3.610  1.00 10.00      A   
ATOM   2526  CD  GLU   274     -32.819   3.030   3.910  1.00 10.00      A   
ATOM   2527  OE1 GLU   274     -32.206   2.565   4.891  1.00 10.00      A   
ATOM   2528  OE2 GLU   274     -33.521   2.318   3.161  1.00 10.00      A   
ATOM   2529  C   GLU   274     -33.681   7.107   4.972  1.00 10.00      A   
ATOM   2530  O   GLU   274     -34.489   7.339   4.075  1.00 10.00      A   
ATOM   2531  N   ILE   275     -33.997   7.142   6.262  1.00 10.00      A   
ATOM   2532  HN  ILE   275     -33.296   6.964   6.925  1.00 10.00      A   
ATOM   2533  CA  ILE   275     -35.355   7.419   6.724  1.00 10.00      A   
ATOM   2534  CB  ILE   275     -35.482   7.247   8.257  1.00 10.00      A   
ATOM   2535  CG1 ILE   275     -36.950   7.308   8.694  1.00 10.00      A   
ATOM   2536  CG2 ILE   275     -34.650   8.288   8.997  1.00 10.00      A   
ATOM   2537  CD1 ILE   275     -37.166   7.051  10.169  1.00 10.00      A   
ATOM   2538  C   ILE   275     -35.827   8.817   6.311  1.00 10.00      A   
ATOM   2539  O   ILE   275     -37.026   9.069   6.186  1.00 10.00      A   
ATOM   2540  N   ASN   276     -34.886   9.717   6.075  1.00 10.00      A   
ATOM   2541  HN  ASN   276     -33.943   9.454   6.143  1.00 10.00      A   
ATOM   2542  CA  ASN   276     -35.224  11.079   5.692  1.00 10.00      A   
ATOM   2543  CB  ASN   276     -34.165  12.069   6.187  1.00 10.00      A   
ATOM   2544  CG  ASN   276     -33.981  12.081   7.691  1.00 10.00      A   
ATOM   2545  OD1 ASN   276     -34.896  11.761   8.453  1.00 10.00      A   
ATOM   2546  ND2 ASN   276     -32.794  12.467   8.131  1.00 10.00      A   
ATOM   2547 HD21 ASN   276     -32.107  12.717   7.464  1.00 10.00      A   
ATOM   2548 HD22 ASN   276     -32.643  12.492   9.099  1.00 10.00      A   
ATOM   2549  C   ASN   276     -35.341  11.201   4.182  1.00 10.00      A   
ATOM   2550  O   ASN   276     -36.165  11.957   3.670  1.00 10.00      A   
ATOM   2551  N   GLN   277     -34.528  10.435   3.474  1.00 10.00      A   
ATOM   2552  HN  GLN   277     -33.920   9.821   3.941  1.00 10.00      A   
ATOM   2553  CA  GLN   277     -34.510  10.479   2.021  1.00 10.00      A   
ATOM   2554  CB  GLN   277     -33.093  10.246   1.499  1.00 10.00      A   
ATOM   2555  CG  GLN   277     -32.155  11.413   1.756  1.00 10.00      A   
ATOM   2556  CD  GLN   277     -32.631  12.688   1.089  1.00 10.00      A   
ATOM   2557  OE1 GLN   277     -33.175  12.662  -0.017  1.00 10.00      A   
ATOM   2558  NE2 GLN   277     -32.456  13.809   1.765  1.00 10.00      A   
ATOM   2559 HE21 GLN   277     -32.034  13.756   2.659  1.00 10.00      A   
ATOM   2560 HE22 GLN   277     -32.757  14.645   1.357  1.00 10.00      A   
ATOM   2561  C   GLN   277     -35.495   9.510   1.377  1.00 10.00      A   
ATOM   2562  O   GLN   277     -35.477   9.329   0.161  1.00 10.00      A   
ATOM   2563  N   GLN   278     -36.359   8.905   2.189  1.00 10.00      A   
ATOM   2564  HN  GLN   278     -36.313   9.091   3.149  1.00 10.00      A   
ATOM   2565  CA  GLN   278     -37.361   7.956   1.693  1.00 10.00      A   
ATOM   2566  CB  GLN   278     -38.320   7.510   2.802  1.00 10.00      A   
ATOM   2567  CG  GLN   278     -37.683   6.644   3.872  1.00 10.00      A   
ATOM   2568  CD  GLN   278     -38.685   6.190   4.913  1.00 10.00      A   
ATOM   2569  OE1 GLN   278     -39.294   5.128   4.785  1.00 10.00      A   
ATOM   2570  NE2 GLN   278     -38.873   6.997   5.943  1.00 10.00      A   
ATOM   2571 HE21 GLN   278     -38.360   7.837   5.976  1.00 10.00      A   
ATOM   2572 HE22 GLN   278     -39.515   6.729   6.633  1.00 10.00      A   
ATOM   2573  C   GLN   278     -38.147   8.486   0.482  1.00 10.00      A   
ATOM   2574  O   GLN   278     -38.182   7.831  -0.559  1.00 10.00      A   
ATOM   2575  N   PRO   279     -38.780   9.679   0.587  1.00 10.00      A   
ATOM   2576  CA  PRO   279     -39.560  10.258  -0.520  1.00 10.00      A   
ATOM   2577  CB  PRO   279     -39.969  11.639   0.008  1.00 10.00      A   
ATOM   2578  CG  PRO   279     -39.918  11.509   1.488  1.00 10.00      A   
ATOM   2579  CD  PRO   279     -38.799  10.552   1.777  1.00 10.00      A   
ATOM   2580  C   PRO   279     -38.745  10.410  -1.805  1.00 10.00      A   
ATOM   2581  O   PRO   279     -39.204  10.045  -2.890  1.00 10.00      A   
ATOM   2582  N   PHE   280     -37.534  10.938  -1.677  1.00 10.00      A   
ATOM   2583  HN  PHE   280     -37.216  11.193  -0.784  1.00 10.00      A   
ATOM   2584  CA  PHE   280     -36.661  11.143  -2.827  1.00 10.00      A   
ATOM   2585  CB  PHE   280     -35.467  12.023  -2.452  1.00 10.00      A   
ATOM   2586  CG  PHE   280     -34.612  12.428  -3.620  1.00 10.00      A   
ATOM   2587  CD1 PHE   280     -35.061  13.367  -4.534  1.00 10.00      A   
ATOM   2588  CD2 PHE   280     -33.355  11.873  -3.800  1.00 10.00      A   
ATOM   2589  CE1 PHE   280     -34.272  13.744  -5.606  1.00 10.00      A   
ATOM   2590  CE2 PHE   280     -32.562  12.244  -4.868  1.00 10.00      A   
ATOM   2591  CZ  PHE   280     -33.020  13.181  -5.772  1.00 10.00      A   
ATOM   2592  C   PHE   280     -36.184   9.815  -3.406  1.00 10.00      A   
ATOM   2593  O   PHE   280     -36.176   9.627  -4.623  1.00 10.00      A   
ATOM   2594  N   LEU   281     -35.801   8.893  -2.530  1.00 10.00      A   
ATOM   2595  HN  LEU   281     -35.839   9.099  -1.568  1.00 10.00      A   
ATOM   2596  CA  LEU   281     -35.321   7.587  -2.955  1.00 10.00      A   
ATOM   2597  CB  LEU   281     -34.792   6.783  -1.765  1.00 10.00      A   
ATOM   2598  CG  LEU   281     -33.496   7.297  -1.132  1.00 10.00      A   
ATOM   2599  CD1 LEU   281     -33.166   6.517   0.128  1.00 10.00      A   
ATOM   2600  CD2 LEU   281     -32.345   7.228  -2.121  1.00 10.00      A   
ATOM   2601  C   LEU   281     -36.407   6.810  -3.686  1.00 10.00      A   
ATOM   2602  O   LEU   281     -36.147   6.209  -4.722  1.00 10.00      A   
ATOM   2603  N   LYS   282     -37.625   6.840  -3.149  1.00 10.00      A   
ATOM   2604  HN  LYS   282     -37.768   7.342  -2.317  1.00 10.00      A   
ATOM   2605  CA  LYS   282     -38.750   6.139  -3.761  1.00 10.00      A   
ATOM   2606  CB  LYS   282     -39.997   6.236  -2.878  1.00 10.00      A   
ATOM   2607  CG  LYS   282     -39.951   5.369  -1.632  1.00 10.00      A   
ATOM   2608  CD  LYS   282     -41.216   5.535  -0.811  1.00 10.00      A   
ATOM   2609  CE  LYS   282     -41.241   4.582   0.370  1.00 10.00      A   
ATOM   2610  NZ  LYS   282     -42.547   4.616   1.081  1.00 10.00      A   
ATOM   2611  HZ1 LYS   282     -42.777   5.590   1.369  1.00 10.00      A   
ATOM   2612  HZ2 LYS   282     -42.505   4.022   1.931  1.00 10.00      A   
ATOM   2613  HZ3 LYS   282     -43.305   4.262   0.459  1.00 10.00      A   
ATOM   2614  C   LYS   282     -39.051   6.699  -5.145  1.00 10.00      A   
ATOM   2615  O   LYS   282     -39.260   5.950  -6.099  1.00 10.00      A   
ATOM   2616  N   ALA   283     -39.057   8.024  -5.246  1.00 10.00      A   
ATOM   2617  HN  ALA   283     -38.876   8.563  -4.447  1.00 10.00      A   
ATOM   2618  CA  ALA   283     -39.328   8.693  -6.509  1.00 10.00      A   
ATOM   2619  CB  ALA   283     -39.404  10.197  -6.306  1.00 10.00      A   
ATOM   2620  C   ALA   283     -38.264   8.343  -7.543  1.00 10.00      A   
ATOM   2621  O   ALA   283     -38.582   8.009  -8.686  1.00 10.00      A   
ATOM   2622  N   LEU   284     -37.001   8.408  -7.122  1.00 10.00      A   
ATOM   2623  HN  LEU   284     -36.822   8.681  -6.195  1.00 10.00      A   
ATOM   2624  CA  LEU   284     -35.876   8.092  -7.995  1.00 10.00      A   
ATOM   2625  CB  LEU   284     -34.551   8.413  -7.296  1.00 10.00      A   
ATOM   2626  CG  LEU   284     -33.281   8.227  -8.129  1.00 10.00      A   
ATOM   2627  CD1 LEU   284     -33.347   9.052  -9.405  1.00 10.00      A   
ATOM   2628  CD2 LEU   284     -32.051   8.599  -7.318  1.00 10.00      A   
ATOM   2629  C   LEU   284     -35.916   6.623  -8.404  1.00 10.00      A   
ATOM   2630  O   LEU   284     -35.638   6.281  -9.553  1.00 10.00      A   
ATOM   2631  N   ASP   285     -36.278   5.765  -7.455  1.00 10.00      A   
ATOM   2632  HN  ASP   285     -36.482   6.111  -6.557  1.00 10.00      A   
ATOM   2633  CA  ASP   285     -36.375   4.326  -7.694  1.00 10.00      A   
ATOM   2634  CB  ASP   285     -36.840   3.613  -6.418  1.00 10.00      A   
ATOM   2635  CG  ASP   285     -37.236   2.168  -6.641  1.00 10.00      A   
ATOM   2636  OD1 ASP   285     -36.363   1.351  -7.002  1.00 10.00      A   
ATOM   2637  OD2 ASP   285     -38.423   1.833  -6.439  1.00 10.00      A   
ATOM   2638  C   ASP   285     -37.335   4.032  -8.841  1.00 10.00      A   
ATOM   2639  O   ASP   285     -37.031   3.234  -9.735  1.00 10.00      A   
ATOM   2640  N   GLY   286     -38.488   4.694  -8.817  1.00 10.00      A   
ATOM   2641  HN  GLY   286     -38.672   5.314  -8.075  1.00 10.00      A   
ATOM   2642  CA  GLY   286     -39.474   4.507  -9.859  1.00 10.00      A   
ATOM   2643  C   GLY   286     -38.972   4.985 -11.207  1.00 10.00      A   
ATOM   2644  O   GLY   286     -39.211   4.336 -12.229  1.00 10.00      A   
ATOM   2645  N   GLU   287     -38.263   6.111 -11.208  1.00 10.00      A   
ATOM   2646  HN  GLU   287     -38.103   6.576 -10.358  1.00 10.00      A   
ATOM   2647  CA  GLU   287     -37.718   6.674 -12.439  1.00 10.00      A   
ATOM   2648  CB  GLU   287     -37.115   8.061 -12.181  1.00 10.00      A   
ATOM   2649  CG  GLU   287     -38.130   9.097 -11.725  1.00 10.00      A   
ATOM   2650  CD  GLU   287     -37.543  10.490 -11.570  1.00 10.00      A   
ATOM   2651  OE1 GLU   287     -37.677  11.079 -10.473  1.00 10.00      A   
ATOM   2652  OE2 GLU   287     -36.976  11.017 -12.550  1.00 10.00      A   
ATOM   2653  C   GLU   287     -36.674   5.745 -13.056  1.00 10.00      A   
ATOM   2654  O   GLU   287     -36.713   5.464 -14.253  1.00 10.00      A   
ATOM   2655  N   LEU   288     -35.757   5.257 -12.226  1.00 10.00      A   
ATOM   2656  HN  LEU   288     -35.789   5.515 -11.275  1.00 10.00      A   
ATOM   2657  CA  LEU   288     -34.701   4.359 -12.684  1.00 10.00      A   
ATOM   2658  CB  LEU   288     -33.758   4.013 -11.529  1.00 10.00      A   
ATOM   2659  CG  LEU   288     -32.949   5.171 -10.948  1.00 10.00      A   
ATOM   2660  CD1 LEU   288     -32.585   4.891  -9.498  1.00 10.00      A   
ATOM   2661  CD2 LEU   288     -31.698   5.410 -11.777  1.00 10.00      A   
ATOM   2662  C   LEU   288     -35.277   3.081 -13.286  1.00 10.00      A   
ATOM   2663  O   LEU   288     -34.838   2.628 -14.346  1.00 10.00      A   
ATOM   2664  N   ARG   289     -36.272   2.512 -12.616  1.00 10.00      A   
ATOM   2665  HN  ARG   289     -36.590   2.930 -11.784  1.00 10.00      A   
ATOM   2666  CA  ARG   289     -36.904   1.284 -13.083  1.00 10.00      A   
ATOM   2667  CB  ARG   289     -37.859   0.730 -12.025  1.00 10.00      A   
ATOM   2668  CG  ARG   289     -38.424  -0.649 -12.338  1.00 10.00      A   
ATOM   2669  CD  ARG   289     -38.740  -1.422 -11.064  1.00 10.00      A   
ATOM   2670  NE  ARG   289     -39.584  -0.657 -10.149  1.00 10.00      A   
ATOM   2671  HE  ARG   289     -40.551  -0.647 -10.327  1.00 10.00      A   
ATOM   2672  CZ  ARG   289     -39.123   0.001  -9.088  1.00 10.00      A   
ATOM   2673  NH1 ARG   289     -37.828  -0.028  -8.799  1.00 10.00      A   
ATOM   2674 HH11 ARG   289     -37.164  -0.571  -9.399  1.00 10.00      A   
ATOM   2675 HH12 ARG   289     -37.459   0.499  -7.967  1.00 10.00      A   
ATOM   2676  NH2 ARG   289     -39.954   0.698  -8.327  1.00 10.00      A   
ATOM   2677 HH21 ARG   289     -40.972   0.736  -8.558  1.00 10.00      A   
ATOM   2678 HH22 ARG   289     -39.590   1.221  -7.489  1.00 10.00      A   
ATOM   2679  C   ARG   289     -37.633   1.508 -14.403  1.00 10.00      A   
ATOM   2680  O   ARG   289     -37.543   0.688 -15.314  1.00 10.00      A   
ATOM   2681  N   ASP   290     -38.330   2.634 -14.507  1.00 10.00      A   
ATOM   2682  HN  ASP   290     -38.344   3.261 -13.750  1.00 10.00      A   
ATOM   2683  CA  ASP   290     -39.072   2.967 -15.719  1.00 10.00      A   
ATOM   2684  CB  ASP   290     -39.871   4.260 -15.530  1.00 10.00      A   
ATOM   2685  CG  ASP   290     -40.752   4.592 -16.721  1.00 10.00      A   
ATOM   2686  OD1 ASP   290     -41.272   3.654 -17.368  1.00 10.00      A   
ATOM   2687  OD2 ASP   290     -40.946   5.795 -17.006  1.00 10.00      A   
ATOM   2688  C   ASP   290     -38.126   3.093 -16.910  1.00 10.00      A   
ATOM   2689  O   ASP   290     -38.436   2.652 -18.020  1.00 10.00      A   
ATOM   2690  N   LYS   291     -36.967   3.691 -16.667  1.00 10.00      A   
ATOM   2691  HN  LYS   291     -36.786   4.033 -15.762  1.00 10.00      A   
ATOM   2692  CA  LYS   291     -35.961   3.862 -17.705  1.00 10.00      A   
ATOM   2693  CB  LYS   291     -34.881   4.843 -17.246  1.00 10.00      A   
ATOM   2694  CG  LYS   291     -35.383   6.255 -16.983  1.00 10.00      A   
ATOM   2695  CD  LYS   291     -35.719   6.982 -18.275  1.00 10.00      A   
ATOM   2696  CE  LYS   291     -36.005   8.453 -18.019  1.00 10.00      A   
ATOM   2697  NZ  LYS   291     -36.211   9.207 -19.284  1.00 10.00      A   
ATOM   2698  HZ1 LYS   291     -35.425   9.030 -19.941  1.00 10.00      A   
ATOM   2699  HZ2 LYS   291     -36.259  10.227 -19.090  1.00 10.00      A   
ATOM   2700  HZ3 LYS   291     -37.098   8.912 -19.737  1.00 10.00      A   
ATOM   2701  C   LYS   291     -35.330   2.516 -18.050  1.00 10.00      A   
ATOM   2702  O   LYS   291     -35.142   2.187 -19.223  1.00 10.00      A   
ATOM   2703  N   GLY   292     -35.019   1.738 -17.021  1.00 10.00      A   
ATOM   2704  HN  GLY   292     -35.192   2.059 -16.107  1.00 10.00      A   
ATOM   2705  CA  GLY   292     -34.422   0.433 -17.226  1.00 10.00      A   
ATOM   2706  C   GLY   292     -32.994   0.363 -16.723  1.00 10.00      A   
ATOM   2707  O   GLY   292     -32.153  -0.318 -17.311  1.00 10.00      A   
ATOM   2708  N   SER   293     -32.715   1.063 -15.635  1.00 10.00      A   
ATOM   2709  HN  SER   293     -33.420   1.596 -15.204  1.00 10.00      A   
ATOM   2710  CA  SER   293     -31.379   1.070 -15.068  1.00 10.00      A   
ATOM   2711  CB  SER   293     -30.730   2.431 -15.313  1.00 10.00      A   
ATOM   2712  OG  SER   293     -31.718   3.439 -15.456  1.00 10.00      A   
ATOM   2713  HG  SER   293     -31.841   3.635 -16.396  1.00 10.00      A   
ATOM   2714  C   SER   293     -31.409   0.756 -13.577  1.00 10.00      A   
ATOM   2715  O   SER   293     -32.468   0.792 -12.943  1.00 10.00      A   
ATOM   2716  N   SER   294     -30.246   0.436 -13.027  1.00 10.00      A   
ATOM   2717  HN  SER   294     -29.442   0.412 -13.590  1.00 10.00      A   
ATOM   2718  CA  SER   294     -30.121   0.126 -11.612  1.00 10.00      A   
ATOM   2719  CB  SER   294     -29.706  -1.333 -11.412  1.00 10.00      A   
ATOM   2720  OG  SER   294     -28.695  -1.714 -12.334  1.00 10.00      A   
ATOM   2721  HG  SER   294     -28.811  -1.225 -13.158  1.00 10.00      A   
ATOM   2722  C   SER   294     -29.112   1.067 -10.966  1.00 10.00      A   
ATOM   2723  O   SER   294     -28.040   1.314 -11.523  1.00 10.00      A   
ATOM   2724  N   LEU   295     -29.463   1.605  -9.811  1.00 10.00      A   
ATOM   2725  HN  LEU   295     -30.336   1.374  -9.417  1.00 10.00      A   
ATOM   2726  CA  LEU   295     -28.592   2.525  -9.105  1.00 10.00      A   
ATOM   2727  CB  LEU   295     -29.323   3.835  -8.814  1.00 10.00      A   
ATOM   2728  CG  LEU   295     -28.476   4.959  -8.218  1.00 10.00      A   
ATOM   2729  CD1 LEU   295     -27.640   5.625  -9.296  1.00 10.00      A   
ATOM   2730  CD2 LEU   295     -29.353   5.975  -7.503  1.00 10.00      A   
ATOM   2731  C   LEU   295     -28.093   1.922  -7.803  1.00 10.00      A   
ATOM   2732  O   LEU   295     -28.871   1.371  -7.024  1.00 10.00      A   
ATOM   2733  N   VAL   296     -26.793   2.019  -7.588  1.00 10.00      A   
ATOM   2734  HN  VAL   296     -26.230   2.452  -8.270  1.00 10.00      A   
ATOM   2735  CA  VAL   296     -26.165   1.509  -6.381  1.00 10.00      A   
ATOM   2736  CB  VAL   296     -25.188   0.355  -6.701  1.00 10.00      A   
ATOM   2737  CG1 VAL   296     -24.606  -0.221  -5.422  1.00 10.00      A   
ATOM   2738  CG2 VAL   296     -25.878  -0.735  -7.508  1.00 10.00      A   
ATOM   2739  C   VAL   296     -25.398   2.644  -5.710  1.00 10.00      A   
ATOM   2740  O   VAL   296     -24.470   3.198  -6.294  1.00 10.00      A   
ATOM   2741  N   THR   297     -25.790   3.002  -4.496  1.00 10.00      A   
ATOM   2742  HN  THR   297     -26.535   2.526  -4.066  1.00 10.00      A   
ATOM   2743  CA  THR   297     -25.129   4.089  -3.788  1.00 10.00      A   
ATOM   2744  CB  THR   297     -25.858   5.433  -4.025  1.00 10.00      A   
ATOM   2745  OG1 THR   297     -25.248   6.474  -3.247  1.00 10.00      A   
ATOM   2746  HG1 THR   297     -25.508   6.379  -2.326  1.00 10.00      A   
ATOM   2747  CG2 THR   297     -27.333   5.325  -3.657  1.00 10.00      A   
ATOM   2748  C   THR   297     -25.040   3.818  -2.290  1.00 10.00      A   
ATOM   2749  O   THR   297     -25.858   3.083  -1.731  1.00 10.00      A   
ATOM   2750  N   GLY   298     -24.040   4.413  -1.650  1.00 10.00      A   
ATOM   2751  HN  GLY   298     -23.415   4.979  -2.156  1.00 10.00      A   
ATOM   2752  CA  GLY   298     -23.868   4.251  -0.224  1.00 10.00      A   
ATOM   2753  C   GLY   298     -24.615   5.331   0.532  1.00 10.00      A   
ATOM   2754  O   GLY   298     -24.689   6.475   0.072  1.00 10.00      A   
ATOM   2755  N   ILE   299     -25.167   4.978   1.681  1.00 10.00      A   
ATOM   2756  HN  ILE   299     -25.046   4.056   2.011  1.00 10.00      A   
ATOM   2757  CA  ILE   299     -25.921   5.922   2.488  1.00 10.00      A   
ATOM   2758  CB  ILE   299     -27.404   5.993   2.035  1.00 10.00      A   
ATOM   2759  CG1 ILE   299     -28.118   7.186   2.683  1.00 10.00      A   
ATOM   2760  CG2 ILE   299     -28.136   4.690   2.334  1.00 10.00      A   
ATOM   2761  CD1 ILE   299     -29.539   7.396   2.203  1.00 10.00      A   
ATOM   2762  C   ILE   299     -25.843   5.546   3.968  1.00 10.00      A   
ATOM   2763  O   ILE   299     -25.630   4.379   4.313  1.00 10.00      A   
ATOM   2764  N   VAL   300     -25.990   6.540   4.833  1.00 10.00      A   
ATOM   2765  HN  VAL   300     -26.142   7.447   4.496  1.00 10.00      A   
ATOM   2766  CA  VAL   300     -25.949   6.321   6.269  1.00 10.00      A   
ATOM   2767  CB  VAL   300     -25.345   7.537   7.008  1.00 10.00      A   
ATOM   2768  CG1 VAL   300     -25.168   7.236   8.488  1.00 10.00      A   
ATOM   2769  CG2 VAL   300     -24.020   7.950   6.386  1.00 10.00      A   
ATOM   2770  C   VAL   300     -27.363   6.075   6.789  1.00 10.00      A   
ATOM   2771  O   VAL   300     -28.246   6.917   6.625  1.00 10.00      A   
ATOM   2772  N   ASP   301     -27.580   4.923   7.404  1.00 10.00      A   
ATOM   2773  HN  ASP   301     -26.839   4.288   7.516  1.00 10.00      A   
ATOM   2774  CA  ASP   301     -28.897   4.584   7.929  1.00 10.00      A   
ATOM   2775  CB  ASP   301     -29.517   3.411   7.159  1.00 10.00      A   
ATOM   2776  CG  ASP   301     -30.762   2.845   7.828  1.00 10.00      A   
ATOM   2777  OD1 ASP   301     -31.711   3.617   8.096  1.00 10.00      A   
ATOM   2778  OD2 ASP   301     -30.798   1.618   8.076  1.00 10.00      A   
ATOM   2779  C   ASP   301     -28.851   4.272   9.416  1.00 10.00      A   
ATOM   2780  O   ASP   301     -27.953   3.575   9.892  1.00 10.00      A   
ATOM   2781  N   ALA   302     -29.810   4.814  10.144  1.00 10.00      A   
ATOM   2782  HN  ALA   302     -30.480   5.378   9.704  1.00 10.00      A   
ATOM   2783  CA  ALA   302     -29.913   4.581  11.571  1.00 10.00      A   
ATOM   2784  CB  ALA   302     -30.061   5.898  12.320  1.00 10.00      A   
ATOM   2785  C   ALA   302     -31.105   3.672  11.832  1.00 10.00      A   
ATOM   2786  O   ALA   302     -32.230   4.141  12.010  1.00 10.00      A   
ATOM   2787  N   ARG   303     -30.855   2.372  11.825  1.00 10.00      A   
ATOM   2788  HN  ARG   303     -29.933   2.063  11.685  1.00 10.00      A   
ATOM   2789  CA  ARG   303     -31.908   1.390  12.035  1.00 10.00      A   
ATOM   2790  CB  ARG   303     -31.505   0.037  11.439  1.00 10.00      A   
ATOM   2791  CG  ARG   303     -32.678  -0.882  11.132  1.00 10.00      A   
ATOM   2792  CD  ARG   303     -32.514  -1.548   9.776  1.00 10.00      A   
ATOM   2793  NE  ARG   303     -32.382  -0.565   8.700  1.00 10.00      A   
ATOM   2794  HE  ARG   303     -31.702   0.145   8.814  1.00 10.00      A   
ATOM   2795  CZ  ARG   303     -33.112  -0.563   7.590  1.00 10.00      A   
ATOM   2796  NH1 ARG   303     -34.036  -1.495   7.389  1.00 10.00      A   
ATOM   2797 HH11 ARG   303     -34.606  -1.487   6.511  1.00 10.00      A   
ATOM   2798 HH12 ARG   303     -34.203  -2.237   8.105  1.00 10.00      A   
ATOM   2799  NH2 ARG   303     -32.916   0.384   6.680  1.00 10.00      A   
ATOM   2800 HH21 ARG   303     -33.475   0.401   5.803  1.00 10.00      A   
ATOM   2801 HH22 ARG   303     -32.190   1.127   6.843  1.00 10.00      A   
ATOM   2802  C   ARG   303     -32.240   1.243  13.514  1.00 10.00      A   
ATOM   2803  O   ARG   303     -31.345   1.175  14.359  1.00 10.00      A   
ATOM   2804  N   LEU   304     -33.529   1.211  13.823  1.00 10.00      A   
ATOM   2805  HN  LEU   304     -34.196   1.296  13.109  1.00 10.00      A   
ATOM   2806  CA  LEU   304     -33.975   1.058  15.196  1.00 10.00      A   
ATOM   2807  CB  LEU   304     -35.456   1.423  15.332  1.00 10.00      A   
ATOM   2808  CG  LEU   304     -35.998   1.532  16.762  1.00 10.00      A   
ATOM   2809  CD1 LEU   304     -35.316   2.666  17.514  1.00 10.00      A   
ATOM   2810  CD2 LEU   304     -37.507   1.724  16.752  1.00 10.00      A   
ATOM   2811  C   LEU   304     -33.726  -0.372  15.670  1.00 10.00      A   
ATOM   2812  O   LEU   304     -34.349  -1.317  15.188  1.00 10.00      A   
ATOM   2813  N   ASN   305     -32.799  -0.518  16.600  1.00 10.00      A   
ATOM   2814  HN  ASN   305     -32.336   0.283  16.938  1.00 10.00      A   
ATOM   2815  CA  ASN   305     -32.443  -1.821  17.147  1.00 10.00      A   
ATOM   2816  CB  ASN   305     -31.145  -1.686  17.954  1.00 10.00      A   
ATOM   2817  CG  ASN   305     -30.376  -2.985  18.119  1.00 10.00      A   
ATOM   2818  OD1 ASN   305     -30.954  -4.058  18.257  1.00 10.00      A   
ATOM   2819  ND2 ASN   305     -29.057  -2.889  18.112  1.00 10.00      A   
ATOM   2820 HD21 ASN   305     -28.652  -1.988  17.998  1.00 10.00      A   
ATOM   2821 HD22 ASN   305     -28.531  -3.712  18.210  1.00 10.00      A   
ATOM   2822  C   ASN   305     -33.562  -2.347  18.039  1.00 10.00      A   
ATOM   2823  O   ASN   305     -34.381  -1.571  18.530  1.00 10.00      A   
ATOM   2824  N   LYS   306     -33.581  -3.661  18.252  1.00 10.00      A   
ATOM   2825  HN  LYS   306     -32.883  -4.215  17.837  1.00 10.00      A   
ATOM   2826  CA  LYS   306     -34.590  -4.309  19.085  1.00 10.00      A   
ATOM   2827  CB  LYS   306     -34.345  -5.821  19.113  1.00 10.00      A   
ATOM   2828  CG  LYS   306     -35.210  -6.584  20.104  1.00 10.00      A   
ATOM   2829  CD  LYS   306     -34.649  -7.969  20.372  1.00 10.00      A   
ATOM   2830  CE  LYS   306     -35.294  -8.601  21.594  1.00 10.00      A   
ATOM   2831  NZ  LYS   306     -34.707  -9.933  21.894  1.00 10.00      A   
ATOM   2832  HZ1 LYS   306     -33.702  -9.836  22.141  1.00 10.00      A   
ATOM   2833  HZ2 LYS   306     -34.788 -10.555  21.064  1.00 10.00      A   
ATOM   2834  HZ3 LYS   306     -35.206 -10.374  22.691  1.00 10.00      A   
ATOM   2835  C   LYS   306     -34.563  -3.750  20.504  1.00 10.00      A   
ATOM   2836  O   LYS   306     -35.582  -3.722  21.194  1.00 10.00      A   
ATOM   2837  N   GLN   307     -33.389  -3.294  20.929  1.00 10.00      A   
ATOM   2838  HN  GLN   307     -32.616  -3.349  20.331  1.00 10.00      A   
ATOM   2839  CA  GLN   307     -33.216  -2.722  22.261  1.00 10.00      A   
ATOM   2840  CB  GLN   307     -31.744  -2.756  22.679  1.00 10.00      A   
ATOM   2841  CG  GLN   307     -30.798  -2.087  21.695  1.00 10.00      A   
ATOM   2842  CD  GLN   307     -29.421  -1.857  22.282  1.00 10.00      A   
ATOM   2843  OE1 GLN   307     -29.272  -1.679  23.491  1.00 10.00      A   
ATOM   2844  NE2 GLN   307     -28.408  -1.838  21.434  1.00 10.00      A   
ATOM   2845 HE21 GLN   307     -28.594  -1.973  20.480  1.00 10.00      A   
ATOM   2846 HE22 GLN   307     -27.507  -1.682  21.792  1.00 10.00      A   
ATOM   2847  C   GLN   307     -33.754  -1.292  22.328  1.00 10.00      A   
ATOM   2848  O   GLN   307     -33.584  -0.606  23.337  1.00 10.00      A   
ATOM   2849  N   ASN   308     -34.396  -0.858  21.243  1.00 10.00      A   
ATOM   2850  HN  ASN   308     -34.483  -1.465  20.474  1.00 10.00      A   
ATOM   2851  CA  ASN   308     -34.985   0.480  21.140  1.00 10.00      A   
ATOM   2852  CB  ASN   308     -36.012   0.750  22.247  1.00 10.00      A   
ATOM   2853  CG  ASN   308     -37.258  -0.104  22.107  1.00 10.00      A   
ATOM   2854  OD1 ASN   308     -37.626  -0.513  21.005  1.00 10.00      A   
ATOM   2855  ND2 ASN   308     -37.918  -0.381  23.221  1.00 10.00      A   
ATOM   2856 HD21 ASN   308     -37.571  -0.023  24.066  1.00 10.00      A   
ATOM   2857 HD22 ASN   308     -38.727  -0.933  23.156  1.00 10.00      A   
ATOM   2858  C   ASN   308     -33.931   1.578  21.073  1.00 10.00      A   
ATOM   2859  O   ASN   308     -34.121   2.675  21.598  1.00 10.00      A   
ATOM   2860  N   ARG   309     -32.825   1.283  20.409  1.00 10.00      A   
ATOM   2861  HN  ARG   309     -32.736   0.398  20.000  1.00 10.00      A   
ATOM   2862  CA  ARG   309     -31.743   2.242  20.254  1.00 10.00      A   
ATOM   2863  CB  ARG   309     -30.495   1.763  20.997  1.00 10.00      A   
ATOM   2864  CG  ARG   309     -29.779   2.859  21.773  1.00 10.00      A   
ATOM   2865  CD  ARG   309     -28.608   2.309  22.576  1.00 10.00      A   
ATOM   2866  NE  ARG   309     -29.008   1.217  23.462  1.00 10.00      A   
ATOM   2867  HE  ARG   309     -28.995   0.306  23.085  1.00 10.00      A   
ATOM   2868  CZ  ARG   309     -29.368   1.375  24.738  1.00 10.00      A   
ATOM   2869  NH1 ARG   309     -29.371   2.584  25.288  1.00 10.00      A   
ATOM   2870 HH11 ARG   309     -29.657   2.711  26.288  1.00 10.00      A   
ATOM   2871 HH12 ARG   309     -29.088   3.416  24.725  1.00 10.00      A   
ATOM   2872  NH2 ARG   309     -29.716   0.317  25.461  1.00 10.00      A   
ATOM   2873 HH21 ARG   309     -29.707  -0.636  25.030  1.00 10.00      A   
ATOM   2874 HH22 ARG   309     -29.997   0.427  26.461  1.00 10.00      A   
ATOM   2875  C   ARG   309     -31.447   2.422  18.773  1.00 10.00      A   
ATOM   2876  O   ARG   309     -31.726   1.530  17.975  1.00 10.00      A   
ATOM   2877  N   TYR   310     -30.908   3.567  18.399  1.00 10.00      A   
ATOM   2878  HN  TYR   310     -30.704   4.250  19.075  1.00 10.00      A   
ATOM   2879  CA  TYR   310     -30.601   3.829  17.003  1.00 10.00      A   
ATOM   2880  CB  TYR   310     -30.768   5.310  16.669  1.00 10.00      A   
ATOM   2881  CG  TYR   310     -32.169   5.683  16.245  1.00 10.00      A   
ATOM   2882  CD1 TYR   310     -32.918   6.601  16.970  1.00 10.00      A   
ATOM   2883  CD2 TYR   310     -32.742   5.119  15.114  1.00 10.00      A   
ATOM   2884  CE1 TYR   310     -34.198   6.946  16.579  1.00 10.00      A   
ATOM   2885  CE2 TYR   310     -34.021   5.457  14.716  1.00 10.00      A   
ATOM   2886  CZ  TYR   310     -34.743   6.372  15.451  1.00 10.00      A   
ATOM   2887  OH  TYR   310     -36.015   6.713  15.055  1.00 10.00      A   
ATOM   2888  HH  TYR   310     -36.027   7.640  14.788  1.00 10.00      A   
ATOM   2889  C   TYR   310     -29.206   3.352  16.632  1.00 10.00      A   
ATOM   2890  O   TYR   310     -28.205   3.946  17.029  1.00 10.00      A   
ATOM   2891  N   ASP   311     -29.147   2.273  15.871  1.00 10.00      A   
ATOM   2892  HN  ASP   311     -29.982   1.836  15.590  1.00 10.00      A   
ATOM   2893  CA  ASP   311     -27.877   1.721  15.433  1.00 10.00      A   
ATOM   2894  CB  ASP   311     -27.936   0.192  15.380  1.00 10.00      A   
ATOM   2895  CG  ASP   311     -27.431  -0.466  16.651  1.00 10.00      A   
ATOM   2896  OD1 ASP   311     -26.341  -1.078  16.620  1.00 10.00      A   
ATOM   2897  OD2 ASP   311     -28.121  -0.381  17.690  1.00 10.00      A   
ATOM   2898  C   ASP   311     -27.516   2.292  14.070  1.00 10.00      A   
ATOM   2899  O   ASP   311     -28.205   2.046  13.080  1.00 10.00      A   
ATOM   2900  N   THR   312     -26.449   3.069  14.026  1.00 10.00      A   
ATOM   2901  HN  THR   312     -25.928   3.216  14.846  1.00 10.00      A   
ATOM   2902  CA  THR   312     -26.011   3.690  12.787  1.00 10.00      A   
ATOM   2903  CB  THR   312     -25.246   4.990  13.079  1.00 10.00      A   
ATOM   2904  OG1 THR   312     -25.791   5.587  14.264  1.00 10.00      A   
ATOM   2905  HG1 THR   312     -26.540   5.061  14.569  1.00 10.00      A   
ATOM   2906  CG2 THR   312     -25.394   5.964  11.922  1.00 10.00      A   
ATOM   2907  C   THR   312     -25.127   2.738  11.989  1.00 10.00      A   
ATOM   2908  O   THR   312     -24.076   2.303  12.465  1.00 10.00      A   
ATOM   2909  N   TYR   313     -25.559   2.417  10.779  1.00 10.00      A   
ATOM   2910  HN  TYR   313     -26.403   2.807  10.449  1.00 10.00      A   
ATOM   2911  CA  TYR   313     -24.818   1.506   9.920  1.00 10.00      A   
ATOM   2912  CB  TYR   313     -25.675   0.280   9.570  1.00 10.00      A   
ATOM   2913  CG  TYR   313     -26.069  -0.612  10.728  1.00 10.00      A   
ATOM   2914  CD1 TYR   313     -27.337  -0.533  11.289  1.00 10.00      A   
ATOM   2915  CD2 TYR   313     -25.182  -1.548  11.245  1.00 10.00      A   
ATOM   2916  CE1 TYR   313     -27.711  -1.356  12.333  1.00 10.00      A   
ATOM   2917  CE2 TYR   313     -25.547  -2.375  12.290  1.00 10.00      A   
ATOM   2918  CZ  TYR   313     -26.812  -2.274  12.830  1.00 10.00      A   
ATOM   2919  OH  TYR   313     -27.183  -3.098  13.870  1.00 10.00      A   
ATOM   2920  HH  TYR   313     -26.567  -2.980  14.607  1.00 10.00      A   
ATOM   2921  C   TYR   313     -24.418   2.168   8.607  1.00 10.00      A   
ATOM   2922  O   TYR   313     -25.161   2.978   8.051  1.00 10.00      A   
ATOM   2923  N   ASN   314     -23.229   1.828   8.131  1.00 10.00      A   
ATOM   2924  HN  ASN   314     -22.658   1.233   8.658  1.00 10.00      A   
ATOM   2925  CA  ASN   314     -22.747   2.311   6.843  1.00 10.00      A   
ATOM   2926  CB  ASN   314     -21.211   2.379   6.842  1.00 10.00      A   
ATOM   2927  CG  ASN   314     -20.635   3.067   5.613  1.00 10.00      A   
ATOM   2928  OD1 ASN   314     -21.296   3.189   4.580  1.00 10.00      A   
ATOM   2929  ND2 ASN   314     -19.391   3.518   5.715  1.00 10.00      A   
ATOM   2930 HD21 ASN   314     -18.915   3.385   6.564  1.00 10.00      A   
ATOM   2931 HD22 ASN   314     -18.992   3.966   4.933  1.00 10.00      A   
ATOM   2932  C   ASN   314     -23.223   1.282   5.828  1.00 10.00      A   
ATOM   2933  O   ASN   314     -22.704   0.163   5.784  1.00 10.00      A   
ATOM   2934  N   THR   315     -24.229   1.629   5.041  1.00 10.00      A   
ATOM   2935  HN  THR   315     -24.592   2.540   5.083  1.00 10.00      A   
ATOM   2936  CA  THR   315     -24.788   0.671   4.104  1.00 10.00      A   
ATOM   2937  CB  THR   315     -26.182   0.218   4.581  1.00 10.00      A   
ATOM   2938  OG1 THR   315     -26.922   1.356   5.053  1.00 10.00      A   
ATOM   2939  HG1 THR   315     -26.534   2.165   4.696  1.00 10.00      A   
ATOM   2940  CG2 THR   315     -26.058  -0.795   5.709  1.00 10.00      A   
ATOM   2941  C   THR   315     -24.901   1.183   2.675  1.00 10.00      A   
ATOM   2942  O   THR   315     -24.815   2.378   2.408  1.00 10.00      A   
ATOM   2943  N   ILE   316     -25.093   0.242   1.766  1.00 10.00      A   
ATOM   2944  HN  ILE   316     -25.113  -0.694   2.058  1.00 10.00      A   
ATOM   2945  CA  ILE   316     -25.263   0.530   0.353  1.00 10.00      A   
ATOM   2946  CB  ILE   316     -24.215  -0.234  -0.485  1.00 10.00      A   
ATOM   2947  CG1 ILE   316     -22.800   0.100  -0.004  1.00 10.00      A   
ATOM   2948  CG2 ILE   316     -24.367   0.084  -1.963  1.00 10.00      A   
ATOM   2949  CD1 ILE   316     -21.742  -0.855  -0.513  1.00 10.00      A   
ATOM   2950  C   ILE   316     -26.662   0.076  -0.058  1.00 10.00      A   
ATOM   2951  O   ILE   316     -27.093  -1.015   0.325  1.00 10.00      A   
ATOM   2952  N   ILE   317     -27.371   0.906  -0.815  1.00 10.00      A   
ATOM   2953  HN  ILE   317     -26.970   1.758  -1.106  1.00 10.00      A   
ATOM   2954  CA  ILE   317     -28.727   0.576  -1.241  1.00 10.00      A   
ATOM   2955  CB  ILE   317     -29.755   1.606  -0.729  1.00 10.00      A   
ATOM   2956  CG1 ILE   317     -29.330   3.027  -1.118  1.00 10.00      A   
ATOM   2957  CG2 ILE   317     -29.924   1.485   0.777  1.00 10.00      A   
ATOM   2958  CD1 ILE   317     -30.385   4.081  -0.861  1.00 10.00      A   
ATOM   2959  C   ILE   317     -28.847   0.459  -2.756  1.00 10.00      A   
ATOM   2960  O   ILE   317     -28.087   1.083  -3.503  1.00 10.00      A   
ATOM   2961  N   THR   318     -29.806  -0.349  -3.192  1.00 10.00      A   
ATOM   2962  HN  THR   318     -30.355  -0.830  -2.540  1.00 10.00      A   
ATOM   2963  CA  THR   318     -30.065  -0.570  -4.603  1.00 10.00      A   
ATOM   2964  CB  THR   318     -30.021  -2.076  -4.916  1.00 10.00      A   
ATOM   2965  OG1 THR   318     -30.379  -2.809  -3.734  1.00 10.00      A   
ATOM   2966  HG1 THR   318     -29.837  -3.618  -3.673  1.00 10.00      A   
ATOM   2967  CG2 THR   318     -28.627  -2.489  -5.363  1.00 10.00      A   
ATOM   2968  C   THR   318     -31.442  -0.020  -4.980  1.00 10.00      A   
ATOM   2969  O   THR   318     -32.416  -0.193  -4.239  1.00 10.00      A   
ATOM   2970  N   LEU   319     -31.514   0.666  -6.114  1.00 10.00      A   
ATOM   2971  HN  LEU   319     -30.698   0.795  -6.646  1.00 10.00      A   
ATOM   2972  CA  LEU   319     -32.771   1.240  -6.592  1.00 10.00      A   
ATOM   2973  CB  LEU   319     -32.844   2.741  -6.269  1.00 10.00      A   
ATOM   2974  CG  LEU   319     -32.458   3.179  -4.853  1.00 10.00      A   
ATOM   2975  CD1 LEU   319     -30.974   3.506  -4.773  1.00 10.00      A   
ATOM   2976  CD2 LEU   319     -33.283   4.381  -4.432  1.00 10.00      A   
ATOM   2977  C   LEU   319     -32.885   1.068  -8.101  1.00 10.00      A   
ATOM   2978  O   LEU   319     -31.875   0.927  -8.791  1.00 10.00      A   
ATOM   2979  N   GLY   320     -34.107   1.061  -8.611  1.00 10.00      A   
ATOM   2980  HN  GLY   320     -34.889   1.132  -8.009  1.00 10.00      A   
ATOM   2981  CA  GLY   320     -34.298   0.940 -10.042  1.00 10.00      A   
ATOM   2982  C   GLY   320     -34.755  -0.429 -10.504  1.00 10.00      A   
ATOM   2983  O   GLY   320     -35.506  -1.118  -9.815  1.00 10.00      A   
ATOM   2984  N   LYS   321     -34.302  -0.807 -11.690  1.00 10.00      A   
ATOM   2985  HN  LYS   321     -33.692  -0.204 -12.178  1.00 10.00      A   
ATOM   2986  CA  LYS   321     -34.658  -2.085 -12.292  1.00 10.00      A   
ATOM   2987  CB  LYS   321     -34.380  -2.042 -13.799  1.00 10.00      A   
ATOM   2988  CG  LYS   321     -35.085  -3.118 -14.610  1.00 10.00      A   
ATOM   2989  CD  LYS   321     -34.696  -3.040 -16.078  1.00 10.00      A   
ATOM   2990  CE  LYS   321     -35.436  -4.082 -16.902  1.00 10.00      A   
ATOM   2991  NZ  LYS   321     -34.981  -4.093 -18.317  1.00 10.00      A   
ATOM   2992  HZ1 LYS   321     -33.995  -4.419 -18.375  1.00 10.00      A   
ATOM   2993  HZ2 LYS   321     -35.045  -3.137 -18.725  1.00 10.00      A   
ATOM   2994  HZ3 LYS   321     -35.575  -4.731 -18.881  1.00 10.00      A   
ATOM   2995  C   LYS   321     -33.879  -3.225 -11.642  1.00 10.00      A   
ATOM   2996  O   LYS   321     -32.699  -3.080 -11.320  1.00 10.00      A   
ATOM   2997  N   GLY   322     -34.549  -4.347 -11.431  1.00 10.00      A   
ATOM   2998  HN  GLY   322     -35.496  -4.397 -11.686  1.00 10.00      A   
ATOM   2999  CA  GLY   322     -33.907  -5.497 -10.823  1.00 10.00      A   
ATOM   3000  C   GLY   322     -34.023  -5.481  -9.314  1.00 10.00      A   
ATOM   3001  O   GLY   322     -34.446  -6.464  -8.703  1.00 10.00      A   
ATOM   3002  N   ALA   323     -33.648  -4.364  -8.714  1.00 10.00      A   
ATOM   3003  HN  ALA   323     -33.324  -3.613  -9.260  1.00 10.00      A   
ATOM   3004  CA  ALA   323     -33.714  -4.216  -7.270  1.00 10.00      A   
ATOM   3005  CB  ALA   323     -32.321  -4.272  -6.654  1.00 10.00      A   
ATOM   3006  C   ALA   323     -34.422  -2.920  -6.892  1.00 10.00      A   
ATOM   3007  O   ALA   323     -33.811  -1.851  -6.878  1.00 10.00      A   
ATOM   3008  N   PRO   324     -35.734  -3.001  -6.626  1.00 10.00      A   
ATOM   3009  CA  PRO   324     -36.543  -1.844  -6.238  1.00 10.00      A   
ATOM   3010  CB  PRO   324     -37.988  -2.368  -6.320  1.00 10.00      A   
ATOM   3011  CG  PRO   324     -37.898  -3.684  -7.017  1.00 10.00      A   
ATOM   3012  CD  PRO   324     -36.540  -4.224  -6.694  1.00 10.00      A   
ATOM   3013  C   PRO   324     -36.226  -1.408  -4.812  1.00 10.00      A   
ATOM   3014  O   PRO   324     -36.024  -2.247  -3.929  1.00 10.00      A   
ATOM   3015  N   TYR   325     -36.177  -0.101  -4.593  1.00 10.00      A   
ATOM   3016  HN  TYR   325     -36.341   0.518  -5.343  1.00 10.00      A   
ATOM   3017  CA  TYR   325     -35.883   0.439  -3.273  1.00 10.00      A   
ATOM   3018  CB  TYR   325     -35.741   1.966  -3.306  1.00 10.00      A   
ATOM   3019  CG  TYR   325     -35.674   2.582  -1.923  1.00 10.00      A   
ATOM   3020  CD1 TYR   325     -34.566   2.380  -1.110  1.00 10.00      A   
ATOM   3021  CD2 TYR   325     -36.727   3.338  -1.422  1.00 10.00      A   
ATOM   3022  CE1 TYR   325     -34.509   2.911   0.163  1.00 10.00      A   
ATOM   3023  CE2 TYR   325     -36.674   3.878  -0.151  1.00 10.00      A   
ATOM   3024  CZ  TYR   325     -35.563   3.658   0.638  1.00 10.00      A   
ATOM   3025  OH  TYR   325     -35.507   4.185   1.906  1.00 10.00      A   
ATOM   3026  HH  TYR   325     -34.805   3.742   2.405  1.00 10.00      A   
ATOM   3027  C   TYR   325     -36.936   0.034  -2.247  1.00 10.00      A   
ATOM   3028  O   TYR   325     -38.141   0.166  -2.482  1.00 10.00      A   
ATOM   3029  N   SER   326     -36.464  -0.455  -1.113  1.00 10.00      A   
ATOM   3030  HN  SER   326     -35.491  -0.550  -1.003  1.00 10.00      A   
ATOM   3031  CA  SER   326     -37.330  -0.869  -0.030  1.00 10.00      A   
ATOM   3032  CB  SER   326     -37.755  -2.328  -0.229  1.00 10.00      A   
ATOM   3033  OG  SER   326     -38.751  -2.711   0.704  1.00 10.00      A   
ATOM   3034  HG  SER   326     -39.210  -3.498   0.377  1.00 10.00      A   
ATOM   3035  C   SER   326     -36.586  -0.703   1.290  1.00 10.00      A   
ATOM   3036  O   SER   326     -35.442  -1.141   1.422  1.00 10.00      A   
ATOM   3037  N   TYR   327     -37.224  -0.058   2.260  1.00 10.00      A   
ATOM   3038  HN  TYR   327     -38.131   0.279   2.097  1.00 10.00      A   
ATOM   3039  CA  TYR   327     -36.601   0.159   3.561  1.00 10.00      A   
ATOM   3040  CB  TYR   327     -37.454   1.082   4.439  1.00 10.00      A   
ATOM   3041  CG  TYR   327     -36.649   1.849   5.467  1.00 10.00      A   
ATOM   3042  CD1 TYR   327     -36.178   3.127   5.194  1.00 10.00      A   
ATOM   3043  CD2 TYR   327     -36.349   1.294   6.704  1.00 10.00      A   
ATOM   3044  CE1 TYR   327     -35.431   3.828   6.122  1.00 10.00      A   
ATOM   3045  CE2 TYR   327     -35.605   1.989   7.639  1.00 10.00      A   
ATOM   3046  CZ  TYR   327     -35.147   3.256   7.343  1.00 10.00      A   
ATOM   3047  OH  TYR   327     -34.394   3.948   8.270  1.00 10.00      A   
ATOM   3048  HH  TYR   327     -33.460   3.670   8.197  1.00 10.00      A   
ATOM   3049  C   TYR   327     -36.351  -1.171   4.264  1.00 10.00      A   
ATOM   3050  O   TYR   327     -35.400  -1.316   5.031  1.00 10.00      A   
ATOM   3051  N   GLU   328     -37.204  -2.143   3.984  1.00 10.00      A   
ATOM   3052  HN  GLU   328     -37.940  -1.966   3.360  1.00 10.00      A   
ATOM   3053  CA  GLU   328     -37.082  -3.466   4.581  1.00 10.00      A   
ATOM   3054  CB  GLU   328     -38.423  -3.918   5.161  1.00 10.00      A   
ATOM   3055  CG  GLU   328     -39.126  -2.855   5.988  1.00 10.00      A   
ATOM   3056  CD  GLU   328     -40.166  -3.430   6.924  1.00 10.00      A   
ATOM   3057  OE1 GLU   328     -41.259  -3.809   6.451  1.00 10.00      A   
ATOM   3058  OE2 GLU   328     -39.899  -3.494   8.142  1.00 10.00      A   
ATOM   3059  C   GLU   328     -36.586  -4.480   3.553  1.00 10.00      A   
ATOM   3060  O   GLU   328     -36.910  -5.666   3.626  1.00 10.00      A   
ATOM   3061  N   SER   329     -35.796  -4.006   2.600  1.00 10.00      A   
ATOM   3062  HN  SER   329     -35.567  -3.053   2.600  1.00 10.00      A   
ATOM   3063  CA  SER   329     -35.249  -4.863   1.558  1.00 10.00      A   
ATOM   3064  CB  SER   329     -34.691  -4.011   0.411  1.00 10.00      A   
ATOM   3065  OG  SER   329     -34.133  -4.815  -0.615  1.00 10.00      A   
ATOM   3066  HG  SER   329     -34.523  -4.568  -1.463  1.00 10.00      A   
ATOM   3067  C   SER   329     -34.148  -5.759   2.116  1.00 10.00      A   
ATOM   3068  O   SER   329     -33.495  -5.417   3.106  1.00 10.00      A   
ATOM   3069  N   ALA   330     -33.957  -6.909   1.490  1.00 10.00      A   
ATOM   3070  HN  ALA   330     -34.527  -7.136   0.723  1.00 10.00      A   
ATOM   3071  CA  ALA   330     -32.923  -7.842   1.905  1.00 10.00      A   
ATOM   3072  CB  ALA   330     -33.360  -9.270   1.623  1.00 10.00      A   
ATOM   3073  C   ALA   330     -31.623  -7.527   1.171  1.00 10.00      A   
ATOM   3074  O   ALA   330     -30.534  -7.912   1.606  1.00 10.00      A   
ATOM   3075  N   ASP   331     -31.754  -6.801   0.065  1.00 10.00      A   
ATOM   3076  HN  ASP   331     -32.648  -6.496  -0.201  1.00 10.00      A   
ATOM   3077  CA  ASP   331     -30.607  -6.416  -0.748  1.00 10.00      A   
ATOM   3078  CB  ASP   331     -31.053  -6.094  -2.177  1.00 10.00      A   
ATOM   3079  CG  ASP   331     -29.923  -6.193  -3.183  1.00 10.00      A   
ATOM   3080  OD1 ASP   331     -29.743  -7.288  -3.768  1.00 10.00      A   
ATOM   3081  OD2 ASP   331     -29.220  -5.187  -3.400  1.00 10.00      A   
ATOM   3082  C   ASP   331     -29.943  -5.196  -0.128  1.00 10.00      A   
ATOM   3083  O   ASP   331     -30.426  -4.073  -0.275  1.00 10.00      A   
ATOM   3084  N   ARG   332     -28.856  -5.428   0.595  1.00 10.00      A   
ATOM   3085  HN  ARG   332     -28.525  -6.347   0.677  1.00 10.00      A   
ATOM   3086  CA  ARG   332     -28.139  -4.355   1.265  1.00 10.00      A   
ATOM   3087  CB  ARG   332     -28.994  -3.819   2.418  1.00 10.00      A   
ATOM   3088  CG  ARG   332     -28.440  -2.589   3.114  1.00 10.00      A   
ATOM   3089  CD  ARG   332     -29.463  -2.009   4.076  1.00 10.00      A   
ATOM   3090  NE  ARG   332     -30.680  -1.589   3.379  1.00 10.00      A   
ATOM   3091  HE  ARG   332     -31.054  -2.209   2.717  1.00 10.00      A   
ATOM   3092  CZ  ARG   332     -31.294  -0.426   3.598  1.00 10.00      A   
ATOM   3093  NH1 ARG   332     -30.805   0.416   4.495  1.00 10.00      A   
ATOM   3094 HH11 ARG   332     -31.286   1.340   4.672  1.00 10.00      A   
ATOM   3095 HH12 ARG   332     -29.951   0.170   5.036  1.00 10.00      A   
ATOM   3096  NH2 ARG   332     -32.395  -0.106   2.924  1.00 10.00      A   
ATOM   3097 HH21 ARG   332     -32.793  -0.761   2.219  1.00 10.00      A   
ATOM   3098 HH22 ARG   332     -32.870   0.823   3.098  1.00 10.00      A   
ATOM   3099  C   ARG   332     -26.815  -4.873   1.812  1.00 10.00      A   
ATOM   3100  O   ARG   332     -26.732  -6.012   2.273  1.00 10.00      A   
ATOM   3101  N   TYR   333     -25.784  -4.044   1.748  1.00 10.00      A   
ATOM   3102  HN  TYR   333     -25.909  -3.155   1.358  1.00 10.00      A   
ATOM   3103  CA  TYR   333     -24.473  -4.424   2.251  1.00 10.00      A   
ATOM   3104  CB  TYR   333     -23.416  -4.352   1.143  1.00 10.00      A   
ATOM   3105  CG  TYR   333     -22.033  -4.786   1.586  1.00 10.00      A   
ATOM   3106  CD1 TYR   333     -21.684  -6.130   1.616  1.00 10.00      A   
ATOM   3107  CD2 TYR   333     -21.080  -3.853   1.976  1.00 10.00      A   
ATOM   3108  CE1 TYR   333     -20.427  -6.531   2.023  1.00 10.00      A   
ATOM   3109  CE2 TYR   333     -19.820  -4.246   2.383  1.00 10.00      A   
ATOM   3110  CZ  TYR   333     -19.499  -5.586   2.405  1.00 10.00      A   
ATOM   3111  OH  TYR   333     -18.247  -5.980   2.816  1.00 10.00      A   
ATOM   3112  HH  TYR   333     -18.145  -5.783   3.759  1.00 10.00      A   
ATOM   3113  C   TYR   333     -24.068  -3.532   3.419  1.00 10.00      A   
ATOM   3114  O   TYR   333     -24.029  -2.307   3.289  1.00 10.00      A   
ATOM   3115  N   ASN   334     -23.795  -4.153   4.558  1.00 10.00      A   
ATOM   3116  HN  ASN   334     -23.891  -5.135   4.602  1.00 10.00      A   
ATOM   3117  CA  ASN   334     -23.380  -3.433   5.755  1.00 10.00      A   
ATOM   3118  CB  ASN   334     -24.079  -3.991   7.005  1.00 10.00      A   
ATOM   3119  CG  ASN   334     -25.600  -3.929   6.959  1.00 10.00      A   
ATOM   3120  OD1 ASN   334     -26.216  -4.100   5.908  1.00 10.00      A   
ATOM   3121  ND2 ASN   334     -26.219  -3.689   8.106  1.00 10.00      A   
ATOM   3122 HD21 ASN   334     -25.676  -3.566   8.909  1.00 10.00      A   
ATOM   3123 HD22 ASN   334     -27.202  -3.652   8.106  1.00 10.00      A   
ATOM   3124  C   ASN   334     -21.868  -3.552   5.929  1.00 10.00      A   
ATOM   3125  O   ASN   334     -21.270  -4.555   5.538  1.00 10.00      A   
ATOM   3126  N   LYS   335     -21.255  -2.531   6.507  1.00 10.00      A   
ATOM   3127  HN  LYS   335     -21.782  -1.751   6.782  1.00 10.00      A   
ATOM   3128  CA  LYS   335     -19.811  -2.527   6.732  1.00 10.00      A   
ATOM   3129  CB  LYS   335     -19.297  -1.087   6.762  1.00 10.00      A   
ATOM   3130  CG  LYS   335     -17.788  -0.956   6.834  1.00 10.00      A   
ATOM   3131  CD  LYS   335     -17.351   0.472   6.563  1.00 10.00      A   
ATOM   3132  CE  LYS   335     -15.873   0.660   6.849  1.00 10.00      A   
ATOM   3133  NZ  LYS   335     -15.025  -0.244   6.030  1.00 10.00      A   
ATOM   3134  HZ1 LYS   335     -14.950   0.117   5.059  1.00 10.00      A   
ATOM   3135  HZ2 LYS   335     -15.445  -1.203   5.995  1.00 10.00      A   
ATOM   3136  HZ3 LYS   335     -14.077  -0.316   6.443  1.00 10.00      A   
ATOM   3137  C   LYS   335     -19.451  -3.252   8.031  1.00 10.00      A   
ATOM   3138  O   LYS   335     -20.133  -3.097   9.046  1.00 10.00      A   
ATOM   3139  N   ASN   336     -18.389  -4.049   7.995  1.00 10.00      A   
ATOM   3140  HN  ASN   336     -17.885  -4.145   7.151  1.00 10.00      A   
ATOM   3141  CA  ASN   336     -17.945  -4.795   9.168  1.00 10.00      A   
ATOM   3142  CB  ASN   336     -17.904  -6.301   8.859  1.00 10.00      A   
ATOM   3143  CG  ASN   336     -16.981  -7.084   9.779  1.00 10.00      A   
ATOM   3144  OD1 ASN   336     -17.271  -7.275  10.963  1.00 10.00      A   
ATOM   3145  ND2 ASN   336     -15.870  -7.566   9.237  1.00 10.00      A   
ATOM   3146 HD21 ASN   336     -15.706  -7.394   8.281  1.00 10.00      A   
ATOM   3147 HD22 ASN   336     -15.256  -8.071   9.808  1.00 10.00      A   
ATOM   3148  C   ASN   336     -16.582  -4.300   9.660  1.00 10.00      A   
ATOM   3149  O   ASN   336     -16.379  -4.078  10.856  1.00 10.00      A   
ATOM   3150  N   HIS   337     -15.655  -4.108   8.734  1.00 10.00      A   
ATOM   3151  HN  HIS   337     -15.880  -4.277   7.784  1.00 10.00      A   
ATOM   3152  CA  HIS   337     -14.320  -3.643   9.077  1.00 10.00      A   
ATOM   3153  CB  HIS   337     -13.274  -4.201   8.106  1.00 10.00      A   
ATOM   3154  CG  HIS   337     -11.883  -4.233   8.666  1.00 10.00      A   
ATOM   3155  ND1 HIS   337     -10.815  -3.591   8.077  1.00 10.00      A   
ATOM   3156  HD1 HIS   337     -10.852  -3.052   7.254  1.00 10.00      A   
ATOM   3157  CD2 HIS   337     -11.385  -4.842   9.771  1.00 10.00      A   
ATOM   3158  CE1 HIS   337      -9.724  -3.804   8.792  1.00 10.00      A   
ATOM   3159  NE2 HIS   337     -10.047  -4.560   9.824  1.00 10.00      A   
ATOM   3160  HE2 HIS   337      -9.420  -4.865  10.523  1.00 10.00      A   
ATOM   3161  C   HIS   337     -14.265  -2.120   9.113  1.00 10.00      A   
ATOM   3162  O   HIS   337     -13.740  -1.479   8.199  1.00 10.00      A   
ATOM   3163  N   LEU   338     -14.828  -1.551  10.172  1.00 10.00      A   
ATOM   3164  HN  LEU   338     -15.244  -2.122  10.850  1.00 10.00      A   
ATOM   3165  CA  LEU   338     -14.854  -0.107  10.357  1.00 10.00      A   
ATOM   3166  CB  LEU   338     -15.831   0.261  11.481  1.00 10.00      A   
ATOM   3167  CG  LEU   338     -17.274  -0.232  11.337  1.00 10.00      A   
ATOM   3168  CD1 LEU   338     -18.025  -0.049  12.646  1.00 10.00      A   
ATOM   3169  CD2 LEU   338     -17.984   0.505  10.213  1.00 10.00      A   
ATOM   3170  C   LEU   338     -13.466   0.409  10.717  1.00 10.00      A   
ATOM   3171  O   LEU   338     -12.607  -0.356  11.166  1.00 10.00      A   
ATOM   3172  N   VAL   339     -13.249   1.701  10.508  1.00 10.00      A   
ATOM   3173  HN  VAL   339     -13.969   2.248  10.108  1.00 10.00      A   
ATOM   3174  CA  VAL   339     -11.974   2.328  10.834  1.00 10.00      A   
ATOM   3175  CB  VAL   339     -11.835   3.716  10.168  1.00 10.00      A   
ATOM   3176  CG1 VAL   339     -10.430   4.271  10.357  1.00 10.00      A   
ATOM   3177  CG2 VAL   339     -12.188   3.648   8.690  1.00 10.00      A   
ATOM   3178  C   VAL   339     -11.847   2.482  12.351  1.00 10.00      A   
ATOM   3179  O   VAL   339     -12.672   3.154  12.980  1.00 10.00      A   
ATOM   3180  N   PRO   340     -10.802   1.870  12.946  1.00 10.00      A   
ATOM   3181  CA  PRO   340     -10.553   1.903  14.398  1.00 10.00      A   
ATOM   3182  CB  PRO   340      -9.163   1.264  14.555  1.00 10.00      A   
ATOM   3183  CG  PRO   340      -8.592   1.214  13.176  1.00 10.00      A   
ATOM   3184  CD  PRO   340      -9.765   1.099  12.247  1.00 10.00      A   
ATOM   3185  C   PRO   340     -10.556   3.316  14.969  1.00 10.00      A   
ATOM   3186  O   PRO   340     -11.053   3.550  16.066  1.00 10.00      A   
ATOM   3187  N   PHE   341      -9.992   4.250  14.224  1.00 10.00      A   
ATOM   3188  HN  PHE   341      -9.597   4.000  13.363  1.00 10.00      A   
ATOM   3189  CA  PHE   341      -9.940   5.638  14.654  1.00 10.00      A   
ATOM   3190  CB  PHE   341      -8.488   6.083  14.860  1.00 10.00      A   
ATOM   3191  CG  PHE   341      -7.873   5.588  16.140  1.00 10.00      A   
ATOM   3192  CD1 PHE   341      -7.225   4.366  16.187  1.00 10.00      A   
ATOM   3193  CD2 PHE   341      -7.947   6.349  17.296  1.00 10.00      A   
ATOM   3194  CE1 PHE   341      -6.662   3.911  17.363  1.00 10.00      A   
ATOM   3195  CE2 PHE   341      -7.386   5.900  18.475  1.00 10.00      A   
ATOM   3196  CZ  PHE   341      -6.742   4.679  18.508  1.00 10.00      A   
ATOM   3197  C   PHE   341     -10.631   6.531  13.634  1.00 10.00      A   
ATOM   3198  O   PHE   341     -10.118   7.587  13.269  1.00 10.00      A   
ATOM   3199  N   GLY   342     -11.800   6.097  13.172  1.00 10.00      A   
ATOM   3200  HN  GLY   342     -12.169   5.251  13.506  1.00 10.00      A   
ATOM   3201  CA  GLY   342     -12.529   6.870  12.188  1.00 10.00      A   
ATOM   3202  C   GLY   342     -14.034   6.697  12.263  1.00 10.00      A   
ATOM   3203  O   GLY   342     -14.775   7.681  12.235  1.00 10.00      A   
ATOM   3204  N   GLU   343     -14.495   5.454  12.357  1.00 10.00      A   
ATOM   3205  HN  GLU   343     -13.863   4.704  12.387  1.00 10.00      A   
ATOM   3206  CA  GLU   343     -15.930   5.186  12.410  1.00 10.00      A   
ATOM   3207  CB  GLU   343     -16.348   4.166  11.353  1.00 10.00      A   
ATOM   3208  CG  GLU   343     -16.348   4.735   9.943  1.00 10.00      A   
ATOM   3209  CD  GLU   343     -16.216   3.672   8.876  1.00 10.00      A   
ATOM   3210  OE1 GLU   343     -15.337   2.795   9.022  1.00 10.00      A   
ATOM   3211  OE2 GLU   343     -16.978   3.724   7.880  1.00 10.00      A   
ATOM   3212  C   GLU   343     -16.414   4.797  13.803  1.00 10.00      A   
ATOM   3213  O   GLU   343     -17.584   4.984  14.129  1.00 10.00      A   
ATOM   3214  N   PHE   344     -15.525   4.258  14.623  1.00 10.00      A   
ATOM   3215  HN  PHE   344     -14.605   4.118  14.316  1.00 10.00      A   
ATOM   3216  CA  PHE   344     -15.888   3.876  15.977  1.00 10.00      A   
ATOM   3217  CB  PHE   344     -16.209   2.374  16.085  1.00 10.00      A   
ATOM   3218  CG  PHE   344     -15.017   1.456  16.120  1.00 10.00      A   
ATOM   3219  CD1 PHE   344     -14.486   1.041  17.331  1.00 10.00      A   
ATOM   3220  CD2 PHE   344     -14.436   0.998  14.950  1.00 10.00      A   
ATOM   3221  CE1 PHE   344     -13.398   0.190  17.376  1.00 10.00      A   
ATOM   3222  CE2 PHE   344     -13.347   0.148  14.987  1.00 10.00      A   
ATOM   3223  CZ  PHE   344     -12.827  -0.256  16.201  1.00 10.00      A   
ATOM   3224  C   PHE   344     -14.804   4.301  16.958  1.00 10.00      A   
ATOM   3225  O   PHE   344     -13.673   4.577  16.560  1.00 10.00      A   
ATOM   3226  N   VAL   345     -15.159   4.381  18.230  1.00 10.00      A   
ATOM   3227  HN  VAL   345     -16.083   4.167  18.485  1.00 10.00      A   
ATOM   3228  CA  VAL   345     -14.211   4.777  19.263  1.00 10.00      A   
ATOM   3229  CB  VAL   345     -14.841   5.773  20.263  1.00 10.00      A   
ATOM   3230  CG1 VAL   345     -13.828   6.180  21.323  1.00 10.00      A   
ATOM   3231  CG2 VAL   345     -15.372   6.999  19.536  1.00 10.00      A   
ATOM   3232  C   VAL   345     -13.712   3.551  20.017  1.00 10.00      A   
ATOM   3233  O   VAL   345     -14.508   2.811  20.604  1.00 10.00      A   
ATOM   3234  N   PRO   346     -12.394   3.305  19.990  1.00 10.00      A   
ATOM   3235  CA  PRO   346     -11.790   2.164  20.683  1.00 10.00      A   
ATOM   3236  CB  PRO   346     -10.340   2.172  20.195  1.00 10.00      A   
ATOM   3237  CG  PRO   346     -10.085   3.586  19.806  1.00 10.00      A   
ATOM   3238  CD  PRO   346     -11.389   4.116  19.277  1.00 10.00      A   
ATOM   3239  C   PRO   346     -11.842   2.338  22.197  1.00 10.00      A   
ATOM   3240  O   PRO   346     -11.752   3.461  22.707  1.00 10.00      A   
ATOM   3241  N   LEU   347     -11.979   1.218  22.903  1.00 10.00      A   
ATOM   3242  HN  LEU   347     -12.028   0.362  22.426  1.00 10.00      A   
ATOM   3243  CA  LEU   347     -12.060   1.209  24.362  1.00 10.00      A   
ATOM   3244  CB  LEU   347     -10.811   1.817  25.011  1.00 10.00      A   
ATOM   3245  CG  LEU   347      -9.502   1.047  24.829  1.00 10.00      A   
ATOM   3246  CD1 LEU   347      -8.328   1.867  25.345  1.00 10.00      A   
ATOM   3247  CD2 LEU   347      -9.566  -0.299  25.537  1.00 10.00      A   
ATOM   3248  C   LEU   347     -13.325   1.903  24.860  1.00 10.00      A   
ATOM   3249  O   LEU   347     -13.287   3.046  25.305  1.00 10.00      A   
ATOM   3250  N   GLU   348     -14.447   1.196  24.794  1.00 10.00      A   
ATOM   3251  HN  GLU   348     -14.412   0.277  24.444  1.00 10.00      A   
ATOM   3252  CA  GLU   348     -15.727   1.737  25.231  1.00 10.00      A   
ATOM   3253  CB  GLU   348     -16.895   1.005  24.561  1.00 10.00      A   
ATOM   3254  CG  GLU   348     -16.917  -0.499  24.785  1.00 10.00      A   
ATOM   3255  CD  GLU   348     -16.159  -1.261  23.718  1.00 10.00      A   
ATOM   3256  OE1 GLU   348     -14.924  -1.406  23.849  1.00 10.00      A   
ATOM   3257  OE2 GLU   348     -16.795  -1.723  22.745  1.00 10.00      A   
ATOM   3258  C   GLU   348     -15.866   1.688  26.752  1.00 10.00      A   
ATOM   3259  O   GLU   348     -16.874   2.119  27.310  1.00 10.00      A   
ATOM   3260  N   SER   349     -14.852   1.156  27.422  1.00 10.00      A   
ATOM   3261  HN  SER   349     -14.081   0.802  26.924  1.00 10.00      A   
ATOM   3262  CA  SER   349     -14.864   1.066  28.876  1.00 10.00      A   
ATOM   3263  CB  SER   349     -13.945  -0.057  29.358  1.00 10.00      A   
ATOM   3264  OG  SER   349     -14.395  -1.316  28.880  1.00 10.00      A   
ATOM   3265  HG  SER   349     -15.334  -1.261  28.668  1.00 10.00      A   
ATOM   3266  C   SER   349     -14.481   2.399  29.522  1.00 10.00      A   
ATOM   3267  O   SER   349     -14.382   2.506  30.745  1.00 10.00      A   
ATOM   3268  N   ILE   350     -14.286   3.420  28.696  1.00 10.00      A   
ATOM   3269  HN  ILE   350     -14.395   3.281  27.731  1.00 10.00      A   
ATOM   3270  CA  ILE   350     -13.923   4.744  29.187  1.00 10.00      A   
ATOM   3271  CB  ILE   350     -12.934   5.462  28.244  1.00 10.00      A   
ATOM   3272  CG1 ILE   350     -13.550   5.654  26.855  1.00 10.00      A   
ATOM   3273  CG2 ILE   350     -11.628   4.685  28.156  1.00 10.00      A   
ATOM   3274  CD1 ILE   350     -12.703   6.490  25.919  1.00 10.00      A   
ATOM   3275  C   ILE   350     -15.166   5.609  29.387  1.00 10.00      A   
ATOM   3276  O   ILE   350     -15.117   6.830  29.266  1.00 10.00      A   
ATOM   3277  N   LEU   351     -16.278   4.965  29.720  1.00 10.00      A   
ATOM   3278  HN  LEU   351     -16.253   3.991  29.820  1.00 10.00      A   
ATOM   3279  CA  LEU   351     -17.535   5.672  29.937  1.00 10.00      A   
ATOM   3280  CB  LEU   351     -18.714   4.696  29.951  1.00 10.00      A   
ATOM   3281  CG  LEU   351     -19.030   3.986  28.631  1.00 10.00      A   
ATOM   3282  CD1 LEU   351     -20.192   3.021  28.808  1.00 10.00      A   
ATOM   3283  CD2 LEU   351     -19.327   4.997  27.533  1.00 10.00      A   
ATOM   3284  C   LEU   351     -17.506   6.469  31.236  1.00 10.00      A   
ATOM   3285  O   LEU   351     -18.320   7.373  31.431  1.00 10.00      A   
ATOM   3286  N   ARG   352     -16.568   6.131  32.114  1.00 10.00      A   
ATOM   3287  HN  ARG   352     -15.951   5.401  31.894  1.00 10.00      A   
ATOM   3288  CA  ARG   352     -16.436   6.813  33.398  1.00 10.00      A   
ATOM   3289  CB  ARG   352     -15.357   6.162  34.271  1.00 10.00      A   
ATOM   3290  CG  ARG   352     -15.291   6.696  35.691  1.00 10.00      A   
ATOM   3291  CD  ARG   352     -13.881   6.593  36.242  1.00 10.00      A   
ATOM   3292  NE  ARG   352     -13.045   7.714  35.813  1.00 10.00      A   
ATOM   3293  HE  ARG   352     -13.315   8.612  36.116  1.00 10.00      A   
ATOM   3294  CZ  ARG   352     -11.965   7.595  35.040  1.00 10.00      A   
ATOM   3295  NH1 ARG   352     -11.585   6.402  34.594  1.00 10.00      A   
ATOM   3296 HH11 ARG   352     -10.739   6.315  33.992  1.00 10.00      A   
ATOM   3297 HH12 ARG   352     -12.131   5.547  34.842  1.00 10.00      A   
ATOM   3298  NH2 ARG   352     -11.252   8.671  34.722  1.00 10.00      A   
ATOM   3299 HH21 ARG   352     -11.531   9.613  35.077  1.00 10.00      A   
ATOM   3300 HH22 ARG   352     -10.406   8.581  34.115  1.00 10.00      A   
ATOM   3301  C   ARG   352     -16.202   8.322  33.229  1.00 10.00      A   
ATOM   3302  O   ARG   352     -17.032   9.122  33.662  1.00 10.00      A   
ATOM   3303  N   PRO   353     -15.094   8.749  32.581  1.00 10.00      A   
ATOM   3304  CA  PRO   353     -14.814  10.170  32.381  1.00 10.00      A   
ATOM   3305  CB  PRO   353     -13.296  10.184  32.224  1.00 10.00      A   
ATOM   3306  CG  PRO   353     -12.984   8.894  31.544  1.00 10.00      A   
ATOM   3307  CD  PRO   353     -14.028   7.904  31.997  1.00 10.00      A   
ATOM   3308  C   PRO   353     -15.482  10.703  31.114  1.00 10.00      A   
ATOM   3309  O   PRO   353     -15.129  11.770  30.612  1.00 10.00      A   
ATOM   3310  N   LEU   354     -16.446   9.947  30.596  1.00 10.00      A   
ATOM   3311  HN  LEU   354     -16.679   9.103  31.039  1.00 10.00      A   
ATOM   3312  CA  LEU   354     -17.163  10.337  29.389  1.00 10.00      A   
ATOM   3313  CB  LEU   354     -17.774   9.102  28.715  1.00 10.00      A   
ATOM   3314  CG  LEU   354     -18.623   9.348  27.465  1.00 10.00      A   
ATOM   3315  CD1 LEU   354     -18.118   8.510  26.299  1.00 10.00      A   
ATOM   3316  CD2 LEU   354     -20.086   9.046  27.749  1.00 10.00      A   
ATOM   3317  C   LEU   354     -18.244  11.362  29.713  1.00 10.00      A   
ATOM   3318  O   LEU   354     -18.558  12.229  28.898  1.00 10.00      A   
ATOM   3319  N   ALA   355     -18.813  11.256  30.905  1.00 10.00      A   
ATOM   3320  HN  ALA   355     -18.518  10.549  31.518  1.00 10.00      A   
ATOM   3321  CA  ALA   355     -19.855  12.182  31.329  1.00 10.00      A   
ATOM   3322  CB  ALA   355     -20.946  11.486  32.133  1.00 10.00      A   
ATOM   3323  C   ALA   355     -19.271  13.395  32.061  1.00 10.00      A   
ATOM   3324  O   ALA   355     -19.463  14.529  31.620  1.00 10.00      A   
ATOM   3325  N   PRO   356     -18.559  13.195  33.189  1.00 10.00      A   
ATOM   3326  CA  PRO   356     -17.953  14.285  33.933  1.00 10.00      A   
ATOM   3327  CB  PRO   356     -18.120  13.799  35.371  1.00 10.00      A   
ATOM   3328  CG  PRO   356     -18.005  12.308  35.288  1.00 10.00      A   
ATOM   3329  CD  PRO   356     -18.309  11.909  33.863  1.00 10.00      A   
ATOM   3330  C   PRO   356     -16.467  14.441  33.608  1.00 10.00      A   
ATOM   3331  O   PRO   356     -15.851  13.541  33.031  1.00 10.00      A   
ATOM   3332  N   PHE   357     -15.909  15.593  33.978  1.00 10.00      A   
ATOM   3333  HN  PHE   357     -16.475  16.266  34.413  1.00 10.00      A   
ATOM   3334  CA  PHE   357     -14.492  15.904  33.767  1.00 10.00      A   
ATOM   3335  CB  PHE   357     -13.569  14.857  34.404  1.00 10.00      A   
ATOM   3336  CG  PHE   357     -13.583  14.868  35.904  1.00 10.00      A   
ATOM   3337  CD1 PHE   357     -14.424  14.022  36.608  1.00 10.00      A   
ATOM   3338  CD2 PHE   357     -12.756  15.725  36.608  1.00 10.00      A   
ATOM   3339  CE1 PHE   357     -14.440  14.031  37.986  1.00 10.00      A   
ATOM   3340  CE2 PHE   357     -12.766  15.740  37.987  1.00 10.00      A   
ATOM   3341  CZ  PHE   357     -13.610  14.892  38.677  1.00 10.00      A   
ATOM   3342  C   PHE   357     -14.124  16.134  32.303  1.00 10.00      A   
ATOM   3343  O   PHE   357     -13.697  17.226  31.931  1.00 10.00      A   
ATOM   3344  N   PHE   358     -14.288  15.117  31.473  1.00 10.00      A   
ATOM   3345  HN  PHE   358     -14.676  14.275  31.809  1.00 10.00      A   
ATOM   3346  CA  PHE   358     -13.937  15.228  30.067  1.00 10.00      A   
ATOM   3347  CB  PHE   358     -12.889  14.180  29.685  1.00 10.00      A   
ATOM   3348  CG  PHE   358     -11.625  14.258  30.488  1.00 10.00      A   
ATOM   3349  CD1 PHE   358     -11.375  13.347  31.502  1.00 10.00      A   
ATOM   3350  CD2 PHE   358     -10.688  15.245  30.234  1.00 10.00      A   
ATOM   3351  CE1 PHE   358     -10.214  13.419  32.247  1.00 10.00      A   
ATOM   3352  CE2 PHE   358      -9.524  15.323  30.974  1.00 10.00      A   
ATOM   3353  CZ  PHE   358      -9.286  14.409  31.982  1.00 10.00      A   
ATOM   3354  C   PHE   358     -15.153  15.087  29.166  1.00 10.00      A   
ATOM   3355  O   PHE   358     -16.177  14.527  29.558  1.00 10.00      A   
ATOM   3356  N   ASP   359     -15.033  15.613  27.958  1.00 10.00      A   
ATOM   3357  HN  ASP   359     -14.196  16.062  27.716  1.00 10.00      A   
ATOM   3358  CA  ASP   359     -16.103  15.539  26.974  1.00 10.00      A   
ATOM   3359  CB  ASP   359     -16.350  16.914  26.344  1.00 10.00      A   
ATOM   3360  CG  ASP   359     -17.451  16.908  25.301  1.00 10.00      A   
ATOM   3361  OD1 ASP   359     -18.318  16.012  25.345  1.00 10.00      A   
ATOM   3362  OD2 ASP   359     -17.455  17.810  24.432  1.00 10.00      A   
ATOM   3363  C   ASP   359     -15.722  14.518  25.911  1.00 10.00      A   
ATOM   3364  O   ASP   359     -15.264  14.869  24.823  1.00 10.00      A   
ATOM   3365  N   LEU   360     -15.876  13.250  26.251  1.00 10.00      A   
ATOM   3366  HN  LEU   360     -16.238  13.034  27.137  1.00 10.00      A   
ATOM   3367  CA  LEU   360     -15.525  12.172  25.341  1.00 10.00      A   
ATOM   3368  CB  LEU   360     -15.218  10.886  26.110  1.00 10.00      A   
ATOM   3369  CG  LEU   360     -14.075  10.967  27.125  1.00 10.00      A   
ATOM   3370  CD1 LEU   360     -13.846   9.616  27.781  1.00 10.00      A   
ATOM   3371  CD2 LEU   360     -12.800  11.464  26.461  1.00 10.00      A   
ATOM   3372  C   LEU   360     -16.613  11.935  24.302  1.00 10.00      A   
ATOM   3373  O   LEU   360     -17.807  11.964  24.618  1.00 10.00      A   
ATOM   3374  N   PRO   361     -16.211  11.721  23.041  1.00 10.00      A   
ATOM   3375  CA  PRO   361     -17.146  11.475  21.938  1.00 10.00      A   
ATOM   3376  CB  PRO   361     -16.244  11.466  20.700  1.00 10.00      A   
ATOM   3377  CG  PRO   361     -14.894  11.108  21.217  1.00 10.00      A   
ATOM   3378  CD  PRO   361     -14.807  11.713  22.589  1.00 10.00      A   
ATOM   3379  C   PRO   361     -17.864  10.133  22.083  1.00 10.00      A   
ATOM   3380  O   PRO   361     -17.298   9.162  22.595  1.00 10.00      A   
ATOM   3381  N   MET   362     -19.115  10.088  21.642  1.00 10.00      A   
ATOM   3382  HN  MET   362     -19.515  10.899  21.253  1.00 10.00      A   
ATOM   3383  CA  MET   362     -19.910   8.870  21.723  1.00 10.00      A   
ATOM   3384  CB  MET   362     -21.196   9.123  22.508  1.00 10.00      A   
ATOM   3385  CG  MET   362     -20.969   9.701  23.893  1.00 10.00      A   
ATOM   3386  SD  MET   362     -22.419   9.552  24.953  1.00 10.00      A   
ATOM   3387  CE  MET   362     -22.556   7.770  25.079  1.00 10.00      A   
ATOM   3388  C   MET   362     -20.249   8.346  20.338  1.00 10.00      A   
ATOM   3389  O   MET   362     -20.937   7.334  20.199  1.00 10.00      A   
ATOM   3390  N   SER   363     -19.760   9.042  19.322  1.00 10.00      A   
ATOM   3391  HN  SER   363     -19.218   9.838  19.503  1.00 10.00      A   
ATOM   3392  CA  SER   363     -20.003   8.663  17.942  1.00 10.00      A   
ATOM   3393  CB  SER   363     -19.487   9.770  17.026  1.00 10.00      A   
ATOM   3394  OG  SER   363     -19.190  10.940  17.779  1.00 10.00      A   
ATOM   3395  HG  SER   363     -20.001  11.451  17.909  1.00 10.00      A   
ATOM   3396  C   SER   363     -19.312   7.344  17.609  1.00 10.00      A   
ATOM   3397  O   SER   363     -18.085   7.252  17.631  1.00 10.00      A   
ATOM   3398  N   SER   364     -20.104   6.317  17.334  1.00 10.00      A   
ATOM   3399  HN  SER   364     -21.078   6.440  17.372  1.00 10.00      A   
ATOM   3400  CA  SER   364     -19.570   5.008  16.989  1.00 10.00      A   
ATOM   3401  CB  SER   364     -19.219   4.212  18.252  1.00 10.00      A   
ATOM   3402  OG  SER   364     -18.080   4.764  18.902  1.00 10.00      A   
ATOM   3403  HG  SER   364     -18.004   5.703  18.668  1.00 10.00      A   
ATOM   3404  C   SER   364     -20.544   4.228  16.110  1.00 10.00      A   
ATOM   3405  O   SER   364     -21.677   3.956  16.510  1.00 10.00      A   
ATOM   3406  N   PHE   365     -20.103   3.898  14.903  1.00 10.00      A   
ATOM   3407  HN  PHE   365     -19.200   4.178  14.630  1.00 10.00      A   
ATOM   3408  CA  PHE   365     -20.921   3.140  13.967  1.00 10.00      A   
ATOM   3409  CB  PHE   365     -20.333   3.220  12.555  1.00 10.00      A   
ATOM   3410  CG  PHE   365     -20.678   4.481  11.815  1.00 10.00      A   
ATOM   3411  CD1 PHE   365     -19.977   5.651  12.046  1.00 10.00      A   
ATOM   3412  CD2 PHE   365     -21.703   4.493  10.885  1.00 10.00      A   
ATOM   3413  CE1 PHE   365     -20.292   6.811  11.365  1.00 10.00      A   
ATOM   3414  CE2 PHE   365     -22.025   5.649  10.201  1.00 10.00      A   
ATOM   3415  CZ  PHE   365     -21.318   6.810  10.441  1.00 10.00      A   
ATOM   3416  C   PHE   365     -21.022   1.684  14.405  1.00 10.00      A   
ATOM   3417  O   PHE   365     -20.143   1.172  15.102  1.00 10.00      A   
ATOM   3418  N   SER   366     -22.096   1.028  14.007  1.00 10.00      A   
ATOM   3419  HN  SER   366     -22.768   1.492  13.463  1.00 10.00      A   
ATOM   3420  CA  SER   366     -22.310  -0.365  14.351  1.00 10.00      A   
ATOM   3421  CB  SER   366     -23.796  -0.620  14.600  1.00 10.00      A   
ATOM   3422  OG  SER   366     -24.321   0.286  15.558  1.00 10.00      A   
ATOM   3423  HG  SER   366     -25.031  -0.155  16.060  1.00 10.00      A   
ATOM   3424  C   SER   366     -21.794  -1.271  13.237  1.00 10.00      A   
ATOM   3425  O   SER   366     -21.818  -0.900  12.060  1.00 10.00      A   
ATOM   3426  N   ARG   367     -21.323  -2.451  13.614  1.00 10.00      A   
ATOM   3427  HN  ARG   367     -21.335  -2.690  14.566  1.00 10.00      A   
ATOM   3428  CA  ARG   367     -20.794  -3.403  12.652  1.00 10.00      A   
ATOM   3429  CB  ARG   367     -19.726  -4.281  13.301  1.00 10.00      A   
ATOM   3430  CG  ARG   367     -18.371  -3.608  13.422  1.00 10.00      A   
ATOM   3431  CD  ARG   367     -17.342  -4.542  14.032  1.00 10.00      A   
ATOM   3432  NE  ARG   367     -15.978  -4.145  13.688  1.00 10.00      A   
ATOM   3433  HE  ARG   367     -15.696  -4.281  12.754  1.00 10.00      A   
ATOM   3434  CZ  ARG   367     -15.117  -3.623  14.554  1.00 10.00      A   
ATOM   3435  NH1 ARG   367     -15.473  -3.429  15.818  1.00 10.00      A   
ATOM   3436 HH11 ARG   367     -14.800  -3.020  16.499  1.00 10.00      A   
ATOM   3437 HH12 ARG   367     -16.433  -3.689  16.135  1.00 10.00      A   
ATOM   3438  NH2 ARG   367     -13.892  -3.298  14.157  1.00 10.00      A   
ATOM   3439 HH21 ARG   367     -13.605  -3.454  13.167  1.00 10.00      A   
ATOM   3440 HH22 ARG   367     -13.213  -2.892  14.834  1.00 10.00      A   
ATOM   3441  C   ARG   367     -21.896  -4.270  12.068  1.00 10.00      A   
ATOM   3442  O   ARG   367     -22.848  -4.630  12.760  1.00 10.00      A   
ATOM   3443  N   GLY   368     -21.769  -4.593  10.792  1.00 10.00      A   
ATOM   3444  HN  GLY   368     -20.995  -4.259  10.285  1.00 10.00      A   
ATOM   3445  CA  GLY   368     -22.753  -5.425  10.137  1.00 10.00      A   
ATOM   3446  C   GLY   368     -22.348  -6.885  10.140  1.00 10.00      A   
ATOM   3447  O   GLY   368     -21.387  -7.259  10.817  1.00 10.00      A   
ATOM   3448  N   PRO   369     -23.071  -7.736   9.396  1.00 10.00      A   
ATOM   3449  CA  PRO   369     -22.777  -9.171   9.312  1.00 10.00      A   
ATOM   3450  CB  PRO   369     -23.956  -9.742   8.506  1.00 10.00      A   
ATOM   3451  CG  PRO   369     -24.991  -8.668   8.502  1.00 10.00      A   
ATOM   3452  CD  PRO   369     -24.240  -7.374   8.581  1.00 10.00      A   
ATOM   3453  C   PRO   369     -21.467  -9.440   8.576  1.00 10.00      A   
ATOM   3454  O   PRO   369     -21.062  -8.669   7.704  1.00 10.00      A   
ATOM   3455  N   TYR   370     -20.809 -10.535   8.935  1.00 10.00      A   
ATOM   3456  HN  TYR   370     -21.184 -11.108   9.635  1.00 10.00      A   
ATOM   3457  CA  TYR   370     -19.550 -10.912   8.306  1.00 10.00      A   
ATOM   3458  CB  TYR   370     -18.757 -11.859   9.218  1.00 10.00      A   
ATOM   3459  CG  TYR   370     -17.584 -12.548   8.548  1.00 10.00      A   
ATOM   3460  CD1 TYR   370     -16.502 -11.823   8.063  1.00 10.00      A   
ATOM   3461  CD2 TYR   370     -17.560 -13.930   8.406  1.00 10.00      A   
ATOM   3462  CE1 TYR   370     -15.434 -12.457   7.454  1.00 10.00      A   
ATOM   3463  CE2 TYR   370     -16.496 -14.572   7.801  1.00 10.00      A   
ATOM   3464  CZ  TYR   370     -15.437 -13.833   7.326  1.00 10.00      A   
ATOM   3465  OH  TYR   370     -14.374 -14.473   6.720  1.00 10.00      A   
ATOM   3466  HH  TYR   370     -14.717 -15.196   6.158  1.00 10.00      A   
ATOM   3467  C   TYR   370     -19.813 -11.561   6.951  1.00 10.00      A   
ATOM   3468  O   TYR   370     -19.059 -11.368   5.998  1.00 10.00      A   
ATOM   3469  N   ILE   371     -20.896 -12.318   6.872  1.00 10.00      A   
ATOM   3470  HN  ILE   371     -21.469 -12.418   7.662  1.00 10.00      A   
ATOM   3471  CA  ILE   371     -21.269 -12.991   5.636  1.00 10.00      A   
ATOM   3472  CB  ILE   371     -21.490 -14.505   5.846  1.00 10.00      A   
ATOM   3473  CG1 ILE   371     -20.267 -15.131   6.523  1.00 10.00      A   
ATOM   3474  CG2 ILE   371     -21.766 -15.191   4.513  1.00 10.00      A   
ATOM   3475  CD1 ILE   371     -20.471 -16.566   6.955  1.00 10.00      A   
ATOM   3476  C   ILE   371     -22.536 -12.364   5.066  1.00 10.00      A   
ATOM   3477  O   ILE   371     -23.613 -12.471   5.654  1.00 10.00      A   
ATOM   3478  N   GLN   372     -22.398 -11.703   3.930  1.00 10.00      A   
ATOM   3479  HN  GLN   372     -21.509 -11.665   3.503  1.00 10.00      A   
ATOM   3480  CA  GLN   372     -23.519 -11.049   3.280  1.00 10.00      A   
ATOM   3481  CB  GLN   372     -23.409  -9.529   3.424  1.00 10.00      A   
ATOM   3482  CG  GLN   372     -23.501  -9.038   4.857  1.00 10.00      A   
ATOM   3483  CD  GLN   372     -23.285  -7.549   4.969  1.00 10.00      A   
ATOM   3484  OE1 GLN   372     -24.233  -6.768   4.912  1.00 10.00      A   
ATOM   3485  NE2 GLN   372     -22.034  -7.146   5.127  1.00 10.00      A   
ATOM   3486 HE21 GLN   372     -21.328  -7.832   5.164  1.00 10.00      A   
ATOM   3487 HE22 GLN   372     -21.859  -6.181   5.200  1.00 10.00      A   
ATOM   3488  C   GLN   372     -23.578 -11.427   1.808  1.00 10.00      A   
ATOM   3489  O   GLN   372     -22.548 -11.497   1.136  1.00 10.00      A   
ATOM   3490  N   PRO   373     -24.788 -11.681   1.291  1.00 10.00      A   
ATOM   3491  CA  PRO   373     -24.988 -12.047  -0.113  1.00 10.00      A   
ATOM   3492  CB  PRO   373     -26.488 -12.365  -0.186  1.00 10.00      A   
ATOM   3493  CG  PRO   373     -27.089 -11.609   0.946  1.00 10.00      A   
ATOM   3494  CD  PRO   373     -26.058 -11.622   2.036  1.00 10.00      A   
ATOM   3495  C   PRO   373     -24.659 -10.885  -1.047  1.00 10.00      A   
ATOM   3496  O   PRO   373     -24.611  -9.728  -0.622  1.00 10.00      A   
ATOM   3497  N   PRO   374     -24.407 -11.178  -2.328  1.00 10.00      A   
ATOM   3498  CA  PRO   374     -24.101 -10.144  -3.316  1.00 10.00      A   
ATOM   3499  CB  PRO   374     -23.639 -10.948  -4.536  1.00 10.00      A   
ATOM   3500  CG  PRO   374     -24.292 -12.279  -4.390  1.00 10.00      A   
ATOM   3501  CD  PRO   374     -24.395 -12.534  -2.913  1.00 10.00      A   
ATOM   3502  C   PRO   374     -25.348  -9.336  -3.657  1.00 10.00      A   
ATOM   3503  O   PRO   374     -26.468  -9.844  -3.580  1.00 10.00      A   
ATOM   3504  N   LEU   375     -25.160  -8.080  -4.021  1.00 10.00      A   
ATOM   3505  HN  LEU   375     -24.244  -7.723  -4.074  1.00 10.00      A   
ATOM   3506  CA  LEU   375     -26.280  -7.223  -4.372  1.00 10.00      A   
ATOM   3507  CB  LEU   375     -25.903  -5.745  -4.241  1.00 10.00      A   
ATOM   3508  CG  LEU   375     -25.727  -5.209  -2.815  1.00 10.00      A   
ATOM   3509  CD1 LEU   375     -24.361  -5.581  -2.257  1.00 10.00      A   
ATOM   3510  CD2 LEU   375     -25.932  -3.703  -2.778  1.00 10.00      A   
ATOM   3511  C   LEU   375     -26.727  -7.530  -5.792  1.00 10.00      A   
ATOM   3512  O   LEU   375     -25.909  -7.544  -6.712  1.00 10.00      A   
ATOM   3513  N   SER   376     -28.012  -7.796  -5.963  1.00 10.00      A   
ATOM   3514  HN  SER   376     -28.617  -7.768  -5.185  1.00 10.00      A   
ATOM   3515  CA  SER   376     -28.555  -8.115  -7.274  1.00 10.00      A   
ATOM   3516  CB  SER   376     -29.685  -9.136  -7.149  1.00 10.00      A   
ATOM   3517  OG  SER   376     -29.340 -10.173  -6.243  1.00 10.00      A   
ATOM   3518  HG  SER   376     -28.619 -10.708  -6.621  1.00 10.00      A   
ATOM   3519  C   SER   376     -29.048  -6.856  -7.980  1.00 10.00      A   
ATOM   3520  O   SER   376     -30.225  -6.499  -7.901  1.00 10.00      A   
ATOM   3521  N   ALA   377     -28.140  -6.188  -8.667  1.00 10.00      A   
ATOM   3522  HN  ALA   377     -27.219  -6.534  -8.702  1.00 10.00      A   
ATOM   3523  CA  ALA   377     -28.470  -4.969  -9.381  1.00 10.00      A   
ATOM   3524  CB  ALA   377     -27.305  -3.992  -9.324  1.00 10.00      A   
ATOM   3525  C   ALA   377     -28.840  -5.281 -10.824  1.00 10.00      A   
ATOM   3526  O   ALA   377     -27.974  -5.593 -11.639  1.00 10.00      A   
ATOM   3527  N   ASN   378     -30.137  -5.211 -11.119  1.00 10.00      A   
ATOM   3528  HN  ASN   378     -30.768  -4.966 -10.410  1.00 10.00      A   
ATOM   3529  CA  ASN   378     -30.662  -5.474 -12.465  1.00 10.00      A   
ATOM   3530  CB  ASN   378     -30.250  -4.370 -13.448  1.00 10.00      A   
ATOM   3531  CG  ASN   378     -31.053  -4.379 -14.737  1.00 10.00      A   
ATOM   3532  OD1 ASN   378     -32.219  -4.769 -14.756  1.00 10.00      A   
ATOM   3533  ND2 ASN   378     -30.425  -3.961 -15.825  1.00 10.00      A   
ATOM   3534 HD21 ASN   378     -29.489  -3.681 -15.739  1.00 10.00      A   
ATOM   3535 HD22 ASN   378     -30.918  -3.947 -16.670  1.00 10.00      A   
ATOM   3536  C   ASN   378     -30.252  -6.852 -12.981  1.00 10.00      A   
ATOM   3537  O   ASN   378     -29.841  -7.007 -14.133  1.00 10.00      A   
ATOM   3538  N   GLY   379     -30.349  -7.848 -12.113  1.00 10.00      A   
ATOM   3539  HN  GLY   379     -30.671  -7.664 -11.203  1.00 10.00      A   
ATOM   3540  CA  GLY   379     -30.002  -9.203 -12.493  1.00 10.00      A   
ATOM   3541  C   GLY   379     -28.525  -9.516 -12.348  1.00 10.00      A   
ATOM   3542  O   GLY   379     -28.112 -10.663 -12.510  1.00 10.00      A   
ATOM   3543  N   ILE   380     -27.727  -8.508 -12.045  1.00 10.00      A   
ATOM   3544  HN  ILE   380     -28.109  -7.611 -11.923  1.00 10.00      A   
ATOM   3545  CA  ILE   380     -26.289  -8.698 -11.886  1.00 10.00      A   
ATOM   3546  CB  ILE   380     -25.492  -7.516 -12.480  1.00 10.00      A   
ATOM   3547  CG1 ILE   380     -25.796  -7.346 -13.975  1.00 10.00      A   
ATOM   3548  CG2 ILE   380     -23.998  -7.690 -12.246  1.00 10.00      A   
ATOM   3549  CD1 ILE   380     -25.447  -8.552 -14.822  1.00 10.00      A   
ATOM   3550  C   ILE   380     -25.930  -8.853 -10.410  1.00 10.00      A   
ATOM   3551  O   ILE   380     -26.208  -7.963  -9.607  1.00 10.00      A   
ATOM   3552  N   GLU   381     -25.312  -9.978 -10.063  1.00 10.00      A   
ATOM   3553  HN  GLU   381     -25.095 -10.639 -10.757  1.00 10.00      A   
ATOM   3554  CA  GLU   381     -24.918 -10.244  -8.684  1.00 10.00      A   
ATOM   3555  CB  GLU   381     -24.987 -11.746  -8.380  1.00 10.00      A   
ATOM   3556  CG  GLU   381     -26.240 -12.444  -8.890  1.00 10.00      A   
ATOM   3557  CD  GLU   381     -27.492 -12.059  -8.131  1.00 10.00      A   
ATOM   3558  OE1 GLU   381     -27.459 -12.039  -6.883  1.00 10.00      A   
ATOM   3559  OE2 GLU   381     -28.527 -11.792  -8.782  1.00 10.00      A   
ATOM   3560  C   GLU   381     -23.498  -9.743  -8.452  1.00 10.00      A   
ATOM   3561  O   GLU   381     -22.564 -10.170  -9.133  1.00 10.00      A   
ATOM   3562  N   LEU   382     -23.333  -8.831  -7.504  1.00 10.00      A   
ATOM   3563  HN  LEU   382     -24.115  -8.509  -6.999  1.00 10.00      A   
ATOM   3564  CA  LEU   382     -22.016  -8.283  -7.210  1.00 10.00      A   
ATOM   3565  CB  LEU   382     -21.811  -6.950  -7.942  1.00 10.00      A   
ATOM   3566  CG  LEU   382     -23.036  -6.037  -8.072  1.00 10.00      A   
ATOM   3567  CD1 LEU   382     -23.133  -5.074  -6.899  1.00 10.00      A   
ATOM   3568  CD2 LEU   382     -22.997  -5.280  -9.389  1.00 10.00      A   
ATOM   3569  C   LEU   382     -21.773  -8.117  -5.713  1.00 10.00      A   
ATOM   3570  O   LEU   382     -22.613  -7.578  -4.991  1.00 10.00      A   
ATOM   3571  N   THR   383     -20.632  -8.609  -5.250  1.00 10.00      A   
ATOM   3572  HN  THR   383     -20.027  -9.075  -5.864  1.00 10.00      A   
ATOM   3573  CA  THR   383     -20.256  -8.485  -3.848  1.00 10.00      A   
ATOM   3574  CB  THR   383     -19.201  -9.541  -3.467  1.00 10.00      A   
ATOM   3575  OG1 THR   383     -19.554 -10.797  -4.065  1.00 10.00      A   
ATOM   3576  HG1 THR   383     -19.586 -11.474  -3.381  1.00 10.00      A   
ATOM   3577  CG2 THR   383     -19.141  -9.714  -1.957  1.00 10.00      A   
ATOM   3578  C   THR   383     -19.693  -7.085  -3.612  1.00 10.00      A   
ATOM   3579  O   THR   383     -18.996  -6.547  -4.471  1.00 10.00      A   
ATOM   3580  N   ALA   384     -19.998  -6.493  -2.465  1.00 10.00      A   
ATOM   3581  HN  ALA   384     -20.535  -6.976  -1.800  1.00 10.00      A   
ATOM   3582  CA  ALA   384     -19.540  -5.141  -2.171  1.00 10.00      A   
ATOM   3583  CB  ALA   384     -20.700  -4.292  -1.681  1.00 10.00      A   
ATOM   3584  C   ALA   384     -18.385  -5.101  -1.174  1.00 10.00      A   
ATOM   3585  O   ALA   384     -18.112  -6.076  -0.476  1.00 10.00      A   
ATOM   3586  N   ALA   385     -17.711  -3.957  -1.137  1.00 10.00      A   
ATOM   3587  HN  ALA   385     -17.972  -3.240  -1.757  1.00 10.00      A   
ATOM   3588  CA  ALA   385     -16.590  -3.717  -0.235  1.00 10.00      A   
ATOM   3589  CB  ALA   385     -15.292  -4.231  -0.845  1.00 10.00      A   
ATOM   3590  C   ALA   385     -16.498  -2.216   0.032  1.00 10.00      A   
ATOM   3591  O   ALA   385     -16.286  -1.429  -0.888  1.00 10.00      A   
ATOM   3592  N   ILE   386     -16.686  -1.812   1.281  1.00 10.00      A   
ATOM   3593  HN  ILE   386     -16.860  -2.477   1.981  1.00 10.00      A   
ATOM   3594  CA  ILE   386     -16.650  -0.396   1.633  1.00 10.00      A   
ATOM   3595  CB  ILE   386     -17.724  -0.038   2.682  1.00 10.00      A   
ATOM   3596  CG1 ILE   386     -19.109  -0.477   2.193  1.00 10.00      A   
ATOM   3597  CG2 ILE   386     -17.706   1.459   2.973  1.00 10.00      A   
ATOM   3598  CD1 ILE   386     -20.217  -0.272   3.204  1.00 10.00      A   
ATOM   3599  C   ILE   386     -15.278   0.075   2.119  1.00 10.00      A   
ATOM   3600  O   ILE   386     -14.890  -0.175   3.262  1.00 10.00      A   
ATOM   3601  N   CYS   387     -14.561   0.759   1.231  1.00 10.00      A   
ATOM   3602  HN  CYS   387     -14.940   0.895   0.333  1.00 10.00      A   
ATOM   3603  CA  CYS   387     -13.243   1.326   1.521  1.00 10.00      A   
ATOM   3604  CB  CYS   387     -13.369   2.579   2.397  1.00 10.00      A   
ATOM   3605  SG  CYS   387     -14.586   3.782   1.814  1.00 10.00      A   
ATOM   3606  HG  CYS   387     -15.276   4.207   2.867  1.00 10.00      A   
ATOM   3607  C   CYS   387     -12.242   0.333   2.123  1.00 10.00      A   
ATOM   3608  O   CYS   387     -11.542  -0.374   1.398  1.00 10.00      A   
ATOM   3609  N   TYR   388     -12.183   0.281   3.452  1.00 10.00      A   
ATOM   3610  HN  TYR   388     -12.791   0.846   3.973  1.00 10.00      A   
ATOM   3611  CA  TYR   388     -11.249  -0.591   4.162  1.00 10.00      A   
ATOM   3612  CB  TYR   388     -10.974  -0.040   5.562  1.00 10.00      A   
ATOM   3613  CG  TYR   388     -10.216   1.271   5.575  1.00 10.00      A   
ATOM   3614  CD1 TYR   388     -10.883   2.487   5.479  1.00 10.00      A   
ATOM   3615  CD2 TYR   388      -8.833   1.292   5.692  1.00 10.00      A   
ATOM   3616  CE1 TYR   388     -10.192   3.686   5.500  1.00 10.00      A   
ATOM   3617  CE2 TYR   388      -8.136   2.486   5.712  1.00 10.00      A   
ATOM   3618  CZ  TYR   388      -8.818   3.680   5.617  1.00 10.00      A   
ATOM   3619  OH  TYR   388      -8.123   4.870   5.645  1.00 10.00      A   
ATOM   3620  HH  TYR   388      -8.641   5.537   6.118  1.00 10.00      A   
ATOM   3621  C   TYR   388     -11.735  -2.038   4.250  1.00 10.00      A   
ATOM   3622  O   TYR   388     -11.271  -2.808   5.091  1.00 10.00      A   
ATOM   3623  N   GLU   389     -12.668  -2.399   3.388  1.00 10.00      A   
ATOM   3624  HN  GLU   389     -13.019  -1.735   2.762  1.00 10.00      A   
ATOM   3625  CA  GLU   389     -13.195  -3.756   3.362  1.00 10.00      A   
ATOM   3626  CB  GLU   389     -14.688  -3.735   3.033  1.00 10.00      A   
ATOM   3627  CG  GLU   389     -15.546  -4.571   3.967  1.00 10.00      A   
ATOM   3628  CD  GLU   389     -15.815  -3.886   5.290  1.00 10.00      A   
ATOM   3629  OE1 GLU   389     -15.538  -2.676   5.404  1.00 10.00      A   
ATOM   3630  OE2 GLU   389     -16.315  -4.552   6.216  1.00 10.00      A   
ATOM   3631  C   GLU   389     -12.453  -4.584   2.317  1.00 10.00      A   
ATOM   3632  O   GLU   389     -12.215  -5.777   2.500  1.00 10.00      A   
ATOM   3633  N   ILE   390     -12.054  -3.924   1.236  1.00 10.00      A   
ATOM   3634  HN  ILE   390     -12.236  -2.965   1.170  1.00 10.00      A   
ATOM   3635  CA  ILE   390     -11.354  -4.586   0.142  1.00 10.00      A   
ATOM   3636  CB  ILE   390     -11.349  -3.705  -1.130  1.00 10.00      A   
ATOM   3637  CG1 ILE   390     -11.019  -4.531  -2.377  1.00 10.00      A   
ATOM   3638  CG2 ILE   390     -10.390  -2.532  -0.986  1.00 10.00      A   
ATOM   3639  CD1 ILE   390     -12.114  -5.496  -2.779  1.00 10.00      A   
ATOM   3640  C   ILE   390      -9.921  -4.967   0.523  1.00 10.00      A   
ATOM   3641  O   ILE   390      -9.276  -5.758  -0.165  1.00 10.00      A   
ATOM   3642  N   ILE   391      -9.430  -4.421   1.630  1.00 10.00      A   
ATOM   3643  HN  ILE   391      -9.993  -3.821   2.159  1.00 10.00      A   
ATOM   3644  CA  ILE   391      -8.069  -4.710   2.077  1.00 10.00      A   
ATOM   3645  CB  ILE   391      -7.533  -3.662   3.077  1.00 10.00      A   
ATOM   3646  CG1 ILE   391      -8.315  -3.708   4.395  1.00 10.00      A   
ATOM   3647  CG2 ILE   391      -7.583  -2.268   2.465  1.00 10.00      A   
ATOM   3648  CD1 ILE   391      -7.715  -2.849   5.489  1.00 10.00      A   
ATOM   3649  C   ILE   391      -7.964  -6.109   2.683  1.00 10.00      A   
ATOM   3650  O   ILE   391      -6.869  -6.631   2.877  1.00 10.00      A   
ATOM   3651  N   LEU   392      -9.109  -6.711   2.978  1.00 10.00      A   
ATOM   3652  HN  LEU   392      -9.956  -6.250   2.799  1.00 10.00      A   
ATOM   3653  CA  LEU   392      -9.140  -8.045   3.551  1.00 10.00      A   
ATOM   3654  CB  LEU   392     -10.152  -8.113   4.696  1.00 10.00      A   
ATOM   3655  CG  LEU   392      -9.972  -7.095   5.824  1.00 10.00      A   
ATOM   3656  CD1 LEU   392     -11.036  -7.293   6.888  1.00 10.00      A   
ATOM   3657  CD2 LEU   392      -8.582  -7.201   6.431  1.00 10.00      A   
ATOM   3658  C   LEU   392      -9.496  -9.064   2.482  1.00 10.00      A   
ATOM   3659  O   LEU   392     -10.675  -9.278   2.185  1.00 10.00      A   
ATOM   3660  N   GLY   393      -8.478  -9.688   1.904  1.00 10.00      A   
ATOM   3661  HN  GLY   393      -7.559  -9.482   2.194  1.00 10.00      A   
ATOM   3662  CA  GLY   393      -8.701 -10.677   0.867  1.00 10.00      A   
ATOM   3663  C   GLY   393      -9.539 -11.837   1.360  1.00 10.00      A   
ATOM   3664  O   GLY   393     -10.403 -12.340   0.640  1.00 10.00      A   
ATOM   3665  N   GLU   394      -9.295 -12.239   2.601  1.00 10.00      A   
ATOM   3666  HN  GLU   394      -8.598 -11.782   3.118  1.00 10.00      A   
ATOM   3667  CA  GLU   394     -10.020 -13.342   3.214  1.00 10.00      A   
ATOM   3668  CB  GLU   394      -9.488 -13.614   4.617  1.00 10.00      A   
ATOM   3669  CG  GLU   394      -8.006 -13.934   4.658  1.00 10.00      A   
ATOM   3670  CD  GLU   394      -7.711 -15.210   5.411  1.00 10.00      A   
ATOM   3671  OE1 GLU   394      -7.819 -15.209   6.656  1.00 10.00      A   
ATOM   3672  OE2 GLU   394      -7.376 -16.223   4.761  1.00 10.00      A   
ATOM   3673  C   GLU   394     -11.521 -13.072   3.265  1.00 10.00      A   
ATOM   3674  O   GLU   394     -12.321 -13.913   2.860  1.00 10.00      A   
ATOM   3675  N   GLN   395     -11.896 -11.892   3.746  1.00 10.00      A   
ATOM   3676  HN  GLN   395     -11.209 -11.254   4.033  1.00 10.00      A   
ATOM   3677  CA  GLN   395     -13.306 -11.525   3.852  1.00 10.00      A   
ATOM   3678  CB  GLN   395     -13.484 -10.194   4.589  1.00 10.00      A   
ATOM   3679  CG  GLN   395     -14.938  -9.768   4.744  1.00 10.00      A   
ATOM   3680  CD  GLN   395     -15.112  -8.449   5.476  1.00 10.00      A   
ATOM   3681  OE1 GLN   395     -14.322  -8.091   6.349  1.00 10.00      A   
ATOM   3682  NE2 GLN   395     -16.157  -7.721   5.126  1.00 10.00      A   
ATOM   3683 HE21 GLN   395     -16.748  -8.068   4.425  1.00 10.00      A   
ATOM   3684 HE22 GLN   395     -16.303  -6.866   5.586  1.00 10.00      A   
ATOM   3685  C   GLN   395     -13.973 -11.466   2.481  1.00 10.00      A   
ATOM   3686  O   GLN   395     -15.088 -11.963   2.305  1.00 10.00      A   
ATOM   3687  N   VAL   396     -13.282 -10.873   1.516  1.00 10.00      A   
ATOM   3688  HN  VAL   396     -12.393 -10.507   1.719  1.00 10.00      A   
ATOM   3689  CA  VAL   396     -13.813 -10.747   0.164  1.00 10.00      A   
ATOM   3690  CB  VAL   396     -12.914  -9.864  -0.731  1.00 10.00      A   
ATOM   3691  CG1 VAL   396     -13.496  -9.739  -2.132  1.00 10.00      A   
ATOM   3692  CG2 VAL   396     -12.736  -8.486  -0.111  1.00 10.00      A   
ATOM   3693  C   VAL   396     -14.018 -12.117  -0.485  1.00 10.00      A   
ATOM   3694  O   VAL   396     -15.085 -12.403  -1.025  1.00 10.00      A   
ATOM   3695  N   ARG   397     -13.007 -12.978  -0.409  1.00 10.00      A   
ATOM   3696  HN  ARG   397     -12.179 -12.715   0.055  1.00 10.00      A   
ATOM   3697  CA  ARG   397     -13.104 -14.306  -1.005  1.00 10.00      A   
ATOM   3698  CB  ARG   397     -11.734 -14.987  -1.106  1.00 10.00      A   
ATOM   3699  CG  ARG   397     -11.175 -15.487   0.216  1.00 10.00      A   
ATOM   3700  CD  ARG   397     -10.531 -16.857   0.066  1.00 10.00      A   
ATOM   3701  NE  ARG   397     -11.453 -17.844  -0.506  1.00 10.00      A   
ATOM   3702  HE  ARG   397     -11.305 -18.102  -1.442  1.00 10.00      A   
ATOM   3703  CZ  ARG   397     -12.457 -18.415   0.170  1.00 10.00      A   
ATOM   3704  NH1 ARG   397     -12.670 -18.101   1.442  1.00 10.00      A   
ATOM   3705 HH11 ARG   397     -12.054 -17.410   1.923  1.00 10.00      A   
ATOM   3706 HH12 ARG   397     -13.457 -18.544   1.974  1.00 10.00      A   
ATOM   3707  NH2 ARG   397     -13.257 -19.288  -0.438  1.00 10.00      A   
ATOM   3708 HH21 ARG   397     -13.106 -19.534  -1.443  1.00 10.00      A   
ATOM   3709 HH22 ARG   397     -14.043 -19.734   0.088  1.00 10.00      A   
ATOM   3710  C   ARG   397     -14.108 -15.189  -0.261  1.00 10.00      A   
ATOM   3711  O   ARG   397     -14.692 -16.105  -0.841  1.00 10.00      A   
ATOM   3712  N   ASP   398     -14.313 -14.902   1.019  1.00 10.00      A   
ATOM   3713  HN  ASP   398     -13.821 -14.156   1.427  1.00 10.00      A   
ATOM   3714  CA  ASP   398     -15.250 -15.670   1.837  1.00 10.00      A   
ATOM   3715  CB  ASP   398     -14.989 -15.428   3.327  1.00 10.00      A   
ATOM   3716  CG  ASP   398     -14.933 -16.707   4.141  1.00 10.00      A   
ATOM   3717  OD1 ASP   398     -14.683 -17.788   3.556  1.00 10.00      A   
ATOM   3718  OD2 ASP   398     -15.107 -16.634   5.376  1.00 10.00      A   
ATOM   3719  C   ASP   398     -16.687 -15.297   1.494  1.00 10.00      A   
ATOM   3720  O   ASP   398     -17.603 -16.104   1.644  1.00 10.00      A   
ATOM   3721  N   ASN   399     -16.873 -14.069   1.025  1.00 10.00      A   
ATOM   3722  HN  ASN   399     -16.101 -13.470   0.936  1.00 10.00      A   
ATOM   3723  CA  ASN   399     -18.195 -13.579   0.650  1.00 10.00      A   
ATOM   3724  CB  ASN   399     -18.387 -12.130   1.112  1.00 10.00      A   
ATOM   3725  CG  ASN   399     -18.747 -12.023   2.581  1.00 10.00      A   
ATOM   3726  OD1 ASN   399     -19.916 -12.087   2.949  1.00 10.00      A   
ATOM   3727  ND2 ASN   399     -17.747 -11.850   3.430  1.00 10.00      A   
ATOM   3728 HD21 ASN   399     -16.834 -11.800   3.069  1.00 10.00      A   
ATOM   3729 HD22 ASN   399     -17.959 -11.777   4.387  1.00 10.00      A   
ATOM   3730  C   ASN   399     -18.400 -13.680  -0.855  1.00 10.00      A   
ATOM   3731  O   ASN   399     -19.455 -13.319  -1.381  1.00 10.00      A   
ATOM   3732  N   PHE   400     -17.381 -14.174  -1.544  1.00 10.00      A   
ATOM   3733  HN  PHE   400     -16.569 -14.441  -1.067  1.00 10.00      A   
ATOM   3734  CA  PHE   400     -17.434 -14.325  -2.986  1.00 10.00      A   
ATOM   3735  CB  PHE   400     -16.023 -14.464  -3.564  1.00 10.00      A   
ATOM   3736  CG  PHE   400     -15.994 -14.701  -5.045  1.00 10.00      A   
ATOM   3737  CD1 PHE   400     -16.384 -13.708  -5.926  1.00 10.00      A   
ATOM   3738  CD2 PHE   400     -15.581 -15.921  -5.554  1.00 10.00      A   
ATOM   3739  CE1 PHE   400     -16.362 -13.928  -7.288  1.00 10.00      A   
ATOM   3740  CE2 PHE   400     -15.556 -16.148  -6.914  1.00 10.00      A   
ATOM   3741  CZ  PHE   400     -15.947 -15.149  -7.782  1.00 10.00      A   
ATOM   3742  C   PHE   400     -18.293 -15.521  -3.377  1.00 10.00      A   
ATOM   3743  O   PHE   400     -18.107 -16.631  -2.870  1.00 10.00      A   
ATOM   3744  N   ARG   401     -19.230 -15.292  -4.283  1.00 10.00      A   
ATOM   3745  HN  ARG   401     -19.315 -14.391  -4.668  1.00 10.00      A   
ATOM   3746  CA  ARG   401     -20.120 -16.342  -4.744  1.00 10.00      A   
ATOM   3747  CB  ARG   401     -21.572 -15.867  -4.653  1.00 10.00      A   
ATOM   3748  CG  ARG   401     -22.019 -15.505  -3.245  1.00 10.00      A   
ATOM   3749  CD  ARG   401     -22.513 -16.727  -2.488  1.00 10.00      A   
ATOM   3750  NE  ARG   401     -22.815 -16.430  -1.087  1.00 10.00      A   
ATOM   3751  HE  ARG   401     -22.065 -16.469  -0.450  1.00 10.00      A   
ATOM   3752  CZ  ARG   401     -24.032 -16.122  -0.626  1.00 10.00      A   
ATOM   3753  NH1 ARG   401     -25.074 -16.066  -1.449  1.00 10.00      A   
ATOM   3754 HH11 ARG   401     -26.025 -15.828  -1.083  1.00 10.00      A   
ATOM   3755 HH12 ARG   401     -24.953 -16.261  -2.467  1.00 10.00      A   
ATOM   3756  NH2 ARG   401     -24.207 -15.872   0.665  1.00 10.00      A   
ATOM   3757 HH21 ARG   401     -23.401 -15.914   1.325  1.00 10.00      A   
ATOM   3758 HH22 ARG   401     -25.156 -15.638   1.028  1.00 10.00      A   
ATOM   3759  C   ARG   401     -19.780 -16.721  -6.183  1.00 10.00      A   
ATOM   3760  O   ARG   401     -19.310 -15.888  -6.955  1.00 10.00      A   
ATOM   3761  N   PRO   402     -20.012 -17.985  -6.569  1.00 10.00      A   
ATOM   3762  CA  PRO   402     -19.727 -18.466  -7.930  1.00 10.00      A   
ATOM   3763  CB  PRO   402     -20.034 -19.969  -7.858  1.00 10.00      A   
ATOM   3764  CG  PRO   402     -20.073 -20.294  -6.404  1.00 10.00      A   
ATOM   3765  CD  PRO   402     -20.551 -19.051  -5.716  1.00 10.00      A   
ATOM   3766  C   PRO   402     -20.631 -17.803  -8.969  1.00 10.00      A   
ATOM   3767  O   PRO   402     -20.430 -17.954 -10.177  1.00 10.00      A   
ATOM   3768  N   ASP   403     -21.634 -17.084  -8.487  1.00 10.00      A   
ATOM   3769  HN  ASP   403     -21.749 -17.022  -7.515  1.00 10.00      A   
ATOM   3770  CA  ASP   403     -22.580 -16.391  -9.351  1.00 10.00      A   
ATOM   3771  CB  ASP   403     -24.016 -16.638  -8.875  1.00 10.00      A   
ATOM   3772  CG  ASP   403     -24.194 -16.373  -7.392  1.00 10.00      A   
ATOM   3773  OD1 ASP   403     -24.054 -17.327  -6.590  1.00 10.00      A   
ATOM   3774  OD2 ASP   403     -24.469 -15.219  -7.013  1.00 10.00      A   
ATOM   3775  C   ASP   403     -22.296 -14.895  -9.387  1.00 10.00      A   
ATOM   3776  O   ASP   403     -23.043 -14.133  -9.997  1.00 10.00      A   
ATOM   3777  N   THR   404     -21.214 -14.478  -8.738  1.00 10.00      A   
ATOM   3778  HN  THR   404     -20.642 -15.133  -8.283  1.00 10.00      A   
ATOM   3779  CA  THR   404     -20.840 -13.072  -8.702  1.00 10.00      A   
ATOM   3780  CB  THR   404     -19.859 -12.798  -7.548  1.00 10.00      A   
ATOM   3781  OG1 THR   404     -20.442 -13.268  -6.325  1.00 10.00      A   
ATOM   3782  HG1 THR   404     -21.386 -13.402  -6.459  1.00 10.00      A   
ATOM   3783  CG2 THR   404     -19.573 -11.313  -7.425  1.00 10.00      A   
ATOM   3784  C   THR   404     -20.226 -12.643 -10.035  1.00 10.00      A   
ATOM   3785  O   THR   404     -19.217 -13.196 -10.474  1.00 10.00      A   
ATOM   3786  N   ASP   405     -20.852 -11.656 -10.666  1.00 10.00      A   
ATOM   3787  HN  ASP   405     -21.639 -11.249 -10.241  1.00 10.00      A   
ATOM   3788  CA  ASP   405     -20.411 -11.151 -11.959  1.00 10.00      A   
ATOM   3789  CB  ASP   405     -21.594 -10.534 -12.718  1.00 10.00      A   
ATOM   3790  CG  ASP   405     -22.685 -11.531 -13.049  1.00 10.00      A   
ATOM   3791  OD1 ASP   405     -22.434 -12.444 -13.863  1.00 10.00      A   
ATOM   3792  OD2 ASP   405     -23.809 -11.396 -12.511  1.00 10.00      A   
ATOM   3793  C   ASP   405     -19.306 -10.110 -11.821  1.00 10.00      A   
ATOM   3794  O   ASP   405     -18.237 -10.245 -12.417  1.00 10.00      A   
ATOM   3795  N   TYR   406     -19.570  -9.067 -11.043  1.00 10.00      A   
ATOM   3796  HN  TYR   406     -20.431  -9.024 -10.576  1.00 10.00      A   
ATOM   3797  CA  TYR   406     -18.599  -7.995 -10.847  1.00 10.00      A   
ATOM   3798  CB  TYR   406     -19.149  -6.665 -11.381  1.00 10.00      A   
ATOM   3799  CG  TYR   406     -19.493  -6.644 -12.855  1.00 10.00      A   
ATOM   3800  CD1 TYR   406     -20.800  -6.830 -13.283  1.00 10.00      A   
ATOM   3801  CD2 TYR   406     -18.517  -6.418 -13.814  1.00 10.00      A   
ATOM   3802  CE1 TYR   406     -21.126  -6.792 -14.623  1.00 10.00      A   
ATOM   3803  CE2 TYR   406     -18.832  -6.380 -15.156  1.00 10.00      A   
ATOM   3804  CZ  TYR   406     -20.138  -6.568 -15.555  1.00 10.00      A   
ATOM   3805  OH  TYR   406     -20.457  -6.520 -16.891  1.00 10.00      A   
ATOM   3806  HH  TYR   406     -19.683  -6.756 -17.415  1.00 10.00      A   
ATOM   3807  C   TYR   406     -18.264  -7.821  -9.371  1.00 10.00      A   
ATOM   3808  O   TYR   406     -18.959  -8.343  -8.501  1.00 10.00      A   
ATOM   3809  N   LEU   407     -17.199  -7.080  -9.100  1.00 10.00      A   
ATOM   3810  HN  LEU   407     -16.675  -6.705  -9.844  1.00 10.00      A   
ATOM   3811  CA  LEU   407     -16.780  -6.803  -7.733  1.00 10.00      A   
ATOM   3812  CB  LEU   407     -15.307  -7.169  -7.523  1.00 10.00      A   
ATOM   3813  CG  LEU   407     -14.987  -8.659  -7.388  1.00 10.00      A   
ATOM   3814  CD1 LEU   407     -13.492  -8.869  -7.192  1.00 10.00      A   
ATOM   3815  CD2 LEU   407     -15.773  -9.281  -6.242  1.00 10.00      A   
ATOM   3816  C   LEU   407     -17.002  -5.329  -7.425  1.00 10.00      A   
ATOM   3817  O   LEU   407     -16.327  -4.463  -7.980  1.00 10.00      A   
ATOM   3818  N   LEU   408     -17.952  -5.046  -6.552  1.00 10.00      A   
ATOM   3819  HN  LEU   408     -18.443  -5.781  -6.120  1.00 10.00      A   
ATOM   3820  CA  LEU   408     -18.269  -3.673  -6.189  1.00 10.00      A   
ATOM   3821  CB  LEU   408     -19.722  -3.571  -5.716  1.00 10.00      A   
ATOM   3822  CG  LEU   408     -20.192  -2.190  -5.256  1.00 10.00      A   
ATOM   3823  CD1 LEU   408     -20.111  -1.189  -6.395  1.00 10.00      A   
ATOM   3824  CD2 LEU   408     -21.606  -2.264  -4.702  1.00 10.00      A   
ATOM   3825  C   LEU   408     -17.325  -3.172  -5.106  1.00 10.00      A   
ATOM   3826  O   LEU   408     -17.226  -3.766  -4.036  1.00 10.00      A   
ATOM   3827  N   THR   409     -16.611  -2.098  -5.397  1.00 10.00      A   
ATOM   3828  HN  THR   409     -16.699  -1.683  -6.286  1.00 10.00      A   
ATOM   3829  CA  THR   409     -15.688  -1.524  -4.437  1.00 10.00      A   
ATOM   3830  CB  THR   409     -14.226  -1.773  -4.844  1.00 10.00      A   
ATOM   3831  OG1 THR   409     -14.094  -3.134  -5.272  1.00 10.00      A   
ATOM   3832  HG1 THR   409     -14.854  -3.370  -5.813  1.00 10.00      A   
ATOM   3833  CG2 THR   409     -13.297  -1.532  -3.665  1.00 10.00      A   
ATOM   3834  C   THR   409     -15.940  -0.030  -4.249  1.00 10.00      A   
ATOM   3835  O   THR   409     -15.207   0.815  -4.768  1.00 10.00      A   
ATOM   3836  N   ILE   410     -17.005   0.287  -3.529  1.00 10.00      A   
ATOM   3837  HN  ILE   410     -17.568  -0.431  -3.168  1.00 10.00      A   
ATOM   3838  CA  ILE   410     -17.359   1.667  -3.250  1.00 10.00      A   
ATOM   3839  CB  ILE   410     -18.820   1.780  -2.758  1.00 10.00      A   
ATOM   3840  CG1 ILE   410     -19.787   1.453  -3.900  1.00 10.00      A   
ATOM   3841  CG2 ILE   410     -19.104   3.162  -2.197  1.00 10.00      A   
ATOM   3842  CD1 ILE   410     -21.250   1.531  -3.517  1.00 10.00      A   
ATOM   3843  C   ILE   410     -16.402   2.229  -2.201  1.00 10.00      A   
ATOM   3844  O   ILE   410     -16.268   1.675  -1.108  1.00 10.00      A   
ATOM   3845  N   SER   411     -15.716   3.310  -2.545  1.00 10.00      A   
ATOM   3846  HN  SER   411     -15.863   3.718  -3.433  1.00 10.00      A   
ATOM   3847  CA  SER   411     -14.764   3.915  -1.633  1.00 10.00      A   
ATOM   3848  CB  SER   411     -13.340   3.633  -2.115  1.00 10.00      A   
ATOM   3849  OG  SER   411     -13.298   2.421  -2.855  1.00 10.00      A   
ATOM   3850  HG  SER   411     -14.171   2.248  -3.231  1.00 10.00      A   
ATOM   3851  C   SER   411     -14.988   5.418  -1.499  1.00 10.00      A   
ATOM   3852  O   SER   411     -15.629   6.044  -2.345  1.00 10.00      A   
ATOM   3853  N   ASN   412     -14.468   5.987  -0.421  1.00 10.00      A   
ATOM   3854  HN  ASN   412     -14.004   5.425   0.236  1.00 10.00      A   
ATOM   3855  CA  ASN   412     -14.585   7.414  -0.168  1.00 10.00      A   
ATOM   3856  CB  ASN   412     -15.654   7.693   0.891  1.00 10.00      A   
ATOM   3857  CG  ASN   412     -15.968   9.169   1.041  1.00 10.00      A   
ATOM   3858  OD1 ASN   412     -15.930   9.929   0.073  1.00 10.00      A   
ATOM   3859  ND2 ASN   412     -16.276   9.585   2.257  1.00 10.00      A   
ATOM   3860 HD21 ASN   412     -16.284   8.924   2.984  1.00 10.00      A   
ATOM   3861 HD22 ASN   412     -16.479  10.537   2.385  1.00 10.00      A   
ATOM   3862  C   ASN   412     -13.241   7.975   0.278  1.00 10.00      A   
ATOM   3863  O   ASN   412     -13.087   8.435   1.409  1.00 10.00      A   
ATOM   3864  N   ASP   413     -12.260   7.909  -0.611  1.00 10.00      A   
ATOM   3865  HN  ASP   413     -12.432   7.509  -1.486  1.00 10.00      A   
ATOM   3866  CA  ASP   413     -10.927   8.418  -0.312  1.00 10.00      A   
ATOM   3867  CB  ASP   413      -9.870   7.774  -1.214  1.00 10.00      A   
ATOM   3868  CG  ASP   413      -9.591   6.326  -0.862  1.00 10.00      A   
ATOM   3869  OD1 ASP   413      -8.899   6.069   0.148  1.00 10.00      A   
ATOM   3870  OD2 ASP   413     -10.057   5.431  -1.599  1.00 10.00      A   
ATOM   3871  C   ASP   413     -10.898   9.931  -0.469  1.00 10.00      A   
ATOM   3872  O   ASP   413     -10.315  10.459  -1.419  1.00 10.00      A   
ATOM   3873  N   ALA   414     -11.558  10.617   0.454  1.00 10.00      A   
ATOM   3874  HN  ALA   414     -12.013  10.128   1.176  1.00 10.00      A   
ATOM   3875  CA  ALA   414     -11.619  12.070   0.433  1.00 10.00      A   
ATOM   3876  CB  ALA   414     -12.859  12.562   1.166  1.00 10.00      A   
ATOM   3877  C   ALA   414     -10.362  12.647   1.058  1.00 10.00      A   
ATOM   3878  O   ALA   414      -9.839  13.668   0.606  1.00 10.00      A   
ATOM   3879  N   TRP   415      -9.881  11.984   2.100  1.00 10.00      A   
ATOM   3880  HN  TRP   415     -10.345  11.175   2.409  1.00 10.00      A   
ATOM   3881  CA  TRP   415      -8.676  12.415   2.785  1.00 10.00      A   
ATOM   3882  CB  TRP   415      -8.707  12.010   4.258  1.00 10.00      A   
ATOM   3883  CG  TRP   415      -9.681  12.804   5.077  1.00 10.00      A   
ATOM   3884  CD1 TRP   415     -10.194  14.035   4.781  1.00 10.00      A   
ATOM   3885  CD2 TRP   415     -10.255  12.424   6.332  1.00 10.00      A   
ATOM   3886  NE1 TRP   415     -11.053  14.442   5.772  1.00 10.00      A   
ATOM   3887  HE1 TRP   415     -11.547  15.290   5.787  1.00 10.00      A   
ATOM   3888  CE2 TRP   415     -11.108  13.471   6.736  1.00 10.00      A   
ATOM   3889  CE3 TRP   415     -10.132  11.300   7.153  1.00 10.00      A   
ATOM   3890  CZ2 TRP   415     -11.834  13.424   7.923  1.00 10.00      A   
ATOM   3891  CZ3 TRP   415     -10.853  11.258   8.331  1.00 10.00      A   
ATOM   3892  CH2 TRP   415     -11.694  12.312   8.706  1.00 10.00      A   
ATOM   3893  C   TRP   415      -7.451  11.835   2.097  1.00 10.00      A   
ATOM   3894  O   TRP   415      -7.577  11.106   1.113  1.00 10.00      A   
ATOM   3895  N   PHE   416      -6.272  12.170   2.612  1.00 10.00      A   
ATOM   3896  HN  PHE   416      -6.250  12.758   3.397  1.00 10.00      A   
ATOM   3897  CA  PHE   416      -5.006  11.693   2.048  1.00 10.00      A   
ATOM   3898  CB  PHE   416      -4.917  10.158   2.062  1.00 10.00      A   
ATOM   3899  CG  PHE   416      -5.393   9.516   3.336  1.00 10.00      A   
ATOM   3900  CD1 PHE   416      -6.409   8.575   3.313  1.00 10.00      A   
ATOM   3901  CD2 PHE   416      -4.831   9.855   4.553  1.00 10.00      A   
ATOM   3902  CE1 PHE   416      -6.853   7.984   4.479  1.00 10.00      A   
ATOM   3903  CE2 PHE   416      -5.269   9.269   5.724  1.00 10.00      A   
ATOM   3904  CZ  PHE   416      -6.282   8.331   5.687  1.00 10.00      A   
ATOM   3905  C   PHE   416      -4.812  12.227   0.628  1.00 10.00      A   
ATOM   3906  O   PHE   416      -4.063  11.656  -0.166  1.00 10.00      A   
ATOM   3907  N   GLY   417      -5.494  13.327   0.327  1.00 10.00      A   
ATOM   3908  HN  GLY   417      -6.069  13.729   1.006  1.00 10.00      A   
ATOM   3909  CA  GLY   417      -5.401  13.934  -0.984  1.00 10.00      A   
ATOM   3910  C   GLY   417      -4.011  14.457  -1.267  1.00 10.00      A   
ATOM   3911  O   GLY   417      -3.345  14.975  -0.366  1.00 10.00      A   
ATOM   3912  N   LYS   418      -3.566  14.291  -2.512  1.00 10.00      A   
ATOM   3913  HN  LYS   418      -4.139  13.834  -3.161  1.00 10.00      A   
ATOM   3914  CA  LYS   418      -2.240  14.740  -2.939  1.00 10.00      A   
ATOM   3915  CB  LYS   418      -2.050  16.250  -2.733  1.00 10.00      A   
ATOM   3916  CG  LYS   418      -3.003  17.114  -3.544  1.00 10.00      A   
ATOM   3917  CD  LYS   418      -2.832  18.589  -3.219  1.00 10.00      A   
ATOM   3918  CE  LYS   418      -3.798  19.443  -4.024  1.00 10.00      A   
ATOM   3919  NZ  LYS   418      -3.663  20.889  -3.712  1.00 10.00      A   
ATOM   3920  HZ1 LYS   418      -4.414  21.429  -4.188  1.00 10.00      A   
ATOM   3921  HZ2 LYS   418      -2.740  21.243  -4.038  1.00 10.00      A   
ATOM   3922  HZ3 LYS   418      -3.739  21.044  -2.689  1.00 10.00      A   
ATOM   3923  C   LYS   418      -1.145  13.941  -2.240  1.00 10.00      A   
ATOM   3924  O   LYS   418       0.010  14.361  -2.171  1.00 10.00      A   
ATOM   3925  N   SER   419      -1.523  12.785  -1.721  1.00 10.00      A   
ATOM   3926  HN  SER   419      -2.463  12.515  -1.795  1.00 10.00      A   
ATOM   3927  CA  SER   419      -0.591  11.908  -1.039  1.00 10.00      A   
ATOM   3928  CB  SER   419      -0.888  11.864   0.466  1.00 10.00      A   
ATOM   3929  OG  SER   419       0.124  11.160   1.170  1.00 10.00      A   
ATOM   3930  HG  SER   419       0.553  11.756   1.801  1.00 10.00      A   
ATOM   3931  C   SER   419      -0.656  10.513  -1.657  1.00 10.00      A   
ATOM   3932  O   SER   419      -1.484  10.253  -2.534  1.00 10.00      A   
ATOM   3933  N   ILE   420       0.201   9.617  -1.186  1.00 10.00      A   
ATOM   3934  HN  ILE   420       0.807   9.879  -0.457  1.00 10.00      A   
ATOM   3935  CA  ILE   420       0.260   8.254  -1.704  1.00 10.00      A   
ATOM   3936  CB  ILE   420       1.652   7.622  -1.487  1.00 10.00      A   
ATOM   3937  CG1 ILE   420       2.054   7.685  -0.008  1.00 10.00      A   
ATOM   3938  CG2 ILE   420       2.692   8.310  -2.359  1.00 10.00      A   
ATOM   3939  CD1 ILE   420       3.359   6.983   0.307  1.00 10.00      A   
ATOM   3940  C   ILE   420      -0.810   7.356  -1.083  1.00 10.00      A   
ATOM   3941  O   ILE   420      -0.852   6.155  -1.353  1.00 10.00      A   
ATOM   3942  N   GLY   421      -1.673   7.949  -0.263  1.00 10.00      A   
ATOM   3943  HN  GLY   421      -1.583   8.909  -0.097  1.00 10.00      A   
ATOM   3944  CA  GLY   421      -2.738   7.203   0.393  1.00 10.00      A   
ATOM   3945  C   GLY   421      -3.680   6.501  -0.579  1.00 10.00      A   
ATOM   3946  O   GLY   421      -3.718   5.269  -0.622  1.00 10.00      A   
ATOM   3947  N   PRO   422      -4.459   7.258  -1.376  1.00 10.00      A   
ATOM   3948  CA  PRO   422      -5.402   6.680  -2.349  1.00 10.00      A   
ATOM   3949  CB  PRO   422      -5.964   7.903  -3.079  1.00 10.00      A   
ATOM   3950  CG  PRO   422      -5.783   9.026  -2.119  1.00 10.00      A   
ATOM   3951  CD  PRO   422      -4.507   8.730  -1.383  1.00 10.00      A   
ATOM   3952  C   PRO   422      -4.710   5.749  -3.345  1.00 10.00      A   
ATOM   3953  O   PRO   422      -5.312   4.798  -3.844  1.00 10.00      A   
ATOM   3954  N   TRP   423      -3.439   6.024  -3.619  1.00 10.00      A   
ATOM   3955  HN  TRP   423      -3.017   6.791  -3.186  1.00 10.00      A   
ATOM   3956  CA  TRP   423      -2.662   5.216  -4.547  1.00 10.00      A   
ATOM   3957  CB  TRP   423      -1.295   5.849  -4.799  1.00 10.00      A   
ATOM   3958  CG  TRP   423      -1.365   7.157  -5.525  1.00 10.00      A   
ATOM   3959  CD1 TRP   423      -1.189   8.400  -4.992  1.00 10.00      A   
ATOM   3960  CD2 TRP   423      -1.630   7.354  -6.919  1.00 10.00      A   
ATOM   3961  NE1 TRP   423      -1.324   9.357  -5.965  1.00 10.00      A   
ATOM   3962  HE1 TRP   423      -1.241  10.327  -5.830  1.00 10.00      A   
ATOM   3963  CE2 TRP   423      -1.599   8.740  -7.158  1.00 10.00      A   
ATOM   3964  CE3 TRP   423      -1.892   6.492  -7.990  1.00 10.00      A   
ATOM   3965  CZ2 TRP   423      -1.818   9.286  -8.421  1.00 10.00      A   
ATOM   3966  CZ3 TRP   423      -2.110   7.036  -9.242  1.00 10.00      A   
ATOM   3967  CH2 TRP   423      -2.072   8.419  -9.447  1.00 10.00      A   
ATOM   3968  C   TRP   423      -2.501   3.788  -4.029  1.00 10.00      A   
ATOM   3969  O   TRP   423      -2.635   2.823  -4.783  1.00 10.00      A   
ATOM   3970  N   GLN   424      -2.233   3.657  -2.736  1.00 10.00      A   
ATOM   3971  HN  GLN   424      -2.142   4.462  -2.179  1.00 10.00      A   
ATOM   3972  CA  GLN   424      -2.072   2.345  -2.123  1.00 10.00      A   
ATOM   3973  CB  GLN   424      -1.417   2.468  -0.746  1.00 10.00      A   
ATOM   3974  CG  GLN   424       0.012   2.991  -0.787  1.00 10.00      A   
ATOM   3975  CD  GLN   424       0.715   2.877   0.550  1.00 10.00      A   
ATOM   3976  OE1 GLN   424       0.453   1.961   1.326  1.00 10.00      A   
ATOM   3977  NE2 GLN   424       1.609   3.812   0.829  1.00 10.00      A   
ATOM   3978 HE21 GLN   424       1.761   4.519   0.169  1.00 10.00      A   
ATOM   3979 HE22 GLN   424       2.088   3.757   1.686  1.00 10.00      A   
ATOM   3980  C   GLN   424      -3.424   1.646  -2.016  1.00 10.00      A   
ATOM   3981  O   GLN   424      -3.515   0.419  -2.075  1.00 10.00      A   
ATOM   3982  N   HIS   425      -4.474   2.447  -1.884  1.00 10.00      A   
ATOM   3983  HN  HIS   425      -4.330   3.417  -1.847  1.00 10.00      A   
ATOM   3984  CA  HIS   425      -5.832   1.926  -1.785  1.00 10.00      A   
ATOM   3985  CB  HIS   425      -6.806   3.045  -1.398  1.00 10.00      A   
ATOM   3986  CG  HIS   425      -7.999   2.571  -0.624  1.00 10.00      A   
ATOM   3987  ND1 HIS   425      -8.823   3.420   0.081  1.00 10.00      A   
ATOM   3988  HD1 HIS   425      -8.732   4.409   0.133  1.00 10.00      A   
ATOM   3989  CD2 HIS   425      -8.504   1.327  -0.442  1.00 10.00      A   
ATOM   3990  CE1 HIS   425      -9.777   2.723   0.662  1.00 10.00      A   
ATOM   3991  NE2 HIS   425      -9.609   1.452   0.359  1.00 10.00      A   
ATOM   3992  HE2 HIS   425     -10.199   0.716   0.637  1.00 10.00      A   
ATOM   3993  C   HIS   425      -6.252   1.303  -3.114  1.00 10.00      A   
ATOM   3994  O   HIS   425      -7.092   0.400  -3.158  1.00 10.00      A   
ATOM   3995  N   PHE   426      -5.653   1.797  -4.190  1.00 10.00      A   
ATOM   3996  HN  PHE   426      -4.999   2.522  -4.078  1.00 10.00      A   
ATOM   3997  CA  PHE   426      -5.930   1.308  -5.532  1.00 10.00      A   
ATOM   3998  CB  PHE   426      -5.404   2.317  -6.561  1.00 10.00      A   
ATOM   3999  CG  PHE   426      -5.680   1.953  -7.990  1.00 10.00      A   
ATOM   4000  CD1 PHE   426      -6.977   1.927  -8.474  1.00 10.00      A   
ATOM   4001  CD2 PHE   426      -4.640   1.645  -8.852  1.00 10.00      A   
ATOM   4002  CE1 PHE   426      -7.232   1.602  -9.790  1.00 10.00      A   
ATOM   4003  CE2 PHE   426      -4.889   1.317 -10.169  1.00 10.00      A   
ATOM   4004  CZ  PHE   426      -6.186   1.297 -10.640  1.00 10.00      A   
ATOM   4005  C   PHE   426      -5.268  -0.053  -5.737  1.00 10.00      A   
ATOM   4006  O   PHE   426      -5.853  -0.960  -6.332  1.00 10.00      A   
ATOM   4007  N   GLN   427      -4.054  -0.187  -5.212  1.00 10.00      A   
ATOM   4008  HN  GLN   427      -3.656   0.578  -4.741  1.00 10.00      A   
ATOM   4009  CA  GLN   427      -3.286  -1.425  -5.315  1.00 10.00      A   
ATOM   4010  CB  GLN   427      -1.924  -1.228  -4.646  1.00 10.00      A   
ATOM   4011  CG  GLN   427      -0.856  -2.235  -5.042  1.00 10.00      A   
ATOM   4012  CD  GLN   427       0.548  -1.692  -4.823  1.00 10.00      A   
ATOM   4013  OE1 GLN   427       0.768  -0.832  -3.969  1.00 10.00      A   
ATOM   4014  NE2 GLN   427       1.506  -2.179  -5.597  1.00 10.00      A   
ATOM   4015 HE21 GLN   427       1.266  -2.858  -6.267  1.00 10.00      A   
ATOM   4016 HE22 GLN   427       2.423  -1.848  -5.468  1.00 10.00      A   
ATOM   4017  C   GLN   427      -4.034  -2.578  -4.649  1.00 10.00      A   
ATOM   4018  O   GLN   427      -4.059  -3.699  -5.162  1.00 10.00      A   
ATOM   4019  N   MET   428      -4.659  -2.282  -3.512  1.00 10.00      A   
ATOM   4020  HN  MET   428      -4.597  -1.366  -3.165  1.00 10.00      A   
ATOM   4021  CA  MET   428      -5.420  -3.276  -2.755  1.00 10.00      A   
ATOM   4022  CB  MET   428      -5.934  -2.670  -1.444  1.00 10.00      A   
ATOM   4023  CG  MET   428      -4.856  -2.419  -0.401  1.00 10.00      A   
ATOM   4024  SD  MET   428      -4.301  -3.935   0.402  1.00 10.00      A   
ATOM   4025  CE  MET   428      -2.999  -3.307   1.459  1.00 10.00      A   
ATOM   4026  C   MET   428      -6.594  -3.822  -3.566  1.00 10.00      A   
ATOM   4027  O   MET   428      -6.980  -4.981  -3.421  1.00 10.00      A   
ATOM   4028  N   ALA   429      -7.148  -2.982  -4.426  1.00 10.00      A   
ATOM   4029  HN  ALA   429      -6.779  -2.078  -4.516  1.00 10.00      A   
ATOM   4030  CA  ALA   429      -8.280  -3.372  -5.252  1.00 10.00      A   
ATOM   4031  CB  ALA   429      -9.071  -2.143  -5.668  1.00 10.00      A   
ATOM   4032  C   ALA   429      -7.824  -4.154  -6.480  1.00 10.00      A   
ATOM   4033  O   ALA   429      -8.460  -5.135  -6.873  1.00 10.00      A   
ATOM   4034  N   ARG   430      -6.714  -3.724  -7.071  1.00 10.00      A   
ATOM   4035  HN  ARG   430      -6.243  -2.946  -6.697  1.00 10.00      A   
ATOM   4036  CA  ARG   430      -6.175  -4.374  -8.260  1.00 10.00      A   
ATOM   4037  CB  ARG   430      -4.918  -3.651  -8.750  1.00 10.00      A   
ATOM   4038  CG  ARG   430      -5.200  -2.476  -9.670  1.00 10.00      A   
ATOM   4039  CD  ARG   430      -4.466  -2.624 -10.994  1.00 10.00      A   
ATOM   4040  NE  ARG   430      -3.083  -2.156 -10.916  1.00 10.00      A   
ATOM   4041  HE  ARG   430      -2.853  -1.556 -10.168  1.00 10.00      A   
ATOM   4042  CZ  ARG   430      -2.124  -2.498 -11.783  1.00 10.00      A   
ATOM   4043  NH1 ARG   430      -2.388  -3.319 -12.791  1.00 10.00      A   
ATOM   4044 HH11 ARG   430      -1.625  -3.577 -13.468  1.00 10.00      A   
ATOM   4045 HH12 ARG   430      -3.350  -3.718 -12.915  1.00 10.00      A   
ATOM   4046  NH2 ARG   430      -0.893  -2.017 -11.647  1.00 10.00      A   
ATOM   4047 HH21 ARG   430      -0.148  -2.287 -12.327  1.00 10.00      A   
ATOM   4048 HH22 ARG   430      -0.662  -1.367 -10.862  1.00 10.00      A   
ATOM   4049  C   ARG   430      -5.876  -5.850  -8.023  1.00 10.00      A   
ATOM   4050  O   ARG   430      -6.158  -6.692  -8.876  1.00 10.00      A   
ATOM   4051  N   MET   431      -5.317  -6.158  -6.860  1.00 10.00      A   
ATOM   4052  HN  MET   431      -5.127  -5.444  -6.214  1.00 10.00      A   
ATOM   4053  CA  MET   431      -4.973  -7.534  -6.523  1.00 10.00      A   
ATOM   4054  CB  MET   431      -4.106  -7.588  -5.266  1.00 10.00      A   
ATOM   4055  CG  MET   431      -3.576  -8.975  -4.938  1.00 10.00      A   
ATOM   4056  SD  MET   431      -2.546  -9.662  -6.251  1.00 10.00      A   
ATOM   4057  CE  MET   431      -1.154  -8.535  -6.232  1.00 10.00      A   
ATOM   4058  C   MET   431      -6.213  -8.407  -6.350  1.00 10.00      A   
ATOM   4059  O   MET   431      -6.260  -9.533  -6.843  1.00 10.00      A   
ATOM   4060  N   ARG   432      -7.223  -7.877  -5.669  1.00 10.00      A   
ATOM   4061  HN  ARG   432      -7.141  -6.966  -5.321  1.00 10.00      A   
ATOM   4062  CA  ARG   432      -8.454  -8.625  -5.428  1.00 10.00      A   
ATOM   4063  CB  ARG   432      -9.412  -7.837  -4.540  1.00 10.00      A   
ATOM   4064  CG  ARG   432     -10.131  -8.696  -3.513  1.00 10.00      A   
ATOM   4065  CD  ARG   432      -9.158  -9.241  -2.478  1.00 10.00      A   
ATOM   4066  NE  ARG   432      -8.603  -8.176  -1.643  1.00 10.00      A   
ATOM   4067  HE  ARG   432      -9.225  -7.484  -1.324  1.00 10.00      A   
ATOM   4068  CZ  ARG   432      -7.318  -8.088  -1.294  1.00 10.00      A   
ATOM   4069  NH1 ARG   432      -6.436  -8.991  -1.704  1.00 10.00      A   
ATOM   4070 HH11 ARG   432      -5.436  -8.910  -1.421  1.00 10.00      A   
ATOM   4071 HH12 ARG   432      -6.739  -9.794  -2.322  1.00 10.00      A   
ATOM   4072  NH2 ARG   432      -6.910  -7.082  -0.539  1.00 10.00      A   
ATOM   4073 HH21 ARG   432      -7.588  -6.358  -0.216  1.00 10.00      A   
ATOM   4074 HH22 ARG   432      -5.900  -7.011  -0.264  1.00 10.00      A   
ATOM   4075  C   ARG   432      -9.139  -9.010  -6.732  1.00 10.00      A   
ATOM   4076  O   ARG   432      -9.726 -10.089  -6.842  1.00 10.00      A   
ATOM   4077  N   ALA   433      -9.048  -8.130  -7.719  1.00 10.00      A   
ATOM   4078  HN  ALA   433      -8.564  -7.288  -7.566  1.00 10.00      A   
ATOM   4079  CA  ALA   433      -9.651  -8.378  -9.023  1.00 10.00      A   
ATOM   4080  CB  ALA   433      -9.622  -7.117  -9.871  1.00 10.00      A   
ATOM   4081  C   ALA   433      -8.933  -9.520  -9.736  1.00 10.00      A   
ATOM   4082  O   ALA   433      -9.535 -10.260 -10.508  1.00 10.00      A   
ATOM   4083  N   LEU   434      -7.644  -9.660  -9.451  1.00 10.00      A   
ATOM   4084  HN  LEU   434      -7.230  -9.041  -8.815  1.00 10.00      A   
ATOM   4085  CA  LEU   434      -6.824 -10.706 -10.050  1.00 10.00      A   
ATOM   4086  CB  LEU   434      -5.347 -10.294 -10.001  1.00 10.00      A   
ATOM   4087  CG  LEU   434      -4.318 -11.331 -10.462  1.00 10.00      A   
ATOM   4088  CD1 LEU   434      -4.485 -11.641 -11.940  1.00 10.00      A   
ATOM   4089  CD2 LEU   434      -2.909 -10.835 -10.179  1.00 10.00      A   
ATOM   4090  C   LEU   434      -7.029 -12.037  -9.326  1.00 10.00      A   
ATOM   4091  O   LEU   434      -7.134 -13.090  -9.959  1.00 10.00      A   
ATOM   4092  N   GLU   435      -7.091 -11.973  -7.996  1.00 10.00      A   
ATOM   4093  HN  GLU   435      -6.990 -11.099  -7.557  1.00 10.00      A   
ATOM   4094  CA  GLU   435      -7.282 -13.160  -7.166  1.00 10.00      A   
ATOM   4095  CB  GLU   435      -7.256 -12.780  -5.684  1.00 10.00      A   
ATOM   4096  CG  GLU   435      -5.904 -12.330  -5.157  1.00 10.00      A   
ATOM   4097  CD  GLU   435      -5.961 -11.940  -3.692  1.00 10.00      A   
ATOM   4098  OE1 GLU   435      -6.698 -10.988  -3.356  1.00 10.00      A   
ATOM   4099  OE2 GLU   435      -5.267 -12.583  -2.871  1.00 10.00      A   
ATOM   4100  C   GLU   435      -8.606 -13.855  -7.480  1.00 10.00      A   
ATOM   4101  O   GLU   435      -8.652 -15.070  -7.693  1.00 10.00      A   
ATOM   4102  N   LEU   436      -9.683 -13.080  -7.511  1.00 10.00      A   
ATOM   4103  HN  LEU   436      -9.586 -12.117  -7.341  1.00 10.00      A   
ATOM   4104  CA  LEU   436     -11.004 -13.628  -7.787  1.00 10.00      A   
ATOM   4105  CB  LEU   436     -12.081 -12.864  -7.015  1.00 10.00      A   
ATOM   4106  CG  LEU   436     -11.963 -12.896  -5.490  1.00 10.00      A   
ATOM   4107  CD1 LEU   436     -13.061 -12.062  -4.855  1.00 10.00      A   
ATOM   4108  CD2 LEU   436     -12.008 -14.327  -4.974  1.00 10.00      A   
ATOM   4109  C   LEU   436     -11.317 -13.630  -9.277  1.00 10.00      A   
ATOM   4110  O   LEU   436     -12.321 -14.200  -9.705  1.00 10.00      A   
ATOM   4111  N   ALA   437     -10.450 -12.984 -10.053  1.00 10.00      A   
ATOM   4112  HN  ALA   437      -9.677 -12.549  -9.639  1.00 10.00      A   
ATOM   4113  CA  ALA   437     -10.604 -12.897 -11.503  1.00 10.00      A   
ATOM   4114  CB  ALA   437     -10.429 -14.261 -12.149  1.00 10.00      A   
ATOM   4115  C   ALA   437     -11.936 -12.261 -11.901  1.00 10.00      A   
ATOM   4116  O   ALA   437     -12.524 -12.618 -12.924  1.00 10.00      A   
ATOM   4117  N   ARG   438     -12.399 -11.308 -11.100  1.00 10.00      A   
ATOM   4118  HN  ARG   438     -11.870 -11.040 -10.320  1.00 10.00      A   
ATOM   4119  CA  ARG   438     -13.658 -10.625 -11.371  1.00 10.00      A   
ATOM   4120  CB  ARG   438     -14.613 -10.728 -10.173  1.00 10.00      A   
ATOM   4121  CG  ARG   438     -15.221 -12.098  -9.924  1.00 10.00      A   
ATOM   4122  CD  ARG   438     -15.950 -12.630 -11.144  1.00 10.00      A   
ATOM   4123  NE  ARG   438     -15.039 -13.367 -12.006  1.00 10.00      A   
ATOM   4124  HE  ARG   438     -14.564 -12.855 -12.705  1.00 10.00      A   
ATOM   4125  CZ  ARG   438     -14.824 -14.672 -11.913  1.00 10.00      A   
ATOM   4126  NH1 ARG   438     -15.465 -15.398 -11.008  1.00 10.00      A   
ATOM   4127 HH11 ARG   438     -15.288 -16.426 -10.941  1.00 10.00      A   
ATOM   4128 HH12 ARG   438     -16.143 -14.948 -10.360  1.00 10.00      A   
ATOM   4129  NH2 ARG   438     -13.926 -15.248 -12.696  1.00 10.00      A   
ATOM   4130 HH21 ARG   438     -13.384 -14.676 -13.378  1.00 10.00      A   
ATOM   4131 HH22 ARG   438     -13.752 -16.277 -12.622  1.00 10.00      A   
ATOM   4132  C   ARG   438     -13.406  -9.156 -11.667  1.00 10.00      A   
ATOM   4133  O   ARG   438     -12.502  -8.553 -11.089  1.00 10.00      A   
ATOM   4134  N   PRO   439     -14.190  -8.567 -12.582  1.00 10.00      A   
ATOM   4135  CA  PRO   439     -14.064  -7.150 -12.929  1.00 10.00      A   
ATOM   4136  CB  PRO   439     -15.097  -6.959 -14.047  1.00 10.00      A   
ATOM   4137  CG  PRO   439     -15.388  -8.333 -14.544  1.00 10.00      A   
ATOM   4138  CD  PRO   439     -15.251  -9.230 -13.353  1.00 10.00      A   
ATOM   4139  C   PRO   439     -14.419  -6.285 -11.722  1.00 10.00      A   
ATOM   4140  O   PRO   439     -15.560  -6.294 -11.251  1.00 10.00      A   
ATOM   4141  N   LEU   440     -13.440  -5.558 -11.220  1.00 10.00      A   
ATOM   4142  HN  LEU   440     -12.558  -5.577 -11.658  1.00 10.00      A   
ATOM   4143  CA  LEU   440     -13.634  -4.720 -10.051  1.00 10.00      A   
ATOM   4144  CB  LEU   440     -12.355  -4.688  -9.215  1.00 10.00      A   
ATOM   4145  CG  LEU   440     -12.458  -4.046  -7.832  1.00 10.00      A   
ATOM   4146  CD1 LEU   440     -11.758  -4.911  -6.795  1.00 10.00      A   
ATOM   4147  CD2 LEU   440     -11.860  -2.650  -7.849  1.00 10.00      A   
ATOM   4148  C   LEU   440     -14.062  -3.307 -10.423  1.00 10.00      A   
ATOM   4149  O   LEU   440     -13.402  -2.629 -11.211  1.00 10.00      A   
ATOM   4150  N   LEU   441     -15.169  -2.873  -9.841  1.00 10.00      A   
ATOM   4151  HN  LEU   441     -15.648  -3.472  -9.224  1.00 10.00      A   
ATOM   4152  CA  LEU   441     -15.697  -1.539 -10.077  1.00 10.00      A   
ATOM   4153  CB  LEU   441     -17.200  -1.607 -10.368  1.00 10.00      A   
ATOM   4154  CG  LEU   441     -17.639  -2.611 -11.436  1.00 10.00      A   
ATOM   4155  CD1 LEU   441     -19.153  -2.754 -11.448  1.00 10.00      A   
ATOM   4156  CD2 LEU   441     -17.130  -2.197 -12.808  1.00 10.00      A   
ATOM   4157  C   LEU   441     -15.441  -0.672  -8.847  1.00 10.00      A   
ATOM   4158  O   LEU   441     -16.157  -0.770  -7.847  1.00 10.00      A   
ATOM   4159  N   ARG   442     -14.406   0.154  -8.912  1.00 10.00      A   
ATOM   4160  HN  ARG   442     -13.870   0.193  -9.736  1.00 10.00      A   
ATOM   4161  CA  ARG   442     -14.053   1.020  -7.796  1.00 10.00      A   
ATOM   4162  CB  ARG   442     -12.534   1.048  -7.586  1.00 10.00      A   
ATOM   4163  CG  ARG   442     -12.087   1.979  -6.469  1.00 10.00      A   
ATOM   4164  CD  ARG   442     -10.571   2.083  -6.386  1.00 10.00      A   
ATOM   4165  NE  ARG   442     -10.152   3.372  -5.830  1.00 10.00      A   
ATOM   4166  HE  ARG   442      -9.954   4.095  -6.475  1.00 10.00      A   
ATOM   4167  CZ  ARG   442     -10.044   3.631  -4.523  1.00 10.00      A   
ATOM   4168  NH1 ARG   442     -10.314   2.696  -3.624  1.00 10.00      A   
ATOM   4169 HH11 ARG   442     -10.614   1.745  -3.928  1.00 10.00      A   
ATOM   4170 HH12 ARG   442     -10.231   2.912  -2.607  1.00 10.00      A   
ATOM   4171  NH2 ARG   442      -9.698   4.840  -4.114  1.00 10.00      A   
ATOM   4172 HH21 ARG   442      -9.621   5.050  -3.085  1.00 10.00      A   
ATOM   4173 HH22 ARG   442      -9.509   5.602  -4.808  1.00 10.00      A   
ATOM   4174  C   ARG   442     -14.583   2.435  -7.998  1.00 10.00      A   
ATOM   4175  O   ARG   442     -14.000   3.224  -8.742  1.00 10.00      A   
ATOM   4176  N   SER   443     -15.688   2.741  -7.334  1.00 10.00      A   
ATOM   4177  HN  SER   443     -16.106   2.061  -6.771  1.00 10.00      A   
ATOM   4178  CA  SER   443     -16.299   4.058  -7.417  1.00 10.00      A   
ATOM   4179  CB  SER   443     -17.822   3.926  -7.528  1.00 10.00      A   
ATOM   4180  OG  SER   443     -18.418   5.149  -7.924  1.00 10.00      A   
ATOM   4181  HG  SER   443     -19.372   5.089  -7.820  1.00 10.00      A   
ATOM   4182  C   SER   443     -15.929   4.867  -6.178  1.00 10.00      A   
ATOM   4183  O   SER   443     -16.166   4.431  -5.047  1.00 10.00      A   
ATOM   4184  N   THR   444     -15.335   6.032  -6.384  1.00 10.00      A   
ATOM   4185  HN  THR   444     -15.184   6.342  -7.305  1.00 10.00      A   
ATOM   4186  CA  THR   444     -14.929   6.876  -5.275  1.00 10.00      A   
ATOM   4187  CB  THR   444     -13.393   6.934  -5.131  1.00 10.00      A   
ATOM   4188  OG1 THR   444     -12.829   7.672  -6.222  1.00 10.00      A   
ATOM   4189  HG1 THR   444     -13.287   7.437  -7.046  1.00 10.00      A   
ATOM   4190  CG2 THR   444     -12.802   5.536  -5.120  1.00 10.00      A   
ATOM   4191  C   THR   444     -15.468   8.285  -5.450  1.00 10.00      A   
ATOM   4192  O   THR   444     -15.892   8.661  -6.540  1.00 10.00      A   
ATOM   4193  N   ASN   445     -15.463   9.052  -4.367  1.00 10.00      A   
ATOM   4194  HN  ASN   445     -15.148   8.679  -3.520  1.00 10.00      A   
ATOM   4195  CA  ASN   445     -15.938  10.430  -4.404  1.00 10.00      A   
ATOM   4196  CB  ASN   445     -15.902  11.041  -2.999  1.00 10.00      A   
ATOM   4197  CG  ASN   445     -16.369  12.489  -2.960  1.00 10.00      A   
ATOM   4198  OD1 ASN   445     -17.240  12.900  -3.727  1.00 10.00      A   
ATOM   4199  ND2 ASN   445     -15.787  13.271  -2.064  1.00 10.00      A   
ATOM   4200 HD21 ASN   445     -15.096  12.882  -1.488  1.00 10.00      A   
ATOM   4201 HD22 ASN   445     -16.076  14.211  -2.004  1.00 10.00      A   
ATOM   4202  C   ASN   445     -15.074  11.251  -5.350  1.00 10.00      A   
ATOM   4203  O   ASN   445     -15.583  12.023  -6.157  1.00 10.00      A   
ATOM   4204  N   ASN   446     -13.762  11.060  -5.241  1.00 10.00      A   
ATOM   4205  HN  ASN   446     -13.432  10.435  -4.567  1.00 10.00      A   
ATOM   4206  CA  ASN   446     -12.793  11.762  -6.078  1.00 10.00      A   
ATOM   4207  CB  ASN   446     -12.877  13.283  -5.871  1.00 10.00      A   
ATOM   4208  CG  ASN   446     -12.616  13.730  -4.439  1.00 10.00      A   
ATOM   4209  OD1 ASN   446     -12.468  12.917  -3.523  1.00 10.00      A   
ATOM   4210  ND2 ASN   446     -12.584  15.035  -4.232  1.00 10.00      A   
ATOM   4211 HD21 ASN   446     -12.733  15.634  -5.006  1.00 10.00      A   
ATOM   4212 HD22 ASN   446     -12.414  15.355  -3.323  1.00 10.00      A   
ATOM   4213  C   ASN   446     -11.378  11.267  -5.791  1.00 10.00      A   
ATOM   4214  O   ASN   446     -10.406  12.015  -5.924  1.00 10.00      A   
ATOM   4215  N   GLY   447     -11.261   9.988  -5.447  1.00 10.00      A   
ATOM   4216  HN  GLY   447     -12.056   9.412  -5.450  1.00 10.00      A   
ATOM   4217  CA  GLY   447      -9.967   9.425  -5.115  1.00 10.00      A   
ATOM   4218  C   GLY   447      -9.601   8.223  -5.962  1.00 10.00      A   
ATOM   4219  O   GLY   447      -9.500   7.111  -5.452  1.00 10.00      A   
ATOM   4220  N   ILE   448      -9.408   8.453  -7.254  1.00 10.00      A   
ATOM   4221  HN  ILE   448      -9.532   9.362  -7.594  1.00 10.00      A   
ATOM   4222  CA  ILE   448      -9.029   7.399  -8.194  1.00 10.00      A   
ATOM   4223  CB  ILE   448      -7.736   6.645  -7.779  1.00 10.00      A   
ATOM   4224  CG1 ILE   448      -6.578   7.625  -7.562  1.00 10.00      A   
ATOM   4225  CG2 ILE   448      -7.353   5.597  -8.822  1.00 10.00      A   
ATOM   4226  CD1 ILE   448      -6.063   8.268  -8.834  1.00 10.00      A   
ATOM   4227  C   ILE   448     -10.168   6.410  -8.457  1.00 10.00      A   
ATOM   4228  O   ILE   448     -10.227   5.328  -7.864  1.00 10.00      A   
ATOM   4229  N   THR   449     -11.086   6.802  -9.325  1.00 10.00      A   
ATOM   4230  HN  THR   449     -11.022   7.697  -9.719  1.00 10.00      A   
ATOM   4231  CA  THR   449     -12.196   5.944  -9.706  1.00 10.00      A   
ATOM   4232  CB  THR   449     -13.482   6.771  -9.929  1.00 10.00      A   
ATOM   4233  OG1 THR   449     -13.802   7.475  -8.722  1.00 10.00      A   
ATOM   4234  HG1 THR   449     -13.648   8.423  -8.856  1.00 10.00      A   
ATOM   4235  CG2 THR   449     -14.655   5.882 -10.318  1.00 10.00      A   
ATOM   4236  C   THR   449     -11.807   5.213 -10.990  1.00 10.00      A   
ATOM   4237  O   THR   449     -11.473   5.849 -11.995  1.00 10.00      A   
ATOM   4238  N   ALA   450     -11.812   3.887 -10.954  1.00 10.00      A   
ATOM   4239  HN  ALA   450     -12.097   3.421 -10.137  1.00 10.00      A   
ATOM   4240  CA  ALA   450     -11.415   3.111 -12.118  1.00 10.00      A   
ATOM   4241  CB  ALA   450      -9.898   2.986 -12.155  1.00 10.00      A   
ATOM   4242  C   ALA   450     -12.049   1.728 -12.140  1.00 10.00      A   
ATOM   4243  O   ALA   450     -12.607   1.265 -11.143  1.00 10.00      A   
ATOM   4244  N   VAL   451     -11.944   1.079 -13.293  1.00 10.00      A   
ATOM   4245  HN  VAL   451     -11.477   1.517 -14.041  1.00 10.00      A   
ATOM   4246  CA  VAL   451     -12.474  -0.262 -13.493  1.00 10.00      A   
ATOM   4247  CB  VAL   451     -13.431  -0.325 -14.703  1.00 10.00      A   
ATOM   4248  CG1 VAL   451     -13.994  -1.729 -14.867  1.00 10.00      A   
ATOM   4249  CG2 VAL   451     -14.557   0.687 -14.556  1.00 10.00      A   
ATOM   4250  C   VAL   451     -11.313  -1.221 -13.732  1.00 10.00      A   
ATOM   4251  O   VAL   451     -10.505  -1.017 -14.645  1.00 10.00      A   
ATOM   4252  N   ILE   452     -11.225  -2.252 -12.910  1.00 10.00      A   
ATOM   4253  HN  ILE   452     -11.910  -2.370 -12.212  1.00 10.00      A   
ATOM   4254  CA  ILE   452     -10.151  -3.227 -13.026  1.00 10.00      A   
ATOM   4255  CB  ILE   452      -9.530  -3.551 -11.649  1.00 10.00      A   
ATOM   4256  CG1 ILE   452      -9.262  -2.266 -10.857  1.00 10.00      A   
ATOM   4257  CG2 ILE   452      -8.246  -4.352 -11.813  1.00 10.00      A   
ATOM   4258  CD1 ILE   452      -8.328  -1.296 -11.548  1.00 10.00      A   
ATOM   4259  C   ILE   452     -10.654  -4.514 -13.669  1.00 10.00      A   
ATOM   4260  O   ILE   452     -11.717  -5.019 -13.313  1.00 10.00      A   
ATOM   4261  N   GLY   453      -9.894  -5.028 -14.625  1.00 10.00      A   
ATOM   4262  HN  GLY   453      -9.061  -4.569 -14.879  1.00 10.00      A   
ATOM   4263  CA  GLY   453     -10.274  -6.253 -15.294  1.00 10.00      A   
ATOM   4264  C   GLY   453      -9.906  -7.479 -14.479  1.00 10.00      A   
ATOM   4265  O   GLY   453      -9.153  -7.372 -13.511  1.00 10.00      A   
ATOM   4266  N   PRO   454     -10.416  -8.662 -14.856  1.00 10.00      A   
ATOM   4267  CA  PRO   454     -10.140  -9.924 -14.147  1.00 10.00      A   
ATOM   4268  CB  PRO   454     -10.853 -10.972 -15.005  1.00 10.00      A   
ATOM   4269  CG  PRO   454     -11.915 -10.212 -15.716  1.00 10.00      A   
ATOM   4270  CD  PRO   454     -11.324  -8.863 -15.996  1.00 10.00      A   
ATOM   4271  C   PRO   454      -8.650 -10.255 -14.066  1.00 10.00      A   
ATOM   4272  O   PRO   454      -8.222 -11.029 -13.211  1.00 10.00      A   
ATOM   4273  N   GLN   455      -7.866  -9.678 -14.968  1.00 10.00      A   
ATOM   4274  HN  GLN   455      -8.267  -9.086 -15.641  1.00 10.00      A   
ATOM   4275  CA  GLN   455      -6.428  -9.913 -14.991  1.00 10.00      A   
ATOM   4276  CB  GLN   455      -5.904  -9.877 -16.427  1.00 10.00      A   
ATOM   4277  CG  GLN   455      -5.599 -11.247 -17.014  1.00 10.00      A   
ATOM   4278  CD  GLN   455      -4.454 -11.948 -16.308  1.00 10.00      A   
ATOM   4279  OE1 GLN   455      -3.286 -11.717 -16.622  1.00 10.00      A   
ATOM   4280  NE2 GLN   455      -4.777 -12.814 -15.360  1.00 10.00      A   
ATOM   4281 HE21 GLN   455      -5.728 -12.954 -15.161  1.00 10.00      A   
ATOM   4282 HE22 GLN   455      -4.053 -13.290 -14.897  1.00 10.00      A   
ATOM   4283  C   GLN   455      -5.687  -8.888 -14.140  1.00 10.00      A   
ATOM   4284  O   GLN   455      -4.460  -8.912 -14.047  1.00 10.00      A   
ATOM   4285  N   GLY   456      -6.438  -7.993 -13.514  1.00 10.00      A   
ATOM   4286  HN  GLY   456      -7.418  -8.037 -13.602  1.00 10.00      A   
ATOM   4287  CA  GLY   456      -5.834  -6.966 -12.689  1.00 10.00      A   
ATOM   4288  C   GLY   456      -5.337  -5.800 -13.518  1.00 10.00      A   
ATOM   4289  O   GLY   456      -4.541  -4.987 -13.052  1.00 10.00      A   
ATOM   4290  N   GLU   457      -5.821  -5.720 -14.749  1.00 10.00      A   
ATOM   4291  HN  GLU   457      -6.464  -6.390 -15.047  1.00 10.00      A   
ATOM   4292  CA  GLU   457      -5.432  -4.659 -15.661  1.00 10.00      A   
ATOM   4293  CB  GLU   457      -5.388  -5.192 -17.098  1.00 10.00      A   
ATOM   4294  CG  GLU   457      -5.140  -4.125 -18.153  1.00 10.00      A   
ATOM   4295  CD  GLU   457      -4.983  -4.698 -19.543  1.00 10.00      A   
ATOM   4296  OE1 GLU   457      -6.002  -4.862 -20.243  1.00 10.00      A   
ATOM   4297  OE2 GLU   457      -3.833  -4.982 -19.948  1.00 10.00      A   
ATOM   4298  C   GLU   457      -6.400  -3.486 -15.567  1.00 10.00      A   
ATOM   4299  O   GLU   457      -7.602  -3.677 -15.367  1.00 10.00      A   
ATOM   4300  N   ILE   458      -5.875  -2.276 -15.705  1.00 10.00      A   
ATOM   4301  HN  ILE   458      -4.909  -2.188 -15.864  1.00 10.00      A   
ATOM   4302  CA  ILE   458      -6.697  -1.078 -15.648  1.00 10.00      A   
ATOM   4303  CB  ILE   458      -5.864   0.174 -15.297  1.00 10.00      A   
ATOM   4304  CG1 ILE   458      -4.916  -0.124 -14.129  1.00 10.00      A   
ATOM   4305  CG2 ILE   458      -6.786   1.335 -14.951  1.00 10.00      A   
ATOM   4306  CD1 ILE   458      -3.862   0.939 -13.906  1.00 10.00      A   
ATOM   4307  C   ILE   458      -7.379  -0.867 -16.997  1.00 10.00      A   
ATOM   4308  O   ILE   458      -6.722  -0.561 -17.994  1.00 10.00      A   
ATOM   4309  N   GLN   459      -8.691  -1.053 -17.028  1.00 10.00      A   
ATOM   4310  HN  GLN   459      -9.159  -1.309 -16.203  1.00 10.00      A   
ATOM   4311  CA  GLN   459      -9.453  -0.892 -18.258  1.00 10.00      A   
ATOM   4312  CB  GLN   459     -10.671  -1.820 -18.248  1.00 10.00      A   
ATOM   4313  CG  GLN   459     -11.505  -1.795 -19.519  1.00 10.00      A   
ATOM   4314  CD  GLN   459     -12.792  -1.011 -19.353  1.00 10.00      A   
ATOM   4315  OE1 GLN   459     -13.346  -0.930 -18.260  1.00 10.00      A   
ATOM   4316  NE2 GLN   459     -13.275  -0.431 -20.440  1.00 10.00      A   
ATOM   4317 HE21 GLN   459     -12.782  -0.540 -21.282  1.00 10.00      A   
ATOM   4318 HE22 GLN   459     -14.109   0.086 -20.362  1.00 10.00      A   
ATOM   4319  C   GLN   459      -9.873   0.561 -18.454  1.00 10.00      A   
ATOM   4320  O   GLN   459      -9.555   1.179 -19.473  1.00 10.00      A   
ATOM   4321  N   ALA   460     -10.578   1.102 -17.474  1.00 10.00      A   
ATOM   4322  HN  ALA   460     -10.789   0.563 -16.682  1.00 10.00      A   
ATOM   4323  CA  ALA   460     -11.038   2.479 -17.531  1.00 10.00      A   
ATOM   4324  CB  ALA   460     -12.543   2.521 -17.739  1.00 10.00      A   
ATOM   4325  C   ALA   460     -10.662   3.191 -16.244  1.00 10.00      A   
ATOM   4326  O   ALA   460     -10.635   2.571 -15.183  1.00 10.00      A   
ATOM   4327  N   MET   461     -10.376   4.483 -16.333  1.00 10.00      A   
ATOM   4328  HN  MET   461     -10.432   4.930 -17.205  1.00 10.00      A   
ATOM   4329  CA  MET   461      -9.988   5.263 -15.165  1.00 10.00      A   
ATOM   4330  CB  MET   461      -8.529   4.969 -14.789  1.00 10.00      A   
ATOM   4331  CG  MET   461      -7.551   5.053 -15.952  1.00 10.00      A   
ATOM   4332  SD  MET   461      -5.832   5.123 -15.412  1.00 10.00      A   
ATOM   4333  CE  MET   461      -5.683   6.863 -15.012  1.00 10.00      A   
ATOM   4334  C   MET   461     -10.157   6.755 -15.413  1.00 10.00      A   
ATOM   4335  O   MET   461      -9.968   7.230 -16.532  1.00 10.00      A   
ATOM   4336  N   ILE   462     -10.525   7.485 -14.369  1.00 10.00      A   
ATOM   4337  HN  ILE   462     -10.688   7.042 -13.506  1.00 10.00      A   
ATOM   4338  CA  ILE   462     -10.692   8.930 -14.463  1.00 10.00      A   
ATOM   4339  CB  ILE   462     -12.145   9.377 -14.185  1.00 10.00      A   
ATOM   4340  CG1 ILE   462     -12.713   8.679 -12.945  1.00 10.00      A   
ATOM   4341  CG2 ILE   462     -13.024   9.133 -15.403  1.00 10.00      A   
ATOM   4342  CD1 ILE   462     -14.108   9.132 -12.571  1.00 10.00      A   
ATOM   4343  C   ILE   462      -9.731   9.634 -13.504  1.00 10.00      A   
ATOM   4344  O   ILE   462      -9.261   9.025 -12.536  1.00 10.00      A   
ATOM   4345  N   PRO   463      -9.405  10.910 -13.775  1.00 10.00      A   
ATOM   4346  CA  PRO   463      -8.490  11.705 -12.939  1.00 10.00      A   
ATOM   4347  CB  PRO   463      -8.398  13.048 -13.678  1.00 10.00      A   
ATOM   4348  CG  PRO   463      -8.857  12.757 -15.064  1.00 10.00      A   
ATOM   4349  CD  PRO   463      -9.892  11.682 -14.929  1.00 10.00      A   
ATOM   4350  C   PRO   463      -9.021  11.923 -11.522  1.00 10.00      A   
ATOM   4351  O   PRO   463     -10.164  11.580 -11.209  1.00 10.00      A   
ATOM   4352  N   GLN   464      -8.179  12.487 -10.665  1.00 10.00      A   
ATOM   4353  HN  GLN   464      -7.277  12.730 -10.970  1.00 10.00      A   
ATOM   4354  CA  GLN   464      -8.553  12.752  -9.286  1.00 10.00      A   
ATOM   4355  CB  GLN   464      -7.373  12.498  -8.347  1.00 10.00      A   
ATOM   4356  CG  GLN   464      -7.505  11.237  -7.515  1.00 10.00      A   
ATOM   4357  CD  GLN   464      -6.882  11.370  -6.138  1.00 10.00      A   
ATOM   4358  OE1 GLN   464      -5.705  11.074  -5.941  1.00 10.00      A   
ATOM   4359  NE2 GLN   464      -7.673  11.814  -5.173  1.00 10.00      A   
ATOM   4360 HE21 GLN   464      -8.605  12.030  -5.398  1.00 10.00      A   
ATOM   4361 HE22 GLN   464      -7.301  11.903  -4.267  1.00 10.00      A   
ATOM   4362  C   GLN   464      -9.040  14.180  -9.106  1.00 10.00      A   
ATOM   4363  O   GLN   464      -8.622  15.087  -9.831  1.00 10.00      A   
ATOM   4364  N   PHE   465      -9.928  14.361  -8.130  1.00 10.00      A   
ATOM   4365  HN  PHE   465     -10.213  13.583  -7.607  1.00 10.00      A   
ATOM   4366  CA  PHE   465     -10.492  15.670  -7.799  1.00 10.00      A   
ATOM   4367  CB  PHE   465      -9.404  16.637  -7.309  1.00 10.00      A   
ATOM   4368  CG  PHE   465      -8.559  16.100  -6.187  1.00 10.00      A   
ATOM   4369  CD1 PHE   465      -7.195  15.921  -6.356  1.00 10.00      A   
ATOM   4370  CD2 PHE   465      -9.125  15.778  -4.965  1.00 10.00      A   
ATOM   4371  CE1 PHE   465      -6.413  15.431  -5.327  1.00 10.00      A   
ATOM   4372  CE2 PHE   465      -8.350  15.286  -3.931  1.00 10.00      A   
ATOM   4373  CZ  PHE   465      -6.991  15.112  -4.113  1.00 10.00      A   
ATOM   4374  C   PHE   465     -11.278  16.284  -8.958  1.00 10.00      A   
ATOM   4375  O   PHE   465     -11.390  17.506  -9.061  1.00 10.00      A   
ATOM   4376  N   THR   466     -11.825  15.450  -9.827  1.00 10.00      A   
ATOM   4377  HN  THR   466     -11.696  14.486  -9.720  1.00 10.00      A   
ATOM   4378  CA  THR   466     -12.599  15.943 -10.954  1.00 10.00      A   
ATOM   4379  CB  THR   466     -11.874  15.710 -12.292  1.00 10.00      A   
ATOM   4380  OG1 THR   466     -11.290  14.402 -12.310  1.00 10.00      A   
ATOM   4381  HG1 THR   466     -11.484  13.984 -13.168  1.00 10.00      A   
ATOM   4382  CG2 THR   466     -10.791  16.755 -12.509  1.00 10.00      A   
ATOM   4383  C   THR   466     -13.980  15.299 -11.001  1.00 10.00      A   
ATOM   4384  O   THR   466     -14.111  14.081 -10.885  1.00 10.00      A   
ATOM   4385  N   ARG   467     -15.006  16.118 -11.154  1.00 10.00      A   
ATOM   4386  HN  ARG   467     -14.844  17.081 -11.222  1.00 10.00      A   
ATOM   4387  CA  ARG   467     -16.370  15.620 -11.224  1.00 10.00      A   
ATOM   4388  CB  ARG   467     -17.364  16.722 -10.844  1.00 10.00      A   
ATOM   4389  CG  ARG   467     -18.827  16.319 -10.946  1.00 10.00      A   
ATOM   4390  CD  ARG   467     -19.659  16.956  -9.847  1.00 10.00      A   
ATOM   4391  NE  ARG   467     -19.565  18.413  -9.848  1.00 10.00      A   
ATOM   4392  HE  ARG   467     -19.974  18.890 -10.606  1.00 10.00      A   
ATOM   4393  CZ  ARG   467     -18.962  19.119  -8.894  1.00 10.00      A   
ATOM   4394  NH1 ARG   467     -18.407  18.503  -7.854  1.00 10.00      A   
ATOM   4395 HH11 ARG   467     -17.932  19.057  -7.107  1.00 10.00      A   
ATOM   4396 HH12 ARG   467     -18.443  17.458  -7.777  1.00 10.00      A   
ATOM   4397  NH2 ARG   467     -18.929  20.443  -8.974  1.00 10.00      A   
ATOM   4398 HH21 ARG   467     -18.457  21.000  -8.230  1.00 10.00      A   
ATOM   4399 HH22 ARG   467     -19.376  20.933  -9.782  1.00 10.00      A   
ATOM   4400  C   ARG   467     -16.658  15.075 -12.620  1.00 10.00      A   
ATOM   4401  O   ARG   467     -17.105  15.803 -13.507  1.00 10.00      A   
ATOM   4402  N   GLU   468     -16.375  13.797 -12.814  1.00 10.00      A   
ATOM   4403  HN  GLU   468     -16.006  13.271 -12.073  1.00 10.00      A   
ATOM   4404  CA  GLU   468     -16.592  13.151 -14.099  1.00 10.00      A   
ATOM   4405  CB  GLU   468     -15.252  12.939 -14.812  1.00 10.00      A   
ATOM   4406  CG  GLU   468     -14.508  14.225 -15.141  1.00 10.00      A   
ATOM   4407  CD  GLU   468     -13.107  13.977 -15.661  1.00 10.00      A   
ATOM   4408  OE1 GLU   468     -12.938  13.841 -16.896  1.00 10.00      A   
ATOM   4409  OE2 GLU   468     -12.168  13.921 -14.843  1.00 10.00      A   
ATOM   4410  C   GLU   468     -17.301  11.812 -13.924  1.00 10.00      A   
ATOM   4411  O   GLU   468     -17.271  11.217 -12.845  1.00 10.00      A   
ATOM   4412  N   VAL   469     -17.948  11.352 -14.983  1.00 10.00      A   
ATOM   4413  HN  VAL   469     -17.954  11.884 -15.808  1.00 10.00      A   
ATOM   4414  CA  VAL   469     -18.652  10.083 -14.961  1.00 10.00      A   
ATOM   4415  CB  VAL   469     -20.095  10.225 -15.489  1.00 10.00      A   
ATOM   4416  CG1 VAL   469     -20.838   8.903 -15.372  1.00 10.00      A   
ATOM   4417  CG2 VAL   469     -20.835  11.324 -14.739  1.00 10.00      A   
ATOM   4418  C   VAL   469     -17.902   9.065 -15.811  1.00 10.00      A   
ATOM   4419  O   VAL   469     -17.598   9.318 -16.978  1.00 10.00      A   
ATOM   4420  N   LEU   470     -17.591   7.927 -15.220  1.00 10.00      A   
ATOM   4421  HN  LEU   470     -17.862   7.782 -14.283  1.00 10.00      A   
ATOM   4422  CA  LEU   470     -16.870   6.878 -15.922  1.00 10.00      A   
ATOM   4423  CB  LEU   470     -15.885   6.179 -14.978  1.00 10.00      A   
ATOM   4424  CG  LEU   470     -14.913   5.185 -15.620  1.00 10.00      A   
ATOM   4425  CD1 LEU   470     -14.110   5.853 -16.726  1.00 10.00      A   
ATOM   4426  CD2 LEU   470     -13.988   4.594 -14.568  1.00 10.00      A   
ATOM   4427  C   LEU   470     -17.840   5.871 -16.530  1.00 10.00      A   
ATOM   4428  O   LEU   470     -18.333   4.978 -15.844  1.00 10.00      A   
ATOM   4429  N   THR   471     -18.120   6.039 -17.814  1.00 10.00      A   
ATOM   4430  HN  THR   471     -17.706   6.785 -18.300  1.00 10.00      A   
ATOM   4431  CA  THR   471     -19.027   5.155 -18.531  1.00 10.00      A   
ATOM   4432  CB  THR   471     -20.032   5.984 -19.360  1.00 10.00      A   
ATOM   4433  OG1 THR   471     -20.790   6.835 -18.484  1.00 10.00      A   
ATOM   4434  HG1 THR   471     -21.321   6.283 -17.887  1.00 10.00      A   
ATOM   4435  CG2 THR   471     -20.979   5.083 -20.139  1.00 10.00      A   
ATOM   4436  C   THR   471     -18.245   4.230 -19.464  1.00 10.00      A   
ATOM   4437  O   THR   471     -17.437   4.692 -20.270  1.00 10.00      A   
ATOM   4438  N   THR   472     -18.475   2.930 -19.352  1.00 10.00      A   
ATOM   4439  HN  THR   472     -19.119   2.608 -18.678  1.00 10.00      A   
ATOM   4440  CA  THR   472     -17.784   1.969 -20.197  1.00 10.00      A   
ATOM   4441  CB  THR   472     -16.315   1.787 -19.751  1.00 10.00      A   
ATOM   4442  OG1 THR   472     -15.546   1.183 -20.802  1.00 10.00      A   
ATOM   4443  HG1 THR   472     -15.545   1.770 -21.572  1.00 10.00      A   
ATOM   4444  CG2 THR   472     -16.221   0.946 -18.484  1.00 10.00      A   
ATOM   4445  C   THR   472     -18.513   0.623 -20.215  1.00 10.00      A   
ATOM   4446  O   THR   472     -19.553   0.463 -19.569  1.00 10.00      A   
ATOM   4447  N   ASN   473     -17.971  -0.328 -20.972  1.00 10.00      A   
ATOM   4448  HN  ASN   473     -17.137  -0.131 -21.456  1.00 10.00      A   
ATOM   4449  CA  ASN   473     -18.553  -1.664 -21.082  1.00 10.00      A   
ATOM   4450  CB  ASN   473     -18.959  -1.966 -22.529  1.00 10.00      A   
ATOM   4451  CG  ASN   473     -20.284  -1.340 -22.928  1.00 10.00      A   
ATOM   4452  OD1 ASN   473     -21.186  -1.184 -22.109  1.00 10.00      A   
ATOM   4453  ND2 ASN   473     -20.409  -0.975 -24.194  1.00 10.00      A   
ATOM   4454 HD21 ASN   473     -19.649  -1.128 -24.800  1.00 10.00      A   
ATOM   4455 HD22 ASN   473     -21.257  -0.573 -24.478  1.00 10.00      A   
ATOM   4456  C   ASN   473     -17.544  -2.703 -20.607  1.00 10.00      A   
ATOM   4457  O   ASN   473     -16.447  -2.811 -21.163  1.00 10.00      A   
ATOM   4458  N   VAL   474     -17.907  -3.454 -19.579  1.00 10.00      A   
ATOM   4459  HN  VAL   474     -18.791  -3.321 -19.176  1.00 10.00      A   
ATOM   4460  CA  VAL   474     -17.025  -4.470 -19.023  1.00 10.00      A   
ATOM   4461  CB  VAL   474     -16.787  -4.228 -17.514  1.00 10.00      A   
ATOM   4462  CG1 VAL   474     -15.572  -4.999 -17.025  1.00 10.00      A   
ATOM   4463  CG2 VAL   474     -16.639  -2.741 -17.218  1.00 10.00      A   
ATOM   4464  C   VAL   474     -17.613  -5.867 -19.211  1.00 10.00      A   
ATOM   4465  O   VAL   474     -18.823  -6.064 -19.098  1.00 10.00      A   
ATOM   4466  N   THR   475     -16.755  -6.833 -19.507  1.00 10.00      A   
ATOM   4467  HN  THR   475     -15.802  -6.619 -19.600  1.00 10.00      A   
ATOM   4468  CA  THR   475     -17.191  -8.207 -19.694  1.00 10.00      A   
ATOM   4469  CB  THR   475     -16.336  -8.915 -20.765  1.00 10.00      A   
ATOM   4470  OG1 THR   475     -15.490  -7.957 -21.421  1.00 10.00      A   
ATOM   4471  HG1 THR   475     -16.018  -7.426 -22.031  1.00 10.00      A   
ATOM   4472  CG2 THR   475     -17.222  -9.590 -21.800  1.00 10.00      A   
ATOM   4473  C   THR   475     -17.081  -8.980 -18.376  1.00 10.00      A   
ATOM   4474  O   THR   475     -16.001  -9.066 -17.789  1.00 10.00      A   
ATOM   4475  N   PRO   476     -18.199  -9.528 -17.879  1.00 10.00      A   
ATOM   4476  CA  PRO   476     -18.211 -10.295 -16.630  1.00 10.00      A   
ATOM   4477  CB  PRO   476     -19.698 -10.392 -16.296  1.00 10.00      A   
ATOM   4478  CG  PRO   476     -20.381 -10.330 -17.616  1.00 10.00      A   
ATOM   4479  CD  PRO   476     -19.539  -9.438 -18.487  1.00 10.00      A   
ATOM   4480  C   PRO   476     -17.614 -11.689 -16.818  1.00 10.00      A   
ATOM   4481  O   PRO   476     -17.562 -12.210 -17.934  1.00 10.00      A   
ATOM   4482  N   THR   477     -17.154 -12.285 -15.730  1.00 10.00      A   
ATOM   4483  HN  THR   477     -17.218 -11.826 -14.866  1.00 10.00      A   
ATOM   4484  CA  THR   477     -16.562 -13.610 -15.778  1.00 10.00      A   
ATOM   4485  CB  THR   477     -15.050 -13.539 -15.506  1.00 10.00      A   
ATOM   4486  OG1 THR   477     -14.764 -12.391 -14.692  1.00 10.00      A   
ATOM   4487  HG1 THR   477     -14.112 -11.838 -15.137  1.00 10.00      A   
ATOM   4488  CG2 THR   477     -14.278 -13.431 -16.810  1.00 10.00      A   
ATOM   4489  C   THR   477     -17.229 -14.521 -14.753  1.00 10.00      A   
ATOM   4490  O   THR   477     -17.629 -14.066 -13.683  1.00 10.00      A   
ATOM   4491  N   THR   478     -17.371 -15.797 -15.088  1.00 10.00      A   
ATOM   4492  HN  THR   478     -17.079 -16.099 -15.976  1.00 10.00      A   
ATOM   4493  CA  THR   478     -18.006 -16.748 -14.182  1.00 10.00      A   
ATOM   4494  CB  THR   478     -19.297 -17.311 -14.802  1.00 10.00      A   
ATOM   4495  OG1 THR   478     -19.632 -16.530 -15.959  1.00 10.00      A   
ATOM   4496  HG1 THR   478     -19.992 -15.677 -15.672  1.00 10.00      A   
ATOM   4497  CG2 THR   478     -20.443 -17.236 -13.801  1.00 10.00      A   
ATOM   4498  C   THR   478     -17.076 -17.904 -13.806  1.00 10.00      A   
ATOM   4499  O   THR   478     -17.483 -18.829 -13.102  1.00 10.00      A   
ATOM   4500  N   GLY   479     -15.832 -17.849 -14.272  1.00 10.00      A   
ATOM   4501  HN  GLY   479     -15.559 -17.086 -14.818  1.00 10.00      A   
ATOM   4502  CA  GLY   479     -14.878 -18.907 -13.965  1.00 10.00      A   
ATOM   4503  C   GLY   479     -14.446 -18.874 -12.512  1.00 10.00      A   
ATOM   4504  O   GLY   479     -14.288 -17.798 -11.939  1.00 10.00      A   
ATOM   4505  N   LEU   480     -14.256 -20.041 -11.917  1.00 10.00      A   
ATOM   4506  HN  LEU   480     -14.381 -20.871 -12.431  1.00 10.00      A   
ATOM   4507  CA  LEU   480     -13.854 -20.122 -10.518  1.00 10.00      A   
ATOM   4508  CB  LEU   480     -14.671 -21.185  -9.781  1.00 10.00      A   
ATOM   4509  CG  LEU   480     -16.145 -20.856  -9.535  1.00 10.00      A   
ATOM   4510  CD1 LEU   480     -16.847 -22.024  -8.863  1.00 10.00      A   
ATOM   4511  CD2 LEU   480     -16.276 -19.598  -8.693  1.00 10.00      A   
ATOM   4512  C   LEU   480     -12.366 -20.408 -10.370  1.00 10.00      A   
ATOM   4513  O   LEU   480     -11.906 -21.519 -10.640  1.00 10.00      A   
ATOM   4514  N   THR   481     -11.626 -19.405  -9.923  1.00 10.00      A   
ATOM   4515  HN  THR   481     -12.061 -18.552  -9.713  1.00 10.00      A   
ATOM   4516  CA  THR   481     -10.189 -19.531  -9.728  1.00 10.00      A   
ATOM   4517  CB  THR   481      -9.527 -18.149  -9.531  1.00 10.00      A   
ATOM   4518  OG1 THR   481     -10.302 -17.355  -8.615  1.00 10.00      A   
ATOM   4519  HG1 THR   481      -9.781 -16.586  -8.340  1.00 10.00      A   
ATOM   4520  CG2 THR   481      -9.400 -17.416 -10.857  1.00 10.00      A   
ATOM   4521  C   THR   481      -9.877 -20.413  -8.520  1.00 10.00      A   
ATOM   4522  O   THR   481     -10.698 -20.540  -7.606  1.00 10.00      A   
ATOM   4523  N   PRO   482      -8.695 -21.058  -8.508  1.00 10.00      A   
ATOM   4524  CA  PRO   482      -8.274 -21.923  -7.397  1.00 10.00      A   
ATOM   4525  CB  PRO   482      -6.829 -22.280  -7.750  1.00 10.00      A   
ATOM   4526  CG  PRO   482      -6.762 -22.145  -9.232  1.00 10.00      A   
ATOM   4527  CD  PRO   482      -7.690 -21.019  -9.587  1.00 10.00      A   
ATOM   4528  C   PRO   482      -8.323 -21.192  -6.056  1.00 10.00      A   
ATOM   4529  O   PRO   482      -8.666 -21.783  -5.032  1.00 10.00      A   
ATOM   4530  N   TYR   483      -7.992 -19.904  -6.074  1.00 10.00      A   
ATOM   4531  HN  TYR   483      -7.728 -19.491  -6.928  1.00 10.00      A   
ATOM   4532  CA  TYR   483      -8.002 -19.088  -4.859  1.00 10.00      A   
ATOM   4533  CB  TYR   483      -7.395 -17.708  -5.127  1.00 10.00      A   
ATOM   4534  CG  TYR   483      -7.490 -16.748  -3.959  1.00 10.00      A   
ATOM   4535  CD1 TYR   483      -6.761 -16.957  -2.794  1.00 10.00      A   
ATOM   4536  CD2 TYR   483      -8.307 -15.627  -4.025  1.00 10.00      A   
ATOM   4537  CE1 TYR   483      -6.839 -16.074  -1.732  1.00 10.00      A   
ATOM   4538  CE2 TYR   483      -8.394 -14.741  -2.968  1.00 10.00      A   
ATOM   4539  CZ  TYR   483      -7.657 -14.968  -1.825  1.00 10.00      A   
ATOM   4540  OH  TYR   483      -7.733 -14.083  -0.774  1.00 10.00      A   
ATOM   4541  HH  TYR   483      -6.991 -13.465  -0.828  1.00 10.00      A   
ATOM   4542  C   TYR   483      -9.415 -18.944  -4.292  1.00 10.00      A   
ATOM   4543  O   TYR   483      -9.609 -18.874  -3.080  1.00 10.00      A   
ATOM   4544  N   ALA   484     -10.401 -18.898  -5.171  1.00 10.00      A   
ATOM   4545  HN  ALA   484     -10.195 -18.954  -6.130  1.00 10.00      A   
ATOM   4546  CA  ALA   484     -11.786 -18.768  -4.745  1.00 10.00      A   
ATOM   4547  CB  ALA   484     -12.666 -18.383  -5.924  1.00 10.00      A   
ATOM   4548  C   ALA   484     -12.269 -20.069  -4.118  1.00 10.00      A   
ATOM   4549  O   ALA   484     -13.097 -20.066  -3.206  1.00 10.00      A   
ATOM   4550  N   ARG   485     -11.722 -21.177  -4.604  1.00 10.00      A   
ATOM   4551  HN  ARG   485     -11.049 -21.101  -5.317  1.00 10.00      A   
ATOM   4552  CA  ARG   485     -12.092 -22.497  -4.115  1.00 10.00      A   
ATOM   4553  CB  ARG   485     -11.781 -23.567  -5.164  1.00 10.00      A   
ATOM   4554  CG  ARG   485     -12.881 -23.754  -6.195  1.00 10.00      A   
ATOM   4555  CD  ARG   485     -12.442 -24.695  -7.306  1.00 10.00      A   
ATOM   4556  NE  ARG   485     -11.844 -23.979  -8.434  1.00 10.00      A   
ATOM   4557  HE  ARG   485     -12.358 -23.232  -8.812  1.00 10.00      A   
ATOM   4558  CZ  ARG   485     -10.662 -24.278  -8.975  1.00 10.00      A   
ATOM   4559  NH1 ARG   485      -9.932 -25.280  -8.493  1.00 10.00      A   
ATOM   4560 HH11 ARG   485     -10.282 -25.846  -7.690  1.00 10.00      A   
ATOM   4561 HH12 ARG   485      -9.007 -25.510  -8.925  1.00 10.00      A   
ATOM   4562  NH2 ARG   485     -10.221 -23.589 -10.017  1.00 10.00      A   
ATOM   4563 HH21 ARG   485      -9.299 -23.817 -10.444  1.00 10.00      A   
ATOM   4564 HH22 ARG   485     -10.800 -22.813 -10.425  1.00 10.00      A   
ATOM   4565  C   ARG   485     -11.422 -22.844  -2.788  1.00 10.00      A   
ATOM   4566  O   ARG   485     -12.093 -22.969  -1.762  1.00 10.00      A   
ATOM   4567  N   THR   486     -10.104 -22.997  -2.809  1.00 10.00      A   
ATOM   4568  HN  THR   486      -9.619 -22.864  -3.652  1.00 10.00      A   
ATOM   4569  CA  THR   486      -9.356 -23.358  -1.610  1.00 10.00      A   
ATOM   4570  CB  THR   486      -8.020 -24.035  -1.965  1.00 10.00      A   
ATOM   4571  OG1 THR   486      -7.805 -23.961  -3.385  1.00 10.00      A   
ATOM   4572  HG1 THR   486      -7.487 -23.073  -3.611  1.00 10.00      A   
ATOM   4573  CG2 THR   486      -8.034 -25.492  -1.531  1.00 10.00      A   
ATOM   4574  C   THR   486      -9.110 -22.161  -0.690  1.00 10.00      A   
ATOM   4575  O   THR   486      -9.310 -22.248   0.523  1.00 10.00      A   
ATOM   4576  N   GLY   487      -8.673 -21.051  -1.268  1.00 10.00      A   
ATOM   4577  HN  GLY   487      -8.518 -21.041  -2.236  1.00 10.00      A   
ATOM   4578  CA  GLY   487      -8.415 -19.860  -0.483  1.00 10.00      A   
ATOM   4579  C   GLY   487      -6.984 -19.782  -0.001  1.00 10.00      A   
ATOM   4580  O   GLY   487      -6.049 -20.028  -0.766  1.00 10.00      A   
ATOM   4581  N   ASN   488      -6.812 -19.460   1.273  1.00 10.00      A   
ATOM   4582  HN  ASN   488      -7.602 -19.301   1.834  1.00 10.00      A   
ATOM   4583  CA  ASN   488      -5.485 -19.346   1.869  1.00 10.00      A   
ATOM   4584  CB  ASN   488      -5.477 -18.274   2.961  1.00 10.00      A   
ATOM   4585  CG  ASN   488      -4.749 -17.011   2.545  1.00 10.00      A   
ATOM   4586  OD1 ASN   488      -3.819 -17.050   1.744  1.00 10.00      A   
ATOM   4587  ND2 ASN   488      -5.174 -15.877   3.083  1.00 10.00      A   
ATOM   4588 HD21 ASN   488      -5.930 -15.919   3.720  1.00 10.00      A   
ATOM   4589 HD22 ASN   488      -4.719 -15.046   2.832  1.00 10.00      A   
ATOM   4590  C   ASN   488      -5.047 -20.681   2.449  1.00 10.00      A   
ATOM   4591  O   ASN   488      -3.946 -20.807   2.984  1.00 10.00      A   
ATOM   4592  N   TRP   489      -5.925 -21.672   2.328  1.00 10.00      A   
ATOM   4593  HN  TRP   489      -6.782 -21.486   1.891  1.00 10.00      A   
ATOM   4594  CA  TRP   489      -5.671 -23.018   2.828  1.00 10.00      A   
ATOM   4595  CB  TRP   489      -6.822 -23.957   2.454  1.00 10.00      A   
ATOM   4596  CG  TRP   489      -6.768 -25.284   3.141  1.00 10.00      A   
ATOM   4597  CD1 TRP   489      -6.978 -25.530   4.466  1.00 10.00      A   
ATOM   4598  CD2 TRP   489      -6.488 -26.550   2.537  1.00 10.00      A   
ATOM   4599  NE1 TRP   489      -6.844 -26.871   4.723  1.00 10.00      A   
ATOM   4600  HE1 TRP   489      -6.949 -27.295   5.602  1.00 10.00      A   
ATOM   4601  CE2 TRP   489      -6.544 -27.520   3.556  1.00 10.00      A   
ATOM   4602  CE3 TRP   489      -6.196 -26.959   1.234  1.00 10.00      A   
ATOM   4603  CZ2 TRP   489      -6.319 -28.871   3.313  1.00 10.00      A   
ATOM   4604  CZ3 TRP   489      -5.973 -28.299   0.994  1.00 10.00      A   
ATOM   4605  CH2 TRP   489      -6.035 -29.240   2.028  1.00 10.00      A   
ATOM   4606  C   TRP   489      -4.313 -23.581   2.375  1.00 10.00      A   
ATOM   4607  O   TRP   489      -3.523 -24.007   3.213  1.00 10.00      A   
ATOM   4608  N   PRO   490      -4.009 -23.597   1.053  1.00 10.00      A   
ATOM   4609  CA  PRO   490      -2.724 -24.111   0.553  1.00 10.00      A   
ATOM   4610  CB  PRO   490      -2.770 -23.806  -0.946  1.00 10.00      A   
ATOM   4611  CG  PRO   490      -4.220 -23.729  -1.267  1.00 10.00      A   
ATOM   4612  CD  PRO   490      -4.877 -23.144  -0.051  1.00 10.00      A   
ATOM   4613  C   PRO   490      -1.537 -23.405   1.205  1.00 10.00      A   
ATOM   4614  O   PRO   490      -0.522 -24.035   1.514  1.00 10.00      A   
ATOM   4615  N   LEU   491      -1.674 -22.099   1.418  1.00 10.00      A   
ATOM   4616  HN  LEU   491      -2.506 -21.655   1.142  1.00 10.00      A   
ATOM   4617  CA  LEU   491      -0.627 -21.310   2.051  1.00 10.00      A   
ATOM   4618  CB  LEU   491      -0.997 -19.826   2.041  1.00 10.00      A   
ATOM   4619  CG  LEU   491      -0.158 -18.914   2.939  1.00 10.00      A   
ATOM   4620  CD1 LEU   491       1.029 -18.348   2.177  1.00 10.00      A   
ATOM   4621  CD2 LEU   491      -1.015 -17.804   3.521  1.00 10.00      A   
ATOM   4622  C   LEU   491      -0.418 -21.776   3.484  1.00 10.00      A   
ATOM   4623  O   LEU   491       0.717 -21.957   3.928  1.00 10.00      A   
ATOM   4624  N   TRP   492      -1.523 -21.980   4.200  1.00 10.00      A   
ATOM   4625  HN  TRP   492      -2.400 -21.812   3.785  1.00 10.00      A   
ATOM   4626  CA  TRP   492      -1.468 -22.435   5.585  1.00 10.00      A   
ATOM   4627  CB  TRP   492      -2.860 -22.449   6.223  1.00 10.00      A   
ATOM   4628  CG  TRP   492      -3.455 -21.086   6.410  1.00 10.00      A   
ATOM   4629  CD1 TRP   492      -4.708 -20.684   6.049  1.00 10.00      A   
ATOM   4630  CD2 TRP   492      -2.824 -19.944   7.003  1.00 10.00      A   
ATOM   4631  NE1 TRP   492      -4.896 -19.365   6.375  1.00 10.00      A   
ATOM   4632  HE1 TRP   492      -5.718 -18.847   6.213  1.00 10.00      A   
ATOM   4633  CE2 TRP   492      -3.754 -18.886   6.962  1.00 10.00      A   
ATOM   4634  CE3 TRP   492      -1.564 -19.711   7.564  1.00 10.00      A   
ATOM   4635  CZ2 TRP   492      -3.463 -17.617   7.460  1.00 10.00      A   
ATOM   4636  CZ3 TRP   492      -1.277 -18.452   8.057  1.00 10.00      A   
ATOM   4637  CH2 TRP   492      -2.222 -17.420   8.002  1.00 10.00      A   
ATOM   4638  C   TRP   492      -0.818 -23.810   5.682  1.00 10.00      A   
ATOM   4639  O   TRP   492      -0.070 -24.085   6.622  1.00 10.00      A   
ATOM   4640  N   VAL   493      -1.104 -24.666   4.708  1.00 10.00      A   
ATOM   4641  HN  VAL   493      -1.724 -24.392   3.998  1.00 10.00      A   
ATOM   4642  CA  VAL   493      -0.530 -26.005   4.675  1.00 10.00      A   
ATOM   4643  CB  VAL   493      -1.141 -26.866   3.546  1.00 10.00      A   
ATOM   4644  CG1 VAL   493      -0.449 -28.222   3.463  1.00 10.00      A   
ATOM   4645  CG2 VAL   493      -2.634 -27.047   3.764  1.00 10.00      A   
ATOM   4646  C   VAL   493       0.983 -25.916   4.493  1.00 10.00      A   
ATOM   4647  O   VAL   493       1.747 -26.573   5.204  1.00 10.00      A   
ATOM   4648  N   LEU   494       1.408 -25.083   3.547  1.00 10.00      A   
ATOM   4649  HN  LEU   494       0.747 -24.591   3.007  1.00 10.00      A   
ATOM   4650  CA  LEU   494       2.829 -24.890   3.279  1.00 10.00      A   
ATOM   4651  CB  LEU   494       3.032 -23.976   2.067  1.00 10.00      A   
ATOM   4652  CG  LEU   494       2.589 -24.532   0.711  1.00 10.00      A   
ATOM   4653  CD1 LEU   494       2.701 -23.464  -0.365  1.00 10.00      A   
ATOM   4654  CD2 LEU   494       3.413 -25.755   0.338  1.00 10.00      A   
ATOM   4655  C   LEU   494       3.523 -24.300   4.503  1.00 10.00      A   
ATOM   4656  O   LEU   494       4.581 -24.767   4.919  1.00 10.00      A   
ATOM   4657  N   THR   495       2.901 -23.284   5.086  1.00 10.00      A   
ATOM   4658  HN  THR   495       2.054 -22.963   4.705  1.00 10.00      A   
ATOM   4659  CA  THR   495       3.439 -22.623   6.270  1.00 10.00      A   
ATOM   4660  CB  THR   495       2.562 -21.417   6.670  1.00 10.00      A   
ATOM   4661  OG1 THR   495       2.383 -20.565   5.530  1.00 10.00      A   
ATOM   4662  HG1 THR   495       1.760 -20.974   4.917  1.00 10.00      A   
ATOM   4663  CG2 THR   495       3.214 -20.619   7.789  1.00 10.00      A   
ATOM   4664  C   THR   495       3.543 -23.603   7.443  1.00 10.00      A   
ATOM   4665  O   THR   495       4.478 -23.536   8.246  1.00 10.00      A   
ATOM   4666  N   ALA   496       2.585 -24.521   7.533  1.00 10.00      A   
ATOM   4667  HN  ALA   496       1.857 -24.522   6.873  1.00 10.00      A   
ATOM   4668  CA  ALA   496       2.580 -25.517   8.596  1.00 10.00      A   
ATOM   4669  CB  ALA   496       1.257 -26.266   8.621  1.00 10.00      A   
ATOM   4670  C   ALA   496       3.740 -26.487   8.420  1.00 10.00      A   
ATOM   4671  O   ALA   496       4.456 -26.790   9.375  1.00 10.00      A   
ATOM   4672  N   LEU   497       3.929 -26.958   7.189  1.00 10.00      A   
ATOM   4673  HN  LEU   497       3.326 -26.671   6.468  1.00 10.00      A   
ATOM   4674  CA  LEU   497       5.008 -27.890   6.882  1.00 10.00      A   
ATOM   4675  CB  LEU   497       4.860 -28.445   5.461  1.00 10.00      A   
ATOM   4676  CG  LEU   497       3.690 -29.406   5.230  1.00 10.00      A   
ATOM   4677  CD1 LEU   497       3.558 -29.745   3.753  1.00 10.00      A   
ATOM   4678  CD2 LEU   497       3.859 -30.672   6.058  1.00 10.00      A   
ATOM   4679  C   LEU   497       6.364 -27.215   7.046  1.00 10.00      A   
ATOM   4680  O   LEU   497       7.254 -27.744   7.712  1.00 10.00      A   
ATOM   4681  N   PHE   498       6.505 -26.036   6.444  1.00 10.00      A   
ATOM   4682  HN  PHE   498       5.750 -25.668   5.929  1.00 10.00      A   
ATOM   4683  CA  PHE   498       7.746 -25.273   6.520  1.00 10.00      A   
ATOM   4684  CB  PHE   498       7.645 -23.984   5.695  1.00 10.00      A   
ATOM   4685  CG  PHE   498       7.995 -24.138   4.240  1.00 10.00      A   
ATOM   4686  CD1 PHE   498       7.425 -25.142   3.473  1.00 10.00      A   
ATOM   4687  CD2 PHE   498       8.892 -23.270   3.638  1.00 10.00      A   
ATOM   4688  CE1 PHE   498       7.740 -25.278   2.136  1.00 10.00      A   
ATOM   4689  CE2 PHE   498       9.215 -23.400   2.300  1.00 10.00      A   
ATOM   4690  CZ  PHE   498       8.638 -24.406   1.548  1.00 10.00      A   
ATOM   4691  C   PHE   498       8.071 -24.931   7.968  1.00 10.00      A   
ATOM   4692  O   PHE   498       9.200 -25.110   8.423  1.00 10.00      A   
ATOM   4693  N   GLY   499       7.062 -24.457   8.691  1.00 10.00      A   
ATOM   4694  HN  GLY   499       6.181 -24.348   8.270  1.00 10.00      A   
ATOM   4695  CA  GLY   499       7.239 -24.096  10.081  1.00 10.00      A   
ATOM   4696  C   GLY   499       7.637 -25.276  10.940  1.00 10.00      A   
ATOM   4697  O   GLY   499       8.549 -25.171  11.759  1.00 10.00      A   
ATOM   4698  N   PHE   500       6.961 -26.400  10.748  1.00 10.00      A   
ATOM   4699  HN  PHE   500       6.242 -26.422  10.077  1.00 10.00      A   
ATOM   4700  CA  PHE   500       7.254 -27.602  11.514  1.00 10.00      A   
ATOM   4701  CB  PHE   500       6.226 -28.697  11.225  1.00 10.00      A   
ATOM   4702  CG  PHE   500       6.295 -29.858  12.174  1.00 10.00      A   
ATOM   4703  CD1 PHE   500       5.724 -29.773  13.431  1.00 10.00      A   
ATOM   4704  CD2 PHE   500       6.928 -31.035  11.808  1.00 10.00      A   
ATOM   4705  CE1 PHE   500       5.782 -30.838  14.308  1.00 10.00      A   
ATOM   4706  CE2 PHE   500       6.991 -32.104  12.680  1.00 10.00      A   
ATOM   4707  CZ  PHE   500       6.415 -32.006  13.931  1.00 10.00      A   
ATOM   4708  C   PHE   500       8.663 -28.107  11.219  1.00 10.00      A   
ATOM   4709  O   PHE   500       9.435 -28.375  12.138  1.00 10.00      A   
ATOM   4710  N   ALA   501       8.997 -28.217   9.935  1.00 10.00      A   
ATOM   4711  HN  ALA   501       8.339 -27.968   9.246  1.00 10.00      A   
ATOM   4712  CA  ALA   501      10.313 -28.694   9.521  1.00 10.00      A   
ATOM   4713  CB  ALA   501      10.387 -28.808   8.007  1.00 10.00      A   
ATOM   4714  C   ALA   501      11.419 -27.785  10.042  1.00 10.00      A   
ATOM   4715  O   ALA   501      12.479 -28.256  10.461  1.00 10.00      A   
ATOM   4716  N   ALA   502      11.169 -26.482  10.012  1.00 10.00      A   
ATOM   4717  HN  ALA   502      10.312 -26.166   9.648  1.00 10.00      A   
ATOM   4718  CA  ALA   502      12.138 -25.508  10.487  1.00 10.00      A   
ATOM   4719  CB  ALA   502      11.700 -24.098  10.129  1.00 10.00      A   
ATOM   4720  C   ALA   502      12.355 -25.637  11.992  1.00 10.00      A   
ATOM   4721  O   ALA   502      13.495 -25.657  12.464  1.00 10.00      A   
ATOM   4722  N   VAL   503      11.260 -25.730  12.740  1.00 10.00      A   
ATOM   4723  HN  VAL   503      10.377 -25.707  12.304  1.00 10.00      A   
ATOM   4724  CA  VAL   503      11.336 -25.860  14.192  1.00 10.00      A   
ATOM   4725  CB  VAL   503       9.955 -25.680  14.862  1.00 10.00      A   
ATOM   4726  CG1 VAL   503      10.016 -26.015  16.345  1.00 10.00      A   
ATOM   4727  CG2 VAL   503       9.454 -24.256  14.668  1.00 10.00      A   
ATOM   4728  C   VAL   503      11.941 -27.207  14.586  1.00 10.00      A   
ATOM   4729  O   VAL   503      12.813 -27.276  15.453  1.00 10.00      A   
ATOM   4730  N   LEU   504      11.498 -28.267  13.921  1.00 10.00      A   
ATOM   4731  HN  LEU   504      10.813 -28.142  13.221  1.00 10.00      A   
ATOM   4732  CA  LEU   504      11.989 -29.611  14.197  1.00 10.00      A   
ATOM   4733  CB  LEU   504      11.267 -30.637  13.320  1.00 10.00      A   
ATOM   4734  CG  LEU   504      11.418 -32.101  13.734  1.00 10.00      A   
ATOM   4735  CD1 LEU   504      10.722 -32.358  15.064  1.00 10.00      A   
ATOM   4736  CD2 LEU   504      10.876 -33.023  12.650  1.00 10.00      A   
ATOM   4737  C   LEU   504      13.492 -29.695  13.972  1.00 10.00      A   
ATOM   4738  O   LEU   504      14.217 -30.300  14.762  1.00 10.00      A   
ATOM   4739  N   MET   505      13.958 -29.068  12.899  1.00 10.00      A   
ATOM   4740  HN  MET   505      13.325 -28.608  12.299  1.00 10.00      A   
ATOM   4741  CA  MET   505      15.380 -29.066  12.575  1.00 10.00      A   
ATOM   4742  CB  MET   505      15.611 -28.628  11.128  1.00 10.00      A   
ATOM   4743  CG  MET   505      16.949 -29.068  10.557  1.00 10.00      A   
ATOM   4744  SD  MET   505      17.092 -30.862  10.439  1.00 10.00      A   
ATOM   4745  CE  MET   505      15.872 -31.206   9.173  1.00 10.00      A   
ATOM   4746  C   MET   505      16.159 -28.172  13.537  1.00 10.00      A   
ATOM   4747  O   MET   505      17.379 -28.278  13.651  1.00 10.00      A   
ATOM   4748  N   SER   506      15.449 -27.283  14.215  1.00 10.00      A   
ATOM   4749  HN  SER   506      14.483 -27.222  14.059  1.00 10.00      A   
ATOM   4750  CA  SER   506      16.066 -26.390  15.181  1.00 10.00      A   
ATOM   4751  CB  SER   506      15.227 -25.117  15.338  1.00 10.00      A   
ATOM   4752  OG  SER   506      15.776 -24.241  16.308  1.00 10.00      A   
ATOM   4753  HG  SER   506      16.187 -23.485  15.866  1.00 10.00      A   
ATOM   4754  C   SER   506      16.211 -27.104  16.522  1.00 10.00      A   
ATOM   4755  O   SER   506      17.217 -26.951  17.219  1.00 10.00      A   
ATOM   4756  N   LEU   507      15.201 -27.892  16.873  1.00 10.00      A   
ATOM   4757  HN  LEU   507      14.422 -27.963  16.280  1.00 10.00      A   
ATOM   4758  CA  LEU   507      15.208 -28.642  18.121  1.00 10.00      A   
ATOM   4759  CB  LEU   507      13.791 -29.093  18.479  1.00 10.00      A   
ATOM   4760  CG  LEU   507      12.764 -27.979  18.699  1.00 10.00      A   
ATOM   4761  CD1 LEU   507      11.371 -28.562  18.875  1.00 10.00      A   
ATOM   4762  CD2 LEU   507      13.146 -27.126  19.900  1.00 10.00      A   
ATOM   4763  C   LEU   507      16.128 -29.855  18.018  1.00 10.00      A   
ATOM   4764  O   LEU   507      16.854 -30.171  18.962  1.00 10.00      A   
ATOM   4765  N   ARG   508      16.091 -30.512  16.857  1.00 10.00      A   
ATOM   4766  HN  ARG   508      15.484 -30.193  16.157  1.00 10.00      A   
ATOM   4767  CB  ARG   508      18.401 -31.374  16.609  1.00 10.00      A   
ATOM   4768  CG  ARG   508      18.806 -30.245  15.675  1.00 10.00      A   
ATOM   4769  CD  ARG   508      20.267 -29.869  15.863  1.00 10.00      A   
ATOM   4770  NE  ARG   508      20.596 -29.665  17.273  1.00 10.00      A   
ATOM   4771  HE  ARG   508      20.045 -30.141  17.933  1.00 10.00      A   
ATOM   4772  CZ  ARG   508      21.581 -28.886  17.708  1.00 10.00      A   
ATOM   4773  NH1 ARG   508      22.348 -28.229  16.842  1.00 10.00      A   
ATOM   4774 HH11 ARG   508      23.119 -27.618  17.187  1.00 10.00      A   
ATOM   4775 HH12 ARG   508      22.181 -28.319  15.814  1.00 10.00      A   
ATOM   4776  NH2 ARG   508      21.799 -28.769  19.011  1.00 10.00      A   
ATOM   4777 HH21 ARG   508      22.568 -28.159  19.364  1.00 10.00      A   
ATOM   4778 HH22 ARG   508      21.198 -29.289  19.690  1.00 10.00      A   
ATOM   4779  CA  ARG   508      16.903 -31.698  16.589  1.00 10.00      A   
ATOM   4780  C   ARG   508      16.580 -32.815  17.573  1.00 10.00      A   
ATOM   4781  O   ARG   508      15.506 -33.443  17.428  1.00 10.00      A   
ATOM   4782  OXT ARG   508      17.392 -33.057  18.490  1.00 10.00      A   
ATOM   4783  CB  MET    28      32.098  -2.574 -28.813  1.00 10.00      B   
ATOM   4784  CG  MET    28      31.244  -1.961 -29.915  1.00 10.00      B   
ATOM   4785  SD  MET    28      30.234  -3.180 -30.779  1.00 10.00      B   
ATOM   4786  CE  MET    28      31.477  -4.001 -31.772  1.00 10.00      B   
ATOM   4787  C   MET    28      32.288  -0.395 -27.582  1.00 10.00      B   
ATOM   4788  O   MET    28      31.243  -0.555 -26.947  1.00 10.00      B   
ATOM   4789  N   MET    28      33.858  -2.249 -27.092  1.00 10.00      B   
ATOM   4790  HT1 MET    28      34.425  -3.017 -27.502  1.00 10.00      B   
ATOM   4791  HT2 MET    28      33.231  -2.645 -26.364  1.00 10.00      B   
ATOM   4792  HT3 MET    28      34.497  -1.562 -26.644  1.00 10.00      B   
ATOM   4793  CA  MET    28      33.058  -1.585 -28.144  1.00 10.00      B   
ATOM   4794  N   ALA    29      32.817   0.795 -27.813  1.00 10.00      B   
ATOM   4795  HN  ALA    29      33.649   0.854 -28.332  1.00 10.00      B   
ATOM   4796  CA  ALA    29      32.189   2.022 -27.347  1.00 10.00      B   
ATOM   4797  CB  ALA    29      33.130   2.784 -26.426  1.00 10.00      B   
ATOM   4798  C   ALA    29      31.797   2.875 -28.546  1.00 10.00      B   
ATOM   4799  O   ALA    29      31.823   2.400 -29.682  1.00 10.00      B   
ATOM   4800  N   TYR    30      31.427   4.123 -28.304  1.00 10.00      B   
ATOM   4801  HN  TYR    30      31.410   4.452 -27.379  1.00 10.00      B   
ATOM   4802  CA  TYR    30      31.037   5.015 -29.385  1.00 10.00      B   
ATOM   4803  CB  TYR    30      29.643   5.593 -29.133  1.00 10.00      B   
ATOM   4804  CG  TYR    30      28.516   4.598 -29.317  1.00 10.00      B   
ATOM   4805  CD1 TYR    30      28.226   3.653 -28.339  1.00 10.00      B   
ATOM   4806  CD2 TYR    30      27.740   4.606 -30.468  1.00 10.00      B   
ATOM   4807  CE1 TYR    30      27.197   2.747 -28.504  1.00 10.00      B   
ATOM   4808  CE2 TYR    30      26.710   3.705 -30.640  1.00 10.00      B   
ATOM   4809  CZ  TYR    30      26.442   2.778 -29.656  1.00 10.00      B   
ATOM   4810  OH  TYR    30      25.418   1.873 -29.828  1.00 10.00      B   
ATOM   4811  HH  TYR    30      24.915   1.796 -29.006  1.00 10.00      B   
ATOM   4812  C   TYR    30      32.050   6.139 -29.555  1.00 10.00      B   
ATOM   4813  O   TYR    30      32.343   6.566 -30.675  1.00 10.00      B   
ATOM   4814  N   GLY    31      32.581   6.614 -28.440  1.00 10.00      B   
ATOM   4815  HN  GLY    31      32.295   6.245 -27.568  1.00 10.00      B   
ATOM   4816  CA  GLY    31      33.545   7.688 -28.473  1.00 10.00      B   
ATOM   4817  C   GLY    31      32.852   9.022 -28.326  1.00 10.00      B   
ATOM   4818  O   GLY    31      33.452  10.076 -28.526  1.00 10.00      B   
ATOM   4819  N   ARG    32      31.580   8.962 -27.964  1.00 10.00      B   
ATOM   4820  HN  ARG    32      31.180   8.081 -27.793  1.00 10.00      B   
ATOM   4821  CA  ARG    32      30.763  10.154 -27.791  1.00 10.00      B   
ATOM   4822  CB  ARG    32      29.373   9.930 -28.395  1.00 10.00      B   
ATOM   4823  CG  ARG    32      29.378   9.730 -29.903  1.00 10.00      B   
ATOM   4824  CD  ARG    32      29.674  11.030 -30.635  1.00 10.00      B   
ATOM   4825  NE  ARG    32      30.092  10.802 -32.018  1.00 10.00      B   
ATOM   4826  HE  ARG    32      30.434   9.906 -32.242  1.00 10.00      B   
ATOM   4827  CZ  ARG    32      30.050  11.730 -32.975  1.00 10.00      B   
ATOM   4828  NH1 ARG    32      29.606  12.953 -32.703  1.00 10.00      B   
ATOM   4829 HH11 ARG    32      29.575  13.679 -33.453  1.00 10.00      B   
ATOM   4830 HH12 ARG    32      29.285  13.194 -31.740  1.00 10.00      B   
ATOM   4831  NH2 ARG    32      30.447  11.433 -34.205  1.00 10.00      B   
ATOM   4832 HH21 ARG    32      30.796  10.474 -34.428  1.00 10.00      B   
ATOM   4833 HH22 ARG    32      30.410  12.155 -34.960  1.00 10.00      B   
ATOM   4834  C   ARG    32      30.641  10.508 -26.315  1.00 10.00      B   
ATOM   4835  O   ARG    32      29.920  11.431 -25.943  1.00 10.00      B   
ATOM   4836  N   GLU    33      31.350   9.762 -25.476  1.00 10.00      B   
ATOM   4837  HN  GLU    33      31.899   9.031 -25.834  1.00 10.00      B   
ATOM   4838  CA  GLU    33      31.328   9.991 -24.037  1.00 10.00      B   
ATOM   4839  CB  GLU    33      31.086   8.685 -23.268  1.00 10.00      B   
ATOM   4840  CG  GLU    33      31.822   7.470 -23.817  1.00 10.00      B   
ATOM   4841  CD  GLU    33      31.045   6.768 -24.912  1.00 10.00      B   
ATOM   4842  OE1 GLU    33      29.903   6.347 -24.654  1.00 10.00      B   
ATOM   4843  OE2 GLU    33      31.571   6.645 -26.038  1.00 10.00      B   
ATOM   4844  C   GLU    33      32.617  10.658 -23.565  1.00 10.00      B   
ATOM   4845  O   GLU    33      32.921  10.676 -22.371  1.00 10.00      B   
ATOM   4846  N   ASP    34      33.365  11.221 -24.510  1.00 10.00      B   
ATOM   4847  HN  ASP    34      33.069  11.177 -25.443  1.00 10.00      B   
ATOM   4848  CA  ASP    34      34.623  11.890 -24.191  1.00 10.00      B   
ATOM   4849  CB  ASP    34      35.382  12.286 -25.459  1.00 10.00      B   
ATOM   4850  CG  ASP    34      36.711  11.566 -25.591  1.00 10.00      B   
ATOM   4851  OD1 ASP    34      37.640  11.872 -24.812  1.00 10.00      B   
ATOM   4852  OD2 ASP    34      36.837  10.692 -26.478  1.00 10.00      B   
ATOM   4853  C   ASP    34      34.400  13.106 -23.297  1.00 10.00      B   
ATOM   4854  O   ASP    34      35.200  13.385 -22.404  1.00 10.00      B   
ATOM   4855  N   VAL    35      33.307  13.824 -23.534  1.00 10.00      B   
ATOM   4856  HN  VAL    35      32.704  13.555 -24.260  1.00 10.00      B   
ATOM   4857  CA  VAL    35      32.982  15.001 -22.738  1.00 10.00      B   
ATOM   4858  CB  VAL    35      32.100  15.992 -23.526  1.00 10.00      B   
ATOM   4859  CG1 VAL    35      31.885  17.273 -22.736  1.00 10.00      B   
ATOM   4860  CG2 VAL    35      32.717  16.294 -24.882  1.00 10.00      B   
ATOM   4861  C   VAL    35      32.252  14.580 -21.468  1.00 10.00      B   
ATOM   4862  O   VAL    35      32.446  15.160 -20.397  1.00 10.00      B   
ATOM   4863  N   ALA    36      31.428  13.548 -21.598  1.00 10.00      B   
ATOM   4864  HN  ALA    36      31.325  13.134 -22.480  1.00 10.00      B   
ATOM   4865  CA  ALA    36      30.661  13.022 -20.479  1.00 10.00      B   
ATOM   4866  CB  ALA    36      29.759  11.887 -20.942  1.00 10.00      B   
ATOM   4867  C   ALA    36      31.586  12.554 -19.361  1.00 10.00      B   
ATOM   4868  O   ALA    36      31.268  12.693 -18.180  1.00 10.00      B   
ATOM   4869  N   ASN    37      32.733  11.996 -19.743  1.00 10.00      B   
ATOM   4870  HN  ASN    37      32.915  11.886 -20.703  1.00 10.00      B   
ATOM   4871  CA  ASN    37      33.717  11.523 -18.774  1.00 10.00      B   
ATOM   4872  CB  ASN    37      34.921  10.895 -19.484  1.00 10.00      B   
ATOM   4873  CG  ASN    37      35.883  10.227 -18.517  1.00 10.00      B   
ATOM   4874  OD1 ASN    37      35.467   9.629 -17.522  1.00 10.00      B   
ATOM   4875  ND2 ASN    37      37.173  10.326 -18.795  1.00 10.00      B   
ATOM   4876 HD21 ASN    37      37.439  10.818 -19.603  1.00 10.00      B   
ATOM   4877 HD22 ASN    37      37.813   9.909 -18.181  1.00 10.00      B   
ATOM   4878  C   ASN    37      34.175  12.677 -17.890  1.00 10.00      B   
ATOM   4879  O   ASN    37      34.254  12.546 -16.667  1.00 10.00      B   
ATOM   4880  N   THR    38      34.459  13.811 -18.518  1.00 10.00      B   
ATOM   4881  HN  THR    38      34.384  13.849 -19.496  1.00 10.00      B   
ATOM   4882  CA  THR    38      34.892  14.998 -17.802  1.00 10.00      B   
ATOM   4883  CB  THR    38      35.341  16.088 -18.792  1.00 10.00      B   
ATOM   4884  OG1 THR    38      36.206  15.496 -19.773  1.00 10.00      B   
ATOM   4885  HG1 THR    38      36.994  15.146 -19.334  1.00 10.00      B   
ATOM   4886  CG2 THR    38      36.086  17.199 -18.068  1.00 10.00      B   
ATOM   4887  C   THR    38      33.759  15.533 -16.929  1.00 10.00      B   
ATOM   4888  O   THR    38      33.979  15.938 -15.785  1.00 10.00      B   
ATOM   4889  N   ARG    39      32.544  15.515 -17.471  1.00 10.00      B   
ATOM   4890  HN  ARG    39      32.435  15.186 -18.392  1.00 10.00      B   
ATOM   4891  CA  ARG    39      31.374  15.984 -16.741  1.00 10.00      B   
ATOM   4892  CB  ARG    39      30.135  15.982 -17.636  1.00 10.00      B   
ATOM   4893  CG  ARG    39      30.120  17.094 -18.670  1.00 10.00      B   
ATOM   4894  CD  ARG    39      29.499  18.370 -18.116  1.00 10.00      B   
ATOM   4895  NE  ARG    39      30.475  19.246 -17.462  1.00 10.00      B   
ATOM   4896  HE  ARG    39      30.502  19.239 -16.473  1.00 10.00      B   
ATOM   4897  CZ  ARG    39      31.299  20.067 -18.114  1.00 10.00      B   
ATOM   4898  NH1 ARG    39      31.263  20.134 -19.443  1.00 10.00      B   
ATOM   4899 HH11 ARG    39      30.589  19.541 -19.981  1.00 10.00      B   
ATOM   4900 HH12 ARG    39      31.905  20.776 -19.953  1.00 10.00      B   
ATOM   4901  NH2 ARG    39      32.142  20.834 -17.430  1.00 10.00      B   
ATOM   4902 HH21 ARG    39      32.790  21.482 -17.927  1.00 10.00      B   
ATOM   4903 HH22 ARG    39      32.155  20.795 -16.381  1.00 10.00      B   
ATOM   4904  C   ARG    39      31.133  15.135 -15.498  1.00 10.00      B   
ATOM   4905  O   ARG    39      30.901  15.666 -14.420  1.00 10.00      B   
ATOM   4906  N   ALA    40      31.218  13.815 -15.655  1.00 10.00      B   
ATOM   4907  HN  ALA    40      31.413  13.451 -16.550  1.00 10.00      B   
ATOM   4908  CA  ALA    40      31.012  12.889 -14.542  1.00 10.00      B   
ATOM   4909  CB  ALA    40      31.161  11.449 -15.011  1.00 10.00      B   
ATOM   4910  C   ALA    40      31.975  13.186 -13.396  1.00 10.00      B   
ATOM   4911  O   ALA    40      31.584  13.192 -12.230  1.00 10.00      B   
ATOM   4912  N   ARG    41      33.232  13.451 -13.741  1.00 10.00      B   
ATOM   4913  HN  ARG    41      33.477  13.444 -14.688  1.00 10.00      B   
ATOM   4914  CA  ARG    41      34.251  13.764 -12.745  1.00 10.00      B   
ATOM   4915  CB  ARG    41      35.624  13.856 -13.408  1.00 10.00      B   
ATOM   4916  CG  ARG    41      36.222  12.511 -13.780  1.00 10.00      B   
ATOM   4917  CD  ARG    41      37.250  12.644 -14.894  1.00 10.00      B   
ATOM   4918  NE  ARG    41      38.278  13.641 -14.592  1.00 10.00      B   
ATOM   4919  HE  ARG    41      38.008  14.418 -14.049  1.00 10.00      B   
ATOM   4920  CZ  ARG    41      39.543  13.551 -15.006  1.00 10.00      B   
ATOM   4921  NH1 ARG    41      39.933  12.507 -15.728  1.00 10.00      B   
ATOM   4922 HH11 ARG    41      40.923  12.432 -16.053  1.00 10.00      B   
ATOM   4923 HH12 ARG    41      39.252  11.755 -15.974  1.00 10.00      B   
ATOM   4924  NH2 ARG    41      40.413  14.508 -14.703  1.00 10.00      B   
ATOM   4925 HH21 ARG    41      40.111  15.335 -14.139  1.00 10.00      B   
ATOM   4926 HH22 ARG    41      41.401  14.440 -15.030  1.00 10.00      B   
ATOM   4927  C   ARG    41      33.919  15.079 -12.049  1.00 10.00      B   
ATOM   4928  O   ARG    41      34.151  15.246 -10.849  1.00 10.00      B   
ATOM   4929  N   GLU    42      33.369  16.007 -12.816  1.00 10.00      B   
ATOM   4930  HN  GLU    42      33.222  15.813 -13.767  1.00 10.00      B   
ATOM   4931  CA  GLU    42      32.978  17.305 -12.295  1.00 10.00      B   
ATOM   4932  CB  GLU    42      32.612  18.234 -13.450  1.00 10.00      B   
ATOM   4933  CG  GLU    42      32.217  19.638 -13.033  1.00 10.00      B   
ATOM   4934  CD  GLU    42      31.854  20.489 -14.226  1.00 10.00      B   
ATOM   4935  OE1 GLU    42      30.837  20.193 -14.877  1.00 10.00      B   
ATOM   4936  OE2 GLU    42      32.591  21.448 -14.531  1.00 10.00      B   
ATOM   4937  C   GLU    42      31.798  17.147 -11.344  1.00 10.00      B   
ATOM   4938  O   GLU    42      31.791  17.706 -10.244  1.00 10.00      B   
ATOM   4939  N   THR    43      30.809  16.371 -11.771  1.00 10.00      B   
ATOM   4940  HN  THR    43      30.868  15.969 -12.670  1.00 10.00      B   
ATOM   4941  CA  THR    43      29.628  16.113 -10.963  1.00 10.00      B   
ATOM   4942  CB  THR    43      28.616  15.239 -11.733  1.00 10.00      B   
ATOM   4943  OG1 THR    43      28.451  15.766 -13.055  1.00 10.00      B   
ATOM   4944  HG1 THR    43      27.548  16.076 -13.166  1.00 10.00      B   
ATOM   4945  CG2 THR    43      27.266  15.236 -11.034  1.00 10.00      B   
ATOM   4946  C   THR    43      30.025  15.421  -9.661  1.00 10.00      B   
ATOM   4947  O   THR    43      29.481  15.718  -8.600  1.00 10.00      B   
ATOM   4948  N   ALA    44      30.990  14.512  -9.751  1.00 10.00      B   
ATOM   4949  HN  ALA    44      31.378  14.313 -10.633  1.00 10.00      B   
ATOM   4950  CA  ALA    44      31.476  13.789  -8.579  1.00 10.00      B   
ATOM   4951  CB  ALA    44      32.483  12.727  -8.987  1.00 10.00      B   
ATOM   4952  C   ALA    44      32.099  14.753  -7.576  1.00 10.00      B   
ATOM   4953  O   ALA    44      31.809  14.697  -6.377  1.00 10.00      B   
ATOM   4954  N   ALA    45      32.946  15.645  -8.077  1.00 10.00      B   
ATOM   4955  HN  ALA    45      33.134  15.637  -9.041  1.00 10.00      B   
ATOM   4956  CA  ALA    45      33.607  16.632  -7.231  1.00 10.00      B   
ATOM   4957  CB  ALA    45      34.647  17.409  -8.023  1.00 10.00      B   
ATOM   4958  C   ALA    45      32.576  17.576  -6.621  1.00 10.00      B   
ATOM   4959  O   ALA    45      32.605  17.846  -5.419  1.00 10.00      B   
ATOM   4960  N   ARG    46      31.650  18.051  -7.452  1.00 10.00      B   
ATOM   4961  HN  ARG    46      31.683  17.796  -8.403  1.00 10.00      B   
ATOM   4962  CA  ARG    46      30.595  18.951  -6.998  1.00 10.00      B   
ATOM   4963  CB  ARG    46      29.732  19.406  -8.178  1.00 10.00      B   
ATOM   4964  CG  ARG    46      29.903  20.872  -8.543  1.00 10.00      B   
ATOM   4965  CD  ARG    46      31.230  21.129  -9.246  1.00 10.00      B   
ATOM   4966  NE  ARG    46      31.542  22.558  -9.322  1.00 10.00      B   
ATOM   4967  HE  ARG    46      31.960  22.967  -8.529  1.00 10.00      B   
ATOM   4968  CZ  ARG    46      31.296  23.324 -10.385  1.00 10.00      B   
ATOM   4969  NH1 ARG    46      30.735  22.792 -11.467  1.00 10.00      B   
ATOM   4970 HH11 ARG    46      30.531  23.386 -12.304  1.00 10.00      B   
ATOM   4971 HH12 ARG    46      30.493  21.780 -11.487  1.00 10.00      B   
ATOM   4972  NH2 ARG    46      31.617  24.615 -10.363  1.00 10.00      B   
ATOM   4973 HH21 ARG    46      32.064  25.029  -9.513  1.00 10.00      B   
ATOM   4974 HH22 ARG    46      31.426  25.223 -11.190  1.00 10.00      B   
ATOM   4975  C   ARG    46      29.728  18.269  -5.947  1.00 10.00      B   
ATOM   4976  O   ARG    46      29.333  18.879  -4.953  1.00 10.00      B   
ATOM   4977  N   PHE    47      29.444  16.993  -6.171  1.00 10.00      B   
ATOM   4978  HN  PHE    47      29.769  16.568  -6.995  1.00 10.00      B   
ATOM   4979  CA  PHE    47      28.644  16.216  -5.240  1.00 10.00      B   
ATOM   4980  CB  PHE    47      28.351  14.825  -5.806  1.00 10.00      B   
ATOM   4981  CG  PHE    47      27.239  14.102  -5.101  1.00 10.00      B   
ATOM   4982  CD1 PHE    47      26.038  14.741  -4.839  1.00 10.00      B   
ATOM   4983  CD2 PHE    47      27.396  12.785  -4.705  1.00 10.00      B   
ATOM   4984  CE1 PHE    47      25.013  14.079  -4.193  1.00 10.00      B   
ATOM   4985  CE2 PHE    47      26.375  12.117  -4.058  1.00 10.00      B   
ATOM   4986  CZ  PHE    47      25.182  12.764  -3.802  1.00 10.00      B   
ATOM   4987  C   PHE    47      29.361  16.107  -3.902  1.00 10.00      B   
ATOM   4988  O   PHE    47      28.735  16.181  -2.848  1.00 10.00      B   
ATOM   4989  N   THR    48      30.684  15.956  -3.957  1.00 10.00      B   
ATOM   4990  HN  THR    48      31.123  15.918  -4.836  1.00 10.00      B   
ATOM   4991  CA  THR    48      31.497  15.854  -2.750  1.00 10.00      B   
ATOM   4992  CB  THR    48      32.983  15.608  -3.090  1.00 10.00      B   
ATOM   4993  OG1 THR    48      33.095  14.470  -3.957  1.00 10.00      B   
ATOM   4994  HG1 THR    48      32.588  14.626  -4.763  1.00 10.00      B   
ATOM   4995  CG2 THR    48      33.797  15.347  -1.831  1.00 10.00      B   
ATOM   4996  C   THR    48      31.355  17.126  -1.916  1.00 10.00      B   
ATOM   4997  O   THR    48      31.358  17.084  -0.682  1.00 10.00      B   
ATOM   4998  N   ALA    49      31.207  18.259  -2.598  1.00 10.00      B   
ATOM   4999  HN  ALA    49      31.211  18.232  -3.581  1.00 10.00      B   
ATOM   5000  CA  ALA    49      31.038  19.537  -1.924  1.00 10.00      B   
ATOM   5001  CB  ALA    49      31.161  20.684  -2.917  1.00 10.00      B   
ATOM   5002  C   ALA    49      29.684  19.574  -1.223  1.00 10.00      B   
ATOM   5003  O   ALA    49      29.566  20.056  -0.093  1.00 10.00      B   
ATOM   5004  N   ALA    50      28.668  19.044  -1.899  1.00 10.00      B   
ATOM   5005  HN  ALA    50      28.828  18.683  -2.798  1.00 10.00      B   
ATOM   5006  CA  ALA    50      27.320  18.994  -1.347  1.00 10.00      B   
ATOM   5007  CB  ALA    50      26.327  18.545  -2.408  1.00 10.00      B   
ATOM   5008  C   ALA    50      27.277  18.060  -0.140  1.00 10.00      B   
ATOM   5009  O   ALA    50      26.572  18.321   0.832  1.00 10.00      B   
ATOM   5010  N   LEU    51      28.045  16.975  -0.213  1.00 10.00      B   
ATOM   5011  HN  LEU    51      28.571  16.818  -1.027  1.00 10.00      B   
ATOM   5012  CA  LEU    51      28.115  16.005   0.874  1.00 10.00      B   
ATOM   5013  CB  LEU    51      29.050  14.847   0.505  1.00 10.00      B   
ATOM   5014  CG  LEU    51      28.680  14.030  -0.732  1.00 10.00      B   
ATOM   5015  CD1 LEU    51      29.725  12.958  -0.993  1.00 10.00      B   
ATOM   5016  CD2 LEU    51      27.298  13.412  -0.578  1.00 10.00      B   
ATOM   5017  C   LEU    51      28.621  16.674   2.145  1.00 10.00      B   
ATOM   5018  O   LEU    51      28.051  16.498   3.220  1.00 10.00      B   
ATOM   5019  N   GLU    52      29.694  17.447   2.002  1.00 10.00      B   
ATOM   5020  HN  GLU    52      30.095  17.541   1.111  1.00 10.00      B   
ATOM   5021  CA  GLU    52      30.294  18.160   3.125  1.00 10.00      B   
ATOM   5022  CB  GLU    52      31.542  18.907   2.651  1.00 10.00      B   
ATOM   5023  CG  GLU    52      32.472  19.340   3.772  1.00 10.00      B   
ATOM   5024  CD  GLU    52      33.614  20.197   3.277  1.00 10.00      B   
ATOM   5025  OE1 GLU    52      34.168  19.892   2.200  1.00 10.00      B   
ATOM   5026  OE2 GLU    52      33.961  21.183   3.964  1.00 10.00      B   
ATOM   5027  C   GLU    52      29.295  19.148   3.713  1.00 10.00      B   
ATOM   5028  O   GLU    52      29.177  19.286   4.934  1.00 10.00      B   
ATOM   5029  N   LEU    53      28.572  19.824   2.828  1.00 10.00      B   
ATOM   5030  HN  LEU    53      28.724  19.667   1.873  1.00 10.00      B   
ATOM   5031  CA  LEU    53      27.566  20.793   3.231  1.00 10.00      B   
ATOM   5032  CB  LEU    53      26.998  21.493   1.994  1.00 10.00      B   
ATOM   5033  CG  LEU    53      26.001  22.625   2.248  1.00 10.00      B   
ATOM   5034  CD1 LEU    53      26.713  23.855   2.791  1.00 10.00      B   
ATOM   5035  CD2 LEU    53      25.239  22.959   0.977  1.00 10.00      B   
ATOM   5036  C   LEU    53      26.440  20.102   3.994  1.00 10.00      B   
ATOM   5037  O   LEU    53      25.931  20.630   4.983  1.00 10.00      B   
ATOM   5038  N   ALA    54      26.074  18.910   3.535  1.00 10.00      B   
ATOM   5039  HN  ALA    54      26.530  18.543   2.744  1.00 10.00      B   
ATOM   5040  CA  ALA    54      25.014  18.136   4.162  1.00 10.00      B   
ATOM   5041  CB  ALA    54      24.716  16.884   3.349  1.00 10.00      B   
ATOM   5042  C   ALA    54      25.373  17.778   5.601  1.00 10.00      B   
ATOM   5043  O   ALA    54      24.542  17.893   6.499  1.00 10.00      B   
ATOM   5044  N   ILE    55      26.617  17.361   5.815  1.00 10.00      B   
ATOM   5045  HN  ILE    55      27.237  17.298   5.055  1.00 10.00      B   
ATOM   5046  CA  ILE    55      27.085  16.991   7.151  1.00 10.00      B   
ATOM   5047  CB  ILE    55      28.538  16.464   7.124  1.00 10.00      B   
ATOM   5048  CG1 ILE    55      28.677  15.333   6.099  1.00 10.00      B   
ATOM   5049  CG2 ILE    55      28.961  15.980   8.504  1.00 10.00      B   
ATOM   5050  CD1 ILE    55      30.111  14.954   5.788  1.00 10.00      B   
ATOM   5051  C   ILE    55      26.991  18.188   8.097  1.00 10.00      B   
ATOM   5052  O   ILE    55      26.599  18.055   9.261  1.00 10.00      B   
ATOM   5053  N   ASP    56      27.335  19.359   7.576  1.00 10.00      B   
ATOM   5054  HN  ASP    56      27.633  19.394   6.641  1.00 10.00      B   
ATOM   5055  CA  ASP    56      27.284  20.593   8.349  1.00 10.00      B   
ATOM   5056  CB  ASP    56      27.892  21.742   7.538  1.00 10.00      B   
ATOM   5057  CG  ASP    56      27.644  23.102   8.158  1.00 10.00      B   
ATOM   5058  OD1 ASP    56      28.219  23.384   9.231  1.00 10.00      B   
ATOM   5059  OD2 ASP    56      26.888  23.900   7.565  1.00 10.00      B   
ATOM   5060  C   ASP    56      25.843  20.925   8.725  1.00 10.00      B   
ATOM   5061  O   ASP    56      25.525  21.150   9.895  1.00 10.00      B   
ATOM   5062  N   ARG    57      24.968  20.916   7.725  1.00 10.00      B   
ATOM   5063  HN  ARG    57      25.286  20.705   6.817  1.00 10.00      B   
ATOM   5064  CA  ARG    57      23.555  21.220   7.934  1.00 10.00      B   
ATOM   5065  CB  ARG    57      22.810  21.311   6.601  1.00 10.00      B   
ATOM   5066  CG  ARG    57      23.346  22.382   5.662  1.00 10.00      B   
ATOM   5067  CD  ARG    57      23.407  23.741   6.341  1.00 10.00      B   
ATOM   5068  NE  ARG    57      22.076  24.292   6.587  1.00 10.00      B   
ATOM   5069  HE  ARG    57      21.352  23.654   6.785  1.00 10.00      B   
ATOM   5070  CZ  ARG    57      21.794  25.593   6.562  1.00 10.00      B   
ATOM   5071  NH1 ARG    57      22.744  26.485   6.309  1.00 10.00      B   
ATOM   5072 HH11 ARG    57      23.725  26.174   6.131  1.00 10.00      B   
ATOM   5073 HH12 ARG    57      22.515  27.505   6.289  1.00 10.00      B   
ATOM   5074  NH2 ARG    57      20.557  26.004   6.793  1.00 10.00      B   
ATOM   5075 HH21 ARG    57      19.805  25.311   6.999  1.00 10.00      B   
ATOM   5076 HH22 ARG    57      20.330  27.021   6.768  1.00 10.00      B   
ATOM   5077  C   ARG    57      22.885  20.203   8.854  1.00 10.00      B   
ATOM   5078  O   ARG    57      21.990  20.551   9.624  1.00 10.00      B   
ATOM   5079  N   ALA    58      23.322  18.951   8.774  1.00 10.00      B   
ATOM   5080  HN  ALA    58      24.032  18.730   8.131  1.00 10.00      B   
ATOM   5081  CA  ALA    58      22.766  17.889   9.606  1.00 10.00      B   
ATOM   5082  CB  ALA    58      23.359  16.542   9.221  1.00 10.00      B   
ATOM   5083  C   ALA    58      23.023  18.173  11.078  1.00 10.00      B   
ATOM   5084  O   ALA    58      22.180  17.906  11.929  1.00 10.00      B   
ATOM   5085  N   THR    59      24.188  18.732  11.365  1.00 10.00      B   
ATOM   5086  HN  THR    59      24.813  18.931  10.637  1.00 10.00      B   
ATOM   5087  CA  THR    59      24.565  19.057  12.731  1.00 10.00      B   
ATOM   5088  CB  THR    59      26.064  19.407  12.816  1.00 10.00      B   
ATOM   5089  OG1 THR    59      26.833  18.421  12.107  1.00 10.00      B   
ATOM   5090  HG1 THR    59      26.726  18.546  11.154  1.00 10.00      B   
ATOM   5091  CG2 THR    59      26.522  19.446  14.266  1.00 10.00      B   
ATOM   5092  C   THR    59      23.738  20.232  13.257  1.00 10.00      B   
ATOM   5093  O   THR    59      23.393  20.287  14.440  1.00 10.00      B   
ATOM   5094  N   LEU    60      23.402  21.153  12.364  1.00 10.00      B   
ATOM   5095  HN  LEU    60      23.684  21.038  11.431  1.00 10.00      B   
ATOM   5096  CA  LEU    60      22.631  22.335  12.727  1.00 10.00      B   
ATOM   5097  CB  LEU    60      22.819  23.430  11.675  1.00 10.00      B   
ATOM   5098  CG  LEU    60      24.205  24.075  11.606  1.00 10.00      B   
ATOM   5099  CD1 LEU    60      24.343  24.907  10.340  1.00 10.00      B   
ATOM   5100  CD2 LEU    60      24.462  24.927  12.840  1.00 10.00      B   
ATOM   5101  C   LEU    60      21.147  22.026  12.895  1.00 10.00      B   
ATOM   5102  O   LEU    60      20.476  22.616  13.742  1.00 10.00      B   
ATOM   5103  N   SER    61      20.639  21.103  12.092  1.00 10.00      B   
ATOM   5104  HN  SER    61      21.222  20.661  11.438  1.00 10.00      B   
ATOM   5105  CA  SER    61      19.229  20.739  12.151  1.00 10.00      B   
ATOM   5106  CB  SER    61      18.719  20.404  10.750  1.00 10.00      B   
ATOM   5107  OG  SER    61      19.296  21.276   9.785  1.00 10.00      B   
ATOM   5108  HG  SER    61      20.152  20.919   9.508  1.00 10.00      B   
ATOM   5109  C   SER    61      18.973  19.582  13.119  1.00 10.00      B   
ATOM   5110  O   SER    61      17.835  19.332  13.517  1.00 10.00      B   
ATOM   5111  N   GLY    62      20.031  18.871  13.488  1.00 10.00      B   
ATOM   5112  HN  GLY    62      20.912  19.092  13.118  1.00 10.00      B   
ATOM   5113  CA  GLY    62      19.896  17.760  14.415  1.00 10.00      B   
ATOM   5114  C   GLY    62      19.616  16.446  13.713  1.00 10.00      B   
ATOM   5115  O   GLY    62      20.409  15.505  13.801  1.00 10.00      B   
ATOM   5116  N   GLN    63      18.486  16.379  13.021  1.00 10.00      B   
ATOM   5117  HN  GLN    63      17.897  17.162  12.995  1.00 10.00      B   
ATOM   5118  CA  GLN    63      18.103  15.176  12.296  1.00 10.00      B   
ATOM   5119  CB  GLN    63      16.641  15.269  11.837  1.00 10.00      B   
ATOM   5120  CG  GLN    63      16.068  13.964  11.300  1.00 10.00      B   
ATOM   5121  CD  GLN    63      14.798  14.162  10.498  1.00 10.00      B   
ATOM   5122  OE1 GLN    63      13.698  14.151  11.043  1.00 10.00      B   
ATOM   5123  NE2 GLN    63      14.942  14.337   9.194  1.00 10.00      B   
ATOM   5124 HE21 GLN    63      15.849  14.333   8.821  1.00 10.00      B   
ATOM   5125 HE22 GLN    63      14.130  14.461   8.652  1.00 10.00      B   
ATOM   5126  C   GLN    63      19.018  14.980  11.091  1.00 10.00      B   
ATOM   5127  O   GLN    63      19.338  15.944  10.392  1.00 10.00      B   
ATOM   5128  N   PRO    64      19.465  13.736  10.851  1.00 10.00      B   
ATOM   5129  CA  PRO    64      20.347  13.407   9.724  1.00 10.00      B   
ATOM   5130  CB  PRO    64      20.393  11.879   9.749  1.00 10.00      B   
ATOM   5131  CG  PRO    64      20.131  11.526  11.170  1.00 10.00      B   
ATOM   5132  CD  PRO    64      19.158  12.551  11.672  1.00 10.00      B   
ATOM   5133  C   PRO    64      19.787  13.895   8.386  1.00 10.00      B   
ATOM   5134  O   PRO    64      18.572  14.008   8.209  1.00 10.00      B   
ATOM   5135  N   VAL    65      20.683  14.177   7.451  1.00 10.00      B   
ATOM   5136  HN  VAL    65      21.635  14.041   7.646  1.00 10.00      B   
ATOM   5137  CA  VAL    65      20.291  14.656   6.133  1.00 10.00      B   
ATOM   5138  CB  VAL    65      21.325  15.641   5.550  1.00 10.00      B   
ATOM   5139  CG1 VAL    65      21.172  17.016   6.180  1.00 10.00      B   
ATOM   5140  CG2 VAL    65      22.739  15.111   5.746  1.00 10.00      B   
ATOM   5141  C   VAL    65      20.122  13.498   5.163  1.00 10.00      B   
ATOM   5142  O   VAL    65      20.760  12.454   5.312  1.00 10.00      B   
ATOM   5143  N   GLY    66      19.271  13.688   4.169  1.00 10.00      B   
ATOM   5144  HN  GLY    66      18.787  14.544   4.100  1.00 10.00      B   
ATOM   5145  CA  GLY    66      19.041  12.649   3.192  1.00 10.00      B   
ATOM   5146  C   GLY    66      19.150  13.147   1.767  1.00 10.00      B   
ATOM   5147  O   GLY    66      18.689  14.242   1.448  1.00 10.00      B   
ATOM   5148  N   ILE    67      19.774  12.346   0.917  1.00 10.00      B   
ATOM   5149  HN  ILE    67      20.145  11.497   1.250  1.00 10.00      B   
ATOM   5150  CA  ILE    67      19.933  12.688  -0.489  1.00 10.00      B   
ATOM   5151  CB  ILE    67      21.318  12.276  -1.028  1.00 10.00      B   
ATOM   5152  CG1 ILE    67      22.421  12.713  -0.059  1.00 10.00      B   
ATOM   5153  CG2 ILE    67      21.552  12.876  -2.409  1.00 10.00      B   
ATOM   5154  CD1 ILE    67      23.778  12.118  -0.367  1.00 10.00      B   
ATOM   5155  C   ILE    67      18.853  11.990  -1.309  1.00 10.00      B   
ATOM   5156  O   ILE    67      18.747  10.761  -1.302  1.00 10.00      B   
ATOM   5157  N   HIS    68      18.054  12.776  -2.007  1.00 10.00      B   
ATOM   5158  HN  HIS    68      18.199  13.750  -1.981  1.00 10.00      B   
ATOM   5159  CA  HIS    68      16.971  12.244  -2.817  1.00 10.00      B   
ATOM   5160  CB  HIS    68      15.773  13.192  -2.765  1.00 10.00      B   
ATOM   5161  CG  HIS    68      14.529  12.662  -3.409  1.00 10.00      B   
ATOM   5162  ND1 HIS    68      14.318  12.667  -4.773  1.00 10.00      B   
ATOM   5163  HD1 HIS    68      14.951  12.985  -5.455  1.00 10.00      B   
ATOM   5164  CD2 HIS    68      13.417  12.128  -2.862  1.00 10.00      B   
ATOM   5165  CE1 HIS    68      13.129  12.162  -5.032  1.00 10.00      B   
ATOM   5166  NE2 HIS    68      12.563  11.829  -3.889  1.00 10.00      B   
ATOM   5167  HE2 HIS    68      11.660  11.442  -3.786  1.00 10.00      B
[truncated: 73,386 more chars]
