# Supplementary material for: Large-scale discovery of protein interactions at residue resolution using co-evolution calculated from genomic sequences
Source: Nat Commun. 2021 Mar 2;12:1396. doi: 10.1038/s41467-021-21636-z (PMC7925567; doi:10.1038/s41467-021-21636-z)
Supplement: Supplementary file 13 — Supplementary Data 11 [file 41467_2021_21636_MOESM13_ESM.zip › supplementary_prediction/membrane153326_LNT_GSPH/models/haddock_top_7_haddock_40w.pdb]

REMARK FILENAME="haddock_40w.pdb0"
REMARK ===============================================================
REMARK HADDOCK run for haddock
REMARK initial structure: haddock_40.pdb
REMARK final NOE weights: unambig 50 amb: 50
REMARK ===============================================================
REMARK            total,bonds,angles,improper,dihe,vdw,elec,air,cdih,coup,rdcs,vean,dani,xpcs,rg
REMARK energies: 323.486, 0, 0, 0, 0, -60.3115, -40.2373, 424.034, 0, 0, 0, 0, 0, 0, 0
REMARK ===============================================================
REMARK            bonds,angles,impropers,dihe,air,cdih,coup,rdcs,vean,dani,xpcs
REMARK rms-dev.: 0,0,0,0,28.0691,0,0, 0, 0, 0, 0
REMARK ===============================================================
REMARK               air,cdih,coup,rdcs,vean,dani,xpcs
REMARK               >0.3,>5,>1,>0,>5,>0.2,>0.2
REMARK violations.: 3, 0, 0, 0, 0, 0, 0
REMARK ===============================================================
REMARK                        CVpartition#,violations,rms
REMARK AIRs cross-validation: 1, 0, NaN
REMARK ===============================================================
REMARK NCS energy: 0
REMARK ===============================================================
REMARK Symmetry energy: 0
REMARK ===============================================================
REMARK Desolvation energy: -45.1561
REMARK Internal energy free molecules: 147973
REMARK Internal energy complex: -23648.7
REMARK Binding energy: -171768
REMARK ===============================================================
REMARK buried surface area: 2195.6
REMARK ===============================================================
REMARK water - chain1: 0 0 0
REMARK water - chain2: 0 0 0
REMARK water - chain3: 0 0 0
REMARK water - chain4: 0 0 0
REMARK water - chain5: 0 0 0
REMARK water - chain6: 0 0 0
REMARK ===============================================================
REMARK water - water: 0 0 0
REMARK ===============================================================
REMARK DATE:05-Aug-2020  12:43:24       created by user: he47
REMARK VERSION:1.3
ATOM      1  CB  LEU     6      35.713  -4.246  10.270  1.00 10.00      A   
ATOM      2  CG  LEU     6      36.448  -5.089   9.226  1.00 10.00      A   
ATOM      3  CD1 LEU     6      36.230  -6.571   9.484  1.00 10.00      A   
ATOM      4  CD2 LEU     6      35.987  -4.722   7.825  1.00 10.00      A   
ATOM      5  C   LEU     6      35.223  -1.930  11.078  1.00 10.00      A   
ATOM      6  O   LEU     6      34.985  -1.829  12.280  1.00 10.00      A   
ATOM      7  N   LEU     6      37.394  -2.982  11.584  1.00 10.00      A   
ATOM      8  HT1 LEU     6      37.009  -3.326  12.486  1.00 10.00      A   
ATOM      9  HT2 LEU     6      37.837  -2.055  11.739  1.00 10.00      A   
ATOM     10  HT3 LEU     6      38.121  -3.647  11.255  1.00 10.00      A   
ATOM     11  CA  LEU     6      36.313  -2.868  10.580  1.00 10.00      A   
ATOM     12  N   ILE     7      34.564  -1.249  10.148  1.00 10.00      A   
ATOM     13  HN  ILE     7      34.817  -1.360   9.205  1.00 10.00      A   
ATOM     14  CA  ILE     7      33.491  -0.319  10.488  1.00 10.00      A   
ATOM     15  CB  ILE     7      33.235   0.717   9.366  1.00 10.00      A   
ATOM     16  CG1 ILE     7      32.494   0.095   8.167  1.00 10.00      A   
ATOM     17  CG2 ILE     7      34.534   1.382   8.933  1.00 10.00      A   
ATOM     18  CD1 ILE     7      33.320  -0.850   7.316  1.00 10.00      A   
ATOM     19  C   ILE     7      32.188  -1.054  10.813  1.00 10.00      A   
ATOM     20  O   ILE     7      31.177  -0.431  11.131  1.00 10.00      A   
ATOM     21  N   GLU     8      32.220  -2.379  10.722  1.00 10.00      A   
ATOM     22  HN  GLU     8      33.054  -2.815  10.459  1.00 10.00      A   
ATOM     23  CA  GLU     8      31.049  -3.200  11.008  1.00 10.00      A   
ATOM     24  CB  GLU     8      31.304  -4.652  10.594  1.00 10.00      A   
ATOM     25  CG  GLU     8      30.063  -5.417  10.155  1.00 10.00      A   
ATOM     26  CD  GLU     8      29.280  -6.004  11.312  1.00 10.00      A   
ATOM     27  OE1 GLU     8      29.907  -6.463  12.289  1.00 10.00      A   
ATOM     28  OE2 GLU     8      28.031  -6.023  11.240  1.00 10.00      A   
ATOM     29  C   GLU     8      30.683  -3.105  12.488  1.00 10.00      A   
ATOM     30  O   GLU     8      31.219  -3.832  13.330  1.00 10.00      A   
ATOM     31  N   ARG     9      29.789  -2.181  12.795  1.00 10.00      A   
ATOM     32  HN  ARG     9      29.417  -1.624  12.079  1.00 10.00      A   
ATOM     33  CA  ARG     9      29.344  -1.959  14.155  1.00 10.00      A   
ATOM     34  CB  ARG     9      29.893  -0.625  14.669  1.00 10.00      A   
ATOM     35  CG  ARG     9      30.119  -0.582  16.171  1.00 10.00      A   
ATOM     36  CD  ARG     9      31.386   0.182  16.532  1.00 10.00      A   
ATOM     37  NE  ARG     9      31.346   1.581  16.100  1.00 10.00      A   
ATOM     38  HE  ARG     9      31.552   1.767  15.154  1.00 10.00      A   
ATOM     39  CZ  ARG     9      31.063   2.610  16.905  1.00 10.00      A   
ATOM     40  NH1 ARG     9      30.792   2.410  18.190  1.00 10.00      A   
ATOM     41 HH11 ARG     9      30.794   1.442  18.583  1.00 10.00      A   
ATOM     42 HH12 ARG     9      30.574   3.218  18.815  1.00 10.00      A   
ATOM     43  NH2 ARG     9      31.075   3.845  16.421  1.00 10.00      A   
ATOM     44 HH21 ARG     9      30.857   4.657  17.043  1.00 10.00      A   
ATOM     45 HH22 ARG     9      31.310   4.011  15.415  1.00 10.00      A   
ATOM     46  C   ARG     9      27.821  -1.980  14.212  1.00 10.00      A   
ATOM     47  O   ARG     9      27.154  -1.788  13.191  1.00 10.00      A   
ATOM     48  N   GLN    10      27.282  -2.211  15.402  1.00 10.00      A   
ATOM     49  HN  GLN    10      27.877  -2.338  16.174  1.00 10.00      A   
ATOM     50  CA  GLN    10      25.837  -2.282  15.608  1.00 10.00      A   
ATOM     51  CB  GLN    10      25.539  -2.528  17.087  1.00 10.00      A   
ATOM     52  CG  GLN    10      24.085  -2.827  17.408  1.00 10.00      A   
ATOM     53  CD  GLN    10      23.913  -3.312  18.832  1.00 10.00      A   
ATOM     54  OE1 GLN    10      24.797  -3.968  19.382  1.00 10.00      A   
ATOM     55  NE2 GLN    10      22.786  -2.983  19.445  1.00 10.00      A   
ATOM     56 HE21 GLN    10      22.128  -2.449  18.952  1.00 10.00      A   
ATOM     57 HE22 GLN    10      22.653  -3.289  20.373  1.00 10.00      A   
ATOM     58  C   GLN    10      25.128  -1.019  15.123  1.00 10.00      A   
ATOM     59  O   GLN    10      24.109  -1.096  14.439  1.00 10.00      A   
ATOM     60  N   ARG    11      25.688   0.137  15.467  1.00 10.00      A   
ATOM     61  HN  ARG    11      26.505   0.124  16.012  1.00 10.00      A   
ATOM     62  CA  ARG    11      25.119   1.425  15.073  1.00 10.00      A   
ATOM     63  CB  ARG    11      25.974   2.578  15.610  1.00 10.00      A   
ATOM     64  CG  ARG    11      25.836   2.803  17.104  1.00 10.00      A   
ATOM     65  CD  ARG    11      25.070   4.077  17.403  1.00 10.00      A   
ATOM     66  NE  ARG    11      25.943   5.248  17.426  1.00 10.00      A   
ATOM     67  HE  ARG    11      26.706   5.255  16.802  1.00 10.00      A   
ATOM     68  CZ  ARG    11      25.767   6.288  18.240  1.00 10.00      A   
ATOM     69  NH1 ARG    11      24.744   6.306  19.092  1.00 10.00      A   
ATOM     70 HH11 ARG    11      24.076   5.503  19.132  1.00 10.00      A   
ATOM     71 HH12 ARG    11      24.608   7.120  19.729  1.00 10.00      A   
ATOM     72  NH2 ARG    11      26.619   7.308  18.207  1.00 10.00      A   
ATOM     73 HH21 ARG    11      26.485   8.126  18.842  1.00 10.00      A   
ATOM     74 HH22 ARG    11      27.429   7.295  17.549  1.00 10.00      A   
ATOM     75  C   ARG    11      24.982   1.548  13.557  1.00 10.00      A   
ATOM     76  O   ARG    11      23.982   2.058  13.057  1.00 10.00      A   
ATOM     77  N   ILE    12      25.982   1.063  12.834  1.00 10.00      A   
ATOM     78  HN  ILE    12      26.740   0.641  13.290  1.00 10.00      A   
ATOM     79  CA  ILE    12      25.980   1.132  11.373  1.00 10.00      A   
ATOM     80  CB  ILE    12      27.346   0.705  10.788  1.00 10.00      A   
ATOM     81  CG1 ILE    12      28.498   1.416  11.515  1.00 10.00      A   
ATOM     82  CG2 ILE    12      27.405   0.977   9.289  1.00 10.00      A   
ATOM     83  CD1 ILE    12      28.442   2.929  11.452  1.00 10.00      A   
ATOM     84  C   ILE    12      24.870   0.262  10.783  1.00 10.00      A   
ATOM     85  O   ILE    12      24.226   0.636   9.798  1.00 10.00      A   
ATOM     86  N   ARG    13      24.639  -0.888  11.403  1.00 10.00      A   
ATOM     87  HN  ARG    13      25.176  -1.122  12.188  1.00 10.00      A   
ATOM     88  CA  ARG    13      23.608  -1.812  10.948  1.00 10.00      A   
ATOM     89  CB  ARG    13      23.684  -3.136  11.717  1.00 10.00      A   
ATOM     90  CG  ARG    13      24.913  -3.974  11.392  1.00 10.00      A   
ATOM     91  CD  ARG    13      24.896  -4.436   9.945  1.00 10.00      A   
ATOM     92  NE  ARG    13      26.128  -5.128   9.565  1.00 10.00      A   
ATOM     93  HE  ARG    13      26.790  -5.306  10.286  1.00 10.00      A   
ATOM     94  CZ  ARG    13      26.411  -5.521   8.321  1.00 10.00      A   
ATOM     95  NH1 ARG    13      25.545  -5.306   7.336  1.00 10.00      A   
ATOM     96 HH11 ARG    13      25.765  -5.618   6.362  1.00 10.00      A   
ATOM     97 HH12 ARG    13      24.647  -4.819   7.530  1.00 10.00      A   
ATOM     98  NH2 ARG    13      27.563  -6.123   8.062  1.00 10.00      A   
ATOM     99 HH21 ARG    13      28.252  -6.277   8.826  1.00 10.00      A   
ATOM    100 HH22 ARG    13      27.789  -6.435   7.093  1.00 10.00      A   
ATOM    101  C   ARG    13      22.219  -1.191  11.080  1.00 10.00      A   
ATOM    102  O   ARG    13      21.349  -1.412  10.237  1.00 10.00      A   
ATOM    103  N   LEU    14      22.027  -0.395  12.130  1.00 10.00      A   
ATOM    104  HN  LEU    14      22.767  -0.249  12.761  1.00 10.00      A   
ATOM    105  CA  LEU    14      20.747   0.264  12.371  1.00 10.00      A   
ATOM    106  CB  LEU    14      20.744   0.952  13.740  1.00 10.00      A   
ATOM    107  CG  LEU    14      21.080   0.072  14.947  1.00 10.00      A   
ATOM    108  CD1 LEU    14      21.145   0.907  16.217  1.00 10.00      A   
ATOM    109  CD2 LEU    14      20.062  -1.049  15.094  1.00 10.00      A   
ATOM    110  C   LEU    14      20.454   1.290  11.280  1.00 10.00      A   
ATOM    111  O   LEU    14      19.322   1.402  10.807  1.00 10.00      A   
ATOM    112  N   LEU    15      21.489   2.023  10.877  1.00 10.00      A   
ATOM    113  HN  LEU    15      22.367   1.874  11.288  1.00 10.00      A   
ATOM    114  CA  LEU    15      21.355   3.042   9.841  1.00 10.00      A   
ATOM    115  CB  LEU    15      22.681   3.783   9.654  1.00 10.00      A   
ATOM    116  CG  LEU    15      23.337   4.328  10.924  1.00 10.00      A   
ATOM    117  CD1 LEU    15      24.755   4.797  10.631  1.00 10.00      A   
ATOM    118  CD2 LEU    15      22.506   5.459  11.515  1.00 10.00      A   
ATOM    119  C   LEU    15      20.941   2.407   8.522  1.00 10.00      A   
ATOM    120  O   LEU    15      20.079   2.924   7.810  1.00 10.00      A   
ATOM    121  N   LEU    16      21.564   1.277   8.207  1.00 10.00      A   
ATOM    122  HN  LEU    16      22.241   0.919   8.821  1.00 10.00      A   
ATOM    123  CA  LEU    16      21.269   0.557   6.978  1.00 10.00      A   
ATOM    124  CB  LEU    16      22.207  -0.640   6.814  1.00 10.00      A   
ATOM    125  CG  LEU    16      23.654  -0.314   6.443  1.00 10.00      A   
ATOM    126  CD1 LEU    16      24.528  -1.549   6.572  1.00 10.00      A   
ATOM    127  CD2 LEU    16      23.728   0.245   5.030  1.00 10.00      A   
ATOM    128  C   LEU    16      19.819   0.096   6.953  1.00 10.00      A   
ATOM    129  O   LEU    16      19.147   0.207   5.932  1.00 10.00      A   
ATOM    130  N   ALA    17      19.340  -0.401   8.089  1.00 10.00      A   
ATOM    131  HN  ALA    17      19.928  -0.448   8.875  1.00 10.00      A   
ATOM    132  CA  ALA    17      17.964  -0.879   8.204  1.00 10.00      A   
ATOM    133  CB  ALA    17      17.716  -1.447   9.593  1.00 10.00      A   
ATOM    134  C   ALA    17      16.969   0.236   7.899  1.00 10.00      A   
ATOM    135  O   ALA    17      15.985   0.026   7.186  1.00 10.00      A   
ATOM    136  N   LEU    18      17.249   1.426   8.425  1.00 10.00      A   
ATOM    137  HN  LEU    18      18.062   1.524   8.970  1.00 10.00      A   
ATOM    138  CA  LEU    18      16.389   2.590   8.219  1.00 10.00      A   
ATOM    139  CB  LEU    18      16.917   3.793   9.012  1.00 10.00      A   
ATOM    140  CG  LEU    18      16.872   3.684  10.541  1.00 10.00      A   
ATOM    141  CD1 LEU    18      17.768   4.737  11.179  1.00 10.00      A   
ATOM    142  CD2 LEU    18      15.444   3.823  11.050  1.00 10.00      A   
ATOM    143  C   LEU    18      16.294   2.955   6.736  1.00 10.00      A   
ATOM    144  O   LEU    18      15.236   3.361   6.250  1.00 10.00      A   
ATOM    145  N   LEU    19      17.404   2.803   6.025  1.00 10.00      A   
ATOM    146  HN  LEU    19      18.214   2.476   6.471  1.00 10.00      A   
ATOM    147  CA  LEU    19      17.453   3.119   4.604  1.00 10.00      A   
ATOM    148  CB  LEU    19      18.889   3.418   4.173  1.00 10.00      A   
ATOM    149  CG  LEU    19      19.271   4.895   4.100  1.00 10.00      A   
ATOM    150  CD1 LEU    19      20.704   5.054   3.623  1.00 10.00      A   
ATOM    151  CD2 LEU    19      18.317   5.647   3.187  1.00 10.00      A   
ATOM    152  C   LEU    19      16.865   2.004   3.746  1.00 10.00      A   
ATOM    153  O   LEU    19      16.197   2.268   2.744  1.00 10.00      A   
ATOM    154  N   PHE    20      17.116   0.761   4.136  1.00 10.00      A   
ATOM    155  HN  PHE    20      17.656   0.611   4.944  1.00 10.00      A   
ATOM    156  CA  PHE    20      16.614  -0.387   3.395  1.00 10.00      A   
ATOM    157  CB  PHE    20      17.157  -1.691   3.979  1.00 10.00      A   
ATOM    158  CG  PHE    20      18.427  -2.172   3.337  1.00 10.00      A   
ATOM    159  CD1 PHE    20      19.611  -2.207   4.053  1.00 10.00      A   
ATOM    160  CD2 PHE    20      18.436  -2.596   2.018  1.00 10.00      A   
ATOM    161  CE1 PHE    20      20.781  -2.655   3.470  1.00 10.00      A   
ATOM    162  CE2 PHE    20      19.603  -3.045   1.428  1.00 10.00      A   
ATOM    163  CZ  PHE    20      20.777  -3.075   2.155  1.00 10.00      A   
ATOM    164  C   PHE    20      15.092  -0.416   3.381  1.00 10.00      A   
ATOM    165  O   PHE    20      14.483  -0.692   2.350  1.00 10.00      A   
ATOM    166  N   GLY    21      14.489  -0.106   4.524  1.00 10.00      A   
ATOM    167  HN  GLY    21      15.036   0.121   5.308  1.00 10.00      A   
ATOM    168  CA  GLY    21      13.039  -0.111   4.637  1.00 10.00      A   
ATOM    169  C   GLY    21      12.344   0.800   3.638  1.00 10.00      A   
ATOM    170  O   GLY    21      11.262   0.478   3.152  1.00 10.00      A   
ATOM    171  N   ALA    22      12.977   1.924   3.311  1.00 10.00      A   
ATOM    172  HN  ALA    22      13.856   2.109   3.704  1.00 10.00      A   
ATOM    173  CA  ALA    22      12.402   2.887   2.374  1.00 10.00      A   
ATOM    174  CB  ALA    22      13.161   4.205   2.425  1.00 10.00      A   
ATOM    175  C   ALA    22      12.352   2.344   0.946  1.00 10.00      A   
ATOM    176  O   ALA    22      11.654   2.893   0.089  1.00 10.00      A   
ATOM    177  N   CYS    23      13.083   1.263   0.690  1.00 10.00      A   
ATOM    178  HN  CYS    23      13.611   0.858   1.412  1.00 10.00      A   
ATOM    179  CA  CYS    23      13.105   0.660  -0.638  1.00 10.00      A   
ATOM    180  CB  CYS    23      14.325  -0.250  -0.809  1.00 10.00      A   
ATOM    181  SG  CYS    23      15.919   0.576  -0.587  1.00 10.00      A   
ATOM    182  HG  CYS    23      15.863   1.270   0.541  1.00 10.00      A   
ATOM    183  C   CYS    23      11.824  -0.130  -0.891  1.00 10.00      A   
ATOM    184  O   CYS    23      11.375  -0.258  -2.028  1.00 10.00      A   
ATOM    185  N   GLY    24      11.230  -0.646   0.181  1.00 10.00      A   
ATOM    186  HN  GLY    24      11.623  -0.494   1.071  1.00 10.00      A   
ATOM    187  CA  GLY    24      10.009  -1.419   0.051  1.00 10.00      A   
ATOM    188  C   GLY    24       8.835  -0.560  -0.367  1.00 10.00      A   
ATOM    189  O   GLY    24       7.936  -1.021  -1.070  1.00 10.00      A   
ATOM    190  N   THR    25       8.860   0.701   0.045  1.00 10.00      A   
ATOM    191  HN  THR    25       9.612   1.007   0.598  1.00 10.00      A   
ATOM    192  CA  THR    25       7.799   1.645  -0.274  1.00 10.00      A   
ATOM    193  CB  THR    25       7.994   2.947   0.525  1.00 10.00      A   
ATOM    194  OG1 THR    25       8.688   2.648   1.750  1.00 10.00      A   
ATOM    195  HG1 THR    25       8.731   3.440   2.303  1.00 10.00      A   
ATOM    196  CG2 THR    25       6.652   3.582   0.852  1.00 10.00      A   
ATOM    197  C   THR    25       7.755   1.972  -1.771  1.00 10.00      A   
ATOM    198  O   THR    25       6.748   2.468  -2.279  1.00 10.00      A   
ATOM    199  N   LEU    26       8.839   1.669  -2.475  1.00 10.00      A   
ATOM    200  HN  LEU    26       9.600   1.244  -2.020  1.00 10.00      A   
ATOM    201  CA  LEU    26       8.930   1.945  -3.904  1.00 10.00      A   
ATOM    202  CB  LEU    26      10.394   2.122  -4.315  1.00 10.00      A   
ATOM    203  CG  LEU    26      11.134   3.295  -3.667  1.00 10.00      A   
ATOM    204  CD1 LEU    26      12.635   3.171  -3.882  1.00 10.00      A   
ATOM    205  CD2 LEU    26      10.621   4.616  -4.216  1.00 10.00      A   
ATOM    206  C   LEU    26       8.284   0.847  -4.742  1.00 10.00      A   
ATOM    207  O   LEU    26       8.104   1.000  -5.950  1.00 10.00      A   
ATOM    208  N   ALA    27       7.906  -0.246  -4.099  1.00 10.00      A   
ATOM    209  HN  ALA    27       8.030  -0.297  -3.126  1.00 10.00      A   
ATOM    210  CA  ALA    27       7.302  -1.373  -4.801  1.00 10.00      A   
ATOM    211  CB  ALA    27       7.596  -2.665  -4.061  1.00 10.00      A   
ATOM    212  C   ALA    27       5.798  -1.203  -4.995  1.00 10.00      A   
ATOM    213  O   ALA    27       5.110  -2.128  -5.426  1.00 10.00      A   
ATOM    214  N   PHE    28       5.290  -0.021  -4.688  1.00 10.00      A   
ATOM    215  HN  PHE    28       5.883   0.688  -4.367  1.00 10.00      A   
ATOM    216  CA  PHE    28       3.867   0.243  -4.825  1.00 10.00      A   
ATOM    217  CB  PHE    28       3.324   0.950  -3.582  1.00 10.00      A   
ATOM    218  CG  PHE    28       3.430   0.101  -2.349  1.00 10.00      A   
ATOM    219  CD1 PHE    28       4.511   0.231  -1.493  1.00 10.00      A   
ATOM    220  CD2 PHE    28       2.460  -0.845  -2.057  1.00 10.00      A   
ATOM    221  CE1 PHE    28       4.626  -0.565  -0.370  1.00 10.00      A   
ATOM    222  CE2 PHE    28       2.565  -1.643  -0.935  1.00 10.00      A   
ATOM    223  CZ  PHE    28       3.650  -1.503  -0.091  1.00 10.00      A   
ATOM    224  C   PHE    28       3.552   1.012  -6.103  1.00 10.00      A   
ATOM    225  O   PHE    28       4.444   1.595  -6.717  1.00 10.00      A   
ATOM    226  N   SER    29       2.274   1.011  -6.477  1.00 10.00      A   
ATOM    227  HN  SER    29       1.622   0.537  -5.909  1.00 10.00      A   
ATOM    228  CA  SER    29       1.785   1.674  -7.690  1.00 10.00      A   
ATOM    229  CB  SER    29       0.255   1.688  -7.731  1.00 10.00      A   
ATOM    230  OG  SER    29      -0.250   0.368  -7.826  1.00 10.00      A   
ATOM    231  HG  SER    29       0.342  -0.159  -8.380  1.00 10.00      A   
ATOM    232  C   SER    29       2.373   3.068  -7.979  1.00 10.00      A   
ATOM    233  O   SER    29       2.752   3.336  -9.119  1.00 10.00      A   
ATOM    234  N   PRO    30       2.440   3.986  -6.985  1.00 10.00      A   
ATOM    235  CA  PRO    30       2.996   5.336  -7.191  1.00 10.00      A   
ATOM    236  CB  PRO    30       2.982   5.967  -5.791  1.00 10.00      A   
ATOM    237  CG  PRO    30       2.756   4.833  -4.851  1.00 10.00      A   
ATOM    238  CD  PRO    30       1.948   3.822  -5.607  1.00 10.00      A   
ATOM    239  C   PRO    30       4.418   5.341  -7.769  1.00 10.00      A   
ATOM    240  O   PRO    30       4.875   6.353  -8.297  1.00 10.00      A   
ATOM    241  N   TYR    31       5.113   4.213  -7.676  1.00 10.00      A   
ATOM    242  HN  TYR    31       4.700   3.429  -7.256  1.00 10.00      A   
ATOM    243  CA  TYR    31       6.474   4.113  -8.193  1.00 10.00      A   
ATOM    244  CB  TYR    31       7.463   3.932  -7.044  1.00 10.00      A   
ATOM    245  CG  TYR    31       7.243   4.905  -5.911  1.00 10.00      A   
ATOM    246  CD1 TYR    31       6.725   4.482  -4.696  1.00 10.00      A   
ATOM    247  CD2 TYR    31       7.542   6.250  -6.062  1.00 10.00      A   
ATOM    248  CE1 TYR    31       6.514   5.373  -3.661  1.00 10.00      A   
ATOM    249  CE2 TYR    31       7.335   7.144  -5.035  1.00 10.00      A   
ATOM    250  CZ  TYR    31       6.820   6.703  -3.837  1.00 10.00      A   
ATOM    251  OH  TYR    31       6.615   7.596  -2.810  1.00 10.00      A   
ATOM    252  HH  TYR    31       6.377   8.455  -3.176  1.00 10.00      A   
ATOM    253  C   TYR    31       6.609   2.977  -9.202  1.00 10.00      A   
ATOM    254  O   TYR    31       7.275   3.126 -10.226  1.00 10.00      A   
ATOM    255  N   ASP    32       5.972   1.846  -8.898  1.00 10.00      A   
ATOM    256  HN  ASP    32       5.465   1.804  -8.058  1.00 10.00      A   
ATOM    257  CA  ASP    32       5.993   0.662  -9.765  1.00 10.00      A   
ATOM    258  CB  ASP    32       5.470   0.983 -11.173  1.00 10.00      A   
ATOM    259  CG  ASP    32       5.144  -0.256 -11.986  1.00 10.00      A   
ATOM    260  OD1 ASP    32       4.566  -1.209 -11.426  1.00 10.00      A   
ATOM    261  OD2 ASP    32       5.449  -0.275 -13.201  1.00 10.00      A   
ATOM    262  C   ASP    32       7.378   0.007  -9.812  1.00 10.00      A   
ATOM    263  O   ASP    32       7.799  -0.529 -10.838  1.00 10.00      A   
ATOM    264  N   VAL    33       8.087   0.047  -8.690  1.00 10.00      A   
ATOM    265  HN  VAL    33       7.712   0.488  -7.897  1.00 10.00      A   
ATOM    266  CA  VAL    33       9.413  -0.554  -8.608  1.00 10.00      A   
ATOM    267  CB  VAL    33      10.464   0.423  -8.039  1.00 10.00      A   
ATOM    268  CG1 VAL    33      11.873  -0.075  -8.325  1.00 10.00      A   
ATOM    269  CG2 VAL    33      10.267   1.819  -8.608  1.00 10.00      A   
ATOM    270  C   VAL    33       9.362  -1.818  -7.751  1.00 10.00      A   
ATOM    271  O   VAL    33       9.824  -1.834  -6.611  1.00 10.00      A   
ATOM    272  N   TRP    34       8.790  -2.877  -8.315  1.00 10.00      A   
ATOM    273  HN  TRP    34       8.448  -2.798  -9.229  1.00 10.00      A   
ATOM    274  CA  TRP    34       8.654  -4.156  -7.616  1.00 10.00      A   
ATOM    275  CB  TRP    34       7.755  -5.158  -8.365  1.00 10.00      A   
ATOM    276  CG  TRP    34       8.086  -5.346  -9.816  1.00 10.00      A   
ATOM    277  CD1 TRP    34       7.704  -4.545 -10.854  1.00 10.00      A   
ATOM    278  CD2 TRP    34       8.857  -6.409 -10.395  1.00 10.00      A   
ATOM    279  NE1 TRP    34       8.201  -5.034 -12.037  1.00 10.00      A   
ATOM    280  HE1 TRP    34       8.069  -4.627 -12.922  1.00 10.00      A   
ATOM    281  CE2 TRP    34       8.910  -6.177 -11.783  1.00 10.00      A   
ATOM    282  CE3 TRP    34       9.512  -7.530  -9.874  1.00 10.00      A   
ATOM    283  CZ2 TRP    34       9.591  -7.023 -12.655  1.00 10.00      A   
ATOM    284  CZ3 TRP    34      10.186  -8.367 -10.741  1.00 10.00      A   
ATOM    285  CH2 TRP    34      10.221  -8.110 -12.116  1.00 10.00      A   
ATOM    286  C   TRP    34       9.976  -4.794  -7.145  1.00 10.00      A   
ATOM    287  O   TRP    34      10.016  -5.347  -6.043  1.00 10.00      A   
ATOM    288  N   PRO    35      11.082  -4.740  -7.936  1.00 10.00      A   
ATOM    289  CA  PRO    35      12.359  -5.340  -7.522  1.00 10.00      A   
ATOM    290  CB  PRO    35      13.287  -5.120  -8.724  1.00 10.00      A   
ATOM    291  CG  PRO    35      12.376  -4.834  -9.865  1.00 10.00      A   
ATOM    292  CD  PRO    35      11.193  -4.131  -9.274  1.00 10.00      A   
ATOM    293  C   PRO    35      12.945  -4.682  -6.276  1.00 10.00      A   
ATOM    294  O   PRO    35      13.764  -5.283  -5.580  1.00 10.00      A   
ATOM    295  N   ALA    36      12.508  -3.459  -5.985  1.00 10.00      A   
ATOM    296  HN  ALA    36      11.828  -3.045  -6.560  1.00 10.00      A   
ATOM    297  CA  ALA    36      13.000  -2.724  -4.823  1.00 10.00      A   
ATOM    298  CB  ALA    36      12.510  -1.285  -4.852  1.00 10.00      A   
ATOM    299  C   ALA    36      12.587  -3.406  -3.522  1.00 10.00      A   
ATOM    300  O   ALA    36      13.325  -3.383  -2.538  1.00 10.00      A   
ATOM    301  N   ALA    37      11.412  -4.029  -3.528  1.00 10.00      A   
ATOM    302  HN  ALA    37      10.872  -4.025  -4.347  1.00 10.00      A   
ATOM    303  CA  ALA    37      10.911  -4.721  -2.346  1.00 10.00      A   
ATOM    304  CB  ALA    37       9.458  -5.125  -2.530  1.00 10.00      A   
ATOM    305  C   ALA    37      11.765  -5.944  -2.048  1.00 10.00      A   
ATOM    306  O   ALA    37      11.973  -6.306  -0.887  1.00 10.00      A   
ATOM    307  N   ILE    38      12.275  -6.562  -3.107  1.00 10.00      A   
ATOM    308  HN  ILE    38      12.082  -6.210  -4.000  1.00 10.00      A   
ATOM    309  CA  ILE    38      13.114  -7.744  -2.982  1.00 10.00      A   
ATOM    310  CB  ILE    38      13.406  -8.372  -4.364  1.00 10.00      A   
ATOM    311  CG1 ILE    38      12.104  -8.564  -5.150  1.00 10.00      A   
ATOM    312  CG2 ILE    38      14.133  -9.700  -4.205  1.00 10.00      A   
ATOM    313  CD1 ILE    38      12.307  -8.843  -6.624  1.00 10.00      A   
ATOM    314  C   ILE    38      14.430  -7.373  -2.310  1.00 10.00      A   
ATOM    315  O   ILE    38      14.885  -8.049  -1.386  1.00 10.00      A   
ATOM    316  N   ILE    39      15.024  -6.276  -2.766  1.00 10.00      A   
ATOM    317  HN  ILE    39      14.603  -5.773  -3.496  1.00 10.00      A   
ATOM    318  CA  ILE    39      16.282  -5.802  -2.208  1.00 10.00      A   
ATOM    319  CB  ILE    39      16.879  -4.653  -3.044  1.00 10.00      A   
ATOM    320  CG1 ILE    39      16.943  -5.056  -4.521  1.00 10.00      A   
ATOM    321  CG2 ILE    39      18.267  -4.300  -2.531  1.00 10.00      A   
ATOM    322  CD1 ILE    39      17.307  -3.922  -5.456  1.00 10.00      A   
ATOM    323  C   ILE    39      16.074  -5.335  -0.771  1.00 10.00      A   
ATOM    324  O   ILE    39      16.930  -5.542   0.093  1.00 10.00      A   
ATOM    325  N   SER    40      14.923  -4.718  -0.525  1.00 10.00      A   
ATOM    326  HN  SER    40      14.291  -4.575  -1.265  1.00 10.00      A   
ATOM    327  CA  SER    40      14.575  -4.236   0.802  1.00 10.00      A   
ATOM    328  CB  SER    40      13.227  -3.508   0.754  1.00 10.00      A   
ATOM    329  OG  SER    40      12.772  -3.157   2.047  1.00 10.00      A   
ATOM    330  HG  SER    40      11.931  -3.600   2.220  1.00 10.00      A   
ATOM    331  C   SER    40      14.533  -5.401   1.792  1.00 10.00      A   
ATOM    332  O   SER    40      15.071  -5.308   2.899  1.00 10.00      A   
ATOM    333  N   LEU    41      13.915  -6.505   1.374  1.00 10.00      A   
ATOM    334  HN  LEU    41      13.512  -6.518   0.478  1.00 10.00      A   
ATOM    335  CA  LEU    41      13.817  -7.693   2.213  1.00 10.00      A   
ATOM    336  CB  LEU    41      12.835  -8.702   1.612  1.00 10.00      A   
ATOM    337  CG  LEU    41      11.356  -8.310   1.651  1.00 10.00      A   
ATOM    338  CD1 LEU    41      10.506  -9.347   0.931  1.00 10.00      A   
ATOM    339  CD2 LEU    41      10.886  -8.135   3.087  1.00 10.00      A   
ATOM    340  C   LEU    41      15.189  -8.334   2.392  1.00 10.00      A   
ATOM    341  O   LEU    41      15.491  -8.904   3.444  1.00 10.00      A   
ATOM    342  N   MET    42      16.015  -8.237   1.351  1.00 10.00      A   
ATOM    343  HN  MET    42      15.701  -7.789   0.536  1.00 10.00      A   
ATOM    344  CA  MET    42      17.368  -8.784   1.384  1.00 10.00      A   
ATOM    345  CB  MET    42      18.069  -8.577   0.038  1.00 10.00      A   
ATOM    346  CG  MET    42      17.770  -9.628  -1.013  1.00 10.00      A   
ATOM    347  SD  MET    42      18.766  -9.403  -2.500  1.00 10.00      A   
ATOM    348  CE  MET    42      20.421  -9.534  -1.822  1.00 10.00      A   
ATOM    349  C   MET    42      18.180  -8.088   2.466  1.00 10.00      A   
ATOM    350  O   MET    42      18.945  -8.724   3.193  1.00 10.00      A   
ATOM    351  N   GLY    43      18.007  -6.774   2.556  1.00 10.00      A   
ATOM    352  HN  GLY    43      17.388  -6.327   1.933  1.00 10.00      A   
ATOM    353  CA  GLY    43      18.717  -5.988   3.544  1.00 10.00      A   
ATOM    354  C   GLY    43      18.448  -6.462   4.955  1.00 10.00      A   
ATOM    355  O   GLY    43      19.377  -6.810   5.678  1.00 10.00      A   
ATOM    356  N   LEU    44      17.173  -6.507   5.332  1.00 10.00      A   
ATOM    357  HN  LEU    44      16.477  -6.242   4.694  1.00 10.00      A   
ATOM    358  CA  LEU    44      16.780  -6.944   6.668  1.00 10.00      A   
ATOM    359  CB  LEU    44      15.254  -6.938   6.815  1.00 10.00      A   
ATOM    360  CG  LEU    44      14.699  -7.449   8.150  1.00 10.00      A   
ATOM    361  CD1 LEU    44      15.134  -6.552   9.300  1.00 10.00      A   
ATOM    362  CD2 LEU    44      13.184  -7.562   8.097  1.00 10.00      A   
ATOM    363  C   LEU    44      17.333  -8.331   6.987  1.00 10.00      A   
ATOM    364  O   LEU    44      17.841  -8.572   8.085  1.00 10.00      A   
ATOM    365  N   GLN    45      17.254  -9.228   6.017  1.00 10.00      A   
ATOM    366  HN  GLN    45      16.855  -8.971   5.157  1.00 10.00      A   
ATOM    367  CA  GLN    45      17.732 -10.589   6.196  1.00 10.00      A   
ATOM    368  CB  GLN    45      17.323 -11.468   5.012  1.00 10.00      A   
ATOM    369  CG  GLN    45      17.662 -12.937   5.195  1.00 10.00      A   
ATOM    370  CD  GLN    45      16.960 -13.546   6.394  1.00 10.00      A   
ATOM    371  OE1 GLN    45      15.890 -14.139   6.268  1.00 10.00      A   
ATOM    372  NE2 GLN    45      17.550 -13.385   7.569  1.00 10.00      A   
ATOM    373 HE21 GLN    45      18.398 -12.888   7.599  1.00 10.00      A   
ATOM    374 HE22 GLN    45      17.110 -13.755   8.363  1.00 10.00      A   
ATOM    375  C   GLN    45      19.246 -10.641   6.407  1.00 10.00      A   
ATOM    376  O   GLN    45      19.734 -11.367   7.274  1.00 10.00      A   
ATOM    377  N   ALA    46      19.980  -9.864   5.622  1.00 10.00      A   
ATOM    378  HN  ALA    46      19.531  -9.301   4.954  1.00 10.00      A   
ATOM    379  CA  ALA    46      21.435  -9.828   5.717  1.00 10.00      A   
ATOM    380  CB  ALA    46      22.024  -9.143   4.494  1.00 10.00      A   
ATOM    381  C   ALA    46      21.902  -9.134   6.994  1.00 10.00      A   
ATOM    382  O   ALA    46      22.939  -9.482   7.561  1.00 10.00      A   
ATOM    383  N   LEU    47      21.132  -8.155   7.444  1.00 10.00      A   
ATOM    384  HN  LEU    47      20.320  -7.917   6.944  1.00 10.00      A   
ATOM    385  CA  LEU    47      21.470  -7.412   8.650  1.00 10.00      A   
ATOM    386  CB  LEU    47      20.649  -6.119   8.736  1.00 10.00      A   
ATOM    387  CG  LEU    47      20.825  -5.120   7.588  1.00 10.00      A   
ATOM    388  CD1 LEU    47      19.817  -3.990   7.702  1.00 10.00      A   
ATOM    389  CD2 LEU    47      22.243  -4.573   7.554  1.00 10.00      A   
ATOM    390  C   LEU    47      21.257  -8.254   9.906  1.00 10.00      A   
ATOM    391  O   LEU    47      21.925  -8.050  10.917  1.00 10.00      A   
ATOM    392  N   THR    48      20.345  -9.216   9.827  1.00 10.00      A   
ATOM    393  HN  THR    48      19.864  -9.355   8.982  1.00 10.00      A   
ATOM    394  CA  THR    48      20.042 -10.073  10.964  1.00 10.00      A   
ATOM    395  CB  THR    48      18.529 -10.339  11.078  1.00 10.00      A   
ATOM    396  OG1 THR    48      18.000 -10.671   9.788  1.00 10.00      A   
ATOM    397  HG1 THR    48      17.801  -9.857   9.303  1.00 10.00      A   
ATOM    398  CG2 THR    48      17.811  -9.111  11.614  1.00 10.00      A   
ATOM    399  C   THR    48      20.803 -11.396  10.906  1.00 10.00      A   
ATOM    400  O   THR    48      20.386 -12.393  11.502  1.00 10.00      A   
ATOM    401  N   PHE    49      21.922 -11.400  10.191  1.00 10.00      A   
ATOM    402  HN  PHE    49      22.200 -10.576   9.737  1.00 10.00      A   
ATOM    403  CA  PHE    49      22.747 -12.597  10.067  1.00 10.00      A   
ATOM    404  CB  PHE    49      23.476 -12.630   8.718  1.00 10.00      A   
ATOM    405  CG  PHE    49      22.656 -13.195   7.592  1.00 10.00      A   
ATOM    406  CD1 PHE    49      21.577 -14.024   7.851  1.00 10.00      A   
ATOM    407  CD2 PHE    49      22.964 -12.895   6.274  1.00 10.00      A   
ATOM    408  CE1 PHE    49      20.825 -14.549   6.819  1.00 10.00      A   
ATOM    409  CE2 PHE    49      22.216 -13.417   5.236  1.00 10.00      A   
ATOM    410  CZ  PHE    49      21.142 -14.241   5.510  1.00 10.00      A   
ATOM    411  C   PHE    49      23.747 -12.685  11.213  1.00 10.00      A   
ATOM    412  O   PHE    49      24.599 -11.808  11.368  1.00 10.00      A   
ATOM    413  N   ASN    50      23.622 -13.743  12.014  1.00 10.00      A   
ATOM    414  HN  ASN    50      22.913 -14.388  11.830  1.00 10.00      A   
ATOM    415  CA  ASN    50      24.499 -13.974  13.168  1.00 10.00      A   
ATOM    416  CB  ASN    50      25.933 -14.315  12.736  1.00 10.00      A   
ATOM    417  CG  ASN    50      26.796 -14.810  13.887  1.00 10.00      A   
ATOM    418  OD1 ASN    50      26.308 -15.454  14.817  1.00 10.00      A   
ATOM    419  ND2 ASN    50      28.085 -14.510  13.833  1.00 10.00      A   
ATOM    420 HD21 ASN    50      28.411 -13.993  13.066  1.00 10.00      A   
ATOM    421 HD22 ASN    50      28.664 -14.820  14.561  1.00 10.00      A   
ATOM    422  C   ASN    50      24.480 -12.783  14.124  1.00 10.00      A   
ATOM    423  O   ASN    50      25.511 -12.166  14.403  1.00 10.00      A   
ATOM    424  N   ARG    51      23.295 -12.457  14.615  1.00 10.00      A   
ATOM    425  HN  ARG    51      22.511 -12.994  14.370  1.00 10.00      A   
ATOM    426  CA  ARG    51      23.126 -11.338  15.527  1.00 10.00      A   
ATOM    427  CB  ARG    51      22.306 -10.221  14.870  1.00 10.00      A   
ATOM    428  CG  ARG    51      22.853  -9.744  13.538  1.00 10.00      A   
ATOM    429  CD  ARG    51      24.235  -9.131  13.687  1.00 10.00      A   
ATOM    430  NE  ARG    51      24.992  -9.228  12.443  1.00 10.00      A   
ATOM    431  HE  ARG    51      24.787  -9.993  11.855  1.00 10.00      A   
ATOM    432  CZ  ARG    51      25.937  -8.364  12.072  1.00 10.00      A   
ATOM    433  NH1 ARG    51      26.256  -7.338  12.848  1.00 10.00      A   
ATOM    434 HH11 ARG    51      25.771  -7.195  13.757  1.00 10.00      A   
ATOM    435 HH12 ARG    51      27.001  -6.664  12.541  1.00 10.00      A   
ATOM    436  NH2 ARG    51      26.560  -8.514  10.914  1.00 10.00      A   
ATOM    437 HH21 ARG    51      27.300  -7.832  10.631  1.00 10.00      A   
ATOM    438 HH22 ARG    51      26.316  -9.306  10.282  1.00 10.00      A   
ATOM    439  C   ARG    51      22.436 -11.800  16.798  1.00 10.00      A   
ATOM    440  O   ARG    51      21.791 -12.855  16.819  1.00 10.00      A   
ATOM    441  N   ARG    52      22.586 -11.016  17.854  1.00 10.00      A   
ATOM    442  HN  ARG    52      23.126 -10.199  17.769  1.00 10.00      A   
ATOM    443  CA  ARG    52      21.974 -11.323  19.134  1.00 10.00      A   
ATOM    444  CB  ARG    52      22.630 -10.486  20.234  1.00 10.00      A   
ATOM    445  CG  ARG    52      24.118 -10.747  20.423  1.00 10.00      A   
ATOM    446  CD  ARG    52      24.722  -9.795  21.444  1.00 10.00      A   
ATOM    447  NE  ARG    52      24.062  -9.900  22.744  1.00 10.00      A   
ATOM    448  HE  ARG    52      23.590 -10.738  22.935  1.00 10.00      A   
ATOM    449  CZ  ARG    52      24.061  -8.937  23.666  1.00 10.00      A   
ATOM    450  NH1 ARG    52      24.693  -7.792  23.437  1.00 10.00      A   
ATOM    451 HH11 ARG    52      25.192  -7.642  22.535  1.00 10.00      A   
ATOM    452 HH12 ARG    52      24.695  -7.036  24.160  1.00 10.00      A   
ATOM    453  NH2 ARG    52      23.428  -9.121  24.819  1.00 10.00      A   
ATOM    454 HH21 ARG    52      22.929 -10.018  25.007  1.00 10.00      A   
ATOM    455 HH22 ARG    52      23.420  -8.368  25.541  1.00 10.00      A   
ATOM    456  C   ARG    52      20.476 -11.032  19.077  1.00 10.00      A   
ATOM    457  O   ARG    52      20.039 -10.190  18.292  1.00 10.00      A   
ATOM    458  N   PRO    53      19.670 -11.730  19.896  1.00 10.00      A   
ATOM    459  CA  PRO    53      18.213 -11.541  19.934  1.00 10.00      A   
ATOM    460  CB  PRO    53      17.792 -12.312  21.186  1.00 10.00      A   
ATOM    461  CG  PRO    53      18.818 -13.383  21.317  1.00 10.00      A   
ATOM    462  CD  PRO    53      20.109 -12.783  20.832  1.00 10.00      A   
ATOM    463  C   PRO    53      17.799 -10.072  20.047  1.00 10.00      A   
ATOM    464  O   PRO    53      16.897  -9.620  19.340  1.00 10.00      A   
ATOM    465  N   LEU    54      18.465  -9.325  20.922  1.00 10.00      A   
ATOM    466  HN  LEU    54      19.185  -9.732  21.454  1.00 10.00      A   
ATOM    467  CA  LEU    54      18.148  -7.912  21.109  1.00 10.00      A   
ATOM    468  CB  LEU    54      18.821  -7.361  22.366  1.00 10.00      A   
ATOM    469  CG  LEU    54      18.439  -8.031  23.688  1.00 10.00      A   
ATOM    470  CD1 LEU    54      19.327  -7.527  24.813  1.00 10.00      A   
ATOM    471  CD2 LEU    54      16.969  -7.797  24.010  1.00 10.00      A   
ATOM    472  C   LEU    54      18.545  -7.091  19.885  1.00 10.00      A   
ATOM    473  O   LEU    54      17.836  -6.160  19.494  1.00 10.00      A   
ATOM    474  N   GLN    55      19.676  -7.450  19.284  1.00 10.00      A   
ATOM    475  HN  GLN    55      20.189  -8.201  19.649  1.00 10.00      A   
ATOM    476  CA  GLN    55      20.176  -6.766  18.097  1.00 10.00      A   
ATOM    477  CB  GLN    55      21.542  -7.319  17.680  1.00 10.00      A   
ATOM    478  CG  GLN    55      22.708  -6.830  18.523  1.00 10.00      A   
ATOM    479  CD  GLN    55      24.024  -7.451  18.095  1.00 10.00      A   
ATOM    480  OE1 GLN    55      24.062  -8.591  17.626  1.00 10.00      A   
ATOM    481  NE2 GLN    55      25.111  -6.710  18.252  1.00 10.00      A   
ATOM    482 HE21 GLN    55      25.010  -5.808  18.636  1.00 10.00      A   
ATOM    483 HE22 GLN    55      25.974  -7.086  17.969  1.00 10.00      A   
ATOM    484  C   GLN    55      19.188  -6.913  16.947  1.00 10.00      A   
ATOM    485  O   GLN    55      18.785  -5.925  16.338  1.00 10.00      A   
ATOM    486  N   SER    56      18.792  -8.149  16.669  1.00 10.00      A   
ATOM    487  HN  SER    56      19.154  -8.900  17.193  1.00 10.00      A   
ATOM    488  CA  SER    56      17.846  -8.428  15.600  1.00 10.00      A   
ATOM    489  CB  SER    56      17.635  -9.933  15.458  1.00 10.00      A   
ATOM    490  OG  SER    56      18.853 -10.582  15.136  1.00 10.00      A   
ATOM    491  HG  SER    56      18.662 -11.474  14.820  1.00 10.00      A   
ATOM    492  C   SER    56      16.516  -7.722  15.841  1.00 10.00      A   
ATOM    493  O   SER    56      15.894  -7.217  14.905  1.00 10.00      A   
ATOM    494  N   ALA    57      16.096  -7.670  17.101  1.00 10.00      A   
ATOM    495  HN  ALA    57      16.638  -8.088  17.806  1.00 10.00      A   
ATOM    496  CA  ALA    57      14.848  -7.010  17.462  1.00 10.00      A   
ATOM    497  CB  ALA    57      14.508  -7.267  18.921  1.00 10.00      A   
ATOM    498  C   ALA    57      14.943  -5.513  17.192  1.00 10.00      A   
ATOM    499  O   ALA    57      13.958  -4.873  16.833  1.00 10.00      A   
ATOM    500  N   ALA    58      16.139  -4.966  17.369  1.00 10.00      A   
ATOM    501  HN  ALA    58      16.886  -5.534  17.665  1.00 10.00      A   
ATOM    502  CA  ALA    58      16.374  -3.550  17.136  1.00 10.00      A   
ATOM    503  CB  ALA    58      17.635  -3.090  17.853  1.00 10.00      A   
ATOM    504  C   ALA    58      16.474  -3.267  15.642  1.00 10.00      A   
ATOM    505  O   ALA    58      15.860  -2.328  15.137  1.00 10.00      A   
ATOM    506  N   ILE    59      17.238  -4.098  14.940  1.00 10.00      A   
ATOM    507  HN  ILE    59      17.699  -4.831  15.408  1.00 10.00      A   
ATOM    508  CA  ILE    59      17.419  -3.953  13.498  1.00 10.00      A   
ATOM    509  CB  ILE    59      18.428  -4.984  12.938  1.00 10.00      A   
ATOM    510  CG1 ILE    59      19.812  -4.765  13.562  1.00 10.00      A   
ATOM    511  CG2 ILE    59      18.507  -4.902  11.417  1.00 10.00      A   
ATOM    512  CD1 ILE    59      20.817  -5.854  13.249  1.00 10.00      A   
ATOM    513  C   ILE    59      16.080  -4.092  12.779  1.00 10.00      A   
ATOM    514  O   ILE    59      15.761  -3.311  11.880  1.00 10.00      A   
ATOM    515  N   GLY    60      15.294  -5.081  13.192  1.00 10.00      A   
ATOM    516  HN  GLY    60      15.605  -5.676  13.911  1.00 10.00      A   
ATOM    517  CA  GLY    60      13.989  -5.293  12.592  1.00 10.00      A   
ATOM    518  C   GLY    60      13.077  -4.106  12.828  1.00 10.00      A   
ATOM    519  O   GLY    60      12.240  -3.772  11.986  1.00 10.00      A   
ATOM    520  N   PHE    61      13.258  -3.461  13.976  1.00 10.00      A   
ATOM    521  HN  PHE    61      13.946  -3.781  14.596  1.00 10.00      A   
ATOM    522  CA  PHE    61      12.470  -2.296  14.336  1.00 10.00      A   
ATOM    523  CB  PHE    61      12.641  -1.974  15.824  1.00 10.00      A   
ATOM    524  CG  PHE    61      11.643  -0.984  16.354  1.00 10.00      A   
ATOM    525  CD1 PHE    61      10.349  -1.380  16.650  1.00 10.00      A   
ATOM    526  CD2 PHE    61      11.998   0.340  16.557  1.00 10.00      A   
ATOM    527  CE1 PHE    61       9.428  -0.475  17.138  1.00 10.00      A   
ATOM    528  CE2 PHE    61      11.081   1.250  17.045  1.00 10.00      A   
ATOM    529  CZ  PHE    61       9.794   0.842  17.335  1.00 10.00      A   
ATOM    530  C   PHE    61      12.885  -1.103  13.483  1.00 10.00      A   
ATOM    531  O   PHE    61      12.038  -0.361  12.989  1.00 10.00      A   
ATOM    532  N   CYS    62      14.193  -0.932  13.306  1.00 10.00      A   
ATOM    533  HN  CYS    62      14.820  -1.556  13.737  1.00 10.00      A   
ATOM    534  CA  CYS    62      14.722   0.162  12.502  1.00 10.00      A   
ATOM    535  CB  CYS    62      16.246   0.237  12.618  1.00 10.00      A   
ATOM    536  SG  CYS    62      16.846   0.660  14.272  1.00 10.00      A   
ATOM    537  HG  CYS    62      15.797   0.759  15.079  1.00 10.00      A   
ATOM    538  C   CYS    62      14.299   0.018  11.042  1.00 10.00      A   
ATOM    539  O   CYS    62      13.944   1.002  10.391  1.00 10.00      A   
ATOM    540  N   TRP    63      14.325  -1.213  10.537  1.00 10.00      A   
ATOM    541  HN  TRP    63      14.629  -1.958  11.104  1.00 10.00      A   
ATOM    542  CA  TRP    63      13.924  -1.484   9.162  1.00 10.00      A   
ATOM    543  CB  TRP    63      14.134  -2.966   8.838  1.00 10.00      A   
ATOM    544  CG  TRP    63      13.846  -3.333   7.413  1.00 10.00      A   
ATOM    545  CD1 TRP    63      14.688  -3.209   6.346  1.00 10.00      A   
ATOM    546  CD2 TRP    63      12.631  -3.889   6.901  1.00 10.00      A   
ATOM    547  NE1 TRP    63      14.073  -3.657   5.203  1.00 10.00      A   
ATOM    548  HE1 TRP    63      14.474  -3.673   4.306  1.00 10.00      A   
ATOM    549  CE2 TRP    63      12.809  -4.081   5.517  1.00 10.00      A   
ATOM    550  CE3 TRP    63      11.412  -4.247   7.480  1.00 10.00      A   
ATOM    551  CZ2 TRP    63      11.811  -4.611   4.704  1.00 10.00      A   
ATOM    552  CZ3 TRP    63      10.424  -4.774   6.672  1.00 10.00      A   
ATOM    553  CH2 TRP    63      10.630  -4.953   5.301  1.00 10.00      A   
ATOM    554  C   TRP    63      12.461  -1.102   8.975  1.00 10.00      A   
ATOM    555  O   TRP    63      12.095  -0.431   8.006  1.00 10.00      A   
ATOM    556  N   GLY    64      11.634  -1.518   9.928  1.00 10.00      A   
ATOM    557  HN  GLY    64      11.988  -2.048  10.674  1.00 10.00      A   
ATOM    558  CA  GLY    64      10.222  -1.205   9.876  1.00 10.00      A   
ATOM    559  C   GLY    64       9.980   0.282  10.028  1.00 10.00      A   
ATOM    560  O   GLY    64       9.106   0.843   9.375  1.00 10.00      A   
ATOM    561  N   PHE    65      10.775   0.919  10.880  1.00 10.00      A   
ATOM    562  HN  PHE    65      11.448   0.404  11.376  1.00 10.00      A   
ATOM    563  CA  PHE    65      10.669   2.350  11.122  1.00 10.00      A   
ATOM    564  CB  PHE    65      11.712   2.781  12.158  1.00 10.00      A   
ATOM    565  CG  PHE    65      11.191   3.733  13.195  1.00 10.00      A   
ATOM    566  CD1 PHE    65      10.048   3.436  13.917  1.00 10.00      A   
ATOM    567  CD2 PHE    65      11.852   4.923  13.453  1.00 10.00      A   
ATOM    568  CE1 PHE    65       9.571   4.307  14.876  1.00 10.00      A   
ATOM    569  CE2 PHE    65      11.380   5.800  14.411  1.00 10.00      A   
ATOM    570  CZ  PHE    65      10.239   5.490  15.125  1.00 10.00      A   
ATOM    571  C   PHE    65      10.866   3.130   9.824  1.00 10.00      A   
ATOM    572  O   PHE    65      10.206   4.143   9.586  1.00 10.00      A   
ATOM    573  N   GLY    66      11.783   2.655   8.989  1.00 10.00      A   
ATOM    574  HN  GLY    66      12.295   1.855   9.241  1.00 10.00      A   
ATOM    575  CA  GLY    66      12.041   3.307   7.722  1.00 10.00      A   
ATOM    576  C   GLY    66      10.939   3.027   6.719  1.00 10.00      A   
ATOM    577  O   GLY    66      10.487   3.930   6.012  1.00 10.00      A   
ATOM    578  N   LEU    67      10.496   1.775   6.681  1.00 10.00      A   
ATOM    579  HN  LEU    67      10.895   1.111   7.286  1.00 10.00      A   
ATOM    580  CA  LEU    67       9.440   1.350   5.767  1.00 10.00      A   
ATOM    581  CB  LEU    67       9.276  -0.174   5.819  1.00 10.00      A   
ATOM    582  CG  LEU    67       8.032  -0.750   5.135  1.00 10.00      A   
ATOM    583  CD1 LEU    67       8.179  -0.725   3.622  1.00 10.00      A   
ATOM    584  CD2 LEU    67       7.752  -2.158   5.633  1.00 10.00      A   
ATOM    585  C   LEU    67       8.116   2.030   6.102  1.00 10.00      A   
ATOM    586  O   LEU    67       7.463   2.608   5.232  1.00 10.00      A   
ATOM    587  N   PHE    68       7.725   1.966   7.367  1.00 10.00      A   
ATOM    588  HN  PHE    68       8.297   1.502   8.024  1.00 10.00      A   
ATOM    589  CA  PHE    68       6.476   2.566   7.810  1.00 10.00      A   
ATOM    590  CB  PHE    68       6.028   1.987   9.155  1.00 10.00      A   
ATOM    591  CG  PHE    68       5.493   0.584   9.060  1.00 10.00      A   
ATOM    592  CD1 PHE    68       6.257  -0.497   9.469  1.00 10.00      A   
ATOM    593  CD2 PHE    68       4.225   0.345   8.558  1.00 10.00      A   
ATOM    594  CE1 PHE    68       5.766  -1.787   9.383  1.00 10.00      A   
ATOM    595  CE2 PHE    68       3.727  -0.942   8.469  1.00 10.00      A   
ATOM    596  CZ  PHE    68       4.499  -2.010   8.881  1.00 10.00      A   
ATOM    597  C   PHE    68       6.567   4.085   7.862  1.00 10.00      A   
ATOM    598  O   PHE    68       5.569   4.780   7.689  1.00 10.00      A   
ATOM    599  N   GLY    69       7.773   4.595   8.073  1.00 10.00      A   
ATOM    600  HN  GLY    69       8.536   3.991   8.199  1.00 10.00      A   
ATOM    601  CA  GLY    69       7.971   6.029   8.135  1.00 10.00      A   
ATOM    602  C   GLY    69       7.704   6.715   6.808  1.00 10.00      A   
ATOM    603  O   GLY    69       7.246   7.858   6.774  1.00 10.00      A   
ATOM    604  N   SER    70       7.992   6.017   5.716  1.00 10.00      A   
ATOM    605  HN  SER    70       8.360   5.112   5.807  1.00 10.00      A   
ATOM    606  CA  SER    70       7.784   6.564   4.386  1.00 10.00      A   
ATOM    607  CB  SER    70       8.974   6.212   3.492  1.00 10.00      A   
ATOM    608  OG  SER    70       9.345   4.850   3.647  1.00 10.00      A   
ATOM    609  HG  SER    70       9.967   4.764   4.385  1.00 10.00      A   
ATOM    610  C   SER    70       6.486   6.049   3.764  1.00 10.00      A   
ATOM    611  O   SER    70       5.961   6.643   2.819  1.00 10.00      A   
ATOM    612  N   GLY    71       5.974   4.950   4.305  1.00 10.00      A   
ATOM    613  HN  GLY    71       6.429   4.536   5.067  1.00 10.00      A   
ATOM    614  CA  GLY    71       4.757   4.358   3.782  1.00 10.00      A   
ATOM    615  C   GLY    71       3.491   4.980   4.329  1.00 10.00      A   
ATOM    616  O   GLY    71       2.802   5.714   3.625  1.00 10.00      A   
ATOM    617  N   ILE    72       3.189   4.708   5.594  1.00 10.00      A   
ATOM    618  HN  ILE    72       3.795   4.143   6.121  1.00 10.00      A   
ATOM    619  CA  ILE    72       1.975   5.234   6.221  1.00 10.00      A   
ATOM    620  CB  ILE    72       1.504   4.375   7.415  1.00 10.00      A   
ATOM    621  CG1 ILE    72       2.636   4.176   8.429  1.00 10.00      A   
ATOM    622  CG2 ILE    72       0.967   3.037   6.930  1.00 10.00      A   
ATOM    623  CD1 ILE    72       2.185   3.589   9.749  1.00 10.00      A   
ATOM    624  C   ILE    72       2.118   6.689   6.664  1.00 10.00      A   
ATOM    625  O   ILE    72       1.555   7.097   7.676  1.00 10.00      A   
ATOM    626  N   ASN    73       2.836   7.481   5.885  1.00 10.00      A   
ATOM    627  HN  ASN    73       3.231   7.114   5.064  1.00 10.00      A   
ATOM    628  CA  ASN    73       3.036   8.887   6.214  1.00 10.00      A   
ATOM    629  CB  ASN    73       4.308   9.447   5.560  1.00 10.00      A   
ATOM    630  CG  ASN    73       4.116   9.910   4.126  1.00 10.00      A   
ATOM    631  OD1 ASN    73       3.391   9.295   3.345  1.00 10.00      A   
ATOM    632  ND2 ASN    73       4.766  11.008   3.771  1.00 10.00      A   
ATOM    633 HD21 ASN    73       5.325  11.456   4.442  1.00 10.00      A   
ATOM    634 HD22 ASN    73       4.667  11.325   2.850  1.00 10.00      A   
ATOM    635  C   ASN    73       1.809   9.716   5.839  1.00 10.00      A   
ATOM    636  O   ASN    73       1.727  10.907   6.145  1.00 10.00      A   
ATOM    637  N   TRP    74       0.846   9.068   5.187  1.00 10.00      A   
ATOM    638  HN  TRP    74       0.970   8.119   4.976  1.00 10.00      A   
ATOM    639  CA  TRP    74      -0.381   9.732   4.769  1.00 10.00      A   
ATOM    640  CB  TRP    74      -0.987   9.080   3.516  1.00 10.00      A   
ATOM    641  CG  TRP    74      -0.893   7.581   3.472  1.00 10.00      A   
ATOM    642  CD1 TRP    74       0.048   6.842   2.814  1.00 10.00      A   
ATOM    643  CD2 TRP    74      -1.776   6.639   4.094  1.00 10.00      A   
ATOM    644  NE1 TRP    74      -0.193   5.502   2.991  1.00 10.00      A   
ATOM    645  HE1 TRP    74       0.347   4.768   2.612  1.00 10.00      A   
ATOM    646  CE2 TRP    74      -1.304   5.349   3.774  1.00 10.00      A   
ATOM    647  CE3 TRP    74      -2.915   6.759   4.896  1.00 10.00      A   
ATOM    648  CZ2 TRP    74      -1.935   4.191   4.221  1.00 10.00      A   
ATOM    649  CZ3 TRP    74      -3.539   5.609   5.338  1.00 10.00      A   
ATOM    650  CH2 TRP    74      -3.047   4.342   5.003  1.00 10.00      A   
ATOM    651  C   TRP    74      -1.406   9.804   5.901  1.00 10.00      A   
ATOM    652  O   TRP    74      -2.415  10.502   5.791  1.00 10.00      A   
ATOM    653  N   VAL    75      -1.136   9.106   7.002  1.00 10.00      A   
ATOM    654  HN  VAL    75      -0.310   8.580   7.051  1.00 10.00      A   
ATOM    655  CA  VAL    75      -2.055   9.113   8.140  1.00 10.00      A   
ATOM    656  CB  VAL    75      -1.737   8.020   9.183  1.00 10.00      A   
ATOM    657  CG1 VAL    75      -1.798   6.637   8.553  1.00 10.00      A   
ATOM    658  CG2 VAL    75      -0.390   8.261   9.845  1.00 10.00      A   
ATOM    659  C   VAL    75      -2.090  10.485   8.812  1.00 10.00      A   
ATOM    660  O   VAL    75      -2.996  10.789   9.588  1.00 10.00      A   
ATOM    661  N   TYR    76      -1.097  11.310   8.493  1.00 10.00      A   
ATOM    662  HN  TYR    76      -0.405  10.997   7.873  1.00 10.00      A   
ATOM    663  CA  TYR    76      -1.000  12.659   9.039  1.00 10.00      A   
ATOM    664  CB  TYR    76       0.303  13.313   8.554  1.00 10.00      A   
ATOM    665  CG  TYR    76       0.427  14.799   8.828  1.00 10.00      A   
ATOM    666  CD1 TYR    76       0.715  15.274  10.102  1.00 10.00      A   
ATOM    667  CD2 TYR    76       0.272  15.724   7.804  1.00 10.00      A   
ATOM    668  CE1 TYR    76       0.839  16.631  10.347  1.00 10.00      A   
ATOM    669  CE2 TYR    76       0.392  17.079   8.040  1.00 10.00      A   
ATOM    670  CZ  TYR    76       0.678  17.527   9.310  1.00 10.00      A   
ATOM    671  OH  TYR    76       0.802  18.878   9.542  1.00 10.00      A   
ATOM    672  HH  TYR    76       0.002  19.326   9.232  1.00 10.00      A   
ATOM    673  C   TYR    76      -2.210  13.491   8.620  1.00 10.00      A   
ATOM    674  O   TYR    76      -2.649  14.382   9.347  1.00 10.00      A   
ATOM    675  N   VAL    77      -2.760  13.169   7.454  1.00 10.00      A   
ATOM    676  HN  VAL    77      -2.379  12.425   6.938  1.00 10.00      A   
ATOM    677  CA  VAL    77      -3.915  13.879   6.923  1.00 10.00      A   
ATOM    678  CB  VAL    77      -4.213  13.452   5.469  1.00 10.00      A   
ATOM    679  CG1 VAL    77      -5.364  14.262   4.889  1.00 10.00      A   
ATOM    680  CG2 VAL    77      -2.967  13.590   4.602  1.00 10.00      A   
ATOM    681  C   VAL    77      -5.156  13.635   7.779  1.00 10.00      A   
ATOM    682  O   VAL    77      -5.830  14.578   8.190  1.00 10.00      A   
ATOM    683  N   SER    78      -5.435  12.369   8.062  1.00 10.00      A   
ATOM    684  HN  SER    78      -4.833  11.663   7.741  1.00 10.00      A   
ATOM    685  CA  SER    78      -6.601  11.987   8.846  1.00 10.00      A   
ATOM    686  CB  SER    78      -6.743  10.468   8.830  1.00 10.00      A   
ATOM    687  OG  SER    78      -5.514   9.866   8.457  1.00 10.00      A   
ATOM    688  HG  SER    78      -5.180   9.342   9.196  1.00 10.00      A   
ATOM    689  C   SER    78      -6.531  12.500  10.282  1.00 10.00      A   
ATOM    690  O   SER    78      -7.498  13.064  10.795  1.00 10.00      A   
ATOM    691  N   ILE    79      -5.380  12.318  10.922  1.00 10.00      A   
ATOM    692  HN  ILE    79      -4.638  11.871  10.455  1.00 10.00      A   
ATOM    693  CA  ILE    79      -5.193  12.753  12.306  1.00 10.00      A   
ATOM    694  CB  ILE    79      -3.801  12.358  12.848  1.00 10.00      A   
ATOM    695  CG1 ILE    79      -3.585  10.848  12.710  1.00 10.00      A   
ATOM    696  CG2 ILE    79      -3.653  12.779  14.305  1.00 10.00      A   
ATOM    697  CD1 ILE    79      -2.173  10.397  13.010  1.00 10.00      A   
ATOM    698  C   ILE    79      -5.385  14.262  12.448  1.00 10.00      A   
ATOM    699  O   ILE    79      -6.031  14.735  13.388  1.00 10.00      A   
ATOM    700  N   ALA    80      -4.849  15.011  11.497  1.00 10.00      A   
ATOM    701  HN  ALA    80      -4.368  14.575  10.759  1.00 10.00      A   
ATOM    702  CA  ALA    80      -4.944  16.466  11.525  1.00 10.00      A   
ATOM    703  CB  ALA    80      -3.966  17.087  10.539  1.00 10.00      A   
ATOM    704  C   ALA    80      -6.363  16.969  11.261  1.00 10.00      A   
ATOM    705  O   ALA    80      -6.729  18.056  11.708  1.00 10.00      A   
ATOM    706  N   THR    81      -7.164  16.180  10.555  1.00 10.00      A   
ATOM    707  HN  THR    81      -6.835  15.309  10.247  1.00 10.00      A   
ATOM    708  CA  THR    81      -8.527  16.585  10.228  1.00 10.00      A   
ATOM    709  CB  THR    81      -8.928  16.130   8.812  1.00 10.00      A   
ATOM    710  OG1 THR    81      -8.413  14.814   8.570  1.00 10.00      A   
ATOM    711  HG1 THR    81      -7.510  14.878   8.225  1.00 10.00      A   
ATOM    712  CG2 THR    81      -8.379  17.088   7.766  1.00 10.00      A   
ATOM    713  C   THR    81      -9.564  16.086  11.236  1.00 10.00      A   
ATOM    714  O   THR    81     -10.345  16.874  11.770  1.00 10.00      A   
ATOM    715  N   PHE    82      -9.568  14.785  11.499  1.00 10.00      A   
ATOM    716  HN  PHE    82      -8.903  14.204  11.061  1.00 10.00      A   
ATOM    717  CA  PHE    82     -10.537  14.196  12.420  1.00 10.00      A   
ATOM    718  CB  PHE    82     -10.728  12.703  12.129  1.00 10.00      A   
ATOM    719  CG  PHE    82     -11.962  12.118  12.753  1.00 10.00      A   
ATOM    720  CD1 PHE    82     -13.217  12.429  12.256  1.00 10.00      A   
ATOM    721  CD2 PHE    82     -11.870  11.263  13.837  1.00 10.00      A   
ATOM    722  CE1 PHE    82     -14.359  11.899  12.828  1.00 10.00      A   
ATOM    723  CE2 PHE    82     -13.006  10.728  14.415  1.00 10.00      A   
ATOM    724  CZ  PHE    82     -14.254  11.047  13.911  1.00 10.00      A   
ATOM    725  C   PHE    82     -10.155  14.412  13.881  1.00 10.00      A   
ATOM    726  O   PHE    82     -11.010  14.711  14.718  1.00 10.00      A   
ATOM    727  N   GLY    83      -8.872  14.262  14.182  1.00 10.00      A   
ATOM    728  HN  GLY    83      -8.234  14.039  13.472  1.00 10.00      A   
ATOM    729  CA  GLY    83      -8.407  14.434  15.544  1.00 10.00      A   
ATOM    730  C   GLY    83      -8.445  15.883  15.984  1.00 10.00      A   
ATOM    731  O   GLY    83      -8.797  16.185  17.125  1.00 10.00      A   
ATOM    732  N   GLY    84      -8.087  16.780  15.074  1.00 10.00      A   
ATOM    733  HN  GLY    84      -7.828  16.478  14.178  1.00 10.00      A   
ATOM    734  CA  GLY    84      -8.083  18.197  15.390  1.00 10.00      A   
ATOM    735  C   GLY    84      -6.980  18.547  16.362  1.00 10.00      A   
ATOM    736  O   GLY    84      -7.073  19.526  17.100  1.00 10.00      A   
ATOM    737  N   MET    85      -5.935  17.734  16.367  1.00 10.00      A   
ATOM    738  HN  MET    85      -5.918  16.974  15.749  1.00 10.00      A   
ATOM    739  CA  MET    85      -4.807  17.947  17.255  1.00 10.00      A   
ATOM    740  CB  MET    85      -4.163  16.605  17.626  1.00 10.00      A   
ATOM    741  CG  MET    85      -5.143  15.538  18.088  1.00 10.00      A   
ATOM    742  SD  MET    85      -6.015  15.987  19.601  1.00 10.00      A   
ATOM    743  CE  MET    85      -4.696  15.853  20.807  1.00 10.00      A   
ATOM    744  C   MET    85      -3.779  18.852  16.584  1.00 10.00      A   
ATOM    745  O   MET    85      -3.789  19.003  15.358  1.00 10.00      A   
ATOM    746  N   PRO    86      -2.909  19.498  17.379  1.00 10.00      A   
ATOM    747  CA  PRO    86      -1.863  20.383  16.854  1.00 10.00      A   
ATOM    748  CB  PRO    86      -1.152  20.892  18.117  1.00 10.00      A   
ATOM    749  CG  PRO    86      -2.132  20.681  19.218  1.00 10.00      A   
ATOM    750  CD  PRO    86      -2.895  19.445  18.850  1.00 10.00      A   
ATOM    751  C   PRO    86      -0.876  19.627  15.965  1.00 10.00      A   
ATOM    752  O   PRO    86      -0.630  18.438  16.174  1.00 10.00      A   
ATOM    753  N   GLY    87      -0.314  20.338  14.988  1.00 10.00      A   
ATOM    754  HN  GLY    87      -0.558  21.283  14.895  1.00 10.00      A   
ATOM    755  CA  GLY    87       0.643  19.759  14.047  1.00 10.00      A   
ATOM    756  C   GLY    87       1.698  18.857  14.677  1.00 10.00      A   
ATOM    757  O   GLY    87       1.777  17.677  14.329  1.00 10.00      A   
ATOM    758  N   PRO    88       2.532  19.380  15.601  1.00 10.00      A   
ATOM    759  CA  PRO    88       3.583  18.592  16.269  1.00 10.00      A   
ATOM    760  CB  PRO    88       4.150  19.550  17.330  1.00 10.00      A   
ATOM    761  CG  PRO    88       3.172  20.676  17.411  1.00 10.00      A   
ATOM    762  CD  PRO    88       2.546  20.780  16.052  1.00 10.00      A   
ATOM    763  C   PRO    88       3.048  17.319  16.930  1.00 10.00      A   
ATOM    764  O   PRO    88       3.746  16.304  16.998  1.00 10.00      A   
ATOM    765  N   VAL    89       1.808  17.371  17.405  1.00 10.00      A   
ATOM    766  HN  VAL    89       1.293  18.198  17.301  1.00 10.00      A   
ATOM    767  CA  VAL    89       1.188  16.221  18.053  1.00 10.00      A   
ATOM    768  CB  VAL    89      -0.049  16.633  18.881  1.00 10.00      A   
ATOM    769  CG1 VAL    89      -0.621  15.440  19.636  1.00 10.00      A   
ATOM    770  CG2 VAL    89       0.306  17.754  19.844  1.00 10.00      A   
ATOM    771  C   VAL    89       0.787  15.186  17.005  1.00 10.00      A   
ATOM    772  O   VAL    89       0.977  13.983  17.197  1.00 10.00      A   
ATOM    773  N   ASN    90       0.256  15.671  15.887  1.00 10.00      A   
ATOM    774  HN  ASN    90       0.139  16.643  15.798  1.00 10.00      A   
ATOM    775  CA  ASN    90      -0.167  14.804  14.791  1.00 10.00      A   
ATOM    776  CB  ASN    90      -0.772  15.622  13.647  1.00 10.00      A   
ATOM    777  CG  ASN    90      -2.008  16.398  14.053  1.00 10.00      A   
ATOM    778  OD1 ASN    90      -2.819  15.930  14.849  1.00 10.00      A   
ATOM    779  ND2 ASN    90      -2.158  17.594  13.507  1.00 10.00      A   
ATOM    780 HD21 ASN    90      -1.476  17.907  12.876  1.00 10.00      A   
ATOM    781 HD22 ASN    90      -2.937  18.128  13.774  1.00 10.00      A   
ATOM    782  C   ASN    90       1.017  14.009  14.266  1.00 10.00      A   
ATOM    783  O   ASN    90       0.926  12.799  14.056  1.00 10.00      A   
ATOM    784  N   ILE    91       2.137  14.700  14.072  1.00 10.00      A   
ATOM    785  HN  ILE    91       2.141  15.664  14.263  1.00 10.00      A   
ATOM    786  CA  ILE    91       3.357  14.069  13.579  1.00 10.00      A   
ATOM    787  CB  ILE    91       4.480  15.107  13.357  1.00 10.00      A   
ATOM    788  CG1 ILE    91       4.001  16.203  12.398  1.00 10.00      A   
ATOM    789  CG2 ILE    91       5.734  14.436  12.812  1.00 10.00      A   
ATOM    790  CD1 ILE    91       4.965  17.364  12.262  1.00 10.00      A   
ATOM    791  C   ILE    91       3.829  12.994  14.555  1.00 10.00      A   
ATOM    792  O   ILE    91       4.238  11.905  14.148  1.00 10.00      A   
ATOM    793  N   PHE    92       3.739  13.301  15.846  1.00 10.00      A   
ATOM    794  HN  PHE    92       3.388  14.181  16.104  1.00 10.00      A   
ATOM    795  CA  PHE    92       4.139  12.364  16.888  1.00 10.00      A   
ATOM    796  CB  PHE    92       3.993  13.013  18.270  1.00 10.00      A   
ATOM    797  CG  PHE    92       4.290  12.093  19.424  1.00 10.00      A   
ATOM    798  CD1 PHE    92       5.590  11.702  19.702  1.00 10.00      A   
ATOM    799  CD2 PHE    92       3.267  11.621  20.233  1.00 10.00      A   
ATOM    800  CE1 PHE    92       5.864  10.859  20.762  1.00 10.00      A   
ATOM    801  CE2 PHE    92       3.535  10.778  21.295  1.00 10.00      A   
ATOM    802  CZ  PHE    92       4.836  10.396  21.559  1.00 10.00      A   
ATOM    803  C   PHE    92       3.305  11.088  16.809  1.00 10.00      A   
ATOM    804  O   PHE    92       3.835   9.982  16.924  1.00 10.00      A   
ATOM    805  N   LEU    93       2.003  11.253  16.591  1.00 10.00      A   
ATOM    806  HN  LEU    93       1.645  12.165  16.503  1.00 10.00      A   
ATOM    807  CA  LEU    93       1.089  10.119  16.488  1.00 10.00      A   
ATOM    808  CB  LEU    93      -0.369  10.586  16.448  1.00 10.00      A   
ATOM    809  CG  LEU    93      -0.916  11.172  17.754  1.00 10.00      A   
ATOM    810  CD1 LEU    93      -2.344  11.665  17.573  1.00 10.00      A   
ATOM    811  CD2 LEU    93      -0.840  10.145  18.874  1.00 10.00      A   
ATOM    812  C   LEU    93       1.417   9.245  15.281  1.00 10.00      A   
ATOM    813  O   LEU    93       1.268   8.024  15.333  1.00 10.00      A   
ATOM    814  N   VAL    94       1.869   9.874  14.201  1.00 10.00      A   
ATOM    815  HN  VAL    94       1.951  10.853  14.218  1.00 10.00      A   
ATOM    816  CA  VAL    94       2.243   9.147  12.990  1.00 10.00      A   
ATOM    817  CB  VAL    94       2.629  10.111  11.843  1.00 10.00      A   
ATOM    818  CG1 VAL    94       3.076   9.338  10.607  1.00 10.00      A   
ATOM    819  CG2 VAL    94       1.469  11.033  11.503  1.00 10.00      A   
ATOM    820  C   VAL    94       3.426   8.232  13.288  1.00 10.00      A   
ATOM    821  O   VAL    94       3.415   7.044  12.960  1.00 10.00      A   
ATOM    822  N   VAL    95       4.438   8.801  13.935  1.00 10.00      A   
ATOM    823  HN  VAL    95       4.375   9.751  14.174  1.00 10.00      A   
ATOM    824  CA  VAL    95       5.638   8.057  14.299  1.00 10.00      A   
ATOM    825  CB  VAL    95       6.694   8.992  14.925  1.00 10.00      A   
ATOM    826  CG1 VAL    95       7.983   8.239  15.218  1.00 10.00      A   
ATOM    827  CG2 VAL    95       6.962  10.182  14.017  1.00 10.00      A   
ATOM    828  C   VAL    95       5.289   6.959  15.299  1.00 10.00      A   
ATOM    829  O   VAL    95       5.764   5.825  15.194  1.00 10.00      A   
ATOM    830  N   LEU    96       4.434   7.305  16.253  1.00 10.00      A   
ATOM    831  HN  LEU    96       4.085   8.226  16.267  1.00 10.00      A   
ATOM    832  CA  LEU    96       4.000   6.372  17.283  1.00 10.00      A   
ATOM    833  CB  LEU    96       3.083   7.089  18.276  1.00 10.00      A   
ATOM    834  CG  LEU    96       2.912   6.432  19.645  1.00 10.00      A   
ATOM    835  CD1 LEU    96       4.205   6.509  20.444  1.00 10.00      A   
ATOM    836  CD2 LEU    96       1.769   7.082  20.408  1.00 10.00      A   
ATOM    837  C   LEU    96       3.283   5.170  16.666  1.00 10.00      A   
ATOM    838  O   LEU    96       3.466   4.033  17.107  1.00 10.00      A   
ATOM    839  N   LEU    97       2.479   5.433  15.637  1.00 10.00      A   
ATOM    840  HN  LEU    97       2.374   6.365  15.341  1.00 10.00      A   
ATOM    841  CA  LEU    97       1.740   4.382  14.944  1.00 10.00      A   
ATOM    842  CB  LEU    97       0.694   4.991  14.005  1.00 10.00      A   
ATOM    843  CG  LEU    97      -0.200   4.002  13.251  1.00 10.00      A   
ATOM    844  CD1 LEU    97      -1.089   3.234  14.217  1.00 10.00      A   
ATOM    845  CD2 LEU    97      -1.038   4.722  12.206  1.00 10.00      A   
ATOM    846  C   LEU    97       2.695   3.493  14.158  1.00 10.00      A   
ATOM    847  O   LEU    97       2.566   2.267  14.161  1.00 10.00      A   
ATOM    848  N   ALA    98       3.659   4.120  13.490  1.00 10.00      A   
ATOM    849  HN  ALA    98       3.695   5.102  13.511  1.00 10.00      A   
ATOM    850  CA  ALA    98       4.650   3.394  12.711  1.00 10.00      A   
ATOM    851  CB  ALA    98       5.589   4.366  12.009  1.00 10.00      A   
ATOM    852  C   ALA    98       5.435   2.449  13.611  1.00 10.00      A   
ATOM    853  O   ALA    98       5.694   1.302  13.248  1.00 10.00      A   
ATOM    854  N   ALA    99       5.787   2.938  14.798  1.00 10.00      A   
ATOM    855  HN  ALA    99       5.541   3.862  15.024  1.00 10.00      A   
ATOM    856  CA  ALA    99       6.527   2.148  15.772  1.00 10.00      A   
ATOM    857  CB  ALA    99       6.888   3.006  16.975  1.00 10.00      A   
ATOM    858  C   ALA    99       5.711   0.939  16.212  1.00 10.00      A   
ATOM    859  O   ALA    99       6.238  -0.165  16.337  1.00 10.00      A   
ATOM    860  N   TYR   100       4.417   1.157  16.424  1.00 10.00      A   
ATOM    861  HN  TYR   100       4.060   2.063  16.293  1.00 10.00      A   
ATOM    862  CA  TYR   100       3.511   0.094  16.845  1.00 10.00      A   
ATOM    863  CB  TYR   100       2.102   0.660  17.069  1.00 10.00      A   
ATOM    864  CG  TYR   100       1.013  -0.385  17.221  1.00 10.00      A   
ATOM    865  CD1 TYR   100       0.955  -1.205  18.342  1.00 10.00      A   
ATOM    866  CD2 TYR   100       0.036  -0.542  16.245  1.00 10.00      A   
ATOM    867  CE1 TYR   100      -0.040  -2.154  18.482  1.00 10.00      A   
ATOM    868  CE2 TYR   100      -0.962  -1.489  16.377  1.00 10.00      A   
ATOM    869  CZ  TYR   100      -0.998  -2.289  17.499  1.00 10.00      A   
ATOM    870  OH  TYR   100      -1.996  -3.230  17.636  1.00 10.00      A   
ATOM    871  HH  TYR   100      -2.362  -3.181  18.526  1.00 10.00      A   
ATOM    872  C   TYR   100       3.476  -1.030  15.815  1.00 10.00      A   
ATOM    873  O   TYR   100       3.535  -2.209  16.163  1.00 10.00      A   
ATOM    874  N   LEU   101       3.403  -0.660  14.545  1.00 10.00      A   
ATOM    875  HN  LEU   101       3.374   0.299  14.327  1.00 10.00      A   
ATOM    876  CA  LEU   101       3.359  -1.640  13.468  1.00 10.00      A   
ATOM    877  CB  LEU   101       2.846  -1.003  12.176  1.00 10.00      A   
ATOM    878  CG  LEU   101       1.394  -0.513  12.203  1.00 10.00      A   
ATOM    879  CD1 LEU   101       1.021   0.144  10.882  1.00 10.00      A   
ATOM    880  CD2 LEU   101       0.444  -1.660  12.520  1.00 10.00      A   
ATOM    881  C   LEU   101       4.721  -2.294  13.247  1.00 10.00      A   
ATOM    882  O   LEU   101       4.800  -3.458  12.848  1.00 10.00      A   
ATOM    883  N   SER   102       5.787  -1.552  13.520  1.00 10.00      A   
ATOM    884  HN  SER   102       5.660  -0.633  13.839  1.00 10.00      A   
ATOM    885  CA  SER   102       7.145  -2.059  13.347  1.00 10.00      A   
ATOM    886  CB  SER   102       8.151  -0.910  13.339  1.00 10.00      A   
ATOM    887  OG  SER   102       7.851   0.015  12.311  1.00 10.00      A   
ATOM    888  HG  SER   102       7.057   0.512  12.547  1.00 10.00      A   
ATOM    889  C   SER   102       7.516  -3.078  14.425  1.00 10.00      A   
ATOM    890  O   SER   102       8.454  -3.862  14.253  1.00 10.00      A   
ATOM    891  N   LEU   103       6.773  -3.069  15.529  1.00 10.00      A   
ATOM    892  HN  LEU   103       6.044  -2.417  15.606  1.00 10.00      A   
ATOM    893  CA  LEU   103       7.019  -3.994  16.631  1.00 10.00      A   
ATOM    894  CB  LEU   103       6.014  -3.768  17.763  1.00 10.00      A   
ATOM    895  CG  LEU   103       6.240  -2.538  18.646  1.00 10.00      A   
ATOM    896  CD1 LEU   103       5.099  -2.380  19.639  1.00 10.00      A   
ATOM    897  CD2 LEU   103       7.571  -2.641  19.376  1.00 10.00      A   
ATOM    898  C   LEU   103       6.941  -5.441  16.156  1.00 10.00      A   
ATOM    899  O   LEU   103       7.714  -6.293  16.591  1.00 10.00      A   
ATOM    900  N   TYR   104       6.014  -5.703  15.246  1.00 10.00      A   
ATOM    901  HN  TYR   104       5.441  -4.975  14.929  1.00 10.00      A   
ATOM    902  CA  TYR   104       5.829  -7.041  14.706  1.00 10.00      A   
ATOM    903  CB  TYR   104       4.533  -7.119  13.899  1.00 10.00      A   
ATOM    904  CG  TYR   104       3.308  -6.765  14.717  1.00 10.00      A   
ATOM    905  CD1 TYR   104       2.762  -5.487  14.675  1.00 10.00      A   
ATOM    906  CD2 TYR   104       2.703  -7.707  15.538  1.00 10.00      A   
ATOM    907  CE1 TYR   104       1.653  -5.158  15.430  1.00 10.00      A   
ATOM    908  CE2 TYR   104       1.591  -7.388  16.295  1.00 10.00      A   
ATOM    909  CZ  TYR   104       1.070  -6.112  16.235  1.00 10.00      A   
ATOM    910  OH  TYR   104      -0.029  -5.787  16.995  1.00 10.00      A   
ATOM    911  HH  TYR   104      -0.718  -5.425  16.423  1.00 10.00      A   
ATOM    912  C   TYR   104       7.033  -7.463  13.873  1.00 10.00      A   
ATOM    913  O   TYR   104       7.505  -8.592  13.980  1.00 10.00      A   
ATOM    914  N   THR   105       7.549  -6.542  13.070  1.00 10.00      A   
ATOM    915  HN  THR   105       7.143  -5.653  13.036  1.00 10.00      A   
ATOM    916  CA  THR   105       8.710  -6.825  12.239  1.00 10.00      A   
ATOM    917  CB  THR   105       8.999  -5.661  11.274  1.00 10.00      A   
ATOM    918  OG1 THR   105       7.770  -5.250  10.649  1.00 10.00      A   
ATOM    919  HG1 THR   105       7.932  -5.078   9.711  1.00 10.00      A   
ATOM    920  CG2 THR   105       9.983  -6.095  10.199  1.00 10.00      A   
ATOM    921  C   THR   105       9.936  -7.097  13.115  1.00 10.00      A   
ATOM    922  O   THR   105      10.749  -7.974  12.814  1.00 10.00      A   
ATOM    923  N   GLY   106      10.048  -6.351  14.213  1.00 10.00      A   
ATOM    924  HN  GLY   106       9.374  -5.658  14.396  1.00 10.00      A   
ATOM    925  CA  GLY   106      11.156  -6.540  15.130  1.00 10.00      A   
ATOM    926  C   GLY   106      11.075  -7.885  15.827  1.00 10.00      A   
ATOM    927  O   GLY   106      12.089  -8.561  16.023  1.00 10.00      A   
ATOM    928  N   LEU   107       9.858  -8.273  16.191  1.00 10.00      A   
ATOM    929  HN  LEU   107       9.096  -7.680  16.008  1.00 10.00      A   
ATOM    930  CA  LEU   107       9.622  -9.547  16.856  1.00 10.00      A   
ATOM    931  CB  LEU   107       8.152  -9.658  17.279  1.00 10.00      A   
ATOM    932  CG  LEU   107       7.744 -10.949  17.997  1.00 10.00      A   
ATOM    933  CD1 LEU   107       8.411 -11.043  19.363  1.00 10.00      A   
ATOM    934  CD2 LEU   107       6.230 -11.041  18.123  1.00 10.00      A   
ATOM    935  C   LEU   107       9.988 -10.696  15.922  1.00 10.00      A   
ATOM    936  O   LEU   107      10.562 -11.695  16.349  1.00 10.00      A   
ATOM    937  N   PHE   108       9.658 -10.533  14.645  1.00 10.00      A   
ATOM    938  HN  PHE   108       9.199  -9.707  14.376  1.00 10.00      A   
ATOM    939  CA  PHE   108       9.951 -11.540  13.632  1.00 10.00      A   
ATOM    940  CB  PHE   108       9.477 -11.045  12.258  1.00 10.00      A   
ATOM    941  CG  PHE   108       9.983 -11.843  11.089  1.00 10.00      A   
ATOM    942  CD1 PHE   108       9.627 -13.174  10.927  1.00 10.00      A   
ATOM    943  CD2 PHE   108      10.807 -11.255  10.144  1.00 10.00      A   
ATOM    944  CE1 PHE   108      10.092 -13.902   9.849  1.00 10.00      A   
ATOM    945  CE2 PHE   108      11.275 -11.977   9.065  1.00 10.00      A   
ATOM    946  CZ  PHE   108      10.915 -13.302   8.915  1.00 10.00      A   
ATOM    947  C   PHE   108      11.444 -11.859  13.606  1.00 10.00      A   
ATOM    948  O   PHE   108      11.845 -13.021  13.687  1.00 10.00      A   
ATOM    949  N   ALA   109      12.258 -10.817  13.520  1.00 10.00      A   
ATOM    950  HN  ALA   109      11.874  -9.914  13.473  1.00 10.00      A   
ATOM    951  CA  ALA   109      13.706 -10.976  13.484  1.00 10.00      A   
ATOM    952  CB  ALA   109      14.374  -9.654  13.141  1.00 10.00      A   
ATOM    953  C   ALA   109      14.237 -11.515  14.810  1.00 10.00      A   
ATOM    954  O   ALA   109      15.139 -12.356  14.834  1.00 10.00      A   
ATOM    955  N   GLY   110      13.661 -11.036  15.907  1.00 10.00      A   
ATOM    956  HN  GLY   110      12.943 -10.373  15.819  1.00 10.00      A   
ATOM    957  CA  GLY   110      14.082 -11.470  17.227  1.00 10.00      A   
ATOM    958  C   GLY   110      13.822 -12.945  17.472  1.00 10.00      A   
ATOM    959  O   GLY   110      14.677 -13.650  18.010  1.00 10.00      A   
ATOM    960  N   VAL   111      12.644 -13.413  17.076  1.00 10.00      A   
ATOM    961  HN  VAL   111      12.001 -12.797  16.655  1.00 10.00      A   
ATOM    962  CA  VAL   111      12.277 -14.812  17.252  1.00 10.00      A   
ATOM    963  CB  VAL   111      10.768 -15.037  16.996  1.00 10.00      A   
ATOM    964  CG1 VAL   111      10.427 -16.518  16.998  1.00 10.00      A   
ATOM    965  CG2 VAL   111       9.930 -14.307  18.034  1.00 10.00      A   
ATOM    966  C   VAL   111      13.100 -15.707  16.322  1.00 10.00      A   
ATOM    967  O   VAL   111      13.631 -16.741  16.740  1.00 10.00      A   
ATOM    968  N   LEU   112      13.220 -15.287  15.067  1.00 10.00      A   
ATOM    969  HN  LEU   112      12.779 -14.448  14.801  1.00 10.00      A   
ATOM    970  CA  LEU   112      13.974 -16.041  14.068  1.00 10.00      A   
ATOM    971  CB  LEU   112      13.924 -15.327  12.712  1.00 10.00      A   
ATOM    972  CG  LEU   112      14.155 -16.200  11.473  1.00 10.00      A   
ATOM    973  CD1 LEU   112      12.969 -17.123  11.237  1.00 10.00      A   
ATOM    974  CD2 LEU   112      14.410 -15.337  10.246  1.00 10.00      A   
ATOM    975  C   LEU   112      15.426 -16.238  14.500  1.00 10.00      A   
ATOM    976  O   LEU   112      15.982 -17.330  14.371  1.00 10.00      A   
ATOM    977  N   SER   113      16.023 -15.187  15.048  1.00 10.00      A   
ATOM    978  HN  SER   113      15.516 -14.352  15.161  1.00 10.00      A   
ATOM    979  CA  SER   113      17.414 -15.239  15.485  1.00 10.00      A   
ATOM    980  CB  SER   113      17.969 -13.828  15.667  1.00 10.00      A   
ATOM    981  OG  SER   113      17.834 -13.075  14.472  1.00 10.00      A   
ATOM    982  HG  SER   113      16.896 -12.948  14.281  1.00 10.00      A   
ATOM    983  C   SER   113      17.600 -16.055  16.764  1.00 10.00      A   
ATOM    984  O   SER   113      18.727 -16.390  17.131  1.00 10.00      A   
ATOM    985  N   ARG   114      16.504 -16.378  17.438  1.00 10.00      A   
ATOM    986  HN  ARG   114      15.628 -16.096  17.097  1.00 10.00      A   
ATOM    987  CA  ARG   114      16.580 -17.153  18.672  1.00 10.00      A   
ATOM    988  CB  ARG   114      15.351 -16.913  19.556  1.00 10.00      A   
ATOM    989  CG  ARG   114      15.385 -17.675  20.874  1.00 10.00      A   
ATOM    990  CD  ARG   114      13.989 -18.044  21.355  1.00 10.00      A   
ATOM    991  NE  ARG   114      14.035 -18.951  22.505  1.00 10.00      A   
ATOM    992  HE  ARG   114      14.670 -18.729  23.225  1.00 10.00      A   
ATOM    993  CZ  ARG   114      13.264 -20.036  22.642  1.00 10.00      A   
ATOM    994  NH1 ARG   114      12.376 -20.357  21.703  1.00 10.00      A   
ATOM    995 HH11 ARG   114      12.270 -19.760  20.854  1.00 10.00      A   
ATOM    996 HH12 ARG   114      11.772 -21.206  21.811  1.00 10.00      A   
ATOM    997  NH2 ARG   114      13.392 -20.804  23.716  1.00 10.00      A   
ATOM    998 HH21 ARG   114      12.798 -21.656  23.828  1.00 10.00      A   
ATOM    999 HH22 ARG   114      14.086 -20.561  24.456  1.00 10.00      A   
ATOM   1000  C   ARG   114      16.712 -18.640  18.371  1.00 10.00      A   
ATOM   1001  O   ARG   114      17.582 -19.322  18.914  1.00 10.00      A   
ATOM   1002  N   LEU   115      15.844 -19.135  17.503  1.00 10.00      A   
ATOM   1003  HN  LEU   115      15.183 -18.536  17.089  1.00 10.00      A   
ATOM   1004  CA  LEU   115      15.847 -20.546  17.148  1.00 10.00      A   
ATOM   1005  CB  LEU   115      14.446 -21.010  16.751  1.00 10.00      A   
ATOM   1006  CG  LEU   115      13.407 -21.053  17.874  1.00 10.00      A   
ATOM   1007  CD1 LEU   115      12.048 -21.468  17.332  1.00 10.00      A   
ATOM   1008  CD2 LEU   115      13.852 -21.990  18.987  1.00 10.00      A   
ATOM   1009  C   LEU   115      16.857 -20.867  16.051  1.00 10.00      A   
ATOM   1010  O   LEU   115      17.468 -21.936  16.058  1.00 10.00      A   
ATOM   1011  N   TRP   116      17.035 -19.947  15.112  1.00 10.00      A   
ATOM   1012  HN  TRP   116      16.529 -19.106  15.155  1.00 10.00      A   
ATOM   1013  CA  TRP   116      17.972 -20.158  14.012  1.00 10.00      A   
ATOM   1014  CB  TRP   116      17.217 -20.353  12.691  1.00 10.00      A   
ATOM   1015  CG  TRP   116      16.065 -21.309  12.782  1.00 10.00      A   
ATOM   1016  CD1 TRP   116      16.101 -22.662  12.601  1.00 10.00      A   
ATOM   1017  CD2 TRP   116      14.701 -20.983  13.081  1.00 10.00      A   
ATOM   1018  NE1 TRP   116      14.846 -23.196  12.765  1.00 10.00      A   
ATOM   1019  HE1 TRP   116      14.615 -24.150  12.683  1.00 10.00      A   
ATOM   1020  CE2 TRP   116      13.969 -22.184  13.064  1.00 10.00      A   
ATOM   1021  CE3 TRP   116      14.033 -19.789  13.365  1.00 10.00      A   
ATOM   1022  CZ2 TRP   116      12.599 -22.223  13.317  1.00 10.00      A   
ATOM   1023  CZ3 TRP   116      12.676 -19.830  13.615  1.00 10.00      A   
ATOM   1024  CH2 TRP   116      11.972 -21.038  13.591  1.00 10.00      A   
ATOM   1025  C   TRP   116      18.955 -18.994  13.893  1.00 10.00      A   
ATOM   1026  O   TRP   116      18.799 -18.125  13.040  1.00 10.00      A   
ATOM   1027  N   PRO   117      19.982 -18.957  14.757  1.00 10.00      A   
ATOM   1028  CA  PRO   117      20.990 -17.894  14.748  1.00 10.00      A   
ATOM   1029  CB  PRO   117      21.651 -18.006  16.133  1.00 10.00      A   
ATOM   1030  CG  PRO   117      20.900 -19.072  16.868  1.00 10.00      A   
ATOM   1031  CD  PRO   117      20.241 -19.926  15.826  1.00 10.00      A   
ATOM   1032  C   PRO   117      22.038 -18.100  13.655  1.00 10.00      A   
ATOM   1033  O   PRO   117      22.729 -17.159  13.255  1.00 10.00      A   
ATOM   1034  N   LYS   118      22.140 -19.327  13.161  1.00 10.00      A   
ATOM   1035  HN  LYS   118      21.538 -20.025  13.493  1.00 10.00      A   
ATOM   1036  CA  LYS   118      23.112 -19.653  12.125  1.00 10.00      A   
ATOM   1037  CB  LYS   118      23.428 -21.150  12.121  1.00 10.00      A   
ATOM   1038  CG  LYS   118      24.147 -21.615  13.378  1.00 10.00      A   
ATOM   1039  CD  LYS   118      24.580 -23.068  13.277  1.00 10.00      A   
ATOM   1040  CE  LYS   118      25.376 -23.486  14.503  1.00 10.00      A   
ATOM   1041  NZ  LYS   118      25.891 -24.877  14.396  1.00 10.00      A   
ATOM   1042  HZ1 LYS   118      25.101 -25.544  14.278  1.00 10.00      A   
ATOM   1043  HZ2 LYS   118      26.416 -25.132  15.256  1.00 10.00      A   
ATOM   1044  HZ3 LYS   118      26.528 -24.962  13.579  1.00 10.00      A   
ATOM   1045  C   LYS   118      22.653 -19.171  10.751  1.00 10.00      A   
ATOM   1046  O   LYS   118      21.477 -18.847  10.554  1.00 10.00      A   
ATOM   1047  N   THR   119      23.584 -19.117   9.809  1.00 10.00      A   
ATOM   1048  HN  THR   119      24.503 -19.394  10.025  1.00 10.00      A   
ATOM   1049  CA  THR   119      23.292 -18.652   8.461  1.00 10.00      A   
ATOM   1050  CB  THR   119      24.440 -17.776   7.931  1.00 10.00      A   
ATOM   1051  OG1 THR   119      25.691 -18.282   8.422  1.00 10.00      A   
ATOM   1052  HG1 THR   119      26.186 -17.565   8.837  1.00 10.00      A   
ATOM   1053  CG2 THR   119      24.268 -16.339   8.398  1.00 10.00      A   
ATOM   1054  C   THR   119      23.028 -19.804   7.489  1.00 10.00      A   
ATOM   1055  O   THR   119      23.699 -19.937   6.463  1.00 10.00      A   
ATOM   1056  N   THR   120      22.050 -20.635   7.814  1.00 10.00      A   
ATOM   1057  HN  THR   120      21.559 -20.495   8.650  1.00 10.00      A   
ATOM   1058  CA  THR   120      21.695 -21.760   6.964  1.00 10.00      A   
ATOM   1059  CB  THR   120      21.294 -22.981   7.811  1.00 10.00      A   
ATOM   1060  OG1 THR   120      21.527 -22.696   9.199  1.00 10.00      A   
ATOM   1061  HG1 THR   120      22.367 -23.087   9.470  1.00 10.00      A   
ATOM   1062  CG2 THR   120      22.110 -24.196   7.406  1.00 10.00      A   
ATOM   1063  C   THR   120      20.540 -21.379   6.037  1.00 10.00      A   
ATOM   1064  O   THR   120      19.693 -20.558   6.397  1.00 10.00      A   
ATOM   1065  N   TRP   121      20.504 -21.978   4.848  1.00 10.00      A   
ATOM   1066  HN  TRP   121      21.210 -22.618   4.612  1.00 10.00      A   
ATOM   1067  CA  TRP   121      19.453 -21.687   3.872  1.00 10.00      A   
ATOM   1068  CB  TRP   121      19.720 -22.383   2.531  1.00 10.00      A   
ATOM   1069  CG  TRP   121      19.582 -23.876   2.563  1.00 10.00      A   
ATOM   1070  CD1 TRP   121      20.442 -24.767   3.133  1.00 10.00      A   
ATOM   1071  CD2 TRP   121      18.521 -24.653   1.991  1.00 10.00      A   
ATOM   1072  NE1 TRP   121      19.986 -26.047   2.954  1.00 10.00      A   
ATOM   1073  HE1 TRP   121      20.435 -26.862   3.273  1.00 10.00      A   
ATOM   1074  CE2 TRP   121      18.808 -26.006   2.255  1.00 10.00      A   
ATOM   1075  CE3 TRP   121      17.358 -24.336   1.283  1.00 10.00      A   
ATOM   1076  CZ2 TRP   121      17.974 -27.041   1.836  1.00 10.00      A   
ATOM   1077  CZ3 TRP   121      16.532 -25.364   0.869  1.00 10.00      A   
ATOM   1078  CH2 TRP   121      16.843 -26.700   1.146  1.00 10.00      A   
ATOM   1079  C   TRP   121      18.059 -22.027   4.396  1.00 10.00      A   
ATOM   1080  O   TRP   121      17.065 -21.444   3.963  1.00 10.00      A   
ATOM   1081  N   LEU   122      17.992 -22.958   5.339  1.00 10.00      A   
ATOM   1082  HN  LEU   122      18.817 -23.384   5.646  1.00 10.00      A   
ATOM   1083  CA  LEU   122      16.722 -23.366   5.923  1.00 10.00      A   
ATOM   1084  CB  LEU   122      16.911 -24.579   6.836  1.00 10.00      A   
ATOM   1085  CG  LEU   122      17.245 -25.901   6.145  1.00 10.00      A   
ATOM   1086  CD1 LEU   122      17.423 -27.006   7.173  1.00 10.00      A   
ATOM   1087  CD2 LEU   122      16.161 -26.272   5.147  1.00 10.00      A   
ATOM   1088  C   LEU   122      16.072 -22.218   6.693  1.00 10.00      A   
ATOM   1089  O   LEU   122      14.850 -22.153   6.812  1.00 10.00      A   
ATOM   1090  N   ARG   123      16.889 -21.301   7.195  1.00 10.00      A   
ATOM   1091  HN  ARG   123      17.856 -21.389   7.059  1.00 10.00      A   
ATOM   1092  CA  ARG   123      16.377 -20.165   7.948  1.00 10.00      A   
ATOM   1093  CB  ARG   123      17.470 -19.551   8.832  1.00 10.00      A   
ATOM   1094  CG  ARG   123      16.992 -18.383   9.690  1.00 10.00      A   
ATOM   1095  CD  ARG   123      17.792 -17.115   9.424  1.00 10.00      A   
ATOM   1096  NE  ARG   123      19.053 -17.089  10.165  1.00 10.00      A   
ATOM   1097  HE  ARG   123      19.583 -17.918  10.179  1.00 10.00      A   
ATOM   1098  CZ  ARG   123      19.515 -16.028  10.827  1.00 10.00      A   
ATOM   1099  NH1 ARG   123      18.830 -14.890  10.846  1.00 10.00      A   
ATOM   1100 HH11 ARG   123      19.195 -14.061  11.365  1.00 10.00      A   
ATOM   1101 HH12 ARG   123      17.919 -14.816  10.343  1.00 10.00      A   
ATOM   1102  NH2 ARG   123      20.668 -16.113  11.471  1.00 10.00      A   
ATOM   1103 HH21 ARG   123      21.208 -17.007  11.462  1.00 10.00      A   
ATOM   1104 HH22 ARG   123      21.035 -15.295  11.999  1.00 10.00      A   
ATOM   1105  C   ARG   123      15.801 -19.098   7.022  1.00 10.00      A   
ATOM   1106  O   ARG   123      14.841 -18.422   7.372  1.00 10.00      A   
ATOM   1107  N   VAL   124      16.372 -18.970   5.834  1.00 10.00      A   
ATOM   1108  HN  VAL   124      17.106 -19.570   5.584  1.00 10.00      A   
ATOM   1109  CA  VAL   124      15.927 -17.952   4.888  1.00 10.00      A   
ATOM   1110  CB  VAL   124      17.109 -17.334   4.105  1.00 10.00      A   
ATOM   1111  CG1 VAL   124      18.096 -16.683   5.061  1.00 10.00      A   
ATOM   1112  CG2 VAL   124      17.810 -18.376   3.246  1.00 10.00      A   
ATOM   1113  C   VAL   124      14.851 -18.441   3.919  1.00 10.00      A   
ATOM   1114  O   VAL   124      13.980 -17.675   3.518  1.00 10.00      A   
ATOM   1115  N   ALA   125      14.898 -19.713   3.553  1.00 10.00      A   
ATOM   1116  HN  ALA   125      15.606 -20.295   3.907  1.00 10.00      A   
ATOM   1117  CA  ALA   125      13.930 -20.254   2.607  1.00 10.00      A   
ATOM   1118  CB  ALA   125      14.616 -21.183   1.618  1.00 10.00      A   
ATOM   1119  C   ALA   125      12.765 -20.968   3.284  1.00 10.00      A   
ATOM   1120  O   ALA   125      11.678 -21.051   2.719  1.00 10.00      A   
ATOM   1121  N   ILE   126      12.978 -21.475   4.488  1.00 10.00      A   
ATOM   1122  HN  ILE   126      13.852 -21.366   4.914  1.00 10.00      A   
ATOM   1123  CA  ILE   126      11.922 -22.200   5.185  1.00 10.00      A   
ATOM   1124  CB  ILE   126      12.388 -23.617   5.595  1.00 10.00      A   
ATOM   1125  CG1 ILE   126      12.908 -24.400   4.380  1.00 10.00      A   
ATOM   1126  CG2 ILE   126      11.276 -24.384   6.296  1.00 10.00      A   
ATOM   1127  CD1 ILE   126      11.869 -24.657   3.308  1.00 10.00      A   
ATOM   1128  C   ILE   126      11.407 -21.448   6.415  1.00 10.00      A   
ATOM   1129  O   ILE   126      10.243 -21.048   6.463  1.00 10.00      A   
ATOM   1130  N   ALA   127      12.284 -21.253   7.393  1.00 10.00      A   
ATOM   1131  HN  ALA   127      13.206 -21.581   7.277  1.00 10.00      A   
ATOM   1132  CA  ALA   127      11.928 -20.581   8.640  1.00 10.00      A   
ATOM   1133  CB  ALA   127      13.118 -20.556   9.588  1.00 10.00      A   
ATOM   1134  C   ALA   127      11.373 -19.173   8.434  1.00 10.00      A   
ATOM   1135  O   ALA   127      10.298 -18.849   8.942  1.00 10.00      A   
ATOM   1136  N   ALA   128      12.112 -18.343   7.701  1.00 10.00      A   
ATOM   1137  HN  ALA   128      12.963 -18.667   7.334  1.00 10.00      A   
ATOM   1138  CA  ALA   128      11.709 -16.960   7.442  1.00 10.00      A   
ATOM   1139  CB  ALA   128      12.712 -16.227   6.561  1.00 10.00      A   
ATOM   1140  C   ALA   128      10.275 -16.825   6.919  1.00 10.00      A   
ATOM   1141  O   ALA   128       9.449 -16.202   7.580  1.00 10.00      A   
ATOM   1142  N   PRO   129       9.940 -17.407   5.743  1.00 10.00      A   
ATOM   1143  CA  PRO   129       8.583 -17.308   5.183  1.00 10.00      A   
ATOM   1144  CB  PRO   129       8.655 -18.141   3.897  1.00 10.00      A   
ATOM   1145  CG  PRO   129      10.101 -18.181   3.555  1.00 10.00      A   
ATOM   1146  CD  PRO   129      10.829 -18.194   4.866  1.00 10.00      A   
ATOM   1147  C   PRO   129       7.525 -17.879   6.125  1.00 10.00      A   
ATOM   1148  O   PRO   129       6.464 -17.282   6.314  1.00 10.00      A   
ATOM   1149  N   ALA   130       7.834 -19.018   6.737  1.00 10.00      A   
ATOM   1150  HN  ALA   130       8.711 -19.425   6.571  1.00 10.00      A   
ATOM   1151  CA  ALA   130       6.909 -19.677   7.652  1.00 10.00      A   
ATOM   1152  CB  ALA   130       7.484 -21.000   8.129  1.00 10.00      A   
ATOM   1153  C   ALA   130       6.560 -18.788   8.842  1.00 10.00      A   
ATOM   1154  O   ALA   130       5.414 -18.750   9.289  1.00 10.00      A   
ATOM   1155  N   LEU   131       7.551 -18.076   9.357  1.00 10.00      A   
ATOM   1156  HN  LEU   131       8.453 -18.152   8.970  1.00 10.00      A   
ATOM   1157  CA  LEU   131       7.330 -17.193  10.490  1.00 10.00      A   
ATOM   1158  CB  LEU   131       8.627 -16.983  11.277  1.00 10.00      A   
ATOM   1159  CG  LEU   131       8.495 -16.275  12.629  1.00 10.00      A   
ATOM   1160  CD1 LEU   131       7.622 -17.084  13.579  1.00 10.00      A   
ATOM   1161  CD2 LEU   131       9.867 -16.024  13.237  1.00 10.00      A   
ATOM   1162  C   LEU   131       6.755 -15.856  10.029  1.00 10.00      A   
ATOM   1163  O   LEU   131       5.959 -15.234  10.736  1.00 10.00      A   
ATOM   1164  N   TRP   132       7.148 -15.431   8.833  1.00 10.00      A   
ATOM   1165  HN  TRP   132       7.780 -15.981   8.316  1.00 10.00      A   
ATOM   1166  CA  TRP   132       6.684 -14.170   8.262  1.00 10.00      A   
ATOM   1167  CB  TRP   132       7.368 -13.899   6.917  1.00 10.00      A   
ATOM   1168  CG  TRP   132       7.036 -12.567   6.307  1.00 10.00      A   
ATOM   1169  CD1 TRP   132       6.569 -12.337   5.045  1.00 10.00      A   
ATOM   1170  CD2 TRP   132       7.155 -11.280   6.927  1.00 10.00      A   
ATOM   1171  NE1 TRP   132       6.382 -10.992   4.844  1.00 10.00      A   
ATOM   1172  HE1 TRP   132       6.049 -10.581   4.018  1.00 10.00      A   
ATOM   1173  CE2 TRP   132       6.736 -10.320   5.983  1.00 10.00      A   
ATOM   1174  CE3 TRP   132       7.572 -10.845   8.188  1.00 10.00      A   
ATOM   1175  CZ2 TRP   132       6.722  -8.956   6.261  1.00 10.00      A   
ATOM   1176  CZ3 TRP   132       7.557  -9.491   8.460  1.00 10.00      A   
ATOM   1177  CH2 TRP   132       7.136  -8.563   7.502  1.00 10.00      A   
ATOM   1178  C   TRP   132       5.168 -14.150   8.102  1.00 10.00      A   
ATOM   1179  O   TRP   132       4.514 -13.187   8.498  1.00 10.00      A   
ATOM   1180  N   GLN   133       4.617 -15.221   7.539  1.00 10.00      A   
ATOM   1181  HN  GLN   133       5.196 -15.962   7.245  1.00 10.00      A   
ATOM   1182  CA  GLN   133       3.178 -15.319   7.327  1.00 10.00      A   
ATOM   1183  CB  GLN   133       2.819 -16.629   6.621  1.00 10.00      A   
ATOM   1184  CG  GLN   133       1.369 -16.707   6.163  1.00 10.00      A   
ATOM   1185  CD  GLN   133       0.977 -15.558   5.250  1.00 10.00      A   
ATOM   1186  OE1 GLN   133       1.791 -15.055   4.476  1.00 10.00      A   
ATOM   1187  NE2 GLN   133      -0.271 -15.126   5.347  1.00 10.00      A   
ATOM   1188 HE21 GLN   133      -0.863 -15.564   5.991  1.00 10.00      A   
ATOM   1189 HE22 GLN   133      -0.555 -14.375   4.766  1.00 10.00      A   
ATOM   1190  C   GLN   133       2.417 -15.187   8.644  1.00 10.00      A   
ATOM   1191  O   GLN   133       1.397 -14.504   8.715  1.00 10.00      A   
ATOM   1192  N   VAL   134       2.928 -15.827   9.687  1.00 10.00      A   
ATOM   1193  HN  VAL   134       3.750 -16.349   9.573  1.00 10.00      A   
ATOM   1194  CA  VAL   134       2.293 -15.769  10.998  1.00 10.00      A   
ATOM   1195  CB  VAL   134       2.906 -16.799  11.970  1.00 10.00      A   
ATOM   1196  CG1 VAL   134       2.212 -16.744  13.324  1.00 10.00      A   
ATOM   1197  CG2 VAL   134       2.810 -18.198  11.383  1.00 10.00      A   
ATOM   1198  C   VAL   134       2.421 -14.367  11.588  1.00 10.00      A   
ATOM   1199  O   VAL   134       1.464 -13.819  12.132  1.00 10.00      A   
ATOM   1200  N   THR   135       3.603 -13.784  11.453  1.00 10.00      A   
ATOM   1201  HN  THR   135       4.322 -14.264  10.988  1.00 10.00      A   
ATOM   1202  CA  THR   135       3.864 -12.448  11.971  1.00 10.00      A   
ATOM   1203  CB  THR   135       5.348 -12.075  11.803  1.00 10.00      A   
ATOM   1204  OG1 THR   135       6.165 -13.120  12.356  1.00 10.00      A   
ATOM   1205  HG1 THR   135       6.162 -13.879  11.757  1.00 10.00      A   
ATOM   1206  CG2 THR   135       5.657 -10.769  12.513  1.00 10.00      A   
ATOM   1207  C   THR   135       2.983 -11.402  11.284  1.00 10.00      A   
ATOM   1208  O   THR   135       2.385 -10.549  11.945  1.00 10.00      A   
ATOM   1209  N   GLU   136       2.894 -11.479   9.959  1.00 10.00      A   
ATOM   1210  HN  GLU   136       3.397 -12.177   9.483  1.00 10.00      A   
ATOM   1211  CA  GLU   136       2.075 -10.544   9.195  1.00 10.00      A   
ATOM   1212  CB  GLU   136       2.300 -10.722   7.687  1.00 10.00      A   
ATOM   1213  CG  GLU   136       1.889  -9.518   6.850  1.00 10.00      A   
ATOM   1214  CD  GLU   136       2.594  -8.244   7.278  1.00 10.00      A   
ATOM   1215  OE1 GLU   136       3.652  -7.916   6.697  1.00 10.00      A   
ATOM   1216  OE2 GLU   136       2.106  -7.571   8.204  1.00 10.00      A   
ATOM   1217  C   GLU   136       0.600 -10.727   9.543  1.00 10.00      A   
ATOM   1218  O   GLU   136      -0.163  -9.762   9.607  1.00 10.00      A   
ATOM   1219  N   PHE   137       0.209 -11.974   9.785  1.00 10.00      A   
ATOM   1220  HN  PHE   137       0.861 -12.702   9.714  1.00 10.00      A   
ATOM   1221  CA  PHE   137      -1.164 -12.285  10.148  1.00 10.00      A   
ATOM   1222  CB  PHE   137      -1.385 -13.799  10.224  1.00 10.00      A   
ATOM   1223  CG  PHE   137      -2.772 -14.184  10.658  1.00 10.00      A   
ATOM   1224  CD1 PHE   137      -3.855 -13.990   9.815  1.00 10.00      A   
ATOM   1225  CD2 PHE   137      -2.996 -14.730  11.914  1.00 10.00      A   
ATOM   1226  CE1 PHE   137      -5.134 -14.333  10.213  1.00 10.00      A   
ATOM   1227  CE2 PHE   137      -4.272 -15.076  12.318  1.00 10.00      A   
ATOM   1228  CZ  PHE   137      -5.343 -14.876  11.467  1.00 10.00      A   
ATOM   1229  C   PHE   137      -1.521 -11.629  11.476  1.00 10.00      A   
ATOM   1230  O   PHE   137      -2.619 -11.105  11.640  1.00 10.00      A   
ATOM   1231  N   LEU   138      -0.576 -11.645  12.413  1.00 10.00      A   
ATOM   1232  HN  LEU   138       0.283 -12.080  12.217  1.00 10.00      A   
ATOM   1233  CA  LEU   138      -0.784 -11.038  13.725  1.00 10.00      A   
ATOM   1234  CB  LEU   138       0.423 -11.283  14.634  1.00 10.00      A   
ATOM   1235  CG  LEU   138       0.693 -12.738  15.026  1.00 10.00      A   
ATOM   1236  CD1 LEU   138       1.995 -12.849  15.803  1.00 10.00      A   
ATOM   1237  CD2 LEU   138      -0.466 -13.301  15.837  1.00 10.00      A   
ATOM   1238  C   LEU   138      -1.028  -9.540  13.581  1.00 10.00      A   
ATOM   1239  O   LEU   138      -1.915  -8.977  14.223  1.00 10.00      A   
ATOM   1240  N   ARG   139      -0.248  -8.909  12.712  1.00 10.00      A   
ATOM   1241  HN  ARG   139       0.426  -9.424  12.220  1.00 10.00      A   
ATOM   1242  CA  ARG   139      -0.367  -7.475  12.461  1.00 10.00      A   
ATOM   1243  CB  ARG   139       0.758  -7.010  11.530  1.00 10.00      A   
ATOM   1244  CG  ARG   139       0.778  -5.515  11.251  1.00 10.00      A   
ATOM   1245  CD  ARG   139       2.195  -5.013  11.010  1.00 10.00      A   
ATOM   1246  NE  ARG   139       2.911  -5.823  10.027  1.00 10.00      A   
ATOM   1247  HE  ARG   139       2.360  -6.380   9.410  1.00 10.00      A   
ATOM   1248  CZ  ARG   139       4.237  -5.863   9.907  1.00 10.00      A   
ATOM   1249  NH1 ARG   139       5.010  -5.139  10.709  1.00 10.00      A   
ATOM   1250 HH11 ARG   139       4.585  -4.528  11.443  1.00 10.00      A   
ATOM   1251 HH12 ARG   139       6.054  -5.175  10.609  1.00 10.00      A   
ATOM   1252  NH2 ARG   139       4.791  -6.624   8.977  1.00 10.00      A   
ATOM   1253 HH21 ARG   139       4.186  -7.193   8.332  1.00 10.00      A   
ATOM   1254 HH22 ARG   139       5.827  -6.656   8.871  1.00 10.00      A   
ATOM   1255  C   ARG   139      -1.736  -7.147  11.865  1.00 10.00      A   
ATOM   1256  O   ARG   139      -2.275  -6.058  12.066  1.00 10.00      A   
ATOM   1257  N   GLY   140      -2.298  -8.106  11.141  1.00 10.00      A   
ATOM   1258  HN  GLY   140      -1.818  -8.953  11.008  1.00 10.00      A   
ATOM   1259  CA  GLY   140      -3.599  -7.918  10.537  1.00 10.00      A   
ATOM   1260  C   GLY   140      -4.696  -8.627  11.305  1.00 10.00      A   
ATOM   1261  O   GLY   140      -5.753  -8.927  10.750  1.00 10.00      A   
ATOM   1262  N   TRP   141      -4.450  -8.893  12.585  1.00 10.00      A   
ATOM   1263  HN  TRP   141      -3.587  -8.634  12.970  1.00 10.00      A   
ATOM   1264  CA  TRP   141      -5.432  -9.576  13.420  1.00 10.00      A   
ATOM   1265  CB  TRP   141      -5.057 -11.050  13.587  1.00 10.00      A   
ATOM   1266  CG  TRP   141      -6.224 -11.938  13.892  1.00 10.00      A   
ATOM   1267  CD1 TRP   141      -6.400 -12.702  15.007  1.00 10.00      A   
ATOM   1268  CD2 TRP   141      -7.377 -12.159  13.069  1.00 10.00      A   
ATOM   1269  NE1 TRP   141      -7.588 -13.380  14.934  1.00 10.00      A   
ATOM   1270  HE1 TRP   141      -7.937 -13.990  15.618  1.00 10.00      A   
ATOM   1271  CE2 TRP   141      -8.207 -13.067  13.753  1.00 10.00      A   
ATOM   1272  CE3 TRP   141      -7.788 -11.677  11.821  1.00 10.00      A   
ATOM   1273  CZ2 TRP   141      -9.424 -13.503  13.234  1.00 10.00      A   
ATOM   1274  CZ3 TRP   141      -8.996 -12.111  11.308  1.00 10.00      A   
ATOM   1275  CH2 TRP   141      -9.799 -13.015  12.013  1.00 10.00      A   
ATOM   1276  C   TRP   141      -5.587  -8.908  14.788  1.00 10.00      A   
ATOM   1277  O   TRP   141      -6.696  -8.830  15.323  1.00 10.00      A   
ATOM   1278  N   VAL   142      -4.479  -8.434  15.354  1.00 10.00      A   
ATOM   1279  HN  VAL   142      -3.622  -8.528  14.885  1.00 10.00      A   
ATOM   1280  CA  VAL   142      -4.505  -7.781  16.661  1.00 10.00      A   
ATOM   1281  CB  VAL   142      -3.084  -7.440  17.164  1.00 10.00      A   
ATOM   1282  CG1 VAL   142      -3.137  -6.668  18.477  1.00 10.00      A   
ATOM   1283  CG2 VAL   142      -2.263  -8.708  17.330  1.00 10.00      A   
ATOM   1284  C   VAL   142      -5.366  -6.519  16.629  1.00 10.00      A   
ATOM   1285  O   VAL   142      -5.173  -5.648  15.774  1.00 10.00      A   
ATOM   1286  N   LEU   143      -6.305  -6.438  17.571  1.00 10.00      A   
ATOM   1287  HN  LEU   143      -6.384  -7.172  18.218  1.00 10.00      A   
ATOM   1288  CA  LEU   143      -7.229  -5.312  17.682  1.00 10.00      A   
ATOM   1289  CB  LEU   143      -6.499  -3.976  17.876  1.00 10.00      A   
ATOM   1290  CG  LEU   143      -5.703  -3.816  19.172  1.00 10.00      A   
ATOM   1291  CD1 LEU   143      -4.968  -2.486  19.180  1.00 10.00      A   
ATOM   1292  CD2 LEU   143      -6.617  -3.929  20.382  1.00 10.00      A   
ATOM   1293  C   LEU   143      -8.173  -5.266  16.488  1.00 10.00      A   
ATOM   1294  O   LEU   143      -9.141  -6.025  16.422  1.00 10.00      A   
ATOM   1295  N   THR   144      -7.891  -4.383  15.544  1.00 10.00      A   
ATOM   1296  HN  THR   144      -7.114  -3.792  15.654  1.00 10.00      A   
ATOM   1297  CA  THR   144      -8.706  -4.265  14.350  1.00 10.00      A   
ATOM   1298  CB  THR   144      -9.034  -2.793  14.042  1.00 10.00      A   
ATOM   1299  OG1 THR   144      -9.137  -2.066  15.274  1.00 10.00      A   
ATOM   1300  HG1 THR   144      -9.201  -2.687  16.009  1.00 10.00      A   
ATOM   1301  CG2 THR   144     -10.355  -2.689  13.297  1.00 10.00      A   
ATOM   1302  C   THR   144      -7.975  -4.890  13.165  1.00 10.00      A   
ATOM   1303  O   THR   144      -8.594  -5.350  12.204  1.00 10.00      A   
ATOM   1304  N   GLY   145      -6.652  -4.917  13.254  1.00 10.00      A   
ATOM   1305  HN  GLY   145      -6.216  -4.545  14.050  1.00 10.00      A   
ATOM   1306  CA  GLY   145      -5.846  -5.489  12.199  1.00 10.00      A   
ATOM   1307  C   GLY   145      -5.472  -4.474  11.139  1.00 10.00      A   
ATOM   1308  O   GLY   145      -6.339  -3.790  10.587  1.00 10.00      A   
ATOM   1309  N   PHE   146      -4.181  -4.367  10.859  1.00 10.00      A   
ATOM   1310  HN  PHE   146      -3.535  -4.931  11.346  1.00 10.00      A   
ATOM   1311  CA  PHE   146      -3.690  -3.438   9.852  1.00 10.00      A   
ATOM   1312  CB  PHE   146      -3.052  -2.206  10.500  1.00 10.00      A   
ATOM   1313  CG  PHE   146      -4.028  -1.118  10.837  1.00 10.00      A   
ATOM   1314  CD1 PHE   146      -4.531  -0.994  12.121  1.00 10.00      A   
ATOM   1315  CD2 PHE   146      -4.440  -0.217   9.870  1.00 10.00      A   
ATOM   1316  CE1 PHE   146      -5.428   0.009  12.434  1.00 10.00      A   
ATOM   1317  CE2 PHE   146      -5.336   0.789  10.175  1.00 10.00      A   
ATOM   1318  CZ  PHE   146      -5.831   0.902  11.459  1.00 10.00      A   
ATOM   1319  C   PHE   146      -2.697  -4.113   8.912  1.00 10.00      A   
ATOM   1320  O   PHE   146      -1.489  -3.902   9.019  1.00 10.00      A   
ATOM   1321  N   PRO   147      -3.192  -4.942   7.979  1.00 10.00      A   
ATOM   1322  CA  PRO   147      -2.347  -5.638   7.011  1.00 10.00      A   
ATOM   1323  CB  PRO   147      -3.202  -6.845   6.628  1.00 10.00      A   
ATOM   1324  CG  PRO   147      -4.611  -6.366   6.753  1.00 10.00      A   
ATOM   1325  CD  PRO   147      -4.618  -5.268   7.790  1.00 10.00      A   
ATOM   1326  C   PRO   147      -2.088  -4.752   5.795  1.00 10.00      A   
ATOM   1327  O   PRO   147      -2.386  -5.119   4.654  1.00 10.00      A   
ATOM   1328  N   TRP   148      -1.531  -3.580   6.053  1.00 10.00      A   
ATOM   1329  HN  TRP   148      -1.287  -3.364   6.979  1.00 10.00      A   
ATOM   1330  CA  TRP   148      -1.244  -2.620   5.004  1.00 10.00      A   
ATOM   1331  CB  TRP   148      -1.525  -1.193   5.488  1.00 10.00      A   
ATOM   1332  CG  TRP   148      -2.901  -0.708   5.156  1.00 10.00      A   
ATOM   1333  CD1 TRP   148      -4.026  -0.856   5.911  1.00 10.00      A   
ATOM   1334  CD2 TRP   148      -3.298   0.002   3.977  1.00 10.00      A   
ATOM   1335  NE1 TRP   148      -5.100  -0.285   5.276  1.00 10.00      A   
ATOM   1336  HE1 TRP   148      -6.019  -0.264   5.618  1.00 10.00      A   
ATOM   1337  CE2 TRP   148      -4.680   0.250   4.088  1.00 10.00      A   
ATOM   1338  CE3 TRP   148      -2.620   0.453   2.839  1.00 10.00      A   
ATOM   1339  CZ2 TRP   148      -5.397   0.927   3.105  1.00 10.00      A   
ATOM   1340  CZ3 TRP   148      -3.333   1.125   1.864  1.00 10.00      A   
ATOM   1341  CH2 TRP   148      -4.707   1.356   2.003  1.00 10.00      A   
ATOM   1342  C   TRP   148       0.192  -2.729   4.522  1.00 10.00      A   
ATOM   1343  O   TRP   148       1.088  -3.100   5.280  1.00 10.00      A   
ATOM   1344  N   LEU   149       0.385  -2.410   3.249  1.00 10.00      A   
ATOM   1345  HN  LEU   149      -0.391  -2.160   2.709  1.00 10.00      A   
ATOM   1346  CA  LEU   149       1.696  -2.434   2.616  1.00 10.00      A   
ATOM   1347  CB  LEU   149       2.674  -1.456   3.277  1.00 10.00      A   
ATOM   1348  CG  LEU   149       2.373   0.029   3.059  1.00 10.00      A   
ATOM   1349  CD1 LEU   149       1.660   0.620   4.264  1.00 10.00      A   
ATOM   1350  CD2 LEU   149       3.647   0.797   2.750  1.00 10.00      A   
ATOM   1351  C   LEU   149       2.286  -3.834   2.500  1.00 10.00      A   
ATOM   1352  O   LEU   149       3.495  -4.022   2.637  1.00 10.00      A   
ATOM   1353  N   GLN   150       1.434  -4.815   2.239  1.00 10.00      A   
ATOM   1354  HN  GLN   150       0.478  -4.614   2.159  1.00 10.00      A   
ATOM   1355  CA  GLN   150       1.893  -6.185   2.068  1.00 10.00      A   
ATOM   1356  CB  GLN   150       0.717  -7.158   2.005  1.00 10.00      A   
ATOM   1357  CG  GLN   150      -0.048  -7.317   3.307  1.00 10.00      A   
ATOM   1358  CD  GLN   150      -1.153  -8.352   3.197  1.00 10.00      A   
ATOM   1359  OE1 GLN   150      -2.290  -8.034   2.838  1.00 10.00      A   
ATOM   1360  NE2 GLN   150      -0.828  -9.600   3.506  1.00 10.00      A   
ATOM   1361 HE21 GLN   150       0.091  -9.788   3.789  1.00 10.00      A   
ATOM   1362 HE22 GLN   150      -1.528 -10.295   3.431  1.00 10.00      A   
ATOM   1363  C   GLN   150       2.713  -6.267   0.784  1.00 10.00      A   
ATOM   1364  O   GLN   150       2.225  -5.919  -0.294  1.00 10.00      A   
ATOM   1365  N   PHE   151       3.949  -6.733   0.899  1.00 10.00      A   
ATOM   1366  HN  PHE   151       4.267  -7.017   1.784  1.00 10.00      A   
ATOM   1367  CA  PHE   151       4.855  -6.829  -0.246  1.00 10.00      A   
ATOM   1368  CB  PHE   151       6.235  -7.321   0.187  1.00 10.00      A   
ATOM   1369  CG  PHE   151       6.780  -6.566   1.363  1.00 10.00      A   
ATOM   1370  CD1 PHE   151       7.026  -7.212   2.561  1.00 10.00      A   
ATOM   1371  CD2 PHE   151       7.028  -5.206   1.275  1.00 10.00      A   
ATOM   1372  CE1 PHE   151       7.511  -6.516   3.649  1.00 10.00      A   
ATOM   1373  CE2 PHE   151       7.515  -4.504   2.360  1.00 10.00      A   
ATOM   1374  CZ  PHE   151       7.755  -5.161   3.549  1.00 10.00      A   
ATOM   1375  C   PHE   151       4.301  -7.684  -1.379  1.00 10.00      A   
ATOM   1376  O   PHE   151       4.682  -7.507  -2.533  1.00 10.00      A   
ATOM   1377  N   GLY   152       3.385  -8.585  -1.058  1.00 10.00      A   
ATOM   1378  HN  GLY   152       3.105  -8.670  -0.123  1.00 10.00      A   
ATOM   1379  CA  GLY   152       2.800  -9.447  -2.070  1.00 10.00      A   
ATOM   1380  C   GLY   152       2.033  -8.680  -3.137  1.00 10.00      A   
ATOM   1381  O   GLY   152       1.868  -9.162  -4.256  1.00 10.00      A   
ATOM   1382  N   TYR   153       1.586  -7.472  -2.803  1.00 10.00      A   
ATOM   1383  HN  TYR   153       1.780  -7.119  -1.905  1.00 10.00      A   
ATOM   1384  CA  TYR   153       0.822  -6.651  -3.740  1.00 10.00      A   
ATOM   1385  CB  TYR   153      -0.005  -5.594  -3.003  1.00 10.00      A   
ATOM   1386  CG  TYR   153      -1.141  -6.157  -2.179  1.00 10.00      A   
ATOM   1387  CD1 TYR   153      -0.909  -6.689  -0.920  1.00 10.00      A   
ATOM   1388  CD2 TYR   153      -2.447  -6.150  -2.653  1.00 10.00      A   
ATOM   1389  CE1 TYR   153      -1.938  -7.201  -0.157  1.00 10.00      A   
ATOM   1390  CE2 TYR   153      -3.486  -6.663  -1.893  1.00 10.00      A   
ATOM   1391  CZ  TYR   153      -3.223  -7.185  -0.644  1.00 10.00      A   
ATOM   1392  OH  TYR   153      -4.246  -7.693   0.124  1.00 10.00      A   
ATOM   1393  HH  TYR   153      -3.949  -7.760   1.042  1.00 10.00      A   
ATOM   1394  C   TYR   153       1.709  -5.985  -4.790  1.00 10.00      A   
ATOM   1395  O   TYR   153       1.207  -5.452  -5.781  1.00 10.00      A   
ATOM   1396  N   SER   154       3.022  -6.029  -4.590  1.00 10.00      A   
ATOM   1397  HN  SER   154       3.373  -6.491  -3.798  1.00 10.00      A   
ATOM   1398  CA  SER   154       3.955  -5.414  -5.530  1.00 10.00      A   
ATOM   1399  CB  SER   154       5.345  -5.271  -4.906  1.00 10.00      A   
ATOM   1400  OG  SER   154       5.907  -6.536  -4.591  1.00 10.00      A   
ATOM   1401  HG  SER   154       5.486  -6.886  -3.793  1.00 10.00      A   
ATOM   1402  C   SER   154       4.036  -6.207  -6.832  1.00 10.00      A   
ATOM   1403  O   SER   154       4.544  -5.718  -7.841  1.00 10.00      A   
ATOM   1404  N   GLN   155       3.511  -7.424  -6.808  1.00 10.00      A   
ATOM   1405  HN  GLN   155       3.096  -7.750  -5.981  1.00 10.00      A   
ATOM   1406  CA  GLN   155       3.536  -8.289  -7.978  1.00 10.00      A   
ATOM   1407  CB  GLN   155       3.948  -9.707  -7.581  1.00 10.00      A   
ATOM   1408  CG  GLN   155       5.363  -9.804  -7.037  1.00 10.00      A   
ATOM   1409  CD  GLN   155       6.414  -9.507  -8.087  1.00 10.00      A   
ATOM   1410  OE1 GLN   155       6.234  -9.804  -9.270  1.00 10.00      A   
ATOM   1411  NE2 GLN   155       7.519  -8.917  -7.662  1.00 10.00      A   
ATOM   1412 HE21 GLN   155       7.595  -8.707  -6.704  1.00 10.00      A   
ATOM   1413 HE22 GLN   155       8.215  -8.710  -8.317  1.00 10.00      A   
ATOM   1414  C   GLN   155       2.185  -8.312  -8.685  1.00 10.00      A   
ATOM   1415  O   GLN   155       1.872  -9.266  -9.395  1.00 10.00      A   
ATOM   1416  N   ILE   156       1.401  -7.250  -8.506  1.00 10.00      A   
ATOM   1417  HN  ILE   156       1.716  -6.516  -7.940  1.00 10.00      A   
ATOM   1418  CA  ILE   156       0.083  -7.152  -9.133  1.00 10.00      A   
ATOM   1419  CB  ILE   156      -0.688  -5.879  -8.700  1.00 10.00      A   
ATOM   1420  CG1 ILE   156      -2.021  -5.751  -9.447  1.00 10.00      A   
ATOM   1421  CG2 ILE   156       0.157  -4.628  -8.888  1.00 10.00      A   
ATOM   1422  CD1 ILE   156      -2.975  -6.902  -9.210  1.00 10.00      A   
ATOM   1423  C   ILE   156       0.191  -7.227 -10.657  1.00 10.00      A   
ATOM   1424  O   ILE   156      -0.640  -7.843 -11.322  1.00 10.00      A   
ATOM   1425  N   ASP   157       1.223  -6.605 -11.203  1.00 10.00      A   
ATOM   1426  HN  ASP   157       1.852  -6.118 -10.628  1.00 10.00      A   
ATOM   1427  CA  ASP   157       1.447  -6.626 -12.640  1.00 10.00      A   
ATOM   1428  CB  ASP   157       1.347  -5.223 -13.244  1.00 10.00      A   
ATOM   1429  CG  ASP   157       0.137  -5.070 -14.147  1.00 10.00      A   
ATOM   1430  OD1 ASP   157      -0.269  -6.071 -14.782  1.00 10.00      A   
ATOM   1431  OD2 ASP   157      -0.419  -3.951 -14.219  1.00 10.00      A   
ATOM   1432  C   ASP   157       2.800  -7.249 -12.939  1.00 10.00      A   
ATOM   1433  O   ASP   157       3.307  -7.178 -14.060  1.00 10.00      A   
ATOM   1434  N   GLY   158       3.367  -7.884 -11.920  1.00 10.00      A   
ATOM   1435  HN  GLY   158       2.892  -7.931 -11.063  1.00 10.00      A   
ATOM   1436  CA  GLY   158       4.656  -8.525 -12.060  1.00 10.00      A   
ATOM   1437  C   GLY   158       4.518  -9.964 -12.513  1.00 10.00      A   
ATOM   1438  O   GLY   158       3.403 -10.438 -12.728  1.00 10.00      A   
ATOM   1439  N   PRO   159       5.635 -10.685 -12.665  1.00 10.00      A   
ATOM   1440  CA  PRO   159       5.629 -12.088 -13.107  1.00 10.00      A   
ATOM   1441  CB  PRO   159       7.120 -12.446 -13.190  1.00 10.00      A   
ATOM   1442  CG  PRO   159       7.830 -11.138 -13.248  1.00 10.00      A   
ATOM   1443  CD  PRO   159       7.000 -10.187 -12.440  1.00 10.00      A   
ATOM   1444  C   PRO   159       4.932 -13.022 -12.117  1.00 10.00      A   
ATOM   1445  O   PRO   159       4.450 -14.089 -12.495  1.00 10.00      A   
ATOM   1446  N   LEU   160       4.862 -12.610 -10.857  1.00 10.00      A   
ATOM   1447  HN  LEU   160       5.229 -11.732 -10.618  1.00 10.00      A   
ATOM   1448  CA  LEU   160       4.245 -13.433  -9.823  1.00 10.00      A   
ATOM   1449  CB  LEU   160       4.907 -13.183  -8.464  1.00 10.00      A   
ATOM   1450  CG  LEU   160       6.430 -13.332  -8.409  1.00 10.00      A   
ATOM   1451  CD1 LEU   160       6.926 -13.228  -6.977  1.00 10.00      A   
ATOM   1452  CD2 LEU   160       6.869 -14.645  -9.031  1.00 10.00      A   
ATOM   1453  C   LEU   160       2.737 -13.220  -9.723  1.00 10.00      A   
ATOM   1454  O   LEU   160       2.086 -13.787  -8.844  1.00 10.00      A   
ATOM   1455  N   LYS   161       2.172 -12.427 -10.631  1.00 10.00      A   
ATOM   1456  HN  LYS   161       2.731 -12.005 -11.319  1.00 10.00      A   
ATOM   1457  CA  LYS   161       0.735 -12.162 -10.611  1.00 10.00      A   
ATOM   1458  CB  LYS   161       0.342 -11.081 -11.628  1.00 10.00      A   
ATOM   1459  CG  LYS   161       0.191 -11.569 -13.064  1.00 10.00      A   
ATOM   1460  CD  LYS   161      -0.883 -10.785 -13.810  1.00 10.00      A   
ATOM   1461  CE  LYS   161      -0.493  -9.325 -13.979  1.00 10.00      A   
ATOM   1462  NZ  LYS   161      -1.571  -8.514 -14.605  1.00 10.00      A   
ATOM   1463  HZ1 LYS   161      -1.258  -7.520 -14.700  1.00 10.00      A   
ATOM   1464  HZ2 LYS   161      -2.433  -8.543 -14.022  1.00 10.00      A   
ATOM   1465  HZ3 LYS   161      -1.795  -8.884 -15.546  1.00 10.00      A   
ATOM   1466  C   LYS   161      -0.072 -13.436 -10.848  1.00 10.00      A   
ATOM   1467  O   LYS   161      -1.239 -13.522 -10.476  1.00 10.00      A   
ATOM   1468  N   GLY   162       0.562 -14.433 -11.453  1.00 10.00      A   
ATOM   1469  HN  GLY   162       1.500 -14.319 -11.712  1.00 10.00      A   
ATOM   1470  CA  GLY   162      -0.118 -15.681 -11.731  1.00 10.00      A   
ATOM   1471  C   GLY   162      -0.375 -16.507 -10.484  1.00 10.00      A   
ATOM   1472  O   GLY   162      -1.155 -17.457 -10.517  1.00 10.00      A   
ATOM   1473  N   LEU   163       0.265 -16.139  -9.380  1.00 10.00      A   
ATOM   1474  HN  LEU   163       0.861 -15.359  -9.407  1.00 10.00      A   
ATOM   1475  CA  LEU   163       0.104 -16.863  -8.125  1.00 10.00      A   
ATOM   1476  CB  LEU   163       1.370 -16.747  -7.275  1.00 10.00      A   
ATOM   1477  CG  LEU   163       2.602 -17.491  -7.787  1.00 10.00      A   
ATOM   1478  CD1 LEU   163       3.793 -17.220  -6.882  1.00 10.00      A   
ATOM   1479  CD2 LEU   163       2.325 -18.984  -7.885  1.00 10.00      A   
ATOM   1480  C   LEU   163      -1.095 -16.356  -7.329  1.00 10.00      A   
ATOM   1481  O   LEU   163      -1.613 -17.061  -6.460  1.00 10.00      A   
ATOM   1482  N   ALA   164      -1.530 -15.137  -7.629  1.00 10.00      A   
ATOM   1483  HN  ALA   164      -1.086 -14.634  -8.343  1.00 10.00      A   
ATOM   1484  CA  ALA   164      -2.661 -14.529  -6.927  1.00 10.00      A   
ATOM   1485  CB  ALA   164      -2.877 -13.085  -7.360  1.00 10.00      A   
ATOM   1486  C   ALA   164      -3.952 -15.354  -7.036  1.00 10.00      A   
ATOM   1487  O   ALA   164      -4.538 -15.714  -6.022  1.00 10.00      A   
ATOM   1488  N   PRO   165      -4.421 -15.682  -8.256  1.00 10.00      A   
ATOM   1489  CA  PRO   165      -5.651 -16.464  -8.424  1.00 10.00      A   
ATOM   1490  CB  PRO   165      -5.912 -16.403  -9.931  1.00 10.00      A   
ATOM   1491  CG  PRO   165      -4.572 -16.171 -10.533  1.00 10.00      A   
ATOM   1492  CD  PRO   165      -3.829 -15.308  -9.557  1.00 10.00      A   
ATOM   1493  C   PRO   165      -5.496 -17.917  -7.967  1.00 10.00      A   
ATOM   1494  O   PRO   165      -6.483 -18.639  -7.830  1.00 10.00      A   
ATOM   1495  N   ILE   166      -4.258 -18.337  -7.722  1.00 10.00      A   
ATOM   1496  HN  ILE   166      -3.513 -17.710  -7.823  1.00 10.00      A   
ATOM   1497  CA  ILE   166      -3.988 -19.704  -7.298  1.00 10.00      A   
ATOM   1498  CB  ILE   166      -2.602 -20.200  -7.768  1.00 10.00      A   
ATOM   1499  CG1 ILE   166      -2.524 -20.172  -9.299  1.00 10.00      A   
ATOM   1500  CG2 ILE   166      -2.327 -21.606  -7.245  1.00 10.00      A   
ATOM   1501  CD1 ILE   166      -1.203 -20.653  -9.864  1.00 10.00      A   
ATOM   1502  C   ILE   166      -4.125 -19.878  -5.786  1.00 10.00      A   
ATOM   1503  O   ILE   166      -5.004 -20.602  -5.321  1.00 10.00      A   
ATOM   1504  N   MET   167      -3.265 -19.213  -5.020  1.00 10.00      A   
ATOM   1505  HN  MET   167      -2.591 -18.630  -5.437  1.00 10.00      A   
ATOM   1506  CA  MET   167      -3.307 -19.340  -3.567  1.00 10.00      A   
ATOM   1507  CB  MET   167      -2.109 -20.140  -3.049  1.00 10.00      A   
ATOM   1508  CG  MET   167      -2.239 -21.640  -3.263  1.00 10.00      A   
ATOM   1509  SD  MET   167      -0.871 -22.585  -2.557  1.00 10.00      A   
ATOM   1510  CE  MET   167       0.494 -22.029  -3.575  1.00 10.00      A   
ATOM   1511  C   MET   167      -3.431 -17.995  -2.858  1.00 10.00      A   
ATOM   1512  O   MET   167      -3.187 -17.893  -1.655  1.00 10.00      A   
ATOM   1513  N   GLY   168      -3.816 -16.971  -3.602  1.00 10.00      A   
ATOM   1514  HN  GLY   168      -3.982 -17.104  -4.559  1.00 10.00      A   
ATOM   1515  CA  GLY   168      -3.993 -15.656  -3.018  1.00 10.00      A   
ATOM   1516  C   GLY   168      -2.731 -14.822  -3.009  1.00 10.00      A   
ATOM   1517  O   GLY   168      -1.629 -15.333  -3.226  1.00 10.00      A   
ATOM   1518  N   VAL   169      -2.900 -13.530  -2.751  1.00 10.00      A   
ATOM   1519  HN  VAL   169      -3.824 -13.188  -2.607  1.00 10.00      A   
ATOM   1520  CA  VAL   169      -1.781 -12.592  -2.695  1.00 10.00      A   
ATOM   1521  CB  VAL   169      -2.279 -11.132  -2.559  1.00 10.00      A   
ATOM   1522  CG1 VAL   169      -3.085 -10.937  -1.282  1.00 10.00      A   
ATOM   1523  CG2 VAL   169      -1.125 -10.147  -2.627  1.00 10.00      A   
ATOM   1524  C   VAL   169      -0.842 -12.937  -1.538  1.00 10.00      A   
ATOM   1525  O   VAL   169       0.357 -12.639  -1.575  1.00 10.00      A   
ATOM   1526  N   GLU   170      -1.397 -13.584  -0.521  1.00 10.00      A   
ATOM   1527  HN  GLU   170      -2.352 -13.794  -0.562  1.00 10.00      A   
ATOM   1528  CA  GLU   170      -0.634 -13.990   0.649  1.00 10.00      A   
ATOM   1529  CB  GLU   170      -1.562 -14.659   1.666  1.00 10.00      A   
ATOM   1530  CG  GLU   170      -2.667 -13.757   2.193  1.00 10.00      A   
ATOM   1531  CD  GLU   170      -2.160 -12.728   3.180  1.00 10.00      A   
ATOM   1532  OE1 GLU   170      -1.218 -13.037   3.935  1.00 10.00      A   
ATOM   1533  OE2 GLU   170      -2.709 -11.606   3.219  1.00 10.00      A   
ATOM   1534  C   GLU   170       0.481 -14.953   0.242  1.00 10.00      A   
ATOM   1535  O   GLU   170       1.599 -14.885   0.755  1.00 10.00      A   
ATOM   1536  N   ALA   171       0.177 -15.826  -0.714  1.00 10.00      A   
ATOM   1537  HN  ALA   171      -0.724 -15.815  -1.103  1.00 10.00      A   
ATOM   1538  CA  ALA   171       1.149 -16.801  -1.199  1.00 10.00      A   
ATOM   1539  CB  ALA   171       0.480 -17.815  -2.110  1.00 10.00      A   
ATOM   1540  C   ALA   171       2.306 -16.117  -1.919  1.00 10.00      A   
ATOM   1541  O   ALA   171       3.438 -16.605  -1.903  1.00 10.00      A   
ATOM   1542  N   ILE   172       2.018 -14.981  -2.545  1.00 10.00      A   
ATOM   1543  HN  ILE   172       1.099 -14.642  -2.519  1.00 10.00      A   
ATOM   1544  CA  ILE   172       3.039 -14.224  -3.260  1.00 10.00      A   
ATOM   1545  CB  ILE   172       2.421 -13.086  -4.095  1.00 10.00      A   
ATOM   1546  CG1 ILE   172       1.326 -13.634  -5.015  1.00 10.00      A   
ATOM   1547  CG2 ILE   172       3.496 -12.373  -4.905  1.00 10.00      A   
ATOM   1548  CD1 ILE   172       0.554 -12.563  -5.753  1.00 10.00      A   
ATOM   1549  C   ILE   172       4.025 -13.634  -2.260  1.00 10.00      A   
ATOM   1550  O   ILE   172       5.240 -13.680  -2.461  1.00 10.00      A   
ATOM   1551  N   ASN   173       3.483 -13.103  -1.168  1.00 10.00      A   
ATOM   1552  HN  ASN   173       2.506 -13.115  -1.070  1.00 10.00      A   
ATOM   1553  CA  ASN   173       4.294 -12.506  -0.108  1.00 10.00      A   
ATOM   1554  CB  ASN   173       3.385 -11.892   0.963  1.00 10.00      A   
ATOM   1555  CG  ASN   173       4.045 -10.767   1.747  1.00 10.00      A   
ATOM   1556  OD1 ASN   173       4.938 -10.084   1.250  1.00 10.00      A   
ATOM   1557  ND2 ASN   173       3.598 -10.560   2.977  1.00 10.00      A   
ATOM   1558 HD21 ASN   173       2.880 -11.143   3.314  1.00 10.00      A   
ATOM   1559 HD22 ASN   173       3.988  -9.825   3.498  1.00 10.00      A   
ATOM   1560  C   ASN   173       5.188 -13.570   0.514  1.00 10.00      A   
ATOM   1561  O   ASN   173       6.342 -13.312   0.860  1.00 10.00      A   
ATOM   1562  N   PHE   174       4.636 -14.773   0.630  1.00 10.00      A   
ATOM   1563  HN  PHE   174       3.706 -14.894   0.339  1.00 10.00      A   
ATOM   1564  CA  PHE   174       5.347 -15.916   1.188  1.00 10.00      A   
ATOM   1565  CB  PHE   174       4.387 -17.110   1.268  1.00 10.00      A   
ATOM   1566  CG  PHE   174       4.873 -18.271   2.090  1.00 10.00      A   
ATOM   1567  CD1 PHE   174       4.572 -18.355   3.440  1.00 10.00      A   
ATOM   1568  CD2 PHE   174       5.618 -19.287   1.510  1.00 10.00      A   
ATOM   1569  CE1 PHE   174       5.002 -19.428   4.195  1.00 10.00      A   
ATOM   1570  CE2 PHE   174       6.054 -20.362   2.261  1.00 10.00      A   
ATOM   1571  CZ  PHE   174       5.746 -20.433   3.606  1.00 10.00      A   
ATOM   1572  C   PHE   174       6.553 -16.270   0.316  1.00 10.00      A   
ATOM   1573  O   PHE   174       7.670 -16.436   0.810  1.00 10.00      A   
ATOM   1574  N   LEU   175       6.321 -16.365  -0.990  1.00 10.00      A   
ATOM   1575  HN  LEU   175       5.411 -16.205  -1.325  1.00 10.00      A   
ATOM   1576  CA  LEU   175       7.381 -16.700  -1.933  1.00 10.00      A   
ATOM   1577  CB  LEU   175       6.807 -17.018  -3.317  1.00 10.00      A   
ATOM   1578  CG  LEU   175       7.817 -17.489  -4.370  1.00 10.00      A   
ATOM   1579  CD1 LEU   175       8.377 -18.858  -4.011  1.00 10.00      A   
ATOM   1580  CD2 LEU   175       7.185 -17.513  -5.752  1.00 10.00      A   
ATOM   1581  C   LEU   175       8.414 -15.582  -2.035  1.00 10.00      A   
ATOM   1582  O   LEU   175       9.609 -15.843  -2.180  1.00 10.00      A   
ATOM   1583  N   LEU   176       7.952 -14.341  -1.951  1.00 10.00      A   
ATOM   1584  HN  LEU   176       6.985 -14.194  -1.837  1.00 10.00      A   
ATOM   1585  CA  LEU   176       8.841 -13.190  -2.033  1.00 10.00      A   
ATOM   1586  CB  LEU   176       8.057 -11.879  -1.973  1.00 10.00      A   
ATOM   1587  CG  LEU   176       7.389 -11.448  -3.279  1.00 10.00      A   
ATOM   1588  CD1 LEU   176       6.522 -10.221  -3.060  1.00 10.00      A   
ATOM   1589  CD2 LEU   176       8.432 -11.185  -4.355  1.00 10.00      A   
ATOM   1590  C   LEU   176       9.911 -13.233  -0.950  1.00 10.00      A   
ATOM   1591  O   LEU   176      11.086 -12.987  -1.224  1.00 10.00      A   
ATOM   1592  N   MET   177       9.502 -13.566   0.270  1.00 10.00      A   
ATOM   1593  HN  MET   177       8.550 -13.757   0.419  1.00 10.00      A   
ATOM   1594  CA  MET   177      10.429 -13.656   1.393  1.00 10.00      A   
ATOM   1595  CB  MET   177       9.665 -13.841   2.709  1.00 10.00      A   
ATOM   1596  CG  MET   177      10.551 -14.022   3.936  1.00 10.00      A   
ATOM   1597  SD  MET   177      11.569 -12.575   4.297  1.00 10.00      A   
ATOM   1598  CE  MET   177      10.329 -11.413   4.863  1.00 10.00      A   
ATOM   1599  C   MET   177      11.413 -14.804   1.183  1.00 10.00      A   
ATOM   1600  O   MET   177      12.592 -14.697   1.511  1.00 10.00      A   
ATOM   1601  N   MET   178      10.919 -15.893   0.606  1.00 10.00      A   
ATOM   1602  HN  MET   178       9.971 -15.909   0.350  1.00 10.00      A   
ATOM   1603  CA  MET   178      11.742 -17.067   0.343  1.00 10.00      A   
ATOM   1604  CB  MET   178      10.864 -18.212  -0.174  1.00 10.00      A   
ATOM   1605  CG  MET   178      11.609 -19.507  -0.457  1.00 10.00      A   
ATOM   1606  SD  MET   178      10.529 -20.807  -1.094  1.00 10.00      A   
ATOM   1607  CE  MET   178       9.480 -21.114   0.326  1.00 10.00      A   
ATOM   1608  C   MET   178      12.850 -16.751  -0.663  1.00 10.00      A   
ATOM   1609  O   MET   178      14.017 -17.080  -0.443  1.00 10.00      A   
ATOM   1610  N   VAL   179      12.478 -16.098  -1.758  1.00 10.00      A   
ATOM   1611  HN  VAL   179      11.532 -15.849  -1.868  1.00 10.00      A   
ATOM   1612  CA  VAL   179      13.436 -15.746  -2.801  1.00 10.00      A   
ATOM   1613  CB  VAL   179      12.734 -15.248  -4.086  1.00 10.00      A   
ATOM   1614  CG1 VAL   179      13.754 -14.897  -5.161  1.00 10.00      A   
ATOM   1615  CG2 VAL   179      11.760 -16.295  -4.604  1.00 10.00      A   
ATOM   1616  C   VAL   179      14.434 -14.695  -2.316  1.00 10.00      A   
ATOM   1617  O   VAL   179      15.640 -14.830  -2.535  1.00 10.00      A   
ATOM   1618  N   SER   180      13.932 -13.657  -1.645  1.00 10.00      A   
ATOM   1619  HN  SER   180      12.964 -13.609  -1.482  1.00 10.00      A   
ATOM   1620  CA  SER   180      14.796 -12.589  -1.141  1.00 10.00      A   
ATOM   1621  CB  SER   180      13.980 -11.424  -0.578  1.00 10.00      A   
ATOM   1622  OG  SER   180      12.950 -11.884   0.273  1.00 10.00      A   
ATOM   1623  HG  SER   180      12.203 -12.185  -0.262  1.00 10.00      A   
ATOM   1624  C   SER   180      15.782 -13.114  -0.105  1.00 10.00      A   
ATOM   1625  O   SER   180      16.940 -12.691  -0.069  1.00 10.00      A   
ATOM   1626  N   GLY   181      15.320 -14.037   0.733  1.00 10.00      A   
ATOM   1627  HN  GLY   181      14.378 -14.315   0.673  1.00 10.00      A   
ATOM   1628  CA  GLY   181      16.178 -14.618   1.743  1.00 10.00      A   
ATOM   1629  C   GLY   181      17.340 -15.363   1.118  1.00 10.00      A   
ATOM   1630  O   GLY   181      18.485 -15.228   1.558  1.00 10.00      A   
ATOM   1631  N   LEU   182      17.045 -16.139   0.079  1.00 10.00      A   
ATOM   1632  HN  LEU   182      16.111 -16.202  -0.222  1.00 10.00      A   
ATOM   1633  CA  LEU   182      18.068 -16.899  -0.624  1.00 10.00      A   
ATOM   1634  CB  LEU   182      17.434 -17.798  -1.687  1.00 10.00      A   
ATOM   1635  CG  LEU   182      16.673 -19.019  -1.168  1.00 10.00      A   
ATOM   1636  CD1 LEU   182      15.862 -19.654  -2.284  1.00 10.00      A   
ATOM   1637  CD2 LEU   182      17.636 -20.030  -0.561  1.00 10.00      A   
ATOM   1638  C   LEU   182      19.075 -15.957  -1.271  1.00 10.00      A   
ATOM   1639  O   LEU   182      20.285 -16.187  -1.210  1.00 10.00      A   
ATOM   1640  N   LEU   183      18.566 -14.890  -1.879  1.00 10.00      A   
ATOM   1641  HN  LEU   183      17.590 -14.765  -1.891  1.00 10.00      A   
ATOM   1642  CA  LEU   183      19.415 -13.903  -2.530  1.00 10.00      A   
ATOM   1643  CB  LEU   183      18.572 -12.877  -3.289  1.00 10.00      A   
ATOM   1644  CG  LEU   183      17.835 -13.385  -4.530  1.00 10.00      A   
ATOM   1645  CD1 LEU   183      16.952 -12.290  -5.104  1.00 10.00      A   
ATOM   1646  CD2 LEU   183      18.818 -13.882  -5.579  1.00 10.00      A   
ATOM   1647  C   LEU   183      20.312 -13.203  -1.516  1.00 10.00      A   
ATOM   1648  O   LEU   183      21.482 -12.930  -1.790  1.00 10.00      A   
ATOM   1649  N   ALA   184      19.757 -12.920  -0.341  1.00 10.00      A   
ATOM   1650  HN  ALA   184      18.815 -13.157  -0.187  1.00 10.00      A   
ATOM   1651  CA  ALA   184      20.506 -12.263   0.722  1.00 10.00      A   
ATOM   1652  CB  ALA   184      19.588 -11.920   1.884  1.00 10.00      A   
ATOM   1653  C   ALA   184      21.654 -13.150   1.189  1.00 10.00      A   
ATOM   1654  O   ALA   184      22.787 -12.689   1.337  1.00 10.00      A   
ATOM   1655  N   LEU   185      21.355 -14.428   1.404  1.00 10.00      A   
ATOM   1656  HN  LEU   185      20.429 -14.735   1.270  1.00 10.00      A   
ATOM   1657  CA  LEU   185      22.363 -15.383   1.841  1.00 10.00      A   
ATOM   1658  CB  LEU   185      21.719 -16.740   2.134  1.00 10.00      A   
ATOM   1659  CG  LEU   185      22.630 -17.795   2.766  1.00 10.00      A   
ATOM   1660  CD1 LEU   185      22.980 -17.417   4.197  1.00 10.00      A   
ATOM   1661  CD2 LEU   185      21.976 -19.165   2.716  1.00 10.00      A   
ATOM   1662  C   LEU   185      23.443 -15.535   0.777  1.00 10.00      A   
ATOM   1663  O   LEU   185      24.633 -15.587   1.089  1.00 10.00      A   
ATOM   1664  N   ALA   186      23.014 -15.576  -0.483  1.00 10.00      A   
ATOM   1665  HN  ALA   186      22.048 -15.514  -0.659  1.00 10.00      A   
ATOM   1666  CA  ALA   186      23.922 -15.720  -1.611  1.00 10.00      A   
ATOM   1667  CB  ALA   186      23.129 -15.832  -2.904  1.00 10.00      A   
ATOM   1668  C   ALA   186      24.889 -14.547  -1.700  1.00 10.00      A   
ATOM   1669  O   ALA   186      26.068 -14.724  -2.010  1.00 10.00      A   
ATOM   1670  N   LEU   187      24.387 -13.356  -1.415  1.00 10.00      A   
ATOM   1671  HN  LEU   187      23.440 -13.287  -1.154  1.00 10.00      A   
ATOM   1672  CA  LEU   187      25.193 -12.145  -1.481  1.00 10.00      A   
ATOM   1673  CB  LEU   187      24.300 -10.905  -1.414  1.00 10.00      A   
ATOM   1674  CG  LEU   187      25.010  -9.555  -1.520  1.00 10.00      A   
ATOM   1675  CD1 LEU   187      25.567  -9.347  -2.919  1.00 10.00      A   
ATOM   1676  CD2 LEU   187      24.072  -8.426  -1.135  1.00 10.00      A   
ATOM   1677  C   LEU   187      26.252 -12.088  -0.385  1.00 10.00      A   
ATOM   1678  O   LEU   187      27.403 -11.732  -0.645  1.00 10.00      A   
ATOM   1679  N   VAL   188      25.868 -12.437   0.836  1.00 10.00      A   
ATOM   1680  HN  VAL   188      24.937 -12.720   0.985  1.00 10.00      A   
ATOM   1681  CA  VAL   188      26.795 -12.396   1.964  1.00 10.00      A   
ATOM   1682  CB  VAL   188      26.057 -12.377   3.319  1.00 10.00      A   
ATOM   1683  CG1 VAL   188      27.033 -12.107   4.454  1.00 10.00      A   
ATOM   1684  CG2 VAL   188      24.955 -11.331   3.309  1.00 10.00      A   
ATOM   1685  C   VAL   188      27.793 -13.553   1.936  1.00 10.00      A   
ATOM   1686  O   VAL   188      28.994 -13.351   2.122  1.00 10.00      A   
ATOM   1687  N   LYS   189      27.295 -14.758   1.685  1.00 10.00      A   
ATOM   1688  HN  LYS   189      26.329 -14.853   1.520  1.00 10.00      A   
ATOM   1689  CA  LYS   189      28.143 -15.947   1.647  1.00 10.00      A   
ATOM   1690  CB  LYS   189      27.296 -17.213   1.798  1.00 10.00      A   
ATOM   1691  CG  LYS   189      26.663 -17.389   3.169  1.00 10.00      A   
ATOM   1692  CD  LYS   189      27.674 -17.875   4.196  1.00 10.00      A   
ATOM   1693  CE  LYS   189      26.983 -18.268   5.490  1.00 10.00      A   
ATOM   1694  NZ  LYS   189      27.941 -18.715   6.535  1.00 10.00      A   
ATOM   1695  HZ1 LYS   189      27.437 -18.878   7.434  1.00 10.00      A   
ATOM   1696  HZ2 LYS   189      28.673 -17.995   6.686  1.00 10.00      A   
ATOM   1697  HZ3 LYS   189      28.400 -19.603   6.246  1.00 10.00      A   
ATOM   1698  C   LYS   189      28.946 -16.033   0.354  1.00 10.00      A   
ATOM   1699  O   LYS   189      29.869 -16.843   0.247  1.00 10.00      A   
ATOM   1700  N   ARG   190      28.582 -15.204  -0.626  1.00 10.00      A   
ATOM   1701  HN  ARG   190      27.836 -14.587  -0.471  1.00 10.00      A   
ATOM   1702  CA  ARG   190      29.253 -15.192  -1.928  1.00 10.00      A   
ATOM   1703  CB  ARG   190      30.720 -14.767  -1.808  1.00 10.00      A   
ATOM   1704  CG  ARG   190      30.912 -13.286  -1.534  1.00 10.00      A   
ATOM   1705  CD  ARG   190      32.385 -12.927  -1.403  1.00 10.00      A   
ATOM   1706  NE  ARG   190      32.949 -13.386  -0.135  1.00 10.00      A   
ATOM   1707  HE  ARG   190      32.455 -14.081   0.354  1.00 10.00      A   
ATOM   1708  CZ  ARG   190      34.076 -12.914   0.390  1.00 10.00      A   
ATOM   1709  NH1 ARG   190      34.761 -11.965  -0.239  1.00 10.00      A   
ATOM   1710 HH11 ARG   190      34.424 -11.586  -1.151  1.00 10.00      A   
ATOM   1711 HH12 ARG   190      35.641 -11.594   0.177  1.00 10.00      A   
ATOM   1712  NH2 ARG   190      34.518 -13.391   1.547  1.00 10.00      A   
ATOM   1713 HH21 ARG   190      33.985 -14.137   2.045  1.00 10.00      A   
ATOM   1714 HH22 ARG   190      35.402 -13.024   1.963  1.00 10.00      A   
ATOM   1715  C   ARG   190      29.124 -16.556  -2.593  1.00 10.00      A   
ATOM   1716  O   ARG   190      30.003 -17.002  -3.334  1.00 10.00      A   
ATOM   1717  N   ASN   191      28.005 -17.204  -2.314  1.00 10.00      A   
ATOM   1718  HN  ASN   191      27.343 -16.770  -1.736  1.00 10.00      A   
ATOM   1719  CA  ASN   191      27.712 -18.523  -2.843  1.00 10.00      A   
ATOM   1720  CB  ASN   191      27.228 -19.431  -1.706  1.00 10.00      A   
ATOM   1721  CG  ASN   191      27.283 -20.907  -2.052  1.00 10.00      A   
ATOM   1722  OD1 ASN   191      27.150 -21.296  -3.210  1.00 10.00      A   
ATOM   1723  ND2 ASN   191      27.478 -21.742  -1.044  1.00 10.00      A   
ATOM   1724 HD21 ASN   191      27.577 -21.367  -0.142  1.00 10.00      A   
ATOM   1725 HD22 ASN   191      27.518 -22.703  -1.241  1.00 10.00      A   
ATOM   1726  C   ASN   191      26.638 -18.411  -3.915  1.00 10.00      A   
ATOM   1727  O   ASN   191      25.577 -17.835  -3.678  1.00 10.00      A   
ATOM   1728  N   TRP   192      26.914 -18.956  -5.089  1.00 10.00      A   
ATOM   1729  HN  TRP   192      27.779 -19.405  -5.220  1.00 10.00      A   
ATOM   1730  CA  TRP   192      25.969 -18.894  -6.194  1.00 10.00      A   
ATOM   1731  CB  TRP   192      26.689 -19.055  -7.535  1.00 10.00      A   
ATOM   1732  CG  TRP   192      27.716 -17.992  -7.797  1.00 10.00      A   
ATOM   1733  CD1 TRP   192      29.010 -18.183  -8.187  1.00 10.00      A   
ATOM   1734  CD2 TRP   192      27.541 -16.572  -7.684  1.00 10.00      A   
ATOM   1735  NE1 TRP   192      29.648 -16.977  -8.329  1.00 10.00      A   
ATOM   1736  HE1 TRP   192      30.584 -16.855  -8.603  1.00 10.00      A   
ATOM   1737  CE2 TRP   192      28.769 -15.972  -8.025  1.00 10.00      A   
ATOM   1738  CE3 TRP   192      26.466 -15.751  -7.331  1.00 10.00      A   
ATOM   1739  CZ2 TRP   192      28.951 -14.591  -8.021  1.00 10.00      A   
ATOM   1740  CZ3 TRP   192      26.648 -14.381  -7.328  1.00 10.00      A   
ATOM   1741  CH2 TRP   192      27.881 -13.814  -7.671  1.00 10.00      A   
ATOM   1742  C   TRP   192      24.845 -19.918  -6.053  1.00 10.00      A   
ATOM   1743  O   TRP   192      23.822 -19.813  -6.726  1.00 10.00      A   
ATOM   1744  N   ARG   193      25.032 -20.890  -5.163  1.00 10.00      A   
ATOM   1745  HN  ARG   193      25.863 -20.905  -4.640  1.00 10.00      A   
ATOM   1746  CA  ARG   193      24.031 -21.936  -4.937  1.00 10.00      A   
ATOM   1747  CB  ARG   193      24.501 -22.938  -3.873  1.00 10.00      A   
ATOM   1748  CG  ARG   193      23.453 -23.947  -3.436  1.00 10.00      A   
ATOM   1749  CD  ARG   193      23.957 -24.761  -2.257  1.00 10.00      A   
ATOM   1750  NE  ARG   193      22.942 -25.662  -1.718  1.00 10.00      A   
ATOM   1751  HE  ARG   193      22.000 -25.451  -1.915  1.00 10.00      A   
ATOM   1752  CZ  ARG   193      23.222 -26.729  -0.973  1.00 10.00      A   
ATOM   1753  NH1 ARG   193      24.487 -27.025  -0.691  1.00 10.00      A   
ATOM   1754 HH11 ARG   193      25.259 -26.420  -1.049  1.00 10.00      A   
ATOM   1755 HH12 ARG   193      24.717 -27.856  -0.105  1.00 10.00      A   
ATOM   1756  NH2 ARG   193      22.239 -27.502  -0.527  1.00 10.00      A   
ATOM   1757 HH21 ARG   193      21.248 -27.269  -0.756  1.00 10.00      A   
ATOM   1758 HH22 ARG   193      22.450 -28.342   0.055  1.00 10.00      A   
ATOM   1759  C   ARG   193      22.644 -21.361  -4.610  1.00 10.00      A   
ATOM   1760  O   ARG   193      21.688 -21.620  -5.339  1.00 10.00      A   
ATOM   1761  N   PRO   194      22.504 -20.554  -3.531  1.00 10.00      A   
ATOM   1762  CA  PRO   194      21.207 -19.972  -3.160  1.00 10.00      A   
ATOM   1763  CB  PRO   194      21.506 -19.181  -1.881  1.00 10.00      A   
ATOM   1764  CG  PRO   194      22.795 -19.731  -1.375  1.00 10.00      A   
ATOM   1765  CD  PRO   194      23.567 -20.154  -2.589  1.00 10.00      A   
ATOM   1766  C   PRO   194      20.673 -19.036  -4.241  1.00 10.00      A   
ATOM   1767  O   PRO   194      19.462 -18.887  -4.403  1.00 10.00      A   
ATOM   1768  N   LEU   195      21.587 -18.419  -4.983  1.00 10.00      A   
ATOM   1769  HN  LEU   195      22.536 -18.591  -4.809  1.00 10.00      A   
ATOM   1770  CA  LEU   195      21.216 -17.503  -6.052  1.00 10.00      A   
ATOM   1771  CB  LEU   195      22.456 -16.800  -6.612  1.00 10.00      A   
ATOM   1772  CG  LEU   195      22.199 -15.583  -7.503  1.00 10.00      A   
ATOM   1773  CD1 LEU   195      22.368 -14.291  -6.718  1.00 10.00      A   
ATOM   1774  CD2 LEU   195      23.111 -15.603  -8.718  1.00 10.00      A   
ATOM   1775  C   LEU   195      20.494 -18.252  -7.166  1.00 10.00      A   
ATOM   1776  O   LEU   195      19.431 -17.831  -7.621  1.00 10.00      A   
ATOM   1777  N   VAL   196      21.074 -19.374  -7.588  1.00 10.00      A   
ATOM   1778  HN  VAL   196      21.924 -19.656  -7.178  1.00 10.00      A   
ATOM   1779  CA  VAL   196      20.489 -20.192  -8.646  1.00 10.00      A   
ATOM   1780  CB  VAL   196      21.387 -21.396  -9.006  1.00 10.00      A   
ATOM   1781  CG1 VAL   196      20.727 -22.266 -10.067  1.00 10.00      A   
ATOM   1782  CG2 VAL   196      22.747 -20.917  -9.489  1.00 10.00      A   
ATOM   1783  C   VAL   196      19.106 -20.689  -8.237  1.00 10.00      A   
ATOM   1784  O   VAL   196      18.155 -20.616  -9.018  1.00 10.00      A   
ATOM   1785  N   VAL   197      18.997 -21.170  -7.003  1.00 10.00      A   
ATOM   1786  HN  VAL   197      19.793 -21.189  -6.425  1.00 10.00      A   
ATOM   1787  CA  VAL   197      17.730 -21.674  -6.487  1.00 10.00      A   
ATOM   1788  CB  VAL   197      17.875 -22.227  -5.052  1.00 10.00      A   
ATOM   1789  CG1 VAL   197      16.560 -22.815  -4.560  1.00 10.00      A   
ATOM   1790  CG2 VAL   197      18.979 -23.271  -4.990  1.00 10.00      A   
ATOM   1791  C   VAL   197      16.670 -20.574  -6.503  1.00 10.00      A   
ATOM   1792  O   VAL   197      15.530 -20.800  -6.912  1.00 10.00      A   
ATOM   1793  N   ALA   198      17.066 -19.380  -6.078  1.00 10.00      A   
ATOM   1794  HN  ALA   198      17.996 -19.262  -5.783  1.00 10.00      A   
ATOM   1795  CA  ALA   198      16.163 -18.238  -6.038  1.00 10.00      A   
ATOM   1796  CB  ALA   198      16.858 -17.036  -5.422  1.00 10.00      A   
ATOM   1797  C   ALA   198      15.639 -17.902  -7.430  1.00 10.00      A   
ATOM   1798  O   ALA   198      14.454 -17.621  -7.604  1.00 10.00      A   
ATOM   1799  N   VAL   199      16.527 -17.942  -8.420  1.00 10.00      A   
ATOM   1800  HN  VAL   199      17.461 -18.169  -8.217  1.00 10.00      A   
ATOM   1801  CA  VAL   199      16.149 -17.653  -9.799  1.00 10.00      A   
ATOM   1802  CB  VAL   199      17.372 -17.649 -10.746  1.00 10.00      A   
ATOM   1803  CG1 VAL   199      16.938 -17.460 -12.194  1.00 10.00      A   
ATOM   1804  CG2 VAL   199      18.355 -16.559 -10.345  1.00 10.00      A   
ATOM   1805  C   VAL   199      15.114 -18.665 -10.290  1.00 10.00      A   
ATOM   1806  O   VAL   199      14.123 -18.297 -10.921  1.00 10.00      A   
ATOM   1807  N   VAL   200      15.340 -19.937  -9.975  1.00 10.00      A   
ATOM   1808  HN  VAL   200      16.143 -20.167  -9.456  1.00 10.00      A   
ATOM   1809  CA  VAL   200      14.428 -20.999 -10.380  1.00 10.00      A   
ATOM   1810  CB  VAL   200      14.977 -22.396 -10.014  1.00 10.00      A   
ATOM   1811  CG1 VAL   200      13.987 -23.482 -10.406  1.00 10.00      A   
ATOM   1812  CG2 VAL   200      16.315 -22.636 -10.696  1.00 10.00      A   
ATOM   1813  C   VAL   200      13.054 -20.803  -9.742  1.00 10.00      A   
ATOM   1814  O   VAL   200      12.033 -20.820 -10.428  1.00 10.00      A   
ATOM   1815  N   LEU   201      13.043 -20.579  -8.433  1.00 10.00      A   
ATOM   1816  HN  LEU   201      13.898 -20.546  -7.947  1.00 10.00      A   
ATOM   1817  CA  LEU   201      11.799 -20.385  -7.697  1.00 10.00      A   
ATOM   1818  CB  LEU   201      12.066 -20.285  -6.193  1.00 10.00      A   
ATOM   1819  CG  LEU   201      12.646 -21.534  -5.523  1.00 10.00      A   
ATOM   1820  CD1 LEU   201      12.872 -21.287  -4.040  1.00 10.00      A   
ATOM   1821  CD2 LEU   201      11.736 -22.735  -5.738  1.00 10.00      A   
ATOM   1822  C   LEU   201      11.032 -19.156  -8.179  1.00 10.00      A   
ATOM   1823  O   LEU   201       9.805 -19.122  -8.113  1.00 10.00      A   
ATOM   1824  N   PHE   202      11.756 -18.155  -8.662  1.00 10.00      A   
ATOM   1825  HN  PHE   202      12.733 -18.241  -8.687  1.00 10.00      A   
ATOM   1826  CA  PHE   202      11.141 -16.925  -9.144  1.00 10.00      A   
ATOM   1827  CB  PHE   202      12.140 -15.765  -9.055  1.00 10.00      A   
ATOM   1828  CG  PHE   202      11.598 -14.440  -9.515  1.00 10.00      A   
ATOM   1829  CD1 PHE   202      10.641 -13.767  -8.771  1.00 10.00      A   
ATOM   1830  CD2 PHE   202      12.048 -13.866 -10.692  1.00 10.00      A   
ATOM   1831  CE1 PHE   202      10.145 -12.548  -9.193  1.00 10.00      A   
ATOM   1832  CE2 PHE   202      11.556 -12.649 -11.121  1.00 10.00      A   
ATOM   1833  CZ  PHE   202      10.603 -11.989 -10.370  1.00 10.00      A   
ATOM   1834  C   PHE   202      10.616 -17.076 -10.572  1.00 10.00      A   
ATOM   1835  O   PHE   202       9.600 -16.483 -10.934  1.00 10.00      A   
ATOM   1836  N   ALA   203      11.303 -17.877 -11.379  1.00 10.00      A   
ATOM   1837  HN  ALA   203      12.104 -18.330 -11.037  1.00 10.00      A   
ATOM   1838  CA  ALA   203      10.904 -18.086 -12.767  1.00 10.00      A   
ATOM   1839  CB  ALA   203      12.116 -18.406 -13.630  1.00 10.00      A   
ATOM   1840  C   ALA   203       9.843 -19.174 -12.909  1.00 10.00      A   
ATOM   1841  O   ALA   203       9.152 -19.246 -13.925  1.00 10.00      A   
ATOM   1842  N   LEU   204       9.717 -20.016 -11.892  1.00 10.00      A   
ATOM   1843  HN  LEU   204      10.303 -19.909 -11.113  1.00 10.00      A   
ATOM   1844  CA  LEU   204       8.741 -21.109 -11.907  1.00 10.00      A   
ATOM   1845  CB  LEU   204       8.873 -22.009 -10.671  1.00 10.00      A   
ATOM   1846  CG  LEU   204       9.956 -23.093 -10.730  1.00 10.00      A   
ATOM   1847  CD1 LEU   204      10.032 -23.854  -9.414  1.00 10.00      A   
ATOM   1848  CD2 LEU   204       9.702 -24.045 -11.889  1.00 10.00      A   
ATOM   1849  C   LEU   204       7.286 -20.648 -12.103  1.00 10.00      A   
ATOM   1850  O   LEU   204       6.590 -21.169 -12.976  1.00 10.00      A   
ATOM   1851  N   PRO   205       6.791 -19.676 -11.305  1.00 10.00      A   
ATOM   1852  CA  PRO   205       5.410 -19.196 -11.424  1.00 10.00      A   
ATOM   1853  CB  PRO   205       5.166 -18.510 -10.085  1.00 10.00      A   
ATOM   1854  CG  PRO   205       6.507 -18.014  -9.672  1.00 10.00      A   
ATOM   1855  CD  PRO   205       7.510 -18.995 -10.212  1.00 10.00      A   
ATOM   1856  C   PRO   205       5.190 -18.209 -12.575  1.00 10.00      A   
ATOM   1857  O   PRO   205       4.098 -17.653 -12.719  1.00 10.00      A   
ATOM   1858  N   PHE   206       6.213 -18.001 -13.398  1.00 10.00      A   
ATOM   1859  HN  PHE   206       7.055 -18.481 -13.247  1.00 10.00      A   
ATOM   1860  CA  PHE   206       6.104 -17.078 -14.524  1.00 10.00      A   
ATOM   1861  CB  PHE   206       7.465 -16.807 -15.181  1.00 10.00      A   
ATOM   1862  CG  PHE   206       7.418 -15.800 -16.298  1.00 10.00      A   
ATOM   1863  CD1 PHE   206       7.120 -14.472 -16.040  1.00 10.00      A   
ATOM   1864  CD2 PHE   206       7.672 -16.182 -17.606  1.00 10.00      A   
ATOM   1865  CE1 PHE   206       7.077 -13.543 -17.063  1.00 10.00      A   
ATOM   1866  CE2 PHE   206       7.631 -15.259 -18.634  1.00 10.00      A   
ATOM   1867  CZ  PHE   206       7.332 -13.938 -18.362  1.00 10.00      A   
ATOM   1868  C   PHE   206       5.055 -17.531 -15.552  1.00 10.00      A   
ATOM   1869  O   PHE   206       4.147 -16.771 -15.878  1.00 10.00      A   
ATOM   1870  N   PRO   207       5.143 -18.776 -16.076  1.00 10.00      A   
ATOM   1871  CA  PRO   207       4.174 -19.288 -17.058  1.00 10.00      A   
ATOM   1872  CB  PRO   207       4.752 -20.649 -17.475  1.00 10.00      A   
ATOM   1873  CG  PRO   207       6.173 -20.619 -17.029  1.00 10.00      A   
ATOM   1874  CD  PRO   207       6.189 -19.773 -15.793  1.00 10.00      A   
ATOM   1875  C   PRO   207       2.775 -19.470 -16.463  1.00 10.00      A   
ATOM   1876  O   PRO   207       1.812 -19.745 -17.182  1.00 10.00      A   
ATOM   1877  N   LEU   208       2.665 -19.300 -15.152  1.00 10.00      A   
ATOM   1878  HN  LEU   208       3.466 -19.072 -14.631  1.00 10.00      A   
ATOM   1879  CA  LEU   208       1.388 -19.443 -14.465  1.00 10.00      A   
ATOM   1880  CB  LEU   208       1.594 -19.754 -12.979  1.00 10.00      A   
ATOM   1881  CG  LEU   208       2.428 -20.998 -12.651  1.00 10.00      A   
ATOM   1882  CD1 LEU   208       2.462 -21.240 -11.149  1.00 10.00      A   
ATOM   1883  CD2 LEU   208       1.893 -22.222 -13.378  1.00 10.00      A   
ATOM   1884  C   LEU   208       0.530 -18.191 -14.634  1.00 10.00      A   
ATOM   1885  O   LEU   208      -0.660 -18.191 -14.315  1.00 10.00      A   
ATOM   1886  N   ARG   209       1.135 -17.127 -15.153  1.00 10.00      A   
ATOM   1887  HN  ARG   209       2.090 -17.185 -15.388  1.00 10.00      A   
ATOM   1888  CA  ARG   209       0.421 -15.871 -15.371  1.00 10.00      A   
ATOM   1889  CB  ARG   209       1.411 -14.703 -15.488  1.00 10.00      A   
ATOM   1890  CG  ARG   209       2.156 -14.643 -16.815  1.00 10.00      A   
ATOM   1891  CD  ARG   209       3.209 -13.544 -16.834  1.00 10.00      A   
ATOM   1892  NE  ARG   209       2.624 -12.213 -16.990  1.00 10.00      A   
ATOM   1893  HE  ARG   209       2.216 -11.803 -16.191  1.00 10.00      A   
ATOM   1894  CZ  ARG   209       2.619 -11.521 -18.132  1.00 10.00      A   
ATOM   1895  NH1 ARG   209       3.173 -12.022 -19.228  1.00 10.00      A   
ATOM   1896 HH11 ARG   209       3.621 -12.962 -19.211  1.00 10.00      A   
ATOM   1897 HH12 ARG   209       3.160 -11.473 -20.117  1.00 10.00      A   
ATOM   1898  NH2 ARG   209       2.070 -10.312 -18.173  1.00 10.00      A   
ATOM   1899 HH21 ARG   209       2.062  -9.767 -19.064  1.00 10.00      A   
ATOM   1900 HH22 ARG   209       1.648  -9.899 -17.314  1.00 10.00      A   
ATOM   1901  C   ARG   209      -0.444 -15.947 -16.631  1.00 10.00      A   
ATOM   1902  O   ARG   209      -1.212 -15.032 -16.926  1.00 10.00      A   
ATOM   1903  N   TYR   210      -0.318 -17.047 -17.365  1.00 10.00      A   
ATOM   1904  HN  TYR   210       0.293 -17.752 -17.068  1.00 10.00      A   
ATOM   1905  CA  TYR   210      -1.067 -17.231 -18.601  1.00 10.00      A   
ATOM   1906  CB  TYR   210      -0.147 -17.733 -19.716  1.00 10.00      A   
ATOM   1907  CG  TYR   210       1.104 -16.902 -19.894  1.00 10.00      A   
ATOM   1908  CD1 TYR   210       2.338 -17.375 -19.471  1.00 10.00      A   
ATOM   1909  CD2 TYR   210       1.048 -15.641 -20.471  1.00 10.00      A   
ATOM   1910  CE1 TYR   210       3.482 -16.616 -19.617  1.00 10.00      A   
ATOM   1911  CE2 TYR   210       2.188 -14.877 -20.625  1.00 10.00      A   
ATOM   1912  CZ  TYR   210       3.401 -15.369 -20.193  1.00 10.00      A   
ATOM   1913  OH  TYR   210       4.538 -14.606 -20.328  1.00 10.00      A   
ATOM   1914  HH  TYR   210       5.291 -15.182 -20.507  1.00 10.00      A   
ATOM   1915  C   TYR   210      -2.234 -18.192 -18.416  1.00 10.00      A   
ATOM   1916  O   TYR   210      -2.903 -18.560 -19.383  1.00 10.00      A   
ATOM   1917  N   ILE   211      -2.476 -18.606 -17.180  1.00 10.00      A   
ATOM   1918  HN  ILE   211      -1.917 -18.281 -16.444  1.00 10.00      A   
ATOM   1919  CA  ILE   211      -3.573 -19.521 -16.900  1.00 10.00      A   
ATOM   1920  CB  ILE   211      -3.319 -20.411 -15.668  1.00 10.00      A   
ATOM   1921  CG1 ILE   211      -1.894 -20.972 -15.691  1.00 10.00      A   
ATOM   1922  CG2 ILE   211      -4.328 -21.553 -15.643  1.00 10.00      A   
ATOM   1923  CD1 ILE   211      -1.545 -21.807 -14.476  1.00 10.00      A   
ATOM   1924  C   ILE   211      -4.871 -18.747 -16.710  1.00 10.00      A   
ATOM   1925  O   ILE   211      -4.995 -17.934 -15.791  1.00 10.00      A   
ATOM   1926  N   GLN   212      -5.823 -18.988 -17.597  1.00 10.00      A   
ATOM   1927  HN  GLN   212      -5.655 -19.639 -18.311  1.00 10.00      A   
ATOM   1928  CA  GLN   212      -7.109 -18.317 -17.539  1.00 10.00      A   
ATOM   1929  CB  GLN   212      -7.562 -17.926 -18.950  1.00 10.00      A   
ATOM   1930  CG  GLN   212      -8.813 -17.063 -18.998  1.00 10.00      A   
ATOM   1931  CD  GLN   212      -9.136 -16.588 -20.402  1.00 10.00      A   
ATOM   1932  OE1 GLN   212      -8.720 -15.503 -20.815  1.00 10.00      A   
ATOM   1933  NE2 GLN   212      -9.875 -17.398 -21.145  1.00 10.00      A   
ATOM   1934 HE21 GLN   212     -10.170 -18.250 -20.751  1.00 10.00      A   
ATOM   1935 HE22 GLN   212     -10.088 -17.121 -22.061  1.00 10.00      A   
ATOM   1936  C   GLN   212      -8.148 -19.207 -16.866  1.00 10.00      A   
ATOM   1937  O   GLN   212      -8.739 -20.083 -17.500  1.00 10.00      A   
ATOM   1938  N   TRP   213      -8.352 -18.990 -15.575  1.00 10.00      A   
ATOM   1939  HN  TRP   213      -7.837 -18.286 -15.121  1.00 10.00      A   
ATOM   1940  CA  TRP   213      -9.318 -19.766 -14.810  1.00 10.00      A   
ATOM   1941  CB  TRP   213      -8.967 -19.750 -13.316  1.00 10.00      A   
ATOM   1942  CG  TRP   213      -7.549 -20.121 -12.990  1.00 10.00      A   
ATOM   1943  CD1 TRP   213      -6.481 -19.276 -12.891  1.00 10.00      A   
ATOM   1944  CD2 TRP   213      -7.049 -21.432 -12.696  1.00 10.00      A   
ATOM   1945  NE1 TRP   213      -5.349 -19.977 -12.562  1.00 10.00      A   
ATOM   1946  HE1 TRP   213      -4.452 -19.588 -12.439  1.00 10.00      A   
ATOM   1947  CE2 TRP   213      -5.669 -21.304 -12.439  1.00 10.00      A   
ATOM   1948  CE3 TRP   213      -7.631 -22.701 -12.633  1.00 10.00      A   
ATOM   1949  CZ2 TRP   213      -4.866 -22.396 -12.118  1.00 10.00      A   
ATOM   1950  CZ3 TRP   213      -6.832 -23.783 -12.315  1.00 10.00      A   
ATOM   1951  CH2 TRP   213      -5.465 -23.624 -12.063  1.00 10.00      A   
ATOM   1952  C   TRP   213     -10.714 -19.185 -14.996  1.00 10.00      A   
ATOM   1953  O   TRP   213     -11.719 -19.836 -14.714  1.00 10.00      A   
ATOM   1954  N   PHE   214     -10.767 -17.953 -15.481  1.00 10.00      A   
ATOM   1955  HN  PHE   214      -9.933 -17.494 -15.712  1.00 10.00      A   
ATOM   1956  CA  PHE   214     -12.035 -17.275 -15.687  1.00 10.00      A   
ATOM   1957  CB  PHE   214     -11.934 -15.792 -15.316  1.00 10.00      A   
ATOM   1958  CG  PHE   214     -10.931 -15.010 -16.119  1.00 10.00      A   
ATOM   1959  CD1 PHE   214     -11.296 -14.401 -17.308  1.00 10.00      A   
ATOM   1960  CD2 PHE   214      -9.625 -14.876 -15.679  1.00 10.00      A   
ATOM   1961  CE1 PHE   214     -10.380 -13.673 -18.041  1.00 10.00      A   
ATOM   1962  CE2 PHE   214      -8.703 -14.151 -16.407  1.00 10.00      A   
ATOM   1963  CZ  PHE   214      -9.081 -13.549 -17.590  1.00 10.00      A   
ATOM   1964  C   PHE   214     -12.553 -17.433 -17.110  1.00 10.00      A   
ATOM   1965  O   PHE   214     -11.835 -17.867 -18.009  1.00 10.00      A   
ATOM   1966  N   THR   215     -13.816 -17.091 -17.293  1.00 10.00      A   
ATOM   1967  HN  THR   215     -14.336 -16.785 -16.526  1.00 10.00      A   
ATOM   1968  CA  THR   215     -14.464 -17.159 -18.590  1.00 10.00      A   
ATOM   1969  CB  THR   215     -15.127 -18.530 -18.816  1.00 10.00      A   
ATOM   1970  OG1 THR   215     -14.179 -19.568 -18.514  1.00 10.00      A   
ATOM   1971  HG1 THR   215     -13.283 -19.205 -18.563  1.00 10.00      A   
ATOM   1972  CG2 THR   215     -15.576 -18.666 -20.263  1.00 10.00      A   
ATOM   1973  C   THR   215     -15.517 -16.058 -18.675  1.00 10.00      A   
ATOM   1974  O   THR   215     -16.464 -16.038 -17.885  1.00 10.00      A   
ATOM   1975  N   PRO   216     -15.337 -15.106 -19.601  1.00 10.00      A   
ATOM   1976  CA  PRO   216     -16.266 -13.988 -19.777  1.00 10.00      A   
ATOM   1977  CB  PRO   216     -15.421 -12.963 -20.530  1.00 10.00      A   
ATOM   1978  CG  PRO   216     -14.470 -13.781 -21.336  1.00 10.00      A   
ATOM   1979  CD  PRO   216     -14.209 -15.042 -20.552  1.00 10.00      A   
ATOM   1980  C   PRO   216     -17.497 -14.365 -20.596  1.00 10.00      A   
ATOM   1981  O   PRO   216     -17.456 -15.276 -21.425  1.00 10.00      A   
ATOM   1982  N   GLN   217     -18.592 -13.659 -20.346  1.00 10.00      A   
ATOM   1983  HN  GLN   217     -18.555 -12.954 -19.661  1.00 10.00      A   
ATOM   1984  CA  GLN   217     -19.846 -13.893 -21.053  1.00 10.00      A   
ATOM   1985  CB  GLN   217     -20.969 -14.250 -20.070  1.00 10.00      A   
ATOM   1986  CG  GLN   217     -20.644 -15.386 -19.110  1.00 10.00      A   
ATOM   1987  CD  GLN   217     -20.205 -16.660 -19.811  1.00 10.00      A   
ATOM   1988  OE1 GLN   217     -20.590 -16.924 -20.950  1.00 10.00      A   
ATOM   1989  NE2 GLN   217     -19.411 -17.466 -19.120  1.00 10.00      A   
ATOM   1990 HE21 GLN   217     -19.161 -17.196 -18.205  1.00 10.00      A   
ATOM   1991 HE22 GLN   217     -19.105 -18.296 -19.544  1.00 10.00      A   
ATOM   1992  C   GLN   217     -20.231 -12.650 -21.852  1.00 10.00      A   
ATOM   1993  O   GLN   217     -20.731 -11.677 -21.288  1.00 10.00      A   
ATOM   1994  N   PRO   218     -19.990 -12.668 -23.175  1.00 10.00      A   
ATOM   1995  CA  PRO   218     -20.292 -11.540 -24.068  1.00 10.00      A   
ATOM   1996  CB  PRO   218     -19.991 -12.085 -25.471  1.00 10.00      A   
ATOM   1997  CG  PRO   218     -19.871 -13.562 -25.310  1.00 10.00      A   
ATOM   1998  CD  PRO   218     -19.389 -13.789 -23.909  1.00 10.00      A   
ATOM   1999  C   PRO   218     -21.743 -11.062 -23.990  1.00 10.00      A   
ATOM   2000  O   PRO   218     -22.010  -9.866 -24.110  1.00 10.00      A   
ATOM   2001  N   GLU   219     -22.674 -11.986 -23.782  1.00 10.00      A   
ATOM   2002  HN  GLU   219     -22.406 -12.930 -23.686  1.00 10.00      A   
ATOM   2003  CA  GLU   219     -24.091 -11.637 -23.701  1.00 10.00      A   
ATOM   2004  CB  GLU   219     -24.972 -12.880 -23.845  1.00 10.00      A   
ATOM   2005  CG  GLU   219     -24.789 -13.915 -22.746  1.00 10.00      A   
ATOM   2006  CD  GLU   219     -23.864 -15.039 -23.155  1.00 10.00      A   
ATOM   2007  OE1 GLU   219     -22.692 -14.761 -23.480  1.00 10.00      A   
ATOM   2008  OE2 GLU   219     -24.307 -16.210 -23.154  1.00 10.00      A   
ATOM   2009  C   GLU   219     -24.423 -10.909 -22.401  1.00 10.00      A   
ATOM   2010  O   GLU   219     -25.508 -10.350 -22.253  1.00 10.00      A   
ATOM   2011  N   LYS   220     -23.484 -10.914 -21.469  1.00 10.00      A   
ATOM   2012  HN  LYS   220     -22.628 -11.362 -21.651  1.00 10.00      A   
ATOM   2013  CA  LYS   220     -23.684 -10.267 -20.184  1.00 10.00      A   
ATOM   2014  CB  LYS   220     -23.188 -11.170 -19.057  1.00 10.00      A   
ATOM   2015  CG  LYS   220     -24.286 -11.906 -18.308  1.00 10.00      A   
ATOM   2016  CD  LYS   220     -23.713 -12.703 -17.146  1.00 10.00      A   
ATOM   2017  CE  LYS   220     -24.809 -13.225 -16.233  1.00 10.00      A   
ATOM   2018  NZ  LYS   220     -24.257 -13.997 -15.088  1.00 10.00      A   
ATOM   2019  HZ1 LYS   220     -23.505 -13.447 -14.610  1.00 10.00      A   
ATOM   2020  HZ2 LYS   220     -23.852 -14.893 -15.420  1.00 10.00      A   
ATOM   2021  HZ3 LYS   220     -25.007 -14.202 -14.399  1.00 10.00      A   
ATOM   2022  C   LYS   220     -22.983  -8.913 -20.125  1.00 10.00      A   
ATOM   2023  O   LYS   220     -22.960  -8.263 -19.079  1.00 10.00      A   
ATOM   2024  N   THR   221     -22.408  -8.492 -21.244  1.00 10.00      A   
ATOM   2025  HN  THR   221     -22.446  -9.053 -22.045  1.00 10.00      A   
ATOM   2026  CA  THR   221     -21.721  -7.212 -21.307  1.00 10.00      A   
ATOM   2027  CB  THR   221     -20.899  -7.075 -22.605  1.00 10.00      A   
ATOM   2028  OG1 THR   221     -20.047  -8.220 -22.756  1.00 10.00      A   
ATOM   2029  HG1 THR   221     -20.183  -8.602 -23.631  1.00 10.00      A   
ATOM   2030  CG2 THR   221     -20.042  -5.818 -22.571  1.00 10.00      A   
ATOM   2031  C   THR   221     -22.721  -6.063 -21.205  1.00 10.00      A   
ATOM   2032  O   THR   221     -23.464  -5.781 -22.150  1.00 10.00      A   
ATOM   2033  N   ILE   222     -22.757  -5.427 -20.044  1.00 10.00      A   
ATOM   2034  HN  ILE   222     -22.159  -5.718 -19.324  1.00 10.00      A   
ATOM   2035  CA  ILE   222     -23.656  -4.310 -19.810  1.00 10.00      A   
ATOM   2036  CB  ILE   222     -24.514  -4.512 -18.541  1.00 10.00      A   
ATOM   2037  CG1 ILE   222     -23.627  -4.814 -17.328  1.00 10.00      A   
ATOM   2038  CG2 ILE   222     -25.539  -5.619 -18.753  1.00 10.00      A   
ATOM   2039  CD1 ILE   222     -24.361  -4.769 -16.006  1.00 10.00      A   
ATOM   2040  C   ILE   222     -22.866  -3.013 -19.685  1.00 10.00      A   
ATOM   2041  O   ILE   222     -21.635  -3.031 -19.641  1.00 10.00      A   
ATOM   2042  N   GLN   223     -23.571  -1.894 -19.622  1.00 10.00      A   
ATOM   2043  HN  GLN   223     -24.551  -1.940 -19.653  1.00 10.00      A   
ATOM   2044  CA  GLN   223     -22.924  -0.600 -19.503  1.00 10.00      A   
ATOM   2045  CB  GLN   223     -23.547   0.408 -20.469  1.00 10.00      A   
ATOM   2046  CG  GLN   223     -22.726   1.672 -20.642  1.00 10.00      A   
ATOM   2047  CD  GLN   223     -23.333   2.631 -21.643  1.00 10.00      A   
ATOM   2048  OE1 GLN   223     -24.096   3.529 -21.282  1.00 10.00      A   
ATOM   2049  NE2 GLN   223     -22.997   2.449 -22.909  1.00 10.00      A   
ATOM   2050 HE21 GLN   223     -22.382   1.713 -23.126  1.00 10.00      A   
ATOM   2051 HE22 GLN   223     -23.379   3.050 -23.582  1.00 10.00      A   
ATOM   2052  C   GLN   223     -23.004  -0.084 -18.073  1.00 10.00      A   
ATOM   2053  O   GLN   223     -24.097   0.091 -17.524  1.00 10.00      A   
ATOM   2054  N   VAL   224     -21.846   0.155 -17.478  1.00 10.00      A   
ATOM   2055  HN  VAL   224     -21.012   0.002 -17.977  1.00 10.00      A   
ATOM   2056  CA  VAL   224     -21.773   0.650 -16.112  1.00 10.00      A   
ATOM   2057  CB  VAL   224     -20.917  -0.276 -15.217  1.00 10.00      A   
ATOM   2058  CG1 VAL   224     -20.782   0.291 -13.812  1.00 10.00      A   
ATOM   2059  CG2 VAL   224     -21.513  -1.675 -15.168  1.00 10.00      A   
ATOM   2060  C   VAL   224     -21.197   2.064 -16.083  1.00 10.00      A   
ATOM   2061  O   VAL   224     -20.231   2.364 -16.789  1.00 10.00      A   
ATOM   2062  N   SER   225     -21.801   2.925 -15.275  1.00 10.00      A   
ATOM   2063  HN  SER   225     -22.577   2.625 -14.749  1.00 10.00      A   
ATOM   2064  CA  SER   225     -21.350   4.299 -15.144  1.00 10.00      A   
ATOM   2065  CB  SER   225     -22.342   5.258 -15.803  1.00 10.00      A   
ATOM   2066  OG  SER   225     -22.249   5.190 -17.215  1.00 10.00      A   
ATOM   2067  HG  SER   225     -23.077   4.835 -17.574  1.00 10.00      A   
ATOM   2068  C   SER   225     -21.144   4.676 -13.683  1.00 10.00      A   
ATOM   2069  O   SER   225     -22.046   4.534 -12.857  1.00 10.00      A   
ATOM   2070  N   MET   226     -19.948   5.141 -13.368  1.00 10.00      A   
ATOM   2071  HN  MET   226     -19.265   5.218 -14.071  1.00 10.00      A   
ATOM   2072  CA  MET   226     -19.622   5.556 -12.011  1.00 10.00      A   
ATOM   2073  CB  MET   226     -18.348   4.863 -11.525  1.00 10.00      A   
ATOM   2074  CG  MET   226     -18.519   3.364 -11.313  1.00 10.00      A   
ATOM   2075  SD  MET   226     -16.993   2.523 -10.844  1.00 10.00      A   
ATOM   2076  CE  MET   226     -15.998   2.768 -12.311  1.00 10.00      A   
ATOM   2077  C   MET   226     -19.481   7.069 -11.974  1.00 10.00      A   
ATOM   2078  O   MET   226     -18.763   7.648 -12.792  1.00 10.00      A   
ATOM   2079  N   VAL   227     -20.172   7.706 -11.039  1.00 10.00      A   
ATOM   2080  HN  VAL   227     -20.695   7.186 -10.388  1.00 10.00      A   
ATOM   2081  CA  VAL   227     -20.156   9.161 -10.941  1.00 10.00      A   
ATOM   2082  CB  VAL   227     -21.570   9.729 -10.673  1.00 10.00      A   
ATOM   2083  CG1 VAL   227     -21.559  11.252 -10.705  1.00 10.00      A   
ATOM   2084  CG2 VAL   227     -22.578   9.178 -11.672  1.00 10.00      A   
ATOM   2085  C   VAL   227     -19.194   9.682  -9.875  1.00 10.00      A   
ATOM   2086  O   VAL   227     -19.379   9.444  -8.680  1.00 10.00      A   
ATOM   2087  N   GLN   228     -18.172  10.397 -10.325  1.00 10.00      A   
ATOM   2088  HN  GLN   228     -18.067  10.521 -11.294  1.00 10.00      A   
ATOM   2089  CA  GLN   228     -17.198  11.003  -9.431  1.00 10.00      A   
ATOM   2090  CB  GLN   228     -15.822  11.052 -10.108  1.00 10.00      A   
ATOM   2091  CG  GLN   228     -14.697  11.561  -9.225  1.00 10.00      A   
ATOM   2092  CD  GLN   228     -13.330  11.069  -9.667  1.00 10.00      A   
ATOM   2093  OE1 GLN   228     -12.831  10.056  -9.178  1.00 10.00      A   
ATOM   2094  NE2 GLN   228     -12.718  11.779 -10.600  1.00 10.00      A   
ATOM   2095 HE21 GLN   228     -13.180  12.575 -10.955  1.00 10.00      A   
ATOM   2096 HE22 GLN   228     -11.828  11.486 -10.902  1.00 10.00      A   
ATOM   2097  C   GLN   228     -17.703  12.404  -9.073  1.00 10.00      A   
ATOM   2098  O   GLN   228     -17.524  13.361  -9.828  1.00 10.00      A   
ATOM   2099  N   GLY   229     -18.367  12.493  -7.930  1.00 10.00      A   
ATOM   2100  HN  GLY   229     -18.458  11.690  -7.376  1.00 10.00      A   
ATOM   2101  CA  GLY   229     -18.959  13.745  -7.486  1.00 10.00      A   
ATOM   2102  C   GLY   229     -17.981  14.857  -7.146  1.00 10.00      A   
ATOM   2103  O   GLY   229     -18.310  16.033  -7.322  1.00 10.00      A   
ATOM   2104  N   ASP   230     -16.794  14.501  -6.663  1.00 10.00      A   
ATOM   2105  HN  ASP   230     -16.581  13.543  -6.576  1.00 10.00      A   
ATOM   2106  CA  ASP   230     -15.783  15.496  -6.273  1.00 10.00      A   
ATOM   2107  CB  ASP   230     -15.263  16.272  -7.495  1.00 10.00      A   
ATOM   2108  CG  ASP   230     -14.060  17.156  -7.196  1.00 10.00      A   
ATOM   2109  OD1 ASP   230     -13.122  16.692  -6.512  1.00 10.00      A   
ATOM   2110  OD2 ASP   230     -14.043  18.320  -7.654  1.00 10.00      A   
ATOM   2111  C   ASP   230     -16.363  16.443  -5.219  1.00 10.00      A   
ATOM   2112  O   ASP   230     -16.134  17.655  -5.235  1.00 10.00      A   
ATOM   2113  N   ILE   231     -17.134  15.866  -4.309  1.00 10.00      A   
ATOM   2114  HN  ILE   231     -17.267  14.894  -4.349  1.00 10.00      A   
ATOM   2115  CA  ILE   231     -17.775  16.620  -3.246  1.00 10.00      A   
ATOM   2116  CB  ILE   231     -18.950  15.814  -2.635  1.00 10.00      A   
ATOM   2117  CG1 ILE   231     -19.966  15.434  -3.719  1.00 10.00      A   
ATOM   2118  CG2 ILE   231     -19.628  16.579  -1.504  1.00 10.00      A   
ATOM   2119  CD1 ILE   231     -20.574  16.618  -4.445  1.00 10.00      A   
ATOM   2120  C   ILE   231     -16.764  16.970  -2.158  1.00 10.00      A   
ATOM   2121  O   ILE   231     -16.006  16.109  -1.708  1.00 10.00      A   
ATOM   2122  N   PRO   232     -16.732  18.244  -1.742  1.00 10.00      A   
ATOM   2123  CA  PRO   232     -15.813  18.722  -0.702  1.00 10.00      A   
ATOM   2124  CB  PRO   232     -16.119  20.221  -0.608  1.00 10.00      A   
ATOM   2125  CG  PRO   232     -17.482  20.371  -1.190  1.00 10.00      A   
ATOM   2126  CD  PRO   232     -17.586  19.325  -2.260  1.00 10.00      A   
ATOM   2127  C   PRO   232     -16.059  18.050   0.649  1.00 10.00      A   
ATOM   2128  O   PRO   232     -17.002  17.272   0.811  1.00 10.00      A   
ATOM   2129  N   GLN   233     -15.210  18.366   1.615  1.00 10.00      A   
ATOM   2130  HN  GLN   233     -14.492  19.009   1.427  1.00 10.00      A   
ATOM   2131  CA  GLN   233     -15.315  17.797   2.949  1.00 10.00      A   
ATOM   2132  CB  GLN   233     -14.051  18.098   3.756  1.00 10.00      A   
ATOM   2133  CG  GLN   233     -12.773  17.572   3.124  1.00 10.00      A   
ATOM   2134  CD  GLN   233     -11.555  17.806   3.994  1.00 10.00      A   
ATOM   2135  OE1 GLN   233     -11.642  17.794   5.221  1.00 10.00      A   
ATOM   2136  NE2 GLN   233     -10.414  18.035   3.368  1.00 10.00      A   
ATOM   2137 HE21 GLN   233     -10.416  18.045   2.387  1.00 10.00      A   
ATOM   2138 HE22 GLN   233      -9.612  18.182   3.911  1.00 10.00      A   
ATOM   2139  C   GLN   233     -16.544  18.321   3.685  1.00 10.00      A   
ATOM   2140  O   GLN   233     -17.217  19.243   3.220  1.00 10.00      A   
ATOM   2141  N   SER   234     -16.831  17.724   4.833  1.00 10.00      A   
ATOM   2142  HN  SER   234     -16.256  16.989   5.144  1.00 10.00      A   
ATOM   2143  CA  SER   234     -17.971  18.123   5.644  1.00 10.00      A   
ATOM   2144  CB  SER   234     -18.307  17.031   6.666  1.00 10.00      A   
ATOM   2145  OG  SER   234     -19.660  17.111   7.080  1.00 10.00      A   
ATOM   2146  HG  SER   234     -19.701  17.487   7.968  1.00 10.00      A   
ATOM   2147  C   SER   234     -17.692  19.450   6.348  1.00 10.00      A   
ATOM   2148  O   SER   234     -17.272  19.481   7.509  1.00 10.00      A   
ATOM   2149  N   LEU   235     -17.907  20.542   5.630  1.00 10.00      A   
ATOM   2150  HN  LEU   235     -18.224  20.447   4.701  1.00 10.00      A   
ATOM   2151  CA  LEU   235     -17.681  21.875   6.169  1.00 10.00      A   
ATOM   2152  CB  LEU   235     -17.350  22.849   5.035  1.00 10.00      A   
ATOM   2153  CG  LEU   235     -16.388  22.336   3.963  1.00 10.00      A   
ATOM   2154  CD1 LEU   235     -16.366  23.280   2.774  1.00 10.00      A   
ATOM   2155  CD2 LEU   235     -14.989  22.155   4.529  1.00 10.00      A   
ATOM   2156  C   LEU   235     -18.918  22.354   6.910  1.00 10.00      A   
ATOM   2157  O   LEU   235     -18.874  22.625   8.109  1.00 10.00      A   
ATOM   2158  N   LYS   236     -20.019  22.450   6.181  1.00 10.00      A   
ATOM   2159  HN  LYS   236     -19.978  22.215   5.227  1.00 10.00      A   
ATOM   2160  CA  LYS   236     -21.286  22.887   6.740  1.00 10.00      A   
ATOM   2161  CB  LYS   236     -21.594  24.313   6.273  1.00 10.00      A   
ATOM   2162  CG  LYS   236     -22.700  25.006   7.052  1.00 10.00      A   
ATOM   2163  CD  LYS   236     -22.951  26.406   6.514  1.00 10.00      A   
ATOM   2164  CE  LYS   236     -24.111  27.081   7.230  1.00 10.00      A   
ATOM   2165  NZ  LYS   236     -25.340  26.248   7.216  1.00 10.00      A   
ATOM   2166  HZ1 LYS   236     -25.309  25.554   7.989  1.00 10.00      A   
ATOM   2167  HZ2 LYS   236     -25.414  25.733   6.308  1.00 10.00      A   
ATOM   2168  HZ3 LYS   236     -26.181  26.847   7.330  1.00 10.00      A   
ATOM   2169  C   LYS   236     -22.388  21.936   6.292  1.00 10.00      A   
ATOM   2170  O   LYS   236     -22.618  21.759   5.095  1.00 10.00      A   
ATOM   2171  N   TRP   237     -23.055  21.314   7.249  1.00 10.00      A   
ATOM   2172  HN  TRP   237     -22.835  21.502   8.186  1.00 10.00      A   
ATOM   2173  CA  TRP   237     -24.118  20.370   6.944  1.00 10.00      A   
ATOM   2174  CB  TRP   237     -24.032  19.157   7.877  1.00 10.00      A   
ATOM   2175  CG  TRP   237     -24.819  17.968   7.416  1.00 10.00      A   
ATOM   2176  CD1 TRP   237     -25.115  17.625   6.128  1.00 10.00      A   
ATOM   2177  CD2 TRP   237     -25.405  16.958   8.243  1.00 10.00      A   
ATOM   2178  NE1 TRP   237     -25.851  16.465   6.104  1.00 10.00      A   
ATOM   2179  HE1 TRP   237     -26.186  16.014   5.294  1.00 10.00      A   
ATOM   2180  CE2 TRP   237     -26.042  16.036   7.390  1.00 10.00      A   
ATOM   2181  CE3 TRP   237     -25.454  16.743   9.623  1.00 10.00      A   
ATOM   2182  CZ2 TRP   237     -26.717  14.918   7.871  1.00 10.00      A   
ATOM   2183  CZ3 TRP   237     -26.125  15.633  10.098  1.00 10.00      A   
ATOM   2184  CH2 TRP   237     -26.748  14.734   9.224  1.00 10.00      A   
ATOM   2185  C   TRP   237     -25.480  21.039   7.061  1.00 10.00      A   
ATOM   2186  O   TRP   237     -25.981  21.259   8.163  1.00 10.00      A   
ATOM   2187  N   ASP   238     -26.063  21.380   5.923  1.00 10.00      A   
ATOM   2188  HN  ASP   238     -25.608  21.186   5.077  1.00 10.00      A   
ATOM   2189  CA  ASP   238     -27.370  22.023   5.888  1.00 10.00      A   
ATOM   2190  CB  ASP   238     -27.257  23.553   5.834  1.00 10.00      A   
ATOM   2191  CG  ASP   238     -26.385  24.071   4.704  1.00 10.00      A   
ATOM   2192  OD1 ASP   238     -26.663  23.760   3.527  1.00 10.00      A   
ATOM   2193  OD2 ASP   238     -25.424  24.816   4.991  1.00 10.00      A   
ATOM   2194  C   ASP   238     -28.198  21.502   4.722  1.00 10.00      A   
ATOM   2195  O   ASP   238     -27.750  20.628   3.976  1.00 10.00      A   
ATOM   2196  N   GLU   239     -29.396  22.049   4.564  1.00 10.00      A   
ATOM   2197  HN  GLU   239     -29.678  22.763   5.174  1.00 10.00      A   
ATOM   2198  CA  GLU   239     -30.297  21.634   3.498  1.00 10.00      A   
ATOM   2199  CB  GLU   239     -31.698  22.197   3.727  1.00 10.00      A   
ATOM   2200  CG  GLU   239     -32.379  21.675   4.980  1.00 10.00      A   
ATOM   2201  CD  GLU   239     -33.668  22.410   5.280  1.00 10.00      A   
ATOM   2202  OE1 GLU   239     -34.672  22.184   4.570  1.00 10.00      A   
ATOM   2203  OE2 GLU   239     -33.683  23.224   6.229  1.00 10.00      A   
ATOM   2204  C   GLU   239     -29.779  22.071   2.136  1.00 10.00      A   
ATOM   2205  O   GLU   239     -29.909  21.339   1.154  1.00 10.00      A   
ATOM   2206  N   GLY   240     -29.189  23.260   2.087  1.00 10.00      A   
ATOM   2207  HN  GLY   240     -29.106  23.793   2.911  1.00 10.00      A   
ATOM   2208  CA  GLY   240     -28.656  23.774   0.843  1.00 10.00      A   
ATOM   2209  C   GLY   240     -27.583  22.872   0.281  1.00 10.00      A   
ATOM   2210  O   GLY   240     -27.653  22.464  -0.878  1.00 10.00      A   
ATOM   2211  N   GLN   241     -26.603  22.538   1.110  1.00 10.00      A   
ATOM   2212  HN  GLN   241     -26.615  22.888   2.037  1.00 10.00      A   
ATOM   2213  CA  GLN   241     -25.516  21.669   0.687  1.00 10.00      A   
ATOM   2214  CB  GLN   241     -24.418  21.612   1.754  1.00 10.00      A   
ATOM   2215  CG  GLN   241     -23.245  20.715   1.389  1.00 10.00      A   
ATOM   2216  CD  GLN   241     -22.555  21.125   0.099  1.00 10.00      A   
ATOM   2217  OE1 GLN   241     -22.401  22.313  -0.195  1.00 10.00      A   
ATOM   2218  NE2 GLN   241     -22.153  20.145  -0.687  1.00 10.00      A   
ATOM   2219 HE21 GLN   241     -22.323  19.220  -0.400  1.00 10.00      A   
ATOM   2220 HE22 GLN   241     -21.707  20.378  -1.528  1.00 10.00      A   
ATOM   2221  C   GLN   241     -26.044  20.269   0.375  1.00 10.00      A   
ATOM   2222  O   GLN   241     -25.639  19.649  -0.606  1.00 10.00      A   
ATOM   2223  N   LEU   242     -26.961  19.788   1.210  1.00 10.00      A   
ATOM   2224  HN  LEU   242     -27.242  20.334   1.975  1.00 10.00      A   
ATOM   2225  CA  LEU   242     -27.554  18.471   1.023  1.00 10.00      A   
ATOM   2226  CB  LEU   242     -28.564  18.176   2.137  1.00 10.00      A   
ATOM   2227  CG  LEU   242     -29.430  16.926   1.959  1.00 10.00      A   
ATOM   2228  CD1 LEU   242     -28.576  15.668   1.942  1.00 10.00      A   
ATOM   2229  CD2 LEU   242     -30.490  16.850   3.047  1.00 10.00      A   
ATOM   2230  C   LEU   242     -28.233  18.377  -0.339  1.00 10.00      A   
ATOM   2231  O   LEU   242     -27.982  17.448  -1.108  1.00 10.00      A   
ATOM   2232  N   LEU   243     -29.081  19.355  -0.635  1.00 10.00      A   
ATOM   2233  HN  LEU   243     -29.228  20.076   0.018  1.00 10.00      A   
ATOM   2234  CA  LEU   243     -29.795  19.388  -1.902  1.00 10.00      A   
ATOM   2235  CB  LEU   243     -30.847  20.499  -1.915  1.00 10.00      A   
ATOM   2236  CG  LEU   243     -32.097  20.253  -1.063  1.00 10.00      A   
ATOM   2237  CD1 LEU   243     -32.988  21.485  -1.048  1.00 10.00      A   
ATOM   2238  CD2 LEU   243     -32.867  19.040  -1.565  1.00 10.00      A   
ATOM   2239  C   LEU   243     -28.825  19.550  -3.064  1.00 10.00      A   
ATOM   2240  O   LEU   243     -28.983  18.915  -4.104  1.00 10.00      A   
ATOM   2241  N   ASN   244     -27.813  20.389  -2.871  1.00 10.00      A   
ATOM   2242  HN  ASN   244     -27.749  20.873  -2.017  1.00 10.00      A   
ATOM   2243  CA  ASN   244     -26.803  20.622  -3.898  1.00 10.00      A   
ATOM   2244  CB  ASN   244     -25.793  21.682  -3.445  1.00 10.00      A   
ATOM   2245  CG  ASN   244     -26.208  23.089  -3.836  1.00 10.00      A   
ATOM   2246  OD1 ASN   244     -26.799  23.305  -4.897  1.00 10.00      A   
ATOM   2247  ND2 ASN   244     -25.904  24.057  -2.984  1.00 10.00      A   
ATOM   2248 HD21 ASN   244     -25.435  23.817  -2.158  1.00 10.00      A   
ATOM   2249 HD22 ASN   244     -26.169  24.975  -3.210  1.00 10.00      A   
ATOM   2250  C   ASN   244     -26.086  19.326  -4.260  1.00 10.00      A   
ATOM   2251  O   ASN   244     -25.955  18.989  -5.436  1.00 10.00      A   
ATOM   2252  N   THR   245     -25.641  18.597  -3.243  1.00 10.00      A   
ATOM   2253  HN  THR   245     -25.772  18.924  -2.324  1.00 10.00      A   
ATOM   2254  CA  THR   245     -24.951  17.331  -3.452  1.00 10.00      A   
ATOM   2255  CB  THR   245     -24.517  16.707  -2.109  1.00 10.00      A   
ATOM   2256  OG1 THR   245     -23.800  17.685  -1.342  1.00 10.00      A   
ATOM   2257  HG1 THR   245     -24.275  17.862  -0.519  1.00 10.00      A   
ATOM   2258  CG2 THR   245     -23.619  15.501  -2.339  1.00 10.00      A   
ATOM   2259  C   THR   245     -25.844  16.349  -4.219  1.00 10.00      A   
ATOM   2260  O   THR   245     -25.394  15.681  -5.154  1.00 10.00      A   
ATOM   2261  N   LEU   246     -27.118  16.290  -3.835  1.00 10.00      A   
ATOM   2262  HN  LEU   246     -27.420  16.860  -3.092  1.00 10.00      A   
ATOM   2263  CA  LEU   246     -28.077  15.407  -4.491  1.00 10.00      A   
ATOM   2264  CB  LEU   246     -29.409  15.402  -3.737  1.00 10.00      A   
ATOM   2265  CG  LEU   246     -29.389  14.790  -2.334  1.00 10.00      A   
ATOM   2266  CD1 LEU   246     -30.725  14.998  -1.637  1.00 10.00      A   
ATOM   2267  CD2 LEU   246     -29.049  13.311  -2.404  1.00 10.00      A   
ATOM   2268  C   LEU   246     -28.299  15.848  -5.931  1.00 10.00      A   
ATOM   2269  O   LEU   246     -28.386  15.023  -6.839  1.00 10.00      A   
ATOM   2270  N   LYS   247     -28.377  17.158  -6.123  1.00 10.00      A   
ATOM   2271  HN  LYS   247     -28.309  17.756  -5.343  1.00 10.00      A   
ATOM   2272  CA  LYS   247     -28.573  17.750  -7.438  1.00 10.00      A   
ATOM   2273  CB  LYS   247     -28.677  19.271  -7.289  1.00 10.00      A   
ATOM   2274  CG  LYS   247     -28.817  20.047  -8.587  1.00 10.00      A   
ATOM   2275  CD  LYS   247     -28.797  21.543  -8.315  1.00 10.00      A   
ATOM   2276  CE  LYS   247     -29.003  22.353  -9.582  1.00 10.00      A   
ATOM   2277  NZ  LYS   247     -30.394  22.261 -10.089  1.00 10.00      A   
ATOM   2278  HZ1 LYS   247     -31.065  22.573  -9.360  1.00 10.00      A   
ATOM   2279  HZ2 LYS   247     -30.617  21.279 -10.355  1.00 10.00      A   
ATOM   2280  HZ3 LYS   247     -30.505  22.865 -10.928  1.00 10.00      A   
ATOM   2281  C   LYS   247     -27.415  17.388  -8.362  1.00 10.00      A   
ATOM   2282  O   LYS   247     -27.615  17.092  -9.540  1.00 10.00      A   
ATOM   2283  N   ILE   248     -26.204  17.408  -7.813  1.00 10.00      A   
ATOM   2284  HN  ILE   248     -26.115  17.659  -6.865  1.00 10.00      A   
ATOM   2285  CA  ILE   248     -25.003  17.078  -8.574  1.00 10.00      A   
ATOM   2286  CB  ILE   248     -23.731  17.200  -7.697  1.00 10.00      A   
ATOM   2287  CG1 ILE   248     -23.502  18.652  -7.255  1.00 10.00      A   
ATOM   2288  CG2 ILE   248     -22.504  16.650  -8.415  1.00 10.00      A   
ATOM   2289  CD1 ILE   248     -23.326  19.631  -8.395  1.00 10.00      A   
ATOM   2290  C   ILE   248     -25.090  15.658  -9.133  1.00 10.00      A   
ATOM   2291  O   ILE   248     -24.866  15.432 -10.325  1.00 10.00      A   
ATOM   2292  N   TYR   249     -25.441  14.715  -8.268  1.00 10.00      A   
ATOM   2293  HN  TYR   249     -25.635  14.969  -7.339  1.00 10.00      A   
ATOM   2294  CA  TYR   249     -25.550  13.315  -8.657  1.00 10.00      A   
ATOM   2295  CB  TYR   249     -25.668  12.420  -7.421  1.00 10.00      A   
ATOM   2296  CG  TYR   249     -24.421  12.368  -6.565  1.00 10.00      A   
ATOM   2297  CD1 TYR   249     -24.476  12.650  -5.207  1.00 10.00      A   
ATOM   2298  CD2 TYR   249     -23.191  12.032  -7.114  1.00 10.00      A   
ATOM   2299  CE1 TYR   249     -23.341  12.606  -4.423  1.00 10.00      A   
ATOM   2300  CE2 TYR   249     -22.050  11.985  -6.336  1.00 10.00      A   
ATOM   2301  CZ  TYR   249     -22.131  12.269  -4.989  1.00 10.00      A   
ATOM   2302  OH  TYR   249     -20.997  12.223  -4.208  1.00 10.00      A   
ATOM   2303  HH  TYR   249     -20.334  12.821  -4.565  1.00 10.00      A   
ATOM   2304  C   TYR   249     -26.731  13.076  -9.594  1.00 10.00      A   
ATOM   2305  O   TYR   249     -26.601  12.377 -10.601  1.00 10.00      A   
ATOM   2306  N   TYR   250     -27.876  13.669  -9.268  1.00 10.00      A   
ATOM   2307  HN  TYR   250     -27.913  14.229  -8.459  1.00 10.00      A   
ATOM   2308  CA  TYR   250     -29.080  13.508 -10.074  1.00 10.00      A   
ATOM   2309  CB  TYR   250     -30.275  14.219  -9.431  1.00 10.00      A   
ATOM   2310  CG  TYR   250     -31.587  13.989 -10.153  1.00 10.00      A   
ATOM   2311  CD1 TYR   250     -32.107  12.709 -10.293  1.00 10.00      A   
ATOM   2312  CD2 TYR   250     -32.303  15.049 -10.700  1.00 10.00      A   
ATOM   2313  CE1 TYR   250     -33.300  12.488 -10.956  1.00 10.00      A   
ATOM   2314  CE2 TYR   250     -33.500  14.836 -11.362  1.00 10.00      A   
ATOM   2315  CZ  TYR   250     -33.993  13.554 -11.487  1.00 10.00      A   
ATOM   2316  OH  TYR   250     -35.182  13.337 -12.151  1.00 10.00      A   
ATOM   2317  HH  TYR   250     -35.634  12.561 -11.765  1.00 10.00      A   
ATOM   2318  C   TYR   250     -28.873  14.005 -11.500  1.00 10.00      A   
ATOM   2319  O   TYR   250     -29.174  13.293 -12.456  1.00 10.00      A   
ATOM   2320  N   ASN   251     -28.326  15.208 -11.634  1.00 10.00      A   
ATOM   2321  HN  ASN   251     -28.075  15.713 -10.829  1.00 10.00      A   
ATOM   2322  CA  ASN   251     -28.092  15.809 -12.948  1.00 10.00      A   
ATOM   2323  CB  ASN   251     -27.623  17.261 -12.817  1.00 10.00      A   
ATOM   2324  CG  ASN   251     -28.772  18.252 -12.779  1.00 10.00      A   
ATOM   2325  OD1 ASN   251     -29.863  17.937 -12.303  1.00 10.00      A   
ATOM   2326  ND2 ASN   251     -28.535  19.454 -13.282  1.00 10.00      A   
ATOM   2327 HD21 ASN   251     -27.642  19.640 -13.649  1.00 10.00      A   
ATOM   2328 HD22 ASN   251     -29.263  20.114 -13.269  1.00 10.00      A   
ATOM   2329  C   ASN   251     -27.098  15.012 -13.784  1.00 10.00      A   
ATOM   2330  O   ASN   251     -27.069  15.135 -15.006  1.00 10.00      A   
ATOM   2331  N   ALA   252     -26.284  14.194 -13.130  1.00 10.00      A   
ATOM   2332  HN  ALA   252     -26.348  14.132 -12.154  1.00 10.00      A   
ATOM   2333  CA  ALA   252     -25.293  13.392 -13.833  1.00 10.00      A   
ATOM   2334  CB  ALA   252     -24.027  13.267 -12.999  1.00 10.00      A   
ATOM   2335  C   ALA   252     -25.836  12.012 -14.180  1.00 10.00      A   
ATOM   2336  O   ALA   252     -25.431  11.408 -15.173  1.00 10.00      A   
ATOM   2337  N   THR   253     -26.761  11.527 -13.366  1.00 10.00      A   
ATOM   2338  HN  THR   253     -27.056  12.068 -12.603  1.00 10.00      A   
ATOM   2339  CA  THR   253     -27.346  10.208 -13.568  1.00 10.00      A   
ATOM   2340  CB  THR   253     -27.731   9.575 -12.215  1.00 10.00      A   
ATOM   2341  OG1 THR   253     -26.621   9.685 -11.309  1.00 10.00      A   
ATOM   2342  HG1 THR   253     -26.485  10.614 -11.081  1.00 10.00      A   
ATOM   2343  CG2 THR   253     -28.102   8.110 -12.383  1.00 10.00      A   
ATOM   2344  C   THR   253     -28.575  10.255 -14.482  1.00 10.00      A   
ATOM   2345  O   THR   253     -28.825   9.321 -15.245  1.00 10.00      A   
ATOM   2346  N   ALA   254     -29.327  11.348 -14.408  1.00 10.00      A   
ATOM   2347  HN  ALA   254     -29.067  12.065 -13.787  1.00 10.00      A   
ATOM   2348  CA  ALA   254     -30.540  11.521 -15.212  1.00 10.00      A   
ATOM   2349  CB  ALA   254     -31.194  12.872 -14.955  1.00 10.00      A   
ATOM   2350  C   ALA   254     -30.333  11.268 -16.715  1.00 10.00      A   
ATOM   2351  O   ALA   254     -31.046  10.453 -17.300  1.00 10.00      A   
ATOM   2352  N   PRO   255     -29.356  11.934 -17.370  1.00 10.00      A   
ATOM   2353  CA  PRO   255     -29.112  11.750 -18.807  1.00 10.00      A   
ATOM   2354  CB  PRO   255     -28.270  12.971 -19.175  1.00 10.00      A   
ATOM   2355  CG  PRO   255     -27.521  13.286 -17.930  1.00 10.00      A   
ATOM   2356  CD  PRO   255     -28.432  12.929 -16.788  1.00 10.00      A   
ATOM   2357  C   PRO   255     -28.349  10.460 -19.133  1.00 10.00      A   
ATOM   2358  O   PRO   255     -27.801  10.313 -20.230  1.00 10.00      A   
ATOM   2359  N   LEU   256     -28.305   9.535 -18.181  1.00 10.00      A   
ATOM   2360  HN  LEU   256     -28.737   9.715 -17.319  1.00 10.00      A   
ATOM   2361  CA  LEU   256     -27.621   8.264 -18.380  1.00 10.00      A   
ATOM   2362  CB  LEU   256     -26.335   8.207 -17.554  1.00 10.00      A   
ATOM   2363  CG  LEU   256     -25.092   8.815 -18.202  1.00 10.00      A   
ATOM   2364  CD1 LEU   256     -23.957   8.889 -17.197  1.00 10.00      A   
ATOM   2365  CD2 LEU   256     -24.675   8.003 -19.419  1.00 10.00      A   
ATOM   2366  C   LEU   256     -28.524   7.086 -18.028  1.00 10.00      A   
ATOM   2367  O   LEU   256     -28.142   5.927 -18.205  1.00 10.00      A   
ATOM   2368  N   MET   257     -29.727   7.392 -17.552  1.00 10.00      A   
ATOM   2369  HN  MET   257     -29.974   8.335 -17.461  1.00 10.00      A   
ATOM   2370  CA  MET   257     -30.693   6.368 -17.162  1.00 10.00      A   
ATOM   2371  CB  MET   257     -31.947   7.012 -16.565  1.00 10.00      A   
ATOM   2372  CG  MET   257     -31.747   7.640 -15.196  1.00 10.00      A   
ATOM   2373  SD  MET   257     -33.171   8.614 -14.669  1.00 10.00      A   
ATOM   2374  CE  MET   257     -32.644   9.139 -13.041  1.00 10.00      A   
ATOM   2375  C   MET   257     -31.082   5.480 -18.339  1.00 10.00      A   
ATOM   2376  O   MET   257     -31.265   4.273 -18.187  1.00 10.00      A   
ATOM   2377  N   GLY   258     -31.207   6.080 -19.513  1.00 10.00      A   
ATOM   2378  HN  GLY   258     -31.052   7.048 -19.580  1.00 10.00      A   
ATOM   2379  CA  GLY   258     -31.576   5.323 -20.693  1.00 10.00      A   
ATOM   2380  C   GLY   258     -30.372   4.824 -21.469  1.00 10.00      A   
ATOM   2381  O   GLY   258     -30.477   4.504 -22.653  1.00 10.00      A   
ATOM   2382  N   LYS   259     -29.228   4.751 -20.806  1.00 10.00      A   
ATOM   2383  HN  LYS   259     -29.207   5.002 -19.858  1.00 10.00      A   
ATOM   2384  CA  LYS   259     -28.004   4.290 -21.447  1.00 10.00      A   
ATOM   2385  CB  LYS   259     -27.031   5.455 -21.651  1.00 10.00      A   
ATOM   2386  CG  LYS   259     -27.359   6.347 -22.834  1.00 10.00      A   
ATOM   2387  CD  LYS   259     -27.239   5.591 -24.145  1.00 10.00      A   
ATOM   2388  CE  LYS   259     -27.481   6.505 -25.331  1.00 10.00      A   
ATOM   2389  NZ  LYS   259     -27.352   5.778 -26.619  1.00 10.00      A   
ATOM   2390  HZ1 LYS   259     -26.386   5.409 -26.730  1.00 10.00      A   
ATOM   2391  HZ2 LYS   259     -27.559   6.418 -27.411  1.00 10.00      A   
ATOM   2392  HZ3 LYS   259     -28.021   4.984 -26.648  1.00 10.00      A   
ATOM   2393  C   LYS   259     -27.332   3.206 -20.622  1.00 10.00      A   
ATOM   2394  O   LYS   259     -27.241   2.054 -21.043  1.00 10.00      A   
ATOM   2395  N   SER   260     -26.868   3.577 -19.442  1.00 10.00      A   
ATOM   2396  HN  SER   260     -26.998   4.503 -19.143  1.00 10.00      A   
ATOM   2397  CA  SER   260     -26.192   2.644 -18.566  1.00 10.00      A   
ATOM   2398  CB  SER   260     -25.228   3.400 -17.658  1.00 10.00      A   
ATOM   2399  OG  SER   260     -24.427   4.284 -18.426  1.00 10.00      A   
ATOM   2400  HG  SER   260     -24.470   4.024 -19.357  1.00 10.00      A   
ATOM   2401  C   SER   260     -27.196   1.852 -17.746  1.00 10.00      A   
ATOM   2402  O   SER   260     -28.076   2.423 -17.106  1.00 10.00      A   
ATOM   2403  N   SER   261     -27.057   0.537 -17.772  1.00 10.00      A   
ATOM   2404  HN  SER   261     -26.331   0.141 -18.300  1.00 10.00      A   
ATOM   2405  CA  SER   261     -27.949  -0.340 -17.037  1.00 10.00      A   
ATOM   2406  CB  SER   261     -27.850  -1.752 -17.612  1.00 10.00      A   
ATOM   2407  OG  SER   261     -26.526  -2.019 -18.052  1.00 10.00      A   
ATOM   2408  HG  SER   261     -26.096  -2.612 -17.426  1.00 10.00      A   
ATOM   2409  C   SER   261     -27.600  -0.345 -15.551  1.00 10.00      A   
ATOM   2410  O   SER   261     -28.397  -0.774 -14.717  1.00 10.00      A   
ATOM   2411  N   LEU   262     -26.404   0.130 -15.228  1.00 10.00      A   
ATOM   2412  HN  LEU   262     -25.813   0.461 -15.937  1.00 10.00      A   
ATOM   2413  CA  LEU   262     -25.950   0.175 -13.851  1.00 10.00      A   
ATOM   2414  CB  LEU   262     -25.108  -1.062 -13.528  1.00 10.00      A   
ATOM   2415  CG  LEU   262     -24.563  -1.160 -12.102  1.00 10.00      A   
ATOM   2416  CD1 LEU   262     -25.701  -1.252 -11.099  1.00 10.00      A   
ATOM   2417  CD2 LEU   262     -23.627  -2.351 -11.967  1.00 10.00      A   
ATOM   2418  C   LEU   262     -25.154   1.444 -13.564  1.00 10.00      A   
ATOM   2419  O   LEU   262     -24.118   1.697 -14.180  1.00 10.00      A   
ATOM   2420  N   ILE   263     -25.656   2.242 -12.635  1.00 10.00      A   
ATOM   2421  HN  ILE   263     -26.502   1.992 -12.197  1.00 10.00      A   
ATOM   2422  CA  ILE   263     -24.994   3.475 -12.234  1.00 10.00      A   
ATOM   2423  CB  ILE   263     -25.910   4.712 -12.392  1.00 10.00      A   
ATOM   2424  CG1 ILE   263     -26.525   4.763 -13.797  1.00 10.00      A   
ATOM   2425  CG2 ILE   263     -25.132   5.992 -12.112  1.00 10.00      A   
ATOM   2426  CD1 ILE   263     -27.948   4.244 -13.870  1.00 10.00      A   
ATOM   2427  C   ILE   263     -24.556   3.339 -10.780  1.00 10.00      A   
ATOM   2428  O   ILE   263     -25.326   2.881  -9.935  1.00 10.00      A   
ATOM   2429  N   ILE   264     -23.323   3.723 -10.492  1.00 10.00      A   
ATOM   2430  HN  ILE   264     -22.759   4.105 -11.202  1.00 10.00      A   
ATOM   2431  CA  ILE   264     -22.793   3.604  -9.141  1.00 10.00      A   
ATOM   2432  CB  ILE   264     -21.605   2.617  -9.090  1.00 10.00      A   
ATOM   2433  CG1 ILE   264     -21.933   1.331  -9.857  1.00 10.00      A   
ATOM   2434  CG2 ILE   264     -21.236   2.294  -7.650  1.00 10.00      A   
ATOM   2435  CD1 ILE   264     -20.736   0.431 -10.088  1.00 10.00      A   
ATOM   2436  C   ILE   264     -22.344   4.950  -8.582  1.00 10.00      A   
ATOM   2437  O   ILE   264     -21.692   5.739  -9.274  1.00 10.00      A   
ATOM   2438  N   TRP   265     -22.711   5.201  -7.332  1.00 10.00      A   
ATOM   2439  HN  TRP   265     -23.250   4.530  -6.853  1.00 10.00      A   
ATOM   2440  CA  TRP   265     -22.342   6.427  -6.637  1.00 10.00      A   
ATOM   2441  CB  TRP   265     -23.584   7.096  -6.028  1.00 10.00      A   
ATOM   2442  CG  TRP   265     -24.516   7.724  -7.028  1.00 10.00      A   
ATOM   2443  CD1 TRP   265     -24.362   7.779  -8.384  1.00 10.00      A   
ATOM   2444  CD2 TRP   265     -25.751   8.398  -6.740  1.00 10.00      A   
ATOM   2445  NE1 TRP   265     -25.426   8.434  -8.956  1.00 10.00      A   
ATOM   2446  HE1 TRP   265     -25.549   8.597  -9.918  1.00 10.00      A   
ATOM   2447  CE2 TRP   265     -26.291   8.823  -7.969  1.00 10.00      A   
ATOM   2448  CE3 TRP   265     -26.456   8.679  -5.565  1.00 10.00      A   
ATOM   2449  CZ2 TRP   265     -27.499   9.510  -8.055  1.00 10.00      A   
ATOM   2450  CZ3 TRP   265     -27.654   9.363  -5.652  1.00 10.00      A   
ATOM   2451  CH2 TRP   265     -28.164   9.770  -6.889  1.00 10.00      A   
ATOM   2452  C   TRP   265     -21.330   6.091  -5.537  1.00 10.00      A   
ATOM   2453  O   TRP   265     -21.247   4.940  -5.101  1.00 10.00      A   
ATOM   2454  N   PRO   266     -20.538   7.079  -5.089  1.00 10.00      A   
ATOM   2455  CA  PRO   266     -19.521   6.873  -4.044  1.00 10.00      A   
ATOM   2456  CB  PRO   266     -18.749   8.193  -4.035  1.00 10.00      A   
ATOM   2457  CG  PRO   266     -19.708   9.199  -4.568  1.00 10.00      A   
ATOM   2458  CD  PRO   266     -20.553   8.472  -5.574  1.00 10.00      A   
ATOM   2459  C   PRO   266     -20.104   6.600  -2.653  1.00 10.00      A   
ATOM   2460  O   PRO   266     -21.322   6.618  -2.454  1.00 10.00      A   
ATOM   2461  N   GLU   267     -19.211   6.343  -1.693  1.00 10.00      A   
ATOM   2462  HN  GLU   267     -18.259   6.342  -1.921  1.00 10.00      A   
ATOM   2463  CA  GLU   267     -19.608   6.072  -0.314  1.00 10.00      A   
ATOM   2464  CB  GLU   267     -18.421   5.537   0.494  1.00 10.00      A   
ATOM   2465  CG  GLU   267     -18.741   5.244   1.955  1.00 10.00      A   
ATOM   2466  CD  GLU   267     -17.504   5.179   2.827  1.00 10.00      A   
ATOM   2467  OE1 GLU   267     -16.413   4.892   2.291  1.00 10.00      A   
ATOM   2468  OE2 GLU   267     -17.616   5.412   4.054  1.00 10.00      A   
ATOM   2469  C   GLU   267     -20.145   7.340   0.331  1.00 10.00      A   
ATOM   2470  O   GLU   267     -19.526   8.404   0.227  1.00 10.00      A   
ATOM   2471  N   SER   268     -21.289   7.221   0.994  1.00 10.00      A   
ATOM   2472  HN  SER   268     -21.715   6.340   1.053  1.00 10.00      A   
ATOM   2473  CA  SER   268     -21.926   8.356   1.646  1.00 10.00      A   
ATOM   2474  CB  SER   268     -21.066   8.874   2.803  1.00 10.00      A   
ATOM   2475  OG  SER   268     -20.751   7.822   3.703  1.00 10.00      A   
ATOM   2476  HG  SER   268     -20.855   6.975   3.252  1.00 10.00      A   
ATOM   2477  C   SER   268     -22.222   9.463   0.639  1.00 10.00      A   
ATOM   2478  O   SER   268     -22.006  10.643   0.917  1.00 10.00      A   
ATOM   2479  N   ALA   269     -22.705   9.067  -0.538  1.00 10.00      A   
ATOM   2480  HN  ALA   269     -22.832   8.109  -0.702  1.00 10.00      A   
ATOM   2481  CA  ALA   269     -23.050  10.017  -1.588  1.00 10.00      A   
ATOM   2482  CB  ALA   269     -23.393   9.278  -2.872  1.00 10.00      A   
ATOM   2483  C   ALA   269     -24.232  10.854  -1.126  1.00 10.00      A   
ATOM   2484  O   ALA   269     -24.385  12.018  -1.497  1.00 10.00      A   
ATOM   2485  N   ILE   270     -25.066  10.237  -0.305  1.00 10.00      A   
ATOM   2486  HN  ILE   270     -24.886   9.306  -0.055  1.00 10.00      A   
ATOM   2487  CA  ILE   270     -26.227  10.901   0.245  1.00 10.00      A   
ATOM   2488  CB  ILE   270     -27.488  10.021   0.152  1.00 10.00      A   
ATOM   2489  CG1 ILE   270     -27.677   9.515  -1.283  1.00 10.00      A   
ATOM   2490  CG2 ILE   270     -28.711  10.809   0.603  1.00 10.00      A   
ATOM   2491  CD1 ILE   270     -28.754   8.462  -1.432  1.00 10.00      A   
ATOM   2492  C   ILE   270     -25.949  11.259   1.699  1.00 10.00      A   
ATOM   2493  O   ILE   270     -25.999  10.401   2.584  1.00 10.00      A   
ATOM   2494  N   THR   271     -25.617  12.520   1.927  1.00 10.00      A   
ATOM   2495  HN  THR   271     -25.563  13.141   1.168  1.00 10.00      A   
ATOM   2496  CA  THR   271     -25.312  13.019   3.260  1.00 10.00      A   
ATOM   2497  CB  THR   271     -24.484  14.312   3.172  1.00 10.00      A   
ATOM   2498  OG1 THR   271     -24.756  14.964   1.920  1.00 10.00      A   
ATOM   2499  HG1 THR   271     -25.684  14.847   1.690  1.00 10.00      A   
ATOM   2500  CG2 THR   271     -22.999  13.992   3.254  1.00 10.00      A   
ATOM   2501  C   THR   271     -26.579  13.268   4.077  1.00 10.00      A   
ATOM   2502  O   THR   271     -26.859  14.396   4.486  1.00 10.00      A   
ATOM   2503  N   ASP   272     -27.336  12.205   4.299  1.00 10.00      A   
ATOM   2504  HN  ASP   272     -27.050  11.334   3.935  1.00 10.00      A   
ATOM   2505  CA  ASP   272     -28.575  12.268   5.061  1.00 10.00      A   
ATOM   2506  CB  ASP   272     -29.663  12.984   4.251  1.00 10.00      A   
ATOM   2507  CG  ASP   272     -30.854  13.414   5.089  1.00 10.00      A   
ATOM   2508  OD1 ASP   272     -30.758  13.389   6.340  1.00 10.00      A   
ATOM   2509  OD2 ASP   272     -31.886  13.792   4.498  1.00 10.00      A   
ATOM   2510  C   ASP   272     -29.022  10.852   5.392  1.00 10.00      A   
ATOM   2511  O   ASP   272     -28.548   9.895   4.780  1.00 10.00      A   
ATOM   2512  N   LEU   273     -29.923  10.723   6.353  1.00 10.00      A   
ATOM   2513  HN  LEU   273     -30.269  11.529   6.792  1.00 10.00      A   
ATOM   2514  CA  LEU   273     -30.428   9.418   6.757  1.00 10.00      A   
ATOM   2515  CB  LEU   273     -31.085   9.496   8.141  1.00 10.00      A   
ATOM   2516  CG  LEU   273     -30.187   9.953   9.296  1.00 10.00      A   
ATOM   2517  CD1 LEU   273     -30.998  10.115  10.572  1.00 10.00      A   
ATOM   2518  CD2 LEU   273     -29.045   8.972   9.508  1.00 10.00      A   
ATOM   2519  C   LEU   273     -31.426   8.895   5.730  1.00 10.00      A   
ATOM   2520  O   LEU   273     -32.181   9.672   5.139  1.00 10.00      A   
ATOM   2521  N   GLU   274     -31.436   7.581   5.532  1.00 10.00      A   
ATOM   2522  HN  GLU   274     -30.812   7.018   6.040  1.00 10.00      A   
ATOM   2523  CA  GLU   274     -32.340   6.949   4.577  1.00 10.00      A   
ATOM   2524  CB  GLU   274     -32.141   5.433   4.572  1.00 10.00      A   
ATOM   2525  CG  GLU   274     -32.853   4.715   3.436  1.00 10.00      A   
ATOM   2526  CD  GLU   274     -32.741   3.208   3.533  1.00 10.00      A   
ATOM   2527  OE1 GLU   274     -31.660   2.708   3.897  1.00 10.00      A   
ATOM   2528  OE2 GLU   274     -33.737   2.510   3.238  1.00 10.00      A   
ATOM   2529  C   GLU   274     -33.790   7.285   4.898  1.00 10.00      A   
ATOM   2530  O   GLU   274     -34.590   7.543   4.002  1.00 10.00      A   
ATOM   2531  N   ILE   275     -34.109   7.311   6.188  1.00 10.00      A   
ATOM   2532  HN  ILE   275     -33.415   7.095   6.850  1.00 10.00      A   
ATOM   2533  CA  ILE   275     -35.459   7.616   6.654  1.00 10.00      A   
ATOM   2534  CB  ILE   275     -35.584   7.455   8.188  1.00 10.00      A   
ATOM   2535  CG1 ILE   275     -37.049   7.511   8.631  1.00 10.00      A   
ATOM   2536  CG2 ILE   275     -34.753   8.500   8.924  1.00 10.00      A   
ATOM   2537  CD1 ILE   275     -37.272   7.090  10.066  1.00 10.00      A   
ATOM   2538  C   ILE   275     -35.907   9.019   6.227  1.00 10.00      A   
ATOM   2539  O   ILE   275     -37.105   9.297   6.132  1.00 10.00      A   
ATOM   2540  N   ASN   276     -34.947   9.889   5.946  1.00 10.00      A   
ATOM   2541  HN  ASN   276     -34.007   9.604   6.005  1.00 10.00      A   
ATOM   2542  CA  ASN   276     -35.253  11.255   5.535  1.00 10.00      A   
ATOM   2543  CB  ASN   276     -34.176  12.231   6.018  1.00 10.00      A   
ATOM   2544  CG  ASN   276     -34.024  12.293   7.524  1.00 10.00      A   
ATOM   2545  OD1 ASN   276     -34.956  12.002   8.277  1.00 10.00      A   
ATOM   2546  ND2 ASN   276     -32.845  12.691   7.974  1.00 10.00      A   
ATOM   2547 HD21 ASN   276     -32.147  12.923   7.310  1.00 10.00      A   
ATOM   2548 HD22 ASN   276     -32.709  12.745   8.942  1.00 10.00      A   
ATOM   2549  C   ASN   276     -35.352  11.354   4.021  1.00 10.00      A   
ATOM   2550  O   ASN   276     -36.119  12.151   3.489  1.00 10.00      A   
ATOM   2551  N   GLN   277     -34.577  10.531   3.329  1.00 10.00      A   
ATOM   2552  HN  GLN   277     -33.998   9.898   3.809  1.00 10.00      A   
ATOM   2553  CA  GLN   277     -34.554  10.548   1.873  1.00 10.00      A   
ATOM   2554  CB  GLN   277     -33.127  10.337   1.369  1.00 10.00      A   
ATOM   2555  CG  GLN   277     -32.178  11.447   1.783  1.00 10.00      A   
ATOM   2556  CD  GLN   277     -32.504  12.763   1.106  1.00 10.00      A   
ATOM   2557  OE1 GLN   277     -32.887  12.794  -0.065  1.00 10.00      A   
ATOM   2558  NE2 GLN   277     -32.379  13.856   1.839  1.00 10.00      A   
ATOM   2559 HE21 GLN   277     -32.082  13.758   2.780  1.00 10.00      A   
ATOM   2560 HE22 GLN   277     -32.584  14.718   1.425  1.00 10.00      A   
ATOM   2561  C   GLN   277     -35.506   9.530   1.252  1.00 10.00      A   
ATOM   2562  O   GLN   277     -35.445   9.274   0.052  1.00 10.00      A   
ATOM   2563  N   GLN   278     -36.399   8.979   2.068  1.00 10.00      A   
ATOM   2564  HN  GLN   278     -36.406   9.242   3.008  1.00 10.00      A   
ATOM   2565  CA  GLN   278     -37.369   7.988   1.596  1.00 10.00      A   
ATOM   2566  CB  GLN   278     -38.316   7.536   2.717  1.00 10.00      A   
ATOM   2567  CG  GLN   278     -37.663   6.723   3.823  1.00 10.00      A   
ATOM   2568  CD  GLN   278     -38.665   6.266   4.868  1.00 10.00      A   
ATOM   2569  OE1 GLN   278     -39.233   5.177   4.772  1.00 10.00      A   
ATOM   2570  NE2 GLN   278     -38.892   7.094   5.875  1.00 10.00      A   
ATOM   2571 HE21 GLN   278     -38.403   7.947   5.896  1.00 10.00      A   
ATOM   2572 HE22 GLN   278     -39.549   6.828   6.556  1.00 10.00      A   
ATOM   2573  C   GLN   278     -38.165   8.476   0.376  1.00 10.00      A   
ATOM   2574  O   GLN   278     -38.170   7.808  -0.658  1.00 10.00      A   
ATOM   2575  N   PRO   279     -38.853   9.641   0.466  1.00 10.00      A   
ATOM   2576  CA  PRO   279     -39.638  10.174  -0.657  1.00 10.00      A   
ATOM   2577  CB  PRO   279     -40.141  11.525  -0.138  1.00 10.00      A   
ATOM   2578  CG  PRO   279     -40.130  11.381   1.341  1.00 10.00      A   
ATOM   2579  CD  PRO   279     -38.944  10.519   1.651  1.00 10.00      A   
ATOM   2580  C   PRO   279     -38.798  10.374  -1.919  1.00 10.00      A   
ATOM   2581  O   PRO   279     -39.202   9.973  -3.013  1.00 10.00      A   
ATOM   2582  N   PHE   280     -37.625  10.975  -1.759  1.00 10.00      A   
ATOM   2583  HN  PHE   280     -37.349  11.254  -0.860  1.00 10.00      A   
ATOM   2584  CA  PHE   280     -36.738  11.229  -2.887  1.00 10.00      A   
ATOM   2585  CB  PHE   280     -35.558  12.110  -2.467  1.00 10.00      A   
ATOM   2586  CG  PHE   280     -34.733  12.606  -3.620  1.00 10.00      A   
ATOM   2587  CD1 PHE   280     -35.269  13.492  -4.541  1.00 10.00      A   
ATOM   2588  CD2 PHE   280     -33.425  12.189  -3.785  1.00 10.00      A   
ATOM   2589  CE1 PHE   280     -34.516  13.951  -5.605  1.00 10.00      A   
ATOM   2590  CE2 PHE   280     -32.663  12.643  -4.846  1.00 10.00      A   
ATOM   2591  CZ  PHE   280     -33.211  13.526  -5.758  1.00 10.00      A   
ATOM   2592  C   PHE   280     -36.237   9.926  -3.500  1.00 10.00      A   
ATOM   2593  O   PHE   280     -36.205   9.777  -4.723  1.00 10.00      A   
ATOM   2594  N   LEU   281     -35.861   8.979  -2.648  1.00 10.00      A   
ATOM   2595  HN  LEU   281     -35.918   9.150  -1.679  1.00 10.00      A   
ATOM   2596  CA  LEU   281     -35.364   7.691  -3.111  1.00 10.00      A   
ATOM   2597  CB  LEU   281     -34.802   6.865  -1.952  1.00 10.00      A   
ATOM   2598  CG  LEU   281     -33.483   7.360  -1.353  1.00 10.00      A   
ATOM   2599  CD1 LEU   281     -33.110   6.548  -0.124  1.00 10.00      A   
ATOM   2600  CD2 LEU   281     -32.371   7.309  -2.388  1.00 10.00      A   
ATOM   2601  C   LEU   281     -36.448   6.919  -3.854  1.00 10.00      A   
ATOM   2602  O   LEU   281     -36.179   6.301  -4.883  1.00 10.00      A   
ATOM   2603  N   LYS   282     -37.674   6.970  -3.340  1.00 10.00      A   
ATOM   2604  HN  LYS   282     -37.826   7.473  -2.508  1.00 10.00      A   
ATOM   2605  CA  LYS   282     -38.798   6.288  -3.975  1.00 10.00      A   
ATOM   2606  CB  LYS   282     -40.058   6.397  -3.116  1.00 10.00      A   
ATOM   2607  CG  LYS   282     -40.088   5.436  -1.943  1.00 10.00      A   
ATOM   2608  CD  LYS   282     -41.418   5.491  -1.212  1.00 10.00      A   
ATOM   2609  CE  LYS   282     -41.429   4.527  -0.037  1.00 10.00      A   
ATOM   2610  NZ  LYS   282     -42.745   4.498   0.655  1.00 10.00      A   
ATOM   2611  HZ1 LYS   282     -43.056   5.463   0.873  1.00 10.00      A   
ATOM   2612  HZ2 LYS   282     -42.674   3.960   1.545  1.00 10.00      A   
ATOM   2613  HZ3 LYS   282     -43.458   4.047   0.048  1.00 10.00      A   
ATOM   2614  C   LYS   282     -39.060   6.876  -5.356  1.00 10.00      A   
ATOM   2615  O   LYS   282     -39.282   6.146  -6.324  1.00 10.00      A   
ATOM   2616  N   ALA   283     -39.014   8.200  -5.440  1.00 10.00      A   
ATOM   2617  HN  ALA   283     -38.831   8.724  -4.629  1.00 10.00      A   
ATOM   2618  CA  ALA   283     -39.233   8.895  -6.698  1.00 10.00      A   
ATOM   2619  CB  ALA   283     -39.261  10.398  -6.469  1.00 10.00      A   
ATOM   2620  C   ALA   283     -38.141   8.529  -7.693  1.00 10.00      A   
ATOM   2621  O   ALA   283     -38.415   8.240  -8.857  1.00 10.00      A   
ATOM   2622  N   LEU   284     -36.903   8.527  -7.214  1.00 10.00      A   
ATOM   2623  HN  LEU   284     -36.759   8.763  -6.270  1.00 10.00      A   
ATOM   2624  CA  LEU   284     -35.751   8.189  -8.042  1.00 10.00      A   
ATOM   2625  CB  LEU   284     -34.458   8.413  -7.250  1.00 10.00      A   
ATOM   2626  CG  LEU   284     -33.144   8.291  -8.029  1.00 10.00      A   
ATOM   2627  CD1 LEU   284     -33.150   9.198  -9.252  1.00 10.00      A   
ATOM   2628  CD2 LEU   284     -31.963   8.619  -7.130  1.00 10.00      A   
ATOM   2629  C   LEU   284     -35.837   6.742  -8.524  1.00 10.00      A   
ATOM   2630  O   LEU   284     -35.573   6.448  -9.691  1.00 10.00      A   
ATOM   2631  N   ASP   285     -36.218   5.849  -7.617  1.00 10.00      A   
ATOM   2632  HN  ASP   285     -36.409   6.152  -6.700  1.00 10.00      A   
ATOM   2633  CA  ASP   285     -36.356   4.430  -7.934  1.00 10.00      A   
ATOM   2634  CB  ASP   285     -36.824   3.660  -6.696  1.00 10.00      A   
ATOM   2635  CG  ASP   285     -37.141   2.205  -6.979  1.00 10.00      A   
ATOM   2636  OD1 ASP   285     -36.198   1.394  -7.064  1.00 10.00      A   
ATOM   2637  OD2 ASP   285     -38.339   1.864  -7.089  1.00 10.00      A   
ATOM   2638  C   ASP   285     -37.346   4.234  -9.075  1.00 10.00      A   
ATOM   2639  O   ASP   285     -37.128   3.419  -9.971  1.00 10.00      A   
ATOM   2640  N   GLY   286     -38.424   5.008  -9.044  1.00 10.00      A   
ATOM   2641  HN  GLY   286     -38.535   5.642  -8.303  1.00 10.00      A   
ATOM   2642  CA  GLY   286     -39.434   4.922 -10.079  1.00 10.00      A   
ATOM   2643  C   GLY   286     -38.899   5.331 -11.437  1.00 10.00      A   
ATOM   2644  O   GLY   286     -39.174   4.674 -12.439  1.00 10.00      A   
ATOM   2645  N   GLU   287     -38.121   6.408 -11.466  1.00 10.00      A   
ATOM   2646  HN  GLU   287     -37.930   6.881 -10.629  1.00 10.00      A   
ATOM   2647  CA  GLU   287     -37.543   6.904 -12.711  1.00 10.00      A   
ATOM   2648  CB  GLU   287     -36.855   8.255 -12.495  1.00 10.00      A   
ATOM   2649  CG  GLU   287     -37.696   9.250 -11.714  1.00 10.00      A   
ATOM   2650  CD  GLU   287     -37.291  10.690 -11.945  1.00 10.00      A   
ATOM   2651  OE1 GLU   287     -37.792  11.300 -12.912  1.00 10.00      A   
ATOM   2652  OE2 GLU   287     -36.489  11.226 -11.150  1.00 10.00      A   
ATOM   2653  C   GLU   287     -36.560   5.892 -13.291  1.00 10.00      A   
ATOM   2654  O   GLU   287     -36.581   5.605 -14.489  1.00 10.00      A   
ATOM   2655  N   LEU   288     -35.716   5.337 -12.428  1.00 10.00      A   
ATOM   2656  HN  LEU   288     -35.759   5.600 -11.481  1.00 10.00      A   
ATOM   2657  CA  LEU   288     -34.729   4.349 -12.845  1.00 10.00      A   
ATOM   2658  CB  LEU   288     -33.811   4.001 -11.675  1.00 10.00      A   
ATOM   2659  CG  LEU   288     -32.930   5.133 -11.149  1.00 10.00      A   
ATOM   2660  CD1 LEU   288     -32.551   4.878  -9.699  1.00 10.00      A   
ATOM   2661  CD2 LEU   288     -31.687   5.286 -12.011  1.00 10.00      A   
ATOM   2662  C   LEU   288     -35.418   3.085 -13.347  1.00 10.00      A   
ATOM   2663  O   LEU   288     -35.030   2.511 -14.366  1.00 10.00      A   
ATOM   2664  N   ARG   289     -36.451   2.664 -12.626  1.00 10.00      A   
ATOM   2665  HN  ARG   289     -36.708   3.166 -11.816  1.00 10.00      A   
ATOM   2666  CA  ARG   289     -37.206   1.473 -12.990  1.00 10.00      A   
ATOM   2667  CB  ARG   289     -38.197   1.119 -11.880  1.00 10.00      A   
ATOM   2668  CG  ARG   289     -38.667  -0.326 -11.893  1.00 10.00      A   
ATOM   2669  CD  ARG   289     -39.906  -0.508 -11.033  1.00 10.00      A   
ATOM   2670  NE  ARG   289     -39.713  -0.033  -9.662  1.00 10.00      A   
ATOM   2671  HE  ARG   289     -38.922   0.525  -9.483  1.00 10.00      A   
ATOM   2672  CZ  ARG   289     -40.538  -0.316  -8.656  1.00 10.00      A   
ATOM   2673  NH1 ARG   289     -41.610  -1.072  -8.862  1.00 10.00      A   
ATOM   2674 HH11 ARG   289     -41.812  -1.449  -9.814  1.00 10.00      A   
ATOM   2675 HH12 ARG   289     -42.252  -1.297  -8.070  1.00 10.00      A   
ATOM   2676  NH2 ARG   289     -40.295   0.164  -7.447  1.00 10.00      A   
ATOM   2677 HH21 ARG   289     -39.450   0.777  -7.281  1.00 10.00      A   
ATOM   2678 HH22 ARG   289     -40.934  -0.058  -6.655  1.00 10.00      A   
ATOM   2679  C   ARG   289     -37.948   1.687 -14.306  1.00 10.00      A   
ATOM   2680  O   ARG   289     -38.081   0.766 -15.112  1.00 10.00      A   
ATOM   2681  N   ASP   290     -38.420   2.910 -14.515  1.00 10.00      A   
ATOM   2682  HN  ASP   290     -38.287   3.595 -13.822  1.00 10.00      A   
ATOM   2683  CA  ASP   290     -39.145   3.265 -15.732  1.00 10.00      A   
ATOM   2684  CB  ASP   290     -39.687   4.694 -15.626  1.00 10.00      A   
ATOM   2685  CG  ASP   290     -40.981   4.901 -16.387  1.00 10.00      A   
ATOM   2686  OD1 ASP   290     -41.138   4.326 -17.485  1.00 10.00      A   
ATOM   2687  OD2 ASP   290     -41.857   5.647 -15.889  1.00 10.00      A   
ATOM   2688  C   ASP   290     -38.233   3.155 -16.950  1.00 10.00      A   
ATOM   2689  O   ASP   290     -38.621   2.616 -17.990  1.00 10.00      A   
ATOM   2690  N   LYS   291     -37.018   3.670 -16.815  1.00 10.00      A   
ATOM   2691  HN  LYS   291     -36.769   4.092 -15.965  1.00 10.00      A   
ATOM   2692  CA  LYS   291     -36.045   3.626 -17.898  1.00 10.00      A   
ATOM   2693  CB  LYS   291     -34.893   4.597 -17.631  1.00 10.00      A   
ATOM   2694  CG  LYS   291     -35.296   6.064 -17.630  1.00 10.00      A   
ATOM   2695  CD  LYS   291     -35.756   6.521 -19.005  1.00 10.00      A   
ATOM   2696  CE  LYS   291     -36.082   8.007 -19.006  1.00 10.00      A   
ATOM   2697  NZ  LYS   291     -36.726   8.435 -20.278  1.00 10.00      A   
ATOM   2698  HZ1 LYS   291     -37.617   7.917 -20.422  1.00 10.00      A   
ATOM   2699  HZ2 LYS   291     -36.094   8.245 -21.080  1.00 10.00      A   
ATOM   2700  HZ3 LYS   291     -36.932   9.454 -20.250  1.00 10.00      A   
ATOM   2701  C   LYS   291     -35.511   2.211 -18.085  1.00 10.00      A   
ATOM   2702  O   LYS   291     -35.386   1.726 -19.211  1.00 10.00      A   
ATOM   2703  N   GLY   292     -35.220   1.548 -16.975  1.00 10.00      A   
ATOM   2704  HN  GLY   292     -35.351   1.988 -16.105  1.00 10.00      A   
ATOM   2705  CA  GLY   292     -34.707   0.195 -17.028  1.00 10.00      A   
ATOM   2706  C   GLY   292     -33.263   0.116 -16.578  1.00 10.00      A   
ATOM   2707  O   GLY   292     -32.486  -0.693 -17.090  1.00 10.00      A   
ATOM   2708  N   SER   293     -32.904   0.955 -15.618  1.00 10.00      A   
ATOM   2709  HN  SER   293     -33.567   1.578 -15.250  1.00 10.00      A   
ATOM   2710  CA  SER   293     -31.548   0.987 -15.100  1.00 10.00      A   
ATOM   2711  CB  SER   293     -30.900   2.326 -15.450  1.00 10.00      A   
ATOM   2712  OG  SER   293     -31.884   3.284 -15.815  1.00 10.00      A   
ATOM   2713  HG  SER   293     -31.745   3.544 -16.737  1.00 10.00      A   
ATOM   2714  C   SER   293     -31.530   0.776 -13.589  1.00 10.00      A   
ATOM   2715  O   SER   293     -32.544   0.969 -12.911  1.00 10.00      A   
ATOM   2716  N   SER   294     -30.386   0.356 -13.072  1.00 10.00      A   
ATOM   2717  HN  SER   294     -29.625   0.180 -13.669  1.00 10.00      A   
ATOM   2718  CA  SER   294     -30.225   0.127 -11.646  1.00 10.00      A   
ATOM   2719  CB  SER   294     -29.776  -1.314 -11.403  1.00 10.00      A   
ATOM   2720  OG  SER   294     -30.433  -2.201 -12.291  1.00 10.00      A   
ATOM   2721  HG  SER   294     -31.279  -2.473 -11.905  1.00 10.00      A   
ATOM   2722  C   SER   294     -29.197   1.096 -11.070  1.00 10.00      A   
ATOM   2723  O   SER   294     -28.182   1.384 -11.706  1.00 10.00      A   
ATOM   2724  N   LEU   295     -29.464   1.601  -9.876  1.00 10.00      A   
ATOM   2725  HN  LEU   295     -30.294   1.336  -9.417  1.00 10.00      A   
ATOM   2726  CA  LEU   295     -28.563   2.534  -9.222  1.00 10.00      A   
ATOM   2727  CB  LEU   295     -29.258   3.875  -8.995  1.00 10.00      A   
ATOM   2728  CG  LEU   295     -28.464   4.926  -8.216  1.00 10.00      A   
ATOM   2729  CD1 LEU   295     -27.328   5.474  -9.062  1.00 10.00      A   
ATOM   2730  CD2 LEU   295     -29.378   6.042  -7.740  1.00 10.00      A   
ATOM   2731  C   LEU   295     -28.076   1.982  -7.890  1.00 10.00      A   
ATOM   2732  O   LEU   295     -28.869   1.504  -7.079  1.00 10.00      A   
ATOM   2733  N   VAL   296     -26.773   2.039  -7.685  1.00 10.00      A   
ATOM   2734  HN  VAL   296     -26.194   2.410  -8.392  1.00 10.00      A   
ATOM   2735  CA  VAL   296     -26.164   1.574  -6.451  1.00 10.00      A   
ATOM   2736  CB  VAL   296     -25.126   0.463  -6.723  1.00 10.00      A   
ATOM   2737  CG1 VAL   296     -24.518  -0.037  -5.424  1.00 10.00      A   
ATOM   2738  CG2 VAL   296     -25.755  -0.688  -7.491  1.00 10.00      A   
ATOM   2739  C   VAL   296     -25.474   2.753  -5.773  1.00 10.00      A   
ATOM   2740  O   VAL   296     -24.574   3.365  -6.351  1.00 10.00      A   
ATOM   2741  N   THR   297     -25.901   3.087  -4.565  1.00 10.00      A   
ATOM   2742  HN  THR   297     -26.620   2.567  -4.141  1.00 10.00      A   
ATOM   2743  CA  THR   297     -25.320   4.212  -3.856  1.00 10.00      A   
ATOM   2744  CB  THR   297     -26.146   5.497  -4.084  1.00 10.00      A   
ATOM   2745  OG1 THR   297     -25.561   6.595  -3.373  1.00 10.00      A   
ATOM   2746  HG1 THR   297     -25.804   7.417  -3.805  1.00 10.00      A   
ATOM   2747  CG2 THR   297     -27.587   5.310  -3.632  1.00 10.00      A   
ATOM   2748  C   THR   297     -25.188   3.943  -2.361  1.00 10.00      A   
ATOM   2749  O   THR   297     -25.975   3.192  -1.777  1.00 10.00      A   
ATOM   2750  N   GLY   298     -24.177   4.554  -1.756  1.00 10.00      A   
ATOM   2751  HN  GLY   298     -23.585   5.135  -2.282  1.00 10.00      A   
ATOM   2752  CA  GLY   298     -23.951   4.399  -0.337  1.00 10.00      A   
ATOM   2753  C   GLY   298     -24.632   5.504   0.441  1.00 10.00      A   
ATOM   2754  O   GLY   298     -24.460   6.686   0.128  1.00 10.00      A   
ATOM   2755  N   ILE   299     -25.396   5.135   1.457  1.00 10.00      A   
ATOM   2756  HN  ILE   299     -25.466   4.180   1.687  1.00 10.00      A   
ATOM   2757  CA  ILE   299     -26.114   6.112   2.259  1.00 10.00      A   
ATOM   2758  CB  ILE   299     -27.600   6.209   1.821  1.00 10.00      A   
ATOM   2759  CG1 ILE   299     -28.349   7.286   2.617  1.00 10.00      A   
ATOM   2760  CG2 ILE   299     -28.294   4.857   1.940  1.00 10.00      A   
ATOM   2761  CD1 ILE   299     -29.767   7.526   2.144  1.00 10.00      A   
ATOM   2762  C   ILE   299     -26.031   5.781   3.748  1.00 10.00      A   
ATOM   2763  O   ILE   299     -26.004   4.610   4.138  1.00 10.00      A   
ATOM   2764  N   VAL   300     -25.964   6.820   4.568  1.00 10.00      A   
ATOM   2765  HN  VAL   300     -25.964   7.723   4.191  1.00 10.00      A   
ATOM   2766  CA  VAL   300     -25.906   6.660   6.011  1.00 10.00      A   
ATOM   2767  CB  VAL   300     -25.294   7.907   6.683  1.00 10.00      A   
ATOM   2768  CG1 VAL   300     -25.214   7.722   8.191  1.00 10.00      A   
ATOM   2769  CG2 VAL   300     -23.916   8.199   6.105  1.00 10.00      A   
ATOM   2770  C   VAL   300     -27.319   6.436   6.538  1.00 10.00      A   
ATOM   2771  O   VAL   300     -28.160   7.333   6.491  1.00 10.00      A   
ATOM   2772  N   ASP   301     -27.582   5.241   7.025  1.00 10.00      A   
ATOM   2773  HN  ASP   301     -26.871   4.566   7.056  1.00 10.00      A   
ATOM   2774  CA  ASP   301     -28.903   4.903   7.525  1.00 10.00      A   
ATOM   2775  CB  ASP   301     -29.479   3.744   6.706  1.00 10.00      A   
ATOM   2776  CG  ASP   301     -30.636   3.047   7.382  1.00 10.00      A   
ATOM   2777  OD1 ASP   301     -31.793   3.480   7.201  1.00 10.00      A   
ATOM   2778  OD2 ASP   301     -30.393   2.052   8.091  1.00 10.00      A   
ATOM   2779  C   ASP   301     -28.880   4.563   9.011  1.00 10.00      A   
ATOM   2780  O   ASP   301     -27.873   4.084   9.538  1.00 10.00      A   
ATOM   2781  N   ALA   302     -29.986   4.844   9.682  1.00 10.00      A   
ATOM   2782  HN  ALA   302     -30.746   5.241   9.205  1.00 10.00      A   
ATOM   2783  CA  ALA   302     -30.121   4.562  11.099  1.00 10.00      A   
ATOM   2784  CB  ALA   302     -30.349   5.846  11.883  1.00 10.00      A   
ATOM   2785  C   ALA   302     -31.271   3.589  11.319  1.00 10.00      A   
ATOM   2786  O   ALA   302     -32.438   3.944  11.157  1.00 10.00      A   
ATOM   2787  N   ARG   303     -30.933   2.359  11.672  1.00 10.00      A   
ATOM   2788  HN  ARG   303     -29.982   2.136  11.779  1.00 10.00      A   
ATOM   2789  CA  ARG   303     -31.936   1.329  11.903  1.00 10.00      A   
ATOM   2790  CB  ARG   303     -31.363  -0.059  11.608  1.00 10.00      A   
ATOM   2791  CG  ARG   303     -31.149  -0.348  10.132  1.00 10.00      A   
ATOM   2792  CD  ARG   303     -32.471  -0.397   9.384  1.00 10.00      A   
ATOM   2793  NE  ARG   303     -32.509   0.565   8.289  1.00 10.00      A   
ATOM   2794  HE  ARG   303     -31.897   1.349   8.354  1.00 10.00      A   
ATOM   2795  CZ  ARG   303     -33.276   0.444   7.209  1.00 10.00      A   
ATOM   2796  NH1 ARG   303     -34.069  -0.608   7.069  1.00 10.00      A   
ATOM   2797 HH11 ARG   303     -34.672  -0.703   6.220  1.00 10.00      A   
ATOM   2798 HH12 ARG   303     -34.093  -1.348   7.804  1.00 10.00      A   
ATOM   2799  NH2 ARG   303     -33.253   1.387   6.280  1.00 10.00      A   
ATOM   2800 HH21 ARG   303     -33.841   1.307   5.423  1.00 10.00      A   
ATOM   2801 HH22 ARG   303     -32.633   2.230   6.407  1.00 10.00      A   
ATOM   2802  C   ARG   303     -32.459   1.366  13.330  1.00 10.00      A   
ATOM   2803  O   ARG   303     -31.692   1.541  14.280  1.00 10.00      A   
ATOM   2804  N   LEU   304     -33.767   1.205  13.473  1.00 10.00      A   
ATOM   2805  HN  LEU   304     -34.323   1.090  12.671  1.00 10.00      A   
ATOM   2806  CA  LEU   304     -34.399   1.191  14.785  1.00 10.00      A   
ATOM   2807  CB  LEU   304     -35.870   1.606  14.683  1.00 10.00      A   
ATOM   2808  CG  LEU   304     -36.612   1.813  16.007  1.00 10.00      A   
ATOM   2809  CD1 LEU   304     -35.965   2.923  16.822  1.00 10.00      A   
ATOM   2810  CD2 LEU   304     -38.080   2.117  15.756  1.00 10.00      A   
ATOM   2811  C   LEU   304     -34.279  -0.207  15.379  1.00 10.00      A   
ATOM   2812  O   LEU   304     -35.123  -1.072  15.142  1.00 10.00      A   
ATOM   2813  N   ASN   305     -33.218  -0.420  16.140  1.00 10.00      A   
ATOM   2814  HN  ASN   305     -32.598   0.323  16.310  1.00 10.00      A   
ATOM   2815  CA  ASN   305     -32.950  -1.715  16.748  1.00 10.00      A   
ATOM   2816  CB  ASN   305     -31.545  -1.735  17.346  1.00 10.00      A   
ATOM   2817  CG  ASN   305     -30.671  -2.809  16.731  1.00 10.00      A   
ATOM   2818  OD1 ASN   305     -31.153  -3.864  16.325  1.00 10.00      A   
ATOM   2819  ND2 ASN   305     -29.376  -2.550  16.658  1.00 10.00      A   
ATOM   2820 HD21 ASN   305     -29.055  -1.680  17.002  1.00 10.00      A   
ATOM   2821 HD22 ASN   305     -28.788  -3.229  16.265  1.00 10.00      A   
ATOM   2822  C   ASN   305     -33.984  -2.089  17.807  1.00 10.00      A   
ATOM   2823  O   ASN   305     -34.750  -1.242  18.273  1.00 10.00      A   
ATOM   2824  N   LYS   306     -33.978  -3.364  18.193  1.00 10.00      A   
ATOM   2825  HN  LYS   306     -33.332  -3.975  17.780  1.00 10.00      A   
ATOM   2826  CA  LYS   306     -34.905  -3.895  19.194  1.00 10.00      A   
ATOM   2827  CB  LYS   306     -34.680  -5.402  19.373  1.00 10.00      A   
ATOM   2828  CG  LYS   306     -35.748  -6.110  20.190  1.00 10.00      A   
ATOM   2829  CD  LYS   306     -35.404  -7.577  20.389  1.00 10.00      A   
ATOM   2830  CE  LYS   306     -36.450  -8.279  21.240  1.00 10.00      A   
ATOM   2831  NZ  LYS   306     -36.123  -9.713  21.453  1.00 10.00      A   
ATOM   2832  HZ1 LYS   306     -35.950 -10.179  20.540  1.00 10.00      A   
ATOM   2833  HZ2 LYS   306     -36.912 -10.197  21.928  1.00 10.00      A   
ATOM   2834  HZ3 LYS   306     -35.272  -9.804  22.043  1.00 10.00      A   
ATOM   2835  C   LYS   306     -34.753  -3.176  20.532  1.00 10.00      A   
ATOM   2836  O   LYS   306     -35.668  -3.163  21.356  1.00 10.00      A   
ATOM   2837  N   GLN   307     -33.593  -2.570  20.739  1.00 10.00      A   
ATOM   2838  HN  GLN   307     -32.896  -2.635  20.052  1.00 10.00      A   
ATOM   2839  CA  GLN   307     -33.318  -1.833  21.966  1.00 10.00      A   
ATOM   2840  CB  GLN   307     -31.810  -1.640  22.146  1.00 10.00      A   
ATOM   2841  CG  GLN   307     -31.126  -0.953  20.973  1.00 10.00      A   
ATOM   2842  CD  GLN   307     -29.667  -0.643  21.245  1.00 10.00      A   
ATOM   2843  OE1 GLN   307     -29.267  -0.446  22.392  1.00 10.00      A   
ATOM   2844  NE2 GLN   307     -28.866  -0.578  20.195  1.00 10.00      A   
ATOM   2845 HE21 GLN   307     -29.249  -0.726  19.302  1.00 10.00      A   
ATOM   2846 HE22 GLN   307     -27.916  -0.388  20.348  1.00 10.00      A   
ATOM   2847  C   GLN   307     -34.024  -0.475  21.962  1.00 10.00      A   
ATOM   2848  O   GLN   307     -33.840   0.328  22.879  1.00 10.00      A   
ATOM   2849  N   ASN   308     -34.816  -0.224  20.915  1.00 10.00      A   
ATOM   2850  HN  ASN   308     -34.900  -0.908  20.211  1.00 10.00      A   
ATOM   2851  CA  ASN   308     -35.562   1.027  20.764  1.00 10.00      A   
ATOM   2852  CB  ASN   308     -36.492   1.280  21.960  1.00 10.00      A   
ATOM   2853  CG  ASN   308     -37.781   1.985  21.570  1.00 10.00      A   
ATOM   2854  OD1 ASN   308     -37.829   3.212  21.458  1.00 10.00      A   
ATOM   2855  ND2 ASN   308     -38.840   1.219  21.369  1.00 10.00      A   
ATOM   2856 HD21 ASN   308     -38.741   0.249  21.479  1.00 10.00      A   
ATOM   2857 HD22 ASN   308     -39.686   1.653  21.126  1.00 10.00      A   
ATOM   2858  C   ASN   308     -34.619   2.205  20.541  1.00 10.00      A   
ATOM   2859  O   ASN   308     -34.962   3.357  20.807  1.00 10.00      A   
ATOM   2860  N   ARG   309     -33.431   1.906  20.046  1.00 10.00      A   
ATOM   2861  HN  ARG   309     -33.222   0.973  19.842  1.00 10.00      A   
ATOM   2862  CA  ARG   309     -32.432   2.929  19.780  1.00 10.00      A   
ATOM   2863  CB  ARG   309     -31.199   2.716  20.660  1.00 10.00      A   
ATOM   2864  CG  ARG   309     -30.739   3.965  21.393  1.00 10.00      A   
ATOM   2865  CD  ARG   309     -29.318   3.815  21.911  1.00 10.00      A   
ATOM   2866  NE  ARG   309     -29.152   2.628  22.750  1.00 10.00      A   
ATOM   2867  HE  ARG   309     -28.957   1.779  22.292  1.00 10.00      A   
ATOM   2868  CZ  ARG   309     -29.240   2.633  24.080  1.00 10.00      A   
ATOM   2869  NH1 ARG   309     -29.499   3.757  24.737  1.00 10.00      A   
ATOM   2870 HH11 ARG   309     -29.570   3.747  25.781  1.00 10.00      A   
ATOM   2871 HH12 ARG   309     -29.634   4.650  24.220  1.00 10.00      A   
ATOM   2872  NH2 ARG   309     -29.065   1.507  24.756  1.00 10.00      A   
ATOM   2873 HH21 ARG   309     -28.855   0.617  24.251  1.00 10.00      A   
ATOM   2874 HH22 ARG   309     -29.132   1.503  25.802  1.00 10.00      A   
ATOM   2875  C   ARG   309     -32.033   2.887  18.317  1.00 10.00      A   
ATOM   2876  O   ARG   309     -32.328   1.916  17.621  1.00 10.00      A   
ATOM   2877  N   TYR   310     -31.360   3.925  17.857  1.00 10.00      A   
ATOM   2878  HN  TYR   310     -31.131   4.661  18.466  1.00 10.00      A   
ATOM   2879  CA  TYR   310     -30.935   3.992  16.472  1.00 10.00      A   
ATOM   2880  CB  TYR   310     -31.114   5.401  15.909  1.00 10.00      A   
ATOM   2881  CG  TYR   310     -32.525   5.704  15.465  1.00 10.00      A   
ATOM   2882  CD1 TYR   310     -33.254   6.729  16.053  1.00 10.00      A   
ATOM   2883  CD2 TYR   310     -33.129   4.965  14.457  1.00 10.00      A   
ATOM   2884  CE1 TYR   310     -34.544   7.010  15.650  1.00 10.00      A   
ATOM   2885  CE2 TYR   310     -34.418   5.239  14.047  1.00 10.00      A   
ATOM   2886  CZ  TYR   310     -35.120   6.263  14.646  1.00 10.00      A   
ATOM   2887  OH  TYR   310     -36.405   6.540  14.240  1.00 10.00      A   
ATOM   2888  HH  TYR   310     -36.421   7.414  13.827  1.00 10.00      A   
ATOM   2889  C   TYR   310     -29.496   3.534  16.304  1.00 10.00      A   
ATOM   2890  O   TYR   310     -28.598   3.982  17.021  1.00 10.00      A   
ATOM   2891  N   ASP   311     -29.295   2.617  15.378  1.00 10.00      A   
ATOM   2892  HN  ASP   311     -30.068   2.271  14.876  1.00 10.00      A   
ATOM   2893  CA  ASP   311     -27.971   2.101  15.076  1.00 10.00      A   
ATOM   2894  CB  ASP   311     -27.952   0.568  15.127  1.00 10.00      A   
ATOM   2895  CG  ASP   311     -27.556   0.019  16.486  1.00 10.00      A   
ATOM   2896  OD1 ASP   311     -26.379  -0.368  16.660  1.00 10.00      A   
ATOM   2897  OD2 ASP   311     -28.421  -0.052  17.385  1.00 10.00      A   
ATOM   2898  C   ASP   311     -27.558   2.584  13.694  1.00 10.00      A   
ATOM   2899  O   ASP   311     -28.115   2.149  12.683  1.00 10.00      A   
ATOM   2900  N   THR   312     -26.607   3.503  13.657  1.00 10.00      A   
ATOM   2901  HN  THR   312     -26.209   3.816  14.500  1.00 10.00      A   
ATOM   2902  CA  THR   312     -26.131   4.065  12.406  1.00 10.00      A   
ATOM   2903  CB  THR   312     -25.342   5.361  12.660  1.00 10.00      A   
ATOM   2904  OG1 THR   312     -25.768   5.945  13.905  1.00 10.00      A   
ATOM   2905  HG1 THR   312     -26.557   6.484  13.760  1.00 10.00      A   
ATOM   2906  CG2 THR   312     -25.580   6.354  11.536  1.00 10.00      A   
ATOM   2907  C   THR   312     -25.252   3.071  11.652  1.00 10.00      A   
ATOM   2908  O   THR   312     -24.236   2.604  12.167  1.00 10.00      A   
ATOM   2909  N   TYR   313     -25.653   2.751  10.432  1.00 10.00      A   
ATOM   2910  HN  TYR   313     -26.476   3.161  10.072  1.00 10.00      A   
ATOM   2911  CA  TYR   313     -24.911   1.813   9.610  1.00 10.00      A   
ATOM   2912  CB  TYR   313     -25.811   0.644   9.200  1.00 10.00      A   
ATOM   2913  CG  TYR   313     -26.181  -0.316  10.306  1.00 10.00      A   
ATOM   2914  CD1 TYR   313     -27.482  -0.382  10.782  1.00 10.00      A   
ATOM   2915  CD2 TYR   313     -25.239  -1.176  10.853  1.00 10.00      A   
ATOM   2916  CE1 TYR   313     -27.836  -1.277  11.773  1.00 10.00      A   
ATOM   2917  CE2 TYR   313     -25.582  -2.072  11.847  1.00 10.00      A   
ATOM   2918  CZ  TYR   313     -26.883  -2.119  12.302  1.00 10.00      A   
ATOM   2919  OH  TYR   313     -27.235  -3.016  13.287  1.00 10.00      A   
ATOM   2920  HH  TYR   313     -26.650  -2.900  14.048  1.00 10.00      A   
ATOM   2921  C   TYR   313     -24.407   2.476   8.339  1.00 10.00      A   
ATOM   2922  O   TYR   313     -25.051   3.375   7.793  1.00 10.00      A   
ATOM   2923  N   ASN   314     -23.247   2.034   7.879  1.00 10.00      A   
ATOM   2924  HN  ASN   314     -22.766   1.343   8.384  1.00 10.00      A   
ATOM   2925  CA  ASN   314     -22.676   2.531   6.634  1.00 10.00      A   
ATOM   2926  CB  ASN   314     -21.143   2.569   6.712  1.00 10.00      A   
ATOM   2927  CG  ASN   314     -20.510   3.426   5.627  1.00 10.00      A   
ATOM   2928  OD1 ASN   314     -21.114   3.680   4.585  1.00 10.00      A   
ATOM   2929  ND2 ASN   314     -19.284   3.879   5.864  1.00 10.00      A   
ATOM   2930 HD21 ASN   314     -18.854   3.640   6.717  1.00 10.00      A   
ATOM   2931 HD22 ASN   314     -18.849   4.432   5.172  1.00 10.00      A   
ATOM   2932  C   ASN   314     -23.131   1.563   5.552  1.00 10.00      A   
ATOM   2933  O   ASN   314     -22.403   0.651   5.168  1.00 10.00      A   
ATOM   2934  N   THR   315     -24.362   1.746   5.097  1.00 10.00      A   
ATOM   2935  HN  THR   315     -24.884   2.510   5.426  1.00 10.00      A   
ATOM   2936  CA  THR   315     -24.958   0.850   4.122  1.00 10.00      A   
ATOM   2937  CB  THR   315     -26.407   0.510   4.526  1.00 10.00      A   
ATOM   2938  OG1 THR   315     -26.982   1.626   5.225  1.00 10.00      A   
ATOM   2939  HG1 THR   315     -26.916   2.419   4.679  1.00 10.00      A   
ATOM   2940  CG2 THR   315     -26.440  -0.715   5.427  1.00 10.00      A   
ATOM   2941  C   THR   315     -24.957   1.374   2.690  1.00 10.00      A   
ATOM   2942  O   THR   315     -24.755   2.563   2.432  1.00 10.00      A   
ATOM   2943  N   ILE   316     -25.179   0.444   1.771  1.00 10.00      A   
ATOM   2944  HN  ILE   316     -25.288  -0.487   2.068  1.00 10.00      A   
ATOM   2945  CA  ILE   316     -25.265   0.726   0.346  1.00 10.00      A   
ATOM   2946  CB  ILE   316     -24.052   0.139  -0.412  1.00 10.00      A   
ATOM   2947  CG1 ILE   316     -22.753   0.780   0.080  1.00 10.00      A   
ATOM   2948  CG2 ILE   316     -24.208   0.328  -1.914  1.00 10.00      A   
ATOM   2949  CD1 ILE   316     -21.504   0.163  -0.507  1.00 10.00      A   
ATOM   2950  C   ILE   316     -26.544   0.068  -0.164  1.00 10.00      A   
ATOM   2951  O   ILE   316     -26.746  -1.129   0.044  1.00 10.00      A   
ATOM   2952  N   ILE   317     -27.407   0.839  -0.810  1.00 10.00      A   
ATOM   2953  HN  ILE   317     -27.179   1.778  -0.984  1.00 10.00      A   
ATOM   2954  CA  ILE   317     -28.677   0.310  -1.294  1.00 10.00      A   
ATOM   2955  CB  ILE   317     -29.875   1.085  -0.706  1.00 10.00      A   
ATOM   2956  CG1 ILE   317     -29.728   2.587  -0.968  1.00 10.00      A   
ATOM   2957  CG2 ILE   317     -30.001   0.810   0.786  1.00 10.00      A   
ATOM   2958  CD1 ILE   317     -30.959   3.396  -0.618  1.00 10.00      A   
ATOM   2959  C   ILE   317     -28.783   0.307  -2.814  1.00 10.00      A   
ATOM   2960  O   ILE   317     -28.113   1.082  -3.503  1.00 10.00      A   
ATOM   2961  N   THR   318     -29.636  -0.575  -3.316  1.00 10.00      A   
ATOM   2962  HN  THR   318     -30.115  -1.170  -2.704  1.00 10.00      A   
ATOM   2963  CA  THR   318     -29.874  -0.707  -4.743  1.00 10.00      A   
ATOM   2964  CB  THR   318     -29.757  -2.182  -5.178  1.00 10.00      A   
ATOM   2965  OG1 THR   318     -28.940  -2.897  -4.238  1.00 10.00      A   
ATOM   2966  HG1 THR   318     -29.280  -3.805  -4.140  1.00 10.00      A   
ATOM   2967  CG2 THR   318     -29.133  -2.282  -6.561  1.00 10.00      A   
ATOM   2968  C   THR   318     -31.272  -0.195  -5.088  1.00 10.00      A   
ATOM   2969  O   THR   318     -32.233  -0.440  -4.353  1.00 10.00      A   
ATOM   2970  N   LEU   319     -31.376   0.543  -6.185  1.00 10.00      A   
ATOM   2971  HN  LEU   319     -30.567   0.731  -6.714  1.00 10.00      A   
ATOM   2972  CA  LEU   319     -32.654   1.087  -6.628  1.00 10.00      A   
ATOM   2973  CB  LEU   319     -32.735   2.591  -6.327  1.00 10.00      A   
ATOM   2974  CG  LEU   319     -32.457   3.052  -4.891  1.00 10.00      A   
ATOM   2975  CD1 LEU   319     -30.971   3.294  -4.676  1.00 10.00      A   
ATOM   2976  CD2 LEU   319     -33.245   4.315  -4.581  1.00 10.00      A   
ATOM   2977  C   LEU   319     -32.806   0.893  -8.132  1.00 10.00      A   
ATOM   2978  O   LEU   319     -31.817   0.662  -8.834  1.00 10.00      A   
ATOM   2979  N   GLY   320     -34.035   0.967  -8.622  1.00 10.00      A   
ATOM   2980  HN  GLY   320     -34.799   1.097  -8.005  1.00 10.00      A   
ATOM   2981  CA  GLY   320     -34.273   0.842 -10.048  1.00 10.00      A   
ATOM   2982  C   GLY   320     -34.707  -0.539 -10.497  1.00 10.00      A   
ATOM   2983  O   GLY   320     -35.399  -1.255  -9.774  1.00 10.00      A   
ATOM   2984  N   LYS   321     -34.298  -0.897 -11.709  1.00 10.00      A   
ATOM   2985  HN  LYS   321     -33.742  -0.268 -12.222  1.00 10.00      A   
ATOM   2986  CA  LYS   321     -34.638  -2.186 -12.303  1.00 10.00      A   
ATOM   2987  CB  LYS   321     -34.322  -2.161 -13.804  1.00 10.00      A   
ATOM   2988  CG  LYS   321     -34.766  -3.398 -14.571  1.00 10.00      A   
ATOM   2989  CD  LYS   321     -34.475  -3.260 -16.058  1.00 10.00      A   
ATOM   2990  CE  LYS   321     -34.759  -4.552 -16.806  1.00 10.00      A   
ATOM   2991  NZ  LYS   321     -34.756  -4.353 -18.280  1.00 10.00      A   
ATOM   2992  HZ1 LYS   321     -34.649  -5.265 -18.763  1.00 10.00      A   
ATOM   2993  HZ2 LYS   321     -33.970  -3.734 -18.559  1.00 10.00      A   
ATOM   2994  HZ3 LYS   321     -35.650  -3.916 -18.585  1.00 10.00      A   
ATOM   2995  C   LYS   321     -33.889  -3.329 -11.617  1.00 10.00      A   
ATOM   2996  O   LYS   321     -32.705  -3.209 -11.302  1.00 10.00      A   
ATOM   2997  N   GLY   322     -34.584  -4.436 -11.396  1.00 10.00      A   
ATOM   2998  HN  GLY   322     -35.525  -4.480 -11.678  1.00 10.00      A   
ATOM   2999  CA  GLY   322     -33.975  -5.578 -10.747  1.00 10.00      A   
ATOM   3000  C   GLY   322     -34.317  -5.622  -9.275  1.00 10.00      A   
ATOM   3001  O   GLY   322     -35.064  -6.490  -8.830  1.00 10.00      A   
ATOM   3002  N   ALA   323     -33.775  -4.678  -8.521  1.00 10.00      A   
ATOM   3003  HN  ALA   323     -33.189  -4.006  -8.937  1.00 10.00      A   
ATOM   3004  CA  ALA   323     -34.032  -4.597  -7.092  1.00 10.00      A   
ATOM   3005  CB  ALA   323     -32.767  -4.881  -6.296  1.00 10.00      A   
ATOM   3006  C   ALA   323     -34.586  -3.222  -6.745  1.00 10.00      A   
ATOM   3007  O   ALA   323     -33.834  -2.257  -6.612  1.00 10.00      A   
ATOM   3008  N   PRO   324     -35.916  -3.114  -6.625  1.00 10.00      A   
ATOM   3009  CA  PRO   324     -36.582  -1.850  -6.297  1.00 10.00      A   
ATOM   3010  CB  PRO   324     -38.076  -2.189  -6.391  1.00 10.00      A   
ATOM   3011  CG  PRO   324     -38.142  -3.478  -7.138  1.00 10.00      A   
ATOM   3012  CD  PRO   324     -36.878  -4.210  -6.806  1.00 10.00      A   
ATOM   3013  C   PRO   324     -36.242  -1.375  -4.887  1.00 10.00      A   
ATOM   3014  O   PRO   324     -36.013  -2.188  -3.980  1.00 10.00      A   
ATOM   3015  N   TYR   325     -36.195  -0.061  -4.713  1.00 10.00      A   
ATOM   3016  HN  TYR   325     -36.357   0.531  -5.488  1.00 10.00      A   
ATOM   3017  CA  TYR   325     -35.893   0.528  -3.419  1.00 10.00      A   
ATOM   3018  CB  TYR   325     -35.751   2.050  -3.520  1.00 10.00      A   
ATOM   3019  CG  TYR   325     -35.799   2.753  -2.178  1.00 10.00      A   
ATOM   3020  CD1 TYR   325     -34.775   2.596  -1.252  1.00 10.00      A   
ATOM   3021  CD2 TYR   325     -36.876   3.559  -1.833  1.00 10.00      A   
ATOM   3022  CE1 TYR   325     -34.823   3.219  -0.021  1.00 10.00      A   
ATOM   3023  CE2 TYR   325     -36.930   4.191  -0.604  1.00 10.00      A   
ATOM   3024  CZ  TYR   325     -35.902   4.014   0.298  1.00 10.00      A   
ATOM   3025  OH  TYR   325     -35.954   4.636   1.523  1.00 10.00      A   
ATOM   3026  HH  TYR   325     -35.182   4.380   2.042  1.00 10.00      A   
ATOM   3027  C   TYR   325     -36.959   0.174  -2.392  1.00 10.00      A   
ATOM   3028  O   TYR   325     -38.158   0.205  -2.681  1.00 10.00      A   
ATOM   3029  N   SER   326     -36.510  -0.167  -1.197  1.00 10.00      A   
ATOM   3030  HN  SER   326     -35.541  -0.189  -1.039  1.00 10.00      A   
ATOM   3031  CA  SER   326     -37.403  -0.515  -0.114  1.00 10.00      A   
ATOM   3032  CB  SER   326     -37.898  -1.958  -0.279  1.00 10.00      A   
ATOM   3033  OG  SER   326     -38.812  -2.316   0.741  1.00 10.00      A   
ATOM   3034  HG  SER   326     -39.710  -2.140   0.439  1.00 10.00      A   
ATOM   3035  C   SER   326     -36.682  -0.342   1.215  1.00 10.00      A   
ATOM   3036  O   SER   326     -35.559  -0.823   1.390  1.00 10.00      A   
ATOM   3037  N   TYR   327     -37.320   0.364   2.140  1.00 10.00      A   
ATOM   3038  HN  TYR   327     -38.201   0.744   1.931  1.00 10.00      A   
ATOM   3039  CA  TYR   327     -36.746   0.595   3.459  1.00 10.00      A   
ATOM   3040  CB  TYR   327     -37.654   1.526   4.276  1.00 10.00      A   
ATOM   3041  CG  TYR   327     -37.016   2.096   5.526  1.00 10.00      A   
ATOM   3042  CD1 TYR   327     -36.165   3.193   5.456  1.00 10.00      A   
ATOM   3043  CD2 TYR   327     -37.270   1.544   6.775  1.00 10.00      A   
ATOM   3044  CE1 TYR   327     -35.584   3.723   6.594  1.00 10.00      A   
ATOM   3045  CE2 TYR   327     -36.694   2.066   7.916  1.00 10.00      A   
ATOM   3046  CZ  TYR   327     -35.853   3.155   7.822  1.00 10.00      A   
ATOM   3047  OH  TYR   327     -35.279   3.678   8.961  1.00 10.00      A   
ATOM   3048  HH  TYR   327     -34.845   2.971   9.454  1.00 10.00      A   
ATOM   3049  C   TYR   327     -36.571  -0.738   4.175  1.00 10.00      A   
ATOM   3050  O   TYR   327     -35.655  -0.916   4.972  1.00 10.00      A   
ATOM   3051  N   GLU   328     -37.450  -1.679   3.860  1.00 10.00      A   
ATOM   3052  HN  GLU   328     -38.155  -1.471   3.206  1.00 10.00      A   
ATOM   3053  CA  GLU   328     -37.407  -3.003   4.455  1.00 10.00      A   
ATOM   3054  CB  GLU   328     -38.795  -3.399   4.953  1.00 10.00      A   
ATOM   3055  CG  GLU   328     -39.340  -2.513   6.059  1.00 10.00      A   
ATOM   3056  CD  GLU   328     -40.726  -2.935   6.487  1.00 10.00      A   
ATOM   3057  OE1 GLU   328     -40.858  -4.011   7.105  1.00 10.00      A   
ATOM   3058  OE2 GLU   328     -41.692  -2.195   6.203  1.00 10.00      A   
ATOM   3059  C   GLU   328     -36.902  -4.036   3.450  1.00 10.00      A   
ATOM   3060  O   GLU   328     -37.317  -5.195   3.474  1.00 10.00      A   
ATOM   3061  N   SER   329     -36.019  -3.613   2.558  1.00 10.00      A   
ATOM   3062  HN  SER   329     -35.728  -2.675   2.575  1.00 10.00      A   
ATOM   3063  CA  SER   329     -35.465  -4.511   1.557  1.00 10.00      A   
ATOM   3064  CB  SER   329     -35.066  -3.739   0.296  1.00 10.00      A   
ATOM   3065  OG  SER   329     -34.424  -4.581  -0.646  1.00 10.00      A   
ATOM   3066  HG  SER   329     -34.777  -4.402  -1.526  1.00 10.00      A   
ATOM   3067  C   SER   329     -34.258  -5.252   2.114  1.00 10.00      A   
ATOM   3068  O   SER   329     -33.518  -4.718   2.943  1.00 10.00      A   
ATOM   3069  N   ALA   330     -34.067  -6.480   1.657  1.00 10.00      A   
ATOM   3070  HN  ALA   330     -34.696  -6.848   0.998  1.00 10.00      A   
ATOM   3071  CA  ALA   330     -32.948  -7.291   2.099  1.00 10.00      A   
ATOM   3072  CB  ALA   330     -33.324  -8.765   2.093  1.00 10.00      A   
ATOM   3073  C   ALA   330     -31.730  -7.039   1.220  1.00 10.00      A   
ATOM   3074  O   ALA   330     -30.626  -7.482   1.529  1.00 10.00      A   
ATOM   3075  N   ASP   331     -31.934  -6.312   0.128  1.00 10.00      A   
ATOM   3076  HN  ASP   331     -32.833  -5.964  -0.057  1.00 10.00      A   
ATOM   3077  CA  ASP   331     -30.848  -6.002  -0.791  1.00 10.00      A   
ATOM   3078  CB  ASP   331     -31.353  -5.885  -2.230  1.00 10.00      A   
ATOM   3079  CG  ASP   331     -30.301  -6.275  -3.248  1.00 10.00      A   
ATOM   3080  OD1 ASP   331     -29.882  -5.413  -4.046  1.00 10.00      A   
ATOM   3081  OD2 ASP   331     -29.893  -7.458  -3.260  1.00 10.00      A   
ATOM   3082  C   ASP   331     -30.135  -4.726  -0.367  1.00 10.00      A   
ATOM   3083  O   ASP   331     -30.436  -3.634  -0.854  1.00 10.00      A   
ATOM   3084  N   ARG   332     -29.221  -4.868   0.577  1.00 10.00      A   
ATOM   3085  HN  ARG   332     -29.056  -5.761   0.946  1.00 10.00      A   
ATOM   3086  CA  ARG   332     -28.451  -3.744   1.082  1.00 10.00      A   
ATOM   3087  CB  ARG   332     -29.287  -2.861   2.022  1.00 10.00      A   
ATOM   3088  CG  ARG   332     -29.971  -3.599   3.167  1.00 10.00      A   
ATOM   3089  CD  ARG   332     -30.752  -2.640   4.052  1.00 10.00      A   
ATOM   3090  NE  ARG   332     -31.772  -1.908   3.301  1.00 10.00      A   
ATOM   3091  HE  ARG   332     -32.328  -2.427   2.680  1.00 10.00      A   
ATOM   3092  CZ  ARG   332     -31.982  -0.596   3.407  1.00 10.00      A   
ATOM   3093  NH1 ARG   332     -31.246   0.135   4.233  1.00 10.00      A   
ATOM   3094 HH11 ARG   332     -31.412   1.176   4.305  1.00 10.00      A   
ATOM   3095 HH12 ARG   332     -30.501  -0.307   4.814  1.00 10.00      A   
ATOM   3096  NH2 ARG   332     -32.930  -0.012   2.684  1.00 10.00      A   
ATOM   3097 HH21 ARG   332     -33.512  -0.574   2.025  1.00 10.00      A   
ATOM   3098 HH22 ARG   332     -33.103   1.026   2.777  1.00 10.00      A   
ATOM   3099  C   ARG   332     -27.176  -4.220   1.768  1.00 10.00      A   
ATOM   3100  O   ARG   332     -27.218  -5.024   2.703  1.00 10.00      A   
ATOM   3101  N   TYR   333     -26.042  -3.731   1.288  1.00 10.00      A   
ATOM   3102  HN  TYR   333     -26.076  -3.095   0.542  1.00 10.00      A   
ATOM   3103  CA  TYR   333     -24.753  -4.100   1.848  1.00 10.00      A   
ATOM   3104  CB  TYR   333     -23.643  -3.918   0.806  1.00 10.00      A   
ATOM   3105  CG  TYR   333     -22.247  -4.128   1.351  1.00 10.00      A   
ATOM   3106  CD1 TYR   333     -21.787  -5.399   1.671  1.00 10.00      A   
ATOM   3107  CD2 TYR   333     -21.391  -3.053   1.546  1.00 10.00      A   
ATOM   3108  CE1 TYR   333     -20.515  -5.588   2.174  1.00 10.00      A   
ATOM   3109  CE2 TYR   333     -20.119  -3.235   2.046  1.00 10.00      A   
ATOM   3110  CZ  TYR   333     -19.685  -4.502   2.359  1.00 10.00      A   
ATOM   3111  OH  TYR   333     -18.417  -4.686   2.857  1.00 10.00      A   
ATOM   3112  HH  TYR   333     -18.128  -3.877   3.313  1.00 10.00      A   
ATOM   3113  C   TYR   333     -24.459  -3.263   3.083  1.00 10.00      A   
ATOM   3114  O   TYR   333     -24.746  -2.066   3.108  1.00 10.00      A   
ATOM   3115  N   ASN   334     -23.896  -3.898   4.099  1.00 10.00      A   
ATOM   3116  HN  ASN   334     -23.685  -4.855   4.009  1.00 10.00      A   
ATOM   3117  CA  ASN   334     -23.562  -3.223   5.340  1.00 10.00      A   
ATOM   3118  CB  ASN   334     -24.310  -3.879   6.505  1.00 10.00      A   
ATOM   3119  CG  ASN   334     -24.555  -2.938   7.668  1.00 10.00      A   
ATOM   3120  OD1 ASN   334     -23.821  -1.972   7.875  1.00 10.00      A   
ATOM   3121  ND2 ASN   334     -25.593  -3.214   8.436  1.00 10.00      A   
ATOM   3122 HD21 ASN   334     -26.145  -3.998   8.213  1.00 10.00      A   
ATOM   3123 HD22 ASN   334     -25.767  -2.632   9.201  1.00 10.00      A   
ATOM   3124  C   ASN   334     -22.060  -3.309   5.579  1.00 10.00      A   
ATOM   3125  O   ASN   334     -21.400  -4.227   5.096  1.00 10.00      A   
ATOM   3126  N   LYS   335     -21.522  -2.357   6.317  1.00 10.00      A   
ATOM   3127  HN  LYS   335     -22.101  -1.654   6.685  1.00 10.00      A   
ATOM   3128  CA  LYS   335     -20.098  -2.332   6.612  1.00 10.00      A   
ATOM   3129  CB  LYS   335     -19.640  -0.897   6.874  1.00 10.00      A   
ATOM   3130  CG  LYS   335     -18.148  -0.757   7.105  1.00 10.00      A   
ATOM   3131  CD  LYS   335     -17.631   0.576   6.593  1.00 10.00      A   
ATOM   3132  CE  LYS   335     -16.123   0.653   6.719  1.00 10.00      A   
ATOM   3133  NZ  LYS   335     -15.453  -0.521   6.097  1.00 10.00      A   
ATOM   3134  HZ1 LYS   335     -16.078  -1.360   6.135  1.00 10.00      A   
ATOM   3135  HZ2 LYS   335     -14.577  -0.744   6.612  1.00 10.00      A   
ATOM   3136  HZ3 LYS   335     -15.223  -0.320   5.103  1.00 10.00      A   
ATOM   3137  C   LYS   335     -19.781  -3.223   7.809  1.00 10.00      A   
ATOM   3138  O   LYS   335     -20.511  -3.226   8.800  1.00 10.00      A   
ATOM   3139  N   ASN   336     -18.699  -3.983   7.714  1.00 10.00      A   
ATOM   3140  HN  ASN   336     -18.157  -3.946   6.895  1.00 10.00      A   
ATOM   3141  CA  ASN   336     -18.304  -4.879   8.798  1.00 10.00      A   
ATOM   3142  CB  ASN   336     -18.209  -6.324   8.298  1.00 10.00      A   
ATOM   3143  CG  ASN   336     -17.772  -7.300   9.378  1.00 10.00      A   
ATOM   3144  OD1 ASN   336     -18.135  -7.165  10.546  1.00 10.00      A   
ATOM   3145  ND2 ASN   336     -16.987  -8.295   8.997  1.00 10.00      A   
ATOM   3146 HD21 ASN   336     -16.736  -8.351   8.051  1.00 10.00      A   
ATOM   3147 HD22 ASN   336     -16.684  -8.933   9.681  1.00 10.00      A   
ATOM   3148  C   ASN   336     -16.981  -4.457   9.433  1.00 10.00      A   
ATOM   3149  O   ASN   336     -16.851  -4.427  10.656  1.00 10.00      A   
ATOM   3150  N   HIS   337     -16.004  -4.115   8.602  1.00 10.00      A   
ATOM   3151  HN  HIS   337     -16.176  -4.102   7.633  1.00 10.00      A   
ATOM   3152  CA  HIS   337     -14.694  -3.714   9.097  1.00 10.00      A   
ATOM   3153  CB  HIS   337     -13.585  -4.279   8.206  1.00 10.00      A   
ATOM   3154  CG  HIS   337     -12.330  -4.625   8.949  1.00 10.00      A   
ATOM   3155  ND1 HIS   337     -11.287  -3.741   9.128  1.00 10.00      A   
ATOM   3156  HD1 HIS   337     -11.261  -2.809   8.814  1.00 10.00      A   
ATOM   3157  CD2 HIS   337     -11.950  -5.775   9.555  1.00 10.00      A   
ATOM   3158  CE1 HIS   337     -10.323  -4.332   9.810  1.00 10.00      A   
ATOM   3159  NE2 HIS   337     -10.701  -5.564  10.080  1.00 10.00      A   
ATOM   3160  HE2 HIS   337     -10.174  -6.222  10.590  1.00 10.00      A   
ATOM   3161  C   HIS   337     -14.601  -2.197   9.170  1.00 10.00      A   
ATOM   3162  O   HIS   337     -14.110  -1.547   8.244  1.00 10.00      A   
ATOM   3163  N   LEU   338     -15.090  -1.646  10.272  1.00 10.00      A   
ATOM   3164  HN  LEU   338     -15.453  -2.229  10.970  1.00 10.00      A   
ATOM   3165  CA  LEU   338     -15.098  -0.204  10.484  1.00 10.00      A   
ATOM   3166  CB  LEU   338     -16.017   0.149  11.655  1.00 10.00      A   
ATOM   3167  CG  LEU   338     -17.465  -0.333  11.556  1.00 10.00      A   
ATOM   3168  CD1 LEU   338     -18.138  -0.255  12.917  1.00 10.00      A   
ATOM   3169  CD2 LEU   338     -18.238   0.486  10.534  1.00 10.00      A   
ATOM   3170  C   LEU   338     -13.699   0.347  10.746  1.00 10.00      A   
ATOM   3171  O   LEU   338     -12.778  -0.396  11.095  1.00 10.00      A   
ATOM   3172  N   VAL   339     -13.550   1.651  10.554  1.00 10.00      A   
ATOM   3173  HN  VAL   339     -14.325   2.173  10.229  1.00 10.00      A   
ATOM   3174  CA  VAL   339     -12.282   2.334  10.783  1.00 10.00      A   
ATOM   3175  CB  VAL   339     -12.231   3.690  10.044  1.00 10.00      A   
ATOM   3176  CG1 VAL   339     -10.867   4.345  10.199  1.00 10.00      A   
ATOM   3177  CG2 VAL   339     -12.577   3.517   8.574  1.00 10.00      A   
ATOM   3178  C   VAL   339     -12.088   2.578  12.281  1.00 10.00      A   
ATOM   3179  O   VAL   339     -12.930   3.217  12.922  1.00 10.00      A   
ATOM   3180  N   PRO   340     -10.976   2.062  12.849  1.00 10.00      A   
ATOM   3181  CA  PRO   340     -10.655   2.197  14.281  1.00 10.00      A   
ATOM   3182  CB  PRO   340      -9.181   1.801  14.343  1.00 10.00      A   
ATOM   3183  CG  PRO   340      -9.021   0.831  13.228  1.00 10.00      A   
ATOM   3184  CD  PRO   340      -9.938   1.299  12.131  1.00 10.00      A   
ATOM   3185  C   PRO   340     -10.843   3.620  14.797  1.00 10.00      A   
ATOM   3186  O   PRO   340     -11.658   3.867  15.683  1.00 10.00      A   
ATOM   3187  N   PHE   341     -10.092   4.552  14.234  1.00 10.00      A   
ATOM   3188  HN  PHE   341      -9.463   4.300  13.525  1.00 10.00      A   
ATOM   3189  CA  PHE   341     -10.188   5.944  14.635  1.00 10.00      A   
ATOM   3190  CB  PHE   341      -8.798   6.550  14.844  1.00 10.00      A   
ATOM   3191  CG  PHE   341      -8.072   5.995  16.037  1.00 10.00      A   
ATOM   3192  CD1 PHE   341      -7.236   4.899  15.911  1.00 10.00      A   
ATOM   3193  CD2 PHE   341      -8.227   6.571  17.286  1.00 10.00      A   
ATOM   3194  CE1 PHE   341      -6.572   4.385  17.007  1.00 10.00      A   
ATOM   3195  CE2 PHE   341      -7.565   6.064  18.388  1.00 10.00      A   
ATOM   3196  CZ  PHE   341      -6.735   4.969  18.247  1.00 10.00      A   
ATOM   3197  C   PHE   341     -10.969   6.733  13.595  1.00 10.00      A   
ATOM   3198  O   PHE   341     -10.391   7.306  12.671  1.00 10.00      A   
ATOM   3199  N   GLY   342     -12.286   6.728  13.726  1.00 10.00      A   
ATOM   3200  HN  GLY   342     -12.696   6.232  14.468  1.00 10.00      A   
ATOM   3201  CA  GLY   342     -13.119   7.447  12.790  1.00 10.00      A   
ATOM   3202  C   GLY   342     -14.562   6.999  12.831  1.00 10.00      A   
ATOM   3203  O   GLY   342     -15.453   7.781  13.158  1.00 10.00      A   
ATOM   3204  N   GLU   343     -14.799   5.732  12.520  1.00 10.00      A   
ATOM   3205  HN  GLU   343     -14.047   5.141  12.300  1.00 10.00      A   
ATOM   3206  CA  GLU   343     -16.153   5.200  12.505  1.00 10.00      A   
ATOM   3207  CB  GLU   343     -16.311   4.112  11.442  1.00 10.00      A   
ATOM   3208  CG  GLU   343     -16.277   4.661  10.020  1.00 10.00      A   
ATOM   3209  CD  GLU   343     -16.304   3.585   8.952  1.00 10.00      A   
ATOM   3210  OE1 GLU   343     -15.686   2.524   9.164  1.00 10.00      A   
ATOM   3211  OE2 GLU   343     -16.931   3.809   7.887  1.00 10.00      A   
ATOM   3212  C   GLU   343     -16.613   4.740  13.885  1.00 10.00      A   
ATOM   3213  O   GLU   343     -17.793   4.829  14.209  1.00 10.00      A   
ATOM   3214  N   PHE   344     -15.686   4.256  14.703  1.00 10.00      A   
ATOM   3215  HN  PHE   344     -14.755   4.193  14.398  1.00 10.00      A   
ATOM   3216  CA  PHE   344     -16.029   3.820  16.055  1.00 10.00      A   
ATOM   3217  CB  PHE   344     -16.225   2.295  16.150  1.00 10.00      A   
ATOM   3218  CG  PHE   344     -14.980   1.458  15.994  1.00 10.00      A   
ATOM   3219  CD1 PHE   344     -14.183   1.161  17.089  1.00 10.00      A   
ATOM   3220  CD2 PHE   344     -14.620   0.950  14.758  1.00 10.00      A   
ATOM   3221  CE1 PHE   344     -13.052   0.378  16.954  1.00 10.00      A   
ATOM   3222  CE2 PHE   344     -13.489   0.168  14.614  1.00 10.00      A   
ATOM   3223  CZ  PHE   344     -12.705  -0.119  15.714  1.00 10.00      A   
ATOM   3224  C   PHE   344     -15.012   4.331  17.070  1.00 10.00      A   
ATOM   3225  O   PHE   344     -14.071   5.037  16.706  1.00 10.00      A   
ATOM   3226  N   VAL   345     -15.226   4.001  18.340  1.00 10.00      A   
ATOM   3227  HN  VAL   345     -16.010   3.461  18.566  1.00 10.00      A   
ATOM   3228  CA  VAL   345     -14.327   4.418  19.410  1.00 10.00      A   
ATOM   3229  CB  VAL   345     -15.069   5.261  20.475  1.00 10.00      A   
ATOM   3230  CG1 VAL   345     -14.137   5.647  21.615  1.00 10.00      A   
ATOM   3231  CG2 VAL   345     -15.685   6.503  19.845  1.00 10.00      A   
ATOM   3232  C   VAL   345     -13.707   3.191  20.078  1.00 10.00      A   
ATOM   3233  O   VAL   345     -14.425   2.323  20.575  1.00 10.00      A   
ATOM   3234  N   PRO   346     -12.368   3.096  20.072  1.00 10.00      A   
ATOM   3235  CA  PRO   346     -11.643   1.972  20.681  1.00 10.00      A   
ATOM   3236  CB  PRO   346     -10.170   2.281  20.374  1.00 10.00      A   
ATOM   3237  CG  PRO   346     -10.209   3.255  19.247  1.00 10.00      A   
ATOM   3238  CD  PRO   346     -11.453   4.065  19.453  1.00 10.00      A   
ATOM   3239  C   PRO   346     -11.863   1.887  22.190  1.00 10.00      A   
ATOM   3240  O   PRO   346     -11.556   2.831  22.922  1.00 10.00      A   
ATOM   3241  N   LEU   347     -12.382   0.740  22.633  1.00 10.00      A   
ATOM   3242  HN  LEU   347     -12.588   0.038  21.978  1.00 10.00      A   
ATOM   3243  CA  LEU   347     -12.668   0.485  24.047  1.00 10.00      A   
ATOM   3244  CB  LEU   347     -11.415   0.590  24.928  1.00 10.00      A   
ATOM   3245  CG  LEU   347     -10.525  -0.654  24.999  1.00 10.00      A   
ATOM   3246  CD1 LEU   347      -9.517  -0.670  23.862  1.00 10.00      A   
ATOM   3247  CD2 LEU   347      -9.822  -0.735  26.345  1.00 10.00      A   
ATOM   3248  C   LEU   347     -13.779   1.390  24.574  1.00 10.00      A   
ATOM   3249  O   LEU   347     -13.534   2.515  25.000  1.00 10.00      A   
ATOM   3250  N   GLU   348     -15.002   0.881  24.566  1.00 10.00      A   
ATOM   3251  HN  GLU   348     -15.138  -0.036  24.243  1.00 10.00      A   
ATOM   3252  CA  GLU   348     -16.151   1.649  25.035  1.00 10.00      A   
ATOM   3253  CB  GLU   348     -17.445   1.204  24.337  1.00 10.00      A   
ATOM   3254  CG  GLU   348     -17.941  -0.191  24.704  1.00 10.00      A   
ATOM   3255  CD  GLU   348     -17.053  -1.301  24.179  1.00 10.00      A   
ATOM   3256  OE1 GLU   348     -16.192  -1.786  24.942  1.00 10.00      A   
ATOM   3257  OE2 GLU   348     -17.208  -1.691  23.003  1.00 10.00      A   
ATOM   3258  C   GLU   348     -16.288   1.583  26.557  1.00 10.00      A   
ATOM   3259  O   GLU   348     -17.316   1.957  27.123  1.00 10.00      A   
ATOM   3260  N   SER   349     -15.238   1.110  27.212  1.00 10.00      A   
ATOM   3261  HN  SER   349     -14.452   0.817  26.705  1.00 10.00      A   
ATOM   3262  CA  SER   349     -15.217   0.996  28.660  1.00 10.00      A   
ATOM   3263  CB  SER   349     -14.375  -0.218  29.048  1.00 10.00      A   
ATOM   3264  OG  SER   349     -13.447  -0.527  28.015  1.00 10.00      A   
ATOM   3265  HG  SER   349     -13.481  -1.472  27.825  1.00 10.00      A   
ATOM   3266  C   SER   349     -14.642   2.263  29.296  1.00 10.00      A   
ATOM   3267  O   SER   349     -14.555   2.379  30.520  1.00 10.00      A   
ATOM   3268  N   ILE   350     -14.258   3.215  28.451  1.00 10.00      A   
ATOM   3269  HN  ILE   350     -14.360   3.063  27.486  1.00 10.00      A   
ATOM   3270  CA  ILE   350     -13.686   4.475  28.913  1.00 10.00      A   
ATOM   3271  CB  ILE   350     -12.596   4.985  27.945  1.00 10.00      A   
ATOM   3272  CG1 ILE   350     -13.173   5.211  26.541  1.00 10.00      A   
ATOM   3273  CG2 ILE   350     -11.433   4.003  27.894  1.00 10.00      A   
ATOM   3274  CD1 ILE   350     -12.211   5.875  25.576  1.00 10.00      A   
ATOM   3275  C   ILE   350     -14.761   5.548  29.072  1.00 10.00      A   
ATOM   3276  O   ILE   350     -14.497   6.739  28.899  1.00 10.00      A   
ATOM   3277  N   LEU   351     -15.962   5.131  29.444  1.00 10.00      A   
ATOM   3278  HN  LEU   351     -16.106   4.176  29.626  1.00 10.00      A   
ATOM   3279  CA  LEU   351     -17.071   6.060  29.605  1.00 10.00      A   
ATOM   3280  CB  LEU   351     -18.402   5.387  29.263  1.00 10.00      A   
ATOM   3281  CG  LEU   351     -18.553   4.872  27.831  1.00 10.00      A   
ATOM   3282  CD1 LEU   351     -19.977   4.406  27.587  1.00 10.00      A   
ATOM   3283  CD2 LEU   351     -18.154   5.942  26.823  1.00 10.00      A   
ATOM   3284  C   LEU   351     -17.126   6.664  31.005  1.00 10.00      A   
ATOM   3285  O   LEU   351     -18.139   7.246  31.396  1.00 10.00      A   
ATOM   3286  N   ARG   352     -16.047   6.520  31.762  1.00 10.00      A   
ATOM   3287  HN  ARG   352     -15.275   6.031  31.408  1.00 10.00      A   
ATOM   3288  CA  ARG   352     -15.989   7.081  33.110  1.00 10.00      A   
ATOM   3289  CB  ARG   352     -14.816   6.521  33.923  1.00 10.00      A   
ATOM   3290  CG  ARG   352     -14.710   7.098  35.324  1.00 10.00      A   
ATOM   3291  CD  ARG   352     -13.369   6.776  35.958  1.00 10.00      A   
ATOM   3292  NE  ARG   352     -13.173   7.511  37.204  1.00 10.00      A   
ATOM   3293  HE  ARG   352     -13.864   7.407  37.898  1.00 10.00      A   
ATOM   3294  CZ  ARG   352     -12.130   8.304  37.447  1.00 10.00      A   
ATOM   3295  NH1 ARG   352     -11.182   8.465  36.529  1.00 10.00      A   
ATOM   3296 HH11 ARG   352     -10.365   9.087  36.717  1.00 10.00      A   
ATOM   3297 HH12 ARG   352     -11.249   7.967  35.614  1.00 10.00      A   
ATOM   3298  NH2 ARG   352     -12.036   8.934  38.610  1.00 10.00      A   
ATOM   3299 HH21 ARG   352     -12.775   8.811  39.334  1.00 10.00      A   
ATOM   3300 HH22 ARG   352     -11.222   9.558  38.804  1.00 10.00      A   
ATOM   3301  C   ARG   352     -15.966   8.616  33.070  1.00 10.00      A   
ATOM   3302  O   ARG   352     -16.840   9.257  33.650  1.00 10.00      A   
ATOM   3303  N   PRO   353     -14.983   9.236  32.369  1.00 10.00      A   
ATOM   3304  CA  PRO   353     -14.892  10.693  32.265  1.00 10.00      A   
ATOM   3305  CB  PRO   353     -13.397  10.915  32.052  1.00 10.00      A   
ATOM   3306  CG  PRO   353     -12.944   9.717  31.286  1.00 10.00      A   
ATOM   3307  CD  PRO   353     -13.877   8.584  31.637  1.00 10.00      A   
ATOM   3308  C   PRO   353     -15.684  11.215  31.066  1.00 10.00      A   
ATOM   3309  O   PRO   353     -15.319  12.214  30.446  1.00 10.00      A   
ATOM   3310  N   LEU   354     -16.765  10.516  30.744  1.00 10.00      A   
ATOM   3311  HN  LEU   354     -16.991   9.729  31.277  1.00 10.00      A   
ATOM   3312  CA  LEU   354     -17.623  10.890  29.631  1.00 10.00      A   
ATOM   3313  CB  LEU   354     -18.442   9.681  29.164  1.00 10.00      A   
ATOM   3314  CG  LEU   354     -19.518   9.951  28.111  1.00 10.00      A   
ATOM   3315  CD1 LEU   354     -18.889  10.270  26.766  1.00 10.00      A   
ATOM   3316  CD2 LEU   354     -20.468   8.769  27.999  1.00 10.00      A   
ATOM   3317  C   LEU   354     -18.549  12.022  30.046  1.00 10.00      A   
ATOM   3318  O   LEU   354     -18.691  13.017  29.337  1.00 10.00      A   
ATOM   3319  N   ALA   355     -19.180  11.857  31.202  1.00 10.00      A   
ATOM   3320  HN  ALA   355     -19.033  11.034  31.714  1.00 10.00      A   
ATOM   3321  CA  ALA   355     -20.086  12.867  31.724  1.00 10.00      A   
ATOM   3322  CB  ALA   355     -21.182  12.252  32.585  1.00 10.00      A   
ATOM   3323  C   ALA   355     -19.328  13.980  32.462  1.00 10.00      A   
ATOM   3324  O   ALA   355     -19.496  15.155  32.136  1.00 10.00      A   
ATOM   3325  N   PRO   356     -18.496  13.650  33.471  1.00 10.00      A   
ATOM   3326  CA  PRO   356     -17.731  14.649  34.203  1.00 10.00      A   
ATOM   3327  CB  PRO   356     -17.656  14.026  35.596  1.00 10.00      A   
ATOM   3328  CG  PRO   356     -17.600  12.552  35.348  1.00 10.00      A   
ATOM   3329  CD  PRO   356     -18.240  12.298  34.004  1.00 10.00      A   
ATOM   3330  C   PRO   356     -16.326  14.810  33.625  1.00 10.00      A   
ATOM   3331  O   PRO   356     -15.909  14.038  32.760  1.00 10.00      A   
ATOM   3332  N   PHE   357     -15.607  15.817  34.113  1.00 10.00      A   
ATOM   3333  HN  PHE   357     -16.011  16.398  34.794  1.00 10.00      A   
ATOM   3334  CA  PHE   357     -14.242  16.098  33.674  1.00 10.00      A   
ATOM   3335  CB  PHE   357     -13.313  14.889  33.849  1.00 10.00      A   
ATOM   3336  CG  PHE   357     -12.491  14.928  35.107  1.00 10.00      A   
ATOM   3337  CD1 PHE   357     -13.084  14.754  36.347  1.00 10.00      A   
ATOM   3338  CD2 PHE   357     -11.122  15.137  35.048  1.00 10.00      A   
ATOM   3339  CE1 PHE   357     -12.328  14.790  37.504  1.00 10.00      A   
ATOM   3340  CE2 PHE   357     -10.361  15.173  36.200  1.00 10.00      A   
ATOM   3341  CZ  PHE   357     -10.965  15.000  37.430  1.00 10.00      A   
ATOM   3342  C   PHE   357     -14.167  16.655  32.252  1.00 10.00      A   
ATOM   3343  O   PHE   357     -13.990  17.857  32.067  1.00 10.00      A   
ATOM   3344  N   PHE   358     -14.319  15.794  31.254  1.00 10.00      A   
ATOM   3345  HN  PHE   358     -14.532  14.856  31.456  1.00 10.00      A   
ATOM   3346  CA  PHE   358     -14.230  16.220  29.863  1.00 10.00      A   
ATOM   3347  CB  PHE   358     -12.935  15.702  29.223  1.00 10.00      A   
ATOM   3348  CG  PHE   358     -11.675  16.167  29.900  1.00 10.00      A   
ATOM   3349  CD1 PHE   358     -10.980  15.324  30.752  1.00 10.00      A   
ATOM   3350  CD2 PHE   358     -11.189  17.446  29.686  1.00 10.00      A   
ATOM   3351  CE1 PHE   358      -9.821  15.746  31.374  1.00 10.00      A   
ATOM   3352  CE2 PHE   358     -10.031  17.874  30.305  1.00 10.00      A   
ATOM   3353  CZ  PHE   358      -9.348  17.024  31.153  1.00 10.00      A   
ATOM   3354  C   PHE   358     -15.424  15.737  29.050  1.00 10.00      A   
ATOM   3355  O   PHE   358     -16.223  14.929  29.517  1.00 10.00      A   
ATOM   3356  N   ASP   359     -15.532  16.243  27.830  1.00 10.00      A   
ATOM   3357  HN  ASP   359     -14.869  16.896  27.525  1.00 10.00      A   
ATOM   3358  CA  ASP   359     -16.608  15.856  26.933  1.00 10.00      A   
ATOM   3359  CB  ASP   359     -17.223  17.088  26.263  1.00 10.00      A   
ATOM   3360  CG  ASP   359     -18.345  16.732  25.308  1.00 10.00      A   
ATOM   3361  OD1 ASP   359     -19.453  16.404  25.784  1.00 10.00      A   
ATOM   3362  OD2 ASP   359     -18.126  16.786  24.076  1.00 10.00      A   
ATOM   3363  C   ASP   359     -16.074  14.891  25.882  1.00 10.00      A   
ATOM   3364  O   ASP   359     -15.409  15.301  24.926  1.00 10.00      A   
ATOM   3365  N   LEU   360     -16.338  13.609  26.079  1.00 10.00      A   
ATOM   3366  HN  LEU   360     -16.865  13.345  26.865  1.00 10.00      A   
ATOM   3367  CA  LEU   360     -15.876  12.583  25.156  1.00 10.00      A   
ATOM   3368  CB  LEU   360     -15.559  11.289  25.913  1.00 10.00      A   
ATOM   3369  CG  LEU   360     -14.580  11.402  27.086  1.00 10.00      A   
ATOM   3370  CD1 LEU   360     -14.384  10.047  27.745  1.00 10.00      A   
ATOM   3371  CD2 LEU   360     -13.247  11.969  26.625  1.00 10.00      A   
ATOM   3372  C   LEU   360     -16.921  12.318  24.077  1.00 10.00      A   
ATOM   3373  O   LEU   360     -18.122  12.432  24.328  1.00 10.00      A   
ATOM   3374  N   PRO   361     -16.481  11.983  22.857  1.00 10.00      A   
ATOM   3375  CA  PRO   361     -17.386  11.697  21.742  1.00 10.00      A   
ATOM   3376  CB  PRO   361     -16.468  11.760  20.519  1.00 10.00      A   
ATOM   3377  CG  PRO   361     -15.122  11.390  21.040  1.00 10.00      A   
ATOM   3378  CD  PRO   361     -15.064  11.876  22.463  1.00 10.00      A   
ATOM   3379  C   PRO   361     -18.021  10.312  21.862  1.00 10.00      A   
ATOM   3380  O   PRO   361     -17.362   9.338  22.231  1.00 10.00      A   
ATOM   3381  N   MET   362     -19.309  10.234  21.561  1.00 10.00      A   
ATOM   3382  HN  MET   362     -19.785  11.047  21.284  1.00 10.00      A   
ATOM   3383  CA  MET   362     -20.035   8.972  21.628  1.00 10.00      A   
ATOM   3384  CB  MET   362     -21.299   9.112  22.482  1.00 10.00      A   
ATOM   3385  CG  MET   362     -21.027   9.284  23.968  1.00 10.00      A   
ATOM   3386  SD  MET   362     -22.533   9.353  24.959  1.00 10.00      A   
ATOM   3387  CE  MET   362     -23.084   7.651  24.850  1.00 10.00      A   
ATOM   3388  C   MET   362     -20.393   8.480  20.232  1.00 10.00      A   
ATOM   3389  O   MET   362     -21.076   7.468  20.077  1.00 10.00      A   
ATOM   3390  N   SER   363     -19.932   9.208  19.222  1.00 10.00      A   
ATOM   3391  HN  SER   363     -19.402  10.008  19.416  1.00 10.00      A   
ATOM   3392  CA  SER   363     -20.192   8.853  17.833  1.00 10.00      A   
ATOM   3393  CB  SER   363     -19.690   9.962  16.902  1.00 10.00      A   
ATOM   3394  OG  SER   363     -20.192  11.231  17.299  1.00 10.00      A   
ATOM   3395  HG  SER   363     -20.208  11.820  16.531  1.00 10.00      A   
ATOM   3396  C   SER   363     -19.527   7.527  17.477  1.00 10.00      A   
ATOM   3397  O   SER   363     -18.299   7.415  17.485  1.00 10.00      A   
ATOM   3398  N   SER   364     -20.339   6.516  17.201  1.00 10.00      A   
ATOM   3399  HN  SER   364     -21.311   6.656  17.242  1.00 10.00      A   
ATOM   3400  CA  SER   364     -19.826   5.202  16.840  1.00 10.00      A   
ATOM   3401  CB  SER   364     -19.514   4.372  18.091  1.00 10.00      A   
ATOM   3402  OG  SER   364     -18.475   4.969  18.850  1.00 10.00      A   
ATOM   3403  HG  SER   364     -18.246   5.824  18.456  1.00 10.00      A   
ATOM   3404  C   SER   364     -20.798   4.459  15.931  1.00 10.00      A   
ATOM   3405  O   SER   364     -21.951   4.217  16.298  1.00 10.00      A   
ATOM   3406  N   PHE   365     -20.333   4.127  14.738  1.00 10.00      A   
ATOM   3407  HN  PHE   365     -19.408   4.373  14.499  1.00 10.00      A   
ATOM   3408  CA  PHE   365     -21.142   3.407  13.768  1.00 10.00      A   
ATOM   3409  CB  PHE   365     -20.522   3.518  12.374  1.00 10.00      A   
ATOM   3410  CG  PHE   365     -21.029   4.672  11.557  1.00 10.00      A   
ATOM   3411  CD1 PHE   365     -20.757   5.980  11.926  1.00 10.00      A   
ATOM   3412  CD2 PHE   365     -21.774   4.446  10.412  1.00 10.00      A   
ATOM   3413  CE1 PHE   365     -21.220   7.039  11.167  1.00 10.00      A   
ATOM   3414  CE2 PHE   365     -22.240   5.499   9.649  1.00 10.00      A   
ATOM   3415  CZ  PHE   365     -21.962   6.798  10.027  1.00 10.00      A   
ATOM   3416  C   PHE   365     -21.258   1.940  14.159  1.00 10.00      A   
ATOM   3417  O   PHE   365     -20.420   1.413  14.898  1.00 10.00      A   
ATOM   3418  N   SER   366     -22.296   1.289  13.672  1.00 10.00      A   
ATOM   3419  HN  SER   366     -22.936   1.763  13.093  1.00 10.00      A   
ATOM   3420  CA  SER   366     -22.513  -0.113  13.960  1.00 10.00      A   
ATOM   3421  CB  SER   366     -23.990  -0.351  14.255  1.00 10.00      A   
ATOM   3422  OG  SER   366     -24.484   0.630  15.154  1.00 10.00      A   
ATOM   3423  HG  SER   366     -25.184   0.238  15.703  1.00 10.00      A   
ATOM   3424  C   SER   366     -22.050  -0.962  12.780  1.00 10.00      A   
ATOM   3425  O   SER   366     -22.076  -0.513  11.635  1.00 10.00      A   
ATOM   3426  N   ARG   367     -21.626  -2.184  13.061  1.00 10.00      A   
ATOM   3427  HN  ARG   367     -21.652  -2.499  13.989  1.00 10.00      A   
ATOM   3428  CA  ARG   367     -21.141  -3.079  12.017  1.00 10.00      A   
ATOM   3429  CB  ARG   367     -19.776  -3.664  12.398  1.00 10.00      A   
ATOM   3430  CG  ARG   367     -19.685  -4.177  13.827  1.00 10.00      A   
ATOM   3431  CD  ARG   367     -19.595  -5.694  13.874  1.00 10.00      A   
ATOM   3432  NE  ARG   367     -18.409  -6.195  13.182  1.00 10.00      A   
ATOM   3433  HE  ARG   367     -18.424  -6.178  12.192  1.00 10.00      A   
ATOM   3434  CZ  ARG   367     -17.325  -6.675  13.796  1.00 10.00      A   
ATOM   3435  NH1 ARG   367     -17.263  -6.721  15.123  1.00 10.00      A   
ATOM   3436 HH11 ARG   367     -16.412  -7.100  15.595  1.00 10.00      A   
ATOM   3437 HH12 ARG   367     -18.062  -6.381  15.702  1.00 10.00      A   
ATOM   3438  NH2 ARG   367     -16.302  -7.111  13.073  1.00 10.00      A   
ATOM   3439 HH21 ARG   367     -16.346  -7.079  12.031  1.00 10.00      A   
ATOM   3440 HH22 ARG   367     -15.448  -7.489  13.539  1.00 10.00      A   
ATOM   3441  C   ARG   367     -22.139  -4.193  11.730  1.00 10.00      A   
ATOM   3442  O   ARG   367     -22.919  -4.581  12.603  1.00 10.00      A   
ATOM   3443  N   GLY   368     -22.113  -4.697  10.503  1.00 10.00      A   
ATOM   3444  HN  GLY   368     -21.480  -4.327   9.846  1.00 10.00      A   
ATOM   3445  CA  GLY   368     -23.006  -5.769  10.117  1.00 10.00      A   
ATOM   3446  C   GLY   368     -22.356  -7.129  10.272  1.00 10.00      A   
ATOM   3447  O   GLY   368     -21.395  -7.275  11.032  1.00 10.00      A   
ATOM   3448  N   PRO   369     -22.861  -8.149   9.562  1.00 10.00      A   
ATOM   3449  CA  PRO   369     -22.320  -9.508   9.633  1.00 10.00      A   
ATOM   3450  CB  PRO   369     -23.451 -10.358   9.056  1.00 10.00      A   
ATOM   3451  CG  PRO   369     -24.145  -9.456   8.096  1.00 10.00      A   
ATOM   3452  CD  PRO   369     -24.008  -8.058   8.639  1.00 10.00      A   
ATOM   3453  C   PRO   369     -21.045  -9.683   8.806  1.00 10.00      A   
ATOM   3454  O   PRO   369     -20.703  -8.834   7.978  1.00 10.00      A   
ATOM   3455  N   TYR   370     -20.354 -10.795   9.040  1.00 10.00      A   
ATOM   3456  HN  TYR   370     -20.686 -11.425   9.715  1.00 10.00      A   
ATOM   3457  CA  TYR   370     -19.116 -11.109   8.335  1.00 10.00      A   
ATOM   3458  CB  TYR   370     -18.428 -12.306   9.004  1.00 10.00      A   
ATOM   3459  CG  TYR   370     -17.152 -12.777   8.339  1.00 10.00      A   
ATOM   3460  CD1 TYR   370     -16.093 -11.907   8.112  1.00 10.00      A   
ATOM   3461  CD2 TYR   370     -17.005 -14.102   7.952  1.00 10.00      A   
ATOM   3462  CE1 TYR   370     -14.924 -12.344   7.513  1.00 10.00      A   
ATOM   3463  CE2 TYR   370     -15.842 -14.547   7.353  1.00 10.00      A   
ATOM   3464  CZ  TYR   370     -14.804 -13.666   7.136  1.00 10.00      A   
ATOM   3465  OH  TYR   370     -13.644 -14.113   6.542  1.00 10.00      A   
ATOM   3466  HH  TYR   370     -13.859 -14.814   5.908  1.00 10.00      A   
ATOM   3467  C   TYR   370     -19.378 -11.387   6.854  1.00 10.00      A   
ATOM   3468  O   TYR   370     -18.768 -10.771   5.979  1.00 10.00      A   
ATOM   3469  N   ILE   371     -20.288 -12.312   6.579  1.00 10.00      A   
ATOM   3470  HN  ILE   371     -20.750 -12.767   7.318  1.00 10.00      A   
ATOM   3471  CA  ILE   371     -20.628 -12.663   5.206  1.00 10.00      A   
ATOM   3472  CB  ILE   371     -20.543 -14.186   4.952  1.00 10.00      A   
ATOM   3473  CG1 ILE   371     -19.108 -14.682   5.151  1.00 10.00      A   
ATOM   3474  CG2 ILE   371     -21.033 -14.532   3.550  1.00 10.00      A   
ATOM   3475  CD1 ILE   371     -18.944 -16.177   4.982  1.00 10.00      A   
ATOM   3476  C   ILE   371     -22.023 -12.159   4.862  1.00 10.00      A   
ATOM   3477  O   ILE   371     -22.997 -12.468   5.553  1.00 10.00      A   
ATOM   3478  N   GLN   372     -22.104 -11.360   3.811  1.00 10.00      A   
ATOM   3479  HN  GLN   372     -21.281 -11.134   3.319  1.00 10.00      A   
ATOM   3480  CA  GLN   372     -23.364 -10.801   3.358  1.00 10.00      A   
ATOM   3481  CB  GLN   372     -23.373  -9.289   3.583  1.00 10.00      A   
ATOM   3482  CG  GLN   372     -22.766  -8.858   4.907  1.00 10.00      A   
ATOM   3483  CD  GLN   372     -22.629  -7.358   5.018  1.00 10.00      A   
ATOM   3484  OE1 GLN   372     -23.455  -6.609   4.491  1.00 10.00      A   
ATOM   3485  NE2 GLN   372     -21.591  -6.908   5.707  1.00 10.00      A   
ATOM   3486 HE21 GLN   372     -20.982  -7.565   6.112  1.00 10.00      A   
ATOM   3487 HE22 GLN   372     -21.455  -5.933   5.763  1.00 10.00      A   
ATOM   3488  C   GLN   372     -23.556 -11.102   1.877  1.00 10.00      A   
ATOM   3489  O   GLN   372     -22.593 -11.102   1.109  1.00 10.00      A   
ATOM   3490  N   PRO   373     -24.799 -11.377   1.460  1.00 10.00      A   
ATOM   3491  CA  PRO   373     -25.110 -11.680   0.062  1.00 10.00      A   
ATOM   3492  CB  PRO   373     -26.589 -12.086   0.098  1.00 10.00      A   
ATOM   3493  CG  PRO   373     -27.131 -11.447   1.327  1.00 10.00      A   
ATOM   3494  CD  PRO   373     -25.998 -11.413   2.316  1.00 10.00      A   
ATOM   3495  C   PRO   373     -24.905 -10.468  -0.850  1.00 10.00      A   
ATOM   3496  O   PRO   373     -25.061  -9.318  -0.423  1.00 10.00      A   
ATOM   3497  N   PRO   374     -24.526 -10.711  -2.112  1.00 10.00      A   
ATOM   3498  CA  PRO   374     -24.300  -9.647  -3.093  1.00 10.00      A   
ATOM   3499  CB  PRO   374     -23.732 -10.394  -4.303  1.00 10.00      A   
ATOM   3500  CG  PRO   374     -24.233 -11.785  -4.158  1.00 10.00      A   
ATOM   3501  CD  PRO   374     -24.279 -12.046  -2.682  1.00 10.00      A   
ATOM   3502  C   PRO   374     -25.596  -8.939  -3.477  1.00 10.00      A   
ATOM   3503  O   PRO   374     -26.691  -9.486  -3.305  1.00 10.00      A   
ATOM   3504  N   LEU   375     -25.465  -7.726  -3.995  1.00 10.00      A   
ATOM   3505  HN  LEU   375     -24.564  -7.354  -4.117  1.00 10.00      A   
ATOM   3506  CA  LEU   375     -26.623  -6.939  -4.403  1.00 10.00      A   
ATOM   3507  CB  LEU   375     -26.236  -5.473  -4.612  1.00 10.00      A   
ATOM   3508  CG  LEU   375     -25.670  -4.745  -3.389  1.00 10.00      A   
ATOM   3509  CD1 LEU   375     -25.293  -3.316  -3.742  1.00 10.00      A   
ATOM   3510  CD2 LEU   375     -26.663  -4.771  -2.236  1.00 10.00      A   
ATOM   3511  C   LEU   375     -27.242  -7.516  -5.671  1.00 10.00      A   
ATOM   3512  O   LEU   375     -26.549  -8.137  -6.479  1.00 10.00      A   
ATOM   3513  N   SER   376     -28.536  -7.305  -5.844  1.00 10.00      A   
ATOM   3514  HN  SER   376     -29.032  -6.773  -5.174  1.00 10.00      A   
ATOM   3515  CA  SER   376     -29.246  -7.825  -7.002  1.00 10.00      A   
ATOM   3516  CB  SER   376     -30.535  -8.507  -6.540  1.00 10.00      A   
ATOM   3517  OG  SER   376     -30.327  -9.187  -5.308  1.00 10.00      A   
ATOM   3518  HG  SER   376     -29.966  -8.562  -4.655  1.00 10.00      A   
ATOM   3519  C   SER   376     -29.554  -6.713  -8.002  1.00 10.00      A   
ATOM   3520  O   SER   376     -30.713  -6.454  -8.327  1.00 10.00      A   
ATOM   3521  N   ALA   377     -28.506  -6.077  -8.506  1.00 10.00      A   
ATOM   3522  HN  ALA   377     -27.605  -6.361  -8.243  1.00 10.00      A   
ATOM   3523  CA  ALA   377     -28.658  -4.984  -9.457  1.00 10.00      A   
ATOM   3524  CB  ALA   377     -27.380  -4.162  -9.528  1.00 10.00      A   
ATOM   3525  C   ALA   377     -29.042  -5.495 -10.840  1.00 10.00      A   
ATOM   3526  O   ALA   377     -28.183  -5.906 -11.615  1.00 10.00      A   
ATOM   3527  N   ASN   378     -30.343  -5.481 -11.129  1.00 10.00      A   
ATOM   3528  HN  ASN   378     -30.973  -5.156 -10.451  1.00 10.00      A   
ATOM   3529  CA  ASN   378     -30.868  -5.930 -12.424  1.00 10.00      A   
ATOM   3530  CB  ASN   378     -30.362  -5.027 -13.558  1.00 10.00      A   
ATOM   3531  CG  ASN   378     -31.146  -5.170 -14.851  1.00 10.00      A   
ATOM   3532  OD1 ASN   378     -32.292  -5.622 -14.856  1.00 10.00      A   
ATOM   3533  ND2 ASN   378     -30.533  -4.770 -15.958  1.00 10.00      A   
ATOM   3534 HD21 ASN   378     -29.620  -4.411 -15.880  1.00 10.00      A   
ATOM   3535 HD22 ASN   378     -31.016  -4.840 -16.810  1.00 10.00      A   
ATOM   3536  C   ASN   378     -30.525  -7.396 -12.694  1.00 10.00      A   
ATOM   3537  O   ASN   378     -30.326  -7.806 -13.840  1.00 10.00      A   
ATOM   3538  N   GLY   379     -30.454  -8.183 -11.628  1.00 10.00      A   
ATOM   3539  HN  GLY   379     -30.615  -7.803 -10.739  1.00 10.00      A   
ATOM   3540  CA  GLY   379     -30.143  -9.594 -11.765  1.00 10.00      A   
ATOM   3541  C   GLY   379     -28.658  -9.865 -11.677  1.00 10.00      A   
ATOM   3542  O   GLY   379     -28.230 -11.017 -11.568  1.00 10.00      A   
ATOM   3543  N   ILE   380     -27.870  -8.804 -11.718  1.00 10.00      A   
ATOM   3544  HN  ILE   380     -28.272  -7.910 -11.789  1.00 10.00      A   
ATOM   3545  CA  ILE   380     -26.424  -8.924 -11.646  1.00 10.00      A   
ATOM   3546  CB  ILE   380     -25.720  -7.736 -12.338  1.00 10.00      A   
ATOM   3547  CG1 ILE   380     -26.181  -7.601 -13.795  1.00 10.00      A   
ATOM   3548  CG2 ILE   380     -24.209  -7.886 -12.263  1.00 10.00      A   
ATOM   3549  CD1 ILE   380     -25.835  -8.789 -14.668  1.00 10.00      A   
ATOM   3550  C   ILE   380     -25.975  -8.993 -10.194  1.00 10.00      A   
ATOM   3551  O   ILE   380     -26.090  -8.016  -9.453  1.00 10.00      A   
ATOM   3552  N   GLU   381     -25.475 -10.152  -9.793  1.00 10.00      A   
ATOM   3553  HN  GLU   381     -25.417 -10.894 -10.431  1.00 10.00      A   
ATOM   3554  CA  GLU   381     -25.002 -10.350  -8.430  1.00 10.00      A   
ATOM   3555  CB  GLU   381     -24.940 -11.844  -8.098  1.00 10.00      A   
ATOM   3556  CG  GLU   381     -26.169 -12.640  -8.507  1.00 10.00      A   
ATOM   3557  CD  GLU   381     -27.284 -12.592  -7.480  1.00 10.00      A   
ATOM   3558  OE1 GLU   381     -26.985 -12.636  -6.266  1.00 10.00      A   
ATOM   3559  OE2 GLU   381     -28.468 -12.537  -7.885  1.00 10.00      A   
ATOM   3560  C   GLU   381     -23.615  -9.737  -8.269  1.00 10.00      A   
ATOM   3561  O   GLU   381     -22.660 -10.171  -8.912  1.00 10.00      A   
ATOM   3562  N   LEU   382     -23.510  -8.716  -7.434  1.00 10.00      A   
ATOM   3563  HN  LEU   382     -24.312  -8.390  -6.967  1.00 10.00      A   
ATOM   3564  CA  LEU   382     -22.233  -8.057  -7.198  1.00 10.00      A   
ATOM   3565  CB  LEU   382     -22.136  -6.741  -7.983  1.00 10.00      A   
ATOM   3566  CG  LEU   382     -23.411  -5.895  -8.078  1.00 10.00      A   
ATOM   3567  CD1 LEU   382     -23.406  -4.785  -7.040  1.00 10.00      A   
ATOM   3568  CD2 LEU   382     -23.570  -5.323  -9.480  1.00 10.00      A   
ATOM   3569  C   LEU   382     -21.992  -7.829  -5.710  1.00 10.00      A   
ATOM   3570  O   LEU   382     -22.821  -7.231  -5.023  1.00 10.00      A   
ATOM   3571  N   THR   383     -20.872  -8.335  -5.210  1.00 10.00      A   
ATOM   3572  HN  THR   383     -20.259  -8.826  -5.799  1.00 10.00      A   
ATOM   3573  CA  THR   383     -20.523  -8.178  -3.806  1.00 10.00      A   
ATOM   3574  CB  THR   383     -19.555  -9.288  -3.356  1.00 10.00      A   
ATOM   3575  OG1 THR   383     -18.747  -9.692  -4.470  1.00 10.00      A   
ATOM   3576  HG1 THR   383     -17.826  -9.484  -4.288  1.00 10.00      A   
ATOM   3577  CG2 THR   383     -20.327 -10.491  -2.839  1.00 10.00      A   
ATOM   3578  C   THR   383     -19.876  -6.818  -3.579  1.00 10.00      A   
ATOM   3579  O   THR   383     -18.968  -6.429  -4.314  1.00 10.00      A   
ATOM   3580  N   ALA   384     -20.344  -6.098  -2.574  1.00 10.00      A   
ATOM   3581  HN  ALA   384     -21.066  -6.464  -2.017  1.00 10.00      A   
ATOM   3582  CA  ALA   384     -19.816  -4.775  -2.277  1.00 10.00      A   
ATOM   3583  CB  ALA   384     -20.950  -3.838  -1.896  1.00 10.00      A   
ATOM   3584  C   ALA   384     -18.754  -4.808  -1.179  1.00 10.00      A   
ATOM   3585  O   ALA   384     -18.644  -5.779  -0.438  1.00 10.00      A   
ATOM   3586  N   ALA   385     -17.971  -3.737  -1.101  1.00 10.00      A   
ATOM   3587  HN  ALA   385     -18.102  -3.012  -1.749  1.00 10.00      A   
ATOM   3588  CA  ALA   385     -16.916  -3.596  -0.099  1.00 10.00      A   
ATOM   3589  CB  ALA   385     -15.632  -4.254  -0.587  1.00 10.00      A   
ATOM   3590  C   ALA   385     -16.683  -2.109   0.162  1.00 10.00      A   
ATOM   3591  O   ALA   385     -16.539  -1.332  -0.781  1.00 10.00      A   
ATOM   3592  N   ILE   386     -16.644  -1.706   1.429  1.00 10.00      A   
ATOM   3593  HN  ILE   386     -16.752  -2.363   2.155  1.00 10.00      A   
ATOM   3594  CA  ILE   386     -16.462  -0.298   1.761  1.00 10.00      A   
ATOM   3595  CB  ILE   386     -17.559   0.209   2.722  1.00 10.00      A   
ATOM   3596  CG1 ILE   386     -18.940   0.025   2.091  1.00 10.00      A   
ATOM   3597  CG2 ILE   386     -17.332   1.673   3.069  1.00 10.00      A   
ATOM   3598  CD1 ILE   386     -20.085   0.356   3.022  1.00 10.00      A   
ATOM   3599  C   ILE   386     -15.083   0.028   2.335  1.00 10.00      A   
ATOM   3600  O   ILE   386     -14.668  -0.525   3.358  1.00 10.00      A   
ATOM   3601  N   CYS   387     -14.394   0.942   1.654  1.00 10.00      A   
ATOM   3602  HN  CYS   387     -14.800   1.318   0.844  1.00 10.00      A   
ATOM   3603  CA  CYS   387     -13.071   1.430   2.053  1.00 10.00      A   
ATOM   3604  CB  CYS   387     -13.178   2.483   3.163  1.00 10.00      A   
ATOM   3605  SG  CYS   387     -13.707   4.116   2.596  1.00 10.00      A   
ATOM   3606  HG  CYS   387     -15.037   4.184   2.688  1.00 10.00      A   
ATOM   3607  C   CYS   387     -12.049   0.346   2.405  1.00 10.00      A   
ATOM   3608  O   CYS   387     -11.449  -0.272   1.519  1.00 10.00      A   
ATOM   3609  N   TYR   388     -11.866   0.122   3.699  1.00 10.00      A   
ATOM   3610  HN  TYR   388     -12.404   0.624   4.344  1.00 10.00      A   
ATOM   3611  CA  TYR   388     -10.892  -0.841   4.200  1.00 10.00      A   
ATOM   3612  CB  TYR   388     -10.616  -0.601   5.686  1.00 10.00      A   
ATOM   3613  CG  TYR   388      -9.792   0.634   5.981  1.00 10.00      A   
ATOM   3614  CD1 TYR   388     -10.387   1.887   6.080  1.00 10.00      A   
ATOM   3615  CD2 TYR   388      -8.418   0.547   6.158  1.00 10.00      A   
ATOM   3616  CE1 TYR   388      -9.635   3.014   6.354  1.00 10.00      A   
ATOM   3617  CE2 TYR   388      -7.660   1.666   6.431  1.00 10.00      A   
ATOM   3618  CZ  TYR   388      -8.272   2.896   6.525  1.00 10.00      A   
ATOM   3619  OH  TYR   388      -7.515   4.012   6.797  1.00 10.00      A   
ATOM   3620  HH  TYR   388      -6.790   4.063   6.166  1.00 10.00      A   
ATOM   3621  C   TYR   388     -11.289  -2.295   3.970  1.00 10.00      A   
ATOM   3622  O   TYR   388     -10.453  -3.181   4.087  1.00 10.00      A   
ATOM   3623  N   GLU   389     -12.544  -2.544   3.633  1.00 10.00      A   
ATOM   3624  HN  GLU   389     -13.177  -1.800   3.536  1.00 10.00      A   
ATOM   3625  CA  GLU   389     -13.004  -3.912   3.408  1.00 10.00      A   
ATOM   3626  CB  GLU   389     -14.500  -3.946   3.111  1.00 10.00      A   
ATOM   3627  CG  GLU   389     -15.346  -4.437   4.271  1.00 10.00      A   
ATOM   3628  CD  GLU   389     -16.233  -3.353   4.837  1.00 10.00      A   
ATOM   3629  OE1 GLU   389     -17.010  -2.757   4.066  1.00 10.00      A   
ATOM   3630  OE2 GLU   389     -16.155  -3.091   6.056  1.00 10.00      A   
ATOM   3631  C   GLU   389     -12.231  -4.616   2.292  1.00 10.00      A   
ATOM   3632  O   GLU   389     -12.062  -5.831   2.316  1.00 10.00      A   
ATOM   3633  N   ILE   390     -11.734  -3.841   1.335  1.00 10.00      A   
ATOM   3634  HN  ILE   390     -11.861  -2.875   1.392  1.00 10.00      A   
ATOM   3635  CA  ILE   390     -11.004  -4.396   0.200  1.00 10.00      A   
ATOM   3636  CB  ILE   390     -10.950  -3.396  -0.980  1.00 10.00      A   
ATOM   3637  CG1 ILE   390     -10.804  -4.130  -2.318  1.00 10.00      A   
ATOM   3638  CG2 ILE   390      -9.827  -2.387  -0.790  1.00 10.00      A   
ATOM   3639  CD1 ILE   390     -11.990  -5.008  -2.669  1.00 10.00      A   
ATOM   3640  C   ILE   390      -9.588  -4.866   0.561  1.00 10.00      A   
ATOM   3641  O   ILE   390      -8.948  -5.567  -0.220  1.00 10.00      A   
ATOM   3642  N   ILE   391      -9.101  -4.502   1.744  1.00 10.00      A   
ATOM   3643  HN  ILE   391      -9.656  -3.972   2.357  1.00 10.00      A   
ATOM   3644  CA  ILE   391      -7.752  -4.897   2.150  1.00 10.00      A   
ATOM   3645  CB  ILE   391      -7.093  -3.886   3.120  1.00 10.00      A   
ATOM   3646  CG1 ILE   391      -7.644  -4.045   4.541  1.00 10.00      A   
ATOM   3647  CG2 ILE   391      -7.280  -2.459   2.621  1.00 10.00      A   
ATOM   3648  CD1 ILE   391      -6.926  -3.214   5.579  1.00 10.00      A   
ATOM   3649  C   ILE   391      -7.735  -6.292   2.766  1.00 10.00      A   
ATOM   3650  O   ILE   391      -6.672  -6.881   2.959  1.00 10.00      A   
ATOM   3651  N   LEU   392      -8.915  -6.818   3.059  1.00 10.00      A   
ATOM   3652  HN  LEU   392      -9.731  -6.311   2.857  1.00 10.00      A   
ATOM   3653  CA  LEU   392      -9.030  -8.137   3.660  1.00 10.00      A   
ATOM   3654  CB  LEU   392     -10.094  -8.136   4.757  1.00 10.00      A   
ATOM   3655  CG  LEU   392      -9.875  -7.154   5.909  1.00 10.00      A   
ATOM   3656  CD1 LEU   392     -10.895  -6.029   5.858  1.00 10.00      A   
ATOM   3657  CD2 LEU   392      -9.935  -7.873   7.245  1.00 10.00      A   
ATOM   3658  C   LEU   392      -9.345  -9.192   2.607  1.00 10.00      A   
ATOM   3659  O   LEU   392     -10.493  -9.341   2.184  1.00 10.00      A   
ATOM   3660  N   GLY   393      -8.316  -9.917   2.187  1.00 10.00      A   
ATOM   3661  HN  GLY   393      -7.427  -9.752   2.568  1.00 10.00      A   
ATOM   3662  CA  GLY   393      -8.488 -10.945   1.181  1.00 10.00      A   
ATOM   3663  C   GLY   393      -9.462 -12.026   1.604  1.00 10.00      A   
ATOM   3664  O   GLY   393     -10.405 -12.335   0.874  1.00 10.00      A   
ATOM   3665  N   GLU   394      -9.251 -12.582   2.794  1.00 10.00      A   
ATOM   3666  HN  GLU   394      -8.500 -12.267   3.342  1.00 10.00      A   
ATOM   3667  CA  GLU   394     -10.113 -13.642   3.308  1.00 10.00      A   
ATOM   3668  CB  GLU   394      -9.595 -14.201   4.632  1.00 10.00      A   
ATOM   3669  CG  GLU   394      -8.331 -15.033   4.509  1.00 10.00      A   
ATOM   3670  CD  GLU   394      -8.214 -16.054   5.619  1.00 10.00      A   
ATOM   3671  OE1 GLU   394      -8.454 -15.691   6.793  1.00 10.00      A   
ATOM   3672  OE2 GLU   394      -7.896 -17.227   5.321  1.00 10.00      A   
ATOM   3673  C   GLU   394     -11.560 -13.184   3.457  1.00 10.00      A   
ATOM   3674  O   GLU   394     -12.482 -13.927   3.126  1.00 10.00      A   
ATOM   3675  N   GLN   395     -11.754 -11.970   3.953  1.00 10.00      A   
ATOM   3676  HN  GLN   395     -10.976 -11.428   4.208  1.00 10.00      A   
ATOM   3677  CA  GLN   395     -13.096 -11.430   4.141  1.00 10.00      A   
ATOM   3678  CB  GLN   395     -13.052 -10.098   4.896  1.00 10.00      A   
ATOM   3679  CG  GLN   395     -14.422  -9.482   5.140  1.00 10.00      A   
ATOM   3680  CD  GLN   395     -14.402  -8.354   6.154  1.00 10.00      A   
ATOM   3681  OE1 GLN   395     -13.628  -8.368   7.112  1.00 10.00      A   
ATOM   3682  NE2 GLN   395     -15.259  -7.366   5.951  1.00 10.00      A   
ATOM   3683 HE21 GLN   395     -15.853  -7.418   5.166  1.00 10.00      A   
ATOM   3684 HE22 GLN   395     -15.263  -6.620   6.581  1.00 10.00      A   
ATOM   3685  C   GLN   395     -13.824 -11.276   2.807  1.00 10.00      A   
ATOM   3686  O   GLN   395     -14.970 -11.707   2.660  1.00 10.00      A   
ATOM   3687  N   VAL   396     -13.151 -10.678   1.831  1.00 10.00      A   
ATOM   3688  HN  VAL   396     -12.238 -10.354   2.001  1.00 10.00      A   
ATOM   3689  CA  VAL   396     -13.743 -10.480   0.515  1.00 10.00      A   
ATOM   3690  CB  VAL   396     -12.859  -9.593  -0.395  1.00 10.00      A   
ATOM   3691  CG1 VAL   396     -13.439  -9.503  -1.800  1.00 10.00      A   
ATOM   3692  CG2 VAL   396     -12.711  -8.202   0.199  1.00 10.00      A   
ATOM   3693  C   VAL   396     -14.022 -11.817  -0.170  1.00 10.00      A   
ATOM   3694  O   VAL   396     -15.092 -12.013  -0.747  1.00 10.00      A   
ATOM   3695  N   ARG   397     -13.069 -12.741  -0.088  1.00 10.00      A   
ATOM   3696  HN  ARG   397     -12.236 -12.534   0.396  1.00 10.00      A   
ATOM   3697  CA  ARG   397     -13.229 -14.051  -0.713  1.00 10.00      A   
ATOM   3698  CB  ARG   397     -11.912 -14.842  -0.734  1.00 10.00      A   
ATOM   3699  CG  ARG   397     -11.515 -15.455   0.598  1.00 10.00      A   
ATOM   3700  CD  ARG   397     -10.785 -16.774   0.409  1.00 10.00      A   
ATOM   3701  NE  ARG   397     -11.594 -17.748  -0.328  1.00 10.00      A   
ATOM   3702  HE  ARG   397     -11.609 -17.669  -1.312  1.00 10.00      A   
ATOM   3703  CZ  ARG   397     -12.315 -18.714   0.244  1.00 10.00      A   
ATOM   3704  NH1 ARG   397     -12.338 -18.848   1.565  1.00 10.00      A   
ATOM   3705 HH11 ARG   397     -11.799 -18.193   2.169  1.00 10.00      A   
ATOM   3706 HH12 ARG   397     -12.904 -19.609   2.004  1.00 10.00      A   
ATOM   3707  NH2 ARG   397     -13.027 -19.538  -0.512  1.00 10.00      A   
ATOM   3708 HH21 ARG   397     -13.028 -19.429  -1.550  1.00 10.00      A   
ATOM   3709 HH22 ARG   397     -13.593 -20.298  -0.072  1.00 10.00      A   
ATOM   3710  C   ARG   397     -14.353 -14.858  -0.059  1.00 10.00      A   
ATOM   3711  O   ARG   397     -14.999 -15.675  -0.713  1.00 10.00      A   
ATOM   3712  N   ASP   398     -14.586 -14.617   1.228  1.00 10.00      A   
ATOM   3713  HN  ASP   398     -14.037 -13.954   1.695  1.00 10.00      A   
ATOM   3714  CA  ASP   398     -15.635 -15.318   1.962  1.00 10.00      A   
ATOM   3715  CB  ASP   398     -15.458 -15.132   3.473  1.00 10.00      A   
ATOM   3716  CG  ASP   398     -15.090 -16.416   4.188  1.00 10.00      A   
ATOM   3717  OD1 ASP   398     -15.732 -17.459   3.928  1.00 10.00      A   
ATOM   3718  OD2 ASP   398     -14.152 -16.390   5.017  1.00 10.00      A   
ATOM   3719  C   ASP   398     -17.004 -14.805   1.541  1.00 10.00      A   
ATOM   3720  O   ASP   398     -17.981 -15.552   1.510  1.00 10.00      A   
ATOM   3721  N   ASN   399     -17.060 -13.524   1.209  1.00 10.00      A   
ATOM   3722  HN  ASN   399     -16.239 -12.988   1.246  1.00 10.00      A   
ATOM   3723  CA  ASN   399     -18.301 -12.892   0.790  1.00 10.00      A   
ATOM   3724  CB  ASN   399     -18.226 -11.382   1.023  1.00 10.00      A   
ATOM   3725  CG  ASN   399     -18.599 -10.994   2.440  1.00 10.00      A   
ATOM   3726  OD1 ASN   399     -19.756 -10.696   2.725  1.00 10.00      A   
ATOM   3727  ND2 ASN   399     -17.628 -10.987   3.342  1.00 10.00      A   
ATOM   3728 HD21 ASN   399     -16.719 -11.228   3.051  1.00 10.00      A   
ATOM   3729 HD22 ASN   399     -17.856 -10.741   4.267  1.00 10.00      A   
ATOM   3730  C   ASN   399     -18.596 -13.194  -0.674  1.00 10.00      A   
ATOM   3731  O   ASN   399     -19.750 -13.382  -1.059  1.00 10.00      A   
ATOM   3732  N   PHE   400     -17.538 -13.247  -1.475  1.00 10.00      A   
ATOM   3733  HN  PHE   400     -16.648 -13.084  -1.093  1.00 10.00      A   
ATOM   3734  CA  PHE   400     -17.644 -13.531  -2.904  1.00 10.00      A   
ATOM   3735  CB  PHE   400     -16.249 -13.510  -3.542  1.00 10.00      A   
ATOM   3736  CG  PHE   400     -16.196 -14.034  -4.949  1.00 10.00      A   
ATOM   3737  CD1 PHE   400     -16.651 -13.264  -6.006  1.00 10.00      A   
ATOM   3738  CD2 PHE   400     -15.698 -15.300  -5.213  1.00 10.00      A   
ATOM   3739  CE1 PHE   400     -16.603 -13.742  -7.299  1.00 10.00      A   
ATOM   3740  CE2 PHE   400     -15.647 -15.784  -6.505  1.00 10.00      A   
ATOM   3741  CZ  PHE   400     -16.104 -15.006  -7.550  1.00 10.00      A   
ATOM   3742  C   PHE   400     -18.328 -14.874  -3.159  1.00 10.00      A   
ATOM   3743  O   PHE   400     -18.083 -15.855  -2.451  1.00 10.00      A   
ATOM   3744  N   ARG   401     -19.192 -14.910  -4.166  1.00 10.00      A   
ATOM   3745  HN  ARG   401     -19.348 -14.095  -4.697  1.00 10.00      A   
ATOM   3746  CA  ARG   401     -19.911 -16.126  -4.517  1.00 10.00      A   
ATOM   3747  CB  ARG   401     -21.423 -15.931  -4.349  1.00 10.00      A   
ATOM   3748  CG  ARG   401     -21.811 -14.973  -3.236  1.00 10.00      A   
ATOM   3749  CD  ARG   401     -23.109 -15.386  -2.574  1.00 10.00      A   
ATOM   3750  NE  ARG   401     -22.902 -16.423  -1.564  1.00 10.00      A   
ATOM   3751  HE  ARG   401     -21.972 -16.688  -1.374  1.00 10.00      A   
ATOM   3752  CZ  ARG   401     -23.887 -17.014  -0.896  1.00 10.00      A   
ATOM   3753  NH1 ARG   401     -25.150 -16.680  -1.139  1.00 10.00      A   
ATOM   3754 HH11 ARG   401     -25.927 -17.141  -0.619  1.00 10.00      A   
ATOM   3755 HH12 ARG   401     -25.372 -15.951  -1.854  1.00 10.00      A   
ATOM   3756  NH2 ARG   401     -23.605 -17.935   0.018  1.00 10.00      A   
ATOM   3757 HH21 ARG   401     -22.613 -18.193   0.217  1.00 10.00      A   
ATOM   3758 HH22 ARG   401     -24.374 -18.405   0.545  1.00 10.00      A   
ATOM   3759  C   ARG   401     -19.583 -16.538  -5.952  1.00 10.00      A   
ATOM   3760  O   ARG   401     -19.184 -15.706  -6.764  1.00 10.00      A   
ATOM   3761  N   PRO   402     -19.738 -17.832  -6.278  1.00 10.00      A   
ATOM   3762  CA  PRO   402     -19.450 -18.361  -7.620  1.00 10.00      A   
ATOM   3763  CB  PRO   402     -19.931 -19.812  -7.538  1.00 10.00      A   
ATOM   3764  CG  PRO   402     -19.837 -20.150  -6.092  1.00 10.00      A   
ATOM   3765  CD  PRO   402     -20.187 -18.891  -5.356  1.00 10.00      A   
ATOM   3766  C   PRO   402     -20.193 -17.628  -8.736  1.00 10.00      A   
ATOM   3767  O   PRO   402     -19.670 -17.468  -9.841  1.00 10.00      A   
ATOM   3768  N   ASP   403     -21.399 -17.163  -8.435  1.00 10.00      A   
ATOM   3769  HN  ASP   403     -21.746 -17.282  -7.523  1.00 10.00      A   
ATOM   3770  CA  ASP   403     -22.223 -16.471  -9.418  1.00 10.00      A   
ATOM   3771  CB  ASP   403     -23.687 -16.918  -9.332  1.00 10.00      A   
ATOM   3772  CG  ASP   403     -24.343 -16.593  -8.004  1.00 10.00      A   
ATOM   3773  OD1 ASP   403     -23.737 -16.878  -6.947  1.00 10.00      A   
ATOM   3774  OD2 ASP   403     -25.475 -16.063  -8.008  1.00 10.00      A   
ATOM   3775  C   ASP   403     -22.111 -14.952  -9.328  1.00 10.00      A   
ATOM   3776  O   ASP   403     -22.950 -14.234  -9.867  1.00 10.00      A   
ATOM   3777  N   THR   404     -21.085 -14.460  -8.643  1.00 10.00      A   
ATOM   3778  HN  THR   404     -20.461 -15.074  -8.198  1.00 10.00      A   
ATOM   3779  CA  THR   404     -20.877 -13.021  -8.531  1.00 10.00      A   
ATOM   3780  CB  THR   404     -19.981 -12.665  -7.326  1.00 10.00      A   
ATOM   3781  OG1 THR   404     -20.557 -13.210  -6.129  1.00 10.00      A   
ATOM   3782  HG1 THR   404     -21.477 -13.455  -6.300  1.00 10.00      A   
ATOM   3783  CG2 THR   404     -19.852 -11.158  -7.173  1.00 10.00      A   
ATOM   3784  C   THR   404     -20.262 -12.490  -9.830  1.00 10.00      A   
ATOM   3785  O   THR   404     -19.105 -12.772 -10.147  1.00 10.00      A   
ATOM   3786  N   ASP   405     -21.050 -11.729 -10.575  1.00 10.00      A   
ATOM   3787  HN  ASP   405     -21.947 -11.512 -10.243  1.00 10.00      A   
ATOM   3788  CA  ASP   405     -20.621 -11.189 -11.861  1.00 10.00      A   
ATOM   3789  CB  ASP   405     -21.819 -10.691 -12.675  1.00 10.00      A   
ATOM   3790  CG  ASP   405     -22.745 -11.809 -13.113  1.00 10.00      A   
ATOM   3791  OD1 ASP   405     -22.300 -12.703 -13.864  1.00 10.00      A   
ATOM   3792  OD2 ASP   405     -23.929 -11.802 -12.709  1.00 10.00      A   
ATOM   3793  C   ASP   405     -19.585 -10.081 -11.725  1.00 10.00      A   
ATOM   3794  O   ASP   405     -18.566 -10.091 -12.416  1.00 10.00      A   
ATOM   3795  N   TYR   406     -19.838  -9.128 -10.838  1.00 10.00      A   
ATOM   3796  HN  TYR   406     -20.643  -9.189 -10.283  1.00 10.00      A   
ATOM   3797  CA  TYR   406     -18.924  -8.007 -10.655  1.00 10.00      A   
ATOM   3798  CB  TYR   406     -19.561  -6.704 -11.154  1.00 10.00      A   
ATOM   3799  CG  TYR   406     -19.805  -6.634 -12.645  1.00 10.00      A   
ATOM   3800  CD1 TYR   406     -21.039  -6.974 -13.180  1.00 10.00      A   
ATOM   3801  CD2 TYR   406     -18.809  -6.211 -13.516  1.00 10.00      A   
ATOM   3802  CE1 TYR   406     -21.276  -6.895 -14.537  1.00 10.00      A   
ATOM   3803  CE2 TYR   406     -19.036  -6.132 -14.879  1.00 10.00      A   
ATOM   3804  CZ  TYR   406     -20.273  -6.475 -15.382  1.00 10.00      A   
ATOM   3805  OH  TYR   406     -20.518  -6.387 -16.734  1.00 10.00      A   
ATOM   3806  HH  TYR   406     -19.738  -6.668 -17.226  1.00 10.00      A   
ATOM   3807  C   TYR   406     -18.535  -7.823  -9.198  1.00 10.00      A   
ATOM   3808  O   TYR   406     -19.259  -8.223  -8.288  1.00 10.00      A   
ATOM   3809  N   LEU   407     -17.382  -7.212  -8.991  1.00 10.00      A   
ATOM   3810  HN  LEU   407     -16.834  -6.953  -9.768  1.00 10.00      A   
ATOM   3811  CA  LEU   407     -16.889  -6.921  -7.657  1.00 10.00      A   
ATOM   3812  CB  LEU   407     -15.416  -7.316  -7.529  1.00 10.00      A   
ATOM   3813  CG  LEU   407     -15.090  -8.798  -7.721  1.00 10.00      A   
ATOM   3814  CD1 LEU   407     -13.588  -9.024  -7.680  1.00 10.00      A   
ATOM   3815  CD2 LEU   407     -15.790  -9.649  -6.671  1.00 10.00      A   
ATOM   3816  C   LEU   407     -17.060  -5.431  -7.389  1.00 10.00      A   
ATOM   3817  O   LEU   407     -16.341  -4.603  -7.951  1.00 10.00      A   
ATOM   3818  N   LEU   408     -18.017  -5.091  -6.543  1.00 10.00      A   
ATOM   3819  HN  LEU   408     -18.539  -5.795  -6.099  1.00 10.00      A   
ATOM   3820  CA  LEU   408     -18.298  -3.701  -6.226  1.00 10.00      A   
ATOM   3821  CB  LEU   408     -19.744  -3.548  -5.754  1.00 10.00      A   
ATOM   3822  CG  LEU   408     -20.265  -2.119  -5.623  1.00 10.00      A   
ATOM   3823  CD1 LEU   408     -20.299  -1.435  -6.979  1.00 10.00      A   
ATOM   3824  CD2 LEU   408     -21.643  -2.112  -4.984  1.00 10.00      A   
ATOM   3825  C   LEU   408     -17.337  -3.172  -5.169  1.00 10.00      A   
ATOM   3826  O   LEU   408     -17.159  -3.781  -4.114  1.00 10.00      A   
ATOM   3827  N   THR   409     -16.708  -2.046  -5.470  1.00 10.00      A   
ATOM   3828  HN  THR   409     -16.875  -1.623  -6.345  1.00 10.00      A   
ATOM   3829  CA  THR   409     -15.768  -1.419  -4.556  1.00 10.00      A   
ATOM   3830  CB  THR   409     -14.325  -1.567  -5.068  1.00 10.00      A   
ATOM   3831  OG1 THR   409     -14.174  -2.861  -5.665  1.00 10.00      A   
ATOM   3832  HG1 THR   409     -15.041  -3.264  -5.773  1.00 10.00      A   
ATOM   3833  CG2 THR   409     -13.333  -1.427  -3.924  1.00 10.00      A   
ATOM   3834  C   THR   409     -16.102   0.062  -4.381  1.00 10.00      A   
ATOM   3835  O   THR   409     -15.605   0.919  -5.111  1.00 10.00      A   
ATOM   3836  N   ILE   410     -16.958   0.349  -3.418  1.00 10.00      A   
ATOM   3837  HN  ILE   410     -17.316  -0.381  -2.864  1.00 10.00      A   
ATOM   3838  CA  ILE   410     -17.371   1.714  -3.141  1.00 10.00      A   
ATOM   3839  CB  ILE   410     -18.893   1.802  -2.898  1.00 10.00      A   
ATOM   3840  CG1 ILE   410     -19.652   1.477  -4.187  1.00 10.00      A   
ATOM   3841  CG2 ILE   410     -19.286   3.176  -2.384  1.00 10.00      A   
ATOM   3842  CD1 ILE   410     -21.157   1.454  -4.022  1.00 10.00      A   
ATOM   3843  C   ILE   410     -16.616   2.249  -1.932  1.00 10.00      A   
ATOM   3844  O   ILE   410     -16.674   1.675  -0.846  1.00 10.00      A   
ATOM   3845  N   SER   411     -15.880   3.328  -2.133  1.00 10.00      A   
ATOM   3846  HN  SER   411     -15.864   3.738  -3.028  1.00 10.00      A   
ATOM   3847  CA  SER   411     -15.104   3.931  -1.062  1.00 10.00      A   
ATOM   3848  CB  SER   411     -13.695   3.329  -1.036  1.00 10.00      A   
ATOM   3849  OG  SER   411     -13.746   1.919  -1.194  1.00 10.00      A   
ATOM   3850  HG  SER   411     -14.661   1.653  -1.352  1.00 10.00      A   
ATOM   3851  C   SER   411     -15.024   5.440  -1.237  1.00 10.00      A   
ATOM   3852  O   SER   411     -15.125   5.954  -2.354  1.00 10.00      A   
ATOM   3853  N   ASN   412     -14.871   6.154  -0.137  1.00 10.00      A   
ATOM   3854  HN  ASN   412     -14.837   5.698   0.737  1.00 10.00      A   
ATOM   3855  CA  ASN   412     -14.765   7.602  -0.190  1.00 10.00      A   
ATOM   3856  CB  ASN   412     -15.754   8.268   0.772  1.00 10.00      A   
ATOM   3857  CG  ASN   412     -16.009   9.726   0.435  1.00 10.00      A   
ATOM   3858  OD1 ASN   412     -15.105  10.450   0.019  1.00 10.00      A   
ATOM   3859  ND2 ASN   412     -17.251  10.157   0.582  1.00 10.00      A   
ATOM   3860 HD21 ASN   412     -17.933   9.519   0.893  1.00 10.00      A   
ATOM   3861 HD22 ASN   412     -17.446  11.094   0.377  1.00 10.00      A   
ATOM   3862  C   ASN   412     -13.334   8.038   0.103  1.00 10.00      A   
ATOM   3863  O   ASN   412     -12.986   8.357   1.241  1.00 10.00      A   
ATOM   3864  N   ASP   413     -12.506   8.037  -0.933  1.00 10.00      A   
ATOM   3865  HN  ASP   413     -12.841   7.767  -1.812  1.00 10.00      A   
ATOM   3866  CA  ASP   413     -11.107   8.428  -0.794  1.00 10.00      A   
ATOM   3867  CB  ASP   413     -10.214   7.627  -1.749  1.00 10.00      A   
ATOM   3868  CG  ASP   413      -9.501   6.470  -1.075  1.00 10.00      A   
ATOM   3869  OD1 ASP   413      -9.352   6.492   0.169  1.00 10.00      A   
ATOM   3870  OD2 ASP   413      -9.098   5.517  -1.785  1.00 10.00      A   
ATOM   3871  C   ASP   413     -10.929   9.919  -1.048  1.00 10.00      A   
ATOM   3872  O   ASP   413     -10.110  10.322  -1.874  1.00 10.00      A   
ATOM   3873  N   ALA   414     -11.719  10.733  -0.354  1.00 10.00      A   
ATOM   3874  HN  ALA   414     -12.370  10.353   0.273  1.00 10.00      A   
ATOM   3875  CA  ALA   414     -11.635  12.177  -0.498  1.00 10.00      A   
ATOM   3876  CB  ALA   414     -12.888  12.843   0.048  1.00 10.00      A   
ATOM   3877  C   ALA   414     -10.403  12.685   0.228  1.00 10.00      A   
ATOM   3878  O   ALA   414      -9.708  13.581  -0.255  1.00 10.00      A   
ATOM   3879  N   TRP   415     -10.142  12.103   1.391  1.00 10.00      A   
ATOM   3880  HN  TRP   415     -10.746  11.405   1.720  1.00 10.00      A   
ATOM   3881  CA  TRP   415      -8.984  12.469   2.188  1.00 10.00      A   
ATOM   3882  CB  TRP   415      -9.166  12.035   3.650  1.00 10.00      A   
ATOM   3883  CG  TRP   415     -10.183  12.833   4.415  1.00 10.00      A   
ATOM   3884  CD1 TRP   415     -11.009  13.803   3.925  1.00 10.00      A   
ATOM   3885  CD2 TRP   415     -10.477  12.730   5.815  1.00 10.00      A   
ATOM   3886  NE1 TRP   415     -11.799  14.304   4.930  1.00 10.00      A   
ATOM   3887  HE1 TRP   415     -12.475  15.008   4.827  1.00 10.00      A   
ATOM   3888  CE2 TRP   415     -11.492  13.662   6.099  1.00 10.00      A   
ATOM   3889  CE3 TRP   415      -9.981  11.935   6.854  1.00 10.00      A   
ATOM   3890  CZ2 TRP   415     -12.019  13.825   7.378  1.00 10.00      A   
ATOM   3891  CZ3 TRP   415     -10.504  12.098   8.122  1.00 10.00      A   
ATOM   3892  CH2 TRP   415     -11.514  13.034   8.374  1.00 10.00      A   
ATOM   3893  C   TRP   415      -7.737  11.816   1.606  1.00 10.00      A   
ATOM   3894  O   TRP   415      -7.827  11.028   0.663  1.00 10.00      A   
ATOM   3895  N   PHE   416      -6.579  12.139   2.177  1.00 10.00      A   
ATOM   3896  HN  PHE   416      -6.583  12.768   2.927  1.00 10.00      A   
ATOM   3897  CA  PHE   416      -5.299  11.591   1.720  1.00 10.00      A   
ATOM   3898  CB  PHE   416      -5.274  10.056   1.792  1.00 10.00      A   
ATOM   3899  CG  PHE   416      -5.756   9.482   3.093  1.00 10.00      A   
ATOM   3900  CD1 PHE   416      -6.914   8.720   3.141  1.00 10.00      A   
ATOM   3901  CD2 PHE   416      -5.053   9.699   4.262  1.00 10.00      A   
ATOM   3902  CE1 PHE   416      -7.362   8.190   4.335  1.00 10.00      A   
ATOM   3903  CE2 PHE   416      -5.494   9.173   5.460  1.00 10.00      A   
ATOM   3904  CZ  PHE   416      -6.649   8.415   5.497  1.00 10.00      A   
ATOM   3905  C   PHE   416      -4.976  12.057   0.302  1.00 10.00      A   
ATOM   3906  O   PHE   416      -4.163  11.447  -0.395  1.00 10.00      A   
ATOM   3907  N   GLY   417      -5.612  13.148  -0.111  1.00 10.00      A   
ATOM   3908  HN  GLY   417      -6.244  13.592   0.494  1.00 10.00      A   
ATOM   3909  CA  GLY   417      -5.393  13.686  -1.438  1.00 10.00      A   
ATOM   3910  C   GLY   417      -3.971  14.160  -1.641  1.00 10.00      A   
ATOM   3911  O   GLY   417      -3.325  14.621  -0.695  1.00 10.00      A   
ATOM   3912  N   LYS   418      -3.481  14.032  -2.874  1.00 10.00      A   
ATOM   3913  HN  LYS   418      -4.050  13.639  -3.569  1.00 10.00      A   
ATOM   3914  CA  LYS   418      -2.124  14.442  -3.225  1.00 10.00      A   
ATOM   3915  CB  LYS   418      -1.931  15.954  -3.042  1.00 10.00      A   
ATOM   3916  CG  LYS   418      -2.880  16.812  -3.864  1.00 10.00      A   
ATOM   3917  CD  LYS   418      -2.639  18.293  -3.618  1.00 10.00      A   
ATOM   3918  CE  LYS   418      -3.633  19.149  -4.384  1.00 10.00      A   
ATOM   3919  NZ  LYS   418      -3.391  20.601  -4.181  1.00 10.00      A   
ATOM   3920  HZ1 LYS   418      -4.150  21.156  -4.624  1.00 10.00      A   
ATOM   3921  HZ2 LYS   418      -2.485  20.879  -4.606  1.00 10.00      A   
ATOM   3922  HZ3 LYS   418      -3.367  20.821  -3.165  1.00 10.00      A   
ATOM   3923  C   LYS   418      -1.094  13.652  -2.420  1.00 10.00      A   
ATOM   3924  O   LYS   418      -0.026  14.158  -2.076  1.00 10.00      A   
ATOM   3925  N   SER   419      -1.430  12.407  -2.117  1.00 10.00      A   
ATOM   3926  HN  SER   419      -2.293  12.058  -2.427  1.00 10.00      A   
ATOM   3927  CA  SER   419      -0.552  11.536  -1.355  1.00 10.00      A   
ATOM   3928  CB  SER   419      -1.025  11.467   0.101  1.00 10.00      A   
ATOM   3929  OG  SER   419      -1.444  12.744   0.560  1.00 10.00      A   
ATOM   3930  HG  SER   419      -2.109  13.098  -0.045  1.00 10.00      A   
ATOM   3931  C   SER   419      -0.541  10.141  -1.976  1.00 10.00      A   
ATOM   3932  O   SER   419      -1.313   9.862  -2.896  1.00 10.00      A   
ATOM   3933  N   ILE   420       0.318   9.263  -1.471  1.00 10.00      A   
ATOM   3934  HN  ILE   420       0.906   9.537  -0.732  1.00 10.00      A   
ATOM   3935  CA  ILE   420       0.413   7.902  -1.992  1.00 10.00      A   
ATOM   3936  CB  ILE   420       1.794   7.263  -1.720  1.00 10.00      A   
ATOM   3937  CG1 ILE   420       2.121   7.279  -0.223  1.00 10.00      A   
ATOM   3938  CG2 ILE   420       2.876   7.973  -2.521  1.00 10.00      A   
ATOM   3939  CD1 ILE   420       3.409   6.569   0.137  1.00 10.00      A   
ATOM   3940  C   ILE   420      -0.688   7.010  -1.425  1.00 10.00      A   
ATOM   3941  O   ILE   420      -0.849   5.865  -1.848  1.00 10.00      A   
ATOM   3942  N   GLY   421      -1.448   7.558  -0.478  1.00 10.00      A   
ATOM   3943  HN  GLY   421      -1.263   8.479  -0.201  1.00 10.00      A   
ATOM   3944  CA  GLY   421      -2.535   6.822   0.157  1.00 10.00      A   
ATOM   3945  C   GLY   421      -3.510   6.188  -0.829  1.00 10.00      A   
ATOM   3946  O   GLY   421      -3.612   4.960  -0.891  1.00 10.00      A   
ATOM   3947  N   PRO   422      -4.248   6.996  -1.612  1.00 10.00      A   
ATOM   3948  CA  PRO   422      -5.214   6.482  -2.597  1.00 10.00      A   
ATOM   3949  CB  PRO   422      -5.696   7.744  -3.318  1.00 10.00      A   
ATOM   3950  CG  PRO   422      -5.470   8.842  -2.339  1.00 10.00      A   
ATOM   3951  CD  PRO   422      -4.225   8.469  -1.588  1.00 10.00      A   
ATOM   3952  C   PRO   422      -4.561   5.527  -3.594  1.00 10.00      A   
ATOM   3953  O   PRO   422      -5.190   4.579  -4.064  1.00 10.00      A   
ATOM   3954  N   TRP   423      -3.291   5.778  -3.897  1.00 10.00      A   
ATOM   3955  HN  TRP   423      -2.844   6.542  -3.476  1.00 10.00      A   
ATOM   3956  CA  TRP   423      -2.545   4.946  -4.832  1.00 10.00      A   
ATOM   3957  CB  TRP   423      -1.205   5.593  -5.189  1.00 10.00      A   
ATOM   3958  CG  TRP   423      -1.330   6.704  -6.183  1.00 10.00      A   
ATOM   3959  CD1 TRP   423      -1.440   8.038  -5.915  1.00 10.00      A   
ATOM   3960  CD2 TRP   423      -1.369   6.574  -7.608  1.00 10.00      A   
ATOM   3961  NE1 TRP   423      -1.548   8.747  -7.087  1.00 10.00      A   
ATOM   3962  HE1 TRP   423      -1.640   9.725  -7.158  1.00 10.00      A   
ATOM   3963  CE2 TRP   423      -1.506   7.871  -8.141  1.00 10.00      A   
ATOM   3964  CE3 TRP   423      -1.302   5.488  -8.487  1.00 10.00      A   
ATOM   3965  CZ2 TRP   423      -1.577   8.109  -9.512  1.00 10.00      A   
ATOM   3966  CZ3 TRP   423      -1.373   5.728  -9.846  1.00 10.00      A   
ATOM   3967  CH2 TRP   423      -1.509   7.029 -10.346  1.00 10.00      A   
ATOM   3968  C   TRP   423      -2.334   3.546  -4.269  1.00 10.00      A   
ATOM   3969  O   TRP   423      -2.544   2.552  -4.964  1.00 10.00      A   
ATOM   3970  N   GLN   424      -1.924   3.474  -3.007  1.00 10.00      A   
ATOM   3971  HN  GLN   424      -1.766   4.306  -2.503  1.00 10.00      A   
ATOM   3972  CA  GLN   424      -1.701   2.191  -2.352  1.00 10.00      A   
ATOM   3973  CB  GLN   424      -0.986   2.378  -1.013  1.00 10.00      A   
ATOM   3974  CG  GLN   424       0.404   2.985  -1.125  1.00 10.00      A   
ATOM   3975  CD  GLN   424       1.091   3.138   0.220  1.00 10.00      A   
ATOM   3976  OE1 GLN   424       0.442   3.301   1.252  1.00 10.00      A   
ATOM   3977  NE2 GLN   424       2.414   3.095   0.217  1.00 10.00      A   
ATOM   3978 HE21 GLN   424       2.874   2.971  -0.642  1.00 10.00      A   
ATOM   3979 HE22 GLN   424       2.880   3.191   1.071  1.00 10.00      A   
ATOM   3980  C   GLN   424      -3.034   1.482  -2.141  1.00 10.00      A   
ATOM   3981  O   GLN   424      -3.131   0.258  -2.244  1.00 10.00      A   
ATOM   3982  N   HIS   425      -4.065   2.272  -1.869  1.00 10.00      A   
ATOM   3983  HN  HIS   425      -3.913   3.243  -1.806  1.00 10.00      A   
ATOM   3984  CA  HIS   425      -5.407   1.747  -1.653  1.00 10.00      A   
ATOM   3985  CB  HIS   425      -6.341   2.872  -1.193  1.00 10.00      A   
ATOM   3986  CG  HIS   425      -7.657   2.406  -0.651  1.00 10.00      A   
ATOM   3987  ND1 HIS   425      -8.790   3.192  -0.655  1.00 10.00      A   
ATOM   3988  HD1 HIS   425      -8.847   4.128  -0.987  1.00 10.00      A   
ATOM   3989  CD2 HIS   425      -8.021   1.232  -0.080  1.00 10.00      A   
ATOM   3990  CE1 HIS   425      -9.789   2.524  -0.113  1.00 10.00      A   
ATOM   3991  NE2 HIS   425      -9.350   1.334   0.243  1.00 10.00      A   
ATOM   3992  HE2 HIS   425      -9.892   0.637   0.673  1.00 10.00      A   
ATOM   3993  C   HIS   425      -5.942   1.096  -2.929  1.00 10.00      A   
ATOM   3994  O   HIS   425      -6.568   0.037  -2.883  1.00 10.00      A   
ATOM   3995  N   PHE   426      -5.677   1.734  -4.061  1.00 10.00      A   
ATOM   3996  HN  PHE   426      -5.171   2.577  -4.023  1.00 10.00      A   
ATOM   3997  CA  PHE   426      -6.116   1.234  -5.359  1.00 10.00      A   
ATOM   3998  CB  PHE   426      -5.842   2.292  -6.432  1.00 10.00      A   
ATOM   3999  CG  PHE   426      -6.085   1.839  -7.843  1.00 10.00      A   
ATOM   4000  CD1 PHE   426      -7.355   1.472  -8.261  1.00 10.00      A   
ATOM   4001  CD2 PHE   426      -5.042   1.790  -8.755  1.00 10.00      A   
ATOM   4002  CE1 PHE   426      -7.577   1.064  -9.562  1.00 10.00      A   
ATOM   4003  CE2 PHE   426      -5.258   1.382 -10.057  1.00 10.00      A   
ATOM   4004  CZ  PHE   426      -6.528   1.019 -10.461  1.00 10.00      A   
ATOM   4005  C   PHE   426      -5.408  -0.073  -5.709  1.00 10.00      A   
ATOM   4006  O   PHE   426      -6.006  -0.983  -6.289  1.00 10.00      A   
ATOM   4007  N   GLN   427      -4.137  -0.156  -5.340  1.00 10.00      A   
ATOM   4008  HN  GLN   427      -3.729   0.607  -4.879  1.00 10.00      A   
ATOM   4009  CA  GLN   427      -3.322  -1.339  -5.597  1.00 10.00      A   
ATOM   4010  CB  GLN   427      -1.887  -1.074  -5.131  1.00 10.00      A   
ATOM   4011  CG  GLN   427      -0.932  -2.251  -5.242  1.00 10.00      A   
ATOM   4012  CD  GLN   427       0.515  -1.801  -5.226  1.00 10.00      A   
ATOM   4013  OE1 GLN   427       0.824  -0.695  -4.787  1.00 10.00      A   
ATOM   4014  NE2 GLN   427       1.415  -2.655  -5.685  1.00 10.00      A   
ATOM   4015 HE21 GLN   427       1.103  -3.528  -6.014  1.00 10.00      A   
ATOM   4016 HE22 GLN   427       2.357  -2.383  -5.674  1.00 10.00      A   
ATOM   4017  C   GLN   427      -3.900  -2.570  -4.898  1.00 10.00      A   
ATOM   4018  O   GLN   427      -3.874  -3.678  -5.442  1.00 10.00      A   
ATOM   4019  N   MET   428      -4.443  -2.362  -3.704  1.00 10.00      A   
ATOM   4020  HN  MET   428      -4.440  -1.454  -3.335  1.00 10.00      A   
ATOM   4021  CA  MET   428      -5.032  -3.449  -2.921  1.00 10.00      A   
ATOM   4022  CB  MET   428      -5.387  -2.974  -1.507  1.00 10.00      A   
ATOM   4023  CG  MET   428      -4.253  -2.268  -0.782  1.00 10.00      A   
ATOM   4024  SD  MET   428      -2.820  -3.330  -0.521  1.00 10.00      A   
ATOM   4025  CE  MET   428      -1.538  -2.108  -0.253  1.00 10.00      A   
ATOM   4026  C   MET   428      -6.278  -4.003  -3.606  1.00 10.00      A   
ATOM   4027  O   MET   428      -6.552  -5.201  -3.555  1.00 10.00      A   
ATOM   4028  N   ALA   429      -7.020  -3.120  -4.259  1.00 10.00      A   
ATOM   4029  HN  ALA   429      -6.728  -2.184  -4.288  1.00 10.00      A   
ATOM   4030  CA  ALA   429      -8.244  -3.508  -4.950  1.00 10.00      A   
ATOM   4031  CB  ALA   429      -9.080  -2.282  -5.274  1.00 10.00      A   
ATOM   4032  C   ALA   429      -7.941  -4.295  -6.220  1.00 10.00      A   
ATOM   4033  O   ALA   429      -8.610  -5.284  -6.525  1.00 10.00      A   
ATOM   4034  N   ARG   430      -6.920  -3.856  -6.948  1.00 10.00      A   
ATOM   4035  HN  ARG   430      -6.420  -3.068  -6.639  1.00 10.00      A   
ATOM   4036  CA  ARG   430      -6.521  -4.508  -8.192  1.00 10.00      A   
ATOM   4037  CB  ARG   430      -5.328  -3.787  -8.822  1.00 10.00      A   
ATOM   4038  CG  ARG   430      -5.707  -2.776  -9.890  1.00 10.00      A   
ATOM   4039  CD  ARG   430      -4.810  -2.899 -11.115  1.00 10.00      A   
ATOM   4040  NE  ARG   430      -3.457  -2.409 -10.860  1.00 10.00      A   
ATOM   4041  HE  ARG   430      -3.327  -1.841 -10.068  1.00 10.00      A   
ATOM   4042  CZ  ARG   430      -2.402  -2.676 -11.632  1.00 10.00      A   
ATOM   4043  NH1 ARG   430      -2.525  -3.450 -12.704  1.00 10.00      A   
ATOM   4044 HH11 ARG   430      -1.685  -3.655 -13.308  1.00 10.00      A   
ATOM   4045 HH12 ARG   430      -3.452  -3.865 -12.955  1.00 10.00      A   
ATOM   4046  NH2 ARG   430      -1.216  -2.177 -11.315  1.00 10.00      A   
ATOM   4047 HH21 ARG   430      -0.386  -2.377 -11.914  1.00 10.00      A   
ATOM   4048 HH22 ARG   430      -1.109  -1.577 -10.471  1.00 10.00      A   
ATOM   4049  C   ARG   430      -6.188  -5.981  -7.981  1.00 10.00      A   
ATOM   4050  O   ARG   430      -6.519  -6.828  -8.812  1.00 10.00      A   
ATOM   4051  N   MET   431      -5.551  -6.282  -6.860  1.00 10.00      A   
ATOM   4052  HN  MET   431      -5.330  -5.566  -6.225  1.00 10.00      A   
ATOM   4053  CA  MET   431      -5.170  -7.652  -6.549  1.00 10.00      A   
ATOM   4054  CB  MET   431      -4.238  -7.689  -5.340  1.00 10.00      A   
ATOM   4055  CG  MET   431      -3.694  -9.071  -5.023  1.00 10.00      A   
ATOM   4056  SD  MET   431      -2.582  -9.691  -6.300  1.00 10.00      A   
ATOM   4057  CE  MET   431      -1.165  -8.626  -6.064  1.00 10.00      A   
ATOM   4058  C   MET   431      -6.392  -8.530  -6.298  1.00 10.00      A   
ATOM   4059  O   MET   431      -6.436  -9.684  -6.720  1.00 10.00      A   
ATOM   4060  N   ARG   432      -7.395  -7.969  -5.632  1.00 10.00      A   
ATOM   4061  HN  ARG   432      -7.319  -7.033  -5.346  1.00 10.00      A   
ATOM   4062  CA  ARG   432      -8.610  -8.713  -5.321  1.00 10.00      A   
ATOM   4063  CB  ARG   432      -9.539  -7.885  -4.435  1.00 10.00      A   
ATOM   4064  CG  ARG   432     -10.247  -8.700  -3.366  1.00 10.00      A   
ATOM   4065  CD  ARG   432      -9.251  -9.283  -2.374  1.00 10.00      A   
ATOM   4066  NE  ARG   432      -8.615  -8.245  -1.564  1.00 10.00      A   
ATOM   4067  HE  ARG   432      -9.176  -7.493  -1.275  1.00 10.00      A   
ATOM   4068  CZ  ARG   432      -7.335  -8.264  -1.194  1.00 10.00      A   
ATOM   4069  NH1 ARG   432      -6.540  -9.266  -1.553  1.00 10.00      A   
ATOM   4070 HH11 ARG   432      -5.544  -9.274  -1.259  1.00 10.00      A   
ATOM   4071 HH12 ARG   432      -6.914 -10.061  -2.146  1.00 10.00      A   
ATOM   4072  NH2 ARG   432      -6.846  -7.266  -0.472  1.00 10.00      A   
ATOM   4073 HH21 ARG   432      -7.461  -6.469  -0.195  1.00 10.00      A   
ATOM   4074 HH22 ARG   432      -5.840  -7.274  -0.175  1.00 10.00      A   
ATOM   4075  C   ARG   432      -9.338  -9.151  -6.589  1.00 10.00      A   
ATOM   4076  O   ARG   432      -9.936 -10.228  -6.637  1.00 10.00      A   
ATOM   4077  N   ALA   433      -9.278  -8.313  -7.616  1.00 10.00      A   
ATOM   4078  HN  ALA   433      -8.790  -7.468  -7.516  1.00 10.00      A   
ATOM   4079  CA  ALA   433      -9.922  -8.616  -8.886  1.00 10.00      A   
ATOM   4080  CB  ALA   433      -9.933  -7.386  -9.779  1.00 10.00      A   
ATOM   4081  C   ALA   433      -9.212  -9.771  -9.583  1.00 10.00      A   
ATOM   4082  O   ALA   433      -9.839 -10.575 -10.272  1.00 10.00      A   
ATOM   4083  N   LEU   434      -7.903  -9.854  -9.375  1.00 10.00      A   
ATOM   4084  HN  LEU   434      -7.472  -9.190  -8.794  1.00 10.00      A   
ATOM   4085  CA  LEU   434      -7.086 -10.898  -9.975  1.00 10.00      A   
ATOM   4086  CB  LEU   434      -5.619 -10.455  -9.995  1.00 10.00      A   
ATOM   4087  CG  LEU   434      -4.590 -11.463 -10.512  1.00 10.00      A   
ATOM   4088  CD1 LEU   434      -4.896 -11.864 -11.945  1.00 10.00      A   
ATOM   4089  CD2 LEU   434      -3.191 -10.878 -10.409  1.00 10.00      A   
ATOM   4090  C   LEU   434      -7.241 -12.220  -9.224  1.00 10.00      A   
ATOM   4091  O   LEU   434      -7.323 -13.286  -9.838  1.00 10.00      A   
ATOM   4092  N   GLU   435      -7.284 -12.142  -7.897  1.00 10.00      A   
ATOM   4093  HN  GLU   435      -7.201 -11.262  -7.469  1.00 10.00      A   
ATOM   4094  CA  GLU   435      -7.432 -13.326  -7.055  1.00 10.00      A   
ATOM   4095  CB  GLU   435      -7.439 -12.938  -5.574  1.00 10.00      A   
ATOM   4096  CG  GLU   435      -6.092 -12.506  -5.017  1.00 10.00      A   
ATOM   4097  CD  GLU   435      -6.177 -12.127  -3.551  1.00 10.00      A   
ATOM   4098  OE1 GLU   435      -6.959 -11.212  -3.217  1.00 10.00      A   
ATOM   4099  OE2 GLU   435      -5.459 -12.739  -2.729  1.00 10.00      A   
ATOM   4100  C   GLU   435      -8.713 -14.091  -7.381  1.00 10.00      A   
ATOM   4101  O   GLU   435      -8.711 -15.321  -7.465  1.00 10.00      A   
ATOM   4102  N   LEU   436      -9.802 -13.356  -7.575  1.00 10.00      A   
ATOM   4103  HN  LEU   436      -9.737 -12.377  -7.514  1.00 10.00      A   
ATOM   4104  CA  LEU   436     -11.093 -13.967  -7.868  1.00 10.00      A   
ATOM   4105  CB  LEU   436     -12.208 -13.195  -7.159  1.00 10.00      A   
ATOM   4106  CG  LEU   436     -12.024 -12.988  -5.652  1.00 10.00      A   
ATOM   4107  CD1 LEU   436     -13.067 -12.024  -5.108  1.00 10.00      A   
ATOM   4108  CD2 LEU   436     -12.074 -14.317  -4.910  1.00 10.00      A   
ATOM   4109  C   LEU   436     -11.369 -14.047  -9.368  1.00 10.00      A   
ATOM   4110  O   LEU   436     -12.310 -14.723  -9.793  1.00 10.00      A   
ATOM   4111  N   ALA   437     -10.543 -13.361 -10.156  1.00 10.00      A   
ATOM   4112  HN  ALA   437      -9.812 -12.854  -9.746  1.00 10.00      A   
ATOM   4113  CA  ALA   437     -10.684 -13.340 -11.613  1.00 10.00      A   
ATOM   4114  CB  ALA   437     -10.416 -14.716 -12.206  1.00 10.00      A   
ATOM   4115  C   ALA   437     -12.058 -12.812 -12.032  1.00 10.00      A   
ATOM   4116  O   ALA   437     -12.707 -13.354 -12.932  1.00 10.00      A   
ATOM   4117  N   ARG   438     -12.487 -11.741 -11.378  1.00 10.00      A   
ATOM   4118  HN  ARG   438     -11.909 -11.339 -10.695  1.00 10.00      A   
ATOM   4119  CA  ARG   438     -13.776 -11.128 -11.657  1.00 10.00      A   
ATOM   4120  CB  ARG   438     -14.752 -11.389 -10.503  1.00 10.00      A   
ATOM   4121  CG  ARG   438     -14.988 -12.862 -10.201  1.00 10.00      A   
ATOM   4122  CD  ARG   438     -15.930 -13.505 -11.207  1.00 10.00      A   
ATOM   4123  NE  ARG   438     -15.896 -14.968 -11.126  1.00 10.00      A   
ATOM   4124  HE  ARG   438     -15.015 -15.402 -11.213  1.00 10.00      A   
ATOM   4125  CZ  ARG   438     -16.974 -15.735 -10.936  1.00 10.00      A   
ATOM   4126  NH1 ARG   438     -18.174 -15.189 -10.805  1.00 10.00      A   
ATOM   4127 HH11 ARG   438     -19.014 -15.792 -10.658  1.00 10.00      A   
ATOM   4128 HH12 ARG   438     -18.288 -14.148 -10.847  1.00 10.00      A   
ATOM   4129  NH2 ARG   438     -16.850 -17.055 -10.893  1.00 10.00      A   
ATOM   4130 HH21 ARG   438     -15.909 -17.498 -11.010  1.00 10.00      A   
ATOM   4131 HH22 ARG   438     -17.691 -17.655 -10.742  1.00 10.00      A   
ATOM   4132  C   ARG   438     -13.601  -9.629 -11.864  1.00 10.00      A   
ATOM   4133  O   ARG   438     -12.707  -9.024 -11.275  1.00 10.00      A   
ATOM   4134  N   PRO   439     -14.440  -9.019 -12.716  1.00 10.00      A   
ATOM   4135  CA  PRO   439     -14.381  -7.580 -13.003  1.00 10.00      A   
ATOM   4136  CB  PRO   439     -15.474  -7.376 -14.062  1.00 10.00      A   
ATOM   4137  CG  PRO   439     -15.729  -8.735 -14.613  1.00 10.00      A   
ATOM   4138  CD  PRO   439     -15.509  -9.681 -13.474  1.00 10.00      A   
ATOM   4139  C   PRO   439     -14.680  -6.743 -11.763  1.00 10.00      A   
ATOM   4140  O   PRO   439     -15.734  -6.885 -11.140  1.00 10.00      A   
ATOM   4141  N   LEU   440     -13.748  -5.869 -11.415  1.00 10.00      A   
ATOM   4142  HN  LEU   440     -12.941  -5.787 -11.972  1.00 10.00      A   
ATOM   4143  CA  LEU   440     -13.890  -5.015 -10.245  1.00 10.00      A   
ATOM   4144  CB  LEU   440     -12.584  -5.011  -9.445  1.00 10.00      A   
ATOM   4145  CG  LEU   440     -12.618  -4.305  -8.089  1.00 10.00      A   
ATOM   4146  CD1 LEU   440     -12.104  -5.228  -6.995  1.00 10.00      A   
ATOM   4147  CD2 LEU   440     -11.804  -3.021  -8.134  1.00 10.00      A   
ATOM   4148  C   LEU   440     -14.267  -3.591 -10.642  1.00 10.00      A   
ATOM   4149  O   LEU   440     -13.707  -3.026 -11.586  1.00 10.00      A   
ATOM   4150  N   LEU   441     -15.219  -3.018  -9.921  1.00 10.00      A   
ATOM   4151  HN  LEU   441     -15.628  -3.525  -9.180  1.00 10.00      A   
ATOM   4152  CA  LEU   441     -15.678  -1.658 -10.182  1.00 10.00      A   
ATOM   4153  CB  LEU   441     -17.167  -1.666 -10.547  1.00 10.00      A   
ATOM   4154  CG  LEU   441     -17.568  -2.519 -11.755  1.00 10.00      A   
ATOM   4155  CD1 LEU   441     -19.076  -2.703 -11.805  1.00 10.00      A   
ATOM   4156  CD2 LEU   441     -17.060  -1.896 -13.045  1.00 10.00      A   
ATOM   4157  C   LEU   441     -15.454  -0.789  -8.949  1.00 10.00      A   
ATOM   4158  O   LEU   441     -16.182  -0.904  -7.962  1.00 10.00      A   
ATOM   4159  N   ARG   442     -14.443   0.071  -9.002  1.00 10.00      A   
ATOM   4160  HN  ARG   442     -13.901   0.127  -9.818  1.00 10.00      A   
ATOM   4161  CA  ARG   442     -14.127   0.946  -7.880  1.00 10.00      A   
ATOM   4162  CB  ARG   442     -12.620   0.964  -7.606  1.00 10.00      A   
ATOM   4163  CG  ARG   442     -12.220   1.853  -6.439  1.00 10.00      A   
ATOM   4164  CD  ARG   442     -10.715   2.051  -6.365  1.00 10.00      A   
ATOM   4165  NE  ARG   442     -10.380   3.390  -5.880  1.00 10.00      A   
ATOM   4166  HE  ARG   442     -10.536   4.144  -6.502  1.00 10.00      A   
ATOM   4167  CZ  ARG   442      -9.894   3.654  -4.668  1.00 10.00      A   
ATOM   4168  NH1 ARG   442      -9.674   2.679  -3.805  1.00 10.00      A   
ATOM   4169 HH11 ARG   442      -9.880   1.691  -4.065  1.00 10.00      A   
ATOM   4170 HH12 ARG   442      -9.295   2.894  -2.862  1.00 10.00      A   
ATOM   4171  NH2 ARG   442      -9.650   4.905  -4.310  1.00 10.00      A   
ATOM   4172 HH21 ARG   442      -9.268   5.118  -3.350  1.00 10.00      A   
ATOM   4173 HH22 ARG   442      -9.842   5.694  -4.972  1.00 10.00      A   
ATOM   4174  C   ARG   442     -14.640   2.364  -8.115  1.00 10.00      A   
ATOM   4175  O   ARG   442     -14.115   3.094  -8.957  1.00 10.00      A   
ATOM   4176  N   SER   443     -15.660   2.742  -7.358  1.00 10.00      A   
ATOM   4177  HN  SER   443     -16.017   2.112  -6.696  1.00 10.00      A   
ATOM   4178  CA  SER   443     -16.254   4.063  -7.465  1.00 10.00      A   
ATOM   4179  CB  SER   443     -17.772   3.949  -7.648  1.00 10.00      A   
ATOM   4180  OG  SER   443     -18.335   5.176  -8.081  1.00 10.00      A   
ATOM   4181  HG  SER   443     -19.000   5.463  -7.450  1.00 10.00      A   
ATOM   4182  C   SER   443     -15.938   4.870  -6.212  1.00 10.00      A   
ATOM   4183  O   SER   443     -16.176   4.410  -5.089  1.00 10.00      A   
ATOM   4184  N   THR   444     -15.392   6.063  -6.398  1.00 10.00      A   
ATOM   4185  HN  THR   444     -15.230   6.382  -7.311  1.00 10.00      A   
ATOM   4186  CA  THR   444     -15.047   6.917  -5.277  1.00 10.00      A   
ATOM   4187  CB  THR   444     -13.520   7.027  -5.081  1.00 10.00      A   
ATOM   4188  OG1 THR   444     -12.920   7.673  -6.213  1.00 10.00      A   
ATOM   4189  HG1 THR   444     -13.210   7.240  -7.029  1.00 10.00      A   
ATOM   4190  CG2 THR   444     -12.890   5.658  -4.877  1.00 10.00      A   
ATOM   4191  C   THR   444     -15.629   8.312  -5.462  1.00 10.00      A   
ATOM   4192  O   THR   444     -16.193   8.624  -6.511  1.00 10.00      A   
ATOM   4193  N   ASN   445     -15.499   9.141  -4.435  1.00 10.00      A   
ATOM   4194  HN  ASN   445     -15.061   8.824  -3.623  1.00 10.00      A   
ATOM   4195  CA  ASN   445     -16.000  10.507  -4.490  1.00 10.00      A   
ATOM   4196  CB  ASN   445     -15.956  11.149  -3.099  1.00 10.00      A   
ATOM   4197  CG  ASN   445     -16.392  12.606  -3.094  1.00 10.00      A   
ATOM   4198  OD1 ASN   445     -17.285  13.014  -3.841  1.00 10.00      A   
ATOM   4199  ND2 ASN   445     -15.761  13.399  -2.245  1.00 10.00      A   
ATOM   4200 HD21 ASN   445     -15.063  13.009  -1.680  1.00 10.00      A   
ATOM   4201 HD22 ASN   445     -16.015  14.351  -2.214  1.00 10.00      A   
ATOM   4202  C   ASN   445     -15.179  11.331  -5.473  1.00 10.00      A   
ATOM   4203  O   ASN   445     -15.731  12.026  -6.325  1.00 10.00      A   
ATOM   4204  N   ASN   446     -13.856  11.237  -5.353  1.00 10.00      A   
ATOM   4205  HN  ASN   446     -13.480  10.670  -4.648  1.00 10.00      A   
ATOM   4206  CA  ASN   446     -12.947  11.974  -6.228  1.00 10.00      A   
ATOM   4207  CB  ASN   446     -13.057  13.484  -5.968  1.00 10.00      A   
ATOM   4208  CG  ASN   446     -12.610  13.903  -4.573  1.00 10.00      A   
ATOM   4209  OD1 ASN   446     -12.556  13.093  -3.644  1.00 10.00      A   
ATOM   4210  ND2 ASN   446     -12.318  15.183  -4.414  1.00 10.00      A   
ATOM   4211 HD21 ASN   446     -12.409  15.782  -5.197  1.00 10.00      A   
ATOM   4212 HD22 ASN   446     -12.019  15.485  -3.532  1.00 10.00      A   
ATOM   4213  C   ASN   446     -11.505  11.514  -6.038  1.00 10.00      A   
ATOM   4214  O   ASN   446     -10.561  12.270  -6.289  1.00 10.00      A   
ATOM   4215  N   GLY   447     -11.334  10.255  -5.647  1.00 10.00      A   
ATOM   4216  HN  GLY   447     -12.112   9.665  -5.557  1.00 10.00      A   
ATOM   4217  CA  GLY   447     -10.007   9.735  -5.402  1.00 10.00      A   
ATOM   4218  C   GLY   447      -9.770   8.375  -6.024  1.00 10.00      A   
ATOM   4219  O   GLY   447      -9.942   7.348  -5.369  1.00 10.00      A   
ATOM   4220  N   ILE   448      -9.377   8.377  -7.293  1.00 10.00      A   
ATOM   4221  HN  ILE   448      -9.295   9.234  -7.757  1.00 10.00      A   
ATOM   4222  CA  ILE   448      -9.079   7.151  -8.030  1.00 10.00      A   
ATOM   4223  CB  ILE   448      -8.012   6.269  -7.337  1.00 10.00      A   
ATOM   4224  CG1 ILE   448      -6.719   7.057  -7.085  1.00 10.00      A   
ATOM   4225  CG2 ILE   448      -7.726   5.021  -8.165  1.00 10.00      A   
ATOM   4226  CD1 ILE   448      -5.917   7.359  -8.333  1.00 10.00      A   
ATOM   4227  C   ILE   448     -10.327   6.320  -8.320  1.00 10.00      A   
ATOM   4228  O   ILE   448     -10.759   5.507  -7.503  1.00 10.00      A   
ATOM   4229  N   THR   449     -10.899   6.533  -9.487  1.00 10.00      A   
ATOM   4230  HN  THR   449     -10.526   7.214 -10.087  1.00 10.00      A   
ATOM   4231  CA  THR   449     -12.068   5.785  -9.915  1.00 10.00      A   
ATOM   4232  CB  THR   449     -13.279   6.714 -10.127  1.00 10.00      A   
ATOM   4233  OG1 THR   449     -13.532   7.437  -8.914  1.00 10.00      A   
ATOM   4234  HG1 THR   449     -13.315   8.373  -9.047  1.00 10.00      A   
ATOM   4235  CG2 THR   449     -14.521   5.917 -10.501  1.00 10.00      A   
ATOM   4236  C   THR   449     -11.717   5.062 -11.210  1.00 10.00      A   
ATOM   4237  O   THR   449     -11.446   5.700 -12.232  1.00 10.00      A   
ATOM   4238  N   ALA   450     -11.703   3.734 -11.170  1.00 10.00      A   
ATOM   4239  HN  ALA   450     -11.969   3.269 -10.346  1.00 10.00      A   
ATOM   4240  CA  ALA   450     -11.329   2.958 -12.340  1.00 10.00      A   
ATOM   4241  CB  ALA   450      -9.820   2.752 -12.363  1.00 10.00      A   
ATOM   4242  C   ALA   450     -12.032   1.611 -12.406  1.00 10.00      A   
ATOM   4243  O   ALA   450     -12.613   1.138 -11.427  1.00 10.00      A   
ATOM   4244  N   VAL   451     -11.959   1.007 -13.581  1.00 10.00      A   
ATOM   4245  HN  VAL   451     -11.480   1.461 -14.312  1.00 10.00      A   
ATOM   4246  CA  VAL   451     -12.549  -0.299 -13.839  1.00 10.00      A   
ATOM   4247  CB  VAL   451     -13.387  -0.272 -15.136  1.00 10.00      A   
ATOM   4248  CG1 VAL   451     -13.946  -1.648 -15.462  1.00 10.00      A   
ATOM   4249  CG2 VAL   451     -14.506   0.752 -15.034  1.00 10.00      A   
ATOM   4250  C   VAL   451     -11.422  -1.316 -13.995  1.00 10.00      A   
ATOM   4251  O   VAL   451     -10.546  -1.149 -14.847  1.00 10.00      A   
ATOM   4252  N   ILE   452     -11.441  -2.357 -13.176  1.00 10.00      A   
ATOM   4253  HN  ILE   452     -12.183  -2.453 -12.535  1.00 10.00      A   
ATOM   4254  CA  ILE   452     -10.397  -3.375 -13.217  1.00 10.00      A   
ATOM   4255  CB  ILE   452      -9.814  -3.641 -11.808  1.00 10.00      A   
ATOM   4256  CG1 ILE   452      -9.396  -2.327 -11.145  1.00 10.00      A   
ATOM   4257  CG2 ILE   452      -8.633  -4.601 -11.874  1.00 10.00      A   
ATOM   4258  CD1 ILE   452      -8.413  -1.512 -11.960  1.00 10.00      A   
ATOM   4259  C   ILE   452     -10.909  -4.678 -13.817  1.00 10.00      A   
ATOM   4260  O   ILE   452     -12.011  -5.126 -13.502  1.00 10.00      A   
ATOM   4261  N   GLY   453     -10.107  -5.268 -14.695  1.00 10.00      A   
ATOM   4262  HN  GLY   453      -9.248  -4.844 -14.921  1.00 10.00      A   
ATOM   4263  CA  GLY   453     -10.477  -6.518 -15.324  1.00 10.00      A   
ATOM   4264  C   GLY   453     -10.077  -7.717 -14.485  1.00 10.00      A   
ATOM   4265  O   GLY   453      -9.370  -7.566 -13.487  1.00 10.00      A   
ATOM   4266  N   PRO   454     -10.497  -8.929 -14.885  1.00 10.00      A   
ATOM   4267  CA  PRO   454     -10.199 -10.175 -14.156  1.00 10.00      A   
ATOM   4268  CB  PRO   454     -10.894 -11.258 -14.990  1.00 10.00      A   
ATOM   4269  CG  PRO   454     -11.906 -10.530 -15.807  1.00 10.00      A   
ATOM   4270  CD  PRO   454     -11.314  -9.181 -16.084  1.00 10.00      A   
ATOM   4271  C   PRO   454      -8.703 -10.480 -14.039  1.00 10.00      A   
ATOM   4272  O   PRO   454      -8.292 -11.283 -13.206  1.00 10.00      A   
ATOM   4273  N   GLN   455      -7.890  -9.852 -14.877  1.00 10.00      A   
ATOM   4274  HN  GLN   455      -8.267  -9.228 -15.536  1.00 10.00      A   
ATOM   4275  CA  GLN   455      -6.451 -10.073 -14.842  1.00 10.00      A   
ATOM   4276  CB  GLN   455      -5.893 -10.180 -16.261  1.00 10.00      A   
ATOM   4277  CG  GLN   455      -5.976 -11.572 -16.865  1.00 10.00      A   
ATOM   4278  CD  GLN   455      -4.922 -12.509 -16.307  1.00 10.00      A   
ATOM   4279  OE1 GLN   455      -3.793 -12.548 -16.797  1.00 10.00      A   
ATOM   4280  NE2 GLN   455      -5.284 -13.268 -15.287  1.00 10.00      A   
ATOM   4281 HE21 GLN   455      -6.201 -13.189 -14.952  1.00 10.00      A   
ATOM   4282 HE22 GLN   455      -4.617 -13.879 -14.903  1.00 10.00      A   
ATOM   4283  C   GLN   455      -5.739  -8.962 -14.076  1.00 10.00      A   
ATOM   4284  O   GLN   455      -4.508  -8.870 -14.095  1.00 10.00      A   
ATOM   4285  N   GLY   456      -6.517  -8.125 -13.395  1.00 10.00      A   
ATOM   4286  HN  GLY   456      -7.493  -8.254 -13.404  1.00 10.00      A   
ATOM   4287  CA  GLY   456      -5.943  -7.026 -12.642  1.00 10.00      A   
ATOM   4288  C   GLY   456      -5.471  -5.924 -13.565  1.00 10.00      A   
ATOM   4289  O   GLY   456      -4.589  -5.141 -13.223  1.00 10.00      A   
ATOM   4290  N   GLU   457      -6.070  -5.870 -14.739  1.00 10.00      A   
ATOM   4291  HN  GLU   457      -6.781  -6.513 -14.936  1.00 10.00      A   
ATOM   4292  CA  GLU   457      -5.717  -4.881 -15.742  1.00 10.00      A   
ATOM   4293  CB  GLU   457      -5.803  -5.527 -17.125  1.00 10.00      A   
ATOM   4294  CG  GLU   457      -5.285  -4.675 -18.269  1.00 10.00      A   
ATOM   4295  CD  GLU   457      -5.569  -5.307 -19.614  1.00 10.00      A   
ATOM   4296  OE1 GLU   457      -5.590  -6.555 -19.695  1.00 10.00      A   
ATOM   4297  OE2 GLU   457      -5.769  -4.562 -20.600  1.00 10.00      A   
ATOM   4298  C   GLU   457      -6.661  -3.688 -15.662  1.00 10.00      A   
ATOM   4299  O   GLU   457      -7.834  -3.840 -15.321  1.00 10.00      A   
ATOM   4300  N   ILE   458      -6.148  -2.507 -15.959  1.00 10.00      A   
ATOM   4301  HN  ILE   458      -5.200  -2.445 -16.212  1.00 10.00      A   
ATOM   4302  CA  ILE   458      -6.957  -1.299 -15.928  1.00 10.00      A   
ATOM   4303  CB  ILE   458      -6.103  -0.047 -15.635  1.00 10.00      A   
ATOM   4304  CG1 ILE   458      -5.272  -0.263 -14.364  1.00 10.00      A   
ATOM   4305  CG2 ILE   458      -6.993   1.182 -15.489  1.00 10.00      A   
ATOM   4306  CD1 ILE   458      -4.258   0.831 -14.101  1.00 10.00      A   
ATOM   4307  C   ILE   458      -7.688  -1.124 -17.255  1.00 10.00      A   
ATOM   4308  O   ILE   458      -7.067  -0.898 -18.294  1.00 10.00      A   
ATOM   4309  N   GLN   459      -9.004  -1.256 -17.214  1.00 10.00      A   
ATOM   4310  HN  GLN   459      -9.438  -1.449 -16.351  1.00 10.00      A   
ATOM   4311  CA  GLN   459      -9.828  -1.118 -18.408  1.00 10.00      A   
ATOM   4312  CB  GLN   459     -11.161  -1.847 -18.220  1.00 10.00      A   
ATOM   4313  CG  GLN   459     -12.158  -1.624 -19.346  1.00 10.00      A   
ATOM   4314  CD  GLN   459     -13.319  -2.596 -19.302  1.00 10.00      A   
ATOM   4315  OE1 GLN   459     -13.177  -3.730 -18.849  1.00 10.00      A   
ATOM   4316  NE2 GLN   459     -14.473  -2.164 -19.779  1.00 10.00      A   
ATOM   4317 HE21 GLN   459     -14.519  -1.249 -20.132  1.00 10.00      A   
ATOM   4318 HE22 GLN   459     -15.237  -2.779 -19.770  1.00 10.00      A   
ATOM   4319  C   GLN   459     -10.065   0.352 -18.732  1.00 10.00      A   
ATOM   4320  O   GLN   459      -9.803   0.807 -19.846  1.00 10.00      A   
ATOM   4321  N   ALA   460     -10.549   1.091 -17.747  1.00 10.00      A   
ATOM   4322  HN  ALA   460     -10.713   0.675 -16.875  1.00 10.00      A   
ATOM   4323  CA  ALA   460     -10.825   2.511 -17.905  1.00 10.00      A   
ATOM   4324  CB  ALA   460     -12.239   2.724 -18.428  1.00 10.00      A   
ATOM   4325  C   ALA   460     -10.647   3.200 -16.563  1.00 10.00      A   
ATOM   4326  O   ALA   460     -10.870   2.582 -15.521  1.00 10.00      A   
ATOM   4327  N   MET   461     -10.241   4.461 -16.584  1.00 10.00      A   
ATOM   4328  HN  MET   461     -10.082   4.903 -17.447  1.00 10.00      A   
ATOM   4329  CA  MET   461     -10.030   5.211 -15.350  1.00 10.00      A   
ATOM   4330  CB  MET   461      -8.634   4.929 -14.772  1.00 10.00      A   
ATOM   4331  CG  MET   461      -7.492   5.652 -15.475  1.00 10.00      A   
ATOM   4332  SD  MET   461      -6.968   7.150 -14.612  1.00 10.00      A   
ATOM   4333  CE  MET   461      -5.810   7.833 -15.795  1.00 10.00      A   
ATOM   4334  C   MET   461     -10.206   6.708 -15.574  1.00 10.00      A   
ATOM   4335  O   MET   461     -10.140   7.187 -16.707  1.00 10.00      A   
ATOM   4336  N   ILE   462     -10.446   7.434 -14.489  1.00 10.00      A   
ATOM   4337  HN  ILE   462     -10.506   6.984 -13.619  1.00 10.00      A   
ATOM   4338  CA  ILE   462     -10.609   8.882 -14.544  1.00 10.00      A   
ATOM   4339  CB  ILE   462     -12.076   9.336 -14.348  1.00 10.00      A   
ATOM   4340  CG1 ILE   462     -12.741   8.592 -13.184  1.00 10.00      A   
ATOM   4341  CG2 ILE   462     -12.871   9.172 -15.636  1.00 10.00      A   
ATOM   4342  CD1 ILE   462     -14.148   9.063 -12.878  1.00 10.00      A   
ATOM   4343  C   ILE   462      -9.708   9.557 -13.509  1.00 10.00      A   
ATOM   4344  O   ILE   462      -9.507   9.028 -12.412  1.00 10.00      A   
ATOM   4345  N   PRO   463      -9.142  10.724 -13.857  1.00 10.00      A   
ATOM   4346  CA  PRO   463      -8.242  11.477 -12.971  1.00 10.00      A   
ATOM   4347  CB  PRO   463      -7.891  12.726 -13.790  1.00 10.00      A   
ATOM   4348  CG  PRO   463      -8.164  12.346 -15.204  1.00 10.00      A   
ATOM   4349  CD  PRO   463      -9.324  11.399 -15.154  1.00 10.00      A   
ATOM   4350  C   PRO   463      -8.893  11.878 -11.643  1.00 10.00      A   
ATOM   4351  O   PRO   463     -10.120  11.944 -11.525  1.00 10.00      A   
ATOM   4352  N   GLN   464      -8.054  12.146 -10.646  1.00 10.00      A   
ATOM   4353  HN  GLN   464      -7.089  12.082 -10.810  1.00 10.00      A   
ATOM   4354  CA  GLN   464      -8.524  12.546  -9.322  1.00 10.00      A   
ATOM   4355  CB  GLN   464      -7.407  12.388  -8.290  1.00 10.00      A   
ATOM   4356  CG  GLN   464      -7.270  10.990  -7.722  1.00 10.00      A   
ATOM   4357  CD  GLN   464      -6.010  10.822  -6.897  1.00 10.00      A   
ATOM   4358  OE1 GLN   464      -4.955  10.468  -7.425  1.00 10.00      A   
ATOM   4359  NE2 GLN   464      -6.103  11.075  -5.600  1.00 10.00      A   
ATOM   4360 HE21 GLN   464      -6.975  11.357  -5.238  1.00 10.00      A   
ATOM   4361 HE22 GLN   464      -5.298  10.964  -5.047  1.00 10.00      A   
ATOM   4362  C   GLN   464      -8.993  13.994  -9.326  1.00 10.00      A   
ATOM   4363  O   GLN   464      -8.652  14.754 -10.231  1.00 10.00      A   
ATOM   4364  N   PHE   465      -9.780  14.356  -8.310  1.00 10.00      A   
ATOM   4365  HN  PHE   465     -10.015  13.683  -7.634  1.00 10.00      A   
ATOM   4366  CA  PHE   465     -10.304  15.717  -8.155  1.00 10.00      A   
ATOM   4367  CB  PHE   465      -9.205  16.670  -7.671  1.00 10.00      A   
ATOM   4368  CG  PHE   465      -8.407  16.146  -6.509  1.00 10.00      A   
ATOM   4369  CD1 PHE   465      -8.998  15.963  -5.271  1.00 10.00      A   
ATOM   4370  CD2 PHE   465      -7.065  15.836  -6.658  1.00 10.00      A   
ATOM   4371  CE1 PHE   465      -8.267  15.482  -4.203  1.00 10.00      A   
ATOM   4372  CE2 PHE   465      -6.328  15.355  -5.594  1.00 10.00      A   
ATOM   4373  CZ  PHE   465      -6.930  15.177  -4.364  1.00 10.00      A   
ATOM   4374  C   PHE   465     -10.932  16.239  -9.447  1.00 10.00      A   
ATOM   4375  O   PHE   465     -10.697  17.379  -9.853  1.00 10.00      A   
ATOM   4376  N   THR   466     -11.715  15.394 -10.100  1.00 10.00      A   
ATOM   4377  HN  THR   466     -11.861  14.498  -9.738  1.00 10.00      A   
ATOM   4378  CA  THR   466     -12.371  15.769 -11.341  1.00 10.00      A   
ATOM   4379  CB  THR   466     -11.581  15.253 -12.562  1.00 10.00      A   
ATOM   4380  OG1 THR   466     -10.180  15.528 -12.386  1.00 10.00      A   
ATOM   4381  HG1 THR   466      -9.883  15.152 -11.544  1.00 10.00      A   
ATOM   4382  CG2 THR   466     -12.066  15.925 -13.837  1.00 10.00      A   
ATOM   4383  C   THR   466     -13.790  15.209 -11.382  1.00 10.00      A   
ATOM   4384  O   THR   466     -13.984  13.999 -11.490  1.00 10.00      A   
ATOM   4385  N   ARG   467     -14.776  16.088 -11.268  1.00 10.00      A   
ATOM   4386  HN  ARG   467     -14.558  17.038 -11.158  1.00 10.00      A   
ATOM   4387  CA  ARG   467     -16.176  15.679 -11.296  1.00 10.00      A   
ATOM   4388  CB  ARG   467     -17.082  16.810 -10.798  1.00 10.00      A   
ATOM   4389  CG  ARG   467     -18.568  16.498 -10.871  1.00 10.00      A   
ATOM   4390  CD  ARG   467     -19.358  17.302  -9.853  1.00 10.00      A   
ATOM   4391  NE  ARG   467     -19.115  18.740  -9.955  1.00 10.00      A   
ATOM   4392  HE  ARG   467     -19.365  19.180 -10.802  1.00 10.00      A   
ATOM   4393  CZ  ARG   467     -18.583  19.479  -8.981  1.00 10.00      A   
ATOM   4394  NH1 ARG   467     -18.230  18.919  -7.827  1.00 10.00      A   
ATOM   4395 HH11 ARG   467     -17.815  19.502  -7.065  1.00 10.00      A   
ATOM   4396 HH12 ARG   467     -18.362  17.890  -7.676  1.00 10.00      A   
ATOM   4397  NH2 ARG   467     -18.414  20.783  -9.163  1.00 10.00      A   
ATOM   4398 HH21 ARG   467     -17.997  21.373  -8.409  1.00 10.00      A   
ATOM   4399 HH22 ARG   467     -18.699  21.226 -10.067  1.00 10.00      A   
ATOM   4400  C   ARG   467     -16.586  15.227 -12.695  1.00 10.00      A   
ATOM   4401  O   ARG   467     -16.946  16.043 -13.544  1.00 10.00      A   
ATOM   4402  N   GLU   468     -16.517  13.924 -12.927  1.00 10.00      A   
ATOM   4403  HN  GLU   468     -16.226  13.327 -12.204  1.00 10.00      A   
ATOM   4404  CA  GLU   468     -16.867  13.347 -14.217  1.00 10.00      A   
ATOM   4405  CB  GLU   468     -15.610  13.182 -15.076  1.00 10.00      A   
ATOM   4406  CG  GLU   468     -15.105  14.473 -15.695  1.00 10.00      A   
ATOM   4407  CD  GLU   468     -15.733  14.755 -17.042  1.00 10.00      A   
ATOM   4408  OE1 GLU   468     -16.935  15.092 -17.092  1.00 10.00      A   
ATOM   4409  OE2 GLU   468     -15.020  14.646 -18.061  1.00 10.00      A   
ATOM   4410  C   GLU   468     -17.532  11.994 -14.023  1.00 10.00      A   
ATOM   4411  O   GLU   468     -17.519  11.440 -12.924  1.00 10.00      A   
ATOM   4412  N   VAL   469     -18.118  11.472 -15.089  1.00 10.00      A   
ATOM   4413  HN  VAL   469     -18.103  11.969 -15.938  1.00 10.00      A   
ATOM   4414  CA  VAL   469     -18.781  10.178 -15.043  1.00 10.00      A   
ATOM   4415  CB  VAL   469     -20.257  10.270 -15.488  1.00 10.00      A   
ATOM   4416  CG1 VAL   469     -20.970   8.948 -15.245  1.00 10.00      A   
ATOM   4417  CG2 VAL   469     -20.969  11.403 -14.765  1.00 10.00      A   
ATOM   4418  C   VAL   469     -18.051   9.189 -15.942  1.00 10.00      A   
ATOM   4419  O   VAL   469     -17.858   9.444 -17.131  1.00 10.00      A   
ATOM   4420  N   LEU   470     -17.633   8.070 -15.367  1.00 10.00      A   
ATOM   4421  HN  LEU   470     -17.811   7.926 -14.408  1.00 10.00      A   
ATOM   4422  CA  LEU   470     -16.927   7.045 -16.121  1.00 10.00      A   
ATOM   4423  CB  LEU   470     -15.866   6.369 -15.248  1.00 10.00      A   
ATOM   4424  CG  LEU   470     -14.986   5.324 -15.939  1.00 10.00      A   
ATOM   4425  CD1 LEU   470     -14.240   5.935 -17.117  1.00 10.00      A   
ATOM   4426  CD2 LEU   470     -14.008   4.713 -14.946  1.00 10.00      A   
ATOM   4427  C   LEU   470     -17.909   6.016 -16.669  1.00 10.00      A   
ATOM   4428  O   LEU   470     -18.535   5.276 -15.909  1.00 10.00      A   
ATOM   4429  N   THR   471     -18.039   5.980 -17.986  1.00 10.00      A   
ATOM   4430  HN  THR   471     -17.500   6.592 -18.536  1.00 10.00      A   
ATOM   4431  CA  THR   471     -18.949   5.057 -18.649  1.00 10.00      A   
ATOM   4432  CB  THR   471     -19.952   5.835 -19.526  1.00 10.00      A   
ATOM   4433  OG1 THR   471     -20.670   6.783 -18.721  1.00 10.00      A   
ATOM   4434  HG1 THR   471     -21.142   6.309 -18.016  1.00 10.00      A   
ATOM   4435  CG2 THR   471     -20.937   4.892 -20.197  1.00 10.00      A   
ATOM   4436  C   THR   471     -18.171   4.078 -19.529  1.00 10.00      A   
ATOM   4437  O   THR   471     -17.423   4.490 -20.418  1.00 10.00      A   
ATOM   4438  N   THR   472     -18.345   2.786 -19.282  1.00 10.00      A   
ATOM   4439  HN  THR   472     -18.951   2.509 -18.558  1.00 10.00      A   
ATOM   4440  CA  THR   472     -17.658   1.768 -20.061  1.00 10.00      A   
ATOM   4441  CB  THR   472     -16.239   1.489 -19.507  1.00 10.00      A   
ATOM   4442  OG1 THR   472     -15.489   0.693 -20.437  1.00 10.00      A   
ATOM   4443  HG1 THR   472     -15.534   1.098 -21.312  1.00 10.00      A   
ATOM   4444  CG2 THR   472     -16.306   0.775 -18.164  1.00 10.00      A   
ATOM   4445  C   THR   472     -18.471   0.473 -20.126  1.00 10.00      A   
ATOM   4446  O   THR   472     -19.413   0.277 -19.354  1.00 10.00      A   
ATOM   4447  N   ASN   473     -18.105  -0.392 -21.064  1.00 10.00      A   
ATOM   4448  HN  ASN   473     -17.353  -0.162 -21.649  1.00 10.00      A   
ATOM   4449  CA  ASN   473     -18.771  -1.675 -21.250  1.00 10.00      A   
ATOM   4450  CB  ASN   473     -19.059  -1.910 -22.739  1.00 10.00      A   
ATOM   4451  CG  ASN   473     -19.937  -0.841 -23.368  1.00 10.00      A   
ATOM   4452  OD1 ASN   473     -20.915  -0.385 -22.772  1.00 10.00      A   
ATOM   4453  ND2 ASN   473     -19.585  -0.428 -24.576  1.00 10.00      A   
ATOM   4454 HD21 ASN   473     -18.787  -0.828 -24.991  1.00 10.00      A   
ATOM   4455 HD22 ASN   473     -20.133   0.263 -25.010  1.00 10.00      A   
ATOM   4456  C   ASN   473     -17.869  -2.788 -20.730  1.00 10.00      A   
ATOM   4457  O   ASN   473     -16.826  -3.077 -21.320  1.00 10.00      A   
ATOM   4458  N   VAL   474     -18.258  -3.403 -19.624  1.00 10.00      A   
ATOM   4459  HN  VAL   474     -19.102  -3.140 -19.197  1.00 10.00      A   
ATOM   4460  CA  VAL   474     -17.464  -4.469 -19.030  1.00 10.00      A   
ATOM   4461  CB  VAL   474     -17.215  -4.231 -17.522  1.00 10.00      A   
ATOM   4462  CG1 VAL   474     -16.015  -5.030 -17.039  1.00 10.00      A   
ATOM   4463  CG2 VAL   474     -17.032  -2.750 -17.225  1.00 10.00      A   
ATOM   4464  C   VAL   474     -18.127  -5.831 -19.220  1.00 10.00      A   
ATOM   4465  O   VAL   474     -19.354  -5.949 -19.207  1.00 10.00      A   
ATOM   4466  N   THR   475     -17.306  -6.851 -19.399  1.00 10.00      A   
ATOM   4467  HN  THR   475     -16.340  -6.688 -19.406  1.00 10.00      A   
ATOM   4468  CA  THR   475     -17.785  -8.208 -19.583  1.00 10.00      A   
ATOM   4469  CB  THR   475     -17.091  -8.861 -20.796  1.00 10.00      A   
ATOM   4470  OG1 THR   475     -17.138  -7.958 -21.913  1.00 10.00      A   
ATOM   4471  HG1 THR   475     -18.045  -7.914 -22.247  1.00 10.00      A   
ATOM   4472  CG2 THR   475     -17.774 -10.164 -21.173  1.00 10.00      A   
ATOM   4473  C   THR   475     -17.496  -9.027 -18.323  1.00 10.00      A   
ATOM   4474  O   THR   475     -16.335  -9.214 -17.955  1.00 10.00      A   
ATOM   4475  N   PRO   476     -18.548  -9.501 -17.635  1.00 10.00      A   
ATOM   4476  CA  PRO   476     -18.401 -10.293 -16.408  1.00 10.00      A   
ATOM   4477  CB  PRO   476     -19.821 -10.358 -15.851  1.00 10.00      A   
ATOM   4478  CG  PRO   476     -20.701 -10.193 -17.039  1.00 10.00      A   
ATOM   4479  CD  PRO   476     -19.962  -9.304 -18.001  1.00 10.00      A   
ATOM   4480  C   PRO   476     -17.873 -11.697 -16.682  1.00 10.00      A   
ATOM   4481  O   PRO   476     -17.965 -12.204 -17.805  1.00 10.00      A   
ATOM   4482  N   THR   477     -17.333 -12.325 -15.647  1.00 10.00      A   
ATOM   4483  HN  THR   477     -17.314 -11.881 -14.774  1.00 10.00      A   
ATOM   4484  CA  THR   477     -16.773 -13.657 -15.771  1.00 10.00      A   
ATOM   4485  CB  THR   477     -15.265 -13.638 -15.450  1.00 10.00      A   
ATOM   4486  OG1 THR   477     -15.028 -12.779 -14.326  1.00 10.00      A   
ATOM   4487  HG1 THR   477     -14.183 -13.013 -13.912  1.00 10.00      A   
ATOM   4488  CG2 THR   477     -14.477 -13.124 -16.643  1.00 10.00      A   
ATOM   4489  C   THR   477     -17.470 -14.653 -14.846  1.00 10.00      A   
ATOM   4490  O   THR   477     -17.994 -14.282 -13.794  1.00 10.00      A   
ATOM   4491  N   THR   478     -17.486 -15.913 -15.255  1.00 10.00      A   
ATOM   4492  HN  THR   478     -17.106 -16.135 -16.135  1.00 10.00      A   
ATOM   4493  CA  THR   478     -18.097 -16.975 -14.464  1.00 10.00      A   
ATOM   4494  CB  THR   478     -19.186 -17.695 -15.278  1.00 10.00      A   
ATOM   4495  OG1 THR   478     -19.623 -16.836 -16.341  1.00 10.00      A   
ATOM   4496  HG1 THR   478     -20.401 -16.339 -16.050  1.00 10.00      A   
ATOM   4497  CG2 THR   478     -20.372 -18.045 -14.390  1.00 10.00      A   
ATOM   4498  C   THR   478     -17.042 -17.999 -14.051  1.00 10.00      A   
ATOM   4499  O   THR   478     -17.359 -19.067 -13.530  1.00 10.00      A   
ATOM   4500  N   GLY   479     -15.779 -17.646 -14.268  1.00 10.00      A   
ATOM   4501  HN  GLY   479     -15.590 -16.761 -14.635  1.00 10.00      A   
ATOM   4502  CA  GLY   479     -14.687 -18.542 -13.936  1.00 10.00      A   
ATOM   4503  C   GLY   479     -14.336 -18.502 -12.464  1.00 10.00      A   
ATOM   4504  O   GLY   479     -14.315 -17.432 -11.854  1.00 10.00      A   
ATOM   4505  N   LEU   480     -14.080 -19.664 -11.887  1.00 10.00      A   
ATOM   4506  HN  LEU   480     -14.121 -20.485 -12.427  1.00 10.00      A   
ATOM   4507  CA  LEU   480     -13.733 -19.759 -10.478  1.00 10.00      A   
ATOM   4508  CB  LEU   480     -14.660 -20.747  -9.769  1.00 10.00      A   
ATOM   4509  CG  LEU   480     -16.062 -20.231  -9.446  1.00 10.00      A   
ATOM   4510  CD1 LEU   480     -17.021 -21.391  -9.227  1.00 10.00      A   
ATOM   4511  CD2 LEU   480     -16.025 -19.328  -8.222  1.00 10.00      A   
ATOM   4512  C   LEU   480     -12.283 -20.184 -10.303  1.00 10.00      A   
ATOM   4513  O   LEU   480     -11.881 -21.251 -10.764  1.00 10.00      A   
ATOM   4514  N   THR   481     -11.508 -19.345  -9.641  1.00 10.00      A   
ATOM   4515  HN  THR   481     -11.887 -18.508  -9.300  1.00 10.00      A   
ATOM   4516  CA  THR   481     -10.102 -19.620  -9.400  1.00 10.00      A   
ATOM   4517  CB  THR   481      -9.357 -18.299  -9.140  1.00 10.00      A   
ATOM   4518  OG1 THR   481     -10.131 -17.496  -8.237  1.00 10.00      A   
ATOM   4519  HG1 THR   481      -9.638 -16.690  -8.018  1.00 10.00      A   
ATOM   4520  CG2 THR   481      -9.165 -17.536 -10.440  1.00 10.00      A   
ATOM   4521  C   THR   481      -9.935 -20.528  -8.180  1.00 10.00      A   
ATOM   4522  O   THR   481     -10.840 -20.622  -7.348  1.00 10.00      A   
ATOM   4523  N   PRO   482      -8.786 -21.221  -8.064  1.00 10.00      A   
ATOM   4524  CA  PRO   482      -8.502 -22.107  -6.924  1.00 10.00      A   
ATOM   4525  CB  PRO   482      -7.048 -22.531  -7.155  1.00 10.00      A   
ATOM   4526  CG  PRO   482      -6.853 -22.396  -8.625  1.00 10.00      A   
ATOM   4527  CD  PRO   482      -7.687 -21.220  -9.046  1.00 10.00      A   
ATOM   4528  C   PRO   482      -8.627 -21.364  -5.593  1.00 10.00      A   
ATOM   4529  O   PRO   482      -9.056 -21.936  -4.587  1.00 10.00      A   
ATOM   4530  N   TYR   483      -8.267 -20.081  -5.604  1.00 10.00      A   
ATOM   4531  HN  TYR   483      -7.927 -19.690  -6.439  1.00 10.00      A   
ATOM   4532  CA  TYR   483      -8.347 -19.244  -4.413  1.00 10.00      A   
ATOM   4533  CB  TYR   483      -7.662 -17.896  -4.658  1.00 10.00      A   
ATOM   4534  CG  TYR   483      -7.709 -16.956  -3.473  1.00 10.00      A   
ATOM   4535  CD1 TYR   483      -6.988 -17.228  -2.317  1.00 10.00      A   
ATOM   4536  CD2 TYR   483      -8.477 -15.801  -3.509  1.00 10.00      A   
ATOM   4537  CE1 TYR   483      -7.028 -16.373  -1.233  1.00 10.00      A   
ATOM   4538  CE2 TYR   483      -8.522 -14.939  -2.430  1.00 10.00      A   
ATOM   4539  CZ  TYR   483      -7.798 -15.231  -1.293  1.00 10.00      A   
ATOM   4540  OH  TYR   483      -7.842 -14.377  -0.216  1.00 10.00      A   
ATOM   4541  HH  TYR   483      -7.053 -13.824  -0.217  1.00 10.00      A   
ATOM   4542  C   TYR   483      -9.802 -19.031  -4.000  1.00 10.00      A   
ATOM   4543  O   TYR   483     -10.113 -18.887  -2.819  1.00 10.00      A   
ATOM   4544  N   ALA   484     -10.691 -19.018  -4.980  1.00 10.00      A   
ATOM   4545  HN  ALA   484     -10.386 -19.138  -5.906  1.00 10.00      A   
ATOM   4546  CA  ALA   484     -12.109 -18.834  -4.716  1.00 10.00      A   
ATOM   4547  CB  ALA   484     -12.823 -18.338  -5.964  1.00 10.00      A   
ATOM   4548  C   ALA   484     -12.731 -20.137  -4.225  1.00 10.00      A   
ATOM   4549  O   ALA   484     -13.698 -20.131  -3.459  1.00 10.00      A   
ATOM   4550  N   ARG   485     -12.155 -21.251  -4.657  1.00 10.00      A   
ATOM   4551  HN  ARG   485     -11.376 -21.183  -5.248  1.00 10.00      A   
ATOM   4552  CA  ARG   485     -12.643 -22.569  -4.274  1.00 10.00      A   
ATOM   4553  CB  ARG   485     -12.161 -23.631  -5.267  1.00 10.00      A   
ATOM   4554  CG  ARG   485     -12.479 -23.320  -6.718  1.00 10.00      A   
ATOM   4555  CD  ARG   485     -11.768 -24.283  -7.653  1.00 10.00      A   
ATOM   4556  NE  ARG   485     -11.639 -23.736  -9.001  1.00 10.00      A   
ATOM   4557  HE  ARG   485     -12.090 -22.883  -9.187  1.00 10.00      A   
ATOM   4558  CZ  ARG   485     -10.954 -24.325  -9.982  1.00 10.00      A   
ATOM   4559  NH1 ARG   485     -10.331 -25.478  -9.764  1.00 10.00      A   
ATOM   4560 HH11 ARG   485     -10.377 -25.928  -8.822  1.00 10.00      A   
ATOM   4561 HH12 ARG   485      -9.795 -25.944 -10.530  1.00 10.00      A   
ATOM   4562  NH2 ARG   485     -10.889 -23.749 -11.174  1.00 10.00      A   
ATOM   4563 HH21 ARG   485     -10.359 -24.199 -11.950  1.00 10.00      A   
ATOM   4564 HH22 ARG   485     -11.373 -22.836 -11.341  1.00 10.00      A   
ATOM   4565  C   ARG   485     -12.182 -22.933  -2.868  1.00 10.00      A   
ATOM   4566  O   ARG   485     -12.999 -23.158  -1.973  1.00 10.00      A   
ATOM   4567  N   THR   486     -10.873 -22.987  -2.680  1.00 10.00      A   
ATOM   4568  HN  THR   486     -10.270 -22.791  -3.433  1.00 10.00      A   
ATOM   4569  CA  THR   486     -10.299 -23.332  -1.389  1.00 10.00      A   
ATOM   4570  CB  THR   486      -8.982 -24.109  -1.569  1.00 10.00      A   
ATOM   4571  OG1 THR   486      -9.001 -24.787  -2.836  1.00 10.00      A   
ATOM   4572  HG1 THR   486      -9.102 -25.736  -2.688  1.00 10.00      A   
ATOM   4573  CG2 THR   486      -8.819 -25.137  -0.462  1.00 10.00      A   
ATOM   4574  C   THR   486     -10.047 -22.078  -0.552  1.00 10.00      A   
ATOM   4575  O   THR   486     -10.679 -21.873   0.484  1.00 10.00      A   
ATOM   4576  N   GLY   487      -9.133 -21.237  -1.009  1.00 10.00      A   
ATOM   4577  HN  GLY   487      -8.661 -21.439  -1.846  1.00 10.00      A   
ATOM   4578  CA  GLY   487      -8.831 -20.022  -0.285  1.00 10.00      A   
ATOM   4579  C   GLY   487      -7.382 -19.946   0.143  1.00 10.00      A   
ATOM   4580  O   GLY   487      -6.488 -20.359  -0.595  1.00 10.00      A   
ATOM   4581  N   ASN   488      -7.150 -19.434   1.345  1.00 10.00      A   
ATOM   4582  HN  ASN   488      -7.910 -19.150   1.900  1.00 10.00      A   
ATOM   4583  CA  ASN   488      -5.795 -19.292   1.871  1.00 10.00      A   
ATOM   4584  CB  ASN   488      -5.697 -18.050   2.761  1.00 10.00      A   
ATOM   4585  CG  ASN   488      -4.290 -17.489   2.833  1.00 10.00      A   
ATOM   4586  OD1 ASN   488      -3.500 -17.642   1.904  1.00 10.00      A   
ATOM   4587  ND2 ASN   488      -3.973 -16.823   3.930  1.00 10.00      A   
ATOM   4588 HD21 ASN   488      -4.653 -16.728   4.628  1.00 10.00      A   
ATOM   4589 HD22 ASN   488      -3.072 -16.447   3.996  1.00 10.00      A   
ATOM   4590  C   ASN   488      -5.376 -20.539   2.647  1.00 10.00      A   
ATOM   4591  O   ASN   488      -4.261 -20.626   3.158  1.00 10.00      A   
ATOM   4592  N   TRP   489      -6.286 -21.505   2.719  1.00 10.00      A   
ATOM   4593  HN  TRP   489      -7.156 -21.365   2.292  1.00 10.00      A   
ATOM   4594  CA  TRP   489      -6.038 -22.762   3.419  1.00 10.00      A   
ATOM   4595  CB  TRP   489      -7.247 -23.696   3.318  1.00 10.00      A   
ATOM   4596  CG  TRP   489      -7.094 -24.964   4.099  1.00 10.00      A   
ATOM   4597  CD1 TRP   489      -7.110 -25.095   5.457  1.00 10.00      A   
ATOM   4598  CD2 TRP   489      -6.902 -26.281   3.570  1.00 10.00      A   
ATOM   4599  NE1 TRP   489      -6.936 -26.410   5.807  1.00 10.00      A   
ATOM   4600  HE1 TRP   489      -6.908 -26.758   6.726  1.00 10.00      A   
ATOM   4601  CE2 TRP   489      -6.808 -27.159   4.667  1.00 10.00      A   
ATOM   4602  CE3 TRP   489      -6.799 -26.803   2.276  1.00 10.00      A   
ATOM   4603  CZ2 TRP   489      -6.619 -28.529   4.510  1.00 10.00      A   
ATOM   4604  CZ3 TRP   489      -6.611 -28.163   2.124  1.00 10.00      A   
ATOM   4605  CH2 TRP   489      -6.524 -29.010   3.234  1.00 10.00      A   
ATOM   4606  C   TRP   489      -4.753 -23.467   2.957  1.00 10.00      A   
ATOM   4607  O   TRP   489      -3.929 -23.830   3.796  1.00 10.00      A   
ATOM   4608  N   PRO   490      -4.554 -23.682   1.631  1.00 10.00      A   
ATOM   4609  CA  PRO   490      -3.347 -24.343   1.115  1.00 10.00      A   
ATOM   4610  CB  PRO   490      -3.457 -24.165  -0.400  1.00 10.00      A   
ATOM   4611  CG  PRO   490      -4.917 -24.044  -0.653  1.00 10.00      A   
ATOM   4612  CD  PRO   490      -5.483 -23.325   0.537  1.00 10.00      A   
ATOM   4613  C   PRO   490      -2.063 -23.699   1.634  1.00 10.00      A   
ATOM   4614  O   PRO   490      -1.121 -24.398   2.017  1.00 10.00      A   
ATOM   4615  N   LEU   491      -2.032 -22.370   1.659  1.00 10.00      A   
ATOM   4616  HN  LEU   491      -2.810 -21.863   1.338  1.00 10.00      A   
ATOM   4617  CA  LEU   491      -0.862 -21.649   2.145  1.00 10.00      A   
ATOM   4618  CB  LEU   491      -0.994 -20.149   1.897  1.00 10.00      A   
ATOM   4619  CG  LEU   491       0.221 -19.309   2.291  1.00 10.00      A   
ATOM   4620  CD1 LEU   491       1.381 -19.563   1.342  1.00 10.00      A   
ATOM   4621  CD2 LEU   491      -0.131 -17.834   2.332  1.00 10.00      A   
ATOM   4622  C   LEU   491      -0.644 -21.915   3.629  1.00 10.00      A   
ATOM   4623  O   LEU   491       0.493 -22.055   4.084  1.00 10.00      A   
ATOM   4624  N   TRP   492      -1.737 -21.984   4.381  1.00 10.00      A   
ATOM   4625  HN  TRP   492      -2.617 -21.849   3.963  1.00 10.00      A   
ATOM   4626  CA  TRP   492      -1.658 -22.253   5.810  1.00 10.00      A   
ATOM   4627  CB  TRP   492      -3.033 -22.155   6.473  1.00 10.00      A   
ATOM   4628  CG  TRP   492      -3.489 -20.746   6.711  1.00 10.00      A   
ATOM   4629  CD1 TRP   492      -4.674 -20.192   6.321  1.00 10.00      A   
ATOM   4630  CD2 TRP   492      -2.768 -19.711   7.392  1.00 10.00      A   
ATOM   4631  NE1 TRP   492      -4.736 -18.878   6.714  1.00 10.00      A   
ATOM   4632  HE1 TRP   492      -5.489 -18.271   6.549  1.00 10.00      A   
ATOM   4633  CE2 TRP   492      -3.578 -18.558   7.375  1.00 10.00      A   
ATOM   4634  CE3 TRP   492      -1.517 -19.646   8.016  1.00 10.00      A   
ATOM   4635  CZ2 TRP   492      -3.178 -17.357   7.955  1.00 10.00      A   
ATOM   4636  CZ3 TRP   492      -1.122 -18.453   8.592  1.00 10.00      A   
ATOM   4637  CH2 TRP   492      -1.950 -17.325   8.557  1.00 10.00      A   
ATOM   4638  C   TRP   492      -1.042 -23.626   6.052  1.00 10.00      A   
ATOM   4639  O   TRP   492      -0.258 -23.810   6.984  1.00 10.00      A   
ATOM   4640  N   VAL   493      -1.393 -24.581   5.195  1.00 10.00      A   
ATOM   4641  HN  VAL   493      -2.038 -24.372   4.484  1.00 10.00      A   
ATOM   4642  CA  VAL   493      -0.856 -25.933   5.295  1.00 10.00      A   
ATOM   4643  CB  VAL   493      -1.516 -26.890   4.279  1.00 10.00      A   
ATOM   4644  CG1 VAL   493      -0.980 -28.306   4.440  1.00 10.00      A   
ATOM   4645  CG2 VAL   493      -3.027 -26.874   4.429  1.00 10.00      A   
ATOM   4646  C   VAL   493       0.649 -25.900   5.052  1.00 10.00      A   
ATOM   4647  O   VAL   493       1.425 -26.531   5.774  1.00 10.00      A   
ATOM   4648  N   LEU   494       1.053 -25.139   4.039  1.00 10.00      A   
ATOM   4649  HN  LEU   494       0.380 -24.662   3.505  1.00 10.00      A   
ATOM   4650  CA  LEU   494       2.464 -24.998   3.700  1.00 10.00      A   
ATOM   4651  CB  LEU   494       2.632 -24.173   2.421  1.00 10.00      A   
ATOM   4652  CG  LEU   494       2.026 -24.767   1.149  1.00 10.00      A   
ATOM   4653  CD1 LEU   494       2.120 -23.777  -0.002  1.00 10.00      A   
ATOM   4654  CD2 LEU   494       2.714 -26.075   0.789  1.00 10.00      A   
ATOM   4655  C   LEU   494       3.212 -24.328   4.845  1.00 10.00      A   
ATOM   4656  O   LEU   494       4.308 -24.747   5.215  1.00 10.00      A   
ATOM   4657  N   THR   495       2.596 -23.295   5.409  1.00 10.00      A   
ATOM   4658  HN  THR   495       1.722 -23.013   5.057  1.00 10.00      A   
ATOM   4659  CA  THR   495       3.175 -22.563   6.526  1.00 10.00      A   
ATOM   4660  CB  THR   495       2.295 -21.351   6.896  1.00 10.00      A   
ATOM   4661  OG1 THR   495       2.065 -20.553   5.725  1.00 10.00      A   
ATOM   4662  HG1 THR   495       1.517 -21.043   5.099  1.00 10.00      A   
ATOM   4663  CG2 THR   495       2.968 -20.496   7.958  1.00 10.00      A   
ATOM   4664  C   THR   495       3.329 -23.481   7.741  1.00 10.00      A   
ATOM   4665  O   THR   495       4.303 -23.385   8.490  1.00 10.00      A   
ATOM   4666  N   ALA   496       2.363 -24.375   7.924  1.00 10.00      A   
ATOM   4667  HN  ALA   496       1.604 -24.390   7.305  1.00 10.00      A   
ATOM   4668  CA  ALA   496       2.394 -25.320   9.030  1.00 10.00      A   
ATOM   4669  CB  ALA   496       1.052 -26.024   9.165  1.00 10.00      A   
ATOM   4670  C   ALA   496       3.511 -26.337   8.826  1.00 10.00      A   
ATOM   4671  O   ALA   496       4.305 -26.589   9.732  1.00 10.00      A   
ATOM   4672  N   LEU   497       3.573 -26.896   7.623  1.00 10.00      A   
ATOM   4673  HN  LEU   497       2.908 -26.639   6.945  1.00 10.00      A   
ATOM   4674  CA  LEU   497       4.588 -27.886   7.279  1.00 10.00      A   
ATOM   4675  CB  LEU   497       4.367 -28.412   5.858  1.00 10.00      A   
ATOM   4676  CG  LEU   497       3.206 -29.391   5.672  1.00 10.00      A   
ATOM   4677  CD1 LEU   497       2.924 -29.608   4.194  1.00 10.00      A   
ATOM   4678  CD2 LEU   497       3.510 -30.713   6.358  1.00 10.00      A   
ATOM   4679  C   LEU   497       5.993 -27.309   7.406  1.00 10.00      A   
ATOM   4680  O   LEU   497       6.847 -27.879   8.088  1.00 10.00      A   
ATOM   4681  N   PHE   498       6.225 -26.175   6.756  1.00 10.00      A   
ATOM   4682  HN  PHE   498       5.499 -25.764   6.235  1.00 10.00      A   
ATOM   4683  CA  PHE   498       7.528 -25.525   6.795  1.00 10.00      A   
ATOM   4684  CB  PHE   498       7.584 -24.353   5.812  1.00 10.00      A   
ATOM   4685  CG  PHE   498       7.577 -24.760   4.363  1.00 10.00      A   
ATOM   4686  CD1 PHE   498       6.968 -23.959   3.409  1.00 10.00      A   
ATOM   4687  CD2 PHE   498       8.179 -25.941   3.954  1.00 10.00      A   
ATOM   4688  CE1 PHE   498       6.958 -24.326   2.077  1.00 10.00      A   
ATOM   4689  CE2 PHE   498       8.174 -26.315   2.623  1.00 10.00      A   
ATOM   4690  CZ  PHE   498       7.563 -25.505   1.683  1.00 10.00      A   
ATOM   4691  C   PHE   498       7.854 -25.046   8.201  1.00 10.00      A   
ATOM   4692  O   PHE   498       8.983 -25.190   8.669  1.00 10.00      A   
ATOM   4693  N   GLY   499       6.855 -24.487   8.871  1.00 10.00      A   
ATOM   4694  HN  GLY   499       5.975 -24.403   8.442  1.00 10.00      A   
ATOM   4695  CA  GLY   499       7.042 -23.993  10.219  1.00 10.00      A   
ATOM   4696  C   GLY   499       7.444 -25.091  11.177  1.00 10.00      A   
ATOM   4697  O   GLY   499       8.430 -24.954  11.902  1.00 10.00      A   
ATOM   4698  N   PHE   500       6.695 -26.190  11.165  1.00 10.00      A   
ATOM   4699  HN  PHE   500       5.930 -26.245  10.548  1.00 10.00      A   
ATOM   4700  CA  PHE   500       6.981 -27.315  12.043  1.00 10.00      A   
ATOM   4701  CB  PHE   500       5.903 -28.394  11.915  1.00 10.00      A   
ATOM   4702  CG  PHE   500       5.978 -29.461  12.971  1.00 10.00      A   
ATOM   4703  CD1 PHE   500       5.581 -29.198  14.273  1.00 10.00      A   
ATOM   4704  CD2 PHE   500       6.441 -30.730  12.661  1.00 10.00      A   
ATOM   4705  CE1 PHE   500       5.646 -30.178  15.246  1.00 10.00      A   
ATOM   4706  CE2 PHE   500       6.510 -31.714  13.629  1.00 10.00      A   
ATOM   4707  CZ  PHE   500       6.110 -31.439  14.923  1.00 10.00      A   
ATOM   4708  C   PHE   500       8.354 -27.898  11.739  1.00 10.00      A   
ATOM   4709  O   PHE   500       9.128 -28.179  12.651  1.00 10.00      A   
ATOM   4710  N   ALA   501       8.657 -28.054  10.453  1.00 10.00      A   
ATOM   4711  HN  ALA   501       7.996 -27.799   9.772  1.00 10.00      A   
ATOM   4712  CA  ALA   501       9.939 -28.603  10.023  1.00 10.00      A   
ATOM   4713  CB  ALA   501       9.971 -28.754   8.510  1.00 10.00      A   
ATOM   4714  C   ALA   501      11.105 -27.739  10.494  1.00 10.00      A   
ATOM   4715  O   ALA   501      12.133 -28.254  10.932  1.00 10.00      A   
ATOM   4716  N   ALA   502      10.941 -26.425  10.402  1.00 10.00      A   
ATOM   4717  HN  ALA   502      10.099 -26.069  10.036  1.00 10.00      A   
ATOM   4718  CA  ALA   502      11.983 -25.496  10.820  1.00 10.00      A   
ATOM   4719  CB  ALA   502      11.652 -24.084  10.356  1.00 10.00      A   
ATOM   4720  C   ALA   502      12.182 -25.538  12.333  1.00 10.00      A   
ATOM   4721  O   ALA   502      13.314 -25.614  12.816  1.00 10.00      A   
ATOM   4722  N   VAL   503      11.079 -25.493  13.078  1.00 10.00      A   
ATOM   4723  HN  VAL   503      10.201 -25.433  12.636  1.00 10.00      A   
ATOM   4724  CA  VAL   503      11.141 -25.526  14.536  1.00 10.00      A   
ATOM   4725  CB  VAL   503       9.761 -25.259  15.176  1.00 10.00      A   
ATOM   4726  CG1 VAL   503       9.837 -25.340  16.695  1.00 10.00      A   
ATOM   4727  CG2 VAL   503       9.243 -23.897  14.750  1.00 10.00      A   
ATOM   4728  C   VAL   503      11.692 -26.862  15.023  1.00 10.00      A   
ATOM   4729  O   VAL   503      12.521 -26.910  15.933  1.00 10.00      A   
ATOM   4730  N   LEU   504      11.249 -27.941  14.396  1.00 10.00      A   
ATOM   4731  HN  LEU   504      10.596 -27.841  13.665  1.00 10.00      A   
ATOM   4732  CA  LEU   504      11.701 -29.275  14.765  1.00 10.00      A   
ATOM   4733  CB  LEU   504      10.930 -30.338  13.980  1.00 10.00      A   
ATOM   4734  CG  LEU   504      11.078 -31.784  14.455  1.00 10.00      A   
ATOM   4735  CD1 LEU   504      10.602 -31.931  15.893  1.00 10.00      A   
ATOM   4736  CD2 LEU   504      10.303 -32.714  13.536  1.00 10.00      A   
ATOM   4737  C   LEU   504      13.204 -29.417  14.537  1.00 10.00      A   
ATOM   4738  O   LEU   504      13.909 -30.025  15.342  1.00 10.00      A   
ATOM   4739  N   MET   505      13.694 -28.826  13.452  1.00 10.00      A   
ATOM   4740  HN  MET   505      13.082 -28.347  12.851  1.00 10.00      A   
ATOM   4741  CA  MET   505      15.115 -28.878  13.127  1.00 10.00      A   
ATOM   4742  CB  MET   505      15.352 -28.392  11.693  1.00 10.00      A   
ATOM   4743  CG  MET   505      16.808 -28.391  11.244  1.00 10.00      A   
ATOM   4744  SD  MET   505      17.687 -29.913  11.661  1.00 10.00      A   
ATOM   4745  CE  MET   505      16.696 -31.140  10.806  1.00 10.00      A   
ATOM   4746  C   MET   505      15.930 -28.059  14.130  1.00 10.00      A   
ATOM   4747  O   MET   505      17.116 -28.305  14.341  1.00 10.00      A   
ATOM   4748  N   SER   506      15.281 -27.097  14.765  1.00 10.00      A   
ATOM   4749  HN  SER   506      14.332 -26.949  14.568  1.00 10.00      A   
ATOM   4750  CA  SER   506      15.940 -26.258  15.750  1.00 10.00      A   
ATOM   4751  CB  SER   506      15.140 -24.969  15.963  1.00 10.00      A   
ATOM   4752  OG  SER   506      15.872 -24.026  16.725  1.00 10.00      A   
ATOM   4753  HG  SER   506      16.398 -23.470  16.132  1.00 10.00      A   
ATOM   4754  C   SER   506      16.093 -27.020  17.067  1.00 10.00      A   
ATOM   4755  O   SER   506      16.991 -26.740  17.864  1.00 10.00      A   
ATOM   4756  N   LEU   507      15.217 -27.996  17.282  1.00 10.00      A   
ATOM   4757  HN  LEU   507      14.532 -28.180  16.604  1.00 10.00      A   
ATOM   4758  CA  LEU   507      15.251 -28.801  18.497  1.00 10.00      A   
ATOM   4759  CB  LEU   507      13.831 -29.155  18.953  1.00 10.00      A   
ATOM   4760  CG  LEU   507      12.838 -27.993  19.056  1.00 10.00      A   
ATOM   4761  CD1 LEU   507      11.484 -28.493  19.529  1.00 10.00      A   
ATOM   4762  CD2 LEU   507      13.360 -26.903  19.979  1.00 10.00      A   
ATOM   4763  C   LEU   507      16.066 -30.072  18.278  1.00 10.00      A   
ATOM   4764  O   LEU   507      16.881 -30.448  19.121  1.00 10.00      A   
ATOM   4765  N   ARG   508      15.835 -30.714  17.133  1.00 10.00      A   
ATOM   4766  HN  ARG   508      15.160 -30.349  16.520  1.00 10.00      A   
ATOM   4767  CB  ARG   508      18.049 -31.771  16.746  1.00 10.00      A   
ATOM   4768  CG  ARG   508      18.564 -30.872  15.635  1.00 10.00      A   
ATOM   4769  CD  ARG   508      20.061 -30.645  15.754  1.00 10.00      A   
ATOM   4770  NE  ARG   508      20.417 -29.925  16.977  1.00 10.00      A   
ATOM   4771  HE  ARG   508      19.905 -30.139  17.790  1.00 10.00      A   
ATOM   4772  CZ  ARG   508      21.382 -29.007  17.050  1.00 10.00      A   
ATOM   4773  NH1 ARG   508      22.085 -28.686  15.967  1.00 10.00      A   
ATOM   4774 HH11 ARG   508      22.837 -27.964  16.024  1.00 10.00      A   
ATOM   4775 HH12 ARG   508      21.894 -29.156  15.055  1.00 10.00      A   
ATOM   4776  NH2 ARG   508      21.644 -28.412  18.206  1.00 10.00      A   
ATOM   4777 HH21 ARG   508      22.396 -27.692  18.270  1.00 10.00      A   
ATOM   4778 HH22 ARG   508      21.101 -28.666  19.061  1.00 10.00      A   
ATOM   4779  CA  ARG   508      16.528 -31.944  16.749  1.00 10.00      A   
ATOM   4780  C   ARG   508      16.103 -33.142  17.595  1.00 10.00      A   
ATOM   4781  O   ARG   508      15.130 -33.823  17.204  1.00 10.00      A   
ATOM   4782  OXT ARG   508      16.751 -33.414  18.632  1.00 10.00      A   
ATOM   4783  CB  MET    28      32.330  -3.376 -29.113  1.00 10.00      B   
ATOM   4784  CG  MET    28      32.081  -2.690 -30.451  1.00 10.00      B   
ATOM   4785  SD  MET    28      30.967  -3.620 -31.528  1.00 10.00      B   
ATOM   4786  CE  MET    28      31.868  -5.158 -31.718  1.00 10.00      B   
ATOM   4787  C   MET    28      32.186  -1.296 -27.726  1.00 10.00      B   
ATOM   4788  O   MET    28      31.062  -1.446 -27.247  1.00 10.00      B   
ATOM   4789  N   MET    28      33.385  -3.279 -26.868  1.00 10.00      B   
ATOM   4790  HT1 MET    28      33.969  -4.103 -27.118  1.00 10.00      B   
ATOM   4791  HT2 MET    28      32.518  -3.611 -26.403  1.00 10.00      B   
ATOM   4792  HT3 MET    28      33.913  -2.686 -26.198  1.00 10.00      B   
ATOM   4793  CA  MET    28      33.050  -2.499 -28.082  1.00 10.00      B   
ATOM   4794  N   ALA    29      32.717  -0.108 -27.961  1.00 10.00      B   
ATOM   4795  HN  ALA    29      33.621  -0.053 -28.340  1.00 10.00      B   
ATOM   4796  CA  ALA    29      31.998   1.122 -27.671  1.00 10.00      B   
ATOM   4797  CB  ALA    29      32.717   1.917 -26.593  1.00 10.00      B   
ATOM   4798  C   ALA    29      31.841   1.952 -28.937  1.00 10.00      B   
ATOM   4799  O   ALA    29      32.359   1.588 -29.992  1.00 10.00      B   
ATOM   4800  N   TYR    30      31.136   3.069 -28.828  1.00 10.00      B   
ATOM   4801  HN  TYR    30      30.764   3.319 -27.954  1.00 10.00      B   
ATOM   4802  CA  TYR    30      30.912   3.940 -29.973  1.00 10.00      B   
ATOM   4803  CB  TYR    30      29.634   4.761 -29.790  1.00 10.00      B   
ATOM   4804  CG  TYR    30      28.362   3.982 -30.050  1.00 10.00      B   
ATOM   4805  CD1 TYR    30      28.027   2.875 -29.278  1.00 10.00      B   
ATOM   4806  CD2 TYR    30      27.495   4.352 -31.071  1.00 10.00      B   
ATOM   4807  CE1 TYR    30      26.866   2.162 -29.514  1.00 10.00      B   
ATOM   4808  CE2 TYR    30      26.333   3.645 -31.312  1.00 10.00      B   
ATOM   4809  CZ  TYR    30      26.024   2.551 -30.532  1.00 10.00      B   
ATOM   4810  OH  TYR    30      24.865   1.848 -30.769  1.00 10.00      B   
ATOM   4811  HH  TYR    30      24.574   1.425 -29.947  1.00 10.00      B   
ATOM   4812  C   TYR    30      32.112   4.848 -30.209  1.00 10.00      B   
ATOM   4813  O   TYR    30      32.389   5.249 -31.339  1.00 10.00      B   
ATOM   4814  N   GLY    31      32.817   5.170 -29.136  1.00 10.00      B   
ATOM   4815  HN  GLY    31      32.526   4.851 -28.253  1.00 10.00      B   
ATOM   4816  CA  GLY    31      33.988   6.015 -29.239  1.00 10.00      B   
ATOM   4817  C   GLY    31      33.627   7.481 -29.266  1.00 10.00      B   
ATOM   4818  O   GLY    31      34.172   8.247 -30.059  1.00 10.00      B   
ATOM   4819  N   ARG    32      32.694   7.869 -28.410  1.00 10.00      B   
ATOM   4820  HN  ARG    32      32.287   7.200 -27.803  1.00 10.00      B   
ATOM   4821  CA  ARG    32      32.256   9.256 -28.336  1.00 10.00      B   
ATOM   4822  CB  ARG    32      31.244   9.584 -29.441  1.00 10.00      B   
ATOM   4823  CG  ARG    32      30.204   8.504 -29.697  1.00 10.00      B   
ATOM   4824  CD  ARG    32      29.721   8.548 -31.137  1.00 10.00      B   
ATOM   4825  NE  ARG    32      30.824   8.369 -32.085  1.00 10.00      B   
ATOM   4826  HE  ARG    32      31.546   7.756 -31.822  1.00 10.00      B   
ATOM   4827  CZ  ARG    32      30.903   8.978 -33.271  1.00 10.00      B   
ATOM   4828  NH1 ARG    32      29.947   9.808 -33.666  1.00 10.00      B   
ATOM   4829 HH11 ARG    32      30.017  10.277 -34.594  1.00 10.00      B   
ATOM   4830 HH12 ARG    32      29.122   9.993 -33.056  1.00 10.00      B   
ATOM   4831  NH2 ARG    32      31.948   8.762 -34.057  1.00 10.00      B   
ATOM   4832 HH21 ARG    32      32.712   8.122 -33.752  1.00 10.00      B   
ATOM   4833 HH22 ARG    32      32.012   9.234 -34.986  1.00 10.00      B   
ATOM   4834  C   ARG    32      31.702   9.592 -26.958  1.00 10.00      B   
ATOM   4835  O   ARG    32      30.782  10.398 -26.820  1.00 10.00      B   
ATOM   4836  N   GLU    33      32.270   8.966 -25.938  1.00 10.00      B   
ATOM   4837  HN  GLU    33      32.985   8.315 -26.114  1.00 10.00      B   
ATOM   4838  CA  GLU    33      31.852   9.211 -24.562  1.00 10.00      B   
ATOM   4839  CB  GLU    33      31.344   7.939 -23.864  1.00 10.00      B   
ATOM   4840  CG  GLU    33      31.997   6.638 -24.309  1.00 10.00      B   
ATOM   4841  CD  GLU    33      31.361   6.059 -25.559  1.00 10.00      B   
ATOM   4842  OE1 GLU    33      30.163   5.707 -25.517  1.00 10.00      B   
ATOM   4843  OE2 GLU    33      32.064   5.954 -26.587  1.00 10.00      B   
ATOM   4844  C   GLU    33      32.973   9.873 -23.765  1.00 10.00      B   
ATOM   4845  O   GLU    33      32.950   9.901 -22.533  1.00 10.00      B   
ATOM   4846  N   ASP    34      33.947  10.425 -24.482  1.00 10.00      B   
ATOM   4847  HN  ASP    34      33.900  10.381 -25.463  1.00 10.00      B   
ATOM   4848  CA  ASP    34      35.082  11.094 -23.853  1.00 10.00      B   
ATOM   4849  CB  ASP    34      36.152  11.446 -24.888  1.00 10.00      B   
ATOM   4850  CG  ASP    34      36.528  10.273 -25.760  1.00 10.00      B   
ATOM   4851  OD1 ASP    34      37.415   9.487 -25.362  1.00 10.00      B   
ATOM   4852  OD2 ASP    34      35.942  10.135 -26.855  1.00 10.00      B   
ATOM   4853  C   ASP    34      34.629  12.359 -23.145  1.00 10.00      B   
ATOM   4854  O   ASP    34      35.128  12.692 -22.067  1.00 10.00      B   
ATOM   4855  N   VAL    35      33.681  13.064 -23.759  1.00 10.00      B   
ATOM   4856  HN  VAL    35      33.335  12.750 -24.620  1.00 10.00      B   
ATOM   4857  CA  VAL    35      33.143  14.290 -23.184  1.00 10.00      B   
ATOM   4858  CB  VAL    35      32.180  15.005 -24.157  1.00 10.00      B   
ATOM   4859  CG1 VAL    35      31.772  16.366 -23.610  1.00 10.00      B   
ATOM   4860  CG2 VAL    35      32.808  15.149 -25.534  1.00 10.00      B   
ATOM   4861  C   VAL    35      32.400  13.949 -21.899  1.00 10.00      B   
ATOM   4862  O   VAL    35      32.526  14.641 -20.886  1.00 10.00      B   
ATOM   4863  N   ALA    36      31.643  12.856 -21.950  1.00 10.00      B   
ATOM   4864  HN  ALA    36      31.586  12.355 -22.794  1.00 10.00      B   
ATOM   4865  CA  ALA    36      30.887  12.386 -20.798  1.00 10.00      B   
ATOM   4866  CB  ALA    36      30.019  11.199 -21.182  1.00 10.00      B   
ATOM   4867  C   ALA    36      31.836  12.010 -19.667  1.00 10.00      B   
ATOM   4868  O   ALA    36      31.539  12.235 -18.495  1.00 10.00      B   
ATOM   4869  N   ASN    37      32.987  11.446 -20.032  1.00 10.00      B   
ATOM   4870  HN  ASN    37      33.158  11.284 -20.985  1.00 10.00      B   
ATOM   4871  CA  ASN    37      33.993  11.054 -19.057  1.00 10.00      B   
ATOM   4872  CB  ASN    37      35.189  10.397 -19.754  1.00 10.00      B   
ATOM   4873  CG  ASN    37      36.230   9.879 -18.779  1.00 10.00      B   
ATOM   4874  OD1 ASN    37      37.148  10.600 -18.385  1.00 10.00      B   
ATOM   4875  ND2 ASN    37      36.105   8.618 -18.402  1.00 10.00      B   
ATOM   4876 HD21 ASN    37      35.363   8.095 -18.770  1.00 10.00      B   
ATOM   4877 HD22 ASN    37      36.754   8.259 -17.761  1.00 10.00      B   
ATOM   4878  C   ASN    37      34.448  12.268 -18.256  1.00 10.00      B   
ATOM   4879  O   ASN    37      34.473  12.236 -17.021  1.00 10.00      B   
ATOM   4880  N   THR    38      34.786  13.343 -18.965  1.00 10.00      B   
ATOM   4881  HN  THR    38      34.737  13.306 -19.947  1.00 10.00      B   
ATOM   4882  CA  THR    38      35.226  14.575 -18.326  1.00 10.00      B   
ATOM   4883  CB  THR    38      35.667  15.614 -19.374  1.00 10.00      B   
ATOM   4884  OG1 THR    38      36.165  14.931 -20.531  1.00 10.00      B   
ATOM   4885  HG1 THR    38      36.965  14.446 -20.298  1.00 10.00      B   
ATOM   4886  CG2 THR    38      36.768  16.501 -18.812  1.00 10.00      B   
ATOM   4887  C   THR    38      34.101  15.160 -17.473  1.00 10.00      B   
ATOM   4888  O   THR    38      34.329  15.598 -16.344  1.00 10.00      B   
ATOM   4889  N   ARG    39      32.885  15.143 -18.013  1.00 10.00      B   
ATOM   4890  HN  ARG    39      32.768  14.774 -18.917  1.00 10.00      B   
ATOM   4891  CA  ARG    39      31.722  15.662 -17.304  1.00 10.00      B   
ATOM   4892  CB  ARG    39      30.477  15.595 -18.188  1.00 10.00      B   
ATOM   4893  CG  ARG    39      30.426  16.651 -19.281  1.00 10.00      B   
ATOM   4894  CD  ARG    39      29.737  17.919 -18.802  1.00 10.00      B   
ATOM   4895  NE  ARG    39      30.633  18.807 -18.061  1.00 10.00      B   
ATOM   4896  HE  ARG    39      31.160  18.412 -17.333  1.00 10.00      B   
ATOM   4897  CZ  ARG    39      30.759  20.110 -18.314  1.00 10.00      B   
ATOM   4898  NH1 ARG    39      30.046  20.675 -19.279  1.00 10.00      B   
ATOM   4899 HH11 ARG    39      29.378  20.108 -19.851  1.00 10.00      B   
ATOM   4900 HH12 ARG    39      30.150  21.697 -19.473  1.00 10.00      B   
ATOM   4901  NH2 ARG    39      31.588  20.858 -17.596  1.00 10.00      B   
ATOM   4902 HH21 ARG    39      31.682  21.879 -17.800  1.00 10.00      B   
ATOM   4903 HH22 ARG    39      32.152  20.434 -16.818  1.00 10.00      B   
ATOM   4904  C   ARG    39      31.485  14.897 -16.006  1.00 10.00      B   
ATOM   4905  O   ARG    39      31.261  15.498 -14.959  1.00 10.00      B   
ATOM   4906  N   ALA    40      31.560  13.570 -16.084  1.00 10.00      B   
ATOM   4907  HN  ALA    40      31.749  13.153 -16.952  1.00 10.00      B   
ATOM   4908  CA  ALA    40      31.361  12.712 -14.923  1.00 10.00      B   
ATOM   4909  CB  ALA    40      31.498  11.252 -15.322  1.00 10.00      B   
ATOM   4910  C   ALA    40      32.346  13.051 -13.813  1.00 10.00      B   
ATOM   4911  O   ALA    40      31.996  13.036 -12.637  1.00 10.00      B   
ATOM   4912  N   ARG    41      33.578  13.365 -14.197  1.00 10.00      B   
ATOM   4913  HN  ARG    41      33.794  13.367 -15.154  1.00 10.00      B   
ATOM   4914  CA  ARG    41      34.611  13.720 -13.232  1.00 10.00      B   
ATOM   4915  CB  ARG    41      35.965  13.862 -13.925  1.00 10.00      B   
ATOM   4916  CG  ARG    41      36.477  12.569 -14.532  1.00 10.00      B   
ATOM   4917  CD  ARG    41      37.428  12.833 -15.685  1.00 10.00      B   
ATOM   4918  NE  ARG    41      38.705  13.369 -15.230  1.00 10.00      B   
ATOM   4919  HE  ARG    41      38.723  14.312 -14.940  1.00 10.00      B   
ATOM   4920  CZ  ARG    41      39.829  12.662 -15.189  1.00 10.00      B   
ATOM   4921  NH1 ARG    41      39.832  11.391 -15.576  1.00 10.00      B   
ATOM   4922 HH11 ARG    41      40.718  10.837 -15.543  1.00 10.00      B   
ATOM   4923 HH12 ARG    41      38.952  10.939 -15.914  1.00 10.00      B   
ATOM   4924  NH2 ARG    41      40.949  13.218 -14.752  1.00 10.00      B   
ATOM   4925 HH21 ARG    41      40.957  14.212 -14.436  1.00 10.00      B   
ATOM   4926 HH22 ARG    41      41.833  12.660 -14.722  1.00 10.00      B   
ATOM   4927  C   ARG    41      34.240  15.015 -12.520  1.00 10.00      B   
ATOM   4928  O   ARG    41      34.520  15.191 -11.335  1.00 10.00      B   
ATOM   4929  N   GLU    42      33.591  15.910 -13.253  1.00 10.00      B   
ATOM   4930  HN  GLU    42      33.389  15.703 -14.190  1.00 10.00      B   
ATOM   4931  CA  GLU    42      33.164  17.185 -12.704  1.00 10.00      B   
ATOM   4932  CB  GLU    42      32.794  18.143 -13.832  1.00 10.00      B   
ATOM   4933  CG  GLU    42      32.798  19.608 -13.438  1.00 10.00      B   
ATOM   4934  CD  GLU    42      32.635  20.515 -14.635  1.00 10.00      B   
ATOM   4935  OE1 GLU    42      33.363  20.320 -15.634  1.00 10.00      B   
ATOM   4936  OE2 GLU    42      31.779  21.421 -14.594  1.00 10.00      B   
ATOM   4937  C   GLU    42      31.970  16.970 -11.780  1.00 10.00      B   
ATOM   4938  O   GLU    42      31.944  17.476 -10.657  1.00 10.00      B   
ATOM   4939  N   THR    43      30.996  16.194 -12.251  1.00 10.00      B   
ATOM   4940  HN  THR    43      31.078  15.818 -13.157  1.00 10.00      B   
ATOM   4941  CA  THR    43      29.806  15.893 -11.468  1.00 10.00      B   
ATOM   4942  CB  THR    43      28.807  15.023 -12.264  1.00 10.00      B   
ATOM   4943  OG1 THR    43      28.807  15.426 -13.642  1.00 10.00      B   
ATOM   4944  HG1 THR    43      28.031  15.049 -14.087  1.00 10.00      B   
ATOM   4945  CG2 THR    43      27.401  15.189 -11.710  1.00 10.00      B   
ATOM   4946  C   THR    43      30.193  15.193 -10.164  1.00 10.00      B   
ATOM   4947  O   THR    43      29.616  15.460  -9.109  1.00 10.00      B   
ATOM   4948  N   ALA    44      31.190  14.315 -10.244  1.00 10.00      B   
ATOM   4949  HN  ALA    44      31.602  14.139 -11.118  1.00 10.00      B   
ATOM   4950  CA  ALA    44      31.676  13.590  -9.075  1.00 10.00      B   
ATOM   4951  CB  ALA    44      32.648  12.497  -9.491  1.00 10.00      B   
ATOM   4952  C   ALA    44      32.339  14.545  -8.088  1.00 10.00      B   
ATOM   4953  O   ALA    44      32.088  14.480  -6.885  1.00 10.00      B   
ATOM   4954  N   ALA    45      33.182  15.438  -8.607  1.00 10.00      B   
ATOM   4955  HN  ALA    45      33.352  15.429  -9.574  1.00 10.00      B   
ATOM   4956  CA  ALA    45      33.873  16.420  -7.778  1.00 10.00      B   
ATOM   4957  CB  ALA    45      34.836  17.244  -8.621  1.00 10.00      B   
ATOM   4958  C   ALA    45      32.867  17.327  -7.076  1.00 10.00      B   
ATOM   4959  O   ALA    45      32.973  17.582  -5.877  1.00 10.00      B   
ATOM   4960  N   ARG    46      31.879  17.797  -7.832  1.00 10.00      B   
ATOM   4961  HN  ARG    46      31.851  17.559  -8.787  1.00 10.00      B   
ATOM   4962  CA  ARG    46      30.841  18.664  -7.285  1.00 10.00      B   
ATOM   4963  CB  ARG    46      29.962  19.233  -8.399  1.00 10.00      B   
ATOM   4964  CG  ARG    46      30.733  20.037  -9.432  1.00 10.00      B   
ATOM   4965  CD  ARG    46      29.804  20.810 -10.348  1.00 10.00      B   
ATOM   4966  NE  ARG    46      29.169  21.929  -9.658  1.00 10.00      B   
ATOM   4967  HE  ARG    46      29.346  22.021  -8.690  1.00 10.00      B   
ATOM   4968  CZ  ARG    46      28.377  22.820 -10.245  1.00 10.00      B   
ATOM   4969  NH1 ARG    46      28.107  22.734 -11.544  1.00 10.00      B   
ATOM   4970 HH11 ARG    46      27.481  23.437 -11.994  1.00 10.00      B   
ATOM   4971 HH12 ARG    46      28.519  21.966 -12.121  1.00 10.00      B   
ATOM   4972  NH2 ARG    46      27.857  23.810  -9.531  1.00 10.00      B   
ATOM   4973 HH21 ARG    46      28.074  23.890  -8.513  1.00 10.00      B   
ATOM   4974 HH22 ARG    46      27.237  24.517  -9.985  1.00 10.00      B   
ATOM   4975  C   ARG    46      29.995  17.896  -6.278  1.00 10.00      B   
ATOM   4976  O   ARG    46      29.488  18.462  -5.310  1.00 10.00      B   
ATOM   4977  N   PHE    47      29.860  16.595  -6.514  1.00 10.00      B   
ATOM   4978  HN  PHE    47      30.276  16.211  -7.318  1.00 10.00      B   
ATOM   4979  CA  PHE    47      29.103  15.723  -5.627  1.00 10.00      B   
ATOM   4980  CB  PHE    47      29.010  14.312  -6.219  1.00 10.00      B   
ATOM   4981  CG  PHE    47      28.140  13.360  -5.447  1.00 10.00      B   
ATOM   4982  CD1 PHE    47      26.820  13.669  -5.173  1.00 10.00      B   
ATOM   4983  CD2 PHE    47      28.645  12.147  -5.005  1.00 10.00      B   
ATOM   4984  CE1 PHE    47      26.019  12.788  -4.472  1.00 10.00      B   
ATOM   4985  CE2 PHE    47      27.850  11.261  -4.302  1.00 10.00      B   
ATOM   4986  CZ  PHE    47      26.535  11.582  -4.034  1.00 10.00      B   
ATOM   4987  C   PHE    47      29.776  15.679  -4.262  1.00 10.00      B   
ATOM   4988  O   PHE    47      29.110  15.722  -3.231  1.00 10.00      B   
ATOM   4989  N   THR    48      31.106  15.619  -4.267  1.00 10.00      B   
ATOM   4990  HN  THR    48      31.582  15.593  -5.128  1.00 10.00      B   
ATOM   4991  CA  THR    48      31.875  15.590  -3.030  1.00 10.00      B   
ATOM   4992  CB  THR    48      33.377  15.425  -3.315  1.00 10.00      B   
ATOM   4993  OG1 THR    48      33.562  14.477  -4.378  1.00 10.00      B   
ATOM   4994  HG1 THR    48      32.747  13.978  -4.511  1.00 10.00      B   
ATOM   4995  CG2 THR    48      34.106  14.932  -2.075  1.00 10.00      B   
ATOM   4996  C   THR    48      31.650  16.877  -2.242  1.00 10.00      B   
ATOM   4997  O   THR    48      31.530  16.854  -1.016  1.00 10.00      B   
ATOM   4998  N   ALA    49      31.579  17.997  -2.960  1.00 10.00      B   
ATOM   4999  HN  ALA    49      31.695  17.950  -3.933  1.00 10.00      B   
ATOM   5000  CA  ALA    49      31.343  19.293  -2.335  1.00 10.00      B   
ATOM   5001  CB  ALA    49      31.474  20.413  -3.356  1.00 10.00      B   
ATOM   5002  C   ALA    49      29.962  19.316  -1.688  1.00 10.00      B   
ATOM   5003  O   ALA    49      29.795  19.805  -0.570  1.00 10.00      B   
ATOM   5004  N   ALA    50      28.977  18.775  -2.400  1.00 10.00      B   
ATOM   5005  HN  ALA    50      29.176  18.416  -3.296  1.00 10.00      B   
ATOM   5006  CA  ALA    50      27.610  18.711  -1.896  1.00 10.00      B   
ATOM   5007  CB  ALA    50      26.674  18.170  -2.963  1.00 10.00      B   
ATOM   5008  C   ALA    50      27.548  17.838  -0.650  1.00 10.00      B   
ATOM   5009  O   ALA    50      26.858  18.165   0.314  1.00 10.00      B   
ATOM   5010  N   LEU    51      28.279  16.729  -0.685  1.00 10.00      B   
ATOM   5011  HN  LEU    51      28.792  16.522  -1.497  1.00 10.00      B   
ATOM   5012  CA  LEU    51      28.331  15.808   0.440  1.00 10.00      B   
ATOM   5013  CB  LEU    51      29.205  14.598   0.104  1.00 10.00      B   
ATOM   5014  CG  LEU    51      28.737  13.710  -1.050  1.00 10.00      B   
ATOM   5015  CD1 LEU    51      29.723  12.576  -1.279  1.00 10.00      B   
ATOM   5016  CD2 LEU    51      27.339  13.169  -0.790  1.00 10.00      B   
ATOM   5017  C   LEU    51      28.892  16.514   1.664  1.00 10.00      B   
ATOM   5018  O   LEU    51      28.287  16.494   2.735  1.00 10.00      B   
ATOM   5019  N   GLU    52      30.041  17.159   1.486  1.00 10.00      B   
ATOM   5020  HN  GLU    52      30.466  17.138   0.599  1.00 10.00      B   
ATOM   5021  CA  GLU    52      30.693  17.887   2.567  1.00 10.00      B   
ATOM   5022  CB  GLU    52      32.004  18.504   2.076  1.00 10.00      B   
ATOM   5023  CG  GLU    52      33.038  18.706   3.170  1.00 10.00      B   
ATOM   5024  CD  GLU    52      33.646  20.089   3.142  1.00 10.00      B   
ATOM   5025  OE1 GLU    52      34.088  20.530   2.059  1.00 10.00      B   
ATOM   5026  OE2 GLU    52      33.689  20.745   4.207  1.00 10.00      B   
ATOM   5027  C   GLU    52      29.768  18.975   3.106  1.00 10.00      B   
ATOM   5028  O   GLU    52      29.655  19.165   4.318  1.00 10.00      B   
ATOM   5029  N   LEU    53      29.102  19.676   2.191  1.00 10.00      B   
ATOM   5030  HN  LEU    53      29.245  19.474   1.239  1.00 10.00      B   
ATOM   5031  CA  LEU    53      28.171  20.734   2.556  1.00 10.00      B   
ATOM   5032  CB  LEU    53      27.604  21.406   1.300  1.00 10.00      B   
ATOM   5033  CG  LEU    53      26.576  22.518   1.527  1.00 10.00      B   
ATOM   5034  CD1 LEU    53      27.208  23.698   2.252  1.00 10.00      B   
ATOM   5035  CD2 LEU    53      25.970  22.965   0.206  1.00 10.00      B   
ATOM   5036  C   LEU    53      27.038  20.170   3.405  1.00 10.00      B   
ATOM   5037  O   LEU    53      26.632  20.775   4.394  1.00 10.00      B   
ATOM   5038  N   ALA    54      26.544  18.999   3.018  1.00 10.00      B   
ATOM   5039  HN  ALA    54      26.913  18.565   2.217  1.00 10.00      B   
ATOM   5040  CA  ALA    54      25.467  18.345   3.745  1.00 10.00      B   
ATOM   5041  CB  ALA    54      24.965  17.129   2.984  1.00 10.00      B   
ATOM   5042  C   ALA    54      25.918  17.962   5.150  1.00 10.00      B   
ATOM   5043  O   ALA    54      25.198  18.193   6.118  1.00 10.00      B   
ATOM   5044  N   ILE    55      27.118  17.393   5.256  1.00 10.00      B   
ATOM   5045  HN  ILE    55      27.646  17.235   4.441  1.00 10.00      B   
ATOM   5046  CA  ILE    55      27.668  16.992   6.555  1.00 10.00      B   
ATOM   5047  CB  ILE    55      29.060  16.331   6.411  1.00 10.00      B   
ATOM   5048  CG1 ILE    55      29.016  15.191   5.393  1.00 10.00      B   
ATOM   5049  CG2 ILE    55      29.559  15.818   7.760  1.00 10.00      B   
ATOM   5050  CD1 ILE    55      30.366  14.578   5.090  1.00 10.00      B   
ATOM   5051  C   ILE    55      27.809  18.211   7.460  1.00 10.00      B   
ATOM   5052  O   ILE    55      27.491  18.164   8.649  1.00 10.00      B   
ATOM   5053  N   ASP    56      28.269  19.304   6.869  1.00 10.00      B   
ATOM   5054  HN  ASP    56      28.484  19.267   5.911  1.00 10.00      B   
ATOM   5055  CA  ASP    56      28.475  20.554   7.587  1.00 10.00      B   
ATOM   5056  CB  ASP    56      29.225  21.550   6.701  1.00 10.00      B   
ATOM   5057  CG  ASP    56      29.673  22.790   7.444  1.00 10.00      B   
ATOM   5058  OD1 ASP    56      30.015  22.681   8.645  1.00 10.00      B   
ATOM   5059  OD2 ASP    56      29.708  23.874   6.821  1.00 10.00      B   
ATOM   5060  C   ASP    56      27.156  21.154   8.064  1.00 10.00      B   
ATOM   5061  O   ASP    56      27.113  21.874   9.058  1.00 10.00      B   
ATOM   5062  N   ARG    57      26.076  20.858   7.357  1.00 10.00      B   
ATOM   5063  HN  ARG    57      26.159  20.281   6.565  1.00 10.00      B   
ATOM   5064  CA  ARG    57      24.768  21.376   7.735  1.00 10.00      B   
ATOM   5065  CB  ARG    57      23.901  21.659   6.505  1.00 10.00      B   
ATOM   5066  CG  ARG    57      24.485  22.694   5.556  1.00 10.00      B   
ATOM   5067  CD  ARG    57      24.785  24.002   6.269  1.00 10.00      B   
ATOM   5068  NE  ARG    57      23.779  25.025   5.989  1.00 10.00      B   
ATOM   5069  HE  ARG    57      22.897  24.922   6.421  1.00 10.00      B   
ATOM   5070  CZ  ARG    57      24.000  26.088   5.213  1.00 10.00      B   
ATOM   5071  NH1 ARG    57      25.190  26.270   4.648  1.00 10.00      B   
ATOM   5072 HH11 ARG    57      25.959  25.584   4.809  1.00 10.00      B   
ATOM   5073 HH12 ARG    57      25.361  27.105   4.043  1.00 10.00      B   
ATOM   5074  NH2 ARG    57      23.032  26.968   4.999  1.00 10.00      B   
ATOM   5075 HH21 ARG    57      22.093  26.833   5.436  1.00 10.00      B   
ATOM   5076 HH22 ARG    57      23.201  27.804   4.395  1.00 10.00      B   
ATOM   5077  C   ARG    57      24.052  20.422   8.686  1.00 10.00      B   
ATOM   5078  O   ARG    57      23.146  20.826   9.416  1.00 10.00      B   
ATOM   5079  N   ALA    58      24.479  19.161   8.688  1.00 10.00      B   
ATOM   5080  HN  ALA    58      25.217  18.907   8.088  1.00 10.00      B   
ATOM   5081  CA  ALA    58      23.879  18.140   9.544  1.00 10.00      B   
ATOM   5082  CB  ALA    58      24.427  16.763   9.199  1.00 10.00      B   
ATOM   5083  C   ALA    58      24.094  18.446  11.024  1.00 10.00      B   
ATOM   5084  O   ALA    58      23.322  18.011  11.881  1.00 10.00      B   
ATOM   5085  N   THR    59      25.144  19.193  11.320  1.00 10.00      B   
ATOM   5086  HN  THR    59      25.736  19.503  10.598  1.00 10.00      B   
ATOM   5087  CA  THR    59      25.452  19.561  12.690  1.00 10.00      B   
ATOM   5088  CB  THR    59      26.922  20.006  12.810  1.00 10.00      B   
ATOM   5089  OG1 THR    59      27.312  20.655  11.591  1.00 10.00      B   
ATOM   5090  HG1 THR    59      28.192  20.352  11.332  1.00 10.00      B   
ATOM   5091  CG2 THR    59      27.824  18.804  13.045  1.00 10.00      B   
ATOM   5092  C   THR    59      24.538  20.692  13.160  1.00 10.00      B   
ATOM   5093  O   THR    59      24.370  20.917  14.360  1.00 10.00      B   
ATOM   5094  N   LEU    60      23.930  21.385  12.203  1.00 10.00      B   
ATOM   5095  HN  LEU    60      24.080  21.136  11.265  1.00 10.00      B   
ATOM   5096  CA  LEU    60      23.046  22.504  12.509  1.00 10.00      B   
ATOM   5097  CB  LEU    60      23.341  23.673  11.565  1.00 10.00      B   
ATOM   5098  CG  LEU    60      24.806  24.100  11.454  1.00 10.00      B   
ATOM   5099  CD1 LEU    60      24.986  25.109  10.330  1.00 10.00      B   
ATOM   5100  CD2 LEU    60      25.299  24.673  12.772  1.00 10.00      B   
ATOM   5101  C   LEU    60      21.578  22.109  12.391  1.00 10.00      B   
ATOM   5102  O   LEU    60      20.713  22.705  13.034  1.00 10.00      B   
ATOM   5103  N   SER    61      21.300  21.105  11.569  1.00 10.00      B   
ATOM   5104  HN  SER    61      22.031  20.666  11.082  1.00 10.00      B   
ATOM   5105  CA  SER    61      19.936  20.643  11.353  1.00 10.00      B   
ATOM   5106  CB  SER    61      19.877  19.747  10.113  1.00 10.00      B   
ATOM   5107  OG  SER    61      20.863  18.729  10.172  1.00 10.00      B   
ATOM   5108  HG  SER    61      20.451  17.870  10.007  1.00 10.00      B   
ATOM   5109  C   SER    61      19.383  19.901  12.567  1.00 10.00      B   
ATOM   5110  O   SER    61      18.177  19.898  12.808  1.00 10.00      B   
ATOM   5111  N   GLY    62      20.267  19.257  13.320  1.00 10.00      B   
ATOM   5112  HN  GLY    62      21.216  19.287  13.077  1.00 10.00      B   
ATOM   5113  CA  GLY    62      19.841  18.511  14.494  1.00 10.00      B   
ATOM   5114  C   GLY    62      19.427  17.096  14.134  1.00 10.00      B   
ATOM   5115  O   GLY    62      19.379  16.209  14.987  1.00 10.00      B   
ATOM   5116  N   GLN    63      19.138  16.899  12.857  1.00 10.00      B   
ATOM   5117  HN  GLN    63      19.205  17.654  12.240  1.00 10.00      B   
ATOM   5118  CA  GLN    63      18.731  15.608  12.332  1.00 10.00      B   
ATOM   5119  CB  GLN    63      17.259  15.670  11.908  1.00 10.00      B   
ATOM   5120  CG  GLN    63      16.700  14.380  11.320  1.00 10.00      B   
ATOM   5121  CD  GLN    63      15.400  14.598  10.566  1.00 10.00      B   
ATOM   5122  OE1 GLN    63      14.318  14.558  11.147  1.00 10.00      B   
ATOM   5123  NE2 GLN    63      15.495  14.833   9.266  1.00 10.00      B   
ATOM   5124 HE21 GLN    63      16.388  14.851   8.860  1.00 10.00      B   
ATOM   5125 HE22 GLN    63      14.666  14.988   8.759  1.00 10.00      B   
ATOM   5126  C   GLN    63      19.593  15.283  11.120  1.00 10.00      B   
ATOM   5127  O   GLN    63      19.850  16.163  10.297  1.00 10.00      B   
ATOM   5128  N   PRO    64      20.086  14.035  11.020  1.00 10.00      B   
ATOM   5129  CA  PRO    64      20.917  13.596   9.890  1.00 10.00      B   
ATOM   5130  CB  PRO    64      20.923  12.075  10.045  1.00 10.00      B   
ATOM   5131  CG  PRO    64      20.780  11.856  11.511  1.00 10.00      B   
ATOM   5132  CD  PRO    64      19.888  12.959  12.009  1.00 10.00      B   
ATOM   5133  C   PRO    64      20.298  13.986   8.550  1.00 10.00      B   
ATOM   5134  O   PRO    64      19.085  13.877   8.357  1.00 10.00      B   
ATOM   5135  N   VAL    65      21.133  14.443   7.633  1.00 10.00      B   
ATOM   5136  HN  VAL    65      22.092  14.472   7.833  1.00 10.00      B   
ATOM   5137  CA  VAL    65      20.666  14.874   6.320  1.00 10.00      B   
ATOM   5138  CB  VAL    65      21.466  16.084   5.797  1.00 10.00      B   
ATOM   5139  CG1 VAL    65      21.172  17.320   6.632  1.00 10.00      B   
ATOM   5140  CG2 VAL    65      22.955  15.779   5.794  1.00 10.00      B   
ATOM   5141  C   VAL    65      20.742  13.743   5.302  1.00 10.00      B   
ATOM   5142  O   VAL    65      21.338  12.696   5.564  1.00 10.00      B   
ATOM   5143  N   GLY    66      20.139  13.961   4.143  1.00 10.00      B   
ATOM   5144  HN  GLY    66      19.679  14.816   3.991  1.00 10.00      B   
ATOM   5145  CA  GLY    66      20.149  12.958   3.104  1.00 10.00      B   
ATOM   5146  C   GLY    66      19.888  13.549   1.736  1.00 10.00      B   
ATOM   5147  O   GLY    66      19.343  14.648   1.623  1.00 10.00      B   
ATOM   5148  N   ILE    67      20.283  12.830   0.697  1.00 10.00      B   
ATOM   5149  HN  ILE    67      20.730  11.969   0.853  1.00 10.00      B   
ATOM   5150  CA  ILE    67      20.082  13.291  -0.670  1.00 10.00      B   
ATOM   5151  CB  ILE    67      21.392  13.281  -1.490  1.00 10.00      B   
ATOM   5152  CG1 ILE    67      22.467  14.106  -0.775  1.00 10.00      B   
ATOM   5153  CG2 ILE    67      21.154  13.825  -2.894  1.00 10.00      B   
ATOM   5154  CD1 ILE    67      23.813  14.101  -1.467  1.00 10.00      B   
ATOM   5155  C   ILE    67      19.002  12.466  -1.375  1.00 10.00      B   
ATOM   5156  O   ILE    67      18.932  11.241  -1.228  1.00 10.00      B   
ATOM   5157  N   HIS    68      18.159  13.152  -2.131  1.00 10.00      B   
ATOM   5158  HN  HIS    68      18.283  14.127  -2.213  1.00 10.00      B   
ATOM   5159  CA  HIS    68      17.067  12.522  -2.855  1.00 10.00      B   
ATOM   5160  CB  HIS    68      15.824  13.413  -2.758  1.00 10.00      B   
ATOM   5161  CG  HIS    68      14.539  12.766  -3.171  1.00 10.00      B   
ATOM   5162  ND1 HIS    68      14.207  12.501  -4.486  1.00 10.00      B   
ATOM   5163  HD1 HIS    68      14.771  12.678  -5.271  1.00 10.00      B   
ATOM   5164  CD2 HIS    68      13.483  12.356  -2.432  1.00 10.00      B   
ATOM   5165  CE1 HIS    68      13.005  11.962  -4.533  1.00 10.00      B   
ATOM   5166  NE2 HIS    68      12.546  11.865  -3.300  1.00 10.00      B   
ATOM   5167  HE2 HIS    68      11.658  11.506  -3.046  1.00 10.00      B
[truncated: 73,386 more chars]
