# Supplementary material for: Large-scale discovery of protein interactions at residue resolution using co-evolution calculated from genomic sequences
Source: Nat Commun. 2021 Mar 2;12:1396. doi: 10.1038/s41467-021-21636-z (PMC7925567; doi:10.1038/s41467-021-21636-z)
Supplement: Supplementary file 13 — Supplementary Data 11 [file 41467_2021_21636_MOESM13_ESM.zip › supplementary_prediction/membrane153326_LNT_GSPH/models/haddock_top_10_haddock_94w.pdb]

REMARK FILENAME="haddock_94w.pdb0"
REMARK ===============================================================
REMARK HADDOCK run for haddock
REMARK initial structure: haddock_94.pdb
REMARK final NOE weights: unambig 50 amb: 50
REMARK ===============================================================
REMARK            total,bonds,angles,improper,dihe,vdw,elec,air,cdih,coup,rdcs,vean,dani,xpcs,rg
REMARK energies: 352.157, 0, 0, 0, 0, -52.3154, -23.9959, 428.468, 0, 0, 0, 0, 0, 0, 0
REMARK ===============================================================
REMARK            bonds,angles,impropers,dihe,air,cdih,coup,rdcs,vean,dani,xpcs
REMARK rms-dev.: 0,0,0,0,28.9415,0,0, 0, 0, 0, 0
REMARK ===============================================================
REMARK               air,cdih,coup,rdcs,vean,dani,xpcs
REMARK               >0.3,>5,>1,>0,>5,>0.2,>0.2
REMARK violations.: 3, 0, 0, 0, 0, 0, 0
REMARK ===============================================================
REMARK                        CVpartition#,violations,rms
REMARK AIRs cross-validation: 1, 0, NaN
REMARK ===============================================================
REMARK NCS energy: 0
REMARK ===============================================================
REMARK Symmetry energy: 0
REMARK ===============================================================
REMARK Desolvation energy: -55.355
REMARK Internal energy free molecules: 147982
REMARK Internal energy complex: -23654.7
REMARK Binding energy: -171768
REMARK ===============================================================
REMARK buried surface area: 1943.51
REMARK ===============================================================
REMARK water - chain1: 0 0 0
REMARK water - chain2: 0 0 0
REMARK water - chain3: 0 0 0
REMARK water - chain4: 0 0 0
REMARK water - chain5: 0 0 0
REMARK water - chain6: 0 0 0
REMARK ===============================================================
REMARK water - water: 0 0 0
REMARK ===============================================================
REMARK DATE:05-Aug-2020  13:16:51       created by user: he47
REMARK VERSION:1.3
ATOM      1  CB  LEU     6      35.047  -2.314  12.851  1.00 10.00      A   
ATOM      2  CG  LEU     6      35.726  -3.610  12.400  1.00 10.00      A   
ATOM      3  CD1 LEU     6      35.023  -4.819  12.997  1.00 10.00      A   
ATOM      4  CD2 LEU     6      35.746  -3.702  10.883  1.00 10.00      A   
ATOM      5  C   LEU     6      34.670   0.038  12.084  1.00 10.00      A   
ATOM      6  O   LEU     6      34.699   1.159  12.600  1.00 10.00      A   
ATOM      7  N   LEU     6      36.623  -0.511  13.495  1.00 10.00      A   
ATOM      8  HT1 LEU     6      36.089  -0.378  14.377  1.00 10.00      A   
ATOM      9  HT2 LEU     6      37.039   0.400  13.216  1.00 10.00      A   
ATOM     10  HT3 LEU     6      37.392  -1.194  13.666  1.00 10.00      A   
ATOM     11  CA  LEU     6      35.724  -1.006  12.428  1.00 10.00      A   
ATOM     12  N   ILE     7      33.744  -0.332  11.210  1.00 10.00      A   
ATOM     13  HN  ILE     7      33.778  -1.237  10.829  1.00 10.00      A   
ATOM     14  CA  ILE     7      32.675   0.566  10.798  1.00 10.00      A   
ATOM     15  CB  ILE     7      32.696   0.803   9.272  1.00 10.00      A   
ATOM     16  CG1 ILE     7      32.915  -0.521   8.529  1.00 10.00      A   
ATOM     17  CG2 ILE     7      33.774   1.816   8.909  1.00 10.00      A   
ATOM     18  CD1 ILE     7      32.876  -0.402   7.021  1.00 10.00      A   
ATOM     19  C   ILE     7      31.324  -0.008  11.207  1.00 10.00      A   
ATOM     20  O   ILE     7      30.285   0.334  10.639  1.00 10.00      A   
ATOM     21  N   GLU     8      31.346  -0.880  12.206  1.00 10.00      A   
ATOM     22  HN  GLU     8      32.199  -1.093  12.639  1.00 10.00      A   
ATOM     23  CA  GLU     8      30.132  -1.506  12.689  1.00 10.00      A   
ATOM     24  CB  GLU     8      30.296  -3.022  12.816  1.00 10.00      A   
ATOM     25  CG  GLU     8      28.992  -3.745  13.108  1.00 10.00      A   
ATOM     26  CD  GLU     8      29.174  -5.221  13.386  1.00 10.00      A   
ATOM     27  OE1 GLU     8      29.221  -6.011  12.419  1.00 10.00      A   
ATOM     28  OE2 GLU     8      29.222  -5.612  14.572  1.00 10.00      A   
ATOM     29  C   GLU     8      29.692  -0.909  14.017  1.00 10.00      A   
ATOM     30  O   GLU     8      30.347  -1.093  15.044  1.00 10.00      A   
ATOM     31  N   ARG     9      28.589  -0.182  13.980  1.00 10.00      A   
ATOM     32  HN  ARG     9      28.127  -0.063  13.124  1.00 10.00      A   
ATOM     33  CA  ARG     9      28.032   0.440  15.168  1.00 10.00      A   
ATOM     34  CB  ARG     9      28.352   1.934  15.201  1.00 10.00      A   
ATOM     35  CG  ARG     9      29.390   2.337  16.234  1.00 10.00      A   
ATOM     36  CD  ARG     9      29.270   3.815  16.564  1.00 10.00      A   
ATOM     37  NE  ARG     9      30.282   4.261  17.518  1.00 10.00      A   
ATOM     38  HE  ARG     9      31.216   4.288  17.204  1.00 10.00      A   
ATOM     39  CZ  ARG     9      30.018   4.616  18.773  1.00 10.00      A   
ATOM     40  NH1 ARG     9      28.773   4.570  19.238  1.00 10.00      A   
ATOM     41 HH11 ARG     9      27.995   4.250  18.622  1.00 10.00      A   
ATOM     42 HH12 ARG     9      28.572   4.847  20.224  1.00 10.00      A   
ATOM     43  NH2 ARG     9      30.995   5.050  19.555  1.00 10.00      A   
ATOM     44 HH21 ARG     9      30.793   5.332  20.538  1.00 10.00      A   
ATOM     45 HH22 ARG     9      31.973   5.115  19.189  1.00 10.00      A   
ATOM     46  C   ARG     9      26.526   0.241  15.174  1.00 10.00      A   
ATOM     47  O   ARG     9      25.889   0.258  14.115  1.00 10.00      A   
ATOM     48  N   GLN    10      25.965   0.058  16.361  1.00 10.00      A   
ATOM     49  HN  GLN    10      26.533   0.064  17.163  1.00 10.00      A   
ATOM     50  CA  GLN    10      24.531  -0.153  16.513  1.00 10.00      A   
ATOM     51  CB  GLN    10      24.167  -0.310  17.992  1.00 10.00      A   
ATOM     52  CG  GLN    10      22.687  -0.547  18.253  1.00 10.00      A   
ATOM     53  CD  GLN    10      22.396  -0.923  19.694  1.00 10.00      A   
ATOM     54  OE1 GLN    10      23.210  -1.563  20.363  1.00 10.00      A   
ATOM     55  NE2 GLN    10      21.230  -0.529  20.183  1.00 10.00      A   
ATOM     56 HE21 GLN    10      20.628  -0.024  19.596  1.00 10.00      A   
ATOM     57 HE22 GLN    10      21.017  -0.754  21.114  1.00 10.00      A   
ATOM     58  C   GLN    10      23.732   0.983  15.880  1.00 10.00      A   
ATOM     59  O   GLN    10      22.815   0.741  15.094  1.00 10.00      A   
ATOM     60  N   ARG    11      24.109   2.218  16.202  1.00 10.00      A   
ATOM     61  HN  ARG    11      24.865   2.340  16.817  1.00 10.00      A   
ATOM     62  CA  ARG    11      23.425   3.395  15.674  1.00 10.00      A   
ATOM     63  CB  ARG    11      24.006   4.678  16.268  1.00 10.00      A   
ATOM     64  CG  ARG    11      23.807   4.823  17.766  1.00 10.00      A   
ATOM     65  CD  ARG    11      24.106   6.242  18.224  1.00 10.00      A   
ATOM     66  NE  ARG    11      25.390   6.730  17.718  1.00 10.00      A   
ATOM     67  HE  ARG    11      25.575   6.598  16.761  1.00 10.00      A   
ATOM     68  CZ  ARG    11      26.297   7.352  18.467  1.00 10.00      A   
ATOM     69  NH1 ARG    11      26.061   7.573  19.756  1.00 10.00      A   
ATOM     70 HH11 ARG    11      25.162   7.261  20.186  1.00 10.00      A   
ATOM     71 HH12 ARG    11      26.772   8.062  20.348  1.00 10.00      A   
ATOM     72  NH2 ARG    11      27.439   7.754  17.926  1.00 10.00      A   
ATOM     73 HH21 ARG    11      28.151   8.244  18.511  1.00 10.00      A   
ATOM     74 HH22 ARG    11      27.632   7.585  16.913  1.00 10.00      A   
ATOM     75  C   ARG    11      23.493   3.454  14.152  1.00 10.00      A   
ATOM     76  O   ARG    11      22.531   3.851  13.497  1.00 10.00      A   
ATOM     77  N   ILE    12      24.625   3.040  13.596  1.00 10.00      A   
ATOM     78  HN  ILE    12      25.344   2.711  14.170  1.00 10.00      A   
ATOM     79  CA  ILE    12      24.820   3.054  12.150  1.00 10.00      A   
ATOM     80  CB  ILE    12      26.289   2.753  11.770  1.00 10.00      A   
ATOM     81  CG1 ILE    12      27.231   3.793  12.389  1.00 10.00      A   
ATOM     82  CG2 ILE    12      26.467   2.696  10.259  1.00 10.00      A   
ATOM     83  CD1 ILE    12      26.940   5.221  11.975  1.00 10.00      A   
ATOM     84  C   ILE    12      23.895   2.052  11.466  1.00 10.00      A   
ATOM     85  O   ILE    12      23.268   2.363  10.452  1.00 10.00      A   
ATOM     86  N   ARG    13      23.795   0.858  12.040  1.00 10.00      A   
ATOM     87  HN  ARG    13      24.303   0.675  12.861  1.00 10.00      A   
ATOM     88  CA  ARG    13      22.942  -0.183  11.478  1.00 10.00      A   
ATOM     89  CB  ARG    13      23.175  -1.527  12.171  1.00 10.00      A   
ATOM     90  CG  ARG    13      24.626  -1.980  12.149  1.00 10.00      A   
ATOM     91  CD  ARG    13      24.780  -3.435  12.571  1.00 10.00      A   
ATOM     92  NE  ARG    13      24.467  -4.368  11.485  1.00 10.00      A   
ATOM     93  HE  ARG    13      23.622  -4.865  11.552  1.00 10.00      A   
ATOM     94  CZ  ARG    13      25.255  -4.582  10.422  1.00 10.00      A   
ATOM     95  NH1 ARG    13      26.407  -3.932  10.289  1.00 10.00      A   
ATOM     96 HH11 ARG    13      27.015  -4.102   9.456  1.00 10.00      A   
ATOM     97 HH12 ARG    13      26.711  -3.248  11.014  1.00 10.00      A   
ATOM     98  NH2 ARG    13      24.889  -5.465   9.503  1.00 10.00      A   
ATOM     99 HH21 ARG    13      23.997  -5.993   9.609  1.00 10.00      A   
ATOM    100 HH22 ARG    13      25.492  -5.637   8.663  1.00 10.00      A   
ATOM    101  C   ARG    13      21.473   0.220  11.550  1.00 10.00      A   
ATOM    102  O   ARG    13      20.679  -0.147  10.686  1.00 10.00      A   
ATOM    103  N   LEU    14      21.125   0.989  12.580  1.00 10.00      A   
ATOM    104  HN  LEU    14      21.806   1.243  13.239  1.00 10.00      A   
ATOM    105  CA  LEU    14      19.754   1.459  12.755  1.00 10.00      A   
ATOM    106  CB  LEU    14      19.575   2.115  14.129  1.00 10.00      A   
ATOM    107  CG  LEU    14      19.861   1.236  15.349  1.00 10.00      A   
ATOM    108  CD1 LEU    14      19.619   2.009  16.638  1.00 10.00      A   
ATOM    109  CD2 LEU    14      19.026  -0.035  15.311  1.00 10.00      A   
ATOM    110  C   LEU    14      19.390   2.449  11.651  1.00 10.00      A   
ATOM    111  O   LEU    14      18.289   2.403  11.097  1.00 10.00      A   
ATOM    112  N   LEU    15      20.331   3.335  11.329  1.00 10.00      A   
ATOM    113  HN  LEU    15      21.184   3.321  11.811  1.00 10.00      A   
ATOM    114  CA  LEU    15      20.126   4.331  10.283  1.00 10.00      A   
ATOM    115  CB  LEU    15      21.294   5.320  10.244  1.00 10.00      A   
ATOM    116  CG  LEU    15      21.487   6.191  11.489  1.00 10.00      A   
ATOM    117  CD1 LEU    15      22.770   6.997  11.379  1.00 10.00      A   
ATOM    118  CD2 LEU    15      20.295   7.114  11.690  1.00 10.00      A   
ATOM    119  C   LEU    15      19.970   3.648   8.931  1.00 10.00      A   
ATOM    120  O   LEU    15      19.149   4.051   8.106  1.00 10.00      A   
ATOM    121  N   LEU    16      20.758   2.600   8.719  1.00 10.00      A   
ATOM    122  HN  LEU    16      21.394   2.336   9.417  1.00 10.00      A   
ATOM    123  CA  LEU    16      20.706   1.838   7.480  1.00 10.00      A   
ATOM    124  CB  LEU    16      21.845   0.816   7.427  1.00 10.00      A   
ATOM    125  CG  LEU    16      23.254   1.381   7.239  1.00 10.00      A   
ATOM    126  CD1 LEU    16      24.296   0.280   7.362  1.00 10.00      A   
ATOM    127  CD2 LEU    16      23.371   2.081   5.894  1.00 10.00      A   
ATOM    128  C   LEU    16      19.363   1.131   7.350  1.00 10.00      A   
ATOM    129  O   LEU    16      18.783   1.071   6.265  1.00 10.00      A   
ATOM    130  N   ALA    17      18.870   0.605   8.470  1.00 10.00      A   
ATOM    131  HN  ALA    17      19.383   0.689   9.304  1.00 10.00      A   
ATOM    132  CA  ALA    17      17.593  -0.098   8.496  1.00 10.00      A   
ATOM    133  CB  ALA    17      17.313  -0.651   9.886  1.00 10.00      A   
ATOM    134  C   ALA    17      16.464   0.821   8.053  1.00 10.00      A   
ATOM    135  O   ALA    17      15.573   0.413   7.307  1.00 10.00      A   
ATOM    136  N   LEU    18      16.522   2.068   8.505  1.00 10.00      A   
ATOM    137  HN  LEU    18      17.267   2.328   9.091  1.00 10.00      A   
ATOM    138  CA  LEU    18      15.514   3.057   8.162  1.00 10.00      A   
ATOM    139  CB  LEU    18      15.781   4.369   8.908  1.00 10.00      A   
ATOM    140  CG  LEU    18      14.606   5.347   9.005  1.00 10.00      A   
ATOM    141  CD1 LEU    18      14.313   5.685  10.459  1.00 10.00      A   
ATOM    142  CD2 LEU    18      14.894   6.612   8.211  1.00 10.00      A   
ATOM    143  C   LEU    18      15.485   3.294   6.655  1.00 10.00      A   
ATOM    144  O   LEU    18      14.416   3.363   6.049  1.00 10.00      A   
ATOM    145  N   LEU    19      16.666   3.397   6.054  1.00 10.00      A   
ATOM    146  HN  LEU    19      17.485   3.321   6.591  1.00 10.00      A   
ATOM    147  CA  LEU    19      16.775   3.619   4.617  1.00 10.00      A   
ATOM    148  CB  LEU    19      18.218   3.945   4.229  1.00 10.00      A   
ATOM    149  CG  LEU    19      18.838   5.184   4.873  1.00 10.00      A   
ATOM    150  CD1 LEU    19      20.233   5.419   4.319  1.00 10.00      A   
ATOM    151  CD2 LEU    19      17.957   6.406   4.657  1.00 10.00      A   
ATOM    152  C   LEU    19      16.301   2.395   3.841  1.00 10.00      A   
ATOM    153  O   LEU    19      15.647   2.517   2.802  1.00 10.00      A   
ATOM    154  N   PHE    20      16.637   1.214   4.349  1.00 10.00      A   
ATOM    155  HN  PHE    20      17.171   1.184   5.174  1.00 10.00      A   
ATOM    156  CA  PHE    20      16.242  -0.033   3.711  1.00 10.00      A   
ATOM    157  CB  PHE    20      16.928  -1.234   4.368  1.00 10.00      A   
ATOM    158  CG  PHE    20      18.270  -1.562   3.777  1.00 10.00      A   
ATOM    159  CD1 PHE    20      19.417  -1.512   4.551  1.00 10.00      A   
ATOM    160  CD2 PHE    20      18.385  -1.923   2.445  1.00 10.00      A   
ATOM    161  CE1 PHE    20      20.653  -1.815   4.008  1.00 10.00      A   
ATOM    162  CE2 PHE    20      19.615  -2.226   1.896  1.00 10.00      A   
ATOM    163  CZ  PHE    20      20.751  -2.172   2.678  1.00 10.00      A   
ATOM    164  C   PHE    20      14.730  -0.203   3.745  1.00 10.00      A   
ATOM    165  O   PHE    20      14.121  -0.594   2.751  1.00 10.00      A   
ATOM    166  N   GLY    21      14.130   0.104   4.888  1.00 10.00      A   
ATOM    167  HN  GLY    21      14.673   0.406   5.652  1.00 10.00      A   
ATOM    168  CA  GLY    21      12.691  -0.013   5.032  1.00 10.00      A   
ATOM    169  C   GLY    21      11.947   0.943   4.124  1.00 10.00      A   
ATOM    170  O   GLY    21      10.875   0.627   3.614  1.00 10.00      A   
ATOM    171  N   ALA    22      12.537   2.109   3.898  1.00 10.00      A   
ATOM    172  HN  ALA    22      13.401   2.296   4.328  1.00 10.00      A   
ATOM    173  CA  ALA    22      11.935   3.128   3.047  1.00 10.00      A   
ATOM    174  CB  ALA    22      12.687   4.437   3.185  1.00 10.00      A   
ATOM    175  C   ALA    22      11.885   2.697   1.581  1.00 10.00      A   
ATOM    176  O   ALA    22      11.218   3.324   0.761  1.00 10.00      A   
ATOM    177  N   CYS    23      12.589   1.625   1.252  1.00 10.00      A   
ATOM    178  HN  CYS    23      13.107   1.161   1.942  1.00 10.00      A   
ATOM    179  CA  CYS    23      12.609   1.122  -0.113  1.00 10.00      A   
ATOM    180  CB  CYS    23      13.883   0.309  -0.366  1.00 10.00      A   
ATOM    181  SG  CYS    23      15.418   1.225  -0.068  1.00 10.00      A   
ATOM    182  HG  CYS    23      15.352   1.756   1.148  1.00 10.00      A   
ATOM    183  C   CYS    23      11.361   0.286  -0.405  1.00 10.00      A   
ATOM    184  O   CYS    23      11.074  -0.042  -1.554  1.00 10.00      A   
ATOM    185  N   GLY    24      10.611  -0.039   0.643  1.00 10.00      A   
ATOM    186  HN  GLY    24      10.879   0.258   1.541  1.00 10.00      A   
ATOM    187  CA  GLY    24       9.407  -0.830   0.478  1.00 10.00      A   
ATOM    188  C   GLY    24       8.238  -0.013  -0.041  1.00 10.00      A   
ATOM    189  O   GLY    24       7.400  -0.520  -0.787  1.00 10.00      A   
ATOM    190  N   THR    25       8.199   1.265   0.324  1.00 10.00      A   
ATOM    191  HN  THR    25       8.908   1.619   0.901  1.00 10.00      A   
ATOM    192  CA  THR    25       7.122   2.156  -0.100  1.00 10.00      A   
ATOM    193  CB  THR    25       7.164   3.482   0.679  1.00 10.00      A   
ATOM    194  OG1 THR    25       8.039   3.343   1.811  1.00 10.00      A   
ATOM    195  HG1 THR    25       7.515   3.152   2.598  1.00 10.00      A   
ATOM    196  CG2 THR    25       5.771   3.859   1.164  1.00 10.00      A   
ATOM    197  C   THR    25       7.176   2.448  -1.602  1.00 10.00      A   
ATOM    198  O   THR    25       6.283   3.090  -2.156  1.00 10.00      A   
ATOM    199  N   LEU    26       8.221   1.963  -2.261  1.00 10.00      A   
ATOM    200  HN  LEU    26       8.898   1.446  -1.772  1.00 10.00      A   
ATOM    201  CA  LEU    26       8.386   2.174  -3.693  1.00 10.00      A   
ATOM    202  CB  LEU    26       9.871   2.219  -4.061  1.00 10.00      A   
ATOM    203  CG  LEU    26      10.788   2.932  -3.066  1.00 10.00      A   
ATOM    204  CD1 LEU    26      12.220   2.957  -3.577  1.00 10.00      A   
ATOM    205  CD2 LEU    26      10.287   4.339  -2.778  1.00 10.00      A   
ATOM    206  C   LEU    26       7.692   1.072  -4.478  1.00 10.00      A   
ATOM    207  O   LEU    26       7.494   1.182  -5.686  1.00 10.00      A   
ATOM    208  N   ALA    27       7.299   0.019  -3.776  1.00 10.00      A   
ATOM    209  HN  ALA    27       7.457   0.003  -2.806  1.00 10.00      A   
ATOM    210  CA  ALA    27       6.632  -1.112  -4.401  1.00 10.00      A   
ATOM    211  CB  ALA    27       6.866  -2.367  -3.576  1.00 10.00      A   
ATOM    212  C   ALA    27       5.138  -0.849  -4.574  1.00 10.00      A   
ATOM    213  O   ALA    27       4.403  -1.678  -5.112  1.00 10.00      A   
ATOM    214  N   PHE    28       4.693   0.314  -4.126  1.00 10.00      A   
ATOM    215  HN  PHE    28       5.325   0.946  -3.724  1.00 10.00      A   
ATOM    216  CA  PHE    28       3.289   0.673  -4.228  1.00 10.00      A   
ATOM    217  CB  PHE    28       2.822   1.404  -2.969  1.00 10.00      A   
ATOM    218  CG  PHE    28       3.064   0.607  -1.717  1.00 10.00      A   
ATOM    219  CD1 PHE    28       3.941   1.062  -0.748  1.00 10.00      A   
ATOM    220  CD2 PHE    28       2.429  -0.609  -1.519  1.00 10.00      A   
ATOM    221  CE1 PHE    28       4.180   0.321   0.393  1.00 10.00      A   
ATOM    222  CE2 PHE    28       2.660  -1.356  -0.379  1.00 10.00      A   
ATOM    223  CZ  PHE    28       3.538  -0.888   0.579  1.00 10.00      A   
ATOM    224  C   PHE    28       3.014   1.479  -5.493  1.00 10.00      A   
ATOM    225  O   PHE    28       3.915   2.114  -6.032  1.00 10.00      A   
ATOM    226  N   SER    29       1.756   1.452  -5.925  1.00 10.00      A   
ATOM    227  HN  SER    29       1.100   0.951  -5.393  1.00 10.00      A   
ATOM    228  CA  SER    29       1.270   2.127  -7.141  1.00 10.00      A   
ATOM    229  CB  SER    29      -0.241   2.337  -7.046  1.00 10.00      A   
ATOM    230  OG  SER    29      -0.715   1.899  -5.780  1.00 10.00      A   
ATOM    231  HG  SER    29      -1.673   2.015  -5.740  1.00 10.00      A   
ATOM    232  C   SER    29       1.997   3.422  -7.563  1.00 10.00      A   
ATOM    233  O   SER    29       2.368   3.549  -8.733  1.00 10.00      A   
ATOM    234  N   PRO    30       2.194   4.411  -6.650  1.00 10.00      A   
ATOM    235  CA  PRO    30       2.879   5.677  -6.975  1.00 10.00      A   
ATOM    236  CB  PRO    30       3.079   6.355  -5.611  1.00 10.00      A   
ATOM    237  CG  PRO    30       2.739   5.316  -4.594  1.00 10.00      A   
ATOM    238  CD  PRO    30       1.746   4.407  -5.249  1.00 10.00      A   
ATOM    239  C   PRO    30       4.228   5.480  -7.675  1.00 10.00      A   
ATOM    240  O   PRO    30       4.701   6.368  -8.384  1.00 10.00      A   
ATOM    241  N   TYR    31       4.849   4.328  -7.461  1.00 10.00      A   
ATOM    242  HN  TYR    31       4.429   3.663  -6.872  1.00 10.00      A   
ATOM    243  CA  TYR    31       6.131   4.018  -8.083  1.00 10.00      A   
ATOM    244  CB  TYR    31       7.253   4.023  -7.039  1.00 10.00      A   
ATOM    245  CG  TYR    31       7.482   5.366  -6.376  1.00 10.00      A   
ATOM    246  CD1 TYR    31       7.024   5.622  -5.087  1.00 10.00      A   
ATOM    247  CD2 TYR    31       8.160   6.380  -7.038  1.00 10.00      A   
ATOM    248  CE1 TYR    31       7.235   6.848  -4.481  1.00 10.00      A   
ATOM    249  CE2 TYR    31       8.376   7.608  -6.440  1.00 10.00      A   
ATOM    250  CZ  TYR    31       7.913   7.838  -5.163  1.00 10.00      A   
ATOM    251  OH  TYR    31       8.129   9.062  -4.565  1.00 10.00      A   
ATOM    252  HH  TYR    31       8.190   8.948  -3.606  1.00 10.00      A   
ATOM    253  C   TYR    31       6.063   2.663  -8.787  1.00 10.00      A   
ATOM    254  O   TYR    31       6.579   2.495  -9.895  1.00 10.00      A   
ATOM    255  N   ASP    32       5.412   1.710  -8.121  1.00 10.00      A   
ATOM    256  HN  ASP    32       5.037   1.932  -7.241  1.00 10.00      A   
ATOM    257  CA  ASP    32       5.223   0.348  -8.625  1.00 10.00      A   
ATOM    258  CB  ASP    32       4.258   0.301  -9.813  1.00 10.00      A   
ATOM    259  CG  ASP    32       3.648  -1.075 -10.008  1.00 10.00      A   
ATOM    260  OD1 ASP    32       3.128  -1.651  -9.026  1.00 10.00      A   
ATOM    261  OD2 ASP    32       3.672  -1.582 -11.149  1.00 10.00      A   
ATOM    262  C   ASP    32       6.542  -0.347  -8.946  1.00 10.00      A   
ATOM    263  O   ASP    32       6.663  -1.069  -9.938  1.00 10.00      A   
ATOM    264  N   VAL    33       7.533  -0.125  -8.096  1.00 10.00      A   
ATOM    265  HN  VAL    33       7.377   0.459  -7.322  1.00 10.00      A   
ATOM    266  CA  VAL    33       8.839  -0.735  -8.274  1.00 10.00      A   
ATOM    267  CB  VAL    33       9.988   0.192  -7.815  1.00 10.00      A   
ATOM    268  CG1 VAL    33      11.330  -0.349  -8.286  1.00 10.00      A   
ATOM    269  CG2 VAL    33       9.780   1.611  -8.319  1.00 10.00      A   
ATOM    270  C   VAL    33       8.895  -2.041  -7.495  1.00 10.00      A   
ATOM    271  O   VAL    33       9.297  -2.069  -6.331  1.00 10.00      A   
ATOM    272  N   TRP    34       8.470  -3.119  -8.140  1.00 10.00      A   
ATOM    273  HN  TRP    34       8.146  -3.026  -9.063  1.00 10.00      A   
ATOM    274  CA  TRP    34       8.458  -4.437  -7.510  1.00 10.00      A   
ATOM    275  CB  TRP    34       7.748  -5.503  -8.356  1.00 10.00      A   
ATOM    276  CG  TRP    34       8.248  -5.646  -9.764  1.00 10.00      A   
ATOM    277  CD1 TRP    34       7.949  -4.845 -10.826  1.00 10.00      A   
ATOM    278  CD2 TRP    34       9.122  -6.665 -10.263  1.00 10.00      A   
ATOM    279  NE1 TRP    34       8.588  -5.298 -11.953  1.00 10.00      A   
ATOM    280  HE1 TRP    34       8.532  -4.887 -12.845  1.00 10.00      A   
ATOM    281  CE2 TRP    34       9.315  -6.414 -11.634  1.00 10.00      A   
ATOM    282  CE3 TRP    34       9.763  -7.765  -9.681  1.00 10.00      A   
ATOM    283  CZ2 TRP    34      10.122  -7.220 -12.432  1.00 10.00      A   
ATOM    284  CZ3 TRP    34      10.564  -8.564 -10.474  1.00 10.00      A   
ATOM    285  CH2 TRP    34      10.736  -8.289 -11.835  1.00 10.00      A   
ATOM    286  C   TRP    34       9.817  -4.912  -6.957  1.00 10.00      A   
ATOM    287  O   TRP    34       9.857  -5.469  -5.857  1.00 10.00      A   
ATOM    288  N   PRO    35      10.955  -4.705  -7.674  1.00 10.00      A   
ATOM    289  CA  PRO    35      12.271  -5.139  -7.181  1.00 10.00      A   
ATOM    290  CB  PRO    35      13.238  -4.760  -8.311  1.00 10.00      A   
ATOM    291  CG  PRO    35      12.375  -4.598  -9.512  1.00 10.00      A   
ATOM    292  CD  PRO    35      11.069  -4.069  -9.002  1.00 10.00      A   
ATOM    293  C   PRO    35      12.672  -4.429  -5.889  1.00 10.00      A   
ATOM    294  O   PRO    35      13.446  -4.964  -5.094  1.00 10.00      A   
ATOM    295  N   ALA    36      12.125  -3.235  -5.675  1.00 10.00      A   
ATOM    296  HN  ALA    36      11.487  -2.879  -6.331  1.00 10.00      A   
ATOM    297  CA  ALA    36      12.438  -2.447  -4.486  1.00 10.00      A   
ATOM    298  CB  ALA    36      11.851  -1.050  -4.598  1.00 10.00      A   
ATOM    299  C   ALA    36      11.952  -3.136  -3.217  1.00 10.00      A   
ATOM    300  O   ALA    36      12.577  -3.026  -2.160  1.00 10.00      A   
ATOM    301  N   ALA    37      10.845  -3.862  -3.334  1.00 10.00      A   
ATOM    302  HN  ALA    37      10.401  -3.917  -4.208  1.00 10.00      A   
ATOM    303  CA  ALA    37      10.273  -4.578  -2.201  1.00 10.00      A   
ATOM    304  CB  ALA    37       8.956  -5.223  -2.598  1.00 10.00      A   
ATOM    305  C   ALA    37      11.243  -5.636  -1.695  1.00 10.00      A   
ATOM    306  O   ALA    37      11.384  -5.850  -0.489  1.00 10.00      A   
ATOM    307  N   ILE    38      11.926  -6.281  -2.633  1.00 10.00      A   
ATOM    308  HN  ILE    38      11.777  -6.045  -3.573  1.00 10.00      A   
ATOM    309  CA  ILE    38      12.892  -7.319  -2.307  1.00 10.00      A   
ATOM    310  CB  ILE    38      13.384  -8.050  -3.574  1.00 10.00      A   
ATOM    311  CG1 ILE    38      12.193  -8.444  -4.453  1.00 10.00      A   
ATOM    312  CG2 ILE    38      14.198  -9.281  -3.196  1.00 10.00      A   
ATOM    313  CD1 ILE    38      12.583  -8.919  -5.835  1.00 10.00      A   
ATOM    314  C   ILE    38      14.085  -6.719  -1.570  1.00 10.00      A   
ATOM    315  O   ILE    38      14.577  -7.295  -0.602  1.00 10.00      A   
ATOM    316  N   ILE    39      14.521  -5.544  -2.022  1.00 10.00      A   
ATOM    317  HN  ILE    39      14.066  -5.132  -2.789  1.00 10.00      A   
ATOM    318  CA  ILE    39      15.651  -4.846  -1.411  1.00 10.00      A   
ATOM    319  CB  ILE    39      15.988  -3.546  -2.174  1.00 10.00      A   
ATOM    320  CG1 ILE    39      16.111  -3.824  -3.674  1.00 10.00      A   
ATOM    321  CG2 ILE    39      17.275  -2.928  -1.643  1.00 10.00      A   
ATOM    322  CD1 ILE    39      16.060  -2.577  -4.530  1.00 10.00      A   
ATOM    323  C   ILE    39      15.342  -4.498   0.041  1.00 10.00      A   
ATOM    324  O   ILE    39      16.183  -4.674   0.926  1.00 10.00      A   
ATOM    325  N   SER    40      14.127  -4.013   0.273  1.00 10.00      A   
ATOM    326  HN  SER    40      13.507  -3.901  -0.481  1.00 10.00      A   
ATOM    327  CA  SER    40      13.687  -3.637   1.607  1.00 10.00      A   
ATOM    328  CB  SER    40      12.242  -3.134   1.549  1.00 10.00      A   
ATOM    329  OG  SER    40      11.981  -2.205   2.582  1.00 10.00      A   
ATOM    330  HG  SER    40      12.756  -1.642   2.708  1.00 10.00      A   
ATOM    331  C   SER    40      13.795  -4.822   2.567  1.00 10.00      A   
ATOM    332  O   SER    40      14.393  -4.712   3.643  1.00 10.00      A   
ATOM    333  N   LEU    41      13.231  -5.955   2.161  1.00 10.00      A   
ATOM    334  HN  LEU    41      12.780  -5.978   1.289  1.00 10.00      A   
ATOM    335  CA  LEU    41      13.259  -7.163   2.978  1.00 10.00      A   
ATOM    336  CB  LEU    41      12.358  -8.238   2.371  1.00 10.00      A   
ATOM    337  CG  LEU    41      10.862  -7.919   2.331  1.00 10.00      A   
ATOM    338  CD1 LEU    41      10.123  -8.933   1.474  1.00 10.00      A   
ATOM    339  CD2 LEU    41      10.284  -7.884   3.738  1.00 10.00      A   
ATOM    340  C   LEU    41      14.683  -7.687   3.140  1.00 10.00      A   
ATOM    341  O   LEU    41      15.093  -8.056   4.243  1.00 10.00      A   
ATOM    342  N   MET    42      15.435  -7.699   2.039  1.00 10.00      A   
ATOM    343  HN  MET    42      15.045  -7.382   1.192  1.00 10.00      A   
ATOM    344  CA  MET    42      16.818  -8.170   2.047  1.00 10.00      A   
ATOM    345  CB  MET    42      17.450  -8.017   0.660  1.00 10.00      A   
ATOM    346  CG  MET    42      17.205  -9.182  -0.284  1.00 10.00      A   
ATOM    347  SD  MET    42      17.879  -8.896  -1.935  1.00 10.00      A   
ATOM    348  CE  MET    42      19.626  -8.726  -1.571  1.00 10.00      A   
ATOM    349  C   MET    42      17.649  -7.400   3.062  1.00 10.00      A   
ATOM    350  O   MET    42      18.407  -7.988   3.834  1.00 10.00      A   
ATOM    351  N   GLY    43      17.490  -6.083   3.058  1.00 10.00      A   
ATOM    352  HN  GLY    43      16.861  -5.675   2.421  1.00 10.00      A   
ATOM    353  CA  GLY    43      18.228  -5.241   3.976  1.00 10.00      A   
ATOM    354  C   GLY    43      17.921  -5.557   5.426  1.00 10.00      A   
ATOM    355  O   GLY    43      18.826  -5.616   6.256  1.00 10.00      A   
ATOM    356  N   LEU    44      16.644  -5.780   5.718  1.00 10.00      A   
ATOM    357  HN  LEU    44      15.976  -5.733   4.996  1.00 10.00      A   
ATOM    358  CA  LEU    44      16.203  -6.093   7.071  1.00 10.00      A   
ATOM    359  CB  LEU    44      14.675  -6.196   7.113  1.00 10.00      A   
ATOM    360  CG  LEU    44      14.055  -6.708   8.416  1.00 10.00      A   
ATOM    361  CD1 LEU    44      14.334  -5.748   9.563  1.00 10.00      A   
ATOM    362  CD2 LEU    44      12.558  -6.924   8.244  1.00 10.00      A   
ATOM    363  C   LEU    44      16.825  -7.392   7.573  1.00 10.00      A   
ATOM    364  O   LEU    44      17.367  -7.448   8.679  1.00 10.00      A   
ATOM    365  N   GLN    45      16.758  -8.427   6.749  1.00 10.00      A   
ATOM    366  HN  GLN    45      16.326  -8.315   5.874  1.00 10.00      A   
ATOM    367  CA  GLN    45      17.296  -9.726   7.116  1.00 10.00      A   
ATOM    368  CB  GLN    45      16.835 -10.812   6.141  1.00 10.00      A   
ATOM    369  CG  GLN    45      17.044 -12.225   6.664  1.00 10.00      A   
ATOM    370  CD  GLN    45      16.287 -12.482   7.954  1.00 10.00      A   
ATOM    371  OE1 GLN    45      15.179 -13.015   7.947  1.00 10.00      A   
ATOM    372  NE2 GLN    45      16.875 -12.088   9.072  1.00 10.00      A   
ATOM    373 HE21 GLN    45      17.758 -11.657   9.005  1.00 10.00      A   
ATOM    374 HE22 GLN    45      16.396 -12.214   9.917  1.00 10.00      A   
ATOM    375  C   GLN    45      18.818  -9.716   7.224  1.00 10.00      A   
ATOM    376  O   GLN    45      19.386 -10.373   8.097  1.00 10.00      A   
ATOM    377  N   ALA    46      19.473  -8.962   6.348  1.00 10.00      A   
ATOM    378  HN  ALA    46      18.964  -8.445   5.684  1.00 10.00      A   
ATOM    379  CA  ALA    46      20.930  -8.886   6.346  1.00 10.00      A   
ATOM    380  CB  ALA    46      21.433  -8.296   5.039  1.00 10.00      A   
ATOM    381  C   ALA    46      21.456  -8.089   7.536  1.00 10.00      A   
ATOM    382  O   ALA    46      22.632  -8.190   7.892  1.00 10.00      A   
ATOM    383  N   LEU    47      20.592  -7.284   8.141  1.00 10.00      A   
ATOM    384  HN  LEU    47      19.671  -7.223   7.804  1.00 10.00      A   
ATOM    385  CA  LEU    47      20.988  -6.482   9.289  1.00 10.00      A   
ATOM    386  CB  LEU    47      20.234  -5.152   9.321  1.00 10.00      A   
ATOM    387  CG  LEU    47      20.658  -4.112   8.282  1.00 10.00      A   
ATOM    388  CD1 LEU    47      19.671  -2.958   8.259  1.00 10.00      A   
ATOM    389  CD2 LEU    47      22.064  -3.606   8.571  1.00 10.00      A   
ATOM    390  C   LEU    47      20.777  -7.246  10.590  1.00 10.00      A   
ATOM    391  O   LEU    47      21.492  -7.028  11.569  1.00 10.00      A   
ATOM    392  N   THR    48      19.812  -8.157  10.589  1.00 10.00      A   
ATOM    393  HN  THR    48      19.289  -8.304   9.772  1.00 10.00      A   
ATOM    394  CA  THR    48      19.511  -8.952  11.768  1.00 10.00      A   
ATOM    395  CB  THR    48      18.012  -9.302  11.823  1.00 10.00      A   
ATOM    396  OG1 THR    48      17.541  -9.568  10.496  1.00 10.00      A   
ATOM    397  HG1 THR    48      16.999  -8.828  10.195  1.00 10.00      A   
ATOM    398  CG2 THR    48      17.217  -8.147  12.410  1.00 10.00      A   
ATOM    399  C   THR    48      20.342 -10.236  11.786  1.00 10.00      A   
ATOM    400  O   THR    48      19.806 -11.339  11.922  1.00 10.00      A   
ATOM    401  N   PHE    49      21.653 -10.085  11.636  1.00 10.00      A   
ATOM    402  HN  PHE    49      22.019  -9.179  11.533  1.00 10.00      A   
ATOM    403  CA  PHE    49      22.564 -11.222  11.637  1.00 10.00      A   
ATOM    404  CB  PHE    49      23.206 -11.409  10.259  1.00 10.00      A   
ATOM    405  CG  PHE    49      22.374 -12.203   9.296  1.00 10.00      A   
ATOM    406  CD1 PHE    49      21.563 -13.230   9.745  1.00 10.00      A   
ATOM    407  CD2 PHE    49      22.406 -11.923   7.941  1.00 10.00      A   
ATOM    408  CE1 PHE    49      20.796 -13.963   8.864  1.00 10.00      A   
ATOM    409  CE2 PHE    49      21.641 -12.653   7.053  1.00 10.00      A   
ATOM    410  CZ  PHE    49      20.836 -13.675   7.517  1.00 10.00      A   
ATOM    411  C   PHE    49      23.652 -11.024  12.676  1.00 10.00      A   
ATOM    412  O   PHE    49      24.318  -9.989  12.686  1.00 10.00      A   
ATOM    413  N   ASN    50      23.817 -12.011  13.554  1.00 10.00      A   
ATOM    414  HN  ASN    50      23.230 -12.794  13.503  1.00 10.00      A   
ATOM    415  CA  ASN    50      24.835 -11.957  14.605  1.00 10.00      A   
ATOM    416  CB  ASN    50      26.252 -11.906  13.997  1.00 10.00      A   
ATOM    417  CG  ASN    50      27.370 -12.102  15.012  1.00 10.00      A   
ATOM    418  OD1 ASN    50      27.164 -12.655  16.094  1.00 10.00      A   
ATOM    419  ND2 ASN    50      28.570 -11.658  14.662  1.00 10.00      A   
ATOM    420 HD21 ASN    50      28.671 -11.236  13.782  1.00 10.00      A   
ATOM    421 HD22 ASN    50      29.311 -11.776  15.295  1.00 10.00      A   
ATOM    422  C   ASN    50      24.578 -10.778  15.547  1.00 10.00      A   
ATOM    423  O   ASN    50      25.505 -10.128  16.041  1.00 10.00      A   
ATOM    424  N   ARG    51      23.301 -10.504  15.785  1.00 10.00      A   
ATOM    425  HN  ARG    51      22.605 -11.057  15.366  1.00 10.00      A   
ATOM    426  CA  ARG    51      22.902  -9.418  16.663  1.00 10.00      A   
ATOM    427  CB  ARG    51      21.974  -8.442  15.933  1.00 10.00      A   
ATOM    428  CG  ARG    51      22.545  -7.870  14.650  1.00 10.00      A   
ATOM    429  CD  ARG    51      23.847  -7.130  14.902  1.00 10.00      A   
ATOM    430  NE  ARG    51      24.699  -7.144  13.721  1.00 10.00      A   
ATOM    431  HE  ARG    51      24.292  -7.458  12.882  1.00 10.00      A   
ATOM    432  CZ  ARG    51      25.973  -6.768  13.708  1.00 10.00      A   
ATOM    433  NH1 ARG    51      26.560  -6.339  14.821  1.00 10.00      A   
ATOM    434 HH11 ARG    51      26.024  -6.290  15.714  1.00 10.00      A   
ATOM    435 HH12 ARG    51      27.572  -6.047  14.807  1.00 10.00      A   
ATOM    436  NH2 ARG    51      26.663  -6.841  12.579  1.00 10.00      A   
ATOM    437 HH21 ARG    51      27.671  -6.546  12.556  1.00 10.00      A   
ATOM    438 HH22 ARG    51      26.208  -7.194  11.707  1.00 10.00      A   
ATOM    439  C   ARG    51      22.181  -9.972  17.880  1.00 10.00      A   
ATOM    440  O   ARG    51      21.675 -11.095  17.859  1.00 10.00      A   
ATOM    441  N   ARG    52      22.138  -9.189  18.938  1.00 10.00      A   
ATOM    442  HN  ARG    52      22.568  -8.307  18.903  1.00 10.00      A   
ATOM    443  CA  ARG    52      21.461  -9.606  20.152  1.00 10.00      A   
ATOM    444  CB  ARG    52      21.969  -8.793  21.346  1.00 10.00      A   
ATOM    445  CG  ARG    52      23.478  -8.592  21.356  1.00 10.00      A   
ATOM    446  CD  ARG    52      23.935  -7.846  22.597  1.00 10.00      A   
ATOM    447  NE  ARG    52      24.065  -8.735  23.750  1.00 10.00      A   
ATOM    448  HE  ARG    52      24.262  -9.680  23.565  1.00 10.00      A   
ATOM    449  CZ  ARG    52      23.931  -8.340  25.014  1.00 10.00      A   
ATOM    450  NH1 ARG    52      23.661  -7.069  25.292  1.00 10.00      A   
ATOM    451 HH11 ARG    52      23.546  -6.377  24.519  1.00 10.00      A   
ATOM    452 HH12 ARG    52      23.559  -6.754  26.283  1.00 10.00      A   
ATOM    453  NH2 ARG    52      24.080  -9.216  26.000  1.00 10.00      A   
ATOM    454 HH21 ARG    52      24.300 -10.213  25.787  1.00 10.00      A   
ATOM    455 HH22 ARG    52      23.973  -8.913  26.992  1.00 10.00      A   
ATOM    456  C   ARG    52      19.956  -9.424  19.962  1.00 10.00      A   
ATOM    457  O   ARG    52      19.539  -8.590  19.156  1.00 10.00      A   
ATOM    458  N   PRO    53      19.128 -10.217  20.662  1.00 10.00      A   
ATOM    459  CA  PRO    53      17.662 -10.140  20.556  1.00 10.00      A   
ATOM    460  CB  PRO    53      17.186 -10.974  21.743  1.00 10.00      A   
ATOM    461  CG  PRO    53      18.266 -11.983  21.921  1.00 10.00      A   
ATOM    462  CD  PRO    53      19.551 -11.271  21.604  1.00 10.00      A   
ATOM    463  C   PRO    53      17.121  -8.710  20.643  1.00 10.00      A   
ATOM    464  O   PRO    53      16.340  -8.283  19.788  1.00 10.00      A   
ATOM    465  N   LEU    54      17.552  -7.967  21.659  1.00 10.00      A   
ATOM    466  HN  LEU    54      18.183  -8.353  22.301  1.00 10.00      A   
ATOM    467  CA  LEU    54      17.102  -6.590  21.835  1.00 10.00      A   
ATOM    468  CB  LEU    54      17.516  -6.035  23.199  1.00 10.00      A   
ATOM    469  CG  LEU    54      16.539  -6.295  24.348  1.00 10.00      A   
ATOM    470  CD1 LEU    54      17.063  -5.701  25.645  1.00 10.00      A   
ATOM    471  CD2 LEU    54      15.168  -5.727  24.016  1.00 10.00      A   
ATOM    472  C   LEU    54      17.595  -5.693  20.705  1.00 10.00      A   
ATOM    473  O   LEU    54      16.877  -4.800  20.251  1.00 10.00      A   
ATOM    474  N   GLN    55      18.821  -5.932  20.256  1.00 10.00      A   
ATOM    475  HN  GLN    55      19.355  -6.639  20.677  1.00 10.00      A   
ATOM    476  CA  GLN    55      19.397  -5.161  19.163  1.00 10.00      A   
ATOM    477  CB  GLN    55      20.855  -5.554  18.930  1.00 10.00      A   
ATOM    478  CG  GLN    55      21.849  -4.875  19.856  1.00 10.00      A   
ATOM    479  CD  GLN    55      23.285  -5.181  19.482  1.00 10.00      A   
ATOM    480  OE1 GLN    55      23.594  -6.263  18.982  1.00 10.00      A   
ATOM    481  NE2 GLN    55      24.167  -4.226  19.707  1.00 10.00      A   
ATOM    482 HE21 GLN    55      23.849  -3.380  20.096  1.00 10.00      A   
ATOM    483 HE22 GLN    55      25.103  -4.397  19.476  1.00 10.00      A   
ATOM    484  C   GLN    55      18.602  -5.396  17.887  1.00 10.00      A   
ATOM    485  O   GLN    55      18.316  -4.463  17.138  1.00 10.00      A   
ATOM    486  N   SER    56      18.244  -6.650  17.654  1.00 10.00      A   
ATOM    487  HN  SER    56      18.511  -7.348  18.292  1.00 10.00      A   
ATOM    488  CA  SER    56      17.477  -7.023  16.479  1.00 10.00      A   
ATOM    489  CB  SER    56      17.344  -8.542  16.408  1.00 10.00      A   
ATOM    490  OG  SER    56      18.611  -9.158  16.580  1.00 10.00      A   
ATOM    491  HG  SER    56      18.907  -9.037  17.492  1.00 10.00      A   
ATOM    492  C   SER    56      16.106  -6.354  16.502  1.00 10.00      A   
ATOM    493  O   SER    56      15.621  -5.876  15.477  1.00 10.00      A   
ATOM    494  N   ALA    57      15.502  -6.300  17.684  1.00 10.00      A   
ATOM    495  HN  ALA    57      15.940  -6.706  18.464  1.00 10.00      A   
ATOM    496  CA  ALA    57      14.201  -5.669  17.849  1.00 10.00      A   
ATOM    497  CB  ALA    57      13.700  -5.857  19.273  1.00 10.00      A   
ATOM    498  C   ALA    57      14.297  -4.187  17.498  1.00 10.00      A   
ATOM    499  O   ALA    57      13.398  -3.622  16.876  1.00 10.00      A   
ATOM    500  N   ALA    58      15.410  -3.572  17.890  1.00 10.00      A   
ATOM    501  HN  ALA    58      16.086  -4.082  18.385  1.00 10.00      A   
ATOM    502  CA  ALA    58      15.650  -2.164  17.611  1.00 10.00      A   
ATOM    503  CB  ALA    58      16.875  -1.671  18.370  1.00 10.00      A   
ATOM    504  C   ALA    58      15.825  -1.951  16.111  1.00 10.00      A   
ATOM    505  O   ALA    58      15.354  -0.959  15.556  1.00 10.00      A   
ATOM    506  N   ILE    59      16.500  -2.896  15.461  1.00 10.00      A   
ATOM    507  HN  ILE    59      16.863  -3.657  15.966  1.00 10.00      A   
ATOM    508  CA  ILE    59      16.726  -2.826  14.022  1.00 10.00      A   
ATOM    509  CB  ILE    59      17.666  -3.950  13.532  1.00 10.00      A   
ATOM    510  CG1 ILE    59      19.059  -3.782  14.146  1.00 10.00      A   
ATOM    511  CG2 ILE    59      17.755  -3.959  12.010  1.00 10.00      A   
ATOM    512  CD1 ILE    59      19.982  -4.960  13.909  1.00 10.00      A   
ATOM    513  C   ILE    59      15.397  -2.903  13.275  1.00 10.00      A   
ATOM    514  O   ILE    59      15.118  -2.080  12.404  1.00 10.00      A   
ATOM    515  N   GLY    60      14.577  -3.887  13.639  1.00 10.00      A   
ATOM    516  HN  GLY    60      14.861  -4.516  14.340  1.00 10.00      A   
ATOM    517  CA  GLY    60      13.280  -4.048  13.006  1.00 10.00      A   
ATOM    518  C   GLY    60      12.397  -2.838  13.241  1.00 10.00      A   
ATOM    519  O   GLY    60      11.616  -2.443  12.372  1.00 10.00      A   
ATOM    520  N   PHE    61      12.536  -2.241  14.418  1.00 10.00      A   
ATOM    521  HN  PHE    61      13.168  -2.617  15.071  1.00 10.00      A   
ATOM    522  CA  PHE    61      11.770  -1.059  14.776  1.00 10.00      A   
ATOM    523  CB  PHE    61      11.988  -0.714  16.252  1.00 10.00      A   
ATOM    524  CG  PHE    61      11.176   0.451  16.739  1.00 10.00      A   
ATOM    525  CD1 PHE    61       9.815   0.319  16.955  1.00 10.00      A   
ATOM    526  CD2 PHE    61      11.773   1.676  16.987  1.00 10.00      A   
ATOM    527  CE1 PHE    61       9.064   1.385  17.410  1.00 10.00      A   
ATOM    528  CE2 PHE    61      11.028   2.746  17.441  1.00 10.00      A   
ATOM    529  CZ  PHE    61       9.671   2.601  17.653  1.00 10.00      A   
ATOM    530  C   PHE    61      12.173   0.118  13.895  1.00 10.00      A   
ATOM    531  O   PHE    61      11.322   0.845  13.394  1.00 10.00      A   
ATOM    532  N   CYS    62      13.476   0.292  13.701  1.00 10.00      A   
ATOM    533  HN  CYS    62      14.111  -0.321  14.130  1.00 10.00      A   
ATOM    534  CA  CYS    62      13.987   1.379  12.871  1.00 10.00      A   
ATOM    535  CB  CYS    62      15.489   1.559  13.076  1.00 10.00      A   
ATOM    536  SG  CYS    62      15.957   1.856  14.797  1.00 10.00      A   
ATOM    537  HG  CYS    62      15.718   0.740  15.478  1.00 10.00      A   
ATOM    538  C   CYS    62      13.658   1.139  11.401  1.00 10.00      A   
ATOM    539  O   CYS    62      13.383   2.079  10.652  1.00 10.00      A   
ATOM    540  N   TRP    63      13.685  -0.126  10.999  1.00 10.00      A   
ATOM    541  HN  TRP    63      13.941  -0.825  11.640  1.00 10.00      A   
ATOM    542  CA  TRP    63      13.361  -0.508   9.632  1.00 10.00      A   
ATOM    543  CB  TRP    63      13.561  -2.018   9.461  1.00 10.00      A   
ATOM    544  CG  TRP    63      13.320  -2.534   8.075  1.00 10.00      A   
ATOM    545  CD1 TRP    63      14.220  -2.591   7.050  1.00 10.00      A   
ATOM    546  CD2 TRP    63      12.100  -3.086   7.568  1.00 10.00      A   
ATOM    547  NE1 TRP    63      13.633  -3.139   5.935  1.00 10.00      A   
ATOM    548  HE1 TRP    63      14.073  -3.286   5.068  1.00 10.00      A   
ATOM    549  CE2 TRP    63      12.332  -3.451   6.229  1.00 10.00      A   
ATOM    550  CE3 TRP    63      10.834  -3.304   8.118  1.00 10.00      A   
ATOM    551  CZ2 TRP    63      11.346  -4.026   5.432  1.00 10.00      A   
ATOM    552  CZ3 TRP    63       9.857  -3.873   7.326  1.00 10.00      A   
ATOM    553  CH2 TRP    63      10.118  -4.228   5.997  1.00 10.00      A   
ATOM    554  C   TRP    63      11.915  -0.123   9.341  1.00 10.00      A   
ATOM    555  O   TRP    63      11.607   0.474   8.305  1.00 10.00      A   
ATOM    556  N   GLY    64      11.032  -0.449  10.280  1.00 10.00      A   
ATOM    557  HN  GLY    64      11.338  -0.925  11.085  1.00 10.00      A   
ATOM    558  CA  GLY    64       9.632  -0.116  10.130  1.00 10.00      A   
ATOM    559  C   GLY    64       9.407   1.373  10.276  1.00 10.00      A   
ATOM    560  O   GLY    64       8.504   1.937   9.661  1.00 10.00      A   
ATOM    561  N   PHE    65      10.248   2.010  11.085  1.00 10.00      A   
ATOM    562  HN  PHE    65      10.939   1.492  11.554  1.00 10.00      A   
ATOM    563  CA  PHE    65      10.166   3.447  11.321  1.00 10.00      A   
ATOM    564  CB  PHE    65      11.235   3.872  12.329  1.00 10.00      A   
ATOM    565  CG  PHE    65      10.772   4.900  13.320  1.00 10.00      A   
ATOM    566  CD1 PHE    65       9.676   4.654  14.134  1.00 10.00      A   
ATOM    567  CD2 PHE    65      11.435   6.107  13.443  1.00 10.00      A   
ATOM    568  CE1 PHE    65       9.252   5.596  15.051  1.00 10.00      A   
ATOM    569  CE2 PHE    65      11.017   7.053  14.357  1.00 10.00      A   
ATOM    570  CZ  PHE    65       9.924   6.796  15.162  1.00 10.00      A   
ATOM    571  C   PHE    65      10.342   4.215  10.015  1.00 10.00      A   
ATOM    572  O   PHE    65       9.796   5.305   9.843  1.00 10.00      A   
ATOM    573  N   GLY    66      11.113   3.639   9.103  1.00 10.00      A   
ATOM    574  HN  GLY    66      11.541   2.781   9.310  1.00 10.00      A   
ATOM    575  CA  GLY    66      11.333   4.262   7.816  1.00 10.00      A   
ATOM    576  C   GLY    66      10.223   3.918   6.845  1.00 10.00      A   
ATOM    577  O   GLY    66       9.703   4.791   6.149  1.00 10.00      A   
ATOM    578  N   LEU    67       9.845   2.645   6.823  1.00 10.00      A   
ATOM    579  HN  LEU    67      10.293   2.007   7.420  1.00 10.00      A   
ATOM    580  CA  LEU    67       8.789   2.162   5.940  1.00 10.00      A   
ATOM    581  CB  LEU    67       8.667   0.638   6.048  1.00 10.00      A   
ATOM    582  CG  LEU    67       7.509  -0.011   5.284  1.00 10.00      A   
ATOM    583  CD1 LEU    67       7.672   0.179   3.785  1.00 10.00      A   
ATOM    584  CD2 LEU    67       7.397  -1.486   5.629  1.00 10.00      A   
ATOM    585  C   LEU    67       7.448   2.819   6.263  1.00 10.00      A   
ATOM    586  O   LEU    67       6.759   3.316   5.372  1.00 10.00      A   
ATOM    587  N   PHE    68       7.090   2.824   7.539  1.00 10.00      A   
ATOM    588  HN  PHE    68       7.691   2.420   8.207  1.00 10.00      A   
ATOM    589  CA  PHE    68       5.833   3.410   7.980  1.00 10.00      A   
ATOM    590  CB  PHE    68       5.396   2.812   9.320  1.00 10.00      A   
ATOM    591  CG  PHE    68       4.907   1.392   9.231  1.00 10.00      A   
ATOM    592  CD1 PHE    68       5.798   0.332   9.245  1.00 10.00      A   
ATOM    593  CD2 PHE    68       3.553   1.119   9.135  1.00 10.00      A   
ATOM    594  CE1 PHE    68       5.350  -0.973   9.163  1.00 10.00      A   
ATOM    595  CE2 PHE    68       3.097  -0.182   9.052  1.00 10.00      A   
ATOM    596  CZ  PHE    68       3.997  -1.229   9.067  1.00 10.00      A   
ATOM    597  C   PHE    68       5.941   4.928   8.085  1.00 10.00      A   
ATOM    598  O   PHE    68       5.031   5.649   7.673  1.00 10.00      A   
ATOM    599  N   GLY    69       7.066   5.406   8.614  1.00 10.00      A   
ATOM    600  HN  GLY    69       7.764   4.777   8.896  1.00 10.00      A   
ATOM    601  CA  GLY    69       7.283   6.837   8.776  1.00 10.00      A   
ATOM    602  C   GLY    69       7.115   7.603   7.480  1.00 10.00      A   
ATOM    603  O   GLY    69       6.420   8.618   7.433  1.00 10.00      A   
ATOM    604  N   SER    70       7.745   7.116   6.426  1.00 10.00      A   
ATOM    605  HN  SER    70       8.293   6.304   6.523  1.00 10.00      A   
ATOM    606  CA  SER    70       7.649   7.755   5.124  1.00 10.00      A   
ATOM    607  CB  SER    70       9.037   7.870   4.491  1.00 10.00      A   
ATOM    608  OG  SER    70       9.953   8.462   5.402  1.00 10.00      A   
ATOM    609  HG  SER    70       9.557   8.487   6.282  1.00 10.00      A   
ATOM    610  C   SER    70       6.697   6.973   4.217  1.00 10.00      A   
ATOM    611  O   SER    70       6.806   7.014   2.991  1.00 10.00      A   
ATOM    612  N   GLY    71       5.757   6.269   4.839  1.00 10.00      A   
ATOM    613  HN  GLY    71       5.715   6.287   5.819  1.00 10.00      A   
ATOM    614  CA  GLY    71       4.797   5.481   4.092  1.00 10.00      A   
ATOM    615  C   GLY    71       3.366   5.863   4.404  1.00 10.00      A   
ATOM    616  O   GLY    71       2.612   6.242   3.511  1.00 10.00      A   
ATOM    617  N   ILE    72       2.994   5.792   5.676  1.00 10.00      A   
ATOM    618  HN  ILE    72       3.647   5.511   6.352  1.00 10.00      A   
ATOM    619  CA  ILE    72       1.639   6.134   6.096  1.00 10.00      A   
ATOM    620  CB  ILE    72       1.167   5.298   7.309  1.00 10.00      A   
ATOM    621  CG1 ILE    72       2.052   5.555   8.535  1.00 10.00      A   
ATOM    622  CG2 ILE    72       1.141   3.815   6.963  1.00 10.00      A   
ATOM    623  CD1 ILE    72       1.496   4.985   9.822  1.00 10.00      A   
ATOM    624  C   ILE    72       1.535   7.626   6.415  1.00 10.00      A   
ATOM    625  O   ILE    72       0.690   8.053   7.198  1.00 10.00      A   
ATOM    626  N   ASN    73       2.377   8.420   5.767  1.00 10.00      A   
ATOM    627  HN  ASN    73       3.000   8.025   5.119  1.00 10.00      A   
ATOM    628  CA  ASN    73       2.399   9.867   5.982  1.00 10.00      A   
ATOM    629  CB  ASN    73       3.685  10.485   5.421  1.00 10.00      A   
ATOM    630  CG  ASN    73       3.725  10.505   3.903  1.00 10.00      A   
ATOM    631  OD1 ASN    73       3.839   9.462   3.258  1.00 10.00      A   
ATOM    632  ND2 ASN    73       3.657  11.692   3.325  1.00 10.00      A   
ATOM    633 HD21 ASN    73       3.589  12.486   3.900  1.00 10.00      A   
ATOM    634 HD22 ASN    73       3.680  11.732   2.344  1.00 10.00      A   
ATOM    635  C   ASN    73       1.172  10.543   5.375  1.00 10.00      A   
ATOM    636  O   ASN    73       0.976  11.750   5.523  1.00 10.00      A   
ATOM    637  N   TRP    74       0.346   9.757   4.704  1.00 10.00      A   
ATOM    638  HN  TRP    74       0.554   8.803   4.630  1.00 10.00      A   
ATOM    639  CA  TRP    74      -0.862  10.271   4.077  1.00 10.00      A   
ATOM    640  CB  TRP    74      -1.299   9.387   2.904  1.00 10.00      A   
ATOM    641  CG  TRP    74      -1.456   7.936   3.249  1.00 10.00      A   
ATOM    642  CD1 TRP    74      -0.478   6.987   3.247  1.00 10.00      A   
ATOM    643  CD2 TRP    74      -2.664   7.266   3.634  1.00 10.00      A   
ATOM    644  NE1 TRP    74      -0.997   5.772   3.615  1.00 10.00      A   
ATOM    645  HE1 TRP    74      -0.489   4.931   3.692  1.00 10.00      A   
ATOM    646  CE2 TRP    74      -2.335   5.915   3.859  1.00 10.00      A   
ATOM    647  CE3 TRP    74      -3.987   7.676   3.820  1.00 10.00      A   
ATOM    648  CZ2 TRP    74      -3.282   4.972   4.251  1.00 10.00      A   
ATOM    649  CZ3 TRP    74      -4.926   6.738   4.209  1.00 10.00      A   
ATOM    650  CH2 TRP    74      -4.568   5.402   4.424  1.00 10.00      A   
ATOM    651  C   TRP    74      -1.995  10.427   5.088  1.00 10.00      A   
ATOM    652  O   TRP    74      -2.942  11.179   4.856  1.00 10.00      A   
ATOM    653  N   VAL    75      -1.887   9.728   6.220  1.00 10.00      A   
ATOM    654  HN  VAL    75      -1.105   9.149   6.356  1.00 10.00      A   
ATOM    655  CA  VAL    75      -2.914   9.801   7.261  1.00 10.00      A   
ATOM    656  CB  VAL    75      -2.799   8.658   8.298  1.00 10.00      A   
ATOM    657  CG1 VAL    75      -2.776   7.301   7.612  1.00 10.00      A   
ATOM    658  CG2 VAL    75      -1.583   8.840   9.192  1.00 10.00      A   
ATOM    659  C   VAL    75      -2.880  11.148   7.979  1.00 10.00      A   
ATOM    660  O   VAL    75      -3.786  11.487   8.739  1.00 10.00      A   
ATOM    661  N   TYR    76      -1.820  11.908   7.723  1.00 10.00      A   
ATOM    662  HN  TYR    76      -1.133  11.567   7.110  1.00 10.00      A   
ATOM    663  CA  TYR    76      -1.641  13.225   8.320  1.00 10.00      A   
ATOM    664  CB  TYR    76      -0.318  13.826   7.829  1.00 10.00      A   
ATOM    665  CG  TYR    76      -0.084  15.269   8.219  1.00 10.00      A   
ATOM    666  CD1 TYR    76       0.220  15.615   9.528  1.00 10.00      A   
ATOM    667  CD2 TYR    76      -0.154  16.282   7.271  1.00 10.00      A   
ATOM    668  CE1 TYR    76       0.449  16.931   9.883  1.00 10.00      A   
ATOM    669  CE2 TYR    76       0.070  17.600   7.619  1.00 10.00      A   
ATOM    670  CZ  TYR    76       0.373  17.919   8.926  1.00 10.00      A   
ATOM    671  OH  TYR    76       0.609  19.228   9.274  1.00 10.00      A   
ATOM    672  HH  TYR    76      -0.004  19.801   8.796  1.00 10.00      A   
ATOM    673  C   TYR    76      -2.809  14.140   7.961  1.00 10.00      A   
ATOM    674  O   TYR    76      -3.281  14.924   8.788  1.00 10.00      A   
ATOM    675  N   VAL    77      -3.284  14.013   6.729  1.00 10.00      A   
ATOM    676  HN  VAL    77      -2.876  13.355   6.126  1.00 10.00      A   
ATOM    677  CA  VAL    77      -4.397  14.822   6.249  1.00 10.00      A   
ATOM    678  CB  VAL    77      -4.618  14.639   4.732  1.00 10.00      A   
ATOM    679  CG1 VAL    77      -5.661  15.624   4.218  1.00 10.00      A   
ATOM    680  CG2 VAL    77      -3.307  14.804   3.978  1.00 10.00      A   
ATOM    681  C   VAL    77      -5.680  14.466   6.992  1.00 10.00      A   
ATOM    682  O   VAL    77      -6.460  15.345   7.356  1.00 10.00      A   
ATOM    683  N   SER    78      -5.879  13.175   7.232  1.00 10.00      A   
ATOM    684  HN  SER    78      -5.214  12.523   6.926  1.00 10.00      A   
ATOM    685  CA  SER    78      -7.064  12.693   7.928  1.00 10.00      A   
ATOM    686  CB  SER    78      -7.115  11.169   7.845  1.00 10.00      A   
ATOM    687  OG  SER    78      -6.592  10.724   6.602  1.00 10.00      A   
ATOM    688  HG  SER    78      -7.271  10.237   6.124  1.00 10.00      A   
ATOM    689  C   SER    78      -7.084  13.148   9.389  1.00 10.00      A   
ATOM    690  O   SER    78      -8.144  13.450   9.943  1.00 10.00      A   
ATOM    691  N   ILE    79      -5.914  13.199  10.009  1.00 10.00      A   
ATOM    692  HN  ILE    79      -5.101  12.932   9.526  1.00 10.00      A   
ATOM    693  CA  ILE    79      -5.811  13.624  11.399  1.00 10.00      A   
ATOM    694  CB  ILE    79      -4.458  13.223  12.022  1.00 10.00      A   
ATOM    695  CG1 ILE    79      -4.265  11.706  11.921  1.00 10.00      A   
ATOM    696  CG2 ILE    79      -4.388  13.668  13.476  1.00 10.00      A   
ATOM    697  CD1 ILE    79      -2.926  11.214  12.428  1.00 10.00      A   
ATOM    698  C   ILE    79      -6.024  15.131  11.522  1.00 10.00      A   
ATOM    699  O   ILE    79      -6.677  15.607  12.452  1.00 10.00      A   
ATOM    700  N   ALA    80      -5.500  15.877  10.559  1.00 10.00      A   
ATOM    701  HN  ALA    80      -5.005  15.442   9.829  1.00 10.00      A   
ATOM    702  CA  ALA    80      -5.630  17.328  10.564  1.00 10.00      A   
ATOM    703  CB  ALA    80      -4.699  17.948   9.534  1.00 10.00      A   
ATOM    704  C   ALA    80      -7.071  17.774  10.313  1.00 10.00      A   
ATOM    705  O   ALA    80      -7.454  18.889  10.666  1.00 10.00      A   
ATOM    706  N   THR    81      -7.871  16.903   9.713  1.00 10.00      A   
ATOM    707  HN  THR    81      -7.525  16.022   9.466  1.00 10.00      A   
ATOM    708  CA  THR    81      -9.256  17.232   9.412  1.00 10.00      A   
ATOM    709  CB  THR    81      -9.686  16.652   8.053  1.00 10.00      A   
ATOM    710  OG1 THR    81      -9.040  15.389   7.851  1.00 10.00      A   
ATOM    711  HG1 THR    81      -8.149  15.533   7.503  1.00 10.00      A   
ATOM    712  CG2 THR    81      -9.310  17.600   6.925  1.00 10.00      A   
ATOM    713  C   THR    81     -10.216  16.754  10.501  1.00 10.00      A   
ATOM    714  O   THR    81     -10.961  17.550  11.070  1.00 10.00      A   
ATOM    715  N   PHE    82     -10.182  15.461  10.802  1.00 10.00      A   
ATOM    716  HN  PHE    82      -9.545  14.877  10.334  1.00 10.00      A   
ATOM    717  CA  PHE    82     -11.072  14.885  11.807  1.00 10.00      A   
ATOM    718  CB  PHE    82     -11.152  13.363  11.653  1.00 10.00      A   
ATOM    719  CG  PHE    82     -12.247  12.723  12.462  1.00 10.00      A   
ATOM    720  CD1 PHE    82     -13.570  12.830  12.065  1.00 10.00      A   
ATOM    721  CD2 PHE    82     -11.955  12.012  13.615  1.00 10.00      A   
ATOM    722  CE1 PHE    82     -14.582  12.244  12.802  1.00 10.00      A   
ATOM    723  CE2 PHE    82     -12.961  11.424  14.358  1.00 10.00      A   
ATOM    724  CZ  PHE    82     -14.277  11.538  13.951  1.00 10.00      A   
ATOM    725  C   PHE    82     -10.663  15.265  13.230  1.00 10.00      A   
ATOM    726  O   PHE    82     -11.502  15.669  14.039  1.00 10.00      A   
ATOM    727  N   GLY    83      -9.379  15.130  13.529  1.00 10.00      A   
ATOM    728  HN  GLY    83      -8.759  14.793  12.847  1.00 10.00      A   
ATOM    729  CA  GLY    83      -8.884  15.457  14.851  1.00 10.00      A   
ATOM    730  C   GLY    83      -8.974  16.940  15.154  1.00 10.00      A   
ATOM    731  O   GLY    83      -9.429  17.333  16.234  1.00 10.00      A   
ATOM    732  N   GLY    84      -8.544  17.762  14.203  1.00 10.00      A   
ATOM    733  HN  GLY    84      -8.193  17.386  13.368  1.00 10.00      A   
ATOM    734  CA  GLY    84      -8.585  19.200  14.390  1.00 10.00      A   
ATOM    735  C   GLY    84      -7.552  19.669  15.394  1.00 10.00      A   
ATOM    736  O   GLY    84      -7.809  20.568  16.199  1.00 10.00      A   
ATOM    737  N   MET    85      -6.384  19.055  15.346  1.00 10.00      A   
ATOM    738  HN  MET    85      -6.242  18.354  14.676  1.00 10.00      A   
ATOM    739  CA  MET    85      -5.298  19.396  16.249  1.00 10.00      A   
ATOM    740  CB  MET    85      -4.690  18.118  16.842  1.00 10.00      A   
ATOM    741  CG  MET    85      -5.628  17.353  17.758  1.00 10.00      A   
ATOM    742  SD  MET    85      -6.154  18.327  19.180  1.00 10.00      A   
ATOM    743  CE  MET    85      -7.219  17.153  20.013  1.00 10.00      A   
ATOM    744  C   MET    85      -4.232  20.191  15.506  1.00 10.00      A   
ATOM    745  O   MET    85      -4.210  20.199  14.274  1.00 10.00      A   
ATOM    746  N   PRO    86      -3.360  20.906  16.241  1.00 10.00      A   
ATOM    747  CA  PRO    86      -2.277  21.692  15.637  1.00 10.00      A   
ATOM    748  CB  PRO    86      -1.547  22.292  16.844  1.00 10.00      A   
ATOM    749  CG  PRO    86      -2.541  22.252  17.951  1.00 10.00      A   
ATOM    750  CD  PRO    86      -3.380  21.033  17.707  1.00 10.00      A   
ATOM    751  C   PRO    86      -1.318  20.816  14.831  1.00 10.00      A   
ATOM    752  O   PRO    86      -1.212  19.609  15.073  1.00 10.00      A   
ATOM    753  N   GLY    87      -0.613  21.441  13.894  1.00 10.00      A   
ATOM    754  HN  GLY    87      -0.737  22.407  13.775  1.00 10.00      A   
ATOM    755  CA  GLY    87       0.336  20.737  13.041  1.00 10.00      A   
ATOM    756  C   GLY    87       1.267  19.794  13.789  1.00 10.00      A   
ATOM    757  O   GLY    87       1.249  18.590  13.533  1.00 10.00      A   
ATOM    758  N   PRO    88       2.093  20.308  14.723  1.00 10.00      A   
ATOM    759  CA  PRO    88       3.033  19.486  15.503  1.00 10.00      A   
ATOM    760  CB  PRO    88       3.564  20.450  16.575  1.00 10.00      A   
ATOM    761  CG  PRO    88       2.681  21.652  16.504  1.00 10.00      A   
ATOM    762  CD  PRO    88       2.201  21.728  15.087  1.00 10.00      A   
ATOM    763  C   PRO    88       2.369  18.280  16.170  1.00 10.00      A   
ATOM    764  O   PRO    88       2.958  17.197  16.242  1.00 10.00      A   
ATOM    765  N   VAL    89       1.144  18.468  16.653  1.00 10.00      A   
ATOM    766  HN  VAL    89       0.720  19.344  16.550  1.00 10.00      A   
ATOM    767  CA  VAL    89       0.410  17.399  17.314  1.00 10.00      A   
ATOM    768  CB  VAL    89      -0.868  17.919  18.008  1.00 10.00      A   
ATOM    769  CG1 VAL    89      -1.574  16.792  18.749  1.00 10.00      A   
ATOM    770  CG2 VAL    89      -0.533  19.056  18.963  1.00 10.00      A   
ATOM    771  C   VAL    89       0.048  16.306  16.315  1.00 10.00      A   
ATOM    772  O   VAL    89       0.229  15.118  16.586  1.00 10.00      A   
ATOM    773  N   ASN    90      -0.445  16.720  15.153  1.00 10.00      A   
ATOM    774  HN  ASN    90      -0.566  17.685  15.003  1.00 10.00      A   
ATOM    775  CA  ASN    90      -0.822  15.785  14.097  1.00 10.00      A   
ATOM    776  CB  ASN    90      -1.416  16.523  12.892  1.00 10.00      A   
ATOM    777  CG  ASN    90      -2.695  17.268  13.213  1.00 10.00      A   
ATOM    778  OD1 ASN    90      -3.491  16.839  14.045  1.00 10.00      A   
ATOM    779  ND2 ASN    90      -2.903  18.390  12.545  1.00 10.00      A   
ATOM    780 HD21 ASN    90      -2.233  18.671  11.888  1.00 10.00      A   
ATOM    781 HD22 ASN    90      -3.712  18.904  12.750  1.00 10.00      A   
ATOM    782  C   ASN    90       0.385  14.975  13.650  1.00 10.00      A   
ATOM    783  O   ASN    90       0.306  13.756  13.504  1.00 10.00      A   
ATOM    784  N   ILE    91       1.505  15.664  13.446  1.00 10.00      A   
ATOM    785  HN  ILE    91       1.497  16.636  13.586  1.00 10.00      A   
ATOM    786  CA  ILE    91       2.743  15.017  13.020  1.00 10.00      A   
ATOM    787  CB  ILE    91       3.898  16.032  12.868  1.00 10.00      A   
ATOM    788  CG1 ILE    91       3.510  17.141  11.889  1.00 10.00      A   
ATOM    789  CG2 ILE    91       5.170  15.332  12.405  1.00 10.00      A   
ATOM    790  CD1 ILE    91       4.493  18.291  11.842  1.00 10.00      A   
ATOM    791  C   ILE    91       3.151  13.949  14.026  1.00 10.00      A   
ATOM    792  O   ILE    91       3.481  12.822  13.650  1.00 10.00      A   
ATOM    793  N   PHE    92       3.101  14.306  15.307  1.00 10.00      A   
ATOM    794  HN  PHE    92       2.809  15.216  15.536  1.00 10.00      A   
ATOM    795  CA  PHE    92       3.461  13.387  16.377  1.00 10.00      A   
ATOM    796  CB  PHE    92       3.350  14.073  17.744  1.00 10.00      A   
ATOM    797  CG  PHE    92       3.530  13.145  18.914  1.00 10.00      A   
ATOM    798  CD1 PHE    92       4.759  12.556  19.169  1.00 10.00      A   
ATOM    799  CD2 PHE    92       2.465  12.859  19.758  1.00 10.00      A   
ATOM    800  CE1 PHE    92       4.924  11.701  20.241  1.00 10.00      A   
ATOM    801  CE2 PHE    92       2.623  12.006  20.832  1.00 10.00      A   
ATOM    802  CZ  PHE    92       3.854  11.426  21.073  1.00 10.00      A   
ATOM    803  C   PHE    92       2.594  12.131  16.339  1.00 10.00      A   
ATOM    804  O   PHE    92       3.097  11.019  16.492  1.00 10.00      A   
ATOM    805  N   LEU    93       1.297  12.318  16.111  1.00 10.00      A   
ATOM    806  HN  LEU    93       0.961  13.233  15.981  1.00 10.00      A   
ATOM    807  CA  LEU    93       0.356  11.204  16.052  1.00 10.00      A   
ATOM    808  CB  LEU    93      -1.082  11.716  15.943  1.00 10.00      A   
ATOM    809  CG  LEU    93      -1.613  12.490  17.155  1.00 10.00      A   
ATOM    810  CD1 LEU    93      -3.003  13.042  16.879  1.00 10.00      A   
ATOM    811  CD2 LEU    93      -1.623  11.610  18.396  1.00 10.00      A   
ATOM    812  C   LEU    93       0.682  10.257  14.901  1.00 10.00      A   
ATOM    813  O   LEU    93       0.639   9.037  15.062  1.00 10.00      A   
ATOM    814  N   VAL    94       1.023  10.824  13.748  1.00 10.00      A   
ATOM    815  HN  VAL    94       1.035  11.804  13.684  1.00 10.00      A   
ATOM    816  CA  VAL    94       1.370  10.025  12.572  1.00 10.00      A   
ATOM    817  CB  VAL    94       1.627  10.907  11.326  1.00 10.00      A   
ATOM    818  CG1 VAL    94       1.921  10.048  10.104  1.00 10.00      A   
ATOM    819  CG2 VAL    94       0.441  11.817  11.055  1.00 10.00      A   
ATOM    820  C   VAL    94       2.604   9.167  12.852  1.00 10.00      A   
ATOM    821  O   VAL    94       2.654   7.988  12.491  1.00 10.00      A   
ATOM    822  N   VAL    95       3.593   9.762  13.508  1.00 10.00      A   
ATOM    823  HN  VAL    95       3.496  10.705  13.766  1.00 10.00      A   
ATOM    824  CA  VAL    95       4.822   9.055  13.848  1.00 10.00      A   
ATOM    825  CB  VAL    95       5.930  10.029  14.306  1.00 10.00      A   
ATOM    826  CG1 VAL    95       7.220   9.282  14.611  1.00 10.00      A   
ATOM    827  CG2 VAL    95       6.171  11.101  13.253  1.00 10.00      A   
ATOM    828  C   VAL    95       4.554   8.024  14.944  1.00 10.00      A   
ATOM    829  O   VAL    95       5.056   6.900  14.891  1.00 10.00      A   
ATOM    830  N   LEU    96       3.737   8.409  15.920  1.00 10.00      A   
ATOM    831  HN  LEU    96       3.356   9.317  15.893  1.00 10.00      A   
ATOM    832  CA  LEU    96       3.390   7.532  17.033  1.00 10.00      A   
ATOM    833  CB  LEU    96       2.543   8.289  18.058  1.00 10.00      A   
ATOM    834  CG  LEU    96       2.352   7.608  19.415  1.00 10.00      A   
ATOM    835  CD1 LEU    96       3.654   7.598  20.200  1.00 10.00      A   
ATOM    836  CD2 LEU    96       1.242   8.284  20.208  1.00 10.00      A   
ATOM    837  C   LEU    96       2.646   6.295  16.536  1.00 10.00      A   
ATOM    838  O   LEU    96       2.858   5.183  17.029  1.00 10.00      A   
ATOM    839  N   LEU    97       1.772   6.499  15.557  1.00 10.00      A   
ATOM    840  HN  LEU    97       1.635   7.415  15.223  1.00 10.00      A   
ATOM    841  CA  LEU    97       1.005   5.407  14.969  1.00 10.00      A   
ATOM    842  CB  LEU    97      -0.057   5.956  14.009  1.00 10.00      A   
ATOM    843  CG  LEU    97      -0.978   4.926  13.348  1.00 10.00      A   
ATOM    844  CD1 LEU    97      -1.844   4.230  14.389  1.00 10.00      A   
ATOM    845  CD2 LEU    97      -1.840   5.585  12.280  1.00 10.00      A   
ATOM    846  C   LEU    97       1.945   4.459  14.235  1.00 10.00      A   
ATOM    847  O   LEU    97       1.835   3.237  14.352  1.00 10.00      A   
ATOM    848  N   ALA    98       2.885   5.042  13.497  1.00 10.00      A   
ATOM    849  HN  ALA    98       2.913   6.022  13.452  1.00 10.00      A   
ATOM    850  CA  ALA    98       3.870   4.273  12.749  1.00 10.00      A   
ATOM    851  CB  ALA    98       4.748   5.205  11.927  1.00 10.00      A   
ATOM    852  C   ALA    98       4.725   3.442  13.697  1.00 10.00      A   
ATOM    853  O   ALA    98       5.026   2.283  13.418  1.00 10.00      A   
ATOM    854  N   ALA    99       5.101   4.042  14.821  1.00 10.00      A   
ATOM    855  HN  ALA    99       4.829   4.974  14.977  1.00 10.00      A   
ATOM    856  CA  ALA    99       5.913   3.364  15.821  1.00 10.00      A   
ATOM    857  CB  ALA    99       6.290   4.326  16.939  1.00 10.00      A   
ATOM    858  C   ALA    99       5.182   2.150  16.385  1.00 10.00      A   
ATOM    859  O   ALA    99       5.768   1.082  16.545  1.00 10.00      A   
ATOM    860  N   TYR   100       3.893   2.316  16.662  1.00 10.00      A   
ATOM    861  HN  TYR   100       3.480   3.190  16.495  1.00 10.00      A   
ATOM    862  CA  TYR   100       3.076   1.234  17.205  1.00 10.00      A   
ATOM    863  CB  TYR   100       1.663   1.736  17.516  1.00 10.00      A   
ATOM    864  CG  TYR   100       0.843   0.782  18.357  1.00 10.00      A   
ATOM    865  CD1 TYR   100       1.072   0.658  19.722  1.00 10.00      A   
ATOM    866  CD2 TYR   100      -0.164   0.010  17.789  1.00 10.00      A   
ATOM    867  CE1 TYR   100       0.322  -0.206  20.496  1.00 10.00      A   
ATOM    868  CE2 TYR   100      -0.917  -0.856  18.556  1.00 10.00      A   
ATOM    869  CZ  TYR   100      -0.670  -0.959  19.909  1.00 10.00      A   
ATOM    870  OH  TYR   100      -1.424  -1.817  20.677  1.00 10.00      A   
ATOM    871  HH  TYR   100      -1.296  -2.722  20.364  1.00 10.00      A   
ATOM    872  C   TYR   100       3.010   0.065  16.227  1.00 10.00      A   
ATOM    873  O   TYR   100       3.092  -1.099  16.620  1.00 10.00      A   
ATOM    874  N   LEU   101       2.873   0.383  14.948  1.00 10.00      A   
ATOM    875  HN  LEU   101       2.809   1.329  14.695  1.00 10.00      A   
ATOM    876  CA  LEU   101       2.802  -0.639  13.913  1.00 10.00      A   
ATOM    877  CB  LEU   101       2.244  -0.056  12.614  1.00 10.00      A   
ATOM    878  CG  LEU   101       0.805   0.462  12.675  1.00 10.00      A   
ATOM    879  CD1 LEU   101       0.444   1.194  11.393  1.00 10.00      A   
ATOM    880  CD2 LEU   101      -0.169  -0.678  12.934  1.00 10.00      A   
ATOM    881  C   LEU   101       4.168  -1.276  13.674  1.00 10.00      A   
ATOM    882  O   LEU   101       4.262  -2.420  13.227  1.00 10.00      A   
ATOM    883  N   SER   102       5.221  -0.539  13.992  1.00 10.00      A   
ATOM    884  HN  SER   102       5.081   0.365  14.350  1.00 10.00      A   
ATOM    885  CA  SER   102       6.580  -1.030  13.817  1.00 10.00      A   
ATOM    886  CB  SER   102       7.556   0.136  13.657  1.00 10.00      A   
ATOM    887  OG  SER   102       7.192   0.942  12.551  1.00 10.00      A   
ATOM    888  HG  SER   102       6.415   1.468  12.781  1.00 10.00      A   
ATOM    889  C   SER   102       7.001  -1.929  14.975  1.00 10.00      A   
ATOM    890  O   SER   102       7.983  -2.665  14.873  1.00 10.00      A   
ATOM    891  N   LEU   103       6.247  -1.872  16.070  1.00 10.00      A   
ATOM    892  HN  LEU   103       5.483  -1.256  16.094  1.00 10.00      A   
ATOM    893  CA  LEU   103       6.538  -2.693  17.240  1.00 10.00      A   
ATOM    894  CB  LEU   103       5.581  -2.363  18.389  1.00 10.00      A   
ATOM    895  CG  LEU   103       5.791  -1.016  19.087  1.00 10.00      A   
ATOM    896  CD1 LEU   103       4.704  -0.776  20.123  1.00 10.00      A   
ATOM    897  CD2 LEU   103       7.167  -0.953  19.732  1.00 10.00      A   
ATOM    898  C   LEU   103       6.440  -4.175  16.891  1.00 10.00      A   
ATOM    899  O   LEU   103       7.146  -5.010  17.456  1.00 10.00      A   
ATOM    900  N   TYR   104       5.558  -4.491  15.949  1.00 10.00      A   
ATOM    901  HN  TYR   104       5.019  -3.780  15.543  1.00 10.00      A   
ATOM    902  CA  TYR   104       5.371  -5.867  15.511  1.00 10.00      A   
ATOM    903  CB  TYR   104       4.115  -5.996  14.648  1.00 10.00      A   
ATOM    904  CG  TYR   104       2.844  -5.670  15.394  1.00 10.00      A   
ATOM    905  CD1 TYR   104       2.301  -4.393  15.351  1.00 10.00      A   
ATOM    906  CD2 TYR   104       2.194  -6.634  16.152  1.00 10.00      A   
ATOM    907  CE1 TYR   104       1.146  -4.086  16.041  1.00 10.00      A   
ATOM    908  CE2 TYR   104       1.037  -6.337  16.844  1.00 10.00      A   
ATOM    909  CZ  TYR   104       0.517  -5.061  16.786  1.00 10.00      A   
ATOM    910  OH  TYR   104      -0.632  -4.758  17.476  1.00 10.00      A   
ATOM    911  HH  TYR   104      -1.255  -4.322  16.883  1.00 10.00      A   
ATOM    912  C   TYR   104       6.602  -6.353  14.759  1.00 10.00      A   
ATOM    913  O   TYR   104       7.056  -7.477  14.956  1.00 10.00      A   
ATOM    914  N   THR   105       7.152  -5.487  13.913  1.00 10.00      A   
ATOM    915  HN  THR   105       6.744  -4.605  13.794  1.00 10.00      A   
ATOM    916  CA  THR   105       8.343  -5.820  13.151  1.00 10.00      A   
ATOM    917  CB  THR   105       8.700  -4.683  12.177  1.00 10.00      A   
ATOM    918  OG1 THR   105       7.531  -3.882  11.931  1.00 10.00      A   
ATOM    919  HG1 THR   105       7.777  -2.953  11.960  1.00 10.00      A   
ATOM    920  CG2 THR   105       9.200  -5.254  10.859  1.00 10.00      A   
ATOM    921  C   THR   105       9.512  -6.063  14.104  1.00 10.00      A   
ATOM    922  O   THR   105      10.312  -6.979  13.910  1.00 10.00      A   
ATOM    923  N   GLY   106       9.585  -5.242  15.148  1.00 10.00      A   
ATOM    924  HN  GLY   106       8.921  -4.525  15.242  1.00 10.00      A   
ATOM    925  CA  GLY   106      10.635  -5.385  16.135  1.00 10.00      A   
ATOM    926  C   GLY   106      10.527  -6.711  16.858  1.00 10.00      A   
ATOM    927  O   GLY   106      11.532  -7.383  17.100  1.00 10.00      A   
ATOM    928  N   LEU   107       9.297  -7.094  17.187  1.00 10.00      A   
ATOM    929  HN  LEU   107       8.539  -6.508  16.968  1.00 10.00      A   
ATOM    930  CA  LEU   107       9.042  -8.358  17.864  1.00 10.00      A   
ATOM    931  CB  LEU   107       7.558  -8.476  18.234  1.00 10.00      A   
ATOM    932  CG  LEU   107       7.147  -9.734  19.004  1.00 10.00      A   
ATOM    933  CD1 LEU   107       7.763  -9.741  20.396  1.00 10.00      A   
ATOM    934  CD2 LEU   107       5.634  -9.837  19.085  1.00 10.00      A   
ATOM    935  C   LEU   107       9.456  -9.519  16.964  1.00 10.00      A   
ATOM    936  O   LEU   107      10.086 -10.477  17.417  1.00 10.00      A   
ATOM    937  N   PHE   108       9.112  -9.410  15.683  1.00 10.00      A   
ATOM    938  HN  PHE   108       8.607  -8.618  15.392  1.00 10.00      A   
ATOM    939  CA  PHE   108       9.450 -10.431  14.699  1.00 10.00      A   
ATOM    940  CB  PHE   108       8.907 -10.035  13.317  1.00 10.00      A   
ATOM    941  CG  PHE   108       9.466 -10.831  12.169  1.00 10.00      A   
ATOM    942  CD1 PHE   108       9.221 -12.186  12.060  1.00 10.00      A   
ATOM    943  CD2 PHE   108      10.242 -10.218  11.198  1.00 10.00      A   
ATOM    944  CE1 PHE   108       9.738 -12.918  11.008  1.00 10.00      A   
ATOM    945  CE2 PHE   108      10.762 -10.944  10.142  1.00 10.00      A   
ATOM    946  CZ  PHE   108      10.511 -12.297  10.047  1.00 10.00      A   
ATOM    947  C   PHE   108      10.962 -10.649  14.646  1.00 10.00      A   
ATOM    948  O   PHE   108      11.439 -11.778  14.763  1.00 10.00      A   
ATOM    949  N   ALA   109      11.708  -9.558  14.493  1.00 10.00      A   
ATOM    950  HN  ALA   109      11.264  -8.683  14.413  1.00 10.00      A   
ATOM    951  CA  ALA   109      13.163  -9.620  14.431  1.00 10.00      A   
ATOM    952  CB  ALA   109      13.737  -8.241  14.152  1.00 10.00      A   
ATOM    953  C   ALA   109      13.742 -10.178  15.726  1.00 10.00      A   
ATOM    954  O   ALA   109      14.673 -10.986  15.704  1.00 10.00      A   
ATOM    955  N   GLY   110      13.179  -9.745  16.848  1.00 10.00      A   
ATOM    956  HN  GLY   110      12.434  -9.106  16.795  1.00 10.00      A   
ATOM    957  CA  GLY   110      13.642 -10.201  18.144  1.00 10.00      A   
ATOM    958  C   GLY   110      13.451 -11.690  18.340  1.00 10.00      A   
ATOM    959  O   GLY   110      14.395 -12.401  18.691  1.00 10.00      A   
ATOM    960  N   VAL   111      12.232 -12.165  18.100  1.00 10.00      A   
ATOM    961  HN  VAL   111      11.525 -11.543  17.809  1.00 10.00      A   
ATOM    962  CA  VAL   111      11.914 -13.579  18.251  1.00 10.00      A   
ATOM    963  CB  VAL   111      10.406 -13.856  18.047  1.00 10.00      A   
ATOM    964  CG1 VAL   111      10.115 -15.348  18.112  1.00 10.00      A   
ATOM    965  CG2 VAL   111       9.583 -13.114  19.089  1.00 10.00      A   
ATOM    966  C   VAL   111      12.734 -14.430  17.283  1.00 10.00      A   
ATOM    967  O   VAL   111      13.283 -15.466  17.665  1.00 10.00      A   
ATOM    968  N   LEU   112      12.832 -13.977  16.041  1.00 10.00      A   
ATOM    969  HN  LEU   112      12.375 -13.138  15.799  1.00 10.00      A   
ATOM    970  CA  LEU   112      13.583 -14.695  15.018  1.00 10.00      A   
ATOM    971  CB  LEU   112      13.468 -13.965  13.678  1.00 10.00      A   
ATOM    972  CG  LEU   112      14.066 -14.667  12.459  1.00 10.00      A   
ATOM    973  CD1 LEU   112      13.198 -15.840  12.035  1.00 10.00      A   
ATOM    974  CD2 LEU   112      14.243 -13.683  11.313  1.00 10.00      A   
ATOM    975  C   LEU   112      15.054 -14.849  15.402  1.00 10.00      A   
ATOM    976  O   LEU   112      15.627 -15.933  15.286  1.00 10.00      A   
ATOM    977  N   SER   113      15.648 -13.767  15.879  1.00 10.00      A   
ATOM    978  HN  SER   113      15.132 -12.935  15.968  1.00 10.00      A   
ATOM    979  CA  SER   113      17.052 -13.774  16.259  1.00 10.00      A   
ATOM    980  CB  SER   113      17.588 -12.346  16.338  1.00 10.00      A   
ATOM    981  OG  SER   113      17.336 -11.652  15.127  1.00 10.00      A   
ATOM    982  HG  SER   113      16.447 -11.276  15.156  1.00 10.00      A   
ATOM    983  C   SER   113      17.320 -14.528  17.560  1.00 10.00      A   
ATOM    984  O   SER   113      18.431 -15.009  17.776  1.00 10.00      A   
ATOM    985  N   ARG   114      16.320 -14.636  18.427  1.00 10.00      A   
ATOM    986  HN  ARG   114      15.448 -14.234  18.219  1.00 10.00      A   
ATOM    987  CA  ARG   114      16.513 -15.339  19.690  1.00 10.00      A   
ATOM    988  CB  ARG   114      15.681 -14.738  20.831  1.00 10.00      A   
ATOM    989  CG  ARG   114      14.191 -15.022  20.767  1.00 10.00      A   
ATOM    990  CD  ARG   114      13.639 -15.344  22.146  1.00 10.00      A   
ATOM    991  NE  ARG   114      14.077 -16.662  22.616  1.00 10.00      A   
ATOM    992  HE  ARG   114      14.970 -16.968  22.336  1.00 10.00      A   
ATOM    993  CZ  ARG   114      13.353 -17.453  23.409  1.00 10.00      A   
ATOM    994  NH1 ARG   114      12.161 -17.065  23.839  1.00 10.00      A   
ATOM    995 HH11 ARG   114      11.780 -16.134  23.564  1.00 10.00      A   
ATOM    996 HH12 ARG   114      11.598 -17.688  24.462  1.00 10.00      A   
ATOM    997  NH2 ARG   114      13.827 -18.635  23.773  1.00 10.00      A   
ATOM    998 HH21 ARG   114      13.262 -19.261  24.391  1.00 10.00      A   
ATOM    999 HH22 ARG   114      14.767 -18.945  23.446  1.00 10.00      A   
ATOM   1000  C   ARG   114      16.291 -16.845  19.550  1.00 10.00      A   
ATOM   1001  O   ARG   114      16.977 -17.640  20.187  1.00 10.00      A   
ATOM   1002  N   LEU   115      15.338 -17.241  18.713  1.00 10.00      A   
ATOM   1003  HN  LEU   115      14.812 -16.571  18.225  1.00 10.00      A   
ATOM   1004  CA  LEU   115      15.055 -18.659  18.513  1.00 10.00      A   
ATOM   1005  CB  LEU   115      13.618 -18.885  18.038  1.00 10.00      A   
ATOM   1006  CG  LEU   115      12.515 -18.608  19.064  1.00 10.00      A   
ATOM   1007  CD1 LEU   115      11.146 -18.881  18.462  1.00 10.00      A   
ATOM   1008  CD2 LEU   115      12.723 -19.436  20.325  1.00 10.00      A   
ATOM   1009  C   LEU   115      16.051 -19.286  17.545  1.00 10.00      A   
ATOM   1010  O   LEU   115      16.419 -20.454  17.685  1.00 10.00      A   
ATOM   1011  N   TRP   116      16.477 -18.508  16.556  1.00 10.00      A   
ATOM   1012  HN  TRP   116      16.128 -17.593  16.483  1.00 10.00      A   
ATOM   1013  CA  TRP   116      17.445 -18.973  15.570  1.00 10.00      A   
ATOM   1014  CB  TRP   116      16.764 -19.287  14.232  1.00 10.00      A   
ATOM   1015  CG  TRP   116      15.543 -20.150  14.347  1.00 10.00      A   
ATOM   1016  CD1 TRP   116      15.499 -21.515  14.349  1.00 10.00      A   
ATOM   1017  CD2 TRP   116      14.186 -19.705  14.474  1.00 10.00      A   
ATOM   1018  NE1 TRP   116      14.200 -21.945  14.475  1.00 10.00      A   
ATOM   1019  HE1 TRP   116      13.906 -22.887  14.504  1.00 10.00      A   
ATOM   1020  CE2 TRP   116      13.376 -20.853  14.553  1.00 10.00      A   
ATOM   1021  CE3 TRP   116      13.577 -18.447  14.530  1.00 10.00      A   
ATOM   1022  CZ2 TRP   116      11.991 -20.782  14.687  1.00 10.00      A   
ATOM   1023  CZ3 TRP   116      12.202 -18.380  14.662  1.00 10.00      A   
ATOM   1024  CH2 TRP   116      11.424 -19.540  14.740  1.00 10.00      A   
ATOM   1025  C   TRP   116      18.528 -17.912  15.378  1.00 10.00      A   
ATOM   1026  O   TRP   116      18.500 -17.139  14.418  1.00 10.00      A   
ATOM   1027  N   PRO   117      19.493 -17.853  16.304  1.00 10.00      A   
ATOM   1028  CA  PRO   117      20.576 -16.868  16.255  1.00 10.00      A   
ATOM   1029  CB  PRO   117      21.147 -16.915  17.672  1.00 10.00      A   
ATOM   1030  CG  PRO   117      20.892 -18.309  18.129  1.00 10.00      A   
ATOM   1031  CD  PRO   117      19.602 -18.735  17.484  1.00 10.00      A   
ATOM   1032  C   PRO   117      21.661 -17.208  15.232  1.00 10.00      A   
ATOM   1033  O   PRO   117      22.434 -16.335  14.832  1.00 10.00      A   
ATOM   1034  N   LYS   118      21.724 -18.464  14.809  1.00 10.00      A   
ATOM   1035  HN  LYS   118      21.077 -19.121  15.149  1.00 10.00      A   
ATOM   1036  CA  LYS   118      22.731 -18.880  13.841  1.00 10.00      A   
ATOM   1037  CB  LYS   118      22.950 -20.391  13.875  1.00 10.00      A   
ATOM   1038  CG  LYS   118      23.770 -20.872  15.055  1.00 10.00      A   
ATOM   1039  CD  LYS   118      24.323 -22.262  14.798  1.00 10.00      A   
ATOM   1040  CE  LYS   118      25.190 -22.733  15.951  1.00 10.00      A   
ATOM   1041  NZ  LYS   118      25.847 -24.032  15.652  1.00 10.00      A   
ATOM   1042  HZ1 LYS   118      25.145 -24.720  15.313  1.00 10.00      A   
ATOM   1043  HZ2 LYS   118      26.298 -24.412  16.509  1.00 10.00      A   
ATOM   1044  HZ3 LYS   118      26.574 -23.906  14.921  1.00 10.00      A   
ATOM   1045  C   LYS   118      22.367 -18.441  12.431  1.00 10.00      A   
ATOM   1046  O   LYS   118      21.188 -18.398  12.064  1.00 10.00      A   
ATOM   1047  N   THR   119      23.385 -18.112  11.648  1.00 10.00      A   
ATOM   1048  HN  THR   119      24.297 -18.174  12.003  1.00 10.00      A   
ATOM   1049  CA  THR   119      23.191 -17.679  10.272  1.00 10.00      A   
ATOM   1050  CB  THR   119      24.361 -16.789   9.802  1.00 10.00      A   
ATOM   1051  OG1 THR   119      24.700 -15.857  10.839  1.00 10.00      A   
ATOM   1052  HG1 THR   119      24.802 -16.333  11.675  1.00 10.00      A   
ATOM   1053  CG2 THR   119      23.983 -16.021   8.544  1.00 10.00      A   
ATOM   1054  C   THR   119      23.074 -18.899   9.356  1.00 10.00      A   
ATOM   1055  O   THR   119      24.075 -19.430   8.871  1.00 10.00      A   
ATOM   1056  N   THR   120      21.850 -19.358   9.150  1.00 10.00      A   
ATOM   1057  HN  THR   120      21.092 -18.896   9.567  1.00 10.00      A   
ATOM   1058  CA  THR   120      21.599 -20.519   8.311  1.00 10.00      A   
ATOM   1059  CB  THR   120      21.382 -21.781   9.176  1.00 10.00      A   
ATOM   1060  OG1 THR   120      22.095 -21.642  10.416  1.00 10.00      A   
ATOM   1061  HG1 THR   120      22.989 -21.325  10.235  1.00 10.00      A   
ATOM   1062  CG2 THR   120      21.880 -23.023   8.452  1.00 10.00      A   
ATOM   1063  C   THR   120      20.365 -20.292   7.439  1.00 10.00      A   
ATOM   1064  O   THR   120      19.446 -19.563   7.825  1.00 10.00      A   
ATOM   1065  N   TRP   121      20.345 -20.929   6.272  1.00 10.00      A   
ATOM   1066  HN  TRP   121      21.109 -21.494   6.028  1.00 10.00      A   
ATOM   1067  CA  TRP   121      19.230 -20.807   5.333  1.00 10.00      A   
ATOM   1068  CB  TRP   121      19.496 -21.621   4.059  1.00 10.00      A   
ATOM   1069  CG  TRP   121      19.769 -23.078   4.301  1.00 10.00      A   
ATOM   1070  CD1 TRP   121      20.945 -23.636   4.714  1.00 10.00      A   
ATOM   1071  CD2 TRP   121      18.849 -24.165   4.134  1.00 10.00      A   
ATOM   1072  NE1 TRP   121      20.814 -24.997   4.818  1.00 10.00      A   
ATOM   1073  HE1 TRP   121      21.523 -25.620   5.097  1.00 10.00      A   
ATOM   1074  CE2 TRP   121      19.537 -25.349   4.467  1.00 10.00      A   
ATOM   1075  CE3 TRP   121      17.510 -24.253   3.738  1.00 10.00      A   
ATOM   1076  CZ2 TRP   121      18.932 -26.602   4.416  1.00 10.00      A   
ATOM   1077  CZ3 TRP   121      16.912 -25.499   3.687  1.00 10.00      A   
ATOM   1078  CH2 TRP   121      17.622 -26.657   4.024  1.00 10.00      A   
ATOM   1079  C   TRP   121      17.901 -21.218   5.966  1.00 10.00      A   
ATOM   1080  O   TRP   121      16.840 -20.730   5.580  1.00 10.00      A   
ATOM   1081  N   LEU   122      17.971 -22.105   6.952  1.00 10.00      A   
ATOM   1082  HN  LEU   122      18.848 -22.456   7.211  1.00 10.00      A   
ATOM   1083  CA  LEU   122      16.782 -22.586   7.648  1.00 10.00      A   
ATOM   1084  CB  LEU   122      17.169 -23.679   8.647  1.00 10.00      A   
ATOM   1085  CG  LEU   122      17.769 -24.955   8.051  1.00 10.00      A   
ATOM   1086  CD1 LEU   122      18.669 -25.647   9.063  1.00 10.00      A   
ATOM   1087  CD2 LEU   122      16.666 -25.895   7.584  1.00 10.00      A   
ATOM   1088  C   LEU   122      16.056 -21.453   8.372  1.00 10.00      A   
ATOM   1089  O   LEU   122      14.838 -21.485   8.530  1.00 10.00      A   
ATOM   1090  N   ARG   123      16.801 -20.439   8.790  1.00 10.00      A   
ATOM   1091  HN  ARG   123      17.765 -20.442   8.608  1.00 10.00      A   
ATOM   1092  CA  ARG   123      16.213 -19.316   9.504  1.00 10.00      A   
ATOM   1093  CB  ARG   123      17.239 -18.672  10.443  1.00 10.00      A   
ATOM   1094  CG  ARG   123      16.668 -17.568  11.322  1.00 10.00      A   
ATOM   1095  CD  ARG   123      17.301 -16.220  11.017  1.00 10.00      A   
ATOM   1096  NE  ARG   123      18.010 -15.679  12.175  1.00 10.00      A   
ATOM   1097  HE  ARG   123      18.122 -16.279  12.954  1.00 10.00      A   
ATOM   1098  CZ  ARG   123      18.501 -14.442  12.244  1.00 10.00      A   
ATOM   1099  NH1 ARG   123      18.355 -13.605  11.228  1.00 10.00      A   
ATOM   1100 HH11 ARG   123      18.743 -12.633  11.292  1.00 10.00      A   
ATOM   1101 HH12 ARG   123      17.859 -13.910  10.366  1.00 10.00      A   
ATOM   1102  NH2 ARG   123      19.147 -14.039  13.330  1.00 10.00      A   
ATOM   1103 HH21 ARG   123      19.280 -14.689  14.133  1.00 10.00      A   
ATOM   1104 HH22 ARG   123      19.527 -13.065  13.386  1.00 10.00      A   
ATOM   1105  C   ARG   123      15.654 -18.267   8.551  1.00 10.00      A   
ATOM   1106  O   ARG   123      14.652 -17.624   8.850  1.00 10.00      A   
ATOM   1107  N   VAL   124      16.290 -18.110   7.401  1.00 10.00      A   
ATOM   1108  HN  VAL   124      17.061 -18.681   7.196  1.00 10.00      A   
ATOM   1109  CA  VAL   124      15.866 -17.100   6.435  1.00 10.00      A   
ATOM   1110  CB  VAL   124      17.064 -16.466   5.694  1.00 10.00      A   
ATOM   1111  CG1 VAL   124      17.994 -15.793   6.690  1.00 10.00      A   
ATOM   1112  CG2 VAL   124      17.820 -17.503   4.876  1.00 10.00      A   
ATOM   1113  C   VAL   124      14.820 -17.594   5.434  1.00 10.00      A   
ATOM   1114  O   VAL   124      13.964 -16.827   5.001  1.00 10.00      A   
ATOM   1115  N   ALA   125      14.879 -18.868   5.075  1.00 10.00      A   
ATOM   1116  HN  ALA   125      15.573 -19.448   5.458  1.00 10.00      A   
ATOM   1117  CA  ALA   125      13.938 -19.417   4.104  1.00 10.00      A   
ATOM   1118  CB  ALA   125      14.666 -20.292   3.093  1.00 10.00      A   
ATOM   1119  C   ALA   125      12.795 -20.187   4.758  1.00 10.00      A   
ATOM   1120  O   ALA   125      11.710 -20.306   4.187  1.00 10.00      A   
ATOM   1121  N   ILE   126      13.024 -20.703   5.956  1.00 10.00      A   
ATOM   1122  HN  ILE   126      13.889 -20.559   6.386  1.00 10.00      A   
ATOM   1123  CA  ILE   126      11.997 -21.476   6.643  1.00 10.00      A   
ATOM   1124  CB  ILE   126      12.539 -22.835   7.138  1.00 10.00      A   
ATOM   1125  CG1 ILE   126      13.241 -23.596   6.005  1.00 10.00      A   
ATOM   1126  CG2 ILE   126      11.429 -23.677   7.754  1.00 10.00      A   
ATOM   1127  CD1 ILE   126      12.347 -23.931   4.828  1.00 10.00      A   
ATOM   1128  C   ILE   126      11.390 -20.711   7.818  1.00 10.00      A   
ATOM   1129  O   ILE   126      10.202 -20.388   7.812  1.00 10.00      A   
ATOM   1130  N   ALA   127      12.217 -20.412   8.810  1.00 10.00      A   
ATOM   1131  HN  ALA   127      13.163 -20.673   8.736  1.00 10.00      A   
ATOM   1132  CA  ALA   127      11.770 -19.721  10.015  1.00 10.00      A   
ATOM   1133  CB  ALA   127      12.901 -19.638  11.023  1.00 10.00      A   
ATOM   1134  C   ALA   127      11.175 -18.335   9.753  1.00 10.00      A   
ATOM   1135  O   ALA   127      10.057 -18.052  10.185  1.00 10.00      A   
ATOM   1136  N   ALA   128      11.924 -17.480   9.058  1.00 10.00      A   
ATOM   1137  HN  ALA   128      12.807 -17.773   8.740  1.00 10.00      A   
ATOM   1138  CA  ALA   128      11.486 -16.112   8.764  1.00 10.00      A   
ATOM   1139  CB  ALA   128      12.524 -15.346   7.953  1.00 10.00      A   
ATOM   1140  C   ALA   128      10.081 -16.011   8.150  1.00 10.00      A   
ATOM   1141  O   ALA   128       9.202 -15.390   8.743  1.00 10.00      A   
ATOM   1142  N   PRO   129       9.830 -16.621   6.971  1.00 10.00      A   
ATOM   1143  CA  PRO   129       8.513 -16.550   6.322  1.00 10.00      A   
ATOM   1144  CB  PRO   129       8.691 -17.367   5.037  1.00 10.00      A   
ATOM   1145  CG  PRO   129      10.163 -17.396   4.809  1.00 10.00      A   
ATOM   1146  CD  PRO   129      10.784 -17.414   6.173  1.00 10.00      A   
ATOM   1147  C   PRO   129       7.401 -17.143   7.185  1.00 10.00      A   
ATOM   1148  O   PRO   129       6.281 -16.634   7.204  1.00 10.00      A   
ATOM   1149  N   ALA   130       7.720 -18.207   7.915  1.00 10.00      A   
ATOM   1150  HN  ALA   130       8.637 -18.557   7.875  1.00 10.00      A   
ATOM   1151  CA  ALA   130       6.744 -18.867   8.774  1.00 10.00      A   
ATOM   1152  CB  ALA   130       7.259 -20.225   9.224  1.00 10.00      A   
ATOM   1153  C   ALA   130       6.388 -18.002   9.979  1.00 10.00      A   
ATOM   1154  O   ALA   130       5.292 -18.104  10.523  1.00 10.00      A   
ATOM   1155  N   LEU   131       7.319 -17.157  10.397  1.00 10.00      A   
ATOM   1156  HN  LEU   131       8.183 -17.126   9.932  1.00 10.00      A   
ATOM   1157  CA  LEU   131       7.090 -16.282  11.536  1.00 10.00      A   
ATOM   1158  CB  LEU   131       8.399 -16.009  12.283  1.00 10.00      A   
ATOM   1159  CG  LEU   131       8.276 -15.317  13.644  1.00 10.00      A   
ATOM   1160  CD1 LEU   131       7.428 -16.145  14.598  1.00 10.00      A   
ATOM   1161  CD2 LEU   131       9.654 -15.063  14.234  1.00 10.00      A   
ATOM   1162  C   LEU   131       6.447 -14.975  11.088  1.00 10.00      A   
ATOM   1163  O   LEU   131       5.527 -14.477  11.734  1.00 10.00      A   
ATOM   1164  N   TRP   132       6.932 -14.445   9.966  1.00 10.00      A   
ATOM   1165  HN  TRP   132       7.667 -14.907   9.503  1.00 10.00      A   
ATOM   1166  CA  TRP   132       6.422 -13.196   9.403  1.00 10.00      A   
ATOM   1167  CB  TRP   132       7.121 -12.897   8.067  1.00 10.00      A   
ATOM   1168  CG  TRP   132       6.620 -11.667   7.364  1.00 10.00      A   
ATOM   1169  CD1 TRP   132       5.785 -11.619   6.282  1.00 10.00      A   
ATOM   1170  CD2 TRP   132       6.928 -10.308   7.692  1.00 10.00      A   
ATOM   1171  NE1 TRP   132       5.558 -10.313   5.918  1.00 10.00      A   
ATOM   1172  HE1 TRP   132       4.989 -10.017   5.172  1.00 10.00      A   
ATOM   1173  CE2 TRP   132       6.244  -9.490   6.771  1.00 10.00      A   
ATOM   1174  CE3 TRP   132       7.711  -9.702   8.678  1.00 10.00      A   
ATOM   1175  CZ2 TRP   132       6.324  -8.101   6.805  1.00 10.00      A   
ATOM   1176  CZ3 TRP   132       7.789  -8.324   8.710  1.00 10.00      A   
ATOM   1177  CH2 TRP   132       7.098  -7.538   7.781  1.00 10.00      A   
ATOM   1178  C   TRP   132       4.914 -13.269   9.199  1.00 10.00      A   
ATOM   1179  O   TRP   132       4.189 -12.328   9.520  1.00 10.00      A   
ATOM   1180  N   GLN   133       4.454 -14.400   8.678  1.00 10.00      A   
ATOM   1181  HN  GLN   133       5.089 -15.111   8.447  1.00 10.00      A   
ATOM   1182  CA  GLN   133       3.035 -14.612   8.427  1.00 10.00      A   
ATOM   1183  CB  GLN   133       2.815 -15.999   7.817  1.00 10.00      A   
ATOM   1184  CG  GLN   133       1.533 -16.120   7.011  1.00 10.00      A   
ATOM   1185  CD  GLN   133       1.449 -15.087   5.905  1.00 10.00      A   
ATOM   1186  OE1 GLN   133       2.458 -14.692   5.322  1.00 10.00      A   
ATOM   1187  NE2 GLN   133       0.248 -14.624   5.625  1.00 10.00      A   
ATOM   1188 HE21 GLN   133      -0.513 -14.967   6.142  1.00 10.00      A   
ATOM   1189 HE22 GLN   133       0.163 -13.948   4.912  1.00 10.00      A   
ATOM   1190  C   GLN   133       2.213 -14.465   9.706  1.00 10.00      A   
ATOM   1191  O   GLN   133       1.133 -13.877   9.700  1.00 10.00      A   
ATOM   1192  N   VAL   134       2.741 -14.986  10.806  1.00 10.00      A   
ATOM   1193  HN  VAL   134       3.617 -15.420  10.755  1.00 10.00      A   
ATOM   1194  CA  VAL   134       2.055 -14.916  12.092  1.00 10.00      A   
ATOM   1195  CB  VAL   134       2.704 -15.854  13.134  1.00 10.00      A   
ATOM   1196  CG1 VAL   134       1.914 -15.856  14.435  1.00 10.00      A   
ATOM   1197  CG2 VAL   134       2.825 -17.264  12.578  1.00 10.00      A   
ATOM   1198  C   VAL   134       2.059 -13.487  12.625  1.00 10.00      A   
ATOM   1199  O   VAL   134       1.023 -12.966  13.044  1.00 10.00      A   
ATOM   1200  N   THR   135       3.224 -12.854  12.591  1.00 10.00      A   
ATOM   1201  HN  THR   135       4.014 -13.320  12.236  1.00 10.00      A   
ATOM   1202  CA  THR   135       3.369 -11.489  13.073  1.00 10.00      A   
ATOM   1203  CB  THR   135       4.840 -11.033  13.019  1.00 10.00      A   
ATOM   1204  OG1 THR   135       5.682 -12.083  13.512  1.00 10.00      A   
ATOM   1205  HG1 THR   135       5.732 -12.029  14.473  1.00 10.00      A   
ATOM   1206  CG2 THR   135       5.044  -9.795  13.877  1.00 10.00      A   
ATOM   1207  C   THR   135       2.493 -10.519  12.274  1.00 10.00      A   
ATOM   1208  O   THR   135       1.850  -9.633  12.846  1.00 10.00      A   
ATOM   1209  N   GLU   136       2.461 -10.693  10.954  1.00 10.00      A   
ATOM   1210  HN  GLU   136       2.995 -11.414  10.548  1.00 10.00      A   
ATOM   1211  CA  GLU   136       1.659  -9.832  10.093  1.00 10.00      A   
ATOM   1212  CB  GLU   136       1.981 -10.073   8.616  1.00 10.00      A   
ATOM   1213  CG  GLU   136       1.571  -8.931   7.696  1.00 10.00      A   
ATOM   1214  CD  GLU   136       2.180  -7.605   8.107  1.00 10.00      A   
ATOM   1215  OE1 GLU   136       3.114  -7.131   7.424  1.00 10.00      A   
ATOM   1216  OE2 GLU   136       1.733  -7.028   9.119  1.00 10.00      A   
ATOM   1217  C   GLU   136       0.175 -10.037  10.368  1.00 10.00      A   
ATOM   1218  O   GLU   136      -0.606  -9.082  10.368  1.00 10.00      A   
ATOM   1219  N   PHE   137      -0.205 -11.286  10.620  1.00 10.00      A   
ATOM   1220  HN  PHE   137       0.462 -12.006  10.585  1.00 10.00      A   
ATOM   1221  CA  PHE   137      -1.589 -11.616  10.923  1.00 10.00      A   
ATOM   1222  CB  PHE   137      -1.749 -13.126  11.124  1.00 10.00      A   
ATOM   1223  CG  PHE   137      -3.151 -13.565  11.443  1.00 10.00      A   
ATOM   1224  CD1 PHE   137      -4.137 -13.550  10.469  1.00 10.00      A   
ATOM   1225  CD2 PHE   137      -3.480 -13.998  12.717  1.00 10.00      A   
ATOM   1226  CE1 PHE   137      -5.426 -13.957  10.760  1.00 10.00      A   
ATOM   1227  CE2 PHE   137      -4.766 -14.406  13.016  1.00 10.00      A   
ATOM   1228  CZ  PHE   137      -5.740 -14.385  12.037  1.00 10.00      A   
ATOM   1229  C   PHE   137      -2.038 -10.864  12.172  1.00 10.00      A   
ATOM   1230  O   PHE   137      -3.151 -10.347  12.229  1.00 10.00      A   
ATOM   1231  N   LEU   138      -1.150 -10.791  13.162  1.00 10.00      A   
ATOM   1232  HN  LEU   138      -0.275 -11.223  13.050  1.00 10.00      A   
ATOM   1233  CA  LEU   138      -1.440 -10.093  14.408  1.00 10.00      A   
ATOM   1234  CB  LEU   138      -0.309 -10.300  15.420  1.00 10.00      A   
ATOM   1235  CG  LEU   138      -0.087 -11.735  15.901  1.00 10.00      A   
ATOM   1236  CD1 LEU   138       1.145 -11.820  16.789  1.00 10.00      A   
ATOM   1237  CD2 LEU   138      -1.317 -12.263  16.627  1.00 10.00      A   
ATOM   1238  C   LEU   138      -1.645  -8.605  14.153  1.00 10.00      A   
ATOM   1239  O   LEU   138      -2.573  -7.996  14.686  1.00 10.00      A   
ATOM   1240  N   ARG   139      -0.781  -8.030  13.316  1.00 10.00      A   
ATOM   1241  HN  ARG   139      -0.069  -8.577  12.916  1.00 10.00      A   
ATOM   1242  CA  ARG   139      -0.861  -6.611  12.977  1.00 10.00      A   
ATOM   1243  CB  ARG   139       0.331  -6.201  12.099  1.00 10.00      A   
ATOM   1244  CG  ARG   139       0.392  -4.718  11.761  1.00 10.00      A   
ATOM   1245  CD  ARG   139       1.828  -4.239  11.578  1.00 10.00      A   
ATOM   1246  NE  ARG   139       2.521  -4.937  10.496  1.00 10.00      A   
ATOM   1247  HE  ARG   139       1.976  -5.532   9.914  1.00 10.00      A   
ATOM   1248  CZ  ARG   139       3.831  -4.845  10.261  1.00 10.00      A   
ATOM   1249  NH1 ARG   139       4.603  -4.086  11.037  1.00 10.00      A   
ATOM   1250 HH11 ARG   139       4.187  -3.557  11.835  1.00 10.00      A   
ATOM   1251 HH12 ARG   139       5.628  -4.021  10.856  1.00 10.00      A   
ATOM   1252  NH2 ARG   139       4.364  -5.513   9.246  1.00 10.00      A   
ATOM   1253 HH21 ARG   139       3.754  -6.116   8.629  1.00 10.00      A   
ATOM   1254 HH22 ARG   139       5.383  -5.450   9.050  1.00 10.00      A   
ATOM   1255  C   ARG   139      -2.190  -6.290  12.290  1.00 10.00      A   
ATOM   1256  O   ARG   139      -2.718  -5.183  12.413  1.00 10.00      A   
ATOM   1257  N   GLY   140      -2.739  -7.274  11.591  1.00 10.00      A   
ATOM   1258  HN  GLY   140      -2.278  -8.142  11.537  1.00 10.00      A   
ATOM   1259  CA  GLY   140      -4.001  -7.085  10.907  1.00 10.00      A   
ATOM   1260  C   GLY   140      -5.165  -7.713  11.651  1.00 10.00      A   
ATOM   1261  O   GLY   140      -6.201  -8.005  11.052  1.00 10.00      A   
ATOM   1262  N   TRP   141      -5.004  -7.916  12.958  1.00 10.00      A   
ATOM   1263  HN  TRP   141      -4.156  -7.664  13.382  1.00 10.00      A   
ATOM   1264  CA  TRP   141      -6.060  -8.520  13.764  1.00 10.00      A   
ATOM   1265  CB  TRP   141      -5.770 -10.004  14.000  1.00 10.00      A   
ATOM   1266  CG  TRP   141      -7.004 -10.832  14.189  1.00 10.00      A   
ATOM   1267  CD1 TRP   141      -7.526 -11.273  15.370  1.00 10.00      A   
ATOM   1268  CD2 TRP   141      -7.873 -11.320  13.159  1.00 10.00      A   
ATOM   1269  NE1 TRP   141      -8.668 -12.004  15.139  1.00 10.00      A   
ATOM   1270  HE1 TRP   141      -9.228 -12.427  15.827  1.00 10.00      A   
ATOM   1271  CE2 TRP   141      -8.900 -12.047  13.791  1.00 10.00      A   
ATOM   1272  CE3 TRP   141      -7.882 -11.211  11.766  1.00 10.00      A   
ATOM   1273  CZ2 TRP   141      -9.925 -12.661  13.079  1.00 10.00      A   
ATOM   1274  CZ3 TRP   141      -8.901 -11.822  11.061  1.00 10.00      A   
ATOM   1275  CH2 TRP   141      -9.908 -12.538  11.718  1.00 10.00      A   
ATOM   1276  C   TRP   141      -6.252  -7.804  15.101  1.00 10.00      A   
ATOM   1277  O   TRP   141      -7.384  -7.587  15.538  1.00 10.00      A   
ATOM   1278  N   VAL   142      -5.146  -7.447  15.749  1.00 10.00      A   
ATOM   1279  HN  VAL   142      -4.271  -7.648  15.349  1.00 10.00      A   
ATOM   1280  CA  VAL   142      -5.194  -6.768  17.047  1.00 10.00      A   
ATOM   1281  CB  VAL   142      -3.778  -6.521  17.620  1.00 10.00      A   
ATOM   1282  CG1 VAL   142      -3.839  -5.732  18.922  1.00 10.00      A   
ATOM   1283  CG2 VAL   142      -3.054  -7.843  17.837  1.00 10.00      A   
ATOM   1284  C   VAL   142      -5.972  -5.451  16.978  1.00 10.00      A   
ATOM   1285  O   VAL   142      -5.732  -4.624  16.094  1.00 10.00      A   
ATOM   1286  N   LEU   143      -6.904  -5.279  17.920  1.00 10.00      A   
ATOM   1287  HN  LEU   143      -7.037  -5.988  18.587  1.00 10.00      A   
ATOM   1288  CA  LEU   143      -7.741  -4.081  18.005  1.00 10.00      A   
ATOM   1289  CB  LEU   143      -6.907  -2.801  18.167  1.00 10.00      A   
ATOM   1290  CG  LEU   143      -6.108  -2.670  19.467  1.00 10.00      A   
ATOM   1291  CD1 LEU   143      -5.272  -1.399  19.453  1.00 10.00      A   
ATOM   1292  CD2 LEU   143      -7.033  -2.691  20.675  1.00 10.00      A   
ATOM   1293  C   LEU   143      -8.710  -3.974  16.830  1.00 10.00      A   
ATOM   1294  O   LEU   143      -9.846  -4.445  16.908  1.00 10.00      A   
ATOM   1295  N   THR   144      -8.257  -3.364  15.744  1.00 10.00      A   
ATOM   1296  HN  THR   144      -7.343  -3.020  15.740  1.00 10.00      A   
ATOM   1297  CA  THR   144      -9.086  -3.200  14.561  1.00 10.00      A   
ATOM   1298  CB  THR   144      -9.266  -1.708  14.211  1.00 10.00      A   
ATOM   1299  OG1 THR   144      -9.222  -0.925  15.419  1.00 10.00      A   
ATOM   1300  HG1 THR   144      -8.741  -0.107  15.253  1.00 10.00      A   
ATOM   1301  CG2 THR   144     -10.602  -1.483  13.519  1.00 10.00      A   
ATOM   1302  C   THR   144      -8.480  -3.945  13.368  1.00 10.00      A   
ATOM   1303  O   THR   144      -9.201  -4.504  12.538  1.00 10.00      A   
ATOM   1304  N   GLY   145      -7.153  -3.963  13.300  1.00 10.00      A   
ATOM   1305  HN  GLY   145      -6.628  -3.510  13.992  1.00 10.00      A   
ATOM   1306  CA  GLY   145      -6.473  -4.641  12.220  1.00 10.00      A   
ATOM   1307  C   GLY   145      -5.977  -3.686  11.155  1.00 10.00      A   
ATOM   1308  O   GLY   145      -6.774  -3.038  10.474  1.00 10.00      A   
ATOM   1309  N   PHE   146      -4.663  -3.583  11.020  1.00 10.00      A   
ATOM   1310  HN  PHE   146      -4.075  -4.102  11.616  1.00 10.00      A   
ATOM   1311  CA  PHE   146      -4.064  -2.709  10.023  1.00 10.00      A   
ATOM   1312  CB  PHE   146      -3.418  -1.491  10.683  1.00 10.00      A   
ATOM   1313  CG  PHE   146      -4.393  -0.428  11.100  1.00 10.00      A   
ATOM   1314  CD1 PHE   146      -4.660  -0.200  12.439  1.00 10.00      A   
ATOM   1315  CD2 PHE   146      -5.037   0.347  10.151  1.00 10.00      A   
ATOM   1316  CE1 PHE   146      -5.550   0.782  12.825  1.00 10.00      A   
ATOM   1317  CE2 PHE   146      -5.929   1.330  10.530  1.00 10.00      A   
ATOM   1318  CZ  PHE   146      -6.186   1.548  11.868  1.00 10.00      A   
ATOM   1319  C   PHE   146      -3.031  -3.463   9.191  1.00 10.00      A   
ATOM   1320  O   PHE   146      -1.829  -3.380   9.454  1.00 10.00      A   
ATOM   1321  N   PRO   147      -3.488  -4.206   8.170  1.00 10.00      A   
ATOM   1322  CA  PRO   147      -2.613  -4.982   7.294  1.00 10.00      A   
ATOM   1323  CB  PRO   147      -3.541  -6.108   6.837  1.00 10.00      A   
ATOM   1324  CG  PRO   147      -4.895  -5.479   6.780  1.00 10.00      A   
ATOM   1325  CD  PRO   147      -4.904  -4.354   7.786  1.00 10.00      A   
ATOM   1326  C   PRO   147      -2.142  -4.162   6.092  1.00 10.00      A   
ATOM   1327  O   PRO   147      -2.162  -4.634   4.953  1.00 10.00      A   
ATOM   1328  N   TRP   148      -1.725  -2.932   6.357  1.00 10.00      A   
ATOM   1329  HN  TRP   148      -1.719  -2.621   7.286  1.00 10.00      A   
ATOM   1330  CA  TRP   148      -1.250  -2.040   5.310  1.00 10.00      A   
ATOM   1331  CB  TRP   148      -1.501  -0.579   5.694  1.00 10.00      A   
ATOM   1332  CG  TRP   148      -2.902  -0.112   5.458  1.00 10.00      A   
ATOM   1333  CD1 TRP   148      -3.959  -0.227   6.313  1.00 10.00      A   
ATOM   1334  CD2 TRP   148      -3.399   0.554   4.293  1.00 10.00      A   
ATOM   1335  NE1 TRP   148      -5.083   0.326   5.750  1.00 10.00      A   
ATOM   1336  HE1 TRP   148      -5.971   0.368   6.171  1.00 10.00      A   
ATOM   1337  CE2 TRP   148      -4.766   0.812   4.510  1.00 10.00      A   
ATOM   1338  CE3 TRP   148      -2.820   0.960   3.087  1.00 10.00      A   
ATOM   1339  CZ2 TRP   148      -5.564   1.454   3.566  1.00 10.00      A   
ATOM   1340  CZ3 TRP   148      -3.614   1.597   2.152  1.00 10.00      A   
ATOM   1341  CH2 TRP   148      -4.971   1.839   2.396  1.00 10.00      A   
ATOM   1342  C   TRP   148       0.236  -2.248   5.061  1.00 10.00      A   
ATOM   1343  O   TRP   148       0.943  -2.809   5.903  1.00 10.00      A   
ATOM   1344  N   LEU   149       0.690  -1.795   3.896  1.00 10.00      A   
ATOM   1345  HN  LEU   149       0.052  -1.387   3.271  1.00 10.00      A   
ATOM   1346  CA  LEU   149       2.093  -1.890   3.496  1.00 10.00      A   
ATOM   1347  CB  LEU   149       3.029  -1.213   4.509  1.00 10.00      A   
ATOM   1348  CG  LEU   149       2.792   0.279   4.768  1.00 10.00      A   
ATOM   1349  CD1 LEU   149       3.910   0.861   5.616  1.00 10.00      A   
ATOM   1350  CD2 LEU   149       2.662   1.042   3.461  1.00 10.00      A   
ATOM   1351  C   LEU   149       2.529  -3.326   3.216  1.00 10.00      A   
ATOM   1352  O   LEU   149       3.699  -3.672   3.388  1.00 10.00      A   
ATOM   1353  N   GLN   150       1.590  -4.158   2.773  1.00 10.00      A   
ATOM   1354  HN  GLN   150       0.677  -3.826   2.649  1.00 10.00      A   
ATOM   1355  CA  GLN   150       1.898  -5.547   2.458  1.00 10.00      A   
ATOM   1356  CB  GLN   150       0.634  -6.405   2.406  1.00 10.00      A   
ATOM   1357  CG  GLN   150       0.162  -6.920   3.758  1.00 10.00      A   
ATOM   1358  CD  GLN   150      -0.729  -8.142   3.625  1.00 10.00      A   
ATOM   1359  OE1 GLN   150      -1.428  -8.308   2.626  1.00 10.00      A   
ATOM   1360  NE2 GLN   150      -0.709  -9.009   4.627  1.00 10.00      A   
ATOM   1361 HE21 GLN   150      -0.132  -8.818   5.396  1.00 10.00      A   
ATOM   1362 HE22 GLN   150      -1.265  -9.825   4.553  1.00 10.00      A   
ATOM   1363  C   GLN   150       2.659  -5.639   1.139  1.00 10.00      A   
ATOM   1364  O   GLN   150       2.159  -5.228   0.089  1.00 10.00      A   
ATOM   1365  N   PHE   151       3.860  -6.196   1.206  1.00 10.00      A   
ATOM   1366  HN  PHE   151       4.174  -6.532   2.076  1.00 10.00      A   
ATOM   1367  CA  PHE   151       4.732  -6.332   0.043  1.00 10.00      A   
ATOM   1368  CB  PHE   151       6.060  -6.977   0.452  1.00 10.00      A   
ATOM   1369  CG  PHE   151       6.925  -6.103   1.317  1.00 10.00      A   
ATOM   1370  CD1 PHE   151       6.811  -6.133   2.699  1.00 10.00      A   
ATOM   1371  CD2 PHE   151       7.854  -5.252   0.744  1.00 10.00      A   
ATOM   1372  CE1 PHE   151       7.609  -5.329   3.491  1.00 10.00      A   
ATOM   1373  CE2 PHE   151       8.655  -4.445   1.528  1.00 10.00      A   
ATOM   1374  CZ  PHE   151       8.532  -4.484   2.904  1.00 10.00      A   
ATOM   1375  C   PHE   151       4.092  -7.126  -1.094  1.00 10.00      A   
ATOM   1376  O   PHE   151       4.327  -6.837  -2.266  1.00 10.00      A   
ATOM   1377  N   GLY   152       3.272  -8.109  -0.748  1.00 10.00      A   
ATOM   1378  HN  GLY   152       3.108  -8.279   0.208  1.00 10.00      A   
ATOM   1379  CA  GLY   152       2.625  -8.948  -1.747  1.00 10.00      A   
ATOM   1380  C   GLY   152       1.809  -8.186  -2.779  1.00 10.00      A   
ATOM   1381  O   GLY   152       1.638  -8.654  -3.905  1.00 10.00      A   
ATOM   1382  N   TYR   153       1.331  -7.000  -2.417  1.00 10.00      A   
ATOM   1383  HN  TYR   153       1.543  -6.651  -1.523  1.00 10.00      A   
ATOM   1384  CA  TYR   153       0.512  -6.194  -3.320  1.00 10.00      A   
ATOM   1385  CB  TYR   153      -0.240  -5.099  -2.555  1.00 10.00      A   
ATOM   1386  CG  TYR   153      -1.398  -5.620  -1.734  1.00 10.00      A   
ATOM   1387  CD1 TYR   153      -1.306  -5.726  -0.354  1.00 10.00      A   
ATOM   1388  CD2 TYR   153      -2.583  -6.012  -2.341  1.00 10.00      A   
ATOM   1389  CE1 TYR   153      -2.361  -6.212   0.396  1.00 10.00      A   
ATOM   1390  CE2 TYR   153      -3.642  -6.496  -1.599  1.00 10.00      A   
ATOM   1391  CZ  TYR   153      -3.526  -6.594  -0.231  1.00 10.00      A   
ATOM   1392  OH  TYR   153      -4.579  -7.077   0.513  1.00 10.00      A   
ATOM   1393  HH  TYR   153      -4.416  -6.898   1.451  1.00 10.00      A   
ATOM   1394  C   TYR   153       1.318  -5.594  -4.473  1.00 10.00      A   
ATOM   1395  O   TYR   153       0.744  -5.073  -5.430  1.00 10.00      A   
ATOM   1396  N   SER   154       2.639  -5.690  -4.398  1.00 10.00      A   
ATOM   1397  HN  SER   154       3.048  -6.139  -3.624  1.00 10.00      A   
ATOM   1398  CA  SER   154       3.499  -5.139  -5.440  1.00 10.00      A   
ATOM   1399  CB  SER   154       4.844  -4.708  -4.857  1.00 10.00      A   
ATOM   1400  OG  SER   154       5.552  -5.810  -4.311  1.00 10.00      A   
ATOM   1401  HG  SER   154       5.137  -6.083  -3.478  1.00 10.00      A   
ATOM   1402  C   SER   154       3.710  -6.125  -6.585  1.00 10.00      A   
ATOM   1403  O   SER   154       4.322  -5.791  -7.598  1.00 10.00      A   
ATOM   1404  N   GLN   155       3.193  -7.336  -6.433  1.00 10.00      A   
ATOM   1405  HN  GLN   155       2.695  -7.549  -5.615  1.00 10.00      A   
ATOM   1406  CA  GLN   155       3.352  -8.353  -7.462  1.00 10.00      A   
ATOM   1407  CB  GLN   155       3.721  -9.702  -6.846  1.00 10.00      A   
ATOM   1408  CG  GLN   155       5.214  -9.911  -6.650  1.00 10.00      A   
ATOM   1409  CD  GLN   155       6.005  -9.715  -7.930  1.00 10.00      A   
ATOM   1410  OE1 GLN   155       6.093 -10.615  -8.764  1.00 10.00      A   
ATOM   1411  NE2 GLN   155       6.602  -8.546  -8.081  1.00 10.00      A   
ATOM   1412 HE21 GLN   155       6.504  -7.879  -7.364  1.00 10.00      A   
ATOM   1413 HE22 GLN   155       7.118  -8.390  -8.896  1.00 10.00      A   
ATOM   1414  C   GLN   155       2.112  -8.484  -8.337  1.00 10.00      A   
ATOM   1415  O   GLN   155       2.003  -9.418  -9.128  1.00 10.00      A   
ATOM   1416  N   ILE   156       1.194  -7.529  -8.211  1.00 10.00      A   
ATOM   1417  HN  ILE   156       1.352  -6.799  -7.577  1.00 10.00      A   
ATOM   1418  CA  ILE   156      -0.043  -7.540  -8.993  1.00 10.00      A   
ATOM   1419  CB  ILE   156      -0.974  -6.365  -8.606  1.00 10.00      A   
ATOM   1420  CG1 ILE   156      -2.300  -6.432  -9.370  1.00 10.00      A   
ATOM   1421  CG2 ILE   156      -0.290  -5.022  -8.819  1.00 10.00      A   
ATOM   1422  CD1 ILE   156      -3.132  -7.653  -9.048  1.00 10.00      A   
ATOM   1423  C   ILE   156       0.255  -7.516 -10.495  1.00 10.00      A   
ATOM   1424  O   ILE   156      -0.484  -8.082 -11.303  1.00 10.00      A   
ATOM   1425  N   ASP   157       1.350  -6.865 -10.859  1.00 10.00      A   
ATOM   1426  HN  ASP   157       1.897  -6.425 -10.173  1.00 10.00      A   
ATOM   1427  CA  ASP   157       1.764  -6.782 -12.250  1.00 10.00      A   
ATOM   1428  CB  ASP   157       1.800  -5.327 -12.723  1.00 10.00      A   
ATOM   1429  CG  ASP   157       0.841  -5.070 -13.866  1.00 10.00      A   
ATOM   1430  OD1 ASP   157       1.161  -5.441 -15.017  1.00 10.00      A   
ATOM   1431  OD2 ASP   157      -0.253  -4.507 -13.621  1.00 10.00      A   
ATOM   1432  C   ASP   157       3.129  -7.433 -12.413  1.00 10.00      A   
ATOM   1433  O   ASP   157       3.902  -7.084 -13.308  1.00 10.00      A   
ATOM   1434  N   GLY   158       3.415  -8.391 -11.540  1.00 10.00      A   
ATOM   1435  HN  GLY   158       2.743  -8.647 -10.870  1.00 10.00      A   
ATOM   1436  CA  GLY   158       4.685  -9.085 -11.579  1.00 10.00      A   
ATOM   1437  C   GLY   158       4.521 -10.565 -11.872  1.00 10.00      A   
ATOM   1438  O   GLY   158       3.399 -11.047 -12.021  1.00 10.00      A   
ATOM   1439  N   PRO   159       5.630 -11.315 -11.949  1.00 10.00      A   
ATOM   1440  CA  PRO   159       5.607 -12.756 -12.243  1.00 10.00      A   
ATOM   1441  CB  PRO   159       7.092 -13.140 -12.304  1.00 10.00      A   
ATOM   1442  CG  PRO   159       7.826 -11.855 -12.469  1.00 10.00      A   
ATOM   1443  CD  PRO   159       7.002 -10.816 -11.771  1.00 10.00      A   
ATOM   1444  C   PRO   159       4.908 -13.592 -11.168  1.00 10.00      A   
ATOM   1445  O   PRO   159       4.383 -14.667 -11.459  1.00 10.00      A   
ATOM   1446  N   LEU   160       4.888 -13.101  -9.935  1.00 10.00      A   
ATOM   1447  HN  LEU   160       5.298 -12.225  -9.757  1.00 10.00      A   
ATOM   1448  CA  LEU   160       4.272 -13.840  -8.837  1.00 10.00      A   
ATOM   1449  CB  LEU   160       4.885 -13.446  -7.488  1.00 10.00      A   
ATOM   1450  CG  LEU   160       6.414 -13.478  -7.393  1.00 10.00      A   
ATOM   1451  CD1 LEU   160       6.866 -13.190  -5.970  1.00 10.00      A   
ATOM   1452  CD2 LEU   160       6.966 -14.811  -7.873  1.00 10.00      A   
ATOM   1453  C   LEU   160       2.752 -13.684  -8.795  1.00 10.00      A   
ATOM   1454  O   LEU   160       2.086 -14.282  -7.948  1.00 10.00      A   
ATOM   1455  N   LYS   161       2.200 -12.912  -9.730  1.00 10.00      A   
ATOM   1456  HN  LYS   161       2.776 -12.487 -10.400  1.00 10.00      A   
ATOM   1457  CA  LYS   161       0.756 -12.680  -9.775  1.00 10.00      A   
ATOM   1458  CB  LYS   161       0.387 -11.602 -10.803  1.00 10.00      A   
ATOM   1459  CG  LYS   161       0.472 -12.045 -12.258  1.00 10.00      A   
ATOM   1460  CD  LYS   161       0.113 -10.905 -13.199  1.00 10.00      A   
ATOM   1461  CE  LYS   161      -1.376 -10.596 -13.159  1.00 10.00      A   
ATOM   1462  NZ  LYS   161      -1.682  -9.229 -13.658  1.00 10.00      A   
ATOM   1463  HZ1 LYS   161      -2.713  -9.105 -13.747  1.00 10.00      A   
ATOM   1464  HZ2 LYS   161      -1.243  -9.075 -14.588  1.00 10.00      A   
ATOM   1465  HZ3 LYS   161      -1.315  -8.515 -12.993  1.00 10.00      A   
ATOM   1466  C   LYS   161      -0.031 -13.965 -10.035  1.00 10.00      A   
ATOM   1467  O   LYS   161      -1.238 -14.021  -9.803  1.00 10.00      A   
ATOM   1468  N   GLY   162       0.660 -14.999 -10.498  1.00 10.00      A   
ATOM   1469  HN  GLY   162       1.625 -14.904 -10.643  1.00 10.00      A   
ATOM   1470  CA  GLY   162       0.009 -16.261 -10.783  1.00 10.00      A   
ATOM   1471  C   GLY   162      -0.410 -17.004  -9.529  1.00 10.00      A   
ATOM   1472  O   GLY   162      -1.214 -17.931  -9.597  1.00 10.00      A   
ATOM   1473  N   LEU   163       0.122 -16.592  -8.381  1.00 10.00      A   
ATOM   1474  HN  LEU   163       0.750 -15.835  -8.387  1.00 10.00      A   
ATOM   1475  CA  LEU   163      -0.201 -17.235  -7.111  1.00 10.00      A   
ATOM   1476  CB  LEU   163       0.992 -17.176  -6.153  1.00 10.00      A   
ATOM   1477  CG  LEU   163       2.031 -18.291  -6.291  1.00 10.00      A   
ATOM   1478  CD1 LEU   163       3.184 -18.067  -5.325  1.00 10.00      A   
ATOM   1479  CD2 LEU   163       1.395 -19.653  -6.057  1.00 10.00      A   
ATOM   1480  C   LEU   163      -1.432 -16.618  -6.448  1.00 10.00      A   
ATOM   1481  O   LEU   163      -2.011 -17.211  -5.530  1.00 10.00      A   
ATOM   1482  N   ALA   164      -1.830 -15.441  -6.923  1.00 10.00      A   
ATOM   1483  HN  ALA   164      -1.340 -15.041  -7.670  1.00 10.00      A   
ATOM   1484  CA  ALA   164      -2.983 -14.730  -6.371  1.00 10.00      A   
ATOM   1485  CB  ALA   164      -3.196 -13.389  -7.060  1.00 10.00      A   
ATOM   1486  C   ALA   164      -4.262 -15.571  -6.373  1.00 10.00      A   
ATOM   1487  O   ALA   164      -4.859 -15.774  -5.323  1.00 10.00      A   
ATOM   1488  N   PRO   165      -4.705 -16.097  -7.533  1.00 10.00      A   
ATOM   1489  CA  PRO   165      -5.926 -16.908  -7.594  1.00 10.00      A   
ATOM   1490  CB  PRO   165      -6.208 -17.002  -9.096  1.00 10.00      A   
ATOM   1491  CG  PRO   165      -4.867 -16.890  -9.732  1.00 10.00      A   
ATOM   1492  CD  PRO   165      -4.083 -15.943  -8.868  1.00 10.00      A   
ATOM   1493  C   PRO   165      -5.731 -18.305  -7.001  1.00 10.00      A   
ATOM   1494  O   PRO   165      -6.676 -19.085  -6.915  1.00 10.00      A   
ATOM   1495  N   ILE   166      -4.508 -18.611  -6.581  1.00 10.00      A   
ATOM   1496  HN  ILE   166      -3.799 -17.937  -6.648  1.00 10.00      A   
ATOM   1497  CA  ILE   166      -4.202 -19.916  -6.012  1.00 10.00      A   
ATOM   1498  CB  ILE   166      -2.840 -20.456  -6.504  1.00 10.00      A   
ATOM   1499  CG1 ILE   166      -2.847 -20.566  -8.031  1.00 10.00      A   
ATOM   1500  CG2 ILE   166      -2.538 -21.811  -5.874  1.00 10.00      A   
ATOM   1501  CD1 ILE   166      -1.554 -21.086  -8.621  1.00 10.00      A   
ATOM   1502  C   ILE   166      -4.241 -19.896  -4.485  1.00 10.00      A   
ATOM   1503  O   ILE   166      -5.004 -20.644  -3.872  1.00 10.00      A   
ATOM   1504  N   MET   167      -3.431 -19.041  -3.870  1.00 10.00      A   
ATOM   1505  HN  MET   167      -2.858 -18.444  -4.404  1.00 10.00      A   
ATOM   1506  CA  MET   167      -3.386 -18.969  -2.411  1.00 10.00      A   
ATOM   1507  CB  MET   167      -2.076 -19.538  -1.862  1.00 10.00      A   
ATOM   1508  CG  MET   167      -1.975 -21.051  -1.948  1.00 10.00      A   
ATOM   1509  SD  MET   167      -0.523 -21.711  -1.106  1.00 10.00      A   
ATOM   1510  CE  MET   167       0.799 -20.979  -2.070  1.00 10.00      A   
ATOM   1511  C   MET   167      -3.634 -17.564  -1.875  1.00 10.00      A   
ATOM   1512  O   MET   167      -3.727 -17.366  -0.665  1.00 10.00      A   
ATOM   1513  N   GLY   168      -3.734 -16.595  -2.771  1.00 10.00      A   
ATOM   1514  HN  GLY   168      -3.640 -16.803  -3.723  1.00 10.00      A   
ATOM   1515  CA  GLY   168      -3.987 -15.230  -2.355  1.00 10.00      A   
ATOM   1516  C   GLY   168      -2.725 -14.405  -2.205  1.00 10.00      A   
ATOM   1517  O   GLY   168      -1.614 -14.912  -2.389  1.00 10.00      A   
ATOM   1518  N   VAL   169      -2.907 -13.132  -1.863  1.00 10.00      A   
ATOM   1519  HN  VAL   169      -3.834 -12.805  -1.742  1.00 10.00      A   
ATOM   1520  CA  VAL   169      -1.800 -12.192  -1.681  1.00 10.00      A   
ATOM   1521  CB  VAL   169      -2.312 -10.761  -1.381  1.00 10.00      A   
ATOM   1522  CG1 VAL   169      -3.120 -10.721  -0.091  1.00 10.00      A   
ATOM   1523  CG2 VAL   169      -1.166  -9.760  -1.334  1.00 10.00      A   
ATOM   1524  C   VAL   169      -0.833 -12.645  -0.585  1.00 10.00      A   
ATOM   1525  O   VAL   169       0.364 -12.337  -0.629  1.00 10.00      A   
ATOM   1526  N   GLU   170      -1.346 -13.393   0.382  1.00 10.00      A   
ATOM   1527  HN  GLU   170      -2.302 -13.624   0.354  1.00 10.00      A   
ATOM   1528  CA  GLU   170      -0.527 -13.879   1.484  1.00 10.00      A   
ATOM   1529  CB  GLU   170      -1.387 -14.508   2.582  1.00 10.00      A   
ATOM   1530  CG  GLU   170      -2.257 -13.510   3.335  1.00 10.00      A   
ATOM   1531  CD  GLU   170      -1.459 -12.387   3.975  1.00 10.00      A   
ATOM   1532  OE1 GLU   170      -0.211 -12.468   3.996  1.00 10.00      A   
ATOM   1533  OE2 GLU   170      -2.076 -11.420   4.469  1.00 10.00      A   
ATOM   1534  C   GLU   170       0.545 -14.849   0.999  1.00 10.00      A   
ATOM   1535  O   GLU   170       1.622 -14.943   1.590  1.00 10.00      A   
ATOM   1536  N   ALA   171       0.257 -15.553  -0.088  1.00 10.00      A   
ATOM   1537  HN  ALA   171      -0.617 -15.435  -0.521  1.00 10.00      A   
ATOM   1538  CA  ALA   171       1.209 -16.498  -0.653  1.00 10.00      A   
ATOM   1539  CB  ALA   171       0.579 -17.265  -1.802  1.00 10.00      A   
ATOM   1540  C   ALA   171       2.453 -15.765  -1.134  1.00 10.00      A   
ATOM   1541  O   ALA   171       3.574 -16.251  -0.987  1.00 10.00      A   
ATOM   1542  N   ILE   172       2.246 -14.580  -1.692  1.00 10.00      A   
ATOM   1543  HN  ILE   172       1.329 -14.238  -1.763  1.00 10.00      A   
ATOM   1544  CA  ILE   172       3.346 -13.771  -2.189  1.00 10.00      A   
ATOM   1545  CB  ILE   172       2.852 -12.655  -3.135  1.00 10.00      A   
ATOM   1546  CG1 ILE   172       2.128 -13.271  -4.338  1.00 10.00      A   
ATOM   1547  CG2 ILE   172       4.012 -11.785  -3.599  1.00 10.00      A   
ATOM   1548  CD1 ILE   172       1.684 -12.259  -5.371  1.00 10.00      A   
ATOM   1549  C   ILE   172       4.127 -13.169  -1.024  1.00 10.00      A   
ATOM   1550  O   ILE   172       5.350 -13.054  -1.084  1.00 10.00      A   
ATOM   1551  N   ASN   173       3.412 -12.807   0.040  1.00 10.00      A   
ATOM   1552  HN  ASN   173       2.438 -12.925   0.022  1.00 10.00      A   
ATOM   1553  CA  ASN   173       4.037 -12.235   1.231  1.00 10.00      A   
ATOM   1554  CB  ASN   173       2.984 -11.900   2.294  1.00 10.00      A   
ATOM   1555  CG  ASN   173       2.203 -10.635   1.991  1.00 10.00      A   
ATOM   1556  OD1 ASN   173       2.731  -9.682   1.419  1.00 10.00      A   
ATOM   1557  ND2 ASN   173       0.938 -10.613   2.380  1.00 10.00      A   
ATOM   1558 HD21 ASN   173       0.576 -11.410   2.842  1.00 10.00      A   
ATOM   1559 HD22 ASN   173       0.411  -9.809   2.199  1.00 10.00      A   
ATOM   1560  C   ASN   173       5.053 -13.214   1.806  1.00 10.00      A   
ATOM   1561  O   ASN   173       6.168 -12.835   2.170  1.00 10.00      A   
ATOM   1562  N   PHE   174       4.658 -14.480   1.872  1.00 10.00      A   
ATOM   1563  HN  PHE   174       3.749 -14.713   1.579  1.00 10.00      A   
ATOM   1564  CA  PHE   174       5.523 -15.528   2.387  1.00 10.00      A   
ATOM   1565  CB  PHE   174       4.695 -16.793   2.689  1.00 10.00      A   
ATOM   1566  CG  PHE   174       5.280 -18.091   2.195  1.00 10.00      A   
ATOM   1567  CD1 PHE   174       6.275 -18.740   2.910  1.00 10.00      A   
ATOM   1568  CD2 PHE   174       4.830 -18.665   1.015  1.00 10.00      A   
ATOM   1569  CE1 PHE   174       6.811 -19.931   2.457  1.00 10.00      A   
ATOM   1570  CE2 PHE   174       5.361 -19.854   0.556  1.00 10.00      A   
ATOM   1571  CZ  PHE   174       6.352 -20.489   1.278  1.00 10.00      A   
ATOM   1572  C   PHE   174       6.666 -15.818   1.415  1.00 10.00      A   
ATOM   1573  O   PHE   174       7.824 -15.945   1.823  1.00 10.00      A   
ATOM   1574  N   LEU   175       6.340 -15.882   0.126  1.00 10.00      A   
ATOM   1575  HN  LEU   175       5.405 -15.733  -0.140  1.00 10.00      A   
ATOM   1576  CA  LEU   175       7.332 -16.172  -0.901  1.00 10.00      A   
ATOM   1577  CB  LEU   175       6.669 -16.384  -2.263  1.00 10.00      A   
ATOM   1578  CG  LEU   175       7.584 -16.882  -3.385  1.00 10.00      A   
ATOM   1579  CD1 LEU   175       8.156 -18.255  -3.052  1.00 10.00      A   
ATOM   1580  CD2 LEU   175       6.840 -16.911  -4.709  1.00 10.00      A   
ATOM   1581  C   LEU   175       8.396 -15.083  -0.987  1.00 10.00      A   
ATOM   1582  O   LEU   175       9.588 -15.381  -1.073  1.00 10.00      A   
ATOM   1583  N   LEU   176       7.963 -13.827  -0.948  1.00 10.00      A   
ATOM   1584  HN  LEU   176       6.996 -13.655  -0.866  1.00 10.00      A   
ATOM   1585  CA  LEU   176       8.886 -12.696  -1.024  1.00 10.00      A   
ATOM   1586  CB  LEU   176       8.142 -11.358  -0.998  1.00 10.00      A   
ATOM   1587  CG  LEU   176       7.528 -10.897  -2.324  1.00 10.00      A   
ATOM   1588  CD1 LEU   176       6.772  -9.592  -2.137  1.00 10.00      A   
ATOM   1589  CD2 LEU   176       8.600 -10.747  -3.394  1.00 10.00      A   
ATOM   1590  C   LEU   176       9.914 -12.753   0.096  1.00 10.00      A   
ATOM   1591  O   LEU   176      11.096 -12.498  -0.130  1.00 10.00      A   
ATOM   1592  N   MET   177       9.461 -13.096   1.299  1.00 10.00      A   
ATOM   1593  HN  MET   177       8.504 -13.274   1.415  1.00 10.00      A   
ATOM   1594  CA  MET   177      10.348 -13.202   2.453  1.00 10.00      A   
ATOM   1595  CB  MET   177       9.546 -13.411   3.742  1.00 10.00      A   
ATOM   1596  CG  MET   177      10.401 -13.643   4.982  1.00 10.00      A   
ATOM   1597  SD  MET   177      11.419 -12.221   5.420  1.00 10.00      A   
ATOM   1598  CE  MET   177      10.165 -11.029   5.882  1.00 10.00      A   
ATOM   1599  C   MET   177      11.349 -14.337   2.257  1.00 10.00      A   
ATOM   1600  O   MET   177      12.534 -14.189   2.552  1.00 10.00      A   
ATOM   1601  N   MET   178      10.866 -15.455   1.729  1.00 10.00      A   
ATOM   1602  HN  MET   178       9.914 -15.500   1.496  1.00 10.00      A   
ATOM   1603  CA  MET   178      11.711 -16.620   1.484  1.00 10.00      A   
ATOM   1604  CB  MET   178      10.857 -17.805   1.028  1.00 10.00      A   
ATOM   1605  CG  MET   178      11.613 -19.122   0.957  1.00 10.00      A   
ATOM   1606  SD  MET   178      10.546 -20.519   0.548  1.00 10.00      A   
ATOM   1607  CE  MET   178      11.652 -21.888   0.887  1.00 10.00      A   
ATOM   1608  C   MET   178      12.784 -16.312   0.441  1.00 10.00      A   
ATOM   1609  O   MET   178      13.954 -16.654   0.616  1.00 10.00      A   
ATOM   1610  N   VAL   179      12.378 -15.652  -0.634  1.00 10.00      A   
ATOM   1611  HN  VAL   179      11.429 -15.404  -0.715  1.00 10.00      A   
ATOM   1612  CA  VAL   179      13.302 -15.294  -1.706  1.00 10.00      A   
ATOM   1613  CB  VAL   179      12.561 -14.773  -2.959  1.00 10.00      A   
ATOM   1614  CG1 VAL   179      13.548 -14.346  -4.038  1.00 10.00      A   
ATOM   1615  CG2 VAL   179      11.622 -15.841  -3.499  1.00 10.00      A   
ATOM   1616  C   VAL   179      14.326 -14.259  -1.235  1.00 10.00      A   
ATOM   1617  O   VAL   179      15.531 -14.443  -1.417  1.00 10.00      A   
ATOM   1618  N   SER   180      13.848 -13.189  -0.610  1.00 10.00      A   
ATOM   1619  HN  SER   180      12.880 -13.109  -0.460  1.00 10.00      A   
ATOM   1620  CA  SER   180      14.734 -12.135  -0.128  1.00 10.00      A   
ATOM   1621  CB  SER   180      13.934 -10.946   0.399  1.00 10.00      A   
ATOM   1622  OG  SER   180      12.957 -11.364   1.332  1.00 10.00      A   
ATOM   1623  HG  SER   180      12.173 -11.673   0.858  1.00 10.00      A   
ATOM   1624  C   SER   180      15.693 -12.666   0.934  1.00 10.00      A   
ATOM   1625  O   SER   180      16.856 -12.257   0.990  1.00 10.00      A   
ATOM   1626  N   GLY   181      15.202 -13.583   1.763  1.00 10.00      A   
ATOM   1627  HN  GLY   181      14.262 -13.854   1.679  1.00 10.00      A   
ATOM   1628  CA  GLY   181      16.029 -14.172   2.798  1.00 10.00      A   
ATOM   1629  C   GLY   181      17.215 -14.905   2.204  1.00 10.00      A   
ATOM   1630  O   GLY   181      18.341 -14.780   2.686  1.00 10.00      A   
ATOM   1631  N   LEU   182      16.965 -15.658   1.142  1.00 10.00      A   
ATOM   1632  HN  LEU   182      16.045 -15.719   0.802  1.00 10.00      A   
ATOM   1633  CA  LEU   182      18.022 -16.399   0.472  1.00 10.00      A   
ATOM   1634  CB  LEU   182      17.438 -17.430  -0.494  1.00 10.00      A   
ATOM   1635  CG  LEU   182      16.774 -18.648   0.149  1.00 10.00      A   
ATOM   1636  CD1 LEU   182      16.047 -19.476  -0.898  1.00 10.00      A   
ATOM   1637  CD2 LEU   182      17.804 -19.495   0.883  1.00 10.00      A   
ATOM   1638  C   LEU   182      18.958 -15.448  -0.264  1.00 10.00      A   
ATOM   1639  O   LEU   182      20.174 -15.634  -0.260  1.00 10.00      A   
ATOM   1640  N   LEU   183      18.383 -14.420  -0.881  1.00 10.00      A   
ATOM   1641  HN  LEU   183      17.406 -14.327  -0.845  1.00 10.00      A   
ATOM   1642  CA  LEU   183      19.164 -13.433  -1.621  1.00 10.00      A   
ATOM   1643  CB  LEU   183      18.250 -12.464  -2.372  1.00 10.00      A   
ATOM   1644  CG  LEU   183      17.550 -13.020  -3.614  1.00 10.00      A   
ATOM   1645  CD1 LEU   183      16.610 -11.982  -4.204  1.00 10.00      A   
ATOM   1646  CD2 LEU   183      18.572 -13.464  -4.649  1.00 10.00      A   
ATOM   1647  C   LEU   183      20.103 -12.665  -0.696  1.00 10.00      A   
ATOM   1648  O   LEU   183      21.255 -12.401  -1.044  1.00 10.00      A   
ATOM   1649  N   ALA   184      19.607 -12.313   0.484  1.00 10.00      A   
ATOM   1650  HN  ALA   184      18.678 -12.549   0.705  1.00 10.00      A   
ATOM   1651  CA  ALA   184      20.409 -11.585   1.457  1.00 10.00      A   
ATOM   1652  CB  ALA   184      19.541 -11.069   2.596  1.00 10.00      A   
ATOM   1653  C   ALA   184      21.528 -12.472   1.988  1.00 10.00      A   
ATOM   1654  O   ALA   184      22.668 -12.023   2.142  1.00 10.00      A   
ATOM   1655  N   LEU   185      21.197 -13.732   2.252  1.00 10.00      A   
ATOM   1656  HN  LEU   185      20.269 -14.021   2.110  1.00 10.00      A   
ATOM   1657  CA  LEU   185      22.168 -14.696   2.756  1.00 10.00      A   
ATOM   1658  CB  LEU   185      21.471 -16.013   3.102  1.00 10.00      A   
ATOM   1659  CG  LEU   185      22.352 -17.106   3.708  1.00 10.00      A   
ATOM   1660  CD1 LEU   185      22.732 -16.759   5.139  1.00 10.00      A   
ATOM   1661  CD2 LEU   185      21.656 -18.456   3.643  1.00 10.00      A   
ATOM   1662  C   LEU   185      23.264 -14.942   1.725  1.00 10.00      A   
ATOM   1663  O   LEU   185      24.439 -15.078   2.073  1.00 10.00      A   
ATOM   1664  N   ALA   186      22.865 -14.984   0.457  1.00 10.00      A   
ATOM   1665  HN  ALA   186      21.907 -14.877   0.256  1.00 10.00      A   
ATOM   1666  CA  ALA   186      23.794 -15.200  -0.646  1.00 10.00      A   
ATOM   1667  CB  ALA   186      23.040 -15.236  -1.966  1.00 10.00      A   
ATOM   1668  C   ALA   186      24.860 -14.112  -0.688  1.00 10.00      A   
ATOM   1669  O   ALA   186      25.990 -14.354  -1.108  1.00 10.00      A   
ATOM   1670  N   LEU   187      24.493 -12.915  -0.249  1.00 10.00      A   
ATOM   1671  HN  LEU   187      23.576 -12.784   0.074  1.00 10.00      A   
ATOM   1672  CA  LEU   187      25.418 -11.792  -0.238  1.00 10.00      A   
ATOM   1673  CB  LEU   187      24.658 -10.471  -0.399  1.00 10.00      A   
ATOM   1674  CG  LEU   187      25.505  -9.234  -0.717  1.00 10.00      A   
ATOM   1675  CD1 LEU   187      26.162  -9.373  -2.081  1.00 10.00      A   
ATOM   1676  CD2 LEU   187      24.655  -7.974  -0.661  1.00 10.00      A   
ATOM   1677  C   LEU   187      26.254 -11.775   1.041  1.00 10.00      A   
ATOM   1678  O   LEU   187      27.466 -11.577   0.997  1.00 10.00      A   
ATOM   1679  N   VAL   188      25.597 -11.997   2.178  1.00 10.00      A   
ATOM   1680  HN  VAL   188      24.629 -12.159   2.144  1.00 10.00      A   
ATOM   1681  CA  VAL   188      26.275 -11.999   3.475  1.00 10.00      A   
ATOM   1682  CB  VAL   188      25.272 -12.155   4.643  1.00 10.00      A   
ATOM   1683  CG1 VAL   188      26.000 -12.315   5.971  1.00 10.00      A   
ATOM   1684  CG2 VAL   188      24.331 -10.961   4.700  1.00 10.00      A   
ATOM   1685  C   VAL   188      27.331 -13.102   3.558  1.00 10.00      A   
ATOM   1686  O   VAL   188      28.461 -12.870   3.998  1.00 10.00      A   
ATOM   1687  N   LYS   189      26.964 -14.301   3.126  1.00 10.00      A   
ATOM   1688  HN  LYS   189      26.054 -14.430   2.772  1.00 10.00      A   
ATOM   1689  CA  LYS   189      27.880 -15.433   3.165  1.00 10.00      A   
ATOM   1690  CB  LYS   189      27.123 -16.724   3.488  1.00 10.00      A   
ATOM   1691  CG  LYS   189      26.749 -16.866   4.954  1.00 10.00      A   
ATOM   1692  CD  LYS   189      27.993 -16.970   5.820  1.00 10.00      A   
ATOM   1693  CE  LYS   189      27.693 -16.649   7.273  1.00 10.00      A   
ATOM   1694  NZ  LYS   189      28.935 -16.497   8.072  1.00 10.00      A   
ATOM   1695  HZ1 LYS   189      29.333 -17.431   8.298  1.00 10.00      A   
ATOM   1696  HZ2 LYS   189      28.734 -15.995   8.960  1.00 10.00      A   
ATOM   1697  HZ3 LYS   189      29.643 -15.953   7.534  1.00 10.00      A   
ATOM   1698  C   LYS   189      28.642 -15.586   1.856  1.00 10.00      A   
ATOM   1699  O   LYS   189      29.538 -16.425   1.754  1.00 10.00      A   
ATOM   1700  N   ARG   190      28.294 -14.757   0.874  1.00 10.00      A   
ATOM   1701  HN  ARG   190      27.597 -14.089   1.046  1.00 10.00      A   
ATOM   1702  CA  ARG   190      28.919 -14.798  -0.448  1.00 10.00      A   
ATOM   1703  CB  ARG   190      30.315 -14.173  -0.452  1.00 10.00      A   
ATOM   1704  CG  ARG   190      30.311 -12.658  -0.583  1.00 10.00      A   
ATOM   1705  CD  ARG   190      31.652 -12.139  -1.075  1.00 10.00      A   
ATOM   1706  NE  ARG   190      32.732 -12.426  -0.134  1.00 10.00      A   
ATOM   1707  HE  ARG   190      33.001 -13.366  -0.030  1.00 10.00      A   
ATOM   1708  CZ  ARG   190      33.373 -11.494   0.566  1.00 10.00      A   
ATOM   1709  NH1 ARG   190      33.048 -10.216   0.429  1.00 10.00      A   
ATOM   1710 HH11 ARG   190      32.290  -9.933  -0.230  1.00 10.00      A   
ATOM   1711 HH12 ARG   190      33.552  -9.487   0.977  1.00 10.00      A   
ATOM   1712  NH2 ARG   190      34.347 -11.838   1.397  1.00 10.00      A   
ATOM   1713 HH21 ARG   190      34.620 -12.843   1.504  1.00 10.00      A   
ATOM   1714 HH22 ARG   190      34.848 -11.109   1.947  1.00 10.00      A   
ATOM   1715  C   ARG   190      28.935 -16.216  -1.002  1.00 10.00      A   
ATOM   1716  O   ARG   190      29.993 -16.808  -1.222  1.00 10.00      A   
ATOM   1717  N   ASN   191      27.747 -16.760  -1.194  1.00 10.00      A   
ATOM   1718  HN  ASN   191      26.943 -16.231  -1.000  1.00 10.00      A   
ATOM   1719  CA  ASN   191      27.595 -18.107  -1.711  1.00 10.00      A   
ATOM   1720  CB  ASN   191      27.164 -19.065  -0.597  1.00 10.00      A   
ATOM   1721  CG  ASN   191      27.478 -20.511  -0.920  1.00 10.00      A   
ATOM   1722  OD1 ASN   191      26.705 -21.192  -1.587  1.00 10.00      A   
ATOM   1723  ND2 ASN   191      28.610 -20.991  -0.437  1.00 10.00      A   
ATOM   1724 HD21 ASN   191      29.177 -20.394   0.100  1.00 10.00      A   
ATOM   1725 HD22 ASN   191      28.843 -21.921  -0.637  1.00 10.00      A   
ATOM   1726  C   ASN   191      26.576 -18.109  -2.841  1.00 10.00      A   
ATOM   1727  O   ASN   191      25.526 -17.470  -2.741  1.00 10.00      A   
ATOM   1728  N   TRP   192      26.885 -18.827  -3.907  1.00 10.00      A   
ATOM   1729  HN  TRP   192      27.732 -19.329  -3.917  1.00 10.00      A   
ATOM   1730  CA  TRP   192      26.011 -18.889  -5.068  1.00 10.00      A   
ATOM   1731  CB  TRP   192      26.808 -19.271  -6.319  1.00 10.00      A   
ATOM   1732  CG  TRP   192      27.879 -18.280  -6.671  1.00 10.00      A   
ATOM   1733  CD1 TRP   192      29.218 -18.393  -6.423  1.00 10.00      A   
ATOM   1734  CD2 TRP   192      27.701 -17.020  -7.331  1.00 10.00      A   
ATOM   1735  NE1 TRP   192      29.883 -17.283  -6.887  1.00 10.00      A   
ATOM   1736  HE1 TRP   192      30.852 -17.129  -6.827  1.00 10.00      A   
ATOM   1737  CE2 TRP   192      28.973 -16.425  -7.451  1.00 10.00      A   
ATOM   1738  CE3 TRP   192      26.590 -16.336  -7.833  1.00 10.00      A   
ATOM   1739  CZ2 TRP   192      29.162 -15.183  -8.052  1.00 10.00      A   
ATOM   1740  CZ3 TRP   192      26.779 -15.105  -8.429  1.00 10.00      A   
ATOM   1741  CH2 TRP   192      28.055 -14.540  -8.534  1.00 10.00      A   
ATOM   1742  C   TRP   192      24.827 -19.833  -4.869  1.00 10.00      A   
ATOM   1743  O   TRP   192      23.805 -19.698  -5.540  1.00 10.00      A   
ATOM   1744  N   ARG   193      24.960 -20.780  -3.943  1.00 10.00      A   
ATOM   1745  HN  ARG   193      25.795 -20.833  -3.429  1.00 10.00      A   
ATOM   1746  CA  ARG   193      23.892 -21.747  -3.673  1.00 10.00      A   
ATOM   1747  CB  ARG   193      24.298 -22.775  -2.608  1.00 10.00      A   
ATOM   1748  CG  ARG   193      23.183 -23.727  -2.203  1.00 10.00      A   
ATOM   1749  CD  ARG   193      23.522 -24.457  -0.913  1.00 10.00      A   
ATOM   1750  NE  ARG   193      22.347 -25.102  -0.329  1.00 10.00      A   
ATOM   1751  HE  ARG   193      21.563 -25.223  -0.916  1.00 10.00      A   
ATOM   1752  CZ  ARG   193      22.277 -25.542   0.927  1.00 10.00      A   
ATOM   1753  NH1 ARG   193      23.318 -25.399   1.746  1.00 10.00      A   
ATOM   1754 HH11 ARG   193      24.195 -24.946   1.407  1.00 10.00      A   
ATOM   1755 HH12 ARG   193      23.264 -25.743   2.732  1.00 10.00      A   
ATOM   1756  NH2 ARG   193      21.156 -26.108   1.366  1.00 10.00      A   
ATOM   1757 HH21 ARG   193      20.333 -26.211   0.728  1.00 10.00      A   
ATOM   1758 HH22 ARG   193      21.093 -26.459   2.349  1.00 10.00      A   
ATOM   1759  C   ARG   193      22.548 -21.079  -3.336  1.00 10.00      A   
ATOM   1760  O   ARG   193      21.555 -21.315  -4.026  1.00 10.00      A   
ATOM   1761  N   PRO   194      22.483 -20.227  -2.286  1.00 10.00      A   
ATOM   1762  CA  PRO   194      21.235 -19.550  -1.902  1.00 10.00      A   
ATOM   1763  CB  PRO   194      21.646 -18.672  -0.713  1.00 10.00      A   
ATOM   1764  CG  PRO   194      22.887 -19.305  -0.187  1.00 10.00      A   
ATOM   1765  CD  PRO   194      23.595 -19.858  -1.388  1.00 10.00      A   
ATOM   1766  C   PRO   194      20.680 -18.686  -3.033  1.00 10.00      A   
ATOM   1767  O   PRO   194      19.467 -18.566  -3.193  1.00 10.00      A   
ATOM   1768  N   LEU   195      21.576 -18.110  -3.831  1.00 10.00      A   
ATOM   1769  HN  LEU   195      22.528 -18.268  -3.670  1.00 10.00      A   
ATOM   1770  CA  LEU   195      21.174 -17.260  -4.942  1.00 10.00      A   
ATOM   1771  CB  LEU   195      22.393 -16.585  -5.577  1.00 10.00      A   
ATOM   1772  CG  LEU   195      22.091 -15.529  -6.641  1.00 10.00      A   
ATOM   1773  CD1 LEU   195      21.993 -14.146  -6.016  1.00 10.00      A   
ATOM   1774  CD2 LEU   195      23.135 -15.556  -7.744  1.00 10.00      A   
ATOM   1775  C   LEU   195      20.422 -18.067  -5.994  1.00 10.00      A   
ATOM   1776  O   LEU   195      19.347 -17.669  -6.443  1.00 10.00      A   
ATOM   1777  N   VAL   196      20.989 -19.209  -6.368  1.00 10.00      A   
ATOM   1778  HN  VAL   196      21.843 -19.475  -5.958  1.00 10.00      A   
ATOM   1779  CA  VAL   196      20.377 -20.079  -7.367  1.00 10.00      A   
ATOM   1780  CB  VAL   196      21.250 -21.322  -7.661  1.00 10.00      A   
ATOM   1781  CG1 VAL   196      20.571 -22.244  -8.664  1.00 10.00      A   
ATOM   1782  CG2 VAL   196      22.621 -20.908  -8.170  1.00 10.00      A   
ATOM   1783  C   VAL   196      18.988 -20.527  -6.915  1.00 10.00      A   
ATOM   1784  O   VAL   196      18.024 -20.447  -7.678  1.00 10.00      A   
ATOM   1785  N   VAL   197      18.896 -20.977  -5.665  1.00 10.00      A   
ATOM   1786  HN  VAL   197      19.705 -21.002  -5.106  1.00 10.00      A   
ATOM   1787  CA  VAL   197      17.628 -21.435  -5.104  1.00 10.00      A   
ATOM   1788  CB  VAL   197      17.796 -21.980  -3.666  1.00 10.00      A   
ATOM   1789  CG1 VAL   197      16.477 -22.518  -3.136  1.00 10.00      A   
ATOM   1790  CG2 VAL   197      18.864 -23.063  -3.624  1.00 10.00      A   
ATOM   1791  C   VAL   197      16.591 -20.311  -5.116  1.00 10.00      A   
ATOM   1792  O   VAL   197      15.435 -20.529  -5.477  1.00 10.00      A   
ATOM   1793  N   ALA   198      17.019 -19.106  -4.745  1.00 10.00      A   
ATOM   1794  HN  ALA   198      17.960 -18.992  -4.483  1.00 10.00      A   
ATOM   1795  CA  ALA   198      16.131 -17.948  -4.716  1.00 10.00      A   
ATOM   1796  CB  ALA   198      16.854 -16.730  -4.164  1.00 10.00      A   
ATOM   1797  C   ALA   198      15.567 -17.656  -6.104  1.00 10.00      A   
ATOM   1798  O   ALA   198      14.362 -17.453  -6.262  1.00 10.00      A   
ATOM   1799  N   VAL   199      16.442 -17.653  -7.109  1.00 10.00      A   
ATOM   1800  HN  VAL   199      17.391 -17.826  -6.918  1.00 10.00      A   
ATOM   1801  CA  VAL   199      16.028 -17.396  -8.485  1.00 10.00      A   
ATOM   1802  CB  VAL   199      17.239 -17.345  -9.449  1.00 10.00      A   
ATOM   1803  CG1 VAL   199      16.787 -17.152 -10.891  1.00 10.00      A   
ATOM   1804  CG2 VAL   199      18.195 -16.232  -9.046  1.00 10.00      A   
ATOM   1805  C   VAL   199      15.037 -18.459  -8.956  1.00 10.00      A   
ATOM   1806  O   VAL   199      14.014 -18.141  -9.564  1.00 10.00      A   
ATOM   1807  N   VAL   200      15.339 -19.718  -8.653  1.00 10.00      A   
ATOM   1808  HN  VAL   200      16.169 -19.905  -8.157  1.00 10.00      A   
ATOM   1809  CA  VAL   200      14.476 -20.829  -9.038  1.00 10.00      A   
ATOM   1810  CB  VAL   200      15.087 -22.190  -8.634  1.00 10.00      A   
ATOM   1811  CG1 VAL   200      14.079 -23.318  -8.801  1.00 10.00      A   
ATOM   1812  CG2 VAL   200      16.337 -22.475  -9.454  1.00 10.00      A   
ATOM   1813  C   VAL   200      13.085 -20.676  -8.420  1.00 10.00      A   
ATOM   1814  O   VAL   200      12.072 -20.841  -9.102  1.00 10.00      A   
ATOM   1815  N   LEU   201      13.043 -20.328  -7.137  1.00 10.00      A   
ATOM   1816  HN  LEU   201      13.888 -20.191  -6.651  1.00 10.00      A   
ATOM   1817  CA  LEU   201      11.781 -20.150  -6.425  1.00 10.00      A   
ATOM   1818  CB  LEU   201      12.029 -19.955  -4.927  1.00 10.00      A   
ATOM   1819  CG  LEU   201      12.603 -21.156  -4.168  1.00 10.00      A   
ATOM   1820  CD1 LEU   201      12.888 -20.786  -2.721  1.00 10.00      A   
ATOM   1821  CD2 LEU   201      11.655 -22.343  -4.242  1.00 10.00      A   
ATOM   1822  C   LEU   201      10.981 -18.972  -6.977  1.00 10.00      A   
ATOM   1823  O   LEU   201       9.757 -19.041  -7.088  1.00 10.00      A   
ATOM   1824  N   PHE   202      11.679 -17.899  -7.328  1.00 10.00      A   
ATOM   1825  HN  PHE   202      12.656 -17.905  -7.209  1.00 10.00      A   
ATOM   1826  CA  PHE   202      11.036 -16.701  -7.862  1.00 10.00      A   
ATOM   1827  CB  PHE   202      12.017 -15.523  -7.851  1.00 10.00      A   
ATOM   1828  CG  PHE   202      11.382 -14.187  -8.119  1.00 10.00      A   
ATOM   1829  CD1 PHE   202      10.726 -13.502  -7.109  1.00 10.00      A   
ATOM   1830  CD2 PHE   202      11.446 -13.612  -9.379  1.00 10.00      A   
ATOM   1831  CE1 PHE   202      10.144 -12.270  -7.350  1.00 10.00      A   
ATOM   1832  CE2 PHE   202      10.866 -12.382  -9.627  1.00 10.00      A   
ATOM   1833  CZ  PHE   202      10.214 -11.710  -8.611  1.00 10.00      A   
ATOM   1834  C   PHE   202      10.496 -16.931  -9.276  1.00 10.00      A   
ATOM   1835  O   PHE   202       9.500 -16.327  -9.678  1.00 10.00      A   
ATOM   1836  N   ALA   203      11.149 -17.807 -10.024  1.00 10.00      A   
ATOM   1837  HN  ALA   203      11.939 -18.259  -9.652  1.00 10.00      A   
ATOM   1838  CA  ALA   203      10.737 -18.105 -11.393  1.00 10.00      A   
ATOM   1839  CB  ALA   203      11.946 -18.469 -12.242  1.00 10.00      A   
ATOM   1840  C   ALA   203       9.687 -19.216 -11.446  1.00 10.00      A   
ATOM   1841  O   ALA   203       9.081 -19.462 -12.490  1.00 10.00      A   
ATOM   1842  N   LEU   204       9.465 -19.874 -10.319  1.00 10.00      A   
ATOM   1843  HN  LEU   204       9.968 -19.621  -9.513  1.00 10.00      A   
ATOM   1844  CA  LEU   204       8.494 -20.966 -10.244  1.00 10.00      A   
ATOM   1845  CB  LEU   204       8.586 -21.719  -8.914  1.00 10.00      A   
ATOM   1846  CG  LEU   204       9.682 -22.784  -8.814  1.00 10.00      A   
ATOM   1847  CD1 LEU   204       9.695 -23.413  -7.431  1.00 10.00      A   
ATOM   1848  CD2 LEU   204       9.487 -23.850  -9.881  1.00 10.00      A   
ATOM   1849  C   LEU   204       7.046 -20.538 -10.541  1.00 10.00      A   
ATOM   1850  O   LEU   204       6.376 -21.170 -11.359  1.00 10.00      A   
ATOM   1851  N   PRO   205       6.524 -19.476  -9.886  1.00 10.00      A   
ATOM   1852  CA  PRO   205       5.148 -19.012 -10.104  1.00 10.00      A   
ATOM   1853  CB  PRO   205       4.866 -18.106  -8.895  1.00 10.00      A   
ATOM   1854  CG  PRO   205       6.037 -18.280  -7.985  1.00 10.00      A   
ATOM   1855  CD  PRO   205       7.188 -18.664  -8.861  1.00 10.00      A   
ATOM   1856  C   PRO   205       4.970 -18.221 -11.399  1.00 10.00      A   
ATOM   1857  O   PRO   205       3.877 -17.730 -11.682  1.00 10.00      A   
ATOM   1858  N   PHE   206       6.038 -18.110 -12.184  1.00 10.00      A   
ATOM   1859  HN  PHE   206       6.877 -18.536 -11.910  1.00 10.00      A   
ATOM   1860  CA  PHE   206       5.990 -17.376 -13.446  1.00 10.00      A   
ATOM   1861  CB  PHE   206       7.378 -17.269 -14.090  1.00 10.00      A   
ATOM   1862  CG  PHE   206       7.419 -16.424 -15.331  1.00 10.00      A   
ATOM   1863  CD1 PHE   206       7.416 -15.042 -15.246  1.00 10.00      A   
ATOM   1864  CD2 PHE   206       7.468 -17.012 -16.581  1.00 10.00      A   
ATOM   1865  CE1 PHE   206       7.462 -14.262 -16.385  1.00 10.00      A   
ATOM   1866  CE2 PHE   206       7.513 -16.239 -17.723  1.00 10.00      A   
ATOM   1867  CZ  PHE   206       7.510 -14.862 -17.626  1.00 10.00      A   
ATOM   1868  C   PHE   206       4.951 -17.958 -14.420  1.00 10.00      A   
ATOM   1869  O   PHE   206       4.047 -17.245 -14.851  1.00 10.00      A   
ATOM   1870  N   PRO   207       5.041 -19.260 -14.774  1.00 10.00      A   
ATOM   1871  CA  PRO   207       4.084 -19.888 -15.695  1.00 10.00      A   
ATOM   1872  CB  PRO   207       4.628 -21.311 -15.884  1.00 10.00      A   
ATOM   1873  CG  PRO   207       6.045 -21.248 -15.427  1.00 10.00      A   
ATOM   1874  CD  PRO   207       6.076 -20.216 -14.342  1.00 10.00      A   
ATOM   1875  C   PRO   207       2.669 -19.941 -15.122  1.00 10.00      A   
ATOM   1876  O   PRO   207       1.699 -20.119 -15.857  1.00 10.00      A   
ATOM   1877  N   LEU   208       2.552 -19.762 -13.813  1.00 10.00      A   
ATOM   1878  HN  LEU   208       3.357 -19.592 -13.280  1.00 10.00      A   
ATOM   1879  CA  LEU   208       1.253 -19.805 -13.154  1.00 10.00      A   
ATOM   1880  CB  LEU   208       1.408 -19.853 -11.633  1.00 10.00      A   
ATOM   1881  CG  LEU   208       2.196 -21.035 -11.065  1.00 10.00      A   
ATOM   1882  CD1 LEU   208       2.213 -20.986  -9.545  1.00 10.00      A   
ATOM   1883  CD2 LEU   208       1.620 -22.355 -11.555  1.00 10.00      A   
ATOM   1884  C   LEU   208       0.374 -18.625 -13.555  1.00 10.00      A   
ATOM   1885  O   LEU   208      -0.845 -18.671 -13.396  1.00 10.00      A   
ATOM   1886  N   ARG   209       0.988 -17.573 -14.083  1.00 10.00      A   
ATOM   1887  HN  ARG   209       1.964 -17.589 -14.188  1.00 10.00      A   
ATOM   1888  CA  ARG   209       0.242 -16.392 -14.500  1.00 10.00      A   
ATOM   1889  CB  ARG   209       1.155 -15.160 -14.580  1.00 10.00      A   
ATOM   1890  CG  ARG   209       2.025 -15.095 -15.828  1.00 10.00      A   
ATOM   1891  CD  ARG   209       2.560 -13.692 -16.060  1.00 10.00      A   
ATOM   1892  NE  ARG   209       1.475 -12.730 -16.239  1.00 10.00      A   
ATOM   1893  HE  ARG   209       0.582 -13.005 -15.934  1.00 10.00      A   
ATOM   1894  CZ  ARG   209       1.612 -11.524 -16.786  1.00 10.00      A   
ATOM   1895  NH1 ARG   209       2.796 -11.111 -17.222  1.00 10.00      A   
ATOM   1896 HH11 ARG   209       3.632 -11.733 -17.137  1.00 10.00      A   
ATOM   1897 HH12 ARG   209       2.897 -10.168 -17.653  1.00 10.00      A   
ATOM   1898  NH2 ARG   209       0.556 -10.732 -16.897  1.00 10.00      A   
ATOM   1899 HH21 ARG   209       0.652  -9.786 -17.322  1.00 10.00      A   
ATOM   1900 HH22 ARG   209      -0.378 -11.054 -16.559  1.00 10.00      A   
ATOM   1901  C   ARG   209      -0.471 -16.616 -15.834  1.00 10.00      A   
ATOM   1902  O   ARG   209      -1.224 -15.758 -16.292  1.00 10.00      A   
ATOM   1903  N   TYR   210      -0.237 -17.770 -16.448  1.00 10.00      A   
ATOM   1904  HN  TYR   210       0.363 -18.424 -16.029  1.00 10.00      A   
ATOM   1905  CA  TYR   210      -0.854 -18.089 -17.731  1.00 10.00      A   
ATOM   1906  CB  TYR   210       0.169 -18.708 -18.684  1.00 10.00      A   
ATOM   1907  CG  TYR   210       1.383 -17.846 -18.925  1.00 10.00      A   
ATOM   1908  CD1 TYR   210       2.629 -18.223 -18.445  1.00 10.00      A   
ATOM   1909  CD2 TYR   210       1.285 -16.657 -19.635  1.00 10.00      A   
ATOM   1910  CE1 TYR   210       3.743 -17.442 -18.663  1.00 10.00      A   
ATOM   1911  CE2 TYR   210       2.394 -15.868 -19.859  1.00 10.00      A   
ATOM   1912  CZ  TYR   210       3.620 -16.267 -19.370  1.00 10.00      A   
ATOM   1913  OH  TYR   210       4.732 -15.487 -19.591  1.00 10.00      A   
ATOM   1914  HH  TYR   210       5.479 -16.058 -19.815  1.00 10.00      A   
ATOM   1915  C   TYR   210      -2.040 -19.028 -17.571  1.00 10.00      A   
ATOM   1916  O   TYR   210      -2.690 -19.389 -18.554  1.00 10.00      A   
ATOM   1917  N   ILE   211      -2.324 -19.421 -16.337  1.00 10.00      A   
ATOM   1918  HN  ILE   211      -1.784 -19.089 -15.588  1.00 10.00      A   
ATOM   1919  CA  ILE   211      -3.433 -20.326 -16.073  1.00 10.00      A   
ATOM   1920  CB  ILE   211      -3.146 -21.268 -14.884  1.00 10.00      A   
ATOM   1921  CG1 ILE   211      -1.758 -21.903 -15.028  1.00 10.00      A   
ATOM   1922  CG2 ILE   211      -4.217 -22.347 -14.796  1.00 10.00      A   
ATOM   1923  CD1 ILE   211      -1.341 -22.751 -13.846  1.00 10.00      A   
ATOM   1924  C   ILE   211      -4.716 -19.549 -15.809  1.00 10.00      A   
ATOM   1925  O   ILE   211      -4.829 -18.832 -14.814  1.00 10.00      A   
ATOM   1926  N   GLN   212      -5.676 -19.685 -16.709  1.00 10.00      A   
ATOM   1927  HN  GLN   212      -5.523 -20.269 -17.486  1.00 10.00      A   
ATOM   1928  CA  GLN   212      -6.953 -19.001 -16.573  1.00 10.00      A   
ATOM   1929  CB  GLN   212      -7.478 -18.558 -17.942  1.00 10.00      A   
ATOM   1930  CG  GLN   212      -8.908 -18.038 -17.931  1.00 10.00      A   
ATOM   1931  CD  GLN   212      -9.460 -17.789 -19.321  1.00 10.00      A   
ATOM   1932  OE1 GLN   212      -8.744 -17.364 -20.225  1.00 10.00      A   
ATOM   1933  NE2 GLN   212     -10.742 -18.061 -19.501  1.00 10.00      A   
ATOM   1934 HE21 GLN   212     -11.256 -18.400 -18.734  1.00 10.00      A   
ATOM   1935 HE22 GLN   212     -11.125 -17.924 -20.396  1.00 10.00      A   
ATOM   1936  C   GLN   212      -7.969 -19.896 -15.873  1.00 10.00      A   
ATOM   1937  O   GLN   212      -8.523 -20.815 -16.477  1.00 10.00      A   
ATOM   1938  N   TRP   213      -8.201 -19.633 -14.593  1.00 10.00      A   
ATOM   1939  HN  TRP   213      -7.716 -18.894 -14.159  1.00 10.00      A   
ATOM   1940  CA  TRP   213      -9.151 -20.420 -13.812  1.00 10.00      A   
ATOM   1941  CB  TRP   213      -8.809 -20.350 -12.321  1.00 10.00      A   
ATOM   1942  CG  TRP   213      -7.435 -20.841 -11.986  1.00 10.00      A   
ATOM   1943  CD1 TRP   213      -6.299 -20.093 -11.895  1.00 10.00      A   
ATOM   1944  CD2 TRP   213      -7.054 -22.189 -11.693  1.00 10.00      A   
ATOM   1945  NE1 TRP   213      -5.232 -20.890 -11.566  1.00 10.00      A   
ATOM   1946  HE1 TRP   213      -4.306 -20.581 -11.445  1.00 10.00      A   
ATOM   1947  CE2 TRP   213      -5.669 -22.183 -11.436  1.00 10.00      A   
ATOM   1948  CE3 TRP   213      -7.748 -23.399 -11.623  1.00 10.00      A   
ATOM   1949  CZ2 TRP   213      -4.966 -23.342 -11.115  1.00 10.00      A   
ATOM   1950  CZ3 TRP   213      -7.048 -24.548 -11.303  1.00 10.00      A   
ATOM   1951  CH2 TRP   213      -5.673 -24.513 -11.053  1.00 10.00      A   
ATOM   1952  C   TRP   213     -10.575 -19.922 -14.027  1.00 10.00      A   
ATOM   1953  O   TRP   213     -11.541 -20.673 -13.885  1.00 10.00      A   
ATOM   1954  N   PHE   214     -10.692 -18.654 -14.386  1.00 10.00      A   
ATOM   1955  HN  PHE   214      -9.880 -18.121 -14.511  1.00 10.00      A   
ATOM   1956  CA  PHE   214     -11.989 -18.034 -14.604  1.00 10.00      A   
ATOM   1957  CB  PHE   214     -11.914 -16.519 -14.376  1.00 10.00      A   
ATOM   1958  CG  PHE   214     -10.849 -15.814 -15.174  1.00 10.00      A   
ATOM   1959  CD1 PHE   214     -11.121 -15.321 -16.439  1.00 10.00      A   
ATOM   1960  CD2 PHE   214      -9.580 -15.632 -14.650  1.00 10.00      A   
ATOM   1961  CE1 PHE   214     -10.150 -14.661 -17.166  1.00 10.00      A   
ATOM   1962  CE2 PHE   214      -8.602 -14.976 -15.371  1.00 10.00      A   
ATOM   1963  CZ  PHE   214      -8.887 -14.489 -16.632  1.00 10.00      A   
ATOM   1964  C   PHE   214     -12.567 -18.340 -15.981  1.00 10.00      A   
ATOM   1965  O   PHE   214     -11.859 -18.776 -16.890  1.00 10.00      A   
ATOM   1966  N   THR   215     -13.864 -18.110 -16.115  1.00 10.00      A   
ATOM   1967  HN  THR   215     -14.365 -17.780 -15.344  1.00 10.00      A   
ATOM   1968  CA  THR   215     -14.571 -18.337 -17.365  1.00 10.00      A   
ATOM   1969  CB  THR   215     -15.429 -19.616 -17.279  1.00 10.00      A   
ATOM   1970  OG1 THR   215     -14.831 -20.540 -16.357  1.00 10.00      A   
ATOM   1971  HG1 THR   215     -14.275 -21.165 -16.842  1.00 10.00      A   
ATOM   1972  CG2 THR   215     -15.550 -20.273 -18.644  1.00 10.00      A   
ATOM   1973  C   THR   215     -15.489 -17.150 -17.647  1.00 10.00      A   
ATOM   1974  O   THR   215     -16.433 -16.910 -16.898  1.00 10.00      A   
ATOM   1975  N   PRO   216     -15.209 -16.379 -18.708  1.00 10.00      A   
ATOM   1976  CA  PRO   216     -16.016 -15.207 -19.070  1.00 10.00      A   
ATOM   1977  CB  PRO   216     -15.099 -14.442 -20.026  1.00 10.00      A   
ATOM   1978  CG  PRO   216     -14.256 -15.495 -20.661  1.00 10.00      A   
ATOM   1979  CD  PRO   216     -14.078 -16.580 -19.633  1.00 10.00      A   
ATOM   1980  C   PRO   216     -17.323 -15.578 -19.772  1.00 10.00      A   
ATOM   1981  O   PRO   216     -17.415 -16.621 -20.427  1.00 10.00      A   
ATOM   1982  N   GLN   217     -18.330 -14.723 -19.621  1.00 10.00      A   
ATOM   1983  HN  GLN   217     -18.195 -13.921 -19.066  1.00 10.00      A   
ATOM   1984  CA  GLN   217     -19.632 -14.943 -20.248  1.00 10.00      A   
ATOM   1985  CB  GLN   217     -20.745 -14.986 -19.196  1.00 10.00      A   
ATOM   1986  CG  GLN   217     -20.621 -16.117 -18.187  1.00 10.00      A   
ATOM   1987  CD  GLN   217     -20.558 -17.487 -18.836  1.00 10.00      A   
ATOM   1988  OE1 GLN   217     -21.070 -17.696 -19.936  1.00 10.00      A   
ATOM   1989  NE2 GLN   217     -19.949 -18.439 -18.149  1.00 10.00      A   
ATOM   1990 HE21 GLN   217     -19.578 -18.209 -17.264  1.00 10.00      A   
ATOM   1991 HE22 GLN   217     -19.894 -19.333 -18.543  1.00 10.00      A   
ATOM   1992  C   GLN   217     -19.931 -13.849 -21.273  1.00 10.00      A   
ATOM   1993  O   GLN   217     -20.379 -12.758 -20.913  1.00 10.00      A   
ATOM   1994  N   PRO   218     -19.687 -14.128 -22.566  1.00 10.00      A   
ATOM   1995  CA  PRO   218     -19.915 -13.164 -23.651  1.00 10.00      A   
ATOM   1996  CB  PRO   218     -19.500 -13.928 -24.917  1.00 10.00      A   
ATOM   1997  CG  PRO   218     -19.523 -15.366 -24.527  1.00 10.00      A   
ATOM   1998  CD  PRO   218     -19.157 -15.405 -23.073  1.00 10.00      A   
ATOM   1999  C   PRO   218     -21.367 -12.682 -23.761  1.00 10.00      A   
ATOM   2000  O   PRO   218     -21.613 -11.501 -24.013  1.00 10.00      A   
ATOM   2001  N   GLU   219     -22.324 -13.579 -23.540  1.00 10.00      A   
ATOM   2002  HN  GLU   219     -22.075 -14.501 -23.295  1.00 10.00      A   
ATOM   2003  CA  GLU   219     -23.739 -13.226 -23.645  1.00 10.00      A   
ATOM   2004  CB  GLU   219     -24.597 -14.465 -23.922  1.00 10.00      A   
ATOM   2005  CG  GLU   219     -24.591 -15.501 -22.807  1.00 10.00      A   
ATOM   2006  CD  GLU   219     -23.533 -16.567 -22.999  1.00 10.00      A   
ATOM   2007  OE1 GLU   219     -22.343 -16.282 -22.752  1.00 10.00      A   
ATOM   2008  OE2 GLU   219     -23.890 -17.703 -23.388  1.00 10.00      A   
ATOM   2009  C   GLU   219     -24.246 -12.494 -22.401  1.00 10.00      A   
ATOM   2010  O   GLU   219     -25.431 -12.159 -22.301  1.00 10.00      A   
ATOM   2011  N   LYS   220     -23.346 -12.236 -21.463  1.00 10.00      A   
ATOM   2012  HN  LYS   220     -22.415 -12.514 -21.602  1.00 10.00      A   
ATOM   2013  CA  LYS   220     -23.706 -11.556 -20.230  1.00 10.00      A   
ATOM   2014  CB  LYS   220     -23.378 -12.458 -19.042  1.00 10.00      A   
ATOM   2015  CG  LYS   220     -24.281 -12.270 -17.836  1.00 10.00      A   
ATOM   2016  CD  LYS   220     -23.818 -13.136 -16.679  1.00 10.00      A   
ATOM   2017  CE  LYS   220     -24.842 -13.180 -15.563  1.00 10.00      A   
ATOM   2018  NZ  LYS   220     -24.447 -14.141 -14.500  1.00 10.00      A   
ATOM   2019  HZ1 LYS   220     -25.194 -14.205 -13.782  1.00 10.00      A   
ATOM   2020  HZ2 LYS   220     -23.562 -13.825 -14.037  1.00 10.00      A   
ATOM   2021  HZ3 LYS   220     -24.291 -15.084 -14.907  1.00 10.00      A   
ATOM   2022  C   LYS   220     -22.971 -10.222 -20.106  1.00 10.00      A   
ATOM   2023  O   LYS   220     -22.965  -9.602 -19.046  1.00 10.00      A   
ATOM   2024  N   THR   221     -22.354  -9.784 -21.194  1.00 10.00      A   
ATOM   2025  HN  THR   221     -22.405 -10.312 -22.017  1.00 10.00      A   
ATOM   2026  CA  THR   221     -21.620  -8.525 -21.198  1.00 10.00      A   
ATOM   2027  CB  THR   221     -20.770  -8.386 -22.477  1.00 10.00      A   
ATOM   2028  OG1 THR   221     -20.124  -9.638 -22.758  1.00 10.00      A   
ATOM   2029  HG1 THR   221     -20.761 -10.243 -23.162  1.00 10.00      A   
ATOM   2030  CG2 THR   221     -19.711  -7.311 -22.304  1.00 10.00      A   
ATOM   2031  C   THR   221     -22.587  -7.344 -21.091  1.00 10.00      A   
ATOM   2032  O   THR   221     -23.350  -7.068 -22.022  1.00 10.00      A   
ATOM   2033  N   ILE   222     -22.565  -6.662 -19.952  1.00 10.00      A   
ATOM   2034  HN  ILE   222     -21.930  -6.919 -19.249  1.00 10.00      A   
ATOM   2035  CA  ILE   222     -23.456  -5.529 -19.729  1.00 10.00      A   
ATOM   2036  CB  ILE   222     -24.328  -5.710 -18.467  1.00 10.00      A   
ATOM   2037  CG1 ILE   222     -23.458  -5.890 -17.220  1.00 10.00      A   
ATOM   2038  CG2 ILE   222     -25.281  -6.884 -18.637  1.00 10.00      A   
ATOM   2039  CD1 ILE   222     -24.223  -5.795 -15.917  1.00 10.00      A   
ATOM   2040  C   ILE   222     -22.688  -4.216 -19.627  1.00 10.00      A   
ATOM   2041  O   ILE   222     -21.487  -4.205 -19.343  1.00 10.00      A   
ATOM   2042  N   GLN   223     -23.389  -3.113 -19.857  1.00 10.00      A   
ATOM   2043  HN  GLN   223     -24.341  -3.188 -20.071  1.00 10.00      A   
ATOM   2044  CA  GLN   223     -22.785  -1.794 -19.790  1.00 10.00      A   
ATOM   2045  CB  GLN   223     -23.406  -0.872 -20.837  1.00 10.00      A   
ATOM   2046  CG  GLN   223     -22.443   0.158 -21.400  1.00 10.00      A   
ATOM   2047  CD  GLN   223     -23.155   1.336 -22.031  1.00 10.00      A   
ATOM   2048  OE1 GLN   223     -24.186   1.794 -21.536  1.00 10.00      A   
ATOM   2049  NE2 GLN   223     -22.623   1.827 -23.138  1.00 10.00      A   
ATOM   2050 HE21 GLN   223     -21.806   1.406 -23.487  1.00 10.00      A   
ATOM   2051 HE22 GLN   223     -23.063   2.593 -23.564  1.00 10.00      A   
ATOM   2052  C   GLN   223     -22.985  -1.203 -18.402  1.00 10.00      A   
ATOM   2053  O   GLN   223     -24.114  -1.121 -17.910  1.00 10.00      A   
ATOM   2054  N   VAL   224     -21.893  -0.806 -17.772  1.00 10.00      A   
ATOM   2055  HN  VAL   224     -21.020  -0.893 -18.220  1.00 10.00      A   
ATOM   2056  CA  VAL   224     -21.950  -0.229 -16.439  1.00 10.00      A   
ATOM   2057  CB  VAL   224     -21.109  -1.052 -15.435  1.00 10.00      A   
ATOM   2058  CG1 VAL   224     -21.293  -0.530 -14.017  1.00 10.00      A   
ATOM   2059  CG2 VAL   224     -21.465  -2.532 -15.508  1.00 10.00      A   
ATOM   2060  C   VAL   224     -21.439   1.207 -16.466  1.00 10.00      A   
ATOM   2061  O   VAL   224     -20.444   1.505 -17.129  1.00 10.00      A   
ATOM   2062  N   SER   225     -22.124   2.090 -15.757  1.00 10.00      A   
ATOM   2063  HN  SER   225     -22.921   1.794 -15.260  1.00 10.00      A   
ATOM   2064  CA  SER   225     -21.731   3.488 -15.694  1.00 10.00      A   
ATOM   2065  CB  SER   225     -22.731   4.371 -16.441  1.00 10.00      A   
ATOM   2066  OG  SER   225     -22.571   4.244 -17.844  1.00 10.00      A   
ATOM   2067  HG  SER   225     -23.336   3.777 -18.214  1.00 10.00      A   
ATOM   2068  C   SER   225     -21.588   3.960 -14.251  1.00 10.00      A   
ATOM   2069  O   SER   225     -22.514   3.839 -13.449  1.00 10.00      A   
ATOM   2070  N   MET   226     -20.413   4.464 -13.922  1.00 10.00      A   
ATOM   2071  HN  MET   226     -19.702   4.501 -14.602  1.00 10.00      A   
ATOM   2072  CA  MET   226     -20.145   4.979 -12.588  1.00 10.00      A   
ATOM   2073  CB  MET   226     -18.849   4.394 -12.016  1.00 10.00      A   
ATOM   2074  CG  MET   226     -18.950   2.913 -11.673  1.00 10.00      A   
ATOM   2075  SD  MET   226     -17.440   2.236 -10.949  1.00 10.00      A   
ATOM   2076  CE  MET   226     -16.287   2.430 -12.306  1.00 10.00      A   
ATOM   2077  C   MET   226     -20.087   6.498 -12.656  1.00 10.00      A   
ATOM   2078  O   MET   226     -19.655   7.060 -13.666  1.00 10.00      A   
ATOM   2079  N   VAL   227     -20.539   7.166 -11.608  1.00 10.00      A   
ATOM   2080  HN  VAL   227     -20.873   6.673 -10.827  1.00 10.00      A   
ATOM   2081  CA  VAL   227     -20.553   8.621 -11.599  1.00 10.00      A   
ATOM   2082  CB  VAL   227     -21.963   9.172 -11.285  1.00 10.00      A   
ATOM   2083  CG1 VAL   227     -21.960  10.695 -11.289  1.00 10.00      A   
ATOM   2084  CG2 VAL   227     -22.984   8.638 -12.279  1.00 10.00      A   
ATOM   2085  C   VAL   227     -19.552   9.211 -10.614  1.00 10.00      A   
ATOM   2086  O   VAL   227     -19.644   8.985  -9.404  1.00 10.00      A   
ATOM   2087  N   GLN   228     -18.583   9.950 -11.143  1.00 10.00      A   
ATOM   2088  HN  GLN   228     -18.539  10.053 -12.118  1.00 10.00      A   
ATOM   2089  CA  GLN   228     -17.591  10.618 -10.320  1.00 10.00      A   
ATOM   2090  CB  GLN   228     -16.271  10.790 -11.081  1.00 10.00      A   
ATOM   2091  CG  GLN   228     -15.123  11.298 -10.224  1.00 10.00      A   
ATOM   2092  CD  GLN   228     -13.758  10.918 -10.763  1.00 10.00      A   
ATOM   2093  OE1 GLN   228     -13.210   9.871 -10.417  1.00 10.00      A   
ATOM   2094  NE2 GLN   228     -13.196  11.765 -11.604  1.00 10.00      A   
ATOM   2095 HE21 GLN   228     -13.688  12.587 -11.832  1.00 10.00      A   
ATOM   2096 HE22 GLN   228     -12.308  11.544 -11.970  1.00 10.00      A   
ATOM   2097  C   GLN   228     -18.168  11.970  -9.920  1.00 10.00      A   
ATOM   2098  O   GLN   228     -18.010  12.964 -10.631  1.00 10.00      A   
ATOM   2099  N   GLY   229     -18.880  11.974  -8.799  1.00 10.00      A   
ATOM   2100  HN  GLY   229     -18.968  11.137  -8.298  1.00 10.00      A   
ATOM   2101  CA  GLY   229     -19.530  13.178  -8.308  1.00 10.00      A   
ATOM   2102  C   GLY   229     -18.601  14.356  -8.076  1.00 10.00      A   
ATOM   2103  O   GLY   229     -19.007  15.505  -8.268  1.00 10.00      A   
ATOM   2104  N   ASP   230     -17.370  14.077  -7.654  1.00 10.00      A   
ATOM   2105  HN  ASP   230     -17.113  13.137  -7.518  1.00 10.00      A   
ATOM   2106  CA  ASP   230     -16.384  15.129  -7.382  1.00 10.00      A   
ATOM   2107  CB  ASP   230     -15.973  15.853  -8.673  1.00 10.00      A   
ATOM   2108  CG  ASP   230     -14.764  16.756  -8.500  1.00 10.00      A   
ATOM   2109  OD1 ASP   230     -13.827  16.373  -7.764  1.00 10.00      A   
ATOM   2110  OD2 ASP   230     -14.746  17.854  -9.101  1.00 10.00      A   
ATOM   2111  C   ASP   230     -16.934  16.106  -6.340  1.00 10.00      A   
ATOM   2112  O   ASP   230     -16.729  17.320  -6.416  1.00 10.00      A   
ATOM   2113  N   ILE   231     -17.652  15.554  -5.371  1.00 10.00      A   
ATOM   2114  HN  ILE   231     -17.774  14.578  -5.369  1.00 10.00      A   
ATOM   2115  CA  ILE   231     -18.253  16.341  -4.304  1.00 10.00      A   
ATOM   2116  CB  ILE   231     -19.401  15.552  -3.623  1.00 10.00      A   
ATOM   2117  CG1 ILE   231     -20.480  15.178  -4.644  1.00 10.00      A   
ATOM   2118  CG2 ILE   231     -20.010  16.327  -2.461  1.00 10.00      A   
ATOM   2119  CD1 ILE   231     -21.122  16.368  -5.330  1.00 10.00      A   
ATOM   2120  C   ILE   231     -17.194  16.708  -3.268  1.00 10.00      A   
ATOM   2121  O   ILE   231     -16.384  15.866  -2.880  1.00 10.00      A   
ATOM   2122  N   PRO   232     -17.154  17.979  -2.837  1.00 10.00      A   
ATOM   2123  CA  PRO   232     -16.186  18.441  -1.838  1.00 10.00      A   
ATOM   2124  CB  PRO   232     -16.330  19.964  -1.887  1.00 10.00      A   
ATOM   2125  CG  PRO   232     -17.728  20.190  -2.347  1.00 10.00      A   
ATOM   2126  CD  PRO   232     -18.037  19.068  -3.298  1.00 10.00      A   
ATOM   2127  C   PRO   232     -16.515  17.919  -0.439  1.00 10.00      A   
ATOM   2128  O   PRO   232     -17.450  17.133  -0.256  1.00 10.00      A   
ATOM   2129  N   GLN   233     -15.742  18.357   0.544  1.00 10.00      A   
ATOM   2130  HN  GLN   233     -15.024  18.986   0.339  1.00 10.00      A   
ATOM   2131  CA  GLN   233     -15.951  17.941   1.923  1.00 10.00      A   
ATOM   2132  CB  GLN   233     -14.744  18.321   2.780  1.00 10.00      A   
ATOM   2133  CG  GLN   233     -13.464  17.585   2.423  1.00 10.00      A   
ATOM   2134  CD  GLN   233     -12.246  18.167   3.116  1.00 10.00      A   
ATOM   2135  OE1 GLN   233     -12.342  18.730   4.210  1.00 10.00      A   
ATOM   2136  NE2 GLN   233     -11.092  18.042   2.481  1.00 10.00      A   
ATOM   2137 HE21 GLN   233     -11.088  17.586   1.609  1.00 10.00      A   
ATOM   2138 HE22 GLN   233     -10.285  18.406   2.904  1.00 10.00      A   
ATOM   2139  C   GLN   233     -17.204  18.603   2.480  1.00 10.00      A   
ATOM   2140  O   GLN   233     -17.586  19.687   2.036  1.00 10.00      A   
ATOM   2141  N   SER   234     -17.845  17.947   3.437  1.00 10.00      A   
ATOM   2142  HN  SER   234     -17.503  17.079   3.737  1.00 10.00      A   
ATOM   2143  CA  SER   234     -19.048  18.483   4.053  1.00 10.00      A   
ATOM   2144  CB  SER   234     -19.831  17.374   4.755  1.00 10.00      A   
ATOM   2145  OG  SER   234     -19.996  16.265   3.889  1.00 10.00      A   
ATOM   2146  HG  SER   234     -20.204  16.586   3.002  1.00 10.00      A   
ATOM   2147  C   SER   234     -18.697  19.608   5.022  1.00 10.00      A   
ATOM   2148  O   SER   234     -18.454  19.376   6.208  1.00 10.00      A   
ATOM   2149  N   LEU   235     -18.637  20.819   4.490  1.00 10.00      A   
ATOM   2150  HN  LEU   235     -18.818  20.922   3.529  1.00 10.00      A   
ATOM   2151  CA  LEU   235     -18.314  21.995   5.278  1.00 10.00      A   
ATOM   2152  CB  LEU   235     -17.573  23.014   4.409  1.00 10.00      A   
ATOM   2153  CG  LEU   235     -16.393  22.486   3.584  1.00 10.00      A   
ATOM   2154  CD1 LEU   235     -15.807  23.593   2.722  1.00 10.00      A   
ATOM   2155  CD2 LEU   235     -15.323  21.887   4.484  1.00 10.00      A   
ATOM   2156  C   LEU   235     -19.589  22.623   5.826  1.00 10.00      A   
ATOM   2157  O   LEU   235     -19.589  23.247   6.888  1.00 10.00      A   
ATOM   2158  N   LYS   236     -20.674  22.441   5.090  1.00 10.00      A   
ATOM   2159  HN  LYS   236     -20.604  21.924   4.258  1.00 10.00      A   
ATOM   2160  CA  LYS   236     -21.969  22.973   5.476  1.00 10.00      A   
ATOM   2161  CB  LYS   236     -22.167  24.378   4.894  1.00 10.00      A   
ATOM   2162  CG  LYS   236     -23.417  25.089   5.391  1.00 10.00      A   
ATOM   2163  CD  LYS   236     -23.465  26.533   4.916  1.00 10.00      A   
ATOM   2164  CE  LYS   236     -24.725  27.232   5.398  1.00 10.00      A   
ATOM   2165  NZ  LYS   236     -25.938  26.747   4.686  1.00 10.00      A   
ATOM   2166  HZ1 LYS   236     -26.773  26.832   5.301  1.00 10.00      A   
ATOM   2167  HZ2 LYS   236     -25.823  25.745   4.411  1.00 10.00      A   
ATOM   2168  HZ3 LYS   236     -26.097  27.311   3.825  1.00 10.00      A   
ATOM   2169  C   LYS   236     -23.069  22.035   4.994  1.00 10.00      A   
ATOM   2170  O   LYS   236     -23.333  21.939   3.795  1.00 10.00      A   
ATOM   2171  N   TRP   237     -23.685  21.326   5.925  1.00 10.00      A   
ATOM   2172  HN  TRP   237     -23.425  21.437   6.863  1.00 10.00      A   
ATOM   2173  CA  TRP   237     -24.745  20.390   5.594  1.00 10.00      A   
ATOM   2174  CB  TRP   237     -24.678  19.154   6.496  1.00 10.00      A   
ATOM   2175  CG  TRP   237     -25.645  18.075   6.113  1.00 10.00      A   
ATOM   2176  CD1 TRP   237     -25.744  17.462   4.898  1.00 10.00      A   
ATOM   2177  CD2 TRP   237     -26.647  17.479   6.946  1.00 10.00      A   
ATOM   2178  NE1 TRP   237     -26.750  16.529   4.921  1.00 10.00      A   
ATOM   2179  HE1 TRP   237     -27.019  15.954   4.164  1.00 10.00      A   
ATOM   2180  CE2 TRP   237     -27.318  16.518   6.166  1.00 10.00      A   
ATOM   2181  CE3 TRP   237     -27.044  17.665   8.272  1.00 10.00      A   
ATOM   2182  CZ2 TRP   237     -28.361  15.743   6.669  1.00 10.00      A   
ATOM   2183  CZ3 TRP   237     -28.078  16.896   8.770  1.00 10.00      A   
ATOM   2184  CH2 TRP   237     -28.726  15.947   7.971  1.00 10.00      A   
ATOM   2185  C   TRP   237     -26.107  21.058   5.707  1.00 10.00      A   
ATOM   2186  O   TRP   237     -26.587  21.342   6.808  1.00 10.00      A   
ATOM   2187  N   ASP   238     -26.716  21.320   4.562  1.00 10.00      A   
ATOM   2188  HN  ASP   238     -26.274  21.078   3.724  1.00 10.00      A   
ATOM   2189  CA  ASP   238     -28.026  21.949   4.508  1.00 10.00      A   
ATOM   2190  CB  ASP   238     -27.916  23.479   4.450  1.00 10.00      A   
ATOM   2191  CG  ASP   238     -27.108  23.990   3.272  1.00 10.00      A   
ATOM   2192  OD1 ASP   238     -27.655  24.066   2.152  1.00 10.00      A   
ATOM   2193  OD2 ASP   238     -25.931  24.353   3.469  1.00 10.00      A   
ATOM   2194  C   ASP   238     -28.821  21.419   3.322  1.00 10.00      A   
ATOM   2195  O   ASP   238     -28.299  20.649   2.511  1.00 10.00      A   
ATOM   2196  N   GLU   239     -30.075  21.839   3.224  1.00 10.00      A   
ATOM   2197  HN  GLU   239     -30.415  22.469   3.892  1.00 10.00      A   
ATOM   2198  CA  GLU   239     -30.961  21.403   2.152  1.00 10.00      A   
ATOM   2199  CB  GLU   239     -32.368  21.957   2.369  1.00 10.00      A   
ATOM   2200  CG  GLU   239     -33.402  21.443   1.382  1.00 10.00      A   
ATOM   2201  CD  GLU   239     -34.816  21.778   1.801  1.00 10.00      A   
ATOM   2202  OE1 GLU   239     -35.266  22.916   1.547  1.00 10.00      A   
ATOM   2203  OE2 GLU   239     -35.482  20.905   2.394  1.00 10.00      A   
ATOM   2204  C   GLU   239     -30.428  21.818   0.785  1.00 10.00      A   
ATOM   2205  O   GLU   239     -30.492  21.051  -0.174  1.00 10.00      A   
ATOM   2206  N   GLY   240     -29.889  23.026   0.710  1.00 10.00      A   
ATOM   2207  HN  GLY   240     -29.844  23.582   1.519  1.00 10.00      A   
ATOM   2208  CA  GLY   240     -29.343  23.518  -0.540  1.00 10.00      A   
ATOM   2209  C   GLY   240     -28.181  22.664  -0.993  1.00 10.00      A   
ATOM   2210  O   GLY   240     -28.071  22.321  -2.173  1.00 10.00      A   
ATOM   2211  N   GLN   241     -27.320  22.313  -0.045  1.00 10.00      A   
ATOM   2212  HN  GLN   241     -27.460  22.646   0.873  1.00 10.00      A   
ATOM   2213  CA  GLN   241     -26.166  21.470  -0.324  1.00 10.00      A   
ATOM   2214  CB  GLN   241     -25.313  21.316   0.935  1.00 10.00      A   
ATOM   2215  CG  GLN   241     -23.907  20.804   0.673  1.00 10.00      A   
ATOM   2216  CD  GLN   241     -23.008  21.865   0.071  1.00 10.00      A   
ATOM   2217  OE1 GLN   241     -22.390  22.649   0.792  1.00 10.00      A   
ATOM   2218  NE2 GLN   241     -22.926  21.899  -1.249  1.00 10.00      A   
ATOM   2219 HE21 GLN   241     -23.443  21.246  -1.767  1.00 10.00      A   
ATOM   2220 HE22 GLN   241     -22.343  22.573  -1.658  1.00 10.00      A   
ATOM   2221  C   GLN   241     -26.632  20.096  -0.793  1.00 10.00      A   
ATOM   2222  O   GLN   241     -26.103  19.538  -1.757  1.00 10.00      A   
ATOM   2223  N   LEU   242     -27.638  19.566  -0.108  1.00 10.00      A   
ATOM   2224  HN  LEU   242     -28.014  20.067   0.650  1.00 10.00      A   
ATOM   2225  CA  LEU   242     -28.198  18.265  -0.440  1.00 10.00      A   
ATOM   2226  CB  LEU   242     -29.248  17.860   0.599  1.00 10.00      A   
ATOM   2227  CG  LEU   242     -30.111  16.645   0.252  1.00 10.00      A   
ATOM   2228  CD1 LEU   242     -29.308  15.357   0.355  1.00 10.00      A   
ATOM   2229  CD2 LEU   242     -31.343  16.594   1.137  1.00 10.00      A   
ATOM   2230  C   LEU   242     -28.813  18.280  -1.836  1.00 10.00      A   
ATOM   2231  O   LEU   242     -28.517  17.414  -2.661  1.00 10.00      A   
ATOM   2232  N   LEU   243     -29.655  19.279  -2.100  1.00 10.00      A   
ATOM   2233  HN  LEU   243     -29.844  19.944  -1.398  1.00 10.00      A   
ATOM   2234  CA  LEU   243     -30.313  19.408  -3.398  1.00 10.00      A   
ATOM   2235  CB  LEU   243     -31.263  20.607  -3.423  1.00 10.00      A   
ATOM   2236  CG  LEU   243     -32.551  20.461  -2.609  1.00 10.00      A   
ATOM   2237  CD1 LEU   243     -33.378  21.733  -2.689  1.00 10.00      A   
ATOM   2238  CD2 LEU   243     -33.357  19.263  -3.090  1.00 10.00      A   
ATOM   2239  C   LEU   243     -29.292  19.508  -4.521  1.00 10.00      A   
ATOM   2240  O   LEU   243     -29.478  18.928  -5.589  1.00 10.00      A   
ATOM   2241  N   ASN   244     -28.211  20.233  -4.266  1.00 10.00      A   
ATOM   2242  HN  ASN   244     -28.127  20.674  -3.392  1.00 10.00      A   
ATOM   2243  CA  ASN   244     -27.147  20.391  -5.250  1.00 10.00      A   
ATOM   2244  CB  ASN   244     -26.069  21.341  -4.729  1.00 10.00      A   
ATOM   2245  CG  ASN   244     -26.253  22.769  -5.201  1.00 10.00      A   
ATOM   2246  OD1 ASN   244     -25.737  23.163  -6.248  1.00 10.00      A   
ATOM   2247  ND2 ASN   244     -26.991  23.552  -4.433  1.00 10.00      A   
ATOM   2248 HD21 ASN   244     -27.378  23.168  -3.614  1.00 10.00      A   
ATOM   2249 HD22 ASN   244     -27.116  24.484  -4.704  1.00 10.00      A   
ATOM   2250  C   ASN   244     -26.529  19.035  -5.559  1.00 10.00      A   
ATOM   2251  O   ASN   244     -26.343  18.674  -6.721  1.00 10.00      A   
ATOM   2252  N   THR   245     -26.239  18.279  -4.506  1.00 10.00      A   
ATOM   2253  HN  THR   245     -26.422  18.627  -3.607  1.00 10.00      A   
ATOM   2254  CA  THR   245     -25.658  16.952  -4.641  1.00 10.00      A   
ATOM   2255  CB  THR   245     -25.355  16.351  -3.253  1.00 10.00      A   
ATOM   2256  OG1 THR   245     -24.665  17.324  -2.451  1.00 10.00      A   
ATOM   2257  HG1 THR   245     -25.281  18.020  -2.187  1.00 10.00      A   
ATOM   2258  CG2 THR   245     -24.490  15.107  -3.379  1.00 10.00      A   
ATOM   2259  C   THR   245     -26.613  16.027  -5.405  1.00 10.00      A   
ATOM   2260  O   THR   245     -26.202  15.294  -6.310  1.00 10.00      A   
ATOM   2261  N   LEU   246     -27.894  16.084  -5.049  1.00 10.00      A   
ATOM   2262  HN  LEU   246     -28.161  16.689  -4.321  1.00 10.00      A   
ATOM   2263  CA  LEU   246     -28.913  15.267  -5.701  1.00 10.00      A   
ATOM   2264  CB  LEU   246     -30.273  15.448  -5.019  1.00 10.00      A   
ATOM   2265  CG  LEU   246     -30.367  15.012  -3.556  1.00 10.00      A   
ATOM   2266  CD1 LEU   246     -31.728  15.370  -2.980  1.00 10.00      A   
ATOM   2267  CD2 LEU   246     -30.103  13.522  -3.419  1.00 10.00      A   
ATOM   2268  C   LEU   246     -29.025  15.626  -7.178  1.00 10.00      A   
ATOM   2269  O   LEU   246     -29.120  14.748  -8.038  1.00 10.00      A   
ATOM   2270  N   LYS   247     -28.993  16.923  -7.460  1.00 10.00      A   
ATOM   2271  HN  LYS   247     -28.903  17.569  -6.722  1.00 10.00      A   
ATOM   2272  CA  LYS   247     -29.093  17.424  -8.823  1.00 10.00      A   
ATOM   2273  CB  LYS   247     -29.137  18.957  -8.816  1.00 10.00      A   
ATOM   2274  CG  LYS   247     -29.242  19.598 -10.193  1.00 10.00      A   
ATOM   2275  CD  LYS   247     -29.346  21.112 -10.084  1.00 10.00      A   
ATOM   2276  CE  LYS   247     -29.300  21.776 -11.452  1.00 10.00      A   
ATOM   2277  NZ  LYS   247     -29.529  23.244 -11.373  1.00 10.00      A   
ATOM   2278  HZ1 LYS   247     -28.853  23.682 -10.715  1.00 10.00      A   
ATOM   2279  HZ2 LYS   247     -30.491  23.442 -11.038  1.00 10.00      A   
ATOM   2280  HZ3 LYS   247     -29.406  23.676 -12.313  1.00 10.00      A   
ATOM   2281  C   LYS   247     -27.933  16.931  -9.683  1.00 10.00      A   
ATOM   2282  O   LYS   247     -28.139  16.471 -10.805  1.00 10.00      A   
ATOM   2283  N   ILE   248     -26.722  17.016  -9.145  1.00 10.00      A   
ATOM   2284  HN  ILE   248     -26.630  17.383  -8.234  1.00 10.00      A   
ATOM   2285  CA  ILE   248     -25.522  16.589  -9.864  1.00 10.00      A   
ATOM   2286  CB  ILE   248     -24.241  16.856  -9.037  1.00 10.00      A   
ATOM   2287  CG1 ILE   248     -24.027  18.362  -8.839  1.00 10.00      A   
ATOM   2288  CG2 ILE   248     -23.016  16.218  -9.683  1.00 10.00      A   
ATOM   2289  CD1 ILE   248     -23.863  19.144 -10.127  1.00 10.00      A   
ATOM   2290  C   ILE   248     -25.581  15.111 -10.257  1.00 10.00      A   
ATOM   2291  O   ILE   248     -25.455  14.767 -11.434  1.00 10.00      A   
ATOM   2292  N   TYR   249     -25.791  14.249  -9.271  1.00 10.00      A   
ATOM   2293  HN  TYR   249     -25.912  14.590  -8.356  1.00 10.00      A   
ATOM   2294  CA  TYR   249     -25.847  12.810  -9.507  1.00 10.00      A   
ATOM   2295  CB  TYR   249     -25.934  12.043  -8.190  1.00 10.00      A   
ATOM   2296  CG  TYR   249     -24.622  11.955  -7.445  1.00 10.00      A   
ATOM   2297  CD1 TYR   249     -24.331  12.828  -6.407  1.00 10.00      A   
ATOM   2298  CD2 TYR   249     -23.677  10.994  -7.778  1.00 10.00      A   
ATOM   2299  CE1 TYR   249     -23.135  12.746  -5.720  1.00 10.00      A   
ATOM   2300  CE2 TYR   249     -22.479  10.906  -7.098  1.00 10.00      A   
ATOM   2301  CZ  TYR   249     -22.213  11.784  -6.070  1.00 10.00      A   
ATOM   2302  OH  TYR   249     -21.022  11.696  -5.389  1.00 10.00      A   
ATOM   2303  HH  TYR   249     -20.299  11.622  -6.015  1.00 10.00      A   
ATOM   2304  C   TYR   249     -26.995  12.417 -10.432  1.00 10.00      A   
ATOM   2305  O   TYR   249     -26.816  11.611 -11.346  1.00 10.00      A   
ATOM   2306  N   TYR   250     -28.168  12.994 -10.202  1.00 10.00      A   
ATOM   2307  HN  TYR   250     -28.249  13.642  -9.466  1.00 10.00      A   
ATOM   2308  CA  TYR   250     -29.337  12.691 -11.020  1.00 10.00      A   
ATOM   2309  CB  TYR   250     -30.592  13.362 -10.450  1.00 10.00      A   
ATOM   2310  CG  TYR   250     -31.849  13.118 -11.257  1.00 10.00      A   
ATOM   2311  CD1 TYR   250     -32.364  11.837 -11.410  1.00 10.00      A   
ATOM   2312  CD2 TYR   250     -32.522  14.170 -11.867  1.00 10.00      A   
ATOM   2313  CE1 TYR   250     -33.510  11.611 -12.149  1.00 10.00      A   
ATOM   2314  CE2 TYR   250     -33.669  13.954 -12.606  1.00 10.00      A   
ATOM   2315  CZ  TYR   250     -34.159  12.672 -12.745  1.00 10.00      A   
ATOM   2316  OH  TYR   250     -35.303  12.449 -13.482  1.00 10.00      A   
ATOM   2317  HH  TYR   250     -35.804  11.718 -13.088  1.00 10.00      A   
ATOM   2318  C   TYR   250     -29.115  13.129 -12.462  1.00 10.00      A   
ATOM   2319  O   TYR   250     -29.372  12.373 -13.396  1.00 10.00      A   
ATOM   2320  N   ASN   251     -28.608  14.340 -12.632  1.00 10.00      A   
ATOM   2321  HN  ASN   251     -28.397  14.887 -11.841  1.00 10.00      A   
ATOM   2322  CA  ASN   251     -28.357  14.892 -13.961  1.00 10.00      A   
ATOM   2323  CB  ASN   251     -27.908  16.351 -13.852  1.00 10.00      A   
ATOM   2324  CG  ASN   251     -27.982  17.099 -15.165  1.00 10.00      A   
ATOM   2325  OD1 ASN   251     -28.774  16.765 -16.044  1.00 10.00      A   
ATOM   2326  ND2 ASN   251     -27.160  18.122 -15.304  1.00 10.00      A   
ATOM   2327 HD21 ASN   251     -26.557  18.337 -14.562  1.00 10.00      A   
ATOM   2328 HD22 ASN   251     -27.189  18.632 -16.142  1.00 10.00      A   
ATOM   2329  C   ASN   251     -27.318  14.073 -14.727  1.00 10.00      A   
ATOM   2330  O   ASN   251     -27.372  13.976 -15.949  1.00 10.00      A   
ATOM   2331  N   ALA   252     -26.378  13.480 -14.006  1.00 10.00      A   
ATOM   2332  HN  ALA   252     -26.377  13.593 -13.030  1.00 10.00      A   
ATOM   2333  CA  ALA   252     -25.332  12.678 -14.629  1.00 10.00      A   
ATOM   2334  CB  ALA   252     -24.089  12.667 -13.754  1.00 10.00      A   
ATOM   2335  C   ALA   252     -25.802  11.251 -14.906  1.00 10.00      A   
ATOM   2336  O   ALA   252     -25.151  10.504 -15.635  1.00 10.00      A   
ATOM   2337  N   THR   253     -26.934  10.878 -14.326  1.00 10.00      A   
ATOM   2338  HN  THR   253     -27.415  11.518 -13.760  1.00 10.00      A   
ATOM   2339  CA  THR   253     -27.475   9.537 -14.506  1.00 10.00      A   
ATOM   2340  CB  THR   253     -27.905   8.935 -13.153  1.00 10.00      A   
ATOM   2341  OG1 THR   253     -26.813   9.038 -12.226  1.00 10.00      A   
ATOM   2342  HG1 THR   253     -26.763   9.944 -11.893  1.00 10.00      A   
ATOM   2343  CG2 THR   253     -28.299   7.474 -13.303  1.00 10.00      A   
ATOM   2344  C   THR   253     -28.647   9.530 -15.488  1.00 10.00      A   
ATOM   2345  O   THR   253     -28.879   8.542 -16.184  1.00 10.00      A   
ATOM   2346  N   ALA   254     -29.357  10.651 -15.558  1.00 10.00      A   
ATOM   2347  HN  ALA   254     -29.106  11.406 -14.983  1.00 10.00      A   
ATOM   2348  CA  ALA   254     -30.514  10.795 -16.443  1.00 10.00      A   
ATOM   2349  CB  ALA   254     -31.082  12.208 -16.388  1.00 10.00      A   
ATOM   2350  C   ALA   254     -30.260  10.344 -17.891  1.00 10.00      A   
ATOM   2351  O   ALA   254     -30.999   9.507 -18.405  1.00 10.00      A   
ATOM   2352  N   PRO   255     -29.207  10.857 -18.570  1.00 10.00      A   
ATOM   2353  CA  PRO   255     -28.920  10.488 -19.965  1.00 10.00      A   
ATOM   2354  CB  PRO   255     -27.920  11.558 -20.407  1.00 10.00      A   
ATOM   2355  CG  PRO   255     -27.206  11.926 -19.156  1.00 10.00      A   
ATOM   2356  CD  PRO   255     -28.228  11.838 -18.058  1.00 10.00      A   
ATOM   2357  C   PRO   255     -28.303   9.096 -20.124  1.00 10.00      A   
ATOM   2358  O   PRO   255     -27.961   8.687 -21.236  1.00 10.00      A   
ATOM   2359  N   LEU   256     -28.158   8.368 -19.025  1.00 10.00      A   
ATOM   2360  HN  LEU   256     -28.443   8.737 -18.159  1.00 10.00      A   
ATOM   2361  CA  LEU   256     -27.573   7.034 -19.076  1.00 10.00      A   
ATOM   2362  CB  LEU   256     -26.255   6.987 -18.295  1.00 10.00      A   
ATOM   2363  CG  LEU   256     -25.034   7.580 -19.005  1.00 10.00      A   
ATOM   2364  CD1 LEU   256     -23.866   7.709 -18.041  1.00 10.00      A   
ATOM   2365  CD2 LEU   256     -24.645   6.725 -20.202  1.00 10.00      A   
ATOM   2366  C   LEU   256     -28.541   5.960 -18.581  1.00 10.00      A   
ATOM   2367  O   LEU   256     -28.243   4.765 -18.657  1.00 10.00      A   
ATOM   2368  N   MET   257     -29.711   6.386 -18.109  1.00 10.00      A   
ATOM   2369  HN  MET   257     -29.899   7.348 -18.103  1.00 10.00      A   
ATOM   2370  CA  MET   257     -30.722   5.459 -17.601  1.00 10.00      A   
ATOM   2371  CB  MET   257     -31.944   6.216 -17.072  1.00 10.00      A   
ATOM   2372  CG  MET   257     -31.701   6.969 -15.773  1.00 10.00      A   
ATOM   2373  SD  MET   257     -33.207   7.686 -15.083  1.00 10.00      A   
ATOM   2374  CE  MET   257     -33.733   8.753 -16.423  1.00 10.00      A   
ATOM   2375  C   MET   257     -31.150   4.458 -18.669  1.00 10.00      A   
ATOM   2376  O   MET   257     -31.226   3.259 -18.417  1.00 10.00      A   
ATOM   2377  N   GLY   258     -31.406   4.948 -19.868  1.00 10.00      A   
ATOM   2378  HN  GLY   258     -31.309   5.912 -20.027  1.00 10.00      A   
ATOM   2379  CA  GLY   258     -31.829   4.076 -20.945  1.00 10.00      A   
ATOM   2380  C   GLY   258     -30.668   3.598 -21.790  1.00 10.00      A   
ATOM   2381  O   GLY   258     -30.858   3.119 -22.908  1.00 10.00      A   
ATOM   2382  N   LYS   259     -29.463   3.722 -21.261  1.00 10.00      A   
ATOM   2383  HN  LYS   259     -29.373   4.096 -20.358  1.00 10.00      A   
ATOM   2384  CA  LYS   259     -28.273   3.302 -21.985  1.00 10.00      A   
ATOM   2385  CB  LYS   259     -27.330   4.486 -22.210  1.00 10.00      A   
ATOM   2386  CG  LYS   259     -27.874   5.533 -23.170  1.00 10.00      A   
ATOM   2387  CD  LYS   259     -28.143   4.930 -24.539  1.00 10.00      A   
ATOM   2388  CE  LYS   259     -28.786   5.934 -25.481  1.00 10.00      A   
ATOM   2389  NZ  LYS   259     -29.004   5.357 -26.832  1.00 10.00      A   
ATOM   2390  HZ1 LYS   259     -28.091   5.132 -27.280  1.00 10.00      A   
ATOM   2391  HZ2 LYS   259     -29.514   6.035 -27.435  1.00 10.00      A   
ATOM   2392  HZ3 LYS   259     -29.567   4.488 -26.762  1.00 10.00      A   
ATOM   2393  C   LYS   259     -27.554   2.173 -21.261  1.00 10.00      A   
ATOM   2394  O   LYS   259     -27.331   1.101 -21.827  1.00 10.00      A   
ATOM   2395  N   SER   260     -27.205   2.414 -20.009  1.00 10.00      A   
ATOM   2396  HN  SER   260     -27.427   3.281 -19.605  1.00 10.00      A   
ATOM   2397  CA  SER   260     -26.512   1.423 -19.209  1.00 10.00      A   
ATOM   2398  CB  SER   260     -25.520   2.108 -18.271  1.00 10.00      A   
ATOM   2399  OG  SER   260     -24.608   2.903 -19.009  1.00 10.00      A   
ATOM   2400  HG  SER   260     -24.551   2.565 -19.917  1.00 10.00      A   
ATOM   2401  C   SER   260     -27.498   0.574 -18.418  1.00 10.00      A   
ATOM   2402  O   SER   260     -28.604   1.013 -18.101  1.00 10.00      A   
ATOM   2403  N   SER   261     -27.100  -0.648 -18.116  1.00 10.00      A   
ATOM   2404  HN  SER   261     -26.218  -0.958 -18.420  1.00 10.00      A   
ATOM   2405  CA  SER   261     -27.942  -1.553 -17.360  1.00 10.00      A   
ATOM   2406  CB  SER   261     -27.644  -2.991 -17.783  1.00 10.00      A   
ATOM   2407  OG  SER   261     -26.410  -3.054 -18.486  1.00 10.00      A   
ATOM   2408  HG  SER   261     -25.726  -3.390 -17.897  1.00 10.00      A   
ATOM   2409  C   SER   261     -27.712  -1.368 -15.863  1.00 10.00      A   
ATOM   2410  O   SER   261     -28.581  -1.672 -15.043  1.00 10.00      A   
ATOM   2411  N   LEU   262     -26.544  -0.839 -15.516  1.00 10.00      A   
ATOM   2412  HN  LEU   262     -25.905  -0.584 -16.215  1.00 10.00      A   
ATOM   2413  CA  LEU   262     -26.192  -0.620 -14.125  1.00 10.00      A   
ATOM   2414  CB  LEU   262     -25.348  -1.786 -13.607  1.00 10.00      A   
ATOM   2415  CG  LEU   262     -24.990  -1.750 -12.122  1.00 10.00      A   
ATOM   2416  CD1 LEU   262     -26.232  -1.945 -11.272  1.00 10.00      A   
ATOM   2417  CD2 LEU   262     -23.946  -2.802 -11.798  1.00 10.00      A   
ATOM   2418  C   LEU   262     -25.427   0.685 -13.936  1.00 10.00      A   
ATOM   2419  O   LEU   262     -24.499   0.990 -14.687  1.00 10.00      A   
ATOM   2420  N   ILE   263     -25.843   1.454 -12.942  1.00 10.00      A   
ATOM   2421  HN  ILE   263     -26.622   1.166 -12.414  1.00 10.00      A   
ATOM   2422  CA  ILE   263     -25.198   2.716 -12.602  1.00 10.00      A   
ATOM   2423  CB  ILE   263     -26.130   3.929 -12.843  1.00 10.00      A   
ATOM   2424  CG1 ILE   263     -26.652   3.939 -14.284  1.00 10.00      A   
ATOM   2425  CG2 ILE   263     -25.410   5.233 -12.530  1.00 10.00      A   
ATOM   2426  CD1 ILE   263     -28.028   3.329 -14.444  1.00 10.00      A   
ATOM   2427  C   ILE   263     -24.796   2.663 -11.130  1.00 10.00      A   
ATOM   2428  O   ILE   263     -25.593   2.250 -10.286  1.00 10.00      A   
ATOM   2429  N   ILE   264     -23.566   3.052 -10.819  1.00 10.00      A   
ATOM   2430  HN  ILE   264     -22.968   3.383 -11.526  1.00 10.00      A   
ATOM   2431  CA  ILE   264     -23.092   3.005  -9.439  1.00 10.00      A   
ATOM   2432  CB  ILE   264     -21.991   1.940  -9.242  1.00 10.00      A   
ATOM   2433  CG1 ILE   264     -22.220   0.744 -10.172  1.00 10.00      A   
ATOM   2434  CG2 ILE   264     -21.957   1.484  -7.789  1.00 10.00      A   
ATOM   2435  CD1 ILE   264     -21.087  -0.259 -10.177  1.00 10.00      A   
ATOM   2436  C   ILE   264     -22.581   4.359  -8.949  1.00 10.00      A   
ATOM   2437  O   ILE   264     -21.901   5.087  -9.679  1.00 10.00      A   
ATOM   2438  N   TRP   265     -22.931   4.687  -7.710  1.00 10.00      A   
ATOM   2439  HN  TRP   265     -23.492   4.063  -7.197  1.00 10.00      A   
ATOM   2440  CA  TRP   265     -22.511   5.933  -7.077  1.00 10.00      A   
ATOM   2441  CB  TRP   265     -23.732   6.710  -6.564  1.00 10.00      A   
ATOM   2442  CG  TRP   265     -24.600   7.289  -7.648  1.00 10.00      A   
ATOM   2443  CD1 TRP   265     -24.315   7.367  -8.982  1.00 10.00      A   
ATOM   2444  CD2 TRP   265     -25.898   7.880  -7.484  1.00 10.00      A   
ATOM   2445  NE1 TRP   265     -25.355   7.962  -9.656  1.00 10.00      A   
ATOM   2446  HE1 TRP   265     -25.390   8.127 -10.625  1.00 10.00      A   
ATOM   2447  CE2 TRP   265     -26.336   8.288  -8.759  1.00 10.00      A   
ATOM   2448  CE3 TRP   265     -26.732   8.103  -6.385  1.00 10.00      A   
ATOM   2449  CZ2 TRP   265     -27.570   8.902  -8.963  1.00 10.00      A   
ATOM   2450  CZ3 TRP   265     -27.954   8.714  -6.589  1.00 10.00      A   
ATOM   2451  CH2 TRP   265     -28.362   9.107  -7.867  1.00 10.00      A   
ATOM   2452  C   TRP   265     -21.547   5.617  -5.926  1.00 10.00      A   
ATOM   2453  O   TRP   265     -21.540   4.498  -5.420  1.00 10.00      A   
ATOM   2454  N   PRO   266     -20.715   6.589  -5.507  1.00 10.00      A   
ATOM   2455  CA  PRO   266     -19.730   6.390  -4.427  1.00 10.00      A   
ATOM   2456  CB  PRO   266     -18.866   7.648  -4.506  1.00 10.00      A   
ATOM   2457  CG  PRO   266     -19.760   8.680  -5.096  1.00 10.00      A   
ATOM   2458  CD  PRO   266     -20.649   7.952  -6.065  1.00 10.00      A   
ATOM   2459  C   PRO   266     -20.334   6.255  -3.023  1.00 10.00      A   
ATOM   2460  O   PRO   266     -21.555   6.238  -2.848  1.00 10.00      A   
ATOM   2461  N   GLU   267     -19.447   6.169  -2.025  1.00 10.00      A   
ATOM   2462  HN  GLU   267     -18.494   6.212  -2.240  1.00 10.00      A   
ATOM   2463  CA  GLU   267     -19.845   6.027  -0.624  1.00 10.00      A   
ATOM   2464  CB  GLU   267     -18.648   5.597   0.238  1.00 10.00      A   
ATOM   2465  CG  GLU   267     -18.964   5.419   1.720  1.00 10.00      A   
ATOM   2466  CD  GLU   267     -17.727   5.449   2.604  1.00 10.00      A   
ATOM   2467  OE1 GLU   267     -16.735   6.111   2.228  1.00 10.00      A   
ATOM   2468  OE2 GLU   267     -17.751   4.825   3.693  1.00 10.00      A   
ATOM   2469  C   GLU   267     -20.430   7.325  -0.091  1.00 10.00      A   
ATOM   2470  O   GLU   267     -19.846   8.396  -0.275  1.00 10.00      A   
ATOM   2471  N   SER   268     -21.580   7.214   0.570  1.00 10.00      A   
ATOM   2472  HN  SER   268     -21.981   6.325   0.679  1.00 10.00      A   
ATOM   2473  CA  SER   268     -22.264   8.366   1.138  1.00 10.00      A   
ATOM   2474  CB  SER   268     -21.461   8.939   2.306  1.00 10.00      A   
ATOM   2475  OG  SER   268     -21.152   7.918   3.244  1.00 10.00      A   
ATOM   2476  HG  SER   268     -21.309   7.059   2.838  1.00 10.00      A   
ATOM   2477  C   SER   268     -22.529   9.420   0.067  1.00 10.00      A   
ATOM   2478  O   SER   268     -22.440  10.621   0.321  1.00 10.00      A   
ATOM   2479  N   ALA   269     -22.857   8.948  -1.136  1.00 10.00      A   
ATOM   2480  HN  ALA   269     -22.906   7.976  -1.265  1.00 10.00      A   
ATOM   2481  CA  ALA   269     -23.142   9.829  -2.261  1.00 10.00      A   
ATOM   2482  CB  ALA   269     -23.407   9.009  -3.515  1.00 10.00      A   
ATOM   2483  C   ALA   269     -24.335  10.714  -1.936  1.00 10.00      A   
ATOM   2484  O   ALA   269     -24.376  11.890  -2.301  1.00 10.00      A   
ATOM   2485  N   ILE   270     -25.303  10.136  -1.247  1.00 10.00      A   
ATOM   2486  HN  ILE   270     -25.212   9.192  -0.999  1.00 10.00      A   
ATOM   2487  CA  ILE   270     -26.490  10.863  -0.839  1.00 10.00      A   
ATOM   2488  CB  ILE   270     -27.753   9.979  -0.914  1.00 10.00      A   
ATOM   2489  CG1 ILE   270     -27.883   9.349  -2.307  1.00 10.00      A   
ATOM   2490  CG2 ILE   270     -28.993  10.798  -0.580  1.00 10.00      A   
ATOM   2491  CD1 ILE   270     -29.020   8.358  -2.439  1.00 10.00      A   
ATOM   2492  C   ILE   270     -26.294  11.364   0.587  1.00 10.00      A   
ATOM   2493  O   ILE   270     -26.270  10.577   1.537  1.00 10.00      A   
ATOM   2494  N   THR   271     -26.121  12.668   0.725  1.00 10.00      A   
ATOM   2495  HN  THR   271     -26.128  13.237  -0.072  1.00 10.00      A   
ATOM   2496  CA  THR   271     -25.906  13.290   2.023  1.00 10.00      A   
ATOM   2497  CB  THR   271     -25.284  14.683   1.842  1.00 10.00      A   
ATOM   2498  OG1 THR   271     -24.944  14.859   0.459  1.00 10.00      A   
ATOM   2499  HG1 THR   271     -24.146  14.354   0.262  1.00 10.00      A   
ATOM   2500  CG2 THR   271     -24.027  14.813   2.689  1.00 10.00      A   
ATOM   2501  C   THR   271     -27.203  13.418   2.820  1.00 10.00      A   
ATOM   2502  O   THR   271     -27.591  14.517   3.220  1.00 10.00      A   
ATOM   2503  N   ASP   272     -27.862  12.291   3.053  1.00 10.00      A   
ATOM   2504  HN  ASP   272     -27.496  11.444   2.710  1.00 10.00      A   
ATOM   2505  CA  ASP   272     -29.110  12.264   3.806  1.00 10.00      A   
ATOM   2506  CB  ASP   272     -30.271  12.806   2.960  1.00 10.00      A   
ATOM   2507  CG  ASP   272     -31.369  13.445   3.791  1.00 10.00      A   
ATOM   2508  OD1 ASP   272     -31.481  13.127   4.993  1.00 10.00      A   
ATOM   2509  OD2 ASP   272     -32.128  14.273   3.246  1.00 10.00      A   
ATOM   2510  C   ASP   272     -29.406  10.839   4.253  1.00 10.00      A   
ATOM   2511  O   ASP   272     -28.624   9.924   3.985  1.00 10.00      A   
ATOM   2512  N   LEU   273     -30.529  10.655   4.926  1.00 10.00      A   
ATOM   2513  HN  LEU   273     -31.116  11.431   5.088  1.00 10.00      A   
ATOM   2514  CA  LEU   273     -30.929   9.348   5.418  1.00 10.00      A   
ATOM   2515  CB  LEU   273     -31.507   9.463   6.833  1.00 10.00      A   
ATOM   2516  CG  LEU   273     -30.596  10.096   7.888  1.00 10.00      A   
ATOM   2517  CD1 LEU   273     -31.361  10.336   9.181  1.00 10.00      A   
ATOM   2518  CD2 LEU   273     -29.380   9.219   8.141  1.00 10.00      A   
ATOM   2519  C   LEU   273     -31.957   8.715   4.489  1.00 10.00      A   
ATOM   2520  O   LEU   273     -32.756   9.415   3.860  1.00 10.00      A   
ATOM   2521  N   GLU   274     -31.930   7.389   4.413  1.00 10.00      A   
ATOM   2522  HN  GLU   274     -31.246   6.902   4.923  1.00 10.00      A   
ATOM   2523  CA  GLU   274     -32.855   6.629   3.574  1.00 10.00      A   
ATOM   2524  CB  GLU   274     -32.569   5.133   3.736  1.00 10.00      A   
ATOM   2525  CG  GLU   274     -33.401   4.220   2.850  1.00 10.00      A   
ATOM   2526  CD  GLU   274     -33.089   2.758   3.090  1.00 10.00      A   
ATOM   2527  OE1 GLU   274     -31.900   2.389   3.052  1.00 10.00      A   
ATOM   2528  OE2 GLU   274     -34.030   1.970   3.327  1.00 10.00      A   
ATOM   2529  C   GLU   274     -34.310   6.924   3.945  1.00 10.00      A   
ATOM   2530  O   GLU   274     -35.193   6.941   3.088  1.00 10.00      A   
ATOM   2531  N   ILE   275     -34.543   7.184   5.227  1.00 10.00      A   
ATOM   2532  HN  ILE   275     -33.795   7.173   5.856  1.00 10.00      A   
ATOM   2533  CA  ILE   275     -35.883   7.471   5.724  1.00 10.00      A   
ATOM   2534  CB  ILE   275     -35.990   7.166   7.237  1.00 10.00      A   
ATOM   2535  CG1 ILE   275     -37.455   7.086   7.679  1.00 10.00      A   
ATOM   2536  CG2 ILE   275     -35.224   8.194   8.060  1.00 10.00      A   
ATOM   2537  CD1 ILE   275     -37.643   6.573   9.089  1.00 10.00      A   
ATOM   2538  C   ILE   275     -36.294   8.923   5.447  1.00 10.00      A   
ATOM   2539  O   ILE   275     -37.448   9.300   5.641  1.00 10.00      A   
ATOM   2540  N   ASN   276     -35.359   9.733   4.972  1.00 10.00      A   
ATOM   2541  HN  ASN   276     -34.456   9.384   4.797  1.00 10.00      A   
ATOM   2542  CA  ASN   276     -35.656  11.131   4.687  1.00 10.00      A   
ATOM   2543  CB  ASN   276     -34.488  12.040   5.071  1.00 10.00      A   
ATOM   2544  CG  ASN   276     -34.339  12.228   6.570  1.00 10.00      A   
ATOM   2545  OD1 ASN   276     -35.269  11.985   7.339  1.00 10.00      A   
ATOM   2546  ND2 ASN   276     -33.169  12.684   6.990  1.00 10.00      A   
ATOM   2547 HD21 ASN   276     -32.470  12.870   6.310  1.00 10.00      A   
ATOM   2548 HD22 ASN   276     -33.042  12.822   7.951  1.00 10.00      A   
ATOM   2549  C   ASN   276     -36.016  11.336   3.222  1.00 10.00      A   
ATOM   2550  O   ASN   276     -36.997  12.006   2.901  1.00 10.00      A   
ATOM   2551  N   GLN   277     -35.230  10.740   2.337  1.00 10.00      A   
ATOM   2552  HN  GLN   277     -34.475  10.198   2.653  1.00 10.00      A   
ATOM   2553  CA  GLN   277     -35.460  10.875   0.904  1.00 10.00      A   
ATOM   2554  CB  GLN   277     -34.131  11.024   0.158  1.00 10.00      A   
ATOM   2555  CG  GLN   277     -33.356  12.278   0.533  1.00 10.00      A   
ATOM   2556  CD  GLN   277     -34.176  13.542   0.355  1.00 10.00      A   
ATOM   2557  OE1 GLN   277     -35.026  13.625  -0.532  1.00 10.00      A   
ATOM   2558  NE2 GLN   277     -33.933  14.532   1.200  1.00 10.00      A   
ATOM   2559 HE21 GLN   277     -33.240  14.396   1.896  1.00 10.00      A   
ATOM   2560 HE22 GLN   277     -34.449  15.358   1.106  1.00 10.00      A   
ATOM   2561  C   GLN   277     -36.266   9.706   0.346  1.00 10.00      A   
ATOM   2562  O   GLN   277     -36.022   9.246  -0.769  1.00 10.00      A   
ATOM   2563  N   GLN   278     -37.246   9.249   1.118  1.00 10.00      A   
ATOM   2564  HN  GLN   278     -37.404   9.676   1.985  1.00 10.00      A   
ATOM   2565  CA  GLN   278     -38.095   8.132   0.707  1.00 10.00      A   
ATOM   2566  CB  GLN   278     -39.112   7.767   1.794  1.00 10.00      A   
ATOM   2567  CG  GLN   278     -38.486   7.363   3.117  1.00 10.00      A   
ATOM   2568  CD  GLN   278     -39.515   6.985   4.162  1.00 10.00      A   
ATOM   2569  OE1 GLN   278     -39.886   5.819   4.289  1.00 10.00      A   
ATOM   2570  NE2 GLN   278     -39.984   7.967   4.914  1.00 10.00      A   
ATOM   2571 HE21 GLN   278     -39.643   8.873   4.758  1.00 10.00      A   
ATOM   2572 HE22 GLN   278     -40.656   7.753   5.594  1.00 10.00      A   
ATOM   2573  C   GLN   278     -38.789   8.378  -0.642  1.00 10.00      A   
ATOM   2574  O   GLN   278     -38.633   7.578  -1.561  1.00 10.00      A   
ATOM   2575  N   PRO   279     -39.552   9.487  -0.799  1.00 10.00      A   
ATOM   2576  CA  PRO   279     -40.246   9.783  -2.062  1.00 10.00      A   
ATOM   2577  CB  PRO   279     -41.006  11.081  -1.771  1.00 10.00      A   
ATOM   2578  CG  PRO   279     -41.079  11.157  -0.286  1.00 10.00      A   
ATOM   2579  CD  PRO   279     -39.818  10.523   0.216  1.00 10.00      A   
ATOM   2580  C   PRO   279     -39.273   9.992  -3.218  1.00 10.00      A   
ATOM   2581  O   PRO   279     -39.555   9.610  -4.354  1.00 10.00      A   
ATOM   2582  N   PHE   280     -38.121  10.583  -2.915  1.00 10.00      A   
ATOM   2583  HN  PHE   280     -37.949  10.842  -1.986  1.00 10.00      A   
ATOM   2584  CA  PHE   280     -37.103  10.843  -3.925  1.00 10.00      A   
ATOM   2585  CB  PHE   280     -35.973  11.689  -3.335  1.00 10.00      A   
ATOM   2586  CG  PHE   280     -35.048  12.271  -4.366  1.00 10.00      A   
ATOM   2587  CD1 PHE   280     -35.438  13.359  -5.129  1.00 10.00      A   
ATOM   2588  CD2 PHE   280     -33.791  11.730  -4.573  1.00 10.00      A   
ATOM   2589  CE1 PHE   280     -34.591  13.897  -6.079  1.00 10.00      A   
ATOM   2590  CE2 PHE   280     -32.938  12.263  -5.520  1.00 10.00      A   
ATOM   2591  CZ  PHE   280     -33.339  13.348  -6.275  1.00 10.00      A   
ATOM   2592  C   PHE   280     -36.554   9.530  -4.472  1.00 10.00      A   
ATOM   2593  O   PHE   280     -36.427   9.351  -5.683  1.00 10.00      A   
ATOM   2594  N   LEU   281     -36.251   8.606  -3.571  1.00 10.00      A   
ATOM   2595  HN  LEU   281     -36.376   8.807  -2.616  1.00 10.00      A   
ATOM   2596  CA  LEU   281     -35.728   7.305  -3.958  1.00 10.00      A   
ATOM   2597  CB  LEU   281     -35.232   6.534  -2.732  1.00 10.00      A   
ATOM   2598  CG  LEU   281     -34.018   7.125  -2.007  1.00 10.00      A   
ATOM   2599  CD1 LEU   281     -33.722   6.348  -0.736  1.00 10.00      A   
ATOM   2600  CD2 LEU   281     -32.798   7.143  -2.917  1.00 10.00      A   
ATOM   2601  C   LEU   281     -36.786   6.501  -4.703  1.00 10.00      A   
ATOM   2602  O   LEU   281     -36.473   5.783  -5.651  1.00 10.00      A   
ATOM   2603  N   LYS   282     -38.039   6.640  -4.278  1.00 10.00      A   
ATOM   2604  HN  LYS   282     -38.220   7.225  -3.510  1.00 10.00      A   
ATOM   2605  CA  LYS   282     -39.150   5.936  -4.911  1.00 10.00      A   
ATOM   2606  CB  LYS   282     -40.450   6.162  -4.133  1.00 10.00      A   
ATOM   2607  CG  LYS   282     -40.571   5.331  -2.867  1.00 10.00      A   
ATOM   2608  CD  LYS   282     -41.868   5.624  -2.130  1.00 10.00      A   
ATOM   2609  CE  LYS   282     -41.979   4.790  -0.865  1.00 10.00      A   
ATOM   2610  NZ  LYS   282     -43.217   5.086  -0.099  1.00 10.00      A   
ATOM   2611  HZ1 LYS   282     -44.055   4.801  -0.643  1.00 10.00      A   
ATOM   2612  HZ2 LYS   282     -43.282   6.103   0.104  1.00 10.00      A   
ATOM   2613  HZ3 LYS   282     -43.212   4.566   0.802  1.00 10.00      A   
ATOM   2614  C   LYS   282     -39.332   6.390  -6.355  1.00 10.00      A   
ATOM   2615  O   LYS   282     -39.603   5.580  -7.243  1.00 10.00      A   
ATOM   2616  N   ALA   283     -39.186   7.691  -6.580  1.00 10.00      A   
ATOM   2617  HN  ALA   283     -38.982   8.287  -5.826  1.00 10.00      A   
ATOM   2618  CA  ALA   283     -39.329   8.257  -7.915  1.00 10.00      A   
ATOM   2619  CB  ALA   283     -39.369   9.775  -7.848  1.00 10.00      A   
ATOM   2620  C   ALA   283     -38.197   7.789  -8.824  1.00 10.00      A   
ATOM   2621  O   ALA   283     -38.424   7.419  -9.976  1.00 10.00      A   
ATOM   2622  N   LEU   284     -36.977   7.802  -8.293  1.00 10.00      A   
ATOM   2623  HN  LEU   284     -36.861   8.113  -7.369  1.00 10.00      A   
ATOM   2624  CA  LEU   284     -35.808   7.370  -9.051  1.00 10.00      A   
ATOM   2625  CB  LEU   284     -34.524   7.628  -8.257  1.00 10.00      A   
ATOM   2626  CG  LEU   284     -33.716   8.870  -8.644  1.00 10.00      A   
ATOM   2627  CD1 LEU   284     -34.512  10.142  -8.394  1.00 10.00      A   
ATOM   2628  CD2 LEU   284     -32.401   8.903  -7.886  1.00 10.00      A   
ATOM   2629  C   LEU   284     -35.918   5.890  -9.400  1.00 10.00      A   
ATOM   2630  O   LEU   284     -35.695   5.493 -10.544  1.00 10.00      A   
ATOM   2631  N   ASP   285     -36.288   5.087  -8.406  1.00 10.00      A   
ATOM   2632  HN  ASP   285     -36.462   5.478  -7.519  1.00 10.00      A   
ATOM   2633  CA  ASP   285     -36.443   3.643  -8.581  1.00 10.00      A   
ATOM   2634  CB  ASP   285     -36.805   2.991  -7.238  1.00 10.00      A   
ATOM   2635  CG  ASP   285     -37.674   1.756  -7.352  1.00 10.00      A   
ATOM   2636  OD1 ASP   285     -37.146   0.668  -7.675  1.00 10.00      A   
ATOM   2637  OD2 ASP   285     -38.888   1.860  -7.082  1.00 10.00      A   
ATOM   2638  C   ASP   285     -37.475   3.325  -9.665  1.00 10.00      A   
ATOM   2639  O   ASP   285     -37.295   2.396 -10.459  1.00 10.00      A   
ATOM   2640  N   GLY   286     -38.537   4.123  -9.710  1.00 10.00      A   
ATOM   2641  HN  GLY   286     -38.622   4.848  -9.052  1.00 10.00      A   
ATOM   2642  CA  GLY   286     -39.572   3.929 -10.706  1.00 10.00      A   
ATOM   2643  C   GLY   286     -39.063   4.184 -12.114  1.00 10.00      A   
ATOM   2644  O   GLY   286     -39.297   3.386 -13.022  1.00 10.00      A   
ATOM   2645  N   GLU   287     -38.345   5.289 -12.294  1.00 10.00      A   
ATOM   2646  HN  GLU   287     -38.176   5.884 -11.527  1.00 10.00      A   
ATOM   2647  CA  GLU   287     -37.803   5.637 -13.602  1.00 10.00      A   
ATOM   2648  CB  GLU   287     -37.225   7.049 -13.599  1.00 10.00      A   
ATOM   2649  CG  GLU   287     -38.262   8.142 -13.430  1.00 10.00      A   
ATOM   2650  CD  GLU   287     -37.820   9.447 -14.049  1.00 10.00      A   
ATOM   2651  OE1 GLU   287     -37.126  10.232 -13.367  1.00 10.00      A   
ATOM   2652  OE2 GLU   287     -38.162   9.695 -15.224  1.00 10.00      A   
ATOM   2653  C   GLU   287     -36.736   4.641 -14.041  1.00 10.00      A   
ATOM   2654  O   GLU   287     -36.654   4.286 -15.217  1.00 10.00      A   
ATOM   2655  N   LEU   288     -35.927   4.193 -13.089  1.00 10.00      A   
ATOM   2656  HN  LEU   288     -36.044   4.520 -12.169  1.00 10.00      A   
ATOM   2657  CA  LEU   288     -34.867   3.235 -13.372  1.00 10.00      A   
ATOM   2658  CB  LEU   288     -34.014   2.990 -12.129  1.00 10.00      A   
ATOM   2659  CG  LEU   288     -33.121   4.148 -11.687  1.00 10.00      A   
ATOM   2660  CD1 LEU   288     -32.746   3.993 -10.223  1.00 10.00      A   
ATOM   2661  CD2 LEU   288     -31.873   4.227 -12.555  1.00 10.00      A   
ATOM   2662  C   LEU   288     -35.446   1.925 -13.890  1.00 10.00      A   
ATOM   2663  O   LEU   288     -34.939   1.349 -14.850  1.00 10.00      A   
ATOM   2664  N   ARG   289     -36.526   1.466 -13.268  1.00 10.00      A   
ATOM   2665  HN  ARG   289     -36.896   1.968 -12.508  1.00 10.00      A   
ATOM   2666  CA  ARG   289     -37.170   0.230 -13.689  1.00 10.00      A   
ATOM   2667  CB  ARG   289     -38.216  -0.219 -12.670  1.00 10.00      A   
ATOM   2668  CG  ARG   289     -38.492  -1.714 -12.692  1.00 10.00      A   
ATOM   2669  CD  ARG   289     -39.420  -2.120 -11.562  1.00 10.00      A   
ATOM   2670  NE  ARG   289     -39.084  -1.438 -10.315  1.00 10.00      A   
ATOM   2671  HE  ARG   289     -38.152  -1.139 -10.203  1.00 10.00      A   
ATOM   2672  CZ  ARG   289     -39.953  -1.200  -9.340  1.00 10.00      A   
ATOM   2673  NH1 ARG   289     -41.217  -1.596  -9.451  1.00 10.00      A   
ATOM   2674 HH11 ARG   289     -41.542  -2.096 -10.307  1.00 10.00      A   
ATOM   2675 HH12 ARG   289     -41.894  -1.404  -8.678  1.00 10.00      A   
ATOM   2676  NH2 ARG   289     -39.567  -0.545  -8.261  1.00 10.00      A   
ATOM   2677 HH21 ARG   289     -38.576  -0.202  -8.170  1.00 10.00      A   
ATOM   2678 HH22 ARG   289     -40.246  -0.355  -7.493  1.00 10.00      A   
ATOM   2679  C   ARG   289     -37.810   0.419 -15.057  1.00 10.00      A   
ATOM   2680  O   ARG   289     -37.831  -0.497 -15.876  1.00 10.00      A   
ATOM   2681  N   ASP   290     -38.317   1.626 -15.297  1.00 10.00      A   
ATOM   2682  HN  ASP   290     -38.275   2.309 -14.590  1.00 10.00      A   
ATOM   2683  CA  ASP   290     -38.943   1.963 -16.572  1.00 10.00      A   
ATOM   2684  CB  ASP   290     -39.505   3.392 -16.524  1.00 10.00      A   
ATOM   2685  CG  ASP   290     -40.325   3.766 -17.748  1.00 10.00      A   
ATOM   2686  OD1 ASP   290     -39.748   3.920 -18.846  1.00 10.00      A   
ATOM   2687  OD2 ASP   290     -41.558   3.925 -17.618  1.00 10.00      A   
ATOM   2688  C   ASP   290     -37.917   1.850 -17.695  1.00 10.00      A   
ATOM   2689  O   ASP   290     -38.203   1.315 -18.766  1.00 10.00      A   
ATOM   2690  N   LYS   291     -36.711   2.338 -17.430  1.00 10.00      A   
ATOM   2691  HN  LYS   291     -36.544   2.739 -16.547  1.00 10.00      A   
ATOM   2692  CA  LYS   291     -35.632   2.305 -18.411  1.00 10.00      A   
ATOM   2693  CB  LYS   291     -34.633   3.428 -18.140  1.00 10.00      A   
ATOM   2694  CG  LYS   291     -35.187   4.823 -18.378  1.00 10.00      A   
ATOM   2695  CD  LYS   291     -35.567   5.023 -19.834  1.00 10.00      A   
ATOM   2696  CE  LYS   291     -35.908   6.473 -20.125  1.00 10.00      A   
ATOM   2697  NZ  LYS   291     -36.320   6.679 -21.538  1.00 10.00      A   
ATOM   2698  HZ1 LYS   291     -37.225   6.203 -21.723  1.00 10.00      A   
ATOM   2699  HZ2 LYS   291     -35.601   6.293 -22.181  1.00 10.00      A   
ATOM   2700  HZ3 LYS   291     -36.430   7.695 -21.732  1.00 10.00      A   
ATOM   2701  C   LYS   291     -34.916   0.956 -18.426  1.00 10.00      A   
ATOM   2702  O   LYS   291     -34.064   0.704 -19.279  1.00 10.00      A   
ATOM   2703  N   GLY   292     -35.256   0.100 -17.473  1.00 10.00      A   
ATOM   2704  HN  GLY   292     -35.928   0.364 -16.810  1.00 10.00      A   
ATOM   2705  CA  GLY   292     -34.646  -1.212 -17.398  1.00 10.00      A   
ATOM   2706  C   GLY   292     -33.224  -1.174 -16.872  1.00 10.00      A   
ATOM   2707  O   GLY   292     -32.387  -1.993 -17.256  1.00 10.00      A   
ATOM   2708  N   SER   293     -32.945  -0.228 -15.994  1.00 10.00      A   
ATOM   2709  HN  SER   293     -33.651   0.399 -15.720  1.00 10.00      A   
ATOM   2710  CA  SER   293     -31.619  -0.092 -15.418  1.00 10.00      A   
ATOM   2711  CB  SER   293     -31.015   1.258 -15.813  1.00 10.00      A   
ATOM   2712  OG  SER   293     -32.029   2.196 -16.131  1.00 10.00      A   
ATOM   2713  HG  SER   293     -31.863   2.555 -17.015  1.00 10.00      A   
ATOM   2714  C   SER   293     -31.671  -0.222 -13.902  1.00 10.00      A   
ATOM   2715  O   SER   293     -32.742  -0.159 -13.298  1.00 10.00      A   
ATOM   2716  N   SER   294     -30.514  -0.412 -13.294  1.00 10.00      A   
ATOM   2717  HN  SER   294     -29.696  -0.461 -13.832  1.00 10.00      A   
ATOM   2718  CA  SER   294     -30.420  -0.540 -11.850  1.00 10.00      A   
ATOM   2719  CB  SER   294     -30.088  -1.981 -11.459  1.00 10.00      A   
ATOM   2720  OG  SER   294     -29.512  -2.683 -12.547  1.00 10.00      A   
ATOM   2721  HG  SER   294     -29.034  -2.067 -13.108  1.00 10.00      A   
ATOM   2722  C   SER   294     -29.375   0.422 -11.307  1.00 10.00      A   
ATOM   2723  O   SER   294     -28.302   0.580 -11.895  1.00 10.00      A   
ATOM   2724  N   LEU   295     -29.697   1.076 -10.206  1.00 10.00      A   
ATOM   2725  HN  LEU   295     -30.578   0.915  -9.793  1.00 10.00      A   
ATOM   2726  CA  LEU   295     -28.789   2.025  -9.589  1.00 10.00      A   
ATOM   2727  CB  LEU   295     -29.454   3.396  -9.463  1.00 10.00      A   
ATOM   2728  CG  LEU   295     -28.696   4.451  -8.655  1.00 10.00      A   
ATOM   2729  CD1 LEU   295     -27.482   4.945  -9.422  1.00 10.00      A   
ATOM   2730  CD2 LEU   295     -29.613   5.606  -8.287  1.00 10.00      A   
ATOM   2731  C   LEU   295     -28.341   1.543  -8.218  1.00 10.00      A   
ATOM   2732  O   LEU   295     -29.162   1.163  -7.382  1.00 10.00      A   
ATOM   2733  N   VAL   296     -27.035   1.547  -8.009  1.00 10.00      A   
ATOM   2734  HN  VAL   296     -26.437   1.838  -8.735  1.00 10.00      A   
ATOM   2735  CA  VAL   296     -26.452   1.143  -6.744  1.00 10.00      A   
ATOM   2736  CB  VAL   296     -25.431   0.002  -6.930  1.00 10.00      A   
ATOM   2737  CG1 VAL   296     -25.061  -0.606  -5.589  1.00 10.00      A   
ATOM   2738  CG2 VAL   296     -25.975  -1.064  -7.867  1.00 10.00      A   
ATOM   2739  C   VAL   296     -25.747   2.351  -6.138  1.00 10.00      A   
ATOM   2740  O   VAL   296     -24.876   2.947  -6.771  1.00 10.00      A   
ATOM   2741  N   THR   297     -26.131   2.729  -4.934  1.00 10.00      A   
ATOM   2742  HN  THR   297     -26.829   2.222  -4.464  1.00 10.00      A   
ATOM   2743  CA  THR   297     -25.530   3.885  -4.294  1.00 10.00      A   
ATOM   2744  CB  THR   297     -26.348   5.166  -4.580  1.00 10.00      A   
ATOM   2745  OG1 THR   297     -25.753   6.300  -3.932  1.00 10.00      A   
ATOM   2746  HG1 THR   297     -25.839   7.073  -4.499  1.00 10.00      A   
ATOM   2747  CG2 THR   297     -27.789   5.010  -4.115  1.00 10.00      A   
ATOM   2748  C   THR   297     -25.380   3.691  -2.792  1.00 10.00      A   
ATOM   2749  O   THR   297     -26.133   2.936  -2.167  1.00 10.00      A   
ATOM   2750  N   GLY   298     -24.387   4.362  -2.228  1.00 10.00      A   
ATOM   2751  HN  GLY   298     -23.813   4.926  -2.791  1.00 10.00      A   
ATOM   2752  CA  GLY   298     -24.145   4.286  -0.806  1.00 10.00      A   
ATOM   2753  C   GLY   298     -24.873   5.392  -0.069  1.00 10.00      A   
ATOM   2754  O   GLY   298     -24.660   6.574  -0.342  1.00 10.00      A   
ATOM   2755  N   ILE   299     -25.723   5.015   0.871  1.00 10.00      A   
ATOM   2756  HN  ILE   299     -25.822   4.057   1.075  1.00 10.00      A   
ATOM   2757  CA  ILE   299     -26.494   5.985   1.630  1.00 10.00      A   
ATOM   2758  CB  ILE   299     -27.960   6.038   1.137  1.00 10.00      A   
ATOM   2759  CG1 ILE   299     -28.720   7.200   1.787  1.00 10.00      A   
ATOM   2760  CG2 ILE   299     -28.668   4.711   1.385  1.00 10.00      A   
ATOM   2761  CD1 ILE   299     -30.098   7.435   1.210  1.00 10.00      A   
ATOM   2762  C   ILE   299     -26.449   5.673   3.126  1.00 10.00      A   
ATOM   2763  O   ILE   299     -26.339   4.511   3.531  1.00 10.00      A   
ATOM   2764  N   VAL   300     -26.515   6.717   3.938  1.00 10.00      A   
ATOM   2765  HN  VAL   300     -26.603   7.615   3.556  1.00 10.00      A   
ATOM   2766  CA  VAL   300     -26.493   6.567   5.381  1.00 10.00      A   
ATOM   2767  CB  VAL   300     -25.917   7.826   6.067  1.00 10.00      A   
ATOM   2768  CG1 VAL   300     -25.763   7.604   7.564  1.00 10.00      A   
ATOM   2769  CG2 VAL   300     -24.583   8.217   5.444  1.00 10.00      A   
ATOM   2770  C   VAL   300     -27.914   6.326   5.876  1.00 10.00      A   
ATOM   2771  O   VAL   300     -28.843   7.038   5.493  1.00 10.00      A   
ATOM   2772  N   ASP   301     -28.087   5.324   6.718  1.00 10.00      A   
ATOM   2773  HN  ASP   301     -27.310   4.791   7.002  1.00 10.00      A   
ATOM   2774  CA  ASP   301     -29.405   5.000   7.239  1.00 10.00      A   
ATOM   2775  CB  ASP   301     -29.882   3.652   6.685  1.00 10.00      A   
ATOM   2776  CG  ASP   301     -31.041   3.058   7.463  1.00 10.00      A   
ATOM   2777  OD1 ASP   301     -32.196   3.507   7.271  1.00 10.00      A   
ATOM   2778  OD2 ASP   301     -30.808   2.121   8.255  1.00 10.00      A   
ATOM   2779  C   ASP   301     -29.416   4.995   8.762  1.00 10.00      A   
ATOM   2780  O   ASP   301     -28.443   4.586   9.403  1.00 10.00      A   
ATOM   2781  N   ALA   302     -30.512   5.479   9.331  1.00 10.00      A   
ATOM   2782  HN  ALA   302     -31.238   5.801   8.759  1.00 10.00      A   
ATOM   2783  CA  ALA   302     -30.682   5.520  10.774  1.00 10.00      A   
ATOM   2784  CB  ALA   302     -30.971   6.939  11.243  1.00 10.00      A   
ATOM   2785  C   ALA   302     -31.816   4.579  11.156  1.00 10.00      A   
ATOM   2786  O   ALA   302     -32.911   5.014  11.529  1.00 10.00      A   
ATOM   2787  N   ARG   303     -31.550   3.288  11.023  1.00 10.00      A   
ATOM   2788  HN  ARG   303     -30.658   3.019  10.713  1.00 10.00      A   
ATOM   2789  CA  ARG   303     -32.532   2.257  11.322  1.00 10.00      A   
ATOM   2790  CB  ARG   303     -32.005   0.881  10.904  1.00 10.00      A   
ATOM   2791  CG  ARG   303     -33.086  -0.099  10.479  1.00 10.00      A   
ATOM   2792  CD  ARG   303     -32.801  -0.685   9.102  1.00 10.00      A   
ATOM   2793  NE  ARG   303     -32.745   0.341   8.062  1.00 10.00      A   
ATOM   2794  HE  ARG   303     -32.187   1.145   8.249  1.00 10.00      A   
ATOM   2795  CZ  ARG   303     -33.384   0.266   6.893  1.00 10.00      A   
ATOM   2796  NH1 ARG   303     -34.114  -0.803   6.594  1.00 10.00      A   
ATOM   2797 HH11 ARG   303     -34.617  -0.861   5.676  1.00 10.00      A   
ATOM   2798 HH12 ARG   303     -34.197  -1.590   7.277  1.00 10.00      A   
ATOM   2799  NH2 ARG   303     -33.284   1.268   6.025  1.00 10.00      A   
ATOM   2800 HH21 ARG   303     -33.774   1.225   5.098  1.00 10.00      A   
ATOM   2801 HH22 ARG   303     -32.715   2.114   6.268  1.00 10.00      A   
ATOM   2802  C   ARG   303     -32.908   2.252  12.796  1.00 10.00      A   
ATOM   2803  O   ARG   303     -32.043   2.297  13.674  1.00 10.00      A   
ATOM   2804  N   LEU   304     -34.202   2.211  13.058  1.00 10.00      A   
ATOM   2805  HN  LEU   304     -34.837   2.191  12.310  1.00 10.00      A   
ATOM   2806  CA  LEU   304     -34.710   2.189  14.418  1.00 10.00      A   
ATOM   2807  CB  LEU   304     -36.173   2.638  14.446  1.00 10.00      A   
ATOM   2808  CG  LEU   304     -36.870   2.625  15.808  1.00 10.00      A   
ATOM   2809  CD1 LEU   304     -36.177   3.568  16.780  1.00 10.00      A   
ATOM   2810  CD2 LEU   304     -38.334   2.997  15.652  1.00 10.00      A   
ATOM   2811  C   LEU   304     -34.569   0.788  14.996  1.00 10.00      A   
ATOM   2812  O   LEU   304     -35.267  -0.137  14.584  1.00 10.00      A   
ATOM   2813  N   ASN   305     -33.645   0.638  15.929  1.00 10.00      A   
ATOM   2814  HN  ASN   305     -33.118   1.420  16.207  1.00 10.00      A   
ATOM   2815  CA  ASN   305     -33.389  -0.644  16.566  1.00 10.00      A   
ATOM   2816  CB  ASN   305     -32.103  -0.557  17.397  1.00 10.00      A   
ATOM   2817  CG  ASN   305     -31.496  -1.906  17.735  1.00 10.00      A   
ATOM   2818  OD1 ASN   305     -32.135  -2.763  18.343  1.00 10.00      A   
ATOM   2819  ND2 ASN   305     -30.242  -2.091  17.372  1.00 10.00      A   
ATOM   2820 HD21 ASN   305     -29.773  -1.348  16.913  1.00 10.00      A   
ATOM   2821 HD22 ASN   305     -29.825  -2.957  17.568  1.00 10.00      A   
ATOM   2822  C   ASN   305     -34.559  -1.042  17.459  1.00 10.00      A   
ATOM   2823  O   ASN   305     -35.287  -0.184  17.966  1.00 10.00      A   
ATOM   2824  N   LYS   306     -34.725  -2.344  17.655  1.00 10.00      A   
ATOM   2825  HN  LYS   306     -34.104  -2.970  17.216  1.00 10.00      A   
ATOM   2826  CA  LYS   306     -35.787  -2.883  18.494  1.00 10.00      A   
ATOM   2827  CB  LYS   306     -35.716  -4.412  18.492  1.00 10.00      A   
ATOM   2828  CG  LYS   306     -36.893  -5.102  19.160  1.00 10.00      A   
ATOM   2829  CD  LYS   306     -36.816  -6.607  18.969  1.00 10.00      A   
ATOM   2830  CE  LYS   306     -38.030  -7.309  19.551  1.00 10.00      A   
ATOM   2831  NZ  LYS   306     -38.100  -8.732  19.129  1.00 10.00      A   
ATOM   2832  HZ1 LYS   306     -37.263  -9.250  19.467  1.00 10.00      A   
ATOM   2833  HZ2 LYS   306     -38.139  -8.799  18.092  1.00 10.00      A   
ATOM   2834  HZ3 LYS   306     -38.953  -9.179  19.523  1.00 10.00      A   
ATOM   2835  C   LYS   306     -35.662  -2.353  19.921  1.00 10.00      A   
ATOM   2836  O   LYS   306     -36.644  -2.296  20.663  1.00 10.00      A   
ATOM   2837  N   GLN   307     -34.447  -1.949  20.290  1.00 10.00      A   
ATOM   2838  HN  GLN   307     -33.704  -2.030  19.650  1.00 10.00      A   
ATOM   2839  CA  GLN   307     -34.180  -1.409  21.619  1.00 10.00      A   
ATOM   2840  CB  GLN   307     -32.694  -1.544  21.978  1.00 10.00      A   
ATOM   2841  CG  GLN   307     -31.742  -0.797  21.052  1.00 10.00      A   
ATOM   2842  CD  GLN   307     -30.282  -1.035  21.392  1.00 10.00      A   
ATOM   2843  OE1 GLN   307     -29.933  -1.282  22.546  1.00 10.00      A   
ATOM   2844  NE2 GLN   307     -29.417  -0.952  20.395  1.00 10.00      A   
ATOM   2845 HE21 GLN   307     -29.758  -0.746  19.498  1.00 10.00      A   
ATOM   2846 HE22 GLN   307     -28.464  -1.093  20.589  1.00 10.00      A   
ATOM   2847  C   GLN   307     -34.645   0.046  21.743  1.00 10.00      A   
ATOM   2848  O   GLN   307     -34.336   0.719  22.726  1.00 10.00      A   
ATOM   2849  N   ASN   308     -35.377   0.517  20.734  1.00 10.00      A   
ATOM   2850  HN  ASN   308     -35.560  -0.073  19.969  1.00 10.00      A   
ATOM   2851  CA  ASN   308     -35.914   1.883  20.712  1.00 10.00      A   
ATOM   2852  CB  ASN   308     -36.815   2.161  21.923  1.00 10.00      A   
ATOM   2853  CG  ASN   308     -38.268   1.827  21.666  1.00 10.00      A   
ATOM   2854  OD1 ASN   308     -38.585   0.950  20.860  1.00 10.00      A   
ATOM   2855  ND2 ASN   308     -39.162   2.523  22.353  1.00 10.00      A   
ATOM   2856 HD21 ASN   308     -38.836   3.202  22.980  1.00 10.00      A   
ATOM   2857 HD22 ASN   308     -40.112   2.332  22.204  1.00 10.00      A   
ATOM   2858  C   ASN   308     -34.817   2.934  20.611  1.00 10.00      A   
ATOM   2859  O   ASN   308     -34.846   3.947  21.309  1.00 10.00      A   
ATOM   2860  N   ARG   309     -33.853   2.690  19.739  1.00 10.00      A   
ATOM   2861  HN  ARG   309     -33.887   1.868  19.208  1.00 10.00      A   
ATOM   2862  CA  ARG   309     -32.747   3.616  19.535  1.00 10.00      A   
ATOM   2863  CB  ARG   309     -31.552   3.246  20.420  1.00 10.00      A   
ATOM   2864  CG  ARG   309     -31.600   3.857  21.812  1.00 10.00      A   
ATOM   2865  CD  ARG   309     -30.366   3.497  22.625  1.00 10.00      A   
ATOM   2866  NE  ARG   309     -30.357   2.094  23.036  1.00 10.00      A   
ATOM   2867  HE  ARG   309     -30.040   1.435  22.377  1.00 10.00      A   
ATOM   2868  CZ  ARG   309     -30.744   1.668  24.239  1.00 10.00      A   
ATOM   2869  NH1 ARG   309     -31.176   2.532  25.148  1.00 10.00      A   
ATOM   2870 HH11 ARG   309     -31.478   2.195  26.087  1.00 10.00      A   
ATOM   2871 HH12 ARG   309     -31.213   3.555  24.931  1.00 10.00      A   
ATOM   2872  NH2 ARG   309     -30.703   0.374  24.535  1.00 10.00      A   
ATOM   2873 HH21 ARG   309     -30.365  -0.320  23.826  1.00 10.00      A   
ATOM   2874 HH22 ARG   309     -31.005   0.040  25.479  1.00 10.00      A   
ATOM   2875  C   ARG   309     -32.344   3.631  18.068  1.00 10.00      A   
ATOM   2876  O   ARG   309     -32.550   2.649  17.358  1.00 10.00      A   
ATOM   2877  N   TYR   310     -31.790   4.742  17.614  1.00 10.00      A   
ATOM   2878  HN  TYR   310     -31.650   5.495  18.229  1.00 10.00      A   
ATOM   2879  CA  TYR   310     -31.372   4.869  16.224  1.00 10.00      A   
ATOM   2880  CB  TYR   310     -31.543   6.308  15.734  1.00 10.00      A   
ATOM   2881  CG  TYR   310     -32.984   6.716  15.525  1.00 10.00      A   
ATOM   2882  CD1 TYR   310     -33.520   7.818  16.178  1.00 10.00      A   
ATOM   2883  CD2 TYR   310     -33.809   5.999  14.668  1.00 10.00      A   
ATOM   2884  CE1 TYR   310     -34.835   8.193  15.985  1.00 10.00      A   
ATOM   2885  CE2 TYR   310     -35.125   6.367  14.470  1.00 10.00      A   
ATOM   2886  CZ  TYR   310     -35.633   7.464  15.130  1.00 10.00      A   
ATOM   2887  OH  TYR   310     -36.942   7.835  14.929  1.00 10.00      A   
ATOM   2888  HH  TYR   310     -37.011   8.797  14.973  1.00 10.00      A   
ATOM   2889  C   TYR   310     -29.931   4.415  16.030  1.00 10.00      A   
ATOM   2890  O   TYR   310     -29.008   4.946  16.656  1.00 10.00      A   
ATOM   2891  N   ASP   311     -29.744   3.430  15.166  1.00 10.00      A   
ATOM   2892  HN  ASP   311     -30.519   3.045  14.698  1.00 10.00      A   
ATOM   2893  CA  ASP   311     -28.416   2.910  14.881  1.00 10.00      A   
ATOM   2894  CB  ASP   311     -28.424   1.378  14.840  1.00 10.00      A   
ATOM   2895  CG  ASP   311     -28.002   0.752  16.155  1.00 10.00      A   
ATOM   2896  OD1 ASP   311     -26.823   0.890  16.536  1.00 10.00      A   
ATOM   2897  OD2 ASP   311     -28.847   0.115  16.819  1.00 10.00      A   
ATOM   2898  C   ASP   311     -27.917   3.466  13.555  1.00 10.00      A   
ATOM   2899  O   ASP   311     -28.527   3.237  12.509  1.00 10.00      A   
ATOM   2900  N   THR   312     -26.820   4.208  13.603  1.00 10.00      A   
ATOM   2901  HN  THR   312     -26.376   4.351  14.466  1.00 10.00      A   
ATOM   2902  CA  THR   312     -26.246   4.803  12.407  1.00 10.00      A   
ATOM   2903  CB  THR   312     -25.270   5.931  12.779  1.00 10.00      A   
ATOM   2904  OG1 THR   312     -25.592   6.407  14.094  1.00 10.00      A   
ATOM   2905  HG1 THR   312     -26.550   6.504  14.174  1.00 10.00      A   
ATOM   2906  CG2 THR   312     -25.392   7.084  11.793  1.00 10.00      A   
ATOM   2907  C   THR   312     -25.513   3.749  11.585  1.00 10.00      A   
ATOM   2908  O   THR   312     -24.470   3.239  11.997  1.00 10.00      A   
ATOM   2909  N   TYR   313     -26.066   3.429  10.426  1.00 10.00      A   
ATOM   2910  HN  TYR   313     -26.899   3.879  10.151  1.00 10.00      A   
ATOM   2911  CA  TYR   313     -25.481   2.428   9.548  1.00 10.00      A   
ATOM   2912  CB  TYR   313     -26.490   1.307   9.281  1.00 10.00      A   
ATOM   2913  CG  TYR   313     -26.506   0.195  10.307  1.00 10.00      A   
ATOM   2914  CD1 TYR   313     -27.590   0.027  11.158  1.00 10.00      A   
ATOM   2915  CD2 TYR   313     -25.447  -0.702  10.410  1.00 10.00      A   
ATOM   2916  CE1 TYR   313     -27.619  -0.998  12.083  1.00 10.00      A   
ATOM   2917  CE2 TYR   313     -25.467  -1.728  11.335  1.00 10.00      A   
ATOM   2918  CZ  TYR   313     -26.555  -1.872  12.168  1.00 10.00      A   
ATOM   2919  OH  TYR   313     -26.581  -2.896  13.086  1.00 10.00      A   
ATOM   2920  HH  TYR   313     -25.895  -2.749  13.751  1.00 10.00      A   
ATOM   2921  C   TYR   313     -25.054   3.021   8.210  1.00 10.00      A   
ATOM   2922  O   TYR   313     -25.715   3.910   7.667  1.00 10.00      A   
ATOM   2923  N   ASN   314     -23.936   2.527   7.698  1.00 10.00      A   
ATOM   2924  HN  ASN   314     -23.440   1.850   8.207  1.00 10.00      A   
ATOM   2925  CA  ASN   314     -23.419   2.936   6.399  1.00 10.00      A   
ATOM   2926  CB  ASN   314     -21.892   3.106   6.471  1.00 10.00      A   
ATOM   2927  CG  ASN   314     -21.265   3.643   5.192  1.00 10.00      A   
ATOM   2928  OD1 ASN   314     -21.753   3.408   4.089  1.00 10.00      A   
ATOM   2929  ND2 ASN   314     -20.171   4.377   5.338  1.00 10.00      A   
ATOM   2930 HD21 ASN   314     -19.837   4.535   6.250  1.00 10.00      A   
ATOM   2931 HD22 ASN   314     -19.730   4.726   4.531  1.00 10.00      A   
ATOM   2932  C   ASN   314     -23.784   1.814   5.439  1.00 10.00      A   
ATOM   2933  O   ASN   314     -23.186   0.736   5.481  1.00 10.00      A   
ATOM   2934  N   THR   315     -24.782   2.042   4.600  1.00 10.00      A   
ATOM   2935  HN  THR   315     -25.208   2.924   4.579  1.00 10.00      A   
ATOM   2936  CA  THR   315     -25.244   1.000   3.702  1.00 10.00      A   
ATOM   2937  CB  THR   315     -26.674   0.558   4.080  1.00 10.00      A   
ATOM   2938  OG1 THR   315     -27.536   1.703   4.148  1.00 10.00      A   
ATOM   2939  HG1 THR   315     -27.036   2.501   3.935  1.00 10.00      A   
ATOM   2940  CG2 THR   315     -26.679  -0.138   5.428  1.00 10.00      A   
ATOM   2941  C   THR   315     -25.225   1.386   2.229  1.00 10.00      A   
ATOM   2942  O   THR   315     -24.996   2.539   1.863  1.00 10.00      A   
ATOM   2943  N   ILE   316     -25.462   0.380   1.402  1.00 10.00      A   
ATOM   2944  HN  ILE   316     -25.590  -0.515   1.784  1.00 10.00      A   
ATOM   2945  CA  ILE   316     -25.536   0.530  -0.042  1.00 10.00      A   
ATOM   2946  CB  ILE   316     -24.340  -0.157  -0.735  1.00 10.00      A   
ATOM   2947  CG1 ILE   316     -23.012   0.395  -0.213  1.00 10.00      A   
ATOM   2948  CG2 ILE   316     -24.432   0.010  -2.242  1.00 10.00      A   
ATOM   2949  CD1 ILE   316     -21.803  -0.369  -0.708  1.00 10.00      A   
ATOM   2950  C   ILE   316     -26.816  -0.160  -0.496  1.00 10.00      A   
ATOM   2951  O   ILE   316     -27.048  -1.315  -0.139  1.00 10.00      A   
ATOM   2952  N   ILE   317     -27.647   0.533  -1.260  1.00 10.00      A   
ATOM   2953  HN  ILE   317     -27.403   1.441  -1.546  1.00 10.00      A   
ATOM   2954  CA  ILE   317     -28.910  -0.045  -1.709  1.00 10.00      A   
ATOM   2955  CB  ILE   317     -30.130   0.696  -1.123  1.00 10.00      A   
ATOM   2956  CG1 ILE   317     -30.044   2.198  -1.415  1.00 10.00      A   
ATOM   2957  CG2 ILE   317     -30.241   0.443   0.373  1.00 10.00      A   
ATOM   2958  CD1 ILE   317     -31.307   2.965  -1.083  1.00 10.00      A   
ATOM   2959  C   ILE   317     -29.032  -0.089  -3.227  1.00 10.00      A   
ATOM   2960  O   ILE   317     -28.320   0.622  -3.945  1.00 10.00      A   
ATOM   2961  N   THR   318     -29.944  -0.931  -3.698  1.00 10.00      A   
ATOM   2962  HN  THR   318     -30.461  -1.472  -3.066  1.00 10.00      A   
ATOM   2963  CA  THR   318     -30.200  -1.090  -5.119  1.00 10.00      A   
ATOM   2964  CB  THR   318     -30.122  -2.575  -5.528  1.00 10.00      A   
ATOM   2965  OG1 THR   318     -29.023  -3.208  -4.859  1.00 10.00      A   
ATOM   2966  HG1 THR   318     -29.348  -4.003  -4.392  1.00 10.00      A   
ATOM   2967  CG2 THR   318     -29.944  -2.706  -7.034  1.00 10.00      A   
ATOM   2968  C   THR   318     -31.596  -0.569  -5.460  1.00 10.00      A   
ATOM   2969  O   THR   318     -32.550  -0.782  -4.706  1.00 10.00      A   
ATOM   2970  N   LEU   319     -31.708   0.136  -6.579  1.00 10.00      A   
ATOM   2971  HN  LEU   319     -30.905   0.301  -7.124  1.00 10.00      A   
ATOM   2972  CA  LEU   319     -32.988   0.682  -7.016  1.00 10.00      A   
ATOM   2973  CB  LEU   319     -33.075   2.182  -6.690  1.00 10.00      A   
ATOM   2974  CG  LEU   319     -32.737   2.613  -5.259  1.00 10.00      A   
ATOM   2975  CD1 LEU   319     -31.269   3.000  -5.145  1.00 10.00      A   
ATOM   2976  CD2 LEU   319     -33.626   3.770  -4.833  1.00 10.00      A   
ATOM   2977  C   LEU   319     -33.160   0.491  -8.519  1.00 10.00      A   
ATOM   2978  O   LEU   319     -32.179   0.503  -9.266  1.00 10.00      A   
ATOM   2979  N   GLY   320     -34.399   0.306  -8.960  1.00 10.00      A   
ATOM   2980  HN  GLY   320     -35.144   0.262  -8.318  1.00 10.00      A   
ATOM   2981  CA  GLY   320     -34.661   0.149 -10.376  1.00 10.00      A   
ATOM   2982  C   GLY   320     -35.061  -1.256 -10.769  1.00 10.00      A   
ATOM   2983  O   GLY   320     -35.859  -1.897 -10.086  1.00 10.00      A   
ATOM   2984  N   LYS   321     -34.511  -1.725 -11.882  1.00 10.00      A   
ATOM   2985  HN  LYS   321     -33.877  -1.156 -12.377  1.00 10.00      A   
ATOM   2986  CA  LYS   321     -34.807  -3.057 -12.387  1.00 10.00      A   
ATOM   2987  CB  LYS   321     -34.511  -3.139 -13.890  1.00 10.00      A   
ATOM   2988  CG  LYS   321     -34.911  -4.457 -14.541  1.00 10.00      A   
ATOM   2989  CD  LYS   321     -34.677  -4.429 -16.044  1.00 10.00      A   
ATOM   2990  CE  LYS   321     -35.091  -5.737 -16.697  1.00 10.00      A   
ATOM   2991  NZ  LYS   321     -35.075  -5.648 -18.182  1.00 10.00      A   
ATOM   2992  HZ1 LYS   321     -35.761  -4.937 -18.507  1.00 10.00      A   
ATOM   2993  HZ2 LYS   321     -35.324  -6.565 -18.601  1.00 10.00      A   
ATOM   2994  HZ3 LYS   321     -34.129  -5.375 -18.516  1.00 10.00      A   
ATOM   2995  C   LYS   321     -34.009  -4.113 -11.634  1.00 10.00      A   
ATOM   2996  O   LYS   321     -32.822  -3.933 -11.356  1.00 10.00      A   
ATOM   2997  N   GLY   322     -34.668  -5.204 -11.291  1.00 10.00      A   
ATOM   2998  HN  GLY   322     -35.619  -5.280 -11.512  1.00 10.00      A   
ATOM   2999  CA  GLY   322     -34.010  -6.274 -10.579  1.00 10.00      A   
ATOM   3000  C   GLY   322     -34.231  -6.178  -9.088  1.00 10.00      A   
ATOM   3001  O   GLY   322     -34.423  -7.191  -8.421  1.00 10.00      A   
ATOM   3002  N   ALA   323     -34.209  -4.963  -8.564  1.00 10.00      A   
ATOM   3003  HN  ALA   323     -34.063  -4.189  -9.148  1.00 10.00      A   
ATOM   3004  CA  ALA   323     -34.409  -4.746  -7.142  1.00 10.00      A   
ATOM   3005  CB  ALA   323     -33.073  -4.659  -6.419  1.00 10.00      A   
ATOM   3006  C   ALA   323     -35.239  -3.494  -6.892  1.00 10.00      A   
ATOM   3007  O   ALA   323     -34.722  -2.377  -6.939  1.00 10.00      A   
ATOM   3008  N   PRO   324     -36.550  -3.667  -6.656  1.00 10.00      A   
ATOM   3009  CA  PRO   324     -37.460  -2.552  -6.380  1.00 10.00      A   
ATOM   3010  CB  PRO   324     -38.848  -3.213  -6.353  1.00 10.00      A   
ATOM   3011  CG  PRO   324     -38.659  -4.557  -6.973  1.00 10.00      A   
ATOM   3012  CD  PRO   324     -37.251  -4.958  -6.653  1.00 10.00      A   
ATOM   3013  C   PRO   324     -37.155  -1.932  -5.020  1.00 10.00      A   
ATOM   3014  O   PRO   324     -37.035  -2.647  -4.022  1.00 10.00      A   
ATOM   3015  N   TYR   325     -37.021  -0.613  -4.984  1.00 10.00      A   
ATOM   3016  HN  TYR   325     -37.116  -0.099  -5.818  1.00 10.00      A   
ATOM   3017  CA  TYR   325     -36.719   0.091  -3.743  1.00 10.00      A   
ATOM   3018  CB  TYR   325     -36.502   1.591  -3.982  1.00 10.00      A   
ATOM   3019  CG  TYR   325     -36.545   2.424  -2.717  1.00 10.00      A   
ATOM   3020  CD1 TYR   325     -35.518   2.358  -1.783  1.00 10.00      A   
ATOM   3021  CD2 TYR   325     -37.618   3.264  -2.450  1.00 10.00      A   
ATOM   3022  CE1 TYR   325     -35.561   3.103  -0.620  1.00 10.00      A   
ATOM   3023  CE2 TYR   325     -37.668   4.015  -1.291  1.00 10.00      A   
ATOM   3024  CZ  TYR   325     -36.639   3.931  -0.380  1.00 10.00      A   
ATOM   3025  OH  TYR   325     -36.690   4.677   0.777  1.00 10.00      A   
ATOM   3026  HH  TYR   325     -35.801   4.975   1.005  1.00 10.00      A   
ATOM   3027  C   TYR   325     -37.784  -0.128  -2.672  1.00 10.00      A   
ATOM   3028  O   TYR   325     -38.981   0.027  -2.921  1.00 10.00      A   
ATOM   3029  N   SER   326     -37.317  -0.498  -1.489  1.00 10.00      A   
ATOM   3030  HN  SER   326     -36.351  -0.631  -1.390  1.00 10.00      A   
ATOM   3031  CA  SER   326     -38.165  -0.724  -0.329  1.00 10.00      A   
ATOM   3032  CB  SER   326     -38.731  -2.150  -0.335  1.00 10.00      A   
ATOM   3033  OG  SER   326     -39.689  -2.324  -1.367  1.00 10.00      A   
ATOM   3034  HG  SER   326     -39.835  -1.477  -1.810  1.00 10.00      A   
ATOM   3035  C   SER   326     -37.332  -0.498   0.928  1.00 10.00      A   
ATOM   3036  O   SER   326     -36.183  -0.935   0.996  1.00 10.00      A   
ATOM   3037  N   TYR   327     -37.896   0.188   1.913  1.00 10.00      A   
ATOM   3038  HN  TYR   327     -38.818   0.510   1.809  1.00 10.00      A   
ATOM   3039  CA  TYR   327     -37.177   0.467   3.147  1.00 10.00      A   
ATOM   3040  CB  TYR   327     -37.988   1.392   4.061  1.00 10.00      A   
ATOM   3041  CG  TYR   327     -37.168   2.025   5.164  1.00 10.00      A   
ATOM   3042  CD1 TYR   327     -36.482   3.214   4.951  1.00 10.00      A   
ATOM   3043  CD2 TYR   327     -37.068   1.427   6.413  1.00 10.00      A   
ATOM   3044  CE1 TYR   327     -35.716   3.784   5.950  1.00 10.00      A   
ATOM   3045  CE2 TYR   327     -36.310   1.993   7.418  1.00 10.00      A   
ATOM   3046  CZ  TYR   327     -35.633   3.170   7.181  1.00 10.00      A   
ATOM   3047  OH  TYR   327     -34.855   3.726   8.172  1.00 10.00      A   
ATOM   3048  HH  TYR   327     -33.916   3.628   7.934  1.00 10.00      A   
ATOM   3049  C   TYR   327     -36.826  -0.834   3.862  1.00 10.00      A   
ATOM   3050  O   TYR   327     -35.727  -0.991   4.393  1.00 10.00      A   
ATOM   3051  N   GLU   328     -37.755  -1.781   3.839  1.00 10.00      A   
ATOM   3052  HN  GLU   328     -38.609  -1.602   3.382  1.00 10.00      A   
ATOM   3053  CA  GLU   328     -37.546  -3.072   4.483  1.00 10.00      A   
ATOM   3054  CB  GLU   328     -38.865  -3.615   5.033  1.00 10.00      A   
ATOM   3055  CG  GLU   328     -39.473  -2.746   6.119  1.00 10.00      A   
ATOM   3056  CD  GLU   328     -40.524  -3.469   6.932  1.00 10.00      A   
ATOM   3057  OE1 GLU   328     -40.170  -4.425   7.652  1.00 10.00      A   
ATOM   3058  OE2 GLU   328     -41.705  -3.071   6.871  1.00 10.00      A   
ATOM   3059  C   GLU   328     -36.904  -4.084   3.533  1.00 10.00      A   
ATOM   3060  O   GLU   328     -37.008  -5.296   3.736  1.00 10.00      A   
ATOM   3061  N   SER   329     -36.242  -3.586   2.494  1.00 10.00      A   
ATOM   3062  HN  SER   329     -36.195  -2.614   2.377  1.00 10.00      A   
ATOM   3063  CA  SER   329     -35.579  -4.456   1.532  1.00 10.00      A   
ATOM   3064  CB  SER   329     -35.272  -3.717   0.229  1.00 10.00      A   
ATOM   3065  OG  SER   329     -34.636  -4.578  -0.701  1.00 10.00      A   
ATOM   3066  HG  SER   329     -35.158  -4.620  -1.512  1.00 10.00      A   
ATOM   3067  C   SER   329     -34.298  -5.032   2.117  1.00 10.00      A   
ATOM   3068  O   SER   329     -33.525  -4.325   2.772  1.00 10.00      A   
ATOM   3069  N   ALA   330     -34.080  -6.317   1.875  1.00 10.00      A   
ATOM   3070  HN  ALA   330     -34.735  -6.822   1.347  1.00 10.00      A   
ATOM   3071  CA  ALA   330     -32.895  -6.996   2.372  1.00 10.00      A   
ATOM   3072  CB  ALA   330     -33.203  -8.456   2.661  1.00 10.00      A   
ATOM   3073  C   ALA   330     -31.738  -6.874   1.387  1.00 10.00      A   
ATOM   3074  O   ALA   330     -30.622  -7.311   1.670  1.00 10.00      A   
ATOM   3075  N   ASP   331     -32.009  -6.279   0.228  1.00 10.00      A   
ATOM   3076  HN  ASP   331     -32.916  -5.947   0.059  1.00 10.00      A   
ATOM   3077  CA  ASP   331     -30.979  -6.092  -0.787  1.00 10.00      A   
ATOM   3078  CB  ASP   331     -31.585  -5.975  -2.187  1.00 10.00      A   
ATOM   3079  CG  ASP   331     -30.610  -6.384  -3.276  1.00 10.00      A   
ATOM   3080  OD1 ASP   331     -29.899  -5.509  -3.814  1.00 10.00      A   
ATOM   3081  OD2 ASP   331     -30.554  -7.593  -3.599  1.00 10.00      A   
ATOM   3082  C   ASP   331     -30.158  -4.855  -0.459  1.00 10.00      A   
ATOM   3083  O   ASP   331     -30.313  -3.800  -1.074  1.00 10.00      A   
ATOM   3084  N   ARG   332     -29.315  -4.986   0.550  1.00 10.00      A   
ATOM   3085  HN  ARG   332     -29.258  -5.851   1.015  1.00 10.00      A   
ATOM   3086  CA  ARG   332     -28.468  -3.892   0.988  1.00 10.00      A   
ATOM   3087  CB  ARG   332     -29.235  -2.967   1.940  1.00 10.00      A   
ATOM   3088  CG  ARG   332     -29.653  -3.627   3.245  1.00 10.00      A   
ATOM   3089  CD  ARG   332     -30.300  -2.633   4.194  1.00 10.00      A   
ATOM   3090  NE  ARG   332     -31.586  -2.156   3.695  1.00 10.00      A   
ATOM   3091  HE  ARG   332     -32.265  -2.837   3.474  1.00 10.00      A   
ATOM   3092  CZ  ARG   332     -31.884  -0.869   3.517  1.00 10.00      A   
ATOM   3093  NH1 ARG   332     -30.990   0.073   3.792  1.00 10.00      A   
ATOM   3094 HH11 ARG   332     -31.237   1.091   3.641  1.00 10.00      A   
ATOM   3095 HH12 ARG   332     -30.049  -0.179   4.151  1.00 10.00      A   
ATOM   3096  NH2 ARG   332     -33.082  -0.520   3.071  1.00 10.00      A   
ATOM   3097 HH21 ARG   332     -33.794  -1.245   2.856  1.00 10.00      A   
ATOM   3098 HH22 ARG   332     -33.320   0.501   2.937  1.00 10.00      A   
ATOM   3099  C   ARG   332     -27.234  -4.436   1.690  1.00 10.00      A   
ATOM   3100  O   ARG   332     -27.278  -5.503   2.301  1.00 10.00      A   
ATOM   3101  N   TYR   333     -26.137  -3.712   1.590  1.00 10.00      A   
ATOM   3102  HN  TYR   333     -26.158  -2.880   1.070  1.00 10.00      A   
ATOM   3103  CA  TYR   333     -24.900  -4.119   2.235  1.00 10.00      A   
ATOM   3104  CB  TYR   333     -23.747  -4.140   1.229  1.00 10.00      A   
ATOM   3105  CG  TYR   333     -22.420  -4.570   1.819  1.00 10.00      A   
ATOM   3106  CD1 TYR   333     -22.185  -5.893   2.177  1.00 10.00      A   
ATOM   3107  CD2 TYR   333     -21.399  -3.651   2.017  1.00 10.00      A   
ATOM   3108  CE1 TYR   333     -20.972  -6.285   2.714  1.00 10.00      A   
ATOM   3109  CE2 TYR   333     -20.186  -4.034   2.552  1.00 10.00      A   
ATOM   3110  CZ  TYR   333     -19.977  -5.350   2.899  1.00 10.00      A   
ATOM   3111  OH  TYR   333     -18.765  -5.730   3.428  1.00 10.00      A   
ATOM   3112  HH  TYR   333     -18.331  -4.952   3.816  1.00 10.00      A   
ATOM   3113  C   TYR   333     -24.589  -3.173   3.385  1.00 10.00      A   
ATOM   3114  O   TYR   333     -24.607  -1.953   3.212  1.00 10.00      A   
ATOM   3115  N   ASN   334     -24.328  -3.734   4.554  1.00 10.00      A   
ATOM   3116  HN  ASN   334     -24.329  -4.718   4.626  1.00 10.00      A   
ATOM   3117  CA  ASN   334     -24.022  -2.939   5.735  1.00 10.00      A   
ATOM   3118  CB  ASN   334     -24.815  -3.438   6.955  1.00 10.00      A   
ATOM   3119  CG  ASN   334     -26.308  -3.154   6.869  1.00 10.00      A   
ATOM   3120  OD1 ASN   334     -26.949  -3.402   5.845  1.00 10.00      A   
ATOM   3121  ND2 ASN   334     -26.875  -2.634   7.950  1.00 10.00      A   
ATOM   3122 HD21 ASN   334     -26.312  -2.471   8.735  1.00 10.00      A   
ATOM   3123 HD22 ASN   334     -27.834  -2.422   7.917  1.00 10.00      A   
ATOM   3124  C   ASN   334     -22.531  -2.994   6.034  1.00 10.00      A   
ATOM   3125  O   ASN   334     -21.960  -4.077   6.148  1.00 10.00      A   
ATOM   3126  N   LYS   335     -21.910  -1.826   6.155  1.00 10.00      A   
ATOM   3127  HN  LYS   335     -22.424  -0.998   6.045  1.00 10.00      A   
ATOM   3128  CA  LYS   335     -20.482  -1.735   6.441  1.00 10.00      A   
ATOM   3129  CB  LYS   335     -20.066  -0.264   6.529  1.00 10.00      A   
ATOM   3130  CG  LYS   335     -18.589  -0.000   6.281  1.00 10.00      A   
ATOM   3131  CD  LYS   335     -18.315   1.496   6.227  1.00 10.00      A   
ATOM   3132  CE  LYS   335     -16.885   1.801   5.813  1.00 10.00      A   
ATOM   3133  NZ  LYS   335     -16.654   3.264   5.665  1.00 10.00      A   
ATOM   3134  HZ1 LYS   335     -17.255   3.650   4.898  1.00 10.00      A   
ATOM   3135  HZ2 LYS   335     -15.660   3.451   5.437  1.00 10.00      A   
ATOM   3136  HZ3 LYS   335     -16.892   3.756   6.556  1.00 10.00      A   
ATOM   3137  C   LYS   335     -20.140  -2.456   7.743  1.00 10.00      A   
ATOM   3138  O   LYS   335     -20.671  -2.125   8.808  1.00 10.00      A   
ATOM   3139  N   ASN   336     -19.262  -3.443   7.652  1.00 10.00      A   
ATOM   3140  HN  ASN   336     -18.863  -3.653   6.774  1.00 10.00      A   
ATOM   3141  CA  ASN   336     -18.849  -4.218   8.813  1.00 10.00      A   
ATOM   3142  CB  ASN   336     -18.642  -5.688   8.421  1.00 10.00      A   
ATOM   3143  CG  ASN   336     -17.992  -6.524   9.513  1.00 10.00      A   
ATOM   3144  OD1 ASN   336     -18.151  -6.262  10.704  1.00 10.00      A   
ATOM   3145  ND2 ASN   336     -17.243  -7.535   9.112  1.00 10.00      A   
ATOM   3146 HD21 ASN   336     -17.149  -7.686   8.149  1.00 10.00      A   
ATOM   3147 HD22 ASN   336     -16.819  -8.099   9.796  1.00 10.00      A   
ATOM   3148  C   ASN   336     -17.572  -3.640   9.403  1.00 10.00      A   
ATOM   3149  O   ASN   336     -17.472  -3.424  10.614  1.00 10.00      A   
ATOM   3150  N   HIS   337     -16.596  -3.387   8.545  1.00 10.00      A   
ATOM   3151  HN  HIS   337     -16.736  -3.579   7.584  1.00 10.00      A   
ATOM   3152  CA  HIS   337     -15.329  -2.831   8.990  1.00 10.00      A   
ATOM   3153  CB  HIS   337     -14.146  -3.453   8.245  1.00 10.00      A   
ATOM   3154  CG  HIS   337     -12.825  -3.181   8.899  1.00 10.00      A   
ATOM   3155  ND1 HIS   337     -12.153  -4.113   9.665  1.00 10.00      A   
ATOM   3156  HD1 HIS   337     -12.455  -5.030   9.856  1.00 10.00      A   
ATOM   3157  CD2 HIS   337     -12.050  -2.071   8.899  1.00 10.00      A   
ATOM   3158  CE1 HIS   337     -11.027  -3.585  10.106  1.00 10.00      A   
ATOM   3159  NE2 HIS   337     -10.942  -2.350   9.656  1.00 10.00      A   
ATOM   3160  HE2 HIS   337     -10.199  -1.731   9.834  1.00 10.00      A   
ATOM   3161  C   HIS   337     -15.320  -1.312   8.856  1.00 10.00      A   
ATOM   3162  O   HIS   337     -15.023  -0.767   7.791  1.00 10.00      A   
ATOM   3163  N   LEU   338     -15.656  -0.640   9.940  1.00 10.00      A   
ATOM   3164  HN  LEU   338     -15.891  -1.132  10.753  1.00 10.00      A   
ATOM   3165  CA  LEU   338     -15.686   0.811   9.960  1.00 10.00      A   
ATOM   3166  CB  LEU   338     -16.718   1.296  10.979  1.00 10.00      A   
ATOM   3167  CG  LEU   338     -18.146   0.778  10.810  1.00 10.00      A   
ATOM   3168  CD1 LEU   338     -18.881   0.845  12.135  1.00 10.00      A   
ATOM   3169  CD2 LEU   338     -18.885   1.587   9.756  1.00 10.00      A   
ATOM   3170  C   LEU   338     -14.316   1.361  10.337  1.00 10.00      A   
ATOM   3171  O   LEU   338     -13.454   0.624  10.823  1.00 10.00      A   
ATOM   3172  N   VAL   339     -14.122   2.651  10.106  1.00 10.00      A   
ATOM   3173  HN  VAL   339     -14.844   3.171   9.683  1.00 10.00      A   
ATOM   3174  CA  VAL   339     -12.869   3.317  10.442  1.00 10.00      A   
ATOM   3175  CB  VAL   339     -12.774   4.709   9.780  1.00 10.00      A   
ATOM   3176  CG1 VAL   339     -11.432   5.361  10.074  1.00 10.00      A   
ATOM   3177  CG2 VAL   339     -12.994   4.605   8.279  1.00 10.00      A   
ATOM   3178  C   VAL   339     -12.752   3.467  11.961  1.00 10.00      A   
ATOM   3179  O   VAL   339     -13.600   4.110  12.593  1.00 10.00      A   
ATOM   3180  N   PRO   340     -11.703   2.865  12.561  1.00 10.00      A   
ATOM   3181  CA  PRO   340     -11.467   2.907  14.009  1.00 10.00      A   
ATOM   3182  CB  PRO   340     -10.067   2.294  14.181  1.00 10.00      A   
ATOM   3183  CG  PRO   340      -9.494   2.217  12.805  1.00 10.00      A   
ATOM   3184  CD  PRO   340     -10.662   2.091  11.872  1.00 10.00      A   
ATOM   3185  C   PRO   340     -11.511   4.325  14.568  1.00 10.00      A   
ATOM   3186  O   PRO   340     -12.228   4.602  15.524  1.00 10.00      A   
ATOM   3187  N   PHE   341     -10.750   5.220  13.966  1.00 10.00      A   
ATOM   3188  HN  PHE   341     -10.192   4.946  13.203  1.00 10.00      A   
ATOM   3189  CA  PHE   341     -10.717   6.600  14.411  1.00 10.00      A   
ATOM   3190  CB  PHE   341      -9.280   7.031  14.706  1.00 10.00      A   
ATOM   3191  CG  PHE   341      -8.619   6.228  15.793  1.00 10.00      A   
ATOM   3192  CD1 PHE   341      -7.811   5.142  15.483  1.00 10.00      A   
ATOM   3193  CD2 PHE   341      -8.808   6.557  17.125  1.00 10.00      A   
ATOM   3194  CE1 PHE   341      -7.207   4.403  16.484  1.00 10.00      A   
ATOM   3195  CE2 PHE   341      -8.206   5.823  18.129  1.00 10.00      A   
ATOM   3196  CZ  PHE   341      -7.405   4.744  17.808  1.00 10.00      A   
ATOM   3197  C   PHE   341     -11.346   7.503  13.361  1.00 10.00      A   
ATOM   3198  O   PHE   341     -10.660   8.303  12.715  1.00 10.00      A   
ATOM   3199  N   GLY   342     -12.653   7.350  13.174  1.00 10.00      A   
ATOM   3200  HN  GLY   342     -13.142   6.691  13.712  1.00 10.00      A   
ATOM   3201  CA  GLY   342     -13.356   8.153  12.195  1.00 10.00      A   
ATOM   3202  C   GLY   342     -14.835   7.821  12.099  1.00 10.00      A   
ATOM   3203  O   GLY   342     -15.664   8.718  11.934  1.00 10.00      A   
ATOM   3204  N   GLU   343     -15.175   6.540  12.183  1.00 10.00      A   
ATOM   3205  HN  GLU   343     -14.480   5.858  12.302  1.00 10.00      A   
ATOM   3206  CA  GLU   343     -16.571   6.130  12.094  1.00 10.00      A   
ATOM   3207  CB  GLU   343     -16.788   5.094  10.991  1.00 10.00      A   
ATOM   3208  CG  GLU   343     -16.569   5.659   9.593  1.00 10.00      A   
ATOM   3209  CD  GLU   343     -16.795   4.646   8.491  1.00 10.00      A   
ATOM   3210  OE1 GLU   343     -16.106   3.608   8.479  1.00 10.00      A   
ATOM   3211  OE2 GLU   343     -17.648   4.893   7.608  1.00 10.00      A   
ATOM   3212  C   GLU   343     -17.129   5.673  13.438  1.00 10.00      A   
ATOM   3213  O   GLU   343     -18.280   5.960  13.764  1.00 10.00      A   
ATOM   3214  N   PHE   344     -16.327   4.962  14.220  1.00 10.00      A   
ATOM   3215  HN  PHE   344     -15.423   4.736  13.914  1.00 10.00      A   
ATOM   3216  CA  PHE   344     -16.771   4.513  15.532  1.00 10.00      A   
ATOM   3217  CB  PHE   344     -16.972   2.990  15.603  1.00 10.00      A   
ATOM   3218  CG  PHE   344     -15.724   2.148  15.536  1.00 10.00      A   
ATOM   3219  CD1 PHE   344     -14.981   1.884  16.676  1.00 10.00      A   
ATOM   3220  CD2 PHE   344     -15.316   1.595  14.335  1.00 10.00      A   
ATOM   3221  CE1 PHE   344     -13.853   1.088  16.618  1.00 10.00      A   
ATOM   3222  CE2 PHE   344     -14.188   0.800  14.268  1.00 10.00      A   
ATOM   3223  CZ  PHE   344     -13.456   0.545  15.411  1.00 10.00      A   
ATOM   3224  C   PHE   344     -15.839   5.023  16.624  1.00 10.00      A   
ATOM   3225  O   PHE   344     -14.775   5.569  16.330  1.00 10.00      A   
ATOM   3226  N   VAL   345     -16.244   4.870  17.872  1.00 10.00      A   
ATOM   3227  HN  VAL   345     -17.111   4.438  18.048  1.00 10.00      A   
ATOM   3228  CA  VAL   345     -15.436   5.330  18.993  1.00 10.00      A   
ATOM   3229  CB  VAL   345     -16.252   6.218  19.958  1.00 10.00      A   
ATOM   3230  CG1 VAL   345     -15.393   6.685  21.127  1.00 10.00      A   
ATOM   3231  CG2 VAL   345     -16.839   7.410  19.218  1.00 10.00      A   
ATOM   3232  C   VAL   345     -14.837   4.158  19.765  1.00 10.00      A   
ATOM   3233  O   VAL   345     -15.563   3.375  20.380  1.00 10.00      A   
ATOM   3234  N   PRO   346     -13.502   4.013  19.726  1.00 10.00      A   
ATOM   3235  CA  PRO   346     -12.799   2.946  20.444  1.00 10.00      A   
ATOM   3236  CB  PRO   346     -11.367   3.010  19.890  1.00 10.00      A   
ATOM   3237  CG  PRO   346     -11.430   3.928  18.715  1.00 10.00      A   
ATOM   3238  CD  PRO   346     -12.573   4.862  18.973  1.00 10.00      A   
ATOM   3239  C   PRO   346     -12.783   3.223  21.945  1.00 10.00      A   
ATOM   3240  O   PRO   346     -12.567   4.364  22.370  1.00 10.00      A   
ATOM   3241  N   LEU   347     -12.997   2.172  22.733  1.00 10.00      A   
ATOM   3242  HN  LEU   347     -13.140   1.292  22.318  1.00 10.00      A   
ATOM   3243  CA  LEU   347     -13.033   2.280  24.191  1.00 10.00      A   
ATOM   3244  CB  LEU   347     -11.702   2.781  24.760  1.00 10.00      A   
ATOM   3245  CG  LEU   347     -10.502   1.849  24.603  1.00 10.00      A   
ATOM   3246  CD1 LEU   347      -9.218   2.583  24.950  1.00 10.00      A   
ATOM   3247  CD2 LEU   347     -10.662   0.616  25.479  1.00 10.00      A   
ATOM   3248  C   LEU   347     -14.180   3.183  24.630  1.00 10.00      A   
ATOM   3249  O   LEU   347     -13.969   4.304  25.095  1.00 10.00      A   
ATOM   3250  N   GLU   348     -15.396   2.671  24.493  1.00 10.00      A   
ATOM   3251  HN  GLU   348     -15.488   1.751  24.152  1.00 10.00      A   
ATOM   3252  CA  GLU   348     -16.602   3.414  24.844  1.00 10.00      A   
ATOM   3253  CB  GLU   348     -17.842   2.819  24.160  1.00 10.00      A   
ATOM   3254  CG  GLU   348     -18.100   1.348  24.463  1.00 10.00      A   
ATOM   3255  CD  GLU   348     -17.257   0.411  23.622  1.00 10.00      A   
ATOM   3256  OE1 GLU   348     -16.115   0.115  24.025  1.00 10.00      A   
ATOM   3257  OE2 GLU   348     -17.733  -0.036  22.556  1.00 10.00      A   
ATOM   3258  C   GLU   348     -16.808   3.501  26.356  1.00 10.00      A   
ATOM   3259  O   GLU   348     -17.845   3.967  26.825  1.00 10.00      A   
ATOM   3260  N   SER   349     -15.815   3.060  27.112  1.00 10.00      A   
ATOM   3261  HN  SER   349     -15.017   2.684  26.682  1.00 10.00      A   
ATOM   3262  CA  SER   349     -15.876   3.098  28.566  1.00 10.00      A   
ATOM   3263  CB  SER   349     -14.838   2.134  29.131  1.00 10.00      A   
ATOM   3264  OG  SER   349     -14.250   1.371  28.087  1.00 10.00      A   
ATOM   3265  HG  SER   349     -13.872   0.567  28.459  1.00 10.00      A   
ATOM   3266  C   SER   349     -15.614   4.514  29.081  1.00 10.00      A   
ATOM   3267  O   SER   349     -15.744   4.795  30.273  1.00 10.00      A   
ATOM   3268  N   ILE   350     -15.259   5.409  28.166  1.00 10.00      A   
ATOM   3269  HN  ILE   350     -15.188   5.126  27.229  1.00 10.00      A   
ATOM   3270  CA  ILE   350     -14.973   6.797  28.508  1.00 10.00      A   
ATOM   3271  CB  ILE   350     -13.991   7.439  27.506  1.00 10.00      A   
ATOM   3272  CG1 ILE   350     -14.504   7.299  26.065  1.00 10.00      A   
ATOM   3273  CG2 ILE   350     -12.608   6.820  27.654  1.00 10.00      A   
ATOM   3274  CD1 ILE   350     -13.650   8.009  25.034  1.00 10.00      A   
ATOM   3275  C   ILE   350     -16.251   7.631  28.580  1.00 10.00      A   
ATOM   3276  O   ILE   350     -16.237   8.834  28.318  1.00 10.00      A   
ATOM   3277  N   LEU   351     -17.349   6.992  28.960  1.00 10.00      A   
ATOM   3278  HN  LEU   351     -17.295   6.035  29.171  1.00 10.00      A   
ATOM   3279  CA  LEU   351     -18.633   7.675  29.073  1.00 10.00      A   
ATOM   3280  CB  LEU   351     -19.792   6.674  29.074  1.00 10.00      A   
ATOM   3281  CG  LEU   351     -20.200   6.104  27.712  1.00 10.00      A   
ATOM   3282  CD1 LEU   351     -21.414   5.202  27.853  1.00 10.00      A   
ATOM   3283  CD2 LEU   351     -20.481   7.224  26.722  1.00 10.00      A   
ATOM   3284  C   LEU   351     -18.694   8.544  30.325  1.00 10.00      A   
ATOM   3285  O   LEU   351     -19.594   9.370  30.474  1.00 10.00      A   
ATOM   3286  N   ARG   352     -17.738   8.348  31.224  1.00 10.00      A   
ATOM   3287  HN  ARG   352     -17.057   7.666  31.056  1.00 10.00      A   
ATOM   3288  CA  ARG   352     -17.690   9.119  32.461  1.00 10.00      A   
ATOM   3289  CB  ARG   352     -16.730   8.505  33.484  1.00 10.00      A   
ATOM   3290  CG  ARG   352     -16.904   9.048  34.894  1.00 10.00      A   
ATOM   3291  CD  ARG   352     -15.563   9.250  35.578  1.00 10.00      A   
ATOM   3292  NE  ARG   352     -14.935  10.513  35.194  1.00 10.00      A   
ATOM   3293  HE  ARG   352     -15.504  11.318  35.199  1.00 10.00      A   
ATOM   3294  CZ  ARG   352     -13.656  10.634  34.842  1.00 10.00      A   
ATOM   3295  NH1 ARG   352     -12.866   9.567  34.822  1.00 10.00      A   
ATOM   3296 HH11 ARG   352     -11.863   9.663  34.546  1.00 10.00      A   
ATOM   3297 HH12 ARG   352     -13.243   8.627  35.078  1.00 10.00      A   
ATOM   3298  NH2 ARG   352     -13.170  11.823  34.510  1.00 10.00      A   
ATOM   3299 HH21 ARG   352     -13.790  12.664  34.520  1.00 10.00      A   
ATOM   3300 HH22 ARG   352     -12.167  11.926  34.233  1.00 10.00      A   
ATOM   3301  C   ARG   352     -17.374  10.599  32.209  1.00 10.00      A   
ATOM   3302  O   ARG   352     -18.175  11.459  32.558  1.00 10.00      A   
ATOM   3303  N   PRO   353     -16.215  10.929  31.594  1.00 10.00      A   
ATOM   3304  CA  PRO   353     -15.849  12.323  31.318  1.00 10.00      A   
ATOM   3305  CB  PRO   353     -14.326  12.250  31.231  1.00 10.00      A   
ATOM   3306  CG  PRO   353     -14.051  10.898  30.662  1.00 10.00      A   
ATOM   3307  CD  PRO   353     -15.162   9.995  31.135  1.00 10.00      A   
ATOM   3308  C   PRO   353     -16.425  12.814  29.991  1.00 10.00      A   
ATOM   3309  O   PRO   353     -15.922  13.768  29.398  1.00 10.00      A   
ATOM   3310  N   LEU   354     -17.480  12.152  29.536  1.00 10.00      A   
ATOM   3311  HN  LEU   354     -17.832  11.402  30.060  1.00 10.00      A   
ATOM   3312  CA  LEU   354     -18.124  12.504  28.278  1.00 10.00      A   
ATOM   3313  CB  LEU   354     -18.801  11.275  27.666  1.00 10.00      A   
ATOM   3314  CG  LEU   354     -19.481  11.473  26.308  1.00 10.00      A   
ATOM   3315  CD1 LEU   354     -19.080  10.366  25.346  1.00 10.00      A   
ATOM   3316  CD2 LEU   354     -20.995  11.525  26.466  1.00 10.00      A   
ATOM   3317  C   LEU   354     -19.135  13.629  28.465  1.00 10.00      A   
ATOM   3318  O   LEU   354     -19.339  14.449  27.569  1.00 10.00      A   
ATOM   3319  N   ALA   355     -19.769  13.662  29.631  1.00 10.00      A   
ATOM   3320  HN  ALA   355     -19.557  12.988  30.309  1.00 10.00      A   
ATOM   3321  CA  ALA   355     -20.762  14.685  29.929  1.00 10.00      A   
ATOM   3322  CB  ALA   355     -22.034  14.084  30.515  1.00 10.00      A   
ATOM   3323  C   ALA   355     -20.191  15.808  30.804  1.00 10.00      A   
ATOM   3324  O   ALA   355     -20.229  16.974  30.408  1.00 10.00      A   
ATOM   3325  N   PRO   356     -19.665  15.500  32.011  1.00 10.00      A   
ATOM   3326  CA  PRO   356     -19.091  16.521  32.882  1.00 10.00      A   
ATOM   3327  CB  PRO   356     -19.237  15.899  34.267  1.00 10.00      A   
ATOM   3328  CG  PRO   356     -19.108  14.431  34.033  1.00 10.00      A   
ATOM   3329  CD  PRO   356     -19.603  14.161  32.634  1.00 10.00      A   
ATOM   3330  C   PRO   356     -17.618  16.767  32.563  1.00 10.00      A   
ATOM   3331  O   PRO   356     -16.932  15.878  32.049  1.00 10.00      A   
ATOM   3332  N   PHE   357     -17.149  17.978  32.870  1.00 10.00      A   
ATOM   3333  HN  PHE   357     -17.763  18.632  33.266  1.00 10.00      A   
ATOM   3334  CA  PHE   357     -15.759  18.384  32.632  1.00 10.00      A   
ATOM   3335  CB  PHE   357     -14.748  17.366  33.186  1.00 10.00      A   
ATOM   3336  CG  PHE   357     -14.538  17.439  34.670  1.00 10.00      A   
ATOM   3337  CD1 PHE   357     -15.339  16.714  35.536  1.00 10.00      A   
ATOM   3338  CD2 PHE   357     -13.531  18.229  35.198  1.00 10.00      A   
ATOM   3339  CE1 PHE   357     -15.140  16.776  36.902  1.00 10.00      A   
ATOM   3340  CE2 PHE   357     -13.326  18.297  36.560  1.00 10.00      A   
ATOM   3341  CZ  PHE   357     -14.132  17.570  37.414  1.00 10.00      A   
ATOM   3342  C   PHE   357     -15.486  18.669  31.155  1.00 10.00      A   
ATOM   3343  O   PHE   357     -15.176  19.801  30.777  1.00 10.00      A   
ATOM   3344  N   PHE   358     -15.612  17.645  30.321  1.00 10.00      A   
ATOM   3345  HN  PHE   358     -15.903  16.773  30.672  1.00 10.00      A   
ATOM   3346  CA  PHE   358     -15.363  17.786  28.892  1.00 10.00      A   
ATOM   3347  CB  PHE   358     -14.076  17.049  28.485  1.00 10.00      A   
ATOM   3348  CG  PHE   358     -12.975  17.071  29.510  1.00 10.00      A   
ATOM   3349  CD1 PHE   358     -12.769  15.985  30.347  1.00 10.00      A   
ATOM   3350  CD2 PHE   358     -12.147  18.173  29.636  1.00 10.00      A   
ATOM   3351  CE1 PHE   358     -11.759  16.001  31.290  1.00 10.00      A   
ATOM   3352  CE2 PHE   358     -11.136  18.196  30.576  1.00 10.00      A   
ATOM   3353  CZ  PHE   358     -10.942  17.108  31.405  1.00 10.00      A   
ATOM   3354  C   PHE   358     -16.531  17.235  28.084  1.00 10.00      A   
ATOM   3355  O   PHE   358     -17.478  16.679  28.641  1.00 10.00      A   
ATOM   3356  N   ASP   359     -16.457  17.407  26.773  1.00 10.00      A   
ATOM   3357  HN  ASP   359     -15.688  17.883  26.401  1.00 10.00      A   
ATOM   3358  CA  ASP   359     -17.483  16.912  25.865  1.00 10.00      A   
ATOM   3359  CB  ASP   359     -18.175  18.067  25.131  1.00 10.00      A   
ATOM   3360  CG  ASP   359     -19.001  17.593  23.947  1.00 10.00      A   
ATOM   3361  OD1 ASP   359     -20.035  16.928  24.165  1.00 10.00      A   
ATOM   3362  OD2 ASP   359     -18.614  17.886  22.788  1.00 10.00      A   
ATOM   3363  C   ASP   359     -16.846  15.967  24.859  1.00 10.00      A   
ATOM   3364  O   ASP   359     -16.003  16.381  24.058  1.00 10.00      A   
ATOM   3365  N   LEU   360     -17.229  14.703  24.915  1.00 10.00      A   
ATOM   3366  HN  LEU   360     -17.907  14.436  25.573  1.00 10.00      A   
ATOM   3367  CA  LEU   360     -16.682  13.701  24.012  1.00 10.00      A   
ATOM   3368  CB  LEU   360     -16.186  12.489  24.803  1.00 10.00      A   
ATOM   3369  CG  LEU   360     -15.111  12.766  25.856  1.00 10.00      A   
ATOM   3370  CD1 LEU   360     -14.758  11.495  26.610  1.00 10.00      A   
ATOM   3371  CD2 LEU   360     -13.873  13.381  25.216  1.00 10.00      A   
ATOM   3372  C   LEU   360     -17.722  13.279  22.981  1.00 10.00      A   
ATOM   3373  O   LEU   360     -18.911  13.217  23.288  1.00 10.00      A   
ATOM   3374  N   PRO   361     -17.283  12.995  21.744  1.00 10.00      A   
ATOM   3375  CA  PRO   361     -18.179  12.590  20.653  1.00 10.00      A   
ATOM   3376  CB  PRO   361     -17.237  12.386  19.457  1.00 10.00      A   
ATOM   3377  CG  PRO   361     -15.879  12.227  20.053  1.00 10.00      A   
ATOM   3378  CD  PRO   361     -15.878  13.054  21.305  1.00 10.00      A   
ATOM   3379  C   PRO   361     -18.939  11.300  20.953  1.00 10.00      A   
ATOM   3380  O   PRO   361     -18.356  10.304  21.395  1.00 10.00      A   
ATOM   3381  N   MET   362     -20.242  11.327  20.707  1.00 10.00      A   
ATOM   3382  HN  MET   362     -20.643  12.158  20.363  1.00 10.00      A   
ATOM   3383  CA  MET   362     -21.094  10.168  20.938  1.00 10.00      A   
ATOM   3384  CB  MET   362     -22.387  10.576  21.642  1.00 10.00      A   
ATOM   3385  CG  MET   362     -22.194  11.114  23.047  1.00 10.00      A   
ATOM   3386  SD  MET   362     -23.760  11.488  23.856  1.00 10.00      A   
ATOM   3387  CE  MET   362     -24.415   9.836  24.100  1.00 10.00      A   
ATOM   3388  C   MET   362     -21.432   9.482  19.621  1.00 10.00      A   
ATOM   3389  O   MET   362     -21.990   8.384  19.605  1.00 10.00      A   
ATOM   3390  N   SER   363     -21.108  10.145  18.520  1.00 10.00      A   
ATOM   3391  HN  SER   363     -20.686  11.028  18.599  1.00 10.00      A   
ATOM   3392  CA  SER   363     -21.367   9.603  17.197  1.00 10.00      A   
ATOM   3393  CB  SER   363     -21.142  10.681  16.137  1.00 10.00      A   
ATOM   3394  OG  SER   363     -21.913  11.835  16.440  1.00 10.00      A   
ATOM   3395  HG  SER   363     -22.700  11.568  16.931  1.00 10.00      A   
ATOM   3396  C   SER   363     -20.493   8.380  16.928  1.00 10.00      A   
ATOM   3397  O   SER   363     -19.269   8.479  16.831  1.00 10.00      A   
ATOM   3398  N   SER   364     -21.134   7.229  16.835  1.00 10.00      A   
ATOM   3399  HN  SER   364     -22.112   7.217  16.929  1.00 10.00      A   
ATOM   3400  CA  SER   364     -20.438   5.982  16.593  1.00 10.00      A   
ATOM   3401  CB  SER   364     -20.171   5.277  17.929  1.00 10.00      A   
ATOM   3402  OG  SER   364     -19.141   4.307  17.818  1.00 10.00      A   
ATOM   3403  HG  SER   364     -19.537   3.431  17.718  1.00 10.00      A   
ATOM   3404  C   SER   364     -21.279   5.094  15.684  1.00 10.00      A   
ATOM   3405  O   SER   364     -22.370   4.661  16.063  1.00 10.00      A   
ATOM   3406  N   PHE   365     -20.781   4.845  14.479  1.00 10.00      A   
ATOM   3407  HN  PHE   365     -19.913   5.235  14.229  1.00 10.00      A   
ATOM   3408  CA  PHE   365     -21.486   4.004  13.518  1.00 10.00      A   
ATOM   3409  CB  PHE   365     -20.842   4.104  12.132  1.00 10.00      A   
ATOM   3410  CG  PHE   365     -21.243   5.326  11.354  1.00 10.00      A   
ATOM   3411  CD1 PHE   365     -20.670   6.559  11.626  1.00 10.00      A   
ATOM   3412  CD2 PHE   365     -22.192   5.242  10.349  1.00 10.00      A   
ATOM   3413  CE1 PHE   365     -21.036   7.683  10.912  1.00 10.00      A   
ATOM   3414  CE2 PHE   365     -22.565   6.361   9.631  1.00 10.00      A   
ATOM   3415  CZ  PHE   365     -21.986   7.584   9.914  1.00 10.00      A   
ATOM   3416  C   PHE   365     -21.502   2.556  13.990  1.00 10.00      A   
ATOM   3417  O   PHE   365     -20.574   2.108  14.665  1.00 10.00      A   
ATOM   3418  N   SER   366     -22.556   1.837  13.643  1.00 10.00      A   
ATOM   3419  HN  SER   366     -23.269   2.258  13.110  1.00 10.00      A   
ATOM   3420  CA  SER   366     -22.697   0.442  14.035  1.00 10.00      A   
ATOM   3421  CB  SER   366     -24.167   0.147  14.341  1.00 10.00      A   
ATOM   3422  OG  SER   366     -24.747   1.221  15.069  1.00 10.00      A   
ATOM   3423  HG  SER   366     -25.519   0.898  15.573  1.00 10.00      A   
ATOM   3424  C   SER   366     -22.165  -0.492  12.945  1.00 10.00      A   
ATOM   3425  O   SER   366     -22.315  -0.217  11.753  1.00 10.00      A   
ATOM   3426  N   ARG   367     -21.545  -1.595  13.358  1.00 10.00      A   
ATOM   3427  HN  ARG   367     -21.468  -1.767  14.320  1.00 10.00      A   
ATOM   3428  CA  ARG   367     -20.979  -2.562  12.419  1.00 10.00      A   
ATOM   3429  CB  ARG   367     -19.816  -3.319  13.071  1.00 10.00      A   
ATOM   3430  CG  ARG   367     -18.701  -2.420  13.583  1.00 10.00      A   
ATOM   3431  CD  ARG   367     -17.744  -3.180  14.485  1.00 10.00      A   
ATOM   3432  NE  ARG   367     -16.750  -3.940  13.726  1.00 10.00      A   
ATOM   3433  HE  ARG   367     -16.956  -4.133  12.780  1.00 10.00      A   
ATOM   3434  CZ  ARG   367     -15.599  -4.377  14.241  1.00 10.00      A   
ATOM   3435  NH1 ARG   367     -15.303  -4.131  15.513  1.00 10.00      A   
ATOM   3436 HH11 ARG   367     -14.403  -4.471  15.920  1.00 10.00      A   
ATOM   3437 HH12 ARG   367     -15.970  -3.600  16.113  1.00 10.00      A   
ATOM   3438  NH2 ARG   367     -14.746  -5.060  13.484  1.00 10.00      A   
ATOM   3439 HH21 ARG   367     -14.973  -5.259  12.485  1.00 10.00      A   
ATOM   3440 HH22 ARG   367     -13.842  -5.404  13.884  1.00 10.00      A   
ATOM   3441  C   ARG   367     -22.029  -3.555  11.936  1.00 10.00      A   
ATOM   3442  O   ARG   367     -22.963  -3.896  12.666  1.00 10.00      A   
ATOM   3443  N   GLY   368     -21.877  -4.010  10.700  1.00 10.00      A   
ATOM   3444  HN  GLY   368     -21.128  -3.683  10.157  1.00 10.00      A   
ATOM   3445  CA  GLY   368     -22.803  -4.972  10.138  1.00 10.00      A   
ATOM   3446  C   GLY   368     -22.274  -6.392  10.247  1.00 10.00      A   
ATOM   3447  O   GLY   368     -21.215  -6.611  10.834  1.00 10.00      A   
ATOM   3448  N   PRO   369     -22.997  -7.380   9.701  1.00 10.00      A   
ATOM   3449  CA  PRO   369     -22.583  -8.792   9.738  1.00 10.00      A   
ATOM   3450  CB  PRO   369     -23.783  -9.538   9.135  1.00 10.00      A   
ATOM   3451  CG  PRO   369     -24.911  -8.565   9.175  1.00 10.00      A   
ATOM   3452  CD  PRO   369     -24.288  -7.210   9.022  1.00 10.00      A   
ATOM   3453  C   PRO   369     -21.333  -9.055   8.895  1.00 10.00      A   
ATOM   3454  O   PRO   369     -21.057  -8.335   7.934  1.00 10.00      A   
ATOM   3455  N   TYR   370     -20.595 -10.102   9.251  1.00 10.00      A   
ATOM   3456  HN  TYR   370     -20.881 -10.646  10.016  1.00 10.00      A   
ATOM   3457  CA  TYR   370     -19.374 -10.470   8.542  1.00 10.00      A   
ATOM   3458  CB  TYR   370     -18.597 -11.511   9.361  1.00 10.00      A   
ATOM   3459  CG  TYR   370     -17.285 -11.967   8.752  1.00 10.00      A   
ATOM   3460  CD1 TYR   370     -16.254 -11.069   8.503  1.00 10.00      A   
ATOM   3461  CD2 TYR   370     -17.074 -13.304   8.441  1.00 10.00      A   
ATOM   3462  CE1 TYR   370     -15.054 -11.493   7.959  1.00 10.00      A   
ATOM   3463  CE2 TYR   370     -15.879 -13.736   7.896  1.00 10.00      A   
ATOM   3464  CZ  TYR   370     -14.872 -12.828   7.656  1.00 10.00      A   
ATOM   3465  OH  TYR   370     -13.676 -13.255   7.119  1.00 10.00      A   
ATOM   3466  HH  TYR   370     -13.843 -13.985   6.497  1.00 10.00      A   
ATOM   3467  C   TYR   370     -19.686 -11.011   7.146  1.00 10.00      A   
ATOM   3468  O   TYR   370     -19.009 -10.675   6.173  1.00 10.00      A   
ATOM   3469  N   ILE   371     -20.713 -11.848   7.057  1.00 10.00      A   
ATOM   3470  HN  ILE   371     -21.210 -12.078   7.868  1.00 10.00      A   
ATOM   3471  CA  ILE   371     -21.118 -12.436   5.785  1.00 10.00      A   
ATOM   3472  CB  ILE   371     -21.057 -13.978   5.823  1.00 10.00      A   
ATOM   3473  CG1 ILE   371     -19.666 -14.447   6.257  1.00 10.00      A   
ATOM   3474  CG2 ILE   371     -21.410 -14.557   4.459  1.00 10.00      A   
ATOM   3475  CD1 ILE   371     -19.594 -15.922   6.588  1.00 10.00      A   
ATOM   3476  C   ILE   371     -22.529 -11.987   5.404  1.00 10.00      A   
ATOM   3477  O   ILE   371     -23.505 -12.304   6.091  1.00 10.00      A   
ATOM   3478  N   GLN   372     -22.625 -11.255   4.307  1.00 10.00      A   
ATOM   3479  HN  GLN   372     -21.808 -11.059   3.789  1.00 10.00      A   
ATOM   3480  CA  GLN   372     -23.896 -10.745   3.819  1.00 10.00      A   
ATOM   3481  CB  GLN   372     -23.944  -9.223   3.971  1.00 10.00      A   
ATOM   3482  CG  GLN   372     -23.494  -8.724   5.333  1.00 10.00      A   
ATOM   3483  CD  GLN   372     -23.361  -7.219   5.392  1.00 10.00      A   
ATOM   3484  OE1 GLN   372     -24.147  -6.486   4.792  1.00 10.00      A   
ATOM   3485  NE2 GLN   372     -22.357  -6.746   6.111  1.00 10.00      A   
ATOM   3486 HE21 GLN   372     -21.765  -7.389   6.562  1.00 10.00      A   
ATOM   3487 HE22 GLN   372     -22.235  -5.769   6.158  1.00 10.00      A   
ATOM   3488  C   GLN   372     -24.075 -11.125   2.351  1.00 10.00      A   
ATOM   3489  O   GLN   372     -23.095 -11.253   1.615  1.00 10.00      A   
ATOM   3490  N   PRO   373     -25.326 -11.322   1.911  1.00 10.00      A   
ATOM   3491  CA  PRO   373     -25.629 -11.690   0.525  1.00 10.00      A   
ATOM   3492  CB  PRO   373     -27.157 -11.859   0.517  1.00 10.00      A   
ATOM   3493  CG  PRO   373     -27.538 -12.009   1.949  1.00 10.00      A   
ATOM   3494  CD  PRO   373     -26.543 -11.199   2.725  1.00 10.00      A   
ATOM   3495  C   PRO   373     -25.222 -10.596  -0.460  1.00 10.00      A   
ATOM   3496  O   PRO   373     -25.238  -9.407  -0.126  1.00 10.00      A   
ATOM   3497  N   PRO   374     -24.825 -10.986  -1.681  1.00 10.00      A   
ATOM   3498  CA  PRO   374     -24.430 -10.034  -2.720  1.00 10.00      A   
ATOM   3499  CB  PRO   374     -23.864 -10.925  -3.830  1.00 10.00      A   
ATOM   3500  CG  PRO   374     -24.514 -12.249  -3.622  1.00 10.00      A   
ATOM   3501  CD  PRO   374     -24.725 -12.384  -2.141  1.00 10.00      A   
ATOM   3502  C   PRO   374     -25.642  -9.256  -3.226  1.00 10.00      A   
ATOM   3503  O   PRO   374     -26.761  -9.779  -3.244  1.00 10.00      A   
ATOM   3504  N   LEU   375     -25.421  -8.013  -3.623  1.00 10.00      A   
ATOM   3505  HN  LEU   375     -24.505  -7.657  -3.602  1.00 10.00      A   
ATOM   3506  CA  LEU   375     -26.495  -7.166  -4.120  1.00 10.00      A   
ATOM   3507  CB  LEU   375     -26.000  -5.729  -4.261  1.00 10.00      A   
ATOM   3508  CG  LEU   375     -25.525  -5.054  -2.974  1.00 10.00      A   
ATOM   3509  CD1 LEU   375     -24.923  -3.690  -3.276  1.00 10.00      A   
ATOM   3510  CD2 LEU   375     -26.672  -4.928  -1.985  1.00 10.00      A   
ATOM   3511  C   LEU   375     -27.000  -7.691  -5.458  1.00 10.00      A   
ATOM   3512  O   LEU   375     -26.204  -8.041  -6.331  1.00 10.00      A   
ATOM   3513  N   SER   376     -28.315  -7.758  -5.611  1.00 10.00      A   
ATOM   3514  HN  SER   376     -28.902  -7.448  -4.882  1.00 10.00      A   
ATOM   3515  CA  SER   376     -28.914  -8.259  -6.835  1.00 10.00      A   
ATOM   3516  CB  SER   376     -30.033  -9.253  -6.497  1.00 10.00      A   
ATOM   3517  OG  SER   376     -30.274 -10.160  -7.563  1.00 10.00      A   
ATOM   3518  HG  SER   376     -29.457 -10.664  -7.751  1.00 10.00      A   
ATOM   3519  C   SER   376     -29.450  -7.104  -7.680  1.00 10.00      A   
ATOM   3520  O   SER   376     -30.551  -6.604  -7.447  1.00 10.00      A   
ATOM   3521  N   ALA   377     -28.667  -6.696  -8.668  1.00 10.00      A   
ATOM   3522  HN  ALA   377     -27.808  -7.155  -8.816  1.00 10.00      A   
ATOM   3523  CA  ALA   377     -29.043  -5.598  -9.546  1.00 10.00      A   
ATOM   3524  CB  ALA   377     -27.980  -4.514  -9.514  1.00 10.00      A   
ATOM   3525  C   ALA   377     -29.253  -6.080 -10.974  1.00 10.00      A   
ATOM   3526  O   ALA   377     -28.335  -6.610 -11.596  1.00 10.00      A   
ATOM   3527  N   ASN   378     -30.474  -5.902 -11.477  1.00 10.00      A   
ATOM   3528  HN  ASN   378     -31.153  -5.472 -10.918  1.00 10.00      A   
ATOM   3529  CA  ASN   378     -30.840  -6.305 -12.841  1.00 10.00      A   
ATOM   3530  CB  ASN   378     -30.073  -5.478 -13.881  1.00 10.00      A   
ATOM   3531  CG  ASN   378     -30.906  -5.128 -15.103  1.00 10.00      A   
ATOM   3532  OD1 ASN   378     -31.690  -5.939 -15.597  1.00 10.00      A   
ATOM   3533  ND2 ASN   378     -30.745  -3.909 -15.594  1.00 10.00      A   
ATOM   3534 HD21 ASN   378     -30.109  -3.311 -15.146  1.00 10.00      A   
ATOM   3535 HD22 ASN   378     -31.272  -3.650 -16.383  1.00 10.00      A   
ATOM   3536  C   ASN   378     -30.630  -7.802 -13.070  1.00 10.00      A   
ATOM   3537  O   ASN   378     -30.440  -8.255 -14.201  1.00 10.00      A   
ATOM   3538  N   GLY   379     -30.674  -8.567 -11.988  1.00 10.00      A   
ATOM   3539  HN  GLY   379     -30.839  -8.156 -11.114  1.00 10.00      A   
ATOM   3540  CA  GLY   379     -30.485  -9.998 -12.084  1.00 10.00      A   
ATOM   3541  C   GLY   379     -29.034 -10.399 -11.934  1.00 10.00      A   
ATOM   3542  O   GLY   379     -28.698 -11.577 -12.027  1.00 10.00      A   
ATOM   3543  N   ILE   380     -28.170  -9.422 -11.708  1.00 10.00      A   
ATOM   3544  HN  ILE   380     -28.495  -8.496 -11.645  1.00 10.00      A   
ATOM   3545  CA  ILE   380     -26.748  -9.681 -11.547  1.00 10.00      A   
ATOM   3546  CB  ILE   380     -25.902  -8.679 -12.360  1.00 10.00      A   
ATOM   3547  CG1 ILE   380     -26.477  -8.486 -13.770  1.00 10.00      A   
ATOM   3548  CG2 ILE   380     -24.456  -9.139 -12.433  1.00 10.00      A   
ATOM   3549  CD1 ILE   380     -26.437  -9.727 -14.637  1.00 10.00      A   
ATOM   3550  C   ILE   380     -26.369  -9.579 -10.072  1.00 10.00      A   
ATOM   3551  O   ILE   380     -26.747  -8.623  -9.396  1.00 10.00      A   
ATOM   3552  N   GLU   381     -25.620 -10.559  -9.582  1.00 10.00      A   
ATOM   3553  HN  GLU   381     -25.323 -11.280 -10.176  1.00 10.00      A   
ATOM   3554  CA  GLU   381     -25.211 -10.579  -8.183  1.00 10.00      A   
ATOM   3555  CB  GLU   381     -25.250 -12.007  -7.629  1.00 10.00      A   
ATOM   3556  CG  GLU   381     -26.422 -12.849  -8.123  1.00 10.00      A   
ATOM   3557  CD  GLU   381     -27.776 -12.274  -7.752  1.00 10.00      A   
ATOM   3558  OE1 GLU   381     -28.096 -12.213  -6.547  1.00 10.00      A   
ATOM   3559  OE2 GLU   381     -28.540 -11.898  -8.670  1.00 10.00      A   
ATOM   3560  C   GLU   381     -23.813  -9.983  -8.019  1.00 10.00      A   
ATOM   3561  O   GLU   381     -22.851 -10.454  -8.632  1.00 10.00      A   
ATOM   3562  N   LEU   382     -23.709  -8.942  -7.200  1.00 10.00      A   
ATOM   3563  HN  LEU   382     -24.516  -8.610  -6.740  1.00 10.00      A   
ATOM   3564  CA  LEU   382     -22.436  -8.273  -6.968  1.00 10.00      A   
ATOM   3565  CB  LEU   382     -22.449  -6.878  -7.604  1.00 10.00      A   
ATOM   3566  CG  LEU   382     -23.429  -6.661  -8.758  1.00 10.00      A   
ATOM   3567  CD1 LEU   382     -23.872  -5.208  -8.819  1.00 10.00      A   
ATOM   3568  CD2 LEU   382     -22.800  -7.082 -10.073  1.00 10.00      A   
ATOM   3569  C   LEU   382     -22.168  -8.121  -5.476  1.00 10.00      A   
ATOM   3570  O   LEU   382     -22.921  -7.450  -4.771  1.00 10.00      A   
ATOM   3571  N   THR   383     -21.111  -8.753  -4.991  1.00 10.00      A   
ATOM   3572  HN  THR   383     -20.564  -9.310  -5.585  1.00 10.00      A   
ATOM   3573  CA  THR   383     -20.747  -8.641  -3.587  1.00 10.00      A   
ATOM   3574  CB  THR   383     -19.784  -9.763  -3.166  1.00 10.00      A   
ATOM   3575  OG1 THR   383     -20.295 -11.016  -3.642  1.00 10.00      A   
ATOM   3576  HG1 THR   383     -19.731 -11.731  -3.329  1.00 10.00      A   
ATOM   3577  CG2 THR   383     -19.670  -9.819  -1.650  1.00 10.00      A   
ATOM   3578  C   THR   383     -20.106  -7.275  -3.348  1.00 10.00      A   
ATOM   3579  O   THR   383     -19.160  -6.896  -4.046  1.00 10.00      A   
ATOM   3580  N   ALA   384     -20.621  -6.539  -2.375  1.00 10.00      A   
ATOM   3581  HN  ALA   384     -21.348  -6.909  -1.823  1.00 10.00      A   
ATOM   3582  CA  ALA   384     -20.122  -5.202  -2.094  1.00 10.00      A   
ATOM   3583  CB  ALA   384     -21.279  -4.262  -1.791  1.00 10.00      A   
ATOM   3584  C   ALA   384     -19.092  -5.163  -0.969  1.00 10.00      A   
ATOM   3585  O   ALA   384     -19.001  -6.077  -0.152  1.00 10.00      A   
ATOM   3586  N   ALA   385     -18.311  -4.092  -0.970  1.00 10.00      A   
ATOM   3587  HN  ALA   385     -18.422  -3.436  -1.691  1.00 10.00      A   
ATOM   3588  CA  ALA   385     -17.286  -3.838   0.034  1.00 10.00      A   
ATOM   3589  CB  ALA   385     -15.951  -4.426  -0.400  1.00 10.00      A   
ATOM   3590  C   ALA   385     -17.171  -2.328   0.187  1.00 10.00      A   
ATOM   3591  O   ALA   385     -17.077  -1.609  -0.813  1.00 10.00      A   
ATOM   3592  N   ILE   386     -17.193  -1.834   1.413  1.00 10.00      A   
ATOM   3593  HN  ILE   386     -17.259  -2.444   2.190  1.00 10.00      A   
ATOM   3594  CA  ILE   386     -17.132  -0.397   1.627  1.00 10.00      A   
ATOM   3595  CB  ILE   386     -18.277   0.111   2.530  1.00 10.00      A   
ATOM   3596  CG1 ILE   386     -19.609  -0.510   2.104  1.00 10.00      A   
ATOM   3597  CG2 ILE   386     -18.362   1.631   2.473  1.00 10.00      A   
ATOM   3598  CD1 ILE   386     -20.787  -0.090   2.958  1.00 10.00      A   
ATOM   3599  C   ILE   386     -15.793   0.099   2.170  1.00 10.00      A   
ATOM   3600  O   ILE   386     -15.281  -0.398   3.171  1.00 10.00      A   
ATOM   3601  N   CYS   387     -15.247   1.091   1.480  1.00 10.00      A   
ATOM   3602  HN  CYS   387     -15.711   1.402   0.670  1.00 10.00      A   
ATOM   3603  CA  CYS   387     -13.998   1.746   1.854  1.00 10.00      A   
ATOM   3604  CB  CYS   387     -14.201   2.667   3.065  1.00 10.00      A   
ATOM   3605  SG  CYS   387     -12.875   3.864   3.339  1.00 10.00      A   
ATOM   3606  HG  CYS   387     -13.170   4.967   2.661  1.00 10.00      A   
ATOM   3607  C   CYS   387     -12.802   0.804   2.049  1.00 10.00      A   
ATOM   3608  O   CYS   387     -12.259   0.263   1.082  1.00 10.00      A   
ATOM   3609  N   TYR   388     -12.396   0.613   3.301  1.00 10.00      A   
ATOM   3610  HN  TYR   388     -12.888   1.047   4.029  1.00 10.00      A   
ATOM   3611  CA  TYR   388     -11.239  -0.216   3.628  1.00 10.00      A   
ATOM   3612  CB  TYR   388     -10.624   0.220   4.961  1.00 10.00      A   
ATOM   3613  CG  TYR   388     -10.140   1.653   4.998  1.00 10.00      A   
ATOM   3614  CD1 TYR   388     -10.728   2.581   5.849  1.00 10.00      A   
ATOM   3615  CD2 TYR   388      -9.094   2.082   4.189  1.00 10.00      A   
ATOM   3616  CE1 TYR   388     -10.293   3.893   5.893  1.00 10.00      A   
ATOM   3617  CE2 TYR   388      -8.651   3.393   4.227  1.00 10.00      A   
ATOM   3618  CZ  TYR   388      -9.255   4.293   5.081  1.00 10.00      A   
ATOM   3619  OH  TYR   388      -8.818   5.600   5.124  1.00 10.00      A   
ATOM   3620  HH  TYR   388      -8.557   5.879   4.239  1.00 10.00      A   
ATOM   3621  C   TYR   388     -11.547  -1.710   3.663  1.00 10.00      A   
ATOM   3622  O   TYR   388     -10.640  -2.524   3.814  1.00 10.00      A   
ATOM   3623  N   GLU   389     -12.808  -2.080   3.513  1.00 10.00      A   
ATOM   3624  HN  GLU   389     -13.503  -1.397   3.387  1.00 10.00      A   
ATOM   3625  CA  GLU   389     -13.184  -3.492   3.545  1.00 10.00      A   
ATOM   3626  CB  GLU   389     -14.697  -3.656   3.544  1.00 10.00      A   
ATOM   3627  CG  GLU   389     -15.367  -3.079   4.776  1.00 10.00      A   
ATOM   3628  CD  GLU   389     -16.821  -3.463   4.869  1.00 10.00      A   
ATOM   3629  OE1 GLU   389     -17.555  -3.243   3.887  1.00 10.00      A   
ATOM   3630  OE2 GLU   389     -17.228  -3.993   5.923  1.00 10.00      A   
ATOM   3631  C   GLU   389     -12.557  -4.275   2.396  1.00 10.00      A   
ATOM   3632  O   GLU   389     -12.324  -5.475   2.508  1.00 10.00      A   
ATOM   3633  N   ILE   390     -12.260  -3.579   1.305  1.00 10.00      A   
ATOM   3634  HN  ILE   390     -12.459  -2.621   1.283  1.00 10.00      A   
ATOM   3635  CA  ILE   390     -11.657  -4.208   0.134  1.00 10.00      A   
ATOM   3636  CB  ILE   390     -11.654  -3.262  -1.093  1.00 10.00      A   
ATOM   3637  CG1 ILE   390     -11.364  -4.037  -2.384  1.00 10.00      A   
ATOM   3638  CG2 ILE   390     -10.662  -2.122  -0.910  1.00 10.00      A   
ATOM   3639  CD1 ILE   390     -12.440  -5.038  -2.751  1.00 10.00      A   
ATOM   3640  C   ILE   390     -10.236  -4.707   0.426  1.00 10.00      A   
ATOM   3641  O   ILE   390      -9.713  -5.569  -0.283  1.00 10.00      A   
ATOM   3642  N   ILE   391      -9.618  -4.183   1.484  1.00 10.00      A   
ATOM   3643  HN  ILE   391     -10.087  -3.520   2.039  1.00 10.00      A   
ATOM   3644  CA  ILE   391      -8.263  -4.593   1.842  1.00 10.00      A   
ATOM   3645  CB  ILE   391      -7.468  -3.492   2.582  1.00 10.00      A   
ATOM   3646  CG1 ILE   391      -7.784  -3.488   4.081  1.00 10.00      A   
ATOM   3647  CG2 ILE   391      -7.733  -2.124   1.966  1.00 10.00      A   
ATOM   3648  CD1 ILE   391      -6.875  -2.595   4.899  1.00 10.00      A   
ATOM   3649  C   ILE   391      -8.285  -5.879   2.665  1.00 10.00      A   
ATOM   3650  O   ILE   391      -7.250  -6.498   2.902  1.00 10.00      A   
ATOM   3651  N   LEU   392      -9.479  -6.279   3.085  1.00 10.00      A   
ATOM   3652  HN  LEU   392     -10.271  -5.747   2.856  1.00 10.00      A   
ATOM   3653  CA  LEU   392      -9.646  -7.490   3.867  1.00 10.00      A   
ATOM   3654  CB  LEU   392     -10.732  -7.303   4.925  1.00 10.00      A   
ATOM   3655  CG  LEU   392     -10.387  -6.350   6.068  1.00 10.00      A   
ATOM   3656  CD1 LEU   392     -11.600  -6.115   6.950  1.00 10.00      A   
ATOM   3657  CD2 LEU   392      -9.227  -6.899   6.886  1.00 10.00      A   
ATOM   3658  C   LEU   392      -9.994  -8.653   2.955  1.00 10.00      A   
ATOM   3659  O   LEU   392     -11.171  -8.917   2.690  1.00 10.00      A   
ATOM   3660  N   GLY   393      -8.957  -9.333   2.475  1.00 10.00      A   
ATOM   3661  HN  GLY   393      -8.050  -9.066   2.737  1.00 10.00      A   
ATOM   3662  CA  GLY   393      -9.139 -10.460   1.581  1.00 10.00      A   
ATOM   3663  C   GLY   393     -10.097 -11.491   2.130  1.00 10.00      A   
ATOM   3664  O   GLY   393     -10.995 -11.945   1.422  1.00 10.00      A   
ATOM   3665  N   GLU   394      -9.925 -11.831   3.402  1.00 10.00      A   
ATOM   3666  HN  GLU   394      -9.204 -11.402   3.913  1.00 10.00      A   
ATOM   3667  CA  GLU   394     -10.772 -12.817   4.057  1.00 10.00      A   
ATOM   3668  CB  GLU   394     -10.351 -13.015   5.510  1.00 10.00      A   
ATOM   3669  CG  GLU   394      -9.298 -14.088   5.715  1.00 10.00      A   
ATOM   3670  CD  GLU   394      -9.470 -14.801   7.040  1.00 10.00      A   
ATOM   3671  OE1 GLU   394      -9.447 -14.124   8.089  1.00 10.00      A   
ATOM   3672  OE2 GLU   394      -9.630 -16.044   7.035  1.00 10.00      A   
ATOM   3673  C   GLU   394     -12.249 -12.444   3.987  1.00 10.00      A   
ATOM   3674  O   GLU   394     -13.072 -13.248   3.561  1.00 10.00      A   
ATOM   3675  N   GLN   395     -12.578 -11.219   4.387  1.00 10.00      A   
ATOM   3676  HN  GLN   395     -11.874 -10.614   4.697  1.00 10.00      A   
ATOM   3677  CA  GLN   395     -13.961 -10.758   4.370  1.00 10.00      A   
ATOM   3678  CB  GLN   395     -14.087  -9.354   4.966  1.00 10.00      A   
ATOM   3679  CG  GLN   395     -15.516  -8.826   5.001  1.00 10.00      A   
ATOM   3680  CD  GLN   395     -15.638  -7.491   5.707  1.00 10.00      A   
ATOM   3681  OE1 GLN   395     -14.875  -7.188   6.623  1.00 10.00      A   
ATOM   3682  NE2 GLN   395     -16.607  -6.691   5.291  1.00 10.00      A   
ATOM   3683 HE21 GLN   395     -17.186  -6.999   4.562  1.00 10.00      A   
ATOM   3684 HE22 GLN   395     -16.708  -5.812   5.725  1.00 10.00      A   
ATOM   3685  C   GLN   395     -14.539 -10.791   2.961  1.00 10.00      A   
ATOM   3686  O   GLN   395     -15.644 -11.289   2.746  1.00 10.00      A   
ATOM   3687  N   VAL   396     -13.780 -10.284   1.999  1.00 10.00      A   
ATOM   3688  HN  VAL   396     -12.895  -9.918   2.225  1.00 10.00      A   
ATOM   3689  CA  VAL   396     -14.229 -10.253   0.615  1.00 10.00      A   
ATOM   3690  CB  VAL   396     -13.268  -9.450  -0.286  1.00 10.00      A   
ATOM   3691  CG1 VAL   396     -13.801  -9.380  -1.708  1.00 10.00      A   
ATOM   3692  CG2 VAL   396     -13.070  -8.047   0.268  1.00 10.00      A   
ATOM   3693  C   VAL   396     -14.423 -11.665   0.054  1.00 10.00      A   
ATOM   3694  O   VAL   396     -15.440 -11.953  -0.576  1.00 10.00      A   
ATOM   3695  N   ARG   397     -13.463 -12.549   0.313  1.00 10.00      A   
ATOM   3696  HN  ARG   397     -12.682 -12.272   0.846  1.00 10.00      A   
ATOM   3697  CA  ARG   397     -13.540 -13.920  -0.187  1.00 10.00      A   
ATOM   3698  CB  ARG   397     -12.171 -14.614  -0.192  1.00 10.00      A   
ATOM   3699  CG  ARG   397     -11.654 -15.021   1.176  1.00 10.00      A   
ATOM   3700  CD  ARG   397     -10.959 -16.371   1.116  1.00 10.00      A   
ATOM   3701  NE  ARG   397     -11.830 -17.405   0.550  1.00 10.00      A   
ATOM   3702  HE  ARG   397     -11.663 -17.675  -0.385  1.00 10.00      A   
ATOM   3703  CZ  ARG   397     -12.824 -17.993   1.223  1.00 10.00      A   
ATOM   3704  NH1 ARG   397     -13.067 -17.658   2.486  1.00 10.00      A   
ATOM   3705 HH11 ARG   397     -12.486 -16.934   2.960  1.00 10.00      A   
ATOM   3706 HH12 ARG   397     -13.845 -18.119   3.009  1.00 10.00      A   
ATOM   3707  NH2 ARG   397     -13.587 -18.903   0.630  1.00 10.00      A   
ATOM   3708 HH21 ARG   397     -13.419 -19.166  -0.365  1.00 10.00      A   
ATOM   3709 HH22 ARG   397     -14.367 -19.358   1.160  1.00 10.00      A   
ATOM   3710  C   ARG   397     -14.592 -14.755   0.544  1.00 10.00      A   
ATOM   3711  O   ARG   397     -15.180 -15.664  -0.040  1.00 10.00      A   
ATOM   3712  N   ASP   398     -14.833 -14.444   1.815  1.00 10.00      A   
ATOM   3713  HN  ASP   398     -14.325 -13.717   2.237  1.00 10.00      A   
ATOM   3714  CA  ASP   398     -15.829 -15.168   2.602  1.00 10.00      A   
ATOM   3715  CB  ASP   398     -15.709 -14.833   4.092  1.00 10.00      A   
ATOM   3716  CG  ASP   398     -14.956 -15.886   4.881  1.00 10.00      A   
ATOM   3717  OD1 ASP   398     -15.310 -17.083   4.786  1.00 10.00      A   
ATOM   3718  OD2 ASP   398     -14.009 -15.520   5.610  1.00 10.00      A   
ATOM   3719  C   ASP   398     -17.224 -14.821   2.113  1.00 10.00      A   
ATOM   3720  O   ASP   398     -18.144 -15.635   2.179  1.00 10.00      A   
ATOM   3721  N   ASN   399     -17.363 -13.599   1.618  1.00 10.00      A   
ATOM   3722  HN  ASN   399     -16.583 -13.002   1.600  1.00 10.00      A   
ATOM   3723  CA  ASN   399     -18.635 -13.114   1.098  1.00 10.00      A   
ATOM   3724  CB  ASN   399     -18.738 -11.595   1.278  1.00 10.00      A   
ATOM   3725  CG  ASN   399     -19.177 -11.194   2.673  1.00 10.00      A   
ATOM   3726  OD1 ASN   399     -20.362 -11.042   2.940  1.00 10.00      A   
ATOM   3727  ND2 ASN   399     -18.223 -11.012   3.572  1.00 10.00      A   
ATOM   3728 HD21 ASN   399     -17.289 -11.140   3.291  1.00 10.00      A   
ATOM   3729 HD22 ASN   399     -18.490 -10.764   4.488  1.00 10.00      A   
ATOM   3730  C   ASN   399     -18.768 -13.473  -0.377  1.00 10.00      A   
ATOM   3731  O   ASN   399     -19.842 -13.356  -0.966  1.00 10.00      A   
ATOM   3732  N   PHE   400     -17.666 -13.927  -0.960  1.00 10.00      A   
ATOM   3733  HN  PHE   400     -16.853 -14.027  -0.425  1.00 10.00      A   
ATOM   3734  CA  PHE   400     -17.634 -14.301  -2.364  1.00 10.00      A   
ATOM   3735  CB  PHE   400     -16.193 -14.318  -2.879  1.00 10.00      A   
ATOM   3736  CG  PHE   400     -16.071 -14.734  -4.316  1.00 10.00      A   
ATOM   3737  CD1 PHE   400     -16.437 -13.870  -5.332  1.00 10.00      A   
ATOM   3738  CD2 PHE   400     -15.597 -15.991  -4.651  1.00 10.00      A   
ATOM   3739  CE1 PHE   400     -16.332 -14.249  -6.653  1.00 10.00      A   
ATOM   3740  CE2 PHE   400     -15.489 -16.376  -5.972  1.00 10.00      A   
ATOM   3741  CZ  PHE   400     -15.858 -15.503  -6.975  1.00 10.00      A   
ATOM   3742  C   PHE   400     -18.270 -15.667  -2.571  1.00 10.00      A   
ATOM   3743  O   PHE   400     -18.046 -16.596  -1.790  1.00 10.00      A   
ATOM   3744  N   ARG   401     -19.058 -15.782  -3.624  1.00 10.00      A   
ATOM   3745  HN  ARG   401     -19.189 -15.003  -4.213  1.00 10.00      A   
ATOM   3746  CA  ARG   401     -19.735 -17.026  -3.947  1.00 10.00      A   
ATOM   3747  CB  ARG   401     -21.166 -17.015  -3.381  1.00 10.00      A   
ATOM   3748  CG  ARG   401     -21.611 -15.669  -2.825  1.00 10.00      A   
ATOM   3749  CD  ARG   401     -23.034 -15.720  -2.298  1.00 10.00      A   
ATOM   3750  NE  ARG   401     -23.140 -16.406  -1.009  1.00 10.00      A   
ATOM   3751  HE  ARG   401     -22.376 -16.332  -0.395  1.00 10.00      A   
ATOM   3752  CZ  ARG   401     -24.202 -17.118  -0.631  1.00 10.00      A   
ATOM   3753  NH1 ARG   401     -25.245 -17.245  -1.441  1.00 10.00      A   
ATOM   3754 HH11 ARG   401     -26.078 -17.801  -1.141  1.00 10.00      A   
ATOM   3755 HH12 ARG   401     -25.235 -16.794  -2.382  1.00 10.00      A   
ATOM   3756  NH2 ARG   401     -24.223 -17.696   0.562  1.00 10.00      A   
ATOM   3757 HH21 ARG   401     -23.410 -17.594   1.207  1.00 10.00      A   
ATOM   3758 HH22 ARG   401     -25.053 -18.261   0.864  1.00 10.00      A   
ATOM   3759  C   ARG   401     -19.746 -17.231  -5.461  1.00 10.00      A   
ATOM   3760  O   ARG   401     -19.510 -16.286  -6.209  1.00 10.00      A   
ATOM   3761  N   PRO   402     -19.991 -18.468  -5.936  1.00 10.00      A   
ATOM   3762  CA  PRO   402     -20.034 -18.777  -7.377  1.00 10.00      A   
ATOM   3763  CB  PRO   402     -20.476 -20.243  -7.413  1.00 10.00      A   
ATOM   3764  CG  PRO   402     -20.056 -20.796  -6.099  1.00 10.00      A   
ATOM   3765  CD  PRO   402     -20.206 -19.672  -5.113  1.00 10.00      A   
ATOM   3766  C   PRO   402     -21.041 -17.914  -8.139  1.00 10.00      A   
ATOM   3767  O   PRO   402     -20.929 -17.729  -9.351  1.00 10.00      A   
ATOM   3768  N   ASP   403     -22.016 -17.385  -7.414  1.00 10.00      A   
ATOM   3769  HN  ASP   403     -22.039 -17.564  -6.449  1.00 10.00      A   
ATOM   3770  CA  ASP   403     -23.052 -16.542  -8.001  1.00 10.00      A   
ATOM   3771  CB  ASP   403     -24.328 -16.561  -7.151  1.00 10.00      A   
ATOM   3772  CG  ASP   403     -24.069 -16.298  -5.678  1.00 10.00      A   
ATOM   3773  OD1 ASP   403     -23.649 -15.177  -5.332  1.00 10.00      A   
ATOM   3774  OD2 ASP   403     -24.281 -17.225  -4.860  1.00 10.00      A   
ATOM   3775  C   ASP   403     -22.574 -15.107  -8.199  1.00 10.00      A   
ATOM   3776  O   ASP   403     -23.229 -14.319  -8.879  1.00 10.00      A   
ATOM   3777  N   THR   404     -21.431 -14.774  -7.616  1.00 10.00      A   
ATOM   3778  HN  THR   404     -20.942 -15.449  -7.097  1.00 10.00      A   
ATOM   3779  CA  THR   404     -20.876 -13.435  -7.734  1.00 10.00      A   
ATOM   3780  CB  THR   404     -19.766 -13.207  -6.691  1.00 10.00      A   
ATOM   3781  OG1 THR   404     -20.235 -13.625  -5.400  1.00 10.00      A   
ATOM   3782  HG1 THR   404     -21.199 -13.681  -5.417  1.00 10.00      A   
ATOM   3783  CG2 THR   404     -19.377 -11.737  -6.634  1.00 10.00      A   
ATOM   3784  C   THR   404     -20.323 -13.195  -9.139  1.00 10.00      A   
ATOM   3785  O   THR   404     -19.393 -13.878  -9.581  1.00 10.00      A   
ATOM   3786  N   ASP   405     -20.911 -12.233  -9.839  1.00 10.00      A   
ATOM   3787  HN  ASP   405     -21.655 -11.733  -9.431  1.00 10.00      A   
ATOM   3788  CA  ASP   405     -20.493 -11.897 -11.194  1.00 10.00      A   
ATOM   3789  CB  ASP   405     -21.682 -11.383 -12.012  1.00 10.00      A   
ATOM   3790  CG  ASP   405     -22.624 -12.478 -12.462  1.00 10.00      A   
ATOM   3791  OD1 ASP   405     -22.233 -13.286 -13.330  1.00 10.00      A   
ATOM   3792  OD2 ASP   405     -23.770 -12.530 -11.963  1.00 10.00      A   
ATOM   3793  C   ASP   405     -19.392 -10.842 -11.184  1.00 10.00      A   
ATOM   3794  O   ASP   405     -18.323 -11.035 -11.762  1.00 10.00      A   
ATOM   3795  N   TYR   406     -19.661  -9.726 -10.518  1.00 10.00      A   
ATOM   3796  HN  TYR   406     -20.523  -9.643 -10.058  1.00 10.00      A   
ATOM   3797  CA  TYR   406     -18.703  -8.627 -10.437  1.00 10.00      A   
ATOM   3798  CB  TYR   406     -19.254  -7.372 -11.131  1.00 10.00      A   
ATOM   3799  CG  TYR   406     -19.687  -7.541 -12.573  1.00 10.00      A   
ATOM   3800  CD1 TYR   406     -20.904  -8.125 -12.890  1.00 10.00      A   
ATOM   3801  CD2 TYR   406     -18.893  -7.085 -13.617  1.00 10.00      A   
ATOM   3802  CE1 TYR   406     -21.318  -8.252 -14.199  1.00 10.00      A   
ATOM   3803  CE2 TYR   406     -19.297  -7.213 -14.933  1.00 10.00      A   
ATOM   3804  CZ  TYR   406     -20.513  -7.797 -15.217  1.00 10.00      A   
ATOM   3805  OH  TYR   406     -20.935  -7.916 -16.525  1.00 10.00      A   
ATOM   3806  HH  TYR   406     -20.206  -7.712 -17.125  1.00 10.00      A   
ATOM   3807  C   TYR   406     -18.409  -8.277  -8.982  1.00 10.00      A   
ATOM   3808  O   TYR   406     -19.129  -8.695  -8.072  1.00 10.00      A   
ATOM   3809  N   LEU   407     -17.353  -7.504  -8.771  1.00 10.00      A   
ATOM   3810  HN  LEU   407     -16.815  -7.208  -9.541  1.00 10.00      A   
ATOM   3811  CA  LEU   407     -16.971  -7.072  -7.439  1.00 10.00      A   
ATOM   3812  CB  LEU   407     -15.472  -7.281  -7.209  1.00 10.00      A   
ATOM   3813  CG  LEU   407     -14.991  -8.733  -7.173  1.00 10.00      A   
ATOM   3814  CD1 LEU   407     -13.490  -8.796  -6.946  1.00 10.00      A   
ATOM   3815  CD2 LEU   407     -15.724  -9.513  -6.095  1.00 10.00      A   
ATOM   3816  C   LEU   407     -17.331  -5.605  -7.263  1.00 10.00      A   
ATOM   3817  O   LEU   407     -16.816  -4.739  -7.975  1.00 10.00      A   
ATOM   3818  N   LEU   408     -18.218  -5.331  -6.324  1.00 10.00      A   
ATOM   3819  HN  LEU   408     -18.573  -6.063  -5.772  1.00 10.00      A   
ATOM   3820  CA  LEU   408     -18.668  -3.974  -6.071  1.00 10.00      A   
ATOM   3821  CB  LEU   408     -20.151  -3.983  -5.680  1.00 10.00      A   
ATOM   3822  CG  LEU   408     -20.908  -2.657  -5.804  1.00 10.00      A   
ATOM   3823  CD1 LEU   408     -22.354  -2.910  -6.196  1.00 10.00      A   
ATOM   3824  CD2 LEU   408     -20.844  -1.873  -4.503  1.00 10.00      A   
ATOM   3825  C   LEU   408     -17.834  -3.313  -4.980  1.00 10.00      A   
ATOM   3826  O   LEU   408     -17.826  -3.757  -3.831  1.00 10.00      A   
ATOM   3827  N   THR   409     -17.124  -2.259  -5.346  1.00 10.00      A   
ATOM   3828  HN  THR   409     -17.158  -1.957  -6.283  1.00 10.00      A   
ATOM   3829  CA  THR   409     -16.301  -1.531  -4.398  1.00 10.00      A   
ATOM   3830  CB  THR   409     -14.814  -1.598  -4.778  1.00 10.00      A   
ATOM   3831  OG1 THR   409     -14.492  -2.920  -5.226  1.00 10.00      A   
ATOM   3832  HG1 THR   409     -15.268  -3.482  -5.127  1.00 10.00      A   
ATOM   3833  CG2 THR   409     -13.951  -1.251  -3.575  1.00 10.00      A   
ATOM   3834  C   THR   409     -16.736  -0.072  -4.330  1.00 10.00      A   
ATOM   3835  O   THR   409     -16.601   0.673  -5.302  1.00 10.00      A   
ATOM   3836  N   ILE   410     -17.259   0.327  -3.184  1.00 10.00      A   
ATOM   3837  HN  ILE   410     -17.326  -0.310  -2.437  1.00 10.00      A   
ATOM   3838  CA  ILE   410     -17.721   1.687  -2.988  1.00 10.00      A   
ATOM   3839  CB  ILE   410     -19.242   1.708  -2.689  1.00 10.00      A   
ATOM   3840  CG1 ILE   410     -20.038   1.723  -3.999  1.00 10.00      A   
ATOM   3841  CG2 ILE   410     -19.633   2.879  -1.807  1.00 10.00      A   
ATOM   3842  CD1 ILE   410     -21.538   1.712  -3.808  1.00 10.00      A   
ATOM   3843  C   ILE   410     -16.921   2.358  -1.871  1.00 10.00      A   
ATOM   3844  O   ILE   410     -16.799   1.818  -0.769  1.00 10.00      A   
ATOM   3845  N   SER   411     -16.344   3.515  -2.170  1.00 10.00      A   
ATOM   3846  HN  SER   411     -16.455   3.890  -3.070  1.00 10.00      A   
ATOM   3847  CA  SER   411     -15.550   4.241  -1.195  1.00 10.00      A   
ATOM   3848  CB  SER   411     -14.121   3.686  -1.161  1.00 10.00      A   
ATOM   3849  OG  SER   411     -13.395   4.189  -0.049  1.00 10.00      A   
ATOM   3850  HG  SER   411     -12.888   4.972  -0.317  1.00 10.00      A   
ATOM   3851  C   SER   411     -15.513   5.729  -1.521  1.00 10.00      A   
ATOM   3852  O   SER   411     -15.528   6.125  -2.690  1.00 10.00      A   
ATOM   3853  N   ASN   412     -15.493   6.548  -0.485  1.00 10.00      A   
ATOM   3854  HN  ASN   412     -15.538   6.172   0.424  1.00 10.00      A   
ATOM   3855  CA  ASN   412     -15.421   7.987  -0.650  1.00 10.00      A   
ATOM   3856  CB  ASN   412     -16.526   8.694   0.142  1.00 10.00      A   
ATOM   3857  CG  ASN   412     -16.483  10.205  -0.003  1.00 10.00      A   
ATOM   3858  OD1 ASN   412     -16.002  10.736  -1.003  1.00 10.00      A   
ATOM   3859  ND2 ASN   412     -16.993  10.908   0.995  1.00 10.00      A   
ATOM   3860 HD21 ASN   412     -17.366  10.423   1.759  1.00 10.00      A   
ATOM   3861 HD22 ASN   412     -16.977  11.885   0.928  1.00 10.00      A   
ATOM   3862  C   ASN   412     -14.053   8.478  -0.208  1.00 10.00      A   
ATOM   3863  O   ASN   412     -13.849   8.838   0.952  1.00 10.00      A   
ATOM   3864  N   ASP   413     -13.103   8.447  -1.132  1.00 10.00      A   
ATOM   3865  HN  ASP   413     -13.323   8.131  -2.029  1.00 10.00      A   
ATOM   3866  CA  ASP   413     -11.742   8.887  -0.849  1.00 10.00      A   
ATOM   3867  CB  ASP   413     -10.713   8.075  -1.656  1.00 10.00      A   
ATOM   3868  CG  ASP   413     -10.619   6.610  -1.251  1.00 10.00      A   
ATOM   3869  OD1 ASP   413     -11.356   6.178  -0.339  1.00 10.00      A   
ATOM   3870  OD2 ASP   413      -9.806   5.872  -1.858  1.00 10.00      A   
ATOM   3871  C   ASP   413     -11.609  10.367  -1.180  1.00 10.00      A   
ATOM   3872  O   ASP   413     -11.052  10.736  -2.213  1.00 10.00      A   
ATOM   3873  N   ALA   414     -12.170  11.204  -0.317  1.00 10.00      A   
ATOM   3874  HN  ALA   414     -12.635  10.840   0.467  1.00 10.00      A   
ATOM   3875  CA  ALA   414     -12.125  12.648  -0.507  1.00 10.00      A   
ATOM   3876  CB  ALA   414     -13.432  13.285  -0.051  1.00 10.00      A   
ATOM   3877  C   ALA   414     -10.943  13.262   0.235  1.00 10.00      A   
ATOM   3878  O   ALA   414     -10.478  14.352  -0.104  1.00 10.00      A   
ATOM   3879  N   TRP   415     -10.467  12.560   1.255  1.00 10.00      A   
ATOM   3880  HN  TRP   415     -10.878  11.701   1.477  1.00 10.00      A   
ATOM   3881  CA  TRP   415      -9.337  13.030   2.038  1.00 10.00      A   
ATOM   3882  CB  TRP   415      -9.420  12.510   3.475  1.00 10.00      A   
ATOM   3883  CG  TRP   415     -10.328  13.307   4.361  1.00 10.00      A   
ATOM   3884  CD1 TRP   415     -10.866  14.533   4.097  1.00 10.00      A   
ATOM   3885  CD2 TRP   415     -10.799  12.936   5.663  1.00 10.00      A   
ATOM   3886  NE1 TRP   415     -11.642  14.946   5.151  1.00 10.00      A   
ATOM   3887  HE1 TRP   415     -12.135  15.793   5.198  1.00 10.00      A   
ATOM   3888  CE2 TRP   415     -11.619  13.984   6.124  1.00 10.00      A   
ATOM   3889  CE3 TRP   415     -10.608  11.819   6.483  1.00 10.00      A   
ATOM   3890  CZ2 TRP   415     -12.247  13.949   7.367  1.00 10.00      A   
ATOM   3891  CZ3 TRP   415     -11.233  11.786   7.716  1.00 10.00      A   
ATOM   3892  CH2 TRP   415     -12.042  12.843   8.146  1.00 10.00      A   
ATOM   3893  C   TRP   415      -8.027  12.590   1.399  1.00 10.00      A   
ATOM   3894  O   TRP   415      -8.034  11.837   0.425  1.00 10.00      A   
ATOM   3895  N   PHE   416      -6.914  13.058   1.971  1.00 10.00      A   
ATOM   3896  HN  PHE   416      -7.003  13.648   2.747  1.00 10.00      A   
ATOM   3897  CA  PHE   416      -5.563  12.737   1.488  1.00 10.00      A   
ATOM   3898  CB  PHE   416      -5.005  11.413   2.054  1.00 10.00      A   
ATOM   3899  CG  PHE   416      -5.986  10.272   2.154  1.00 10.00      A   
ATOM   3900  CD1 PHE   416      -6.163   9.396   1.097  1.00 10.00      A   
ATOM   3901  CD2 PHE   416      -6.725  10.075   3.309  1.00 10.00      A   
ATOM   3902  CE1 PHE   416      -7.058   8.347   1.186  1.00 10.00      A   
ATOM   3903  CE2 PHE   416      -7.623   9.028   3.407  1.00 10.00      A   
ATOM   3904  CZ  PHE   416      -7.790   8.163   2.344  1.00 10.00      A   
ATOM   3905  C   PHE   416      -5.425  12.838  -0.032  1.00 10.00      A   
ATOM   3906  O   PHE   416      -4.829  11.971  -0.678  1.00 10.00      A   
ATOM   3907  N   GLY   417      -5.969  13.914  -0.589  1.00 10.00      A   
ATOM   3908  HN  GLY   417      -6.420  14.574  -0.018  1.00 10.00      A   
ATOM   3909  CA  GLY   417      -5.906  14.125  -2.019  1.00 10.00      A   
ATOM   3910  C   GLY   417      -4.510  14.498  -2.477  1.00 10.00      A   
ATOM   3911  O   GLY   417      -3.815  15.257  -1.798  1.00 10.00      A   
ATOM   3912  N   LYS   418      -4.105  13.953  -3.627  1.00 10.00      A   
ATOM   3913  HN  LYS   418      -4.713  13.344  -4.099  1.00 10.00      A   
ATOM   3914  CA  LYS   418      -2.784  14.207  -4.207  1.00 10.00      A   
ATOM   3915  CB  LYS   418      -2.494  15.704  -4.359  1.00 10.00      A   
ATOM   3916  CG  LYS   418      -3.323  16.396  -5.426  1.00 10.00      A   
ATOM   3917  CD  LYS   418      -2.917  17.852  -5.562  1.00 10.00      A   
ATOM   3918  CE  LYS   418      -3.733  18.557  -6.631  1.00 10.00      A   
ATOM   3919  NZ  LYS   418      -3.382  19.995  -6.732  1.00 10.00      A   
ATOM   3920  HZ1 LYS   418      -2.416  20.103  -7.102  1.00 10.00      A   
ATOM   3921  HZ2 LYS   418      -3.429  20.444  -5.795  1.00 10.00      A   
ATOM   3922  HZ3 LYS   418      -4.043  20.481  -7.370  1.00 10.00      A   
ATOM   3923  C   LYS   418      -1.688  13.518  -3.403  1.00 10.00      A   
ATOM   3924  O   LYS   418      -0.519  13.904  -3.455  1.00 10.00      A   
ATOM   3925  N   SER   419      -2.074  12.496  -2.659  1.00 10.00      A   
ATOM   3926  HN  SER   419      -3.019  12.237  -2.658  1.00 10.00      A   
ATOM   3927  CA  SER   419      -1.134  11.747  -1.849  1.00 10.00      A   
ATOM   3928  CB  SER   419      -1.542  11.805  -0.373  1.00 10.00      A   
ATOM   3929  OG  SER   419      -0.440  11.536   0.476  1.00 10.00      A   
ATOM   3930  HG  SER   419      -0.246  12.321   1.002  1.00 10.00      A   
ATOM   3931  C   SER   419      -1.070  10.302  -2.327  1.00 10.00      A   
ATOM   3932  O   SER   419      -1.813   9.903  -3.227  1.00 10.00      A   
ATOM   3933  N   ILE   420      -0.196   9.519  -1.709  1.00 10.00      A   
ATOM   3934  HN  ILE   420       0.352   9.897  -0.985  1.00 10.00      A   
ATOM   3935  CA  ILE   420      -0.023   8.116  -2.075  1.00 10.00      A   
ATOM   3936  CB  ILE   420       1.372   7.590  -1.676  1.00 10.00      A   
ATOM   3937  CG1 ILE   420       1.595   7.733  -0.166  1.00 10.00      A   
ATOM   3938  CG2 ILE   420       2.456   8.321  -2.453  1.00 10.00      A   
ATOM   3939  CD1 ILE   420       2.909   7.157   0.319  1.00 10.00      A   
ATOM   3940  C   ILE   420      -1.102   7.232  -1.451  1.00 10.00      A   
ATOM   3941  O   ILE   420      -1.138   6.023  -1.682  1.00 10.00      A   
ATOM   3942  N   GLY   421      -1.972   7.850  -0.660  1.00 10.00      A   
ATOM   3943  HN  GLY   421      -1.880   8.813  -0.517  1.00 10.00      A   
ATOM   3944  CA  GLY   421      -3.050   7.128  -0.003  1.00 10.00      A   
ATOM   3945  C   GLY   421      -4.009   6.455  -0.975  1.00 10.00      A   
ATOM   3946  O   GLY   421      -4.123   5.228  -0.973  1.00 10.00      A   
ATOM   3947  N   PRO   422      -4.718   7.230  -1.824  1.00 10.00      A   
ATOM   3948  CA  PRO   422      -5.673   6.675  -2.797  1.00 10.00      A   
ATOM   3949  CB  PRO   422      -6.111   7.896  -3.611  1.00 10.00      A   
ATOM   3950  CG  PRO   422      -5.873   9.056  -2.709  1.00 10.00      A   
ATOM   3951  CD  PRO   422      -4.662   8.703  -1.895  1.00 10.00      A   
ATOM   3952  C   PRO   422      -5.023   5.639  -3.709  1.00 10.00      A   
ATOM   3953  O   PRO   422      -5.658   4.661  -4.105  1.00 10.00      A   
ATOM   3954  N   TRP   423      -3.750   5.857  -4.024  1.00 10.00      A   
ATOM   3955  HN  TRP   423      -3.305   6.655  -3.672  1.00 10.00      A   
ATOM   3956  CA  TRP   423      -3.001   4.945  -4.880  1.00 10.00      A   
ATOM   3957  CB  TRP   423      -1.598   5.492  -5.144  1.00 10.00      A   
ATOM   3958  CG  TRP   423      -1.570   6.668  -6.069  1.00 10.00      A   
ATOM   3959  CD1 TRP   423      -1.616   7.987  -5.723  1.00 10.00      A   
ATOM   3960  CD2 TRP   423      -1.485   6.634  -7.498  1.00 10.00      A   
ATOM   3961  NE1 TRP   423      -1.566   8.775  -6.846  1.00 10.00      A   
ATOM   3962  HE1 TRP   423      -1.583   9.759  -6.856  1.00 10.00      A   
ATOM   3963  CE2 TRP   423      -1.486   7.969  -7.949  1.00 10.00      A   
ATOM   3964  CE3 TRP   423      -1.409   5.604  -8.440  1.00 10.00      A   
ATOM   3965  CZ2 TRP   423      -1.414   8.300  -9.299  1.00 10.00      A   
ATOM   3966  CZ3 TRP   423      -1.336   5.934  -9.780  1.00 10.00      A   
ATOM   3967  CH2 TRP   423      -1.339   7.271 -10.198  1.00 10.00      A   
ATOM   3968  C   TRP   423      -2.908   3.556  -4.258  1.00 10.00      A   
ATOM   3969  O   TRP   423      -3.175   2.549  -4.919  1.00 10.00      A   
ATOM   3970  N   GLN   424      -2.536   3.506  -2.983  1.00 10.00      A   
ATOM   3971  HN  GLN   424      -2.343   4.345  -2.507  1.00 10.00      A   
ATOM   3972  CA  GLN   424      -2.411   2.240  -2.270  1.00 10.00      A   
ATOM   3973  CB  GLN   424      -1.792   2.460  -0.891  1.00 10.00      A   
ATOM   3974  CG  GLN   424      -0.329   2.867  -0.931  1.00 10.00      A   
ATOM   3975  CD  GLN   424       0.172   3.368   0.407  1.00 10.00      A   
ATOM   3976  OE1 GLN   424       0.657   2.598   1.232  1.00 10.00      A   
ATOM   3977  NE2 GLN   424       0.057   4.667   0.631  1.00 10.00      A   
ATOM   3978 HE21 GLN   424      -0.341   5.222  -0.074  1.00 10.00      A   
ATOM   3979 HE22 GLN   424       0.372   5.020   1.490  1.00 10.00      A   
ATOM   3980  C   GLN   424      -3.772   1.572  -2.137  1.00 10.00      A   
ATOM   3981  O   GLN   424      -3.894   0.352  -2.257  1.00 10.00      A   
ATOM   3982  N   HIS   425      -4.794   2.391  -1.918  1.00 10.00      A   
ATOM   3983  HN  HIS   425      -4.618   3.355  -1.838  1.00 10.00      A   
ATOM   3984  CA  HIS   425      -6.163   1.907  -1.780  1.00 10.00      A   
ATOM   3985  CB  HIS   425      -7.096   3.072  -1.422  1.00 10.00      A   
ATOM   3986  CG  HIS   425      -8.424   2.663  -0.859  1.00 10.00      A   
ATOM   3987  ND1 HIS   425      -9.495   3.528  -0.755  1.00 10.00      A   
ATOM   3988  HD1 HIS   425      -9.502   4.484  -1.032  1.00 10.00      A   
ATOM   3989  CD2 HIS   425      -8.854   1.477  -0.361  1.00 10.00      A   
ATOM   3990  CE1 HIS   425     -10.518   2.896  -0.216  1.00 10.00      A   
ATOM   3991  NE2 HIS   425     -10.158   1.652   0.030  1.00 10.00      A   
ATOM   3992  HE2 HIS   425     -10.738   0.962   0.425  1.00 10.00      A   
ATOM   3993  C   HIS   425      -6.624   1.232  -3.074  1.00 10.00      A   
ATOM   3994  O   HIS   425      -7.455   0.321  -3.056  1.00 10.00      A   
ATOM   3995  N   PHE   426      -6.072   1.689  -4.188  1.00 10.00      A   
ATOM   3996  HN  PHE   426      -5.425   2.425  -4.128  1.00 10.00      A   
ATOM   3997  CA  PHE   426      -6.397   1.144  -5.498  1.00 10.00      A   
ATOM   3998  CB  PHE   426      -6.083   2.191  -6.572  1.00 10.00      A   
ATOM   3999  CG  PHE   426      -6.146   1.687  -7.985  1.00 10.00      A   
ATOM   4000  CD1 PHE   426      -7.362   1.413  -8.585  1.00 10.00      A   
ATOM   4001  CD2 PHE   426      -4.985   1.500  -8.720  1.00 10.00      A   
ATOM   4002  CE1 PHE   426      -7.423   0.961  -9.891  1.00 10.00      A   
ATOM   4003  CE2 PHE   426      -5.038   1.047 -10.025  1.00 10.00      A   
ATOM   4004  CZ  PHE   426      -6.258   0.778 -10.612  1.00 10.00      A   
ATOM   4005  C   PHE   426      -5.609  -0.141  -5.754  1.00 10.00      A   
ATOM   4006  O   PHE   426      -6.157  -1.139  -6.230  1.00 10.00      A   
ATOM   4007  N   GLN   427      -4.325  -0.112  -5.409  1.00 10.00      A   
ATOM   4008  HN  GLN   427      -3.956   0.713  -5.022  1.00 10.00      A   
ATOM   4009  CA  GLN   427      -3.443  -1.260  -5.602  1.00 10.00      A   
ATOM   4010  CB  GLN   427      -2.014  -0.905  -5.185  1.00 10.00      A   
ATOM   4011  CG  GLN   427      -0.960  -1.900  -5.645  1.00 10.00      A   
ATOM   4012  CD  GLN   427       0.394  -1.640  -5.015  1.00 10.00      A   
ATOM   4013  OE1 GLN   427       0.484  -1.177  -3.879  1.00 10.00      A   
ATOM   4014  NE2 GLN   427       1.454  -1.918  -5.757  1.00 10.00      A   
ATOM   4015 HE21 GLN   427       1.303  -2.268  -6.662  1.00 10.00      A   
ATOM   4016 HE22 GLN   427       2.349  -1.771  -5.373  1.00 10.00      A   
ATOM   4017  C   GLN   427      -3.924  -2.477  -4.817  1.00 10.00      A   
ATOM   4018  O   GLN   427      -3.920  -3.598  -5.327  1.00 10.00      A   
ATOM   4019  N   MET   428      -4.352  -2.246  -3.581  1.00 10.00      A   
ATOM   4020  HN  MET   428      -4.341  -1.324  -3.238  1.00 10.00      A   
ATOM   4021  CA  MET   428      -4.832  -3.325  -2.718  1.00 10.00      A   
ATOM   4022  CB  MET   428      -5.043  -2.829  -1.283  1.00 10.00      A   
ATOM   4023  CG  MET   428      -3.769  -2.373  -0.593  1.00 10.00      A   
ATOM   4024  SD  MET   428      -4.044  -1.819   1.101  1.00 10.00      A   
ATOM   4025  CE  MET   428      -3.945  -3.371   1.990  1.00 10.00      A   
ATOM   4026  C   MET   428      -6.119  -3.936  -3.255  1.00 10.00      A   
ATOM   4027  O   MET   428      -6.435  -5.091  -2.980  1.00 10.00      A   
ATOM   4028  N   ALA   429      -6.851  -3.156  -4.035  1.00 10.00      A   
ATOM   4029  HN  ALA   429      -6.537  -2.251  -4.238  1.00 10.00      A   
ATOM   4030  CA  ALA   429      -8.105  -3.612  -4.609  1.00 10.00      A   
ATOM   4031  CB  ALA   429      -8.990  -2.424  -4.932  1.00 10.00      A   
ATOM   4032  C   ALA   429      -7.861  -4.452  -5.854  1.00 10.00      A   
ATOM   4033  O   ALA   429      -8.579  -5.418  -6.111  1.00 10.00      A   
ATOM   4034  N   ARG   430      -6.831  -4.085  -6.616  1.00 10.00      A   
ATOM   4035  HN  ARG   430      -6.294  -3.310  -6.347  1.00 10.00      A   
ATOM   4036  CA  ARG   430      -6.478  -4.801  -7.840  1.00 10.00      A   
ATOM   4037  CB  ARG   430      -5.252  -4.172  -8.510  1.00 10.00      A   
ATOM   4038  CG  ARG   430      -5.573  -3.024  -9.450  1.00 10.00      A   
ATOM   4039  CD  ARG   430      -4.785  -3.134 -10.747  1.00 10.00      A   
ATOM   4040  NE  ARG   430      -3.458  -2.525 -10.651  1.00 10.00      A   
ATOM   4041  HE  ARG   430      -3.344  -1.793 -10.001  1.00 10.00      A   
ATOM   4042  CZ  ARG   430      -2.405  -2.902 -11.377  1.00 10.00      A   
ATOM   4043  NH1 ARG   430      -2.502  -3.900 -12.247  1.00 10.00      A   
ATOM   4044 HH11 ARG   430      -1.663  -4.187 -12.810  1.00 10.00      A   
ATOM   4045 HH12 ARG   430      -3.408  -4.408 -12.378  1.00 10.00      A   
ATOM   4046  NH2 ARG   430      -1.246  -2.269 -11.238  1.00 10.00      A   
ATOM   4047 HH21 ARG   430      -0.415  -2.559 -11.803  1.00 10.00      A   
ATOM   4048 HH22 ARG   430      -1.159  -1.474 -10.566  1.00 10.00      A   
ATOM   4049  C   ARG   430      -6.207  -6.274  -7.561  1.00 10.00      A   
ATOM   4050  O   ARG   430      -6.526  -7.139  -8.377  1.00 10.00      A   
ATOM   4051  N   MET   431      -5.631  -6.549  -6.396  1.00 10.00      A   
ATOM   4052  HN  MET   431      -5.417  -5.812  -5.785  1.00 10.00      A   
ATOM   4053  CA  MET   431      -5.309  -7.913  -6.002  1.00 10.00      A   
ATOM   4054  CB  MET   431      -4.510  -7.920  -4.702  1.00 10.00      A   
ATOM   4055  CG  MET   431      -3.983  -9.290  -4.311  1.00 10.00      A   
ATOM   4056  SD  MET   431      -2.721  -9.894  -5.446  1.00 10.00      A   
ATOM   4057  CE  MET   431      -1.403  -8.719  -5.146  1.00 10.00      A   
ATOM   4058  C   MET   431      -6.566  -8.758  -5.835  1.00 10.00      A   
ATOM   4059  O   MET   431      -6.615  -9.902  -6.284  1.00 10.00      A   
ATOM   4060  N   ARG   432      -7.586  -8.177  -5.210  1.00 10.00      A   
ATOM   4061  HN  ARG   432      -7.491  -7.251  -4.907  1.00 10.00      A   
ATOM   4062  CA  ARG   432      -8.844  -8.878  -4.967  1.00 10.00      A   
ATOM   4063  CB  ARG   432      -9.798  -8.003  -4.153  1.00 10.00      A   
ATOM   4064  CG  ARG   432     -10.515  -8.751  -3.043  1.00 10.00      A   
ATOM   4065  CD  ARG   432      -9.535  -9.224  -1.980  1.00 10.00      A   
ATOM   4066  NE  ARG   432      -8.923  -8.105  -1.264  1.00 10.00      A   
ATOM   4067  HE  ARG   432      -9.501  -7.337  -1.051  1.00 10.00      A   
ATOM   4068  CZ  ARG   432      -7.643  -8.066  -0.887  1.00 10.00      A   
ATOM   4069  NH1 ARG   432      -6.821  -9.076  -1.153  1.00 10.00      A   
ATOM   4070 HH11 ARG   432      -5.827  -9.033  -0.850  1.00 10.00      A   
ATOM   4071 HH12 ARG   432      -7.166  -9.927  -1.683  1.00 10.00      A   
ATOM   4072  NH2 ARG   432      -7.183  -7.001  -0.250  1.00 10.00      A   
ATOM   4073 HH21 ARG   432      -7.817  -6.202  -0.050  1.00 10.00      A   
ATOM   4074 HH22 ARG   432      -6.179  -6.960   0.058  1.00 10.00      A   
ATOM   4075  C   ARG   432      -9.508  -9.300  -6.272  1.00 10.00      A   
ATOM   4076  O   ARG   432     -10.121 -10.367  -6.350  1.00 10.00      A   
ATOM   4077  N   ALA   433      -9.370  -8.462  -7.295  1.00 10.00      A   
ATOM   4078  HN  ALA   433      -8.858  -7.634  -7.167  1.00 10.00      A   
ATOM   4079  CA  ALA   433      -9.952  -8.744  -8.602  1.00 10.00      A   
ATOM   4080  CB  ALA   433      -9.851  -7.526  -9.506  1.00 10.00      A   
ATOM   4081  C   ALA   433      -9.270  -9.941  -9.252  1.00 10.00      A   
ATOM   4082  O   ALA   433      -9.881 -10.667 -10.027  1.00 10.00      A   
ATOM   4083  N   LEU   434      -8.004 -10.146  -8.913  1.00 10.00      A   
ATOM   4084  HN  LEU   434      -7.581  -9.536  -8.272  1.00 10.00      A   
ATOM   4085  CA  LEU   434      -7.229 -11.253  -9.457  1.00 10.00      A   
ATOM   4086  CB  LEU   434      -5.749 -10.863  -9.553  1.00 10.00      A   
ATOM   4087  CG  LEU   434      -4.770 -11.950 -10.004  1.00 10.00      A   
ATOM   4088  CD1 LEU   434      -5.190 -12.545 -11.338  1.00 10.00      A   
ATOM   4089  CD2 LEU   434      -3.363 -11.382 -10.097  1.00 10.00      A   
ATOM   4090  C   LEU   434      -7.407 -12.511  -8.605  1.00 10.00      A   
ATOM   4091  O   LEU   434      -7.492 -13.619  -9.133  1.00 10.00      A   
ATOM   4092  N   GLU   435      -7.465 -12.330  -7.287  1.00 10.00      A   
ATOM   4093  HN  GLU   435      -7.364 -11.422  -6.922  1.00 10.00      A   
ATOM   4094  CA  GLU   435      -7.646 -13.448  -6.365  1.00 10.00      A   
ATOM   4095  CB  GLU   435      -7.612 -12.958  -4.914  1.00 10.00      A   
ATOM   4096  CG  GLU   435      -6.247 -12.509  -4.423  1.00 10.00      A   
ATOM   4097  CD  GLU   435      -6.307 -11.878  -3.047  1.00 10.00      A   
ATOM   4098  OE1 GLU   435      -7.222 -11.062  -2.805  1.00 10.00      A   
ATOM   4099  OE2 GLU   435      -5.435 -12.187  -2.206  1.00 10.00      A   
ATOM   4100  C   GLU   435      -8.970 -14.163  -6.630  1.00 10.00      A   
ATOM   4101  O   GLU   435      -9.020 -15.390  -6.740  1.00 10.00      A   
ATOM   4102  N   LEU   436     -10.040 -13.385  -6.748  1.00 10.00      A   
ATOM   4103  HN  LEU   436      -9.934 -12.409  -6.667  1.00 10.00      A   
ATOM   4104  CA  LEU   436     -11.364 -13.938  -6.992  1.00 10.00      A   
ATOM   4105  CB  LEU   436     -12.427 -13.095  -6.288  1.00 10.00      A   
ATOM   4106  CG  LEU   436     -12.238 -12.906  -4.782  1.00 10.00      A   
ATOM   4107  CD1 LEU   436     -13.303 -11.981  -4.220  1.00 10.00      A   
ATOM   4108  CD2 LEU   436     -12.253 -14.247  -4.065  1.00 10.00      A   
ATOM   4109  C   LEU   436     -11.657 -14.025  -8.485  1.00 10.00      A   
ATOM   4110  O   LEU   436     -12.636 -14.646  -8.899  1.00 10.00      A   
ATOM   4111  N   ALA   437     -10.800 -13.390  -9.279  1.00 10.00      A   
ATOM   4112  HN  ALA   437     -10.051 -12.910  -8.873  1.00 10.00      A   
ATOM   4113  CA  ALA   437     -10.929 -13.380 -10.733  1.00 10.00      A   
ATOM   4114  CB  ALA   437     -10.693 -14.769 -11.314  1.00 10.00      A   
ATOM   4115  C   ALA   437     -12.267 -12.798 -11.193  1.00 10.00      A   
ATOM   4116  O   ALA   437     -12.891 -13.316 -12.119  1.00 10.00      A   
ATOM   4117  N   ARG   438     -12.693 -11.717 -10.548  1.00 10.00      A   
ATOM   4118  HN  ARG   438     -12.131 -11.333  -9.839  1.00 10.00      A   
ATOM   4119  CA  ARG   438     -13.951 -11.056 -10.889  1.00 10.00      A   
ATOM   4120  CB  ARG   438     -14.917 -11.050  -9.694  1.00 10.00      A   
ATOM   4121  CG  ARG   438     -15.459 -12.401  -9.265  1.00 10.00      A   
ATOM   4122  CD  ARG   438     -16.172 -13.120 -10.397  1.00 10.00      A   
ATOM   4123  NE  ARG   438     -15.270 -14.043 -11.064  1.00 10.00      A   
ATOM   4124  HE  ARG   438     -14.479 -13.651 -11.511  1.00 10.00      A   
ATOM   4125  CZ  ARG   438     -15.444 -15.355 -11.122  1.00 10.00      A   
ATOM   4126  NH1 ARG   438     -16.506 -15.929 -10.559  1.00 10.00      A   
ATOM   4127 HH11 ARG   438     -16.635 -16.967 -10.609  1.00 10.00      A   
ATOM   4128 HH12 ARG   438     -17.219 -15.344 -10.074  1.00 10.00      A   
ATOM   4129  NH2 ARG   438     -14.529 -16.096 -11.720  1.00 10.00      A   
ATOM   4130 HH21 ARG   438     -13.690 -15.646 -12.142  1.00 10.00      A   
ATOM   4131 HH22 ARG   438     -14.637 -17.137 -11.767  1.00 10.00      A   
ATOM   4132  C   ARG   438     -13.684  -9.613 -11.288  1.00 10.00      A   
ATOM   4133  O   ARG   438     -12.744  -8.997 -10.787  1.00 10.00      A   
ATOM   4134  N   PRO   439     -14.494  -9.055 -12.201  1.00 10.00      A   
ATOM   4135  CA  PRO   439     -14.344  -7.663 -12.631  1.00 10.00      A   
ATOM   4136  CB  PRO   439     -15.432  -7.490 -13.694  1.00 10.00      A   
ATOM   4137  CG  PRO   439     -15.777  -8.878 -14.113  1.00 10.00      A   
ATOM   4138  CD  PRO   439     -15.599  -9.729 -12.894  1.00 10.00      A   
ATOM   4139  C   PRO   439     -14.594  -6.721 -11.459  1.00 10.00      A   
ATOM   4140  O   PRO   439     -15.689  -6.695 -10.888  1.00 10.00      A   
ATOM   4141  N   LEU   440     -13.578  -5.960 -11.103  1.00 10.00      A   
ATOM   4142  HN  LEU   440     -12.745  -6.006 -11.624  1.00 10.00      A   
ATOM   4143  CA  LEU   440     -13.659  -5.040  -9.984  1.00 10.00      A   
ATOM   4144  CB  LEU   440     -12.294  -4.941  -9.302  1.00 10.00      A   
ATOM   4145  CG  LEU   440     -12.240  -4.160  -7.989  1.00 10.00      A   
ATOM   4146  CD1 LEU   440     -12.661  -5.042  -6.825  1.00 10.00      A   
ATOM   4147  CD2 LEU   440     -10.846  -3.604  -7.766  1.00 10.00      A   
ATOM   4148  C   LEU   440     -14.111  -3.660 -10.437  1.00 10.00      A   
ATOM   4149  O   LEU   440     -13.517  -3.062 -11.337  1.00 10.00      A   
ATOM   4150  N   LEU   441     -15.165  -3.161  -9.810  1.00 10.00      A   
ATOM   4151  HN  LEU   441     -15.604  -3.695  -9.109  1.00 10.00      A   
ATOM   4152  CA  LEU   441     -15.695  -1.848 -10.130  1.00 10.00      A   
ATOM   4153  CB  LEU   441     -17.170  -1.953 -10.521  1.00 10.00      A   
ATOM   4154  CG  LEU   441     -17.482  -2.833 -11.733  1.00 10.00      A   
ATOM   4155  CD1 LEU   441     -18.979  -2.892 -11.975  1.00 10.00      A   
ATOM   4156  CD2 LEU   441     -16.764  -2.320 -12.971  1.00 10.00      A   
ATOM   4157  C   LEU   441     -15.535  -0.914  -8.938  1.00 10.00      A   
ATOM   4158  O   LEU   441     -16.236  -1.051  -7.935  1.00 10.00      A   
ATOM   4159  N   ARG   442     -14.603   0.022  -9.039  1.00 10.00      A   
ATOM   4160  HN  ARG   442     -14.080   0.095  -9.867  1.00 10.00      A   
ATOM   4161  CA  ARG   442     -14.358   0.963  -7.958  1.00 10.00      A   
ATOM   4162  CB  ARG   442     -12.861   1.221  -7.783  1.00 10.00      A   
ATOM   4163  CG  ARG   442     -12.527   2.241  -6.703  1.00 10.00      A   
ATOM   4164  CD  ARG   442     -11.029   2.315  -6.443  1.00 10.00      A   
ATOM   4165  NE  ARG   442     -10.629   3.642  -5.983  1.00 10.00      A   
ATOM   4166  HE  ARG   442     -10.532   4.344  -6.674  1.00 10.00      A   
ATOM   4167  CZ  ARG   442     -10.383   3.956  -4.712  1.00 10.00      A   
ATOM   4168  NH1 ARG   442     -10.503   3.042  -3.760  1.00 10.00      A   
ATOM   4169 HH11 ARG   442     -10.779   2.067  -4.003  1.00 10.00      A   
ATOM   4170 HH12 ARG   442     -10.313   3.293  -2.770  1.00 10.00      A   
ATOM   4171  NH2 ARG   442     -10.031   5.193  -4.394  1.00 10.00      A   
ATOM   4172 HH21 ARG   442      -9.840   5.451  -3.392  1.00 10.00      A   
ATOM   4173 HH22 ARG   442      -9.942   5.924  -5.140  1.00 10.00      A   
ATOM   4174  C   ARG   442     -15.104   2.270  -8.187  1.00 10.00      A   
ATOM   4175  O   ARG   442     -14.678   3.111  -8.978  1.00 10.00      A   
ATOM   4176  N   SER   443     -16.216   2.428  -7.491  1.00 10.00      A   
ATOM   4177  HN  SER   443     -16.499   1.720  -6.871  1.00 10.00      A   
ATOM   4178  CA  SER   443     -17.030   3.623  -7.606  1.00 10.00      A   
ATOM   4179  CB  SER   443     -18.503   3.250  -7.455  1.00 10.00      A   
ATOM   4180  OG  SER   443     -18.782   2.047  -8.161  1.00 10.00      A   
ATOM   4181  HG  SER   443     -18.282   2.042  -8.990  1.00 10.00      A   
ATOM   4182  C   SER   443     -16.613   4.646  -6.554  1.00 10.00      A   
ATOM   4183  O   SER   443     -17.098   4.633  -5.417  1.00 10.00      A   
ATOM   4184  N   THR   444     -15.680   5.508  -6.929  1.00 10.00      A   
ATOM   4185  HN  THR   444     -15.315   5.452  -7.837  1.00 10.00      A   
ATOM   4186  CA  THR   444     -15.175   6.527  -6.031  1.00 10.00      A   
ATOM   4187  CB  THR   444     -13.647   6.639  -6.154  1.00 10.00      A   
ATOM   4188  OG1 THR   444     -13.139   5.461  -6.795  1.00 10.00      A   
ATOM   4189  HG1 THR   444     -12.843   5.681  -7.688  1.00 10.00      A   
ATOM   4190  CG2 THR   444     -13.017   6.773  -4.777  1.00 10.00      A   
ATOM   4191  C   THR   444     -15.793   7.886  -6.336  1.00 10.00      A   
ATOM   4192  O   THR   444     -16.242   8.138  -7.456  1.00 10.00      A   
ATOM   4193  N   ASN   445     -15.816   8.755  -5.332  1.00 10.00      A   
ATOM   4194  HN  ASN   445     -15.461   8.484  -4.460  1.00 10.00      A   
ATOM   4195  CA  ASN   445     -16.370  10.095  -5.483  1.00 10.00      A   
ATOM   4196  CB  ASN   445     -16.425  10.806  -4.128  1.00 10.00      A   
ATOM   4197  CG  ASN   445     -16.873  12.254  -4.225  1.00 10.00      A   
ATOM   4198  OD1 ASN   445     -17.718  12.612  -5.049  1.00 10.00      A   
ATOM   4199  ND2 ASN   445     -16.300  13.099  -3.380  1.00 10.00      A   
ATOM   4200 HD21 ASN   445     -15.633  12.744  -2.753  1.00 10.00      A   
ATOM   4201 HD22 ASN   445     -16.558  14.046  -3.416  1.00 10.00      A   
ATOM   4202  C   ASN   445     -15.550  10.912  -6.473  1.00 10.00      A   
ATOM   4203  O   ASN   445     -16.105  11.547  -7.368  1.00 10.00      A   
ATOM   4204  N   ASN   446     -14.227  10.887  -6.304  1.00 10.00      A   
ATOM   4205  HN  ASN   446     -13.854  10.377  -5.557  1.00 10.00      A   
ATOM   4206  CA  ASN   446     -13.317  11.628  -7.184  1.00 10.00      A   
ATOM   4207  CB  ASN   446     -13.524  13.144  -7.031  1.00 10.00      A   
ATOM   4208  CG  ASN   446     -13.171  13.678  -5.651  1.00 10.00      A   
ATOM   4209  OD1 ASN   446     -13.104  12.932  -4.674  1.00 10.00      A   
ATOM   4210  ND2 ASN   446     -12.969  14.984  -5.562  1.00 10.00      A   
ATOM   4211 HD21 ASN   446     -13.064  15.526  -6.384  1.00 10.00      A   
ATOM   4212 HD22 ASN   446     -12.740  15.361  -4.688  1.00 10.00      A   
ATOM   4213  C   ASN   446     -11.858  11.265  -6.910  1.00 10.00      A   
ATOM   4214  O   ASN   446     -10.950  12.068  -7.143  1.00 10.00      A   
ATOM   4215  N   GLY   447     -11.630  10.039  -6.455  1.00 10.00      A   
ATOM   4216  HN  GLY   447     -12.375   9.415  -6.354  1.00 10.00      A   
ATOM   4217  CA  GLY   447     -10.281   9.616  -6.138  1.00 10.00      A   
ATOM   4218  C   GLY   447      -9.915   8.268  -6.722  1.00 10.00      A   
ATOM   4219  O   GLY   447     -10.058   7.244  -6.058  1.00 10.00      A   
ATOM   4220  N   ILE   448      -9.451   8.275  -7.966  1.00 10.00      A   
ATOM   4221  HN  ILE   448      -9.403   9.127  -8.446  1.00 10.00      A   
ATOM   4222  CA  ILE   448      -9.034   7.060  -8.662  1.00 10.00      A   
ATOM   4223  CB  ILE   448      -7.891   6.309  -7.936  1.00 10.00      A   
ATOM   4224  CG1 ILE   448      -6.715   7.253  -7.652  1.00 10.00      A   
ATOM   4225  CG2 ILE   448      -7.423   5.111  -8.753  1.00 10.00      A   
ATOM   4226  CD1 ILE   448      -5.993   7.741  -8.892  1.00 10.00      A   
ATOM   4227  C   ILE   448     -10.207   6.118  -8.933  1.00 10.00      A   
ATOM   4228  O   ILE   448     -10.500   5.216  -8.152  1.00 10.00      A   
ATOM   4229  N   THR   449     -10.885   6.354 -10.038  1.00 10.00      A   
ATOM   4230  HN  THR   449     -10.626   7.114 -10.603  1.00 10.00      A   
ATOM   4231  CA  THR   449     -12.010   5.527 -10.440  1.00 10.00      A   
ATOM   4232  CB  THR   449     -13.246   6.395 -10.743  1.00 10.00      A   
ATOM   4233  OG1 THR   449     -13.515   7.242  -9.615  1.00 10.00      A   
ATOM   4234  HG1 THR   449     -13.480   8.168  -9.893  1.00 10.00      A   
ATOM   4235  CG2 THR   449     -14.463   5.527 -11.018  1.00 10.00      A   
ATOM   4236  C   THR   449     -11.622   4.716 -11.672  1.00 10.00      A   
ATOM   4237  O   THR   449     -11.341   5.281 -12.735  1.00 10.00      A   
ATOM   4238  N   ALA   450     -11.587   3.396 -11.529  1.00 10.00      A   
ATOM   4239  HN  ALA   450     -11.832   2.995 -10.667  1.00 10.00      A   
ATOM   4240  CA  ALA   450     -11.201   2.534 -12.632  1.00 10.00      A   
ATOM   4241  CB  ALA   450      -9.689   2.359 -12.650  1.00 10.00      A   
ATOM   4242  C   ALA   450     -11.880   1.173 -12.570  1.00 10.00      A   
ATOM   4243  O   ALA   450     -12.394   0.762 -11.525  1.00 10.00      A   
ATOM   4244  N   VAL   451     -11.876   0.492 -13.708  1.00 10.00      A   
ATOM   4245  HN  VAL   451     -11.460   0.901 -14.499  1.00 10.00      A   
ATOM   4246  CA  VAL   451     -12.454  -0.841 -13.835  1.00 10.00      A   
ATOM   4247  CB  VAL   451     -13.341  -0.951 -15.095  1.00 10.00      A   
ATOM   4248  CG1 VAL   451     -13.933  -2.349 -15.227  1.00 10.00      A   
ATOM   4249  CG2 VAL   451     -14.441   0.096 -15.066  1.00 10.00      A   
ATOM   4250  C   VAL   451     -11.323  -1.858 -13.934  1.00 10.00      A   
ATOM   4251  O   VAL   451     -10.449  -1.741 -14.798  1.00 10.00      A   
ATOM   4252  N   ILE   452     -11.332  -2.848 -13.057  1.00 10.00      A   
ATOM   4253  HN  ILE   452     -12.072  -2.913 -12.412  1.00 10.00      A   
ATOM   4254  CA  ILE   452     -10.283  -3.859 -13.041  1.00 10.00      A   
ATOM   4255  CB  ILE   452      -9.708  -4.052 -11.616  1.00 10.00      A   
ATOM   4256  CG1 ILE   452      -9.315  -2.699 -11.008  1.00 10.00      A   
ATOM   4257  CG2 ILE   452      -8.512  -4.994 -11.624  1.00 10.00      A   
ATOM   4258  CD1 ILE   452      -8.297  -1.927 -11.822  1.00 10.00      A   
ATOM   4259  C   ILE   452     -10.788  -5.191 -13.596  1.00 10.00      A   
ATOM   4260  O   ILE   452     -11.904  -5.616 -13.301  1.00 10.00      A   
ATOM   4261  N   GLY   453      -9.965  -5.827 -14.418  1.00 10.00      A   
ATOM   4262  HN  GLY   453      -9.093  -5.421 -14.628  1.00 10.00      A   
ATOM   4263  CA  GLY   453     -10.329  -7.102 -15.007  1.00 10.00      A   
ATOM   4264  C   GLY   453     -10.012  -8.277 -14.096  1.00 10.00      A   
ATOM   4265  O   GLY   453      -9.388  -8.098 -13.048  1.00 10.00      A   
ATOM   4266  N   PRO   454     -10.414  -9.500 -14.486  1.00 10.00      A   
ATOM   4267  CA  PRO   454     -10.184 -10.722 -13.692  1.00 10.00      A   
ATOM   4268  CB  PRO   454     -10.830 -11.831 -14.534  1.00 10.00      A   
ATOM   4269  CG  PRO   454     -11.772 -11.122 -15.446  1.00 10.00      A   
ATOM   4270  CD  PRO   454     -11.144  -9.789 -15.732  1.00 10.00      A   
ATOM   4271  C   PRO   454      -8.702 -11.032 -13.468  1.00 10.00      A   
ATOM   4272  O   PRO   454      -8.350 -11.776 -12.557  1.00 10.00      A   
ATOM   4273  N   GLN   455      -7.837 -10.473 -14.303  1.00 10.00      A   
ATOM   4274  HN  GLN   455      -8.169  -9.898 -15.027  1.00 10.00      A   
ATOM   4275  CA  GLN   455      -6.402 -10.702 -14.173  1.00 10.00      A   
ATOM   4276  CB  GLN   455      -5.757 -10.951 -15.540  1.00 10.00      A   
ATOM   4277  CG  GLN   455      -5.646 -12.420 -15.911  1.00 10.00      A   
ATOM   4278  CD  GLN   455      -4.684 -13.174 -15.011  1.00 10.00      A   
ATOM   4279  OE1 GLN   455      -3.699 -12.617 -14.521  1.00 10.00      A   
ATOM   4280  NE2 GLN   455      -4.960 -14.452 -14.794  1.00 10.00      A   
ATOM   4281 HE21 GLN   455      -5.754 -14.832 -15.222  1.00 10.00      A   
ATOM   4282 HE22 GLN   455      -4.363 -14.966 -14.207  1.00 10.00      A   
ATOM   4283  C   GLN   455      -5.716  -9.546 -13.454  1.00 10.00      A   
ATOM   4284  O   GLN   455      -4.492  -9.415 -13.490  1.00 10.00      A   
ATOM   4285  N   GLY   456      -6.511  -8.708 -12.802  1.00 10.00      A   
ATOM   4286  HN  GLY   456      -7.483  -8.862 -12.809  1.00 10.00      A   
ATOM   4287  CA  GLY   456      -5.964  -7.577 -12.073  1.00 10.00      A   
ATOM   4288  C   GLY   456      -5.455  -6.476 -12.985  1.00 10.00      A   
ATOM   4289  O   GLY   456      -4.605  -5.675 -12.591  1.00 10.00      A   
ATOM   4290  N   GLU   457      -5.974  -6.432 -14.202  1.00 10.00      A   
ATOM   4291  HN  GLU   457      -6.646  -7.096 -14.458  1.00 10.00      A   
ATOM   4292  CA  GLU   457      -5.568  -5.422 -15.169  1.00 10.00      A   
ATOM   4293  CB  GLU   457      -5.519  -6.018 -16.569  1.00 10.00      A   
ATOM   4294  CG  GLU   457      -4.509  -7.134 -16.734  1.00 10.00      A   
ATOM   4295  CD  GLU   457      -4.640  -7.821 -18.072  1.00 10.00      A   
ATOM   4296  OE1 GLU   457      -5.061  -8.993 -18.100  1.00 10.00      A   
ATOM   4297  OE2 GLU   457      -4.321  -7.193 -19.104  1.00 10.00      A   
ATOM   4298  C   GLU   457      -6.523  -4.238 -15.159  1.00 10.00      A   
ATOM   4299  O   GLU   457      -7.669  -4.353 -14.722  1.00 10.00      A   
ATOM   4300  N   ILE   458      -6.046  -3.101 -15.643  1.00 10.00      A   
ATOM   4301  HN  ILE   458      -5.125  -3.072 -15.977  1.00 10.00      A   
ATOM   4302  CA  ILE   458      -6.857  -1.896 -15.701  1.00 10.00      A   
ATOM   4303  CB  ILE   458      -6.018  -0.629 -15.436  1.00 10.00      A   
ATOM   4304  CG1 ILE   458      -5.143  -0.821 -14.197  1.00 10.00      A   
ATOM   4305  CG2 ILE   458      -6.924   0.583 -15.268  1.00 10.00      A   
ATOM   4306  CD1 ILE   458      -4.085   0.247 -14.024  1.00 10.00      A   
ATOM   4307  C   ILE   458      -7.516  -1.782 -17.071  1.00 10.00      A   
ATOM   4308  O   ILE   458      -6.845  -1.522 -18.074  1.00 10.00      A   
ATOM   4309  N   GLN   459      -8.824  -1.984 -17.111  1.00 10.00      A   
ATOM   4310  HN  GLN   459      -9.304  -2.186 -16.277  1.00 10.00      A   
ATOM   4311  CA  GLN   459      -9.568  -1.909 -18.361  1.00 10.00      A   
ATOM   4312  CB  GLN   459     -10.921  -2.619 -18.230  1.00 10.00      A   
ATOM   4313  CG  GLN   459     -11.783  -2.550 -19.485  1.00 10.00      A   
ATOM   4314  CD  GLN   459     -13.154  -3.171 -19.301  1.00 10.00      A   
ATOM   4315  OE1 GLN   459     -13.325  -4.122 -18.539  1.00 10.00      A   
ATOM   4316  NE2 GLN   459     -14.143  -2.634 -19.998  1.00 10.00      A   
ATOM   4317 HE21 GLN   459     -13.943  -1.874 -20.586  1.00 10.00      A   
ATOM   4318 HE22 GLN   459     -15.039  -3.021 -19.900  1.00 10.00      A   
ATOM   4319  C   GLN   459      -9.773  -0.455 -18.779  1.00 10.00      A   
ATOM   4320  O   GLN   459      -9.357  -0.040 -19.862  1.00 10.00      A   
ATOM   4321  N   ALA   460     -10.401   0.315 -17.902  1.00 10.00      A   
ATOM   4322  HN  ALA   460     -10.678  -0.069 -17.044  1.00 10.00      A   
ATOM   4323  CA  ALA   460     -10.674   1.721 -18.166  1.00 10.00      A   
ATOM   4324  CB  ALA   460     -12.068   1.887 -18.757  1.00 10.00      A   
ATOM   4325  C   ALA   460     -10.553   2.519 -16.878  1.00 10.00      A   
ATOM   4326  O   ALA   460     -10.755   1.977 -15.793  1.00 10.00      A   
ATOM   4327  N   MET   461     -10.227   3.799 -17.001  1.00 10.00      A   
ATOM   4328  HN  MET   461     -10.090   4.175 -17.896  1.00 10.00      A   
ATOM   4329  CA  MET   461     -10.074   4.667 -15.840  1.00 10.00      A   
ATOM   4330  CB  MET   461      -8.681   4.495 -15.217  1.00 10.00      A   
ATOM   4331  CG  MET   461      -7.518   4.795 -16.154  1.00 10.00      A   
ATOM   4332  SD  MET   461      -5.909   4.567 -15.365  1.00 10.00      A   
ATOM   4333  CE  MET   461      -5.939   5.876 -14.142  1.00 10.00      A   
ATOM   4334  C   MET   461     -10.296   6.124 -16.215  1.00 10.00      A   
ATOM   4335  O   MET   461     -10.267   6.476 -17.395  1.00 10.00      A   
ATOM   4336  N   ILE   462     -10.529   6.960 -15.209  1.00 10.00      A   
ATOM   4337  HN  ILE   462     -10.564   6.606 -14.292  1.00 10.00      A   
ATOM   4338  CA  ILE   462     -10.739   8.390 -15.423  1.00 10.00      A   
ATOM   4339  CB  ILE   462     -12.221   8.804 -15.271  1.00 10.00      A   
ATOM   4340  CG1 ILE   462     -12.848   8.167 -14.032  1.00 10.00      A   
ATOM   4341  CG2 ILE   462     -13.011   8.457 -16.525  1.00 10.00      A   
ATOM   4342  CD1 ILE   462     -14.241   8.673 -13.730  1.00 10.00      A   
ATOM   4343  C   ILE   462      -9.877   9.208 -14.465  1.00 10.00      A   
ATOM   4344  O   ILE   462      -9.476   8.710 -13.410  1.00 10.00      A   
ATOM   4345  N   PRO   463      -9.577  10.470 -14.822  1.00 10.00      A   
ATOM   4346  CA  PRO   463      -8.747  11.363 -13.999  1.00 10.00      A   
ATOM   4347  CB  PRO   463      -8.660  12.654 -14.822  1.00 10.00      A   
ATOM   4348  CG  PRO   463      -9.021  12.248 -16.208  1.00 10.00      A   
ATOM   4349  CD  PRO   463     -10.008  11.128 -16.065  1.00 10.00      A   
ATOM   4350  C   PRO   463      -9.357  11.657 -12.630  1.00 10.00      A   
ATOM   4351  O   PRO   463     -10.541  11.405 -12.390  1.00 10.00      A   
ATOM   4352  N   GLN   464      -8.535  12.192 -11.738  1.00 10.00      A   
ATOM   4353  HN  GLN   464      -7.605  12.370 -11.999  1.00 10.00      A   
ATOM   4354  CA  GLN   464      -8.964  12.527 -10.387  1.00 10.00      A   
ATOM   4355  CB  GLN   464      -7.802  12.348  -9.407  1.00 10.00      A   
ATOM   4356  CG  GLN   464      -7.863  11.080  -8.578  1.00 10.00      A   
ATOM   4357  CD  GLN   464      -7.088  11.204  -7.280  1.00 10.00      A   
ATOM   4358  OE1 GLN   464      -5.900  10.890  -7.215  1.00 10.00      A   
ATOM   4359  NE2 GLN   464      -7.753  11.674  -6.236  1.00 10.00      A   
ATOM   4360 HE21 GLN   464      -8.697  11.918  -6.357  1.00 10.00      A   
ATOM   4361 HE22 GLN   464      -7.280  11.753  -5.382  1.00 10.00      A   
ATOM   4362  C   GLN   464      -9.458  13.966 -10.298  1.00 10.00      A   
ATOM   4363  O   GLN   464      -9.025  14.830 -11.061  1.00 10.00      A   
ATOM   4364  N   PHE   465     -10.360  14.208  -9.346  1.00 10.00      A   
ATOM   4365  HN  PHE   465     -10.657  13.463  -8.780  1.00 10.00      A   
ATOM   4366  CA  PHE   465     -10.922  15.539  -9.105  1.00 10.00      A   
ATOM   4367  CB  PHE   465      -9.850  16.506  -8.592  1.00 10.00      A   
ATOM   4368  CG  PHE   465      -9.128  16.033  -7.362  1.00 10.00      A   
ATOM   4369  CD1 PHE   465      -7.794  15.660  -7.424  1.00 10.00      A   
ATOM   4370  CD2 PHE   465      -9.781  15.966  -6.143  1.00 10.00      A   
ATOM   4371  CE1 PHE   465      -7.126  15.228  -6.295  1.00 10.00      A   
ATOM   4372  CE2 PHE   465      -9.120  15.534  -5.009  1.00 10.00      A   
ATOM   4373  CZ  PHE   465      -7.790  15.165  -5.085  1.00 10.00      A   
ATOM   4374  C   PHE   465     -11.619  16.121 -10.334  1.00 10.00      A   
ATOM   4375  O   PHE   465     -11.533  17.325 -10.594  1.00 10.00      A   
ATOM   4376  N   THR   466     -12.301  15.275 -11.088  1.00 10.00      A   
ATOM   4377  HN  THR   466     -12.320  14.326 -10.854  1.00 10.00      A   
ATOM   4378  CA  THR   466     -13.015  15.729 -12.270  1.00 10.00      A   
ATOM   4379  CB  THR   466     -12.326  15.273 -13.571  1.00 10.00      A   
ATOM   4380  OG1 THR   466     -11.876  13.919 -13.443  1.00 10.00      A   
ATOM   4381  HG1 THR   466     -11.890  13.498 -14.312  1.00 10.00      A   
ATOM   4382  CG2 THR   466     -11.145  16.172 -13.899  1.00 10.00      A   
ATOM   4383  C   THR   466     -14.459  15.240 -12.255  1.00 10.00      A   
ATOM   4384  O   THR   466     -14.721  14.058 -12.020  1.00 10.00      A   
ATOM   4385  N   ARG   467     -15.390  16.156 -12.491  1.00 10.00      A   
ATOM   4386  HN  ARG   467     -15.115  17.083 -12.655  1.00 10.00      A   
ATOM   4387  CA  ARG   467     -16.807  15.824 -12.518  1.00 10.00      A   
ATOM   4388  CB  ARG   467     -17.656  17.089 -12.365  1.00 10.00      A   
ATOM   4389  CG  ARG   467     -19.147  16.825 -12.234  1.00 10.00      A   
ATOM   4390  CD  ARG   467     -19.625  17.058 -10.813  1.00 10.00      A   
ATOM   4391  NE  ARG   467     -19.801  18.480 -10.520  1.00 10.00      A   
ATOM   4392  HE  ARG   467     -19.899  19.088 -11.289  1.00 10.00      A   
ATOM   4393  CZ  ARG   467     -19.830  18.994  -9.295  1.00 10.00      A   
ATOM   4394  NH1 ARG   467     -19.691  18.207  -8.234  1.00 10.00      A   
ATOM   4395 HH11 ARG   467     -19.720  18.612  -7.272  1.00 10.00      A   
ATOM   4396 HH12 ARG   467     -19.549  17.175  -8.357  1.00 10.00      A   
ATOM   4397  NH2 ARG   467     -19.998  20.302  -9.131  1.00 10.00      A   
ATOM   4398 HH21 ARG   467     -20.018  20.713  -8.172  1.00 10.00      A   
ATOM   4399 HH22 ARG   467     -20.108  20.926  -9.963  1.00 10.00      A   
ATOM   4400  C   ARG   467     -17.150  15.126 -13.827  1.00 10.00      A   
ATOM   4401  O   ARG   467     -17.583  15.762 -14.792  1.00 10.00      A   
ATOM   4402  N   GLU   468     -16.933  13.820 -13.864  1.00 10.00      A   
ATOM   4403  HN  GLU   468     -16.580  13.371 -13.066  1.00 10.00      A   
ATOM   4404  CA  GLU   468     -17.202  13.036 -15.058  1.00 10.00      A   
ATOM   4405  CB  GLU   468     -15.896  12.732 -15.797  1.00 10.00      A   
ATOM   4406  CG  GLU   468     -15.081  13.958 -16.167  1.00 10.00      A   
ATOM   4407  CD  GLU   468     -13.876  13.622 -17.015  1.00 10.00      A   
ATOM   4408  OE1 GLU   468     -14.047  13.407 -18.236  1.00 10.00      A   
ATOM   4409  OE2 GLU   468     -12.753  13.592 -16.475  1.00 10.00      A   
ATOM   4410  C   GLU   468     -17.889  11.727 -14.703  1.00 10.00      A   
ATOM   4411  O   GLU   468     -18.315  11.522 -13.565  1.00 10.00      A   
ATOM   4412  N   VAL   469     -18.007  10.855 -15.690  1.00 10.00      A   
ATOM   4413  HN  VAL   469     -17.663  11.092 -16.578  1.00 10.00      A   
ATOM   4414  CA  VAL   469     -18.619   9.548 -15.505  1.00 10.00      A   
ATOM   4415  CB  VAL   469     -20.076   9.498 -16.025  1.00 10.00      A   
ATOM   4416  CG1 VAL   469     -21.000  10.334 -15.152  1.00 10.00      A   
ATOM   4417  CG2 VAL   469     -20.154   9.947 -17.476  1.00 10.00      A   
ATOM   4418  C   VAL   469     -17.789   8.508 -16.242  1.00 10.00      A   
ATOM   4419  O   VAL   469     -17.048   8.845 -17.170  1.00 10.00      A   
ATOM   4420  N   LEU   470     -17.890   7.263 -15.823  1.00 10.00      A   
ATOM   4421  HN  LEU   470     -18.484   7.057 -15.063  1.00 10.00      A   
ATOM   4422  CA  LEU   470     -17.146   6.189 -16.457  1.00 10.00      A   
ATOM   4423  CB  LEU   470     -16.162   5.554 -15.468  1.00 10.00      A   
ATOM   4424  CG  LEU   470     -15.128   4.588 -16.058  1.00 10.00      A   
ATOM   4425  CD1 LEU   470     -14.399   5.221 -17.233  1.00 10.00      A   
ATOM   4426  CD2 LEU   470     -14.140   4.145 -14.990  1.00 10.00      A   
ATOM   4427  C   LEU   470     -18.104   5.147 -17.022  1.00 10.00      A   
ATOM   4428  O   LEU   470     -18.771   4.432 -16.273  1.00 10.00      A   
ATOM   4429  N   THR   471     -18.190   5.098 -18.343  1.00 10.00      A   
ATOM   4430  HN  THR   471     -17.653   5.718 -18.878  1.00 10.00      A   
ATOM   4431  CA  THR   471     -19.062   4.157 -19.029  1.00 10.00      A   
ATOM   4432  CB  THR   471     -20.017   4.909 -19.983  1.00 10.00      A   
ATOM   4433  OG1 THR   471     -20.681   5.967 -19.275  1.00 10.00      A   
ATOM   4434  HG1 THR   471     -21.280   5.584 -18.619  1.00 10.00      A   
ATOM   4435  CG2 THR   471     -21.054   3.970 -20.579  1.00 10.00      A   
ATOM   4436  C   THR   471     -18.229   3.170 -19.842  1.00 10.00      A   
ATOM   4437  O   THR   471     -17.325   3.575 -20.574  1.00 10.00      A   
ATOM   4438  N   THR   472     -18.517   1.882 -19.700  1.00 10.00      A   
ATOM   4439  HN  THR   472     -19.232   1.611 -19.082  1.00 10.00      A   
ATOM   4440  CA  THR   472     -17.792   0.861 -20.438  1.00 10.00      A   
ATOM   4441  CB  THR   472     -16.337   0.700 -19.927  1.00 10.00      A   
ATOM   4442  OG1 THR   472     -15.508   0.154 -20.966  1.00 10.00      A   
ATOM   4443  HG1 THR   472     -15.324   0.840 -21.620  1.00 10.00      A   
ATOM   4444  CG2 THR   472     -16.273  -0.200 -18.700  1.00 10.00      A   
ATOM   4445  C   THR   472     -18.527  -0.478 -20.395  1.00 10.00      A   
ATOM   4446  O   THR   472     -19.432  -0.679 -19.578  1.00 10.00      A   
ATOM   4447  N   ASN   473     -18.145  -1.377 -21.290  1.00 10.00      A   
ATOM   4448  HN  ASN   473     -17.429  -1.145 -21.917  1.00 10.00      A   
ATOM   4449  CA  ASN   473     -18.744  -2.703 -21.362  1.00 10.00      A   
ATOM   4450  CB  ASN   473     -18.778  -3.171 -22.820  1.00 10.00      A   
ATOM   4451  CG  ASN   473     -20.090  -3.820 -23.212  1.00 10.00      A   
ATOM   4452  OD1 ASN   473     -20.841  -4.303 -22.368  1.00 10.00      A   
ATOM   4453  ND2 ASN   473     -20.370  -3.851 -24.506  1.00 10.00      A   
ATOM   4454 HD21 ASN   473     -19.726  -3.454 -25.129  1.00 10.00      A   
ATOM   4455 HD22 ASN   473     -21.210  -4.274 -24.789  1.00 10.00      A   
ATOM   4456  C   ASN   473     -17.897  -3.666 -20.540  1.00 10.00      A   
ATOM   4457  O   ASN   473     -16.680  -3.725 -20.718  1.00 10.00      A   
ATOM   4458  N   VAL   474     -18.517  -4.410 -19.635  1.00 10.00      A   
ATOM   4459  HN  VAL   474     -19.494  -4.341 -19.532  1.00 10.00      A   
ATOM   4460  CA  VAL   474     -17.767  -5.339 -18.794  1.00 10.00      A   
ATOM   4461  CB  VAL   474     -17.757  -4.912 -17.306  1.00 10.00      A   
ATOM   4462  CG1 VAL   474     -16.592  -5.559 -16.575  1.00 10.00      A   
ATOM   4463  CG2 VAL   474     -17.696  -3.399 -17.165  1.00 10.00      A   
ATOM   4464  C   VAL   474     -18.304  -6.765 -18.898  1.00 10.00      A   
ATOM   4465  O   VAL   474     -19.505  -7.004 -18.750  1.00 10.00      A   
ATOM   4466  N   THR   475     -17.406  -7.705 -19.152  1.00 10.00      A   
ATOM   4467  HN  THR   475     -16.466  -7.448 -19.269  1.00 10.00      A   
ATOM   4468  CA  THR   475     -17.770  -9.110 -19.262  1.00 10.00      A   
ATOM   4469  CB  THR   475     -16.902  -9.812 -20.325  1.00 10.00      A   
ATOM   4470  OG1 THR   475     -16.842  -8.995 -21.504  1.00 10.00      A   
ATOM   4471  HG1 THR   475     -17.710  -8.975 -21.923  1.00 10.00      A   
ATOM   4472  CG2 THR   475     -17.477 -11.173 -20.687  1.00 10.00      A   
ATOM   4473  C   THR   475     -17.571  -9.803 -17.913  1.00 10.00      A   
ATOM   4474  O   THR   475     -16.492  -9.724 -17.323  1.00 10.00      A   
ATOM   4475  N   PRO   476     -18.610 -10.480 -17.403  1.00 10.00      A   
ATOM   4476  CA  PRO   476     -18.539 -11.179 -16.116  1.00 10.00      A   
ATOM   4477  CB  PRO   476     -20.008 -11.409 -15.774  1.00 10.00      A   
ATOM   4478  CG  PRO   476     -20.674 -11.536 -17.098  1.00 10.00      A   
ATOM   4479  CD  PRO   476     -19.935 -10.621 -18.035  1.00 10.00      A   
ATOM   4480  C   PRO   476     -17.806 -12.516 -16.220  1.00 10.00      A   
ATOM   4481  O   PRO   476     -17.537 -13.010 -17.318  1.00 10.00      A   
ATOM   4482  N   THR   477     -17.484 -13.095 -15.072  1.00 10.00      A   
ATOM   4483  HN  THR   477     -17.723 -12.655 -14.230  1.00 10.00      A   
ATOM   4484  CA  THR   477     -16.785 -14.366 -15.021  1.00 10.00      A   
ATOM   4485  CB  THR   477     -15.327 -14.151 -14.586  1.00 10.00      A   
ATOM   4486  OG1 THR   477     -15.196 -12.845 -14.008  1.00 10.00      A   
ATOM   4487  HG1 THR   477     -15.153 -12.190 -14.711  1.00 10.00      A   
ATOM   4488  CG2 THR   477     -14.400 -14.250 -15.784  1.00 10.00      A   
ATOM   4489  C   THR   477     -17.482 -15.325 -14.057  1.00 10.00      A   
ATOM   4490  O   THR   477     -18.058 -14.897 -13.059  1.00 10.00      A   
ATOM   4491  N   THR   478     -17.454 -16.616 -14.370  1.00 10.00      A   
ATOM   4492  HN  THR   478     -17.017 -16.898 -15.203  1.00 10.00      A   
ATOM   4493  CA  THR   478     -18.100 -17.618 -13.528  1.00 10.00      A   
ATOM   4494  CB  THR   478     -19.100 -18.452 -14.344  1.00 10.00      A   
ATOM   4495  OG1 THR   478     -19.496 -17.704 -15.502  1.00 10.00      A   
ATOM   4496  HG1 THR   478     -19.975 -16.911 -15.222  1.00 10.00      A   
ATOM   4497  CG2 THR   478     -20.327 -18.782 -13.510  1.00 10.00      A   
ATOM   4498  C   THR   478     -17.097 -18.551 -12.842  1.00 10.00      A   
ATOM   4499  O   THR   478     -17.068 -18.629 -11.612  1.00 10.00      A   
ATOM   4500  N   GLY   479     -16.287 -19.252 -13.648  1.00 10.00      A   
ATOM   4501  HN  GLY   479     -16.373 -19.138 -14.616  1.00 10.00      A   
ATOM   4502  CA  GLY   479     -15.294 -20.194 -13.128  1.00 10.00      A   
ATOM   4503  C   GLY   479     -14.537 -19.688 -11.915  1.00 10.00      A   
ATOM   4504  O   GLY   479     -13.940 -18.615 -11.955  1.00 10.00      A   
ATOM   4505  N   LEU   480     -14.567 -20.463 -10.841  1.00 10.00      A   
ATOM   4506  HN  LEU   480     -15.050 -21.315 -10.882  1.00 10.00      A   
ATOM   4507  CA  LEU   480     -13.903 -20.088  -9.597  1.00 10.00      A   
ATOM   4508  CB  LEU   480     -14.614 -20.723  -8.402  1.00 10.00      A   
ATOM   4509  CG  LEU   480     -16.131 -20.540  -8.337  1.00 10.00      A   
ATOM   4510  CD1 LEU   480     -16.718 -21.396  -7.227  1.00 10.00      A   
ATOM   4511  CD2 LEU   480     -16.490 -19.077  -8.135  1.00 10.00      A   
ATOM   4512  C   LEU   480     -12.428 -20.473  -9.575  1.00 10.00      A   
ATOM   4513  O   LEU   480     -11.978 -21.339 -10.329  1.00 10.00      A   
ATOM   4514  N   THR   481     -11.689 -19.820  -8.691  1.00 10.00      A   
ATOM   4515  HN  THR   481     -12.116 -19.138  -8.131  1.00 10.00      A   
ATOM   4516  CA  THR   481     -10.268 -20.068  -8.524  1.00 10.00      A   
ATOM   4517  CB  THR   481      -9.501 -18.730  -8.424  1.00 10.00      A   
ATOM   4518  OG1 THR   481     -10.015 -17.957  -7.327  1.00 10.00      A   
ATOM   4519  HG1 THR   481      -9.632 -17.067  -7.350  1.00 10.00      A   
ATOM   4520  CG2 THR   481      -9.646 -17.930  -9.707  1.00 10.00      A   
ATOM   4521  C   THR   481     -10.026 -20.863  -7.239  1.00 10.00      A   
ATOM   4522  O   THR   481     -10.894 -20.906  -6.361  1.00 10.00      A   
ATOM   4523  N   PRO   482      -8.858 -21.522  -7.115  1.00 10.00      A   
ATOM   4524  CA  PRO   482      -8.507 -22.293  -5.914  1.00 10.00      A   
ATOM   4525  CB  PRO   482      -7.043 -22.677  -6.153  1.00 10.00      A   
ATOM   4526  CG  PRO   482      -6.897 -22.686  -7.635  1.00 10.00      A   
ATOM   4527  CD  PRO   482      -7.810 -21.608  -8.150  1.00 10.00      A   
ATOM   4528  C   PRO   482      -8.627 -21.454  -4.639  1.00 10.00      A   
ATOM   4529  O   PRO   482      -9.103 -21.938  -3.608  1.00 10.00      A   
ATOM   4530  N   TYR   483      -8.208 -20.190  -4.716  1.00 10.00      A   
ATOM   4531  HN  TYR   483      -7.837 -19.859  -5.567  1.00 10.00      A   
ATOM   4532  CA  TYR   483      -8.273 -19.285  -3.571  1.00 10.00      A   
ATOM   4533  CB  TYR   483      -7.539 -17.971  -3.868  1.00 10.00      A   
ATOM   4534  CG  TYR   483      -7.767 -16.896  -2.828  1.00 10.00      A   
ATOM   4535  CD1 TYR   483      -7.135 -16.947  -1.595  1.00 10.00      A   
ATOM   4536  CD2 TYR   483      -8.631 -15.835  -3.077  1.00 10.00      A   
ATOM   4537  CE1 TYR   483      -7.357 -15.977  -0.638  1.00 10.00      A   
ATOM   4538  CE2 TYR   483      -8.855 -14.859  -2.129  1.00 10.00      A   
ATOM   4539  CZ  TYR   483      -8.217 -14.936  -0.911  1.00 10.00      A   
ATOM   4540  OH  TYR   483      -8.447 -13.974   0.044  1.00 10.00      A   
ATOM   4541  HH  TYR   483      -7.615 -13.546   0.274  1.00 10.00      A   
ATOM   4542  C   TYR   483      -9.721 -19.008  -3.166  1.00 10.00      A   
ATOM   4543  O   TYR   483     -10.028 -18.833  -1.987  1.00 10.00      A   
ATOM   4544  N   ALA   484     -10.610 -18.979  -4.146  1.00 10.00      A   
ATOM   4545  HN  ALA   484     -10.315 -19.137  -5.069  1.00 10.00      A   
ATOM   4546  CA  ALA   484     -12.018 -18.725  -3.884  1.00 10.00      A   
ATOM   4547  CB  ALA   484     -12.760 -18.464  -5.183  1.00 10.00      A   
ATOM   4548  C   ALA   484     -12.649 -19.891  -3.130  1.00 10.00      A   
ATOM   4549  O   ALA   484     -13.632 -19.721  -2.406  1.00 10.00      A   
ATOM   4550  N   ARG   485     -12.064 -21.070  -3.282  1.00 10.00      A   
ATOM   4551  HN  ARG   485     -11.266 -21.138  -3.851  1.00 10.00      A   
ATOM   4552  CA  ARG   485     -12.575 -22.264  -2.630  1.00 10.00      A   
ATOM   4553  CB  ARG   485     -12.383 -23.488  -3.524  1.00 10.00      A   
ATOM   4554  CG  ARG   485     -12.967 -23.326  -4.915  1.00 10.00      A   
ATOM   4555  CD  ARG   485     -12.794 -24.590  -5.735  1.00 10.00      A   
ATOM   4556  NE  ARG   485     -13.018 -24.351  -7.158  1.00 10.00      A   
ATOM   4557  HE  ARG   485     -13.871 -23.933  -7.415  1.00 10.00      A   
ATOM   4558  CZ  ARG   485     -12.144 -24.679  -8.111  1.00 10.00      A   
ATOM   4559  NH1 ARG   485     -10.999 -25.262  -7.787  1.00 10.00      A   
ATOM   4560 HH11 ARG   485     -10.779 -25.464  -6.786  1.00 10.00      A   
ATOM   4561 HH12 ARG   485     -10.309 -25.522  -8.527  1.00 10.00      A   
ATOM   4562  NH2 ARG   485     -12.405 -24.416  -9.385  1.00 10.00      A   
ATOM   4563 HH21 ARG   485     -11.719 -24.677 -10.125  1.00 10.00      A   
ATOM   4564 HH22 ARG   485     -13.295 -23.952  -9.656  1.00 10.00      A   
ATOM   4565  C   ARG   485     -11.932 -22.498  -1.266  1.00 10.00      A   
ATOM   4566  O   ARG   485     -12.590 -22.363  -0.233  1.00 10.00      A   
ATOM   4567  N   THR   486     -10.647 -22.839  -1.267  1.00 10.00      A   
ATOM   4568  HN  THR   486     -10.166 -22.908  -2.122  1.00 10.00      A   
ATOM   4569  CA  THR   486      -9.930 -23.118  -0.029  1.00 10.00      A   
ATOM   4570  CB  THR   486      -8.641 -23.916  -0.301  1.00 10.00      A   
ATOM   4571  OG1 THR   486      -8.465 -24.079  -1.717  1.00 10.00      A   
ATOM   4572  HG1 THR   486      -8.052 -23.282  -2.082  1.00 10.00      A   
ATOM   4573  CG2 THR   486      -8.710 -25.285   0.358  1.00 10.00      A   
ATOM   4574  C   THR   486      -9.588 -21.848   0.748  1.00 10.00      A   
ATOM   4575  O   THR   486      -9.668 -21.822   1.978  1.00 10.00      A   
ATOM   4576  N   GLY   487      -9.211 -20.797   0.034  1.00 10.00      A   
ATOM   4577  HN  GLY   487      -9.177 -20.864  -0.946  1.00 10.00      A   
ATOM   4578  CA  GLY   487      -8.851 -19.554   0.686  1.00 10.00      A   
ATOM   4579  C   GLY   487      -7.417 -19.576   1.170  1.00 10.00      A   
ATOM   4580  O   GLY   487      -6.528 -20.043   0.457  1.00 10.00      A   
ATOM   4581  N   ASN   488      -7.191 -19.103   2.388  1.00 10.00      A   
ATOM   4582  HN  ASN   488      -7.941 -18.761   2.917  1.00 10.00      A   
ATOM   4583  CA  ASN   488      -5.848 -19.072   2.956  1.00 10.00      A   
ATOM   4584  CB  ASN   488      -5.679 -17.885   3.909  1.00 10.00      A   
ATOM   4585  CG  ASN   488      -5.755 -16.540   3.215  1.00 10.00      A   
ATOM   4586  OD1 ASN   488      -5.455 -16.420   2.031  1.00 10.00      A   
ATOM   4587  ND2 ASN   488      -6.161 -15.517   3.954  1.00 10.00      A   
ATOM   4588 HD21 ASN   488      -6.388 -15.688   4.895  1.00 10.00      A   
ATOM   4589 HD22 ASN   488      -6.210 -14.634   3.533  1.00 10.00      A   
ATOM   4590  C   ASN   488      -5.541 -20.373   3.686  1.00 10.00      A   
ATOM   4591  O   ASN   488      -4.529 -20.486   4.377  1.00 10.00      A   
ATOM   4592  N   TRP   489      -6.422 -21.353   3.520  1.00 10.00      A   
ATOM   4593  HN  TRP   489      -7.203 -21.195   2.951  1.00 10.00      A   
ATOM   4594  CA  TRP   489      -6.262 -22.656   4.155  1.00 10.00      A   
ATOM   4595  CB  TRP   489      -7.409 -23.604   3.785  1.00 10.00      A   
ATOM   4596  CG  TRP   489      -7.463 -24.839   4.629  1.00 10.00      A   
ATOM   4597  CD1 TRP   489      -7.924 -24.933   5.909  1.00 10.00      A   
ATOM   4598  CD2 TRP   489      -7.034 -26.154   4.259  1.00 10.00      A   
ATOM   4599  NE1 TRP   489      -7.815 -26.224   6.358  1.00 10.00      A   
ATOM   4600  HE1 TRP   489      -8.084 -26.543   7.249  1.00 10.00      A   
ATOM   4601  CE2 TRP   489      -7.270 -26.995   5.364  1.00 10.00      A   
ATOM   4602  CE3 TRP   489      -6.476 -26.704   3.100  1.00 10.00      A   
ATOM   4603  CZ2 TRP   489      -6.968 -28.353   5.346  1.00 10.00      A   
ATOM   4604  CZ3 TRP   489      -6.176 -28.053   3.086  1.00 10.00      A   
ATOM   4605  CH2 TRP   489      -6.423 -28.863   4.201  1.00 10.00      A   
ATOM   4606  C   TRP   489      -4.894 -23.283   3.852  1.00 10.00      A   
ATOM   4607  O   TRP   489      -4.162 -23.629   4.779  1.00 10.00      A   
ATOM   4608  N   PRO   490      -4.513 -23.431   2.557  1.00 10.00      A   
ATOM   4609  CA  PRO   490      -3.217 -24.016   2.187  1.00 10.00      A   
ATOM   4610  CB  PRO   490      -3.191 -23.913   0.659  1.00 10.00      A   
ATOM   4611  CG  PRO   490      -4.620 -23.811   0.261  1.00 10.00      A   
ATOM   4612  CD  PRO   490      -5.300 -23.060   1.364  1.00 10.00      A   
ATOM   4613  C   PRO   490      -2.055 -23.228   2.782  1.00 10.00      A   
ATOM   4614  O   PRO   490      -1.051 -23.808   3.193  1.00 10.00      A   
ATOM   4615  N   LEU   491      -2.215 -21.909   2.838  1.00 10.00      A   
ATOM   4616  HN  LEU   491      -3.047 -21.520   2.502  1.00 10.00      A   
ATOM   4617  CA  LEU   491      -1.197 -21.027   3.392  1.00 10.00      A   
ATOM   4618  CB  LEU   491      -1.636 -19.563   3.267  1.00 10.00      A   
ATOM   4619  CG  LEU   491      -0.842 -18.545   4.090  1.00 10.00      A   
ATOM   4620  CD1 LEU   491       0.315 -17.971   3.287  1.00 10.00      A   
ATOM   4621  CD2 LEU   491      -1.751 -17.440   4.606  1.00 10.00      A   
ATOM   4622  C   LEU   491      -0.948 -21.370   4.857  1.00 10.00      A   
ATOM   4623  O   LEU   491       0.195 -21.532   5.285  1.00 10.00      A   
ATOM   4624  N   TRP   492      -2.028 -21.499   5.617  1.00 10.00      A   
ATOM   4625  HN  TRP   492      -2.914 -21.364   5.216  1.00 10.00      A   
ATOM   4626  CA  TRP   492      -1.928 -21.828   7.031  1.00 10.00      A   
ATOM   4627  CB  TRP   492      -3.282 -21.690   7.728  1.00 10.00      A   
ATOM   4628  CG  TRP   492      -3.650 -20.269   8.021  1.00 10.00      A   
ATOM   4629  CD1 TRP   492      -4.690 -19.564   7.489  1.00 10.00      A   
ATOM   4630  CD2 TRP   492      -2.974 -19.374   8.912  1.00 10.00      A   
ATOM   4631  NE1 TRP   492      -4.704 -18.288   7.996  1.00 10.00      A   
ATOM   4632  HE1 TRP   492      -5.358 -17.590   7.767  1.00 10.00      A   
ATOM   4633  CE2 TRP   492      -3.659 -18.146   8.870  1.00 10.00      A   
ATOM   4634  CE3 TRP   492      -1.854 -19.495   9.743  1.00 10.00      A   
ATOM   4635  CZ2 TRP   492      -3.264 -17.046   9.627  1.00 10.00      A   
ATOM   4636  CZ3 TRP   492      -1.463 -18.403  10.492  1.00 10.00      A   
ATOM   4637  CH2 TRP   492      -2.166 -17.194  10.429  1.00 10.00      A   
ATOM   4638  C   TRP   492      -1.346 -23.222   7.234  1.00 10.00      A   
ATOM   4639  O   TRP   492      -0.597 -23.456   8.181  1.00 10.00      A   
ATOM   4640  N   VAL   493      -1.686 -24.140   6.335  1.00 10.00      A   
ATOM   4641  HN  VAL   493      -2.293 -23.894   5.606  1.00 10.00      A   
ATOM   4642  CA  VAL   493      -1.178 -25.502   6.410  1.00 10.00      A   
ATOM   4643  CB  VAL   493      -1.870 -26.429   5.384  1.00 10.00      A   
ATOM   4644  CG1 VAL   493      -1.213 -27.803   5.356  1.00 10.00      A   
ATOM   4645  CG2 VAL   493      -3.350 -26.561   5.705  1.00 10.00      A   
ATOM   4646  C   VAL   493       0.331 -25.505   6.179  1.00 10.00      A   
ATOM   4647  O   VAL   493       1.086 -26.113   6.938  1.00 10.00      A   
ATOM   4648  N   LEU   494       0.767 -24.800   5.141  1.00 10.00      A   
ATOM   4649  HN  LEU   494       0.118 -24.325   4.572  1.00 10.00      A   
ATOM   4650  CA  LEU   494       2.185 -24.717   4.822  1.00 10.00      A   
ATOM   4651  CB  LEU   494       2.409 -23.989   3.496  1.00 10.00      A   
ATOM   4652  CG  LEU   494       1.941 -24.726   2.239  1.00 10.00      A   
ATOM   4653  CD1 LEU   494       2.136 -23.857   1.006  1.00 10.00      A   
ATOM   4654  CD2 LEU   494       2.675 -26.050   2.088  1.00 10.00      A   
ATOM   4655  C   LEU   494       2.945 -24.031   5.950  1.00 10.00      A   
ATOM   4656  O   LEU   494       3.975 -24.529   6.405  1.00 10.00      A   
ATOM   4657  N   THR   495       2.415 -22.902   6.412  1.00 10.00      A   
ATOM   4658  HN  THR   495       1.588 -22.560   6.004  1.00 10.00      A   
ATOM   4659  CA  THR   495       3.034 -22.147   7.496  1.00 10.00      A   
ATOM   4660  CB  THR   495       2.229 -20.870   7.819  1.00 10.00      A   
ATOM   4661  OG1 THR   495       2.007 -20.133   6.608  1.00 10.00      A   
ATOM   4662  HG1 THR   495       1.282 -20.541   6.114  1.00 10.00      A   
ATOM   4663  CG2 THR   495       2.983 -19.989   8.804  1.00 10.00      A   
ATOM   4664  C   THR   495       3.169 -23.008   8.753  1.00 10.00      A   
ATOM   4665  O   THR   495       4.186 -22.958   9.446  1.00 10.00      A   
ATOM   4666  N   ALA   496       2.148 -23.816   9.029  1.00 10.00      A   
ATOM   4667  HN  ALA   496       1.362 -23.815   8.438  1.00 10.00      A   
ATOM   4668  CA  ALA   496       2.160 -24.695  10.192  1.00 10.00      A   
ATOM   4669  CB  ALA   496       0.819 -25.392  10.356  1.00 10.00      A   
ATOM   4670  C   ALA   496       3.280 -25.723  10.075  1.00 10.00      A   
ATOM   4671  O   ALA   496       3.954 -26.038  11.055  1.00 10.00      A   
ATOM   4672  N   LEU   497       3.472 -26.244   8.869  1.00 10.00      A   
ATOM   4673  HN  LEU   497       2.890 -25.965   8.129  1.00 10.00      A   
ATOM   4674  CA  LEU   497       4.518 -27.228   8.619  1.00 10.00      A   
ATOM   4675  CB  LEU   497       4.345 -27.867   7.238  1.00 10.00      A   
ATOM   4676  CG  LEU   497       3.055 -28.660   7.012  1.00 10.00      A   
ATOM   4677  CD1 LEU   497       2.970 -29.148   5.573  1.00 10.00      A   
ATOM   4678  CD2 LEU   497       2.960 -29.827   7.983  1.00 10.00      A   
ATOM   4679  C   LEU   497       5.896 -26.583   8.731  1.00 10.00      A   
ATOM   4680  O   LEU   497       6.805 -27.134   9.359  1.00 10.00      A   
ATOM   4681  N   PHE   498       6.040 -25.406   8.127  1.00 10.00      A   
ATOM   4682  HN  PHE   498       5.276 -25.021   7.640  1.00 10.00      A   
ATOM   4683  CA  PHE   498       7.298 -24.674   8.163  1.00 10.00      A   
ATOM   4684  CB  PHE   498       7.236 -23.435   7.269  1.00 10.00      A   
ATOM   4685  CG  PHE   498       7.399 -23.730   5.805  1.00 10.00      A   
ATOM   4686  CD1 PHE   498       6.395 -23.413   4.907  1.00 10.00      A   
ATOM   4687  CD2 PHE   498       8.560 -24.318   5.326  1.00 10.00      A   
ATOM   4688  CE1 PHE   498       6.539 -23.676   3.559  1.00 10.00      A   
ATOM   4689  CE2 PHE   498       8.713 -24.586   3.980  1.00 10.00      A   
ATOM   4690  CZ  PHE   498       7.701 -24.264   3.094  1.00 10.00      A   
ATOM   4691  C   PHE   498       7.649 -24.285   9.594  1.00 10.00      A   
ATOM   4692  O   PHE   498       8.782 -24.475  10.036  1.00 10.00      A   
ATOM   4693  N   GLY   499       6.663 -23.757  10.315  1.00 10.00      A   
ATOM   4694  HN  GLY   499       5.780 -23.626   9.901  1.00 10.00      A   
ATOM   4695  CA  GLY   499       6.873 -23.361  11.696  1.00 10.00      A   
ATOM   4696  C   GLY   499       7.238 -24.546  12.565  1.00 10.00      A   
ATOM   4697  O   GLY   499       8.116 -24.450  13.422  1.00 10.00      A   
ATOM   4698  N   PHE   500       6.570 -25.670  12.324  1.00 10.00      A   
ATOM   4699  HN  PHE   500       5.880 -25.671  11.625  1.00 10.00      A   
ATOM   4700  CA  PHE   500       6.821 -26.899  13.067  1.00 10.00      A   
ATOM   4701  CB  PHE   500       5.879 -28.008  12.577  1.00 10.00      A   
ATOM   4702  CG  PHE   500       5.992 -29.305  13.327  1.00 10.00      A   
ATOM   4703  CD1 PHE   500       5.297 -29.498  14.510  1.00 10.00      A   
ATOM   4704  CD2 PHE   500       6.790 -30.333  12.847  1.00 10.00      A   
ATOM   4705  CE1 PHE   500       5.396 -30.691  15.201  1.00 10.00      A   
ATOM   4706  CE2 PHE   500       6.895 -31.529  13.533  1.00 10.00      A   
ATOM   4707  CZ  PHE   500       6.197 -31.708  14.713  1.00 10.00      A   
ATOM   4708  C   PHE   500       8.277 -27.325  12.898  1.00 10.00      A   
ATOM   4709  O   PHE   500       8.964 -27.639  13.873  1.00 10.00      A   
ATOM   4710  N   ALA   501       8.745 -27.310  11.654  1.00 10.00      A   
ATOM   4711  HN  ALA   501       8.148 -27.039  10.922  1.00 10.00      A   
ATOM   4712  CA  ALA   501      10.117 -27.687  11.343  1.00 10.00      A   
ATOM   4713  CB  ALA   501      10.312 -27.789   9.837  1.00 10.00      A   
ATOM   4714  C   ALA   501      11.099 -26.688  11.942  1.00 10.00      A   
ATOM   4715  O   ALA   501      12.151 -27.068  12.452  1.00 10.00      A   
ATOM   4716  N   ALA   502      10.739 -25.410  11.890  1.00 10.00      A   
ATOM   4717  HN  ALA   502       9.881 -25.172  11.472  1.00 10.00      A   
ATOM   4718  CA  ALA   502      11.584 -24.350  12.426  1.00 10.00      A   
ATOM   4719  CB  ALA   502      11.000 -22.986  12.093  1.00 10.00      A   
ATOM   4720  C   ALA   502      11.778 -24.505  13.933  1.00 10.00      A   
ATOM   4721  O   ALA   502      12.902 -24.418  14.434  1.00 10.00      A   
ATOM   4722  N   VAL   503      10.682 -24.736  14.652  1.00 10.00      A   
ATOM   4723  HN  VAL   503       9.808 -24.778  14.198  1.00 10.00      A   
ATOM   4724  CA  VAL   503      10.739 -24.918  16.101  1.00 10.00      A   
ATOM   4725  CB  VAL   503       9.327 -25.009  16.725  1.00 10.00      A   
ATOM   4726  CG1 VAL   503       9.395 -25.354  18.207  1.00 10.00      A   
ATOM   4727  CG2 VAL   503       8.577 -23.702  16.523  1.00 10.00      A   
ATOM   4728  C   VAL   503      11.549 -26.166  16.442  1.00 10.00      A   
ATOM   4729  O   VAL   503      12.354 -26.164  17.376  1.00 10.00      A   
ATOM   4730  N   LEU   504      11.355 -27.219  15.654  1.00 10.00      A   
ATOM   4731  HN  LEU   504      10.703 -27.155  14.923  1.00 10.00      A   
ATOM   4732  CA  LEU   504      12.067 -28.472  15.854  1.00 10.00      A   
ATOM   4733  CB  LEU   504      11.541 -29.541  14.893  1.00 10.00      A   
ATOM   4734  CG  LEU   504      11.956 -30.982  15.189  1.00 10.00      A   
ATOM   4735  CD1 LEU   504      11.421 -31.428  16.542  1.00 10.00      A   
ATOM   4736  CD2 LEU   504      11.471 -31.910  14.089  1.00 10.00      A   
ATOM   4737  C   LEU   504      13.572 -28.278  15.670  1.00 10.00      A   
ATOM   4738  O   LEU   504      14.379 -28.952  16.308  1.00 10.00      A   
ATOM   4739  N   MET   505      13.945 -27.344  14.802  1.00 10.00      A   
ATOM   4740  HN  MET   505      13.257 -26.846  14.309  1.00 10.00      A   
ATOM   4741  CA  MET   505      15.351 -27.058  14.549  1.00 10.00      A   
ATOM   4742  CB  MET   505      15.526 -26.408  13.172  1.00 10.00      A   
ATOM   4743  CG  MET   505      16.971 -26.291  12.713  1.00 10.00      A   
ATOM   4744  SD  MET   505      17.730 -27.893  12.383  1.00 10.00      A   
ATOM   4745  CE  MET   505      16.904 -28.352  10.862  1.00 10.00      A   
ATOM   4746  C   MET   505      15.920 -26.153  15.639  1.00 10.00      A   
ATOM   4747  O   MET   505      17.134 -26.060  15.818  1.00 10.00      A   
ATOM   4748  N   SER   506      15.036 -25.484  16.364  1.00 10.00      A   
ATOM   4749  HN  SER   506      14.080 -25.598  16.178  1.00 10.00      A   
ATOM   4750  CA  SER   506      15.450 -24.590  17.433  1.00 10.00      A   
ATOM   4751  CB  SER   506      14.406 -23.486  17.650  1.00 10.00      A   
ATOM   4752  OG  SER   506      14.864 -22.518  18.580  1.00 10.00      A   
ATOM   4753  HG  SER   506      15.406 -21.859  18.123  1.00 10.00      A   
ATOM   4754  C   SER   506      15.682 -25.370  18.725  1.00 10.00      A   
ATOM   4755  O   SER   506      16.733 -25.240  19.360  1.00 10.00      A   
ATOM   4756  N   LEU   507      14.703 -26.190  19.100  1.00 10.00      A   
ATOM   4757  HN  LEU   507      13.893 -26.255  18.545  1.00 10.00      A   
ATOM   4758  CA  LEU   507      14.794 -26.988  20.319  1.00 10.00      A   
ATOM   4759  CB  LEU   507      13.406 -27.450  20.766  1.00 10.00      A   
ATOM   4760  CG  LEU   507      12.338 -26.362  20.915  1.00 10.00      A   
ATOM   4761  CD1 LEU   507      11.037 -26.960  21.429  1.00 10.00      A   
ATOM   4762  CD2 LEU   507      12.818 -25.246  21.833  1.00 10.00      A   
ATOM   4763  C   LEU   507      15.712 -28.190  20.126  1.00 10.00      A   
ATOM   4764  O   LEU   507      16.380 -28.627  21.065  1.00 10.00      A   
ATOM   4765  N   ARG   508      15.743 -28.707  18.899  1.00 10.00      A   
ATOM   4766  HN  ARG   508      15.178 -28.308  18.204  1.00 10.00      A   
ATOM   4767  CB  ARG   508      18.067 -29.539  18.674  1.00 10.00      A   
ATOM   4768  CG  ARG   508      18.550 -28.452  17.727  1.00 10.00      A   
ATOM   4769  CD  ARG   508      20.048 -28.218  17.856  1.00 10.00      A   
ATOM   4770  NE  ARG   508      20.436 -27.857  19.221  1.00 10.00      A   
ATOM   4771  HE  ARG   508      19.750 -27.952  19.922  1.00 10.00      A   
ATOM   4772  CZ  ARG   508      21.645 -27.410  19.562  1.00 10.00      A   
ATOM   4773  NH1 ARG   508      22.594 -27.269  18.640  1.00 10.00      A   
ATOM   4774 HH11 ARG   508      23.542 -26.920  18.911  1.00 10.00      A   
ATOM   4775 HH12 ARG   508      22.397 -27.504  17.642  1.00 10.00      A   
ATOM   4776  NH2 ARG   508      21.910 -27.129  20.832  1.00 10.00      A   
ATOM   4777 HH21 ARG   508      22.853 -26.777  21.104  1.00 10.00      A   
ATOM   4778 HH22 ARG   508      21.174 -27.262  21.564  1.00 10.00      A   
ATOM   4779  CA  ARG   508      16.572 -29.859  18.550  1.00 10.00      A   
ATOM   4780  C   ARG   508      16.196 -31.091  19.373  1.00 10.00      A   
ATOM   4781  O   ARG   508      15.020 -31.511  19.300  1.00 10.00      A   
ATOM   4782  OXT ARG   508      17.071 -31.638  20.081  1.00 10.00      A   
ATOM   4783  CB  MET    28      36.302  -6.343 -27.975  1.00 10.00      B   
ATOM   4784  CG  MET    28      35.814  -5.711 -29.270  1.00 10.00      B   
ATOM   4785  SD  MET    28      34.788  -6.826 -30.252  1.00 10.00      B   
ATOM   4786  CE  MET    28      35.911  -8.204 -30.489  1.00 10.00      B   
ATOM   4787  C   MET    28      36.044  -4.278 -26.582  1.00 10.00      B   
ATOM   4788  O   MET    28      34.903  -4.559 -26.208  1.00 10.00      B   
ATOM   4789  N   MET    28      37.575  -6.079 -25.859  1.00 10.00      B   
ATOM   4790  HT1 MET    28      36.812  -6.509 -25.297  1.00 10.00      B   
ATOM   4791  HT2 MET    28      38.100  -5.416 -25.257  1.00 10.00      B   
ATOM   4792  HT3 MET    28      38.225  -6.828 -26.174  1.00 10.00      B   
ATOM   4793  CA  MET    28      37.010  -5.367 -27.028  1.00 10.00      B   
ATOM   4794  N   ALA    29      36.510  -3.041 -26.606  1.00 10.00      B   
ATOM   4795  HN  ALA    29      37.434  -2.883 -26.896  1.00 10.00      B   
ATOM   4796  CA  ALA    29      35.687  -1.909 -26.220  1.00 10.00      B   
ATOM   4797  CB  ALA    29      36.528  -0.853 -25.515  1.00 10.00      B   
ATOM   4798  C   ALA    29      34.999  -1.324 -27.449  1.00 10.00      B   
ATOM   4799  O   ALA    29      35.206  -1.792 -28.571  1.00 10.00      B   
ATOM   4800  N   TYR    30      34.183  -0.305 -27.241  1.00 10.00      B   
ATOM   4801  HN  TYR    30      34.053   0.031 -26.328  1.00 10.00      B   
ATOM   4802  CA  TYR    30      33.476   0.329 -28.342  1.00 10.00      B   
ATOM   4803  CB  TYR    30      32.147   0.915 -27.863  1.00 10.00      B   
ATOM   4804  CG  TYR    30      31.131  -0.110 -27.411  1.00 10.00      B   
ATOM   4805  CD1 TYR    30      31.165  -0.636 -26.125  1.00 10.00      B   
ATOM   4806  CD2 TYR    30      30.130  -0.548 -28.269  1.00 10.00      B   
ATOM   4807  CE1 TYR    30      30.233  -1.566 -25.708  1.00 10.00      B   
ATOM   4808  CE2 TYR    30      29.194  -1.478 -27.861  1.00 10.00      B   
ATOM   4809  CZ  TYR    30      29.251  -1.983 -26.581  1.00 10.00      B   
ATOM   4810  OH  TYR    30      28.321  -2.911 -26.173  1.00 10.00      B   
ATOM   4811  HH  TYR    30      27.788  -2.540 -25.455  1.00 10.00      B   
ATOM   4812  C   TYR    30      34.327   1.429 -28.960  1.00 10.00      B   
ATOM   4813  O   TYR    30      34.380   1.580 -30.179  1.00 10.00      B   
ATOM   4814  N   GLY    31      34.991   2.194 -28.107  1.00 10.00      B   
ATOM   4815  HN  GLY    31      34.905   2.031 -27.141  1.00 10.00      B   
ATOM   4816  CA  GLY    31      35.823   3.279 -28.580  1.00 10.00      B   
ATOM   4817  C   GLY    31      34.982   4.497 -28.884  1.00 10.00      B   
ATOM   4818  O   GLY    31      35.343   5.331 -29.714  1.00 10.00      B   
ATOM   4819  N   ARG    32      33.852   4.589 -28.199  1.00 10.00      B   
ATOM   4820  HN  ARG    32      33.643   3.894 -27.536  1.00 10.00      B   
ATOM   4821  CA  ARG    32      32.918   5.688 -28.387  1.00 10.00      B   
ATOM   4822  CB  ARG    32      31.602   5.159 -28.968  1.00 10.00      B   
ATOM   4823  CG  ARG    32      31.754   4.393 -30.273  1.00 10.00      B   
ATOM   4824  CD  ARG    32      32.275   5.291 -31.380  1.00 10.00      B   
ATOM   4825  NE  ARG    32      32.671   4.537 -32.565  1.00 10.00      B   
ATOM   4826  HE  ARG    32      32.256   3.654 -32.700  1.00 10.00      B   
ATOM   4827  CZ  ARG    32      33.546   4.975 -33.463  1.00 10.00      B   
ATOM   4828  NH1 ARG    32      34.115   6.166 -33.317  1.00 10.00      B   
ATOM   4829 HH11 ARG    32      34.805   6.511 -34.025  1.00 10.00      B   
ATOM   4830 HH12 ARG    32      33.875   6.764 -32.496  1.00 10.00      B   
ATOM   4831  NH2 ARG    32      33.844   4.227 -34.515  1.00 10.00      B   
ATOM   4832 HH21 ARG    32      33.395   3.294 -34.642  1.00 10.00      B   
ATOM   4833 HH22 ARG    32      34.532   4.565 -35.225  1.00 10.00      B   
ATOM   4834  C   ARG    32      32.643   6.394 -27.067  1.00 10.00      B   
ATOM   4835  O   ARG    32      31.822   7.307 -27.001  1.00 10.00      B   
ATOM   4836  N   GLU    33      33.329   5.958 -26.016  1.00 10.00      B   
ATOM   4837  HN  GLU    33      33.969   5.219 -26.130  1.00 10.00      B   
ATOM   4838  CA  GLU    33      33.153   6.543 -24.695  1.00 10.00      B   
ATOM   4839  CB  GLU    33      32.886   5.462 -23.638  1.00 10.00      B   
ATOM   4840  CG  GLU    33      33.922   4.348 -23.568  1.00 10.00      B   
ATOM   4841  CD  GLU    33      33.725   3.292 -24.637  1.00 10.00      B   
ATOM   4842  OE1 GLU    33      32.825   2.444 -24.480  1.00 10.00      B   
ATOM   4843  OE2 GLU    33      34.470   3.315 -25.643  1.00 10.00      B   
ATOM   4844  C   GLU    33      34.353   7.398 -24.300  1.00 10.00      B   
ATOM   4845  O   GLU    33      34.592   7.643 -23.117  1.00 10.00      B   
ATOM   4846  N   ASP    34      35.092   7.877 -25.294  1.00 10.00      B   
ATOM   4847  HN  ASP    34      34.836   7.681 -26.220  1.00 10.00      B   
ATOM   4848  CA  ASP    34      36.270   8.703 -25.035  1.00 10.00      B   
ATOM   4849  CB  ASP    34      37.128   8.856 -26.293  1.00 10.00      B   
ATOM   4850  CG  ASP    34      38.599   9.049 -25.975  1.00 10.00      B   
ATOM   4851  OD1 ASP    34      39.185   8.176 -25.302  1.00 10.00      B   
ATOM   4852  OD2 ASP    34      39.184  10.066 -26.413  1.00 10.00      B   
ATOM   4853  C   ASP    34      35.854  10.068 -24.496  1.00 10.00      B   
ATOM   4854  O   ASP    34      36.601  10.717 -23.760  1.00 10.00      B   
ATOM   4855  N   VAL    35      34.656  10.494 -24.875  1.00 10.00      B   
ATOM   4856  HN  VAL    35      34.125   9.938 -25.486  1.00 10.00      B   
ATOM   4857  CA  VAL    35      34.108  11.761 -24.414  1.00 10.00      B   
ATOM   4858  CB  VAL    35      33.066  12.325 -25.405  1.00 10.00      B   
ATOM   4859  CG1 VAL    35      32.483  13.638 -24.901  1.00 10.00      B   
ATOM   4860  CG2 VAL    35      33.689  12.509 -26.780  1.00 10.00      B   
ATOM   4861  C   VAL    35      33.455  11.543 -23.055  1.00 10.00      B   
ATOM   4862  O   VAL    35      33.548  12.385 -22.161  1.00 10.00      B   
ATOM   4863  N   ALA    36      32.820  10.384 -22.904  1.00 10.00      B   
ATOM   4864  HN  ALA    36      32.785   9.760 -23.662  1.00 10.00      B   
ATOM   4865  CA  ALA    36      32.158  10.015 -21.660  1.00 10.00      B   
ATOM   4866  CB  ALA    36      31.441   8.685 -21.819  1.00 10.00      B   
ATOM   4867  C   ALA    36      33.176   9.945 -20.527  1.00 10.00      B   
ATOM   4868  O   ALA    36      32.860  10.220 -19.372  1.00 10.00      B   
ATOM   4869  N   ASN    37      34.406   9.581 -20.877  1.00 10.00      B   
ATOM   4870  HN  ASN    37      34.584   9.351 -21.813  1.00 10.00      B   
ATOM   4871  CA  ASN    37      35.492   9.498 -19.907  1.00 10.00      B   
ATOM   4872  CB  ASN    37      36.771   9.003 -20.586  1.00 10.00      B   
ATOM   4873  CG  ASN    37      37.976   9.046 -19.666  1.00 10.00      B   
ATOM   4874  OD1 ASN    37      37.992   8.414 -18.609  1.00 10.00      B   
ATOM   4875  ND2 ASN    37      38.994   9.792 -20.064  1.00 10.00      B   
ATOM   4876 HD21 ASN    37      38.915  10.268 -20.918  1.00 10.00      B   
ATOM   4877 HD22 ASN    37      39.789   9.834 -19.493  1.00 10.00      B   
ATOM   4878  C   ASN    37      35.729  10.868 -19.279  1.00 10.00      B   
ATOM   4879  O   ASN    37      35.972  10.981 -18.078  1.00 10.00      B   
ATOM   4880  N   THR    38      35.635  11.909 -20.099  1.00 10.00      B   
ATOM   4881  HN  THR    38      35.434  11.756 -21.047  1.00 10.00      B   
ATOM   4882  CA  THR    38      35.815  13.273 -19.631  1.00 10.00      B   
ATOM   4883  CB  THR    38      35.888  14.241 -20.826  1.00 10.00      B   
ATOM   4884  OG1 THR    38      36.493  13.564 -21.939  1.00 10.00      B   
ATOM   4885  HG1 THR    38      37.279  13.095 -21.638  1.00 10.00      B   
ATOM   4886  CG2 THR    38      36.722  15.462 -20.473  1.00 10.00      B   
ATOM   4887  C   THR    38      34.638  13.663 -18.739  1.00 10.00      B   
ATOM   4888  O   THR    38      34.812  14.299 -17.698  1.00 10.00      B   
ATOM   4889  N   ARG    39      33.448  13.230 -19.144  1.00 10.00      B   
ATOM   4890  HN  ARG    39      33.392  12.704 -19.972  1.00 10.00      B   
ATOM   4891  CA  ARG    39      32.224  13.513 -18.408  1.00 10.00      B   
ATOM   4892  CB  ARG    39      31.008  13.044 -19.208  1.00 10.00      B   
ATOM   4893  CG  ARG    39      30.978  13.540 -20.646  1.00 10.00      B   
ATOM   4894  CD  ARG    39      30.780  15.046 -20.717  1.00 10.00      B   
ATOM   4895  NE  ARG    39      29.440  15.442 -20.286  1.00 10.00      B   
ATOM   4896  HE  ARG    39      28.881  14.743 -19.850  1.00 10.00      B   
ATOM   4897  CZ  ARG    39      28.928  16.658 -20.458  1.00 10.00      B   
ATOM   4898  NH1 ARG    39      29.643  17.606 -21.048  1.00 10.00      B   
ATOM   4899 HH11 ARG    39      30.611  17.403 -21.384  1.00 10.00      B   
ATOM   4900 HH12 ARG    39      29.240  18.558 -21.183  1.00 10.00      B   
ATOM   4901  NH2 ARG    39      27.702  16.929 -20.024  1.00 10.00      B   
ATOM   4902 HH21 ARG    39      27.294  17.884 -20.159  1.00 10.00      B   
ATOM   4903 HH22 ARG    39      27.141  16.194 -19.549  1.00 10.00      B   
ATOM   4904  C   ARG    39      32.241  12.837 -17.038  1.00 10.00      B   
ATOM   4905  O   ARG    39      31.633  13.329 -16.085  1.00 10.00      B   
ATOM   4906  N   ALA    40      32.941  11.707 -16.951  1.00 10.00      B   
ATOM   4907  HN  ALA    40      33.377  11.353 -17.757  1.00 10.00      B   
ATOM   4908  CA  ALA    40      33.056  10.967 -15.701  1.00 10.00      B   
ATOM   4909  CB  ALA    40      33.819   9.669 -15.915  1.00 10.00      B   
ATOM   4910  C   ALA    40      33.736  11.819 -14.638  1.00 10.00      B   
ATOM   4911  O   ALA    40      33.254  11.921 -13.507  1.00 10.00      B   
ATOM   4912  N   ARG    41      34.841  12.453 -15.016  1.00 10.00      B   
ATOM   4913  HN  ARG    41      35.158  12.352 -15.938  1.00 10.00      B   
ATOM   4914  CA  ARG    41      35.580  13.306 -14.096  1.00 10.00      B   
ATOM   4915  CB  ARG    41      36.947  13.691 -14.664  1.00 10.00      B   
ATOM   4916  CG  ARG    41      37.989  12.589 -14.552  1.00 10.00      B   
ATOM   4917  CD  ARG    41      38.237  11.915 -15.890  1.00 10.00      B   
ATOM   4918  NE  ARG    41      38.884  12.816 -16.842  1.00 10.00      B   
ATOM   4919  HE  ARG    41      38.463  13.693 -16.991  1.00 10.00      B   
ATOM   4920  CZ  ARG    41      39.997  12.519 -17.507  1.00 10.00      B   
ATOM   4921  NH1 ARG    41      40.588  11.341 -17.336  1.00 10.00      B   
ATOM   4922 HH11 ARG    41      41.461  11.110 -17.859  1.00 10.00      B   
ATOM   4923 HH12 ARG    41      40.184  10.639 -16.675  1.00 10.00      B   
ATOM   4924  NH2 ARG    41      40.527  13.409 -18.334  1.00 10.00      B   
ATOM   4925 HH21 ARG    41      40.077  14.342 -18.459  1.00 10.00      B   
ATOM   4926 HH22 ARG    41      41.401  13.184 -18.861  1.00 10.00      B   
ATOM   4927  C   ARG    41      34.762  14.545 -13.745  1.00 10.00      B   
ATOM   4928  O   ARG    41      34.754  14.986 -12.597  1.00 10.00      B   
ATOM   4929  N   GLU    42      34.064  15.091 -14.743  1.00 10.00      B   
ATOM   4930  HN  GLU    42      34.131  14.699 -15.640  1.00 10.00      B   
ATOM   4931  CA  GLU    42      33.214  16.264 -14.542  1.00 10.00      B   
ATOM   4932  CB  GLU    42      32.548  16.666 -15.866  1.00 10.00      B   
ATOM   4933  CG  GLU    42      31.441  17.706 -15.737  1.00 10.00      B   
ATOM   4934  CD  GLU    42      31.962  19.095 -15.434  1.00 10.00      B   
ATOM   4935  OE1 GLU    42      32.972  19.502 -16.046  1.00 10.00      B   
ATOM   4936  OE2 GLU    42      31.349  19.798 -14.599  1.00 10.00      B   
ATOM   4937  C   GLU    42      32.152  15.945 -13.494  1.00 10.00      B   
ATOM   4938  O   GLU    42      31.928  16.716 -12.559  1.00 10.00      B   
ATOM   4939  N   THR    43      31.518  14.789 -13.649  1.00 10.00      B   
ATOM   4940  HN  THR    43      31.743  14.221 -14.418  1.00 10.00      B   
ATOM   4941  CA  THR    43      30.494  14.349 -12.722  1.00 10.00      B   
ATOM   4942  CB  THR    43      29.823  13.050 -13.207  1.00 10.00      B   
ATOM   4943  OG1 THR    43      29.287  13.248 -14.525  1.00 10.00      B   
ATOM   4944  HG1 THR    43      30.001  13.201 -15.172  1.00 10.00      B   
ATOM   4945  CG2 THR    43      28.704  12.645 -12.262  1.00 10.00      B   
ATOM   4946  C   THR    43      31.084  14.134 -11.328  1.00 10.00      B   
ATOM   4947  O   THR    43      30.505  14.559 -10.330  1.00 10.00      B   
ATOM   4948  N   ALA    44      32.251  13.497 -11.270  1.00 10.00      B   
ATOM   4949  HN  ALA    44      32.675  13.197 -12.105  1.00 10.00      B   
ATOM   4950  CA  ALA    44      32.919  13.232 -10.001  1.00 10.00      B   
ATOM   4951  CB  ALA    44      34.199  12.441 -10.223  1.00 10.00      B   
ATOM   4952  C   ALA    44      33.219  14.535  -9.268  1.00 10.00      B   
ATOM   4953  O   ALA    44      33.005  14.644  -8.059  1.00 10.00      B   
ATOM   4954  N   ALA    45      33.700  15.524 -10.012  1.00 10.00      B   
ATOM   4955  HN  ALA    45      33.854  15.370 -10.971  1.00 10.00      B   
ATOM   4956  CA  ALA    45      34.023  16.827  -9.442  1.00 10.00      B   
ATOM   4957  CB  ALA    45      34.632  17.733 -10.501  1.00 10.00      B   
ATOM   4958  C   ALA    45      32.775  17.465  -8.842  1.00 10.00      B   
ATOM   4959  O   ALA    45      32.794  17.955  -7.710  1.00 10.00      B   
ATOM   4960  N   ARG    46      31.683  17.426  -9.597  1.00 10.00      B   
ATOM   4961  HN  ARG    46      31.732  17.007 -10.485  1.00 10.00      B   
ATOM   4962  CA  ARG    46      30.417  17.992  -9.146  1.00 10.00      B   
ATOM   4963  CB  ARG    46      29.399  18.006 -10.286  1.00 10.00      B   
ATOM   4964  CG  ARG    46      29.846  18.814 -11.490  1.00 10.00      B   
ATOM   4965  CD  ARG    46      28.889  18.648 -12.656  1.00 10.00      B   
ATOM   4966  NE  ARG    46      27.799  19.622 -12.616  1.00 10.00      B   
ATOM   4967  HE  ARG    46      27.044  19.436 -12.011  1.00 10.00      B   
ATOM   4968  CZ  ARG    46      27.788  20.742 -13.335  1.00 10.00      B   
ATOM   4969  NH1 ARG    46      28.806  21.027 -14.138  1.00 10.00      B   
ATOM   4970 HH11 ARG    46      28.799  21.904 -14.703  1.00 10.00      B   
ATOM   4971 HH12 ARG    46      29.625  20.375 -14.207  1.00 10.00      B   
ATOM   4972  NH2 ARG    46      26.754  21.570 -13.261  1.00 10.00      B   
ATOM   4973 HH21 ARG    46      25.942  21.346 -12.639  1.00 10.00      B   
ATOM   4974 HH22 ARG    46      26.747  22.451 -13.821  1.00 10.00      B   
ATOM   4975  C   ARG    46      29.871  17.208  -7.959  1.00 10.00      B   
ATOM   4976  O   ARG    46      29.305  17.783  -7.031  1.00 10.00      B   
ATOM   4977  N   PHE    47      30.053  15.893  -7.996  1.00 10.00      B   
ATOM   4978  HN  PHE    47      30.492  15.492  -8.781  1.00 10.00      B   
ATOM   4979  CA  PHE    47      29.603  15.025  -6.919  1.00 10.00      B   
ATOM   4980  CB  PHE    47      29.876  13.559  -7.271  1.00 10.00      B   
ATOM   4981  CG  PHE    47      29.322  12.570  -6.286  1.00 10.00      B   
ATOM   4982  CD1 PHE    47      27.956  12.471  -6.076  1.00 10.00      B   
ATOM   4983  CD2 PHE    47      30.167  11.738  -5.572  1.00 10.00      B   
ATOM   4984  CE1 PHE    47      27.444  11.560  -5.172  1.00 10.00      B   
ATOM   4985  CE2 PHE    47      29.663  10.824  -4.667  1.00 10.00      B   
ATOM   4986  CZ  PHE    47      28.299  10.735  -4.467  1.00 10.00      B   
ATOM   4987  C   PHE    47      30.315  15.401  -5.625  1.00 10.00      B   
ATOM   4988  O   PHE    47      29.703  15.466  -4.560  1.00 10.00      B   
ATOM   4989  N   THR    48      31.609  15.674  -5.738  1.00 10.00      B   
ATOM   4990  HN  THR    48      32.035  15.611  -6.620  1.00 10.00      B   
ATOM   4991  CA  THR    48      32.414  16.061  -4.588  1.00 10.00      B   
ATOM   4992  CB  THR    48      33.911  16.140  -4.958  1.00 10.00      B   
ATOM   4993  OG1 THR    48      34.283  14.971  -5.706  1.00 10.00      B   
ATOM   4994  HG1 THR    48      33.684  14.862  -6.456  1.00 10.00      B   
ATOM   4995  CG2 THR    48      34.772  16.221  -3.706  1.00 10.00      B   
ATOM   4996  C   THR    48      31.942  17.411  -4.039  1.00 10.00      B   
ATOM   4997  O   THR    48      31.871  17.614  -2.826  1.00 10.00      B   
ATOM   4998  N   ALA    49      31.596  18.321  -4.947  1.00 10.00      B   
ATOM   4999  HN  ALA    49      31.664  18.094  -5.900  1.00 10.00      B   
ATOM   5000  CA  ALA    49      31.115  19.645  -4.565  1.00 10.00      B   
ATOM   5001  CB  ALA    49      30.974  20.534  -5.792  1.00 10.00      B   
ATOM   5002  C   ALA    49      29.784  19.535  -3.828  1.00 10.00      B   
ATOM   5003  O   ALA    49      29.565  20.196  -2.810  1.00 10.00      B   
ATOM   5004  N   ALA    50      28.902  18.687  -4.348  1.00 10.00      B   
ATOM   5005  HN  ALA    50      29.131  18.206  -5.175  1.00 10.00      B   
ATOM   5006  CA  ALA    50      27.595  18.464  -3.737  1.00 10.00      B   
ATOM   5007  CB  ALA    50      26.747  17.552  -4.611  1.00 10.00      B   
ATOM   5008  C   ALA    50      27.760  17.860  -2.348  1.00 10.00      B   
ATOM   5009  O   ALA    50      27.047  18.224  -1.411  1.00 10.00      B   
ATOM   5010  N   LEU    51      28.717  16.943  -2.223  1.00 10.00      B   
ATOM   5011  HN  LEU    51      29.239  16.692  -3.015  1.00 10.00      B   
ATOM   5012  CA  LEU    51      29.004  16.290  -0.950  1.00 10.00      B   
ATOM   5013  CB  LEU    51      30.111  15.246  -1.119  1.00 10.00      B   
ATOM   5014  CG  LEU    51      29.735  13.959  -1.860  1.00 10.00      B   
ATOM   5015  CD1 LEU    51      30.962  13.079  -2.049  1.00 10.00      B   
ATOM   5016  CD2 LEU    51      28.643  13.205  -1.116  1.00 10.00      B   
ATOM   5017  C   LEU    51      29.417  17.314   0.102  1.00 10.00      B   
ATOM   5018  O   LEU    51      29.009  17.228   1.262  1.00 10.00      B   
ATOM   5019  N   GLU    52      30.225  18.285  -0.314  1.00 10.00      B   
ATOM   5020  HN  GLU    52      30.517  18.298  -1.253  1.00 10.00      B   
ATOM   5021  CA  GLU    52      30.690  19.330   0.587  1.00 10.00      B   
ATOM   5022  CB  GLU    52      31.748  20.194  -0.093  1.00 10.00      B   
ATOM   5023  CG  GLU    52      32.620  20.966   0.882  1.00 10.00      B   
ATOM   5024  CD  GLU    52      33.495  21.996   0.200  1.00 10.00      B   
ATOM   5025  OE1 GLU    52      33.945  21.749  -0.940  1.00 10.00      B   
ATOM   5026  OE2 GLU    52      33.749  23.059   0.809  1.00 10.00      B   
ATOM   5027  C   GLU    52      29.520  20.195   1.043  1.00 10.00      B   
ATOM   5028  O   GLU    52      29.382  20.498   2.231  1.00 10.00      B   
ATOM   5029  N   LEU    53      28.672  20.573   0.089  1.00 10.00      B   
ATOM   5030  HN  LEU    53      28.845  20.295  -0.836  1.00 10.00      B   
ATOM   5031  CA  LEU    53      27.501  21.394   0.376  1.00 10.00      B   
ATOM   5032  CB  LEU    53      26.740  21.722  -0.915  1.00 10.00      B   
ATOM   5033  CG  LEU    53      25.489  22.595  -0.763  1.00 10.00      B   
ATOM   5034  CD1 LEU    53      25.865  24.009  -0.351  1.00 10.00      B   
ATOM   5035  CD2 LEU    53      24.678  22.604  -2.050  1.00 10.00      B   
ATOM   5036  C   LEU    53      26.576  20.683   1.357  1.00 10.00      B   
ATOM   5037  O   LEU    53      26.001  21.307   2.250  1.00 10.00      B   
ATOM   5038  N   ALA    54      26.449  19.372   1.187  1.00 10.00      B   
ATOM   5039  HN  ALA    54      26.936  18.938   0.450  1.00 10.00      B   
ATOM   5040  CA  ALA    54      25.602  18.563   2.050  1.00 10.00      B   
ATOM   5041  CB  ALA    54      25.549  17.128   1.547  1.00 10.00      B   
ATOM   5042  C   ALA    54      26.074  18.610   3.500  1.00 10.00      B   
ATOM   5043  O   ALA    54      25.268  18.784   4.412  1.00 10.00      B   
ATOM   5044  N   ILE    55      27.381  18.477   3.708  1.00 10.00      B   
ATOM   5045  HN  ILE    55      27.980  18.366   2.938  1.00 10.00      B   
ATOM   5046  CA  ILE    55      27.946  18.499   5.055  1.00 10.00      B   
ATOM   5047  CB  ILE    55      29.437  18.084   5.068  1.00 10.00      B   
ATOM   5048  CG1 ILE    55      29.600  16.673   4.496  1.00 10.00      B   
ATOM   5049  CG2 ILE    55      30.005  18.157   6.480  1.00 10.00      B   
ATOM   5050  CD1 ILE    55      31.005  16.116   4.596  1.00 10.00      B   
ATOM   5051  C   ILE    55      27.793  19.875   5.696  1.00 10.00      B   
ATOM   5052  O   ILE    55      27.395  19.990   6.856  1.00 10.00      B   
ATOM   5053  N   ASP    56      28.093  20.913   4.927  1.00 10.00      B   
ATOM   5054  HN  ASP    56      28.396  20.752   4.005  1.00 10.00      B   
ATOM   5055  CA  ASP    56      27.997  22.288   5.408  1.00 10.00      B   
ATOM   5056  CB  ASP    56      28.430  23.265   4.311  1.00 10.00      B   
ATOM   5057  CG  ASP    56      28.270  24.724   4.698  1.00 10.00      B   
ATOM   5058  OD1 ASP    56      28.574  25.080   5.860  1.00 10.00      B   
ATOM   5059  OD2 ASP    56      27.865  25.529   3.826  1.00 10.00      B   
ATOM   5060  C   ASP    56      26.588  22.618   5.892  1.00 10.00      B   
ATOM   5061  O   ASP    56      26.404  23.165   6.981  1.00 10.00      B   
ATOM   5062  N   ARG    57      25.590  22.260   5.093  1.00 10.00      B   
ATOM   5063  HN  ARG    57      25.790  21.809   4.242  1.00 10.00      B   
ATOM   5064  CA  ARG    57      24.204  22.534   5.449  1.00 10.00      B   
ATOM   5065  CB  ARG    57      23.305  22.506   4.213  1.00 10.00      B   
ATOM   5066  CG  ARG    57      23.744  23.461   3.116  1.00 10.00      B   
ATOM   5067  CD  ARG    57      22.560  23.950   2.301  1.00 10.00      B   
ATOM   5068  NE  ARG    57      21.725  24.877   3.059  1.00 10.00      B   
ATOM   5069  HE  ARG    57      21.316  24.539   3.890  1.00 10.00      B   
ATOM   5070  CZ  ARG    57      21.480  26.133   2.689  1.00 10.00      B   
ATOM   5071  NH1 ARG    57      22.008  26.616   1.568  1.00 10.00      B   
ATOM   5072 HH11 ARG    57      22.617  26.017   0.972  1.00 10.00      B   
ATOM   5073 HH12 ARG    57      21.811  27.598   1.275  1.00 10.00      B   
ATOM   5074  NH2 ARG    57      20.723  26.912   3.451  1.00 10.00      B   
ATOM   5075 HH21 ARG    57      20.315  26.541   4.339  1.00 10.00      B   
ATOM   5076 HH22 ARG    57      20.531  27.899   3.165  1.00 10.00      B   
ATOM   5077  C   ARG    57      23.679  21.581   6.522  1.00 10.00      B   
ATOM   5078  O   ARG    57      22.695  21.883   7.200  1.00 10.00      B   
ATOM   5079  N   ALA    58      24.344  20.443   6.689  1.00 10.00      B   
ATOM   5080  HN  ALA    58      25.131  20.262   6.131  1.00 10.00      B   
ATOM   5081  CA  ALA    58      23.933  19.451   7.681  1.00 10.00      B   
ATOM   5082  CB  ALA    58      24.747  18.175   7.542  1.00 10.00      B   
ATOM   5083  C   ALA    58      24.048  20.005   9.098  1.00 10.00      B   
ATOM   5084  O   ALA    58      23.166  19.793   9.934  1.00 10.00      B   
ATOM   5085  N   THR    59      25.134  20.719   9.360  1.00 10.00      B   
ATOM   5086  HN  THR    59      25.809  20.836   8.657  1.00 10.00      B   
ATOM   5087  CA  THR    59      25.372  21.311  10.670  1.00 10.00      B   
ATOM   5088  CB  THR    59      26.810  21.850  10.766  1.00 10.00      B   
ATOM   5089  OG1 THR    59      27.654  21.071   9.906  1.00 10.00      B   
ATOM   5090  HG1 THR    59      28.480  21.546   9.754  1.00 10.00      B   
ATOM   5091  CG2 THR    59      27.329  21.748  12.193  1.00 10.00      B   
ATOM   5092  C   THR    59      24.388  22.449  10.946  1.00 10.00      B   
ATOM   5093  O   THR    59      24.150  22.816  12.096  1.00 10.00      B   
ATOM   5094  N   LEU    60      23.814  22.997   9.882  1.00 10.00      B   
ATOM   5095  HN  LEU    60      24.039  22.654   8.992  1.00 10.00      B   
ATOM   5096  CA  LEU    60      22.859  24.090  10.001  1.00 10.00      B   
ATOM   5097  CB  LEU    60      22.857  24.934   8.722  1.00 10.00      B   
ATOM   5098  CG  LEU    60      24.155  25.676   8.393  1.00 10.00      B   
ATOM   5099  CD1 LEU    60      24.125  26.196   6.964  1.00 10.00      B   
ATOM   5100  CD2 LEU    60      24.378  26.818   9.370  1.00 10.00      B   
ATOM   5101  C   LEU    60      21.454  23.559  10.274  1.00 10.00      B   
ATOM   5102  O   LEU    60      20.721  24.109  11.096  1.00 10.00      B   
ATOM   5103  N   SER    61      21.094  22.482   9.589  1.00 10.00      B   
ATOM   5104  HN  SER    61      21.733  22.083   8.962  1.00 10.00      B   
ATOM   5105  CA  SER    61      19.777  21.879   9.744  1.00 10.00      B   
ATOM   5106  CB  SER    61      19.464  20.972   8.553  1.00 10.00      B   
ATOM   5107  OG  SER    61      20.646  20.381   8.037  1.00 10.00      B   
ATOM   5108  HG  SER    61      21.203  21.067   7.641  1.00 10.00      B   
ATOM   5109  C   SER    61      19.644  21.121  11.068  1.00 10.00      B   
ATOM   5110  O   SER    61      18.590  21.147  11.705  1.00 10.00      B   
ATOM   5111  N   GLY    62      20.711  20.440  11.476  1.00 10.00      B   
ATOM   5112  HN  GLY    62      21.520  20.433  10.917  1.00 10.00      B   
ATOM   5113  CA  GLY    62      20.688  19.702  12.731  1.00 10.00      B   
ATOM   5114  C   GLY    62      20.474  18.213  12.539  1.00 10.00      B   
ATOM   5115  O   GLY    62      20.924  17.401  13.349  1.00 10.00      B   
ATOM   5116  N   GLN    63      19.776  17.856  11.474  1.00 10.00      B   
ATOM   5117  HN  GLN    63      19.438  18.549  10.873  1.00 10.00      B   
ATOM   5118  CA  GLN    63      19.508  16.459  11.166  1.00 10.00      B   
ATOM   5119  CB  GLN    63      18.031  16.281  10.788  1.00 10.00      B   
ATOM   5120  CG  GLN    63      17.556  14.836  10.754  1.00 10.00      B   
ATOM   5121  CD  GLN    63      16.353  14.633   9.853  1.00 10.00      B   
ATOM   5122  OE1 GLN    63      15.206  14.755  10.287  1.00 10.00      B   
ATOM   5123  NE2 GLN    63      16.605  14.323   8.592  1.00 10.00      B   
ATOM   5124 HE21 GLN    63      17.543  14.240   8.311  1.00 10.00      B   
ATOM   5125 HE22 GLN    63      15.844  14.190   7.987  1.00 10.00      B   
ATOM   5126  C   GLN    63      20.402  16.024  10.011  1.00 10.00      B   
ATOM   5127  O   GLN    63      20.693  16.831   9.124  1.00 10.00      B   
ATOM   5128  N   PRO    64      20.897  14.771  10.031  1.00 10.00      B   
ATOM   5129  CA  PRO    64      21.747  14.236   8.960  1.00 10.00      B   
ATOM   5130  CB  PRO    64      21.826  12.745   9.287  1.00 10.00      B   
ATOM   5131  CG  PRO    64      21.645  12.677  10.761  1.00 10.00      B   
ATOM   5132  CD  PRO    64      20.694  13.787  11.113  1.00 10.00      B   
ATOM   5133  C   PRO    64      21.106  14.432   7.588  1.00 10.00      B   
ATOM   5134  O   PRO    64      19.880  14.469   7.467  1.00 10.00      B   
ATOM   5135  N   VAL    65      21.937  14.573   6.567  1.00 10.00      B   
ATOM   5136  HN  VAL    65      22.904  14.528   6.728  1.00 10.00      B   
ATOM   5137  CA  VAL    65      21.450  14.775   5.209  1.00 10.00      B   
ATOM   5138  CB  VAL    65      22.083  16.016   4.551  1.00 10.00      B   
ATOM   5139  CG1 VAL    65      21.623  17.285   5.252  1.00 10.00      B   
ATOM   5140  CG2 VAL    65      23.600  15.914   4.564  1.00 10.00      B   
ATOM   5141  C   VAL    65      21.724  13.548   4.348  1.00 10.00      B   
ATOM   5142  O   VAL    65      22.391  12.608   4.790  1.00 10.00      B   
ATOM   5143  N   GLY    66      21.205  13.551   3.127  1.00 10.00      B   
ATOM   5144  HN  GLY    66      20.676  14.324   2.824  1.00 10.00      B   
ATOM   5145  CA  GLY    66      21.411  12.428   2.238  1.00 10.00      B   
ATOM   5146  C   GLY    66      21.136  12.772   0.790  1.00 10.00      B   
ATOM   5147  O   GLY    66      20.635  13.854   0.486  1.00 10.00      B   
ATOM   5148  N   ILE    67      21.459  11.850  -0.104  1.00 10.00      B   
ATOM   5149  HN  ILE    67      21.852  11.006   0.199  1.00 10.00      B   
ATOM   5150  CA  ILE    67      21.248  12.062  -1.528  1.00 10.00      B   
ATOM   5151  CB  ILE    67      22.572  11.961  -2.315  1.00 10.00      B   
ATOM   5152  CG1 ILE    67      23.673  12.767  -1.615  1.00 10.00      B   
ATOM   5153  CG2 ILE    67      22.387  12.446  -3.747  1.00 10.00      B   
ATOM   5154  CD1 ILE    67      25.053  12.562  -2.203  1.00 10.00      B   
ATOM   5155  C   ILE    67      20.251  11.047  -2.083  1.00 10.00      B   
ATOM   5156  O   ILE    67      20.267   9.873  -1.705  1.00 10.00      B   
ATOM   5157  N   HIS    68      19.382  11.518  -2.964  1.00 10.00      B   
ATOM   5158  HN  HIS    68      19.426  12.473  -3.208  1.00 10.00      B   
ATOM   5159  CA  HIS    68      18.368  10.683  -3.594  1.00 10.00      B   
ATOM   5160  CB  HIS    68      17.051  11.473  -3.693  1.00 10.00      B   
ATOM   5161  CG  HIS    68      15.920  10.795  -4.417  1.00 10.00      B   
ATOM   5162  ND1 HIS    68      15.921  10.561  -5.778  1.00 10.00      B   
ATOM   5163  HD1 HIS    68      16.659  10.760  -6.395  1.00 10.00      B   
ATOM   5164  CD2 HIS    68      14.725  10.345  -3.968  1.00 10.00      B   
ATOM   5165  CE1 HIS    68      14.778  10.004  -6.131  1.00 10.00      B   
ATOM   5166  NE2 HIS    68      14.037   9.863  -5.055  1.00 10.00      B   
ATOM   5167  HE2 HIS    68      13.124   9.485  -5.040  1.00 10.00      B
[truncated: 73,386 more chars]
