# Supplementary material for: Large-scale discovery of protein interactions at residue resolution using co-evolution calculated from genomic sequences
Source: Nat Commun. 2021 Mar 2;12:1396. doi: 10.1038/s41467-021-21636-z (PMC7925567; doi:10.1038/s41467-021-21636-z)
Supplement: Supplementary file 13 — Supplementary Data 11 [file 41467_2021_21636_MOESM13_ESM.zip › supplementary_prediction/membrane153326_LNT_GSPH/models/haddock_top_6_haddock_83w.pdb]

REMARK FILENAME="haddock_83w.pdb0"
REMARK ===============================================================
REMARK HADDOCK run for haddock
REMARK initial structure: haddock_83.pdb
REMARK final NOE weights: unambig 50 amb: 50
REMARK ===============================================================
REMARK            total,bonds,angles,improper,dihe,vdw,elec,air,cdih,coup,rdcs,vean,dani,xpcs,rg
REMARK energies: 314.353, 0, 0, 0, 0, -63.9687, -36.971, 415.292, 0, 0, 0, 0, 0, 0, 0
REMARK ===============================================================
REMARK            bonds,angles,impropers,dihe,air,cdih,coup,rdcs,vean,dani,xpcs
REMARK rms-dev.: 0,0,0,0,27.6831,0,0, 0, 0, 0, 0
REMARK ===============================================================
REMARK               air,cdih,coup,rdcs,vean,dani,xpcs
REMARK               >0.3,>5,>1,>0,>5,>0.2,>0.2
REMARK violations.: 3, 0, 0, 0, 0, 0, 0
REMARK ===============================================================
REMARK                        CVpartition#,violations,rms
REMARK AIRs cross-validation: 1, 0, NaN
REMARK ===============================================================
REMARK NCS energy: 0
REMARK ===============================================================
REMARK Symmetry energy: 0
REMARK ===============================================================
REMARK Desolvation energy: -42.8691
REMARK Internal energy free molecules: 147852
REMARK Internal energy complex: -23638
REMARK Binding energy: -171633
REMARK ===============================================================
REMARK buried surface area: 2175.96
REMARK ===============================================================
REMARK water - chain1: 0 0 0
REMARK water - chain2: 0 0 0
REMARK water - chain3: 0 0 0
REMARK water - chain4: 0 0 0
REMARK water - chain5: 0 0 0
REMARK water - chain6: 0 0 0
REMARK ===============================================================
REMARK water - water: 0 0 0
REMARK ===============================================================
REMARK DATE:05-Aug-2020  12:10:15       created by user: he47
REMARK VERSION:1.3
ATOM      1  CB  LEU     6      35.527   6.087  -9.250  1.00 10.00      A   
ATOM      2  CG  LEU     6      36.433   7.182  -8.680  1.00 10.00      A   
ATOM      3  CD1 LEU     6      35.773   8.546  -8.806  1.00 10.00      A   
ATOM      4  CD2 LEU     6      36.780   6.886  -7.229  1.00 10.00      A   
ATOM      5  C   LEU     6      35.072   3.665  -9.712  1.00 10.00      A   
ATOM      6  O   LEU     6      34.739   3.497 -10.886  1.00 10.00      A   
ATOM      7  N   LEU     6      37.237   4.665 -10.339  1.00 10.00      A   
ATOM      8  HT1 LEU     6      36.857   4.816 -11.297  1.00 10.00      A   
ATOM      9  HT2 LEU     6      37.725   3.747 -10.316  1.00 10.00      A   
ATOM     10  HT3 LEU     6      37.926   5.412 -10.131  1.00 10.00      A   
ATOM     11  CA  LEU     6      36.139   4.687  -9.346  1.00 10.00      A   
ATOM     12  N   ILE     7      34.540   2.983  -8.707  1.00 10.00      A   
ATOM     13  HN  ILE     7      34.847   3.161  -7.792  1.00 10.00      A   
ATOM     14  CA  ILE     7      33.511   1.970  -8.924  1.00 10.00      A   
ATOM     15  CB  ILE     7      33.471   0.915  -7.790  1.00 10.00      A   
ATOM     16  CG1 ILE     7      34.129   1.440  -6.506  1.00 10.00      A   
ATOM     17  CG2 ILE     7      34.134  -0.379  -8.239  1.00 10.00      A   
ATOM     18  CD1 ILE     7      33.254   2.368  -5.688  1.00 10.00      A   
ATOM     19  C   ILE     7      32.126   2.588  -9.118  1.00 10.00      A   
ATOM     20  O   ILE     7      31.231   2.401  -8.295  1.00 10.00      A   
ATOM     21  N   GLU     8      31.953   3.324 -10.206  1.00 10.00      A   
ATOM     22  HN  GLU     8      32.704   3.446 -10.828  1.00 10.00      A   
ATOM     23  CA  GLU     8      30.675   3.953 -10.504  1.00 10.00      A   
ATOM     24  CB  GLU     8      30.642   5.405 -10.022  1.00 10.00      A   
ATOM     25  CG  GLU     8      29.252   6.025 -10.059  1.00 10.00      A   
ATOM     26  CD  GLU     8      29.275   7.539 -10.037  1.00 10.00      A   
ATOM     27  OE1 GLU     8      29.298   8.124  -8.935  1.00 10.00      A   
ATOM     28  OE2 GLU     8      29.250   8.154 -11.129  1.00 10.00      A   
ATOM     29  C   GLU     8      30.376   3.892 -11.995  1.00 10.00      A   
ATOM     30  O   GLU     8      30.997   4.590 -12.797  1.00 10.00      A   
ATOM     31  N   ARG     9      29.434   3.041 -12.363  1.00 10.00      A   
ATOM     32  HN  ARG     9      28.986   2.500 -11.682  1.00 10.00      A   
ATOM     33  CA  ARG     9      29.043   2.890 -13.757  1.00 10.00      A   
ATOM     34  CB  ARG     9      29.615   1.602 -14.357  1.00 10.00      A   
ATOM     35  CG  ARG     9      30.841   1.826 -15.228  1.00 10.00      A   
ATOM     36  CD  ARG     9      31.226   0.568 -15.989  1.00 10.00      A   
ATOM     37  NE  ARG     9      31.923  -0.402 -15.144  1.00 10.00      A   
ATOM     38  HE  ARG     9      32.213  -0.096 -14.253  1.00 10.00      A   
ATOM     39  CZ  ARG     9      32.195  -1.654 -15.518  1.00 10.00      A   
ATOM     40  NH1 ARG     9      31.830  -2.089 -16.719  1.00 10.00      A   
ATOM     41 HH11 ARG     9      31.325  -1.457 -17.378  1.00 10.00      A   
ATOM     42 HH12 ARG     9      32.053  -3.067 -17.010  1.00 10.00      A   
ATOM     43  NH2 ARG     9      32.824  -2.476 -14.689  1.00 10.00      A   
ATOM     44 HH21 ARG     9      33.037  -3.458 -14.983  1.00 10.00      A   
ATOM     45 HH22 ARG     9      33.109  -2.149 -13.741  1.00 10.00      A   
ATOM     46  C   ARG     9      27.528   2.928 -13.900  1.00 10.00      A   
ATOM     47  O   ARG     9      26.802   2.858 -12.904  1.00 10.00      A   
ATOM     48  N   GLN    10      27.061   3.028 -15.140  1.00 10.00      A   
ATOM     49  HN  GLN    10      27.699   3.063 -15.885  1.00 10.00      A   
ATOM     50  CA  GLN    10      25.632   3.090 -15.435  1.00 10.00      A   
ATOM     51  CB  GLN    10      25.403   3.145 -16.948  1.00 10.00      A   
ATOM     52  CG  GLN    10      23.965   3.409 -17.359  1.00 10.00      A   
ATOM     53  CD  GLN    10      23.758   3.301 -18.857  1.00 10.00      A   
ATOM     54  OE1 GLN    10      24.668   3.565 -19.645  1.00 10.00      A   
ATOM     55  NE2 GLN    10      22.563   2.908 -19.259  1.00 10.00      A   
ATOM     56 HE21 GLN    10      21.886   2.710 -18.580  1.00 10.00      A   
ATOM     57 HE22 GLN    10      22.400   2.826 -20.226  1.00 10.00      A   
ATOM     58  C   GLN    10      24.884   1.904 -14.832  1.00 10.00      A   
ATOM     59  O   GLN    10      23.872   2.082 -14.152  1.00 10.00      A   
ATOM     60  N   ARG    11      25.403   0.700 -15.065  1.00 10.00      A   
ATOM     61  HN  ARG    11      26.220   0.627 -15.607  1.00 10.00      A   
ATOM     62  CA  ARG    11      24.783  -0.516 -14.544  1.00 10.00      A   
ATOM     63  CB  ARG    11      25.478  -1.771 -15.082  1.00 10.00      A   
ATOM     64  CG  ARG    11      25.477  -1.870 -16.600  1.00 10.00      A   
ATOM     65  CD  ARG    11      25.624  -3.305 -17.076  1.00 10.00      A   
ATOM     66  NE  ARG    11      26.890  -3.904 -16.660  1.00 10.00      A   
ATOM     67  HE  ARG    11      26.979  -4.151 -15.711  1.00 10.00      A   
ATOM     68  CZ  ARG    11      27.922  -4.123 -17.478  1.00 10.00      A   
ATOM     69  NH1 ARG    11      27.845  -3.793 -18.763  1.00 10.00      A   
ATOM     70 HH11 ARG    11      26.978  -3.354 -19.142  1.00 10.00      A   
ATOM     71 HH12 ARG    11      28.655  -3.968 -19.401  1.00 10.00      A   
ATOM     72  NH2 ARG    11      29.027  -4.687 -17.014  1.00 10.00      A   
ATOM     73 HH21 ARG    11      29.833  -4.865 -17.652  1.00 10.00      A   
ATOM     74 HH22 ARG    11      29.094  -4.957 -16.009  1.00 10.00      A   
ATOM     75  C   ARG    11      24.769  -0.523 -13.018  1.00 10.00      A   
ATOM     76  O   ARG    11      23.808  -0.971 -12.400  1.00 10.00      A   
ATOM     77  N   ILE    12      25.833   0.003 -12.418  1.00 10.00      A   
ATOM     78  HN  ILE    12      26.559   0.363 -12.967  1.00 10.00      A   
ATOM     79  CA  ILE    12      25.944   0.064 -10.963  1.00 10.00      A   
ATOM     80  CB  ILE    12      27.297   0.675 -10.527  1.00 10.00      A   
ATOM     81  CG1 ILE    12      28.470  -0.089 -11.152  1.00 10.00      A   
ATOM     82  CG2 ILE    12      27.422   0.714  -9.009  1.00 10.00      A   
ATOM     83  CD1 ILE    12      28.618  -1.514 -10.665  1.00 10.00      A   
ATOM     84  C   ILE    12      24.807   0.902 -10.379  1.00 10.00      A   
ATOM     85  O   ILE    12      24.196   0.534  -9.373  1.00 10.00      A   
ATOM     86  N   ARG    13      24.521   2.022 -11.032  1.00 10.00      A   
ATOM     87  HN  ARG    13      25.040   2.253 -11.834  1.00 10.00      A   
ATOM     88  CA  ARG    13      23.458   2.916 -10.595  1.00 10.00      A   
ATOM     89  CB  ARG    13      23.466   4.195 -11.431  1.00 10.00      A   
ATOM     90  CG  ARG    13      24.733   5.026 -11.305  1.00 10.00      A   
ATOM     91  CD  ARG    13      24.688   5.932 -10.086  1.00 10.00      A   
ATOM     92  NE  ARG    13      25.502   5.418  -8.985  1.00 10.00      A   
ATOM     93  HE  ARG    13      25.517   4.446  -8.853  1.00 10.00      A   
ATOM     94  CZ  ARG    13      26.214   6.191  -8.161  1.00 10.00      A   
ATOM     95  NH1 ARG    13      26.211   7.511  -8.313  1.00 10.00      A   
ATOM     96 HH11 ARG    13      26.769   8.114  -7.669  1.00 10.00      A   
ATOM     97 HH12 ARG    13      25.654   7.949  -9.073  1.00 10.00      A   
ATOM     98  NH2 ARG    13      26.927   5.646  -7.184  1.00 10.00      A   
ATOM     99 HH21 ARG    13      26.941   4.611  -7.048  1.00 10.00      A   
ATOM    100 HH22 ARG    13      27.484   6.254  -6.544  1.00 10.00      A   
ATOM    101  C   ARG    13      22.099   2.234 -10.716  1.00 10.00      A   
ATOM    102  O   ARG    13      21.232   2.407  -9.859  1.00 10.00      A   
ATOM    103  N   LEU    14      21.929   1.452 -11.779  1.00 10.00      A   
ATOM    104  HN  LEU    14      22.667   1.350 -12.419  1.00 10.00      A   
ATOM    105  CA  LEU    14      20.677   0.740 -12.020  1.00 10.00      A   
ATOM    106  CB  LEU    14      20.693   0.067 -13.395  1.00 10.00      A   
ATOM    107  CG  LEU    14      21.047   0.962 -14.586  1.00 10.00      A   
ATOM    108  CD1 LEU    14      21.058   0.157 -15.875  1.00 10.00      A   
ATOM    109  CD2 LEU    14      20.085   2.139 -14.691  1.00 10.00      A   
ATOM    110  C   LEU    14      20.414  -0.296 -10.932  1.00 10.00      A   
ATOM    111  O   LEU    14      19.307  -0.385 -10.400  1.00 10.00      A   
ATOM    112  N   LEU    15      21.444  -1.069 -10.597  1.00 10.00      A   
ATOM    113  HN  LEU    15      22.302  -0.953 -11.064  1.00 10.00      A   
ATOM    114  CA  LEU    15      21.331  -2.095  -9.565  1.00 10.00      A   
ATOM    115  CB  LEU    15      22.654  -2.845  -9.417  1.00 10.00      A   
ATOM    116  CG  LEU    15      23.247  -3.436 -10.693  1.00 10.00      A   
ATOM    117  CD1 LEU    15      24.594  -4.070 -10.398  1.00 10.00      A   
ATOM    118  CD2 LEU    15      22.296  -4.449 -11.309  1.00 10.00      A   
ATOM    119  C   LEU    15      20.957  -1.468  -8.231  1.00 10.00      A   
ATOM    120  O   LEU    15      20.111  -1.989  -7.503  1.00 10.00      A   
ATOM    121  N   LEU    16      21.596  -0.344  -7.918  1.00 10.00      A   
ATOM    122  HN  LEU    16      22.267   0.013  -8.541  1.00 10.00      A   
ATOM    123  CA  LEU    16      21.331   0.366  -6.678  1.00 10.00      A   
ATOM    124  CB  LEU    16      22.268   1.569  -6.532  1.00 10.00      A   
ATOM    125  CG  LEU    16      23.711   1.259  -6.125  1.00 10.00      A   
ATOM    126  CD1 LEU    16      24.615   2.450  -6.405  1.00 10.00      A   
ATOM    127  CD2 LEU    16      23.778   0.876  -4.654  1.00 10.00      A   
ATOM    128  C   LEU    16      19.879   0.817  -6.626  1.00 10.00      A   
ATOM    129  O   LEU    16      19.215   0.672  -5.602  1.00 10.00      A   
ATOM    130  N   ALA    17      19.391   1.341  -7.747  1.00 10.00      A   
ATOM    131  HN  ALA    17      19.978   1.414  -8.534  1.00 10.00      A   
ATOM    132  CA  ALA    17      18.014   1.812  -7.847  1.00 10.00      A   
ATOM    133  CB  ALA    17      17.764   2.421  -9.217  1.00 10.00      A   
ATOM    134  C   ALA    17      17.032   0.678  -7.576  1.00 10.00      A   
ATOM    135  O   ALA    17      16.039   0.860  -6.870  1.00 10.00      A   
ATOM    136  N   LEU    18      17.329  -0.494  -8.129  1.00 10.00      A   
ATOM    137  HN  LEU    18      18.140  -0.568  -8.679  1.00 10.00      A   
ATOM    138  CA  LEU    18      16.485  -1.670  -7.946  1.00 10.00      A   
ATOM    139  CB  LEU    18      17.062  -2.862  -8.715  1.00 10.00      A   
ATOM    140  CG  LEU    18      17.016  -2.780 -10.241  1.00 10.00      A   
ATOM    141  CD1 LEU    18      17.969  -3.794 -10.856  1.00 10.00      A   
ATOM    142  CD2 LEU    18      15.601  -3.011 -10.746  1.00 10.00      A   
ATOM    143  C   LEU    18      16.364  -2.023  -6.468  1.00 10.00      A   
ATOM    144  O   LEU    18      15.263  -2.240  -5.956  1.00 10.00      A   
ATOM    145  N   LEU    19      17.503  -2.061  -5.785  1.00 10.00      A   
ATOM    146  HN  LEU    19      18.347  -1.866  -6.251  1.00 10.00      A   
ATOM    147  CA  LEU    19      17.537  -2.390  -4.365  1.00 10.00      A   
ATOM    148  CB  LEU    19      18.968  -2.672  -3.903  1.00 10.00      A   
ATOM    149  CG  LEU    19      19.614  -3.941  -4.464  1.00 10.00      A   
ATOM    150  CD1 LEU    19      21.001  -4.139  -3.875  1.00 10.00      A   
ATOM    151  CD2 LEU    19      18.738  -5.154  -4.194  1.00 10.00      A   
ATOM    152  C   LEU    19      16.902  -1.293  -3.516  1.00 10.00      A   
ATOM    153  O   LEU    19      16.227  -1.576  -2.523  1.00 10.00      A   
ATOM    154  N   PHE    20      17.118  -0.041  -3.905  1.00 10.00      A   
ATOM    155  HN  PHE    20      17.676   0.129  -4.699  1.00 10.00      A   
ATOM    156  CA  PHE    20      16.551   1.087  -3.178  1.00 10.00      A   
ATOM    157  CB  PHE    20      17.103   2.417  -3.695  1.00 10.00      A   
ATOM    158  CG  PHE    20      18.340   2.883  -2.978  1.00 10.00      A   
ATOM    159  CD1 PHE    20      19.546   2.998  -3.647  1.00 10.00      A   
ATOM    160  CD2 PHE    20      18.292   3.208  -1.632  1.00 10.00      A   
ATOM    161  CE1 PHE    20      20.684   3.426  -2.990  1.00 10.00      A   
ATOM    162  CE2 PHE    20      19.427   3.638  -0.966  1.00 10.00      A   
ATOM    163  CZ  PHE    20      20.625   3.746  -1.648  1.00 10.00      A   
ATOM    164  C   PHE    20      15.031   1.067  -3.263  1.00 10.00      A   
ATOM    165  O   PHE    20      14.343   1.338  -2.277  1.00 10.00      A   
ATOM    166  N   GLY    21      14.515   0.735  -4.443  1.00 10.00      A   
ATOM    167  HN  GLY    21      15.119   0.542  -5.197  1.00 10.00      A   
ATOM    168  CA  GLY    21      13.081   0.668  -4.635  1.00 10.00      A   
ATOM    169  C   GLY    21      12.455  -0.421  -3.789  1.00 10.00      A   
ATOM    170  O   GLY    21      11.368  -0.246  -3.241  1.00 10.00      A   
ATOM    171  N   ALA    22      13.158  -1.542  -3.662  1.00 10.00      A   
ATOM    172  HN  ALA    22      14.028  -1.615  -4.117  1.00 10.00      A   
ATOM    173  CA  ALA    22      12.672  -2.673  -2.872  1.00 10.00      A   
ATOM    174  CB  ALA    22      13.602  -3.866  -3.027  1.00 10.00      A   
ATOM    175  C   ALA    22      12.523  -2.297  -1.399  1.00 10.00      A   
ATOM    176  O   ALA    22      11.711  -2.877  -0.677  1.00 10.00      A   
ATOM    177  N   CYS    23      13.301  -1.314  -0.957  1.00 10.00      A   
ATOM    178  HN  CYS    23      13.924  -0.882  -1.580  1.00 10.00      A   
ATOM    179  CA  CYS    23      13.247  -0.860   0.427  1.00 10.00      A   
ATOM    180  CB  CYS    23      14.447   0.033   0.747  1.00 10.00      A   
ATOM    181  SG  CYS    23      16.050  -0.744   0.440  1.00 10.00      A   
ATOM    182  HG  CYS    23      15.889  -1.659  -0.511  1.00 10.00      A   
ATOM    183  C   CYS    23      11.941  -0.119   0.711  1.00 10.00      A   
ATOM    184  O   CYS    23      11.518  -0.002   1.862  1.00 10.00      A   
ATOM    185  N   GLY    24      11.292   0.359  -0.346  1.00 10.00      A   
ATOM    186  HN  GLY    24      11.661   0.213  -1.246  1.00 10.00      A   
ATOM    187  CA  GLY    24      10.044   1.084  -0.190  1.00 10.00      A   
ATOM    188  C   GLY    24       8.896   0.185   0.229  1.00 10.00      A   
ATOM    189  O   GLY    24       7.870   0.660   0.717  1.00 10.00      A   
ATOM    190  N   THR    25       9.070  -1.118   0.049  1.00 10.00      A   
ATOM    191  HN  THR    25       9.909  -1.441  -0.345  1.00 10.00      A   
ATOM    192  CA  THR    25       8.044  -2.080   0.412  1.00 10.00      A   
ATOM    193  CB  THR    25       8.350  -3.455  -0.206  1.00 10.00      A   
ATOM    194  OG1 THR    25       8.834  -3.275  -1.547  1.00 10.00      A   
ATOM    195  HG1 THR    25       8.419  -2.492  -1.933  1.00 10.00      A   
ATOM    196  CG2 THR    25       7.098  -4.315  -0.236  1.00 10.00      A   
ATOM    197  C   THR    25       7.934  -2.222   1.929  1.00 10.00      A   
ATOM    198  O   THR    25       6.892  -2.606   2.456  1.00 10.00      A   
ATOM    199  N   LEU    26       9.005  -1.877   2.632  1.00 10.00      A   
ATOM    200  HN  LEU    26       9.796  -1.534   2.163  1.00 10.00      A   
ATOM    201  CA  LEU    26       9.032  -1.983   4.087  1.00 10.00      A   
ATOM    202  CB  LEU    26      10.476  -1.980   4.593  1.00 10.00      A   
ATOM    203  CG  LEU    26      11.399  -3.051   4.007  1.00 10.00      A   
ATOM    204  CD1 LEU    26      12.847  -2.762   4.370  1.00 10.00      A   
ATOM    205  CD2 LEU    26      10.990  -4.433   4.492  1.00 10.00      A   
ATOM    206  C   LEU    26       8.240  -0.856   4.745  1.00 10.00      A   
ATOM    207  O   LEU    26       7.991  -0.880   5.950  1.00 10.00      A   
ATOM    208  N   ALA    27       7.826   0.116   3.943  1.00 10.00      A   
ATOM    209  HN  ALA    27       8.030   0.064   2.986  1.00 10.00      A   
ATOM    210  CA  ALA    27       7.071   1.258   4.448  1.00 10.00      A   
ATOM    211  CB  ALA    27       7.220   2.441   3.505  1.00 10.00      A   
ATOM    212  C   ALA    27       5.596   0.914   4.647  1.00 10.00      A   
ATOM    213  O   ALA    27       4.803   1.748   5.089  1.00 10.00      A   
ATOM    214  N   PHE    28       5.229  -0.314   4.316  1.00 10.00      A   
ATOM    215  HN  PHE    28       5.901  -0.938   3.969  1.00 10.00      A   
ATOM    216  CA  PHE    28       3.852  -0.754   4.466  1.00 10.00      A   
ATOM    217  CB  PHE    28       3.485  -1.777   3.387  1.00 10.00      A   
ATOM    218  CG  PHE    28       3.471  -1.203   1.998  1.00 10.00      A   
ATOM    219  CD1 PHE    28       4.334  -1.682   1.026  1.00 10.00      A   
ATOM    220  CD2 PHE    28       2.597  -0.183   1.663  1.00 10.00      A   
ATOM    221  CE1 PHE    28       4.327  -1.154  -0.251  1.00 10.00      A   
ATOM    222  CE2 PHE    28       2.583   0.351   0.389  1.00 10.00      A   
ATOM    223  CZ  PHE    28       3.450  -0.137  -0.570  1.00 10.00      A   
ATOM    224  C   PHE    28       3.597  -1.308   5.866  1.00 10.00      A   
ATOM    225  O   PHE    28       4.506  -1.839   6.508  1.00 10.00      A   
ATOM    226  N   SER    29       2.352  -1.186   6.321  1.00 10.00      A   
ATOM    227  HN  SER    29       1.680  -0.760   5.743  1.00 10.00      A   
ATOM    228  CA  SER    29       1.936  -1.649   7.650  1.00 10.00      A   
ATOM    229  CB  SER    29       0.439  -1.434   7.881  1.00 10.00      A   
ATOM    230  OG  SER    29       0.149  -0.051   8.010  1.00 10.00      A   
ATOM    231  HG  SER    29       0.863   0.380   8.499  1.00 10.00      A   
ATOM    232  C   SER    29       2.369  -3.083   8.009  1.00 10.00      A   
ATOM    233  O   SER    29       2.824  -3.307   9.130  1.00 10.00      A   
ATOM    234  N   PRO    30       2.233  -4.083   7.094  1.00 10.00      A   
ATOM    235  CA  PRO    30       2.646  -5.470   7.375  1.00 10.00      A   
ATOM    236  CB  PRO    30       2.500  -6.184   6.023  1.00 10.00      A   
ATOM    237  CG  PRO    30       2.300  -5.099   5.018  1.00 10.00      A   
ATOM    238  CD  PRO    30       1.640  -3.973   5.753  1.00 10.00      A   
ATOM    239  C   PRO    30       4.094  -5.568   7.873  1.00 10.00      A   
ATOM    240  O   PRO    30       4.466  -6.524   8.553  1.00 10.00      A   
ATOM    241  N   TYR    31       4.903  -4.575   7.532  1.00 10.00      A   
ATOM    242  HN  TYR    31       4.550  -3.837   6.990  1.00 10.00      A   
ATOM    243  CA  TYR    31       6.295  -4.542   7.952  1.00 10.00      A   
ATOM    244  CB  TYR    31       7.204  -4.215   6.762  1.00 10.00      A   
ATOM    245  CG  TYR    31       6.963  -5.084   5.546  1.00 10.00      A   
ATOM    246  CD1 TYR    31       6.057  -4.701   4.566  1.00 10.00      A   
ATOM    247  CD2 TYR    31       7.640  -6.285   5.378  1.00 10.00      A   
ATOM    248  CE1 TYR    31       5.830  -5.487   3.454  1.00 10.00      A   
ATOM    249  CE2 TYR    31       7.418  -7.078   4.267  1.00 10.00      A   
ATOM    250  CZ  TYR    31       6.513  -6.674   3.310  1.00 10.00      A   
ATOM    251  OH  TYR    31       6.289  -7.461   2.203  1.00 10.00      A   
ATOM    252  HH  TYR    31       6.071  -8.357   2.488  1.00 10.00      A   
ATOM    253  C   TYR    31       6.469  -3.496   9.047  1.00 10.00      A   
ATOM    254  O   TYR    31       7.158  -3.730  10.042  1.00 10.00      A   
ATOM    255  N   ASP    32       5.813  -2.352   8.851  1.00 10.00      A   
ATOM    256  HN  ASP    32       5.278  -2.252   8.032  1.00 10.00      A   
ATOM    257  CA  ASP    32       5.854  -1.231   9.792  1.00 10.00      A   
ATOM    258  CB  ASP    32       5.214  -1.568  11.145  1.00 10.00      A   
ATOM    259  CG  ASP    32       4.954  -0.327  11.981  1.00 10.00      A   
ATOM    260  OD1 ASP    32       4.447   0.670  11.425  1.00 10.00      A   
ATOM    261  OD2 ASP    32       5.251  -0.339  13.197  1.00 10.00      A   
ATOM    262  C   ASP    32       7.264  -0.678   9.967  1.00 10.00      A   
ATOM    263  O   ASP    32       7.831  -0.710  11.060  1.00 10.00      A   
ATOM    264  N   VAL    33       7.835  -0.195   8.875  1.00 10.00      A   
ATOM    265  HN  VAL    33       7.348  -0.231   8.024  1.00 10.00      A   
ATOM    266  CA  VAL    33       9.169   0.380   8.898  1.00 10.00      A   
ATOM    267  CB  VAL    33      10.212  -0.536   8.217  1.00 10.00      A   
ATOM    268  CG1 VAL    33      11.616  -0.006   8.449  1.00 10.00      A   
ATOM    269  CG2 VAL    33      10.095  -1.970   8.714  1.00 10.00      A   
ATOM    270  C   VAL    33       9.157   1.739   8.206  1.00 10.00      A   
ATOM    271  O   VAL    33       9.474   1.848   7.021  1.00 10.00      A   
ATOM    272  N   TRP    34       8.772   2.771   8.952  1.00 10.00      A   
ATOM    273  HN  TRP    34       8.514   2.617   9.885  1.00 10.00      A   
ATOM    274  CA  TRP    34       8.712   4.127   8.412  1.00 10.00      A   
ATOM    275  CB  TRP    34       8.002   5.123   9.348  1.00 10.00      A   
ATOM    276  CG  TRP    34       8.582   5.237  10.729  1.00 10.00      A   
ATOM    277  CD1 TRP    34       8.276   4.468  11.812  1.00 10.00      A   
ATOM    278  CD2 TRP    34       9.557   6.188  11.176  1.00 10.00      A   
ATOM    279  NE1 TRP    34       9.006   4.873  12.902  1.00 10.00      A   
ATOM    280  HE1 TRP    34       8.964   4.473  13.798  1.00 10.00      A   
ATOM    281  CE2 TRP    34       9.799   5.927  12.539  1.00 10.00      A   
ATOM    282  CE3 TRP    34      10.254   7.229  10.557  1.00 10.00      A   
ATOM    283  CZ2 TRP    34      10.706   6.669  13.293  1.00 10.00      A   
ATOM    284  CZ3 TRP    34      11.153   7.964  11.307  1.00 10.00      A   
ATOM    285  CH2 TRP    34      11.371   7.682  12.659  1.00 10.00      A   
ATOM    286  C   TRP    34      10.049   4.670   7.868  1.00 10.00      A   
ATOM    287  O   TRP    34      10.049   5.342   6.835  1.00 10.00      A   
ATOM    288  N   PRO    35      11.213   4.398   8.516  1.00 10.00      A   
ATOM    289  CA  PRO    35      12.507   4.895   8.022  1.00 10.00      A   
ATOM    290  CB  PRO    35      13.522   4.379   9.049  1.00 10.00      A   
ATOM    291  CG  PRO    35      12.719   4.085  10.265  1.00 10.00      A   
ATOM    292  CD  PRO    35      11.380   3.634   9.768  1.00 10.00      A   
ATOM    293  C   PRO    35      12.851   4.361   6.631  1.00 10.00      A   
ATOM    294  O   PRO    35      13.682   4.932   5.924  1.00 10.00      A   
ATOM    295  N   ALA    36      12.198   3.274   6.238  1.00 10.00      A   
ATOM    296  HN  ALA    36      11.525   2.880   6.833  1.00 10.00      A   
ATOM    297  CA  ALA    36      12.438   2.663   4.936  1.00 10.00      A   
ATOM    298  CB  ALA    36      11.761   1.308   4.843  1.00 10.00      A   
ATOM    299  C   ALA    36      11.974   3.573   3.805  1.00 10.00      A   
ATOM    300  O   ALA    36      12.502   3.512   2.693  1.00 10.00      A   
ATOM    301  N   ALA    37      10.989   4.422   4.098  1.00 10.00      A   
ATOM    302  HN  ALA    37      10.612   4.422   5.005  1.00 10.00      A   
ATOM    303  CA  ALA    37      10.456   5.354   3.108  1.00 10.00      A   
ATOM    304  CB  ALA    37       9.140   5.942   3.591  1.00 10.00      A   
ATOM    305  C   ALA    37      11.464   6.464   2.830  1.00 10.00      A   
ATOM    306  O   ALA    37      11.428   7.113   1.784  1.00 10.00      A   
ATOM    307  N   ILE    38      12.362   6.675   3.781  1.00 10.00      A   
ATOM    308  HN  ILE    38      12.330   6.127   4.594  1.00 10.00      A   
ATOM    309  CA  ILE    38      13.393   7.692   3.651  1.00 10.00      A   
ATOM    310  CB  ILE    38      13.906   8.148   5.035  1.00 10.00      A   
ATOM    311  CG1 ILE    38      12.728   8.492   5.954  1.00 10.00      A   
ATOM    312  CG2 ILE    38      14.837   9.343   4.892  1.00 10.00      A   
ATOM    313  CD1 ILE    38      13.119   8.714   7.400  1.00 10.00      A   
ATOM    314  C   ILE    38      14.560   7.136   2.842  1.00 10.00      A   
ATOM    315  O   ILE    38      15.063   7.787   1.928  1.00 10.00      A   
ATOM    316  N   ILE    39      14.953   5.912   3.173  1.00 10.00      A   
ATOM    317  HN  ILE    39      14.485   5.447   3.899  1.00 10.00      A   
ATOM    318  CA  ILE    39      16.060   5.235   2.508  1.00 10.00      A   
ATOM    319  CB  ILE    39      16.299   3.847   3.136  1.00 10.00      A   
ATOM    320  CG1 ILE    39      16.619   3.991   4.627  1.00 10.00      A   
ATOM    321  CG2 ILE    39      17.418   3.111   2.414  1.00 10.00      A   
ATOM    322  CD1 ILE    39      16.412   2.726   5.428  1.00 10.00      A   
ATOM    323  C   ILE    39      15.813   5.073   1.008  1.00 10.00      A   
ATOM    324  O   ILE    39      16.680   5.392   0.193  1.00 10.00      A   
ATOM    325  N   SER    40      14.625   4.596   0.654  1.00 10.00      A   
ATOM    326  HN  SER    40      13.964   4.396   1.349  1.00 10.00      A   
ATOM    327  CA  SER    40      14.268   4.375  -0.742  1.00 10.00      A   
ATOM    328  CB  SER    40      12.846   3.819  -0.836  1.00 10.00      A   
ATOM    329  OG  SER    40      12.037   4.329   0.211  1.00 10.00      A   
ATOM    330  HG  SER    40      12.121   3.762   0.989  1.00 10.00      A   
ATOM    331  C   SER    40      14.410   5.648  -1.575  1.00 10.00      A   
ATOM    332  O   SER    40      15.077   5.649  -2.615  1.00 10.00      A   
ATOM    333  N   LEU    41      13.802   6.732  -1.100  1.00 10.00      A   
ATOM    334  HN  LEU    41      13.305   6.669  -0.256  1.00 10.00      A   
ATOM    335  CA  LEU    41      13.850   8.010  -1.801  1.00 10.00      A   
ATOM    336  CB  LEU    41      12.848   8.995  -1.203  1.00 10.00      A   
ATOM    337  CG  LEU    41      11.373   8.653  -1.404  1.00 10.00      A   
ATOM    338  CD1 LEU    41      10.488   9.649  -0.675  1.00 10.00      A   
ATOM    339  CD2 LEU    41      11.031   8.610  -2.886  1.00 10.00      A   
ATOM    340  C   LEU    41      15.256   8.602  -1.808  1.00 10.00      A   
ATOM    341  O   LEU    41      15.682   9.194  -2.803  1.00 10.00      A   
ATOM    342  N   MET    42      15.976   8.435  -0.698  1.00 10.00      A   
ATOM    343  HN  MET    42      15.574   7.964   0.068  1.00 10.00      A   
ATOM    344  CA  MET    42      17.344   8.940  -0.580  1.00 10.00      A   
ATOM    345  CB  MET    42      17.951   8.554   0.770  1.00 10.00      A   
ATOM    346  CG  MET    42      17.743   9.579   1.870  1.00 10.00      A   
ATOM    347  SD  MET    42      18.515   9.095   3.427  1.00 10.00      A   
ATOM    348  CE  MET    42      20.247   9.117   2.968  1.00 10.00      A   
ATOM    349  C   MET    42      18.219   8.389  -1.697  1.00 10.00      A   
ATOM    350  O   MET    42      19.072   9.092  -2.242  1.00 10.00      A   
ATOM    351  N   GLY    43      17.999   7.125  -2.032  1.00 10.00      A   
ATOM    352  HN  GLY    43      17.308   6.615  -1.556  1.00 10.00      A   
ATOM    353  CA  GLY    43      18.766   6.491  -3.080  1.00 10.00      A   
ATOM    354  C   GLY    43      18.521   7.117  -4.435  1.00 10.00      A   
ATOM    355  O   GLY    43      19.458   7.548  -5.100  1.00 10.00      A   
ATOM    356  N   LEU    44      17.255   7.197  -4.827  1.00 10.00      A   
ATOM    357  HN  LEU    44      16.552   6.876  -4.224  1.00 10.00      A   
ATOM    358  CA  LEU    44      16.878   7.761  -6.120  1.00 10.00      A   
ATOM    359  CB  LEU    44      15.357   7.705  -6.301  1.00 10.00      A   
ATOM    360  CG  LEU    44      14.807   8.289  -7.605  1.00 10.00      A   
ATOM    361  CD1 LEU    44      15.275   7.472  -8.799  1.00 10.00      A   
ATOM    362  CD2 LEU    44      13.289   8.365  -7.564  1.00 10.00      A   
ATOM    363  C   LEU    44      17.372   9.198  -6.275  1.00 10.00      A   
ATOM    364  O   LEU    44      17.936   9.566  -7.307  1.00 10.00      A   
ATOM    365  N   GLN    45      17.179   9.996  -5.239  1.00 10.00      A   
ATOM    366  HN  GLN    45      16.744   9.639  -4.431  1.00 10.00      A   
ATOM    367  CA  GLN    45      17.586  11.394  -5.266  1.00 10.00      A   
ATOM    368  CB  GLN    45      17.060  12.115  -4.022  1.00 10.00      A   
ATOM    369  CG  GLN    45      16.902  13.617  -4.183  1.00 10.00      A   
ATOM    370  CD  GLN    45      16.092  14.002  -5.409  1.00 10.00      A   
ATOM    371  OE1 GLN    45      15.270  13.232  -5.901  1.00 10.00      A   
ATOM    372  NE2 GLN    45      16.312  15.212  -5.905  1.00 10.00      A   
ATOM    373 HE21 GLN    45      16.969  15.778  -5.456  1.00 10.00      A   
ATOM    374 HE22 GLN    45      15.795  15.486  -6.688  1.00 10.00      A   
ATOM    375  C   GLN    45      19.103  11.550  -5.387  1.00 10.00      A   
ATOM    376  O   GLN    45      19.589  12.456  -6.063  1.00 10.00      A   
ATOM    377  N   ALA    46      19.845  10.658  -4.742  1.00 10.00      A   
ATOM    378  HN  ALA    46      19.402   9.949  -4.226  1.00 10.00      A   
ATOM    379  CA  ALA    46      21.302  10.713  -4.774  1.00 10.00      A   
ATOM    380  CB  ALA    46      21.888  10.045  -3.543  1.00 10.00      A   
ATOM    381  C   ALA    46      21.873  10.090  -6.045  1.00 10.00      A   
ATOM    382  O   ALA    46      22.893  10.545  -6.567  1.00 10.00      A   
ATOM    383  N   LEU    47      21.213   9.057  -6.547  1.00 10.00      A   
ATOM    384  HN  LEU    47      20.399   8.740  -6.091  1.00 10.00      A   
ATOM    385  CA  LEU    47      21.667   8.370  -7.752  1.00 10.00      A   
ATOM    386  CB  LEU    47      20.913   7.055  -7.951  1.00 10.00      A   
ATOM    387  CG  LEU    47      21.180   5.953  -6.923  1.00 10.00      A   
ATOM    388  CD1 LEU    47      20.288   4.751  -7.188  1.00 10.00      A   
ATOM    389  CD2 LEU    47      22.644   5.549  -6.934  1.00 10.00      A   
ATOM    390  C   LEU    47      21.515   9.242  -8.992  1.00 10.00      A   
ATOM    391  O   LEU    47      22.223   9.052  -9.976  1.00 10.00      A   
ATOM    392  N   THR    48      20.608  10.205  -8.938  1.00 10.00      A   
ATOM    393  HN  THR    48      20.083  10.326  -8.118  1.00 10.00      A   
ATOM    394  CA  THR    48      20.366  11.089 -10.072  1.00 10.00      A   
ATOM    395  CB  THR    48      18.879  11.477 -10.154  1.00 10.00      A   
ATOM    396  OG1 THR    48      18.466  12.043  -8.903  1.00 10.00      A   
ATOM    397  HG1 THR    48      18.049  11.355  -8.364  1.00 10.00      A   
ATOM    398  CG2 THR    48      18.031  10.251 -10.452  1.00 10.00      A   
ATOM    399  C   THR    48      21.221  12.356 -10.000  1.00 10.00      A   
ATOM    400  O   THR    48      20.950  13.339 -10.694  1.00 10.00      A   
ATOM    401  N   PHE    49      22.257  12.328  -9.170  1.00 10.00      A   
ATOM    402  HN  PHE    49      22.429  11.519  -8.644  1.00 10.00      A   
ATOM    403  CA  PHE    49      23.139  13.477  -9.013  1.00 10.00      A   
ATOM    404  CB  PHE    49      23.681  13.565  -7.583  1.00 10.00      A   
ATOM    405  CG  PHE    49      22.734  14.197  -6.602  1.00 10.00      A   
ATOM    406  CD1 PHE    49      21.846  15.179  -7.009  1.00 10.00      A   
ATOM    407  CD2 PHE    49      22.738  13.816  -5.270  1.00 10.00      A   
ATOM    408  CE1 PHE    49      20.982  15.768  -6.107  1.00 10.00      A   
ATOM    409  CE2 PHE    49      21.876  14.400  -4.362  1.00 10.00      A   
ATOM    410  CZ  PHE    49      20.997  15.377  -4.782  1.00 10.00      A   
ATOM    411  C   PHE    49      24.294  13.458 -10.009  1.00 10.00      A   
ATOM    412  O   PHE    49      25.028  12.469 -10.113  1.00 10.00      A   
ATOM    413  N   ASN    50      24.429  14.562 -10.740  1.00 10.00      A   
ATOM    414  HN  ASN    50      23.785  15.289 -10.607  1.00 10.00      A   
ATOM    415  CA  ASN    50      25.490  14.751 -11.732  1.00 10.00      A   
ATOM    416  CB  ASN    50      26.865  14.911 -11.080  1.00 10.00      A   
ATOM    417  CG  ASN    50      27.915  15.393 -12.064  1.00 10.00      A   
ATOM    418  OD1 ASN    50      27.639  16.231 -12.929  1.00 10.00      A   
ATOM    419  ND2 ASN    50      29.123  14.866 -11.948  1.00 10.00      A   
ATOM    420 HD21 ASN    50      29.276  14.201 -11.242  1.00 10.00      A   
ATOM    421 HD22 ASN    50      29.818  15.160 -12.574  1.00 10.00      A   
ATOM    422  C   ASN    50      25.522  13.682 -12.825  1.00 10.00      A   
ATOM    423  O   ASN    50      26.390  12.807 -12.828  1.00 10.00      A   
ATOM    424  N   ARG    51      24.560  13.753 -13.740  1.00 10.00      A   
ATOM    425  HN  ARG    51      23.878  14.452 -13.660  1.00 10.00      A   
ATOM    426  CA  ARG    51      24.482  12.829 -14.867  1.00 10.00      A   
ATOM    427  CB  ARG    51      24.228  11.372 -14.459  1.00 10.00      A   
ATOM    428  CG  ARG    51      23.277  11.172 -13.294  1.00 10.00      A   
ATOM    429  CD  ARG    51      23.701   9.969 -12.466  1.00 10.00      A   
ATOM    430  NE  ARG    51      24.942  10.222 -11.728  1.00 10.00      A   
ATOM    431  HE  ARG    51      24.982  11.047 -11.188  1.00 10.00      A   
ATOM    432  CZ  ARG    51      26.011   9.423 -11.750  1.00 10.00      A   
ATOM    433  NH1 ARG    51      26.002   8.309 -12.476  1.00 10.00      A   
ATOM    434 HH11 ARG    51      25.158   8.052 -13.036  1.00 10.00      A   
ATOM    435 HH12 ARG    51      26.842   7.686 -12.496  1.00 10.00      A   
ATOM    436  NH2 ARG    51      27.089   9.745 -11.041  1.00 10.00      A   
ATOM    437 HH21 ARG    51      27.938   9.121 -11.050  1.00 10.00      A   
ATOM    438 HH22 ARG    51      27.101  10.619 -10.470  1.00 10.00      A   
ATOM    439  C   ARG    51      23.480  13.318 -15.907  1.00 10.00      A   
ATOM    440  O   ARG    51      22.741  14.277 -15.662  1.00 10.00      A   
ATOM    441  N   ARG    52      23.474  12.678 -17.068  1.00 10.00      A   
ATOM    442  HN  ARG    52      24.078  11.912 -17.195  1.00 10.00      A   
ATOM    443  CA  ARG    52      22.582  13.062 -18.154  1.00 10.00      A   
ATOM    444  CB  ARG    52      23.074  12.478 -19.484  1.00 10.00      A   
ATOM    445  CG  ARG    52      24.378  13.089 -19.977  1.00 10.00      A   
ATOM    446  CD  ARG    52      25.207  12.088 -20.765  1.00 10.00      A   
ATOM    447  NE  ARG    52      24.579  11.719 -22.034  1.00 10.00      A   
ATOM    448  HE  ARG    52      24.118  12.435 -22.533  1.00 10.00      A   
ATOM    449  CZ  ARG    52      24.601  10.488 -22.549  1.00 10.00      A   
ATOM    450  NH1 ARG    52      25.218   9.502 -21.903  1.00 10.00      A   
ATOM    451 HH11 ARG    52      25.690   9.684 -20.993  1.00 10.00      A   
ATOM    452 HH12 ARG    52      25.235   8.539 -22.310  1.00 10.00      A   
ATOM    453  NH2 ARG    52      24.020  10.245 -23.718  1.00 10.00      A   
ATOM    454 HH21 ARG    52      23.545  11.013 -24.243  1.00 10.00      A   
ATOM    455 HH22 ARG    52      24.039   9.280 -24.120  1.00 10.00      A   
ATOM    456  C   ARG    52      21.147  12.627 -17.878  1.00 10.00      A   
ATOM    457  O   ARG    52      20.915  11.571 -17.282  1.00 10.00      A   
ATOM    458  N   PRO    53      20.166  13.443 -18.304  1.00 10.00      A   
ATOM    459  CA  PRO    53      18.736  13.149 -18.118  1.00 10.00      A   
ATOM    460  CB  PRO    53      18.043  14.249 -18.924  1.00 10.00      A   
ATOM    461  CG  PRO    53      19.017  15.374 -18.926  1.00 10.00      A   
ATOM    462  CD  PRO    53      20.376  14.739 -18.978  1.00 10.00      A   
ATOM    463  C   PRO    53      18.355  11.777 -18.668  1.00 10.00      A   
ATOM    464  O   PRO    53      17.541  11.063 -18.080  1.00 10.00      A   
ATOM    465  N   LEU    54      18.969  11.406 -19.787  1.00 10.00      A   
ATOM    466  HN  LEU    54      19.613  12.018 -20.199  1.00 10.00      A   
ATOM    467  CA  LEU    54      18.703  10.118 -20.420  1.00 10.00      A   
ATOM    468  CB  LEU    54      19.424  10.022 -21.766  1.00 10.00      A   
ATOM    469  CG  LEU    54      19.058  11.096 -22.795  1.00 10.00      A   
ATOM    470  CD1 LEU    54      19.893  10.936 -24.053  1.00 10.00      A   
ATOM    471  CD2 LEU    54      17.573  11.048 -23.123  1.00 10.00      A   
ATOM    472  C   LEU    54      19.117   8.964 -19.511  1.00 10.00      A   
ATOM    473  O   LEU    54      18.537   7.879 -19.558  1.00 10.00      A   
ATOM    474  N   GLN    55      20.123   9.210 -18.682  1.00 10.00      A   
ATOM    475  HN  GLN    55      20.539  10.096 -18.690  1.00 10.00      A   
ATOM    476  CA  GLN    55      20.607   8.208 -17.748  1.00 10.00      A   
ATOM    477  CB  GLN    55      22.074   8.469 -17.405  1.00 10.00      A   
ATOM    478  CG  GLN    55      23.024   8.296 -18.579  1.00 10.00      A   
ATOM    479  CD  GLN    55      24.371   8.947 -18.338  1.00 10.00      A   
ATOM    480  OE1 GLN    55      24.466   9.991 -17.692  1.00 10.00      A   
ATOM    481  NE2 GLN    55      25.419   8.332 -18.854  1.00 10.00      A   
ATOM    482 HE21 GLN    55      25.268   7.503 -19.358  1.00 10.00      A   
ATOM    483 HE22 GLN    55      26.305   8.722 -18.702  1.00 10.00      A   
ATOM    484  C   GLN    55      19.758   8.245 -16.485  1.00 10.00      A   
ATOM    485  O   GLN    55      19.423   7.206 -15.917  1.00 10.00      A   
ATOM    486  N   SER    56      19.408   9.457 -16.069  1.00 10.00      A   
ATOM    487  HN  SER    56      19.722  10.240 -16.573  1.00 10.00      A   
ATOM    488  CA  SER    56      18.585   9.667 -14.886  1.00 10.00      A   
ATOM    489  CB  SER    56      18.398  11.170 -14.654  1.00 10.00      A   
ATOM    490  OG  SER    56      17.869  11.445 -13.370  1.00 10.00      A   
ATOM    491  HG  SER    56      16.985  11.822 -13.459  1.00 10.00      A   
ATOM    492  C   SER    56      17.230   8.977 -15.051  1.00 10.00      A   
ATOM    493  O   SER    56      16.736   8.322 -14.128  1.00 10.00      A   
ATOM    494  N   ALA    57      16.642   9.116 -16.237  1.00 10.00      A   
ATOM    495  HN  ALA    57      17.081   9.660 -16.928  1.00 10.00      A   
ATOM    496  CA  ALA    57      15.355   8.498 -16.531  1.00 10.00      A   
ATOM    497  CB  ALA    57      14.887   8.886 -17.925  1.00 10.00      A   
ATOM    498  C   ALA    57      15.447   6.981 -16.402  1.00 10.00      A   
ATOM    499  O   ALA    57      14.531   6.334 -15.893  1.00 10.00      A   
ATOM    500  N   ALA    58      16.568   6.423 -16.850  1.00 10.00      A   
ATOM    501  HN  ALA    58      17.263   6.996 -17.237  1.00 10.00      A   
ATOM    502  CA  ALA    58      16.794   4.985 -16.775  1.00 10.00      A   
ATOM    503  CB  ALA    58      18.048   4.603 -17.545  1.00 10.00      A   
ATOM    504  C   ALA    58      16.899   4.539 -15.320  1.00 10.00      A   
ATOM    505  O   ALA    58      16.421   3.465 -14.953  1.00 10.00      A   
ATOM    506  N   ILE    59      17.529   5.373 -14.497  1.00 10.00      A   
ATOM    507  HN  ILE    59      17.898   6.208 -14.855  1.00 10.00      A   
ATOM    508  CA  ILE    59      17.684   5.081 -13.076  1.00 10.00      A   
ATOM    509  CB  ILE    59      18.594   6.112 -12.373  1.00 10.00      A   
ATOM    510  CG1 ILE    59      19.994   6.093 -12.990  1.00 10.00      A   
ATOM    511  CG2 ILE    59      18.669   5.833 -10.878  1.00 10.00      A   
ATOM    512  CD1 ILE    59      20.873   7.235 -12.535  1.00 10.00      A   
ATOM    513  C   ILE    59      16.318   5.067 -12.400  1.00 10.00      A   
ATOM    514  O   ILE    59      15.992   4.139 -11.660  1.00 10.00      A   
ATOM    515  N   GLY    60      15.517   6.089 -12.684  1.00 10.00      A   
ATOM    516  HN  GLY    60      15.837   6.797 -13.291  1.00 10.00      A   
ATOM    517  CA  GLY    60      14.187   6.178 -12.109  1.00 10.00      A   
ATOM    518  C   GLY    60      13.324   5.001 -12.512  1.00 10.00      A   
ATOM    519  O   GLY    60      12.530   4.497 -11.716  1.00 10.00      A   
ATOM    520  N   PHE    61      13.491   4.562 -13.753  1.00 10.00      A   
ATOM    521  HN  PHE    61      14.132   5.022 -14.336  1.00 10.00      A   
ATOM    522  CA  PHE    61      12.745   3.431 -14.281  1.00 10.00      A   
ATOM    523  CB  PHE    61      13.044   3.259 -15.773  1.00 10.00      A   
ATOM    524  CG  PHE    61      12.174   2.249 -16.472  1.00 10.00      A   
ATOM    525  CD1 PHE    61      10.820   2.490 -16.655  1.00 10.00      A   
ATOM    526  CD2 PHE    61      12.708   1.063 -16.949  1.00 10.00      A   
ATOM    527  CE1 PHE    61      10.019   1.566 -17.300  1.00 10.00      A   
ATOM    528  CE2 PHE    61      11.912   0.136 -17.594  1.00 10.00      A   
ATOM    529  CZ  PHE    61      10.565   0.389 -17.770  1.00 10.00      A   
ATOM    530  C   PHE    61      13.101   2.157 -13.517  1.00 10.00      A   
ATOM    531  O   PHE    61      12.223   1.381 -13.139  1.00 10.00      A   
ATOM    532  N   CYS    62      14.394   1.958 -13.277  1.00 10.00      A   
ATOM    533  HN  CYS    62      15.046   2.617 -13.595  1.00 10.00      A   
ATOM    534  CA  CYS    62      14.867   0.787 -12.550  1.00 10.00      A   
ATOM    535  CB  CYS    62      16.383   0.644 -12.683  1.00 10.00      A   
ATOM    536  SG  CYS    62      16.959   0.541 -14.392  1.00 10.00      A   
ATOM    537  HG  CYS    62      16.792   1.734 -14.952  1.00 10.00      A   
ATOM    538  C   CYS    62      14.460   0.864 -11.083  1.00 10.00      A   
ATOM    539  O   CYS    62      14.154  -0.152 -10.460  1.00 10.00      A   
ATOM    540  N   TRP    63      14.463   2.075 -10.538  1.00 10.00      A   
ATOM    541  HN  TRP    63      14.752   2.843 -11.078  1.00 10.00      A   
ATOM    542  CA  TRP    63      14.067   2.288  -9.152  1.00 10.00      A   
ATOM    543  CB  TRP    63      14.225   3.765  -8.784  1.00 10.00      A   
ATOM    544  CG  TRP    63      14.050   4.059  -7.325  1.00 10.00      A   
ATOM    545  CD1 TRP    63      14.996   3.958  -6.345  1.00 10.00      A   
ATOM    546  CD2 TRP    63      12.855   4.512  -6.683  1.00 10.00      A   
ATOM    547  NE1 TRP    63      14.461   4.323  -5.133  1.00 10.00      A   
ATOM    548  HE1 TRP    63      14.942   4.337  -4.276  1.00 10.00      A   
ATOM    549  CE2 TRP    63      13.146   4.666  -5.315  1.00 10.00      A   
ATOM    550  CE3 TRP    63      11.566   4.803  -7.135  1.00 10.00      A   
ATOM    551  CZ2 TRP    63      12.194   5.099  -4.396  1.00 10.00      A   
ATOM    552  CZ3 TRP    63      10.623   5.231  -6.224  1.00 10.00      A   
ATOM    553  CH2 TRP    63      10.942   5.376  -4.871  1.00 10.00      A   
ATOM    554  C   TRP    63      12.619   1.848  -8.976  1.00 10.00      A   
ATOM    555  O   TRP    63      12.275   1.146  -8.020  1.00 10.00      A   
ATOM    556  N   GLY    64      11.783   2.249  -9.929  1.00 10.00      A   
ATOM    557  HN  GLY    64      12.124   2.808 -10.660  1.00 10.00      A   
ATOM    558  CA  GLY    64      10.384   1.878  -9.900  1.00 10.00      A   
ATOM    559  C   GLY    64      10.212   0.387 -10.103  1.00 10.00      A   
ATOM    560  O   GLY    64       9.332  -0.231  -9.507  1.00 10.00      A   
ATOM    561  N   PHE    65      11.071  -0.189 -10.939  1.00 10.00      A   
ATOM    562  HN  PHE    65      11.740   0.371 -11.392  1.00 10.00      A   
ATOM    563  CA  PHE    65      11.043  -1.621 -11.222  1.00 10.00      A   
ATOM    564  CB  PHE    65      12.182  -1.987 -12.177  1.00 10.00      A   
ATOM    565  CG  PHE    65      11.742  -2.683 -13.433  1.00 10.00      A   
ATOM    566  CD1 PHE    65      11.146  -1.972 -14.464  1.00 10.00      A   
ATOM    567  CD2 PHE    65      11.932  -4.047 -13.586  1.00 10.00      A   
ATOM    568  CE1 PHE    65      10.748  -2.611 -15.623  1.00 10.00      A   
ATOM    569  CE2 PHE    65      11.536  -4.691 -14.741  1.00 10.00      A   
ATOM    570  CZ  PHE    65      10.943  -3.972 -15.761  1.00 10.00      A   
ATOM    571  C   PHE    65      11.171  -2.426  -9.930  1.00 10.00      A   
ATOM    572  O   PHE    65      10.465  -3.416  -9.726  1.00 10.00      A   
ATOM    573  N   GLY    66      12.073  -1.988  -9.062  1.00 10.00      A   
ATOM    574  HN  GLY    66      12.614  -1.198  -9.287  1.00 10.00      A   
ATOM    575  CA  GLY    66      12.272  -2.660  -7.797  1.00 10.00      A   
ATOM    576  C   GLY    66      11.195  -2.295  -6.796  1.00 10.00      A   
ATOM    577  O   GLY    66      10.761  -3.135  -6.010  1.00 10.00      A   
ATOM    578  N   LEU    67      10.757  -1.041  -6.839  1.00 10.00      A   
ATOM    579  HN  LEU    67      11.146  -0.422  -7.499  1.00 10.00      A   
ATOM    580  CA  LEU    67       9.725  -0.547  -5.932  1.00 10.00      A   
ATOM    581  CB  LEU    67       9.520   0.957  -6.133  1.00 10.00      A   
ATOM    582  CG  LEU    67       8.437   1.616  -5.272  1.00 10.00      A   
ATOM    583  CD1 LEU    67       8.962   1.927  -3.881  1.00 10.00      A   
ATOM    584  CD2 LEU    67       7.900   2.870  -5.946  1.00 10.00      A   
ATOM    585  C   LEU    67       8.404  -1.284  -6.136  1.00 10.00      A   
ATOM    586  O   LEU    67       7.804  -1.785  -5.181  1.00 10.00      A   
ATOM    587  N   PHE    68       7.961  -1.358  -7.382  1.00 10.00      A   
ATOM    588  HN  PHE    68       8.495  -0.954  -8.105  1.00 10.00      A   
ATOM    589  CA  PHE    68       6.707  -2.020  -7.711  1.00 10.00      A   
ATOM    590  CB  PHE    68       6.181  -1.537  -9.067  1.00 10.00      A   
ATOM    591  CG  PHE    68       5.755  -0.094  -9.077  1.00 10.00      A   
ATOM    592  CD1 PHE    68       6.514   0.867  -9.723  1.00 10.00      A   
ATOM    593  CD2 PHE    68       4.595   0.304  -8.434  1.00 10.00      A   
ATOM    594  CE1 PHE    68       6.128   2.193  -9.730  1.00 10.00      A   
ATOM    595  CE2 PHE    68       4.201   1.630  -8.435  1.00 10.00      A   
ATOM    596  CZ  PHE    68       4.970   2.577  -9.084  1.00 10.00      A   
ATOM    597  C   PHE    68       6.857  -3.539  -7.703  1.00 10.00      A   
ATOM    598  O   PHE    68       5.871  -4.264  -7.560  1.00 10.00      A   
ATOM    599  N   GLY    69       8.100  -4.005  -7.831  1.00 10.00      A   
ATOM    600  HN  GLY    69       8.837  -3.366  -7.924  1.00 10.00      A   
ATOM    601  CA  GLY    69       8.383  -5.437  -7.843  1.00 10.00      A   
ATOM    602  C   GLY    69       7.811  -6.166  -6.641  1.00 10.00      A   
ATOM    603  O   GLY    69       7.158  -7.199  -6.784  1.00 10.00      A   
ATOM    604  N   SER    70       8.060  -5.639  -5.455  1.00 10.00      A   
ATOM    605  HN  SER    70       8.616  -4.833  -5.393  1.00 10.00      A   
ATOM    606  CA  SER    70       7.549  -6.243  -4.234  1.00 10.00      A   
ATOM    607  CB  SER    70       8.654  -6.307  -3.179  1.00 10.00      A   
ATOM    608  OG  SER    70       9.569  -5.233  -3.335  1.00 10.00      A   
ATOM    609  HG  SER    70       9.376  -4.548  -2.673  1.00 10.00      A   
ATOM    610  C   SER    70       6.356  -5.457  -3.705  1.00 10.00      A   
ATOM    611  O   SER    70       5.723  -5.849  -2.725  1.00 10.00      A   
ATOM    612  N   GLY    71       6.052  -4.353  -4.373  1.00 10.00      A   
ATOM    613  HN  GLY    71       6.585  -4.108  -5.156  1.00 10.00      A   
ATOM    614  CA  GLY    71       4.953  -3.508  -3.959  1.00 10.00      A   
ATOM    615  C   GLY    71       3.603  -3.998  -4.442  1.00 10.00      A   
ATOM    616  O   GLY    71       2.645  -4.035  -3.672  1.00 10.00      A   
ATOM    617  N   ILE    72       3.519  -4.377  -5.712  1.00 10.00      A   
ATOM    618  HN  ILE    72       4.321  -4.353  -6.280  1.00 10.00      A   
ATOM    619  CA  ILE    72       2.257  -4.842  -6.283  1.00 10.00      A   
ATOM    620  CB  ILE    72       1.688  -3.858  -7.332  1.00 10.00      A   
ATOM    621  CG1 ILE    72       2.782  -3.405  -8.305  1.00 10.00      A   
ATOM    622  CG2 ILE    72       1.030  -2.667  -6.653  1.00 10.00      A   
ATOM    623  CD1 ILE    72       2.259  -2.674  -9.521  1.00 10.00      A   
ATOM    624  C   ILE    72       2.382  -6.221  -6.917  1.00 10.00      A   
ATOM    625  O   ILE    72       1.738  -6.508  -7.920  1.00 10.00      A   
ATOM    626  N   ASN    73       3.185  -7.089  -6.319  1.00 10.00      A   
ATOM    627  HN  ASN    73       3.663  -6.824  -5.505  1.00 10.00      A   
ATOM    628  CA  ASN    73       3.366  -8.441  -6.850  1.00 10.00      A   
ATOM    629  CB  ASN    73       4.577  -9.130  -6.212  1.00 10.00      A   
ATOM    630  CG  ASN    73       4.360  -9.484  -4.751  1.00 10.00      A   
ATOM    631  OD1 ASN    73       3.965  -8.642  -3.947  1.00 10.00      A   
ATOM    632  ND2 ASN    73       4.610 -10.737  -4.401  1.00 10.00      A   
ATOM    633 HD21 ASN    73       4.917 -11.359  -5.095  1.00 10.00      A   
ATOM    634 HD22 ASN    73       4.478 -10.993  -3.465  1.00 10.00      A   
ATOM    635  C   ASN    73       2.112  -9.284  -6.626  1.00 10.00      A   
ATOM    636  O   ASN    73       1.939 -10.343  -7.231  1.00 10.00      A   
ATOM    637  N   TRP    74       1.233  -8.790  -5.763  1.00 10.00      A   
ATOM    638  HN  TRP    74       1.426  -7.933  -5.330  1.00 10.00      A   
ATOM    639  CA  TRP    74      -0.004  -9.481  -5.433  1.00 10.00      A   
ATOM    640  CB  TRP    74      -0.576  -8.962  -4.109  1.00 10.00      A   
ATOM    641  CG  TRP    74      -0.521  -7.470  -3.965  1.00 10.00      A   
ATOM    642  CD1 TRP    74       0.477  -6.740  -3.387  1.00 10.00      A   
ATOM    643  CD2 TRP    74      -1.505  -6.524  -4.402  1.00 10.00      A   
ATOM    644  NE1 TRP    74       0.177  -5.403  -3.441  1.00 10.00      A   
ATOM    645  HE1 TRP    74       0.742  -4.674  -3.092  1.00 10.00      A   
ATOM    646  CE2 TRP    74      -1.035  -5.243  -4.060  1.00 10.00      A   
ATOM    647  CE3 TRP    74      -2.735  -6.636  -5.056  1.00 10.00      A   
ATOM    648  CZ2 TRP    74      -1.754  -4.083  -4.341  1.00 10.00      A   
ATOM    649  CZ3 TRP    74      -3.448  -5.484  -5.335  1.00 10.00      A   
ATOM    650  CH2 TRP    74      -2.955  -4.224  -4.980  1.00 10.00      A   
ATOM    651  C   TRP    74      -1.047  -9.380  -6.544  1.00 10.00      A   
ATOM    652  O   TRP    74      -2.040 -10.109  -6.531  1.00 10.00      A   
ATOM    653  N   VAL    75      -0.820  -8.496  -7.516  1.00 10.00      A   
ATOM    654  HN  VAL    75      -0.003  -7.948  -7.487  1.00 10.00      A   
ATOM    655  CA  VAL    75      -1.767  -8.320  -8.624  1.00 10.00      A   
ATOM    656  CB  VAL    75      -1.439  -7.108  -9.523  1.00 10.00      A   
ATOM    657  CG1 VAL    75      -1.415  -5.821  -8.714  1.00 10.00      A   
ATOM    658  CG2 VAL    75      -0.131  -7.307 -10.275  1.00 10.00      A   
ATOM    659  C   VAL    75      -1.892  -9.584  -9.472  1.00 10.00      A   
ATOM    660  O   VAL    75      -2.857  -9.746 -10.223  1.00 10.00      A   
ATOM    661  N   TYR    76      -0.916 -10.478  -9.332  1.00 10.00      A   
ATOM    662  HN  TYR    76      -0.176 -10.280  -8.720  1.00 10.00      A   
ATOM    663  CA  TYR    76      -0.908 -11.740 -10.059  1.00 10.00      A   
ATOM    664  CB  TYR    76       0.338 -12.554  -9.681  1.00 10.00      A   
ATOM    665  CG  TYR    76       0.392 -13.936 -10.296  1.00 10.00      A   
ATOM    666  CD1 TYR    76       0.791 -14.117 -11.615  1.00 10.00      A   
ATOM    667  CD2 TYR    76       0.040 -15.061  -9.559  1.00 10.00      A   
ATOM    668  CE1 TYR    76       0.838 -15.376 -12.179  1.00 10.00      A   
ATOM    669  CE2 TYR    76       0.087 -16.323 -10.117  1.00 10.00      A   
ATOM    670  CZ  TYR    76       0.484 -16.474 -11.428  1.00 10.00      A   
ATOM    671  OH  TYR    76       0.532 -17.732 -11.988  1.00 10.00      A   
ATOM    672  HH  TYR    76      -0.259 -18.227 -11.737  1.00 10.00      A   
ATOM    673  C   TYR    76      -2.169 -12.541  -9.748  1.00 10.00      A   
ATOM    674  O   TYR    76      -2.738 -13.192 -10.624  1.00 10.00      A   
ATOM    675  N   VAL    77      -2.609 -12.466  -8.496  1.00 10.00      A   
ATOM    676  HN  VAL    77      -2.118 -11.909  -7.852  1.00 10.00      A   
ATOM    677  CA  VAL    77      -3.800 -13.182  -8.048  1.00 10.00      A   
ATOM    678  CB  VAL    77      -4.023 -13.015  -6.529  1.00 10.00      A   
ATOM    679  CG1 VAL    77      -5.181 -13.880  -6.052  1.00 10.00      A   
ATOM    680  CG2 VAL    77      -2.753 -13.354  -5.765  1.00 10.00      A   
ATOM    681  C   VAL    77      -5.039 -12.707  -8.801  1.00 10.00      A   
ATOM    682  O   VAL    77      -5.880 -13.512  -9.194  1.00 10.00      A   
ATOM    683  N   SER    78      -5.131 -11.402  -9.022  1.00 10.00      A   
ATOM    684  HN  SER    78      -4.405 -10.815  -8.723  1.00 10.00      A   
ATOM    685  CA  SER    78      -6.268 -10.824  -9.722  1.00 10.00      A   
ATOM    686  CB  SER    78      -6.183  -9.292  -9.697  1.00 10.00      A   
ATOM    687  OG  SER    78      -7.434  -8.694  -9.991  1.00 10.00      A   
ATOM    688  HG  SER    78      -7.903  -8.504  -9.167  1.00 10.00      A   
ATOM    689  C   SER    78      -6.320 -11.339 -11.158  1.00 10.00      A   
ATOM    690  O   SER    78      -7.337 -11.879 -11.598  1.00 10.00      A   
ATOM    691  N   ILE    79      -5.204 -11.211 -11.866  1.00 10.00      A   
ATOM    692  HN  ILE    79      -4.415 -10.805 -11.444  1.00 10.00      A   
ATOM    693  CA  ILE    79      -5.119 -11.651 -13.256  1.00 10.00      A   
ATOM    694  CB  ILE    79      -3.758 -11.287 -13.883  1.00 10.00      A   
ATOM    695  CG1 ILE    79      -3.396  -9.837 -13.548  1.00 10.00      A   
ATOM    696  CG2 ILE    79      -3.795 -11.493 -15.391  1.00 10.00      A   
ATOM    697  CD1 ILE    79      -1.988  -9.441 -13.939  1.00 10.00      A   
ATOM    698  C   ILE    79      -5.346 -13.158 -13.380  1.00 10.00      A   
ATOM    699  O   ILE    79      -5.993 -13.625 -14.320  1.00 10.00      A   
ATOM    700  N   ALA    80      -4.837 -13.912 -12.414  1.00 10.00      A   
ATOM    701  HN  ALA    80      -4.346 -13.482 -11.678  1.00 10.00      A   
ATOM    702  CA  ALA    80      -4.968 -15.365 -12.420  1.00 10.00      A   
ATOM    703  CB  ALA    80      -3.961 -15.999 -11.474  1.00 10.00      A   
ATOM    704  C   ALA    80      -6.384 -15.827 -12.083  1.00 10.00      A   
ATOM    705  O   ALA    80      -6.705 -17.006 -12.224  1.00 10.00      A   
ATOM    706  N   THR    81      -7.232 -14.910 -11.637  1.00 10.00      A   
ATOM    707  HN  THR    81      -6.934 -13.981 -11.537  1.00 10.00      A   
ATOM    708  CA  THR    81      -8.601 -15.268 -11.291  1.00 10.00      A   
ATOM    709  CB  THR    81      -8.946 -14.892  -9.835  1.00 10.00      A   
ATOM    710  OG1 THR    81      -7.853 -15.246  -8.974  1.00 10.00      A   
ATOM    711  HG1 THR    81      -7.080 -14.704  -9.195  1.00 10.00      A   
ATOM    712  CG2 THR    81     -10.194 -15.634  -9.376  1.00 10.00      A   
ATOM    713  C   THR    81      -9.614 -14.633 -12.249  1.00 10.00      A   
ATOM    714  O   THR    81     -10.583 -15.275 -12.658  1.00 10.00      A   
ATOM    715  N   PHE    82      -9.390 -13.375 -12.605  1.00 10.00      A   
ATOM    716  HN  PHE    82      -8.601 -12.907 -12.249  1.00 10.00      A   
ATOM    717  CA  PHE    82     -10.292 -12.668 -13.505  1.00 10.00      A   
ATOM    718  CB  PHE    82     -10.344 -11.177 -13.161  1.00 10.00      A   
ATOM    719  CG  PHE    82     -11.339 -10.399 -13.977  1.00 10.00      A   
ATOM    720  CD1 PHE    82     -12.695 -10.490 -13.711  1.00 10.00      A   
ATOM    721  CD2 PHE    82     -10.917  -9.581 -15.014  1.00 10.00      A   
ATOM    722  CE1 PHE    82     -13.612  -9.779 -14.461  1.00 10.00      A   
ATOM    723  CE2 PHE    82     -11.829  -8.867 -15.768  1.00 10.00      A   
ATOM    724  CZ  PHE    82     -13.179  -8.967 -15.491  1.00 10.00      A   
ATOM    725  C   PHE    82      -9.898 -12.861 -14.965  1.00 10.00      A   
ATOM    726  O   PHE    82     -10.748 -13.114 -15.818  1.00 10.00      A   
ATOM    727  N   GLY    83      -8.607 -12.736 -15.243  1.00 10.00      A   
ATOM    728  HN  GLY    83      -7.978 -12.537 -14.518  1.00 10.00      A   
ATOM    729  CA  GLY    83      -8.113 -12.888 -16.597  1.00 10.00      A   
ATOM    730  C   GLY    83      -8.310 -14.289 -17.137  1.00 10.00      A   
ATOM    731  O   GLY    83      -8.945 -14.475 -18.176  1.00 10.00      A   
ATOM    732  N   GLY    84      -7.776 -15.274 -16.430  1.00 10.00      A   
ATOM    733  HN  GLY    84      -7.285 -15.064 -15.607  1.00 10.00      A   
ATOM    734  CA  GLY    84      -7.905 -16.652 -16.867  1.00 10.00      A   
ATOM    735  C   GLY    84      -6.889 -16.999 -17.936  1.00 10.00      A   
ATOM    736  O   GLY    84      -7.079 -17.929 -18.720  1.00 10.00      A   
ATOM    737  N   MET    85      -5.806 -16.240 -17.967  1.00 10.00      A   
ATOM    738  HN  MET    85      -5.715 -15.517 -17.313  1.00 10.00      A   
ATOM    739  CA  MET    85      -4.745 -16.455 -18.936  1.00 10.00      A   
ATOM    740  CB  MET    85      -4.051 -15.125 -19.262  1.00 10.00      A   
ATOM    741  CG  MET    85      -4.971 -14.052 -19.827  1.00 10.00      A   
ATOM    742  SD  MET    85      -5.755 -14.534 -21.381  1.00 10.00      A   
ATOM    743  CE  MET    85      -4.344 -14.563 -22.488  1.00 10.00      A   
ATOM    744  C   MET    85      -3.732 -17.453 -18.381  1.00 10.00      A   
ATOM    745  O   MET    85      -3.749 -17.753 -17.184  1.00 10.00      A   
ATOM    746  N   PRO    86      -2.867 -18.014 -19.244  1.00 10.00      A   
ATOM    747  CA  PRO    86      -1.832 -18.964 -18.817  1.00 10.00      A   
ATOM    748  CB  PRO    86      -1.089 -19.295 -20.115  1.00 10.00      A   
ATOM    749  CG  PRO    86      -2.059 -18.977 -21.197  1.00 10.00      A   
ATOM    750  CD  PRO    86      -2.852 -17.805 -20.701  1.00 10.00      A   
ATOM    751  C   PRO    86      -0.866 -18.329 -17.818  1.00 10.00      A   
ATOM    752  O   PRO    86      -0.672 -17.111 -17.824  1.00 10.00      A   
ATOM    753  N   GLY    87      -0.257 -19.168 -16.981  1.00 10.00      A   
ATOM    754  HN  GLY    87      -0.445 -20.130 -17.053  1.00 10.00      A   
ATOM    755  CA  GLY    87       0.684 -18.700 -15.970  1.00 10.00      A   
ATOM    756  C   GLY    87       1.716 -17.707 -16.488  1.00 10.00      A   
ATOM    757  O   GLY    87       1.780 -16.579 -15.995  1.00 10.00      A   
ATOM    758  N   PRO    88       2.542 -18.095 -17.482  1.00 10.00      A   
ATOM    759  CA  PRO    88       3.570 -17.212 -18.055  1.00 10.00      A   
ATOM    760  CB  PRO    88       4.098 -17.997 -19.267  1.00 10.00      A   
ATOM    761  CG  PRO    88       3.141 -19.127 -19.462  1.00 10.00      A   
ATOM    762  CD  PRO    88       2.571 -19.424 -18.110  1.00 10.00      A   
ATOM    763  C   PRO    88       3.015 -15.857 -18.502  1.00 10.00      A   
ATOM    764  O   PRO    88       3.666 -14.825 -18.337  1.00 10.00      A   
ATOM    765  N   VAL    89       1.806 -15.866 -19.053  1.00 10.00      A   
ATOM    766  HN  VAL    89       1.324 -16.713 -19.131  1.00 10.00      A   
ATOM    767  CA  VAL    89       1.173 -14.641 -19.524  1.00 10.00      A   
ATOM    768  CB  VAL    89      -0.070 -14.935 -20.393  1.00 10.00      A   
ATOM    769  CG1 VAL    89      -0.663 -13.648 -20.954  1.00 10.00      A   
ATOM    770  CG2 VAL    89       0.284 -15.892 -21.521  1.00 10.00      A   
ATOM    771  C   VAL    89       0.791 -13.744 -18.348  1.00 10.00      A   
ATOM    772  O   VAL    89       1.018 -12.534 -18.379  1.00 10.00      A   
ATOM    773  N   ASN    90       0.233 -14.353 -17.306  1.00 10.00      A   
ATOM    774  HN  ASN    90       0.091 -15.324 -17.340  1.00 10.00      A   
ATOM    775  CA  ASN    90      -0.174 -13.616 -16.111  1.00 10.00      A   
ATOM    776  CB  ASN    90      -0.836 -14.546 -15.090  1.00 10.00      A   
ATOM    777  CG  ASN    90      -2.116 -15.181 -15.590  1.00 10.00      A   
ATOM    778  OD1 ASN    90      -2.867 -14.582 -16.356  1.00 10.00      A   
ATOM    779  ND2 ASN    90      -2.376 -16.404 -15.151  1.00 10.00      A   
ATOM    780 HD21 ASN    90      -1.739 -16.819 -14.535  1.00 10.00      A   
ATOM    781 HD22 ASN    90      -3.187 -16.849 -15.479  1.00 10.00      A   
ATOM    782  C   ASN    90       1.033 -12.950 -15.468  1.00 10.00      A   
ATOM    783  O   ASN    90       0.979 -11.784 -15.081  1.00 10.00      A   
ATOM    784  N   ILE    91       2.124 -13.701 -15.364  1.00 10.00      A   
ATOM    785  HN  ILE    91       2.098 -14.629 -15.689  1.00 10.00      A   
ATOM    786  CA  ILE    91       3.355 -13.190 -14.776  1.00 10.00      A   
ATOM    787  CB  ILE    91       4.445 -14.279 -14.702  1.00 10.00      A   
ATOM    788  CG1 ILE    91       3.957 -15.459 -13.857  1.00 10.00      A   
ATOM    789  CG2 ILE    91       5.733 -13.707 -14.125  1.00 10.00      A   
ATOM    790  CD1 ILE    91       4.866 -16.666 -13.906  1.00 10.00      A   
ATOM    791  C   ILE    91       3.877 -12.006 -15.583  1.00 10.00      A   
ATOM    792  O   ILE    91       4.269 -10.979 -15.022  1.00 10.00      A   
ATOM    793  N   PHE    92       3.860 -12.151 -16.902  1.00 10.00      A   
ATOM    794  HN  PHE    92       3.532 -12.991 -17.287  1.00 10.00      A   
ATOM    795  CA  PHE    92       4.321 -11.100 -17.792  1.00 10.00      A   
ATOM    796  CB  PHE    92       4.270 -11.573 -19.248  1.00 10.00      A   
ATOM    797  CG  PHE    92       4.817 -10.579 -20.232  1.00 10.00      A   
ATOM    798  CD1 PHE    92       6.172 -10.292 -20.267  1.00 10.00      A   
ATOM    799  CD2 PHE    92       3.976  -9.934 -21.122  1.00 10.00      A   
ATOM    800  CE1 PHE    92       6.678  -9.378 -21.172  1.00 10.00      A   
ATOM    801  CE2 PHE    92       4.474  -9.020 -22.028  1.00 10.00      A   
ATOM    802  CZ  PHE    92       5.828  -8.740 -22.055  1.00 10.00      A   
ATOM    803  C   PHE    92       3.484  -9.839 -17.610  1.00 10.00      A   
ATOM    804  O   PHE    92       4.018  -8.731 -17.573  1.00 10.00      A   
ATOM    805  N   LEU    93       2.175 -10.021 -17.468  1.00 10.00      A   
ATOM    806  HN  LEU    93       1.815 -10.936 -17.492  1.00 10.00      A   
ATOM    807  CA  LEU    93       1.257  -8.903 -17.285  1.00 10.00      A   
ATOM    808  CB  LEU    93      -0.199  -9.376 -17.322  1.00 10.00      A   
ATOM    809  CG  LEU    93      -0.717  -9.858 -18.679  1.00 10.00      A   
ATOM    810  CD1 LEU    93      -2.136 -10.395 -18.552  1.00 10.00      A   
ATOM    811  CD2 LEU    93      -0.652  -8.740 -19.710  1.00 10.00      A   
ATOM    812  C   LEU    93       1.543  -8.138 -15.994  1.00 10.00      A   
ATOM    813  O   LEU    93       1.322  -6.928 -15.919  1.00 10.00      A   
ATOM    814  N   VAL    94       2.028  -8.847 -14.981  1.00 10.00      A   
ATOM    815  HN  VAL    94       2.162  -9.813 -15.094  1.00 10.00      A   
ATOM    816  CA  VAL    94       2.360  -8.225 -13.703  1.00 10.00      A   
ATOM    817  CB  VAL    94       2.728  -9.281 -12.635  1.00 10.00      A   
ATOM    818  CG1 VAL    94       3.175  -8.614 -11.338  1.00 10.00      A   
ATOM    819  CG2 VAL    94       1.553 -10.210 -12.377  1.00 10.00      A   
ATOM    820  C   VAL    94       3.529  -7.259 -13.878  1.00 10.00      A   
ATOM    821  O   VAL    94       3.442  -6.086 -13.509  1.00 10.00      A   
ATOM    822  N   VAL    95       4.609  -7.758 -14.469  1.00 10.00      A   
ATOM    823  HN  VAL    95       4.600  -8.695 -14.763  1.00 10.00      A   
ATOM    824  CA  VAL    95       5.800  -6.951 -14.700  1.00 10.00      A   
ATOM    825  CB  VAL    95       6.966  -7.811 -15.235  1.00 10.00      A   
ATOM    826  CG1 VAL    95       8.232  -6.978 -15.390  1.00 10.00      A   
ATOM    827  CG2 VAL    95       7.218  -8.998 -14.315  1.00 10.00      A   
ATOM    828  C   VAL    95       5.495  -5.835 -15.695  1.00 10.00      A   
ATOM    829  O   VAL    95       5.941  -4.701 -15.531  1.00 10.00      A   
ATOM    830  N   LEU    96       4.708  -6.166 -16.710  1.00 10.00      A   
ATOM    831  HN  LEU    96       4.375  -7.091 -16.773  1.00 10.00      A   
ATOM    832  CA  LEU    96       4.330  -5.210 -17.742  1.00 10.00      A   
ATOM    833  CB  LEU    96       3.508  -5.905 -18.831  1.00 10.00      A   
ATOM    834  CG  LEU    96       3.311  -5.125 -20.132  1.00 10.00      A   
ATOM    835  CD1 LEU    96       4.630  -4.982 -20.878  1.00 10.00      A   
ATOM    836  CD2 LEU    96       2.269  -5.804 -21.007  1.00 10.00      A   
ATOM    837  C   LEU    96       3.558  -4.028 -17.151  1.00 10.00      A   
ATOM    838  O   LEU    96       3.801  -2.873 -17.513  1.00 10.00      A   
ATOM    839  N   LEU    97       2.634  -4.321 -16.240  1.00 10.00      A   
ATOM    840  HN  LEU    97       2.477  -5.264 -16.002  1.00 10.00      A   
ATOM    841  CA  LEU    97       1.839  -3.281 -15.592  1.00 10.00      A   
ATOM    842  CB  LEU    97       0.739  -3.910 -14.734  1.00 10.00      A   
ATOM    843  CG  LEU    97      -0.077  -2.954 -13.858  1.00 10.00      A   
ATOM    844  CD1 LEU    97      -0.943  -2.036 -14.711  1.00 10.00      A   
ATOM    845  CD2 LEU    97      -0.924  -3.731 -12.861  1.00 10.00      A   
ATOM    846  C   LEU    97       2.731  -2.396 -14.730  1.00 10.00      A   
ATOM    847  O   LEU    97       2.650  -1.167 -14.785  1.00 10.00      A   
ATOM    848  N   ALA    98       3.596  -3.035 -13.951  1.00 10.00      A   
ATOM    849  HN  ALA    98       3.615  -4.016 -13.964  1.00 10.00      A   
ATOM    850  CA  ALA    98       4.516  -2.322 -13.077  1.00 10.00      A   
ATOM    851  CB  ALA    98       5.300  -3.311 -12.227  1.00 10.00      A   
ATOM    852  C   ALA    98       5.462  -1.441 -13.891  1.00 10.00      A   
ATOM    853  O   ALA    98       5.796  -0.325 -13.485  1.00 10.00      A   
ATOM    854  N   ALA    99       5.883  -1.952 -15.045  1.00 10.00      A   
ATOM    855  HN  ALA    99       5.587  -2.853 -15.302  1.00 10.00      A   
ATOM    856  CA  ALA    99       6.784  -1.224 -15.931  1.00 10.00      A   
ATOM    857  CB  ALA    99       7.176  -2.087 -17.122  1.00 10.00      A   
ATOM    858  C   ALA    99       6.157   0.085 -16.398  1.00 10.00      A   
ATOM    859  O   ALA    99       6.846   1.095 -16.546  1.00 10.00      A   
ATOM    860  N   TYR   100       4.848   0.070 -16.623  1.00 10.00      A   
ATOM    861  HN  TYR   100       4.346  -0.763 -16.489  1.00 10.00      A   
ATOM    862  CA  TYR   100       4.142   1.266 -17.061  1.00 10.00      A   
ATOM    863  CB  TYR   100       2.705   0.941 -17.485  1.00 10.00      A   
ATOM    864  CG  TYR   100       1.969   2.119 -18.093  1.00 10.00      A   
ATOM    865  CD1 TYR   100       2.240   2.532 -19.393  1.00 10.00      A   
ATOM    866  CD2 TYR   100       1.006   2.816 -17.373  1.00 10.00      A   
ATOM    867  CE1 TYR   100       1.582   3.610 -19.954  1.00 10.00      A   
ATOM    868  CE2 TYR   100       0.342   3.895 -17.929  1.00 10.00      A   
ATOM    869  CZ  TYR   100       0.631   4.285 -19.220  1.00 10.00      A   
ATOM    870  OH  TYR   100      -0.025   5.360 -19.775  1.00 10.00      A   
ATOM    871  HH  TYR   100      -0.311   5.130 -20.667  1.00 10.00      A   
ATOM    872  C   TYR   100       4.143   2.303 -15.947  1.00 10.00      A   
ATOM    873  O   TYR   100       4.317   3.496 -16.192  1.00 10.00      A   
ATOM    874  N   LEU   101       3.968   1.834 -14.720  1.00 10.00      A   
ATOM    875  HN  LEU   101       3.834   0.869 -14.590  1.00 10.00      A   
ATOM    876  CA  LEU   101       3.962   2.715 -13.563  1.00 10.00      A   
ATOM    877  CB  LEU   101       3.414   1.988 -12.333  1.00 10.00      A   
ATOM    878  CG  LEU   101       1.926   1.636 -12.374  1.00 10.00      A   
ATOM    879  CD1 LEU   101       1.528   0.849 -11.135  1.00 10.00      A   
ATOM    880  CD2 LEU   101       1.082   2.895 -12.503  1.00 10.00      A   
ATOM    881  C   LEU   101       5.365   3.250 -13.295  1.00 10.00      A   
ATOM    882  O   LEU   101       5.533   4.372 -12.819  1.00 10.00      A   
ATOM    883  N   SER   102       6.369   2.446 -13.630  1.00 10.00      A   
ATOM    884  HN  SER   102       6.166   1.563 -14.012  1.00 10.00      A   
ATOM    885  CA  SER   102       7.764   2.834 -13.440  1.00 10.00      A   
ATOM    886  CB  SER   102       8.686   1.626 -13.626  1.00 10.00      A   
ATOM    887  OG  SER   102       8.247   0.523 -12.848  1.00 10.00      A   
ATOM    888  HG  SER   102       7.282   0.461 -12.892  1.00 10.00      A   
ATOM    889  C   SER   102       8.148   3.955 -14.408  1.00 10.00      A   
ATOM    890  O   SER   102       9.130   4.673 -14.194  1.00 10.00      A   
ATOM    891  N   LEU   103       7.364   4.105 -15.475  1.00 10.00      A   
ATOM    892  HN  LEU   103       6.603   3.497 -15.597  1.00 10.00      A   
ATOM    893  CA  LEU   103       7.610   5.145 -16.466  1.00 10.00      A   
ATOM    894  CB  LEU   103       6.676   4.999 -17.669  1.00 10.00      A   
ATOM    895  CG  LEU   103       6.993   3.865 -18.647  1.00 10.00      A   
ATOM    896  CD1 LEU   103       5.902   3.755 -19.701  1.00 10.00      A   
ATOM    897  CD2 LEU   103       8.349   4.088 -19.303  1.00 10.00      A   
ATOM    898  C   LEU   103       7.435   6.521 -15.840  1.00 10.00      A   
ATOM    899  O   LEU   103       8.111   7.477 -16.222  1.00 10.00      A   
ATOM    900  N   TYR   104       6.526   6.615 -14.873  1.00 10.00      A   
ATOM    901  HN  TYR   104       6.018   5.816 -14.611  1.00 10.00      A   
ATOM    902  CA  TYR   104       6.273   7.874 -14.186  1.00 10.00      A   
ATOM    903  CB  TYR   104       5.013   7.784 -13.322  1.00 10.00      A   
ATOM    904  CG  TYR   104       3.741   7.679 -14.132  1.00 10.00      A   
ATOM    905  CD1 TYR   104       3.164   6.445 -14.399  1.00 10.00      A   
ATOM    906  CD2 TYR   104       3.122   8.815 -14.641  1.00 10.00      A   
ATOM    907  CE1 TYR   104       2.009   6.344 -15.149  1.00 10.00      A   
ATOM    908  CE2 TYR   104       1.965   8.723 -15.390  1.00 10.00      A   
ATOM    909  CZ  TYR   104       1.414   7.484 -15.641  1.00 10.00      A   
ATOM    910  OH  TYR   104       0.268   7.383 -16.392  1.00 10.00      A   
ATOM    911  HH  TYR   104      -0.413   6.927 -15.877  1.00 10.00      A   
ATOM    912  C   TYR   104       7.485   8.268 -13.353  1.00 10.00      A   
ATOM    913  O   TYR   104       7.888   9.433 -13.334  1.00 10.00      A   
ATOM    914  N   THR   105       8.079   7.287 -12.684  1.00 10.00      A   
ATOM    915  HN  THR   105       7.710   6.379 -12.730  1.00 10.00      A   
ATOM    916  CA  THR   105       9.262   7.524 -11.875  1.00 10.00      A   
ATOM    917  CB  THR   105       9.648   6.258 -11.096  1.00 10.00      A   
ATOM    918  OG1 THR   105       8.460   5.505 -10.811  1.00 10.00      A   
ATOM    919  HG1 THR   105       8.510   5.160  -9.915  1.00 10.00      A   
ATOM    920  CG2 THR   105      10.328   6.634  -9.789  1.00 10.00      A   
ATOM    921  C   THR   105      10.420   7.936 -12.780  1.00 10.00      A   
ATOM    922  O   THR   105      11.200   8.832 -12.447  1.00 10.00      A   
ATOM    923  N   GLY   106      10.507   7.283 -13.937  1.00 10.00      A   
ATOM    924  HN  GLY   106       9.859   6.572 -14.138  1.00 10.00      A   
ATOM    925  CA  GLY   106      11.545   7.600 -14.895  1.00 10.00      A   
ATOM    926  C   GLY   106      11.371   9.002 -15.438  1.00 10.00      A   
ATOM    927  O   GLY   106      12.345   9.726 -15.633  1.00 10.00      A   
ATOM    928  N   LEU   107      10.117   9.382 -15.673  1.00 10.00      A   
ATOM    929  HN  LEU   107       9.389   8.742 -15.512  1.00 10.00      A   
ATOM    930  CA  LEU   107       9.791  10.710 -16.173  1.00 10.00      A   
ATOM    931  CB  LEU   107       8.291  10.813 -16.479  1.00 10.00      A   
ATOM    932  CG  LEU   107       7.792  12.167 -16.995  1.00 10.00      A   
ATOM    933  CD1 LEU   107       8.375  12.470 -18.367  1.00 10.00      A   
ATOM    934  CD2 LEU   107       6.271  12.199 -17.033  1.00 10.00      A   
ATOM    935  C   LEU   107      10.188  11.758 -15.143  1.00 10.00      A   
ATOM    936  O   LEU   107      10.789  12.776 -15.478  1.00 10.00      A   
ATOM    937  N   PHE   108       9.855  11.486 -13.886  1.00 10.00      A   
ATOM    938  HN  PHE   108       9.365  10.654 -13.691  1.00 10.00      A   
ATOM    939  CA  PHE   108      10.184  12.387 -12.787  1.00 10.00      A   
ATOM    940  CB  PHE   108       9.673  11.815 -11.459  1.00 10.00      A   
ATOM    941  CG  PHE   108      10.270  12.458 -10.236  1.00 10.00      A   
ATOM    942  CD1 PHE   108       9.943  13.757  -9.883  1.00 10.00      A   
ATOM    943  CD2 PHE   108      11.161  11.759  -9.438  1.00 10.00      A   
ATOM    944  CE1 PHE   108      10.494  14.345  -8.759  1.00 10.00      A   
ATOM    945  CE2 PHE   108      11.714  12.340  -8.314  1.00 10.00      A   
ATOM    946  CZ  PHE   108      11.380  13.635  -7.974  1.00 10.00      A   
ATOM    947  C   PHE   108      11.689  12.622 -12.724  1.00 10.00      A   
ATOM    948  O   PHE   108      12.149  13.763 -12.696  1.00 10.00      A   
ATOM    949  N   ALA   109      12.449  11.532 -12.740  1.00 10.00      A   
ATOM    950  HN  ALA   109      12.020  10.651 -12.786  1.00 10.00      A   
ATOM    951  CA  ALA   109      13.900  11.608 -12.688  1.00 10.00      A   
ATOM    952  CB  ALA   109      14.495  10.218 -12.512  1.00 10.00      A   
ATOM    953  C   ALA   109      14.458  12.279 -13.942  1.00 10.00      A   
ATOM    954  O   ALA   109      15.508  12.924 -13.897  1.00 10.00      A   
ATOM    955  N   GLY   110      13.749  12.123 -15.054  1.00 10.00      A   
ATOM    956  HN  GLY   110      12.930  11.580 -15.026  1.00 10.00      A   
ATOM    957  CA  GLY   110      14.173  12.719 -16.307  1.00 10.00      A   
ATOM    958  C   GLY   110      13.999  14.224 -16.321  1.00 10.00      A   
ATOM    959  O   GLY   110      14.905  14.957 -16.717  1.00 10.00      A   
ATOM    960  N   VAL   111      12.836  14.694 -15.888  1.00 10.00      A   
ATOM    961  HN  VAL   111      12.139  14.063 -15.593  1.00 10.00      A   
ATOM    962  CA  VAL   111      12.566  16.123 -15.849  1.00 10.00      A   
ATOM    963  CB  VAL   111      11.076  16.422 -15.584  1.00 10.00      A   
ATOM    964  CG1 VAL   111      10.803  17.916 -15.679  1.00 10.00      A   
ATOM    965  CG2 VAL   111      10.193  15.659 -16.557  1.00 10.00      A   
ATOM    966  C   VAL   111      13.424  16.793 -14.780  1.00 10.00      A   
ATOM    967  O   VAL   111      13.889  17.922 -14.952  1.00 10.00      A   
ATOM    968  N   LEU   112      13.653  16.069 -13.691  1.00 10.00      A   
ATOM    969  HN  LEU   112      13.254  15.173 -13.622  1.00 10.00      A   
ATOM    970  CA  LEU   112      14.458  16.568 -12.583  1.00 10.00      A   
ATOM    971  CB  LEU   112      14.430  15.563 -11.428  1.00 10.00      A   
ATOM    972  CG  LEU   112      15.060  16.008 -10.107  1.00 10.00      A   
ATOM    973  CD1 LEU   112      14.274  17.160  -9.499  1.00 10.00      A   
ATOM    974  CD2 LEU   112      15.138  14.838  -9.138  1.00 10.00      A   
ATOM    975  C   LEU   112      15.900  16.825 -13.015  1.00 10.00      A   
ATOM    976  O   LEU   112      16.578  17.681 -12.455  1.00 10.00      A   
ATOM    977  N   SER   113      16.364  16.087 -14.015  1.00 10.00      A   
ATOM    978  HN  SER   113      15.776  15.427 -14.441  1.00 10.00      A   
ATOM    979  CA  SER   113      17.728  16.239 -14.495  1.00 10.00      A   
ATOM    980  CB  SER   113      18.315  14.882 -14.884  1.00 10.00      A   
ATOM    981  OG  SER   113      17.326  14.051 -15.467  1.00 10.00      A   
ATOM    982  HG  SER   113      16.774  13.667 -14.772  1.00 10.00      A   
ATOM    983  C   SER   113      17.837  17.232 -15.651  1.00 10.00      A   
ATOM    984  O   SER   113      18.846  17.918 -15.786  1.00 10.00      A   
ATOM    985  N   ARG   114      16.801  17.315 -16.483  1.00 10.00      A   
ATOM    986  HN  ARG   114      16.016  16.745 -16.334  1.00 10.00      A   
ATOM    987  CA  ARG   114      16.824  18.231 -17.622  1.00 10.00      A   
ATOM    988  CB  ARG   114      15.719  17.922 -18.642  1.00 10.00      A   
ATOM    989  CG  ARG   114      14.304  17.973 -18.088  1.00 10.00      A   
ATOM    990  CD  ARG   114      13.272  18.091 -19.198  1.00 10.00      A   
ATOM    991  NE  ARG   114      13.153  19.465 -19.681  1.00 10.00      A   
ATOM    992  HE  ARG   114      13.974  20.010 -19.695  1.00 10.00      A   
ATOM    993  CZ  ARG   114      12.017  20.012 -20.108  1.00 10.00      A   
ATOM    994  NH1 ARG   114      10.895  19.307 -20.112  1.00 10.00      A   
ATOM    995 HH11 ARG   114      10.897  18.316 -19.792  1.00 10.00      A   
ATOM    996 HH12 ARG   114      10.005  19.738 -20.446  1.00 10.00      A   
ATOM    997  NH2 ARG   114      12.007  21.272 -20.520  1.00 10.00      A   
ATOM    998 HH21 ARG   114      11.117  21.710 -20.853  1.00 10.00      A   
ATOM    999 HH22 ARG   114      12.889  21.830 -20.519  1.00 10.00      A   
ATOM   1000  C   ARG   114      16.763  19.691 -17.182  1.00 10.00      A   
ATOM   1001  O   ARG   114      17.322  20.570 -17.842  1.00 10.00      A   
ATOM   1002  N   LEU   115      16.083  19.950 -16.075  1.00 10.00      A   
ATOM   1003  HN  LEU   115      15.647  19.214 -15.594  1.00 10.00      A   
ATOM   1004  CA  LEU   115      15.963  21.308 -15.568  1.00 10.00      A   
ATOM   1005  CB  LEU   115      14.550  21.573 -15.042  1.00 10.00      A   
ATOM   1006  CG  LEU   115      13.432  21.603 -16.089  1.00 10.00      A   
ATOM   1007  CD1 LEU   115      12.074  21.706 -15.414  1.00 10.00      A   
ATOM   1008  CD2 LEU   115      13.635  22.757 -17.058  1.00 10.00      A   
ATOM   1009  C   LEU   115      17.006  21.606 -14.494  1.00 10.00      A   
ATOM   1010  O   LEU   115      17.492  22.731 -14.388  1.00 10.00      A   
ATOM   1011  N   TRP   116      17.345  20.599 -13.696  1.00 10.00      A   
ATOM   1012  HN  TRP   116      16.921  19.725 -13.820  1.00 10.00      A   
ATOM   1013  CA  TRP   116      18.332  20.760 -12.635  1.00 10.00      A   
ATOM   1014  CB  TRP   116      17.642  20.866 -11.267  1.00 10.00      A   
ATOM   1015  CG  TRP   116      16.465  21.798 -11.239  1.00 10.00      A   
ATOM   1016  CD1 TRP   116      16.491  23.152 -11.069  1.00 10.00      A   
ATOM   1017  CD2 TRP   116      15.086  21.441 -11.390  1.00 10.00      A   
ATOM   1018  NE1 TRP   116      15.213  23.659 -11.097  1.00 10.00      A   
ATOM   1019  HE1 TRP   116      14.968  24.611 -10.994  1.00 10.00      A   
ATOM   1020  CE2 TRP   116      14.332  22.626 -11.299  1.00 10.00      A   
ATOM   1021  CE3 TRP   116      14.414  20.231 -11.596  1.00 10.00      A   
ATOM   1022  CZ2 TRP   116      12.942  22.638 -11.405  1.00 10.00      A   
ATOM   1023  CZ3 TRP   116      13.036  20.245 -11.701  1.00 10.00      A   
ATOM   1024  CH2 TRP   116      12.313  21.440 -11.607  1.00 10.00      A   
ATOM   1025  C   TRP   116      19.310  19.584 -12.642  1.00 10.00      A   
ATOM   1026  O   TRP   116      19.169  18.641 -11.864  1.00 10.00      A   
ATOM   1027  N   PRO   117      20.315  19.619 -13.528  1.00 10.00      A   
ATOM   1028  CA  PRO   117      21.307  18.547 -13.641  1.00 10.00      A   
ATOM   1029  CB  PRO   117      21.808  18.717 -15.074  1.00 10.00      A   
ATOM   1030  CG  PRO   117      21.721  20.187 -15.323  1.00 10.00      A   
ATOM   1031  CD  PRO   117      20.558  20.699 -14.506  1.00 10.00      A   
ATOM   1032  C   PRO   117      22.469  18.704 -12.661  1.00 10.00      A   
ATOM   1033  O   PRO   117      23.398  17.893 -12.647  1.00 10.00      A   
ATOM   1034  N   LYS   118      22.414  19.739 -11.838  1.00 10.00      A   
ATOM   1035  HN  LYS   118      21.640  20.336 -11.873  1.00 10.00      A   
ATOM   1036  CA  LYS   118      23.471  20.001 -10.878  1.00 10.00      A   
ATOM   1037  CB  LYS   118      23.941  21.450 -10.988  1.00 10.00      A   
ATOM   1038  CG  LYS   118      24.516  21.803 -12.349  1.00 10.00      A   
ATOM   1039  CD  LYS   118      24.853  23.279 -12.437  1.00 10.00      A   
ATOM   1040  CE  LYS   118      25.255  23.665 -13.850  1.00 10.00      A   
ATOM   1041  NZ  LYS   118      25.388  25.135 -13.998  1.00 10.00      A   
ATOM   1042  HZ1 LYS   118      24.526  25.605 -13.654  1.00 10.00      A   
ATOM   1043  HZ2 LYS   118      25.526  25.384 -14.999  1.00 10.00      A   
ATOM   1044  HZ3 LYS   118      26.200  25.478 -13.448  1.00 10.00      A   
ATOM   1045  C   LYS   118      23.036  19.689  -9.451  1.00 10.00      A   
ATOM   1046  O   LYS   118      21.866  19.856  -9.089  1.00 10.00      A   
ATOM   1047  N   THR   119      23.990  19.238  -8.651  1.00 10.00      A   
ATOM   1048  HN  THR   119      24.896  19.123  -9.012  1.00 10.00      A   
ATOM   1049  CA  THR   119      23.750  18.900  -7.259  1.00 10.00      A   
ATOM   1050  CB  THR   119      24.942  18.102  -6.700  1.00 10.00      A   
ATOM   1051  OG1 THR   119      25.457  17.244  -7.729  1.00 10.00      A   
ATOM   1052  HG1 THR   119      26.388  17.447  -7.880  1.00 10.00      A   
ATOM   1053  CG2 THR   119      24.517  17.255  -5.513  1.00 10.00      A   
ATOM   1054  C   THR   119      23.557  20.169  -6.430  1.00 10.00      A   
ATOM   1055  O   THR   119      24.518  20.742  -5.915  1.00 10.00      A   
ATOM   1056  N   THR   120      22.316  20.614  -6.330  1.00 10.00      A   
ATOM   1057  HN  THR   120      21.596  20.123  -6.776  1.00 10.00      A   
ATOM   1058  CA  THR   120      21.985  21.814  -5.583  1.00 10.00      A   
ATOM   1059  CB  THR   120      21.426  22.892  -6.529  1.00 10.00      A   
ATOM   1060  OG1 THR   120      20.519  22.288  -7.464  1.00 10.00      A   
ATOM   1061  HG1 THR   120      21.019  21.767  -8.105  1.00 10.00      A   
ATOM   1062  CG2 THR   120      22.555  23.569  -7.292  1.00 10.00      A   
ATOM   1063  C   THR   120      20.950  21.494  -4.509  1.00 10.00      A   
ATOM   1064  O   THR   120      20.169  20.551  -4.660  1.00 10.00      A   
ATOM   1065  N   TRP   121      20.945  22.271  -3.430  1.00 10.00      A   
ATOM   1066  HN  TRP   121      21.588  23.010  -3.367  1.00 10.00      A   
ATOM   1067  CA  TRP   121      20.000  22.047  -2.338  1.00 10.00      A   
ATOM   1068  CB  TRP   121      20.398  22.796  -1.055  1.00 10.00      A   
ATOM   1069  CG  TRP   121      20.497  24.287  -1.190  1.00 10.00      A   
ATOM   1070  CD1 TRP   121      21.555  24.997  -1.679  1.00 10.00      A   
ATOM   1071  CD2 TRP   121      19.511  25.253  -0.810  1.00 10.00      A   
ATOM   1072  NE1 TRP   121      21.281  26.340  -1.646  1.00 10.00      A   
ATOM   1073  HE1 TRP   121      21.886  27.053  -1.952  1.00 10.00      A   
ATOM   1074  CE2 TRP   121      20.032  26.525  -1.116  1.00 10.00      A   
ATOM   1075  CE3 TRP   121      18.231  25.164  -0.254  1.00 10.00      A   
ATOM   1076  CZ2 TRP   121      19.322  27.699  -0.873  1.00 10.00      A   
ATOM   1077  CZ3 TRP   121      17.529  26.329  -0.013  1.00 10.00      A   
ATOM   1078  CH2 TRP   121      18.074  27.579  -0.327  1.00 10.00      A   
ATOM   1079  C   TRP   121      18.565  22.361  -2.758  1.00 10.00      A   
ATOM   1080  O   TRP   121      17.621  21.709  -2.317  1.00 10.00      A   
ATOM   1081  N   LEU   122      18.405  23.344  -3.632  1.00 10.00      A   
ATOM   1082  HN  LEU   122      19.193  23.835  -3.954  1.00 10.00      A   
ATOM   1083  CA  LEU   122      17.084  23.723  -4.116  1.00 10.00      A   
ATOM   1084  CB  LEU   122      17.163  25.007  -4.946  1.00 10.00      A   
ATOM   1085  CG  LEU   122      17.294  26.314  -4.161  1.00 10.00      A   
ATOM   1086  CD1 LEU   122      17.608  27.470  -5.096  1.00 10.00      A   
ATOM   1087  CD2 LEU   122      16.019  26.596  -3.379  1.00 10.00      A   
ATOM   1088  C   LEU   122      16.467  22.598  -4.943  1.00 10.00      A   
ATOM   1089  O   LEU   122      15.245  22.449  -4.999  1.00 10.00      A   
ATOM   1090  N   ARG   123      17.324  21.791  -5.559  1.00 10.00      A   
ATOM   1091  HN  ARG   123      18.286  21.947  -5.450  1.00 10.00      A   
ATOM   1092  CA  ARG   123      16.877  20.679  -6.391  1.00 10.00      A   
ATOM   1093  CB  ARG   123      18.059  20.081  -7.161  1.00 10.00      A   
ATOM   1094  CG  ARG   123      17.671  19.031  -8.195  1.00 10.00      A   
ATOM   1095  CD  ARG   123      18.665  17.876  -8.226  1.00 10.00      A   
ATOM   1096  NE  ARG   123      18.692  17.212  -9.533  1.00 10.00      A   
ATOM   1097  HE  ARG   123      18.645  17.794 -10.332  1.00 10.00      A   
ATOM   1098  CZ  ARG   123      18.779  15.891  -9.715  1.00 10.00      A   
ATOM   1099  NH1 ARG   123      18.846  15.065  -8.674  1.00 10.00      A   
ATOM   1100 HH11 ARG   123      18.910  14.028  -8.823  1.00 10.00      A   
ATOM   1101 HH12 ARG   123      18.836  15.442  -7.707  1.00 10.00      A   
ATOM   1102  NH2 ARG   123      18.801  15.400 -10.947  1.00 10.00      A   
ATOM   1103 HH21 ARG   123      18.749  16.044 -11.766  1.00 10.00      A   
ATOM   1104 HH22 ARG   123      18.877  14.372 -11.102  1.00 10.00      A   
ATOM   1105  C   ARG   123      16.218  19.590  -5.551  1.00 10.00      A   
ATOM   1106  O   ARG   123      15.328  18.887  -6.020  1.00 10.00      A   
ATOM   1107  N   VAL   124      16.646  19.462  -4.304  1.00 10.00      A   
ATOM   1108  HN  VAL   124      17.332  20.078  -3.964  1.00 10.00      A   
ATOM   1109  CA  VAL   124      16.108  18.427  -3.424  1.00 10.00      A   
ATOM   1110  CB  VAL   124      17.229  17.666  -2.686  1.00 10.00      A   
ATOM   1111  CG1 VAL   124      18.138  16.964  -3.677  1.00 10.00      A   
ATOM   1112  CG2 VAL   124      18.038  18.601  -1.801  1.00 10.00      A   
ATOM   1113  C   VAL   124      15.098  18.969  -2.412  1.00 10.00      A   
ATOM   1114  O   VAL   124      14.246  18.234  -1.918  1.00 10.00      A   
ATOM   1115  N   ALA   125      15.185  20.253  -2.110  1.00 10.00      A   
ATOM   1116  HN  ALA   125      15.879  20.801  -2.530  1.00 10.00      A   
ATOM   1117  CA  ALA   125      14.283  20.861  -1.144  1.00 10.00      A   
ATOM   1118  CB  ALA   125      15.026  21.881  -0.294  1.00 10.00      A   
ATOM   1119  C   ALA   125      13.060  21.497  -1.797  1.00 10.00      A   
ATOM   1120  O   ALA   125      11.991  21.553  -1.194  1.00 10.00      A   
ATOM   1121  N   ILE   126      13.206  21.968  -3.028  1.00 10.00      A   
ATOM   1122  HN  ILE   126      14.070  21.876  -3.483  1.00 10.00      A   
ATOM   1123  CA  ILE   126      12.097  22.623  -3.716  1.00 10.00      A   
ATOM   1124  CB  ILE   126      12.417  24.113  -3.996  1.00 10.00      A   
ATOM   1125  CG1 ILE   126      12.739  24.867  -2.695  1.00 10.00      A   
ATOM   1126  CG2 ILE   126      11.280  24.793  -4.749  1.00 10.00      A   
ATOM   1127  CD1 ILE   126      11.592  24.930  -1.707  1.00 10.00      A   
ATOM   1128  C   ILE   126      11.730  21.926  -5.028  1.00 10.00      A   
ATOM   1129  O   ILE   126      10.588  21.506  -5.217  1.00 10.00      A   
ATOM   1130  N   ALA   127      12.710  21.794  -5.915  1.00 10.00      A   
ATOM   1131  HN  ALA   127      13.607  22.120  -5.679  1.00 10.00      A   
ATOM   1132  CA  ALA   127      12.505  21.185  -7.228  1.00 10.00      A   
ATOM   1133  CB  ALA   127      13.808  21.149  -8.008  1.00 10.00      A   
ATOM   1134  C   ALA   127      11.874  19.794  -7.167  1.00 10.00      A   
ATOM   1135  O   ALA   127      10.778  19.584  -7.691  1.00 10.00      A   
ATOM   1136  N   ALA   128      12.569  18.852  -6.535  1.00 10.00      A   
ATOM   1137  HN  ALA   128      13.433  19.084  -6.132  1.00 10.00      A   
ATOM   1138  CA  ALA   128      12.084  17.477  -6.425  1.00 10.00      A   
ATOM   1139  CB  ALA   128      13.076  16.584  -5.692  1.00 10.00      A   
ATOM   1140  C   ALA   128      10.672  17.373  -5.834  1.00 10.00      A   
ATOM   1141  O   ALA   128       9.785  16.816  -6.479  1.00 10.00      A   
ATOM   1142  N   PRO   129      10.429  17.901  -4.610  1.00 10.00      A   
ATOM   1143  CA  PRO   129       9.103  17.840  -3.974  1.00 10.00      A   
ATOM   1144  CB  PRO   129       9.266  18.702  -2.721  1.00 10.00      A   
ATOM   1145  CG  PRO   129      10.717  18.627  -2.408  1.00 10.00      A   
ATOM   1146  CD  PRO   129      11.415  18.576  -3.737  1.00 10.00      A   
ATOM   1147  C   PRO   129       7.990  18.399  -4.862  1.00 10.00      A   
ATOM   1148  O   PRO   129       6.898  17.829  -4.937  1.00 10.00      A   
ATOM   1149  N   ALA   130       8.273  19.506  -5.543  1.00 10.00      A   
ATOM   1150  HN  ALA   130       9.163  19.912  -5.450  1.00 10.00      A   
ATOM   1151  CA  ALA   130       7.293  20.133  -6.422  1.00 10.00      A   
ATOM   1152  CB  ALA   130       7.770  21.506  -6.871  1.00 10.00      A   
ATOM   1153  C   ALA   130       6.989  19.249  -7.628  1.00 10.00      A   
ATOM   1154  O   ALA   130       5.828  18.998  -7.947  1.00 10.00      A   
ATOM   1155  N   LEU   131       8.039  18.757  -8.275  1.00 10.00      A   
ATOM   1156  HN  LEU   131       8.943  18.975  -7.953  1.00 10.00      A   
ATOM   1157  CA  LEU   131       7.888  17.901  -9.448  1.00 10.00      A   
ATOM   1158  CB  LEU   131       9.236  17.702 -10.146  1.00 10.00      A   
ATOM   1159  CG  LEU   131       9.196  17.005 -11.508  1.00 10.00      A   
ATOM   1160  CD1 LEU   131       8.399  17.826 -12.510  1.00 10.00      A   
ATOM   1161  CD2 LEU   131      10.605  16.759 -12.018  1.00 10.00      A   
ATOM   1162  C   LEU   131       7.272  16.553  -9.073  1.00 10.00      A   
ATOM   1163  O   LEU   131       6.515  15.963  -9.851  1.00 10.00      A   
ATOM   1164  N   TRP   132       7.598  16.073  -7.877  1.00 10.00      A   
ATOM   1165  HN  TRP   132       8.220  16.585  -7.310  1.00 10.00      A   
ATOM   1166  CA  TRP   132       7.072  14.806  -7.386  1.00 10.00      A   
ATOM   1167  CB  TRP   132       7.711  14.438  -6.039  1.00 10.00      A   
ATOM   1168  CG  TRP   132       7.207  13.151  -5.452  1.00 10.00      A   
ATOM   1169  CD1 TRP   132       6.522  13.000  -4.282  1.00 10.00      A   
ATOM   1170  CD2 TRP   132       7.347  11.837  -6.008  1.00 10.00      A   
ATOM   1171  NE1 TRP   132       6.225  11.676  -4.072  1.00 10.00      A   
ATOM   1172  HE1 TRP   132       5.733  11.317  -3.296  1.00 10.00      A   
ATOM   1173  CE2 TRP   132       6.719  10.940  -5.119  1.00 10.00      A   
ATOM   1174  CE3 TRP   132       7.937  11.331  -7.171  1.00 10.00      A   
ATOM   1175  CZ2 TRP   132       6.669   9.567  -5.356  1.00 10.00      A   
ATOM   1176  CZ3 TRP   132       7.887   9.971  -7.406  1.00 10.00      A   
ATOM   1177  CH2 TRP   132       7.256   9.104  -6.504  1.00 10.00      A   
ATOM   1178  C   TRP   132       5.557  14.887  -7.253  1.00 10.00      A   
ATOM   1179  O   TRP   132       4.844  13.970  -7.654  1.00 10.00      A   
ATOM   1180  N   GLN   133       5.078  16.006  -6.721  1.00 10.00      A   
ATOM   1181  HN  GLN   133       5.707  16.706  -6.441  1.00 10.00      A   
ATOM   1182  CA  GLN   133       3.649  16.224  -6.534  1.00 10.00      A   
ATOM   1183  CB  GLN   133       3.404  17.582  -5.876  1.00 10.00      A   
ATOM   1184  CG  GLN   133       2.113  17.671  -5.082  1.00 10.00      A   
ATOM   1185  CD  GLN   133       2.074  16.684  -3.934  1.00 10.00      A   
ATOM   1186  OE1 GLN   133       2.641  16.934  -2.872  1.00 10.00      A   
ATOM   1187  NE2 GLN   133       1.392  15.567  -4.132  1.00 10.00      A   
ATOM   1188 HE21 GLN   133       0.956  15.438  -4.997  1.00 10.00      A   
ATOM   1189 HE22 GLN   133       1.343  14.911  -3.392  1.00 10.00      A   
ATOM   1190  C   GLN   133       2.914  16.152  -7.870  1.00 10.00      A   
ATOM   1191  O   GLN   133       1.843  15.551  -7.972  1.00 10.00      A   
ATOM   1192  N   VAL   134       3.504  16.765  -8.891  1.00 10.00      A   
ATOM   1193  HN  VAL   134       4.355  17.232  -8.739  1.00 10.00      A   
ATOM   1194  CA  VAL   134       2.918  16.769 -10.229  1.00 10.00      A   
ATOM   1195  CB  VAL   134       3.728  17.656 -11.200  1.00 10.00      A   
ATOM   1196  CG1 VAL   134       3.081  17.689 -12.577  1.00 10.00      A   
ATOM   1197  CG2 VAL   134       3.878  19.063 -10.645  1.00 10.00      A   
ATOM   1198  C   VAL   134       2.859  15.349 -10.782  1.00 10.00      A   
ATOM   1199  O   VAL   134       1.818  14.900 -11.267  1.00 10.00      A   
ATOM   1200  N   THR   135       3.977  14.643 -10.682  1.00 10.00      A   
ATOM   1201  HN  THR   135       4.768  15.059 -10.273  1.00 10.00      A   
ATOM   1202  CA  THR   135       4.066  13.273 -11.164  1.00 10.00      A   
ATOM   1203  CB  THR   135       5.504  12.742 -11.044  1.00 10.00      A   
ATOM   1204  OG1 THR   135       6.413  13.730 -11.552  1.00 10.00      A   
ATOM   1205  HG1 THR   135       6.601  14.379 -10.862  1.00 10.00      A   
ATOM   1206  CG2 THR   135       5.668  11.455 -11.838  1.00 10.00      A   
ATOM   1207  C   THR   135       3.109  12.357 -10.401  1.00 10.00      A   
ATOM   1208  O   THR   135       2.453  11.498 -10.996  1.00 10.00      A   
ATOM   1209  N   GLU   136       3.027  12.555  -9.089  1.00 10.00      A   
ATOM   1210  HN  GLU   136       3.587  13.250  -8.675  1.00 10.00      A   
ATOM   1211  CA  GLU   136       2.146  11.764  -8.238  1.00 10.00      A   
ATOM   1212  CB  GLU   136       2.345  12.143  -6.768  1.00 10.00      A   
ATOM   1213  CG  GLU   136       1.527  11.315  -5.788  1.00 10.00      A   
ATOM   1214  CD  GLU   136       1.912   9.849  -5.789  1.00 10.00      A   
ATOM   1215  OE1 GLU   136       2.465   9.372  -4.775  1.00 10.00      A   
ATOM   1216  OE2 GLU   136       1.662   9.164  -6.798  1.00 10.00      A   
ATOM   1217  C   GLU   136       0.688  11.964  -8.643  1.00 10.00      A   
ATOM   1218  O   GLU   136      -0.084  11.005  -8.732  1.00 10.00      A   
ATOM   1219  N   PHE   137       0.320  13.217  -8.898  1.00 10.00      A   
ATOM   1220  HN  PHE   137       0.979  13.940  -8.801  1.00 10.00      A   
ATOM   1221  CA  PHE   137      -1.038  13.541  -9.308  1.00 10.00      A   
ATOM   1222  CB  PHE   137      -1.226  15.054  -9.453  1.00 10.00      A   
ATOM   1223  CG  PHE   137      -2.617  15.456  -9.864  1.00 10.00      A   
ATOM   1224  CD1 PHE   137      -3.692  15.254  -9.011  1.00 10.00      A   
ATOM   1225  CD2 PHE   137      -2.850  16.031 -11.103  1.00 10.00      A   
ATOM   1226  CE1 PHE   137      -4.972  15.618  -9.386  1.00 10.00      A   
ATOM   1227  CE2 PHE   137      -4.129  16.398 -11.485  1.00 10.00      A   
ATOM   1228  CZ  PHE   137      -5.192  16.190 -10.624  1.00 10.00      A   
ATOM   1229  C   PHE   137      -1.372  12.838 -10.616  1.00 10.00      A   
ATOM   1230  O   PHE   137      -2.443  12.257 -10.759  1.00 10.00      A   
ATOM   1231  N   LEU   138      -0.434  12.879 -11.557  1.00 10.00      A   
ATOM   1232  HN  LEU   138       0.408  13.351 -11.370  1.00 10.00      A   
ATOM   1233  CA  LEU   138      -0.616  12.241 -12.854  1.00 10.00      A   
ATOM   1234  CB  LEU   138       0.543  12.590 -13.792  1.00 10.00      A   
ATOM   1235  CG  LEU   138       0.620  14.046 -14.251  1.00 10.00      A   
ATOM   1236  CD1 LEU   138       1.879  14.282 -15.071  1.00 10.00      A   
ATOM   1237  CD2 LEU   138      -0.622  14.418 -15.044  1.00 10.00      A   
ATOM   1238  C   LEU   138      -0.735  10.729 -12.702  1.00 10.00      A   
ATOM   1239  O   LEU   138      -1.580  10.099 -13.339  1.00 10.00      A   
ATOM   1240  N   ARG   139       0.108  10.157 -11.845  1.00 10.00      A   
ATOM   1241  HN  ARG   139       0.756  10.719 -11.365  1.00 10.00      A   
ATOM   1242  CA  ARG   139       0.101   8.722 -11.595  1.00 10.00      A   
ATOM   1243  CB  ARG   139       1.148   8.359 -10.532  1.00 10.00      A   
ATOM   1244  CG  ARG   139       1.264   6.869 -10.248  1.00 10.00      A   
ATOM   1245  CD  ARG   139       2.527   6.538  -9.465  1.00 10.00      A   
ATOM   1246  NE  ARG   139       2.475   6.994  -8.073  1.00 10.00      A   
ATOM   1247  HE  ARG   139       2.104   7.900  -7.898  1.00 10.00      A   
ATOM   1248  CZ  ARG   139       2.892   6.271  -7.034  1.00 10.00      A   
ATOM   1249  NH1 ARG   139       3.384   5.052  -7.221  1.00 10.00      A   
ATOM   1250 HH11 ARG   139       3.446   4.653  -8.181  1.00 10.00      A   
ATOM   1251 HH12 ARG   139       3.709   4.491  -6.407  1.00 10.00      A   
ATOM   1252  NH2 ARG   139       2.823   6.774  -5.806  1.00 10.00      A   
ATOM   1253 HH21 ARG   139       2.446   7.747  -5.655  1.00 10.00      A   
ATOM   1254 HH22 ARG   139       3.142   6.210  -4.987  1.00 10.00      A   
ATOM   1255  C   ARG   139      -1.288   8.264 -11.157  1.00 10.00      A   
ATOM   1256  O   ARG   139      -1.789   7.230 -11.607  1.00 10.00      A   
ATOM   1257  N   GLY   140      -1.919   9.060 -10.305  1.00 10.00      A   
ATOM   1258  HN  GLY   140      -1.477   9.882  -9.998  1.00 10.00      A   
ATOM   1259  CA  GLY   140      -3.242   8.731  -9.819  1.00 10.00      A   
ATOM   1260  C   GLY   140      -4.345   9.439 -10.583  1.00 10.00      A   
ATOM   1261  O   GLY   140      -5.457   9.572 -10.080  1.00 10.00      A   
ATOM   1262  N   TRP   141      -4.053   9.873 -11.804  1.00 10.00      A   
ATOM   1263  HN  TRP   141      -3.153   9.726 -12.164  1.00 10.00      A   
ATOM   1264  CA  TRP   141      -5.045  10.571 -12.618  1.00 10.00      A   
ATOM   1265  CB  TRP   141      -4.705  12.062 -12.727  1.00 10.00      A   
ATOM   1266  CG  TRP   141      -5.814  12.901 -13.285  1.00 10.00      A   
ATOM   1267  CD1 TRP   141      -5.803  13.599 -14.457  1.00 10.00      A   
ATOM   1268  CD2 TRP   141      -7.101  13.129 -12.695  1.00 10.00      A   
ATOM   1269  NE1 TRP   141      -7.001  14.246 -14.635  1.00 10.00      A   
ATOM   1270  HE1 TRP   141      -7.236  14.812 -15.405  1.00 10.00      A   
ATOM   1271  CE2 TRP   141      -7.815  13.973 -13.568  1.00 10.00      A   
ATOM   1272  CE3 TRP   141      -7.722  12.702 -11.515  1.00 10.00      A   
ATOM   1273  CZ2 TRP   141      -9.115  14.395 -13.302  1.00 10.00      A   
ATOM   1274  CZ3 TRP   141      -9.011  13.122 -11.252  1.00 10.00      A   
ATOM   1275  CH2 TRP   141      -9.695  13.961 -12.141  1.00 10.00      A   
ATOM   1276  C   TRP   141      -5.180   9.952 -14.009  1.00 10.00      A   
ATOM   1277  O   TRP   141      -6.292   9.746 -14.496  1.00 10.00      A   
ATOM   1278  N   VAL   142      -4.049   9.663 -14.645  1.00 10.00      A   
ATOM   1279  HN  VAL   142      -3.191   9.851 -14.207  1.00 10.00      A   
ATOM   1280  CA  VAL   142      -4.051   9.078 -15.982  1.00 10.00      A   
ATOM   1281  CB  VAL   142      -2.622   8.934 -16.553  1.00 10.00      A   
ATOM   1282  CG1 VAL   142      -2.651   8.351 -17.960  1.00 10.00      A   
ATOM   1283  CG2 VAL   142      -1.912  10.280 -16.553  1.00 10.00      A   
ATOM   1284  C   VAL   142      -4.761   7.726 -15.995  1.00 10.00      A   
ATOM   1285  O   VAL   142      -4.542   6.888 -15.109  1.00 10.00      A   
ATOM   1286  N   LEU   143      -5.616   7.540 -17.000  1.00 10.00      A   
ATOM   1287  HN  LEU   143      -5.732   8.261 -17.656  1.00 10.00      A   
ATOM   1288  CA  LEU   143      -6.392   6.315 -17.169  1.00 10.00      A   
ATOM   1289  CB  LEU   143      -5.496   5.075 -17.280  1.00 10.00      A   
ATOM   1290  CG  LEU   143      -4.668   4.954 -18.560  1.00 10.00      A   
ATOM   1291  CD1 LEU   143      -3.729   3.760 -18.475  1.00 10.00      A   
ATOM   1292  CD2 LEU   143      -5.576   4.839 -19.775  1.00 10.00      A   
ATOM   1293  C   LEU   143      -7.431   6.156 -16.066  1.00 10.00      A   
ATOM   1294  O   LEU   143      -8.471   6.816 -16.084  1.00 10.00      A   
ATOM   1295  N   THR   144      -7.149   5.287 -15.109  1.00 10.00      A   
ATOM   1296  HN  THR   144      -6.311   4.782 -15.151  1.00 10.00      A   
ATOM   1297  CA  THR   144      -8.060   5.051 -14.002  1.00 10.00      A   
ATOM   1298  CB  THR   144      -8.365   3.549 -13.859  1.00 10.00      A   
ATOM   1299  OG1 THR   144      -7.275   2.790 -14.411  1.00 10.00      A   
ATOM   1300  HG1 THR   144      -7.011   2.107 -13.786  1.00 10.00      A   
ATOM   1301  CG2 THR   144      -9.651   3.195 -14.591  1.00 10.00      A   
ATOM   1302  C   THR   144      -7.462   5.565 -12.701  1.00 10.00      A   
ATOM   1303  O   THR   144      -8.115   5.562 -11.658  1.00 10.00      A   
ATOM   1304  N   GLY   145      -6.216   6.011 -12.776  1.00 10.00      A   
ATOM   1305  HN  GLY   145      -5.757   6.010 -13.642  1.00 10.00      A   
ATOM   1306  CA  GLY   145      -5.536   6.512 -11.604  1.00 10.00      A   
ATOM   1307  C   GLY   145      -4.950   5.391 -10.770  1.00 10.00      A   
ATOM   1308  O   GLY   145      -5.674   4.520 -10.289  1.00 10.00      A   
ATOM   1309  N   PHE   146      -3.638   5.393 -10.606  1.00 10.00      A   
ATOM   1310  HN  PHE   146      -3.097   6.105 -11.019  1.00 10.00      A   
ATOM   1311  CA  PHE   146      -2.975   4.364  -9.820  1.00 10.00      A   
ATOM   1312  CB  PHE   146      -2.059   3.510 -10.706  1.00 10.00      A   
ATOM   1313  CG  PHE   146      -2.767   2.832 -11.850  1.00 10.00      A   
ATOM   1314  CD1 PHE   146      -2.763   3.394 -13.118  1.00 10.00      A   
ATOM   1315  CD2 PHE   146      -3.436   1.635 -11.659  1.00 10.00      A   
ATOM   1316  CE1 PHE   146      -3.411   2.774 -14.171  1.00 10.00      A   
ATOM   1317  CE2 PHE   146      -4.086   1.011 -12.706  1.00 10.00      A   
ATOM   1318  CZ  PHE   146      -4.074   1.580 -13.964  1.00 10.00      A   
ATOM   1319  C   PHE   146      -2.183   4.990  -8.673  1.00 10.00      A   
ATOM   1320  O   PHE   146      -0.968   5.151  -8.763  1.00 10.00      A   
ATOM   1321  N   PRO   147      -2.865   5.352  -7.572  1.00 10.00      A   
ATOM   1322  CA  PRO   147      -2.233   5.971  -6.409  1.00 10.00      A   
ATOM   1323  CB  PRO   147      -3.387   6.738  -5.741  1.00 10.00      A   
ATOM   1324  CG  PRO   147      -4.626   6.397  -6.516  1.00 10.00      A   
ATOM   1325  CD  PRO   147      -4.302   5.195  -7.355  1.00 10.00      A   
ATOM   1326  C   PRO   147      -1.676   4.924  -5.446  1.00 10.00      A   
ATOM   1327  O   PRO   147      -1.607   5.147  -4.236  1.00 10.00      A   
ATOM   1328  N   TRP   148      -1.284   3.780  -5.991  1.00 10.00      A   
ATOM   1329  HN  TRP   148      -1.362   3.662  -6.958  1.00 10.00      A   
ATOM   1330  CA  TRP   148      -0.728   2.703  -5.186  1.00 10.00      A   
ATOM   1331  CB  TRP   148      -0.841   1.367  -5.922  1.00 10.00      A   
ATOM   1332  CG  TRP   148      -2.241   0.836  -5.989  1.00 10.00      A   
ATOM   1333  CD1 TRP   148      -3.102   0.921  -7.044  1.00 10.00      A   
ATOM   1334  CD2 TRP   148      -2.942   0.135  -4.954  1.00 10.00      A   
ATOM   1335  NE1 TRP   148      -4.295   0.314  -6.732  1.00 10.00      A   
ATOM   1336  HE1 TRP   148      -5.072   0.241  -7.327  1.00 10.00      A   
ATOM   1337  CE2 TRP   148      -4.221  -0.175  -5.454  1.00 10.00      A   
ATOM   1338  CE3 TRP   148      -2.611  -0.261  -3.655  1.00 10.00      A   
ATOM   1339  CZ2 TRP   148      -5.168  -0.862  -4.699  1.00 10.00      A   
ATOM   1340  CZ3 TRP   148      -3.551  -0.943  -2.907  1.00 10.00      A   
ATOM   1341  CH2 TRP   148      -4.815  -1.237  -3.431  1.00 10.00      A   
ATOM   1342  C   TRP   148       0.727   2.992  -4.849  1.00 10.00      A   
ATOM   1343  O   TRP   148       1.416   3.676  -5.604  1.00 10.00      A   
ATOM   1344  N   LEU   149       1.183   2.467  -3.717  1.00 10.00      A   
ATOM   1345  HN  LEU   149       0.578   1.916  -3.174  1.00 10.00      A   
ATOM   1346  CA  LEU   149       2.555   2.668  -3.257  1.00 10.00      A   
ATOM   1347  CB  LEU   149       3.585   2.074  -4.230  1.00 10.00      A   
ATOM   1348  CG  LEU   149       3.884   0.578  -4.085  1.00 10.00      A   
ATOM   1349  CD1 LEU   149       2.681  -0.260  -4.491  1.00 10.00      A   
ATOM   1350  CD2 LEU   149       5.103   0.195  -4.910  1.00 10.00      A   
ATOM   1351  C   LEU   149       2.850   4.139  -2.979  1.00 10.00      A   
ATOM   1352  O   LEU   149       3.563   4.804  -3.737  1.00 10.00      A   
ATOM   1353  N   GLN   150       2.279   4.644  -1.896  1.00 10.00      A   
ATOM   1354  HN  GLN   150       1.713   4.069  -1.340  1.00 10.00      A   
ATOM   1355  CA  GLN   150       2.485   6.026  -1.498  1.00 10.00      A   
ATOM   1356  CB  GLN   150       1.158   6.767  -1.356  1.00 10.00      A   
ATOM   1357  CG  GLN   150       0.778   7.597  -2.567  1.00 10.00      A   
ATOM   1358  CD  GLN   150       0.054   8.877  -2.191  1.00 10.00      A   
ATOM   1359  OE1 GLN   150      -0.702   8.922  -1.220  1.00 10.00      A   
ATOM   1360  NE2 GLN   150       0.300   9.930  -2.948  1.00 10.00      A   
ATOM   1361 HE21 GLN   150       0.933   9.824  -3.695  1.00 10.00      A   
ATOM   1362 HE22 GLN   150      -0.159  10.780  -2.740  1.00 10.00      A   
ATOM   1363  C   GLN   150       3.258   6.073  -0.191  1.00 10.00      A   
ATOM   1364  O   GLN   150       2.813   5.537   0.825  1.00 10.00      A   
ATOM   1365  N   PHE   151       4.408   6.730  -0.218  1.00 10.00      A   
ATOM   1366  HN  PHE   151       4.689   7.163  -1.054  1.00 10.00      A   
ATOM   1367  CA  PHE   151       5.265   6.835   0.954  1.00 10.00      A   
ATOM   1368  CB  PHE   151       6.577   7.528   0.591  1.00 10.00      A   
ATOM   1369  CG  PHE   151       7.396   6.771  -0.411  1.00 10.00      A   
ATOM   1370  CD1 PHE   151       7.351   7.101  -1.756  1.00 10.00      A   
ATOM   1371  CD2 PHE   151       8.207   5.726  -0.007  1.00 10.00      A   
ATOM   1372  CE1 PHE   151       8.101   6.402  -2.678  1.00 10.00      A   
ATOM   1373  CE2 PHE   151       8.961   5.022  -0.923  1.00 10.00      A   
ATOM   1374  CZ  PHE   151       8.908   5.361  -2.261  1.00 10.00      A   
ATOM   1375  C   PHE   151       4.578   7.571   2.096  1.00 10.00      A   
ATOM   1376  O   PHE   151       4.903   7.360   3.263  1.00 10.00      A   
ATOM   1377  N   GLY   152       3.616   8.419   1.756  1.00 10.00      A   
ATOM   1378  HN  GLY   152       3.389   8.532   0.809  1.00 10.00      A   
ATOM   1379  CA  GLY   152       2.903   9.180   2.764  1.00 10.00      A   
ATOM   1380  C   GLY   152       2.138   8.312   3.749  1.00 10.00      A   
ATOM   1381  O   GLY   152       1.910   8.712   4.888  1.00 10.00      A   
ATOM   1382  N   TYR   153       1.760   7.111   3.320  1.00 10.00      A   
ATOM   1383  HN  TYR   153       2.006   6.827   2.414  1.00 10.00      A   
ATOM   1384  CA  TYR   153       0.996   6.201   4.171  1.00 10.00      A   
ATOM   1385  CB  TYR   153       0.257   5.156   3.331  1.00 10.00      A   
ATOM   1386  CG  TYR   153      -0.891   5.715   2.525  1.00 10.00      A   
ATOM   1387  CD1 TYR   153      -0.811   5.802   1.145  1.00 10.00      A   
ATOM   1388  CD2 TYR   153      -2.054   6.151   3.141  1.00 10.00      A   
ATOM   1389  CE1 TYR   153      -1.854   6.311   0.400  1.00 10.00      A   
ATOM   1390  CE2 TYR   153      -3.106   6.663   2.405  1.00 10.00      A   
ATOM   1391  CZ  TYR   153      -3.000   6.739   1.034  1.00 10.00      A   
ATOM   1392  OH  TYR   153      -4.042   7.243   0.293  1.00 10.00      A   
ATOM   1393  HH  TYR   153      -3.862   7.100  -0.647  1.00 10.00      A   
ATOM   1394  C   TYR   153       1.853   5.507   5.226  1.00 10.00      A   
ATOM   1395  O   TYR   153       1.325   4.916   6.164  1.00 10.00      A   
ATOM   1396  N   SER   154       3.169   5.587   5.085  1.00 10.00      A   
ATOM   1397  HN  SER   154       3.544   6.090   4.335  1.00 10.00      A   
ATOM   1398  CA  SER   154       4.070   4.936   6.032  1.00 10.00      A   
ATOM   1399  CB  SER   154       5.490   4.869   5.462  1.00 10.00      A   
ATOM   1400  OG  SER   154       6.037   6.166   5.287  1.00 10.00      A   
ATOM   1401  HG  SER   154       5.731   6.537   4.447  1.00 10.00      A   
ATOM   1402  C   SER   154       4.086   5.645   7.382  1.00 10.00      A   
ATOM   1403  O   SER   154       4.355   5.033   8.419  1.00 10.00      A   
ATOM   1404  N   GLN   155       3.759   6.929   7.370  1.00 10.00      A   
ATOM   1405  HN  GLN   155       3.496   7.347   6.524  1.00 10.00      A   
ATOM   1406  CA  GLN   155       3.777   7.728   8.583  1.00 10.00      A   
ATOM   1407  CB  GLN   155       4.192   9.163   8.266  1.00 10.00      A   
ATOM   1408  CG  GLN   155       5.627   9.278   7.781  1.00 10.00      A   
ATOM   1409  CD  GLN   155       6.635   8.900   8.849  1.00 10.00      A   
ATOM   1410  OE1 GLN   155       6.406   9.105  10.039  1.00 10.00      A   
ATOM   1411  NE2 GLN   155       7.759   8.344   8.429  1.00 10.00      A   
ATOM   1412 HE21 GLN   155       7.876   8.209   7.464  1.00 10.00      A   
ATOM   1413 HE22 GLN   155       8.426   8.087   9.098  1.00 10.00      A   
ATOM   1414  C   GLN   155       2.458   7.700   9.343  1.00 10.00      A   
ATOM   1415  O   GLN   155       2.233   8.529  10.222  1.00 10.00      A   
ATOM   1416  N   ILE   156       1.598   6.737   9.024  1.00 10.00      A   
ATOM   1417  HN  ILE   156       1.836   6.101   8.318  1.00 10.00      A   
ATOM   1418  CA  ILE   156       0.308   6.610   9.702  1.00 10.00      A   
ATOM   1419  CB  ILE   156      -0.565   5.484   9.096  1.00 10.00      A   
ATOM   1420  CG1 ILE   156      -1.900   5.354   9.837  1.00 10.00      A   
ATOM   1421  CG2 ILE   156       0.174   4.155   9.077  1.00 10.00      A   
ATOM   1422  CD1 ILE   156      -2.764   6.596   9.775  1.00 10.00      A   
ATOM   1423  C   ILE   156       0.507   6.384  11.203  1.00 10.00      A   
ATOM   1424  O   ILE   156      -0.286   6.841  12.031  1.00 10.00      A   
ATOM   1425  N   ASP   157       1.582   5.691  11.549  1.00 10.00      A   
ATOM   1426  HN  ASP   157       2.176   5.348  10.849  1.00 10.00      A   
ATOM   1427  CA  ASP   157       1.897   5.422  12.943  1.00 10.00      A   
ATOM   1428  CB  ASP   157       2.034   3.916  13.190  1.00 10.00      A   
ATOM   1429  CG  ASP   157       0.806   3.127  12.785  1.00 10.00      A   
ATOM   1430  OD1 ASP   157      -0.271   3.326  13.393  1.00 10.00      A   
ATOM   1431  OD2 ASP   157       0.910   2.304  11.857  1.00 10.00      A   
ATOM   1432  C   ASP   157       3.195   6.120  13.313  1.00 10.00      A   
ATOM   1433  O   ASP   157       3.758   5.886  14.381  1.00 10.00      A   
ATOM   1434  N   GLY   158       3.653   6.993  12.425  1.00 10.00      A   
ATOM   1435  HN  GLY   158       3.130   7.174  11.617  1.00 10.00      A   
ATOM   1436  CA  GLY   158       4.892   7.707  12.650  1.00 10.00      A   
ATOM   1437  C   GLY   158       4.671   9.101  13.202  1.00 10.00      A   
ATOM   1438  O   GLY   158       3.534   9.513  13.418  1.00 10.00      A   
ATOM   1439  N   PRO   159       5.752   9.860  13.427  1.00 10.00      A   
ATOM   1440  CA  PRO   159       5.670  11.219  13.976  1.00 10.00      A   
ATOM   1441  CB  PRO   159       7.128  11.548  14.310  1.00 10.00      A   
ATOM   1442  CG  PRO   159       7.927  10.717  13.368  1.00 10.00      A   
ATOM   1443  CD  PRO   159       7.148   9.446  13.177  1.00 10.00      A   
ATOM   1444  C   PRO   159       5.117  12.241  12.983  1.00 10.00      A   
ATOM   1445  O   PRO   159       4.627  13.299  13.378  1.00 10.00      A   
ATOM   1446  N   LEU   160       5.171  11.918  11.698  1.00 10.00      A   
ATOM   1447  HN  LEU   160       5.539  11.046  11.437  1.00 10.00      A   
ATOM   1448  CA  LEU   160       4.696  12.832  10.665  1.00 10.00      A   
ATOM   1449  CB  LEU   160       5.447  12.599   9.357  1.00 10.00      A   
ATOM   1450  CG  LEU   160       6.974  12.658   9.440  1.00 10.00      A   
ATOM   1451  CD1 LEU   160       7.596  12.299   8.102  1.00 10.00      A   
ATOM   1452  CD2 LEU   160       7.437  14.033   9.892  1.00 10.00      A   
ATOM   1453  C   LEU   160       3.191  12.721  10.443  1.00 10.00      A   
ATOM   1454  O   LEU   160       2.637  13.382   9.565  1.00 10.00      A   
ATOM   1455  N   LYS   161       2.526  11.909  11.258  1.00 10.00      A   
ATOM   1456  HN  LYS   161       3.020  11.421  11.952  1.00 10.00      A   
ATOM   1457  CA  LYS   161       1.082  11.717  11.139  1.00 10.00      A   
ATOM   1458  CB  LYS   161       0.610  10.547  12.009  1.00 10.00      A   
ATOM   1459  CG  LYS   161       0.708  10.785  13.509  1.00 10.00      A   
ATOM   1460  CD  LYS   161       0.328   9.537  14.292  1.00 10.00      A   
ATOM   1461  CE  LYS   161      -1.156   9.230  14.173  1.00 10.00      A   
ATOM   1462  NZ  LYS   161      -1.442   7.790  14.401  1.00 10.00      A   
ATOM   1463  HZ1 LYS   161      -2.473   7.631  14.446  1.00 10.00      A   
ATOM   1464  HZ2 LYS   161      -1.018   7.474  15.296  1.00 10.00      A   
ATOM   1465  HZ3 LYS   161      -1.049   7.219  13.623  1.00 10.00      A   
ATOM   1466  C   LYS   161       0.312  12.987  11.496  1.00 10.00      A   
ATOM   1467  O   LYS   161      -0.874  13.110  11.199  1.00 10.00      A   
ATOM   1468  N   GLY   162       0.998  13.936  12.120  1.00 10.00      A   
ATOM   1469  HN  GLY   162       1.947  13.787  12.317  1.00 10.00      A   
ATOM   1470  CA  GLY   162       0.364  15.182  12.510  1.00 10.00      A   
ATOM   1471  C   GLY   162      -0.012  16.054  11.323  1.00 10.00      A   
ATOM   1472  O   GLY   162      -0.776  17.008  11.464  1.00 10.00      A   
ATOM   1473  N   LEU   163       0.514  15.722  10.151  1.00 10.00      A   
ATOM   1474  HN  LEU   163       1.107  14.941  10.097  1.00 10.00      A   
ATOM   1475  CA  LEU   163       0.233  16.489   8.941  1.00 10.00      A   
ATOM   1476  CB  LEU   163       1.415  16.415   7.971  1.00 10.00      A   
ATOM   1477  CG  LEU   163       2.740  16.995   8.466  1.00 10.00      A   
ATOM   1478  CD1 LEU   163       3.821  16.816   7.414  1.00 10.00      A   
ATOM   1479  CD2 LEU   163       2.585  18.465   8.830  1.00 10.00      A   
ATOM   1480  C   LEU   163      -1.036  16.003   8.244  1.00 10.00      A   
ATOM   1481  O   LEU   163      -1.654  16.746   7.481  1.00 10.00      A   
ATOM   1482  N   ALA   164      -1.426  14.764   8.524  1.00 10.00      A   
ATOM   1483  HN  ALA   164      -0.907  14.237   9.164  1.00 10.00      A   
ATOM   1484  CA  ALA   164      -2.612  14.165   7.910  1.00 10.00      A   
ATOM   1485  CB  ALA   164      -2.802  12.720   8.352  1.00 10.00      A   
ATOM   1486  C   ALA   164      -3.887  14.995   8.112  1.00 10.00      A   
ATOM   1487  O   ALA   164      -4.553  15.340   7.141  1.00 10.00      A   
ATOM   1488  N   PRO   165      -4.260  15.345   9.360  1.00 10.00      A   
ATOM   1489  CA  PRO   165      -5.469  16.137   9.603  1.00 10.00      A   
ATOM   1490  CB  PRO   165      -5.677  16.012  11.115  1.00 10.00      A   
ATOM   1491  CG  PRO   165      -4.311  15.783  11.661  1.00 10.00      A   
ATOM   1492  CD  PRO   165      -3.576  14.987  10.620  1.00 10.00      A   
ATOM   1493  C   PRO   165      -5.296  17.607   9.212  1.00 10.00      A   
ATOM   1494  O   PRO   165      -6.263  18.370   9.198  1.00 10.00      A   
ATOM   1495  N   ILE   166      -4.071  17.994   8.875  1.00 10.00      A   
ATOM   1496  HN  ILE   166      -3.348  17.332   8.871  1.00 10.00      A   
ATOM   1497  CA  ILE   166      -3.779  19.372   8.503  1.00 10.00      A   
ATOM   1498  CB  ILE   166      -2.416  19.839   9.071  1.00 10.00      A   
ATOM   1499  CG1 ILE   166      -2.471  19.896  10.602  1.00 10.00      A   
ATOM   1500  CG2 ILE   166      -2.021  21.194   8.498  1.00 10.00      A   
ATOM   1501  CD1 ILE   166      -1.174  20.333  11.254  1.00 10.00      A   
ATOM   1502  C   ILE   166      -3.807  19.588   6.988  1.00 10.00      A   
ATOM   1503  O   ILE   166      -4.533  20.454   6.492  1.00 10.00      A   
ATOM   1504  N   MET   167      -3.018  18.811   6.256  1.00 10.00      A   
ATOM   1505  HN  MET   167      -2.464  18.129   6.697  1.00 10.00      A   
ATOM   1506  CA  MET   167      -2.951  18.960   4.809  1.00 10.00      A   
ATOM   1507  CB  MET   167      -1.637  19.636   4.415  1.00 10.00      A   
ATOM   1508  CG  MET   167      -1.686  20.409   3.106  1.00 10.00      A   
ATOM   1509  SD  MET   167      -0.228  21.442   2.866  1.00 10.00      A   
ATOM   1510  CE  MET   167      -0.390  22.575   4.245  1.00 10.00      A   
ATOM   1511  C   MET   167      -3.115  17.625   4.085  1.00 10.00      A   
ATOM   1512  O   MET   167      -2.906  17.535   2.879  1.00 10.00      A   
ATOM   1513  N   GLY   168      -3.482  16.591   4.827  1.00 10.00      A   
ATOM   1514  HN  GLY   168      -3.614  16.709   5.789  1.00 10.00      A   
ATOM   1515  CA  GLY   168      -3.691  15.285   4.228  1.00 10.00      A   
ATOM   1516  C   GLY   168      -2.428  14.464   4.077  1.00 10.00      A   
ATOM   1517  O   GLY   168      -1.327  14.919   4.399  1.00 10.00      A   
ATOM   1518  N   VAL   169      -2.599  13.243   3.581  1.00 10.00      A   
ATOM   1519  HN  VAL   169      -3.522  12.940   3.375  1.00 10.00      A   
ATOM   1520  CA  VAL   169      -1.490  12.321   3.361  1.00 10.00      A   
ATOM   1521  CB  VAL   169      -1.999  10.937   2.880  1.00 10.00      A   
ATOM   1522  CG1 VAL   169      -2.740  11.050   1.554  1.00 10.00      A   
ATOM   1523  CG2 VAL   169      -0.866   9.926   2.787  1.00 10.00      A   
ATOM   1524  C   VAL   169      -0.472  12.886   2.364  1.00 10.00      A   
ATOM   1525  O   VAL   169       0.715  12.555   2.418  1.00 10.00      A   
ATOM   1526  N   GLU   170      -0.932  13.756   1.471  1.00 10.00      A   
ATOM   1527  HN  GLU   170      -1.881  13.995   1.480  1.00 10.00      A   
ATOM   1528  CA  GLU   170      -0.055  14.358   0.477  1.00 10.00      A   
ATOM   1529  CB  GLU   170      -0.851  15.123  -0.580  1.00 10.00      A   
ATOM   1530  CG  GLU   170      -1.564  14.233  -1.587  1.00 10.00      A   
ATOM   1531  CD  GLU   170      -0.623  13.325  -2.363  1.00 10.00      A   
ATOM   1532  OE1 GLU   170      -1.109  12.338  -2.960  1.00 10.00      A   
ATOM   1533  OE2 GLU   170       0.599  13.593  -2.383  1.00 10.00      A   
ATOM   1534  C   GLU   170       0.993  15.255   1.127  1.00 10.00      A   
ATOM   1535  O   GLU   170       2.100  15.393   0.617  1.00 10.00      A   
ATOM   1536  N   ALA   171       0.646  15.850   2.264  1.00 10.00      A   
ATOM   1537  HN  ALA   171      -0.253  15.702   2.628  1.00 10.00      A   
ATOM   1538  CA  ALA   171       1.580  16.710   2.982  1.00 10.00      A   
ATOM   1539  CB  ALA   171       0.902  17.356   4.177  1.00 10.00      A   
ATOM   1540  C   ALA   171       2.770  15.883   3.443  1.00 10.00      A   
ATOM   1541  O   ALA   171       3.919  16.328   3.393  1.00 10.00      A   
ATOM   1542  N   ILE   172       2.476  14.666   3.880  1.00 10.00      A   
ATOM   1543  HN  ILE   172       1.538  14.379   3.891  1.00 10.00      A   
ATOM   1544  CA  ILE   172       3.503  13.747   4.335  1.00 10.00      A   
ATOM   1545  CB  ILE   172       2.876  12.498   4.990  1.00 10.00      A   
ATOM   1546  CG1 ILE   172       1.924  12.909   6.118  1.00 10.00      A   
ATOM   1547  CG2 ILE   172       3.957  11.565   5.515  1.00 10.00      A   
ATOM   1548  CD1 ILE   172       1.108  11.766   6.682  1.00 10.00      A   
ATOM   1549  C   ILE   172       4.346  13.314   3.144  1.00 10.00      A   
ATOM   1550  O   ILE   172       5.574  13.251   3.222  1.00 10.00      A   
ATOM   1551  N   ASN   173       3.659  13.040   2.040  1.00 10.00      A   
ATOM   1552  HN  ASN   173       2.681  13.127   2.065  1.00 10.00      A   
ATOM   1553  CA  ASN   173       4.294  12.620   0.791  1.00 10.00      A   
ATOM   1554  CB  ASN   173       3.203  12.380  -0.267  1.00 10.00      A   
ATOM   1555  CG  ASN   173       3.717  11.857  -1.598  1.00 10.00      A   
ATOM   1556  OD1 ASN   173       4.735  11.163  -1.666  1.00 10.00      A   
ATOM   1557  ND2 ASN   173       2.995  12.165  -2.667  1.00 10.00      A   
ATOM   1558 HD21 ASN   173       2.178  12.713  -2.540  1.00 10.00      A   
ATOM   1559 HD22 ASN   173       3.294  11.838  -3.540  1.00 10.00      A   
ATOM   1560  C   ASN   173       5.276  13.687   0.310  1.00 10.00      A   
ATOM   1561  O   ASN   173       6.386  13.379  -0.124  1.00 10.00      A   
ATOM   1562  N   PHE   174       4.861  14.943   0.418  1.00 10.00      A   
ATOM   1563  HN  PHE   174       3.961  15.114   0.777  1.00 10.00      A   
ATOM   1564  CA  PHE   174       5.680  16.077   0.007  1.00 10.00      A   
ATOM   1565  CB  PHE   174       4.825  17.357  -0.005  1.00 10.00      A   
ATOM   1566  CG  PHE   174       5.593  18.643   0.160  1.00 10.00      A   
ATOM   1567  CD1 PHE   174       6.260  19.215  -0.911  1.00 10.00      A   
ATOM   1568  CD2 PHE   174       5.642  19.279   1.393  1.00 10.00      A   
ATOM   1569  CE1 PHE   174       6.960  20.397  -0.757  1.00 10.00      A   
ATOM   1570  CE2 PHE   174       6.342  20.460   1.553  1.00 10.00      A   
ATOM   1571  CZ  PHE   174       7.003  21.019   0.476  1.00 10.00      A   
ATOM   1572  C   PHE   174       6.898  16.255   0.913  1.00 10.00      A   
ATOM   1573  O   PHE   174       8.034  16.330   0.434  1.00 10.00      A   
ATOM   1574  N   LEU   175       6.663  16.310   2.220  1.00 10.00      A   
ATOM   1575  HN  LEU   175       5.738  16.216   2.546  1.00 10.00      A   
ATOM   1576  CA  LEU   175       7.743  16.510   3.179  1.00 10.00      A   
ATOM   1577  CB  LEU   175       7.203  16.717   4.595  1.00 10.00      A   
ATOM   1578  CG  LEU   175       8.231  17.163   5.640  1.00 10.00      A   
ATOM   1579  CD1 LEU   175       8.756  18.556   5.321  1.00 10.00      A   
ATOM   1580  CD2 LEU   175       7.638  17.116   7.039  1.00 10.00      A   
ATOM   1581  C   LEU   175       8.764  15.377   3.148  1.00 10.00      A   
ATOM   1582  O   LEU   175       9.960  15.617   3.308  1.00 10.00      A   
ATOM   1583  N   LEU   176       8.299  14.151   2.934  1.00 10.00      A   
ATOM   1584  HN  LEU   176       7.332  14.017   2.810  1.00 10.00      A   
ATOM   1585  CA  LEU   176       9.192  12.998   2.885  1.00 10.00      A   
ATOM   1586  CB  LEU   176       8.413  11.699   2.682  1.00 10.00      A   
ATOM   1587  CG  LEU   176       7.747  11.116   3.931  1.00 10.00      A   
ATOM   1588  CD1 LEU   176       6.884   9.922   3.567  1.00 10.00      A   
ATOM   1589  CD2 LEU   176       8.792  10.725   4.963  1.00 10.00      A   
ATOM   1590  C   LEU   176      10.252  13.164   1.803  1.00 10.00      A   
ATOM   1591  O   LEU   176      11.432  12.909   2.039  1.00 10.00      A   
ATOM   1592  N   MET   177       9.830  13.611   0.626  1.00 10.00      A   
ATOM   1593  HN  MET   177       8.877  13.808   0.501  1.00 10.00      A   
ATOM   1594  CA  MET   177      10.749  13.819  -0.487  1.00 10.00      A   
ATOM   1595  CB  MET   177       9.972  14.136  -1.771  1.00 10.00      A   
ATOM   1596  CG  MET   177      10.848  14.488  -2.966  1.00 10.00      A   
ATOM   1597  SD  MET   177      11.926  13.134  -3.472  1.00 10.00      A   
ATOM   1598  CE  MET   177      10.743  12.025  -4.230  1.00 10.00      A   
ATOM   1599  C   MET   177      11.732  14.943  -0.164  1.00 10.00      A   
ATOM   1600  O   MET   177      12.915  14.868  -0.494  1.00 10.00      A   
ATOM   1601  N   MET   178      11.237  15.975   0.509  1.00 10.00      A   
ATOM   1602  HN  MET   178      10.287  15.973   0.754  1.00 10.00      A   
ATOM   1603  CA  MET   178      12.062  17.118   0.887  1.00 10.00      A   
ATOM   1604  CB  MET   178      11.181  18.229   1.465  1.00 10.00      A   
ATOM   1605  CG  MET   178      11.877  19.569   1.620  1.00 10.00      A   
ATOM   1606  SD  MET   178      10.814  20.813   2.380  1.00 10.00      A   
ATOM   1607  CE  MET   178      11.793  22.292   2.132  1.00 10.00      A   
ATOM   1608  C   MET   178      13.133  16.717   1.902  1.00 10.00      A   
ATOM   1609  O   MET   178      14.276  17.173   1.831  1.00 10.00      A   
ATOM   1610  N   VAL   179      12.757  15.866   2.851  1.00 10.00      A   
ATOM   1611  HN  VAL   179      11.829  15.540   2.863  1.00 10.00      A   
ATOM   1612  CA  VAL   179      13.686  15.409   3.879  1.00 10.00      A   
ATOM   1613  CB  VAL   179      12.954  14.752   5.073  1.00 10.00      A   
ATOM   1614  CG1 VAL   179      13.951  14.206   6.086  1.00 10.00      A   
ATOM   1615  CG2 VAL   179      12.017  15.749   5.741  1.00 10.00      A   
ATOM   1616  C   VAL   179      14.717  14.441   3.305  1.00 10.00      A   
ATOM   1617  O   VAL   179      15.920  14.602   3.524  1.00 10.00      A   
ATOM   1618  N   SER   180      14.248  13.451   2.552  1.00 10.00      A   
ATOM   1619  HN  SER   180      13.282  13.392   2.382  1.00 10.00      A   
ATOM   1620  CA  SER   180      15.137  12.457   1.959  1.00 10.00      A   
ATOM   1621  CB  SER   180      14.338  11.359   1.255  1.00 10.00      A   
ATOM   1622  OG  SER   180      13.294  11.912   0.475  1.00 10.00      A   
ATOM   1623  HG  SER   180      12.530  12.089   1.038  1.00 10.00      A   
ATOM   1624  C   SER   180      16.130  13.106   0.999  1.00 10.00      A   
ATOM   1625  O   SER   180      17.298  12.719   0.949  1.00 10.00      A   
ATOM   1626  N   GLY   181      15.659  14.098   0.252  1.00 10.00      A   
ATOM   1627  HN  GLY   181      14.712  14.349   0.326  1.00 10.00      A   
ATOM   1628  CA  GLY   181      16.516  14.795  -0.686  1.00 10.00      A   
ATOM   1629  C   GLY   181      17.681  15.479   0.001  1.00 10.00      A   
ATOM   1630  O   GLY   181      18.830  15.341  -0.426  1.00 10.00      A   
ATOM   1631  N   LEU   182      17.388  16.212   1.071  1.00 10.00      A   
ATOM   1632  HN  LEU   182      16.454  16.284   1.362  1.00 10.00      A   
ATOM   1633  CA  LEU   182      18.422  16.912   1.819  1.00 10.00      A   
ATOM   1634  CB  LEU   182      17.811  17.838   2.873  1.00 10.00      A   
ATOM   1635  CG  LEU   182      17.237  19.165   2.359  1.00 10.00      A   
ATOM   1636  CD1 LEU   182      16.667  19.981   3.509  1.00 10.00      A   
ATOM   1637  CD2 LEU   182      18.296  19.962   1.612  1.00 10.00      A   
ATOM   1638  C   LEU   182      19.391  15.924   2.458  1.00 10.00      A   
ATOM   1639  O   LEU   182      20.596  16.171   2.514  1.00 10.00      A   
ATOM   1640  N   LEU   183      18.859  14.798   2.921  1.00 10.00      A   
ATOM   1641  HN  LEU   183      17.888  14.665   2.854  1.00 10.00      A   
ATOM   1642  CA  LEU   183      19.680  13.761   3.535  1.00 10.00      A   
ATOM   1643  CB  LEU   183      18.804  12.676   4.164  1.00 10.00      A   
ATOM   1644  CG  LEU   183      18.028  13.084   5.418  1.00 10.00      A   
ATOM   1645  CD1 LEU   183      17.145  11.946   5.899  1.00 10.00      A   
ATOM   1646  CD2 LEU   183      18.980  13.521   6.518  1.00 10.00      A   
ATOM   1647  C   LEU   183      20.622  13.153   2.502  1.00 10.00      A   
ATOM   1648  O   LEU   183      21.773  12.838   2.804  1.00 10.00      A   
ATOM   1649  N   ALA   184      20.127  12.999   1.279  1.00 10.00      A   
ATOM   1650  HN  ALA   184      19.194  13.257   1.106  1.00 10.00      A   
ATOM   1651  CA  ALA   184      20.928  12.453   0.193  1.00 10.00      A   
ATOM   1652  CB  ALA   184      20.055  12.167  -1.018  1.00 10.00      A   
ATOM   1653  C   ALA   184      22.038  13.433  -0.167  1.00 10.00      A   
ATOM   1654  O   ALA   184      23.195  13.047  -0.342  1.00 10.00      A   
ATOM   1655  N   LEU   185      21.672  14.708  -0.250  1.00 10.00      A   
ATOM   1656  HN  LEU   185      20.727  14.943  -0.096  1.00 10.00      A   
ATOM   1657  CA  LEU   185      22.618  15.769  -0.567  1.00 10.00      A   
ATOM   1658  CB  LEU   185      21.892  17.116  -0.627  1.00 10.00      A   
ATOM   1659  CG  LEU   185      22.757  18.340  -0.928  1.00 10.00      A   
ATOM   1660  CD1 LEU   185      23.089  18.411  -2.410  1.00 10.00      A   
ATOM   1661  CD2 LEU   185      22.066  19.614  -0.471  1.00 10.00      A   
ATOM   1662  C   LEU   185      23.722  15.821   0.484  1.00 10.00      A   
ATOM   1663  O   LEU   185      24.893  16.026   0.162  1.00 10.00      A   
ATOM   1664  N   ALA   186      23.334  15.617   1.740  1.00 10.00      A   
ATOM   1665  HN  ALA   186      22.382  15.455   1.921  1.00 10.00      A   
ATOM   1666  CA  ALA   186      24.269  15.633   2.858  1.00 10.00      A   
ATOM   1667  CB  ALA   186      23.523  15.406   4.164  1.00 10.00      A   
ATOM   1668  C   ALA   186      25.361  14.583   2.689  1.00 10.00      A   
ATOM   1669  O   ALA   186      26.517  14.819   3.033  1.00 10.00      A   
ATOM   1670  N   LEU   187      24.993  13.431   2.150  1.00 10.00      A   
ATOM   1671  HN  LEU   187      24.056  13.305   1.883  1.00 10.00      A   
ATOM   1672  CA  LEU   187      25.944  12.343   1.948  1.00 10.00      A   
ATOM   1673  CB  LEU   187      25.205  11.004   1.890  1.00 10.00      A   
ATOM   1674  CG  LEU   187      26.078   9.749   1.834  1.00 10.00      A   
ATOM   1675  CD1 LEU   187      26.841   9.565   3.138  1.00 10.00      A   
ATOM   1676  CD2 LEU   187      25.233   8.524   1.529  1.00 10.00      A   
ATOM   1677  C   LEU   187      26.769  12.545   0.679  1.00 10.00      A   
ATOM   1678  O   LEU   187      27.971  12.276   0.657  1.00 10.00      A   
ATOM   1679  N   VAL   188      26.123  13.031  -0.372  1.00 10.00      A   
ATOM   1680  HN  VAL   188      25.165  13.240  -0.291  1.00 10.00      A   
ATOM   1681  CA  VAL   188      26.796  13.254  -1.647  1.00 10.00      A   
ATOM   1682  CB  VAL   188      25.785  13.469  -2.793  1.00 10.00      A   
ATOM   1683  CG1 VAL   188      26.499  13.731  -4.111  1.00 10.00      A   
ATOM   1684  CG2 VAL   188      24.873  12.258  -2.919  1.00 10.00      A   
ATOM   1685  C   VAL   188      27.781  14.422  -1.579  1.00 10.00      A   
ATOM   1686  O   VAL   188      28.899  14.334  -2.097  1.00 10.00      A   
ATOM   1687  N   LYS   189      27.376  15.512  -0.941  1.00 10.00      A   
ATOM   1688  HN  LYS   189      26.474  15.536  -0.545  1.00 10.00      A   
ATOM   1689  CA  LYS   189      28.240  16.680  -0.821  1.00 10.00      A   
ATOM   1690  CB  LYS   189      27.442  17.983  -0.895  1.00 10.00      A   
ATOM   1691  CG  LYS   189      27.109  18.419  -2.311  1.00 10.00      A   
ATOM   1692  CD  LYS   189      28.362  18.476  -3.171  1.00 10.00      A   
ATOM   1693  CE  LYS   189      28.044  18.888  -4.596  1.00 10.00      A   
ATOM   1694  NZ  LYS   189      29.233  18.766  -5.474  1.00 10.00      A   
ATOM   1695  HZ1 LYS   189      29.051  19.228  -6.388  1.00 10.00      A   
ATOM   1696  HZ2 LYS   189      29.451  17.763  -5.644  1.00 10.00      A   
ATOM   1697  HZ3 LYS   189      30.058  19.216  -5.027  1.00 10.00      A   
ATOM   1698  C   LYS   189      29.090  16.637   0.441  1.00 10.00      A   
ATOM   1699  O   LYS   189      30.029  17.426   0.584  1.00 10.00      A   
ATOM   1700  N   ARG   190      28.761  15.709   1.343  1.00 10.00      A   
ATOM   1701  HN  ARG   190      28.003  15.116   1.156  1.00 10.00      A   
ATOM   1702  CA  ARG   190      29.485  15.546   2.605  1.00 10.00      A   
ATOM   1703  CB  ARG   190      30.939  15.125   2.354  1.00 10.00      A   
ATOM   1704  CG  ARG   190      31.088  13.792   1.635  1.00 10.00      A   
ATOM   1705  CD  ARG   190      32.502  13.600   1.111  1.00 10.00      A   
ATOM   1706  NE  ARG   190      33.490  13.534   2.187  1.00 10.00      A   
ATOM   1707  HE  ARG   190      33.170  13.705   3.100  1.00 10.00      A   
ATOM   1708  CZ  ARG   190      34.780  13.255   2.000  1.00 10.00      A   
ATOM   1709  NH1 ARG   190      35.243  13.018   0.780  1.00 10.00      A   
ATOM   1710 HH11 ARG   190      34.602  13.046  -0.041  1.00 10.00      A   
ATOM   1711 HH12 ARG   190      36.254  12.803   0.635  1.00 10.00      A   
ATOM   1712  NH2 ARG   190      35.607  13.214   3.038  1.00 10.00      A   
ATOM   1713 HH21 ARG   190      35.249  13.401   4.003  1.00 10.00      A   
ATOM   1714 HH22 ARG   190      36.617  12.995   2.899  1.00 10.00      A   
ATOM   1715  C   ARG   190      29.423  16.824   3.441  1.00 10.00      A   
ATOM   1716  O   ARG   190      30.449  17.368   3.854  1.00 10.00      A   
ATOM   1717  N   ASN   191      28.211  17.298   3.686  1.00 10.00      A   
ATOM   1718  HN  ASN   191      27.430  16.804   3.358  1.00 10.00      A   
ATOM   1719  CA  ASN   191      28.006  18.516   4.459  1.00 10.00      A   
ATOM   1720  CB  ASN   191      27.625  19.676   3.531  1.00 10.00      A   
ATOM   1721  CG  ASN   191      27.877  21.035   4.159  1.00 10.00      A   
ATOM   1722  OD1 ASN   191      27.067  21.530   4.939  1.00 10.00      A   
ATOM   1723  ND2 ASN   191      28.996  21.652   3.814  1.00 10.00      A   
ATOM   1724 HD21 ASN   191      29.595  21.207   3.177  1.00 10.00      A   
ATOM   1725 HD22 ASN   191      29.186  22.529   4.215  1.00 10.00      A   
ATOM   1726  C   ASN   191      26.919  18.301   5.504  1.00 10.00      A   
ATOM   1727  O   ASN   191      25.966  17.557   5.272  1.00 10.00      A   
ATOM   1728  N   TRP   192      27.055  18.965   6.645  1.00 10.00      A   
ATOM   1729  HN  TRP   192      27.823  19.567   6.759  1.00 10.00      A   
ATOM   1730  CA  TRP   192      26.094  18.821   7.734  1.00 10.00      A   
ATOM   1731  CB  TRP   192      26.783  18.935   9.097  1.00 10.00      A   
ATOM   1732  CG  TRP   192      27.541  17.705   9.504  1.00 10.00      A   
ATOM   1733  CD1 TRP   192      28.580  17.122   8.839  1.00 10.00      A   
ATOM   1734  CD2 TRP   192      27.322  16.909  10.677  1.00 10.00      A   
ATOM   1735  NE1 TRP   192      29.020  16.014   9.521  1.00 10.00      A   
ATOM   1736  HE1 TRP   192      29.758  15.428   9.245  1.00 10.00      A   
ATOM   1737  CE2 TRP   192      28.261  15.859  10.650  1.00 10.00      A   
ATOM   1738  CE3 TRP   192      26.415  16.974  11.741  1.00 10.00      A   
ATOM   1739  CZ2 TRP   192      28.333  14.895  11.652  1.00 10.00      A   
ATOM   1740  CZ3 TRP   192      26.487  16.016  12.734  1.00 10.00      A   
ATOM   1741  CH2 TRP   192      27.434  14.986  12.680  1.00 10.00      A   
ATOM   1742  C   TRP   192      24.934  19.812   7.637  1.00 10.00      A   
ATOM   1743  O   TRP   192      23.921  19.644   8.313  1.00 10.00      A   
ATOM   1744  N   ARG   193      25.070  20.832   6.794  1.00 10.00      A   
ATOM   1745  HN  ARG   193      25.894  20.910   6.263  1.00 10.00      A   
ATOM   1746  CA  ARG   193      24.014  21.837   6.637  1.00 10.00      A   
ATOM   1747  CB  ARG   193      24.416  22.963   5.672  1.00 10.00      A   
ATOM   1748  CG  ARG   193      23.376  24.068   5.553  1.00 10.00      A   
ATOM   1749  CD  ARG   193      23.506  24.834   4.243  1.00 10.00      A   
ATOM   1750  NE  ARG   193      22.373  25.736   4.035  1.00 10.00      A   
ATOM   1751  HE  ARG   193      22.411  26.614   4.478  1.00 10.00      A   
ATOM   1752  CZ  ARG   193      21.304  25.442   3.292  1.00 10.00      A   
ATOM   1753  NH1 ARG   193      21.219  24.267   2.669  1.00 10.00      A   
ATOM   1754 HH11 ARG   193      21.990  23.568   2.753  1.00 10.00      A   
ATOM   1755 HH12 ARG   193      20.377  24.040   2.092  1.00 10.00      A   
ATOM   1756  NH2 ARG   193      20.315  26.325   3.175  1.00 10.00      A   
ATOM   1757 HH21 ARG   193      20.372  27.249   3.663  1.00 10.00      A   
ATOM   1758 HH22 ARG   193      19.476  26.101   2.597  1.00 10.00      A   
ATOM   1759  C   ARG   193      22.668  21.216   6.234  1.00 10.00      A   
ATOM   1760  O   ARG   193      21.680  21.372   6.951  1.00 10.00      A   
ATOM   1761  N   PRO   194      22.596  20.492   5.096  1.00 10.00      A   
ATOM   1762  CA  PRO   194      21.341  19.871   4.655  1.00 10.00      A   
ATOM   1763  CB  PRO   194      21.699  19.223   3.314  1.00 10.00      A   
ATOM   1764  CG  PRO   194      23.181  19.075   3.337  1.00 10.00      A   
ATOM   1765  CD  PRO   194      23.700  20.220   4.156  1.00 10.00      A   
ATOM   1766  C   PRO   194      20.856  18.814   5.643  1.00 10.00      A   
ATOM   1767  O   PRO   194      19.661  18.539   5.736  1.00 10.00      A   
ATOM   1768  N   LEU   195      21.797  18.235   6.380  1.00 10.00      A   
ATOM   1769  HN  LEU   195      22.730  18.509   6.259  1.00 10.00      A   
ATOM   1770  CA  LEU   195      21.483  17.213   7.366  1.00 10.00      A   
ATOM   1771  CB  LEU   195      22.775  16.596   7.911  1.00 10.00      A   
ATOM   1772  CG  LEU   195      22.619  15.392   8.843  1.00 10.00      A   
ATOM   1773  CD1 LEU   195      22.221  14.150   8.063  1.00 10.00      A   
ATOM   1774  CD2 LEU   195      23.899  15.149   9.628  1.00 10.00      A   
ATOM   1775  C   LEU   195      20.671  17.813   8.507  1.00 10.00      A   
ATOM   1776  O   LEU   195      19.609  17.303   8.860  1.00 10.00      A   
ATOM   1777  N   VAL   196      21.170  18.915   9.061  1.00 10.00      A   
ATOM   1778  HN  VAL   196      22.016  19.281   8.717  1.00 10.00      A   
ATOM   1779  CA  VAL   196      20.502  19.595  10.163  1.00 10.00      A   
ATOM   1780  CB  VAL   196      21.336  20.787  10.687  1.00 10.00      A   
ATOM   1781  CG1 VAL   196      20.581  21.546  11.771  1.00 10.00      A   
ATOM   1782  CG2 VAL   196      22.674  20.300  11.217  1.00 10.00      A   
ATOM   1783  C   VAL   196      19.112  20.077   9.755  1.00 10.00      A   
ATOM   1784  O   VAL   196      18.137  19.861  10.475  1.00 10.00      A   
ATOM   1785  N   VAL   197      19.027  20.704   8.587  1.00 10.00      A   
ATOM   1786  HN  VAL   197      19.841  20.828   8.050  1.00 10.00      A   
ATOM   1787  CA  VAL   197      17.755  21.218   8.087  1.00 10.00      A   
ATOM   1788  CB  VAL   197      17.911  21.935   6.726  1.00 10.00      A   
ATOM   1789  CG1 VAL   197      16.583  22.527   6.267  1.00 10.00      A   
ATOM   1790  CG2 VAL   197      18.967  23.023   6.817  1.00 10.00      A   
ATOM   1791  C   VAL   197      16.718  20.104   7.969  1.00 10.00      A   
ATOM   1792  O   VAL   197      15.573  20.267   8.393  1.00 10.00      A   
ATOM   1793  N   ALA   198      17.132  18.969   7.412  1.00 10.00      A   
ATOM   1794  HN  ALA   198      18.062  18.898   7.101  1.00 10.00      A   
ATOM   1795  CA  ALA   198      16.240  17.829   7.245  1.00 10.00      A   
ATOM   1796  CB  ALA   198      16.943  16.716   6.488  1.00 10.00      A   
ATOM   1797  C   ALA   198      15.740  17.324   8.596  1.00 10.00      A   
ATOM   1798  O   ALA   198      14.560  17.014   8.754  1.00 10.00      A   
ATOM   1799  N   VAL   199      16.644  17.257   9.569  1.00 10.00      A   
ATOM   1800  HN  VAL   199      17.571  17.519   9.379  1.00 10.00      A   
ATOM   1801  CA  VAL   199      16.297  16.800  10.911  1.00 10.00      A   
ATOM   1802  CB  VAL   199      17.549  16.671  11.811  1.00 10.00      A   
ATOM   1803  CG1 VAL   199      17.158  16.345  13.247  1.00 10.00      A   
ATOM   1804  CG2 VAL   199      18.491  15.607  11.263  1.00 10.00      A   
ATOM   1805  C   VAL   199      15.290  17.753  11.559  1.00 10.00      A   
ATOM   1806  O   VAL   199      14.308  17.317  12.164  1.00 10.00      A   
ATOM   1807  N   VAL   200      15.533  19.053  11.409  1.00 10.00      A   
ATOM   1808  HN  VAL   200      16.328  19.336  10.903  1.00 10.00      A   
ATOM   1809  CA  VAL   200      14.653  20.071  11.973  1.00 10.00      A   
ATOM   1810  CB  VAL   200      15.225  21.498  11.790  1.00 10.00      A   
ATOM   1811  CG1 VAL   200      14.221  22.553  12.233  1.00 10.00      A   
ATOM   1812  CG2 VAL   200      16.526  21.656  12.564  1.00 10.00      A   
ATOM   1813  C   VAL   200      13.258  19.982  11.359  1.00 10.00      A   
ATOM   1814  O   VAL   200      12.259  19.938  12.076  1.00 10.00      A   
ATOM   1815  N   LEU   201      13.199  19.924  10.032  1.00 10.00      A   
ATOM   1816  HN  LEU   201      14.037  19.945   9.513  1.00 10.00      A   
ATOM   1817  CA  LEU   201      11.924  19.836   9.325  1.00 10.00      A   
ATOM   1818  CB  LEU   201      12.128  19.939   7.810  1.00 10.00      A   
ATOM   1819  CG  LEU   201      12.677  21.271   7.292  1.00 10.00      A   
ATOM   1820  CD1 LEU   201      12.893  21.215   5.789  1.00 10.00      A   
ATOM   1821  CD2 LEU   201      11.748  22.420   7.657  1.00 10.00      A   
ATOM   1822  C   LEU   201      11.183  18.548   9.673  1.00 10.00      A   
ATOM   1823  O   LEU   201       9.958  18.533   9.771  1.00 10.00      A   
ATOM   1824  N   PHE   202      11.937  17.476   9.875  1.00 10.00      A   
ATOM   1825  HN  PHE   202      12.913  17.555   9.783  1.00 10.00      A   
ATOM   1826  CA  PHE   202      11.364  16.179  10.210  1.00 10.00      A   
ATOM   1827  CB  PHE   202      12.432  15.089  10.070  1.00 10.00      A   
ATOM   1828  CG  PHE   202      11.891  13.689   9.991  1.00 10.00      A   
ATOM   1829  CD1 PHE   202      11.539  13.139   8.769  1.00 10.00      A   
ATOM   1830  CD2 PHE   202      11.738  12.923  11.136  1.00 10.00      A   
ATOM   1831  CE1 PHE   202      11.045  11.852   8.690  1.00 10.00      A   
ATOM   1832  CE2 PHE   202      11.243  11.637  11.065  1.00 10.00      A   
ATOM   1833  CZ  PHE   202      10.896  11.101   9.840  1.00 10.00      A   
ATOM   1834  C   PHE   202      10.800  16.171  11.630  1.00 10.00      A   
ATOM   1835  O   PHE   202       9.849  15.450  11.927  1.00 10.00      A   
ATOM   1836  N   ALA   203      11.384  16.982  12.501  1.00 10.00      A   
ATOM   1837  HN  ALA   203      12.132  17.547  12.203  1.00 10.00      A   
ATOM   1838  CA  ALA   203      10.946  17.049  13.892  1.00 10.00      A   
ATOM   1839  CB  ALA   203      12.133  17.301  14.808  1.00 10.00      A   
ATOM   1840  C   ALA   203       9.867  18.107  14.109  1.00 10.00      A   
ATOM   1841  O   ALA   203       9.314  18.225  15.202  1.00 10.00      A   
ATOM   1842  N   LEU   204       9.567  18.870  13.068  1.00 10.00      A   
ATOM   1843  HN  LEU   204      10.036  18.724  12.219  1.00 10.00      A   
ATOM   1844  CA  LEU   204       8.556  19.923  13.154  1.00 10.00      A   
ATOM   1845  CB  LEU   204       8.655  20.904  11.982  1.00 10.00      A   
ATOM   1846  CG  LEU   204       9.795  21.924  12.048  1.00 10.00      A   
ATOM   1847  CD1 LEU   204       9.786  22.818  10.820  1.00 10.00      A   
ATOM   1848  CD2 LEU   204       9.706  22.754  13.320  1.00 10.00      A   
ATOM   1849  C   LEU   204       7.121  19.392  13.317  1.00 10.00      A   
ATOM   1850  O   LEU   204       6.393  19.858  14.193  1.00 10.00      A   
ATOM   1851  N   PRO   205       6.676  18.425  12.484  1.00 10.00      A   
ATOM   1852  CA  PRO   205       5.319  17.871  12.576  1.00 10.00      A   
ATOM   1853  CB  PRO   205       5.145  17.095  11.262  1.00 10.00      A   
ATOM   1854  CG  PRO   205       6.308  17.486  10.416  1.00 10.00      A   
ATOM   1855  CD  PRO   205       7.411  17.819  11.369  1.00 10.00      A   
ATOM   1856  C   PRO   205       5.136  16.924  13.761  1.00 10.00      A   
ATOM   1857  O   PRO   205       4.040  16.409  13.984  1.00 10.00      A   
ATOM   1858  N   PHE   206       6.205  16.712  14.522  1.00 10.00      A   
ATOM   1859  HN  PHE   206       7.042  17.177  14.306  1.00 10.00      A   
ATOM   1860  CA  PHE   206       6.164  15.816  15.675  1.00 10.00      A   
ATOM   1861  CB  PHE   206       7.553  15.631  16.299  1.00 10.00      A   
ATOM   1862  CG  PHE   206       7.602  14.642  17.432  1.00 10.00      A   
ATOM   1863  CD1 PHE   206       7.076  13.367  17.286  1.00 10.00      A   
ATOM   1864  CD2 PHE   206       8.184  14.983  18.640  1.00 10.00      A   
ATOM   1865  CE1 PHE   206       7.130  12.456  18.322  1.00 10.00      A   
ATOM   1866  CE2 PHE   206       8.241  14.076  19.681  1.00 10.00      A   
ATOM   1867  CZ  PHE   206       7.714  12.810  19.521  1.00 10.00      A   
ATOM   1868  C   PHE   206       5.120  16.238  16.720  1.00 10.00      A   
ATOM   1869  O   PHE   206       4.215  15.463  17.029  1.00 10.00      A   
ATOM   1870  N   PRO   207       5.203  17.469  17.273  1.00 10.00      A   
ATOM   1871  CA  PRO   207       4.243  17.935  18.280  1.00 10.00      A   
ATOM   1872  CB  PRO   207       4.854  19.247  18.799  1.00 10.00      A   
ATOM   1873  CG  PRO   207       6.252  19.266  18.279  1.00 10.00      A   
ATOM   1874  CD  PRO   207       6.223  18.489  16.998  1.00 10.00      A   
ATOM   1875  C   PRO   207       2.853  18.193  17.694  1.00 10.00      A   
ATOM   1876  O   PRO   207       1.894  18.433  18.428  1.00 10.00      A   
ATOM   1877  N   LEU   208       2.742  18.120  16.371  1.00 10.00      A   
ATOM   1878  HN  LEU   208       3.535  17.894  15.838  1.00 10.00      A   
ATOM   1879  CA  LEU   208       1.470  18.362  15.695  1.00 10.00      A   
ATOM   1880  CB  LEU   208       1.694  18.758  14.230  1.00 10.00      A   
ATOM   1881  CG  LEU   208       2.626  19.948  13.975  1.00 10.00      A   
ATOM   1882  CD1 LEU   208       2.700  20.257  12.488  1.00 10.00      A   
ATOM   1883  CD2 LEU   208       2.172  21.174  14.752  1.00 10.00      A   
ATOM   1884  C   LEU   208       0.546  17.148  15.779  1.00 10.00      A   
ATOM   1885  O   LEU   208      -0.655  17.257  15.537  1.00 10.00      A   
ATOM   1886  N   ARG   209       1.107  15.996  16.139  1.00 10.00      A   
ATOM   1887  HN  ARG   209       2.068  15.972  16.328  1.00 10.00      A   
ATOM   1888  CA  ARG   209       0.324  14.766  16.249  1.00 10.00      A   
ATOM   1889  CB  ARG   209       1.232  13.531  16.208  1.00 10.00      A   
ATOM   1890  CG  ARG   209       2.076  13.326  17.458  1.00 10.00      A   
ATOM   1891  CD  ARG   209       2.949  12.085  17.355  1.00 10.00      A   
ATOM   1892  NE  ARG   209       2.225  10.868  17.723  1.00 10.00      A   
ATOM   1893  HE  ARG   209       1.346  10.720  17.302  1.00 10.00      A   
ATOM   1894  CZ  ARG   209       2.679   9.966  18.595  1.00 10.00      A   
ATOM   1895  NH1 ARG   209       3.849  10.145  19.200  1.00 10.00      A   
ATOM   1896 HH11 ARG   209       4.422  10.990  18.998  1.00 10.00      A   
ATOM   1897 HH12 ARG   209       4.198   9.436  19.883  1.00 10.00      A   
ATOM   1898  NH2 ARG   209       1.962   8.883  18.868  1.00 10.00      A   
ATOM   1899 HH21 ARG   209       2.317   8.181  19.552  1.00 10.00      A   
ATOM   1900 HH22 ARG   209       1.041   8.730  18.400  1.00 10.00      A   
ATOM   1901  C   ARG   209      -0.523  14.749  17.518  1.00 10.00      A   
ATOM   1902  O   ARG   209      -1.394  13.898  17.682  1.00 10.00      A   
ATOM   1903  N   TYR   210      -0.265  15.695  18.411  1.00 10.00      A   
ATOM   1904  HN  TYR   210       0.427  16.361  18.219  1.00 10.00      A   
ATOM   1905  CA  TYR   210      -0.993  15.768  19.672  1.00 10.00      A   
ATOM   1906  CB  TYR   210      -0.035  16.083  20.824  1.00 10.00      A   
ATOM   1907  CG  TYR   210       1.192  15.201  20.867  1.00 10.00      A   
ATOM   1908  CD1 TYR   210       2.421  15.673  20.430  1.00 10.00      A   
ATOM   1909  CD2 TYR   210       1.121  13.893  21.334  1.00 10.00      A   
ATOM   1910  CE1 TYR   210       3.546  14.872  20.455  1.00 10.00      A   
ATOM   1911  CE2 TYR   210       2.244  13.085  21.366  1.00 10.00      A   
ATOM   1912  CZ  TYR   210       3.452  13.581  20.922  1.00 10.00      A   
ATOM   1913  OH  TYR   210       4.571  12.787  20.945  1.00 10.00      A   
ATOM   1914  HH  TYR   210       5.309  13.293  21.311  1.00 10.00      A   
ATOM   1915  C   TYR   210      -2.108  16.807  19.619  1.00 10.00      A   
ATOM   1916  O   TYR   210      -2.817  17.017  20.602  1.00 10.00      A   
ATOM   1917  N   ILE   211      -2.267  17.456  18.473  1.00 10.00      A   
ATOM   1918  HN  ILE   211      -1.692  17.241  17.711  1.00 10.00      A   
ATOM   1919  CA  ILE   211      -3.305  18.465  18.324  1.00 10.00      A   
ATOM   1920  CB  ILE   211      -2.951  19.539  17.275  1.00 10.00      A   
ATOM   1921  CG1 ILE   211      -1.546  20.090  17.535  1.00 10.00      A   
ATOM   1922  CG2 ILE   211      -3.976  20.665  17.313  1.00 10.00      A   
ATOM   1923  CD1 ILE   211      -1.084  21.109  16.514  1.00 10.00      A   
ATOM   1924  C   ILE   211      -4.633  17.809  17.970  1.00 10.00      A   
ATOM   1925  O   ILE   211      -4.793  17.238  16.893  1.00 10.00      A   
ATOM   1926  N   GLN   212      -5.570  17.879  18.896  1.00 10.00      A   
ATOM   1927  HN  GLN   212      -5.375  18.344  19.737  1.00 10.00      A   
ATOM   1928  CA  GLN   212      -6.879  17.290  18.707  1.00 10.00      A   
ATOM   1929  CB  GLN   212      -7.383  16.728  20.036  1.00 10.00      A   
ATOM   1930  CG  GLN   212      -8.780  16.143  19.980  1.00 10.00      A   
ATOM   1931  CD  GLN   212      -9.277  15.691  21.337  1.00 10.00      A   
ATOM   1932  OE1 GLN   212      -8.506  15.213  22.167  1.00 10.00      A   
ATOM   1933  NE2 GLN   212     -10.566  15.862  21.579  1.00 10.00      A   
ATOM   1934 HE21 GLN   212     -11.121  16.270  20.871  1.00 10.00      A   
ATOM   1935 HE22 GLN   212     -10.917  15.584  22.453  1.00 10.00      A   
ATOM   1936  C   GLN   212      -7.865  18.308  18.144  1.00 10.00      A   
ATOM   1937  O   GLN   212      -8.348  19.182  18.862  1.00 10.00      A   
ATOM   1938  N   TRP   213      -8.138  18.200  16.850  1.00 10.00      A   
ATOM   1939  HN  TRP   213      -7.682  17.513  16.323  1.00 10.00      A   
ATOM   1940  CA  TRP   213      -9.082  19.094  16.187  1.00 10.00      A   
ATOM   1941  CB  TRP   213      -8.709  19.283  14.710  1.00 10.00      A   
ATOM   1942  CG  TRP   213      -7.264  19.579  14.442  1.00 10.00      A   
ATOM   1943  CD1 TRP   213      -6.260  18.671  14.275  1.00 10.00      A   
ATOM   1944  CD2 TRP   213      -6.665  20.869  14.279  1.00 10.00      A   
ATOM   1945  NE1 TRP   213      -5.073  19.313  14.034  1.00 10.00      A   
ATOM   1946  HE1 TRP   213      -4.205  18.873  13.887  1.00 10.00      A   
ATOM   1947  CE2 TRP   213      -5.294  20.665  14.026  1.00 10.00      A   
ATOM   1948  CE3 TRP   213      -7.153  22.177  14.324  1.00 10.00      A   
ATOM   1949  CZ2 TRP   213      -4.407  21.719  13.819  1.00 10.00      A   
ATOM   1950  CZ3 TRP   213      -6.271  23.221  14.118  1.00 10.00      A   
ATOM   1951  CH2 TRP   213      -4.915  22.987  13.867  1.00 10.00      A   
ATOM   1952  C   TRP   213     -10.485  18.500  16.252  1.00 10.00      A   
ATOM   1953  O   TRP   213     -11.471  19.160  15.933  1.00 10.00      A   
ATOM   1954  N   PHE   214     -10.566  17.247  16.676  1.00 10.00      A   
ATOM   1955  HN  PHE   214      -9.752  16.789  16.962  1.00 10.00      A   
ATOM   1956  CA  PHE   214     -11.837  16.546  16.752  1.00 10.00      A   
ATOM   1957  CB  PHE   214     -11.681  15.103  16.257  1.00 10.00      A   
ATOM   1958  CG  PHE   214     -10.567  14.329  16.915  1.00 10.00      A   
ATOM   1959  CD1 PHE   214     -10.803  13.586  18.061  1.00 10.00      A   
ATOM   1960  CD2 PHE   214      -9.286  14.340  16.383  1.00 10.00      A   
ATOM   1961  CE1 PHE   214      -9.787  12.870  18.664  1.00 10.00      A   
ATOM   1962  CE2 PHE   214      -8.264  13.628  16.981  1.00 10.00      A   
ATOM   1963  CZ  PHE   214      -8.514  12.891  18.124  1.00 10.00      A   
ATOM   1964  C   PHE   214     -12.416  16.558  18.159  1.00 10.00      A   
ATOM   1965  O   PHE   214     -11.688  16.604  19.145  1.00 10.00      A   
ATOM   1966  N   THR   215     -13.733  16.509  18.237  1.00 10.00      A   
ATOM   1967  HN  THR   215     -14.256  16.489  17.415  1.00 10.00      A   
ATOM   1968  CA  THR   215     -14.429  16.494  19.512  1.00 10.00      A   
ATOM   1969  CB  THR   215     -15.231  17.795  19.715  1.00 10.00      A   
ATOM   1970  OG1 THR   215     -14.426  18.912  19.308  1.00 10.00      A   
ATOM   1971  HG1 THR   215     -14.929  19.730  19.422  1.00 10.00      A   
ATOM   1972  CG2 THR   215     -15.623  17.965  21.173  1.00 10.00      A   
ATOM   1973  C   THR   215     -15.374  15.296  19.546  1.00 10.00      A   
ATOM   1974  O   THR   215     -16.259  15.183  18.697  1.00 10.00      A   
ATOM   1975  N   PRO   216     -15.167  14.371  20.496  1.00 10.00      A   
ATOM   1976  CA  PRO   216     -15.990  13.163  20.626  1.00 10.00      A   
ATOM   1977  CB  PRO   216     -15.134  12.260  21.514  1.00 10.00      A   
ATOM   1978  CG  PRO   216     -14.349  13.202  22.361  1.00 10.00      A   
ATOM   1979  CD  PRO   216     -14.108  14.429  21.523  1.00 10.00      A   
ATOM   1980  C   PRO   216     -17.345  13.424  21.283  1.00 10.00      A   
ATOM   1981  O   PRO   216     -17.522  14.401  22.015  1.00 10.00      A   
ATOM   1982  N   GLN   217     -18.298  12.542  21.003  1.00 10.00      A   
ATOM   1983  HN  GLN   217     -18.094  11.800  20.390  1.00 10.00      A   
ATOM   1984  CA  GLN   217     -19.640  12.643  21.563  1.00 10.00      A   
ATOM   1985  CB  GLN   217     -20.676  12.880  20.456  1.00 10.00      A   
ATOM   1986  CG  GLN   217     -20.379  14.058  19.539  1.00 10.00      A   
ATOM   1987  CD  GLN   217     -20.454  15.396  20.248  1.00 10.00      A   
ATOM   1988  OE1 GLN   217     -21.165  15.550  21.242  1.00 10.00      A   
ATOM   1989  NE2 GLN   217     -19.741  16.380  19.726  1.00 10.00      A   
ATOM   1990 HE21 GLN   217     -19.214  16.191  18.919  1.00 10.00      A   
ATOM   1991 HE22 GLN   217     -19.775  17.260  20.161  1.00 10.00      A   
ATOM   1992  C   GLN   217     -19.993  11.362  22.321  1.00 10.00      A   
ATOM   1993  O   GLN   217     -20.542  10.421  21.744  1.00 10.00      A   
ATOM   1994  N   PRO   218     -19.670  11.302  23.623  1.00 10.00      A   
ATOM   1995  CA  PRO   218     -19.951  10.128  24.460  1.00 10.00      A   
ATOM   1996  CB  PRO   218     -19.368  10.504  25.827  1.00 10.00      A   
ATOM   1997  CG  PRO   218     -19.263  11.988  25.809  1.00 10.00      A   
ATOM   1998  CD  PRO   218     -18.991  12.364  24.381  1.00 10.00      A   
ATOM   1999  C   PRO   218     -21.446   9.829  24.583  1.00 10.00      A   
ATOM   2000  O   PRO   218     -21.835   8.706  24.911  1.00 10.00      A   
ATOM   2001  N   GLU   219     -22.279  10.828  24.310  1.00 10.00      A   
ATOM   2002  HN  GLU   219     -21.910  11.706  24.055  1.00 10.00      A   
ATOM   2003  CA  GLU   219     -23.727  10.663  24.390  1.00 10.00      A   
ATOM   2004  CB  GLU   219     -24.433  12.018  24.509  1.00 10.00      A   
ATOM   2005  CG  GLU   219     -24.093  13.009  23.404  1.00 10.00      A   
ATOM   2006  CD  GLU   219     -23.051  14.017  23.835  1.00 10.00      A   
ATOM   2007  OE1 GLU   219     -21.857  13.652  23.910  1.00 10.00      A   
ATOM   2008  OE2 GLU   219     -23.422  15.176  24.113  1.00 10.00      A   
ATOM   2009  C   GLU   219     -24.270   9.888  23.189  1.00 10.00      A   
ATOM   2010  O   GLU   219     -25.444   9.518  23.158  1.00 10.00      A   
ATOM   2011  N   LYS   220     -23.413   9.642  22.205  1.00 10.00      A   
ATOM   2012  HN  LYS   220     -22.487   9.959  22.283  1.00 10.00      A   
ATOM   2013  CA  LYS   220     -23.818   8.918  21.008  1.00 10.00      A   
ATOM   2014  CB  LYS   220     -23.601   9.778  19.761  1.00 10.00      A   
ATOM   2015  CG  LYS   220     -24.336  11.110  19.773  1.00 10.00      A   
ATOM   2016  CD  LYS   220     -24.053  11.903  18.509  1.00 10.00      A   
ATOM   2017  CE  LYS   220     -24.735  11.286  17.296  1.00 10.00      A   
ATOM   2018  NZ  LYS   220     -24.316  11.937  16.026  1.00 10.00      A   
ATOM   2019  HZ1 LYS   220     -25.026  11.764  15.286  1.00 10.00      A   
ATOM   2020  HZ2 LYS   220     -23.399  11.545  15.704  1.00 10.00      A   
ATOM   2021  HZ3 LYS   220     -24.214  12.963  16.163  1.00 10.00      A   
ATOM   2022  C   LYS   220     -23.062   7.600  20.871  1.00 10.00      A   
ATOM   2023  O   LYS   220     -23.009   7.018  19.790  1.00 10.00      A   
ATOM   2024  N   THR   221     -22.475   7.134  21.963  1.00 10.00      A   
ATOM   2025  HN  THR   221     -22.543   7.640  22.798  1.00 10.00      A   
ATOM   2026  CA  THR   221     -21.733   5.879  21.944  1.00 10.00      A   
ATOM   2027  CB  THR   221     -20.978   5.656  23.268  1.00 10.00      A   
ATOM   2028  OG1 THR   221     -20.285   6.859  23.632  1.00 10.00      A   
ATOM   2029  HG1 THR   221     -20.816   7.351  24.271  1.00 10.00      A   
ATOM   2030  CG2 THR   221     -19.976   4.518  23.131  1.00 10.00      A   
ATOM   2031  C   THR   221     -22.675   4.699  21.689  1.00 10.00      A   
ATOM   2032  O   THR   221     -23.488   4.343  22.547  1.00 10.00      A   
ATOM   2033  N   ILE   222     -22.577   4.116  20.503  1.00 10.00      A   
ATOM   2034  HN  ILE   222     -21.921   4.459  19.859  1.00 10.00      A   
ATOM   2035  CA  ILE   222     -23.413   2.981  20.128  1.00 10.00      A   
ATOM   2036  CB  ILE   222     -24.221   3.263  18.841  1.00 10.00      A   
ATOM   2037  CG1 ILE   222     -23.284   3.578  17.667  1.00 10.00      A   
ATOM   2038  CG2 ILE   222     -25.211   4.397  19.065  1.00 10.00      A   
ATOM   2039  CD1 ILE   222     -23.970   3.592  16.317  1.00 10.00      A   
ATOM   2040  C   ILE   222     -22.567   1.726  19.923  1.00 10.00      A   
ATOM   2041  O   ILE   222     -21.334   1.785  19.954  1.00 10.00      A   
ATOM   2042  N   GLN   223     -23.230   0.596  19.717  1.00 10.00      A   
ATOM   2043  HN  GLN   223     -24.211   0.612  19.693  1.00 10.00      A   
ATOM   2044  CA  GLN   223     -22.536  -0.666  19.508  1.00 10.00      A   
ATOM   2045  CB  GLN   223     -23.097  -1.756  20.425  1.00 10.00      A   
ATOM   2046  CG  GLN   223     -22.202  -2.978  20.557  1.00 10.00      A   
ATOM   2047  CD  GLN   223     -22.660  -3.927  21.647  1.00 10.00      A   
ATOM   2048  OE1 GLN   223     -23.858  -4.080  21.899  1.00 10.00      A   
ATOM   2049  NE2 GLN   223     -21.708  -4.554  22.322  1.00 10.00      A   
ATOM   2050 HE21 GLN   223     -20.771  -4.370  22.086  1.00 10.00      A   
ATOM   2051 HE22 GLN   223     -21.975  -5.184  23.027  1.00 10.00      A   
ATOM   2052  C   GLN   223     -22.633  -1.091  18.047  1.00 10.00      A   
ATOM   2053  O   GLN   223     -23.729  -1.187  17.488  1.00 10.00      A   
ATOM   2054  N   VAL   224     -21.486  -1.342  17.436  1.00 10.00      A   
ATOM   2055  HN  VAL   224     -20.645  -1.266  17.944  1.00 10.00      A   
ATOM   2056  CA  VAL   224     -21.433  -1.745  16.039  1.00 10.00      A   
ATOM   2057  CB  VAL   224     -20.518  -0.808  15.216  1.00 10.00      A   
ATOM   2058  CG1 VAL   224     -20.458  -1.244  13.756  1.00 10.00      A   
ATOM   2059  CG2 VAL   224     -20.993   0.634  15.321  1.00 10.00      A   
ATOM   2060  C   VAL   224     -20.936  -3.181  15.908  1.00 10.00      A   
ATOM   2061  O   VAL   224     -19.939  -3.565  16.526  1.00 10.00      A   
ATOM   2062  N   SER   225     -21.643  -3.966  15.114  1.00 10.00      A   
ATOM   2063  HN  SER   225     -22.438  -3.602  14.665  1.00 10.00      A   
ATOM   2064  CA  SER   225     -21.279  -5.351  14.886  1.00 10.00      A   
ATOM   2065  CB  SER   225     -22.317  -6.292  15.503  1.00 10.00      A   
ATOM   2066  OG  SER   225     -22.394  -6.110  16.908  1.00 10.00      A   
ATOM   2067  HG  SER   225     -23.322  -6.122  17.185  1.00 10.00      A   
ATOM   2068  C   SER   225     -21.115  -5.632  13.396  1.00 10.00      A   
ATOM   2069  O   SER   225     -22.058  -5.492  12.616  1.00 10.00      A   
ATOM   2070  N   MET   226     -19.906  -5.994  13.002  1.00 10.00      A   
ATOM   2071  HN  MET   226     -19.187  -6.059  13.668  1.00 10.00      A   
ATOM   2072  CA  MET   226     -19.616  -6.310  11.611  1.00 10.00      A   
ATOM   2073  CB  MET   226     -18.325  -5.620  11.157  1.00 10.00      A   
ATOM   2074  CG  MET   226     -18.461  -4.111  11.003  1.00 10.00      A   
ATOM   2075  SD  MET   226     -16.955  -3.322  10.403  1.00 10.00      A   
ATOM   2076  CE  MET   226     -15.910  -3.417  11.852  1.00 10.00      A   
ATOM   2077  C   MET   226     -19.512  -7.821  11.451  1.00 10.00      A   
ATOM   2078  O   MET   226     -18.853  -8.486  12.248  1.00 10.00      A   
ATOM   2079  N   VAL   227     -20.162  -8.364  10.435  1.00 10.00      A   
ATOM   2080  HN  VAL   227     -20.659  -7.785   9.813  1.00 10.00      A   
ATOM   2081  CA  VAL   227     -20.157  -9.807  10.218  1.00 10.00      A   
ATOM   2082  CB  VAL   227     -21.560 -10.320   9.828  1.00 10.00      A   
ATOM   2083  CG1 VAL   227     -21.572 -11.837   9.710  1.00 10.00      A   
ATOM   2084  CG2 VAL   227     -22.602  -9.855  10.836  1.00 10.00      A   
ATOM   2085  C   VAL   227     -19.141 -10.250   9.166  1.00 10.00      A   
ATOM   2086  O   VAL   227     -19.269  -9.928   7.985  1.00 10.00      A   
ATOM   2087  N   GLN   228     -18.131 -10.992   9.605  1.00 10.00      A   
ATOM   2088  HN  GLN   228     -18.075 -11.210  10.563  1.00 10.00      A   
ATOM   2089  CA  GLN   228     -17.113 -11.515   8.704  1.00 10.00      A   
ATOM   2090  CB  GLN   228     -15.741 -11.533   9.388  1.00 10.00      A   
ATOM   2091  CG  GLN   228     -14.594 -11.952   8.483  1.00 10.00      A   
ATOM   2092  CD  GLN   228     -13.238 -11.560   9.033  1.00 10.00      A   
ATOM   2093  OE1 GLN   228     -12.730 -10.474   8.753  1.00 10.00      A   
ATOM   2094  NE2 GLN   228     -12.637 -12.440   9.816  1.00 10.00      A   
ATOM   2095 HE21 GLN   228     -13.097 -13.294   9.998  1.00 10.00      A   
ATOM   2096 HE22 GLN   228     -11.758 -12.205  10.190  1.00 10.00      A   
ATOM   2097  C   GLN   228     -17.535 -12.919   8.279  1.00 10.00      A   
ATOM   2098  O   GLN   228     -17.211 -13.905   8.940  1.00 10.00      A   
ATOM   2099  N   GLY   229     -18.297 -12.980   7.193  1.00 10.00      A   
ATOM   2100  HN  GLY   229     -18.516 -12.149   6.726  1.00 10.00      A   
ATOM   2101  CA  GLY   229     -18.817 -14.242   6.695  1.00 10.00      A   
ATOM   2102  C   GLY   229     -17.777 -15.230   6.205  1.00 10.00      A   
ATOM   2103  O   GLY   229     -18.010 -16.438   6.267  1.00 10.00      A   
ATOM   2104  N   ASP   230     -16.640 -14.734   5.725  1.00 10.00      A   
ATOM   2105  HN  ASP   230     -16.504 -13.760   5.724  1.00 10.00      A   
ATOM   2106  CA  ASP   230     -15.578 -15.603   5.203  1.00 10.00      A   
ATOM   2107  CB  ASP   230     -14.898 -16.402   6.328  1.00 10.00      A   
ATOM   2108  CG  ASP   230     -13.759 -17.284   5.840  1.00 10.00      A   
ATOM   2109  OD1 ASP   230     -13.015 -16.865   4.925  1.00 10.00      A   
ATOM   2110  OD2 ASP   230     -13.603 -18.408   6.370  1.00 10.00      A   
ATOM   2111  C   ASP   230     -16.141 -16.524   4.119  1.00 10.00      A   
ATOM   2112  O   ASP   230     -16.006 -17.749   4.173  1.00 10.00      A   
ATOM   2113  N   ILE   231     -16.806 -15.919   3.148  1.00 10.00      A   
ATOM   2114  HN  ILE   231     -16.890 -14.939   3.164  1.00 10.00      A   
ATOM   2115  CA  ILE   231     -17.408 -16.663   2.053  1.00 10.00      A   
ATOM   2116  CB  ILE   231     -18.660 -15.937   1.508  1.00 10.00      A   
ATOM   2117  CG1 ILE   231     -19.684 -15.719   2.629  1.00 10.00      A   
ATOM   2118  CG2 ILE   231     -19.286 -16.705   0.348  1.00 10.00      A   
ATOM   2119  CD1 ILE   231     -20.179 -16.994   3.283  1.00 10.00      A   
ATOM   2120  C   ILE   231     -16.399 -16.870   0.930  1.00 10.00      A   
ATOM   2121  O   ILE   231     -15.764 -15.916   0.471  1.00 10.00      A   
ATOM   2122  N   PRO   232     -16.213 -18.124   0.495  1.00 10.00      A   
ATOM   2123  CA  PRO   232     -15.278 -18.455  -0.585  1.00 10.00      A   
ATOM   2124  CB  PRO   232     -15.214 -19.984  -0.536  1.00 10.00      A   
ATOM   2125  CG  PRO   232     -16.523 -20.393   0.044  1.00 10.00      A   
ATOM   2126  CD  PRO   232     -16.894 -19.319   1.025  1.00 10.00      A   
ATOM   2127  C   PRO   232     -15.793 -17.988  -1.945  1.00 10.00      A   
ATOM   2128  O   PRO   232     -16.938 -17.542  -2.067  1.00 10.00      A   
ATOM   2129  N   GLN   233     -14.943 -18.091  -2.962  1.00 10.00      A   
ATOM   2130  HN  GLN   233     -14.046 -18.455  -2.797  1.00 10.00      A   
ATOM   2131  CA  GLN   233     -15.303 -17.679  -4.316  1.00 10.00      A   
ATOM   2132  CB  GLN   233     -14.114 -17.856  -5.260  1.00 10.00      A   
ATOM   2133  CG  GLN   233     -12.939 -16.946  -4.942  1.00 10.00      A   
ATOM   2134  CD  GLN   233     -11.681 -17.322  -5.697  1.00 10.00      A   
ATOM   2135  OE1 GLN   233     -11.735 -17.857  -6.803  1.00 10.00      A   
ATOM   2136  NE2 GLN   233     -10.534 -17.047  -5.103  1.00 10.00      A   
ATOM   2137 HE21 GLN   233     -10.559 -16.624  -4.214  1.00 10.00      A   
ATOM   2138 HE22 GLN   233      -9.705 -17.273  -5.574  1.00 10.00      A   
ATOM   2139  C   GLN   233     -16.505 -18.465  -4.835  1.00 10.00      A   
ATOM   2140  O   GLN   233     -16.675 -19.647  -4.513  1.00 10.00      A   
ATOM   2141  N   SER   234     -17.329 -17.805  -5.637  1.00 10.00      A   
ATOM   2142  HN  SER   234     -17.128 -16.872  -5.863  1.00 10.00      A   
ATOM   2143  CA  SER   234     -18.514 -18.426  -6.199  1.00 10.00      A   
ATOM   2144  CB  SER   234     -19.567 -17.365  -6.539  1.00 10.00      A   
ATOM   2145  OG  SER   234     -20.745 -17.956  -7.064  1.00 10.00      A   
ATOM   2146  HG  SER   234     -20.742 -17.875  -8.027  1.00 10.00      A   
ATOM   2147  C   SER   234     -18.163 -19.248  -7.435  1.00 10.00      A   
ATOM   2148  O   SER   234     -18.048 -18.716  -8.542  1.00 10.00      A   
ATOM   2149  N   LEU   235     -17.971 -20.543  -7.235  1.00 10.00      A   
ATOM   2150  HN  LEU   235     -18.044 -20.903  -6.324  1.00 10.00      A   
ATOM   2151  CA  LEU   235     -17.645 -21.441  -8.333  1.00 10.00      A   
ATOM   2152  CB  LEU   235     -16.660 -22.517  -7.873  1.00 10.00      A   
ATOM   2153  CG  LEU   235     -15.306 -22.017  -7.357  1.00 10.00      A   
ATOM   2154  CD1 LEU   235     -14.459 -23.177  -6.858  1.00 10.00      A   
ATOM   2155  CD2 LEU   235     -14.569 -21.241  -8.438  1.00 10.00      A   
ATOM   2156  C   LEU   235     -18.917 -22.081  -8.874  1.00 10.00      A   
ATOM   2157  O   LEU   235     -18.940 -22.630  -9.979  1.00 10.00      A   
ATOM   2158  N   LYS   236     -19.972 -22.000  -8.081  1.00 10.00      A   
ATOM   2159  HN  LYS   236     -19.877 -21.551  -7.210  1.00 10.00      A   
ATOM   2160  CA  LYS   236     -21.266 -22.551  -8.449  1.00 10.00      A   
ATOM   2161  CB  LYS   236     -21.446 -23.945  -7.840  1.00 10.00      A   
ATOM   2162  CG  LYS   236     -22.634 -24.722  -8.385  1.00 10.00      A   
ATOM   2163  CD  LYS   236     -22.852 -26.006  -7.599  1.00 10.00      A   
ATOM   2164  CE  LYS   236     -23.927 -26.876  -8.230  1.00 10.00      A   
ATOM   2165  NZ  LYS   236     -25.270 -26.238  -8.183  1.00 10.00      A   
ATOM   2166  HZ1 LYS   236     -25.936 -26.847  -7.670  1.00 10.00      A   
ATOM   2167  HZ2 LYS   236     -25.631 -26.089  -9.147  1.00 10.00      A   
ATOM   2168  HZ3 LYS   236     -25.216 -25.310  -7.697  1.00 10.00      A   
ATOM   2169  C   LYS   236     -22.368 -21.616  -7.965  1.00 10.00      A   
ATOM   2170  O   LYS   236     -22.761 -21.657  -6.798  1.00 10.00      A   
ATOM   2171  N   TRP   237     -22.841 -20.759  -8.856  1.00 10.00      A   
ATOM   2172  HN  TRP   237     -22.485 -20.774  -9.769  1.00 10.00      A   
ATOM   2173  CA  TRP   237     -23.884 -19.807  -8.514  1.00 10.00      A   
ATOM   2174  CB  TRP   237     -23.728 -18.523  -9.332  1.00 10.00      A   
ATOM   2175  CG  TRP   237     -24.703 -17.449  -8.955  1.00 10.00      A   
ATOM   2176  CD1 TRP   237     -24.866 -16.890  -7.721  1.00 10.00      A   
ATOM   2177  CD2 TRP   237     -25.645 -16.799  -9.816  1.00 10.00      A   
ATOM   2178  NE1 TRP   237     -25.854 -15.940  -7.758  1.00 10.00      A   
ATOM   2179  HE1 TRP   237     -26.158 -15.398  -6.988  1.00 10.00      A   
ATOM   2180  CE2 TRP   237     -26.347 -15.861  -9.033  1.00 10.00      A   
ATOM   2181  CE3 TRP   237     -25.962 -16.917 -11.172  1.00 10.00      A   
ATOM   2182  CZ2 TRP   237     -27.349 -15.048  -9.559  1.00 10.00      A   
ATOM   2183  CZ3 TRP   237     -26.956 -16.108 -11.692  1.00 10.00      A   
ATOM   2184  CH2 TRP   237     -27.636 -15.185 -10.889  1.00 10.00      A   
ATOM   2185  C   TRP   237     -25.268 -20.407  -8.725  1.00 10.00      A   
ATOM   2186  O   TRP   237     -25.674 -20.681  -9.861  1.00 10.00      A   
ATOM   2187  N   ASP   238     -25.975 -20.631  -7.626  1.00 10.00      A   
ATOM   2188  HN  ASP   238     -25.579 -20.414  -6.754  1.00 10.00      A   
ATOM   2189  CA  ASP   238     -27.322 -21.191  -7.667  1.00 10.00      A   
ATOM   2190  CB  ASP   238     -27.317 -22.675  -8.062  1.00 10.00      A   
ATOM   2191  CG  ASP   238     -26.838 -23.603  -6.964  1.00 10.00      A   
ATOM   2192  OD1 ASP   238     -27.677 -24.051  -6.159  1.00 10.00      A   
ATOM   2193  OD2 ASP   238     -25.627 -23.913  -6.919  1.00 10.00      A   
ATOM   2194  C   ASP   238     -28.039 -20.972  -6.338  1.00 10.00      A   
ATOM   2195  O   ASP   238     -27.444 -20.463  -5.382  1.00 10.00      A   
ATOM   2196  N   GLU   239     -29.311 -21.363  -6.287  1.00 10.00      A   
ATOM   2197  HN  GLU   239     -29.709 -21.777  -7.081  1.00 10.00      A   
ATOM   2198  CA  GLU   239     -30.136 -21.199  -5.090  1.00 10.00      A   
ATOM   2199  CB  GLU   239     -31.547 -21.737  -5.328  1.00 10.00      A   
ATOM   2200  CG  GLU   239     -32.328 -20.988  -6.394  1.00 10.00      A   
ATOM   2201  CD  GLU   239     -33.624 -21.682  -6.750  1.00 10.00      A   
ATOM   2202  OE1 GLU   239     -33.566 -22.765  -7.369  1.00 10.00      A   
ATOM   2203  OE2 GLU   239     -34.705 -21.150  -6.414  1.00 10.00      A   
ATOM   2204  C   GLU   239     -29.528 -21.858  -3.852  1.00 10.00      A   
ATOM   2205  O   GLU   239     -29.692 -21.359  -2.739  1.00 10.00      A   
ATOM   2206  N   GLY   240     -28.820 -22.965  -4.050  1.00 10.00      A   
ATOM   2207  HN  GLY   240     -28.696 -23.305  -4.968  1.00 10.00      A   
ATOM   2208  CA  GLY   240     -28.205 -23.666  -2.940  1.00 10.00      A   
ATOM   2209  C   GLY   240     -27.205 -22.797  -2.208  1.00 10.00      A   
ATOM   2210  O   GLY   240     -27.269 -22.655  -0.984  1.00 10.00      A   
ATOM   2211  N   GLN   241     -26.283 -22.204  -2.957  1.00 10.00      A   
ATOM   2212  HN  GLN   241     -26.271 -22.367  -3.924  1.00 10.00      A   
ATOM   2213  CA  GLN   241     -25.281 -21.331  -2.368  1.00 10.00      A   
ATOM   2214  CB  GLN   241     -24.162 -21.008  -3.359  1.00 10.00      A   
ATOM   2215  CG  GLN   241     -23.079 -20.114  -2.776  1.00 10.00      A   
ATOM   2216  CD  GLN   241     -22.460 -20.694  -1.517  1.00 10.00      A   
ATOM   2217  OE1 GLN   241     -22.222 -21.897  -1.423  1.00 10.00      A   
ATOM   2218  NE2 GLN   241     -22.213 -19.846  -0.534  1.00 10.00      A   
ATOM   2219 HE21 GLN   241     -22.439 -18.897  -0.668  1.00 10.00      A   
ATOM   2220 HE22 GLN   241     -21.820 -20.198   0.295  1.00 10.00      A   
ATOM   2221  C   GLN   241     -25.931 -20.052  -1.868  1.00 10.00      A   
ATOM   2222  O   GLN   241     -25.544 -19.512  -0.831  1.00 10.00      A   
ATOM   2223  N   LEU   242     -26.927 -19.578  -2.603  1.00 10.00      A   
ATOM   2224  HN  LEU   242     -27.184 -20.051  -3.427  1.00 10.00      A   
ATOM   2225  CA  LEU   242     -27.640 -18.369  -2.226  1.00 10.00      A   
ATOM   2226  CB  LEU   242     -28.758 -18.074  -3.229  1.00 10.00      A   
ATOM   2227  CG  LEU   242     -29.600 -16.823  -2.967  1.00 10.00      A   
ATOM   2228  CD1 LEU   242     -28.727 -15.577  -2.959  1.00 10.00      A   
ATOM   2229  CD2 LEU   242     -30.705 -16.701  -4.003  1.00 10.00      A   
ATOM   2230  C   LEU   242     -28.205 -18.516  -0.817  1.00 10.00      A   
ATOM   2231  O   LEU   242     -27.945 -17.686   0.052  1.00 10.00      A   
ATOM   2232  N   LEU   243     -28.936 -19.604  -0.592  1.00 10.00      A   
ATOM   2233  HN  LEU   243     -29.078 -20.244  -1.325  1.00 10.00      A   
ATOM   2234  CA  LEU   243     -29.532 -19.877   0.712  1.00 10.00      A   
ATOM   2235  CB  LEU   243     -30.389 -21.145   0.654  1.00 10.00      A   
ATOM   2236  CG  LEU   243     -31.623 -21.085  -0.247  1.00 10.00      A   
ATOM   2237  CD1 LEU   243     -32.242 -22.466  -0.397  1.00 10.00      A   
ATOM   2238  CD2 LEU   243     -32.642 -20.096   0.299  1.00 10.00      A   
ATOM   2239  C   LEU   243     -28.453 -20.028   1.779  1.00 10.00      A   
ATOM   2240  O   LEU   243     -28.620 -19.573   2.912  1.00 10.00      A   
ATOM   2241  N   ASN   244     -27.346 -20.663   1.401  1.00 10.00      A   
ATOM   2242  HN  ASN   244     -27.284 -20.997   0.482  1.00 10.00      A   
ATOM   2243  CA  ASN   244     -26.224 -20.879   2.310  1.00 10.00      A   
ATOM   2244  CB  ASN   244     -25.096 -21.638   1.601  1.00 10.00      A   
ATOM   2245  CG  ASN   244     -24.974 -23.080   2.045  1.00 10.00      A   
ATOM   2246  OD1 ASN   244     -25.430 -23.451   3.127  1.00 10.00      A   
ATOM   2247  ND2 ASN   244     -24.338 -23.899   1.220  1.00 10.00      A   
ATOM   2248 HD21 ASN   244     -23.989 -23.532   0.377  1.00 10.00      A   
ATOM   2249 HD22 ASN   244     -24.244 -24.838   1.482  1.00 10.00      A   
ATOM   2250  C   ASN   244     -25.680 -19.553   2.827  1.00 10.00      A   
ATOM   2251  O   ASN   244     -25.577 -19.337   4.038  1.00 10.00      A   
ATOM   2252  N   THR   245     -25.349 -18.669   1.893  1.00 10.00      A   
ATOM   2253  HN  THR   245     -25.479 -18.906   0.950  1.00 10.00      A   
ATOM   2254  CA  THR   245     -24.801 -17.359   2.217  1.00 10.00      A   
ATOM   2255  CB  THR   245     -24.405 -16.596   0.936  1.00 10.00      A   
ATOM   2256  OG1 THR   245     -23.926 -17.532  -0.045  1.00 10.00      A   
ATOM   2257  HG1 THR   245     -24.674 -17.987  -0.450  1.00 10.00      A   
ATOM   2258  CG2 THR   245     -23.299 -15.598   1.236  1.00 10.00      A   
ATOM   2259  C   THR   245     -25.787 -16.530   3.044  1.00 10.00      A   
ATOM   2260  O   THR   245     -25.403 -15.901   4.035  1.00 10.00      A   
ATOM   2261  N   LEU   246     -27.062 -16.556   2.648  1.00 10.00      A   
ATOM   2262  HN  LEU   246     -27.306 -17.087   1.857  1.00 10.00      A   
ATOM   2263  CA  LEU   246     -28.104 -15.815   3.354  1.00 10.00      A   
ATOM   2264  CB  LEU   246     -29.467 -16.012   2.675  1.00 10.00      A   
ATOM   2265  CG  LEU   246     -29.600 -15.539   1.223  1.00 10.00      A   
ATOM   2266  CD1 LEU   246     -30.931 -15.986   0.638  1.00 10.00      A   
ATOM   2267  CD2 LEU   246     -29.458 -14.030   1.125  1.00 10.00      A   
ATOM   2268  C   LEU   246     -28.193 -16.276   4.807  1.00 10.00      A   
ATOM   2269  O   LEU   246     -28.207 -15.463   5.733  1.00 10.00      A   
ATOM   2270  N   LYS   247     -28.230 -17.593   4.992  1.00 10.00      A   
ATOM   2271  HN  LYS   247     -28.204 -18.186   4.204  1.00 10.00      A   
ATOM   2272  CA  LYS   247     -28.320 -18.188   6.319  1.00 10.00      A   
ATOM   2273  CB  LYS   247     -28.454 -19.707   6.210  1.00 10.00      A   
ATOM   2274  CG  LYS   247     -28.667 -20.413   7.537  1.00 10.00      A   
ATOM   2275  CD  LYS   247     -28.811 -21.911   7.342  1.00 10.00      A   
ATOM   2276  CE  LYS   247     -29.022 -22.619   8.669  1.00 10.00      A   
ATOM   2277  NZ  LYS   247     -29.239 -24.081   8.493  1.00 10.00      A   
ATOM   2278  HZ1 LYS   247     -28.416 -24.511   8.028  1.00 10.00      A   
ATOM   2279  HZ2 LYS   247     -30.085 -24.255   7.910  1.00 10.00      A   
ATOM   2280  HZ3 LYS   247     -29.375 -24.535   9.417  1.00 10.00      A   
ATOM   2281  C   LYS   247     -27.111 -17.830   7.175  1.00 10.00      A   
ATOM   2282  O   LYS   247     -27.252 -17.534   8.359  1.00 10.00      A   
ATOM   2283  N   ILE   248     -25.927 -17.848   6.566  1.00 10.00      A   
ATOM   2284  HN  ILE   248     -25.885 -18.083   5.611  1.00 10.00      A   
ATOM   2285  CA  ILE   248     -24.686 -17.529   7.271  1.00 10.00      A   
ATOM   2286  CB  ILE   248     -23.466 -17.559   6.313  1.00 10.00      A   
ATOM   2287  CG1 ILE   248     -23.097 -19.002   5.951  1.00 10.00      A   
ATOM   2288  CG2 ILE   248     -22.262 -16.833   6.907  1.00 10.00      A   
ATOM   2289  CD1 ILE   248     -22.635 -19.832   7.131  1.00 10.00      A   
ATOM   2290  C   ILE   248     -24.761 -16.168   7.961  1.00 10.00      A   
ATOM   2291  O   ILE   248     -24.473 -16.045   9.156  1.00 10.00      A   
ATOM   2292  N   TYR   249     -25.168 -15.158   7.208  1.00 10.00      A   
ATOM   2293  HN  TYR   249     -25.417 -15.330   6.273  1.00 10.00      A   
ATOM   2294  CA  TYR   249     -25.261 -13.804   7.730  1.00 10.00      A   
ATOM   2295  CB  TYR   249     -25.348 -12.795   6.584  1.00 10.00      A   
ATOM   2296  CG  TYR   249     -24.118 -12.765   5.708  1.00 10.00      A   
ATOM   2297  CD1 TYR   249     -24.203 -13.029   4.350  1.00 10.00      A   
ATOM   2298  CD2 TYR   249     -22.871 -12.470   6.241  1.00 10.00      A   
ATOM   2299  CE1 TYR   249     -23.081 -13.006   3.546  1.00 10.00      A   
ATOM   2300  CE2 TYR   249     -21.743 -12.446   5.445  1.00 10.00      A   
ATOM   2301  CZ  TYR   249     -21.853 -12.712   4.098  1.00 10.00      A   
ATOM   2302  OH  TYR   249     -20.732 -12.685   3.299  1.00 10.00      A   
ATOM   2303  HH  TYR   249     -20.006 -13.128   3.748  1.00 10.00      A   
ATOM   2304  C   TYR   249     -26.438 -13.628   8.685  1.00 10.00      A   
ATOM   2305  O   TYR   249     -26.290 -13.052   9.765  1.00 10.00      A   
ATOM   2306  N   TYR   250     -27.598 -14.141   8.295  1.00 10.00      A   
ATOM   2307  HN  TYR   250     -27.648 -14.615   7.435  1.00 10.00      A   
ATOM   2308  CA  TYR   250     -28.803 -14.020   9.108  1.00 10.00      A   
ATOM   2309  CB  TYR   250     -30.022 -14.587   8.367  1.00 10.00      A   
ATOM   2310  CG  TYR   250     -31.342 -14.380   9.083  1.00 10.00      A   
ATOM   2311  CD1 TYR   250     -31.872 -13.106   9.252  1.00 10.00      A   
ATOM   2312  CD2 TYR   250     -32.058 -15.456   9.588  1.00 10.00      A   
ATOM   2313  CE1 TYR   250     -33.076 -12.911   9.906  1.00 10.00      A   
ATOM   2314  CE2 TYR   250     -33.263 -15.271  10.243  1.00 10.00      A   
ATOM   2315  CZ  TYR   250     -33.768 -13.998  10.399  1.00 10.00      A   
ATOM   2316  OH  TYR   250     -34.965 -13.813  11.055  1.00 10.00      A   
ATOM   2317  HH  TYR   250     -35.345 -12.949  10.805  1.00 10.00      A   
ATOM   2318  C   TYR   250     -28.643 -14.695  10.468  1.00 10.00      A   
ATOM   2319  O   TYR   250     -29.027 -14.135  11.496  1.00 10.00      A   
ATOM   2320  N   ASN   251     -28.052 -15.883  10.478  1.00 10.00      A   
ATOM   2321  HN  ASN   251     -27.739 -16.274   9.628  1.00 10.00      A   
ATOM   2322  CA  ASN   251     -27.863 -16.632  11.718  1.00 10.00      A   
ATOM   2323  CB  ASN   251     -27.427 -18.070  11.429  1.00 10.00      A   
ATOM   2324  CG  ASN   251     -27.677 -18.996  12.604  1.00 10.00      A   
ATOM   2325  OD1 ASN   251     -28.824 -19.251  12.968  1.00 10.00      A   
ATOM   2326  ND2 ASN   251     -26.612 -19.510  13.200  1.00 10.00      A   
ATOM   2327 HD21 ASN   251     -25.725 -19.271  12.856  1.00 10.00      A   
ATOM   2328 HD22 ASN   251     -26.752 -20.108  13.967  1.00 10.00      A   
ATOM   2329  C   ASN   251     -26.869 -15.957  12.662  1.00 10.00      A   
ATOM   2330  O   ASN   251     -26.937 -16.141  13.877  1.00 10.00      A   
ATOM   2331  N   ALA   252     -25.955 -15.169  12.104  1.00 10.00      A   
ATOM   2332  HN  ALA   252     -25.955 -15.050  11.130  1.00 10.00      A   
ATOM   2333  CA  ALA   252     -24.952 -14.479  12.909  1.00 10.00      A   
ATOM   2334  CB  ALA   252     -23.637 -14.375  12.150  1.00 10.00      A   
ATOM   2335  C   ALA   252     -25.431 -13.095  13.341  1.00 10.00      A   
ATOM   2336  O   ALA   252     -24.901 -12.508  14.287  1.00 10.00      A   
ATOM   2337  N   THR   253     -26.435 -12.577  12.649  1.00 10.00      A   
ATOM   2338  HN  THR   253     -26.820 -13.091  11.906  1.00 10.00      A   
ATOM   2339  CA  THR   253     -26.974 -11.259  12.959  1.00 10.00      A   
ATOM   2340  CB  THR   253     -27.419 -10.526  11.679  1.00 10.00      A   
ATOM   2341  OG1 THR   253     -26.348 -10.550  10.722  1.00 10.00      A   
ATOM   2342  HG1 THR   253     -26.250 -11.449  10.377  1.00 10.00      A   
ATOM   2343  CG2 THR   253     -27.778  -9.083  11.984  1.00 10.00      A   
ATOM   2344  C   THR   253     -28.143 -11.345  13.945  1.00 10.00      A   
ATOM   2345  O   THR   253     -28.296 -10.487  14.815  1.00 10.00      A   
ATOM   2346  N   ALA   254     -28.944 -12.398  13.814  1.00 10.00      A   
ATOM   2347  HN  ALA   254     -28.756 -13.049  13.102  1.00 10.00      A   
ATOM   2348  CA  ALA   254     -30.111 -12.614  14.674  1.00 10.00      A   
ATOM   2349  CB  ALA   254     -30.790 -13.941  14.359  1.00 10.00      A   
ATOM   2350  C   ALA   254     -29.849 -12.462  16.184  1.00 10.00      A   
ATOM   2351  O   ALA   254     -30.602 -11.765  16.861  1.00 10.00      A   
ATOM   2352  N   PRO   255     -28.795 -13.097  16.746  1.00 10.00      A   
ATOM   2353  CA  PRO   255     -28.502 -13.008  18.187  1.00 10.00      A   
ATOM   2354  CB  PRO   255     -27.362 -14.017  18.398  1.00 10.00      A   
ATOM   2355  CG  PRO   255     -27.331 -14.846  17.160  1.00 10.00      A   
ATOM   2356  CD  PRO   255     -27.821 -13.960  16.057  1.00 10.00      A   
ATOM   2357  C   PRO   255     -28.058 -11.616  18.648  1.00 10.00      A   
ATOM   2358  O   PRO   255     -27.962 -11.361  19.849  1.00 10.00      A   
ATOM   2359  N   LEU   256     -27.794 -10.715  17.706  1.00 10.00      A   
ATOM   2360  HN  LEU   256     -27.906 -10.958  16.761  1.00 10.00      A   
ATOM   2361  CA  LEU   256     -27.349  -9.367  18.048  1.00 10.00      A   
ATOM   2362  CB  LEU   256     -25.912  -9.145  17.569  1.00 10.00      A   
ATOM   2363  CG  LEU   256     -24.812  -9.822  18.389  1.00 10.00      A   
ATOM   2364  CD1 LEU   256     -23.463  -9.661  17.707  1.00 10.00      A   
ATOM   2365  CD2 LEU   256     -24.769  -9.250  19.797  1.00 10.00      A   
ATOM   2366  C   LEU   256     -28.272  -8.315  17.446  1.00 10.00      A   
ATOM   2367  O   LEU   256     -27.924  -7.131  17.384  1.00 10.00      A   
ATOM   2368  N   MET   257     -29.457  -8.749  17.039  1.00 10.00      A   
ATOM   2369  HN  MET   257     -29.680  -9.698  17.157  1.00 10.00      A   
ATOM   2370  CA  MET   257     -30.441  -7.865  16.420  1.00 10.00      A   
ATOM   2371  CB  MET   257     -31.570  -8.691  15.795  1.00 10.00      A   
ATOM   2372  CG  MET   257     -32.430  -7.928  14.798  1.00 10.00      A   
ATOM   2373  SD  MET   257     -33.867  -8.873  14.249  1.00 10.00      A   
ATOM   2374  CE  MET   257     -33.083 -10.255  13.423  1.00 10.00      A   
ATOM   2375  C   MET   257     -31.016  -6.861  17.419  1.00 10.00      A   
ATOM   2376  O   MET   257     -31.429  -5.766  17.043  1.00 10.00      A   
ATOM   2377  N   GLY   258     -31.043  -7.236  18.688  1.00 10.00      A   
ATOM   2378  HN  GLY   258     -30.700  -8.120  18.936  1.00 10.00      A   
ATOM   2379  CA  GLY   258     -31.583  -6.355  19.708  1.00 10.00      A   
ATOM   2380  C   GLY   258     -30.512  -5.747  20.590  1.00 10.00      A   
ATOM   2381  O   GLY   258     -30.812  -5.200  21.653  1.00 10.00      A   
ATOM   2382  N   LYS   259     -29.266  -5.823  20.148  1.00 10.00      A   
ATOM   2383  HN  LYS   259     -29.091  -6.243  19.280  1.00 10.00      A   
ATOM   2384  CA  LYS   259     -28.155  -5.279  20.916  1.00 10.00      A   
ATOM   2385  CB  LYS   259     -27.222  -6.398  21.386  1.00 10.00      A   
ATOM   2386  CG  LYS   259     -27.650  -7.056  22.686  1.00 10.00      A   
ATOM   2387  CD  LYS   259     -27.659  -6.053  23.829  1.00 10.00      A   
ATOM   2388  CE  LYS   259     -27.999  -6.723  25.148  1.00 10.00      A   
ATOM   2389  NZ  LYS   259     -28.038  -5.752  26.272  1.00 10.00      A   
ATOM   2390  HZ1 LYS   259     -27.149  -5.217  26.315  1.00 10.00      A   
ATOM   2391  HZ2 LYS   259     -28.164  -6.255  27.172  1.00 10.00      A   
ATOM   2392  HZ3 LYS   259     -28.829  -5.084  26.148  1.00 10.00      A   
ATOM   2393  C   LYS   259     -27.377  -4.248  20.113  1.00 10.00      A   
ATOM   2394  O   LYS   259     -27.287  -3.082  20.501  1.00 10.00      A   
ATOM   2395  N   SER   260     -26.818  -4.679  18.995  1.00 10.00      A   
ATOM   2396  HN  SER   260     -26.934  -5.614  18.731  1.00 10.00      A   
ATOM   2397  CA  SER   260     -26.041  -3.798  18.142  1.00 10.00      A   
ATOM   2398  CB  SER   260     -25.304  -4.618  17.086  1.00 10.00      A   
ATOM   2399  OG  SER   260     -25.158  -5.966  17.503  1.00 10.00      A   
ATOM   2400  HG  SER   260     -25.871  -6.495  17.124  1.00 10.00      A   
ATOM   2401  C   SER   260     -26.940  -2.777  17.459  1.00 10.00      A   
ATOM   2402  O   SER   260     -27.904  -3.140  16.787  1.00 10.00      A   
ATOM   2403  N   SER   261     -26.626  -1.506  17.642  1.00 10.00      A   
ATOM   2404  HN  SER   261     -25.857  -1.276  18.206  1.00 10.00      A   
ATOM   2405  CA  SER   261     -27.394  -0.437  17.032  1.00 10.00      A   
ATOM   2406  CB  SER   261     -26.979   0.897  17.652  1.00 10.00      A   
ATOM   2407  OG  SER   261     -26.435   0.698  18.950  1.00 10.00      A   
ATOM   2408  HG  SER   261     -26.963   1.188  19.593  1.00 10.00      A   
ATOM   2409  C   SER   261     -27.141  -0.421  15.528  1.00 10.00      A   
ATOM   2410  O   SER   261     -28.036  -0.128  14.729  1.00 10.00      A   
ATOM   2411  N   LEU   262     -25.914  -0.767  15.153  1.00 10.00      A   
ATOM   2412  HN  LEU   262     -25.257  -1.014  15.841  1.00 10.00      A   
ATOM   2413  CA  LEU   262     -25.515  -0.795  13.755  1.00 10.00      A   
ATOM   2414  CB  LEU   262     -24.567   0.370  13.450  1.00 10.00      A   
ATOM   2415  CG  LEU   262     -24.062   0.482  12.009  1.00 10.00      A   
ATOM   2416  CD1 LEU   262     -25.221   0.717  11.054  1.00 10.00      A   
ATOM   2417  CD2 LEU   262     -23.029   1.594  11.887  1.00 10.00      A   
ATOM   2418  C   LEU   262     -24.846  -2.120  13.401  1.00 10.00      A   
ATOM   2419  O   LEU   262     -23.854  -2.513  14.016  1.00 10.00      A   
ATOM   2420  N   ILE   263     -25.403  -2.810  12.419  1.00 10.00      A   
ATOM   2421  HN  ILE   263     -26.208  -2.450  11.979  1.00 10.00      A   
ATOM   2422  CA  ILE   263     -24.862  -4.081  11.960  1.00 10.00      A   
ATOM   2423  CB  ILE   263     -25.891  -5.219  12.125  1.00 10.00      A   
ATOM   2424  CG1 ILE   263     -26.517  -5.165  13.524  1.00 10.00      A   
ATOM   2425  CG2 ILE   263     -25.224  -6.569  11.896  1.00 10.00      A   
ATOM   2426  CD1 ILE   263     -27.820  -5.926  13.651  1.00 10.00      A   
ATOM   2427  C   ILE   263     -24.481  -3.945  10.490  1.00 10.00      A   
ATOM   2428  O   ILE   263     -25.284  -3.484   9.680  1.00 10.00      A   
ATOM   2429  N   ILE   264     -23.262  -4.334  10.144  1.00 10.00      A   
ATOM   2430  HN  ILE   264     -22.669  -4.728  10.821  1.00 10.00      A   
ATOM   2431  CA  ILE   264     -22.792  -4.201   8.769  1.00 10.00      A   
ATOM   2432  CB  ILE   264     -21.624  -3.192   8.677  1.00 10.00      A   
ATOM   2433  CG1 ILE   264     -21.892  -1.986   9.582  1.00 10.00      A   
ATOM   2434  CG2 ILE   264     -21.417  -2.735   7.240  1.00 10.00      A   
ATOM   2435  CD1 ILE   264     -20.656  -1.178   9.914  1.00 10.00      A   
ATOM   2436  C   ILE   264     -22.347  -5.537   8.177  1.00 10.00      A   
ATOM   2437  O   ILE   264     -21.763  -6.376   8.870  1.00 10.00      A   
ATOM   2438  N   TRP   265     -22.639  -5.723   6.895  1.00 10.00      A   
ATOM   2439  HN  TRP   265     -23.125  -5.017   6.413  1.00 10.00      A   
ATOM   2440  CA  TRP   265     -22.262  -6.930   6.172  1.00 10.00      A   
ATOM   2441  CB  TRP   265     -23.494  -7.556   5.503  1.00 10.00      A   
ATOM   2442  CG  TRP   265     -24.423  -8.263   6.447  1.00 10.00      A   
ATOM   2443  CD1 TRP   265     -24.227  -8.503   7.777  1.00 10.00      A   
ATOM   2444  CD2 TRP   265     -25.699  -8.833   6.125  1.00 10.00      A   
ATOM   2445  NE1 TRP   265     -25.301  -9.178   8.304  1.00 10.00      A   
ATOM   2446  HE1 TRP   265     -25.398  -9.461   9.244  1.00 10.00      A   
ATOM   2447  CE2 TRP   265     -26.217  -9.394   7.309  1.00 10.00      A   
ATOM   2448  CE3 TRP   265     -26.454  -8.920   4.952  1.00 10.00      A   
ATOM   2449  CZ2 TRP   265     -27.455 -10.033   7.352  1.00 10.00      A   
ATOM   2450  CZ3 TRP   265     -27.679  -9.554   4.996  1.00 10.00      A   
ATOM   2451  CH2 TRP   265     -28.170 -10.103   6.187  1.00 10.00      A   
ATOM   2452  C   TRP   265     -21.207  -6.584   5.117  1.00 10.00      A   
ATOM   2453  O   TRP   265     -21.092  -5.425   4.714  1.00 10.00      A   
ATOM   2454  N   PRO   266     -20.419  -7.574   4.661  1.00 10.00      A   
ATOM   2455  CA  PRO   266     -19.367  -7.356   3.656  1.00 10.00      A   
ATOM   2456  CB  PRO   266     -18.664  -8.712   3.564  1.00 10.00      A   
ATOM   2457  CG  PRO   266     -19.669  -9.694   4.054  1.00 10.00      A   
ATOM   2458  CD  PRO   266     -20.477  -8.978   5.098  1.00 10.00      A   
ATOM   2459  C   PRO   266     -19.891  -6.931   2.277  1.00 10.00      A   
ATOM   2460  O   PRO   266     -21.091  -6.992   1.996  1.00 10.00      A   
ATOM   2461  N   GLU   267     -18.961  -6.504   1.424  1.00 10.00      A   
ATOM   2462  HN  GLU   267     -18.030  -6.490   1.715  1.00 10.00      A   
ATOM   2463  CA  GLU   267     -19.276  -6.055   0.073  1.00 10.00      A   
ATOM   2464  CB  GLU   267     -18.044  -5.392  -0.549  1.00 10.00      A   
ATOM   2465  CG  GLU   267     -18.263  -4.820  -1.941  1.00 10.00      A   
ATOM   2466  CD  GLU   267     -17.013  -4.878  -2.799  1.00 10.00      A   
ATOM   2467  OE1 GLU   267     -15.901  -4.978  -2.239  1.00 10.00      A   
ATOM   2468  OE2 GLU   267     -17.140  -4.831  -4.043  1.00 10.00      A   
ATOM   2469  C   GLU   267     -19.720  -7.225  -0.793  1.00 10.00      A   
ATOM   2470  O   GLU   267     -19.045  -8.252  -0.846  1.00 10.00      A   
ATOM   2471  N   SER   268     -20.861  -7.062  -1.458  1.00 10.00      A   
ATOM   2472  HN  SER   268     -21.351  -6.221  -1.355  1.00 10.00      A   
ATOM   2473  CA  SER   268     -21.414  -8.099  -2.324  1.00 10.00      A   
ATOM   2474  CB  SER   268     -20.497  -8.358  -3.522  1.00 10.00      A   
ATOM   2475  OG  SER   268     -20.238  -7.151  -4.221  1.00 10.00      A   
ATOM   2476  HG  SER   268     -20.927  -6.510  -4.017  1.00 10.00      A   
ATOM   2477  C   SER   268     -21.675  -9.383  -1.542  1.00 10.00      A   
ATOM   2478  O   SER   268     -21.491 -10.487  -2.057  1.00 10.00      A   
ATOM   2479  N   ALA   269     -22.112  -9.217  -0.295  1.00 10.00      A   
ATOM   2480  HN  ALA   269     -22.233  -8.305   0.047  1.00 10.00      A   
ATOM   2481  CA  ALA   269     -22.407 -10.343   0.581  1.00 10.00      A   
ATOM   2482  CB  ALA   269     -22.773  -9.844   1.970  1.00 10.00      A   
ATOM   2483  C   ALA   269     -23.534 -11.192   0.011  1.00 10.00      A   
ATOM   2484  O   ALA   269     -23.516 -12.420   0.109  1.00 10.00      A   
ATOM   2485  N   ILE   270     -24.511 -10.530  -0.587  1.00 10.00      A   
ATOM   2486  HN  ILE   270     -24.465  -9.555  -0.647  1.00 10.00      A   
ATOM   2487  CA  ILE   270     -25.642 -11.222  -1.175  1.00 10.00      A   
ATOM   2488  CB  ILE   270     -26.943 -10.412  -1.033  1.00 10.00      A   
ATOM   2489  CG1 ILE   270     -27.082  -9.887   0.400  1.00 10.00      A   
ATOM   2490  CG2 ILE   270     -28.143 -11.275  -1.404  1.00 10.00      A   
ATOM   2491  CD1 ILE   270     -28.258  -8.956   0.609  1.00 10.00      A   
ATOM   2492  C   ILE   270     -25.369 -11.499  -2.646  1.00 10.00      A   
ATOM   2493  O   ILE   270     -25.310 -10.577  -3.460  1.00 10.00      A   
ATOM   2494  N   THR   271     -25.171 -12.767  -2.972  1.00 10.00      A   
ATOM   2495  HN  THR   271     -25.196 -13.450  -2.266  1.00 10.00      A   
ATOM   2496  CA  THR   271     -24.894 -13.185  -4.338  1.00 10.00      A   
ATOM   2497  CB  THR   271     -24.180 -14.549  -4.344  1.00 10.00      A   
ATOM   2498  OG1 THR   271     -23.560 -14.755  -3.065  1.00 10.00      A   
ATOM   2499  HG1 THR   271     -22.810 -15.355  -3.168  1.00 10.00      A   
ATOM   2500  CG2 THR   271     -23.110 -14.583  -5.427  1.00 10.00      A   
ATOM   2501  C   THR   271     -26.175 -13.272  -5.171  1.00 10.00      A   
ATOM   2502  O   THR   271     -26.546 -14.341  -5.657  1.00 10.00      A   
ATOM   2503  N   ASP   272     -26.843 -12.138  -5.326  1.00 10.00      A   
ATOM   2504  HN  ASP   272     -26.496 -11.319  -4.905  1.00 10.00      A   
ATOM   2505  CA  ASP   272     -28.078 -12.059  -6.096  1.00 10.00      A   
ATOM   2506  CB  ASP   272     -29.226 -12.737  -5.340  1.00 10.00      A   
ATOM   2507  CG  ASP   272     -30.445 -13.005  -6.203  1.00 10.00      A   
ATOM   2508  OD1 ASP   272     -30.367 -12.834  -7.443  1.00 10.00      A   
ATOM   2509  OD2 ASP   272     -31.491 -13.398  -5.645  1.00 10.00      A   
ATOM   2510  C   ASP   272     -28.417 -10.597  -6.334  1.00 10.00      A   
ATOM   2511  O   ASP   272     -27.784  -9.714  -5.758  1.00 10.00      A   
ATOM   2512  N   LEU   273     -29.398 -10.344  -7.180  1.00 10.00      A   
ATOM   2513  HN  LEU   273     -29.861 -11.099  -7.610  1.00 10.00      A   
ATOM   2514  CA  LEU   273     -29.818  -8.986  -7.479  1.00 10.00      A   
ATOM   2515  CB  LEU   273     -30.414  -8.897  -8.886  1.00 10.00      A   
ATOM   2516  CG  LEU   273     -29.476  -9.255 -10.044  1.00 10.00      A   
ATOM   2517  CD1 LEU   273     -30.228  -9.236 -11.364  1.00 10.00      A   
ATOM   2518  CD2 LEU   273     -28.283  -8.312 -10.090  1.00 10.00      A   
ATOM   2519  C   LEU   273     -30.825  -8.508  -6.439  1.00 10.00      A   
ATOM   2520  O   LEU   273     -31.671  -9.280  -5.982  1.00 10.00      A   
ATOM   2521  N   GLU   274     -30.733  -7.235  -6.074  1.00 10.00      A   
ATOM   2522  HN  GLU   274     -30.037  -6.674  -6.480  1.00 10.00      A   
ATOM   2523  CA  GLU   274     -31.622  -6.647  -5.075  1.00 10.00      A   
ATOM   2524  CB  GLU   274     -31.335  -5.155  -4.923  1.00 10.00      A   
ATOM   2525  CG  GLU   274     -31.628  -4.599  -3.542  1.00 10.00      A   
ATOM   2526  CD  GLU   274     -32.002  -3.134  -3.581  1.00 10.00      A   
ATOM   2527  OE1 GLU   274     -31.181  -2.315  -4.057  1.00 10.00      A   
ATOM   2528  OE2 GLU   274     -33.121  -2.794  -3.139  1.00 10.00      A   
ATOM   2529  C   GLU   274     -33.094  -6.865  -5.423  1.00 10.00      A   
ATOM   2530  O   GLU   274     -33.918  -7.120  -4.545  1.00 10.00      A   
ATOM   2531  N   ILE   275     -33.413  -6.778  -6.708  1.00 10.00      A   
ATOM   2532  HN  ILE   275     -32.708  -6.569  -7.359  1.00 10.00      A   
ATOM   2533  CA  ILE   275     -34.783  -6.963  -7.180  1.00 10.00      A   
ATOM   2534  CB  ILE   275     -34.912  -6.627  -8.686  1.00 10.00      A   
ATOM   2535  CG1 ILE   275     -36.375  -6.684  -9.141  1.00 10.00      A   
ATOM   2536  CG2 ILE   275     -34.036  -7.544  -9.528  1.00 10.00      A   
ATOM   2537  CD1 ILE   275     -36.621  -6.110 -10.520  1.00 10.00      A   
ATOM   2538  C   ILE   275     -35.303  -8.383  -6.908  1.00 10.00      A   
ATOM   2539  O   ILE   275     -36.508  -8.599  -6.778  1.00 10.00      A   
ATOM   2540  N   ASN   276     -34.394  -9.343  -6.793  1.00 10.00      A   
ATOM   2541  HN  ASN   276     -33.442  -9.116  -6.863  1.00 10.00      A   
ATOM   2542  CA  ASN   276     -34.781 -10.729  -6.551  1.00 10.00      A   
ATOM   2543  CB  ASN   276     -33.757 -11.697  -7.156  1.00 10.00      A   
ATOM   2544  CG  ASN   276     -33.604 -11.567  -8.660  1.00 10.00      A   
ATOM   2545  OD1 ASN   276     -34.520 -11.128  -9.360  1.00 10.00      A   
ATOM   2546  ND2 ASN   276     -32.446 -11.962  -9.171  1.00 10.00      A   
ATOM   2547 HD21 ASN   276     -31.759 -12.319  -8.553  1.00 10.00      A   
ATOM   2548 HD22 ASN   276     -32.317 -11.888 -10.142  1.00 10.00      A   
ATOM   2549  C   ASN   276     -34.927 -11.014  -5.063  1.00 10.00      A   
ATOM   2550  O   ASN   276     -35.655 -11.923  -4.662  1.00 10.00      A   
ATOM   2551  N   GLN   277     -34.253 -10.222  -4.244  1.00 10.00      A   
ATOM   2552  HN  GLN   277     -33.719  -9.488  -4.619  1.00 10.00      A   
ATOM   2553  CA  GLN   277     -34.287 -10.413  -2.798  1.00 10.00      A   
ATOM   2554  CB  GLN   277     -32.868 -10.336  -2.228  1.00 10.00      A   
ATOM   2555  CG  GLN   277     -31.946 -11.430  -2.741  1.00 10.00      A   
ATOM   2556  CD  GLN   277     -32.336 -12.803  -2.230  1.00 10.00      A   
ATOM   2557  OE1 GLN   277     -32.758 -12.955  -1.082  1.00 10.00      A   
ATOM   2558  NE2 GLN   277     -32.221 -13.807  -3.081  1.00 10.00      A   
ATOM   2559 HE21 GLN   277     -31.891 -13.612  -3.996  1.00 10.00      A   
ATOM   2560 HE22 GLN   277     -32.469 -14.705  -2.776  1.00 10.00      A   
ATOM   2561  C   GLN   277     -35.194  -9.401  -2.103  1.00 10.00      A   
ATOM   2562  O   GLN   277     -35.036  -9.137  -0.912  1.00 10.00      A   
ATOM   2563  N   GLN   278     -36.152  -8.856  -2.845  1.00 10.00      A   
ATOM   2564  HN  GLN   278     -36.233  -9.124  -3.783  1.00 10.00      A   
ATOM   2565  CA  GLN   278     -37.085  -7.865  -2.303  1.00 10.00      A   
ATOM   2566  CB  GLN   278     -38.060  -7.356  -3.370  1.00 10.00      A   
ATOM   2567  CG  GLN   278     -37.434  -6.445  -4.411  1.00 10.00      A   
ATOM   2568  CD  GLN   278     -38.441  -5.968  -5.438  1.00 10.00      A   
ATOM   2569  OE1 GLN   278     -39.071  -4.924  -5.272  1.00 10.00      A   
ATOM   2570  NE2 GLN   278     -38.604  -6.735  -6.502  1.00 10.00      A   
ATOM   2571 HE21 GLN   278     -38.068  -7.557  -6.569  1.00 10.00      A   
ATOM   2572 HE22 GLN   278     -39.257  -6.458  -7.178  1.00 10.00      A   
ATOM   2573  C   GLN   278     -37.839  -8.360  -1.057  1.00 10.00      A   
ATOM   2574  O   GLN   278     -37.751  -7.732  -0.001  1.00 10.00      A   
ATOM   2575  N   PRO   279     -38.582  -9.491  -1.144  1.00 10.00      A   
ATOM   2576  CA  PRO   279     -39.345 -10.020  -0.002  1.00 10.00      A   
ATOM   2577  CB  PRO   279     -39.958 -11.318  -0.541  1.00 10.00      A   
ATOM   2578  CG  PRO   279     -39.970 -11.144  -2.019  1.00 10.00      A   
ATOM   2579  CD  PRO   279     -38.749 -10.337  -2.344  1.00 10.00      A   
ATOM   2580  C   PRO   279     -38.464 -10.319   1.208  1.00 10.00      A   
ATOM   2581  O   PRO   279     -38.809  -9.966   2.338  1.00 10.00      A   
ATOM   2582  N   PHE   280     -37.321 -10.956   0.964  1.00 10.00      A   
ATOM   2583  HN  PHE   280     -37.099 -11.199   0.039  1.00 10.00      A   
ATOM   2584  CA  PHE   280     -36.392 -11.305   2.033  1.00 10.00      A   
ATOM   2585  CB  PHE   280     -35.190 -12.082   1.481  1.00 10.00      A   
ATOM   2586  CG  PHE   280     -34.335 -12.723   2.543  1.00 10.00      A   
ATOM   2587  CD1 PHE   280     -34.584 -14.018   2.961  1.00 10.00      A   
ATOM   2588  CD2 PHE   280     -33.285 -12.032   3.123  1.00 10.00      A   
ATOM   2589  CE1 PHE   280     -33.802 -14.612   3.934  1.00 10.00      A   
ATOM   2590  CE2 PHE   280     -32.500 -12.618   4.095  1.00 10.00      A   
ATOM   2591  CZ  PHE   280     -32.758 -13.911   4.502  1.00 10.00      A   
ATOM   2592  C   PHE   280     -35.913 -10.061   2.772  1.00 10.00      A   
ATOM   2593  O   PHE   280     -35.946 -10.009   4.005  1.00 10.00      A   
ATOM   2594  N   LEU   281     -35.485  -9.058   2.015  1.00 10.00      A   
ATOM   2595  HN  LEU   281     -35.499  -9.156   1.036  1.00 10.00      A   
ATOM   2596  CA  LEU   281     -34.995  -7.819   2.595  1.00 10.00      A   
ATOM   2597  CB  LEU   281     -34.362  -6.927   1.527  1.00 10.00      A   
ATOM   2598  CG  LEU   281     -33.052  -7.438   0.921  1.00 10.00      A   
ATOM   2599  CD1 LEU   281     -32.626  -6.565  -0.249  1.00 10.00      A   
ATOM   2600  CD2 LEU   281     -31.957  -7.499   1.977  1.00 10.00      A   
ATOM   2601  C   LEU   281     -36.098  -7.073   3.335  1.00 10.00      A   
ATOM   2602  O   LEU   281     -35.857  -6.492   4.391  1.00 10.00      A   
ATOM   2603  N   LYS   282     -37.309  -7.098   2.787  1.00 10.00      A   
ATOM   2604  HN  LYS   282     -37.444  -7.574   1.934  1.00 10.00      A   
ATOM   2605  CA  LYS   282     -38.438  -6.422   3.419  1.00 10.00      A   
ATOM   2606  CB  LYS   282     -39.657  -6.398   2.499  1.00 10.00      A   
ATOM   2607  CG  LYS   282     -39.520  -5.445   1.326  1.00 10.00      A   
ATOM   2608  CD  LYS   282     -40.820  -5.320   0.551  1.00 10.00      A   
ATOM   2609  CE  LYS   282     -40.649  -4.377  -0.626  1.00 10.00      A   
ATOM   2610  NZ  LYS   282     -41.946  -4.002  -1.242  1.00 10.00      A   
ATOM   2611  HZ1 LYS   282     -42.586  -3.601  -0.523  1.00 10.00      A   
ATOM   2612  HZ2 LYS   282     -42.397  -4.833  -1.669  1.00 10.00      A   
ATOM   2613  HZ3 LYS   282     -41.793  -3.290  -1.983  1.00 10.00      A   
ATOM   2614  C   LYS   282     -38.791  -7.058   4.758  1.00 10.00      A   
ATOM   2615  O   LYS   282     -39.069  -6.355   5.732  1.00 10.00      A   
ATOM   2616  N   ALA   283     -38.775  -8.386   4.806  1.00 10.00      A   
ATOM   2617  HN  ALA   283     -38.556  -8.894   3.993  1.00 10.00      A   
ATOM   2618  CA  ALA   283     -39.087  -9.107   6.035  1.00 10.00      A   
ATOM   2619  CB  ALA   283     -39.198 -10.598   5.765  1.00 10.00      A   
ATOM   2620  C   ALA   283     -38.030  -8.827   7.097  1.00 10.00      A   
ATOM   2621  O   ALA   283     -38.345  -8.622   8.269  1.00 10.00      A   
ATOM   2622  N   LEU   284     -36.774  -8.800   6.669  1.00 10.00      A   
ATOM   2623  HN  LEU   284     -36.591  -8.969   5.718  1.00 10.00      A   
ATOM   2624  CA  LEU   284     -35.661  -8.532   7.568  1.00 10.00      A   
ATOM   2625  CB  LEU   284     -34.335  -8.775   6.842  1.00 10.00      A   
ATOM   2626  CG  LEU   284     -33.060  -8.612   7.670  1.00 10.00      A   
ATOM   2627  CD1 LEU   284     -33.119  -9.473   8.922  1.00 10.00      A   
ATOM   2628  CD2 LEU   284     -31.837  -8.958   6.832  1.00 10.00      A   
ATOM   2629  C   LEU   284     -35.736  -7.094   8.077  1.00 10.00      A   
ATOM   2630  O   LEU   284     -35.465  -6.819   9.248  1.00 10.00      A   
ATOM   2631  N   ASP   285     -36.118  -6.191   7.181  1.00 10.00      A   
ATOM   2632  HN  ASP   285     -36.305  -6.488   6.262  1.00 10.00      A   
ATOM   2633  CA  ASP   285     -36.260  -4.772   7.500  1.00 10.00      A   
ATOM   2634  CB  ASP   285     -36.697  -4.012   6.239  1.00 10.00      A   
ATOM   2635  CG  ASP   285     -37.381  -2.690   6.520  1.00 10.00      A   
ATOM   2636  OD1 ASP   285     -36.679  -1.698   6.807  1.00 10.00      A   
ATOM   2637  OD2 ASP   285     -38.629  -2.629   6.427  1.00 10.00      A   
ATOM   2638  C   ASP   285     -37.269  -4.570   8.629  1.00 10.00      A   
ATOM   2639  O   ASP   285     -37.067  -3.745   9.525  1.00 10.00      A   
ATOM   2640  N   GLY   286     -38.343  -5.351   8.592  1.00 10.00      A   
ATOM   2641  HN  GLY   286     -38.438  -6.003   7.864  1.00 10.00      A   
ATOM   2642  CA  GLY   286     -39.370  -5.255   9.610  1.00 10.00      A   
ATOM   2643  C   GLY   286     -38.897  -5.777  10.954  1.00 10.00      A   
ATOM   2644  O   GLY   286     -39.284  -5.255  12.002  1.00 10.00      A   
ATOM   2645  N   GLU   287     -38.054  -6.803  10.928  1.00 10.00      A   
ATOM   2646  HN  GLU   287     -37.782  -7.176  10.062  1.00 10.00      A   
ATOM   2647  CA  GLU   287     -37.526  -7.394  12.154  1.00 10.00      A   
ATOM   2648  CB  GLU   287     -36.845  -8.736  11.868  1.00 10.00      A   
ATOM   2649  CG  GLU   287     -37.755  -9.781  11.250  1.00 10.00      A   
ATOM   2650  CD  GLU   287     -37.218 -11.187  11.412  1.00 10.00      A   
ATOM   2651  OE1 GLU   287     -36.435 -11.638  10.550  1.00 10.00      A   
ATOM   2652  OE2 GLU   287     -37.586 -11.854  12.404  1.00 10.00      A   
ATOM   2653  C   GLU   287     -36.544  -6.452  12.844  1.00 10.00      A   
ATOM   2654  O   GLU   287     -36.637  -6.214  14.048  1.00 10.00      A   
ATOM   2655  N   LEU   288     -35.614  -5.908  12.067  1.00 10.00      A   
ATOM   2656  HN  LEU   288     -35.602  -6.133  11.107  1.00 10.00      A   
ATOM   2657  CA  LEU   288     -34.603  -4.996  12.595  1.00 10.00      A   
ATOM   2658  CB  LEU   288     -33.643  -4.572  11.485  1.00 10.00      A   
ATOM   2659  CG  LEU   288     -32.801  -5.683  10.861  1.00 10.00      A   
ATOM   2660  CD1 LEU   288     -32.355  -5.285   9.466  1.00 10.00      A   
ATOM   2661  CD2 LEU   288     -31.599  -5.995  11.737  1.00 10.00      A   
ATOM   2662  C   LEU   288     -35.235  -3.763  13.234  1.00 10.00      A   
ATOM   2663  O   LEU   288     -34.783  -3.290  14.278  1.00 10.00      A   
ATOM   2664  N   ARG   289     -36.287  -3.251  12.610  1.00 10.00      A   
ATOM   2665  HN  ARG   289     -36.606  -3.674  11.780  1.00 10.00      A   
ATOM   2666  CA  ARG   289     -36.977  -2.072  13.123  1.00 10.00      A   
ATOM   2667  CB  ARG   289     -37.950  -1.518  12.081  1.00 10.00      A   
ATOM   2668  CG  ARG   289     -38.572  -0.175  12.445  1.00 10.00      A   
ATOM   2669  CD  ARG   289     -38.912   0.637  11.202  1.00 10.00      A   
ATOM   2670  NE  ARG   289     -39.712  -0.128  10.245  1.00 10.00      A   
ATOM   2671  HE  ARG   289     -40.667  -0.250  10.451  1.00 10.00      A   
ATOM   2672  CZ  ARG   289     -39.220  -0.660   9.123  1.00 10.00      A   
ATOM   2673  NH1 ARG   289     -37.936  -0.503   8.818  1.00 10.00      A   
ATOM   2674 HH11 ARG   289     -37.302   0.037   9.453  1.00 10.00      A   
ATOM   2675 HH12 ARG   289     -37.542  -0.928   7.938  1.00 10.00      A   
ATOM   2676  NH2 ARG   289     -40.010  -1.344   8.307  1.00 10.00      A   
ATOM   2677 HH21 ARG   289     -41.021  -1.467   8.534  1.00 10.00      A   
ATOM   2678 HH22 ARG   289     -39.617  -1.772   7.427  1.00 10.00      A   
ATOM   2679  C   ARG   289     -37.709  -2.382  14.426  1.00 10.00      A   
ATOM   2680  O   ARG   289     -37.813  -1.527  15.309  1.00 10.00      A   
ATOM   2681  N   ASP   290     -38.208  -3.609  14.541  1.00 10.00      A   
ATOM   2682  HN  ASP   290     -38.083  -4.249  13.807  1.00 10.00      A   
ATOM   2683  CA  ASP   290     -38.932  -4.032  15.737  1.00 10.00      A   
ATOM   2684  CB  ASP   290     -39.653  -5.362  15.500  1.00 10.00      A   
ATOM   2685  CG  ASP   290     -40.576  -5.742  16.647  1.00 10.00      A   
ATOM   2686  OD1 ASP   290     -41.644  -5.106  16.794  1.00 10.00      A   
ATOM   2687  OD2 ASP   290     -40.244  -6.683  17.403  1.00 10.00      A   
ATOM   2688  C   ASP   290     -37.981  -4.151  16.920  1.00 10.00      A   
ATOM   2689  O   ASP   290     -38.295  -3.724  18.033  1.00 10.00      A   
ATOM   2690  N   LYS   291     -36.808  -4.719  16.668  1.00 10.00      A   
ATOM   2691  HN  LYS   291     -36.616  -5.035  15.756  1.00 10.00      A   
ATOM   2692  CA  LYS   291     -35.801  -4.889  17.707  1.00 10.00      A   
ATOM   2693  CB  LYS   291     -34.746  -5.911  17.277  1.00 10.00      A   
ATOM   2694  CG  LYS   291     -35.295  -7.306  17.027  1.00 10.00      A   
ATOM   2695  CD  LYS   291     -35.777  -7.957  18.311  1.00 10.00      A   
ATOM   2696  CE  LYS   291     -36.394  -9.317  18.043  1.00 10.00      A   
ATOM   2697  NZ  LYS   291     -36.900  -9.948  19.291  1.00 10.00      A   
ATOM   2698  HZ1 LYS   291     -37.627  -9.346  19.726  1.00 10.00      A   
ATOM   2699  HZ2 LYS   291     -36.123 -10.074  19.969  1.00 10.00      A   
ATOM   2700  HZ3 LYS   291     -37.318 -10.879  19.082  1.00 10.00      A   
ATOM   2701  C   LYS   291     -35.143  -3.553  18.035  1.00 10.00      A   
ATOM   2702  O   LYS   291     -34.921  -3.225  19.203  1.00 10.00      A   
ATOM   2703  N   GLY   292     -34.836  -2.785  16.999  1.00 10.00      A   
ATOM   2704  HN  GLY   292     -35.022  -3.105  16.088  1.00 10.00      A   
ATOM   2705  CA  GLY   292     -34.219  -1.493  17.193  1.00 10.00      A   
ATOM   2706  C   GLY   292     -32.779  -1.457  16.729  1.00 10.00      A   
ATOM   2707  O   GLY   292     -31.890  -1.062  17.485  1.00 10.00      A   
ATOM   2708  N   SER   293     -32.547  -1.868  15.492  1.00 10.00      A   
ATOM   2709  HN  SER   293     -33.295  -2.189  14.942  1.00 10.00      A   
ATOM   2710  CA  SER   293     -31.208  -1.876  14.927  1.00 10.00      A   
ATOM   2711  CB  SER   293     -30.587  -3.260  15.101  1.00 10.00      A   
ATOM   2712  OG  SER   293     -31.558  -4.271  14.886  1.00 10.00      A   
ATOM   2713  HG  SER   293     -31.668  -4.782  15.700  1.00 10.00      A   
ATOM   2714  C   SER   293     -31.245  -1.510  13.446  1.00 10.00      A   
ATOM   2715  O   SER   293     -32.311  -1.490  12.828  1.00 10.00      A   
ATOM   2716  N   SER   294     -30.083  -1.208  12.887  1.00 10.00      A   
ATOM   2717  HN  SER   294     -29.269  -1.229  13.435  1.00 10.00      A   
ATOM   2718  CA  SER   294     -29.976  -0.860  11.479  1.00 10.00      A   
ATOM   2719  CB  SER   294     -29.646   0.628  11.313  1.00 10.00      A   
ATOM   2720  OG  SER   294     -28.824   1.097  12.370  1.00 10.00      A   
ATOM   2721  HG  SER   294     -28.881   0.488  13.115  1.00 10.00      A   
ATOM   2722  C   SER   294     -28.918  -1.730  10.809  1.00 10.00      A   
ATOM   2723  O   SER   294     -27.823  -1.905  11.342  1.00 10.00      A   
ATOM   2724  N   LEU   295     -29.254  -2.286   9.658  1.00 10.00      A   
ATOM   2725  HN  LEU   295     -30.148  -2.108   9.281  1.00 10.00      A   
ATOM   2726  CA  LEU   295     -28.335  -3.146   8.931  1.00 10.00      A   
ATOM   2727  CB  LEU   295     -28.987  -4.501   8.648  1.00 10.00      A   
ATOM   2728  CG  LEU   295     -28.171  -5.474   7.797  1.00 10.00      A   
ATOM   2729  CD1 LEU   295     -27.142  -6.201   8.646  1.00 10.00      A   
ATOM   2730  CD2 LEU   295     -29.077  -6.452   7.069  1.00 10.00      A   
ATOM   2731  C   LEU   295     -27.893  -2.508   7.623  1.00 10.00      A   
ATOM   2732  O   LEU   295     -28.713  -1.992   6.864  1.00 10.00      A   
ATOM   2733  N   VAL   296     -26.596  -2.543   7.370  1.00 10.00      A   
ATOM   2734  HN  VAL   296     -25.993  -2.956   8.029  1.00 10.00      A   
ATOM   2735  CA  VAL   296     -26.036  -1.992   6.146  1.00 10.00      A   
ATOM   2736  CB  VAL   296     -25.012  -0.872   6.431  1.00 10.00      A   
ATOM   2737  CG1 VAL   296     -24.684  -0.110   5.157  1.00 10.00      A   
ATOM   2738  CG2 VAL   296     -25.528   0.075   7.501  1.00 10.00      A   
ATOM   2739  C   VAL   296     -25.353  -3.106   5.363  1.00 10.00      A   
ATOM   2740  O   VAL   296     -24.516  -3.828   5.905  1.00 10.00      A   
ATOM   2741  N   THR   297     -25.718  -3.258   4.102  1.00 10.00      A   
ATOM   2742  HN  THR   297     -26.387  -2.647   3.715  1.00 10.00      A   
ATOM   2743  CA  THR   297     -25.135  -4.298   3.268  1.00 10.00      A   
ATOM   2744  CB  THR   297     -25.935  -5.620   3.360  1.00 10.00      A   
ATOM   2745  OG1 THR   297     -25.217  -6.678   2.707  1.00 10.00      A   
ATOM   2746  HG1 THR   297     -25.005  -7.362   3.350  1.00 10.00      A   
ATOM   2747  CG2 THR   297     -27.317  -5.476   2.733  1.00 10.00      A   
ATOM   2748  C   THR   297     -25.033  -3.842   1.816  1.00 10.00      A   
ATOM   2749  O   THR   297     -25.772  -2.958   1.382  1.00 10.00      A   
ATOM   2750  N   GLY   298     -24.109  -4.436   1.078  1.00 10.00      A   
ATOM   2751  HN  GLY   298     -23.551  -5.135   1.479  1.00 10.00      A   
ATOM   2752  CA  GLY   298     -23.927  -4.079  -0.310  1.00 10.00      A   
ATOM   2753  C   GLY   298     -24.348  -5.192  -1.243  1.00 10.00      A   
ATOM   2754  O   GLY   298     -23.669  -6.216  -1.343  1.00 10.00      A   
ATOM   2755  N   ILE   299     -25.473  -5.001  -1.916  1.00 10.00      A   
ATOM   2756  HN  ILE   299     -25.972  -4.167  -1.782  1.00 10.00      A   
ATOM   2757  CA  ILE   299     -25.987  -5.988  -2.854  1.00 10.00      A   
ATOM   2758  CB  ILE   299     -27.343  -6.579  -2.391  1.00 10.00      A   
ATOM   2759  CG1 ILE   299     -27.942  -7.502  -3.457  1.00 10.00      A   
ATOM   2760  CG2 ILE   299     -28.323  -5.483  -2.003  1.00 10.00      A   
ATOM   2761  CD1 ILE   299     -29.214  -8.200  -3.021  1.00 10.00      A   
ATOM   2762  C   ILE   299     -26.104  -5.385  -4.256  1.00 10.00      A   
ATOM   2763  O   ILE   299     -26.651  -4.294  -4.437  1.00 10.00      A   
ATOM   2764  N   VAL   300     -25.560  -6.093  -5.238  1.00 10.00      A   
ATOM   2765  HN  VAL   300     -25.137  -6.948  -5.024  1.00 10.00      A   
ATOM   2766  CA  VAL   300     -25.585  -5.641  -6.628  1.00 10.00      A   
ATOM   2767  CB  VAL   300     -24.632  -6.482  -7.510  1.00 10.00      A   
ATOM   2768  CG1 VAL   300     -24.552  -5.921  -8.923  1.00 10.00      A   
ATOM   2769  CG2 VAL   300     -23.245  -6.554  -6.886  1.00 10.00      A   
ATOM   2770  C   VAL   300     -27.004  -5.714  -7.198  1.00 10.00      A   
ATOM   2771  O   VAL   300     -27.729  -6.681  -6.964  1.00 10.00      A   
ATOM   2772  N   ASP   301     -27.401  -4.690  -7.939  1.00 10.00      A   
ATOM   2773  HN  ASP   301     -26.785  -3.938  -8.096  1.00 10.00      A   
ATOM   2774  CA  ASP   301     -28.728  -4.656  -8.528  1.00 10.00      A   
ATOM   2775  CB  ASP   301     -29.686  -3.847  -7.652  1.00 10.00      A   
ATOM   2776  CG  ASP   301     -31.064  -3.702  -8.270  1.00 10.00      A   
ATOM   2777  OD1 ASP   301     -31.697  -4.738  -8.577  1.00 10.00      A   
ATOM   2778  OD2 ASP   301     -31.518  -2.551  -8.444  1.00 10.00      A   
ATOM   2779  C   ASP   301     -28.694  -4.076  -9.933  1.00 10.00      A   
ATOM   2780  O   ASP   301     -27.996  -3.097 -10.195  1.00 10.00      A   
ATOM   2781  N   ALA   302     -29.429  -4.706 -10.834  1.00 10.00      A   
ATOM   2782  HN  ALA   302     -29.937  -5.497 -10.562  1.00 10.00      A   
ATOM   2783  CA  ALA   302     -29.515  -4.248 -12.211  1.00 10.00      A   
ATOM   2784  CB  ALA   302     -29.519  -5.432 -13.167  1.00 10.00      A   
ATOM   2785  C   ALA   302     -30.778  -3.416 -12.375  1.00 10.00      A   
ATOM   2786  O   ALA   302     -31.831  -3.927 -12.759  1.00 10.00      A   
ATOM   2787  N   ARG   303     -30.670  -2.137 -12.060  1.00 10.00      A   
ATOM   2788  HN  ARG   303     -29.795  -1.789 -11.787  1.00 10.00      A   
ATOM   2789  CA  ARG   303     -31.807  -1.232 -12.134  1.00 10.00      A   
ATOM   2790  CB  ARG   303     -31.570   0.027 -11.294  1.00 10.00      A   
ATOM   2791  CG  ARG   303     -30.168   0.609 -11.391  1.00 10.00      A   
ATOM   2792  CD  ARG   303     -30.025   1.839 -10.505  1.00 10.00      A   
ATOM   2793  NE  ARG   303     -30.474   1.590  -9.133  1.00 10.00      A   
ATOM   2794  HE  ARG   303     -30.615   0.653  -8.868  1.00 10.00      A   
ATOM   2795  CZ  ARG   303     -30.721   2.551  -8.242  1.00 10.00      A   
ATOM   2796  NH1 ARG   303     -30.548   3.824  -8.563  1.00 10.00      A   
ATOM   2797 HH11 ARG   303     -30.739   4.573  -7.860  1.00 10.00      A   
ATOM   2798 HH12 ARG   303     -30.225   4.085  -9.520  1.00 10.00      A   
ATOM   2799  NH2 ARG   303     -31.126   2.234  -7.021  1.00 10.00      A   
ATOM   2800 HH21 ARG   303     -31.319   2.989  -6.324  1.00 10.00      A   
ATOM   2801 HH22 ARG   303     -31.263   1.234  -6.752  1.00 10.00      A   
ATOM   2802  C   ARG   303     -32.162  -0.861 -13.563  1.00 10.00      A   
ATOM   2803  O   ARG   303     -31.285  -0.648 -14.400  1.00 10.00      A   
ATOM   2804  N   LEU   304     -33.456  -0.799 -13.839  1.00 10.00      A   
ATOM   2805  HN  LEU   304     -34.106  -1.006 -13.135  1.00 10.00      A   
ATOM   2806  CA  LEU   304     -33.933  -0.435 -15.160  1.00 10.00      A   
ATOM   2807  CB  LEU   304     -35.387  -0.872 -15.350  1.00 10.00      A   
ATOM   2808  CG  LEU   304     -35.921  -0.852 -16.784  1.00 10.00      A   
ATOM   2809  CD1 LEU   304     -35.278  -1.955 -17.611  1.00 10.00      A   
ATOM   2810  CD2 LEU   304     -37.437  -0.982 -16.794  1.00 10.00      A   
ATOM   2811  C   LEU   304     -33.809   1.072 -15.341  1.00 10.00      A   
ATOM   2812  O   LEU   304     -34.584   1.842 -14.773  1.00 10.00      A   
ATOM   2813  N   ASN   305     -32.816   1.484 -16.109  1.00 10.00      A   
ATOM   2814  HN  ASN   305     -32.224   0.815 -16.520  1.00 10.00      A   
ATOM   2815  CA  ASN   305     -32.576   2.900 -16.359  1.00 10.00      A   
ATOM   2816  CB  ASN   305     -31.166   3.101 -16.920  1.00 10.00      A   
ATOM   2817  CG  ASN   305     -30.542   4.429 -16.525  1.00 10.00      A   
ATOM   2818  OD1 ASN   305     -31.231   5.437 -16.367  1.00 10.00      A   
ATOM   2819  ND2 ASN   305     -29.230   4.430 -16.361  1.00 10.00      A   
ATOM   2820 HD21 ASN   305     -28.743   3.579 -16.504  1.00 10.00      A   
ATOM   2821 HD22 ASN   305     -28.793   5.269 -16.110  1.00 10.00      A   
ATOM   2822  C   ASN   305     -33.613   3.451 -17.328  1.00 10.00      A   
ATOM   2823  O   ASN   305     -34.369   2.688 -17.934  1.00 10.00      A   
ATOM   2824  N   LYS   306     -33.629   4.769 -17.489  1.00 10.00      A   
ATOM   2825  HN  LYS   306     -32.976   5.316 -16.993  1.00 10.00      A   
ATOM   2826  CA  LYS   306     -34.576   5.434 -18.379  1.00 10.00      A   
ATOM   2827  CB  LYS   306     -34.388   6.953 -18.323  1.00 10.00      A   
ATOM   2828  CG  LYS   306     -35.443   7.737 -19.088  1.00 10.00      A   
ATOM   2829  CD  LYS   306     -35.268   9.235 -18.906  1.00 10.00      A   
ATOM   2830  CE  LYS   306     -36.276  10.008 -19.741  1.00 10.00      A   
ATOM   2831  NZ  LYS   306     -36.167  11.480 -19.542  1.00 10.00      A   
ATOM   2832  HZ1 LYS   306     -35.167  11.779 -19.599  1.00 10.00      A   
ATOM   2833  HZ2 LYS   306     -36.547  11.747 -18.615  1.00 10.00      A   
ATOM   2834  HZ3 LYS   306     -36.704  11.979 -20.276  1.00 10.00      A   
ATOM   2835  C   LYS   306     -34.429   4.930 -19.813  1.00 10.00      A   
ATOM   2836  O   LYS   306     -35.370   4.984 -20.606  1.00 10.00      A   
ATOM   2837  N   GLN   307     -33.249   4.415 -20.127  1.00 10.00      A   
ATOM   2838  HN  GLN   307     -32.548   4.395 -19.443  1.00 10.00      A   
ATOM   2839  CA  GLN   307     -32.958   3.886 -21.453  1.00 10.00      A   
ATOM   2840  CB  GLN   307     -31.445   3.783 -21.657  1.00 10.00      A   
ATOM   2841  CG  GLN   307     -30.738   2.936 -20.611  1.00 10.00      A   
ATOM   2842  CD  GLN   307     -29.348   2.518 -21.039  1.00 10.00      A   
ATOM   2843  OE1 GLN   307     -29.065   2.392 -22.231  1.00 10.00      A   
ATOM   2844  NE2 GLN   307     -28.477   2.275 -20.073  1.00 10.00      A   
ATOM   2845 HE21 GLN   307     -28.770   2.375 -19.136  1.00 10.00      A   
ATOM   2846 HE22 GLN   307     -27.567   2.008 -20.326  1.00 10.00      A   
ATOM   2847  C   GLN   307     -33.607   2.513 -21.660  1.00 10.00      A   
ATOM   2848  O   GLN   307     -33.414   1.883 -22.701  1.00 10.00      A   
ATOM   2849  N   ASN   308     -34.364   2.060 -20.657  1.00 10.00      A   
ATOM   2850  HN  ASN   308     -34.470   2.620 -19.855  1.00 10.00      A   
ATOM   2851  CA  ASN   308     -35.049   0.765 -20.704  1.00 10.00      A   
ATOM   2852  CB  ASN   308     -36.031   0.690 -21.883  1.00 10.00      A   
ATOM   2853  CG  ASN   308     -37.176  -0.279 -21.643  1.00 10.00      A   
ATOM   2854  OD1 ASN   308     -37.101  -1.457 -22.002  1.00 10.00      A   
ATOM   2855  ND2 ASN   308     -38.249   0.213 -21.040  1.00 10.00      A   
ATOM   2856 HD21 ASN   308     -38.245   1.162 -20.787  1.00 10.00      A   
ATOM   2857 HD22 ASN   308     -39.006  -0.389 -20.872  1.00 10.00      A   
ATOM   2858  C   ASN   308     -34.042  -0.379 -20.751  1.00 10.00      A   
ATOM   2859  O   ASN   308     -34.260  -1.403 -21.396  1.00 10.00      A   
ATOM   2860  N   ARG   309     -32.933  -0.195 -20.056  1.00 10.00      A   
ATOM   2861  HN  ARG   309     -32.817   0.638 -19.553  1.00 10.00      A   
ATOM   2862  CA  ARG   309     -31.889  -1.200 -20.009  1.00 10.00      A   
ATOM   2863  CB  ARG   309     -30.681  -0.750 -20.829  1.00 10.00      A   
ATOM   2864  CG  ARG   309     -29.935  -1.886 -21.509  1.00 10.00      A   
ATOM   2865  CD  ARG   309     -28.707  -1.385 -22.254  1.00 10.00      A   
ATOM   2866  NE  ARG   309     -29.004  -0.211 -23.075  1.00 10.00      A   
ATOM   2867  HE  ARG   309     -29.018   0.665 -22.619  1.00 10.00      A   
ATOM   2868  CZ  ARG   309     -29.235  -0.251 -24.382  1.00 10.00      A   
ATOM   2869  NH1 ARG   309     -29.205  -1.406 -25.031  1.00 10.00      A   
ATOM   2870 HH11 ARG   309     -29.383  -1.434 -26.060  1.00 10.00      A   
ATOM   2871 HH12 ARG   309     -28.999  -2.293 -24.521  1.00 10.00      A   
ATOM   2872  NH2 ARG   309     -29.514   0.868 -25.037  1.00 10.00      A   
ATOM   2873 HH21 ARG   309     -29.547   1.778 -24.529  1.00 10.00      A   
ATOM   2874 HH22 ARG   309     -29.703   0.843 -26.062  1.00 10.00      A   
ATOM   2875  C   ARG   309     -31.480  -1.444 -18.564  1.00 10.00      A   
ATOM   2876  O   ARG   309     -31.662  -0.573 -17.711  1.00 10.00      A   
ATOM   2877  N   TYR   310     -30.941  -2.621 -18.294  1.00 10.00      A   
ATOM   2878  HN  TYR   310     -30.815  -3.270 -19.018  1.00 10.00      A   
ATOM   2879  CA  TYR   310     -30.518  -2.973 -16.948  1.00 10.00      A   
ATOM   2880  CB  TYR   310     -30.525  -4.493 -16.760  1.00 10.00      A   
ATOM   2881  CG  TYR   310     -31.850  -5.153 -17.069  1.00 10.00      A   
ATOM   2882  CD1 TYR   310     -32.107  -5.683 -18.326  1.00 10.00      A   
ATOM   2883  CD2 TYR   310     -32.842  -5.250 -16.102  1.00 10.00      A   
ATOM   2884  CE1 TYR   310     -33.310  -6.293 -18.612  1.00 10.00      A   
ATOM   2885  CE2 TYR   310     -34.052  -5.858 -16.379  1.00 10.00      A   
ATOM   2886  CZ  TYR   310     -34.280  -6.378 -17.637  1.00 10.00      A   
ATOM   2887  OH  TYR   310     -35.479  -6.991 -17.919  1.00 10.00      A   
ATOM   2888  HH  TYR   310     -35.322  -7.746 -18.500  1.00 10.00      A   
ATOM   2889  C   TYR   310     -29.130  -2.418 -16.647  1.00 10.00      A   
ATOM   2890  O   TYR   310     -28.133  -2.872 -17.206  1.00 10.00      A   
ATOM   2891  N   ASP   311     -29.074  -1.423 -15.776  1.00 10.00      A   
ATOM   2892  HN  ASP   311     -29.908  -1.085 -15.377  1.00 10.00      A   
ATOM   2893  CA  ASP   311     -27.809  -0.816 -15.390  1.00 10.00      A   
ATOM   2894  CB  ASP   311     -27.984   0.684 -15.138  1.00 10.00      A   
ATOM   2895  CG  ASP   311     -27.376   1.548 -16.228  1.00 10.00      A   
ATOM   2896  OD1 ASP   311     -26.151   1.776 -16.195  1.00 10.00      A   
ATOM   2897  OD2 ASP   311     -28.125   2.023 -17.112  1.00 10.00      A   
ATOM   2898  C   ASP   311     -27.267  -1.510 -14.146  1.00 10.00      A   
ATOM   2899  O   ASP   311     -27.799  -1.345 -13.045  1.00 10.00      A   
ATOM   2900  N   THR   312     -26.225  -2.306 -14.330  1.00 10.00      A   
ATOM   2901  HN  THR   312     -25.848  -2.397 -15.232  1.00 10.00      A   
ATOM   2902  CA  THR   312     -25.615  -3.041 -13.230  1.00 10.00      A   
ATOM   2903  CB  THR   312     -24.588  -4.058 -13.760  1.00 10.00      A   
ATOM   2904  OG1 THR   312     -25.078  -4.624 -14.983  1.00 10.00      A   
ATOM   2905  HG1 THR   312     -24.646  -4.196 -15.733  1.00 10.00      A   
ATOM   2906  CG2 THR   312     -24.361  -5.170 -12.748  1.00 10.00      A   
ATOM   2907  C   THR   312     -24.925  -2.091 -12.256  1.00 10.00      A   
ATOM   2908  O   THR   312     -23.874  -1.531 -12.562  1.00 10.00      A   
ATOM   2909  N   TYR   313     -25.517  -1.917 -11.084  1.00 10.00      A   
ATOM   2910  HN  TYR   313     -26.355  -2.394 -10.891  1.00 10.00      A   
ATOM   2911  CA  TYR   313     -24.964  -1.027 -10.078  1.00 10.00      A   
ATOM   2912  CB  TYR   313     -25.959   0.095  -9.776  1.00 10.00      A   
ATOM   2913  CG  TYR   313     -25.681   1.395 -10.495  1.00 10.00      A   
ATOM   2914  CD1 TYR   313     -26.412   1.763 -11.618  1.00 10.00      A   
ATOM   2915  CD2 TYR   313     -24.697   2.263 -10.042  1.00 10.00      A   
ATOM   2916  CE1 TYR   313     -26.171   2.961 -12.266  1.00 10.00      A   
ATOM   2917  CE2 TYR   313     -24.447   3.459 -10.685  1.00 10.00      A   
ATOM   2918  CZ  TYR   313     -25.186   3.806 -11.796  1.00 10.00      A   
ATOM   2919  OH  TYR   313     -24.946   5.005 -12.435  1.00 10.00      A   
ATOM   2920  HH  TYR   313     -23.988   5.169 -12.462  1.00 10.00      A   
ATOM   2921  C   TYR   313     -24.633  -1.762  -8.784  1.00 10.00      A   
ATOM   2922  O   TYR   313     -25.457  -2.515  -8.258  1.00 10.00      A   
ATOM   2923  N   ASN   314     -23.421  -1.551  -8.286  1.00 10.00      A   
ATOM   2924  HN  ASN   314     -22.797  -0.969  -8.775  1.00 10.00      A   
ATOM   2925  CA  ASN   314     -22.990  -2.145  -7.025  1.00 10.00      A   
ATOM   2926  CB  ASN   314     -21.488  -2.462  -7.060  1.00 10.00      A   
ATOM   2927  CG  ASN   314     -21.002  -3.219  -5.836  1.00 10.00      A   
ATOM   2928  OD1 ASN   314     -21.782  -3.854  -5.125  1.00 10.00      A   
ATOM   2929  ND2 ASN   314     -19.700  -3.174  -5.596  1.00 10.00      A   
ATOM   2930 HD21 ASN   314     -19.135  -2.663  -6.212  1.00 10.00      A   
ATOM   2931 HD22 ASN   314     -19.354  -3.661  -4.819  1.00 10.00      A   
ATOM   2932  C   ASN   314     -23.307  -1.134  -5.932  1.00 10.00      A   
ATOM   2933  O   ASN   314     -22.533  -0.208  -5.681  1.00 10.00      A   
ATOM   2934  N   THR   315     -24.468  -1.293  -5.321  1.00 10.00      A   
ATOM   2935  HN  THR   315     -25.024  -2.065  -5.549  1.00 10.00      A   
ATOM   2936  CA  THR   315     -24.941  -0.362  -4.312  1.00 10.00      A   
ATOM   2937  CB  THR   315     -26.408   0.013  -4.613  1.00 10.00      A   
ATOM   2938  OG1 THR   315     -26.657  -0.109  -6.021  1.00 10.00      A   
ATOM   2939  HG1 THR   315     -27.167  -0.911  -6.182  1.00 10.00      A   
ATOM   2940  CG2 THR   315     -26.714   1.433  -4.173  1.00 10.00      A   
ATOM   2941  C   THR   315     -24.881  -0.933  -2.899  1.00 10.00      A   
ATOM   2942  O   THR   315     -24.788  -2.145  -2.703  1.00 10.00      A   
ATOM   2943  N   ILE   316     -24.929  -0.032  -1.927  1.00 10.00      A   
ATOM   2944  HN  ILE   316     -24.949   0.919  -2.172  1.00 10.00      A   
ATOM   2945  CA  ILE   316     -24.940  -0.386  -0.514  1.00 10.00      A   
ATOM   2946  CB  ILE   316     -23.711   0.185   0.229  1.00 10.00      A   
ATOM   2947  CG1 ILE   316     -22.410  -0.349  -0.375  1.00 10.00      A   
ATOM   2948  CG2 ILE   316     -23.785  -0.145   1.714  1.00 10.00      A   
ATOM   2949  CD1 ILE   316     -21.160   0.213   0.274  1.00 10.00      A   
ATOM   2950  C   ILE   316     -26.207   0.202   0.104  1.00 10.00      A   
ATOM   2951  O   ILE   316     -26.390   1.422   0.107  1.00 10.00      A   
ATOM   2952  N   ILE   317     -27.077  -0.655   0.610  1.00 10.00      A   
ATOM   2953  HN  ILE   317     -26.864  -1.615   0.600  1.00 10.00      A   
ATOM   2954  CA  ILE   317     -28.336  -0.212   1.197  1.00 10.00      A   
ATOM   2955  CB  ILE   317     -29.540  -0.978   0.613  1.00 10.00      A   
ATOM   2956  CG1 ILE   317     -29.357  -2.490   0.795  1.00 10.00      A   
ATOM   2957  CG2 ILE   317     -29.744  -0.621  -0.851  1.00 10.00      A   
ATOM   2958  CD1 ILE   317     -30.585  -3.304   0.455  1.00 10.00      A   
ATOM   2959  C   ILE   317     -28.357  -0.359   2.714  1.00 10.00      A   
ATOM   2960  O   ILE   317     -27.529  -1.058   3.302  1.00 10.00      A   
ATOM   2961  N   THR   318     -29.315   0.319   3.333  1.00 10.00      A   
ATOM   2962  HN  THR   318     -29.926   0.871   2.799  1.00 10.00      A   
ATOM   2963  CA  THR   318     -29.497   0.279   4.773  1.00 10.00      A   
ATOM   2964  CB  THR   318     -29.127   1.636   5.400  1.00 10.00      A   
ATOM   2965  OG1 THR   318     -27.907   2.112   4.814  1.00 10.00      A   
ATOM   2966  HG1 THR   318     -27.736   1.626   4.002  1.00 10.00      A   
ATOM   2967  CG2 THR   318     -28.942   1.501   6.903  1.00 10.00      A   
ATOM   2968  C   THR   318     -30.961  -0.031   5.082  1.00 10.00      A   
ATOM   2969  O   THR   318     -31.861   0.529   4.457  1.00 10.00      A   
ATOM   2970  N   LEU   319     -31.195  -0.935   6.024  1.00 10.00      A   
ATOM   2971  HN  LEU   319     -30.434  -1.357   6.484  1.00 10.00      A   
ATOM   2972  CA  LEU   319     -32.553  -1.316   6.393  1.00 10.00      A   
ATOM   2973  CB  LEU   319     -32.980  -2.592   5.654  1.00 10.00      A   
ATOM   2974  CG  LEU   319     -32.053  -3.808   5.776  1.00 10.00      A   
ATOM   2975  CD1 LEU   319     -32.856  -5.096   5.686  1.00 10.00      A   
ATOM   2976  CD2 LEU   319     -30.981  -3.783   4.696  1.00 10.00      A   
ATOM   2977  C   LEU   319     -32.686  -1.502   7.902  1.00 10.00      A   
ATOM   2978  O   LEU   319     -31.691  -1.717   8.598  1.00 10.00      A   
ATOM   2979  N   GLY   320     -33.910  -1.404   8.407  1.00 10.00      A   
ATOM   2980  HN  GLY   320     -34.664  -1.201   7.809  1.00 10.00      A   
ATOM   2981  CA  GLY   320     -34.142  -1.570   9.827  1.00 10.00      A   
ATOM   2982  C   GLY   320     -34.736  -0.331  10.465  1.00 10.00      A   
ATOM   2983  O   GLY   320     -35.584   0.340   9.874  1.00 10.00      A   
ATOM   2984  N   LYS   321     -34.297  -0.023  11.676  1.00 10.00      A   
ATOM   2985  HN  LYS   321     -33.608  -0.589  12.096  1.00 10.00      A   
ATOM   2986  CA  LYS   321     -34.791   1.143  12.393  1.00 10.00      A   
ATOM   2987  CB  LYS   321     -34.605   0.976  13.905  1.00 10.00      A   
ATOM   2988  CG  LYS   321     -35.226   2.093  14.727  1.00 10.00      A   
ATOM   2989  CD  LYS   321     -35.064   1.851  16.216  1.00 10.00      A   
ATOM   2990  CE  LYS   321     -35.516   3.055  17.022  1.00 10.00      A   
ATOM   2991  NZ  LYS   321     -35.401   2.812  18.482  1.00 10.00      A   
ATOM   2992  HZ1 LYS   321     -35.454   3.712  19.004  1.00 10.00      A   
ATOM   2993  HZ2 LYS   321     -34.494   2.353  18.700  1.00 10.00      A   
ATOM   2994  HZ3 LYS   321     -36.173   2.195  18.801  1.00 10.00      A   
ATOM   2995  C   LYS   321     -34.083   2.401  11.907  1.00 10.00      A   
ATOM   2996  O   LYS   321     -32.869   2.399  11.689  1.00 10.00      A   
ATOM   2997  N   GLY   322     -34.851   3.464  11.708  1.00 10.00      A   
ATOM   2998  HN  GLY   322     -35.816   3.397  11.879  1.00 10.00      A   
ATOM   2999  CA  GLY   322     -34.290   4.718  11.243  1.00 10.00      A   
ATOM   3000  C   GLY   322     -34.185   4.770   9.731  1.00 10.00      A   
ATOM   3001  O   GLY   322     -34.323   5.834   9.125  1.00 10.00      A   
ATOM   3002  N   ALA   323     -33.944   3.619   9.124  1.00 10.00      A   
ATOM   3003  HN  ALA   323     -33.848   2.805   9.664  1.00 10.00      A   
ATOM   3004  CA  ALA   323     -33.821   3.524   7.681  1.00 10.00      A   
ATOM   3005  CB  ALA   323     -32.365   3.328   7.289  1.00 10.00      A   
ATOM   3006  C   ALA   323     -34.676   2.382   7.141  1.00 10.00      A   
ATOM   3007  O   ALA   323     -34.231   1.239   7.084  1.00 10.00      A   
ATOM   3008  N   PRO   324     -35.930   2.671   6.767  1.00 10.00      A   
ATOM   3009  CA  PRO   324     -36.839   1.665   6.222  1.00 10.00      A   
ATOM   3010  CB  PRO   324     -38.196   2.386   6.165  1.00 10.00      A   
ATOM   3011  CG  PRO   324     -38.017   3.635   6.960  1.00 10.00      A   
ATOM   3012  CD  PRO   324     -36.565   3.990   6.849  1.00 10.00      A   
ATOM   3013  C   PRO   324     -36.406   1.250   4.823  1.00 10.00      A   
ATOM   3014  O   PRO   324     -36.122   2.101   3.973  1.00 10.00      A   
ATOM   3015  N   TYR   325     -36.329  -0.053   4.593  1.00 10.00      A   
ATOM   3016  HN  TYR   325     -36.540  -0.685   5.323  1.00 10.00      A   
ATOM   3017  CA  TYR   325     -35.927  -0.569   3.296  1.00 10.00      A   
ATOM   3018  CB  TYR   325     -35.656  -2.076   3.338  1.00 10.00      A   
ATOM   3019  CG  TYR   325     -35.455  -2.681   1.965  1.00 10.00      A   
ATOM   3020  CD1 TYR   325     -34.380  -2.304   1.173  1.00 10.00      A   
ATOM   3021  CD2 TYR   325     -36.355  -3.608   1.452  1.00 10.00      A   
ATOM   3022  CE1 TYR   325     -34.206  -2.829  -0.091  1.00 10.00      A   
ATOM   3023  CE2 TYR   325     -36.185  -4.143   0.189  1.00 10.00      A   
ATOM   3024  CZ  TYR   325     -35.110  -3.748  -0.578  1.00 10.00      A   
ATOM   3025  OH  TYR   325     -34.939  -4.263  -1.841  1.00 10.00      A   
ATOM   3026  HH  TYR   325     -34.133  -3.883  -2.233  1.00 10.00      A   
ATOM   3027  C   TYR   325     -36.955  -0.245   2.216  1.00 10.00      A   
ATOM   3028  O   TYR   325     -38.122  -0.635   2.309  1.00 10.00      A   
ATOM   3029  N   SER   326     -36.504   0.473   1.201  1.00 10.00      A   
ATOM   3030  HN  SER   326     -35.567   0.763   1.208  1.00 10.00      A   
ATOM   3031  CA  SER   326     -37.339   0.857   0.079  1.00 10.00      A   
ATOM   3032  CB  SER   326     -38.014   2.206   0.363  1.00 10.00      A   
ATOM   3033  OG  SER   326     -38.617   2.744  -0.802  1.00 10.00      A   
ATOM   3034  HG  SER   326     -39.577   2.720  -0.703  1.00 10.00      A   
ATOM   3035  C   SER   326     -36.477   0.943  -1.177  1.00 10.00      A   
ATOM   3036  O   SER   326     -35.290   1.274  -1.098  1.00 10.00      A   
ATOM   3037  N   TYR   327     -37.056   0.626  -2.327  1.00 10.00      A   
ATOM   3038  HN  TYR   327     -37.999   0.345  -2.331  1.00 10.00      A   
ATOM   3039  CA  TYR   327     -36.319   0.681  -3.578  1.00 10.00      A   
ATOM   3040  CB  TYR   327     -36.915  -0.257  -4.625  1.00 10.00      A   
ATOM   3041  CG  TYR   327     -36.008  -0.449  -5.816  1.00 10.00      A   
ATOM   3042  CD1 TYR   327     -34.686  -0.830  -5.640  1.00 10.00      A   
ATOM   3043  CD2 TYR   327     -36.465  -0.236  -7.109  1.00 10.00      A   
ATOM   3044  CE1 TYR   327     -33.841  -0.996  -6.717  1.00 10.00      A   
ATOM   3045  CE2 TYR   327     -35.626  -0.401  -8.193  1.00 10.00      A   
ATOM   3046  CZ  TYR   327     -34.316  -0.781  -7.990  1.00 10.00      A   
ATOM   3047  OH  TYR   327     -33.476  -0.949  -9.065  1.00 10.00      A   
ATOM   3048  HH  TYR   327     -32.778  -1.596  -8.838  1.00 10.00      A   
ATOM   3049  C   TYR   327     -36.260   2.106  -4.106  1.00 10.00      A   
ATOM   3050  O   TYR   327     -35.272   2.512  -4.716  1.00 10.00      A   
ATOM   3051  N   GLU   328     -37.311   2.870  -3.843  1.00 10.00      A   
ATOM   3052  HN  GLU   328     -38.061   2.494  -3.337  1.00 10.00      A   
ATOM   3053  CA  GLU   328     -37.374   4.254  -4.288  1.00 10.00      A   
ATOM   3054  CB  GLU   328     -38.819   4.744  -4.366  1.00 10.00      A   
ATOM   3055  CG  GLU   328     -39.532   4.362  -5.653  1.00 10.00      A   
ATOM   3056  CD  GLU   328     -40.109   2.962  -5.614  1.00 10.00      A   
ATOM   3057  OE1 GLU   328     -41.102   2.749  -4.885  1.00 10.00      A   
ATOM   3058  OE2 GLU   328     -39.588   2.074  -6.322  1.00 10.00      A   
ATOM   3059  C   GLU   328     -36.543   5.152  -3.377  1.00 10.00      A   
ATOM   3060  O   GLU   328     -36.234   6.296  -3.720  1.00 10.00      A   
ATOM   3061  N   SER   329     -36.193   4.625  -2.210  1.00 10.00      A   
ATOM   3062  HN  SER   329     -36.497   3.721  -1.989  1.00 10.00      A   
ATOM   3063  CA  SER   329     -35.383   5.354  -1.249  1.00 10.00      A   
ATOM   3064  CB  SER   329     -35.236   4.551   0.045  1.00 10.00      A   
ATOM   3065  OG  SER   329     -34.318   5.167   0.930  1.00 10.00      A   
ATOM   3066  HG  SER   329     -34.712   5.224   1.810  1.00 10.00      A   
ATOM   3067  C   SER   329     -34.008   5.651  -1.837  1.00 10.00      A   
ATOM   3068  O   SER   329     -33.326   4.754  -2.336  1.00 10.00      A   
ATOM   3069  N   ALA   330     -33.607   6.909  -1.777  1.00 10.00      A   
ATOM   3070  HN  ALA   330     -34.196   7.578  -1.366  1.00 10.00      A   
ATOM   3071  CA  ALA   330     -32.317   7.325  -2.306  1.00 10.00      A   
ATOM   3072  CB  ALA   330     -32.361   8.782  -2.740  1.00 10.00      A   
ATOM   3073  C   ALA   330     -31.206   7.097  -1.286  1.00 10.00      A   
ATOM   3074  O   ALA   330     -30.052   7.461  -1.519  1.00 10.00      A   
ATOM   3075  N   ASP   331     -31.558   6.481  -0.162  1.00 10.00      A   
ATOM   3076  HN  ASP   331     -32.492   6.211  -0.038  1.00 10.00      A   
ATOM   3077  CA  ASP   331     -30.593   6.196   0.891  1.00 10.00      A   
ATOM   3078  CB  ASP   331     -31.276   6.058   2.254  1.00 10.00      A   
ATOM   3079  CG  ASP   331     -31.203   7.333   3.067  1.00 10.00      A   
ATOM   3080  OD1 ASP   331     -31.769   8.356   2.625  1.00 10.00      A   
ATOM   3081  OD2 ASP   331     -30.582   7.323   4.154  1.00 10.00      A   
ATOM   3082  C   ASP   331     -29.773   4.954   0.563  1.00 10.00      A   
ATOM   3083  O   ASP   331     -29.918   3.905   1.189  1.00 10.00      A   
ATOM   3084  N   ARG   332     -28.927   5.082  -0.448  1.00 10.00      A   
ATOM   3085  HN  ARG   332     -28.879   5.944  -0.918  1.00 10.00      A   
ATOM   3086  CA  ARG   332     -28.062   4.001  -0.884  1.00 10.00      A   
ATOM   3087  CB  ARG   332     -28.816   3.026  -1.800  1.00 10.00      A   
ATOM   3088  CG  ARG   332     -29.278   3.623  -3.120  1.00 10.00      A   
ATOM   3089  CD  ARG   332     -30.730   3.279  -3.416  1.00 10.00      A   
ATOM   3090  NE  ARG   332     -30.982   1.834  -3.446  1.00 10.00      A   
ATOM   3091  HE  ARG   332     -30.289   1.259  -3.842  1.00 10.00      A   
ATOM   3092  CZ  ARG   332     -32.097   1.268  -2.972  1.00 10.00      A   
ATOM   3093  NH1 ARG   332     -33.045   2.023  -2.431  1.00 10.00      A   
ATOM   3094 HH11 ARG   332     -33.919   1.583  -2.055  1.00 10.00      A   
ATOM   3095 HH12 ARG   332     -32.929   3.063  -2.379  1.00 10.00      A   
ATOM   3096  NH2 ARG   332     -32.266  -0.047  -3.043  1.00 10.00      A   
ATOM   3097 HH21 ARG   332     -31.530  -0.661  -3.475  1.00 10.00      A   
ATOM   3098 HH22 ARG   332     -33.134  -0.489  -2.673  1.00 10.00      A   
ATOM   3099  C   ARG   332     -26.839   4.581  -1.585  1.00 10.00      A   
ATOM   3100  O   ARG   332     -26.950   5.549  -2.341  1.00 10.00      A   
ATOM   3101  N   TYR   333     -25.676   4.015  -1.312  1.00 10.00      A   
ATOM   3102  HN  TYR   333     -25.646   3.251  -0.695  1.00 10.00      A   
ATOM   3103  CA  TYR   333     -24.441   4.496  -1.912  1.00 10.00      A   
ATOM   3104  CB  TYR   333     -23.317   4.511  -0.871  1.00 10.00      A   
ATOM   3105  CG  TYR   333     -21.968   4.929  -1.412  1.00 10.00      A   
ATOM   3106  CD1 TYR   333     -21.679   6.264  -1.661  1.00 10.00      A   
ATOM   3107  CD2 TYR   333     -20.983   3.986  -1.672  1.00 10.00      A   
ATOM   3108  CE1 TYR   333     -20.446   6.648  -2.153  1.00 10.00      A   
ATOM   3109  CE2 TYR   333     -19.751   4.359  -2.164  1.00 10.00      A   
ATOM   3110  CZ  TYR   333     -19.486   5.689  -2.403  1.00 10.00      A   
ATOM   3111  OH  TYR   333     -18.254   6.060  -2.890  1.00 10.00      A   
ATOM   3112  HH  TYR   333     -17.863   5.307  -3.371  1.00 10.00      A   
ATOM   3113  C   TYR   333     -24.049   3.641  -3.108  1.00 10.00      A   
ATOM   3114  O   TYR   333     -23.952   2.419  -2.997  1.00 10.00      A   
ATOM   3115  N   ASN   334     -23.843   4.286  -4.247  1.00 10.00      A   
ATOM   3116  HN  ASN   334     -23.953   5.264  -4.271  1.00 10.00      A   
ATOM   3117  CA  ASN   334     -23.451   3.589  -5.465  1.00 10.00      A   
ATOM   3118  CB  ASN   334     -24.213   4.138  -6.676  1.00 10.00      A   
ATOM   3119  CG  ASN   334     -25.697   3.829  -6.643  1.00 10.00      A   
ATOM   3120  OD1 ASN   334     -26.501   4.622  -6.158  1.00 10.00      A   
ATOM   3121  ND2 ASN   334     -26.071   2.667  -7.153  1.00 10.00      A   
ATOM   3122 HD21 ASN   334     -25.381   2.079  -7.523  1.00 10.00      A   
ATOM   3123 HD22 ASN   334     -27.023   2.438  -7.134  1.00 10.00      A   
ATOM   3124  C   ASN   334     -21.954   3.744  -5.690  1.00 10.00      A   
ATOM   3125  O   ASN   334     -21.395   4.812  -5.443  1.00 10.00      A   
ATOM   3126  N   LYS   335     -21.306   2.681  -6.142  1.00 10.00      A   
ATOM   3127  HN  LYS   335     -21.798   1.846  -6.296  1.00 10.00      A   
ATOM   3128  CA  LYS   335     -19.869   2.721  -6.395  1.00 10.00      A   
ATOM   3129  CB  LYS   335     -19.320   1.317  -6.627  1.00 10.00      A   
ATOM   3130  CG  LYS   335     -17.808   1.229  -6.519  1.00 10.00      A   
ATOM   3131  CD  LYS   335     -17.329  -0.195  -6.703  1.00 10.00      A   
ATOM   3132  CE  LYS   335     -15.844  -0.314  -6.422  1.00 10.00      A   
ATOM   3133  NZ  LYS   335     -15.333  -1.666  -6.753  1.00 10.00      A   
ATOM   3134  HZ1 LYS   335     -15.843  -2.389  -6.208  1.00 10.00      A   
ATOM   3135  HZ2 LYS   335     -14.323  -1.734  -6.537  1.00 10.00      A   
ATOM   3136  HZ3 LYS   335     -15.473  -1.860  -7.773  1.00 10.00      A   
ATOM   3137  C   LYS   335     -19.543   3.606  -7.592  1.00 10.00      A   
ATOM   3138  O   LYS   335     -20.079   3.410  -8.684  1.00 10.00      A   
ATOM   3139  N   ASN   336     -18.655   4.565  -7.384  1.00 10.00      A   
ATOM   3140  HN  ASN   336     -18.239   4.649  -6.491  1.00 10.00      A   
ATOM   3141  CA  ASN   336     -18.255   5.489  -8.438  1.00 10.00      A   
ATOM   3142  CB  ASN   336     -18.039   6.890  -7.854  1.00 10.00      A   
ATOM   3143  CG  ASN   336     -17.384   7.860  -8.822  1.00 10.00      A   
ATOM   3144  OD1 ASN   336     -17.601   7.801 -10.031  1.00 10.00      A   
ATOM   3145  ND2 ASN   336     -16.565   8.757  -8.296  1.00 10.00      A   
ATOM   3146 HD21 ASN   336     -16.429   8.746  -7.324  1.00 10.00      A   
ATOM   3147 HD22 ASN   336     -16.125   9.395  -8.898  1.00 10.00      A   
ATOM   3148  C   ASN   336     -16.987   5.005  -9.135  1.00 10.00      A   
ATOM   3149  O   ASN   336     -16.948   4.871 -10.360  1.00 10.00      A   
ATOM   3150  N   HIS   337     -15.961   4.727  -8.350  1.00 10.00      A   
ATOM   3151  HN  HIS   337     -16.063   4.820  -7.372  1.00 10.00      A   
ATOM   3152  CA  HIS   337     -14.693   4.270  -8.897  1.00 10.00      A   
ATOM   3153  CB  HIS   337     -13.521   4.769  -8.043  1.00 10.00      A   
ATOM   3154  CG  HIS   337     -12.174   4.361  -8.561  1.00 10.00      A   
ATOM   3155  ND1 HIS   337     -11.519   5.029  -9.573  1.00 10.00      A   
ATOM   3156  HD1 HIS   337     -11.851   5.826 -10.047  1.00 10.00      A   
ATOM   3157  CD2 HIS   337     -11.361   3.342  -8.199  1.00 10.00      A   
ATOM   3158  CE1 HIS   337     -10.363   4.437  -9.812  1.00 10.00      A   
ATOM   3159  NE2 HIS   337     -10.245   3.413  -8.991  1.00 10.00      A   
ATOM   3160  HE2 HIS   337      -9.475   2.800  -8.953  1.00 10.00      A   
ATOM   3161  C   HIS   337     -14.663   2.751  -9.017  1.00 10.00      A   
ATOM   3162  O   HIS   337     -14.489   2.044  -8.023  1.00 10.00      A   
ATOM   3163  N   LEU   338     -14.828   2.262 -10.236  1.00 10.00      A   
ATOM   3164  HN  LEU   338     -14.959   2.880 -10.983  1.00 10.00      A   
ATOM   3165  CA  LEU   338     -14.820   0.831 -10.495  1.00 10.00      A   
ATOM   3166  CB  LEU   338     -15.786   0.488 -11.633  1.00 10.00      A   
ATOM   3167  CG  LEU   338     -17.236   0.956 -11.475  1.00 10.00      A   
ATOM   3168  CD1 LEU   338     -18.007   0.723 -12.762  1.00 10.00      A   
ATOM   3169  CD2 LEU   338     -17.912   0.247 -10.313  1.00 10.00      A   
ATOM   3170  C   LEU   338     -13.417   0.355 -10.859  1.00 10.00      A   
ATOM   3171  O   LEU   338     -12.552   1.160 -11.218  1.00 10.00      A   
ATOM   3172  N   VAL   339     -13.203  -0.950 -10.754  1.00 10.00      A   
ATOM   3173  HN  VAL   339     -13.937  -1.527 -10.431  1.00 10.00      A   
ATOM   3174  CA  VAL   339     -11.917  -1.557 -11.081  1.00 10.00      A   
ATOM   3175  CB  VAL   339     -11.794  -2.983 -10.485  1.00 10.00      A   
ATOM   3176  CG1 VAL   339     -10.400  -3.553 -10.708  1.00 10.00      A   
ATOM   3177  CG2 VAL   339     -12.136  -2.981  -9.003  1.00 10.00      A   
ATOM   3178  C   VAL   339     -11.738  -1.631 -12.597  1.00 10.00      A   
ATOM   3179  O   VAL   339     -12.578  -2.211 -13.293  1.00 10.00      A   
ATOM   3180  N   PRO   340     -10.638  -1.047 -13.116  1.00 10.00      A   
ATOM   3181  CA  PRO   340     -10.330  -1.025 -14.554  1.00 10.00      A   
ATOM   3182  CB  PRO   340      -8.887  -0.497 -14.620  1.00 10.00      A   
ATOM   3183  CG  PRO   340      -8.393  -0.504 -13.211  1.00 10.00      A   
ATOM   3184  CD  PRO   340      -9.605  -0.353 -12.340  1.00 10.00      A   
ATOM   3185  C   PRO   340     -10.413  -2.406 -15.189  1.00 10.00      A   
ATOM   3186  O   PRO   340     -11.013  -2.581 -16.246  1.00 10.00      A   
ATOM   3187  N   PHE   341      -9.802  -3.382 -14.543  1.00 10.00      A   
ATOM   3188  HN  PHE   341      -9.328  -3.178 -13.708  1.00 10.00      A   
ATOM   3189  CA  PHE   341      -9.821  -4.747 -15.037  1.00 10.00      A   
ATOM   3190  CB  PHE   341      -8.402  -5.246 -15.334  1.00 10.00      A   
ATOM   3191  CG  PHE   341      -7.833  -4.740 -16.633  1.00 10.00      A   
ATOM   3192  CD1 PHE   341      -6.860  -3.752 -16.642  1.00 10.00      A   
ATOM   3193  CD2 PHE   341      -8.268  -5.258 -17.844  1.00 10.00      A   
ATOM   3194  CE1 PHE   341      -6.332  -3.289 -17.835  1.00 10.00      A   
ATOM   3195  CE2 PHE   341      -7.747  -4.800 -19.039  1.00 10.00      A   
ATOM   3196  CZ  PHE   341      -6.777  -3.814 -19.035  1.00 10.00      A   
ATOM   3197  C   PHE   341     -10.510  -5.650 -14.026  1.00 10.00      A   
ATOM   3198  O   PHE   341      -9.862  -6.434 -13.327  1.00 10.00      A   
ATOM   3199  N   GLY   342     -11.825  -5.517 -13.932  1.00 10.00      A   
ATOM   3200  HN  GLY   342     -12.287  -4.867 -14.506  1.00 10.00      A   
ATOM   3201  CA  GLY   342     -12.576  -6.325 -12.996  1.00 10.00      A   
ATOM   3202  C   GLY   342     -14.057  -6.012 -13.002  1.00 10.00      A   
ATOM   3203  O   GLY   342     -14.885  -6.921 -12.986  1.00 10.00      A   
ATOM   3204  N   GLU   343     -14.402  -4.730 -13.025  1.00 10.00      A   
ATOM   3205  HN  GLU   343     -13.705  -4.039 -13.038  1.00 10.00      A   
ATOM   3206  CA  GLU   343     -15.806  -4.334 -13.017  1.00 10.00      A   
ATOM   3207  CB  GLU   343     -16.090  -3.336 -11.898  1.00 10.00      A   
ATOM   3208  CG  GLU   343     -16.069  -3.967 -10.517  1.00 10.00      A   
ATOM   3209  CD  GLU   343     -16.105  -2.948  -9.405  1.00 10.00      A   
ATOM   3210  OE1 GLU   343     -15.212  -2.078  -9.364  1.00 10.00      A   
ATOM   3211  OE2 GLU   343     -17.011  -3.019  -8.549  1.00 10.00      A   
ATOM   3212  C   GLU   343     -16.267  -3.803 -14.368  1.00 10.00      A   
ATOM   3213  O   GLU   343     -17.395  -4.060 -14.787  1.00 10.00      A   
ATOM   3214  N   PHE   344     -15.406  -3.060 -15.048  1.00 10.00      A   
ATOM   3215  HN  PHE   344     -14.522  -2.871 -14.669  1.00 10.00      A   
ATOM   3216  CA  PHE   344     -15.751  -2.528 -16.358  1.00 10.00      A   
ATOM   3217  CB  PHE   344     -15.989  -1.008 -16.329  1.00 10.00      A   
ATOM   3218  CG  PHE   344     -14.758  -0.156 -16.173  1.00 10.00      A   
ATOM   3219  CD1 PHE   344     -14.071   0.306 -17.283  1.00 10.00      A   
ATOM   3220  CD2 PHE   344     -14.295   0.193 -14.916  1.00 10.00      A   
ATOM   3221  CE1 PHE   344     -12.947   1.097 -17.145  1.00 10.00      A   
ATOM   3222  CE2 PHE   344     -13.169   0.983 -14.770  1.00 10.00      A   
ATOM   3223  CZ  PHE   344     -12.493   1.435 -15.886  1.00 10.00      A   
ATOM   3224  C   PHE   344     -14.711  -2.928 -17.393  1.00 10.00      A   
ATOM   3225  O   PHE   344     -13.674  -3.493 -17.048  1.00 10.00      A   
ATOM   3226  N   VAL   345     -14.996  -2.650 -18.654  1.00 10.00      A   
ATOM   3227  HN  VAL   345     -15.842  -2.201 -18.867  1.00 10.00      A   
ATOM   3228  CA  VAL   345     -14.080  -2.986 -19.732  1.00 10.00      A   
ATOM   3229  CB  VAL   345     -14.777  -3.810 -20.835  1.00 10.00      A   
ATOM   3230  CG1 VAL   345     -13.783  -4.222 -21.909  1.00 10.00      A   
ATOM   3231  CG2 VAL   345     -15.454  -5.037 -20.239  1.00 10.00      A   
ATOM   3232  C   VAL   345     -13.486  -1.720 -20.340  1.00 10.00      A   
ATOM   3233  O   VAL   345     -14.215  -0.863 -20.838  1.00 10.00      A   
ATOM   3234  N   PRO   346     -12.151  -1.579 -20.282  1.00 10.00      A   
ATOM   3235  CA  PRO   346     -11.455  -0.416 -20.838  1.00 10.00      A   
ATOM   3236  CB  PRO   346      -9.982  -0.676 -20.501  1.00 10.00      A   
ATOM   3237  CG  PRO   346     -10.009  -1.680 -19.403  1.00 10.00      A   
ATOM   3238  CD  PRO   346     -11.220  -2.530 -19.656  1.00 10.00      A   
ATOM   3239  C   PRO   346     -11.638  -0.323 -22.349  1.00 10.00      A   
ATOM   3240  O   PRO   346     -11.352  -1.279 -23.076  1.00 10.00      A   
ATOM   3241  N   LEU   347     -12.113   0.833 -22.805  1.00 10.00      A   
ATOM   3242  HN  LEU   347     -12.309   1.544 -22.160  1.00 10.00      A   
ATOM   3243  CA  LEU   347     -12.354   1.087 -24.225  1.00 10.00      A   
ATOM   3244  CB  LEU   347     -11.085   0.925 -25.070  1.00 10.00      A   
ATOM   3245  CG  LEU   347      -9.949   1.914 -24.794  1.00 10.00      A   
ATOM   3246  CD1 LEU   347      -8.802   1.689 -25.767  1.00 10.00      A   
ATOM   3247  CD2 LEU   347     -10.447   3.351 -24.870  1.00 10.00      A   
ATOM   3248  C   LEU   347     -13.488   0.227 -24.773  1.00 10.00      A   
ATOM   3249  O   LEU   347     -13.291  -0.928 -25.148  1.00 10.00      A   
ATOM   3250  N   GLU   348     -14.675   0.810 -24.826  1.00 10.00      A   
ATOM   3251  HN  GLU   348     -14.763   1.742 -24.512  1.00 10.00      A   
ATOM   3252  CA  GLU   348     -15.861   0.121 -25.325  1.00 10.00      A   
ATOM   3253  CB  GLU   348     -17.140   0.769 -24.780  1.00 10.00      A   
ATOM   3254  CG  GLU   348     -17.179   2.287 -24.882  1.00 10.00      A   
ATOM   3255  CD  GLU   348     -16.593   2.970 -23.663  1.00 10.00      A   
ATOM   3256  OE1 GLU   348     -15.353   3.104 -23.582  1.00 10.00      A   
ATOM   3257  OE2 GLU   348     -17.370   3.383 -22.781  1.00 10.00      A   
ATOM   3258  C   GLU   348     -15.895   0.081 -26.852  1.00 10.00      A   
ATOM   3259  O   GLU   348     -16.891  -0.318 -27.453  1.00 10.00      A   
ATOM   3260  N   SER   349     -14.792   0.477 -27.475  1.00 10.00      A   
ATOM   3261  HN  SER   349     -14.028   0.782 -26.943  1.00 10.00      A   
ATOM   3262  CA  SER   349     -14.684   0.484 -28.926  1.00 10.00      A   
ATOM   3263  CB  SER   349     -13.604   1.476 -29.351  1.00 10.00      A   
ATOM   3264  OG  SER   349     -12.736   1.774 -28.265  1.00 10.00      A   
ATOM   3265  HG  SER   349     -12.880   2.688 -27.983  1.00 10.00      A   
ATOM   3266  C   SER   349     -14.360  -0.913 -29.453  1.00 10.00      A   
ATOM   3267  O   SER   349     -14.106  -1.105 -30.645  1.00 10.00      A   
ATOM   3268  N   ILE   350     -14.390  -1.889 -28.559  1.00 10.00      A   
ATOM   3269  HN  ILE   350     -14.612  -1.673 -27.628  1.00 10.00      A   
ATOM   3270  CA  ILE   350     -14.100  -3.269 -28.915  1.00 10.00      A   
ATOM   3271  CB  ILE   350     -13.555  -4.065 -27.712  1.00 10.00      A   
ATOM   3272  CG1 ILE   350     -14.541  -4.013 -26.539  1.00 10.00      A   
ATOM   3273  CG2 ILE   350     -12.196  -3.518 -27.298  1.00 10.00      A   
ATOM   3274  CD1 ILE   350     -14.278  -5.054 -25.473  1.00 10.00      A   
ATOM   3275  C   ILE   350     -15.336  -3.974 -29.469  1.00 10.00      A   
ATOM   3276  O   ILE   350     -15.402  -5.202 -29.498  1.00 10.00      A   
ATOM   3277  N   LEU   351     -16.306  -3.191 -29.927  1.00 10.00      A   
ATOM   3278  HN  LEU   351     -16.195  -2.217 -29.884  1.00 10.00      A   
ATOM   3279  CA  LEU   351     -17.535  -3.740 -30.487  1.00 10.00      A   
ATOM   3280  CB  LEU   351     -18.672  -2.720 -30.391  1.00 10.00      A   
ATOM   3281  CG  LEU   351     -19.007  -2.210 -28.986  1.00 10.00      A   
ATOM   3282  CD1 LEU   351     -20.108  -1.161 -29.042  1.00 10.00      A   
ATOM   3283  CD2 LEU   351     -19.403  -3.358 -28.070  1.00 10.00      A   
ATOM   3284  C   LEU   351     -17.326  -4.173 -31.937  1.00 10.00      A   
ATOM   3285  O   LEU   351     -18.260  -4.608 -32.612  1.00 10.00      A   
ATOM   3286  N   ARG   352     -16.089  -4.039 -32.407  1.00 10.00      A   
ATOM   3287  HN  ARG   352     -15.397  -3.674 -31.817  1.00 10.00      A   
ATOM   3288  CA  ARG   352     -15.733  -4.418 -33.769  1.00 10.00      A   
ATOM   3289  CB  ARG   352     -14.419  -3.747 -34.192  1.00 10.00      A   
ATOM   3290  CG  ARG   352     -14.451  -3.107 -35.568  1.00 10.00      A   
ATOM   3291  CD  ARG   352     -13.123  -2.438 -35.890  1.00 10.00      A   
ATOM   3292  NE  ARG   352     -12.044  -3.411 -36.053  1.00 10.00      A   
ATOM   3293  HE  ARG   352     -12.114  -4.033 -36.816  1.00 10.00      A   
ATOM   3294  CZ  ARG   352     -10.979  -3.494 -35.251  1.00 10.00      A   
ATOM   3295  NH1 ARG   352     -10.837  -2.657 -34.227  1.00 10.00      A   
ATOM   3296 HH11 ARG   352     -10.002  -2.727 -33.605  1.00 10.00      A   
ATOM   3297 HH12 ARG   352     -11.557  -1.922 -34.043  1.00 10.00      A   
ATOM   3298  NH2 ARG   352     -10.060  -4.423 -35.471  1.00 10.00      A   
ATOM   3299 HH21 ARG   352     -10.167  -5.088 -36.267  1.00 10.00      A   
ATOM   3300 HH22 ARG   352      -9.224  -4.496 -34.850  1.00 10.00      A   
ATOM   3301  C   ARG   352     -15.654  -5.947 -33.917  1.00 10.00      A   
ATOM   3302  O   ARG   352     -16.396  -6.530 -34.708  1.00 10.00      A   
ATOM   3303  N   PRO   353     -14.772  -6.632 -33.150  1.00 10.00      A   
ATOM   3304  CA  PRO   353     -14.634  -8.080 -33.214  1.00 10.00      A   
ATOM   3305  CB  PRO   353     -13.133  -8.251 -32.987  1.00 10.00      A   
ATOM   3306  CG  PRO   353     -12.750  -7.130 -32.068  1.00 10.00      A   
ATOM   3307  CD  PRO   353     -13.822  -6.071 -32.172  1.00 10.00      A   
ATOM   3308  C   PRO   353     -15.407  -8.763 -32.086  1.00 10.00      A   
ATOM   3309  O   PRO   353     -14.994  -9.804 -31.578  1.00 10.00      A   
ATOM   3310  N   LEU   354     -16.522  -8.160 -31.695  1.00 10.00      A   
ATOM   3311  HN  LEU   354     -16.790  -7.327 -32.135  1.00 10.00      A   
ATOM   3312  CA  LEU   354     -17.356  -8.699 -30.626  1.00 10.00      A   
ATOM   3313  CB  LEU   354     -18.264  -7.600 -30.067  1.00 10.00      A   
ATOM   3314  CG  LEU   354     -19.160  -7.986 -28.890  1.00 10.00      A   
ATOM   3315  CD1 LEU   354     -18.339  -8.181 -27.625  1.00 10.00      A   
ATOM   3316  CD2 LEU   354     -20.235  -6.933 -28.676  1.00 10.00      A   
ATOM   3317  C   LEU   354     -18.191  -9.875 -31.126  1.00 10.00      A   
ATOM   3318  O   LEU   354     -18.217 -10.944 -30.513  1.00 10.00      A   
ATOM   3319  N   ALA   355     -18.878  -9.666 -32.239  1.00 10.00      A   
ATOM   3320  HN  ALA   355     -18.836  -8.786 -32.669  1.00 10.00      A   
ATOM   3321  CA  ALA   355     -19.707 -10.702 -32.832  1.00 10.00      A   
ATOM   3322  CB  ALA   355     -20.726 -10.115 -33.801  1.00 10.00      A   
ATOM   3323  C   ALA   355     -18.863 -11.802 -33.488  1.00 10.00      A   
ATOM   3324  O   ALA   355     -19.060 -12.983 -33.190  1.00 10.00      A   
ATOM   3325  N   PRO   356     -17.922 -11.454 -34.397  1.00 10.00      A   
ATOM   3326  CA  PRO   356     -17.072 -12.447 -35.049  1.00 10.00      A   
ATOM   3327  CB  PRO   356     -16.667 -11.734 -36.337  1.00 10.00      A   
ATOM   3328  CG  PRO   356     -16.582 -10.298 -35.952  1.00 10.00      A   
ATOM   3329  CD  PRO   356     -17.620 -10.088 -34.877  1.00 10.00      A   
ATOM   3330  C   PRO   356     -15.835 -12.764 -34.208  1.00 10.00      A   
ATOM   3331  O   PRO   356     -15.759 -12.389 -33.039  1.00 10.00      A   
ATOM   3332  N   PHE   357     -14.871 -13.455 -34.814  1.00 10.00      A   
ATOM   3333  HN  PHE   357     -15.000 -13.734 -35.744  1.00 10.00      A   
ATOM   3334  CA  PHE   357     -13.630 -13.824 -34.134  1.00 10.00      A   
ATOM   3335  CB  PHE   357     -12.809 -12.593 -33.729  1.00 10.00      A   
ATOM   3336  CG  PHE   357     -11.938 -12.049 -34.826  1.00 10.00      A   
ATOM   3337  CD1 PHE   357     -12.256 -10.858 -35.457  1.00 10.00      A   
ATOM   3338  CD2 PHE   357     -10.799 -12.730 -35.222  1.00 10.00      A   
ATOM   3339  CE1 PHE   357     -11.454 -10.356 -36.463  1.00 10.00      A   
ATOM   3340  CE2 PHE   357      -9.992 -12.234 -36.228  1.00 10.00      A   
ATOM   3341  CZ  PHE   357     -10.321 -11.045 -36.850  1.00 10.00      A   
ATOM   3342  C   PHE   357     -13.873 -14.743 -32.939  1.00 10.00      A   
ATOM   3343  O   PHE   357     -14.069 -15.950 -33.106  1.00 10.00      A   
ATOM   3344  N   PHE   358     -13.886 -14.170 -31.743  1.00 10.00      A   
ATOM   3345  HN  PHE   358     -13.788 -13.197 -31.681  1.00 10.00      A   
ATOM   3346  CA  PHE   358     -14.086 -14.938 -30.522  1.00 10.00      A   
ATOM   3347  CB  PHE   358     -12.751 -15.152 -29.806  1.00 10.00      A   
ATOM   3348  CG  PHE   358     -11.840 -16.120 -30.502  1.00 10.00      A   
ATOM   3349  CD1 PHE   358     -10.698 -15.678 -31.147  1.00 10.00      A   
ATOM   3350  CD2 PHE   358     -12.130 -17.475 -30.514  1.00 10.00      A   
ATOM   3351  CE1 PHE   358      -9.861 -16.567 -31.791  1.00 10.00      A   
ATOM   3352  CE2 PHE   358     -11.298 -18.369 -31.156  1.00 10.00      A   
ATOM   3353  CZ  PHE   358     -10.162 -17.915 -31.796  1.00 10.00      A   
ATOM   3354  C   PHE   358     -15.065 -14.235 -29.594  1.00 10.00      A   
ATOM   3355  O   PHE   358     -15.581 -13.168 -29.918  1.00 10.00      A   
ATOM   3356  N   ASP   359     -15.315 -14.835 -28.439  1.00 10.00      A   
ATOM   3357  HN  ASP   359     -14.864 -15.683 -28.231  1.00 10.00      A   
ATOM   3358  CA  ASP   359     -16.236 -14.261 -27.467  1.00 10.00      A   
ATOM   3359  CB  ASP   359     -16.849 -15.357 -26.596  1.00 10.00      A   
ATOM   3360  CG  ASP   359     -18.068 -14.877 -25.839  1.00 10.00      A   
ATOM   3361  OD1 ASP   359     -19.156 -14.804 -26.450  1.00 10.00      A   
ATOM   3362  OD2 ASP   359     -17.952 -14.584 -24.629  1.00 10.00      A   
ATOM   3363  C   ASP   359     -15.526 -13.239 -26.589  1.00 10.00      A   
ATOM   3364  O   ASP   359     -14.604 -13.581 -25.845  1.00 10.00      A   
ATOM   3365  N   LEU   360     -15.949 -11.987 -26.682  1.00 10.00      A   
ATOM   3366  HN  LEU   360     -16.690 -11.773 -27.291  1.00 10.00      A   
ATOM   3367  CA  LEU   360     -15.347 -10.919 -25.895  1.00 10.00      A   
ATOM   3368  CB  LEU   360     -15.158  -9.658 -26.747  1.00 10.00      A   
ATOM   3369  CG  LEU   360     -14.118  -9.740 -27.868  1.00 10.00      A   
ATOM   3370  CD1 LEU   360     -14.017  -8.411 -28.600  1.00 10.00      A   
ATOM   3371  CD2 LEU   360     -12.760 -10.145 -27.313  1.00 10.00      A   
ATOM   3372  C   LEU   360     -16.193 -10.599 -24.665  1.00 10.00      A   
ATOM   3373  O   LEU   360     -17.408 -10.804 -24.672  1.00 10.00      A   
ATOM   3374  N   PRO   361     -15.554 -10.104 -23.588  1.00 10.00      A   
ATOM   3375  CA  PRO   361     -16.245  -9.747 -22.341  1.00 10.00      A   
ATOM   3376  CB  PRO   361     -15.126  -9.170 -21.458  1.00 10.00      A   
ATOM   3377  CG  PRO   361     -14.016  -8.841 -22.399  1.00 10.00      A   
ATOM   3378  CD  PRO   361     -14.107  -9.850 -23.502  1.00 10.00      A   
ATOM   3379  C   PRO   361     -17.324  -8.693 -22.579  1.00 10.00      A   
ATOM   3380  O   PRO   361     -17.066  -7.647 -23.182  1.00 10.00      A   
ATOM   3381  N   MET   362     -18.534  -8.968 -22.110  1.00 10.00      A   
ATOM   3382  HN  MET   362     -18.683  -9.812 -21.627  1.00 10.00      A   
ATOM   3383  CA  MET   362     -19.641  -8.040 -22.295  1.00 10.00      A   
ATOM   3384  CB  MET   362     -20.674  -8.602 -23.276  1.00 10.00      A   
ATOM   3385  CG  MET   362     -20.971  -7.668 -24.441  1.00 10.00      A   
ATOM   3386  SD  MET   362     -21.983  -8.430 -25.727  1.00 10.00      A   
ATOM   3387  CE  MET   362     -23.565  -8.552 -24.896  1.00 10.00      A   
ATOM   3388  C   MET   362     -20.291  -7.659 -20.969  1.00 10.00      A   
ATOM   3389  O   MET   362     -21.383  -7.093 -20.940  1.00 10.00      A   
ATOM   3390  N   SER   363     -19.620  -7.973 -19.872  1.00 10.00      A   
ATOM   3391  HN  SER   363     -18.758  -8.435 -19.948  1.00 10.00      A   
ATOM   3392  CA  SER   363     -20.131  -7.637 -18.552  1.00 10.00      A   
ATOM   3393  CB  SER   363     -19.924  -8.803 -17.582  1.00 10.00      A   
ATOM   3394  OG  SER   363     -20.272 -10.034 -18.196  1.00 10.00      A   
ATOM   3395  HG  SER   363     -19.699 -10.179 -18.960  1.00 10.00      A   
ATOM   3396  C   SER   363     -19.434  -6.380 -18.037  1.00 10.00      A   
ATOM   3397  O   SER   363     -18.221  -6.378 -17.819  1.00 10.00      A   
ATOM   3398  N   SER   364     -20.194  -5.309 -17.863  1.00 10.00      A   
ATOM   3399  HN  SER   364     -21.155  -5.368 -18.050  1.00 10.00      A   
ATOM   3400  CA  SER   364     -19.636  -4.052 -17.393  1.00 10.00      A   
ATOM   3401  CB  SER   364     -19.402  -3.108 -18.579  1.00 10.00      A   
ATOM   3402  OG  SER   364     -18.655  -1.960 -18.202  1.00 10.00      A   
ATOM   3403  HG  SER   364     -19.153  -1.455 -17.547  1.00 10.00      A   
ATOM   3404  C   SER   364     -20.547  -3.392 -16.364  1.00 10.00      A   
ATOM   3405  O   SER   364     -21.754  -3.267 -16.575  1.00 10.00      A   
ATOM   3406  N   PHE   365     -19.964  -2.991 -15.244  1.00 10.00      A   
ATOM   3407  HN  PHE   365     -19.004  -3.162 -15.119  1.00 10.00      A   
ATOM   3408  CA  PHE   365     -20.706  -2.322 -14.187  1.00 10.00      A   
ATOM   3409  CB  PHE   365     -19.984  -2.488 -12.849  1.00 10.00      A   
ATOM   3410  CG  PHE   365     -20.362  -3.729 -12.095  1.00 10.00      A   
ATOM   3411  CD1 PHE   365     -20.006  -4.981 -12.568  1.00 10.00      A   
ATOM   3412  CD2 PHE   365     -21.069  -3.641 -10.908  1.00 10.00      A   
ATOM   3413  CE1 PHE   365     -20.348  -6.122 -11.872  1.00 10.00      A   
ATOM   3414  CE2 PHE   365     -21.416  -4.778 -10.206  1.00 10.00      A   
ATOM   3415  CZ  PHE   365     -21.055  -6.021 -10.689  1.00 10.00      A   
ATOM   3416  C   PHE   365     -20.858  -0.839 -14.507  1.00 10.00      A   
ATOM   3417  O   PHE   365     -20.150  -0.308 -15.365  1.00 10.00      A   
ATOM   3418  N   SER   366     -21.785  -0.186 -13.831  1.00 10.00      A   
ATOM   3419  HN  SER   366     -22.334  -0.672 -13.178  1.00 10.00      A   
ATOM   3420  CA  SER   366     -22.027   1.232 -14.035  1.00 10.00      A   
ATOM   3421  CB  SER   366     -23.527   1.493 -14.165  1.00 10.00      A   
ATOM   3422  OG  SER   366     -24.124   0.587 -15.080  1.00 10.00      A   
ATOM   3423  HG  SER   366     -24.913   1.004 -15.472  1.00 10.00      A   
ATOM   3424  C   SER   366     -21.436   2.055 -12.891  1.00 10.00      A   
ATOM   3425  O   SER   366     -21.450   1.629 -11.732  1.00 10.00      A   
ATOM   3426  N   ARG   367     -20.913   3.225 -13.227  1.00 10.00      A   
ATOM   3427  HN  ARG   367     -20.941   3.503 -14.168  1.00 10.00      A   
ATOM   3428  CA  ARG   367     -20.310   4.118 -12.246  1.00 10.00      A   
ATOM   3429  CB  ARG   367     -19.221   4.972 -12.905  1.00 10.00      A   
ATOM   3430  CG  ARG   367     -18.238   4.191 -13.761  1.00 10.00      A   
ATOM   3431  CD  ARG   367     -17.361   5.117 -14.588  1.00 10.00      A   
ATOM   3432  NE  ARG   367     -16.199   5.598 -13.843  1.00 10.00      A   
ATOM   3433  HE  ARG   367     -16.339   5.840 -12.898  1.00 10.00      A   
ATOM   3434  CZ  ARG   367     -14.981   5.727 -14.369  1.00 10.00      A   
ATOM   3435  NH1 ARG   367     -14.770   5.412 -15.645  1.00 10.00      A   
ATOM   3436 HH11 ARG   367     -13.815   5.513 -16.060  1.00 10.00      A   
ATOM   3437 HH12 ARG   367     -15.553   5.065 -16.240  1.00 10.00      A   
ATOM   3438  NH2 ARG   367     -13.977   6.173 -13.625  1.00 10.00      A   
ATOM   3439 HH21 ARG   367     -14.136   6.428 -12.625  1.00 10.00      A   
ATOM   3440 HH22 ARG   367     -13.021   6.272 -14.036  1.00 10.00      A   
ATOM   3441  C   ARG   367     -21.367   5.028 -11.638  1.00 10.00      A   
ATOM   3442  O   ARG   367     -22.313   5.428 -12.316  1.00 10.00      A   
ATOM   3443  N   GLY   368     -21.212   5.333 -10.360  1.00 10.00      A   
ATOM   3444  HN  GLY   368     -20.450   4.959  -9.867  1.00 10.00      A   
ATOM   3445  CA  GLY   368     -22.151   6.202  -9.681  1.00 10.00      A   
ATOM   3446  C   GLY   368     -21.637   7.627  -9.598  1.00 10.00      A   
ATOM   3447  O   GLY   368     -20.537   7.909 -10.071  1.00 10.00      A   
ATOM   3448  N   PRO   369     -22.415   8.551  -9.012  1.00 10.00      A   
ATOM   3449  CA  PRO   369     -22.014   9.960  -8.876  1.00 10.00      A   
ATOM   3450  CB  PRO   369     -23.228  10.621  -8.206  1.00 10.00      A   
ATOM   3451  CG  PRO   369     -24.358   9.676  -8.428  1.00 10.00      A   
ATOM   3452  CD  PRO   369     -23.751   8.304  -8.451  1.00 10.00      A   
ATOM   3453  C   PRO   369     -20.776  10.128  -7.995  1.00 10.00      A   
ATOM   3454  O   PRO   369     -20.558   9.361  -7.052  1.00 10.00      A   
ATOM   3455  N   TYR   370     -19.971  11.137  -8.308  1.00 10.00      A   
ATOM   3456  HN  TYR   370     -20.202  11.709  -9.072  1.00 10.00      A   
ATOM   3457  CA  TYR   370     -18.752  11.419  -7.557  1.00 10.00      A   
ATOM   3458  CB  TYR   370     -17.940  12.512  -8.260  1.00 10.00      A   
ATOM   3459  CG  TYR   370     -16.692  12.953  -7.521  1.00 10.00      A   
ATOM   3460  CD1 TYR   370     -15.639  12.074  -7.298  1.00 10.00      A   
ATOM   3461  CD2 TYR   370     -16.560  14.257  -7.057  1.00 10.00      A   
ATOM   3462  CE1 TYR   370     -14.495  12.479  -6.636  1.00 10.00      A   
ATOM   3463  CE2 TYR   370     -15.420  14.670  -6.391  1.00 10.00      A   
ATOM   3464  CZ  TYR   370     -14.390  13.778  -6.185  1.00 10.00      A   
ATOM   3465  OH  TYR   370     -13.247  14.189  -5.534  1.00 10.00      A   
ATOM   3466  HH  TYR   370     -13.480  14.804  -4.820  1.00 10.00      A   
ATOM   3467  C   TYR   370     -19.078  11.831  -6.126  1.00 10.00      A   
ATOM   3468  O   TYR   370     -18.437  11.375  -5.178  1.00 10.00      A   
ATOM   3469  N   ILE   371     -20.077  12.691  -5.981  1.00 10.00      A   
ATOM   3470  HN  ILE   371     -20.540  13.023  -6.782  1.00 10.00      A   
ATOM   3471  CA  ILE   371     -20.503  13.162  -4.669  1.00 10.00      A   
ATOM   3472  CB  ILE   371     -20.568  14.704  -4.601  1.00 10.00      A   
ATOM   3473  CG1 ILE   371     -19.226  15.320  -5.011  1.00 10.00      A   
ATOM   3474  CG2 ILE   371     -20.951  15.158  -3.198  1.00 10.00      A   
ATOM   3475  CD1 ILE   371     -19.263  16.826  -5.166  1.00 10.00      A   
ATOM   3476  C   ILE   371     -21.870  12.587  -4.314  1.00 10.00      A   
ATOM   3477  O   ILE   371     -22.862  12.849  -4.998  1.00 10.00      A   
ATOM   3478  N   GLN   372     -21.908  11.792  -3.258  1.00 10.00      A   
ATOM   3479  HN  GLN   372     -21.075  11.615  -2.761  1.00 10.00      A   
ATOM   3480  CA  GLN   372     -23.137  11.172  -2.796  1.00 10.00      A   
ATOM   3481  CB  GLN   372     -23.114   9.674  -3.092  1.00 10.00      A   
ATOM   3482  CG  GLN   372     -23.190   9.341  -4.572  1.00 10.00      A   
ATOM   3483  CD  GLN   372     -23.008   7.864  -4.845  1.00 10.00      A   
ATOM   3484  OE1 GLN   372     -23.967   7.092  -4.814  1.00 10.00      A   
ATOM   3485  NE2 GLN   372     -21.781   7.464  -5.131  1.00 10.00      A   
ATOM   3486 HE21 GLN   372     -21.068   8.138  -5.153  1.00 10.00      A   
ATOM   3487 HE22 GLN   372     -21.630   6.505  -5.306  1.00 10.00      A   
ATOM   3488  C   GLN   372     -23.307  11.407  -1.298  1.00 10.00      A   
ATOM   3489  O   GLN   372     -22.334  11.363  -0.544  1.00 10.00      A   
ATOM   3490  N   PRO   373     -24.544  11.666  -0.849  1.00 10.00      A   
ATOM   3491  CA  PRO   373     -24.835  11.922   0.566  1.00 10.00      A   
ATOM   3492  CB  PRO   373     -26.337  12.239   0.574  1.00 10.00      A   
ATOM   3493  CG  PRO   373     -26.865  11.621  -0.675  1.00 10.00      A   
ATOM   3494  CD  PRO   373     -25.757  11.720  -1.683  1.00 10.00      A   
ATOM   3495  C   PRO   373     -24.544  10.712   1.455  1.00 10.00      A   
ATOM   3496  O   PRO   373     -24.622   9.564   1.005  1.00 10.00      A   
ATOM   3497  N   PRO   374     -24.168  10.956   2.723  1.00 10.00      A   
ATOM   3498  CA  PRO   374     -23.883   9.886   3.683  1.00 10.00      A   
ATOM   3499  CB  PRO   374     -23.350  10.632   4.912  1.00 10.00      A   
ATOM   3500  CG  PRO   374     -23.895  12.012   4.786  1.00 10.00      A   
ATOM   3501  CD  PRO   374     -23.976  12.292   3.312  1.00 10.00      A   
ATOM   3502  C   PRO   374     -25.151   9.108   4.038  1.00 10.00      A   
ATOM   3503  O   PRO   374     -26.252   9.668   4.052  1.00 10.00      A   
ATOM   3504  N   LEU   375     -24.994   7.826   4.326  1.00 10.00      A   
ATOM   3505  HN  LEU   375     -24.089   7.445   4.338  1.00 10.00      A   
ATOM   3506  CA  LEU   375     -26.126   6.972   4.657  1.00 10.00      A   
ATOM   3507  CB  LEU   375     -25.740   5.496   4.516  1.00 10.00      A   
ATOM   3508  CG  LEU   375     -25.191   5.063   3.154  1.00 10.00      A   
ATOM   3509  CD1 LEU   375     -24.848   3.581   3.160  1.00 10.00      A   
ATOM   3510  CD2 LEU   375     -26.186   5.377   2.048  1.00 10.00      A   
ATOM   3511  C   LEU   375     -26.616   7.250   6.070  1.00 10.00      A   
ATOM   3512  O   LEU   375     -25.817   7.376   6.996  1.00 10.00      A   
ATOM   3513  N   SER   376     -27.926   7.358   6.230  1.00 10.00      A   
ATOM   3514  HN  SER   376     -28.514   7.262   5.451  1.00 10.00      A   
ATOM   3515  CA  SER   376     -28.517   7.616   7.530  1.00 10.00      A   
ATOM   3516  CB  SER   376     -29.741   8.517   7.373  1.00 10.00      A   
ATOM   3517  OG  SER   376     -29.446   9.628   6.539  1.00 10.00      A   
ATOM   3518  HG  SER   376     -28.759  10.173   6.965  1.00 10.00      A   
ATOM   3519  C   SER   376     -28.903   6.299   8.201  1.00 10.00      A   
ATOM   3520  O   SER   376     -30.010   5.788   8.012  1.00 10.00      A   
ATOM   3521  N   ALA   377     -27.980   5.748   8.971  1.00 10.00      A   
ATOM   3522  HN  ALA   377     -27.117   6.209   9.086  1.00 10.00      A   
ATOM   3523  CA  ALA   377     -28.205   4.490   9.660  1.00 10.00      A   
ATOM   3524  CB  ALA   377     -26.935   3.653   9.668  1.00 10.00      A   
ATOM   3525  C   ALA   377     -28.703   4.721  11.079  1.00 10.00      A   
ATOM   3526  O   ALA   377     -27.909   4.933  11.997  1.00 10.00      A   
ATOM   3527  N   ASN   378     -30.025   4.693  11.243  1.00 10.00      A   
ATOM   3528  HN  ASN   378     -30.591   4.523  10.461  1.00 10.00      A   
ATOM   3529  CA  ASN   378     -30.662   4.893  12.548  1.00 10.00      A   
ATOM   3530  CB  ASN   378     -30.317   3.749  13.514  1.00 10.00      A   
ATOM   3531  CG  ASN   378     -31.271   3.654  14.691  1.00 10.00      A   
ATOM   3532  OD1 ASN   378     -32.439   4.030  14.592  1.00 10.00      A   
ATOM   3533  ND2 ASN   378     -30.783   3.151  15.815  1.00 10.00      A   
ATOM   3534 HD21 ASN   378     -29.841   2.870  15.829  1.00 10.00      A   
ATOM   3535 HD22 ASN   378     -31.382   3.078  16.587  1.00 10.00      A   
ATOM   3536  C   ASN   378     -30.294   6.247  13.151  1.00 10.00      A   
ATOM   3537  O   ASN   378     -29.982   6.355  14.337  1.00 10.00      A   
ATOM   3538  N   GLY   379     -30.315   7.279  12.319  1.00 10.00      A   
ATOM   3539  HN  GLY   379     -30.560   7.137  11.381  1.00 10.00      A   
ATOM   3540  CA  GLY   379     -29.997   8.616  12.786  1.00 10.00      A   
ATOM   3541  C   GLY   379     -28.515   8.929  12.737  1.00 10.00      A   
ATOM   3542  O   GLY   379     -28.098  10.034  13.087  1.00 10.00      A   
ATOM   3543  N   ILE   380     -27.719   7.958  12.321  1.00 10.00      A   
ATOM   3544  HN  ILE   380     -28.108   7.094  12.071  1.00 10.00      A   
ATOM   3545  CA  ILE   380     -26.275   8.139  12.233  1.00 10.00      A   
ATOM   3546  CB  ILE   380     -25.525   6.944  12.863  1.00 10.00      A   
ATOM   3547  CG1 ILE   380     -26.002   6.690  14.299  1.00 10.00      A   
ATOM   3548  CG2 ILE   380     -24.018   7.159  12.821  1.00 10.00      A   
ATOM   3549  CD1 ILE   380     -25.804   7.860  15.241  1.00 10.00      A   
ATOM   3550  C   ILE   380     -25.843   8.287  10.778  1.00 10.00      A   
ATOM   3551  O   ILE   380     -25.946   7.341   9.998  1.00 10.00      A   
ATOM   3552  N   GLU   381     -25.363   9.470  10.417  1.00 10.00      A   
ATOM   3553  HN  GLU   381     -25.297  10.187  11.082  1.00 10.00      A   
ATOM   3554  CA  GLU   381     -24.917   9.721   9.051  1.00 10.00      A   
ATOM   3555  CB  GLU   381     -24.989  11.214   8.708  1.00 10.00      A   
ATOM   3556  CG  GLU   381     -26.203  11.949   9.258  1.00 10.00      A   
ATOM   3557  CD  GLU   381     -27.522  11.331   8.847  1.00 10.00      A   
ATOM   3558  OE1 GLU   381     -27.843  11.346   7.638  1.00 10.00      A   
ATOM   3559  OE2 GLU   381     -28.257  10.849   9.734  1.00 10.00      A   
ATOM   3560  C   GLU   381     -23.484   9.235   8.875  1.00 10.00      A   
ATOM   3561  O   GLU   381     -22.591   9.627   9.630  1.00 10.00      A   
ATOM   3562  N   LEU   382     -23.265   8.371   7.896  1.00 10.00      A   
ATOM   3563  HN  LEU   382     -24.022   8.067   7.341  1.00 10.00      A   
ATOM   3564  CA  LEU   382     -21.931   7.847   7.634  1.00 10.00      A   
ATOM   3565  CB  LEU   382     -21.731   6.486   8.308  1.00 10.00      A   
ATOM   3566  CG  LEU   382     -22.989   5.642   8.536  1.00 10.00      A   
ATOM   3567  CD1 LEU   382     -23.296   4.775   7.323  1.00 10.00      A   
ATOM   3568  CD2 LEU   382     -22.833   4.788   9.784  1.00 10.00      A   
ATOM   3569  C   LEU   382     -21.644   7.754   6.140  1.00 10.00      A   
ATOM   3570  O   LEU   382     -22.453   7.229   5.373  1.00 10.00      A   
ATOM   3571  N   THR   383     -20.501   8.287   5.731  1.00 10.00      A   
ATOM   3572  HN  THR   383     -19.911   8.710   6.386  1.00 10.00      A   
ATOM   3573  CA  THR   383     -20.094   8.255   4.333  1.00 10.00      A   
ATOM   3574  CB  THR   383     -19.027   9.331   4.037  1.00 10.00      A   
ATOM   3575  OG1 THR   383     -19.493  10.609   4.494  1.00 10.00      A   
ATOM   3576  HG1 THR   383     -19.492  11.234   3.755  1.00 10.00      A   
ATOM   3577  CG2 THR   383     -18.738   9.407   2.545  1.00 10.00      A   
ATOM   3578  C   THR   383     -19.529   6.877   4.001  1.00 10.00      A   
ATOM   3579  O   THR   383     -18.722   6.329   4.758  1.00 10.00      A   
ATOM   3580  N   ALA   384     -19.954   6.314   2.881  1.00 10.00      A   
ATOM   3581  HN  ALA   384     -20.581   6.800   2.303  1.00 10.00      A   
ATOM   3582  CA  ALA   384     -19.497   4.995   2.486  1.00 10.00      A   
ATOM   3583  CB  ALA   384     -20.679   4.117   2.104  1.00 10.00      A   
ATOM   3584  C   ALA   384     -18.481   5.050   1.352  1.00 10.00      A   
ATOM   3585  O   ALA   384     -18.444   6.005   0.579  1.00 10.00      A   
ATOM   3586  N   ALA   385     -17.649   4.023   1.289  1.00 10.00      A   
ATOM   3587  HN  ALA   385     -17.715   3.321   1.974  1.00 10.00      A   
ATOM   3588  CA  ALA   385     -16.630   3.890   0.253  1.00 10.00      A   
ATOM   3589  CB  ALA   385     -15.285   4.407   0.750  1.00 10.00      A   
ATOM   3590  C   ALA   385     -16.526   2.420  -0.122  1.00 10.00      A   
ATOM   3591  O   ALA   385     -16.369   1.563   0.754  1.00 10.00      A   
ATOM   3592  N   ILE   386     -16.626   2.115  -1.406  1.00 10.00      A   
ATOM   3593  HN  ILE   386     -16.745   2.833  -2.075  1.00 10.00      A   
ATOM   3594  CA  ILE   386     -16.574   0.729  -1.842  1.00 10.00      A   
ATOM   3595  CB  ILE   386     -17.646   0.393  -2.900  1.00 10.00      A   
ATOM   3596  CG1 ILE   386     -19.023   0.866  -2.424  1.00 10.00      A   
ATOM   3597  CG2 ILE   386     -17.667  -1.106  -3.163  1.00 10.00      A   
ATOM   3598  CD1 ILE   386     -20.162   0.501  -3.353  1.00 10.00      A   
ATOM   3599  C   ILE   386     -15.196   0.284  -2.324  1.00 10.00      A   
ATOM   3600  O   ILE   386     -14.687   0.754  -3.343  1.00 10.00      A   
ATOM   3601  N   CYS   387     -14.609  -0.630  -1.564  1.00 10.00      A   
ATOM   3602  HN  CYS   387     -15.078  -0.927  -0.750  1.00 10.00      A   
ATOM   3603  CA  CYS   387     -13.313  -1.224  -1.875  1.00 10.00      A   
ATOM   3604  CB  CYS   387     -13.432  -2.215  -3.039  1.00 10.00      A   
ATOM   3605  SG  CYS   387     -11.902  -3.077  -3.461  1.00 10.00      A   
ATOM   3606  HG  CYS   387     -12.062  -4.360  -3.161  1.00 10.00      A   
ATOM   3607  C   CYS   387     -12.163  -0.230  -2.099  1.00 10.00      A   
ATOM   3608  O   CYS   387     -11.571   0.278  -1.146  1.00 10.00      A   
ATOM   3609  N   TYR   388     -11.852   0.044  -3.359  1.00 10.00      A   
ATOM   3610  HN  TYR   388     -12.392  -0.350  -4.075  1.00 10.00      A   
ATOM   3611  CA  TYR   388     -10.734   0.915  -3.708  1.00 10.00      A   
ATOM   3612  CB  TYR   388     -10.178   0.562  -5.090  1.00 10.00      A   
ATOM   3613  CG  TYR   388      -9.682  -0.860  -5.213  1.00 10.00      A   
ATOM   3614  CD1 TYR   388     -10.160  -1.696  -6.212  1.00 10.00      A   
ATOM   3615  CD2 TYR   388      -8.737  -1.366  -4.330  1.00 10.00      A   
ATOM   3616  CE1 TYR   388      -9.710  -2.997  -6.329  1.00 10.00      A   
ATOM   3617  CE2 TYR   388      -8.281  -2.663  -4.441  1.00 10.00      A   
ATOM   3618  CZ  TYR   388      -8.771  -3.474  -5.442  1.00 10.00      A   
ATOM   3619  OH  TYR   388      -8.319  -4.767  -5.555  1.00 10.00      A   
ATOM   3620  HH  TYR   388      -8.213  -5.144  -4.670  1.00 10.00      A   
ATOM   3621  C   TYR   388     -11.053   2.400  -3.635  1.00 10.00      A   
ATOM   3622  O   TYR   388     -10.162   3.228  -3.776  1.00 10.00      A   
ATOM   3623  N   GLU   389     -12.304   2.747  -3.407  1.00 10.00      A   
ATOM   3624  HN  GLU   389     -12.988   2.054  -3.293  1.00 10.00      A   
ATOM   3625  CA  GLU   389     -12.681   4.155  -3.330  1.00 10.00      A   
ATOM   3626  CB  GLU   389     -14.194   4.312  -3.319  1.00 10.00      A   
ATOM   3627  CG  GLU   389     -14.864   3.729  -4.547  1.00 10.00      A   
ATOM   3628  CD  GLU   389     -16.305   4.150  -4.670  1.00 10.00      A   
ATOM   3629  OE1 GLU   389     -17.112   3.774  -3.794  1.00 10.00      A   
ATOM   3630  OE2 GLU   389     -16.634   4.863  -5.642  1.00 10.00      A   
ATOM   3631  C   GLU   389     -12.040   4.850  -2.126  1.00 10.00      A   
ATOM   3632  O   GLU   389     -11.857   6.067  -2.121  1.00 10.00      A   
ATOM   3633  N   ILE   390     -11.661   4.063  -1.127  1.00 10.00      A   
ATOM   3634  HN  ILE   390     -11.805   3.098  -1.200  1.00 10.00      A   
ATOM   3635  CA  ILE   390     -11.043   4.599   0.080  1.00 10.00      A   
ATOM   3636  CB  ILE   390     -11.110   3.589   1.251  1.00 10.00      A   
ATOM   3637  CG1 ILE   390     -10.841   4.285   2.590  1.00 10.00      A   
ATOM   3638  CG2 ILE   390     -10.147   2.427   1.036  1.00 10.00      A   
ATOM   3639  CD1 ILE   390     -11.880   5.324   2.963  1.00 10.00      A   
ATOM   3640  C   ILE   390      -9.591   5.025  -0.163  1.00 10.00      A   
ATOM   3641  O   ILE   390      -9.012   5.767   0.630  1.00 10.00      A   
ATOM   3642  N   ILE   391      -9.006   4.577  -1.270  1.00 10.00      A   
ATOM   3643  HN  ILE   391      -9.517   4.020  -1.897  1.00 10.00      A   
ATOM   3644  CA  ILE   391      -7.619   4.924  -1.577  1.00 10.00      A   
ATOM   3645  CB  ILE   391      -6.912   3.883  -2.480  1.00 10.00      A   
ATOM   3646  CG1 ILE   391      -7.297   4.066  -3.952  1.00 10.00      A   
ATOM   3647  CG2 ILE   391      -7.215   2.465  -2.009  1.00 10.00      A   
ATOM   3648  CD1 ILE   391      -6.530   3.177  -4.906  1.00 10.00      A   
ATOM   3649  C   ILE   391      -7.517   6.319  -2.188  1.00 10.00      A   
ATOM   3650  O   ILE   391      -6.422   6.855  -2.360  1.00 10.00      A   
ATOM   3651  N   LEU   392      -8.669   6.900  -2.501  1.00 10.00      A   
ATOM   3652  HN  LEU   392      -9.507   6.421  -2.327  1.00 10.00      A   
ATOM   3653  CA  LEU   392      -8.727   8.231  -3.081  1.00 10.00      A   
ATOM   3654  CB  LEU   392      -9.667   8.245  -4.290  1.00 10.00      A   
ATOM   3655  CG  LEU   392      -9.267   7.339  -5.457  1.00 10.00      A   
ATOM   3656  CD1 LEU   392     -10.417   7.185  -6.436  1.00 10.00      A   
ATOM   3657  CD2 LEU   392      -8.033   7.882  -6.160  1.00 10.00      A   
ATOM   3658  C   LEU   392      -9.198   9.230  -2.029  1.00 10.00      A   
ATOM   3659  O   LEU   392     -10.398   9.373  -1.789  1.00 10.00      A   
ATOM   3660  N   GLY   393      -8.241   9.906  -1.400  1.00 10.00      A   
ATOM   3661  HN  GLY   393      -7.302   9.739  -1.641  1.00 10.00      A   
ATOM   3662  CA  GLY   393      -8.553  10.880  -0.367  1.00 10.00      A   
ATOM   3663  C   GLY   393      -9.484  11.971  -0.849  1.00 10.00      A   
ATOM   3664  O   GLY   393     -10.399  12.373  -0.130  1.00 10.00      A   
ATOM   3665  N   GLU   394      -9.262  12.439  -2.075  1.00 10.00      A   
ATOM   3666  HN  GLU   394      -8.520  12.070  -2.596  1.00 10.00      A   
ATOM   3667  CA  GLU   394     -10.090  13.489  -2.657  1.00 10.00      A   
ATOM   3668  CB  GLU   394      -9.590  13.874  -4.048  1.00 10.00      A   
ATOM   3669  CG  GLU   394      -8.335  14.728  -4.039  1.00 10.00      A   
ATOM   3670  CD  GLU   394      -8.412  15.871  -5.028  1.00 10.00      A   
ATOM   3671  OE1 GLU   394      -7.616  15.888  -5.990  1.00 10.00      A   
ATOM   3672  OE2 GLU   394      -9.276  16.757  -4.852  1.00 10.00      A   
ATOM   3673  C   GLU   394     -11.555  13.073  -2.721  1.00 10.00      A   
ATOM   3674  O   GLU   394     -12.441  13.837  -2.341  1.00 10.00      A   
ATOM   3675  N   GLN   395     -11.800  11.852  -3.182  1.00 10.00      A   
ATOM   3676  HN  GLN   395     -11.050  11.285  -3.454  1.00 10.00      A   
ATOM   3677  CA  GLN   395     -13.157  11.335  -3.294  1.00 10.00      A   
ATOM   3678  CB  GLN   395     -13.167   9.977  -4.016  1.00 10.00      A   
ATOM   3679  CG  GLN   395     -14.304   9.045  -3.610  1.00 10.00      A   
ATOM   3680  CD  GLN   395     -14.584   7.957  -4.631  1.00 10.00      A   
ATOM   3681  OE1 GLN   395     -13.730   7.617  -5.450  1.00 10.00      A   
ATOM   3682  NE2 GLN   395     -15.781   7.395  -4.577  1.00 10.00      A   
ATOM   3683 HE21 GLN   395     -16.412   7.712  -3.896  1.00 10.00      A   
ATOM   3684 HE22 GLN   395     -15.987   6.669  -5.212  1.00 10.00      A   
ATOM   3685  C   GLN   395     -13.825  11.244  -1.924  1.00 10.00      A   
ATOM   3686  O   GLN   395     -14.976  11.647  -1.758  1.00 10.00      A   
ATOM   3687  N   VAL   396     -13.089  10.737  -0.942  1.00 10.00      A   
ATOM   3688  HN  VAL   396     -12.170  10.447  -1.131  1.00 10.00      A   
ATOM   3689  CA  VAL   396     -13.618  10.591   0.409  1.00 10.00      A   
ATOM   3690  CB  VAL   396     -12.690   9.743   1.306  1.00 10.00      A   
ATOM   3691  CG1 VAL   396     -13.342   9.474   2.655  1.00 10.00      A   
ATOM   3692  CG2 VAL   396     -12.339   8.432   0.621  1.00 10.00      A   
ATOM   3693  C   VAL   396     -13.875  11.947   1.065  1.00 10.00      A   
ATOM   3694  O   VAL   396     -14.934  12.165   1.653  1.00 10.00      A   
ATOM   3695  N   ARG   397     -12.918  12.865   0.948  1.00 10.00      A   
ATOM   3696  HN  ARG   397     -12.096  12.645   0.454  1.00 10.00      A   
ATOM   3697  CA  ARG   397     -13.058  14.189   1.547  1.00 10.00      A   
ATOM   3698  CB  ARG   397     -11.738  14.970   1.523  1.00 10.00      A   
ATOM   3699  CG  ARG   397     -11.431  15.658   0.204  1.00 10.00      A   
ATOM   3700  CD  ARG   397     -10.849  17.044   0.424  1.00 10.00      A   
ATOM   3701  NE  ARG   397     -11.698  17.866   1.292  1.00 10.00      A   
ATOM   3702  HE  ARG   397     -11.617  17.724   2.259  1.00 10.00      A   
ATOM   3703  CZ  ARG   397     -12.559  18.788   0.847  1.00 10.00      A   
ATOM   3704  NH1 ARG   397     -12.692  19.014  -0.457  1.00 10.00      A   
ATOM   3705 HH11 ARG   397     -12.128  18.473  -1.147  1.00 10.00      A   
ATOM   3706 HH12 ARG   397     -13.365  19.740  -0.795  1.00 10.00      A   
ATOM   3707  NH2 ARG   397     -13.294  19.484   1.708  1.00 10.00      A   
ATOM   3708 HH21 ARG   397     -13.204  19.319   2.737  1.00 10.00      A   
ATOM   3709 HH22 ARG   397     -13.967  20.203   1.361  1.00 10.00      A   
ATOM   3710  C   ARG   397     -14.187  14.994   0.905  1.00 10.00      A   
ATOM   3711  O   ARG   397     -14.857  15.773   1.578  1.00 10.00      A   
ATOM   3712  N   ASP   398     -14.407  14.790  -0.392  1.00 10.00      A   
ATOM   3713  HN  ASP   398     -13.847  14.149  -0.880  1.00 10.00      A   
ATOM   3714  CA  ASP   398     -15.461  15.506  -1.105  1.00 10.00      A   
ATOM   3715  CB  ASP   398     -15.266  15.403  -2.620  1.00 10.00      A   
ATOM   3716  CG  ASP   398     -14.577  16.614  -3.215  1.00 10.00      A   
ATOM   3717  OD1 ASP   398     -15.116  17.736  -3.089  1.00 10.00      A   
ATOM   3718  OD2 ASP   398     -13.497  16.447  -3.827  1.00 10.00      A   
ATOM   3719  C   ASP   398     -16.833  14.964  -0.729  1.00 10.00      A   
ATOM   3720  O   ASP   398     -17.847  15.638  -0.906  1.00 10.00      A   
ATOM   3721  N   ASN   399     -16.851  13.742  -0.212  1.00 10.00      A   
ATOM   3722  HN  ASN   399     -16.003  13.262  -0.098  1.00 10.00      A   
ATOM   3723  CA  ASN   399     -18.093  13.087   0.190  1.00 10.00      A   
ATOM   3724  CB  ASN   399     -18.075  11.618  -0.244  1.00 10.00      A   
ATOM   3725  CG  ASN   399     -18.514  11.415  -1.680  1.00 10.00      A   
ATOM   3726  OD1 ASN   399     -19.688  11.200  -1.955  1.00 10.00      A   
ATOM   3727  ND2 ASN   399     -17.576  11.466  -2.606  1.00 10.00      A   
ATOM   3728 HD21 ASN   399     -16.647  11.629  -2.321  1.00 10.00      A   
ATOM   3729 HD22 ASN   399     -17.846  11.339  -3.545  1.00 10.00      A   
ATOM   3730  C   ASN   399     -18.285  13.169   1.699  1.00 10.00      A   
ATOM   3731  O   ASN   399     -19.214  12.582   2.256  1.00 10.00      A   
ATOM   3732  N   PHE   400     -17.403  13.903   2.356  1.00 10.00      A   
ATOM   3733  HN  PHE   400     -16.700  14.362   1.855  1.00 10.00      A   
ATOM   3734  CA  PHE   400     -17.461  14.058   3.800  1.00 10.00      A   
ATOM   3735  CB  PHE   400     -16.047  14.114   4.389  1.00 10.00      A   
ATOM   3736  CG  PHE   400     -16.011  14.313   5.877  1.00 10.00      A   
ATOM   3737  CD1 PHE   400     -16.519  13.351   6.732  1.00 10.00      A   
ATOM   3738  CD2 PHE   400     -15.469  15.465   6.421  1.00 10.00      A   
ATOM   3739  CE1 PHE   400     -16.490  13.533   8.099  1.00 10.00      A   
ATOM   3740  CE2 PHE   400     -15.437  15.653   7.786  1.00 10.00      A   
ATOM   3741  CZ  PHE   400     -15.947  14.687   8.627  1.00 10.00      A   
ATOM   3742  C   PHE   400     -18.248  15.305   4.188  1.00 10.00      A   
ATOM   3743  O   PHE   400     -18.085  16.368   3.588  1.00 10.00      A   
ATOM   3744  N   ARG   401     -19.097  15.171   5.195  1.00 10.00      A   
ATOM   3745  HN  ARG   401     -19.176  14.299   5.643  1.00 10.00      A   
ATOM   3746  CA  ARG   401     -19.904  16.287   5.666  1.00 10.00      A   
ATOM   3747  CB  ARG   401     -21.386  16.029   5.390  1.00 10.00      A   
ATOM   3748  CG  ARG   401     -21.761  16.073   3.920  1.00 10.00      A   
ATOM   3749  CD  ARG   401     -23.267  16.138   3.739  1.00 10.00      A   
ATOM   3750  NE  ARG   401     -23.652  17.234   2.852  1.00 10.00      A   
ATOM   3751  HE  ARG   401     -22.933  17.666   2.335  1.00 10.00      A   
ATOM   3752  CZ  ARG   401     -24.897  17.681   2.712  1.00 10.00      A   
ATOM   3753  NH1 ARG   401     -25.888  17.123   3.395  1.00 10.00      A   
ATOM   3754 HH11 ARG   401     -26.864  17.476   3.287  1.00 10.00      A   
ATOM   3755 HH12 ARG   401     -25.697  16.327   4.041  1.00 10.00      A   
ATOM   3756  NH2 ARG   401     -25.149  18.682   1.880  1.00 10.00      A   
ATOM   3757 HH21 ARG   401     -24.373  19.119   1.336  1.00 10.00      A   
ATOM   3758 HH22 ARG   401     -26.123  19.039   1.769  1.00 10.00      A   
ATOM   3759  C   ARG   401     -19.666  16.529   7.158  1.00 10.00      A   
ATOM   3760  O   ARG   401     -19.237  15.625   7.873  1.00 10.00      A   
ATOM   3761  N   PRO   402     -19.949  17.749   7.650  1.00 10.00      A   
ATOM   3762  CA  PRO   402     -19.751  18.105   9.064  1.00 10.00      A   
ATOM   3763  CB  PRO   402     -20.006  19.614   9.088  1.00 10.00      A   
ATOM   3764  CG  PRO   402     -20.898  19.861   7.923  1.00 10.00      A   
ATOM   3765  CD  PRO   402     -20.472  18.884   6.867  1.00 10.00      A   
ATOM   3766  C   PRO   402     -20.721  17.391  10.006  1.00 10.00      A   
ATOM   3767  O   PRO   402     -20.616  17.511  11.228  1.00 10.00      A   
ATOM   3768  N   ASP   403     -21.667  16.662   9.436  1.00 10.00      A   
ATOM   3769  HN  ASP   403     -21.712  16.617   8.457  1.00 10.00      A   
ATOM   3770  CA  ASP   403     -22.649  15.926  10.223  1.00 10.00      A   
ATOM   3771  CB  ASP   403     -24.087  16.286   9.816  1.00 10.00      A   
ATOM   3772  CG  ASP   403     -24.404  16.047   8.350  1.00 10.00      A   
ATOM   3773  OD1 ASP   403     -23.490  15.690   7.579  1.00 10.00      A   
ATOM   3774  OD2 ASP   403     -25.573  16.250   7.960  1.00 10.00      A   
ATOM   3775  C   ASP   403     -22.415  14.425  10.133  1.00 10.00      A   
ATOM   3776  O   ASP   403     -23.223  13.629  10.606  1.00 10.00      A   
ATOM   3777  N   THR   404     -21.299  14.048   9.524  1.00 10.00      A   
ATOM   3778  HN  THR   404     -20.696  14.733   9.166  1.00 10.00      A   
ATOM   3779  CA  THR   404     -20.943  12.648   9.375  1.00 10.00      A   
ATOM   3780  CB  THR   404     -20.001  12.454   8.175  1.00 10.00      A   
ATOM   3781  OG1 THR   404     -20.572  13.103   7.028  1.00 10.00      A   
ATOM   3782  HG1 THR   404     -21.435  13.464   7.263  1.00 10.00      A   
ATOM   3783  CG2 THR   404     -19.813  10.977   7.870  1.00 10.00      A   
ATOM   3784  C   THR   404     -20.275  12.136  10.648  1.00 10.00      A   
ATOM   3785  O   THR   404     -19.290  12.707  11.115  1.00 10.00      A   
ATOM   3786  N   ASP   405     -20.826  11.069  11.208  1.00 10.00      A   
ATOM   3787  HN  ASP   405     -21.609  10.655  10.777  1.00 10.00      A   
ATOM   3788  CA  ASP   405     -20.306  10.485  12.440  1.00 10.00      A   
ATOM   3789  CB  ASP   405     -21.387   9.650  13.131  1.00 10.00      A   
ATOM   3790  CG  ASP   405     -22.347  10.481  13.950  1.00 10.00      A   
ATOM   3791  OD1 ASP   405     -22.260  10.449  15.193  1.00 10.00      A   
ATOM   3792  OD2 ASP   405     -23.203  11.167  13.361  1.00 10.00      A   
ATOM   3793  C   ASP   405     -19.082   9.615  12.183  1.00 10.00      A   
ATOM   3794  O   ASP   405     -17.980   9.926  12.635  1.00 10.00      A   
ATOM   3795  N   TYR   406     -19.278   8.520  11.462  1.00 10.00      A   
ATOM   3796  HN  TYR   406     -20.171   8.334  11.107  1.00 10.00      A   
ATOM   3797  CA  TYR   406     -18.187   7.602  11.167  1.00 10.00      A   
ATOM   3798  CB  TYR   406     -18.431   6.226  11.803  1.00 10.00      A   
ATOM   3799  CG  TYR   406     -19.193   6.219  13.111  1.00 10.00      A   
ATOM   3800  CD1 TYR   406     -20.482   5.705  13.177  1.00 10.00      A   
ATOM   3801  CD2 TYR   406     -18.623   6.704  14.280  1.00 10.00      A   
ATOM   3802  CE1 TYR   406     -21.182   5.675  14.368  1.00 10.00      A   
ATOM   3803  CE2 TYR   406     -19.317   6.681  15.476  1.00 10.00      A   
ATOM   3804  CZ  TYR   406     -20.595   6.164  15.515  1.00 10.00      A   
ATOM   3805  OH  TYR   406     -21.287   6.130  16.704  1.00 10.00      A   
ATOM   3806  HH  TYR   406     -21.399   7.026  17.045  1.00 10.00      A   
ATOM   3807  C   TYR   406     -18.035   7.406   9.667  1.00 10.00      A   
ATOM   3808  O   TYR   406     -18.852   7.883   8.879  1.00 10.00      A   
ATOM   3809  N   LEU   407     -16.984   6.697   9.282  1.00 10.00      A   
ATOM   3810  HN  LEU   407     -16.359   6.358   9.963  1.00 10.00      A   
ATOM   3811  CA  LEU   407     -16.731   6.395   7.884  1.00 10.00      A   
ATOM   3812  CB  LEU   407     -15.302   6.770   7.486  1.00 10.00      A   
ATOM   3813  CG  LEU   407     -15.031   8.251   7.223  1.00 10.00      A   
ATOM   3814  CD1 LEU   407     -13.647   8.429   6.622  1.00 10.00      A   
ATOM   3815  CD2 LEU   407     -16.089   8.837   6.302  1.00 10.00      A   
ATOM   3816  C   LEU   407     -16.955   4.909   7.660  1.00 10.00      A   
ATOM   3817  O   LEU   407     -16.374   4.078   8.358  1.00 10.00      A   
ATOM   3818  N   LEU   408     -17.802   4.576   6.702  1.00 10.00      A   
ATOM   3819  HN  LEU   408     -18.223   5.283   6.166  1.00 10.00      A   
ATOM   3820  CA  LEU   408     -18.107   3.185   6.410  1.00 10.00      A   
ATOM   3821  CB  LEU   408     -19.618   2.982   6.274  1.00 10.00      A   
ATOM   3822  CG  LEU   408     -20.090   1.544   6.060  1.00 10.00      A   
ATOM   3823  CD1 LEU   408     -19.473   0.618   7.095  1.00 10.00      A   
ATOM   3824  CD2 LEU   408     -21.606   1.468   6.113  1.00 10.00      A   
ATOM   3825  C   LEU   408     -17.386   2.715   5.153  1.00 10.00      A   
ATOM   3826  O   LEU   408     -17.773   3.051   4.032  1.00 10.00      A   
ATOM   3827  N   THR   409     -16.335   1.942   5.341  1.00 10.00      A   
ATOM   3828  HN  THR   409     -16.071   1.697   6.257  1.00 10.00      A   
ATOM   3829  CA  THR   409     -15.567   1.433   4.228  1.00 10.00      A   
ATOM   3830  CB  THR   409     -14.075   1.757   4.389  1.00 10.00      A   
ATOM   3831  OG1 THR   409     -13.929   3.128   4.781  1.00 10.00      A   
ATOM   3832  HG1 THR   409     -14.754   3.600   4.612  1.00 10.00      A   
ATOM   3833  CG2 THR   409     -13.345   1.529   3.077  1.00 10.00      A   
ATOM   3834  C   THR   409     -15.753  -0.074   4.090  1.00 10.00      A   
ATOM   3835  O   THR   409     -15.123  -0.860   4.799  1.00 10.00      A   
ATOM   3836  N   ILE   410     -16.621  -0.471   3.177  1.00 10.00      A   
ATOM   3837  HN  ILE   410     -17.082   0.200   2.629  1.00 10.00      A   
ATOM   3838  CA  ILE   410     -16.894  -1.878   2.951  1.00 10.00      A   
ATOM   3839  CB  ILE   410     -18.397  -2.126   2.702  1.00 10.00      A   
ATOM   3840  CG1 ILE   410     -19.235  -1.358   3.731  1.00 10.00      A   
ATOM   3841  CG2 ILE   410     -18.706  -3.610   2.773  1.00 10.00      A   
ATOM   3842  CD1 ILE   410     -20.730  -1.508   3.551  1.00 10.00      A   
ATOM   3843  C   ILE   410     -16.078  -2.374   1.760  1.00 10.00      A   
ATOM   3844  O   ILE   410     -16.068  -1.746   0.699  1.00 10.00      A   
ATOM   3845  N   SER   411     -15.365  -3.476   1.943  1.00 10.00      A   
ATOM   3846  HN  SER   411     -15.398  -3.932   2.814  1.00 10.00      A   
ATOM   3847  CA  SER   411     -14.539  -4.031   0.877  1.00 10.00      A   
ATOM   3848  CB  SER   411     -13.126  -3.444   0.950  1.00 10.00      A   
ATOM   3849  OG  SER   411     -13.165  -2.042   1.170  1.00 10.00      A   
ATOM   3850  HG  SER   411     -14.087  -1.752   1.170  1.00 10.00      A   
ATOM   3851  C   SER   411     -14.464  -5.551   0.960  1.00 10.00      A   
ATOM   3852  O   SER   411     -14.141  -6.110   2.008  1.00 10.00      A   
ATOM   3853  N   ASN   412     -14.773  -6.222  -0.138  1.00 10.00      A   
ATOM   3854  HN  ASN   412     -15.056  -5.725  -0.949  1.00 10.00      A   
ATOM   3855  CA  ASN   412     -14.708  -7.678  -0.178  1.00 10.00      A   
ATOM   3856  CB  ASN   412     -15.722  -8.246  -1.182  1.00 10.00      A   
ATOM   3857  CG  ASN   412     -15.915  -9.752  -1.069  1.00 10.00      A   
ATOM   3858  OD1 ASN   412     -14.967 -10.505  -0.852  1.00 10.00      A   
ATOM   3859  ND2 ASN   412     -17.151 -10.200  -1.207  1.00 10.00      A   
ATOM   3860 HD21 ASN   412     -17.870  -9.544  -1.369  1.00 10.00      A   
ATOM   3861 HD22 ASN   412     -17.307 -11.167  -1.143  1.00 10.00      A   
ATOM   3862  C   ASN   412     -13.288  -8.110  -0.539  1.00 10.00      A   
ATOM   3863  O   ASN   412     -13.006  -8.473  -1.683  1.00 10.00      A   
ATOM   3864  N   ASP   413     -12.388  -8.033   0.435  1.00 10.00      A   
ATOM   3865  HN  ASP   413     -12.668  -7.714   1.316  1.00 10.00      A   
ATOM   3866  CA  ASP   413     -10.989  -8.406   0.229  1.00 10.00      A   
ATOM   3867  CB  ASP   413     -10.065  -7.668   1.210  1.00 10.00      A   
ATOM   3868  CG  ASP   413      -9.442  -6.413   0.627  1.00 10.00      A   
ATOM   3869  OD1 ASP   413      -9.525  -6.208  -0.601  1.00 10.00      A   
ATOM   3870  OD2 ASP   413      -8.869  -5.608   1.399  1.00 10.00      A   
ATOM   3871  C   ASP   413     -10.798  -9.911   0.355  1.00 10.00      A   
ATOM   3872  O   ASP   413     -10.134 -10.386   1.273  1.00 10.00      A   
ATOM   3873  N   ALA   414     -11.411 -10.657  -0.557  1.00 10.00      A   
ATOM   3874  HN  ALA   414     -11.951 -10.219  -1.247  1.00 10.00      A   
ATOM   3875  CA  ALA   414     -11.303 -12.109  -0.560  1.00 10.00      A   
ATOM   3876  CB  ALA   414     -12.582 -12.737  -1.089  1.00 10.00      A   
ATOM   3877  C   ALA   414     -10.111 -12.539  -1.403  1.00 10.00      A   
ATOM   3878  O   ALA   414      -9.489 -13.570  -1.144  1.00 10.00      A   
ATOM   3879  N   TRP   415      -9.809 -11.746  -2.424  1.00 10.00      A   
ATOM   3880  HN  TRP   415     -10.359 -10.951  -2.589  1.00 10.00      A   
ATOM   3881  CA  TRP   415      -8.683 -12.022  -3.300  1.00 10.00      A   
ATOM   3882  CB  TRP   415      -8.870 -11.339  -4.661  1.00 10.00      A   
ATOM   3883  CG  TRP   415      -9.891 -11.984  -5.556  1.00 10.00      A   
ATOM   3884  CD1 TRP   415     -10.745 -13.002  -5.239  1.00 10.00      A   
ATOM   3885  CD2 TRP   415     -10.162 -11.648  -6.923  1.00 10.00      A   
ATOM   3886  NE1 TRP   415     -11.529 -13.318  -6.324  1.00 10.00      A   
ATOM   3887  HE1 TRP   415     -12.225 -14.015  -6.346  1.00 10.00      A   
ATOM   3888  CE2 TRP   415     -11.191 -12.500  -7.368  1.00 10.00      A   
ATOM   3889  CE3 TRP   415      -9.632 -10.708  -7.814  1.00 10.00      A   
ATOM   3890  CZ2 TRP   415     -11.703 -12.438  -8.661  1.00 10.00      A   
ATOM   3891  CZ3 TRP   415     -10.142 -10.648  -9.097  1.00 10.00      A   
ATOM   3892  CH2 TRP   415     -11.166 -11.509  -9.509  1.00 10.00      A   
ATOM   3893  C   TRP   415      -7.397 -11.532  -2.647  1.00 10.00      A   
ATOM   3894  O   TRP   415      -7.439 -10.775  -1.677  1.00 10.00      A   
ATOM   3895  N   PHE   416      -6.259 -11.972  -3.177  1.00 10.00      A   
ATOM   3896  HN  PHE   416      -6.300 -12.591  -3.934  1.00 10.00      A   
ATOM   3897  CA  PHE   416      -4.946 -11.578  -2.652  1.00 10.00      A   
ATOM   3898  CB  PHE   416      -4.744 -10.052  -2.685  1.00 10.00      A   
ATOM   3899  CG  PHE   416      -5.236  -9.374  -3.936  1.00 10.00      A   
ATOM   3900  CD1 PHE   416      -6.176  -8.359  -3.860  1.00 10.00      A   
ATOM   3901  CD2 PHE   416      -4.760  -9.748  -5.180  1.00 10.00      A   
ATOM   3902  CE1 PHE   416      -6.632  -7.731  -5.002  1.00 10.00      A   
ATOM   3903  CE2 PHE   416      -5.213  -9.124  -6.327  1.00 10.00      A   
ATOM   3904  CZ  PHE   416      -6.150  -8.113  -6.237  1.00 10.00      A   
ATOM   3905  C   PHE   416      -4.739 -12.109  -1.232  1.00 10.00      A   
ATOM   3906  O   PHE   416      -3.936 -11.574  -0.461  1.00 10.00      A   
ATOM   3907  N   GLY   417      -5.462 -13.168  -0.898  1.00 10.00      A   
ATOM   3908  HN  GLY   417      -6.081 -13.548  -1.554  1.00 10.00      A   
ATOM   3909  CA  GLY   417      -5.355 -13.762   0.418  1.00 10.00      A   
ATOM   3910  C   GLY   417      -3.988 -14.364   0.667  1.00 10.00      A   
ATOM   3911  O   GLY   417      -3.343 -14.845  -0.264  1.00 10.00      A   
ATOM   3912  N   LYS   418      -3.545 -14.315   1.925  1.00 10.00      A   
ATOM   3913  HN  LYS   418      -4.114 -13.901   2.606  1.00 10.00      A   
ATOM   3914  CA  LYS   418      -2.242 -14.849   2.331  1.00 10.00      A   
ATOM   3915  CB  LYS   418      -2.079 -16.324   1.932  1.00 10.00      A   
ATOM   3916  CG  LYS   418      -3.124 -17.262   2.522  1.00 10.00      A   
ATOM   3917  CD  LYS   418      -2.676 -17.829   3.859  1.00 10.00      A   
ATOM   3918  CE  LYS   418      -3.651 -18.884   4.363  1.00 10.00      A   
ATOM   3919  NZ  LYS   418      -3.131 -19.599   5.561  1.00 10.00      A   
ATOM   3920  HZ1 LYS   418      -2.864 -18.915   6.300  1.00 10.00      A   
ATOM   3921  HZ2 LYS   418      -2.295 -20.164   5.308  1.00 10.00      A   
ATOM   3922  HZ3 LYS   418      -3.859 -20.239   5.943  1.00 10.00      A   
ATOM   3923  C   LYS   418      -1.093 -14.001   1.778  1.00 10.00      A   
ATOM   3924  O   LYS   418       0.075 -14.377   1.873  1.00 10.00      A   
ATOM   3925  N   SER   419      -1.442 -12.850   1.212  1.00 10.00      A   
ATOM   3926  HN  SER   419      -2.392 -12.611   1.173  1.00 10.00      A   
ATOM   3927  CA  SER   419      -0.462 -11.937   0.648  1.00 10.00      A   
ATOM   3928  CB  SER   419      -0.751 -11.704  -0.842  1.00 10.00      A   
ATOM   3929  OG  SER   419       0.347 -11.083  -1.494  1.00 10.00      A   
ATOM   3930  HG  SER   419       0.574 -11.587  -2.286  1.00 10.00      A   
ATOM   3931  C   SER   419      -0.476 -10.613   1.415  1.00 10.00      A   
ATOM   3932  O   SER   419      -1.167 -10.486   2.425  1.00 10.00      A   
ATOM   3933  N   ILE   420       0.281  -9.634   0.933  1.00 10.00      A   
ATOM   3934  HN  ILE   420       0.806  -9.798   0.117  1.00 10.00      A   
ATOM   3935  CA  ILE   420       0.356  -8.328   1.581  1.00 10.00      A   
ATOM   3936  CB  ILE   420       1.780  -7.738   1.511  1.00 10.00      A   
ATOM   3937  CG1 ILE   420       2.276  -7.695   0.059  1.00 10.00      A   
ATOM   3938  CG2 ILE   420       2.733  -8.541   2.387  1.00 10.00      A   
ATOM   3939  CD1 ILE   420       3.499  -6.827  -0.144  1.00 10.00      A   
ATOM   3940  C   ILE   420      -0.630  -7.336   0.968  1.00 10.00      A   
ATOM   3941  O   ILE   420      -0.743  -6.200   1.424  1.00 10.00      A   
ATOM   3942  N   GLY   421      -1.341  -7.783  -0.059  1.00 10.00      A   
ATOM   3943  HN  GLY   421      -1.197  -8.702  -0.366  1.00 10.00      A   
ATOM   3944  CA  GLY   421      -2.318  -6.941  -0.740  1.00 10.00      A   
ATOM   3945  C   GLY   421      -3.331  -6.290   0.195  1.00 10.00      A   
ATOM   3946  O   GLY   421      -3.387  -5.063   0.282  1.00 10.00      A   
ATOM   3947  N   PRO   422      -4.149  -7.088   0.912  1.00 10.00      A   
ATOM   3948  CA  PRO   422      -5.163  -6.562   1.840  1.00 10.00      A   
ATOM   3949  CB  PRO   422      -5.778  -7.823   2.470  1.00 10.00      A   
ATOM   3950  CG  PRO   422      -4.819  -8.923   2.168  1.00 10.00      A   
ATOM   3951  CD  PRO   422      -4.171  -8.559   0.865  1.00 10.00      A   
ATOM   3952  C   PRO   422      -4.555  -5.666   2.922  1.00 10.00      A   
ATOM   3953  O   PRO   422      -5.210  -4.753   3.431  1.00 10.00      A   
ATOM   3954  N   TRP   423      -3.290  -5.915   3.247  1.00 10.00      A   
ATOM   3955  HN  TRP   423      -2.813  -6.632   2.784  1.00 10.00      A   
ATOM   3956  CA  TRP   423      -2.590  -5.139   4.261  1.00 10.00      A   
ATOM   3957  CB  TRP   423      -1.244  -5.779   4.595  1.00 10.00      A   
ATOM   3958  CG  TRP   423      -1.369  -7.072   5.339  1.00 10.00      A   
ATOM   3959  CD1 TRP   423      -1.396  -8.326   4.806  1.00 10.00      A   
ATOM   3960  CD2 TRP   423      -1.489  -7.233   6.756  1.00 10.00      A   
ATOM   3961  NE1 TRP   423      -1.527  -9.260   5.801  1.00 10.00      A   
ATOM   3962  HE1 TRP   423      -1.569 -10.232   5.668  1.00 10.00      A   
ATOM   3963  CE2 TRP   423      -1.585  -8.615   7.010  1.00 10.00      A   
ATOM   3964  CE3 TRP   423      -1.526  -6.344   7.834  1.00 10.00      A   
ATOM   3965  CZ2 TRP   423      -1.712  -9.128   8.298  1.00 10.00      A   
ATOM   3966  CZ3 TRP   423      -1.653  -6.855   9.110  1.00 10.00      A   
ATOM   3967  CH2 TRP   423      -1.746  -8.233   9.332  1.00 10.00      A   
ATOM   3968  C   TRP   423      -2.395  -3.700   3.801  1.00 10.00      A   
ATOM   3969  O   TRP   423      -2.653  -2.760   4.552  1.00 10.00      A   
ATOM   3970  N   GLN   424      -1.958  -3.527   2.557  1.00 10.00      A   
ATOM   3971  HN  GLN   424      -1.780  -4.314   1.996  1.00 10.00      A   
ATOM   3972  CA  GLN   424      -1.748  -2.193   2.008  1.00 10.00      A   
ATOM   3973  CB  GLN   424      -1.078  -2.265   0.635  1.00 10.00      A   
ATOM   3974  CG  GLN   424       0.099  -3.223   0.551  1.00 10.00      A   
ATOM   3975  CD  GLN   424       0.773  -3.194  -0.805  1.00 10.00      A   
ATOM   3976  OE1 GLN   424       0.174  -2.800  -1.805  1.00 10.00      A   
ATOM   3977  NE2 GLN   424       2.022  -3.624  -0.853  1.00 10.00      A   
ATOM   3978 HE21 GLN   424       2.440  -3.931  -0.022  1.00 10.00      A   
ATOM   3979 HE22 GLN   424       2.478  -3.622  -1.723  1.00 10.00      A   
ATOM   3980  C   GLN   424      -3.090  -1.483   1.881  1.00 10.00      A   
ATOM   3981  O   GLN   424      -3.200  -0.274   2.102  1.00 10.00      A   
ATOM   3982  N   HIS   425      -4.109  -2.265   1.547  1.00 10.00      A   
ATOM   3983  HN  HIS   425      -3.939  -3.224   1.395  1.00 10.00      A   
ATOM   3984  CA  HIS   425      -5.463  -1.759   1.388  1.00 10.00      A   
ATOM   3985  CB  HIS   425      -6.358  -2.877   0.836  1.00 10.00      A   
ATOM   3986  CG  HIS   425      -7.698  -2.434   0.335  1.00 10.00      A   
ATOM   3987  ND1 HIS   425      -8.749  -3.304   0.142  1.00 10.00      A   
ATOM   3988  HD1 HIS   425      -8.735  -4.285   0.324  1.00 10.00      A   
ATOM   3989  CD2 HIS   425      -8.157  -1.211  -0.024  1.00 10.00      A   
ATOM   3990  CE1 HIS   425      -9.793  -2.641  -0.309  1.00 10.00      A   
ATOM   3991  NE2 HIS   425      -9.462  -1.371  -0.417  1.00 10.00      A   
ATOM   3992  HE2 HIS   425     -10.066  -0.649  -0.714  1.00 10.00      A   
ATOM   3993  C   HIS   425      -5.998  -1.252   2.729  1.00 10.00      A   
ATOM   3994  O   HIS   425      -6.776  -0.298   2.779  1.00 10.00      A   
ATOM   3995  N   PHE   426      -5.569  -1.894   3.807  1.00 10.00      A   
ATOM   3996  HN  PHE   426      -4.956  -2.654   3.698  1.00 10.00      A   
ATOM   3997  CA  PHE   426      -5.986  -1.518   5.151  1.00 10.00      A   
ATOM   3998  CB  PHE   426      -5.750  -2.691   6.111  1.00 10.00      A   
ATOM   3999  CG  PHE   426      -6.062  -2.393   7.550  1.00 10.00      A   
ATOM   4000  CD1 PHE   426      -7.350  -2.079   7.947  1.00 10.00      A   
ATOM   4001  CD2 PHE   426      -5.063  -2.438   8.510  1.00 10.00      A   
ATOM   4002  CE1 PHE   426      -7.638  -1.816   9.271  1.00 10.00      A   
ATOM   4003  CE2 PHE   426      -5.342  -2.175   9.834  1.00 10.00      A   
ATOM   4004  CZ  PHE   426      -6.631  -1.864  10.217  1.00 10.00      A   
ATOM   4005  C   PHE   426      -5.228  -0.275   5.619  1.00 10.00      A   
ATOM   4006  O   PHE   426      -5.807   0.634   6.215  1.00 10.00      A   
ATOM   4007  N   GLN   427      -3.933  -0.243   5.331  1.00 10.00      A   
ATOM   4008  HN  GLN   427      -3.535  -1.004   4.853  1.00 10.00      A   
ATOM   4009  CA  GLN   427      -3.076   0.878   5.708  1.00 10.00      A   
ATOM   4010  CB  GLN   427      -1.633   0.595   5.281  1.00 10.00      A   
ATOM   4011  CG  GLN   427      -0.696   1.791   5.355  1.00 10.00      A   
ATOM   4012  CD  GLN   427       0.735   1.417   5.028  1.00 10.00      A   
ATOM   4013  OE1 GLN   427       0.987   0.429   4.338  1.00 10.00      A   
ATOM   4014  NE2 GLN   427       1.684   2.202   5.509  1.00 10.00      A   
ATOM   4015 HE21 GLN   427       1.416   2.980   6.048  1.00 10.00      A   
ATOM   4016 HE22 GLN   427       2.619   1.978   5.308  1.00 10.00      A   
ATOM   4017  C   GLN   427      -3.569   2.185   5.090  1.00 10.00      A   
ATOM   4018  O   GLN   427      -3.627   3.220   5.759  1.00 10.00      A   
ATOM   4019  N   MET   428      -3.940   2.123   3.817  1.00 10.00      A   
ATOM   4020  HN  MET   428      -3.878   1.264   3.343  1.00 10.00      A   
ATOM   4021  CA  MET   428      -4.431   3.300   3.105  1.00 10.00      A   
ATOM   4022  CB  MET   428      -4.648   2.991   1.620  1.00 10.00      A   
ATOM   4023  CG  MET   428      -3.363   2.846   0.822  1.00 10.00      A   
ATOM   4024  SD  MET   428      -3.653   2.666  -0.950  1.00 10.00      A   
ATOM   4025  CE  MET   428      -1.975   2.747  -1.569  1.00 10.00      A   
ATOM   4026  C   MET   428      -5.723   3.819   3.724  1.00 10.00      A   
ATOM   4027  O   MET   428      -5.973   5.026   3.757  1.00 10.00      A   
ATOM   4028  N   ALA   429      -6.532   2.900   4.225  1.00 10.00      A   
ATOM   4029  HN  ALA   429      -6.267   1.957   4.181  1.00 10.00      A   
ATOM   4030  CA  ALA   429      -7.801   3.251   4.839  1.00 10.00      A   
ATOM   4031  CB  ALA   429      -8.687   2.020   4.952  1.00 10.00      A   
ATOM   4032  C   ALA   429      -7.590   3.896   6.204  1.00 10.00      A   
ATOM   4033  O   ALA   429      -8.297   4.834   6.572  1.00 10.00      A   
ATOM   4034  N   ARG   430      -6.598   3.404   6.942  1.00 10.00      A   
ATOM   4035  HN  ARG   430      -6.053   2.669   6.580  1.00 10.00      A   
ATOM   4036  CA  ARG   430      -6.298   3.924   8.273  1.00 10.00      A   
ATOM   4037  CB  ARG   430      -5.178   3.126   8.939  1.00 10.00      A   
ATOM   4038  CG  ARG   430      -5.640   1.835   9.590  1.00 10.00      A   
ATOM   4039  CD  ARG   430      -4.795   1.505  10.811  1.00 10.00      A   
ATOM   4040  NE  ARG   430      -3.430   1.122  10.448  1.00 10.00      A   
ATOM   4041  HE  ARG   430      -3.327   0.438   9.749  1.00 10.00      A   
ATOM   4042  CZ  ARG   430      -2.331   1.627  11.013  1.00 10.00      A   
ATOM   4043  NH1 ARG   430      -2.421   2.539  11.974  1.00 10.00      A   
ATOM   4044 HH11 ARG   430      -1.545   2.927  12.411  1.00 10.00      A   
ATOM   4045 HH12 ARG   430      -3.354   2.877  12.302  1.00 10.00      A   
ATOM   4046  NH2 ARG   430      -1.135   1.221  10.610  1.00 10.00      A   
ATOM   4047 HH21 ARG   430      -0.265   1.618  11.056  1.00 10.00      A   
ATOM   4048 HH22 ARG   430      -1.047   0.506   9.854  1.00 10.00      A   
ATOM   4049  C   ARG   430      -5.945   5.408   8.244  1.00 10.00      A   
ATOM   4050  O   ARG   430      -6.263   6.148   9.176  1.00 10.00      A   
ATOM   4051  N   MET   431      -5.295   5.842   7.172  1.00 10.00      A   
ATOM   4052  HN  MET   431      -5.071   5.209   6.457  1.00 10.00      A   
ATOM   4053  CA  MET   431      -4.907   7.242   7.033  1.00 10.00      A   
ATOM   4054  CB  MET   431      -4.006   7.435   5.813  1.00 10.00      A   
ATOM   4055  CG  MET   431      -3.496   8.858   5.633  1.00 10.00      A   
ATOM   4056  SD  MET   431      -2.331   9.349   6.920  1.00 10.00      A   
ATOM   4057  CE  MET   431      -0.940   8.295   6.530  1.00 10.00      A   
ATOM   4058  C   MET   431      -6.134   8.138   6.919  1.00 10.00      A   
ATOM   4059  O   MET   431      -6.177   9.229   7.488  1.00 10.00      A   
ATOM   4060  N   ARG   432      -7.146   7.648   6.212  1.00 10.00      A   
ATOM   4061  HN  ARG   432      -7.064   6.753   5.822  1.00 10.00      A   
ATOM   4062  CA  ARG   432      -8.379   8.400   6.010  1.00 10.00      A   
ATOM   4063  CB  ARG   432      -9.302   7.671   5.032  1.00 10.00      A   
ATOM   4064  CG  ARG   432      -9.947   8.582   4.001  1.00 10.00      A   
ATOM   4065  CD  ARG   432      -8.909   9.167   3.058  1.00 10.00      A   
ATOM   4066  NE  ARG   432      -8.339   8.153   2.170  1.00 10.00      A   
ATOM   4067  HE  ARG   432      -8.943   7.448   1.848  1.00 10.00      A   
ATOM   4068  CZ  ARG   432      -7.065   8.130   1.776  1.00 10.00      A   
ATOM   4069  NH1 ARG   432      -6.213   9.061   2.187  1.00 10.00      A   
ATOM   4070 HH11 ARG   432      -5.224   9.037   1.872  1.00 10.00      A   
ATOM   4071 HH12 ARG   432      -6.532   9.831   2.842  1.00 10.00      A   
ATOM   4072  NH2 ARG   432      -6.646   7.164   0.971  1.00 10.00      A   
ATOM   4073 HH21 ARG   432      -7.311   6.425   0.648  1.00 10.00      A   
ATOM   4074 HH22 ARG   432      -5.645   7.137   0.658  1.00 10.00      A   
ATOM   4075  C   ARG   432      -9.099   8.650   7.334  1.00 10.00      A   
ATOM   4076  O   ARG   432      -9.820   9.638   7.485  1.00 10.00      A   
ATOM   4077  N   ALA   433      -8.885   7.762   8.295  1.00 10.00      A   
ATOM   4078  HN  ALA   433      -8.290   7.002   8.121  1.00 10.00      A   
ATOM   4079  CA  ALA   433      -9.507   7.886   9.605  1.00 10.00      A   
ATOM   4080  CB  ALA   433      -9.403   6.577  10.362  1.00 10.00      A   
ATOM   4081  C   ALA   433      -8.867   9.016  10.402  1.00 10.00      A   
ATOM   4082  O   ALA   433      -9.490   9.590  11.290  1.00 10.00      A   
ATOM   4083  N   LEU   434      -7.626   9.334  10.066  1.00 10.00      A   
ATOM   4084  HN  LEU   434      -7.189   8.840   9.340  1.00 10.00      A   
ATOM   4085  CA  LEU   434      -6.893  10.394  10.743  1.00 10.00      A   
ATOM   4086  CB  LEU   434      -5.407  10.034  10.817  1.00 10.00      A   
ATOM   4087  CG  LEU   434      -4.464  11.089  11.399  1.00 10.00      A   
ATOM   4088  CD1 LEU   434      -4.847  11.446  12.829  1.00 10.00      A   
ATOM   4089  CD2 LEU   434      -3.028  10.598  11.334  1.00 10.00      A   
ATOM   4090  C   LEU   434      -7.090  11.727  10.023  1.00 10.00      A   
ATOM   4091  O   LEU   434      -7.218  12.775  10.659  1.00 10.00      A   
ATOM   4092  N   GLU   435      -7.120  11.673   8.695  1.00 10.00      A   
ATOM   4093  HN  GLU   435      -6.995  10.804   8.250  1.00 10.00      A   
ATOM   4094  CA  GLU   435      -7.307  12.864   7.876  1.00 10.00      A   
ATOM   4095  CB  GLU   435      -7.251  12.508   6.387  1.00 10.00      A   
ATOM   4096  CG  GLU   435      -5.863  12.157   5.874  1.00 10.00      A   
ATOM   4097  CD  GLU   435      -5.874  11.765   4.411  1.00 10.00      A   
ATOM   4098  OE1 GLU   435      -6.596  10.812   4.059  1.00 10.00      A   
ATOM   4099  OE2 GLU   435      -5.156  12.404   3.609  1.00 10.00      A   
ATOM   4100  C   GLU   435      -8.628  13.558   8.201  1.00 10.00      A   
ATOM   4101  O   GLU   435      -8.672  14.776   8.399  1.00 10.00      A   
ATOM   4102  N   LEU   436      -9.702  12.777   8.268  1.00 10.00      A   
ATOM   4103  HN  LEU   436      -9.607  11.811   8.114  1.00 10.00      A   
ATOM   4104  CA  LEU   436     -11.019  13.325   8.566  1.00 10.00      A   
ATOM   4105  CB  LEU   436     -12.102  12.636   7.731  1.00 10.00      A   
ATOM   4106  CG  LEU   436     -11.926  12.713   6.211  1.00 10.00      A   
ATOM   4107  CD1 LEU   436     -13.015  11.926   5.502  1.00 10.00      A   
ATOM   4108  CD2 LEU   436     -11.923  14.160   5.742  1.00 10.00      A   
ATOM   4109  C   LEU   436     -11.336  13.227  10.055  1.00 10.00      A   
ATOM   4110  O   LEU   436     -12.341  13.767  10.516  1.00 10.00      A   
ATOM   4111  N   ALA   437     -10.472  12.528  10.790  1.00 10.00      A   
ATOM   4112  HN  ALA   437      -9.701  12.119  10.346  1.00 10.00      A   
ATOM   4113  CA  ALA   437     -10.621  12.349  12.238  1.00 10.00      A   
ATOM   4114  CB  ALA   437     -10.454  13.671  12.973  1.00 10.00      A   
ATOM   4115  C   ALA   437     -11.931  11.657  12.626  1.00 10.00      A   
ATOM   4116  O   ALA   437     -12.460  11.873  13.722  1.00 10.00      A   
ATOM   4117  N   ARG   438     -12.452  10.830  11.731  1.00 10.00      A   
ATOM   4118  HN  ARG   438     -11.987  10.701  10.879  1.00 10.00      A   
ATOM   4119  CA  ARG   438     -13.689  10.097  11.983  1.00 10.00      A   
ATOM   4120  CB  ARG   438     -14.694  10.289  10.837  1.00 10.00      A   
ATOM   4121  CG  ARG   438     -15.136  11.720  10.576  1.00 10.00      A   
ATOM   4122  CD  ARG   438     -15.850  12.329  11.770  1.00 10.00      A   
ATOM   4123  NE  ARG   438     -14.902  12.904  12.713  1.00 10.00      A   
ATOM   4124  HE  ARG   438     -14.408  12.274  13.288  1.00 10.00      A   
ATOM   4125  CZ  ARG   438     -14.669  14.206  12.842  1.00 10.00      A   
ATOM   4126  NH1 ARG   438     -15.322  15.087  12.096  1.00 10.00      A   
ATOM   4127 HH11 ARG   438     -15.135  16.107  12.204  1.00 10.00      A   
ATOM   4128 HH12 ARG   438     -16.024  14.763  11.400  1.00 10.00      A   
ATOM   4129  NH2 ARG   438     -13.749  14.619  13.697  1.00 10.00      A   
ATOM   4130 HH21 ARG   438     -13.211  13.924  14.257  1.00 10.00      A   
ATOM   4131 HH22 ARG   438     -13.552  15.643  13.805  1.00 10.00      A   
ATOM   4132  C   ARG   438     -13.391   8.611  12.121  1.00 10.00      A   
ATOM   4133  O   ARG   438     -12.522   8.086  11.422  1.00 10.00      A   
ATOM   4134  N   PRO   439     -14.095   7.918  13.031  1.00 10.00      A   
ATOM   4135  CA  PRO   439     -13.910   6.480  13.238  1.00 10.00      A   
ATOM   4136  CB  PRO   439     -14.977   6.128  14.278  1.00 10.00      A   
ATOM   4137  CG  PRO   439     -15.253   7.414  14.977  1.00 10.00      A   
ATOM   4138  CD  PRO   439     -15.118   8.479  13.929  1.00 10.00      A   
ATOM   4139  C   PRO   439     -14.158   5.715  11.939  1.00 10.00      A   
ATOM   4140  O   PRO   439     -15.212   5.851  11.315  1.00 10.00      A   
ATOM   4141  N   LEU   440     -13.184   4.920  11.538  1.00 10.00      A   
ATOM   4142  HN  LEU   440     -12.381   4.829  12.096  1.00 10.00      A   
ATOM   4143  CA  LEU   440     -13.279   4.162  10.302  1.00 10.00      A   
ATOM   4144  CB  LEU   440     -11.926   4.141   9.597  1.00 10.00      A   
ATOM   4145  CG  LEU   440     -11.903   3.509   8.207  1.00 10.00      A   
ATOM   4146  CD1 LEU   440     -12.174   4.559   7.142  1.00 10.00      A   
ATOM   4147  CD2 LEU   440     -10.578   2.809   7.960  1.00 10.00      A   
ATOM   4148  C   LEU   440     -13.749   2.737  10.546  1.00 10.00      A   
ATOM   4149  O   LEU   440     -13.089   1.963  11.242  1.00 10.00      A   
ATOM   4150  N   LEU   441     -14.889   2.400   9.971  1.00 10.00      A   
ATOM   4151  HN  LEU   441     -15.373   3.072   9.437  1.00 10.00      A   
ATOM   4152  CA  LEU   441     -15.448   1.065  10.092  1.00 10.00      A   
ATOM   4153  CB  LEU   441     -16.953   1.134  10.384  1.00 10.00      A   
ATOM   4154  CG  LEU   441     -17.362   1.797  11.703  1.00 10.00      A   
ATOM   4155  CD1 LEU   441     -18.871   1.984  11.763  1.00 10.00      A   
ATOM   4156  CD2 LEU   441     -16.874   0.980  12.890  1.00 10.00      A   
ATOM   4157  C   LEU   441     -15.198   0.302   8.796  1.00 10.00      A   
ATOM   4158  O   LEU   441     -15.869   0.537   7.790  1.00 10.00      A   
ATOM   4159  N   ARG   442     -14.211  -0.581   8.810  1.00 10.00      A   
ATOM   4160  HN  ARG   442     -13.700  -0.719   9.636  1.00 10.00      A   
ATOM   4161  CA  ARG   442     -13.875  -1.359   7.630  1.00 10.00      A   
ATOM   4162  CB  ARG   442     -12.358  -1.425   7.434  1.00 10.00      A   
ATOM   4163  CG  ARG   442     -11.915  -2.279   6.258  1.00 10.00      A   
ATOM   4164  CD  ARG   442     -10.400  -2.318   6.155  1.00 10.00      A   
ATOM   4165  NE  ARG   442      -9.922  -3.581   5.597  1.00 10.00      A   
ATOM   4166  HE  ARG   442      -9.887  -4.358   6.208  1.00 10.00      A   
ATOM   4167  CZ  ARG   442      -9.548  -3.748   4.331  1.00 10.00      A   
ATOM   4168  NH1 ARG   442      -9.578  -2.730   3.481  1.00 10.00      A   
ATOM   4169 HH11 ARG   442      -9.904  -1.791   3.797  1.00 10.00      A   
ATOM   4170 HH12 ARG   442      -9.287  -2.868   2.494  1.00 10.00      A   
ATOM   4171  NH2 ARG   442      -9.157  -4.939   3.911  1.00 10.00      A   
ATOM   4172 HH21 ARG   442      -8.862  -5.086   2.912  1.00 10.00      A   
ATOM   4173 HH22 ARG   442      -9.149  -5.753   4.573  1.00 10.00      A   
ATOM   4174  C   ARG   442     -14.475  -2.757   7.705  1.00 10.00      A   
ATOM   4175  O   ARG   442     -13.995  -3.613   8.450  1.00 10.00      A   
ATOM   4176  N   SER   443     -15.529  -2.973   6.937  1.00 10.00      A   
ATOM   4177  HN  SER   443     -15.867  -2.241   6.374  1.00 10.00      A   
ATOM   4178  CA  SER   443     -16.201  -4.260   6.901  1.00 10.00      A   
ATOM   4179  CB  SER   443     -17.713  -4.046   6.848  1.00 10.00      A   
ATOM   4180  OG  SER   443     -18.083  -2.919   7.626  1.00 10.00      A   
ATOM   4181  HG  SER   443     -17.519  -2.874   8.410  1.00 10.00      A   
ATOM   4182  C   SER   443     -15.741  -5.062   5.688  1.00 10.00      A   
ATOM   4183  O   SER   443     -15.918  -4.636   4.543  1.00 10.00      A   
ATOM   4184  N   THR   444     -15.129  -6.212   5.933  1.00 10.00      A   
ATOM   4185  HN  THR   444     -15.001  -6.506   6.860  1.00 10.00      A   
ATOM   4186  CA  THR   444     -14.653  -7.051   4.851  1.00 10.00      A   
ATOM   4187  CB  THR   444     -13.111  -7.155   4.830  1.00 10.00      A   
ATOM   4188  OG1 THR   444     -12.654  -8.006   5.891  1.00 10.00      A   
ATOM   4189  HG1 THR   444     -12.988  -7.678   6.741  1.00 10.00      A   
ATOM   4190  CG2 THR   444     -12.472  -5.782   4.966  1.00 10.00      A   
ATOM   4191  C   THR   444     -15.257  -8.441   4.951  1.00 10.00      A   
ATOM   4192  O   THR   444     -15.852  -8.795   5.968  1.00 10.00      A   
ATOM   4193  N   ASN   445     -15.115  -9.217   3.886  1.00 10.00      A   
ATOM   4194  HN  ASN   445     -14.649  -8.867   3.101  1.00 10.00      A   
ATOM   4195  CA  ASN   445     -15.634 -10.576   3.861  1.00 10.00      A   
ATOM   4196  CB  ASN   445     -15.684 -11.091   2.419  1.00 10.00      A   
ATOM   4197  CG  ASN   445     -16.144 -12.534   2.296  1.00 10.00      A   
ATOM   4198  OD1 ASN   445     -16.933 -13.031   3.101  1.00 10.00      A   
ATOM   4199  ND2 ASN   445     -15.656 -13.212   1.272  1.00 10.00      A   
ATOM   4200 HD21 ASN   445     -15.036 -12.752   0.668  1.00 10.00      A   
ATOM   4201 HD22 ASN   445     -15.937 -14.146   1.152  1.00 10.00      A   
ATOM   4202  C   ASN   445     -14.754 -11.476   4.716  1.00 10.00      A   
ATOM   4203  O   ASN   445     -15.250 -12.310   5.468  1.00 10.00      A   
ATOM   4204  N   ASN   446     -13.441 -11.278   4.600  1.00 10.00      A   
ATOM   4205  HN  ASN   446     -13.121 -10.593   3.978  1.00 10.00      A   
ATOM   4206  CA  ASN   446     -12.457 -12.057   5.351  1.00 10.00      A   
ATOM   4207  CB  ASN   446     -12.500 -13.540   4.943  1.00 10.00      A   
ATOM   4208  CG  ASN   446     -12.355 -13.777   3.445  1.00 10.00      A   
ATOM   4209  OD1 ASN   446     -12.120 -12.854   2.666  1.00 10.00      A   
ATOM   4210  ND2 ASN   446     -12.496 -15.025   3.033  1.00 10.00      A   
ATOM   4211 HD21 ASN   446     -12.684 -15.722   3.711  1.00 10.00      A   
ATOM   4212 HD22 ASN   446     -12.409 -15.209   2.074  1.00 10.00      A   
ATOM   4213  C   ASN   446     -11.051 -11.504   5.126  1.00 10.00      A   
ATOM   4214  O   ASN   446     -10.064 -12.246   5.156  1.00 10.00      A   
ATOM   4215  N   GLY   447     -10.956 -10.191   4.951  1.00 10.00      A   
ATOM   4216  HN  GLY   447     -11.758  -9.631   5.035  1.00 10.00      A   
ATOM   4217  CA  GLY   447      -9.670  -9.580   4.686  1.00 10.00      A   
ATOM   4218  C   GLY   447      -9.354  -8.400   5.581  1.00 10.00      A   
ATOM   4219  O   GLY   447      -9.355  -7.259   5.129  1.00 10.00      A   
ATOM   4220  N   ILE   448      -9.080  -8.678   6.850  1.00 10.00      A   
ATOM   4221  HN  ILE   448      -9.118  -9.607   7.147  1.00 10.00      A   
ATOM   4222  CA  ILE   448      -8.733  -7.643   7.822  1.00 10.00      A   
ATOM   4223  CB  ILE   448      -7.487  -6.817   7.406  1.00 10.00      A   
ATOM   4224  CG1 ILE   448      -6.276  -7.731   7.175  1.00 10.00      A   
ATOM   4225  CG2 ILE   448      -7.160  -5.760   8.454  1.00 10.00      A   
ATOM   4226  CD1 ILE   448      -5.762  -8.409   8.430  1.00 10.00      A   
ATOM   4227  C   ILE   448      -9.907  -6.713   8.143  1.00 10.00      A   
ATOM   4228  O   ILE   448     -10.102  -5.674   7.502  1.00 10.00      A   
ATOM   4229  N   THR   449     -10.695  -7.109   9.128  1.00 10.00      A   
ATOM   4230  HN  THR   449     -10.510  -7.961   9.571  1.00 10.00      A   
ATOM   4231  CA  THR   449     -11.820  -6.313   9.578  1.00 10.00      A   
ATOM   4232  CB  THR   449     -13.086  -7.181   9.744  1.00 10.00      A   
ATOM   4233  OG1 THR   449     -13.366  -7.851   8.505  1.00 10.00      A   
ATOM   4234  HG1 THR   449     -13.193  -8.800   8.609  1.00 10.00      A   
ATOM   4235  CG2 THR   449     -14.284  -6.326  10.129  1.00 10.00      A   
ATOM   4236  C   THR   449     -11.439  -5.682  10.912  1.00 10.00      A   
ATOM   4237  O   THR   449     -11.039  -6.389  11.844  1.00 10.00      A   
ATOM   4238  N   ALA   450     -11.526  -4.359  10.998  1.00 10.00      A   
ATOM   4239  HN  ALA   450     -11.864  -3.844  10.233  1.00 10.00      A   
ATOM   4240  CA  ALA   450     -11.152  -3.658  12.217  1.00 10.00      A   
ATOM   4241  CB  ALA   450      -9.643  -3.448  12.252  1.00 10.00      A   
ATOM   4242  C   ALA   450     -11.851  -2.314  12.343  1.00 10.00      A   
ATOM   4243  O   ALA   450     -12.446  -1.811  11.387  1.00 10.00      A   
ATOM   4244  N   VAL   451     -11.764  -1.748  13.537  1.00 10.00      A   
ATOM   4245  HN  VAL   451     -11.286  -2.227  14.251  1.00 10.00      A   
ATOM   4246  CA  VAL   451     -12.342  -0.446  13.833  1.00 10.00      A   
ATOM   4247  CB  VAL   451     -13.267  -0.501  15.064  1.00 10.00      A   
ATOM   4248  CG1 VAL   451     -13.816   0.882  15.377  1.00 10.00      A   
ATOM   4249  CG2 VAL   451     -14.401  -1.486  14.833  1.00 10.00      A   
ATOM   4250  C   VAL   451     -11.207   0.532  14.109  1.00 10.00      A   
ATOM   4251  O   VAL   451     -10.399   0.313  15.017  1.00 10.00      A   
ATOM   4252  N   ILE   452     -11.138   1.594  13.324  1.00 10.00      A   
ATOM   4253  HN  ILE   452     -11.824   1.729  12.633  1.00 10.00      A   
ATOM   4254  CA  ILE   452     -10.081   2.583  13.473  1.00 10.00      A   
ATOM   4255  CB  ILE   452      -9.427   2.908  12.111  1.00 10.00      A   
ATOM   4256  CG1 ILE   452      -8.973   1.621  11.416  1.00 10.00      A   
ATOM   4257  CG2 ILE   452      -8.253   3.856  12.276  1.00 10.00      A   
ATOM   4258  CD1 ILE   452      -8.060   0.753  12.257  1.00 10.00      A   
ATOM   4259  C   ILE   452     -10.609   3.861  14.117  1.00 10.00      A   
ATOM   4260  O   ILE   452     -11.706   4.319  13.799  1.00 10.00      A   
ATOM   4261  N   GLY   453      -9.824   4.420  15.030  1.00 10.00      A   
ATOM   4262  HN  GLY   453      -8.962   3.997  15.245  1.00 10.00      A   
ATOM   4263  CA  GLY   453     -10.213   5.640  15.708  1.00 10.00      A   
ATOM   4264  C   GLY   453      -9.835   6.889  14.928  1.00 10.00      A   
ATOM   4265  O   GLY   453      -9.254   6.793  13.846  1.00 10.00      A   
ATOM   4266  N   PRO   454     -10.129   8.082  15.477  1.00 10.00      A   
ATOM   4267  CA  PRO   454      -9.837   9.368  14.822  1.00 10.00      A   
ATOM   4268  CB  PRO   454     -10.491  10.398  15.748  1.00 10.00      A   
ATOM   4269  CG  PRO   454     -10.562   9.725  17.074  1.00 10.00      A   
ATOM   4270  CD  PRO   454     -10.777   8.268  16.788  1.00 10.00      A   
ATOM   4271  C   PRO   454      -8.343   9.666  14.675  1.00 10.00      A   
ATOM   4272  O   PRO   454      -7.959  10.616  13.994  1.00 10.00      A   
ATOM   4273  N   GLN   455      -7.505   8.866  15.322  1.00 10.00      A   
ATOM   4274  HN  GLN   455      -7.866   8.130  15.859  1.00 10.00      A   
ATOM   4275  CA  GLN   455      -6.059   9.055  15.251  1.00 10.00      A   
ATOM   4276  CB  GLN   455      -5.437   8.984  16.649  1.00 10.00      A   
ATOM   4277  CG  GLN   455      -5.302  10.330  17.346  1.00 10.00      A   
ATOM   4278  CD  GLN   455      -4.106  11.131  16.861  1.00 10.00      A   
ATOM   4279  OE1 GLN   455      -3.108  10.571  16.404  1.00 10.00      A   
ATOM   4280  NE2 GLN   455      -4.192  12.448  16.967  1.00 10.00      A   
ATOM   4281 HE21 GLN   455      -5.011  12.829  17.344  1.00 10.00      A   
ATOM   4282 HE22 GLN   455      -3.428  12.987  16.675  1.00 10.00      A   
ATOM   4283  C   GLN   455      -5.415   8.011  14.344  1.00 10.00      A   
ATOM   4284  O   GLN   455      -4.193   7.962  14.207  1.00 10.00      A   
ATOM   4285  N   GLY   456      -6.242   7.180  13.720  1.00 10.00      A   
ATOM   4286  HN  GLY   456      -7.212   7.280  13.844  1.00 10.00      A   
ATOM   4287  CA  GLY   456      -5.724   6.140  12.848  1.00 10.00      A   
ATOM   4288  C   GLY   456      -5.267   4.929  13.639  1.00 10.00      A   
ATOM   4289  O   GLY   456      -4.561   4.060  13.122  1.00 10.00      A   
ATOM   4290  N   GLU   457      -5.689   4.880  14.895  1.00 10.00      A   
ATOM   4291  HN  GLU   457      -6.261   5.602  15.227  1.00 10.00      A   
ATOM   4292  CA  GLU   457      -5.335   3.798  15.800  1.00 10.00      A   
ATOM   4293  CB  GLU   457      -5.284   4.349  17.224  1.00 10.00      A   
ATOM   4294  CG  GLU   457      -4.479   3.518  18.205  1.00 10.00      A   
ATOM   4295  CD  GLU   457      -4.423   4.162  19.574  1.00 10.00      A   
ATOM   4296  OE1 GLU   457      -3.887   5.285  19.685  1.00 10.00      A   
ATOM   4297  OE2 GLU   457      -4.922   3.557  20.546  1.00 10.00      A   
ATOM   4298  C   GLU   457      -6.363   2.676  15.722  1.00 10.00      A   
ATOM   4299  O   GLU   457      -7.549   2.926  15.502  1.00 10.00      A   
ATOM   4300  N   ILE   458      -5.908   1.446  15.903  1.00 10.00      A   
ATOM   4301  HN  ILE   458      -4.954   1.310  16.082  1.00 10.00      A   
ATOM   4302  CA  ILE   458      -6.791   0.288  15.856  1.00 10.00      A   
ATOM   4303  CB  ILE   458      -6.030  -0.981  15.422  1.00 10.00      A   
ATOM   4304  CG1 ILE   458      -5.183  -0.697  14.176  1.00 10.00      A   
ATOM   4305  CG2 ILE   458      -7.001  -2.127  15.161  1.00 10.00      A   
ATOM   4306  CD1 ILE   458      -4.234  -1.816  13.805  1.00 10.00      A   
ATOM   4307  C   ILE   458      -7.408   0.045  17.229  1.00 10.00      A   
ATOM   4308  O   ILE   458      -6.704  -0.300  18.178  1.00 10.00      A   
ATOM   4309  N   GLN   459      -8.717   0.241  17.332  1.00 10.00      A   
ATOM   4310  HN  GLN   459      -9.222   0.531  16.539  1.00 10.00      A   
ATOM   4311  CA  GLN   459      -9.421   0.039  18.594  1.00 10.00      A   
ATOM   4312  CB  GLN   459     -10.729   0.836  18.619  1.00 10.00      A   
ATOM   4313  CG  GLN   459     -11.405   0.861  19.981  1.00 10.00      A   
ATOM   4314  CD  GLN   459     -12.835   1.361  19.928  1.00 10.00      A   
ATOM   4315  OE1 GLN   459     -13.190   2.195  19.095  1.00 10.00      A   
ATOM   4316  NE2 GLN   459     -13.666   0.854  20.825  1.00 10.00      A   
ATOM   4317 HE21 GLN   459     -13.314   0.197  21.465  1.00 10.00      A   
ATOM   4318 HE22 GLN   459     -14.605   1.152  20.812  1.00 10.00      A   
ATOM   4319  C   GLN   459      -9.701  -1.443  18.829  1.00 10.00      A   
ATOM   4320  O   GLN   459      -9.518  -1.954  19.934  1.00 10.00      A   
ATOM   4321  N   ALA   460     -10.143  -2.127  17.780  1.00 10.00      A   
ATOM   4322  HN  ALA   460     -10.261  -1.664  16.925  1.00 10.00      A   
ATOM   4323  CA  ALA   460     -10.452  -3.549  17.859  1.00 10.00      A   
ATOM   4324  CB  ALA   460     -11.825  -3.759  18.479  1.00 10.00      A   
ATOM   4325  C   ALA   460     -10.401  -4.167  16.469  1.00 10.00      A   
ATOM   4326  O   ALA   460     -10.746  -3.512  15.484  1.00 10.00      A   
ATOM   4327  N   MET   461      -9.969  -5.419  16.390  1.00 10.00      A   
ATOM   4328  HN  MET   461      -9.713  -5.889  17.212  1.00 10.00      A   
ATOM   4329  CA  MET   461      -9.870  -6.116  15.113  1.00 10.00      A   
ATOM   4330  CB  MET   461      -8.552  -5.775  14.408  1.00 10.00      A   
ATOM   4331  CG  MET   461      -7.302  -6.294  15.101  1.00 10.00      A   
ATOM   4332  SD  MET   461      -5.792  -5.842  14.226  1.00 10.00      A   
ATOM   4333  CE  MET   461      -4.561  -6.664  15.236  1.00 10.00      A   
ATOM   4334  C   MET   461      -9.978  -7.623  15.301  1.00 10.00      A   
ATOM   4335  O   MET   461      -9.828  -8.128  16.414  1.00 10.00      A   
ATOM   4336  N   ILE   462     -10.244  -8.329  14.207  1.00 10.00      A   
ATOM   4337  HN  ILE   462     -10.363  -7.860  13.355  1.00 10.00      A   
ATOM   4338  CA  ILE   462     -10.355  -9.784  14.230  1.00 10.00      A   
ATOM   4339  CB  ILE   462     -11.806 -10.264  14.009  1.00 10.00      A   
ATOM   4340  CG1 ILE   462     -12.434  -9.573  12.800  1.00 10.00      A   
ATOM   4341  CG2 ILE   462     -12.644 -10.042  15.260  1.00 10.00      A   
ATOM   4342  CD1 ILE   462     -13.766 -10.158  12.393  1.00 10.00      A   
ATOM   4343  C   ILE   462      -9.438 -10.400  13.171  1.00 10.00      A   
ATOM   4344  O   ILE   462      -9.011  -9.707  12.246  1.00 10.00      A   
ATOM   4345  N   PRO   463      -9.111 -11.698  13.303  1.00 10.00      A   
ATOM   4346  CA  PRO   463      -8.231 -12.410  12.363  1.00 10.00      A   
ATOM   4347  CB  PRO   463      -8.089 -13.806  12.983  1.00 10.00      A   
ATOM   4348  CG  PRO   463      -8.510 -13.642  14.402  1.00 10.00      A   
ATOM   4349  CD  PRO   463      -9.559 -12.575  14.392  1.00 10.00      A   
ATOM   4350  C   PRO   463      -8.813 -12.524  10.951  1.00 10.00      A   
ATOM   4351  O   PRO   463      -9.958 -12.135  10.694  1.00 10.00      A   
ATOM   4352  N   GLN   464      -8.013 -13.071  10.044  1.00 10.00      A   
ATOM   4353  HN  GLN   464      -7.121 -13.377  10.321  1.00 10.00      A   
ATOM   4354  CA  GLN   464      -8.416 -13.245   8.658  1.00 10.00      A   
ATOM   4355  CB  GLN   464      -7.262 -12.895   7.721  1.00 10.00      A   
ATOM   4356  CG  GLN   464      -7.302 -11.481   7.186  1.00 10.00      A   
ATOM   4357  CD  GLN   464      -6.487 -11.321   5.918  1.00 10.00      A   
ATOM   4358  OE1 GLN   464      -5.304 -10.991   5.961  1.00 10.00      A   
ATOM   4359  NE2 GLN   464      -7.114 -11.566   4.779  1.00 10.00      A   
ATOM   4360 HE21 GLN   464      -8.059 -11.838   4.815  1.00 10.00      A   
ATOM   4361 HE22 GLN   464      -6.613 -11.455   3.944  1.00 10.00      A   
ATOM   4362  C   GLN   464      -8.843 -14.676   8.386  1.00 10.00      A   
ATOM   4363  O   GLN   464      -8.391 -15.604   9.057  1.00 10.00      A   
ATOM   4364  N   PHE   465      -9.698 -14.834   7.378  1.00 10.00      A   
ATOM   4365  HN  PHE   465      -9.998 -14.041   6.889  1.00 10.00      A   
ATOM   4366  CA  PHE   465     -10.204 -16.139   6.966  1.00 10.00      A   
ATOM   4367  CB  PHE   465      -9.082 -17.002   6.378  1.00 10.00      A   
ATOM   4368  CG  PHE   465      -8.534 -16.481   5.080  1.00 10.00      A   
ATOM   4369  CD1 PHE   465      -7.278 -15.897   5.027  1.00 10.00      A   
ATOM   4370  CD2 PHE   465      -9.277 -16.574   3.915  1.00 10.00      A   
ATOM   4371  CE1 PHE   465      -6.773 -15.416   3.834  1.00 10.00      A   
ATOM   4372  CE2 PHE   465      -8.779 -16.095   2.720  1.00 10.00      A   
ATOM   4373  CZ  PHE   465      -7.526 -15.516   2.679  1.00 10.00      A   
ATOM   4374  C   PHE   465     -10.914 -16.868   8.101  1.00 10.00      A   
ATOM   4375  O   PHE   465     -10.881 -18.097   8.181  1.00 10.00      A   
ATOM   4376  N   THR   466     -11.557 -16.110   8.974  1.00 10.00      A   
ATOM   4377  HN  THR   466     -11.540 -15.138   8.870  1.00 10.00      A   
ATOM   4378  CA  THR   466     -12.279 -16.684  10.093  1.00 10.00      A   
ATOM   4379  CB  THR   466     -11.539 -16.434  11.420  1.00 10.00      A   
ATOM   4380  OG1 THR   466     -10.930 -15.136  11.398  1.00 10.00      A   
ATOM   4381  HG1 THR   466     -10.918 -14.777  12.292  1.00 10.00      A   
ATOM   4382  CG2 THR   466     -10.467 -17.489  11.643  1.00 10.00      A   
ATOM   4383  C   THR   466     -13.679 -16.094  10.180  1.00 10.00      A   
ATOM   4384  O   THR   466     -13.846 -14.872  10.194  1.00 10.00      A   
ATOM   4385  N   ARG   467     -14.684 -16.961  10.220  1.00 10.00      A   
ATOM   4386  HN  ARG   467     -14.489 -17.922  10.185  1.00 10.00      A   
ATOM   4387  CA  ARG   467     -16.073 -16.523  10.310  1.00 10.00      A   
ATOM   4388  CB  ARG   467     -17.017 -17.667   9.922  1.00 10.00      A   
ATOM   4389  CG  ARG   467     -18.493 -17.294   9.897  1.00 10.00      A   
ATOM   4390  CD  ARG   467     -19.185 -17.858   8.666  1.00 10.00      A   
ATOM   4391  NE  ARG   467     -19.043 -19.310   8.548  1.00 10.00      A   
ATOM   4392  HE  ARG   467     -19.420 -19.857   9.273  1.00 10.00      A   
ATOM   4393  CZ  ARG   467     -18.416 -19.923   7.539  1.00 10.00      A   
ATOM   4394  NH1 ARG   467     -17.891 -19.217   6.543  1.00 10.00      A   
ATOM   4395 HH11 ARG   467     -17.409 -19.704   5.754  1.00 10.00      A   
ATOM   4396 HH12 ARG   467     -17.944 -18.171   6.549  1.00 10.00      A   
ATOM   4397  NH2 ARG   467     -18.353 -21.248   7.507  1.00 10.00      A   
ATOM   4398 HH21 ARG   467     -17.870 -21.731   6.718  1.00 10.00      A   
ATOM   4399 HH22 ARG   467     -18.784 -21.815   8.273  1.00 10.00      A   
ATOM   4400  C   ARG   467     -16.389 -16.026  11.718  1.00 10.00      A   
ATOM   4401  O   ARG   467     -16.843 -16.789  12.572  1.00 10.00      A   
ATOM   4402  N   GLU   468     -16.138 -14.745  11.958  1.00 10.00      A   
ATOM   4403  HN  GLU   468     -15.787 -14.182  11.233  1.00 10.00      A   
ATOM   4404  CA  GLU   468     -16.383 -14.150  13.265  1.00 10.00      A   
ATOM   4405  CB  GLU   468     -15.059 -13.847  13.973  1.00 10.00      A   
ATOM   4406  CG  GLU   468     -14.151 -15.052  14.137  1.00 10.00      A   
ATOM   4407  CD  GLU   468     -13.117 -14.863  15.225  1.00 10.00      A   
ATOM   4408  OE1 GLU   468     -13.485 -14.938  16.416  1.00 10.00      A   
ATOM   4409  OE2 GLU   468     -11.931 -14.660  14.899  1.00 10.00      A   
ATOM   4410  C   GLU   468     -17.198 -12.870  13.141  1.00 10.00      A   
ATOM   4411  O   GLU   468     -17.459 -12.394  12.035  1.00 10.00      A   
ATOM   4412  N   VAL   469     -17.609 -12.327  14.280  1.00 10.00      A   
ATOM   4413  HN  VAL   469     -17.386 -12.769  15.129  1.00 10.00      A   
ATOM   4414  CA  VAL   469     -18.383 -11.094  14.314  1.00 10.00      A   
ATOM   4415  CB  VAL   469     -19.817 -11.334  14.843  1.00 10.00      A   
ATOM   4416  CG1 VAL   469     -20.624 -10.046  14.807  1.00 10.00      A   
ATOM   4417  CG2 VAL   469     -20.520 -12.425  14.046  1.00 10.00      A   
ATOM   4418  C   VAL   469     -17.684 -10.077  15.212  1.00 10.00      A   
ATOM   4419  O   VAL   469     -17.493 -10.320  16.405  1.00 10.00      A   
ATOM   4420  N   LEU   470     -17.290  -8.950  14.639  1.00 10.00      A   
ATOM   4421  HN  LEU   470     -17.462  -8.811  13.684  1.00 10.00      A   
ATOM   4422  CA  LEU   470     -16.613  -7.913  15.403  1.00 10.00      A   
ATOM   4423  CB  LEU   470     -15.671  -7.092  14.518  1.00 10.00      A   
ATOM   4424  CG  LEU   470     -14.800  -6.051  15.235  1.00 10.00      A   
ATOM   4425  CD1 LEU   470     -13.987  -6.696  16.349  1.00 10.00      A   
ATOM   4426  CD2 LEU   470     -13.882  -5.354  14.245  1.00 10.00      A   
ATOM   4427  C   LEU   470     -17.621  -7.014  16.106  1.00 10.00      A   
ATOM   4428  O   LEU   470     -18.264  -6.171  15.480  1.00 10.00      A   
ATOM   4429  N   THR   471     -17.768  -7.223  17.403  1.00 10.00      A   
ATOM   4430  HN  THR   471     -17.242  -7.927  17.832  1.00 10.00      A   
ATOM   4431  CA  THR   471     -18.689  -6.446  18.214  1.00 10.00      A   
ATOM   4432  CB  THR   471     -19.568  -7.381  19.069  1.00 10.00      A   
ATOM   4433  OG1 THR   471     -20.047  -8.460  18.256  1.00 10.00      A   
ATOM   4434  HG1 THR   471     -20.738  -8.133  17.669  1.00 10.00      A   
ATOM   4435  CG2 THR   471     -20.750  -6.627  19.656  1.00 10.00      A   
ATOM   4436  C   THR   471     -17.913  -5.518  19.141  1.00 10.00      A   
ATOM   4437  O   THR   471     -17.056  -5.968  19.905  1.00 10.00      A   
ATOM   4438  N   THR   472     -18.194  -4.225  19.055  1.00 10.00      A   
ATOM   4439  HN  THR   472     -18.866  -3.918  18.401  1.00 10.00      A   
ATOM   4440  CA  THR   472     -17.524  -3.243  19.894  1.00 10.00      A   
ATOM   4441  CB  THR   472     -16.053  -3.041  19.460  1.00 10.00      A   
ATOM   4442  OG1 THR   472     -15.376  -2.197  20.400  1.00 10.00      A   
ATOM   4443  HG1 THR   472     -15.370  -1.292  20.069  1.00 10.00      A   
ATOM   4444  CG2 THR   472     -15.971  -2.418  18.074  1.00 10.00      A   
ATOM   4445  C   THR   472     -18.265  -1.909  19.852  1.00 10.00      A   
ATOM   4446  O   THR   472     -19.084  -1.671  18.959  1.00 10.00      A   
ATOM   4447  N   ASN   473     -17.993  -1.053  20.827  1.00 10.00      A   
ATOM   4448  HN  ASN   473     -17.338  -1.301  21.519  1.00 10.00      A   
ATOM   4449  CA  ASN   473     -18.624   0.255  20.888  1.00 10.00      A   
ATOM   4450  CB  ASN   473     -18.950   0.643  22.333  1.00 10.00      A   
ATOM   4451  CG  ASN   473     -19.866  -0.344  23.031  1.00 10.00      A   
ATOM   4452  OD1 ASN   473     -21.090  -0.296  22.886  1.00 10.00      A   
ATOM   4453  ND2 ASN   473     -19.283  -1.240  23.808  1.00 10.00      A   
ATOM   4454 HD21 ASN   473     -18.304  -1.219  23.887  1.00 10.00      A   
ATOM   4455 HD22 ASN   473     -19.852  -1.883  24.283  1.00 10.00      A   
ATOM   4456  C   ASN   473     -17.697   1.291  20.277  1.00 10.00      A   
ATOM   4457  O   ASN   473     -16.474   1.136  20.317  1.00 10.00      A   
ATOM   4458  N   VAL   474     -18.275   2.337  19.711  1.00 10.00      A   
ATOM   4459  HN  VAL   474     -19.257   2.408  19.719  1.00 10.00      A   
ATOM   4460  CA  VAL   474     -17.494   3.394  19.085  1.00 10.00      A   
ATOM   4461  CB  VAL   474     -17.582   3.339  17.545  1.00 10.00      A   
ATOM   4462  CG1 VAL   474     -16.794   2.158  17.003  1.00 10.00      A   
ATOM   4463  CG2 VAL   474     -19.033   3.262  17.092  1.00 10.00      A   
ATOM   4464  C   VAL   474     -17.954   4.766  19.560  1.00 10.00      A   
ATOM   4465  O   VAL   474     -19.112   4.947  19.940  1.00 10.00      A   
ATOM   4466  N   THR   475     -17.037   5.721  19.552  1.00 10.00      A   
ATOM   4467  HN  THR   475     -16.127   5.509  19.250  1.00 10.00      A   
ATOM   4468  CA  THR   475     -17.346   7.080  19.963  1.00 10.00      A   
ATOM   4469  CB  THR   475     -16.425   7.545  21.106  1.00 10.00      A   
ATOM   4470  OG1 THR   475     -16.255   6.476  22.048  1.00 10.00      A   
ATOM   4471  HG1 THR   475     -16.084   5.655  21.569  1.00 10.00      A   
ATOM   4472  CG2 THR   475     -17.025   8.748  21.819  1.00 10.00      A   
ATOM   4473  C   THR   475     -17.196   8.024  18.774  1.00 10.00      A   
ATOM   4474  O   THR   475     -16.108   8.158  18.213  1.00 10.00      A   
ATOM   4475  N   PRO   476     -18.293   8.674  18.367  1.00 10.00      A   
ATOM   4476  CA  PRO   476     -18.291   9.598  17.229  1.00 10.00      A   
ATOM   4477  CB  PRO   476     -19.776   9.890  17.014  1.00 10.00      A   
ATOM   4478  CG  PRO   476     -20.385   9.693  18.357  1.00 10.00      A   
ATOM   4479  CD  PRO   476     -19.624   8.563  18.988  1.00 10.00      A   
ATOM   4480  C   PRO   476     -17.546  10.896  17.525  1.00 10.00      A   
ATOM   4481  O   PRO   476     -17.364  11.275  18.685  1.00 10.00      A   
ATOM   4482  N   THR   477     -17.123  11.571  16.468  1.00 10.00      A   
ATOM   4483  HN  THR   477     -17.291  11.207  15.574  1.00 10.00      A   
ATOM   4484  CA  THR   477     -16.410  12.830  16.583  1.00 10.00      A   
ATOM   4485  CB  THR   477     -14.912  12.637  16.274  1.00 10.00      A   
ATOM   4486  OG1 THR   477     -14.758  11.590  15.304  1.00 10.00      A   
ATOM   4487  HG1 THR   477     -13.895  11.175  15.412  1.00 10.00      A   
ATOM   4488  CG2 THR   477     -14.151  12.264  17.536  1.00 10.00      A   
ATOM   4489  C   THR   477     -17.006  13.848  15.611  1.00 10.00      A   
ATOM   4490  O   THR   477     -17.355  13.500  14.484  1.00 10.00      A   
ATOM   4491  N   THR   478     -17.144  15.094  16.043  1.00 10.00      A   
ATOM   4492  HN  THR   478     -16.884  15.321  16.964  1.00 10.00      A   
ATOM   4493  CA  THR   478     -17.722  16.120  15.181  1.00 10.00      A   
ATOM   4494  CB  THR   478     -18.921  16.796  15.859  1.00 10.00      A   
ATOM   4495  OG1 THR   478     -19.382  15.958  16.928  1.00 10.00      A   
ATOM   4496  HG1 THR   478     -20.206  15.529  16.664  1.00 10.00      A   
ATOM   4497  CG2 THR   478     -20.045  16.990  14.854  1.00 10.00      A   
ATOM   4498  C   THR   478     -16.707  17.178  14.754  1.00 10.00      A   
ATOM   4499  O   THR   478     -16.755  17.661  13.619  1.00 10.00      A   
ATOM   4500  N   GLY   479     -15.799  17.536  15.667  1.00 10.00      A   
ATOM   4501  HN  GLY   479     -15.832  17.127  16.552  1.00 10.00      A   
ATOM   4502  CA  GLY   479     -14.779  18.541  15.373  1.00 10.00      A   
ATOM   4503  C   GLY   479     -14.086  18.306  14.042  1.00 10.00      A   
ATOM   4504  O   GLY   479     -13.499  17.246  13.824  1.00 10.00      A   
ATOM   4505  N   LEU   480     -14.158  19.292  13.156  1.00 10.00      A   
ATOM   4506  HN  LEU   480     -14.612  20.125  13.405  1.00 10.00      A   
ATOM   4507  CA  LEU   480     -13.563  19.179  11.829  1.00 10.00      A   
ATOM   4508  CB  LEU   480     -14.302  20.060  10.816  1.00 10.00      A   
ATOM   4509  CG  LEU   480     -15.761  19.695  10.529  1.00 10.00      A   
ATOM   4510  CD1 LEU   480     -16.311  20.540   9.392  1.00 10.00      A   
ATOM   4511  CD2 LEU   480     -15.899  18.216  10.214  1.00 10.00      A   
ATOM   4512  C   LEU   480     -12.076  19.505  11.829  1.00 10.00      A   
ATOM   4513  O   LEU   480     -11.584  20.245  12.683  1.00 10.00      A   
ATOM   4514  N   THR   481     -11.372  18.945  10.860  1.00 10.00      A   
ATOM   4515  HN  THR   481     -11.830  18.370  10.212  1.00 10.00      A   
ATOM   4516  CA  THR   481      -9.946  19.153  10.717  1.00 10.00      A   
ATOM   4517  CB  THR   481      -9.230  17.802  10.516  1.00 10.00      A   
ATOM   4518  OG1 THR   481      -9.937  17.026   9.534  1.00 10.00      A   
ATOM   4519  HG1 THR   481      -9.386  16.275   9.258  1.00 10.00      A   
ATOM   4520  CG2 THR   481      -9.183  17.024  11.823  1.00 10.00      A   
ATOM   4521  C   THR   481      -9.676  20.049   9.508  1.00 10.00      A   
ATOM   4522  O   THR   481     -10.504  20.124   8.596  1.00 10.00      A   
ATOM   4523  N   PRO   482      -8.534  20.760   9.495  1.00 10.00      A   
ATOM   4524  CA  PRO   482      -8.158  21.641   8.379  1.00 10.00      A   
ATOM   4525  CB  PRO   482      -6.712  22.021   8.702  1.00 10.00      A   
ATOM   4526  CG  PRO   482      -6.631  21.927  10.185  1.00 10.00      A   
ATOM   4527  CD  PRO   482      -7.535  20.792  10.580  1.00 10.00      A   
ATOM   4528  C   PRO   482      -8.230  20.926   7.025  1.00 10.00      A   
ATOM   4529  O   PRO   482      -8.656  21.508   6.026  1.00 10.00      A   
ATOM   4530  N   TYR   483      -7.826  19.658   7.003  1.00 10.00      A   
ATOM   4531  HN  TYR   483      -7.492  19.248   7.832  1.00 10.00      A   
ATOM   4532  CA  TYR   483      -7.856  18.866   5.776  1.00 10.00      A   
ATOM   4533  CB  TYR   483      -7.148  17.522   5.969  1.00 10.00      A   
ATOM   4534  CG  TYR   483      -7.264  16.589   4.781  1.00 10.00      A   
ATOM   4535  CD1 TYR   483      -6.572  16.842   3.604  1.00 10.00      A   
ATOM   4536  CD2 TYR   483      -8.063  15.455   4.838  1.00 10.00      A   
ATOM   4537  CE1 TYR   483      -6.672  15.993   2.519  1.00 10.00      A   
ATOM   4538  CE2 TYR   483      -8.169  14.600   3.758  1.00 10.00      A   
ATOM   4539  CZ  TYR   483      -7.470  14.873   2.603  1.00 10.00      A   
ATOM   4540  OH  TYR   483      -7.565  14.017   1.531  1.00 10.00      A   
ATOM   4541  HH  TYR   483      -6.804  13.423   1.537  1.00 10.00      A   
ATOM   4542  C   TYR   483      -9.288  18.639   5.295  1.00 10.00      A   
ATOM   4543  O   TYR   483      -9.551  18.605   4.096  1.00 10.00      A   
ATOM   4544  N   ALA   484     -10.214  18.489   6.230  1.00 10.00      A   
ATOM   4545  HN  ALA   484      -9.956  18.531   7.175  1.00 10.00      A   
ATOM   4546  CA  ALA   484     -11.611  18.272   5.881  1.00 10.00      A   
ATOM   4547  CB  ALA   484     -12.399  17.805   7.094  1.00 10.00      A   
ATOM   4548  C   ALA   484     -12.223  19.546   5.310  1.00 10.00      A   
ATOM   4549  O   ALA   484     -13.145  19.495   4.494  1.00 10.00      A   
ATOM   4550  N   ARG   485     -11.682  20.684   5.731  1.00 10.00      A   
ATOM   4551  HN  ARG   485     -10.937  20.647   6.369  1.00 10.00      A   
ATOM   4552  CA  ARG   485     -12.168  21.982   5.284  1.00 10.00      A   
ATOM   4553  CB  ARG   485     -11.970  23.024   6.388  1.00 10.00      A   
ATOM   4554  CG  ARG   485     -12.468  24.419   6.043  1.00 10.00      A   
ATOM   4555  CD  ARG   485     -12.359  25.343   7.245  1.00 10.00      A   
ATOM   4556  NE  ARG   485     -13.203  24.893   8.353  1.00 10.00      A   
ATOM   4557  HE  ARG   485     -14.171  24.812   8.175  1.00 10.00      A   
ATOM   4558  CZ  ARG   485     -12.747  24.587   9.568  1.00 10.00      A   
ATOM   4559  NH1 ARG   485     -11.452  24.683   9.844  1.00 10.00      A   
ATOM   4560 HH11 ARG   485     -10.781  24.998   9.110  1.00 10.00      A   
ATOM   4561 HH12 ARG   485     -11.100  24.444  10.797  1.00 10.00      A   
ATOM   4562  NH2 ARG   485     -13.588  24.187  10.512  1.00 10.00      A   
ATOM   4563 HH21 ARG   485     -13.232  23.944  11.463  1.00 10.00      A   
ATOM   4564 HH22 ARG   485     -14.609  24.113  10.309  1.00 10.00      A   
ATOM   4565  C   ARG   485     -11.492  22.437   3.989  1.00 10.00      A   
ATOM   4566  O   ARG   485     -12.123  22.476   2.933  1.00 10.00      A   
ATOM   4567  N   THR   486     -10.212  22.779   4.069  1.00 10.00      A   
ATOM   4568  HN  THR   486      -9.749  22.716   4.934  1.00 10.00      A   
ATOM   4569  CA  THR   486      -9.480  23.254   2.898  1.00 10.00      A   
ATOM   4570  CB  THR   486      -8.191  24.004   3.283  1.00 10.00      A   
ATOM   4571  OG1 THR   486      -7.655  23.480   4.509  1.00 10.00      A   
ATOM   4572  HG1 THR   486      -8.031  22.611   4.684  1.00 10.00      A   
ATOM   4573  CG2 THR   486      -8.467  25.490   3.442  1.00 10.00      A   
ATOM   4574  C   THR   486      -9.152  22.136   1.911  1.00 10.00      A   
ATOM   4575  O   THR   486      -9.061  22.371   0.706  1.00 10.00      A   
ATOM   4576  N   GLY   487      -8.990  20.925   2.421  1.00 10.00      A   
ATOM   4577  HN  GLY   487      -9.101  20.787   3.385  1.00 10.00      A   
ATOM   4578  CA  GLY   487      -8.663  19.805   1.565  1.00 10.00      A   
ATOM   4579  C   GLY   487      -7.201  19.804   1.178  1.00 10.00      A   
ATOM   4580  O   GLY   487      -6.345  20.183   1.975  1.00 10.00      A   
ATOM   4581  N   ASN   488      -6.920  19.408  -0.053  1.00 10.00      A   
ATOM   4582  HN  ASN   488      -7.654  19.143  -0.647  1.00 10.00      A   
ATOM   4583  CA  ASN   488      -5.550  19.360  -0.554  1.00 10.00      A   
ATOM   4584  CB  ASN   488      -5.389  18.205  -1.547  1.00 10.00      A   
ATOM   4585  CG  ASN   488      -3.982  17.640  -1.565  1.00 10.00      A   
ATOM   4586  OD1 ASN   488      -3.280  17.662  -0.558  1.00 10.00      A   
ATOM   4587  ND2 ASN   488      -3.562  17.128  -2.711  1.00 10.00      A   
ATOM   4588 HD21 ASN   488      -4.173  17.141  -3.480  1.00 10.00      A   
ATOM   4589 HD22 ASN   488      -2.659  16.750  -2.744  1.00 10.00      A   
ATOM   4590  C   ASN   488      -5.188  20.683  -1.222  1.00 10.00      A   
ATOM   4591  O   ASN   488      -4.113  20.832  -1.806  1.00 10.00      A   
ATOM   4592  N   TRP   489      -6.103  21.643  -1.112  1.00 10.00      A   
ATOM   4593  HN  TRP   489      -6.926  21.451  -0.619  1.00 10.00      A   
ATOM   4594  CA  TRP   489      -5.926  22.972  -1.694  1.00 10.00      A   
ATOM   4595  CB  TRP   489      -7.158  23.850  -1.438  1.00 10.00      A   
ATOM   4596  CG  TRP   489      -7.118  25.179  -2.133  1.00 10.00      A   
ATOM   4597  CD1 TRP   489      -7.324  25.413  -3.460  1.00 10.00      A   
ATOM   4598  CD2 TRP   489      -6.865  26.457  -1.535  1.00 10.00      A   
ATOM   4599  NE1 TRP   489      -7.204  26.754  -3.730  1.00 10.00      A   
ATOM   4600  HE1 TRP   489      -7.305  27.168  -4.616  1.00 10.00      A   
ATOM   4601  CE2 TRP   489      -6.924  27.418  -2.565  1.00 10.00      A   
ATOM   4602  CE3 TRP   489      -6.591  26.884  -0.232  1.00 10.00      A   
ATOM   4603  CZ2 TRP   489      -6.720  28.776  -2.332  1.00 10.00      A   
ATOM   4604  CZ3 TRP   489      -6.389  28.231  -0.003  1.00 10.00      A   
ATOM   4605  CH2 TRP   489      -6.455  29.161  -1.047  1.00 10.00      A   
ATOM   4606  C   TRP   489      -4.637  23.666  -1.220  1.00 10.00      A   
ATOM   4607  O   TRP   489      -3.855  24.127  -2.054  1.00 10.00      A   
ATOM   4608  N   PRO   490      -4.388  23.758   0.113  1.00 10.00      A   
ATOM   4609  CA  PRO   490      -3.176  24.406   0.644  1.00 10.00      A   
ATOM   4610  CB  PRO   490      -3.255  24.142   2.149  1.00 10.00      A   
ATOM   4611  CG  PRO   490      -4.704  23.960   2.416  1.00 10.00      A   
ATOM   4612  CD  PRO   490      -5.256  23.271   1.204  1.00 10.00      A   
ATOM   4613  C   PRO   490      -1.905  23.790   0.078  1.00 10.00      A   
ATOM   4614  O   PRO   490      -0.927  24.492  -0.185  1.00 10.00      A   
ATOM   4615  N   LEU   491      -1.934  22.478  -0.122  1.00 10.00      A   
ATOM   4616  HN  LEU   491      -2.750  21.980   0.091  1.00 10.00      A   
ATOM   4617  CA  LEU   491      -0.788  21.763  -0.659  1.00 10.00      A   
ATOM   4618  CB  LEU   491      -1.033  20.255  -0.622  1.00 10.00      A   
ATOM   4619  CG  LEU   491       0.100  19.387  -1.167  1.00 10.00      A   
ATOM   4620  CD1 LEU   491       0.817  18.672  -0.034  1.00 10.00      A   
ATOM   4621  CD2 LEU   491      -0.427  18.400  -2.193  1.00 10.00      A   
ATOM   4622  C   LEU   491      -0.514  22.207  -2.088  1.00 10.00      A   
ATOM   4623  O   LEU   491       0.626  22.496  -2.454  1.00 10.00      A   
ATOM   4624  N   TRP   492      -1.570  22.280  -2.887  1.00 10.00      A   
ATOM   4625  HN  TRP   492      -2.453  22.045  -2.532  1.00 10.00      A   
ATOM   4626  CA  TRP   492      -1.449  22.693  -4.277  1.00 10.00      A   
ATOM   4627  CB  TRP   492      -2.768  22.507  -5.028  1.00 10.00      A   
ATOM   4628  CG  TRP   492      -3.000  21.092  -5.460  1.00 10.00      A   
ATOM   4629  CD1 TRP   492      -4.072  20.302  -5.155  1.00 10.00      A   
ATOM   4630  CD2 TRP   492      -2.131  20.295  -6.272  1.00 10.00      A   
ATOM   4631  NE1 TRP   492      -3.923  19.064  -5.731  1.00 10.00      A   
ATOM   4632  HE1 TRP   492      -4.562  18.318  -5.660  1.00 10.00      A   
ATOM   4633  CE2 TRP   492      -2.740  19.035  -6.421  1.00 10.00      A   
ATOM   4634  CE3 TRP   492      -0.898  20.526  -6.890  1.00 10.00      A   
ATOM   4635  CZ2 TRP   492      -2.157  18.008  -7.160  1.00 10.00      A   
ATOM   4636  CZ3 TRP   492      -0.322  19.507  -7.622  1.00 10.00      A   
ATOM   4637  CH2 TRP   492      -0.951  18.264  -7.752  1.00 10.00      A   
ATOM   4638  C   TRP   492      -0.948  24.128  -4.382  1.00 10.00      A   
ATOM   4639  O   TRP   492      -0.151  24.452  -5.263  1.00 10.00      A   
ATOM   4640  N   VAL   493      -1.412  24.981  -3.472  1.00 10.00      A   
ATOM   4641  HN  VAL   493      -2.065  24.664  -2.810  1.00 10.00      A   
ATOM   4642  CA  VAL   493      -0.989  26.377  -3.445  1.00 10.00      A   
ATOM   4643  CB  VAL   493      -1.716  27.176  -2.338  1.00 10.00      A   
ATOM   4644  CG1 VAL   493      -1.157  28.589  -2.230  1.00 10.00      A   
ATOM   4645  CG2 VAL   493      -3.210  27.219  -2.606  1.00 10.00      A   
ATOM   4646  C   VAL   493       0.517  26.448  -3.219  1.00 10.00      A   
ATOM   4647  O   VAL   493       1.236  27.127  -3.953  1.00 10.00      A   
ATOM   4648  N   LEU   494       0.985  25.720  -2.209  1.00 10.00      A   
ATOM   4649  HN  LEU   494       0.356  25.197  -1.664  1.00 10.00      A   
ATOM   4650  CA  LEU   494       2.402  25.679  -1.882  1.00 10.00      A   
ATOM   4651  CB  LEU   494       2.634  24.871  -0.603  1.00 10.00      A   
ATOM   4652  CG  LEU   494       2.106  25.496   0.694  1.00 10.00      A   
ATOM   4653  CD1 LEU   494       2.257  24.529   1.859  1.00 10.00      A   
ATOM   4654  CD2 LEU   494       2.817  26.810   0.987  1.00 10.00      A   
ATOM   4655  C   LEU   494       3.201  25.090  -3.039  1.00 10.00      A   
ATOM   4656  O   LEU   494       4.259  25.606  -3.399  1.00 10.00      A   
ATOM   4657  N   THR   495       2.672  24.022  -3.631  1.00 10.00      A   
ATOM   4658  HN  THR   495       1.819  23.666  -3.297  1.00 10.00      A   
ATOM   4659  CA  THR   495       3.321  23.362  -4.759  1.00 10.00      A   
ATOM   4660  CB  THR   495       2.521  22.126  -5.228  1.00 10.00      A   
ATOM   4661  OG1 THR   495       2.294  21.249  -4.115  1.00 10.00      A   
ATOM   4662  HG1 THR   495       1.697  21.676  -3.483  1.00 10.00      A   
ATOM   4663  CG2 THR   495       3.278  21.365  -6.308  1.00 10.00      A   
ATOM   4664  C   THR   495       3.485  24.340  -5.923  1.00 10.00      A   
ATOM   4665  O   THR   495       4.525  24.368  -6.581  1.00 10.00      A   
ATOM   4666  N   ALA   496       2.459  25.155  -6.154  1.00 10.00      A   
ATOM   4667  HN  ALA   496       1.657  25.088  -5.590  1.00 10.00      A   
ATOM   4668  CA  ALA   496       2.490  26.142  -7.225  1.00 10.00      A   
ATOM   4669  CB  ALA   496       1.135  26.824  -7.358  1.00 10.00      A   
ATOM   4670  C   ALA   496       3.584  27.172  -6.968  1.00 10.00      A   
ATOM   4671  O   ALA   496       4.281  27.598  -7.888  1.00 10.00      A   
ATOM   4672  N   LEU   497       3.730  27.563  -5.707  1.00 10.00      A   
ATOM   4673  HN  LEU   497       3.133  27.190  -5.021  1.00 10.00      A   
ATOM   4674  CA  LEU   497       4.742  28.534  -5.315  1.00 10.00      A   
ATOM   4675  CB  LEU   497       4.532  28.975  -3.864  1.00 10.00      A   
ATOM   4676  CG  LEU   497       3.174  29.598  -3.534  1.00 10.00      A   
ATOM   4677  CD1 LEU   497       3.060  29.884  -2.045  1.00 10.00      A   
ATOM   4678  CD2 LEU   497       2.947  30.864  -4.346  1.00 10.00      A   
ATOM   4679  C   LEU   497       6.139  27.949  -5.484  1.00 10.00      A   
ATOM   4680  O   LEU   497       7.017  28.573  -6.083  1.00 10.00      A   
ATOM   4681  N   PHE   498       6.327  26.740  -4.965  1.00 10.00      A   
ATOM   4682  HN  PHE   498       5.578  26.295  -4.504  1.00 10.00      A   
ATOM   4683  CA  PHE   498       7.612  26.057  -5.053  1.00 10.00      A   
ATOM   4684  CB  PHE   498       7.607  24.770  -4.224  1.00 10.00      A   
ATOM   4685  CG  PHE   498       7.432  24.998  -2.747  1.00 10.00      A   
ATOM   4686  CD1 PHE   498       6.671  24.126  -1.983  1.00 10.00      A   
ATOM   4687  CD2 PHE   498       8.024  26.088  -2.124  1.00 10.00      A   
ATOM   4688  CE1 PHE   498       6.503  24.337  -0.627  1.00 10.00      A   
ATOM   4689  CE2 PHE   498       7.860  26.303  -0.769  1.00 10.00      A   
ATOM   4690  CZ  PHE   498       7.098  25.426  -0.020  1.00 10.00      A   
ATOM   4691  C   PHE   498       7.974  25.757  -6.502  1.00 10.00      A   
ATOM   4692  O   PHE   498       9.107  25.986  -6.923  1.00 10.00      A   
ATOM   4693  N   GLY   499       7.000  25.266  -7.263  1.00 10.00      A   
ATOM   4694  HN  GLY   499       6.113  25.111  -6.867  1.00 10.00      A   
ATOM   4695  CA  GLY   499       7.227  24.945  -8.662  1.00 10.00      A   
ATOM   4696  C   GLY   499       7.696  26.148  -9.457  1.00 10.00      A   
ATOM   4697  O   GLY   499       8.632  26.047 -10.251  1.00 10.00      A   
ATOM   4698  N   PHE   500       7.057  27.291  -9.224  1.00 10.00      A   
ATOM   4699  HN  PHE   500       6.328  27.305  -8.568  1.00 10.00      A   
ATOM   4700  CA  PHE   500       7.408  28.525  -9.913  1.00 10.00      A   
ATOM   4701  CB  PHE   500       6.431  29.639  -9.519  1.00 10.00      A   
ATOM   4702  CG  PHE   500       6.608  30.918 -10.286  1.00 10.00      A   
ATOM   4703  CD1 PHE   500       6.008  31.090 -11.521  1.00 10.00      A   
ATOM   4704  CD2 PHE   500       7.370  31.951  -9.770  1.00 10.00      A   
ATOM   4705  CE1 PHE   500       6.165  32.266 -12.227  1.00 10.00      A   
ATOM   4706  CE2 PHE   500       7.533  33.130 -10.471  1.00 10.00      A   
ATOM   4707  CZ  PHE   500       6.929  33.288 -11.702  1.00 10.00      A   
ATOM   4708  C   PHE   500       8.839  28.936  -9.578  1.00 10.00      A   
ATOM   4709  O   PHE   500       9.632  29.246 -10.468  1.00 10.00      A   
ATOM   4710  N   ALA   501       9.167  28.910  -8.289  1.00 10.00      A   
ATOM   4711  HN  ALA   501       8.493  28.630  -7.630  1.00 10.00      A   
ATOM   4712  CA  ALA   501      10.499  29.282  -7.823  1.00 10.00      A   
ATOM   4713  CB  ALA   501      10.536  29.311  -6.302  1.00 10.00      A   
ATOM   4714  C   ALA   501      11.564  28.336  -8.365  1.00 10.00      A   
ATOM   4715  O   ALA   501      12.664  28.762  -8.721  1.00 10.00      A   
ATOM   4716  N   ALA   502      11.227  27.054  -8.428  1.00 10.00      A   
ATOM   4717  HN  ALA   502      10.334  26.779  -8.121  1.00 10.00      A   
ATOM   4718  CA  ALA   502      12.148  26.040  -8.922  1.00 10.00      A   
ATOM   4719  CB  ALA   502      11.574  24.648  -8.708  1.00 10.00      A   
ATOM   4720  C   ALA   502      12.482  26.259 -10.394  1.00 10.00      A   
ATOM   4721  O   ALA   502      13.643  26.174 -10.791  1.00 10.00      A   
ATOM   4722  N   VAL   503      11.460  26.546 -11.197  1.00 10.00      A   
ATOM   4723  HN  VAL   503      10.554  26.602 -10.820  1.00 10.00      A   
ATOM   4724  CA  VAL   503      11.647  26.775 -12.628  1.00 10.00      A   
ATOM   4725  CB  VAL   503      10.307  26.735 -13.396  1.00 10.00      A   
ATOM   4726  CG1 VAL   503      10.524  27.020 -14.875  1.00 10.00      A   
ATOM   4727  CG2 VAL   503       9.639  25.381 -13.217  1.00 10.00      A   
ATOM   4728  C   VAL   503      12.359  28.102 -12.887  1.00 10.00      A   
ATOM   4729  O   VAL   503      13.230  28.195 -13.757  1.00 10.00      A   
ATOM   4730  N   LEU   504      12.004  29.123 -12.110  1.00 10.00      A   
ATOM   4731  HN  LEU   504      11.306  28.986 -11.431  1.00 10.00      A   
ATOM   4732  CA  LEU   504      12.614  30.442 -12.250  1.00 10.00      A   
ATOM   4733  CB  LEU   504      11.897  31.475 -11.368  1.00 10.00      A   
ATOM   4734  CG  LEU   504      12.303  32.940 -11.572  1.00 10.00      A   
ATOM   4735  CD1 LEU   504      12.155  33.343 -13.031  1.00 10.00      A   
ATOM   4736  CD2 LEU   504      11.480  33.856 -10.680  1.00 10.00      A   
ATOM   4737  C   LEU   504      14.105  30.391 -11.925  1.00 10.00      A   
ATOM   4738  O   LEU   504      14.882  31.228 -12.387  1.00 10.00      A   
ATOM   4739  N   MET   505      14.494  29.399 -11.131  1.00 10.00      A   
ATOM   4740  HN  MET   505      13.821  28.775 -10.782  1.00 10.00      A   
ATOM   4741  CA  MET   505      15.891  29.218 -10.752  1.00 10.00      A   
ATOM   4742  CB  MET   505      15.993  28.357  -9.484  1.00 10.00      A   
ATOM   4743  CG  MET   505      17.414  28.042  -9.028  1.00 10.00      A   
ATOM   4744  SD  MET   505      18.441  29.513  -8.809  1.00 10.00      A   
ATOM   4745  CE  MET   505      17.485  30.428  -7.601  1.00 10.00      A   
ATOM   4746  C   MET   505      16.683  28.589 -11.901  1.00 10.00      A   
ATOM   4747  O   MET   505      17.895  28.785 -12.020  1.00 10.00      A   
ATOM   4748  N   SER   506      15.995  27.837 -12.746  1.00 10.00      A   
ATOM   4749  HN  SER   506      15.035  27.700 -12.598  1.00 10.00      A   
ATOM   4750  CA  SER   506      16.637  27.193 -13.882  1.00 10.00      A   
ATOM   4751  CB  SER   506      15.827  25.971 -14.312  1.00 10.00      A   
ATOM   4752  OG  SER   506      15.031  25.500 -13.240  1.00 10.00      A   
ATOM   4753  HG  SER   506      15.328  24.621 -12.982  1.00 10.00      A   
ATOM   4754  C   SER   506      16.770  28.166 -15.050  1.00 10.00      A   
ATOM   4755  O   SER   506      17.802  28.213 -15.722  1.00 10.00      A   
ATOM   4756  N   LEU   507      15.718  28.941 -15.284  1.00 10.00      A   
ATOM   4757  HN  LEU   507      14.922  28.852 -14.714  1.00 10.00      A   
ATOM   4758  CA  LEU   507      15.707  29.910 -16.371  1.00 10.00      A   
ATOM   4759  CB  LEU   507      14.273  30.355 -16.676  1.00 10.00      A   
ATOM   4760  CG  LEU   507      13.318  29.275 -17.197  1.00 10.00      A   
ATOM   4761  CD1 LEU   507      11.915  29.840 -17.352  1.00 10.00      A   
ATOM   4762  CD2 LEU   507      13.816  28.704 -18.518  1.00 10.00      A   
ATOM   4763  C   LEU   507      16.574  31.127 -16.051  1.00 10.00      A   
ATOM   4764  O   LEU   507      17.527  31.426 -16.778  1.00 10.00      A   
ATOM   4765  N   ARG   508      16.236  31.810 -14.955  1.00 10.00      A   
ATOM   4766  HN  ARG   508      15.484  31.492 -14.414  1.00 10.00      A   
ATOM   4767  CB  ARG   508      18.374  32.686 -14.067  1.00 10.00      A   
ATOM   4768  CG  ARG   508      18.475  31.697 -12.922  1.00 10.00      A   
ATOM   4769  CD  ARG   508      19.927  31.389 -12.603  1.00 10.00      A   
ATOM   4770  NE  ARG   508      20.754  31.386 -13.807  1.00 10.00      A   
ATOM   4771  HE  ARG   508      20.629  32.132 -14.438  1.00 10.00      A   
ATOM   4772  CZ  ARG   508      21.638  30.441 -14.106  1.00 10.00      A   
ATOM   4773  NH1 ARG   508      21.829  29.418 -13.286  1.00 10.00      A   
ATOM   4774 HH11 ARG   508      22.523  28.678 -13.525  1.00 10.00      A   
ATOM   4775 HH12 ARG   508      21.282  29.344 -12.401  1.00 10.00      A   
ATOM   4776  NH2 ARG   508      22.346  30.535 -15.223  1.00 10.00      A   
ATOM   4777 HH21 ARG   508      23.044  29.799 -15.466  1.00 10.00      A   
ATOM   4778 HH22 ARG   508      22.206  31.348 -15.865  1.00 10.00      A   
ATOM   4779  CA  ARG   508      16.949  33.010 -14.522  1.00 10.00      A   
ATOM   4780  C   ARG   508      16.979  34.061 -15.627  1.00 10.00      A   
ATOM   4781  O   ARG   508      15.897  34.564 -16.003  1.00 10.00      A   
ATOM   4782  OXT ARG   508      18.085  34.378 -16.120  1.00 10.00      A   
ATOM   4783  CB  MET    28      30.875  -1.000  30.431  1.00 10.00      B   
ATOM   4784  CG  MET    28      30.090  -2.080  31.161  1.00 10.00      B   
ATOM   4785  SD  MET    28      28.500  -1.492  31.772  1.00 10.00      B   
ATOM   4786  CE  MET    28      29.026  -0.466  33.143  1.00 10.00      B   
ATOM   4787  C   MET    28      31.932  -2.683  28.899  1.00 10.00      B   
ATOM   4788  O   MET    28      31.494  -2.530  27.758  1.00 10.00      B   
ATOM   4789  N   MET    28      32.843  -0.385  29.052  1.00 10.00      B   
ATOM   4790  HT1 MET    28      32.886   0.474  29.637  1.00 10.00      B   
ATOM   4791  HT2 MET    28      32.306  -0.177  28.186  1.00 10.00      B   
ATOM   4792  HT3 MET    28      33.810  -0.659  28.786  1.00 10.00      B   
ATOM   4793  CA  MET    28      32.190  -1.483  29.804  1.00 10.00      B   
ATOM   4794  N   ALA    29      32.214  -3.871  29.407  1.00 10.00      B   
ATOM   4795  HN  ALA    29      32.573  -3.929  30.321  1.00 10.00      B   
ATOM   4796  CA  ALA    29      31.999  -5.100  28.659  1.00 10.00      B   
ATOM   4797  CB  ALA    29      33.327  -5.696  28.215  1.00 10.00      B   
ATOM   4798  C   ALA    29      31.231  -6.086  29.525  1.00 10.00      B   
ATOM   4799  O   ALA    29      31.467  -6.175  30.728  1.00 10.00      B   
ATOM   4800  N   TYR    30      30.302  -6.807  28.921  1.00 10.00      B   
ATOM   4801  HN  TYR    30      30.152  -6.687  27.955  1.00 10.00      B   
ATOM   4802  CA  TYR    30      29.496  -7.772  29.653  1.00 10.00      B   
ATOM   4803  CB  TYR    30      28.195  -8.060  28.903  1.00 10.00      B   
ATOM   4804  CG  TYR    30      27.229  -6.899  28.872  1.00 10.00      B   
ATOM   4805  CD1 TYR    30      27.310  -5.925  27.885  1.00 10.00      B   
ATOM   4806  CD2 TYR    30      26.235  -6.779  29.833  1.00 10.00      B   
ATOM   4807  CE1 TYR    30      26.429  -4.862  27.859  1.00 10.00      B   
ATOM   4808  CE2 TYR    30      25.348  -5.721  29.813  1.00 10.00      B   
ATOM   4809  CZ  TYR    30      25.450  -4.765  28.826  1.00 10.00      B   
ATOM   4810  OH  TYR    30      24.570  -3.704  28.810  1.00 10.00      B   
ATOM   4811  HH  TYR    30      24.163  -3.641  27.938  1.00 10.00      B   
ATOM   4812  C   TYR    30      30.259  -9.068  29.882  1.00 10.00      B   
ATOM   4813  O   TYR    30      30.191  -9.657  30.963  1.00 10.00      B   
ATOM   4814  N   GLY    31      30.979  -9.508  28.860  1.00 10.00      B   
ATOM   4815  HN  GLY    31      30.988  -8.997  28.020  1.00 10.00      B   
ATOM   4816  CA  GLY    31      31.734 -10.737  28.960  1.00 10.00      B   
ATOM   4817  C   GLY    31      30.860 -11.937  28.659  1.00 10.00      B   
ATOM   4818  O   GLY    31      31.049 -13.017  29.218  1.00 10.00      B   
ATOM   4819  N   ARG    32      29.892 -11.736  27.776  1.00 10.00      B   
ATOM   4820  HN  ARG    32      29.808 -10.849  27.356  1.00 10.00      B   
ATOM   4821  CA  ARG    32      28.964 -12.790  27.392  1.00 10.00      B   
ATOM   4822  CB  ARG    32      27.541 -12.419  27.814  1.00 10.00      B   
ATOM   4823  CG  ARG    32      27.383 -12.046  29.279  1.00 10.00      B   
ATOM   4824  CD  ARG    32      27.374 -13.277  30.167  1.00 10.00      B   
ATOM   4825  NE  ARG    32      28.708 -13.625  30.649  1.00 10.00      B   
ATOM   4826  HE  ARG    32      29.447 -13.600  29.996  1.00 10.00      B   
ATOM   4827  CZ  ARG    32      28.973 -13.976  31.905  1.00 10.00      B   
ATOM   4828  NH1 ARG    32      27.996 -14.025  32.805  1.00 10.00      B   
ATOM   4829 HH11 ARG    32      28.206 -14.299  33.791  1.00 10.00      B   
ATOM   4830 HH12 ARG    32      27.015 -13.793  32.532  1.00 10.00      B   
ATOM   4831  NH2 ARG    32      30.212 -14.283  32.263  1.00 10.00      B   
ATOM   4832 HH21 ARG    32      30.984 -14.251  31.562  1.00 10.00      B   
ATOM   4833 HH22 ARG    32      30.422 -14.560  33.249  1.00 10.00      B   
ATOM   4834  C   ARG    32      28.999 -12.996  25.887  1.00 10.00      B   
ATOM   4835  O   ARG    32      28.204 -13.753  25.331  1.00 10.00      B   
ATOM   4836  N   GLU    33      29.914 -12.304  25.231  1.00 10.00      B   
ATOM   4837  HN  GLU    33      30.510 -11.706  25.732  1.00 10.00      B   
ATOM   4838  CA  GLU    33      30.059 -12.402  23.788  1.00 10.00      B   
ATOM   4839  CB  GLU    33      29.934 -11.029  23.108  1.00 10.00      B   
ATOM   4840  CG  GLU    33      30.719  -9.905  23.770  1.00 10.00      B   
ATOM   4841  CD  GLU    33      30.041  -9.365  25.012  1.00 10.00      B   
ATOM   4842  OE1 GLU    33      29.003  -8.686  24.885  1.00 10.00      B   
ATOM   4843  OE2 GLU    33      30.548  -9.620  26.126  1.00 10.00      B   
ATOM   4844  C   GLU    33      31.367 -13.088  23.416  1.00 10.00      B   
ATOM   4845  O   GLU    33      31.929 -12.848  22.346  1.00 10.00      B   
ATOM   4846  N   ASP    34      31.834 -13.959  24.303  1.00 10.00      B   
ATOM   4847  HN  ASP    34      31.322 -14.123  25.122  1.00 10.00      B   
ATOM   4848  CA  ASP    34      33.072 -14.694  24.078  1.00 10.00      B   
ATOM   4849  CB  ASP    34      33.525 -15.383  25.370  1.00 10.00      B   
ATOM   4850  CG  ASP    34      35.009 -15.691  25.386  1.00 10.00      B   
ATOM   4851  OD1 ASP    34      35.731 -15.096  26.218  1.00 10.00      B   
ATOM   4852  OD2 ASP    34      35.459 -16.528  24.578  1.00 10.00      B   
ATOM   4853  C   ASP    34      32.852 -15.736  22.993  1.00 10.00      B   
ATOM   4854  O   ASP    34      33.567 -15.774  21.993  1.00 10.00      B   
ATOM   4855  N   VAL    35      31.839 -16.568  23.196  1.00 10.00      B   
ATOM   4856  HN  VAL    35      31.310 -16.482  24.019  1.00 10.00      B   
ATOM   4857  CA  VAL    35      31.493 -17.610  22.238  1.00 10.00      B   
ATOM   4858  CB  VAL    35      30.490 -18.618  22.844  1.00 10.00      B   
ATOM   4859  CG1 VAL    35      30.168 -19.724  21.852  1.00 10.00      B   
ATOM   4860  CG2 VAL    35      31.034 -19.204  24.137  1.00 10.00      B   
ATOM   4861  C   VAL    35      30.880 -16.980  20.992  1.00 10.00      B   
ATOM   4862  O   VAL    35      31.099 -17.439  19.869  1.00 10.00      B   
ATOM   4863  N   ALA    36      30.131 -15.901  21.204  1.00 10.00      B   
ATOM   4864  HN  ALA    36      30.011 -15.582  22.122  1.00 10.00      B   
ATOM   4865  CA  ALA    36      29.480 -15.185  20.113  1.00 10.00      B   
ATOM   4866  CB  ALA    36      28.615 -14.061  20.659  1.00 10.00      B   
ATOM   4867  C   ALA    36      30.512 -14.634  19.132  1.00 10.00      B   
ATOM   4868  O   ALA    36      30.240 -14.506  17.938  1.00 10.00      B   
ATOM   4869  N   ASN    37      31.695 -14.313  19.647  1.00 10.00      B   
ATOM   4870  HN  ASN    37      31.840 -14.428  20.609  1.00 10.00      B   
ATOM   4871  CA  ASN    37      32.779 -13.791  18.825  1.00 10.00      B   
ATOM   4872  CB  ASN    37      33.969 -13.394  19.711  1.00 10.00      B   
ATOM   4873  CG  ASN    37      35.233 -13.065  18.932  1.00 10.00      B   
ATOM   4874  OD1 ASN    37      35.183 -12.533  17.821  1.00 10.00      B   
ATOM   4875  ND2 ASN    37      36.378 -13.373  19.521  1.00 10.00      B   
ATOM   4876 HD21 ASN    37      36.343 -13.790  20.410  1.00 10.00      B   
ATOM   4877 HD22 ASN    37      37.214 -13.173  19.051  1.00 10.00      B   
ATOM   4878  C   ASN    37      33.202 -14.833  17.792  1.00 10.00      B   
ATOM   4879  O   ASN    37      33.243 -14.557  16.593  1.00 10.00      B   
ATOM   4880  N   THR    38      33.483 -16.039  18.264  1.00 10.00      B   
ATOM   4881  HN  THR    38      33.418 -16.204  19.227  1.00 10.00      B   
ATOM   4882  CA  THR    38      33.894 -17.130  17.392  1.00 10.00      B   
ATOM   4883  CB  THR    38      34.357 -18.337  18.224  1.00 10.00      B   
ATOM   4884  OG1 THR    38      35.137 -17.859  19.330  1.00 10.00      B   
ATOM   4885  HG1 THR    38      35.849 -17.296  18.996  1.00 10.00      B   
ATOM   4886  CG2 THR    38      35.206 -19.278  17.380  1.00 10.00      B   
ATOM   4887  C   THR    38      32.752 -17.544  16.466  1.00 10.00      B   
ATOM   4888  O   THR    38      32.960 -17.771  15.273  1.00 10.00      B   
ATOM   4889  N   ARG    39      31.543 -17.625  17.020  1.00 10.00      B   
ATOM   4890  HN  ARG    39      31.444 -17.433  17.980  1.00 10.00      B   
ATOM   4891  CA  ARG    39      30.365 -18.008  16.243  1.00 10.00      B   
ATOM   4892  CB  ARG    39      29.109 -18.037  17.121  1.00 10.00      B   
ATOM   4893  CG  ARG    39      29.001 -19.250  18.031  1.00 10.00      B   
ATOM   4894  CD  ARG    39      28.056 -20.295  17.459  1.00 10.00      B   
ATOM   4895  NE  ARG    39      28.705 -21.160  16.471  1.00 10.00      B   
ATOM   4896  HE  ARG    39      29.587 -20.884  16.141  1.00 10.00      B   
ATOM   4897  CZ  ARG    39      28.170 -22.289  16.005  1.00 10.00      B   
ATOM   4898  NH1 ARG    39      26.976 -22.690  16.424  1.00 10.00      B   
ATOM   4899 HH11 ARG    39      26.448 -22.128  17.125  1.00 10.00      B   
ATOM   4900 HH12 ARG    39      26.562 -23.575  16.054  1.00 10.00      B   
ATOM   4901  NH2 ARG    39      28.820 -23.017  15.109  1.00 10.00      B   
ATOM   4902 HH21 ARG    39      28.396 -23.898  14.746  1.00 10.00      B   
ATOM   4903 HH22 ARG    39      29.767 -22.714  14.759  1.00 10.00      B   
ATOM   4904  C   ARG    39      30.154 -17.070  15.059  1.00 10.00      B   
ATOM   4905  O   ARG    39      29.966 -17.522  13.933  1.00 10.00      B   
ATOM   4906  N   ALA    40      30.209 -15.765  15.321  1.00 10.00      B   
ATOM   4907  HN  ALA    40      30.373 -15.469  16.244  1.00 10.00      B   
ATOM   4908  CA  ALA    40      30.021 -14.759  14.276  1.00 10.00      B   
ATOM   4909  CB  ALA    40      30.110 -13.358  14.858  1.00 10.00      B   
ATOM   4910  C   ALA    40      31.038 -14.928  13.157  1.00 10.00      B   
ATOM   4911  O   ALA    40      30.696 -14.865  11.978  1.00 10.00      B   
ATOM   4912  N   ARG    41      32.289 -15.158  13.535  1.00 10.00      B   
ATOM   4913  HN  ARG    41      32.496 -15.208  14.493  1.00 10.00      B   
ATOM   4914  CA  ARG    41      33.360 -15.342  12.565  1.00 10.00      B   
ATOM   4915  CB  ARG    41      34.715 -15.378  13.268  1.00 10.00      B   
ATOM   4916  CG  ARG    41      35.079 -14.055  13.921  1.00 10.00      B   
ATOM   4917  CD  ARG    41      35.982 -14.251  15.125  1.00 10.00      B   
ATOM   4918  NE  ARG    41      37.392 -14.264  14.756  1.00 10.00      B   
ATOM   4919  HE  ARG    41      37.638 -14.752  13.937  1.00 10.00      B   
ATOM   4920  CZ  ARG    41      38.348 -13.656  15.451  1.00 10.00      B   
ATOM   4921  NH1 ARG    41      38.046 -12.978  16.555  1.00 10.00      B   
ATOM   4922 HH11 ARG    41      38.798 -12.501  17.102  1.00 10.00      B   
ATOM   4923 HH12 ARG    41      37.054 -12.916  16.881  1.00 10.00      B   
ATOM   4924  NH2 ARG    41      39.607 -13.733  15.044  1.00 10.00      B   
ATOM   4925 HH21 ARG    41      39.851 -14.271  14.180  1.00 10.00      B   
ATOM   4926 HH22 ARG    41      40.364 -13.260  15.582  1.00 10.00      B   
ATOM   4927  C   ARG    41      33.136 -16.600  11.731  1.00 10.00      B   
ATOM   4928  O   ARG    41      33.370 -16.604  10.523  1.00 10.00      B   
ATOM   4929  N   GLU    42      32.669 -17.660  12.377  1.00 10.00      B   
ATOM   4930  HN  GLU    42      32.505 -17.601  13.343  1.00 10.00      B   
ATOM   4931  CA  GLU    42      32.397 -18.911  11.688  1.00 10.00      B   
ATOM   4932  CB  GLU    42      32.119 -20.026  12.695  1.00 10.00      B   
ATOM   4933  CG  GLU    42      31.680 -21.337  12.065  1.00 10.00      B   
ATOM   4934  CD  GLU    42      31.848 -22.510  13.001  1.00 10.00      B   
ATOM   4935  OE1 GLU    42      31.129 -22.573  14.018  1.00 10.00      B   
ATOM   4936  OE2 GLU    42      32.700 -23.377  12.719  1.00 10.00      B   
ATOM   4937  C   GLU    42      31.207 -18.733  10.752  1.00 10.00      B   
ATOM   4938  O   GLU    42      31.224 -19.185   9.605  1.00 10.00      B   
ATOM   4939  N   THR    43      30.178 -18.066  11.253  1.00 10.00      B   
ATOM   4940  HN  THR    43      30.215 -17.757  12.188  1.00 10.00      B   
ATOM   4941  CA  THR    43      28.983 -17.794  10.476  1.00 10.00      B   
ATOM   4942  CB  THR    43      27.926 -17.085  11.347  1.00 10.00      B   
ATOM   4943  OG1 THR    43      27.470 -17.993  12.355  1.00 10.00      B   
ATOM   4944  HG1 THR    43      26.821 -17.544  12.927  1.00 10.00      B   
ATOM   4945  CG2 THR    43      26.744 -16.618  10.515  1.00 10.00      B   
ATOM   4946  C   THR    43      29.334 -16.942   9.258  1.00 10.00      B   
ATOM   4947  O   THR    43      28.880 -17.211   8.147  1.00 10.00      B   
ATOM   4948  N   ALA    44      30.170 -15.929   9.475  1.00 10.00      B   
ATOM   4949  HN  ALA    44      30.489 -15.761  10.391  1.00 10.00      B   
ATOM   4950  CA  ALA    44      30.608 -15.046   8.399  1.00 10.00      B   
ATOM   4951  CB  ALA    44      31.410 -13.883   8.959  1.00 10.00      B   
ATOM   4952  C   ALA    44      31.432 -15.821   7.373  1.00 10.00      B   
ATOM   4953  O   ALA    44      31.335 -15.577   6.172  1.00 10.00      B   
ATOM   4954  N   ALA    45      32.238 -16.759   7.856  1.00 10.00      B   
ATOM   4955  HN  ALA    45      32.287 -16.892   8.830  1.00 10.00      B   
ATOM   4956  CA  ALA    45      33.064 -17.585   6.984  1.00 10.00      B   
ATOM   4957  CB  ALA    45      33.992 -18.463   7.809  1.00 10.00      B   
ATOM   4958  C   ALA    45      32.182 -18.443   6.083  1.00 10.00      B   
ATOM   4959  O   ALA    45      32.392 -18.515   4.872  1.00 10.00      B   
ATOM   4960  N   ARG    46      31.181 -19.075   6.686  1.00 10.00      B   
ATOM   4961  HN  ARG    46      31.072 -18.972   7.658  1.00 10.00      B   
ATOM   4962  CA  ARG    46      30.248 -19.922   5.949  1.00 10.00      B   
ATOM   4963  CB  ARG    46      29.393 -20.749   6.910  1.00 10.00      B   
ATOM   4964  CG  ARG    46      30.147 -21.899   7.558  1.00 10.00      B   
ATOM   4965  CD  ARG    46      29.560 -22.261   8.911  1.00 10.00      B   
ATOM   4966  NE  ARG    46      28.239 -22.870   8.796  1.00 10.00      B   
ATOM   4967  HE  ARG    46      27.929 -23.110   7.889  1.00 10.00      B   
ATOM   4968  CZ  ARG    46      27.437 -23.107   9.832  1.00 10.00      B   
ATOM   4969  NH1 ARG    46      27.823 -22.786  11.062  1.00 10.00      B   
ATOM   4970 HH11 ARG    46      27.193 -22.969  11.879  1.00 10.00      B   
ATOM   4971 HH12 ARG    46      28.753 -22.347  11.218  1.00 10.00      B   
ATOM   4972  NH2 ARG    46      26.250 -23.661   9.638  1.00 10.00      B   
ATOM   4973 HH21 ARG    46      25.934 -23.910   8.670  1.00 10.00      B   
ATOM   4974 HH22 ARG    46      25.616 -23.851  10.448  1.00 10.00      B   
ATOM   4975  C   ARG    46      29.373 -19.078   5.023  1.00 10.00      B   
ATOM   4976  O   ARG    46      28.881 -19.559   4.001  1.00 10.00      B   
ATOM   4977  N   PHE    47      29.190 -17.815   5.388  1.00 10.00      B   
ATOM   4978  HN  PHE    47      29.586 -17.502   6.229  1.00 10.00      B   
ATOM   4979  CA  PHE    47      28.404 -16.885   4.590  1.00 10.00      B   
ATOM   4980  CB  PHE    47      28.274 -15.546   5.327  1.00 10.00      B   
ATOM   4981  CG  PHE    47      27.444 -14.510   4.622  1.00 10.00      B   
ATOM   4982  CD1 PHE    47      26.200 -14.832   4.107  1.00 10.00      B   
ATOM   4983  CD2 PHE    47      27.907 -13.211   4.480  1.00 10.00      B   
ATOM   4984  CE1 PHE    47      25.432 -13.881   3.465  1.00 10.00      B   
ATOM   4985  CE2 PHE    47      27.145 -12.254   3.837  1.00 10.00      B   
ATOM   4986  CZ  PHE    47      25.906 -12.592   3.329  1.00 10.00      B   
ATOM   4987  C   PHE    47      29.063 -16.689   3.227  1.00 10.00      B   
ATOM   4988  O   PHE    47      28.384 -16.601   2.204  1.00 10.00      B   
ATOM   4989  N   THR    48      30.394 -16.650   3.223  1.00 10.00      B   
ATOM   4990  HN  THR    48      30.877 -16.727   4.074  1.00 10.00      B   
ATOM   4991  CA  THR    48      31.158 -16.485   1.993  1.00 10.00      B   
ATOM   4992  CB  THR    48      32.668 -16.429   2.285  1.00 10.00      B   
ATOM   4993  OG1 THR    48      32.873 -16.143   3.674  1.00 10.00      B   
ATOM   4994  HG1 THR    48      32.940 -16.979   4.162  1.00 10.00      B   
ATOM   4995  CG2 THR    48      33.338 -15.354   1.443  1.00 10.00      B   
ATOM   4996  C   THR    48      30.880 -17.646   1.041  1.00 10.00      B   
ATOM   4997  O   THR    48      30.809 -17.462  -0.176  1.00 10.00      B   
ATOM   4998  N   ALA    49      30.706 -18.839   1.608  1.00 10.00      B   
ATOM   4999  HN  ALA    49      30.771 -18.920   2.584  1.00 10.00      B   
ATOM   5000  CA  ALA    49      30.418 -20.028   0.813  1.00 10.00      B   
ATOM   5001  CB  ALA    49      30.496 -21.281   1.671  1.00 10.00      B   
ATOM   5002  C   ALA    49      29.042 -19.904   0.169  1.00 10.00      B   
ATOM   5003  O   ALA    49      28.864 -20.206  -1.012  1.00 10.00      B   
ATOM   5004  N   ALA    50      28.073 -19.439   0.955  1.00 10.00      B   
ATOM   5005  HN  ALA    50      28.278 -19.223   1.892  1.00 10.00      B   
ATOM   5006  CA  ALA    50      26.713 -19.249   0.466  1.00 10.00      B   
ATOM   5007  CB  ALA    50      25.801 -18.821   1.604  1.00 10.00      B   
ATOM   5008  C   ALA    50      26.699 -18.212  -0.652  1.00 10.00      B   
ATOM   5009  O   ALA    50      25.972 -18.351  -1.636  1.00 10.00      B   
ATOM   5010  N   LEU    51      27.514 -17.171  -0.489  1.00 10.00      B   
ATOM   5011  HN  LEU    51      28.053 -17.111   0.332  1.00 10.00      B   
ATOM   5012  CA  LEU    51      27.621 -16.113  -1.488  1.00 10.00      B   
ATOM   5013  CB  LEU    51      28.546 -15.000  -0.989  1.00 10.00      B   
ATOM   5014  CG  LEU    51      28.063 -14.200   0.220  1.00 10.00      B   
ATOM   5015  CD1 LEU    51      29.081 -13.135   0.592  1.00 10.00      B   
ATOM   5016  CD2 LEU    51      26.709 -13.572  -0.065  1.00 10.00      B   
ATOM   5017  C   LEU    51      28.169 -16.676  -2.791  1.00 10.00      B   
ATOM   5018  O   LEU    51      27.609 -16.450  -3.864  1.00 10.00      B   
ATOM   5019  N   GLU    52      29.261 -17.425  -2.680  1.00 10.00      B   
ATOM   5020  HN  GLU    52      29.651 -17.566  -1.788  1.00 10.00      B   
ATOM   5021  CA  GLU    52      29.902 -18.039  -3.835  1.00 10.00      B   
ATOM   5022  CB  GLU    52      31.124 -18.838  -3.389  1.00 10.00      B   
ATOM   5023  CG  GLU    52      31.999 -19.322  -4.528  1.00 10.00      B   
ATOM   5024  CD  GLU    52      32.930 -20.430  -4.100  1.00 10.00      B   
ATOM   5025  OE1 GLU    52      33.900 -20.142  -3.367  1.00 10.00      B   
ATOM   5026  OE2 GLU    52      32.693 -21.595  -4.487  1.00 10.00      B   
ATOM   5027  C   GLU    52      28.925 -18.951  -4.567  1.00 10.00      B   
ATOM   5028  O   GLU    52      28.888 -18.979  -5.799  1.00 10.00      B   
ATOM   5029  N   LEU    53      28.137 -19.692  -3.793  1.00 10.00      B   
ATOM   5030  HN  LEU    53      28.234 -19.628  -2.817  1.00 10.00      B   
ATOM   5031  CA  LEU    53      27.144 -20.603  -4.342  1.00 10.00      B   
ATOM   5032  CB  LEU    53      26.481 -21.403  -3.215  1.00 10.00      B   
ATOM   5033  CG  LEU    53      25.383 -22.390  -3.629  1.00 10.00      B   
ATOM   5034  CD1 LEU    53      25.972 -23.572  -4.388  1.00 10.00      B   
ATOM   5035  CD2 LEU    53      24.603 -22.865  -2.413  1.00 10.00      B   
ATOM   5036  C   LEU    53      26.088 -19.830  -5.123  1.00 10.00      B   
ATOM   5037  O   LEU    53      25.700 -20.230  -6.217  1.00 10.00      B   
ATOM   5038  N   ALA    54      25.640 -18.718  -4.553  1.00 10.00      B   
ATOM   5039  HN  ALA    54      25.994 -18.457  -3.675  1.00 10.00      B   
ATOM   5040  CA  ALA    54      24.630 -17.880  -5.188  1.00 10.00      B   
ATOM   5041  CB  ALA    54      24.236 -16.730  -4.273  1.00 10.00      B   
ATOM   5042  C   ALA    54      25.111 -17.359  -6.540  1.00 10.00      B   
ATOM   5043  O   ALA    54      24.386 -17.426  -7.532  1.00 10.00      B   
ATOM   5044  N   ILE    55      26.339 -16.856  -6.580  1.00 10.00      B   
ATOM   5045  HN  ILE    55      26.873 -16.830  -5.755  1.00 10.00      B   
ATOM   5046  CA  ILE    55      26.913 -16.333  -7.819  1.00 10.00      B   
ATOM   5047  CB  ILE    55      28.309 -15.721  -7.582  1.00 10.00      B   
ATOM   5048  CG1 ILE    55      28.280 -14.758  -6.392  1.00 10.00      B   
ATOM   5049  CG2 ILE    55      28.802 -15.003  -8.831  1.00 10.00      B   
ATOM   5050  CD1 ILE    55      29.650 -14.305  -5.939  1.00 10.00      B   
ATOM   5051  C   ILE    55      27.030 -17.444  -8.861  1.00 10.00      B   
ATOM   5052  O   ILE    55      26.813 -17.224 -10.052  1.00 10.00      B   
ATOM   5053  N   ASP    56      27.357 -18.640  -8.388  1.00 10.00      B   
ATOM   5054  HN  ASP    56      27.496 -18.747  -7.422  1.00 10.00      B   
ATOM   5055  CA  ASP    56      27.515 -19.805  -9.254  1.00 10.00      B   
ATOM   5056  CB  ASP    56      28.179 -20.939  -8.467  1.00 10.00      B   
ATOM   5057  CG  ASP    56      28.486 -22.163  -9.300  1.00 10.00      B   
ATOM   5058  OD1 ASP    56      29.366 -22.087 -10.185  1.00 10.00      B   
ATOM   5059  OD2 ASP    56      27.873 -23.219  -9.050  1.00 10.00      B   
ATOM   5060  C   ASP    56      26.168 -20.257  -9.819  1.00 10.00      B   
ATOM   5061  O   ASP    56      26.101 -20.908 -10.858  1.00 10.00      B   
ATOM   5062  N   ARG    57      25.092 -19.905  -9.128  1.00 10.00      B   
ATOM   5063  HN  ARG    57      25.201 -19.390  -8.299  1.00 10.00      B   
ATOM   5064  CA  ARG    57      23.752 -20.269  -9.573  1.00 10.00      B   
ATOM   5065  CB  ARG    57      22.802 -20.423  -8.384  1.00 10.00      B   
ATOM   5066  CG  ARG    57      23.186 -21.525  -7.413  1.00 10.00      B   
ATOM   5067  CD  ARG    57      23.184 -22.886  -8.087  1.00 10.00      B   
ATOM   5068  NE  ARG    57      21.840 -23.445  -8.189  1.00 10.00      B   
ATOM   5069  HE  ARG    57      21.157 -22.900  -8.642  1.00 10.00      B   
ATOM   5070  CZ  ARG    57      21.494 -24.639  -7.707  1.00 10.00      B   
ATOM   5071  NH1 ARG    57      22.389 -25.398  -7.085  1.00 10.00      B   
ATOM   5072 HH11 ARG    57      23.373 -25.071  -6.974  1.00 10.00      B   
ATOM   5073 HH12 ARG    57      22.109 -26.332  -6.704  1.00 10.00      B   
ATOM   5074  NH2 ARG    57      20.252 -25.079  -7.854  1.00 10.00      B   
ATOM   5075 HH21 ARG    57      19.543 -24.496  -8.352  1.00 10.00      B   
ATOM   5076 HH22 ARG    57      19.980 -26.014  -7.477  1.00 10.00      B   
ATOM   5077  C   ARG    57      23.203 -19.227 -10.538  1.00 10.00      B   
ATOM   5078  O   ARG    57      22.529 -19.568 -11.509  1.00 10.00      B   
ATOM   5079  N   ALA    58      23.509 -17.958 -10.268  1.00 10.00      B   
ATOM   5080  HN  ALA    58      24.064 -17.761  -9.482  1.00 10.00      B   
ATOM   5081  CA  ALA    58      23.037 -16.848 -11.098  1.00 10.00      B   
ATOM   5082  CB  ALA    58      23.506 -15.519 -10.526  1.00 10.00      B   
ATOM   5083  C   ALA    58      23.474 -16.985 -12.552  1.00 10.00      B   
ATOM   5084  O   ALA    58      22.746 -16.603 -13.470  1.00 10.00      B   
ATOM   5085  N   THR    59      24.658 -17.543 -12.758  1.00 10.00      B   
ATOM   5086  HN  THR    59      25.190 -17.842 -11.988  1.00 10.00      B   
ATOM   5087  CA  THR    59      25.198 -17.730 -14.096  1.00 10.00      B   
ATOM   5088  CB  THR    59      26.667 -18.181 -14.012  1.00 10.00      B   
ATOM   5089  OG1 THR    59      26.995 -18.443 -12.637  1.00 10.00      B   
ATOM   5090  HG1 THR    59      27.356 -17.646 -12.231  1.00 10.00      B   
ATOM   5091  CG2 THR    59      27.588 -17.097 -14.545  1.00 10.00      B   
ATOM   5092  C   THR    59      24.393 -18.767 -14.882  1.00 10.00      B   
ATOM   5093  O   THR    59      24.383 -18.765 -16.115  1.00 10.00      B   
ATOM   5094  N   LEU    60      23.697 -19.635 -14.162  1.00 10.00      B   
ATOM   5095  HN  LEU    60      23.717 -19.569 -13.183  1.00 10.00      B   
ATOM   5096  CA  LEU    60      22.903 -20.681 -14.785  1.00 10.00      B   
ATOM   5097  CB  LEU    60      23.046 -21.991 -14.007  1.00 10.00      B   
ATOM   5098  CG  LEU    60      24.476 -22.470 -13.733  1.00 10.00      B   
ATOM   5099  CD1 LEU    60      24.461 -23.797 -12.990  1.00 10.00      B   
ATOM   5100  CD2 LEU    60      25.263 -22.593 -15.027  1.00 10.00      B   
ATOM   5101  C   LEU    60      21.431 -20.291 -14.894  1.00 10.00      B   
ATOM   5102  O   LEU    60      20.758 -20.646 -15.861  1.00 10.00      B   
ATOM   5103  N   SER    61      20.935 -19.554 -13.906  1.00 10.00      B   
ATOM   5104  HN  SER    61      21.516 -19.293 -13.158  1.00 10.00      B   
ATOM   5105  CA  SER    61      19.540 -19.137 -13.894  1.00 10.00      B   
ATOM   5106  CB  SER    61      19.117 -18.753 -12.478  1.00 10.00      B   
ATOM   5107  OG  SER    61      20.123 -17.995 -11.824  1.00 10.00      B   
ATOM   5108  HG  SER    61      19.952 -17.053 -11.955  1.00 10.00      B   
ATOM   5109  C   SER    61      19.272 -17.983 -14.853  1.00 10.00      B   
ATOM   5110  O   SER    61      18.122 -17.690 -15.182  1.00 10.00      B   
ATOM   5111  N   GLY    62      20.332 -17.321 -15.288  1.00 10.00      B   
ATOM   5112  HN  GLY    62      21.226 -17.589 -14.986  1.00 10.00      B   
ATOM   5113  CA  GLY    62      20.176 -16.202 -16.197  1.00 10.00      B   
ATOM   5114  C   GLY    62      19.870 -14.926 -15.444  1.00 10.00      B   
ATOM   5115  O   GLY    62      20.598 -13.940 -15.561  1.00 10.00      B   
ATOM   5116  N   GLN    63      18.793 -14.949 -14.673  1.00 10.00      B   
ATOM   5117  HN  GLN    63      18.249 -15.766 -14.637  1.00 10.00      B   
ATOM   5118  CA  GLN    63      18.401 -13.802 -13.872  1.00 10.00      B   
ATOM   5119  CB  GLN    63      16.900 -13.858 -13.550  1.00 10.00      B   
ATOM   5120  CG  GLN    63      16.379 -12.636 -12.799  1.00 10.00      B   
ATOM   5121  CD  GLN    63      15.149 -12.927 -11.959  1.00 10.00      B   
ATOM   5122  OE1 GLN    63      14.020 -12.856 -12.442  1.00 10.00      B   
ATOM   5123  NE2 GLN    63      15.358 -13.238 -10.689  1.00 10.00      B   
ATOM   5124 HE21 GLN    63      16.285 -13.260 -10.361  1.00 10.00      B   
ATOM   5125 HE22 GLN    63      14.578 -13.438 -10.128  1.00 10.00      B   
ATOM   5126  C   GLN    63      19.198 -13.807 -12.575  1.00 10.00      B   
ATOM   5127  O   GLN    63      19.432 -14.872 -11.996  1.00 10.00      B   
ATOM   5128  N   PRO    64      19.656 -12.627 -12.127  1.00 10.00      B   
ATOM   5129  CA  PRO    64      20.421 -12.485 -10.881  1.00 10.00      B   
ATOM   5130  CB  PRO    64      20.522 -10.968 -10.709  1.00 10.00      B   
ATOM   5131  CG  PRO    64      20.444 -10.432 -12.093  1.00 10.00      B   
ATOM   5132  CD  PRO    64      19.498 -11.337 -12.826  1.00 10.00      B   
ATOM   5133  C   PRO    64      19.698 -13.101  -9.682  1.00 10.00      B   
ATOM   5134  O   PRO    64      18.466 -13.169  -9.648  1.00 10.00      B   
ATOM   5135  N   VAL    65      20.474 -13.547  -8.705  1.00 10.00      B   
ATOM   5136  HN  VAL    65      21.445 -13.444  -8.784  1.00 10.00      B   
ATOM   5137  CA  VAL    65      19.922 -14.158  -7.505  1.00 10.00      B   
ATOM   5138  CB  VAL    65      20.718 -15.415  -7.097  1.00 10.00      B   
ATOM   5139  CG1 VAL    65      20.599 -16.490  -8.166  1.00 10.00      B   
ATOM   5140  CG2 VAL    65      22.177 -15.063  -6.848  1.00 10.00      B   
ATOM   5141  C   VAL    65      19.932 -13.157  -6.355  1.00 10.00      B   
ATOM   5142  O   VAL    65      20.641 -12.150  -6.410  1.00 10.00      B   
ATOM   5143  N   GLY    66      19.153 -13.427  -5.316  1.00 10.00      B   
ATOM   5144  HN  GLY    66      18.600 -14.241  -5.316  1.00 10.00      B   
ATOM   5145  CA  GLY    66      19.107 -12.522  -4.191  1.00 10.00      B   
ATOM   5146  C   GLY    66      19.004 -13.224  -2.852  1.00 10.00      B   
ATOM   5147  O   GLY    66      18.578 -14.376  -2.771  1.00 10.00      B   
ATOM   5148  N   ILE    67      19.405 -12.521  -1.801  1.00 10.00      B   
ATOM   5149  HN  ILE    67      19.757 -11.616  -1.945  1.00 10.00      B   
ATOM   5150  CA  ILE    67      19.353 -13.053  -0.448  1.00 10.00      B   
ATOM   5151  CB  ILE    67      20.704 -12.898   0.281  1.00 10.00      B   
ATOM   5152  CG1 ILE    67      21.862 -13.228  -0.666  1.00 10.00      B   
ATOM   5153  CG2 ILE    67      20.747 -13.804   1.505  1.00 10.00      B   
ATOM   5154  CD1 ILE    67      23.223 -12.842  -0.128  1.00 10.00      B   
ATOM   5155  C   ILE    67      18.265 -12.348   0.358  1.00 10.00      B   
ATOM   5156  O   ILE    67      18.126 -11.120   0.305  1.00 10.00      B   
ATOM   5157  N   HIS    68      17.496 -13.127   1.096  1.00 10.00      B   
ATOM   5158  HN  HIS    68      17.664 -14.097   1.102  1.00 10.00      B   
ATOM   5159  CA  HIS    68      16.413 -12.602   1.907  1.00 10.00      B   
ATOM   5160  CB  HIS    68      15.182 -13.492   1.732  1.00 10.00      B   
ATOM   5161  CG  HIS    68      13.944 -13.021   2.431  1.00 10.00      B   
ATOM   5162  ND1 HIS    68      13.784 -13.059   3.803  1.00 10.00      B   
ATOM   5163  HD1 HIS    68      14.460 -13.347   4.456  1.00 10.00      B   
ATOM   5164  CD2 HIS    68      12.780 -12.546   1.933  1.00 10.00      B   
ATOM   5165  CE1 HIS    68      12.576 -12.635   4.111  1.00 10.00      B   
ATOM   5166  NE2 HIS    68      11.948 -12.319   2.995  1.00 10.00      B   
ATOM   5167  HE2 HIS    68      11.020 -12.004   2.935  1.00 10.00      B
[truncated: 73,386 more chars]
