# Supplementary material for: Large-scale discovery of protein interactions at residue resolution using co-evolution calculated from genomic sequences
Source: Nat Commun. 2021 Mar 2;12:1396. doi: 10.1038/s41467-021-21636-z (PMC7925567; doi:10.1038/s41467-021-21636-z)
Supplement: Supplementary file 13 — Supplementary Data 11 [file 41467_2021_21636_MOESM13_ESM.zip › supplementary_prediction/membrane153326_LNT_GSPH/models/haddock_top_2_haddock_32w.pdb]

REMARK FILENAME="haddock_32w.pdb0"
REMARK ===============================================================
REMARK HADDOCK run for haddock
REMARK initial structure: haddock_32.pdb
REMARK final NOE weights: unambig 50 amb: 50
REMARK ===============================================================
REMARK            total,bonds,angles,improper,dihe,vdw,elec,air,cdih,coup,rdcs,vean,dani,xpcs,rg
REMARK energies: 240.038, 0, 0, 0, 0, -73.9026, -79.5886, 393.53, 0, 0, 0, 0, 0, 0, 0
REMARK ===============================================================
REMARK            bonds,angles,impropers,dihe,air,cdih,coup,rdcs,vean,dani,xpcs
REMARK rms-dev.: 0,0,0,0,28.6722,0,0, 0, 0, 0, 0
REMARK ===============================================================
REMARK               air,cdih,coup,rdcs,vean,dani,xpcs
REMARK               >0.3,>5,>1,>0,>5,>0.2,>0.2
REMARK violations.: 2, 0, 0, 0, 0, 0, 0
REMARK ===============================================================
REMARK                        CVpartition#,violations,rms
REMARK AIRs cross-validation: 1, 0, NaN
REMARK ===============================================================
REMARK NCS energy: 0
REMARK ===============================================================
REMARK Symmetry energy: 0
REMARK ===============================================================
REMARK Desolvation energy: -27.7248
REMARK Internal energy free molecules: 142984
REMARK Internal energy complex: -23691.1
REMARK Binding energy: -166856
REMARK ===============================================================
REMARK buried surface area: 2292.96
REMARK ===============================================================
REMARK water - chain1: 0 0 0
REMARK water - chain2: 0 0 0
REMARK water - chain3: 0 0 0
REMARK water - chain4: 0 0 0
REMARK water - chain5: 0 0 0
REMARK water - chain6: 0 0 0
REMARK ===============================================================
REMARK water - water: 0 0 0
REMARK ===============================================================
REMARK DATE:05-Aug-2020  12:10:21       created by user: he47
REMARK VERSION:1.3
ATOM      1  CB  LEU     6      35.310   5.722 -11.170  1.00 10.00      A   
ATOM      2  CG  LEU     6      36.032   7.072 -11.152  1.00 10.00      A   
ATOM      3  CD1 LEU     6      35.089   8.189 -11.572  1.00 10.00      A   
ATOM      4  CD2 LEU     6      36.619   7.353  -9.777  1.00 10.00      A   
ATOM      5  C   LEU     6      35.265   3.267 -10.662  1.00 10.00      A   
ATOM      6  O   LEU     6      35.004   2.569 -11.643  1.00 10.00      A   
ATOM      7  N   LEU     6      37.207   4.263 -11.802  1.00 10.00      A   
ATOM      8  HT1 LEU     6      36.779   4.101 -12.735  1.00 10.00      A   
ATOM      9  HT2 LEU     6      37.764   3.424 -11.540  1.00 10.00      A   
ATOM     10  HT3 LEU     6      37.844   5.083 -11.857  1.00 10.00      A   
ATOM     11  CA  LEU     6      36.151   4.499 -10.795  1.00 10.00      A   
ATOM     12  N   ILE     7      34.810   2.998  -9.444  1.00 10.00      A   
ATOM     13  HN  ILE     7      35.050   3.593  -8.701  1.00 10.00      A   
ATOM     14  CA  ILE     7      33.963   1.841  -9.183  1.00 10.00      A   
ATOM     15  CB  ILE     7      34.037   1.400  -7.704  1.00 10.00      A   
ATOM     16  CG1 ILE     7      33.763   2.587  -6.772  1.00 10.00      A   
ATOM     17  CG2 ILE     7      35.394   0.778  -7.405  1.00 10.00      A   
ATOM     18  CD1 ILE     7      33.694   2.223  -5.304  1.00 10.00      A   
ATOM     19  C   ILE     7      32.511   2.114  -9.569  1.00 10.00      A   
ATOM     20  O   ILE     7      31.721   1.186  -9.753  1.00 10.00      A   
ATOM     21  N   GLU     8      32.171   3.389  -9.705  1.00 10.00      A   
ATOM     22  HN  GLU     8      32.848   4.083  -9.556  1.00 10.00      A   
ATOM     23  CA  GLU     8      30.819   3.786 -10.064  1.00 10.00      A   
ATOM     24  CB  GLU     8      30.577   5.248  -9.685  1.00 10.00      A   
ATOM     25  CG  GLU     8      29.113   5.622  -9.535  1.00 10.00      A   
ATOM     26  CD  GLU     8      28.720   6.768 -10.438  1.00 10.00      A   
ATOM     27  OE1 GLU     8      28.802   7.938 -10.001  1.00 10.00      A   
ATOM     28  OE2 GLU     8      28.315   6.509 -11.586  1.00 10.00      A   
ATOM     29  C   GLU     8      30.547   3.568 -11.553  1.00 10.00      A   
ATOM     30  O   GLU     8      31.326   3.990 -12.412  1.00 10.00      A   
ATOM     31  N   ARG     9      29.442   2.894 -11.843  1.00 10.00      A   
ATOM     32  HN  ARG     9      28.876   2.573 -11.110  1.00 10.00      A   
ATOM     33  CA  ARG     9      29.038   2.615 -13.214  1.00 10.00      A   
ATOM     34  CB  ARG     9      29.779   1.390 -13.761  1.00 10.00      A   
ATOM     35  CG  ARG     9      30.204   1.520 -15.218  1.00 10.00      A   
ATOM     36  CD  ARG     9      30.730   0.205 -15.768  1.00 10.00      A   
ATOM     37  NE  ARG     9      31.764  -0.378 -14.915  1.00 10.00      A   
ATOM     38  HE  ARG     9      31.969   0.090 -14.074  1.00 10.00      A   
ATOM     39  CZ  ARG     9      32.448  -1.481 -15.218  1.00 10.00      A   
ATOM     40  NH1 ARG     9      32.210  -2.123 -16.355  1.00 10.00      A   
ATOM     41 HH11 ARG     9      31.492  -1.770 -17.019  1.00 10.00      A   
ATOM     42 HH12 ARG     9      32.749  -2.987 -16.591  1.00 10.00      A   
ATOM     43  NH2 ARG     9      33.357  -1.953 -14.373  1.00 10.00      A   
ATOM     44 HH21 ARG     9      33.893  -2.823 -14.608  1.00 10.00      A   
ATOM     45 HH22 ARG     9      33.539  -1.464 -13.467  1.00 10.00      A   
ATOM     46  C   ARG     9      27.536   2.371 -13.261  1.00 10.00      A   
ATOM     47  O   ARG     9      26.929   2.046 -12.238  1.00 10.00      A   
ATOM     48  N   GLN    10      26.945   2.530 -14.441  1.00 10.00      A   
ATOM     49  HN  GLN    10      27.490   2.805 -15.212  1.00 10.00      A   
ATOM     50  CA  GLN    10      25.510   2.333 -14.627  1.00 10.00      A   
ATOM     51  CB  GLN    10      25.137   2.508 -16.102  1.00 10.00      A   
ATOM     52  CG  GLN    10      23.661   2.307 -16.413  1.00 10.00      A   
ATOM     53  CD  GLN    10      23.355   2.487 -17.886  1.00 10.00      A   
ATOM     54  OE1 GLN    10      24.032   3.240 -18.583  1.00 10.00      A   
ATOM     55  NE2 GLN    10      22.336   1.797 -18.373  1.00 10.00      A   
ATOM     56 HE21 GLN    10      21.837   1.211 -17.765  1.00 10.00      A   
ATOM     57 HE22 GLN    10      22.120   1.903 -19.326  1.00 10.00      A   
ATOM     58  C   GLN    10      25.069   0.964 -14.120  1.00 10.00      A   
ATOM     59  O   GLN    10      24.051   0.851 -13.443  1.00 10.00      A   
ATOM     60  N   ARG    11      25.859  -0.061 -14.435  1.00 10.00      A   
ATOM     61  HN  ARG    11      26.655   0.110 -14.982  1.00 10.00      A   
ATOM     62  CA  ARG    11      25.572  -1.435 -14.014  1.00 10.00      A   
ATOM     63  CB  ARG    11      26.728  -2.357 -14.418  1.00 10.00      A   
ATOM     64  CG  ARG    11      26.968  -2.448 -15.917  1.00 10.00      A   
ATOM     65  CD  ARG    11      26.232  -3.627 -16.531  1.00 10.00      A   
ATOM     66  NE  ARG    11      26.811  -4.905 -16.124  1.00 10.00      A   
ATOM     67  HE  ARG    11      27.593  -4.879 -15.525  1.00 10.00      A   
ATOM     68  CZ  ARG    11      26.347  -6.088 -16.520  1.00 10.00      A   
ATOM     69  NH1 ARG    11      25.299  -6.159 -17.335  1.00 10.00      A   
ATOM     70 HH11 ARG    11      24.832  -5.285 -17.669  1.00 10.00      A   
ATOM     71 HH12 ARG    11      24.937  -7.084 -17.645  1.00 10.00      A   
ATOM     72  NH2 ARG    11      26.937  -7.204 -16.105  1.00 10.00      A   
ATOM     73 HH21 ARG    11      26.580  -8.132 -16.411  1.00 10.00      A   
ATOM     74 HH22 ARG    11      27.771  -7.160 -15.464  1.00 10.00      A   
ATOM     75  C   ARG    11      25.358  -1.520 -12.504  1.00 10.00      A   
ATOM     76  O   ARG    11      24.407  -2.141 -12.033  1.00 10.00      A   
ATOM     77  N   ILE    12      26.235  -0.869 -11.754  1.00 10.00      A   
ATOM     78  HN  ILE    12      26.950  -0.365 -12.190  1.00 10.00      A   
ATOM     79  CA  ILE    12      26.158  -0.877 -10.300  1.00 10.00      A   
ATOM     80  CB  ILE    12      27.476  -0.373  -9.676  1.00 10.00      A   
ATOM     81  CG1 ILE    12      28.655  -1.239 -10.134  1.00 10.00      A   
ATOM     82  CG2 ILE    12      27.385  -0.343  -8.158  1.00 10.00      A   
ATOM     83  CD1 ILE    12      28.553  -2.694  -9.723  1.00 10.00      A   
ATOM     84  C   ILE    12      24.993  -0.024  -9.799  1.00 10.00      A   
ATOM     85  O   ILE    12      24.277  -0.412  -8.871  1.00 10.00      A   
ATOM     86  N   ARG    13      24.796   1.130 -10.428  1.00 10.00      A   
ATOM     87  HN  ARG    13      25.385   1.374 -11.175  1.00 10.00      A   
ATOM     88  CA  ARG    13      23.724   2.041 -10.036  1.00 10.00      A   
ATOM     89  CB  ARG    13      23.831   3.380 -10.776  1.00 10.00      A   
ATOM     90  CG  ARG    13      25.136   4.125 -10.528  1.00 10.00      A   
ATOM     91  CD  ARG    13      24.899   5.593 -10.203  1.00 10.00      A   
ATOM     92  NE  ARG    13      24.388   5.783  -8.844  1.00 10.00      A   
ATOM     93  HE  ARG    13      23.612   5.244  -8.579  1.00 10.00      A   
ATOM     94  CZ  ARG    13      24.910   6.636  -7.957  1.00 10.00      A   
ATOM     95  NH1 ARG    13      25.962   7.384  -8.279  1.00 10.00      A   
ATOM     96 HH11 ARG    13      26.364   8.051  -7.580  1.00 10.00      A   
ATOM     97 HH12 ARG    13      26.388   7.314  -9.228  1.00 10.00      A   
ATOM     98  NH2 ARG    13      24.378   6.741  -6.743  1.00 10.00      A   
ATOM     99 HH21 ARG    13      23.551   6.162  -6.471  1.00 10.00      A   
ATOM    100 HH22 ARG    13      24.786   7.407  -6.050  1.00 10.00      A   
ATOM    101  C   ARG    13      22.346   1.417 -10.238  1.00 10.00      A   
ATOM    102  O   ARG    13      21.441   1.627  -9.431  1.00 10.00      A   
ATOM    103  N   LEU    14      22.197   0.638 -11.308  1.00 10.00      A   
ATOM    104  HN  LEU    14      22.960   0.506 -11.916  1.00 10.00      A   
ATOM    105  CA  LEU    14      20.927  -0.019 -11.610  1.00 10.00      A   
ATOM    106  CB  LEU    14      20.977  -0.710 -12.978  1.00 10.00      A   
ATOM    107  CG  LEU    14      21.147   0.203 -14.198  1.00 10.00      A   
ATOM    108  CD1 LEU    14      21.112  -0.605 -15.485  1.00 10.00      A   
ATOM    109  CD2 LEU    14      20.085   1.291 -14.216  1.00 10.00      A   
ATOM    110  C   LEU    14      20.560  -1.027 -10.525  1.00 10.00      A   
ATOM    111  O   LEU    14      19.403  -1.111 -10.105  1.00 10.00      A   
ATOM    112  N   LEU    15      21.555  -1.778 -10.068  1.00 10.00      A   
ATOM    113  HN  LEU    15      22.453  -1.657 -10.441  1.00 10.00      A   
ATOM    114  CA  LEU    15      21.347  -2.776  -9.029  1.00 10.00      A   
ATOM    115  CB  LEU    15      22.633  -3.566  -8.772  1.00 10.00      A   
ATOM    116  CG  LEU    15      23.209  -4.346  -9.955  1.00 10.00      A   
ATOM    117  CD1 LEU    15      24.540  -4.974  -9.574  1.00 10.00      A   
ATOM    118  CD2 LEU    15      22.228  -5.406 -10.430  1.00 10.00      A   
ATOM    119  C   LEU    15      20.890  -2.110  -7.740  1.00 10.00      A   
ATOM    120  O   LEU    15      20.009  -2.614  -7.046  1.00 10.00      A   
ATOM    121  N   LEU    16      21.492  -0.967  -7.433  1.00 10.00      A   
ATOM    122  HN  LEU    16      22.190  -0.619  -8.030  1.00 10.00      A   
ATOM    123  CA  LEU    16      21.149  -0.221  -6.234  1.00 10.00      A   
ATOM    124  CB  LEU    16      22.077   0.980  -6.067  1.00 10.00      A   
ATOM    125  CG  LEU    16      23.525   0.662  -5.698  1.00 10.00      A   
ATOM    126  CD1 LEU    16      24.369   1.925  -5.727  1.00 10.00      A   
ATOM    127  CD2 LEU    16      23.594   0.001  -4.331  1.00 10.00      A   
ATOM    128  C   LEU    16      19.697   0.232  -6.273  1.00 10.00      A   
ATOM    129  O   LEU    16      19.004   0.193  -5.260  1.00 10.00      A   
ATOM    130  N   ALA    17      19.239   0.643  -7.451  1.00 10.00      A   
ATOM    131  HN  ALA    17      19.844   0.643  -8.225  1.00 10.00      A   
ATOM    132  CA  ALA    17      17.862   1.095  -7.625  1.00 10.00      A   
ATOM    133  CB  ALA    17      17.638   1.577  -9.049  1.00 10.00      A   
ATOM    134  C   ALA    17      16.877  -0.017  -7.277  1.00 10.00      A   
ATOM    135  O   ALA    17      15.879   0.212  -6.593  1.00 10.00      A   
ATOM    136  N   LEU    18      17.176  -1.225  -7.741  1.00 10.00      A   
ATOM    137  HN  LEU    18      17.991  -1.341  -8.276  1.00 10.00      A   
ATOM    138  CA  LEU    18      16.328  -2.382  -7.480  1.00 10.00      A   
ATOM    139  CB  LEU    18      16.835  -3.594  -8.265  1.00 10.00      A   
ATOM    140  CG  LEU    18      16.664  -3.534  -9.786  1.00 10.00      A   
ATOM    141  CD1 LEU    18      17.828  -4.221 -10.483  1.00 10.00      A   
ATOM    142  CD2 LEU    18      15.345  -4.170 -10.201  1.00 10.00      A   
ATOM    143  C   LEU    18      16.296  -2.705  -5.989  1.00 10.00      A   
ATOM    144  O   LEU    18      15.247  -3.040  -5.436  1.00 10.00      A   
ATOM    145  N   LEU    19      17.451  -2.584  -5.347  1.00 10.00      A   
ATOM    146  HN  LEU    19      18.245  -2.296  -5.847  1.00 10.00      A   
ATOM    147  CA  LEU    19      17.576  -2.864  -3.925  1.00 10.00      A   
ATOM    148  CB  LEU    19      19.050  -2.955  -3.528  1.00 10.00      A   
ATOM    149  CG  LEU    19      19.839  -4.116  -4.131  1.00 10.00      A   
ATOM    150  CD1 LEU    19      21.305  -4.015  -3.742  1.00 10.00      A   
ATOM    151  CD2 LEU    19      19.256  -5.447  -3.682  1.00 10.00      A   
ATOM    152  C   LEU    19      16.866  -1.815  -3.076  1.00 10.00      A   
ATOM    153  O   LEU    19      16.159  -2.151  -2.127  1.00 10.00      A   
ATOM    154  N   PHE    20      17.048  -0.545  -3.429  1.00 10.00      A   
ATOM    155  HN  PHE    20      17.622  -0.339  -4.202  1.00 10.00      A   
ATOM    156  CA  PHE    20      16.427   0.552  -2.693  1.00 10.00      A   
ATOM    157  CB  PHE    20      16.903   1.907  -3.225  1.00 10.00      A   
ATOM    158  CG  PHE    20      18.181   2.400  -2.605  1.00 10.00      A   
ATOM    159  CD1 PHE    20      19.320   2.569  -3.374  1.00 10.00      A   
ATOM    160  CD2 PHE    20      18.243   2.697  -1.253  1.00 10.00      A   
ATOM    161  CE1 PHE    20      20.496   3.025  -2.811  1.00 10.00      A   
ATOM    162  CE2 PHE    20      19.417   3.154  -0.682  1.00 10.00      A   
ATOM    163  CZ  PHE    20      20.544   3.319  -1.463  1.00 10.00      A   
ATOM    164  C   PHE    20      14.905   0.475  -2.746  1.00 10.00      A   
ATOM    165  O   PHE    20      14.221   0.912  -1.822  1.00 10.00      A   
ATOM    166  N   GLY    21      14.380  -0.085  -3.830  1.00 10.00      A   
ATOM    167  HN  GLY    21      14.974  -0.417  -4.536  1.00 10.00      A   
ATOM    168  CA  GLY    21      12.945  -0.208  -3.981  1.00 10.00      A   
ATOM    169  C   GLY    21      12.345  -1.220  -3.024  1.00 10.00      A   
ATOM    170  O   GLY    21      11.176  -1.119  -2.659  1.00 10.00      A   
ATOM    171  N   ALA    22      13.155  -2.180  -2.593  1.00 10.00      A   
ATOM    172  HN  ALA    22      14.089  -2.188  -2.894  1.00 10.00      A   
ATOM    173  CA  ALA    22      12.692  -3.220  -1.681  1.00 10.00      A   
ATOM    174  CB  ALA    22      13.672  -4.385  -1.658  1.00 10.00      A   
ATOM    175  C   ALA    22      12.467  -2.681  -0.270  1.00 10.00      A   
ATOM    176  O   ALA    22      11.785  -3.308   0.544  1.00 10.00      A   
ATOM    177  N   CYS    23      13.043  -1.522   0.017  1.00 10.00      A   
ATOM    178  HN  CYS    23      13.583  -1.073  -0.668  1.00 10.00      A   
ATOM    179  CA  CYS    23      12.902  -0.905   1.329  1.00 10.00      A   
ATOM    180  CB  CYS    23      14.013   0.122   1.555  1.00 10.00      A   
ATOM    181  SG  CYS    23      15.662  -0.468   1.107  1.00 10.00      A   
ATOM    182  HG  CYS    23      16.139  -1.153   2.137  1.00 10.00      A   
ATOM    183  C   CYS    23      11.531  -0.247   1.485  1.00 10.00      A   
ATOM    184  O   CYS    23      10.975  -0.201   2.581  1.00 10.00      A   
ATOM    185  N   GLY    24      10.979   0.232   0.376  1.00 10.00      A   
ATOM    186  HN  GLY    24      11.457   0.142  -0.474  1.00 10.00      A   
ATOM    187  CA  GLY    24       9.684   0.889   0.406  1.00 10.00      A   
ATOM    188  C   GLY    24       8.563  -0.049   0.799  1.00 10.00      A   
ATOM    189  O   GLY    24       7.591   0.360   1.433  1.00 10.00      A   
ATOM    190  N   THR    25       8.711  -1.313   0.439  1.00 10.00      A   
ATOM    191  HN  THR    25       9.512  -1.575  -0.063  1.00 10.00      A   
ATOM    192  CA  THR    25       7.714  -2.326   0.746  1.00 10.00      A   
ATOM    193  CB  THR    25       8.083  -3.645   0.047  1.00 10.00      A   
ATOM    194  OG1 THR    25       8.644  -3.340  -1.240  1.00 10.00      A   
ATOM    195  HG1 THR    25       8.799  -4.159  -1.733  1.00 10.00      A   
ATOM    196  CG2 THR    25       6.853  -4.520  -0.132  1.00 10.00      A   
ATOM    197  C   THR    25       7.601  -2.563   2.255  1.00 10.00      A   
ATOM    198  O   THR    25       6.599  -3.091   2.740  1.00 10.00      A   
ATOM    199  N   LEU    26       8.622  -2.147   2.991  1.00 10.00      A   
ATOM    200  HN  LEU    26       9.383  -1.705   2.550  1.00 10.00      A   
ATOM    201  CA  LEU    26       8.648  -2.324   4.435  1.00 10.00      A   
ATOM    202  CB  LEU    26      10.091  -2.494   4.909  1.00 10.00      A   
ATOM    203  CG  LEU    26      10.874  -3.643   4.265  1.00 10.00      A   
ATOM    204  CD1 LEU    26      12.371  -3.407   4.388  1.00 10.00      A   
ATOM    205  CD2 LEU    26      10.486  -4.971   4.897  1.00 10.00      A   
ATOM    206  C   LEU    26       7.988  -1.153   5.160  1.00 10.00      A   
ATOM    207  O   LEU    26       7.793  -1.196   6.375  1.00 10.00      A   
ATOM    208  N   ALA    27       7.617  -0.121   4.410  1.00 10.00      A   
ATOM    209  HN  ALA    27       7.768  -0.153   3.439  1.00 10.00      A   
ATOM    210  CA  ALA    27       6.994   1.066   4.992  1.00 10.00      A   
ATOM    211  CB  ALA    27       7.296   2.293   4.145  1.00 10.00      A   
ATOM    212  C   ALA    27       5.487   0.893   5.167  1.00 10.00      A   
ATOM    213  O   ALA    27       4.802   1.786   5.666  1.00 10.00      A   
ATOM    214  N   PHE    28       4.973  -0.254   4.758  1.00 10.00      A   
ATOM    215  HN  PHE    28       5.564  -0.935   4.379  1.00 10.00      A   
ATOM    216  CA  PHE    28       3.550  -0.521   4.870  1.00 10.00      A   
ATOM    217  CB  PHE    28       3.051  -1.335   3.676  1.00 10.00      A   
ATOM    218  CG  PHE    28       3.156  -0.590   2.375  1.00 10.00      A   
ATOM    219  CD1 PHE    28       4.265  -0.745   1.560  1.00 10.00      A   
ATOM    220  CD2 PHE    28       2.151   0.274   1.972  1.00 10.00      A   
ATOM    221  CE1 PHE    28       4.371  -0.053   0.371  1.00 10.00      A   
ATOM    222  CE2 PHE    28       2.249   0.970   0.782  1.00 10.00      A   
ATOM    223  CZ  PHE    28       3.362   0.805  -0.019  1.00 10.00      A   
ATOM    224  C   PHE    28       3.210  -1.197   6.195  1.00 10.00      A   
ATOM    225  O   PHE    28       4.089  -1.756   6.854  1.00 10.00      A   
ATOM    226  N   SER    29       1.928  -1.151   6.555  1.00 10.00      A   
ATOM    227  HN  SER    29       1.291  -0.702   5.954  1.00 10.00      A   
ATOM    228  CA  SER    29       1.412  -1.726   7.806  1.00 10.00      A   
ATOM    229  CB  SER    29      -0.116  -1.763   7.801  1.00 10.00      A   
ATOM    230  OG  SER    29      -0.650  -0.465   7.622  1.00 10.00      A   
ATOM    231  HG  SER    29      -0.015   0.189   7.945  1.00 10.00      A   
ATOM    232  C   SER    29       1.997  -3.092   8.214  1.00 10.00      A   
ATOM    233  O   SER    29       2.343  -3.272   9.382  1.00 10.00      A   
ATOM    234  N   PRO    30       2.104  -4.083   7.291  1.00 10.00      A   
ATOM    235  CA  PRO    30       2.652  -5.412   7.614  1.00 10.00      A   
ATOM    236  CB  PRO    30       2.830  -6.088   6.246  1.00 10.00      A   
ATOM    237  CG  PRO    30       2.594  -5.015   5.234  1.00 10.00      A   
ATOM    238  CD  PRO    30       1.679  -4.025   5.885  1.00 10.00      A   
ATOM    239  C   PRO    30       3.990  -5.361   8.359  1.00 10.00      A   
ATOM    240  O   PRO    30       4.318  -6.271   9.120  1.00 10.00      A   
ATOM    241  N   TYR    31       4.756  -4.298   8.142  1.00 10.00      A   
ATOM    242  HN  TYR    31       4.439  -3.594   7.533  1.00 10.00      A   
ATOM    243  CA  TYR    31       6.047  -4.146   8.800  1.00 10.00      A   
ATOM    244  CB  TYR    31       7.171  -4.095   7.764  1.00 10.00      A   
ATOM    245  CG  TYR    31       7.053  -5.162   6.699  1.00 10.00      A   
ATOM    246  CD1 TYR    31       6.496  -4.873   5.459  1.00 10.00      A   
ATOM    247  CD2 TYR    31       7.485  -6.461   6.934  1.00 10.00      A   
ATOM    248  CE1 TYR    31       6.375  -5.844   4.486  1.00 10.00      A   
ATOM    249  CE2 TYR    31       7.370  -7.438   5.965  1.00 10.00      A   
ATOM    250  CZ  TYR    31       6.813  -7.123   4.744  1.00 10.00      A   
ATOM    251  OH  TYR    31       6.692  -8.092   3.776  1.00 10.00      A   
ATOM    252  HH  TYR    31       6.266  -8.872   4.157  1.00 10.00      A   
ATOM    253  C   TYR    31       6.054  -2.894   9.673  1.00 10.00      A   
ATOM    254  O   TYR    31       6.602  -2.897  10.775  1.00 10.00      A   
ATOM    255  N   ASP    32       5.425  -1.836   9.162  1.00 10.00      A   
ATOM    256  HN  ASP    32       5.016  -1.919   8.271  1.00 10.00      A   
ATOM    257  CA  ASP    32       5.312  -0.552   9.860  1.00 10.00      A   
ATOM    258  CB  ASP    32       4.619  -0.697  11.221  1.00 10.00      A   
ATOM    259  CG  ASP    32       3.760   0.503  11.569  1.00 10.00      A   
ATOM    260  OD1 ASP    32       2.630   0.603  11.041  1.00 10.00      A   
ATOM    261  OD2 ASP    32       4.198   1.345  12.380  1.00 10.00      A   
ATOM    262  C   ASP    32       6.655   0.165   9.996  1.00 10.00      A   
ATOM    263  O   ASP    32       6.876   0.926  10.941  1.00 10.00      A   
ATOM    264  N   VAL    33       7.551  -0.068   9.046  1.00 10.00      A   
ATOM    265  HN  VAL    33       7.331  -0.681   8.311  1.00 10.00      A   
ATOM    266  CA  VAL    33       8.857   0.572   9.067  1.00 10.00      A   
ATOM    267  CB  VAL    33       9.987  -0.367   8.592  1.00 10.00      A   
ATOM    268  CG1 VAL    33      11.347   0.204   8.966  1.00 10.00      A   
ATOM    269  CG2 VAL    33       9.812  -1.761   9.177  1.00 10.00      A   
ATOM    270  C   VAL    33       8.833   1.833   8.206  1.00 10.00      A   
ATOM    271  O   VAL    33       9.318   1.845   7.074  1.00 10.00      A   
ATOM    272  N   TRP    34       8.250   2.891   8.749  1.00 10.00      A   
ATOM    273  HN  TRP    34       7.865   2.813   9.650  1.00 10.00      A   
ATOM    274  CA  TRP    34       8.148   4.163   8.037  1.00 10.00      A   
ATOM    275  CB  TRP    34       7.219   5.168   8.734  1.00 10.00      A   
ATOM    276  CG  TRP    34       7.568   5.482  10.156  1.00 10.00      A   
ATOM    277  CD1 TRP    34       7.241   4.751  11.260  1.00 10.00      A   
ATOM    278  CD2 TRP    34       8.300   6.619  10.630  1.00 10.00      A   
ATOM    279  NE1 TRP    34       7.730   5.356  12.389  1.00 10.00      A   
ATOM    280  HE1 TRP    34       7.627   5.018  13.306  1.00 10.00      A   
ATOM    281  CE2 TRP    34       8.382   6.506  12.031  1.00 10.00      A   
ATOM    282  CE3 TRP    34       8.895   7.718  10.004  1.00 10.00      A   
ATOM    283  CZ2 TRP    34       9.036   7.452  12.818  1.00 10.00      A   
ATOM    284  CZ3 TRP    34       9.544   8.656  10.786  1.00 10.00      A   
ATOM    285  CH2 TRP    34       9.608   8.518  12.178  1.00 10.00      A   
ATOM    286  C   TRP    34       9.488   4.793   7.604  1.00 10.00      A   
ATOM    287  O   TRP    34       9.563   5.348   6.509  1.00 10.00      A   
ATOM    288  N   PRO    35      10.573   4.729   8.423  1.00 10.00      A   
ATOM    289  CA  PRO    35      11.874   5.317   8.048  1.00 10.00      A   
ATOM    290  CB  PRO    35      12.762   5.066   9.275  1.00 10.00      A   
ATOM    291  CG  PRO    35      11.808   4.821  10.391  1.00 10.00      A   
ATOM    292  CD  PRO    35      10.634   4.127   9.770  1.00 10.00      A   
ATOM    293  C   PRO    35      12.492   4.658   6.811  1.00 10.00      A   
ATOM    294  O   PRO    35      13.404   5.209   6.196  1.00 10.00      A   
ATOM    295  N   ALA    36      11.987   3.484   6.446  1.00 10.00      A   
ATOM    296  HN  ALA    36      11.245   3.102   6.963  1.00 10.00      A   
ATOM    297  CA  ALA    36      12.496   2.758   5.288  1.00 10.00      A   
ATOM    298  CB  ALA    36      12.024   1.314   5.309  1.00 10.00      A   
ATOM    299  C   ALA    36      12.085   3.436   3.987  1.00 10.00      A   
ATOM    300  O   ALA    36      12.794   3.352   2.984  1.00 10.00      A   
ATOM    301  N   ALA    37      10.944   4.119   4.015  1.00 10.00      A   
ATOM    302  HN  ALA    37      10.430   4.156   4.850  1.00 10.00      A   
ATOM    303  CA  ALA    37      10.437   4.818   2.840  1.00 10.00      A   
ATOM    304  CB  ALA    37       9.048   5.373   3.113  1.00 10.00      A   
ATOM    305  C   ALA    37      11.388   5.939   2.437  1.00 10.00      A   
ATOM    306  O   ALA    37      11.617   6.182   1.250  1.00 10.00      A   
ATOM    307  N   ILE    38      11.956   6.600   3.442  1.00 10.00      A   
ATOM    308  HN  ILE    38      11.733   6.345   4.361  1.00 10.00      A   
ATOM    309  CA  ILE    38      12.891   7.693   3.219  1.00 10.00      A   
ATOM    310  CB  ILE    38      13.320   8.348   4.550  1.00 10.00      A   
ATOM    311  CG1 ILE    38      12.100   8.590   5.446  1.00 10.00      A   
ATOM    312  CG2 ILE    38      14.056   9.656   4.290  1.00 10.00      A   
ATOM    313  CD1 ILE    38      12.449   9.022   6.855  1.00 10.00      A   
ATOM    314  C   ILE    38      14.131   7.177   2.499  1.00 10.00      A   
ATOM    315  O   ILE    38      14.680   7.849   1.625  1.00 10.00      A   
ATOM    316  N   ILE    39      14.546   5.966   2.859  1.00 10.00      A   
ATOM    317  HN  ILE    39      14.039   5.471   3.536  1.00 10.00      A   
ATOM    318  CA  ILE    39      15.719   5.342   2.261  1.00 10.00      A   
ATOM    319  CB  ILE    39      16.046   3.989   2.934  1.00 10.00      A   
ATOM    320  CG1 ILE    39      16.189   4.166   4.449  1.00 10.00      A   
ATOM    321  CG2 ILE    39      17.314   3.384   2.348  1.00 10.00      A   
ATOM    322  CD1 ILE    39      16.325   2.867   5.212  1.00 10.00      A   
ATOM    323  C   ILE    39      15.506   5.131   0.765  1.00 10.00      A   
ATOM    324  O   ILE    39      16.372   5.462  -0.048  1.00 10.00      A   
ATOM    325  N   SER    40      14.344   4.594   0.409  1.00 10.00      A   
ATOM    326  HN  SER    40      13.695   4.349   1.108  1.00 10.00      A   
ATOM    327  CA  SER    40      14.010   4.346  -0.986  1.00 10.00      A   
ATOM    328  CB  SER    40      12.644   3.673  -1.087  1.00 10.00      A   
ATOM    329  OG  SER    40      12.629   2.478  -0.336  1.00 10.00      A   
ATOM    330  HG  SER    40      13.299   1.874  -0.688  1.00 10.00      A   
ATOM    331  C   SER    40      14.028   5.634  -1.803  1.00 10.00      A   
ATOM    332  O   SER    40      14.604   5.680  -2.894  1.00 10.00      A   
ATOM    333  N   LEU    41      13.406   6.679  -1.267  1.00 10.00      A   
ATOM    334  HN  LEU    41      12.970   6.578  -0.392  1.00 10.00      A   
ATOM    335  CA  LEU    41      13.350   7.969  -1.944  1.00 10.00      A   
ATOM    336  CB  LEU    41      12.416   8.931  -1.206  1.00 10.00      A   
ATOM    337  CG  LEU    41      10.916   8.658  -1.345  1.00 10.00      A   
ATOM    338  CD1 LEU    41      10.114   9.609  -0.469  1.00 10.00      A   
ATOM    339  CD2 LEU    41      10.482   8.775  -2.798  1.00 10.00      A   
ATOM    340  C   LEU    41      14.743   8.574  -2.082  1.00 10.00      A   
ATOM    341  O   LEU    41      15.125   9.040  -3.158  1.00 10.00      A   
ATOM    342  N   MET    42      15.508   8.549  -0.993  1.00 10.00      A   
ATOM    343  HN  MET    42      15.149   8.159  -0.163  1.00 10.00      A   
ATOM    344  CA  MET    42      16.867   9.087  -0.996  1.00 10.00      A   
ATOM    345  CB  MET    42      17.512   8.950   0.385  1.00 10.00      A   
ATOM    346  CG  MET    42      17.055   9.982   1.402  1.00 10.00      A   
ATOM    347  SD  MET    42      17.793   9.723   3.028  1.00 10.00      A   
ATOM    348  CE  MET    42      19.531   9.956   2.655  1.00 10.00      A   
ATOM    349  C   MET    42      17.724   8.365  -2.026  1.00 10.00      A   
ATOM    350  O   MET    42      18.510   8.985  -2.738  1.00 10.00      A   
ATOM    351  N   GLY    43      17.553   7.051  -2.102  1.00 10.00      A   
ATOM    352  HN  GLY    43      16.905   6.616  -1.504  1.00 10.00      A   
ATOM    353  CA  GLY    43      18.310   6.251  -3.040  1.00 10.00      A   
ATOM    354  C   GLY    43      18.051   6.646  -4.477  1.00 10.00      A   
ATOM    355  O   GLY    43      18.986   6.960  -5.212  1.00 10.00      A   
ATOM    356  N   LEU    44      16.780   6.659  -4.868  1.00 10.00      A   
ATOM    357  HN  LEU    44      16.079   6.425  -4.221  1.00 10.00      A   
ATOM    358  CA  LEU    44      16.396   7.014  -6.234  1.00 10.00      A   
ATOM    359  CB  LEU    44      14.880   6.895  -6.428  1.00 10.00      A   
ATOM    360  CG  LEU    44      14.340   7.317  -7.800  1.00 10.00      A   
ATOM    361  CD1 LEU    44      14.882   6.414  -8.897  1.00 10.00      A   
ATOM    362  CD2 LEU    44      12.820   7.312  -7.805  1.00 10.00      A   
ATOM    363  C   LEU    44      16.866   8.417  -6.604  1.00 10.00      A   
ATOM    364  O   LEU    44      17.354   8.646  -7.714  1.00 10.00      A   
ATOM    365  N   GLN    45      16.734   9.346  -5.666  1.00 10.00      A   
ATOM    366  HN  GLN    45      16.350   9.098  -4.796  1.00 10.00      A   
ATOM    367  CA  GLN    45      17.138  10.725  -5.896  1.00 10.00      A   
ATOM    368  CB  GLN    45      16.675  11.627  -4.749  1.00 10.00      A   
ATOM    369  CG  GLN    45      16.955  13.103  -4.977  1.00 10.00      A   
ATOM    370  CD  GLN    45      16.230  13.653  -6.190  1.00 10.00      A   
ATOM    371  OE1 GLN    45      15.142  14.211  -6.077  1.00 10.00      A   
ATOM    372  NE2 GLN    45      16.827  13.496  -7.361  1.00 10.00      A   
ATOM    373 HE21 GLN    45      17.697  13.040  -7.380  1.00 10.00      A   
ATOM    374 HE22 GLN    45      16.370  13.827  -8.162  1.00 10.00      A   
ATOM    375  C   GLN    45      18.647  10.838  -6.086  1.00 10.00      A   
ATOM    376  O   GLN    45      19.117  11.570  -6.956  1.00 10.00      A   
ATOM    377  N   ALA    46      19.398  10.105  -5.276  1.00 10.00      A   
ATOM    378  HN  ALA    46      18.962   9.540  -4.600  1.00 10.00      A   
ATOM    379  CA  ALA    46      20.855  10.126  -5.357  1.00 10.00      A   
ATOM    380  CB  ALA    46      21.474   9.516  -4.110  1.00 10.00      A   
ATOM    381  C   ALA    46      21.356   9.411  -6.611  1.00 10.00      A   
ATOM    382  O   ALA    46      22.416   9.739  -7.141  1.00 10.00      A   
ATOM    383  N   LEU    47      20.587   8.436  -7.080  1.00 10.00      A   
ATOM    384  HN  LEU    47      19.754   8.218  -6.608  1.00 10.00      A   
ATOM    385  CA  LEU    47      20.948   7.674  -8.269  1.00 10.00      A   
ATOM    386  CB  LEU    47      20.072   6.421  -8.380  1.00 10.00      A   
ATOM    387  CG  LEU    47      20.342   5.302  -7.372  1.00 10.00      A   
ATOM    388  CD1 LEU    47      19.139   4.380  -7.267  1.00 10.00      A   
ATOM    389  CD2 LEU    47      21.578   4.514  -7.766  1.00 10.00      A   
ATOM    390  C   LEU    47      20.786   8.510  -9.531  1.00 10.00      A   
ATOM    391  O   LEU    47      21.462   8.277 -10.529  1.00 10.00      A   
ATOM    392  N   THR    48      19.901   9.494  -9.474  1.00 10.00      A   
ATOM    393  HN  THR    48      19.417   9.656  -8.636  1.00 10.00      A   
ATOM    394  CA  THR    48      19.633  10.344 -10.624  1.00 10.00      A   
ATOM    395  CB  THR    48      18.120  10.553 -10.806  1.00 10.00      A   
ATOM    396  OG1 THR    48      17.514  10.786  -9.526  1.00 10.00      A   
ATOM    397  HG1 THR    48      17.339   9.941  -9.090  1.00 10.00      A   
ATOM    398  CG2 THR    48      17.488   9.327 -11.446  1.00 10.00      A   
ATOM    399  C   THR    48      20.335  11.698 -10.521  1.00 10.00      A   
ATOM    400  O   THR    48      19.791  12.731 -10.928  1.00 10.00      A   
ATOM    401  N   PHE    49      21.545  11.690  -9.980  1.00 10.00      A   
ATOM    402  HN  PHE    49      21.927  10.839  -9.670  1.00 10.00      A   
ATOM    403  CA  PHE    49      22.325  12.912  -9.840  1.00 10.00      A   
ATOM    404  CB  PHE    49      22.997  12.989  -8.467  1.00 10.00      A   
ATOM    405  CG  PHE    49      22.107  13.489  -7.363  1.00 10.00      A   
ATOM    406  CD1 PHE    49      20.973  14.239  -7.640  1.00 10.00      A   
ATOM    407  CD2 PHE    49      22.415  13.214  -6.043  1.00 10.00      A   
ATOM    408  CE1 PHE    49      20.165  14.702  -6.617  1.00 10.00      A   
ATOM    409  CE2 PHE    49      21.612  13.672  -5.016  1.00 10.00      A   
ATOM    410  CZ  PHE    49      20.486  14.417  -5.303  1.00 10.00      A   
ATOM    411  C   PHE    49      23.371  13.011 -10.944  1.00 10.00      A   
ATOM    412  O   PHE    49      24.307  12.209 -11.000  1.00 10.00      A   
ATOM    413  N   ASN    50      23.190  13.988 -11.829  1.00 10.00      A   
ATOM    414  HN  ASN    50      22.407  14.571 -11.735  1.00 10.00      A   
ATOM    415  CA  ASN    50      24.105  14.219 -12.946  1.00 10.00      A   
ATOM    416  CB  ASN    50      25.509  14.597 -12.453  1.00 10.00      A   
ATOM    417  CG  ASN    50      26.387  15.172 -13.551  1.00 10.00      A   
ATOM    418  OD1 ASN    50      25.896  15.792 -14.496  1.00 10.00      A   
ATOM    419  ND2 ASN    50      27.692  14.960 -13.439  1.00 10.00      A   
ATOM    420 HD21 ASN    50      28.013  14.447 -12.665  1.00 10.00      A   
ATOM    421 HD22 ASN    50      28.284  15.331 -14.127  1.00 10.00      A   
ATOM    422  C   ASN    50      24.149  13.006 -13.878  1.00 10.00      A   
ATOM    423  O   ASN    50      25.218  12.486 -14.211  1.00 10.00      A   
ATOM    424  N   ARG    51      22.970  12.557 -14.288  1.00 10.00      A   
ATOM    425  HN  ARG    51      22.158  13.018 -13.990  1.00 10.00      A   
ATOM    426  CA  ARG    51      22.844  11.411 -15.177  1.00 10.00      A   
ATOM    427  CB  ARG    51      22.045  10.292 -14.498  1.00 10.00      A   
ATOM    428  CG  ARG    51      22.561   9.896 -13.126  1.00 10.00      A   
ATOM    429  CD  ARG    51      23.939   9.264 -13.215  1.00 10.00      A   
ATOM    430  NE  ARG    51      24.768   9.599 -12.062  1.00 10.00      A   
ATOM    431  HE  ARG    51      24.463  10.341 -11.483  1.00 10.00      A   
ATOM    432  CZ  ARG    51      25.896   8.965 -11.750  1.00 10.00      A   
ATOM    433  NH1 ARG    51      26.327   7.960 -12.501  1.00 10.00      A   
ATOM    434 HH11 ARG    51      25.788   7.661 -13.342  1.00 10.00      A   
ATOM    435 HH12 ARG    51      27.217   7.453 -12.247  1.00 10.00      A   
ATOM    436  NH2 ARG    51      26.596   9.336 -10.688  1.00 10.00      A   
ATOM    437 HH21 ARG    51      27.491   8.838 -10.444  1.00 10.00      A   
ATOM    438 HH22 ARG    51      26.261  10.125 -10.087  1.00 10.00      A   
ATOM    439  C   ARG    51      22.148  11.821 -16.465  1.00 10.00      A   
ATOM    440  O   ARG    51      21.446  12.833 -16.504  1.00 10.00      A   
ATOM    441  N   ARG    52      22.346  11.038 -17.516  1.00 10.00      A   
ATOM    442  HN  ARG    52      22.922  10.249 -17.423  1.00 10.00      A   
ATOM    443  CA  ARG    52      21.725  11.318 -18.803  1.00 10.00      A   
ATOM    444  CB  ARG    52      22.320  10.409 -19.884  1.00 10.00      A   
ATOM    445  CG  ARG    52      23.807  10.621 -20.115  1.00 10.00      A   
ATOM    446  CD  ARG    52      24.438   9.427 -20.808  1.00 10.00      A   
ATOM    447  NE  ARG    52      24.434   9.559 -22.263  1.00 10.00      A   
ATOM    448  HE  ARG    52      23.933  10.312 -22.646  1.00 10.00      A   
ATOM    449  CZ  ARG    52      25.066   8.722 -23.084  1.00 10.00      A   
ATOM    450  NH1 ARG    52      25.747   7.695 -22.596  1.00 10.00      A   
ATOM    451 HH11 ARG    52      25.792   7.535 -21.567  1.00 10.00      A   
ATOM    452 HH12 ARG    52      26.239   7.041 -23.244  1.00 10.00      A   
ATOM    453  NH2 ARG    52      25.021   8.914 -24.396  1.00 10.00      A   
ATOM    454 HH21 ARG    52      24.489   9.720 -24.791  1.00 10.00      A   
ATOM    455 HH22 ARG    52      25.519   8.259 -25.041  1.00 10.00      A   
ATOM    456  C   ARG    52      20.213  11.117 -18.708  1.00 10.00      A   
ATOM    457  O   ARG    52      19.746  10.322 -17.889  1.00 10.00      A   
ATOM    458  N   PRO    53      19.431  11.855 -19.517  1.00 10.00      A   
ATOM    459  CA  PRO    53      17.964  11.755 -19.525  1.00 10.00      A   
ATOM    460  CB  PRO    53      17.570  12.515 -20.795  1.00 10.00      A   
ATOM    461  CG  PRO    53      18.653  13.521 -20.968  1.00 10.00      A   
ATOM    462  CD  PRO    53      19.915  12.867 -20.476  1.00 10.00      A   
ATOM    463  C   PRO    53      17.471  10.309 -19.596  1.00 10.00      A   
ATOM    464  O   PRO    53      16.659   9.882 -18.775  1.00 10.00      A   
ATOM    465  N   LEU    54      17.980   9.554 -20.564  1.00 10.00      A   
ATOM    466  HN  LEU    54      18.638   9.944 -21.182  1.00 10.00      A   
ATOM    467  CA  LEU    54      17.581   8.160 -20.733  1.00 10.00      A   
ATOM    468  CB  LEU    54      18.044   7.617 -22.086  1.00 10.00      A   
ATOM    469  CG  LEU    54      17.448   8.300 -23.319  1.00 10.00      A   
ATOM    470  CD1 LEU    54      18.046   7.723 -24.591  1.00 10.00      A   
ATOM    471  CD2 LEU    54      15.933   8.166 -23.328  1.00 10.00      A   
ATOM    472  C   LEU    54      18.105   7.289 -19.594  1.00 10.00      A   
ATOM    473  O   LEU    54      17.415   6.379 -19.129  1.00 10.00      A   
ATOM    474  N   GLN    55      19.318   7.582 -19.141  1.00 10.00      A   
ATOM    475  HN  GLN    55      19.812   8.323 -19.549  1.00 10.00      A   
ATOM    476  CA  GLN    55      19.930   6.830 -18.051  1.00 10.00      A   
ATOM    477  CB  GLN    55      21.362   7.302 -17.805  1.00 10.00      A   
ATOM    478  CG  GLN    55      22.412   6.539 -18.594  1.00 10.00      A   
ATOM    479  CD  GLN    55      23.823   6.919 -18.191  1.00 10.00      A   
ATOM    480  OE1 GLN    55      24.081   8.055 -17.793  1.00 10.00      A   
ATOM    481  NE2 GLN    55      24.743   5.974 -18.289  1.00 10.00      A   
ATOM    482 HE21 GLN    55      24.466   5.083 -18.613  1.00 10.00      A   
ATOM    483 HE22 GLN    55      25.663   6.196 -18.034  1.00 10.00      A   
ATOM    484  C   GLN    55      19.111   6.961 -16.771  1.00 10.00      A   
ATOM    485  O   GLN    55      18.952   5.997 -16.021  1.00 10.00      A   
ATOM    486  N   SER    56      18.592   8.158 -16.533  1.00 10.00      A   
ATOM    487  HN  SER    56      18.766   8.889 -17.168  1.00 10.00      A   
ATOM    488  CA  SER    56      17.781   8.422 -15.354  1.00 10.00      A   
ATOM    489  CB  SER    56      17.541   9.923 -15.206  1.00 10.00      A   
ATOM    490  OG  SER    56      18.767  10.634 -15.280  1.00 10.00      A   
ATOM    491  HG  SER    56      18.986  10.798 -16.205  1.00 10.00      A   
ATOM    492  C   SER    56      16.457   7.668 -15.438  1.00 10.00      A   
ATOM    493  O   SER    56      15.981   7.115 -14.445  1.00 10.00      A   
ATOM    494  N   ALA    57      15.879   7.632 -16.636  1.00 10.00      A   
ATOM    495  HN  ALA    57      16.303   8.098 -17.388  1.00 10.00      A   
ATOM    496  CA  ALA    57      14.624   6.927 -16.856  1.00 10.00      A   
ATOM    497  CB  ALA    57      14.117   7.177 -18.268  1.00 10.00      A   
ATOM    498  C   ALA    57      14.811   5.433 -16.605  1.00 10.00      A   
ATOM    499  O   ALA    57      13.921   4.762 -16.076  1.00 10.00      A   
ATOM    500  N   ALA    58      15.982   4.925 -16.984  1.00 10.00      A   
ATOM    501  HN  ALA    58      16.640   5.517 -17.410  1.00 10.00      A   
ATOM    502  CA  ALA    58      16.314   3.521 -16.795  1.00 10.00      A   
ATOM    503  CB  ALA    58      17.626   3.186 -17.490  1.00 10.00      A   
ATOM    504  C   ALA    58      16.400   3.197 -15.308  1.00 10.00      A   
ATOM    505  O   ALA    58      15.876   2.180 -14.853  1.00 10.00      A   
ATOM    506  N   ILE    59      17.051   4.079 -14.556  1.00 10.00      A   
ATOM    507  HN  ILE    59      17.446   4.872 -14.984  1.00 10.00      A   
ATOM    508  CA  ILE    59      17.198   3.901 -13.116  1.00 10.00      A   
ATOM    509  CB  ILE    59      18.101   4.989 -12.495  1.00 10.00      A   
ATOM    510  CG1 ILE    59      19.524   4.884 -13.051  1.00 10.00      A   
ATOM    511  CG2 ILE    59      18.113   4.877 -10.977  1.00 10.00      A   
ATOM    512  CD1 ILE    59      20.447   5.982 -12.570  1.00 10.00      A   
ATOM    513  C   ILE    59      15.832   3.925 -12.437  1.00 10.00      A   
ATOM    514  O   ILE    59      15.543   3.097 -11.571  1.00 10.00      A   
ATOM    515  N   GLY    60      14.992   4.873 -12.848  1.00 10.00      A   
ATOM    516  HN  GLY    60      15.284   5.508 -13.539  1.00 10.00      A   
ATOM    517  CA  GLY    60      13.659   4.985 -12.285  1.00 10.00      A   
ATOM    518  C   GLY    60      12.849   3.727 -12.526  1.00 10.00      A   
ATOM    519  O   GLY    60      12.002   3.353 -11.715  1.00 10.00      A   
ATOM    520  N   PHE    61      13.123   3.070 -13.646  1.00 10.00      A   
ATOM    521  HN  PHE    61      13.806   3.430 -14.254  1.00 10.00      A   
ATOM    522  CA  PHE    61      12.439   1.838 -14.000  1.00 10.00      A   
ATOM    523  CB  PHE    61      12.705   1.486 -15.464  1.00 10.00      A   
ATOM    524  CG  PHE    61      11.679   0.577 -16.074  1.00 10.00      A   
ATOM    525  CD1 PHE    61      10.536   1.098 -16.656  1.00 10.00      A   
ATOM    526  CD2 PHE    61      11.858  -0.796 -16.070  1.00 10.00      A   
ATOM    527  CE1 PHE    61       9.591   0.267 -17.223  1.00 10.00      A   
ATOM    528  CE2 PHE    61      10.916  -1.633 -16.634  1.00 10.00      A   
ATOM    529  CZ  PHE    61       9.781  -1.100 -17.212  1.00 10.00      A   
ATOM    530  C   PHE    61      12.901   0.704 -13.089  1.00 10.00      A   
ATOM    531  O   PHE    61      12.088  -0.082 -12.603  1.00 10.00      A   
ATOM    532  N   CYS    62      14.210   0.633 -12.856  1.00 10.00      A   
ATOM    533  HN  CYS    62      14.809   1.284 -13.284  1.00 10.00      A   
ATOM    534  CA  CYS    62      14.782  -0.396 -11.991  1.00 10.00      A   
ATOM    535  CB  CYS    62      16.310  -0.325 -12.003  1.00 10.00      A   
ATOM    536  SG  CYS    62      17.054  -0.508 -13.639  1.00 10.00      A   
ATOM    537  HG  CYS    62      16.801  -1.735 -14.075  1.00 10.00      A   
ATOM    538  C   CYS    62      14.261  -0.246 -10.565  1.00 10.00      A   
ATOM    539  O   CYS    62      13.910  -1.230  -9.914  1.00 10.00      A   
ATOM    540  N   TRP    63      14.209   0.996 -10.093  1.00 10.00      A   
ATOM    541  HN  TRP    63      14.517   1.736 -10.664  1.00 10.00      A   
ATOM    542  CA  TRP    63      13.718   1.296  -8.755  1.00 10.00      A   
ATOM    543  CB  TRP    63      13.838   2.800  -8.489  1.00 10.00      A   
ATOM    544  CG  TRP    63      13.529   3.199  -7.082  1.00 10.00      A   
ATOM    545  CD1 TRP    63      14.367   3.132  -6.009  1.00 10.00      A   
ATOM    546  CD2 TRP    63      12.293   3.734  -6.594  1.00 10.00      A   
ATOM    547  NE1 TRP    63      13.729   3.584  -4.883  1.00 10.00      A   
ATOM    548  HE1 TRP    63      14.121   3.633  -3.988  1.00 10.00      A   
ATOM    549  CE2 TRP    63      12.454   3.962  -5.217  1.00 10.00      A   
ATOM    550  CE3 TRP    63      11.067   4.041  -7.192  1.00 10.00      A   
ATOM    551  CZ2 TRP    63      11.436   4.483  -4.425  1.00 10.00      A   
ATOM    552  CZ3 TRP    63      10.058   4.559  -6.406  1.00 10.00      A   
ATOM    553  CH2 TRP    63      10.248   4.774  -5.037  1.00 10.00      A   
ATOM    554  C   TRP    63      12.266   0.846  -8.627  1.00 10.00      A   
ATOM    555  O   TRP    63      11.872   0.231  -7.631  1.00 10.00      A   
ATOM    556  N   GLY    64      11.482   1.141  -9.658  1.00 10.00      A   
ATOM    557  HN  GLY    64      11.853   1.637 -10.419  1.00 10.00      A   
ATOM    558  CA  GLY    64      10.088   0.751  -9.666  1.00 10.00      A   
ATOM    559  C   GLY    64       9.932  -0.756  -9.716  1.00 10.00      A   
ATOM    560  O   GLY    64       9.054  -1.317  -9.061  1.00 10.00      A   
ATOM    561  N   PHE    65      10.798  -1.411 -10.484  1.00 10.00      A   
ATOM    562  HN  PHE    65      11.470  -0.900 -10.986  1.00 10.00      A   
ATOM    563  CA  PHE    65      10.770  -2.863 -10.619  1.00 10.00      A   
ATOM    564  CB  PHE    65      11.859  -3.336 -11.586  1.00 10.00      A   
ATOM    565  CG  PHE    65      11.333  -3.979 -12.839  1.00 10.00      A   
ATOM    566  CD1 PHE    65       9.986  -4.274 -12.979  1.00 10.00      A   
ATOM    567  CD2 PHE    65      12.193  -4.290 -13.880  1.00 10.00      A   
ATOM    568  CE1 PHE    65       9.508  -4.865 -14.132  1.00 10.00      A   
ATOM    569  CE2 PHE    65      11.722  -4.880 -15.036  1.00 10.00      A   
ATOM    570  CZ  PHE    65      10.378  -5.169 -15.162  1.00 10.00      A   
ATOM    571  C   PHE    65      10.942  -3.543  -9.265  1.00 10.00      A   
ATOM    572  O   PHE    65      10.329  -4.577  -8.991  1.00 10.00      A   
ATOM    573  N   GLY    66      11.777  -2.953  -8.422  1.00 10.00      A   
ATOM    574  HN  GLY    66      12.243  -2.134  -8.700  1.00 10.00      A   
ATOM    575  CA  GLY    66      12.005  -3.500  -7.103  1.00 10.00      A   
ATOM    576  C   GLY    66      10.867  -3.171  -6.158  1.00 10.00      A   
ATOM    577  O   GLY    66      10.368  -4.047  -5.449  1.00 10.00      A   
ATOM    578  N   LEU    67      10.445  -1.912  -6.173  1.00 10.00      A   
ATOM    579  HN  LEU    67      10.876  -1.273  -6.783  1.00 10.00      A   
ATOM    580  CA  LEU    67       9.366  -1.444  -5.312  1.00 10.00      A   
ATOM    581  CB  LEU    67       9.205   0.075  -5.441  1.00 10.00      A   
ATOM    582  CG  LEU    67       8.058   0.705  -4.647  1.00 10.00      A   
ATOM    583  CD1 LEU    67       8.457   0.916  -3.195  1.00 10.00      A   
ATOM    584  CD2 LEU    67       7.613   2.011  -5.286  1.00 10.00      A   
ATOM    585  C   LEU    67       8.044  -2.135  -5.633  1.00 10.00      A   
ATOM    586  O   LEU    67       7.434  -2.760  -4.769  1.00 10.00      A   
ATOM    587  N   PHE    68       7.611  -2.034  -6.880  1.00 10.00      A   
ATOM    588  HN  PHE    68       8.159  -1.556  -7.544  1.00 10.00      A   
ATOM    589  CA  PHE    68       6.353  -2.634  -7.297  1.00 10.00      A   
ATOM    590  CB  PHE    68       5.922  -2.106  -8.670  1.00 10.00      A   
ATOM    591  CG  PHE    68       5.517  -0.656  -8.672  1.00 10.00      A   
ATOM    592  CD1 PHE    68       6.363   0.315  -9.181  1.00 10.00      A   
ATOM    593  CD2 PHE    68       4.287  -0.266  -8.169  1.00 10.00      A   
ATOM    594  CE1 PHE    68       5.991   1.646  -9.187  1.00 10.00      A   
ATOM    595  CE2 PHE    68       3.908   1.063  -8.171  1.00 10.00      A   
ATOM    596  CZ  PHE    68       4.761   2.020  -8.681  1.00 10.00      A   
ATOM    597  C   PHE    68       6.433  -4.156  -7.307  1.00 10.00      A   
ATOM    598  O   PHE    68       5.468  -4.835  -6.962  1.00 10.00      A   
ATOM    599  N   GLY    69       7.594  -4.683  -7.675  1.00 10.00      A   
ATOM    600  HN  GLY    69       8.335  -4.087  -7.917  1.00 10.00      A   
ATOM    601  CA  GLY    69       7.781  -6.123  -7.731  1.00 10.00      A   
ATOM    602  C   GLY    69       7.474  -6.824  -6.421  1.00 10.00      A   
ATOM    603  O   GLY    69       6.872  -7.900  -6.411  1.00 10.00      A   
ATOM    604  N   SER    70       7.881  -6.219  -5.313  1.00 10.00      A   
ATOM    605  HN  SER    70       8.351  -5.360  -5.374  1.00 10.00      A   
ATOM    606  CA  SER    70       7.642  -6.806  -4.006  1.00 10.00      A   
ATOM    607  CB  SER    70       8.868  -6.609  -3.110  1.00 10.00      A   
ATOM    608  OG  SER    70       9.323  -5.264  -3.146  1.00 10.00      A   
ATOM    609  HG  SER    70       9.892  -5.132  -3.919  1.00 10.00      A   
ATOM    610  C   SER    70       6.401  -6.210  -3.345  1.00 10.00      A   
ATOM    611  O   SER    70       5.870  -6.769  -2.384  1.00 10.00      A   
ATOM    612  N   GLY    71       5.937  -5.084  -3.876  1.00 10.00      A   
ATOM    613  HN  GLY    71       6.391  -4.700  -4.654  1.00 10.00      A   
ATOM    614  CA  GLY    71       4.781  -4.414  -3.314  1.00 10.00      A   
ATOM    615  C   GLY    71       3.452  -4.966  -3.794  1.00 10.00      A   
ATOM    616  O   GLY    71       2.529  -5.141  -2.999  1.00 10.00      A   
ATOM    617  N   ILE    72       3.343  -5.240  -5.089  1.00 10.00      A   
ATOM    618  HN  ILE    72       4.118  -5.101  -5.680  1.00 10.00      A   
ATOM    619  CA  ILE    72       2.097  -5.756  -5.648  1.00 10.00      A   
ATOM    620  CB  ILE    72       1.546  -4.887  -6.804  1.00 10.00      A   
ATOM    621  CG1 ILE    72       2.602  -4.686  -7.896  1.00 10.00      A   
ATOM    622  CG2 ILE    72       1.045  -3.548  -6.278  1.00 10.00      A   
ATOM    623  CD1 ILE    72       2.051  -4.133  -9.191  1.00 10.00      A   
ATOM    624  C   ILE    72       2.220  -7.209  -6.096  1.00 10.00      A   
ATOM    625  O   ILE    72       1.751  -7.579  -7.168  1.00 10.00      A   
ATOM    626  N   ASN    73       2.840  -8.035  -5.264  1.00 10.00      A   
ATOM    627  HN  ASN    73       3.196  -7.687  -4.418  1.00 10.00      A   
ATOM    628  CA  ASN    73       3.005  -9.452  -5.585  1.00 10.00      A   
ATOM    629  CB  ASN    73       4.181 -10.067  -4.809  1.00 10.00      A   
ATOM    630  CG  ASN    73       3.880 -10.309  -3.339  1.00 10.00      A   
ATOM    631  OD1 ASN    73       3.229  -9.496  -2.680  1.00 10.00      A   
ATOM    632  ND2 ASN    73       4.358 -11.428  -2.816  1.00 10.00      A   
ATOM    633 HD21 ASN    73       4.874 -12.027  -3.398  1.00 10.00      A   
ATOM    634 HD22 ASN    73       4.164 -11.621  -1.873  1.00 10.00      A   
ATOM    635  C   ASN    73       1.717 -10.229  -5.304  1.00 10.00      A   
ATOM    636  O   ASN    73       1.535 -11.350  -5.780  1.00 10.00      A   
ATOM    637  N   TRP    74       0.817  -9.604  -4.554  1.00 10.00      A   
ATOM    638  HN  TRP    74       1.016  -8.701  -4.233  1.00 10.00      A   
ATOM    639  CA  TRP    74      -0.453 -10.218  -4.183  1.00 10.00      A   
ATOM    640  CB  TRP    74      -1.040  -9.521  -2.949  1.00 10.00      A   
ATOM    641  CG  TRP    74      -1.034  -8.021  -3.034  1.00 10.00      A   
ATOM    642  CD1 TRP    74      -0.064  -7.178  -2.573  1.00 10.00      A   
ATOM    643  CD2 TRP    74      -2.049  -7.184  -3.608  1.00 10.00      A   
ATOM    644  NE1 TRP    74      -0.408  -5.875  -2.827  1.00 10.00      A   
ATOM    645  HE1 TRP    74       0.131  -5.085  -2.588  1.00 10.00      A   
ATOM    646  CE2 TRP    74      -1.621  -5.850  -3.461  1.00 10.00      A   
ATOM    647  CE3 TRP    74      -3.275  -7.432  -4.234  1.00 10.00      A   
ATOM    648  CZ2 TRP    74      -2.374  -4.769  -3.915  1.00 10.00      A   
ATOM    649  CZ3 TRP    74      -4.021  -6.358  -4.682  1.00 10.00      A   
ATOM    650  CH2 TRP    74      -3.568  -5.043  -4.522  1.00 10.00      A   
ATOM    651  C   TRP    74      -1.462 -10.200  -5.327  1.00 10.00      A   
ATOM    652  O   TRP    74      -2.472 -10.903  -5.279  1.00 10.00      A   
ATOM    653  N   VAL    75      -1.183  -9.411  -6.362  1.00 10.00      A   
ATOM    654  HN  VAL    75      -0.352  -8.888  -6.358  1.00 10.00      A   
ATOM    655  CA  VAL    75      -2.091  -9.314  -7.504  1.00 10.00      A   
ATOM    656  CB  VAL    75      -1.741  -8.152  -8.462  1.00 10.00      A   
ATOM    657  CG1 VAL    75      -1.634  -6.834  -7.712  1.00 10.00      A   
ATOM    658  CG2 VAL    75      -0.471  -8.441  -9.243  1.00 10.00      A   
ATOM    659  C   VAL    75      -2.163 -10.628  -8.279  1.00 10.00      A   
ATOM    660  O   VAL    75      -3.085 -10.845  -9.068  1.00 10.00      A   
ATOM    661  N   TYR    76      -1.187 -11.503  -8.041  1.00 10.00      A   
ATOM    662  HN  TYR    76      -0.481 -11.265  -7.402  1.00 10.00      A   
ATOM    663  CA  TYR    76      -1.136 -12.799  -8.701  1.00 10.00      A   
ATOM    664  CB  TYR    76       0.159 -13.540  -8.333  1.00 10.00      A   
ATOM    665  CG  TYR    76       0.216 -14.965  -8.843  1.00 10.00      A   
ATOM    666  CD1 TYR    76       0.607 -15.240 -10.145  1.00 10.00      A   
ATOM    667  CD2 TYR    76      -0.132 -16.033  -8.023  1.00 10.00      A   
ATOM    668  CE1 TYR    76       0.648 -16.537 -10.619  1.00 10.00      A   
ATOM    669  CE2 TYR    76      -0.091 -17.333  -8.489  1.00 10.00      A   
ATOM    670  CZ  TYR    76       0.299 -17.579  -9.789  1.00 10.00      A   
ATOM    671  OH  TYR    76       0.330 -18.871 -10.261  1.00 10.00      A   
ATOM    672  HH  TYR    76      -0.486 -19.323 -10.006  1.00 10.00      A   
ATOM    673  C   TYR    76      -2.348 -13.645  -8.323  1.00 10.00      A   
ATOM    674  O   TYR    76      -2.918 -14.341  -9.165  1.00 10.00      A   
ATOM    675  N   VAL    77      -2.750 -13.559  -7.059  1.00 10.00      A   
ATOM    676  HN  VAL    77      -2.279 -12.955  -6.448  1.00 10.00      A   
ATOM    677  CA  VAL    77      -3.884 -14.330  -6.559  1.00 10.00      A   
ATOM    678  CB  VAL    77      -4.096 -14.118  -5.045  1.00 10.00      A   
ATOM    679  CG1 VAL    77      -5.129 -15.094  -4.500  1.00 10.00      A   
ATOM    680  CG2 VAL    77      -2.779 -14.258  -4.294  1.00 10.00      A   
ATOM    681  C   VAL    77      -5.166 -13.975  -7.307  1.00 10.00      A   
ATOM    682  O   VAL    77      -5.937 -14.855  -7.685  1.00 10.00      A   
ATOM    683  N   SER    78      -5.374 -12.687  -7.537  1.00 10.00      A   
ATOM    684  HN  SER    78      -4.716 -12.028  -7.223  1.00 10.00      A   
ATOM    685  CA  SER    78      -6.562 -12.215  -8.231  1.00 10.00      A   
ATOM    686  CB  SER    78      -6.714 -10.710  -8.015  1.00 10.00      A   
ATOM    687  OG  SER    78      -5.660 -10.209  -7.204  1.00 10.00      A   
ATOM    688  HG  SER    78      -5.817  -9.277  -7.018  1.00 10.00      A   
ATOM    689  C   SER    78      -6.517 -12.544  -9.729  1.00 10.00      A   
ATOM    690  O   SER    78      -7.557 -12.669 -10.381  1.00 10.00      A   
ATOM    691  N   ILE    79      -5.316 -12.681 -10.274  1.00 10.00      A   
ATOM    692  HN  ILE    79      -4.518 -12.559  -9.716  1.00 10.00      A   
ATOM    693  CA  ILE    79      -5.158 -12.995 -11.690  1.00 10.00      A   
ATOM    694  CB  ILE    79      -3.813 -12.479 -12.250  1.00 10.00      A   
ATOM    695  CG1 ILE    79      -3.770 -10.948 -12.179  1.00 10.00      A   
ATOM    696  CG2 ILE    79      -3.603 -12.949 -13.684  1.00 10.00      A   
ATOM    697  CD1 ILE    79      -2.433 -10.348 -12.557  1.00 10.00      A   
ATOM    698  C   ILE    79      -5.298 -14.497 -11.943  1.00 10.00      A   
ATOM    699  O   ILE    79      -5.964 -14.919 -12.889  1.00 10.00      A   
ATOM    700  N   ALA    80      -4.700 -15.300 -11.074  1.00 10.00      A   
ATOM    701  HN  ALA    80      -4.200 -14.905 -10.324  1.00 10.00      A   
ATOM    702  CA  ALA    80      -4.751 -16.752 -11.210  1.00 10.00      A   
ATOM    703  CB  ALA    80      -3.811 -17.409 -10.212  1.00 10.00      A   
ATOM    704  C   ALA    80      -6.169 -17.291 -11.042  1.00 10.00      A   
ATOM    705  O   ALA    80      -6.492 -18.382 -11.521  1.00 10.00      A   
ATOM    706  N   THR    81      -7.014 -16.523 -10.374  1.00 10.00      A   
ATOM    707  HN  THR    81      -6.706 -15.657 -10.035  1.00 10.00      A   
ATOM    708  CA  THR    81      -8.389 -16.929 -10.134  1.00 10.00      A   
ATOM    709  CB  THR    81      -8.890 -16.402  -8.775  1.00 10.00      A   
ATOM    710  OG1 THR    81      -8.382 -15.078  -8.573  1.00 10.00      A   
ATOM    711  HG1 THR    81      -7.548 -15.125  -8.080  1.00 10.00      A   
ATOM    712  CG2 THR    81      -8.421 -17.300  -7.638  1.00 10.00      A   
ATOM    713  C   THR    81      -9.324 -16.440 -11.239  1.00 10.00      A   
ATOM    714  O   THR    81      -9.804 -17.229 -12.054  1.00 10.00      A   
ATOM    715  N   PHE    82      -9.562 -15.132 -11.266  1.00 10.00      A   
ATOM    716  HN  PHE    82      -9.129 -14.556 -10.593  1.00 10.00      A   
ATOM    717  CA  PHE    82     -10.455 -14.523 -12.249  1.00 10.00      A   
ATOM    718  CB  PHE    82     -10.725 -13.056 -11.892  1.00 10.00      A   
ATOM    719  CG  PHE    82     -11.564 -12.323 -12.903  1.00 10.00      A   
ATOM    720  CD1 PHE    82     -12.915 -12.597 -13.032  1.00 10.00      A   
ATOM    721  CD2 PHE    82     -11.000 -11.359 -13.726  1.00 10.00      A   
ATOM    722  CE1 PHE    82     -13.688 -11.927 -13.960  1.00 10.00      A   
ATOM    723  CE2 PHE    82     -11.768 -10.685 -14.656  1.00 10.00      A   
ATOM    724  CZ  PHE    82     -13.114 -10.969 -14.773  1.00 10.00      A   
ATOM    725  C   PHE    82      -9.917 -14.625 -13.673  1.00 10.00      A   
ATOM    726  O   PHE    82     -10.663 -14.937 -14.602  1.00 10.00      A   
ATOM    727  N   GLY    83      -8.628 -14.356 -13.840  1.00 10.00      A   
ATOM    728  HN  GLY    83      -8.080 -14.122 -13.061  1.00 10.00      A   
ATOM    729  CA  GLY    83      -8.023 -14.410 -15.160  1.00 10.00      A   
ATOM    730  C   GLY    83      -8.145 -15.777 -15.802  1.00 10.00      A   
ATOM    731  O   GLY    83      -8.520 -15.890 -16.971  1.00 10.00      A   
ATOM    732  N   GLY    84      -7.838 -16.815 -15.033  1.00 10.00      A   
ATOM    733  HN  GLY    84      -7.555 -16.659 -14.108  1.00 10.00      A   
ATOM    734  CA  GLY    84      -7.922 -18.169 -15.546  1.00 10.00      A   
ATOM    735  C   GLY    84      -6.896 -18.428 -16.629  1.00 10.00      A   
ATOM    736  O   GLY    84      -7.166 -19.137 -17.599  1.00 10.00      A   
ATOM    737  N   MET    85      -5.722 -17.840 -16.466  1.00 10.00      A   
ATOM    738  HN  MET    85      -5.573 -17.285 -15.672  1.00 10.00      A   
ATOM    739  CA  MET    85      -4.641 -18.002 -17.425  1.00 10.00      A   
ATOM    740  CB  MET    85      -4.000 -16.642 -17.728  1.00 10.00      A   
ATOM    741  CG  MET    85      -4.950 -15.625 -18.340  1.00 10.00      A   
ATOM    742  SD  MET    85      -5.448 -16.056 -20.019  1.00 10.00      A   
ATOM    743  CE  MET    85      -3.883 -15.910 -20.876  1.00 10.00      A   
ATOM    744  C   MET    85      -3.600 -18.957 -16.853  1.00 10.00      A   
ATOM    745  O   MET    85      -3.609 -19.229 -15.652  1.00 10.00      A   
ATOM    746  N   PRO    86      -2.725 -19.524 -17.699  1.00 10.00      A   
ATOM    747  CA  PRO    86      -1.672 -20.439 -17.244  1.00 10.00      A   
ATOM    748  CB  PRO    86      -0.928 -20.808 -18.533  1.00 10.00      A   
ATOM    749  CG  PRO    86      -1.898 -20.521 -19.627  1.00 10.00      A   
ATOM    750  CD  PRO    86      -2.706 -19.346 -19.160  1.00 10.00      A   
ATOM    751  C   PRO    86      -0.720 -19.752 -16.263  1.00 10.00      A   
ATOM    752  O   PRO    86      -0.495 -18.541 -16.354  1.00 10.00      A   
ATOM    753  N   GLY    87      -0.166 -20.539 -15.341  1.00 10.00      A   
ATOM    754  HN  GLY    87      -0.394 -21.494 -15.337  1.00 10.00      A   
ATOM    755  CA  GLY    87       0.756 -20.025 -14.333  1.00 10.00      A   
ATOM    756  C   GLY    87       1.802 -19.057 -14.868  1.00 10.00      A   
ATOM    757  O   GLY    87       1.858 -17.912 -14.420  1.00 10.00      A   
ATOM    758  N   PRO    88       2.651 -19.484 -15.827  1.00 10.00      A   
ATOM    759  CA  PRO    88       3.694 -18.629 -16.416  1.00 10.00      A   
ATOM    760  CB  PRO    88       4.268 -19.480 -17.559  1.00 10.00      A   
ATOM    761  CG  PRO    88       3.304 -20.605 -17.740  1.00 10.00      A   
ATOM    762  CD  PRO    88       2.688 -20.839 -16.396  1.00 10.00      A   
ATOM    763  C   PRO    88       3.147 -17.308 -16.962  1.00 10.00      A   
ATOM    764  O   PRO    88       3.823 -16.277 -16.915  1.00 10.00      A   
ATOM    765  N   VAL    89       1.919 -17.338 -17.466  1.00 10.00      A   
ATOM    766  HN  VAL    89       1.416 -18.177 -17.447  1.00 10.00      A   
ATOM    767  CA  VAL    89       1.292 -16.143 -18.017  1.00 10.00      A   
ATOM    768  CB  VAL    89       0.091 -16.484 -18.926  1.00 10.00      A   
ATOM    769  CG1 VAL    89      -0.487 -15.221 -19.549  1.00 10.00      A   
ATOM    770  CG2 VAL    89       0.507 -17.468 -20.009  1.00 10.00      A   
ATOM    771  C   VAL    89       0.844 -15.217 -16.890  1.00 10.00      A   
ATOM    772  O   VAL    89       1.019 -14.002 -16.970  1.00 10.00      A   
ATOM    773  N   ASN    90       0.279 -15.806 -15.839  1.00 10.00      A   
ATOM    774  HN  ASN    90       0.159 -16.782 -15.846  1.00 10.00      A   
ATOM    775  CA  ASN    90      -0.179 -15.044 -14.681  1.00 10.00      A   
ATOM    776  CB  ASN    90      -0.749 -15.978 -13.607  1.00 10.00      A   
ATOM    777  CG  ASN    90      -2.004 -16.712 -14.031  1.00 10.00      A   
ATOM    778  OD1 ASN    90      -2.821 -16.194 -14.789  1.00 10.00      A   
ATOM    779  ND2 ASN    90      -2.166 -17.930 -13.535  1.00 10.00      A   
ATOM    780 HD21 ASN    90      -1.480 -18.276 -12.927  1.00 10.00      A   
ATOM    781 HD22 ASN    90      -2.959 -18.443 -13.810  1.00 10.00      A   
ATOM    782  C   ASN    90       0.984 -14.257 -14.090  1.00 10.00      A   
ATOM    783  O   ASN    90       0.865 -13.066 -13.806  1.00 10.00      A   
ATOM    784  N   ILE    91       2.114 -14.939 -13.923  1.00 10.00      A   
ATOM    785  HN  ILE    91       2.137 -15.890 -14.172  1.00 10.00      A   
ATOM    786  CA  ILE    91       3.317 -14.322 -13.378  1.00 10.00      A   
ATOM    787  CB  ILE    91       4.447 -15.357 -13.205  1.00 10.00      A   
ATOM    788  CG1 ILE    91       3.961 -16.541 -12.368  1.00 10.00      A   
ATOM    789  CG2 ILE    91       5.671 -14.718 -12.559  1.00 10.00      A   
ATOM    790  CD1 ILE    91       4.828 -17.772 -12.498  1.00 10.00      A   
ATOM    791  C   ILE    91       3.800 -13.205 -14.294  1.00 10.00      A   
ATOM    792  O   ILE    91       4.166 -12.123 -13.830  1.00 10.00      A   
ATOM    793  N   PHE    92       3.779 -13.472 -15.596  1.00 10.00      A   
ATOM    794  HN  PHE    92       3.465 -14.352 -15.897  1.00 10.00      A   
ATOM    795  CA  PHE    92       4.206 -12.498 -16.590  1.00 10.00      A   
ATOM    796  CB  PHE    92       4.081 -13.094 -17.997  1.00 10.00      A   
ATOM    797  CG  PHE    92       4.443 -12.150 -19.110  1.00 10.00      A   
ATOM    798  CD1 PHE    92       5.757 -11.758 -19.304  1.00 10.00      A   
ATOM    799  CD2 PHE    92       3.470 -11.662 -19.966  1.00 10.00      A   
ATOM    800  CE1 PHE    92       6.094 -10.896 -20.329  1.00 10.00      A   
ATOM    801  CE2 PHE    92       3.799 -10.799 -20.993  1.00 10.00      A   
ATOM    802  CZ  PHE    92       5.114 -10.416 -21.175  1.00 10.00      A   
ATOM    803  C   PHE    92       3.376 -11.225 -16.479  1.00 10.00      A   
ATOM    804  O   PHE    92       3.912 -10.119 -16.517  1.00 10.00      A   
ATOM    805  N   LEU    93       2.070 -11.392 -16.319  1.00 10.00      A   
ATOM    806  HN  LEU    93       1.705 -12.308 -16.288  1.00 10.00      A   
ATOM    807  CA  LEU    93       1.160 -10.260 -16.199  1.00 10.00      A   
ATOM    808  CB  LEU    93      -0.295 -10.733 -16.199  1.00 10.00      A   
ATOM    809  CG  LEU    93      -0.797 -11.386 -17.489  1.00 10.00      A   
ATOM    810  CD1 LEU    93      -2.207 -11.926 -17.302  1.00 10.00      A   
ATOM    811  CD2 LEU    93      -0.744 -10.402 -18.648  1.00 10.00      A   
ATOM    812  C   LEU    93       1.443  -9.444 -14.941  1.00 10.00      A   
ATOM    813  O   LEU    93       1.268  -8.227 -14.937  1.00 10.00      A   
ATOM    814  N   VAL    94       1.883 -10.119 -13.884  1.00 10.00      A   
ATOM    815  HN  VAL    94       2.006 -11.091 -13.957  1.00 10.00      A   
ATOM    816  CA  VAL    94       2.187  -9.459 -12.617  1.00 10.00      A   
ATOM    817  CB  VAL    94       2.393 -10.482 -11.476  1.00 10.00      A   
ATOM    818  CG1 VAL    94       2.823  -9.784 -10.192  1.00 10.00      A   
ATOM    819  CG2 VAL    94       1.122 -11.279 -11.240  1.00 10.00      A   
ATOM    820  C   VAL    94       3.425  -8.571 -12.730  1.00 10.00      A   
ATOM    821  O   VAL    94       3.373  -7.376 -12.435  1.00 10.00      A   
ATOM    822  N   VAL    95       4.534  -9.154 -13.167  1.00 10.00      A   
ATOM    823  HN  VAL    95       4.513 -10.109 -13.408  1.00 10.00      A   
ATOM    824  CA  VAL    95       5.781  -8.406 -13.300  1.00 10.00      A   
ATOM    825  CB  VAL    95       6.976  -9.313 -13.644  1.00 10.00      A   
ATOM    826  CG1 VAL    95       8.285  -8.586 -13.376  1.00 10.00      A   
ATOM    827  CG2 VAL    95       6.912 -10.611 -12.856  1.00 10.00      A   
ATOM    828  C   VAL    95       5.657  -7.309 -14.354  1.00 10.00      A   
ATOM    829  O   VAL    95       6.131  -6.189 -14.159  1.00 10.00      A   
ATOM    830  N   LEU    96       4.998  -7.632 -15.460  1.00 10.00      A   
ATOM    831  HN  LEU    96       4.628  -8.540 -15.555  1.00 10.00      A   
ATOM    832  CA  LEU    96       4.810  -6.672 -16.540  1.00 10.00      A   
ATOM    833  CB  LEU    96       4.254  -7.366 -17.783  1.00 10.00      A   
ATOM    834  CG  LEU    96       4.057  -6.493 -19.027  1.00 10.00      A   
ATOM    835  CD1 LEU    96       5.397  -6.127 -19.649  1.00 10.00      A   
ATOM    836  CD2 LEU    96       3.158  -7.190 -20.039  1.00 10.00      A   
ATOM    837  C   LEU    96       3.908  -5.518 -16.096  1.00 10.00      A   
ATOM    838  O   LEU    96       4.081  -4.379 -16.534  1.00 10.00      A   
ATOM    839  N   LEU    97       2.950  -5.815 -15.217  1.00 10.00      A   
ATOM    840  HN  LEU    97       2.846  -6.745 -14.919  1.00 10.00      A   
ATOM    841  CA  LEU    97       2.046  -4.792 -14.697  1.00 10.00      A   
ATOM    842  CB  LEU    97       0.950  -5.422 -13.832  1.00 10.00      A   
ATOM    843  CG  LEU    97      -0.093  -4.463 -13.249  1.00 10.00      A   
ATOM    844  CD1 LEU    97      -0.925  -3.829 -14.352  1.00 10.00      A   
ATOM    845  CD2 LEU    97      -0.985  -5.181 -12.249  1.00 10.00      A   
ATOM    846  C   LEU    97       2.846  -3.791 -13.876  1.00 10.00      A   
ATOM    847  O   LEU    97       2.612  -2.583 -13.937  1.00 10.00      A   
ATOM    848  N   ALA    98       3.806  -4.314 -13.120  1.00 10.00      A   
ATOM    849  HN  ALA    98       3.927  -5.289 -13.112  1.00 10.00      A   
ATOM    850  CA  ALA    98       4.676  -3.487 -12.298  1.00 10.00      A   
ATOM    851  CB  ALA    98       5.563  -4.364 -11.425  1.00 10.00      A   
ATOM    852  C   ALA    98       5.524  -2.586 -13.190  1.00 10.00      A   
ATOM    853  O   ALA    98       5.819  -1.442 -12.839  1.00 10.00      A   
ATOM    854  N   ALA    99       5.900  -3.111 -14.354  1.00 10.00      A   
ATOM    855  HN  ALA    99       5.638  -4.033 -14.565  1.00 10.00      A   
ATOM    856  CA  ALA    99       6.695  -2.365 -15.320  1.00 10.00      A   
ATOM    857  CB  ALA    99       7.116  -3.269 -16.470  1.00 10.00      A   
ATOM    858  C   ALA    99       5.908  -1.169 -15.842  1.00 10.00      A   
ATOM    859  O   ALA    99       6.452  -0.078 -15.996  1.00 10.00      A   
ATOM    860  N   TYR   100       4.621  -1.381 -16.097  1.00 10.00      A   
ATOM    861  HN  TYR   100       4.246  -2.280 -15.956  1.00 10.00      A   
ATOM    862  CA  TYR   100       3.752  -0.320 -16.588  1.00 10.00      A   
ATOM    863  CB  TYR   100       2.358  -0.875 -16.902  1.00 10.00      A   
ATOM    864  CG  TYR   100       1.378   0.159 -17.411  1.00 10.00      A   
ATOM    865  CD1 TYR   100       1.474   0.662 -18.703  1.00 10.00      A   
ATOM    866  CD2 TYR   100       0.356   0.633 -16.599  1.00 10.00      A   
ATOM    867  CE1 TYR   100       0.582   1.609 -19.170  1.00 10.00      A   
ATOM    868  CE2 TYR   100      -0.541   1.577 -17.056  1.00 10.00      A   
ATOM    869  CZ  TYR   100      -0.424   2.061 -18.341  1.00 10.00      A   
ATOM    870  OH  TYR   100      -1.313   3.007 -18.796  1.00 10.00      A   
ATOM    871  HH  TYR   100      -1.326   3.749 -18.177  1.00 10.00      A   
ATOM    872  C   TYR   100       3.663   0.808 -15.561  1.00 10.00      A   
ATOM    873  O   TYR   100       3.682   1.990 -15.908  1.00 10.00      A   
ATOM    874  N   LEU   101       3.586   0.432 -14.290  1.00 10.00      A   
ATOM    875  HN  LEU   101       3.573  -0.526 -14.077  1.00 10.00      A   
ATOM    876  CA  LEU   101       3.511   1.404 -13.207  1.00 10.00      A   
ATOM    877  CB  LEU   101       3.076   0.724 -11.906  1.00 10.00      A   
ATOM    878  CG  LEU   101       1.684   0.084 -11.924  1.00 10.00      A   
ATOM    879  CD1 LEU   101       1.455  -0.738 -10.666  1.00 10.00      A   
ATOM    880  CD2 LEU   101       0.604   1.147 -12.076  1.00 10.00      A   
ATOM    881  C   LEU   101       4.853   2.104 -13.024  1.00 10.00      A   
ATOM    882  O   LEU   101       4.917   3.259 -12.593  1.00 10.00      A   
ATOM    883  N   SER   102       5.923   1.401 -13.368  1.00 10.00      A   
ATOM    884  HN  SER   102       5.803   0.488 -13.701  1.00 10.00      A   
ATOM    885  CA  SER   102       7.267   1.942 -13.260  1.00 10.00      A   
ATOM    886  CB  SER   102       8.301   0.819 -13.266  1.00 10.00      A   
ATOM    887  OG  SER   102       8.058  -0.085 -12.206  1.00 10.00      A   
ATOM    888  HG  SER   102       7.262  -0.600 -12.398  1.00 10.00      A   
ATOM    889  C   SER   102       7.548   2.932 -14.384  1.00 10.00      A   
ATOM    890  O   SER   102       8.421   3.790 -14.258  1.00 10.00      A   
ATOM    891  N   LEU   103       6.798   2.812 -15.479  1.00 10.00      A   
ATOM    892  HN  LEU   103       6.131   2.093 -15.524  1.00 10.00      A   
ATOM    893  CA  LEU   103       6.952   3.709 -16.620  1.00 10.00      A   
ATOM    894  CB  LEU   103       6.001   3.312 -17.754  1.00 10.00      A   
ATOM    895  CG  LEU   103       6.411   2.092 -18.582  1.00 10.00      A   
ATOM    896  CD1 LEU   103       5.266   1.644 -19.474  1.00 10.00      A   
ATOM    897  CD2 LEU   103       7.642   2.407 -19.419  1.00 10.00      A   
ATOM    898  C   LEU   103       6.696   5.150 -16.196  1.00 10.00      A   
ATOM    899  O   LEU   103       7.354   6.077 -16.672  1.00 10.00      A   
ATOM    900  N   TYR   104       5.742   5.325 -15.286  1.00 10.00      A   
ATOM    901  HN  TYR   104       5.251   4.544 -14.955  1.00 10.00      A   
ATOM    902  CA  TYR   104       5.411   6.647 -14.774  1.00 10.00      A   
ATOM    903  CB  TYR   104       4.123   6.599 -13.943  1.00 10.00      A   
ATOM    904  CG  TYR   104       2.893   6.170 -14.720  1.00 10.00      A   
ATOM    905  CD1 TYR   104       2.215   5.004 -14.392  1.00 10.00      A   
ATOM    906  CD2 TYR   104       2.411   6.935 -15.776  1.00 10.00      A   
ATOM    907  CE1 TYR   104       1.093   4.610 -15.094  1.00 10.00      A   
ATOM    908  CE2 TYR   104       1.288   6.547 -16.484  1.00 10.00      A   
ATOM    909  CZ  TYR   104       0.633   5.384 -16.139  1.00 10.00      A   
ATOM    910  OH  TYR   104      -0.487   4.994 -16.834  1.00 10.00      A   
ATOM    911  HH  TYR   104      -1.242   4.977 -16.230  1.00 10.00      A   
ATOM    912  C   TYR   104       6.568   7.175 -13.929  1.00 10.00      A   
ATOM    913  O   TYR   104       6.956   8.337 -14.041  1.00 10.00      A   
ATOM    914  N   THR   105       7.131   6.297 -13.103  1.00 10.00      A   
ATOM    915  HN  THR   105       6.784   5.382 -13.071  1.00 10.00      A   
ATOM    916  CA  THR   105       8.251   6.655 -12.244  1.00 10.00      A   
ATOM    917  CB  THR   105       8.598   5.495 -11.291  1.00 10.00      A   
ATOM    918  OG1 THR   105       7.392   4.785 -10.950  1.00 10.00      A   
ATOM    919  HG1 THR   105       7.586   3.842 -10.888  1.00 10.00      A   
ATOM    920  CG2 THR   105       9.247   6.020 -10.020  1.00 10.00      A   
ATOM    921  C   THR   105       9.478   7.012 -13.087  1.00 10.00      A   
ATOM    922  O   THR   105      10.219   7.942 -12.765  1.00 10.00      A   
ATOM    923  N   GLY   106       9.673   6.274 -14.178  1.00 10.00      A   
ATOM    924  HN  GLY   106       9.050   5.541 -14.380  1.00 10.00      A   
ATOM    925  CA  GLY   106      10.793   6.531 -15.064  1.00 10.00      A   
ATOM    926  C   GLY   106      10.648   7.864 -15.769  1.00 10.00      A   
ATOM    927  O   GLY   106      11.633   8.578 -15.976  1.00 10.00      A   
ATOM    928  N   LEU   107       9.410   8.201 -16.126  1.00 10.00      A   
ATOM    929  HN  LEU   107       8.674   7.578 -15.935  1.00 10.00      A   
ATOM    930  CA  LEU   107       9.119   9.461 -16.798  1.00 10.00      A   
ATOM    931  CB  LEU   107       7.636   9.538 -17.177  1.00 10.00      A   
ATOM    932  CG  LEU   107       7.199  10.785 -17.951  1.00 10.00      A   
ATOM    933  CD1 LEU   107       7.815  10.803 -19.342  1.00 10.00      A   
ATOM    934  CD2 LEU   107       5.682  10.864 -18.031  1.00 10.00      A   
ATOM    935  C   LEU   107       9.496  10.632 -15.898  1.00 10.00      A   
ATOM    936  O   LEU   107      10.074  11.618 -16.359  1.00 10.00      A   
ATOM    937  N   PHE   108       9.171  10.506 -14.612  1.00 10.00      A   
ATOM    938  HN  PHE   108       8.699   9.697 -14.319  1.00 10.00      A   
ATOM    939  CA  PHE   108       9.484  11.537 -13.630  1.00 10.00      A   
ATOM    940  CB  PHE   108       8.997  11.106 -12.239  1.00 10.00      A   
ATOM    941  CG  PHE   108       9.591  11.893 -11.102  1.00 10.00      A   
ATOM    942  CD1 PHE   108       9.156  13.180 -10.832  1.00 10.00      A   
ATOM    943  CD2 PHE   108      10.584  11.346 -10.308  1.00 10.00      A   
ATOM    944  CE1 PHE   108       9.703  13.906  -9.791  1.00 10.00      A   
ATOM    945  CE2 PHE   108      11.133  12.066  -9.267  1.00 10.00      A   
ATOM    946  CZ  PHE   108      10.692  13.349  -9.008  1.00 10.00      A   
ATOM    947  C   PHE   108      10.986  11.808 -13.607  1.00 10.00      A   
ATOM    948  O   PHE   108      11.425  12.954 -13.739  1.00 10.00      A   
ATOM    949  N   ALA   109      11.766  10.741 -13.462  1.00 10.00      A   
ATOM    950  HN  ALA   109      11.351   9.857 -13.372  1.00 10.00      A   
ATOM    951  CA  ALA   109      13.219  10.847 -13.427  1.00 10.00      A   
ATOM    952  CB  ALA   109      13.844   9.488 -13.155  1.00 10.00      A   
ATOM    953  C   ALA   109      13.751  11.433 -14.729  1.00 10.00      A   
ATOM    954  O   ALA   109      14.705  12.212 -14.726  1.00 10.00      A   
ATOM    955  N   GLY   110      13.119  11.063 -15.839  1.00 10.00      A   
ATOM    956  HN  GLY   110      12.366  10.433 -15.777  1.00 10.00      A   
ATOM    957  CA  GLY   110      13.529  11.567 -17.135  1.00 10.00      A   
ATOM    958  C   GLY   110      13.332  13.066 -17.257  1.00 10.00      A   
ATOM    959  O   GLY   110      14.203  13.778 -17.753  1.00 10.00      A   
ATOM    960  N   VAL   111      12.191  13.554 -16.790  1.00 10.00      A   
ATOM    961  HN  VAL   111      11.529  12.939 -16.395  1.00 10.00      A   
ATOM    962  CA  VAL   111      11.895  14.979 -16.854  1.00 10.00      A   
ATOM    963  CB  VAL   111      10.398  15.270 -16.599  1.00 10.00      A   
ATOM    964  CG1 VAL   111      10.109  16.761 -16.701  1.00 10.00      A   
ATOM    965  CG2 VAL   111       9.533  14.500 -17.586  1.00 10.00      A   
ATOM    966  C   VAL   111      12.762  15.755 -15.862  1.00 10.00      A   
ATOM    967  O   VAL   111      13.272  16.835 -16.174  1.00 10.00      A   
ATOM    968  N   LEU   112      12.961  15.173 -14.684  1.00 10.00      A   
ATOM    969  HN  LEU   112      12.550  14.294 -14.509  1.00 10.00      A   
ATOM    970  CA  LEU   112      13.761  15.801 -13.636  1.00 10.00      A   
ATOM    971  CB  LEU   112      13.594  15.064 -12.303  1.00 10.00      A   
ATOM    972  CG  LEU   112      14.002  15.839 -11.045  1.00 10.00      A   
ATOM    973  CD1 LEU   112      13.079  17.026 -10.820  1.00 10.00      A   
ATOM    974  CD2 LEU   112      14.006  14.928  -9.828  1.00 10.00      A   
ATOM    975  C   LEU   112      15.240  15.895 -14.016  1.00 10.00      A   
ATOM    976  O   LEU   112      15.998  16.640 -13.394  1.00 10.00      A   
ATOM    977  N   SER   113      15.653  15.139 -15.028  1.00 10.00      A   
ATOM    978  HN  SER   113      15.014  14.546 -15.477  1.00 10.00      A   
ATOM    979  CA  SER   113      17.041  15.161 -15.472  1.00 10.00      A   
ATOM    980  CB  SER   113      17.560  13.740 -15.699  1.00 10.00      A   
ATOM    981  OG  SER   113      16.609  12.961 -16.400  1.00 10.00      A   
ATOM    982  HG  SER   113      15.981  12.580 -15.769  1.00 10.00      A   
ATOM    983  C   SER   113      17.220  16.011 -16.729  1.00 10.00      A   
ATOM    984  O   SER   113      18.240  16.683 -16.894  1.00 10.00      A   
ATOM    985  N   ARG   114      16.230  15.982 -17.618  1.00 10.00      A   
ATOM    986  HN  ARG   114      15.449  15.410 -17.450  1.00 10.00      A   
ATOM    987  CA  ARG   114      16.300  16.758 -18.853  1.00 10.00      A   
ATOM    988  CB  ARG   114      15.278  16.283 -19.898  1.00 10.00      A   
ATOM    989  CG  ARG   114      13.827  16.363 -19.452  1.00 10.00      A   
ATOM    990  CD  ARG   114      12.870  16.209 -20.624  1.00 10.00      A   
ATOM    991  NE  ARG   114      12.619  17.486 -21.292  1.00 10.00      A   
ATOM    992  HE  ARG   114      13.373  17.906 -21.767  1.00 10.00      A   
ATOM    993  CZ  ARG   114      11.437  18.100 -21.304  1.00 10.00      A   
ATOM    994  NH1 ARG   114      10.397  17.553 -20.690  1.00 10.00      A   
ATOM    995 HH11 ARG   114      10.498  16.642 -20.202  1.00 10.00      A   
ATOM    996 HH12 ARG   114       9.469  18.034 -20.696  1.00 10.00      A   
ATOM    997  NH2 ARG   114      11.304  19.265 -21.920  1.00 10.00      A   
ATOM    998 HH21 ARG   114      10.382  19.754 -21.932  1.00 10.00      A   
ATOM    999 HH22 ARG   114      12.123  19.700 -22.398  1.00 10.00      A   
ATOM   1000  C   ARG   114      16.161  18.256 -18.594  1.00 10.00      A   
ATOM   1001  O   ARG   114      16.861  19.064 -19.204  1.00 10.00      A   
ATOM   1002  N   LEU   115      15.265  18.628 -17.686  1.00 10.00      A   
ATOM   1003  HN  LEU   115      14.734  17.945 -17.221  1.00 10.00      A   
ATOM   1004  CA  LEU   115      15.051  20.035 -17.372  1.00 10.00      A   
ATOM   1005  CB  LEU   115      13.617  20.281 -16.904  1.00 10.00      A   
ATOM   1006  CG  LEU   115      12.528  20.130 -17.967  1.00 10.00      A   
ATOM   1007  CD1 LEU   115      11.151  20.290 -17.343  1.00 10.00      A   
ATOM   1008  CD2 LEU   115      12.732  21.145 -19.083  1.00 10.00      A   
ATOM   1009  C   LEU   115      16.049  20.531 -16.333  1.00 10.00      A   
ATOM   1010  O   LEU   115      16.477  21.685 -16.374  1.00 10.00      A   
ATOM   1011  N   TRP   116      16.421  19.654 -15.412  1.00 10.00      A   
ATOM   1012  HN  TRP   116      16.050  18.749 -15.439  1.00 10.00      A   
ATOM   1013  CA  TRP   116      17.373  20.002 -14.362  1.00 10.00      A   
ATOM   1014  CB  TRP   116      16.686  20.035 -12.990  1.00 10.00      A   
ATOM   1015  CG  TRP   116      15.497  20.952 -12.924  1.00 10.00      A   
ATOM   1016  CD1 TRP   116      15.503  22.285 -12.627  1.00 10.00      A   
ATOM   1017  CD2 TRP   116      14.126  20.599 -13.153  1.00 10.00      A   
ATOM   1018  NE1 TRP   116      14.223  22.786 -12.666  1.00 10.00      A   
ATOM   1019  HE1 TRP   116      13.970  23.723 -12.492  1.00 10.00      A   
ATOM   1020  CE2 TRP   116      13.360  21.770 -12.984  1.00 10.00      A   
ATOM   1021  CE3 TRP   116      13.472  19.408 -13.486  1.00 10.00      A   
ATOM   1022  CZ2 TRP   116      11.974  21.781 -13.140  1.00 10.00      A   
ATOM   1023  CZ3 TRP   116      12.098  19.422 -13.637  1.00 10.00      A   
ATOM   1024  CH2 TRP   116      11.363  20.601 -13.465  1.00 10.00      A   
ATOM   1025  C   TRP   116      18.548  19.023 -14.358  1.00 10.00      A   
ATOM   1026  O   TRP   116      18.515  17.998 -13.679  1.00 10.00      A   
ATOM   1027  N   PRO   117      19.603  19.327 -15.126  1.00 10.00      A   
ATOM   1028  CA  PRO   117      20.780  18.468 -15.225  1.00 10.00      A   
ATOM   1029  CB  PRO   117      21.299  18.806 -16.619  1.00 10.00      A   
ATOM   1030  CG  PRO   117      20.979  20.255 -16.788  1.00 10.00      A   
ATOM   1031  CD  PRO   117      19.733  20.524 -15.977  1.00 10.00      A   
ATOM   1032  C   PRO   117      21.845  18.796 -14.181  1.00 10.00      A   
ATOM   1033  O   PRO   117      22.941  18.236 -14.210  1.00 10.00      A   
ATOM   1034  N   LYS   118      21.524  19.695 -13.261  1.00 10.00      A   
ATOM   1035  HN  LYS   118      20.630  20.092 -13.271  1.00 10.00      A   
ATOM   1036  CA  LYS   118      22.469  20.089 -12.227  1.00 10.00      A   
ATOM   1037  CB  LYS   118      22.743  21.592 -12.280  1.00 10.00      A   
ATOM   1038  CG  LYS   118      23.432  22.039 -13.559  1.00 10.00      A   
ATOM   1039  CD  LYS   118      23.704  23.532 -13.560  1.00 10.00      A   
ATOM   1040  CE  LYS   118      24.450  23.942 -14.819  1.00 10.00      A   
ATOM   1041  NZ  LYS   118      24.678  25.406 -14.881  1.00 10.00      A   
ATOM   1042  HZ1 LYS   118      23.775  25.912 -14.793  1.00 10.00      A   
ATOM   1043  HZ2 LYS   118      25.115  25.660 -15.787  1.00 10.00      A   
ATOM   1044  HZ3 LYS   118      25.309  25.705 -14.109  1.00 10.00      A   
ATOM   1045  C   LYS   118      21.988  19.676 -10.844  1.00 10.00      A   
ATOM   1046  O   LYS   118      20.796  19.748 -10.537  1.00 10.00      A   
ATOM   1047  N   THR   119      22.925  19.246 -10.016  1.00 10.00      A   
ATOM   1048  HN  THR   119      23.856  19.226 -10.322  1.00 10.00      A   
ATOM   1049  CA  THR   119      22.617  18.809  -8.662  1.00 10.00      A   
ATOM   1050  CB  THR   119      23.689  17.828  -8.144  1.00 10.00      A   
ATOM   1051  OG1 THR   119      24.045  16.917  -9.194  1.00 10.00      A   
ATOM   1052  HG1 THR   119      24.702  17.330  -9.765  1.00 10.00      A   
ATOM   1053  CG2 THR   119      23.174  17.039  -6.949  1.00 10.00      A   
ATOM   1054  C   THR   119      22.511  19.999  -7.709  1.00 10.00      A   
ATOM   1055  O   THR   119      23.442  20.298  -6.959  1.00 10.00      A   
ATOM   1056  N   THR   120      21.378  20.685  -7.756  1.00 10.00      A   
ATOM   1057  HN  THR   120      20.681  20.415  -8.391  1.00 10.00      A   
ATOM   1058  CA  THR   120      21.140  21.833  -6.897  1.00 10.00      A   
ATOM   1059  CB  THR   120      20.784  23.077  -7.732  1.00 10.00      A   
ATOM   1060  OG1 THR   120      19.829  22.717  -8.739  1.00 10.00      A   
ATOM   1061  HG1 THR   120      20.176  22.954  -9.605  1.00 10.00      A   
ATOM   1062  CG2 THR   120      22.026  23.650  -8.397  1.00 10.00      A   
ATOM   1063  C   THR   120      19.995  21.535  -5.934  1.00 10.00      A   
ATOM   1064  O   THR   120      19.225  20.593  -6.147  1.00 10.00      A   
ATOM   1065  N   TRP   121      19.885  22.331  -4.875  1.00 10.00      A   
ATOM   1066  HN  TRP   121      20.539  23.050  -4.745  1.00 10.00      A   
ATOM   1067  CA  TRP   121      18.825  22.146  -3.887  1.00 10.00      A   
ATOM   1068  CB  TRP   121      19.109  22.935  -2.602  1.00 10.00      A   
ATOM   1069  CG  TRP   121      19.075  24.426  -2.765  1.00 10.00      A   
ATOM   1070  CD1 TRP   121      20.044  25.215  -3.312  1.00 10.00      A   
ATOM   1071  CD2 TRP   121      18.016  25.308  -2.369  1.00 10.00      A   
ATOM   1072  NE1 TRP   121      19.655  26.531  -3.284  1.00 10.00      A   
ATOM   1073  HE1 TRP   121      20.180  27.289  -3.623  1.00 10.00      A   
ATOM   1074  CE2 TRP   121      18.413  26.615  -2.711  1.00 10.00      A   
ATOM   1075  CE3 TRP   121      16.771  25.120  -1.762  1.00 10.00      A   
ATOM   1076  CZ2 TRP   121      17.611  27.727  -2.466  1.00 10.00      A   
ATOM   1077  CZ3 TRP   121      15.976  26.224  -1.520  1.00 10.00      A   
ATOM   1078  CH2 TRP   121      16.398  27.511  -1.872  1.00 10.00      A   
ATOM   1079  C   TRP   121      17.458  22.511  -4.464  1.00 10.00      A   
ATOM   1080  O   TRP   121      16.433  21.971  -4.051  1.00 10.00      A   
ATOM   1081  N   LEU   122      17.455  23.411  -5.440  1.00 10.00      A   
ATOM   1082  HN  LEU   122      18.307  23.793  -5.734  1.00 10.00      A   
ATOM   1083  CA  LEU   122      16.220  23.850  -6.084  1.00 10.00      A   
ATOM   1084  CB  LEU   122      16.503  25.029  -7.017  1.00 10.00      A   
ATOM   1085  CG  LEU   122      16.916  26.340  -6.347  1.00 10.00      A   
ATOM   1086  CD1 LEU   122      17.519  27.290  -7.368  1.00 10.00      A   
ATOM   1087  CD2 LEU   122      15.726  26.988  -5.654  1.00 10.00      A   
ATOM   1088  C   LEU   122      15.586  22.710  -6.873  1.00 10.00      A   
ATOM   1089  O   LEU   122      14.381  22.702  -7.124  1.00 10.00      A   
ATOM   1090  N   ARG   123      16.407  21.743  -7.252  1.00 10.00      A   
ATOM   1091  HN  ARG   123      17.357  21.804  -7.017  1.00 10.00      A   
ATOM   1092  CA  ARG   123      15.940  20.598  -8.013  1.00 10.00      A   
ATOM   1093  CB  ARG   123      17.104  19.988  -8.796  1.00 10.00      A   
ATOM   1094  CG  ARG   123      16.745  18.751  -9.600  1.00 10.00      A   
ATOM   1095  CD  ARG   123      17.990  18.113 -10.188  1.00 10.00      A   
ATOM   1096  NE  ARG   123      17.681  16.955 -11.023  1.00 10.00      A   
ATOM   1097  HE  ARG   123      17.005  17.074 -11.730  1.00 10.00      A   
ATOM   1098  CZ  ARG   123      18.270  15.771 -10.889  1.00 10.00      A   
ATOM   1099  NH1 ARG   123      19.196  15.584  -9.956  1.00 10.00      A   
ATOM   1100 HH11 ARG   123      19.655  14.653  -9.855  1.00 10.00      A   
ATOM   1101 HH12 ARG   123      19.467  16.368  -9.319  1.00 10.00      A   
ATOM   1102  NH2 ARG   123      17.941  14.768 -11.692  1.00 10.00      A   
ATOM   1103 HH21 ARG   123      17.218  14.902 -12.429  1.00 10.00      A   
ATOM   1104 HH22 ARG   123      18.407  13.838 -11.584  1.00 10.00      A   
ATOM   1105  C   ARG   123      15.312  19.544  -7.105  1.00 10.00      A   
ATOM   1106  O   ARG   123      14.333  18.905  -7.472  1.00 10.00      A   
ATOM   1107  N   VAL   124      15.858  19.389  -5.909  1.00 10.00      A   
ATOM   1108  HN  VAL   124      16.604  19.964  -5.642  1.00 10.00      A   
ATOM   1109  CA  VAL   124      15.361  18.379  -4.980  1.00 10.00      A   
ATOM   1110  CB  VAL   124      16.502  17.712  -4.176  1.00 10.00      A   
ATOM   1111  CG1 VAL   124      17.412  16.919  -5.100  1.00 10.00      A   
ATOM   1112  CG2 VAL   124      17.304  18.748  -3.401  1.00 10.00      A   
ATOM   1113  C   VAL   124      14.281  18.893  -4.026  1.00 10.00      A   
ATOM   1114  O   VAL   124      13.358  18.160  -3.680  1.00 10.00      A   
ATOM   1115  N   ALA   125      14.382  20.149  -3.615  1.00 10.00      A   
ATOM   1116  HN  ALA   125      15.120  20.709  -3.940  1.00 10.00      A   
ATOM   1117  CA  ALA   125      13.419  20.712  -2.677  1.00 10.00      A   
ATOM   1118  CB  ALA   125      14.115  21.631  -1.684  1.00 10.00      A   
ATOM   1119  C   ALA   125      12.269  21.439  -3.365  1.00 10.00      A   
ATOM   1120  O   ALA   125      11.205  21.612  -2.775  1.00 10.00      A   
ATOM   1121  N   ILE   126      12.471  21.858  -4.607  1.00 10.00      A   
ATOM   1122  HN  ILE   126      13.326  21.677  -5.045  1.00 10.00      A   
ATOM   1123  CA  ILE   126      11.430  22.585  -5.328  1.00 10.00      A   
ATOM   1124  CB  ILE   126      11.932  23.969  -5.810  1.00 10.00      A   
ATOM   1125  CG1 ILE   126      12.580  24.756  -4.663  1.00 10.00      A   
ATOM   1126  CG2 ILE   126      10.806  24.771  -6.450  1.00 10.00      A   
ATOM   1127  CD1 ILE   126      11.636  25.118  -3.534  1.00 10.00      A   
ATOM   1128  C   ILE   126      10.900  21.794  -6.526  1.00 10.00      A   
ATOM   1129  O   ILE   126       9.716  21.454  -6.582  1.00 10.00      A   
ATOM   1130  N   ALA   127      11.787  21.497  -7.470  1.00 10.00      A   
ATOM   1131  HN  ALA   127      12.720  21.780  -7.348  1.00 10.00      A   
ATOM   1132  CA  ALA   127      11.417  20.778  -8.689  1.00 10.00      A   
ATOM   1133  CB  ALA   127      12.600  20.702  -9.641  1.00 10.00      A   
ATOM   1134  C   ALA   127      10.846  19.385  -8.429  1.00 10.00      A   
ATOM   1135  O   ALA   127       9.733  19.081  -8.858  1.00 10.00      A   
ATOM   1136  N   ALA   128      11.612  18.548  -7.734  1.00 10.00      A   
ATOM   1137  HN  ALA   128      12.489  18.859  -7.418  1.00 10.00      A   
ATOM   1138  CA  ALA   128      11.202  17.173  -7.435  1.00 10.00      A   
ATOM   1139  CB  ALA   128      12.213  16.462  -6.545  1.00 10.00      A   
ATOM   1140  C   ALA   128       9.768  17.047  -6.895  1.00 10.00      A   
ATOM   1141  O   ALA   128       8.950  16.359  -7.504  1.00 10.00      A   
ATOM   1142  N   PRO   129       9.430  17.703  -5.761  1.00 10.00      A   
ATOM   1143  CA  PRO   129       8.079  17.619  -5.182  1.00 10.00      A   
ATOM   1144  CB  PRO   129       8.146  18.551  -3.966  1.00 10.00      A   
ATOM   1145  CG  PRO   129       9.594  18.640  -3.637  1.00 10.00      A   
ATOM   1146  CD  PRO   129      10.314  18.563  -4.950  1.00 10.00      A   
ATOM   1147  C   PRO   129       6.996  18.091  -6.153  1.00 10.00      A   
ATOM   1148  O   PRO   129       5.958  17.443  -6.307  1.00 10.00      A   
ATOM   1149  N   ALA   130       7.249  19.209  -6.817  1.00 10.00      A   
ATOM   1150  HN  ALA   130       8.105  19.668  -6.672  1.00 10.00      A   
ATOM   1151  CA  ALA   130       6.291  19.771  -7.763  1.00 10.00      A   
ATOM   1152  CB  ALA   130       6.777  21.118  -8.269  1.00 10.00      A   
ATOM   1153  C   ALA   130       6.040  18.831  -8.935  1.00 10.00      A   
ATOM   1154  O   ALA   130       4.909  18.689  -9.400  1.00 10.00      A   
ATOM   1155  N   LEU   131       7.096  18.195  -9.412  1.00 10.00      A   
ATOM   1156  HN  LEU   131       7.977  18.348  -9.001  1.00 10.00      A   
ATOM   1157  CA  LEU   131       6.983  17.278 -10.537  1.00 10.00      A   
ATOM   1158  CB  LEU   131       8.354  17.039 -11.173  1.00 10.00      A   
ATOM   1159  CG  LEU   131       8.363  16.285 -12.504  1.00 10.00      A   
ATOM   1160  CD1 LEU   131       7.548  17.028 -13.551  1.00 10.00      A   
ATOM   1161  CD2 LEU   131       9.791  16.076 -12.982  1.00 10.00      A   
ATOM   1162  C   LEU   131       6.345  15.958 -10.116  1.00 10.00      A   
ATOM   1163  O   LEU   131       5.442  15.456 -10.786  1.00 10.00      A   
ATOM   1164  N   TRP   132       6.802  15.417  -8.991  1.00 10.00      A   
ATOM   1165  HN  TRP   132       7.511  15.882  -8.492  1.00 10.00      A   
ATOM   1166  CA  TRP   132       6.288  14.151  -8.475  1.00 10.00      A   
ATOM   1167  CB  TRP   132       6.999  13.759  -7.176  1.00 10.00      A   
ATOM   1168  CG  TRP   132       6.549  12.442  -6.615  1.00 10.00      A   
ATOM   1169  CD1 TRP   132       5.719  12.245  -5.547  1.00 10.00      A   
ATOM   1170  CD2 TRP   132       6.902  11.138  -7.093  1.00 10.00      A   
ATOM   1171  NE1 TRP   132       5.534  10.901  -5.333  1.00 10.00      A   
ATOM   1172  HE1 TRP   132       4.977  10.508  -4.628  1.00 10.00      A   
ATOM   1173  CE2 TRP   132       6.251  10.200  -6.267  1.00 10.00      A   
ATOM   1174  CE3 TRP   132       7.706  10.671  -8.137  1.00 10.00      A   
ATOM   1175  CZ2 TRP   132       6.380   8.827  -6.456  1.00 10.00      A   
ATOM   1176  CZ3 TRP   132       7.832   9.309  -8.322  1.00 10.00      A   
ATOM   1177  CH2 TRP   132       7.173   8.402  -7.486  1.00 10.00      A   
ATOM   1178  C   TRP   132       4.782  14.202  -8.254  1.00 10.00      A   
ATOM   1179  O   TRP   132       4.074  13.229  -8.527  1.00 10.00      A   
ATOM   1180  N   GLN   133       4.293  15.342  -7.780  1.00 10.00      A   
ATOM   1181  HN  GLN   133       4.904  16.087  -7.597  1.00 10.00      A   
ATOM   1182  CA  GLN   133       2.870  15.506  -7.523  1.00 10.00      A   
ATOM   1183  CB  GLN   133       2.579  16.855  -6.866  1.00 10.00      A   
ATOM   1184  CG  GLN   133       1.312  16.856  -6.030  1.00 10.00      A   
ATOM   1185  CD  GLN   133       1.334  15.791  -4.948  1.00 10.00      A   
ATOM   1186  OE1 GLN   133       2.372  15.518  -4.343  1.00 10.00      A   
ATOM   1187  NE2 GLN   133       0.193  15.166  -4.721  1.00 10.00      A   
ATOM   1188 HE21 GLN   133      -0.587  15.423  -5.255  1.00 10.00      A   
ATOM   1189 HE22 GLN   133       0.172  14.467  -4.033  1.00 10.00      A   
ATOM   1190  C   GLN   133       2.053  15.333  -8.801  1.00 10.00      A   
ATOM   1191  O   GLN   133       0.916  14.871  -8.763  1.00 10.00      A   
ATOM   1192  N   VAL   134       2.641  15.700  -9.931  1.00 10.00      A   
ATOM   1193  HN  VAL   134       3.553  16.062  -9.902  1.00 10.00      A   
ATOM   1194  CA  VAL   134       1.965  15.563 -11.212  1.00 10.00      A   
ATOM   1195  CB  VAL   134       2.562  16.503 -12.280  1.00 10.00      A   
ATOM   1196  CG1 VAL   134       1.784  16.399 -13.582  1.00 10.00      A   
ATOM   1197  CG2 VAL   134       2.567  17.937 -11.780  1.00 10.00      A   
ATOM   1198  C   VAL   134       2.063  14.117 -11.685  1.00 10.00      A   
ATOM   1199  O   VAL   134       1.100  13.554 -12.204  1.00 10.00      A   
ATOM   1200  N   THR   135       3.228  13.519 -11.471  1.00 10.00      A   
ATOM   1201  HN  THR   135       3.952  14.025 -11.040  1.00 10.00      A   
ATOM   1202  CA  THR   135       3.472  12.138 -11.861  1.00 10.00      A   
ATOM   1203  CB  THR   135       4.925  11.735 -11.553  1.00 10.00      A   
ATOM   1204  OG1 THR   135       5.809  12.781 -11.975  1.00 10.00      A   
ATOM   1205  HG1 THR   135       5.431  13.231 -12.740  1.00 10.00      A   
ATOM   1206  CG2 THR   135       5.288  10.447 -12.275  1.00 10.00      A   
ATOM   1207  C   THR   135       2.525  11.187 -11.130  1.00 10.00      A   
ATOM   1208  O   THR   135       1.873  10.341 -11.749  1.00 10.00      A   
ATOM   1209  N   GLU   136       2.441  11.340  -9.812  1.00 10.00      A   
ATOM   1210  HN  GLU   136       2.982  12.036  -9.372  1.00 10.00      A   
ATOM   1211  CA  GLU   136       1.572  10.497  -9.002  1.00 10.00      A   
ATOM   1212  CB  GLU   136       1.834  10.716  -7.510  1.00 10.00      A   
ATOM   1213  CG  GLU   136       1.395   9.560  -6.622  1.00 10.00      A   
ATOM   1214  CD  GLU   136       2.021   8.237  -7.026  1.00 10.00      A   
ATOM   1215  OE1 GLU   136       3.156   7.951  -6.589  1.00 10.00      A   
ATOM   1216  OE2 GLU   136       1.381   7.476  -7.783  1.00 10.00      A   
ATOM   1217  C   GLU   136       0.107  10.752  -9.347  1.00 10.00      A   
ATOM   1218  O   GLU   136      -0.712   9.828  -9.359  1.00 10.00      A   
ATOM   1219  N   PHE   137      -0.215  12.010  -9.640  1.00 10.00      A   
ATOM   1220  HN  PHE   137       0.475  12.705  -9.592  1.00 10.00      A   
ATOM   1221  CA  PHE   137      -1.574  12.384 -10.013  1.00 10.00      A   
ATOM   1222  CB  PHE   137      -1.699  13.903 -10.185  1.00 10.00      A   
ATOM   1223  CG  PHE   137      -2.992  14.349 -10.812  1.00 10.00      A   
ATOM   1224  CD1 PHE   137      -4.189  14.242 -10.121  1.00 10.00      A   
ATOM   1225  CD2 PHE   137      -3.011  14.872 -12.096  1.00 10.00      A   
ATOM   1226  CE1 PHE   137      -5.378  14.646 -10.698  1.00 10.00      A   
ATOM   1227  CE2 PHE   137      -4.195  15.279 -12.679  1.00 10.00      A   
ATOM   1228  CZ  PHE   137      -5.382  15.165 -11.980  1.00 10.00      A   
ATOM   1229  C   PHE   137      -1.972  11.667 -11.299  1.00 10.00      A   
ATOM   1230  O   PHE   137      -3.042  11.070 -11.380  1.00 10.00      A   
ATOM   1231  N   LEU   138      -1.087  11.712 -12.293  1.00 10.00      A   
ATOM   1232  HN  LEU   138      -0.243  12.203 -12.162  1.00 10.00      A   
ATOM   1233  CA  LEU   138      -1.335  11.060 -13.571  1.00 10.00      A   
ATOM   1234  CB  LEU   138      -0.194  11.342 -14.552  1.00 10.00      A   
ATOM   1235  CG  LEU   138      -0.078  12.783 -15.053  1.00 10.00      A   
ATOM   1236  CD1 LEU   138       1.107  12.932 -15.996  1.00 10.00      A   
ATOM   1237  CD2 LEU   138      -1.365  13.221 -15.733  1.00 10.00      A   
ATOM   1238  C   LEU   138      -1.507   9.560 -13.377  1.00 10.00      A   
ATOM   1239  O   LEU   138      -2.381   8.942 -13.980  1.00 10.00      A   
ATOM   1240  N   ARG   139      -0.678   8.988 -12.512  1.00 10.00      A   
ATOM   1241  HN  ARG   139      -0.006   9.546 -12.058  1.00 10.00      A   
ATOM   1242  CA  ARG   139      -0.733   7.562 -12.219  1.00 10.00      A   
ATOM   1243  CB  ARG   139       0.397   7.167 -11.258  1.00 10.00      A   
ATOM   1244  CG  ARG   139       0.403   5.698 -10.862  1.00 10.00      A   
ATOM   1245  CD  ARG   139       1.815   5.172 -10.653  1.00 10.00      A   
ATOM   1246  NE  ARG   139       2.528   5.879  -9.592  1.00 10.00      A   
ATOM   1247  HE  ARG   139       1.982   6.403  -8.941  1.00 10.00      A   
ATOM   1248  CZ  ARG   139       3.852   5.870  -9.452  1.00 10.00      A   
ATOM   1249  NH1 ARG   139       4.612   5.189 -10.308  1.00 10.00      A   
ATOM   1250 HH11 ARG   139       4.172   4.657 -11.091  1.00 10.00      A   
ATOM   1251 HH12 ARG   139       5.654   5.187 -10.205  1.00 10.00      A   
ATOM   1252  NH2 ARG   139       4.414   6.527  -8.446  1.00 10.00      A   
ATOM   1253 HH21 ARG   139       3.810   7.058  -7.755  1.00 10.00      A   
ATOM   1254 HH22 ARG   139       5.447   6.525  -8.325  1.00 10.00      A   
ATOM   1255  C   ARG   139      -2.097   7.183 -11.644  1.00 10.00      A   
ATOM   1256  O   ARG   139      -2.631   6.106 -11.930  1.00 10.00      A   
ATOM   1257  N   GLY   140      -2.674   8.088 -10.866  1.00 10.00      A   
ATOM   1258  HN  GLY   140      -2.214   8.940 -10.693  1.00 10.00      A   
ATOM   1259  CA  GLY   140      -3.969   7.837 -10.269  1.00 10.00      A   
ATOM   1260  C   GLY   140      -5.111   8.448 -11.061  1.00 10.00      A   
ATOM   1261  O   GLY   140      -6.234   8.543 -10.563  1.00 10.00      A   
ATOM   1262  N   TRP   141      -4.835   8.850 -12.298  1.00 10.00      A   
ATOM   1263  HN  TRP   141      -3.923   8.749 -12.643  1.00 10.00      A   
ATOM   1264  CA  TRP   141      -5.855   9.455 -13.145  1.00 10.00      A   
ATOM   1265  CB  TRP   141      -5.564  10.943 -13.362  1.00 10.00      A   
ATOM   1266  CG  TRP   141      -6.732  11.716 -13.895  1.00 10.00      A   
ATOM   1267  CD1 TRP   141      -6.971  12.049 -15.196  1.00 10.00      A   
ATOM   1268  CD2 TRP   141      -7.821  12.253 -13.137  1.00 10.00      A   
ATOM   1269  NE1 TRP   141      -8.141  12.759 -15.295  1.00 10.00      A   
ATOM   1270  HE1 TRP   141      -8.524  13.110 -16.128  1.00 10.00      A   
ATOM   1271  CE2 TRP   141      -8.682  12.900 -14.044  1.00 10.00      A   
ATOM   1272  CE3 TRP   141      -8.150  12.250 -11.777  1.00 10.00      A   
ATOM   1273  CZ2 TRP   141      -9.852  13.537 -13.634  1.00 10.00      A   
ATOM   1274  CZ3 TRP   141      -9.309  12.882 -11.373  1.00 10.00      A   
ATOM   1275  CH2 TRP   141     -10.148  13.517 -12.298  1.00 10.00      A   
ATOM   1276  C   TRP   141      -5.981   8.737 -14.489  1.00 10.00      A   
ATOM   1277  O   TRP   141      -7.092   8.491 -14.962  1.00 10.00      A   
ATOM   1278  N   VAL   142      -4.844   8.403 -15.100  1.00 10.00      A   
ATOM   1279  HN  VAL   142      -3.988   8.622 -14.669  1.00 10.00      A   
ATOM   1280  CA  VAL   142      -4.830   7.720 -16.394  1.00 10.00      A   
ATOM   1281  CB  VAL   142      -3.388   7.479 -16.905  1.00 10.00      A   
ATOM   1282  CG1 VAL   142      -3.384   6.682 -18.203  1.00 10.00      A   
ATOM   1283  CG2 VAL   142      -2.664   8.802 -17.098  1.00 10.00      A   
ATOM   1284  C   VAL   142      -5.596   6.398 -16.331  1.00 10.00      A   
ATOM   1285  O   VAL   142      -5.435   5.621 -15.381  1.00 10.00      A   
ATOM   1286  N   LEU   143      -6.434   6.174 -17.345  1.00 10.00      A   
ATOM   1287  HN  LEU   143      -6.505   6.852 -18.050  1.00 10.00      A   
ATOM   1288  CA  LEU   143      -7.259   4.972 -17.452  1.00 10.00      A   
ATOM   1289  CB  LEU   143      -6.421   3.686 -17.385  1.00 10.00      A   
ATOM   1290  CG  LEU   143      -5.350   3.504 -18.462  1.00 10.00      A   
ATOM   1291  CD1 LEU   143      -4.631   2.176 -18.277  1.00 10.00      A   
ATOM   1292  CD2 LEU   143      -5.959   3.596 -19.852  1.00 10.00      A   
ATOM   1293  C   LEU   143      -8.355   4.961 -16.389  1.00 10.00      A   
ATOM   1294  O   LEU   143      -9.428   5.536 -16.579  1.00 10.00      A   
ATOM   1295  N   THR   144      -8.075   4.310 -15.273  1.00 10.00      A   
ATOM   1296  HN  THR   144      -7.210   3.863 -15.189  1.00 10.00      A   
ATOM   1297  CA  THR   144      -9.026   4.227 -14.178  1.00 10.00      A   
ATOM   1298  CB  THR   144      -9.538   2.783 -14.010  1.00 10.00      A   
ATOM   1299  OG1 THR   144      -9.544   2.141 -15.294  1.00 10.00      A   
ATOM   1300  HG1 THR   144     -10.063   2.668 -15.911  1.00 10.00      A   
ATOM   1301  CG2 THR   144     -10.955   2.778 -13.455  1.00 10.00      A   
ATOM   1302  C   THR   144      -8.379   4.706 -12.877  1.00 10.00      A   
ATOM   1303  O   THR   144      -9.049   4.854 -11.849  1.00 10.00      A   
ATOM   1304  N   GLY   145      -7.073   4.963 -12.939  1.00 10.00      A   
ATOM   1305  HN  GLY   145      -6.601   4.849 -13.791  1.00 10.00      A   
ATOM   1306  CA  GLY   145      -6.347   5.426 -11.772  1.00 10.00      A   
ATOM   1307  C   GLY   145      -5.757   4.294 -10.954  1.00 10.00      A   
ATOM   1308  O   GLY   145      -6.479   3.409 -10.495  1.00 10.00      A   
ATOM   1309  N   PHE   146      -4.439   4.314 -10.779  1.00 10.00      A   
ATOM   1310  HN  PHE   146      -3.914   5.040 -11.184  1.00 10.00      A   
ATOM   1311  CA  PHE   146      -3.744   3.290 -10.000  1.00 10.00      A   
ATOM   1312  CB  PHE   146      -2.983   2.325 -10.922  1.00 10.00      A   
ATOM   1313  CG  PHE   146      -3.753   1.872 -12.132  1.00 10.00      A   
ATOM   1314  CD1 PHE   146      -3.510   2.435 -13.376  1.00 10.00      A   
ATOM   1315  CD2 PHE   146      -4.716   0.882 -12.028  1.00 10.00      A   
ATOM   1316  CE1 PHE   146      -4.214   2.019 -14.491  1.00 10.00      A   
ATOM   1317  CE2 PHE   146      -5.424   0.462 -13.138  1.00 10.00      A   
ATOM   1318  CZ  PHE   146      -5.173   1.030 -14.371  1.00 10.00      A   
ATOM   1319  C   PHE   146      -2.761   3.946  -9.025  1.00 10.00      A   
ATOM   1320  O   PHE   146      -1.547   3.826  -9.190  1.00 10.00      A   
ATOM   1321  N   PRO   147      -3.266   4.645  -7.992  1.00 10.00      A   
ATOM   1322  CA  PRO   147      -2.427   5.331  -7.011  1.00 10.00      A   
ATOM   1323  CB  PRO   147      -3.335   6.476  -6.568  1.00 10.00      A   
ATOM   1324  CG  PRO   147      -4.718   5.914  -6.646  1.00 10.00      A   
ATOM   1325  CD  PRO   147      -4.697   4.818  -7.684  1.00 10.00      A   
ATOM   1326  C   PRO   147      -2.082   4.439  -5.817  1.00 10.00      A   
ATOM   1327  O   PRO   147      -2.298   4.811  -4.663  1.00 10.00      A   
ATOM   1328  N   TRP   148      -1.544   3.264  -6.098  1.00 10.00      A   
ATOM   1329  HN  TRP   148      -1.382   3.024  -7.032  1.00 10.00      A   
ATOM   1330  CA  TRP   148      -1.171   2.332  -5.048  1.00 10.00      A   
ATOM   1331  CB  TRP   148      -1.539   0.899  -5.432  1.00 10.00      A   
ATOM   1332  CG  TRP   148      -2.925   0.511  -5.025  1.00 10.00      A   
ATOM   1333  CD1 TRP   148      -4.002   0.353  -5.843  1.00 10.00      A   
ATOM   1334  CD2 TRP   148      -3.384   0.236  -3.694  1.00 10.00      A   
ATOM   1335  NE1 TRP   148      -5.102  -0.011  -5.108  1.00 10.00      A   
ATOM   1336  HE1 TRP   148      -5.995  -0.186  -5.472  1.00 10.00      A   
ATOM   1337  CE2 TRP   148      -4.749  -0.086  -3.785  1.00 10.00      A   
ATOM   1338  CE3 TRP   148      -2.771   0.230  -2.436  1.00 10.00      A   
ATOM   1339  CZ2 TRP   148      -5.514  -0.411  -2.666  1.00 10.00      A   
ATOM   1340  CZ3 TRP   148      -3.531  -0.092  -1.328  1.00 10.00      A   
ATOM   1341  CH2 TRP   148      -4.888  -0.408  -1.450  1.00 10.00      A   
ATOM   1342  C   TRP   148       0.314   2.420  -4.734  1.00 10.00      A   
ATOM   1343  O   TRP   148       1.112   2.831  -5.581  1.00 10.00      A   
ATOM   1344  N   LEU   149       0.663   2.028  -3.510  1.00 10.00      A   
ATOM   1345  HN  LEU   149      -0.043   1.736  -2.895  1.00 10.00      A   
ATOM   1346  CA  LEU   149       2.045   2.032  -3.031  1.00 10.00      A   
ATOM   1347  CB  LEU   149       2.983   1.222  -3.939  1.00 10.00      A   
ATOM   1348  CG  LEU   149       2.632  -0.254  -4.158  1.00 10.00      A   
ATOM   1349  CD1 LEU   149       3.795  -0.986  -4.810  1.00 10.00      A   
ATOM   1350  CD2 LEU   149       2.245  -0.924  -2.848  1.00 10.00      A   
ATOM   1351  C   LEU   149       2.570   3.448  -2.809  1.00 10.00      A   
ATOM   1352  O   LEU   149       3.717   3.758  -3.131  1.00 10.00      A   
ATOM   1353  N   GLN   150       1.730   4.303  -2.246  1.00 10.00      A   
ATOM   1354  HN  GLN   150       0.829   3.999  -2.002  1.00 10.00      A   
ATOM   1355  CA  GLN   150       2.122   5.679  -1.971  1.00 10.00      A   
ATOM   1356  CB  GLN   150       0.917   6.615  -2.018  1.00 10.00      A   
ATOM   1357  CG  GLN   150       0.279   6.737  -3.392  1.00 10.00      A   
ATOM   1358  CD  GLN   150      -0.739   7.857  -3.459  1.00 10.00      A   
ATOM   1359  OE1 GLN   150      -1.333   8.233  -2.450  1.00 10.00      A   
ATOM   1360  NE2 GLN   150      -0.951   8.397  -4.646  1.00 10.00      A   
ATOM   1361 HE21 GLN   150      -0.444   8.049  -5.411  1.00 10.00      A   
ATOM   1362 HE22 GLN   150      -1.609   9.120  -4.715  1.00 10.00      A   
ATOM   1363  C   GLN   150       2.819   5.769  -0.617  1.00 10.00      A   
ATOM   1364  O   GLN   150       2.285   5.318   0.397  1.00 10.00      A   
ATOM   1365  N   PHE   151       4.002   6.369  -0.603  1.00 10.00      A   
ATOM   1366  HN  PHE   151       4.360   6.734  -1.442  1.00 10.00      A   
ATOM   1367  CA  PHE   151       4.791   6.497   0.621  1.00 10.00      A   
ATOM   1368  CB  PHE   151       6.184   7.046   0.318  1.00 10.00      A   
ATOM   1369  CG  PHE   151       7.110   6.038  -0.296  1.00 10.00      A   
ATOM   1370  CD1 PHE   151       8.043   6.423  -1.243  1.00 10.00      A   
ATOM   1371  CD2 PHE   151       7.048   4.704   0.074  1.00 10.00      A   
ATOM   1372  CE1 PHE   151       8.900   5.499  -1.809  1.00 10.00      A   
ATOM   1373  CE2 PHE   151       7.899   3.774  -0.488  1.00 10.00      A   
ATOM   1374  CZ  PHE   151       8.827   4.172  -1.432  1.00 10.00      A   
ATOM   1375  C   PHE   151       4.113   7.335   1.701  1.00 10.00      A   
ATOM   1376  O   PHE   151       4.378   7.147   2.889  1.00 10.00      A   
ATOM   1377  N   GLY   152       3.242   8.251   1.295  1.00 10.00      A   
ATOM   1378  HN  GLY   152       3.072   8.362   0.334  1.00 10.00      A   
ATOM   1379  CA  GLY   152       2.550   9.102   2.250  1.00 10.00      A   
ATOM   1380  C   GLY   152       1.740   8.325   3.273  1.00 10.00      A   
ATOM   1381  O   GLY   152       1.588   8.766   4.411  1.00 10.00      A   
ATOM   1382  N   TYR   153       1.254   7.153   2.879  1.00 10.00      A   
ATOM   1383  HN  TYR   153       1.447   6.837   1.969  1.00 10.00      A   
ATOM   1384  CA  TYR   153       0.442   6.320   3.762  1.00 10.00      A   
ATOM   1385  CB  TYR   153      -0.293   5.238   2.965  1.00 10.00      A   
ATOM   1386  CG  TYR   153      -1.473   5.767   2.182  1.00 10.00      A   
ATOM   1387  CD1 TYR   153      -1.294   6.425   0.971  1.00 10.00      A   
ATOM   1388  CD2 TYR   153      -2.769   5.626   2.661  1.00 10.00      A   
ATOM   1389  CE1 TYR   153      -2.367   6.925   0.262  1.00 10.00      A   
ATOM   1390  CE2 TYR   153      -3.849   6.120   1.956  1.00 10.00      A   
ATOM   1391  CZ  TYR   153      -3.642   6.770   0.760  1.00 10.00      A   
ATOM   1392  OH  TYR   153      -4.718   7.269   0.059  1.00 10.00      A   
ATOM   1393  HH  TYR   153      -4.499   7.310  -0.884  1.00 10.00      A   
ATOM   1394  C   TYR   153       1.250   5.705   4.902  1.00 10.00      A   
ATOM   1395  O   TYR   153       0.682   5.205   5.870  1.00 10.00      A   
ATOM   1396  N   SER   154       2.573   5.748   4.798  1.00 10.00      A   
ATOM   1397  HN  SER   154       2.981   6.162   4.008  1.00 10.00      A   
ATOM   1398  CA  SER   154       3.429   5.188   5.838  1.00 10.00      A   
ATOM   1399  CB  SER   154       4.837   4.934   5.292  1.00 10.00      A   
ATOM   1400  OG  SER   154       5.508   6.155   5.021  1.00 10.00      A   
ATOM   1401  HG  SER   154       5.282   6.455   4.129  1.00 10.00      A   
ATOM   1402  C   SER   154       3.506   6.127   7.038  1.00 10.00      A   
ATOM   1403  O   SER   154       3.920   5.733   8.129  1.00 10.00      A   
ATOM   1404  N   GLN   155       3.083   7.368   6.834  1.00 10.00      A   
ATOM   1405  HN  GLN   155       2.720   7.614   5.953  1.00 10.00      A   
ATOM   1406  CA  GLN   155       3.133   8.368   7.887  1.00 10.00      A   
ATOM   1407  CB  GLN   155       3.470   9.745   7.313  1.00 10.00      A   
ATOM   1408  CG  GLN   155       4.816   9.818   6.603  1.00 10.00      A   
ATOM   1409  CD  GLN   155       5.958   9.285   7.447  1.00 10.00      A   
ATOM   1410  OE1 GLN   155       6.517   9.996   8.283  1.00 10.00      A   
ATOM   1411  NE2 GLN   155       6.334   8.038   7.213  1.00 10.00      A   
ATOM   1412 HE21 GLN   155       5.865   7.532   6.510  1.00 10.00      A   
ATOM   1413 HE22 GLN   155       7.055   7.664   7.757  1.00 10.00      A   
ATOM   1414  C   GLN   155       1.845   8.428   8.695  1.00 10.00      A   
ATOM   1415  O   GLN   155       1.660   9.345   9.497  1.00 10.00      A   
ATOM   1416  N   ILE   156       0.965   7.446   8.494  1.00 10.00      A   
ATOM   1417  HN  ILE   156       1.167   6.751   7.834  1.00 10.00      A   
ATOM   1418  CA  ILE   156      -0.300   7.392   9.226  1.00 10.00      A   
ATOM   1419  CB  ILE   156      -1.167   6.174   8.814  1.00 10.00      A   
ATOM   1420  CG1 ILE   156      -2.473   6.127   9.614  1.00 10.00      A   
ATOM   1421  CG2 ILE   156      -0.400   4.867   8.956  1.00 10.00      A   
ATOM   1422  CD1 ILE   156      -3.408   7.283   9.331  1.00 10.00      A   
ATOM   1423  C   ILE   156      -0.051   7.377  10.734  1.00 10.00      A   
ATOM   1424  O   ILE   156      -0.785   7.992  11.506  1.00 10.00      A   
ATOM   1425  N   ASP   157       1.003   6.684  11.141  1.00 10.00      A   
ATOM   1426  HN  ASP   157       1.551   6.214  10.477  1.00 10.00      A   
ATOM   1427  CA  ASP   157       1.363   6.599  12.547  1.00 10.00      A   
ATOM   1428  CB  ASP   157       1.427   5.143  13.005  1.00 10.00      A   
ATOM   1429  CG  ASP   157       0.598   4.898  14.248  1.00 10.00      A   
ATOM   1430  OD1 ASP   157       0.958   5.421  15.325  1.00 10.00      A   
ATOM   1431  OD2 ASP   157      -0.433   4.194  14.152  1.00 10.00      A   
ATOM   1432  C   ASP   157       2.700   7.284  12.775  1.00 10.00      A   
ATOM   1433  O   ASP   157       3.433   6.963  13.711  1.00 10.00      A   
ATOM   1434  N   GLY   158       3.008   8.232  11.901  1.00 10.00      A   
ATOM   1435  HN  GLY   158       2.371   8.446  11.184  1.00 10.00      A   
ATOM   1436  CA  GLY   158       4.250   8.969  11.998  1.00 10.00      A   
ATOM   1437  C   GLY   158       4.023  10.378  12.508  1.00 10.00      A   
ATOM   1438  O   GLY   158       2.891  10.743  12.822  1.00 10.00      A   
ATOM   1439  N   PRO   159       5.077  11.200  12.599  1.00 10.00      A   
ATOM   1440  CA  PRO   159       4.962  12.578  13.087  1.00 10.00      A   
ATOM   1441  CB  PRO   159       6.405  12.944  13.430  1.00 10.00      A   
ATOM   1442  CG  PRO   159       7.228  12.130  12.490  1.00 10.00      A   
ATOM   1443  CD  PRO   159       6.468  10.852  12.250  1.00 10.00      A   
ATOM   1444  C   PRO   159       4.409  13.533  12.028  1.00 10.00      A   
ATOM   1445  O   PRO   159       3.992  14.645  12.341  1.00 10.00      A   
ATOM   1446  N   LEU   160       4.382  13.084  10.779  1.00 10.00      A   
ATOM   1447  HN  LEU   160       4.701  12.178  10.589  1.00 10.00      A   
ATOM   1448  CA  LEU   160       3.894  13.914   9.683  1.00 10.00      A   
ATOM   1449  CB  LEU   160       4.630  13.587   8.381  1.00 10.00      A   
ATOM   1450  CG  LEU   160       6.160  13.655   8.429  1.00 10.00      A   
ATOM   1451  CD1 LEU   160       6.749  13.399   7.052  1.00 10.00      A   
ATOM   1452  CD2 LEU   160       6.628  14.997   8.970  1.00 10.00      A   
ATOM   1453  C   LEU   160       2.386  13.781   9.489  1.00 10.00      A   
ATOM   1454  O   LEU   160       1.824  14.328   8.539  1.00 10.00      A   
ATOM   1455  N   LYS   161       1.729  13.080  10.405  1.00 10.00      A   
ATOM   1456  HN  LYS   161       2.226  12.688  11.153  1.00 10.00      A   
ATOM   1457  CA  LYS   161       0.284  12.873  10.324  1.00 10.00      A   
ATOM   1458  CB  LYS   161      -0.165  11.781  11.301  1.00 10.00      A   
ATOM   1459  CG  LYS   161      -0.021  12.158  12.768  1.00 10.00      A   
ATOM   1460  CD  LYS   161      -0.582  11.076  13.677  1.00 10.00      A   
ATOM   1461  CE  LYS   161      -0.479  11.479  15.139  1.00 10.00      A   
ATOM   1462  NZ  LYS   161      -1.016  10.437  16.052  1.00 10.00      A   
ATOM   1463  HZ1 LYS   161      -1.997  10.205  15.799  1.00 10.00      A   
ATOM   1464  HZ2 LYS   161      -0.996  10.775  17.035  1.00 10.00      A   
ATOM   1465  HZ3 LYS   161      -0.443   9.574  15.986  1.00 10.00      A   
ATOM   1466  C   LYS   161      -0.486  14.169  10.586  1.00 10.00      A   
ATOM   1467  O   LYS   161      -1.694  14.235  10.370  1.00 10.00      A   
ATOM   1468  N   GLY   162       0.226  15.198  11.034  1.00 10.00      A   
ATOM   1469  HN  GLY   162       1.189  15.092  11.164  1.00 10.00      A   
ATOM   1470  CA  GLY   162      -0.403  16.472  11.326  1.00 10.00      A   
ATOM   1471  C   GLY   162      -0.841  17.222  10.081  1.00 10.00      A   
ATOM   1472  O   GLY   162      -1.699  18.098  10.151  1.00 10.00      A   
ATOM   1473  N   LEU   163      -0.264  16.878   8.934  1.00 10.00      A   
ATOM   1474  HN  LEU   163       0.407  16.160   8.929  1.00 10.00      A   
ATOM   1475  CA  LEU   163      -0.611  17.544   7.679  1.00 10.00      A   
ATOM   1476  CB  LEU   163       0.606  17.640   6.757  1.00 10.00      A   
ATOM   1477  CG  LEU   163       1.688  18.645   7.161  1.00 10.00      A   
ATOM   1478  CD1 LEU   163       2.838  18.626   6.165  1.00 10.00      A   
ATOM   1479  CD2 LEU   163       1.107  20.047   7.287  1.00 10.00      A   
ATOM   1480  C   LEU   163      -1.752  16.833   6.962  1.00 10.00      A   
ATOM   1481  O   LEU   163      -2.323  17.364   6.004  1.00 10.00      A   
ATOM   1482  N   ALA   164      -2.093  15.645   7.447  1.00 10.00      A   
ATOM   1483  HN  ALA   164      -1.618  15.300   8.232  1.00 10.00      A   
ATOM   1484  CA  ALA   164      -3.160  14.842   6.856  1.00 10.00      A   
ATOM   1485  CB  ALA   164      -3.233  13.462   7.490  1.00 10.00      A   
ATOM   1486  C   ALA   164      -4.523  15.546   6.875  1.00 10.00      A   
ATOM   1487  O   ALA   164      -5.151  15.690   5.830  1.00 10.00      A   
ATOM   1488  N   PRO   165      -5.010  16.014   8.045  1.00 10.00      A   
ATOM   1489  CA  PRO   165      -6.306  16.694   8.121  1.00 10.00      A   
ATOM   1490  CB  PRO   165      -6.592  16.744   9.622  1.00 10.00      A   
ATOM   1491  CG  PRO   165      -5.246  16.752  10.256  1.00 10.00      A   
ATOM   1492  CD  PRO   165      -4.368  15.912   9.374  1.00 10.00      A   
ATOM   1493  C   PRO   165      -6.252  18.109   7.546  1.00 10.00      A   
ATOM   1494  O   PRO   165      -7.270  18.794   7.468  1.00 10.00      A   
ATOM   1495  N   ILE   166      -5.066  18.540   7.138  1.00 10.00      A   
ATOM   1496  HN  ILE   166      -4.292  17.944   7.210  1.00 10.00      A   
ATOM   1497  CA  ILE   166      -4.892  19.875   6.581  1.00 10.00      A   
ATOM   1498  CB  ILE   166      -3.587  20.541   7.071  1.00 10.00      A   
ATOM   1499  CG1 ILE   166      -3.570  20.627   8.602  1.00 10.00      A   
ATOM   1500  CG2 ILE   166      -3.418  21.925   6.451  1.00 10.00      A   
ATOM   1501  CD1 ILE   166      -2.298  21.222   9.172  1.00 10.00      A   
ATOM   1502  C   ILE   166      -4.932  19.867   5.053  1.00 10.00      A   
ATOM   1503  O   ILE   166      -5.763  20.545   4.447  1.00 10.00      A   
ATOM   1504  N   MET   167      -4.048  19.095   4.430  1.00 10.00      A   
ATOM   1505  HN  MET   167      -3.423  18.549   4.957  1.00 10.00      A   
ATOM   1506  CA  MET   167      -3.995  19.040   2.971  1.00 10.00      A   
ATOM   1507  CB  MET   167      -2.745  19.753   2.448  1.00 10.00      A   
ATOM   1508  CG  MET   167      -2.715  21.251   2.710  1.00 10.00      A   
ATOM   1509  SD  MET   167      -1.118  21.999   2.323  1.00 10.00      A   
ATOM   1510  CE  MET   167      -0.065  21.220   3.546  1.00 10.00      A   
ATOM   1511  C   MET   167      -4.054  17.609   2.442  1.00 10.00      A   
ATOM   1512  O   MET   167      -3.741  17.355   1.277  1.00 10.00      A   
ATOM   1513  N   GLY   168      -4.445  16.679   3.304  1.00 10.00      A   
ATOM   1514  HN  GLY   168      -4.654  16.935   4.226  1.00 10.00      A   
ATOM   1515  CA  GLY   168      -4.562  15.288   2.904  1.00 10.00      A   
ATOM   1516  C   GLY   168      -3.231  14.572   2.795  1.00 10.00      A   
ATOM   1517  O   GLY   168      -2.172  15.165   3.023  1.00 10.00      A   
ATOM   1518  N   VAL   169      -3.289  13.290   2.445  1.00 10.00      A   
ATOM   1519  HN  VAL   169      -4.177  12.874   2.306  1.00 10.00      A   
ATOM   1520  CA  VAL   169      -2.093  12.463   2.291  1.00 10.00      A   
ATOM   1521  CB  VAL   169      -2.464  10.983   2.016  1.00 10.00      A   
ATOM   1522  CG1 VAL   169      -3.195  10.828   0.688  1.00 10.00      A   
ATOM   1523  CG2 VAL   169      -1.242  10.079   2.079  1.00 10.00      A   
ATOM   1524  C   VAL   169      -1.205  13.000   1.169  1.00 10.00      A   
ATOM   1525  O   VAL   169       0.004  12.757   1.139  1.00 10.00      A   
ATOM   1526  N   GLU   170      -1.816  13.752   0.263  1.00 10.00      A   
ATOM   1527  HN  GLU   170      -2.776  13.918   0.357  1.00 10.00      A   
ATOM   1528  CA  GLU   170      -1.105  14.340  -0.858  1.00 10.00      A   
ATOM   1529  CB  GLU   170      -2.088  15.083  -1.757  1.00 10.00      A   
ATOM   1530  CG  GLU   170      -3.151  14.186  -2.367  1.00 10.00      A   
ATOM   1531  CD  GLU   170      -2.685  13.519  -3.643  1.00 10.00      A   
ATOM   1532  OE1 GLU   170      -1.570  12.958  -3.654  1.00 10.00      A   
ATOM   1533  OE2 GLU   170      -3.435  13.559  -4.642  1.00 10.00      A   
ATOM   1534  C   GLU   170      -0.022  15.290  -0.363  1.00 10.00      A   
ATOM   1535  O   GLU   170       1.075  15.339  -0.918  1.00 10.00      A   
ATOM   1536  N   ALA   171      -0.332  16.030   0.699  1.00 10.00      A   
ATOM   1537  HN  ALA   171      -1.223  15.939   1.105  1.00 10.00      A   
ATOM   1538  CA  ALA   171       0.617  16.969   1.279  1.00 10.00      A   
ATOM   1539  CB  ALA   171      -0.057  17.804   2.350  1.00 10.00      A   
ATOM   1540  C   ALA   171       1.796  16.218   1.871  1.00 10.00      A   
ATOM   1541  O   ALA   171       2.935  16.686   1.827  1.00 10.00      A   
ATOM   1542  N   ILE   172       1.510  15.043   2.419  1.00 10.00      A   
ATOM   1543  HN  ILE   172       0.579  14.730   2.416  1.00 10.00      A   
ATOM   1544  CA  ILE   172       2.538  14.208   3.013  1.00 10.00      A   
ATOM   1545  CB  ILE   172       1.934  13.021   3.791  1.00 10.00      A   
ATOM   1546  CG1 ILE   172       0.916  13.539   4.816  1.00 10.00      A   
ATOM   1547  CG2 ILE   172       3.032  12.232   4.488  1.00 10.00      A   
ATOM   1548  CD1 ILE   172       0.169  12.449   5.550  1.00 10.00      A   
ATOM   1549  C   ILE   172       3.480  13.704   1.926  1.00 10.00      A   
ATOM   1550  O   ILE   172       4.696  13.702   2.103  1.00 10.00      A   
ATOM   1551  N   ASN   173       2.907  13.297   0.794  1.00 10.00      A   
ATOM   1552  HN  ASN   173       1.926  13.313   0.724  1.00 10.00      A   
ATOM   1553  CA  ASN   173       3.694  12.821  -0.342  1.00 10.00      A   
ATOM   1554  CB  ASN   173       2.776  12.448  -1.517  1.00 10.00      A   
ATOM   1555  CG  ASN   173       2.079  11.108  -1.352  1.00 10.00      A   
ATOM   1556  OD1 ASN   173       2.597  10.194  -0.709  1.00 10.00      A   
ATOM   1557  ND2 ASN   173       0.898  10.978  -1.941  1.00 10.00      A   
ATOM   1558 HD21 ASN   173       0.542  11.744  -2.444  1.00 10.00      A   
ATOM   1559 HD22 ASN   173       0.431  10.121  -1.860  1.00 10.00      A   
ATOM   1560  C   ASN   173       4.648  13.924  -0.785  1.00 10.00      A   
ATOM   1561  O   ASN   173       5.842  13.695  -0.992  1.00 10.00      A   
ATOM   1562  N   PHE   174       4.101  15.130  -0.890  1.00 10.00      A   
ATOM   1563  HN  PHE   174       3.144  15.230  -0.695  1.00 10.00      A   
ATOM   1564  CA  PHE   174       4.856  16.309  -1.294  1.00 10.00      A   
ATOM   1565  CB  PHE   174       3.905  17.511  -1.338  1.00 10.00      A   
ATOM   1566  CG  PHE   174       4.394  18.685  -2.139  1.00 10.00      A   
ATOM   1567  CD1 PHE   174       4.101  18.789  -3.489  1.00 10.00      A   
ATOM   1568  CD2 PHE   174       5.128  19.694  -1.537  1.00 10.00      A   
ATOM   1569  CE1 PHE   174       4.533  19.876  -4.224  1.00 10.00      A   
ATOM   1570  CE2 PHE   174       5.565  20.783  -2.266  1.00 10.00      A   
ATOM   1571  CZ  PHE   174       5.266  20.874  -3.612  1.00 10.00      A   
ATOM   1572  C   PHE   174       6.001  16.583  -0.317  1.00 10.00      A   
ATOM   1573  O   PHE   174       7.152  16.766  -0.723  1.00 10.00      A   
ATOM   1574  N   LEU   175       5.681  16.597   0.974  1.00 10.00      A   
ATOM   1575  HN  LEU   175       4.747  16.429   1.237  1.00 10.00      A   
ATOM   1576  CA  LEU   175       6.677  16.856   2.009  1.00 10.00      A   
ATOM   1577  CB  LEU   175       6.014  16.996   3.379  1.00 10.00      A   
ATOM   1578  CG  LEU   175       6.931  17.413   4.529  1.00 10.00      A   
ATOM   1579  CD1 LEU   175       7.359  18.865   4.382  1.00 10.00      A   
ATOM   1580  CD2 LEU   175       6.251  17.180   5.867  1.00 10.00      A   
ATOM   1581  C   LEU   175       7.746  15.768   2.048  1.00 10.00      A   
ATOM   1582  O   LEU   175       8.937  16.063   2.168  1.00 10.00      A   
ATOM   1583  N   LEU   176       7.318  14.512   1.941  1.00 10.00      A   
ATOM   1584  HN  LEU   176       6.353  14.339   1.845  1.00 10.00      A   
ATOM   1585  CA  LEU   176       8.242  13.384   1.964  1.00 10.00      A   
ATOM   1586  CB  LEU   176       7.496  12.061   1.794  1.00 10.00      A   
ATOM   1587  CG  LEU   176       6.702  11.570   3.006  1.00 10.00      A   
ATOM   1588  CD1 LEU   176       5.974  10.279   2.676  1.00 10.00      A   
ATOM   1589  CD2 LEU   176       7.616  11.376   4.203  1.00 10.00      A   
ATOM   1590  C   LEU   176       9.295  13.528   0.878  1.00 10.00      A   
ATOM   1591  O   LEU   176      10.481  13.306   1.121  1.00 10.00      A   
ATOM   1592  N   MET   177       8.853  13.912  -0.312  1.00 10.00      A   
ATOM   1593  HN  MET   177       7.891  14.077  -0.431  1.00 10.00      A   
ATOM   1594  CA  MET   177       9.747  14.098  -1.446  1.00 10.00      A   
ATOM   1595  CB  MET   177       8.933  14.393  -2.710  1.00 10.00      A   
ATOM   1596  CG  MET   177       9.769  14.662  -3.951  1.00 10.00      A   
ATOM   1597  SD  MET   177      10.843  13.283  -4.389  1.00 10.00      A   
ATOM   1598  CE  MET   177       9.636  11.989  -4.672  1.00 10.00      A   
ATOM   1599  C   MET   177      10.735  15.231  -1.175  1.00 10.00      A   
ATOM   1600  O   MET   177      11.929  15.102  -1.436  1.00 10.00      A   
ATOM   1601  N   MET   178      10.228  16.328  -0.626  1.00 10.00      A   
ATOM   1602  HN  MET   178       9.266  16.359  -0.425  1.00 10.00      A   
ATOM   1603  CA  MET   178      11.055  17.491  -0.317  1.00 10.00      A   
ATOM   1604  CB  MET   178      10.174  18.637   0.191  1.00 10.00      A   
ATOM   1605  CG  MET   178      10.887  19.973   0.320  1.00 10.00      A   
ATOM   1606  SD  MET   178       9.799  21.270   0.943  1.00 10.00      A   
ATOM   1607  CE  MET   178      10.806  22.725   0.662  1.00 10.00      A   
ATOM   1608  C   MET   178      12.131  17.155   0.717  1.00 10.00      A   
ATOM   1609  O   MET   178      13.296  17.524   0.559  1.00 10.00      A   
ATOM   1610  N   VAL   179      11.736  16.447   1.769  1.00 10.00      A   
ATOM   1611  HN  VAL   179      10.793  16.174   1.836  1.00 10.00      A   
ATOM   1612  CA  VAL   179      12.663  16.071   2.830  1.00 10.00      A   
ATOM   1613  CB  VAL   179      11.923  15.507   4.065  1.00 10.00      A   
ATOM   1614  CG1 VAL   179      12.907  15.063   5.141  1.00 10.00      A   
ATOM   1615  CG2 VAL   179      10.959  16.542   4.625  1.00 10.00      A   
ATOM   1616  C   VAL   179      13.703  15.062   2.343  1.00 10.00      A   
ATOM   1617  O   VAL   179      14.900  15.229   2.583  1.00 10.00      A   
ATOM   1618  N   SER   180      13.251  14.023   1.648  1.00 10.00      A   
ATOM   1619  HN  SER   180      12.290  13.947   1.463  1.00 10.00      A   
ATOM   1620  CA  SER   180      14.157  12.994   1.148  1.00 10.00      A   
ATOM   1621  CB  SER   180      13.382  11.815   0.561  1.00 10.00      A   
ATOM   1622  OG  SER   180      12.391  12.259  -0.348  1.00 10.00      A   
ATOM   1623  HG  SER   180      11.581  12.475   0.137  1.00 10.00      A   
ATOM   1624  C   SER   180      15.140  13.560   0.130  1.00 10.00      A   
ATOM   1625  O   SER   180      16.312  13.179   0.117  1.00 10.00      A   
ATOM   1626  N   GLY   181      14.662  14.475  -0.711  1.00 10.00      A   
ATOM   1627  HN  GLY   181      13.715  14.731  -0.656  1.00 10.00      A   
ATOM   1628  CA  GLY   181      15.516  15.087  -1.710  1.00 10.00      A   
ATOM   1629  C   GLY   181      16.666  15.840  -1.072  1.00 10.00      A   
ATOM   1630  O   GLY   181      17.814  15.734  -1.512  1.00 10.00      A   
ATOM   1631  N   LEU   182      16.357  16.589  -0.020  1.00 10.00      A   
ATOM   1632  HN  LEU   182      15.424  16.623   0.287  1.00 10.00      A   
ATOM   1633  CA  LEU   182      17.367  17.355   0.693  1.00 10.00      A   
ATOM   1634  CB  LEU   182      16.720  18.308   1.701  1.00 10.00      A   
ATOM   1635  CG  LEU   182      16.082  19.570   1.117  1.00 10.00      A   
ATOM   1636  CD1 LEU   182      15.351  20.347   2.198  1.00 10.00      A   
ATOM   1637  CD2 LEU   182      17.133  20.441   0.443  1.00 10.00      A   
ATOM   1638  C   LEU   182      18.347  16.424   1.394  1.00 10.00      A   
ATOM   1639  O   LEU   182      19.549  16.680   1.419  1.00 10.00      A   
ATOM   1640  N   LEU   183      17.827  15.335   1.951  1.00 10.00      A   
ATOM   1641  HN  LEU   183      16.854  15.190   1.903  1.00 10.00      A   
ATOM   1642  CA  LEU   183      18.659  14.355   2.639  1.00 10.00      A   
ATOM   1643  CB  LEU   183      17.797  13.314   3.355  1.00 10.00      A   
ATOM   1644  CG  LEU   183      17.082  13.784   4.624  1.00 10.00      A   
ATOM   1645  CD1 LEU   183      16.145  12.707   5.143  1.00 10.00      A   
ATOM   1646  CD2 LEU   183      18.089  14.175   5.692  1.00 10.00      A   
ATOM   1647  C   LEU   183      19.617  13.678   1.662  1.00 10.00      A   
ATOM   1648  O   LEU   183      20.789  13.459   1.976  1.00 10.00      A   
ATOM   1649  N   ALA   184      19.112  13.357   0.474  1.00 10.00      A   
ATOM   1650  HN  ALA   184      18.166  13.552   0.288  1.00 10.00      A   
ATOM   1651  CA  ALA   184      19.926  12.723  -0.556  1.00 10.00      A   
ATOM   1652  CB  ALA   184      19.058  12.298  -1.732  1.00 10.00      A   
ATOM   1653  C   ALA   184      21.010  13.687  -1.017  1.00 10.00      A   
ATOM   1654  O   ALA   184      22.165  13.304  -1.212  1.00 10.00      A   
ATOM   1655  N   LEU   185      20.626  14.948  -1.169  1.00 10.00      A   
ATOM   1656  HN  LEU   185      19.687  15.182  -1.001  1.00 10.00      A   
ATOM   1657  CA  LEU   185      21.549  15.990  -1.588  1.00 10.00      A   
ATOM   1658  CB  LEU   185      20.794  17.304  -1.802  1.00 10.00      A   
ATOM   1659  CG  LEU   185      21.621  18.484  -2.318  1.00 10.00      A   
ATOM   1660  CD1 LEU   185      21.842  18.374  -3.817  1.00 10.00      A   
ATOM   1661  CD2 LEU   185      20.953  19.802  -1.965  1.00 10.00      A   
ATOM   1662  C   LEU   185      22.640  16.182  -0.537  1.00 10.00      A   
ATOM   1663  O   LEU   185      23.819  16.304  -0.866  1.00 10.00      A   
ATOM   1664  N   ALA   186      22.231  16.186   0.728  1.00 10.00      A   
ATOM   1665  HN  ALA   186      21.272  16.078   0.917  1.00 10.00      A   
ATOM   1666  CA  ALA   186      23.154  16.358   1.846  1.00 10.00      A   
ATOM   1667  CB  ALA   186      22.383  16.406   3.156  1.00 10.00      A   
ATOM   1668  C   ALA   186      24.179  15.233   1.898  1.00 10.00      A   
ATOM   1669  O   ALA   186      25.342  15.452   2.233  1.00 10.00      A   
ATOM   1670  N   LEU   187      23.738  14.030   1.571  1.00 10.00      A   
ATOM   1671  HN  LEU   187      22.794  13.919   1.322  1.00 10.00      A   
ATOM   1672  CA  LEU   187      24.605  12.863   1.586  1.00 10.00      A   
ATOM   1673  CB  LEU   187      23.768  11.585   1.497  1.00 10.00      A   
ATOM   1674  CG  LEU   187      24.544  10.276   1.333  1.00 10.00      A   
ATOM   1675  CD1 LEU   187      25.341   9.957   2.589  1.00 10.00      A   
ATOM   1676  CD2 LEU   187      23.601   9.135   0.985  1.00 10.00      A   
ATOM   1677  C   LEU   187      25.639  12.901   0.460  1.00 10.00      A   
ATOM   1678  O   LEU   187      26.819  12.609   0.677  1.00 10.00      A   
ATOM   1679  N   VAL   188      25.197  13.268  -0.733  1.00 10.00      A   
ATOM   1680  HN  VAL   188      24.249  13.505  -0.839  1.00 10.00      A   
ATOM   1681  CA  VAL   188      26.078  13.322  -1.896  1.00 10.00      A   
ATOM   1682  CB  VAL   188      25.281  13.237  -3.216  1.00 10.00      A   
ATOM   1683  CG1 VAL   188      26.213  13.266  -4.416  1.00 10.00      A   
ATOM   1684  CG2 VAL   188      24.436  11.973  -3.239  1.00 10.00      A   
ATOM   1685  C   VAL   188      26.968  14.566  -1.896  1.00 10.00      A   
ATOM   1686  O   VAL   188      28.177  14.475  -2.104  1.00 10.00      A   
ATOM   1687  N   LYS   189      26.376  15.722  -1.641  1.00 10.00      A   
ATOM   1688  HN  LYS   189      25.411  15.738  -1.451  1.00 10.00      A   
ATOM   1689  CA  LYS   189      27.126  16.974  -1.625  1.00 10.00      A   
ATOM   1690  CB  LYS   189      26.189  18.178  -1.754  1.00 10.00      A   
ATOM   1691  CG  LYS   189      25.678  18.423  -3.166  1.00 10.00      A   
ATOM   1692  CD  LYS   189      26.774  18.972  -4.065  1.00 10.00      A   
ATOM   1693  CE  LYS   189      26.236  19.345  -5.436  1.00 10.00      A   
ATOM   1694  NZ  LYS   189      27.271  20.000  -6.275  1.00 10.00      A   
ATOM   1695  HZ1 LYS   189      26.881  20.234  -7.211  1.00 10.00      A   
ATOM   1696  HZ2 LYS   189      28.086  19.369  -6.401  1.00 10.00      A   
ATOM   1697  HZ3 LYS   189      27.599  20.875  -5.822  1.00 10.00      A   
ATOM   1698  C   LYS   189      27.975  17.096  -0.366  1.00 10.00      A   
ATOM   1699  O   LYS   189      28.881  17.932  -0.300  1.00 10.00      A   
ATOM   1700  N   ARG   190      27.674  16.259   0.630  1.00 10.00      A   
ATOM   1701  HN  ARG   190      26.941  15.620   0.506  1.00 10.00      A   
ATOM   1702  CA  ARG   190      28.400  16.261   1.900  1.00 10.00      A   
ATOM   1703  CB  ARG   190      29.866  15.869   1.694  1.00 10.00      A   
ATOM   1704  CG  ARG   190      30.050  14.484   1.094  1.00 10.00      A   
ATOM   1705  CD  ARG   190      31.438  14.315   0.505  1.00 10.00      A   
ATOM   1706  NE  ARG   190      32.475  14.232   1.532  1.00 10.00      A   
ATOM   1707  HE  ARG   190      32.292  14.666   2.396  1.00 10.00      A   
ATOM   1708  CZ  ARG   190      33.638  13.610   1.355  1.00 10.00      A   
ATOM   1709  NH1 ARG   190      33.904  13.024   0.193  1.00 10.00      A   
ATOM   1710 HH11 ARG   190      33.203  13.051  -0.579  1.00 10.00      A   
ATOM   1711 HH12 ARG   190      34.815  12.534   0.044  1.00 10.00      A   
ATOM   1712  NH2 ARG   190      34.530  13.574   2.335  1.00 10.00      A   
ATOM   1713 HH21 ARG   190      34.326  14.033   3.250  1.00 10.00      A   
ATOM   1714 HH22 ARG   190      35.440  13.084   2.198  1.00 10.00      A   
ATOM   1715  C   ARG   190      28.285  17.620   2.577  1.00 10.00      A   
ATOM   1716  O   ARG   190      29.230  18.110   3.194  1.00 10.00      A   
ATOM   1717  N   ASN   191      27.110  18.217   2.450  1.00 10.00      A   
ATOM   1718  HN  ASN   191      26.395  17.753   1.969  1.00 10.00      A   
ATOM   1719  CA  ASN   191      26.838  19.526   3.024  1.00 10.00      A   
ATOM   1720  CB  ASN   191      26.292  20.463   1.939  1.00 10.00      A   
ATOM   1721  CG  ASN   191      26.331  21.933   2.321  1.00 10.00      A   
ATOM   1722  OD1 ASN   191      26.068  22.304   3.464  1.00 10.00      A   
ATOM   1723  ND2 ASN   191      26.657  22.782   1.359  1.00 10.00      A   
ATOM   1724 HD21 ASN   191      26.852  22.420   0.465  1.00 10.00      A   
ATOM   1725 HD22 ASN   191      26.692  23.739   1.577  1.00 10.00      A   
ATOM   1726  C   ASN   191      25.843  19.384   4.170  1.00 10.00      A   
ATOM   1727  O   ASN   191      24.821  18.708   4.033  1.00 10.00      A   
ATOM   1728  N   TRP   192      26.149  20.019   5.291  1.00 10.00      A   
ATOM   1729  HN  TRP   192      26.971  20.555   5.324  1.00 10.00      A   
ATOM   1730  CA  TRP   192      25.300  19.952   6.476  1.00 10.00      A   
ATOM   1731  CB  TRP   192      26.103  20.311   7.732  1.00 10.00      A   
ATOM   1732  CG  TRP   192      27.254  19.380   7.993  1.00 10.00      A   
ATOM   1733  CD1 TRP   192      28.493  19.425   7.419  1.00 10.00      A   
ATOM   1734  CD2 TRP   192      27.270  18.261   8.889  1.00 10.00      A   
ATOM   1735  NE1 TRP   192      29.278  18.407   7.905  1.00 10.00      A   
ATOM   1736  HE1 TRP   192      30.210  18.232   7.645  1.00 10.00      A   
ATOM   1737  CE2 TRP   192      28.552  17.678   8.808  1.00 10.00      A   
ATOM   1738  CE3 TRP   192      26.327  17.697   9.753  1.00 10.00      A   
ATOM   1739  CZ2 TRP   192      28.912  16.560   9.557  1.00 10.00      A   
ATOM   1740  CZ3 TRP   192      26.687  16.589  10.495  1.00 10.00      A   
ATOM   1741  CH2 TRP   192      27.968  16.032  10.393  1.00 10.00      A   
ATOM   1742  C   TRP   192      24.065  20.844   6.350  1.00 10.00      A   
ATOM   1743  O   TRP   192      23.064  20.622   7.032  1.00 10.00      A   
ATOM   1744  N   ARG   193      24.134  21.837   5.465  1.00 10.00      A   
ATOM   1745  HN  ARG   193      24.959  21.950   4.941  1.00 10.00      A   
ATOM   1746  CA  ARG   193      23.020  22.765   5.251  1.00 10.00      A   
ATOM   1747  CB  ARG   193      23.372  23.847   4.217  1.00 10.00      A   
ATOM   1748  CG  ARG   193      22.211  24.751   3.829  1.00 10.00      A   
ATOM   1749  CD  ARG   193      22.559  25.608   2.623  1.00 10.00      A   
ATOM   1750  NE  ARG   193      21.369  26.211   2.027  1.00 10.00      A   
ATOM   1751  HE  ARG   193      20.504  26.012   2.456  1.00 10.00      A   
ATOM   1752  CZ  ARG   193      21.380  26.989   0.946  1.00 10.00      A   
ATOM   1753  NH1 ARG   193      22.529  27.265   0.329  1.00 10.00      A   
ATOM   1754 HH11 ARG   193      23.426  26.868   0.689  1.00 10.00      A   
ATOM   1755 HH12 ARG   193      22.542  27.878  -0.518  1.00 10.00      A   
ATOM   1756  NH2 ARG   193      20.236  27.486   0.484  1.00 10.00      A   
ATOM   1757 HH21 ARG   193      19.338  27.266   0.969  1.00 10.00      A   
ATOM   1758 HH22 ARG   193      20.228  28.096  -0.358  1.00 10.00      A   
ATOM   1759  C   ARG   193      21.706  22.046   4.898  1.00 10.00      A   
ATOM   1760  O   ARG   193      20.717  22.184   5.621  1.00 10.00      A   
ATOM   1761  N   PRO   194      21.666  21.251   3.799  1.00 10.00      A   
ATOM   1762  CA  PRO   194      20.449  20.529   3.397  1.00 10.00      A   
ATOM   1763  CB  PRO   194      20.874  19.762   2.137  1.00 10.00      A   
ATOM   1764  CG  PRO   194      22.076  20.488   1.640  1.00 10.00      A   
ATOM   1765  CD  PRO   194      22.778  20.991   2.866  1.00 10.00      A   
ATOM   1766  C   PRO   194      19.988  19.554   4.477  1.00 10.00      A   
ATOM   1767  O   PRO   194      18.796  19.276   4.610  1.00 10.00      A   
ATOM   1768  N   LEU   195      20.942  19.052   5.256  1.00 10.00      A   
ATOM   1769  HN  LEU   195      21.871  19.332   5.112  1.00 10.00      A   
ATOM   1770  CA  LEU   195      20.645  18.113   6.327  1.00 10.00      A   
ATOM   1771  CB  LEU   195      21.944  17.554   6.917  1.00 10.00      A   
ATOM   1772  CG  LEU   195      21.789  16.417   7.931  1.00 10.00      A   
ATOM   1773  CD1 LEU   195      21.422  15.118   7.230  1.00 10.00      A   
ATOM   1774  CD2 LEU   195      23.057  16.252   8.754  1.00 10.00      A   
ATOM   1775  C   LEU   195      19.827  18.797   7.417  1.00 10.00      A   
ATOM   1776  O   LEU   195      18.767  18.309   7.812  1.00 10.00      A   
ATOM   1777  N   VAL   196      20.319  19.942   7.881  1.00 10.00      A   
ATOM   1778  HN  VAL   196      21.165  20.284   7.512  1.00 10.00      A   
ATOM   1779  CA  VAL   196      19.641  20.702   8.924  1.00 10.00      A   
ATOM   1780  CB  VAL   196      20.459  21.941   9.354  1.00 10.00      A   
ATOM   1781  CG1 VAL   196      19.708  22.753  10.401  1.00 10.00      A   
ATOM   1782  CG2 VAL   196      21.821  21.520   9.887  1.00 10.00      A   
ATOM   1783  C   VAL   196      18.254  21.140   8.461  1.00 10.00      A   
ATOM   1784  O   VAL   196      17.271  20.975   9.185  1.00 10.00      A   
ATOM   1785  N   VAL   197      18.182  21.678   7.245  1.00 10.00      A   
ATOM   1786  HN  VAL   197      19.006  21.770   6.714  1.00 10.00      A   
ATOM   1787  CA  VAL   197      16.916  22.140   6.681  1.00 10.00      A   
ATOM   1788  CB  VAL   197      17.096  22.736   5.265  1.00 10.00      A   
ATOM   1789  CG1 VAL   197      15.761  23.195   4.695  1.00 10.00      A   
ATOM   1790  CG2 VAL   197      18.081  23.896   5.292  1.00 10.00      A   
ATOM   1791  C   VAL   197      15.884  21.012   6.645  1.00 10.00      A   
ATOM   1792  O   VAL   197      14.723  21.210   7.011  1.00 10.00      A   
ATOM   1793  N   ALA   198      16.318  19.826   6.226  1.00 10.00      A   
ATOM   1794  HN  ALA   198      17.260  19.727   5.961  1.00 10.00      A   
ATOM   1795  CA  ALA   198      15.436  18.666   6.148  1.00 10.00      A   
ATOM   1796  CB  ALA   198      16.171  17.475   5.550  1.00 10.00      A   
ATOM   1797  C   ALA   198      14.874  18.316   7.523  1.00 10.00      A   
ATOM   1798  O   ALA   198      13.678  18.048   7.669  1.00 10.00      A   
ATOM   1799  N   VAL   199      15.743  18.336   8.531  1.00 10.00      A   
ATOM   1800  HN  VAL   199      16.681  18.559   8.346  1.00 10.00      A   
ATOM   1801  CA  VAL   199      15.343  18.032   9.901  1.00 10.00      A   
ATOM   1802  CB  VAL   199      16.557  18.014  10.861  1.00 10.00      A   
ATOM   1803  CG1 VAL   199      16.115  17.800  12.302  1.00 10.00      A   
ATOM   1804  CG2 VAL   199      17.549  16.938  10.448  1.00 10.00      A   
ATOM   1805  C   VAL   199      14.308  19.045  10.390  1.00 10.00      A   
ATOM   1806  O   VAL   199      13.326  18.680  11.043  1.00 10.00      A   
ATOM   1807  N   VAL   200      14.522  20.313  10.050  1.00 10.00      A   
ATOM   1808  HN  VAL   200      15.317  20.536   9.515  1.00 10.00      A   
ATOM   1809  CA  VAL   200      13.608  21.378  10.445  1.00 10.00      A   
ATOM   1810  CB  VAL   200      14.143  22.773  10.057  1.00 10.00      A   
ATOM   1811  CG1 VAL   200      13.152  23.861  10.448  1.00 10.00      A   
ATOM   1812  CG2 VAL   200      15.491  23.024  10.712  1.00 10.00      A   
ATOM   1813  C   VAL   200      12.236  21.168   9.815  1.00 10.00      A   
ATOM   1814  O   VAL   200      11.216  21.247  10.497  1.00 10.00      A   
ATOM   1815  N   LEU   201      12.222  20.878   8.516  1.00 10.00      A   
ATOM   1816  HN  LEU   201      13.075  20.819   8.030  1.00 10.00      A   
ATOM   1817  CA  LEU   201      10.974  20.651   7.793  1.00 10.00      A   
ATOM   1818  CB  LEU   201      11.242  20.434   6.301  1.00 10.00      A   
ATOM   1819  CG  LEU   201      11.830  21.621   5.533  1.00 10.00      A   
ATOM   1820  CD1 LEU   201      12.197  21.205   4.117  1.00 10.00      A   
ATOM   1821  CD2 LEU   201      10.854  22.790   5.514  1.00 10.00      A   
ATOM   1822  C   LEU   201      10.226  19.454   8.365  1.00 10.00      A   
ATOM   1823  O   LEU   201       9.000  19.462   8.463  1.00 10.00      A   
ATOM   1824  N   PHE   202      10.980  18.437   8.757  1.00 10.00      A   
ATOM   1825  HN  PHE   202      11.955  18.502   8.653  1.00 10.00      A   
ATOM   1826  CA  PHE   202      10.414  17.219   9.324  1.00 10.00      A   
ATOM   1827  CB  PHE   202      11.503  16.141   9.404  1.00 10.00      A   
ATOM   1828  CG  PHE   202      10.999  14.758   9.703  1.00 10.00      A   
ATOM   1829  CD1 PHE   202      10.321  14.031   8.740  1.00 10.00      A   
ATOM   1830  CD2 PHE   202      11.210  14.182  10.946  1.00 10.00      A   
ATOM   1831  CE1 PHE   202       9.860  12.758   9.006  1.00 10.00      A   
ATOM   1832  CE2 PHE   202      10.751  12.908  11.220  1.00 10.00      A   
ATOM   1833  CZ  PHE   202      10.075  12.196  10.248  1.00 10.00      A   
ATOM   1834  C   PHE   202       9.823  17.478  10.711  1.00 10.00      A   
ATOM   1835  O   PHE   202       8.844  16.850  11.107  1.00 10.00      A   
ATOM   1836  N   ALA   203      10.409  18.427  11.432  1.00 10.00      A   
ATOM   1837  HN  ALA   203      11.164  18.922  11.046  1.00 10.00      A   
ATOM   1838  CA  ALA   203       9.956  18.758  12.781  1.00 10.00      A   
ATOM   1839  CB  ALA   203      11.131  19.217  13.631  1.00 10.00      A   
ATOM   1840  C   ALA   203       8.860  19.822  12.774  1.00 10.00      A   
ATOM   1841  O   ALA   203       8.348  20.202  13.827  1.00 10.00      A   
ATOM   1842  N   LEU   204       8.506  20.308  11.594  1.00 10.00      A   
ATOM   1843  HN  LEU   204       8.945  19.971  10.786  1.00 10.00      A   
ATOM   1844  CA  LEU   204       7.472  21.333  11.474  1.00 10.00      A   
ATOM   1845  CB  LEU   204       7.554  22.077  10.135  1.00 10.00      A   
ATOM   1846  CG  LEU   204       8.733  23.043   9.970  1.00 10.00      A   
ATOM   1847  CD1 LEU   204       8.671  23.741   8.620  1.00 10.00      A   
ATOM   1848  CD2 LEU   204       8.755  24.060  11.101  1.00 10.00      A   
ATOM   1849  C   LEU   204       6.054  20.802  11.738  1.00 10.00      A   
ATOM   1850  O   LEU   204       5.330  21.367  12.558  1.00 10.00      A   
ATOM   1851  N   PRO   205       5.623  19.711  11.064  1.00 10.00      A   
ATOM   1852  CA  PRO   205       4.281  19.146  11.255  1.00 10.00      A   
ATOM   1853  CB  PRO   205       4.083  18.239  10.027  1.00 10.00      A   
ATOM   1854  CG  PRO   205       5.267  18.483   9.148  1.00 10.00      A   
ATOM   1855  CD  PRO   205       6.366  18.954  10.051  1.00 10.00      A   
ATOM   1856  C   PRO   205       4.163  18.320  12.533  1.00 10.00      A   
ATOM   1857  O   PRO   205       3.112  17.741  12.809  1.00 10.00      A   
ATOM   1858  N   PHE   206       5.238  18.285  13.309  1.00 10.00      A   
ATOM   1859  HN  PHE   206       6.036  18.786  13.035  1.00 10.00      A   
ATOM   1860  CA  PHE   206       5.270  17.530  14.556  1.00 10.00      A   
ATOM   1861  CB  PHE   206       6.677  17.541  15.168  1.00 10.00      A   
ATOM   1862  CG  PHE   206       6.810  16.758  16.444  1.00 10.00      A   
ATOM   1863  CD1 PHE   206       6.939  15.379  16.416  1.00 10.00      A   
ATOM   1864  CD2 PHE   206       6.817  17.402  17.672  1.00 10.00      A   
ATOM   1865  CE1 PHE   206       7.070  14.657  17.587  1.00 10.00      A   
ATOM   1866  CE2 PHE   206       6.945  16.686  18.846  1.00 10.00      A   
ATOM   1867  CZ  PHE   206       7.072  15.311  18.804  1.00 10.00      A   
ATOM   1868  C   PHE   206       4.207  18.004  15.563  1.00 10.00      A   
ATOM   1869  O   PHE   206       3.366  17.212  15.987  1.00 10.00      A   
ATOM   1870  N   PRO   207       4.206  19.297  15.962  1.00 10.00      A   
ATOM   1871  CA  PRO   207       3.229  19.819  16.927  1.00 10.00      A   
ATOM   1872  CB  PRO   207       3.725  21.241  17.229  1.00 10.00      A   
ATOM   1873  CG  PRO   207       5.116  21.294  16.699  1.00 10.00      A   
ATOM   1874  CD  PRO   207       5.148  20.348  15.537  1.00 10.00      A   
ATOM   1875  C   PRO   207       1.811  19.873  16.358  1.00 10.00      A   
ATOM   1876  O   PRO   207       0.840  20.020  17.102  1.00 10.00      A   
ATOM   1877  N   LEU   208       1.695  19.733  15.042  1.00 10.00      A   
ATOM   1878  HN  LEU   208       2.502  19.586  14.505  1.00 10.00      A   
ATOM   1879  CA  LEU   208       0.397  19.782  14.377  1.00 10.00      A   
ATOM   1880  CB  LEU   208       0.564  19.958  12.864  1.00 10.00      A   
ATOM   1881  CG  LEU   208       1.394  21.162  12.406  1.00 10.00      A   
ATOM   1882  CD1 LEU   208       1.421  21.244  10.888  1.00 10.00      A   
ATOM   1883  CD2 LEU   208       0.858  22.455  13.002  1.00 10.00      A   
ATOM   1884  C   LEU   208      -0.434  18.538  14.673  1.00 10.00      A   
ATOM   1885  O   LEU   208      -1.648  18.524  14.460  1.00 10.00      A   
ATOM   1886  N   ARG   209       0.220  17.498  15.178  1.00 10.00      A   
ATOM   1887  HN  ARG   209       1.189  17.569  15.327  1.00 10.00      A   
ATOM   1888  CA  ARG   209      -0.463  16.249  15.502  1.00 10.00      A   
ATOM   1889  CB  ARG   209       0.538  15.097  15.657  1.00 10.00      A   
ATOM   1890  CG  ARG   209       1.294  15.089  16.979  1.00 10.00      A   
ATOM   1891  CD  ARG   209       2.243  13.905  17.075  1.00 10.00      A   
ATOM   1892  NE  ARG   209       2.881  13.816  18.390  1.00 10.00      A   
ATOM   1893  HE  ARG   209       2.500  14.364  19.112  1.00 10.00      A   
ATOM   1894  CZ  ARG   209       3.932  13.038  18.661  1.00 10.00      A   
ATOM   1895  NH1 ARG   209       4.462  12.277  17.712  1.00 10.00      A   
ATOM   1896 HH11 ARG   209       4.058  12.278  16.753  1.00 10.00      A   
ATOM   1897 HH12 ARG   209       5.289  11.670  17.919  1.00 10.00      A   
ATOM   1898  NH2 ARG   209       4.446  13.027  19.883  1.00 10.00      A   
ATOM   1899 HH21 ARG   209       5.268  12.422  20.106  1.00 10.00      A   
ATOM   1900 HH22 ARG   209       4.030  13.631  20.632  1.00 10.00      A   
ATOM   1901  C   ARG   209      -1.319  16.387  16.762  1.00 10.00      A   
ATOM   1902  O   ARG   209      -2.113  15.503  17.082  1.00 10.00      A   
ATOM   1903  N   TYR   210      -1.157  17.498  17.471  1.00 10.00      A   
ATOM   1904  HN  TYR   210      -0.516  18.173  17.164  1.00 10.00      A   
ATOM   1905  CA  TYR   210      -1.911  17.737  18.695  1.00 10.00      A   
ATOM   1906  CB  TYR   210      -1.020  18.371  19.760  1.00 10.00      A   
ATOM   1907  CG  TYR   210       0.131  17.492  20.183  1.00 10.00      A   
ATOM   1908  CD1 TYR   210       1.441  17.824  19.863  1.00 10.00      A   
ATOM   1909  CD2 TYR   210      -0.095  16.323  20.895  1.00 10.00      A   
ATOM   1910  CE1 TYR   210       2.494  17.014  20.245  1.00 10.00      A   
ATOM   1911  CE2 TYR   210       0.951  15.510  21.282  1.00 10.00      A   
ATOM   1912  CZ  TYR   210       2.241  15.859  20.955  1.00 10.00      A   
ATOM   1913  OH  TYR   210       3.283  15.045  21.332  1.00 10.00      A   
ATOM   1914  HH  TYR   210       3.886  15.537  21.906  1.00 10.00      A   
ATOM   1915  C   TYR   210      -3.134  18.611  18.443  1.00 10.00      A   
ATOM   1916  O   TYR   210      -3.958  18.811  19.334  1.00 10.00      A   
ATOM   1917  N   ILE   211      -3.258  19.126  17.229  1.00 10.00      A   
ATOM   1918  HN  ILE   211      -2.589  18.916  16.544  1.00 10.00      A   
ATOM   1919  CA  ILE   211      -4.387  19.976  16.887  1.00 10.00      A   
ATOM   1920  CB  ILE   211      -4.076  20.924  15.710  1.00 10.00      A   
ATOM   1921  CG1 ILE   211      -2.701  21.569  15.899  1.00 10.00      A   
ATOM   1922  CG2 ILE   211      -5.154  21.996  15.598  1.00 10.00      A   
ATOM   1923  CD1 ILE   211      -2.309  22.519  14.787  1.00 10.00      A   
ATOM   1924  C   ILE   211      -5.609  19.129  16.558  1.00 10.00      A   
ATOM   1925  O   ILE   211      -5.575  18.284  15.663  1.00 10.00      A   
ATOM   1926  N   GLN   212      -6.682  19.355  17.291  1.00 10.00      A   
ATOM   1927  HN  GLN   212      -6.651  20.056  17.979  1.00 10.00      A   
ATOM   1928  CA  GLN   212      -7.913  18.615  17.092  1.00 10.00      A   
ATOM   1929  CB  GLN   212      -8.353  17.967  18.405  1.00 10.00      A   
ATOM   1930  CG  GLN   212      -9.568  17.067  18.286  1.00 10.00      A   
ATOM   1931  CD  GLN   212      -9.868  16.323  19.572  1.00 10.00      A   
ATOM   1932  OE1 GLN   212      -8.960  15.942  20.309  1.00 10.00      A   
ATOM   1933  NE2 GLN   212     -11.142  16.121  19.857  1.00 10.00      A   
ATOM   1934 HE21 GLN   212     -11.819  16.460  19.225  1.00 10.00      A   
ATOM   1935 HE22 GLN   212     -11.362  15.648  20.689  1.00 10.00      A   
ATOM   1936  C   GLN   212      -8.999  19.538  16.549  1.00 10.00      A   
ATOM   1937  O   GLN   212      -9.611  20.303  17.293  1.00 10.00      A   
ATOM   1938  N   TRP   213      -9.227  19.462  15.245  1.00 10.00      A   
ATOM   1939  HN  TRP   213      -8.701  18.834  14.708  1.00 10.00      A   
ATOM   1940  CA  TRP   213     -10.226  20.293  14.580  1.00 10.00      A   
ATOM   1941  CB  TRP   213      -9.801  20.595  13.130  1.00 10.00      A   
ATOM   1942  CG  TRP   213      -8.337  20.404  12.831  1.00 10.00      A   
ATOM   1943  CD1 TRP   213      -7.658  19.219  12.749  1.00 10.00      A   
ATOM   1944  CD2 TRP   213      -7.378  21.430  12.544  1.00 10.00      A   
ATOM   1945  NE1 TRP   213      -6.339  19.446  12.451  1.00 10.00      A   
ATOM   1946  HE1 TRP   213      -5.649  18.751  12.348  1.00 10.00      A   
ATOM   1947  CE2 TRP   213      -6.141  20.795  12.316  1.00 10.00      A   
ATOM   1948  CE3 TRP   213      -7.445  22.824  12.465  1.00 10.00      A   
ATOM   1949  CZ2 TRP   213      -4.983  21.506  12.011  1.00 10.00      A   
ATOM   1950  CZ3 TRP   213      -6.295  23.526  12.161  1.00 10.00      A   
ATOM   1951  CH2 TRP   213      -5.081  22.867  11.937  1.00 10.00      A   
ATOM   1952  C   TRP   213     -11.588  19.599  14.566  1.00 10.00      A   
ATOM   1953  O   TRP   213     -12.418  19.862  13.696  1.00 10.00      A   
ATOM   1954  N   PHE   214     -11.821  18.728  15.537  1.00 10.00      A   
ATOM   1955  HN  PHE   214     -11.144  18.592  16.230  1.00 10.00      A   
ATOM   1956  CA  PHE   214     -13.068  17.983  15.608  1.00 10.00      A   
ATOM   1957  CB  PHE   214     -12.941  16.681  14.803  1.00 10.00      A   
ATOM   1958  CG  PHE   214     -11.704  15.877  15.118  1.00 10.00      A   
ATOM   1959  CD1 PHE   214     -11.747  14.845  16.041  1.00 10.00      A   
ATOM   1960  CD2 PHE   214     -10.500  16.153  14.490  1.00 10.00      A   
ATOM   1961  CE1 PHE   214     -10.617  14.105  16.333  1.00 10.00      A   
ATOM   1962  CE2 PHE   214      -9.367  15.418  14.777  1.00 10.00      A   
ATOM   1963  CZ  PHE   214      -9.425  14.391  15.699  1.00 10.00      A   
ATOM   1964  C   PHE   214     -13.442  17.666  17.050  1.00 10.00      A   
ATOM   1965  O   PHE   214     -12.586  17.328  17.863  1.00 10.00      A   
ATOM   1966  N   THR   215     -14.716  17.784  17.368  1.00 10.00      A   
ATOM   1967  HN  THR   215     -15.351  18.092  16.692  1.00 10.00      A   
ATOM   1968  CA  THR   215     -15.193  17.487  18.709  1.00 10.00      A   
ATOM   1969  CB  THR   215     -15.901  18.706  19.334  1.00 10.00      A   
ATOM   1970  OG1 THR   215     -15.278  19.913  18.868  1.00 10.00      A   
ATOM   1971  HG1 THR   215     -14.717  20.276  19.564  1.00 10.00      A   
ATOM   1972  CG2 THR   215     -15.823  18.654  20.854  1.00 10.00      A   
ATOM   1973  C   THR   215     -16.153  16.300  18.676  1.00 10.00      A   
ATOM   1974  O   THR   215     -17.113  16.290  17.900  1.00 10.00      A   
ATOM   1975  N   PRO   216     -15.877  15.265  19.484  1.00 10.00      A   
ATOM   1976  CA  PRO   216     -16.721  14.072  19.554  1.00 10.00      A   
ATOM   1977  CB  PRO   216     -15.795  13.038  20.194  1.00 10.00      A   
ATOM   1978  CG  PRO   216     -14.881  13.837  21.059  1.00 10.00      A   
ATOM   1979  CD  PRO   216     -14.711  15.172  20.384  1.00 10.00      A   
ATOM   1980  C   PRO   216     -17.959  14.301  20.426  1.00 10.00      A   
ATOM   1981  O   PRO   216     -17.901  15.010  21.434  1.00 10.00      A   
ATOM   1982  N   GLN   217     -19.077  13.699  20.033  1.00 10.00      A   
ATOM   1983  HN  GLN   217     -19.057  13.136  19.227  1.00 10.00      A   
ATOM   1984  CA  GLN   217     -20.329  13.841  20.771  1.00 10.00      A   
ATOM   1985  CB  GLN   217     -21.481  14.199  19.824  1.00 10.00      A   
ATOM   1986  CG  GLN   217     -21.199  15.349  18.865  1.00 10.00      A   
ATOM   1987  CD  GLN   217     -20.838  16.648  19.564  1.00 10.00      A   
ATOM   1988  OE1 GLN   217     -21.244  16.894  20.702  1.00 10.00      A   
ATOM   1989  NE2 GLN   217     -20.088  17.498  18.880  1.00 10.00      A   
ATOM   1990 HE21 GLN   217     -19.816  17.245  17.966  1.00 10.00      A   
ATOM   1991 HE22 GLN   217     -19.835  18.343  19.306  1.00 10.00      A   
ATOM   1992  C   GLN   217     -20.661  12.555  21.530  1.00 10.00      A   
ATOM   1993  O   GLN   217     -21.117  11.573  20.935  1.00 10.00      A   
ATOM   1994  N   PRO   218     -20.431  12.539  22.853  1.00 10.00      A   
ATOM   1995  CA  PRO   218     -20.694  11.364  23.696  1.00 10.00      A   
ATOM   1996  CB  PRO   218     -20.207  11.790  25.085  1.00 10.00      A   
ATOM   1997  CG  PRO   218     -20.208  13.280  25.049  1.00 10.00      A   
ATOM   1998  CD  PRO   218     -19.883  13.660  23.634  1.00 10.00      A   
ATOM   1999  C   PRO   218     -22.170  10.972  23.745  1.00 10.00      A   
ATOM   2000  O   PRO   218     -22.501   9.790  23.852  1.00 10.00      A   
ATOM   2001  N   GLU   219     -23.057  11.956  23.648  1.00 10.00      A   
ATOM   2002  HN  GLU   219     -22.739  12.886  23.537  1.00 10.00      A   
ATOM   2003  CA  GLU   219     -24.492  11.693  23.693  1.00 10.00      A   
ATOM   2004  CB  GLU   219     -25.292  12.965  24.013  1.00 10.00      A   
ATOM   2005  CG  GLU   219     -25.185  14.071  22.973  1.00 10.00      A   
ATOM   2006  CD  GLU   219     -24.024  15.005  23.232  1.00 10.00      A   
ATOM   2007  OE1 GLU   219     -22.870  14.560  23.122  1.00 10.00      A   
ATOM   2008  OE2 GLU   219     -24.264  16.195  23.544  1.00 10.00      A   
ATOM   2009  C   GLU   219     -24.978  11.058  22.395  1.00 10.00      A   
ATOM   2010  O   GLU   219     -26.040  10.438  22.354  1.00 10.00      A   
ATOM   2011  N   LYS   220     -24.185  11.205  21.339  1.00 10.00      A   
ATOM   2012  HN  LYS   220     -23.346  11.703  21.439  1.00 10.00      A   
ATOM   2013  CA  LYS   220     -24.529  10.644  20.039  1.00 10.00      A   
ATOM   2014  CB  LYS   220     -24.181  11.623  18.913  1.00 10.00      A   
ATOM   2015  CG  LYS   220     -25.048  12.874  18.876  1.00 10.00      A   
ATOM   2016  CD  LYS   220     -24.763  13.712  17.637  1.00 10.00      A   
ATOM   2017  CE  LYS   220     -25.215  13.003  16.368  1.00 10.00      A   
ATOM   2018  NZ  LYS   220     -24.706  13.672  15.139  1.00 10.00      A   
ATOM   2019  HZ1 LYS   220     -24.324  12.960  14.474  1.00 10.00      A   
ATOM   2020  HZ2 LYS   220     -23.948  14.342  15.381  1.00 10.00      A   
ATOM   2021  HZ3 LYS   220     -25.471  14.193  14.668  1.00 10.00      A   
ATOM   2022  C   LYS   220     -23.821   9.311  19.816  1.00 10.00      A   
ATOM   2023  O   LYS   220     -23.876   8.741  18.727  1.00 10.00      A   
ATOM   2024  N   THR   221     -23.163   8.818  20.857  1.00 10.00      A   
ATOM   2025  HN  THR   221     -23.176   9.311  21.705  1.00 10.00      A   
ATOM   2026  CA  THR   221     -22.441   7.556  20.781  1.00 10.00      A   
ATOM   2027  CB  THR   221     -21.401   7.451  21.914  1.00 10.00      A   
ATOM   2028  OG1 THR   221     -20.512   8.577  21.848  1.00 10.00      A   
ATOM   2029  HG1 THR   221     -20.998   9.350  21.537  1.00 10.00      A   
ATOM   2030  CG2 THR   221     -20.595   6.166  21.799  1.00 10.00      A   
ATOM   2031  C   THR   221     -23.408   6.376  20.856  1.00 10.00      A   
ATOM   2032  O   THR   221     -24.180   6.255  21.809  1.00 10.00      A   
ATOM   2033  N   ILE   222     -23.372   5.524  19.840  1.00 10.00      A   
ATOM   2034  HN  ILE   222     -22.740   5.682  19.108  1.00 10.00      A   
ATOM   2035  CA  ILE   222     -24.240   4.356  19.785  1.00 10.00      A   
ATOM   2036  CB  ILE   222     -25.226   4.432  18.599  1.00 10.00      A   
ATOM   2037  CG1 ILE   222     -24.468   4.623  17.279  1.00 10.00      A   
ATOM   2038  CG2 ILE   222     -26.239   5.550  18.809  1.00 10.00      A   
ATOM   2039  CD1 ILE   222     -25.311   4.374  16.047  1.00 10.00      A   
ATOM   2040  C   ILE   222     -23.421   3.074  19.662  1.00 10.00      A   
ATOM   2041  O   ILE   222     -22.223   3.114  19.364  1.00 10.00      A   
ATOM   2042  N   GLN   223     -24.071   1.944  19.899  1.00 10.00      A   
ATOM   2043  HN  GLN   223     -25.017   1.981  20.153  1.00 10.00      A   
ATOM   2044  CA  GLN   223     -23.412   0.652  19.802  1.00 10.00      A   
ATOM   2045  CB  GLN   223     -24.036  -0.354  20.772  1.00 10.00      A   
ATOM   2046  CG  GLN   223     -23.101  -1.487  21.172  1.00 10.00      A   
ATOM   2047  CD  GLN   223     -23.819  -2.633  21.857  1.00 10.00      A   
ATOM   2048  OE1 GLN   223     -24.962  -2.954  21.527  1.00 10.00      A   
ATOM   2049  NE2 GLN   223     -23.158  -3.254  22.823  1.00 10.00      A   
ATOM   2050 HE21 GLN   223     -22.250  -2.941  23.040  1.00 10.00      A   
ATOM   2051 HE22 GLN   223     -23.598  -4.000  23.284  1.00 10.00      A   
ATOM   2052  C   GLN   223     -23.507   0.126  18.375  1.00 10.00      A   
ATOM   2053  O   GLN   223     -24.605  -0.088  17.851  1.00 10.00      A   
ATOM   2054  N   VAL   224     -22.357  -0.065  17.746  1.00 10.00      A   
ATOM   2055  HN  VAL   224     -21.516   0.122  18.219  1.00 10.00      A   
ATOM   2056  CA  VAL   224     -22.306  -0.560  16.378  1.00 10.00      A   
ATOM   2057  CB  VAL   224     -21.524   0.405  15.452  1.00 10.00      A   
ATOM   2058  CG1 VAL   224     -21.635  -0.024  13.996  1.00 10.00      A   
ATOM   2059  CG2 VAL   224     -22.009   1.838  15.623  1.00 10.00      A   
ATOM   2060  C   VAL   224     -21.651  -1.939  16.343  1.00 10.00      A   
ATOM   2061  O   VAL   224     -20.680  -2.191  17.062  1.00 10.00      A   
ATOM   2062  N   SER   225     -22.189  -2.827  15.519  1.00 10.00      A   
ATOM   2063  HN  SER   225     -22.969  -2.569  14.978  1.00 10.00      A   
ATOM   2064  CA  SER   225     -21.655  -4.173  15.392  1.00 10.00      A   
ATOM   2065  CB  SER   225     -22.597  -5.192  16.041  1.00 10.00      A   
ATOM   2066  OG  SER   225     -22.641  -5.022  17.448  1.00 10.00      A   
ATOM   2067  HG  SER   225     -23.518  -4.701  17.706  1.00 10.00      A   
ATOM   2068  C   SER   225     -21.410  -4.541  13.932  1.00 10.00      A   
ATOM   2069  O   SER   225     -22.235  -4.256  13.061  1.00 10.00      A   
ATOM   2070  N   MET   226     -20.263  -5.151  13.673  1.00 10.00      A   
ATOM   2071  HN  MET   226     -19.637  -5.321  14.412  1.00 10.00      A   
ATOM   2072  CA  MET   226     -19.899  -5.587  12.331  1.00 10.00      A   
ATOM   2073  CB  MET   226     -18.634  -4.872  11.842  1.00 10.00      A   
ATOM   2074  CG  MET   226     -18.843  -3.393  11.548  1.00 10.00      A   
ATOM   2075  SD  MET   226     -17.396  -2.598  10.817  1.00 10.00      A   
ATOM   2076  CE  MET   226     -16.205  -2.758  12.146  1.00 10.00      A   
ATOM   2077  C   MET   226     -19.715  -7.101  12.334  1.00 10.00      A   
ATOM   2078  O   MET   226     -18.976  -7.643  13.160  1.00 10.00      A   
ATOM   2079  N   VAL   227     -20.401  -7.781  11.430  1.00 10.00      A   
ATOM   2080  HN  VAL   227     -20.954  -7.295  10.783  1.00 10.00      A   
ATOM   2081  CA  VAL   227     -20.340  -9.236  11.361  1.00 10.00      A   
ATOM   2082  CB  VAL   227     -21.741  -9.846  11.137  1.00 10.00      A   
ATOM   2083  CG1 VAL   227     -21.691 -11.365  11.208  1.00 10.00      A   
ATOM   2084  CG2 VAL   227     -22.738  -9.295  12.145  1.00 10.00      A   
ATOM   2085  C   VAL   227     -19.399  -9.729  10.266  1.00 10.00      A   
ATOM   2086  O   VAL   227     -19.537  -9.364   9.098  1.00 10.00      A   
ATOM   2087  N   GLN   228     -18.440 -10.562  10.658  1.00 10.00      A   
ATOM   2088  HN  GLN   228     -18.376 -10.804  11.607  1.00 10.00      A   
ATOM   2089  CA  GLN   228     -17.487 -11.139   9.724  1.00 10.00      A   
ATOM   2090  CB  GLN   228     -16.176 -11.466  10.446  1.00 10.00      A   
ATOM   2091  CG  GLN   228     -14.995 -11.733   9.527  1.00 10.00      A   
ATOM   2092  CD  GLN   228     -13.684 -11.214  10.092  1.00 10.00      A   
ATOM   2093  OE1 GLN   228     -13.279 -10.082   9.820  1.00 10.00      A   
ATOM   2094  NE2 GLN   228     -13.010 -12.035  10.881  1.00 10.00      A   
ATOM   2095 HE21 GLN   228     -13.392 -12.928  11.055  1.00 10.00      A   
ATOM   2096 HE22 GLN   228     -12.164 -11.723  11.271  1.00 10.00      A   
ATOM   2097  C   GLN   228     -18.109 -12.395   9.119  1.00 10.00      A   
ATOM   2098  O   GLN   228     -18.275 -13.413   9.798  1.00 10.00      A   
ATOM   2099  N   GLY   229     -18.478 -12.296   7.850  1.00 10.00      A   
ATOM   2100  HN  GLY   229     -18.306 -11.460   7.374  1.00 10.00      A   
ATOM   2101  CA  GLY   229     -19.121 -13.399   7.158  1.00 10.00      A   
ATOM   2102  C   GLY   229     -18.264 -14.640   7.019  1.00 10.00      A   
ATOM   2103  O   GLY   229     -18.741 -15.751   7.255  1.00 10.00      A   
ATOM   2104  N   ASP   230     -17.007 -14.450   6.633  1.00 10.00      A   
ATOM   2105  HN  ASP   230     -16.692 -13.531   6.480  1.00 10.00      A   
ATOM   2106  CA  ASP   230     -16.064 -15.552   6.435  1.00 10.00      A   
ATOM   2107  CB  ASP   230     -15.731 -16.256   7.756  1.00 10.00      A   
ATOM   2108  CG  ASP   230     -14.547 -17.195   7.633  1.00 10.00      A   
ATOM   2109  OD1 ASP   230     -13.561 -16.841   6.944  1.00 10.00      A   
ATOM   2110  OD2 ASP   230     -14.595 -18.293   8.222  1.00 10.00      A   
ATOM   2111  C   ASP   230     -16.584 -16.537   5.387  1.00 10.00      A   
ATOM   2112  O   ASP   230     -16.396 -17.751   5.488  1.00 10.00      A   
ATOM   2113  N   ILE   231     -17.243 -15.991   4.376  1.00 10.00      A   
ATOM   2114  HN  ILE   231     -17.354 -15.014   4.353  1.00 10.00      A   
ATOM   2115  CA  ILE   231     -17.803 -16.790   3.294  1.00 10.00      A   
ATOM   2116  CB  ILE   231     -18.980 -16.048   2.616  1.00 10.00      A   
ATOM   2117  CG1 ILE   231     -20.023 -15.616   3.657  1.00 10.00      A   
ATOM   2118  CG2 ILE   231     -19.625 -16.901   1.530  1.00 10.00      A   
ATOM   2119  CD1 ILE   231     -20.636 -16.761   4.439  1.00 10.00      A   
ATOM   2120  C   ILE   231     -16.723 -17.087   2.257  1.00 10.00      A   
ATOM   2121  O   ILE   231     -16.029 -16.178   1.807  1.00 10.00      A   
ATOM   2122  N   PRO   232     -16.552 -18.363   1.879  1.00 10.00      A   
ATOM   2123  CA  PRO   232     -15.547 -18.773   0.892  1.00 10.00      A   
ATOM   2124  CB  PRO   232     -15.608 -20.309   0.922  1.00 10.00      A   
ATOM   2125  CG  PRO   232     -16.368 -20.650   2.157  1.00 10.00      A   
ATOM   2126  CD  PRO   232     -17.314 -19.511   2.384  1.00 10.00      A   
ATOM   2127  C   PRO   232     -15.888 -18.267  -0.508  1.00 10.00      A   
ATOM   2128  O   PRO   232     -16.929 -17.637  -0.718  1.00 10.00      A   
ATOM   2129  N   GLN   233     -15.018 -18.553  -1.465  1.00 10.00      A   
ATOM   2130  HN  GLN   233     -14.212 -19.066  -1.240  1.00 10.00      A   
ATOM   2131  CA  GLN   233     -15.230 -18.128  -2.842  1.00 10.00      A   
ATOM   2132  CB  GLN   233     -13.965 -18.342  -3.678  1.00 10.00      A   
ATOM   2133  CG  GLN   233     -12.707 -17.735  -3.080  1.00 10.00      A   
ATOM   2134  CD  GLN   233     -11.503 -17.891  -3.989  1.00 10.00      A   
ATOM   2135  OE1 GLN   233     -11.616 -17.807  -5.213  1.00 10.00      A   
ATOM   2136  NE2 GLN   233     -10.345 -18.130  -3.399  1.00 10.00      A   
ATOM   2137 HE21 GLN   233     -10.326 -18.191  -2.419  1.00 10.00      A   
ATOM   2138 HE22 GLN   233      -9.554 -18.250  -3.966  1.00 10.00      A   
ATOM   2139  C   GLN   233     -16.393 -18.887  -3.470  1.00 10.00      A   
ATOM   2140  O   GLN   233     -16.803 -19.941  -2.972  1.00 10.00      A   
ATOM   2141  N   SER   234     -16.922 -18.352  -4.558  1.00 10.00      A   
ATOM   2142  HN  SER   234     -16.558 -17.507  -4.905  1.00 10.00      A   
ATOM   2143  CA  SER   234     -18.033 -18.982  -5.249  1.00 10.00      A   
ATOM   2144  CB  SER   234     -18.724 -17.987  -6.189  1.00 10.00      A   
ATOM   2145  OG  SER   234     -20.042 -18.409  -6.507  1.00 10.00      A   
ATOM   2146  HG  SER   234     -20.592 -18.355  -5.713  1.00 10.00      A   
ATOM   2147  C   SER   234     -17.567 -20.216  -6.016  1.00 10.00      A   
ATOM   2148  O   SER   234     -17.071 -20.114  -7.139  1.00 10.00      A   
ATOM   2149  N   LEU   235     -17.696 -21.377  -5.387  1.00 10.00      A   
ATOM   2150  HN  LEU   235     -18.054 -21.388  -4.473  1.00 10.00      A   
ATOM   2151  CA  LEU   235     -17.310 -22.631  -6.017  1.00 10.00      A   
ATOM   2152  CB  LEU   235     -16.737 -23.601  -4.981  1.00 10.00      A   
ATOM   2153  CG  LEU   235     -15.530 -23.099  -4.184  1.00 10.00      A   
ATOM   2154  CD1 LEU   235     -15.168 -24.077  -3.078  1.00 10.00      A   
ATOM   2155  CD2 LEU   235     -14.343 -22.858  -5.104  1.00 10.00      A   
ATOM   2156  C   LEU   235     -18.524 -23.252  -6.686  1.00 10.00      A   
ATOM   2157  O   LEU   235     -18.406 -23.975  -7.676  1.00 10.00      A   
ATOM   2158  N   LYS   236     -19.687 -22.941  -6.134  1.00 10.00      A   
ATOM   2159  HN  LYS   236     -19.692 -22.348  -5.352  1.00 10.00      A   
ATOM   2160  CA  LYS   236     -20.957 -23.434  -6.633  1.00 10.00      A   
ATOM   2161  CB  LYS   236     -21.125 -24.916  -6.277  1.00 10.00      A   
ATOM   2162  CG  LYS   236     -22.347 -25.577  -6.892  1.00 10.00      A   
ATOM   2163  CD  LYS   236     -22.507 -27.002  -6.388  1.00 10.00      A   
ATOM   2164  CE  LYS   236     -23.722 -27.680  -7.001  1.00 10.00      A   
ATOM   2165  NZ  LYS   236     -24.984 -26.959  -6.689  1.00 10.00      A   
ATOM   2166  HZ1 LYS   236     -25.200 -26.273  -7.439  1.00 10.00      A   
ATOM   2167  HZ2 LYS   236     -24.895 -26.444  -5.781  1.00 10.00      A   
ATOM   2168  HZ3 LYS   236     -25.772 -27.632  -6.613  1.00 10.00      A   
ATOM   2169  C   LYS   236     -22.079 -22.615  -6.005  1.00 10.00      A   
ATOM   2170  O   LYS   236     -22.164 -22.510  -4.782  1.00 10.00      A   
ATOM   2171  N   TRP   237     -22.908 -22.007  -6.837  1.00 10.00      A   
ATOM   2172  HN  TRP   237     -22.775 -22.106  -7.803  1.00 10.00      A   
ATOM   2173  CA  TRP   237     -24.015 -21.197  -6.350  1.00 10.00      A   
ATOM   2174  CB  TRP   237     -24.048 -19.836  -7.055  1.00 10.00      A   
ATOM   2175  CG  TRP   237     -25.110 -18.911  -6.539  1.00 10.00      A   
ATOM   2176  CD1 TRP   237     -25.343 -18.574  -5.236  1.00 10.00      A   
ATOM   2177  CD2 TRP   237     -26.083 -18.202  -7.315  1.00 10.00      A   
ATOM   2178  NE1 TRP   237     -26.404 -17.706  -5.152  1.00 10.00      A   
ATOM   2179  HE1 TRP   237     -26.764 -17.324  -4.324  1.00 10.00      A   
ATOM   2180  CE2 TRP   237     -26.875 -17.461  -6.416  1.00 10.00      A   
ATOM   2181  CE3 TRP   237     -26.362 -18.124  -8.683  1.00 10.00      A   
ATOM   2182  CZ2 TRP   237     -27.925 -16.653  -6.841  1.00 10.00      A   
ATOM   2183  CZ3 TRP   237     -27.405 -17.321  -9.102  1.00 10.00      A   
ATOM   2184  CH2 TRP   237     -28.174 -16.597  -8.184  1.00 10.00      A   
ATOM   2185  C   TRP   237     -25.339 -21.926  -6.534  1.00 10.00      A   
ATOM   2186  O   TRP   237     -25.707 -22.293  -7.651  1.00 10.00      A   
ATOM   2187  N   ASP   238     -26.040 -22.142  -5.430  1.00 10.00      A   
ATOM   2188  HN  ASP   238     -25.688 -21.823  -4.571  1.00 10.00      A   
ATOM   2189  CA  ASP   238     -27.324 -22.828  -5.450  1.00 10.00      A   
ATOM   2190  CB  ASP   238     -27.146 -24.354  -5.459  1.00 10.00      A   
ATOM   2191  CG  ASP   238     -26.293 -24.876  -4.317  1.00 10.00      A   
ATOM   2192  OD1 ASP   238     -26.727 -24.786  -3.151  1.00 10.00      A   
ATOM   2193  OD2 ASP   238     -25.191 -25.399  -4.589  1.00 10.00      A   
ATOM   2194  C   ASP   238     -28.181 -22.402  -4.265  1.00 10.00      A   
ATOM   2195  O   ASP   238     -27.787 -21.522  -3.494  1.00 10.00      A   
ATOM   2196  N   GLU   239     -29.342 -23.035  -4.126  1.00 10.00      A   
ATOM   2197  HN  GLU   239     -29.580 -23.732  -4.770  1.00 10.00      A   
ATOM   2198  CA  GLU   239     -30.270 -22.732  -3.045  1.00 10.00      A   
ATOM   2199  CB  GLU   239     -31.540 -23.572  -3.185  1.00 10.00      A   
ATOM   2200  CG  GLU   239     -32.435 -23.160  -4.339  1.00 10.00      A   
ATOM   2201  CD  GLU   239     -33.145 -21.852  -4.078  1.00 10.00      A   
ATOM   2202  OE1 GLU   239     -33.993 -21.803  -3.163  1.00 10.00      A   
ATOM   2203  OE2 GLU   239     -32.872 -20.869  -4.798  1.00 10.00      A   
ATOM   2204  C   GLU   239     -29.637 -22.975  -1.681  1.00 10.00      A   
ATOM   2205  O   GLU   239     -29.647 -22.095  -0.821  1.00 10.00      A   
ATOM   2206  N   GLY   240     -29.072 -24.163  -1.502  1.00 10.00      A   
ATOM   2207  HN  GLY   240     -29.069 -24.807  -2.243  1.00 10.00      A   
ATOM   2208  CA  GLY   240     -28.443 -24.519  -0.242  1.00 10.00      A   
ATOM   2209  C   GLY   240     -27.340 -23.556   0.140  1.00 10.00      A   
ATOM   2210  O   GLY   240     -27.277 -23.099   1.282  1.00 10.00      A   
ATOM   2211  N   GLN   241     -26.475 -23.246  -0.820  1.00 10.00      A   
ATOM   2212  HN  GLN   241     -26.577 -23.669  -1.709  1.00 10.00      A   
ATOM   2213  CA  GLN   241     -25.372 -22.317  -0.593  1.00 10.00      A   
ATOM   2214  CB  GLN   241     -24.526 -22.172  -1.864  1.00 10.00      A   
ATOM   2215  CG  GLN   241     -23.361 -21.198  -1.735  1.00 10.00      A   
ATOM   2216  CD  GLN   241     -22.317 -21.657  -0.733  1.00 10.00      A   
ATOM   2217  OE1 GLN   241     -22.073 -22.852  -0.573  1.00 10.00      A   
ATOM   2218  NE2 GLN   241     -21.702 -20.712  -0.042  1.00 10.00      A   
ATOM   2219 HE21 GLN   241     -21.951 -19.778  -0.208  1.00 10.00      A   
ATOM   2220 HE22 GLN   241     -21.022 -20.984   0.607  1.00 10.00      A   
ATOM   2221  C   GLN   241     -25.902 -20.953  -0.160  1.00 10.00      A   
ATOM   2222  O   GLN   241     -25.442 -20.379   0.831  1.00 10.00      A   
ATOM   2223  N   LEU   242     -26.887 -20.453  -0.897  1.00 10.00      A   
ATOM   2224  HN  LEU   242     -27.227 -20.979  -1.656  1.00 10.00      A   
ATOM   2225  CA  LEU   242     -27.487 -19.156  -0.610  1.00 10.00      A   
ATOM   2226  CB  LEU   242     -28.483 -18.777  -1.709  1.00 10.00      A   
ATOM   2227  CG  LEU   242     -29.125 -17.394  -1.595  1.00 10.00      A   
ATOM   2228  CD1 LEU   242     -28.074 -16.300  -1.715  1.00 10.00      A   
ATOM   2229  CD2 LEU   242     -30.205 -17.222  -2.648  1.00 10.00      A   
ATOM   2230  C   LEU   242     -28.176 -19.146   0.751  1.00 10.00      A   
ATOM   2231  O   LEU   242     -27.929 -18.259   1.568  1.00 10.00      A   
ATOM   2232  N   LEU   243     -29.023 -20.143   0.992  1.00 10.00      A   
ATOM   2233  HN  LEU   243     -29.160 -20.831   0.298  1.00 10.00      A   
ATOM   2234  CA  LEU   243     -29.755 -20.251   2.252  1.00 10.00      A   
ATOM   2235  CB  LEU   243     -30.707 -21.448   2.231  1.00 10.00      A   
ATOM   2236  CG  LEU   243     -31.855 -21.374   1.222  1.00 10.00      A   
ATOM   2237  CD1 LEU   243     -32.581 -22.706   1.131  1.00 10.00      A   
ATOM   2238  CD2 LEU   243     -32.821 -20.258   1.588  1.00 10.00      A   
ATOM   2239  C   LEU   243     -28.807 -20.351   3.438  1.00 10.00      A   
ATOM   2240  O   LEU   243     -29.025 -19.721   4.473  1.00 10.00      A   
ATOM   2241  N   ASN   244     -27.748 -21.137   3.278  1.00 10.00      A   
ATOM   2242  HN  ASN   244     -27.633 -21.619   2.429  1.00 10.00      A   
ATOM   2243  CA  ASN   244     -26.756 -21.308   4.333  1.00 10.00      A   
ATOM   2244  CB  ASN   244     -25.679 -22.315   3.915  1.00 10.00      A   
ATOM   2245  CG  ASN   244     -25.830 -23.666   4.589  1.00 10.00      A   
ATOM   2246  OD1 ASN   244     -26.272 -23.763   5.734  1.00 10.00      A   
ATOM   2247  ND2 ASN   244     -25.455 -24.723   3.888  1.00 10.00      A   
ATOM   2248 HD21 ASN   244     -25.103 -24.578   2.984  1.00 10.00      A   
ATOM   2249 HD22 ASN   244     -25.535 -25.606   4.302  1.00 10.00      A   
ATOM   2250  C   ASN   244     -26.113 -19.970   4.670  1.00 10.00      A   
ATOM   2251  O   ASN   244     -25.920 -19.638   5.838  1.00 10.00      A   
ATOM   2252  N   THR   245     -25.806 -19.197   3.634  1.00 10.00      A   
ATOM   2253  HN  THR   245     -25.999 -19.516   2.727  1.00 10.00      A   
ATOM   2254  CA  THR   245     -25.195 -17.888   3.806  1.00 10.00      A   
ATOM   2255  CB  THR   245     -24.814 -17.277   2.440  1.00 10.00      A   
ATOM   2256  OG1 THR   245     -24.054 -18.229   1.679  1.00 10.00      A   
ATOM   2257  HG1 THR   245     -24.603 -19.000   1.485  1.00 10.00      A   
ATOM   2258  CG2 THR   245     -23.986 -16.016   2.625  1.00 10.00      A   
ATOM   2259  C   THR   245     -26.145 -16.940   4.545  1.00 10.00      A   
ATOM   2260  O   THR   245     -25.760 -16.302   5.529  1.00 10.00      A   
ATOM   2261  N   LEU   246     -27.391 -16.877   4.084  1.00 10.00      A   
ATOM   2262  HN  LEU   246     -27.642 -17.431   3.310  1.00 10.00      A   
ATOM   2263  CA  LEU   246     -28.399 -16.007   4.692  1.00 10.00      A   
ATOM   2264  CB  LEU   246     -29.706 -16.053   3.890  1.00 10.00      A   
ATOM   2265  CG  LEU   246     -29.608 -15.728   2.396  1.00 10.00      A   
ATOM   2266  CD1 LEU   246     -30.933 -16.010   1.704  1.00 10.00      A   
ATOM   2267  CD2 LEU   246     -29.196 -14.281   2.183  1.00 10.00      A   
ATOM   2268  C   LEU   246     -28.673 -16.402   6.142  1.00 10.00      A   
ATOM   2269  O   LEU   246     -28.846 -15.543   7.011  1.00 10.00      A   
ATOM   2270  N   LYS   247     -28.710 -17.703   6.397  1.00 10.00      A   
ATOM   2271  HN  LYS   247     -28.565 -18.341   5.660  1.00 10.00      A   
ATOM   2272  CA  LYS   247     -28.972 -18.212   7.736  1.00 10.00      A   
ATOM   2273  CB  LYS   247     -29.162 -19.729   7.710  1.00 10.00      A   
ATOM   2274  CG  LYS   247     -29.700 -20.308   9.009  1.00 10.00      A   
ATOM   2275  CD  LYS   247     -29.891 -21.812   8.911  1.00 10.00      A   
ATOM   2276  CE  LYS   247     -30.481 -22.371  10.196  1.00 10.00      A   
ATOM   2277  NZ  LYS   247     -30.628 -23.850  10.147  1.00 10.00      A   
ATOM   2278  HZ1 LYS   247     -31.304 -24.120   9.407  1.00 10.00      A   
ATOM   2279  HZ2 LYS   247     -30.974 -24.204  11.061  1.00 10.00      A   
ATOM   2280  HZ3 LYS   247     -29.709 -24.296   9.941  1.00 10.00      A   
ATOM   2281  C   LYS   247     -27.862 -17.829   8.710  1.00 10.00      A   
ATOM   2282  O   LYS   247     -28.135 -17.376   9.821  1.00 10.00      A   
ATOM   2283  N   ILE   248     -26.616 -18.008   8.285  1.00 10.00      A   
ATOM   2284  HN  ILE   248     -26.468 -18.370   7.384  1.00 10.00      A   
ATOM   2285  CA  ILE   248     -25.459 -17.688   9.119  1.00 10.00      A   
ATOM   2286  CB  ILE   248     -24.129 -18.035   8.408  1.00 10.00      A   
ATOM   2287  CG1 ILE   248     -23.975 -19.555   8.267  1.00 10.00      A   
ATOM   2288  CG2 ILE   248     -22.930 -17.438   9.136  1.00 10.00      A   
ATOM   2289  CD1 ILE   248     -24.004 -20.307   9.582  1.00 10.00      A   
ATOM   2290  C   ILE   248     -25.461 -16.219   9.546  1.00 10.00      A   
ATOM   2291  O   ILE   248     -25.282 -15.906  10.728  1.00 10.00      A   
ATOM   2292  N   TYR   249     -25.690 -15.329   8.587  1.00 10.00      A   
ATOM   2293  HN  TYR   249     -25.850 -15.642   7.670  1.00 10.00      A   
ATOM   2294  CA  TYR   249     -25.711 -13.899   8.862  1.00 10.00      A   
ATOM   2295  CB  TYR   249     -25.865 -13.100   7.568  1.00 10.00      A   
ATOM   2296  CG  TYR   249     -24.566 -12.882   6.826  1.00 10.00      A   
ATOM   2297  CD1 TYR   249     -24.119 -13.796   5.884  1.00 10.00      A   
ATOM   2298  CD2 TYR   249     -23.789 -11.757   7.065  1.00 10.00      A   
ATOM   2299  CE1 TYR   249     -22.935 -13.598   5.200  1.00 10.00      A   
ATOM   2300  CE2 TYR   249     -22.604 -11.550   6.387  1.00 10.00      A   
ATOM   2301  CZ  TYR   249     -22.181 -12.475   5.455  1.00 10.00      A   
ATOM   2302  OH  TYR   249     -21.003 -12.272   4.770  1.00 10.00      A   
ATOM   2303  HH  TYR   249     -20.417 -11.723   5.299  1.00 10.00      A   
ATOM   2304  C   TYR   249     -26.807 -13.524   9.857  1.00 10.00      A   
ATOM   2305  O   TYR   249     -26.537 -12.877  10.871  1.00 10.00      A   
ATOM   2306  N   TYR   250     -28.034 -13.950   9.581  1.00 10.00      A   
ATOM   2307  HN  TYR   250     -28.187 -14.483   8.769  1.00 10.00      A   
ATOM   2308  CA  TYR   250     -29.162 -13.643  10.456  1.00 10.00      A   
ATOM   2309  CB  TYR   250     -30.492 -14.069   9.820  1.00 10.00      A   
ATOM   2310  CG  TYR   250     -31.698 -13.880  10.720  1.00 10.00      A   
ATOM   2311  CD1 TYR   250     -32.225 -12.616  10.954  1.00 10.00      A   
ATOM   2312  CD2 TYR   250     -32.304 -14.966  11.342  1.00 10.00      A   
ATOM   2313  CE1 TYR   250     -33.320 -12.438  11.782  1.00 10.00      A   
ATOM   2314  CE2 TYR   250     -33.400 -14.797  12.169  1.00 10.00      A   
ATOM   2315  CZ  TYR   250     -33.903 -13.531  12.387  1.00 10.00      A   
ATOM   2316  OH  TYR   250     -34.991 -13.361  13.216  1.00 10.00      A   
ATOM   2317  HH  TYR   250     -35.533 -12.620  12.897  1.00 10.00      A   
ATOM   2318  C   TYR   250     -29.002 -14.279  11.834  1.00 10.00      A   
ATOM   2319  O   TYR   250     -29.273 -13.644  12.848  1.00 10.00      A   
ATOM   2320  N   ASN   251     -28.531 -15.521  11.867  1.00 10.00      A   
ATOM   2321  HN  ASN   251     -28.294 -15.967  11.022  1.00 10.00      A   
ATOM   2322  CA  ASN   251     -28.357 -16.244  13.129  1.00 10.00      A   
ATOM   2323  CB  ASN   251     -27.886 -17.679  12.876  1.00 10.00      A   
ATOM   2324  CG  ASN   251     -28.368 -18.656  13.932  1.00 10.00      A   
ATOM   2325  OD1 ASN   251     -29.509 -19.120  13.887  1.00 10.00      A   
ATOM   2326  ND2 ASN   251     -27.505 -18.986  14.880  1.00 10.00      A   
ATOM   2327 HD21 ASN   251     -26.608 -18.588  14.853  1.00 10.00      A   
ATOM   2328 HD22 ASN   251     -27.796 -19.618  15.569  1.00 10.00      A   
ATOM   2329  C   ASN   251     -27.393 -15.534  14.076  1.00 10.00      A   
ATOM   2330  O   ASN   251     -27.552 -15.598  15.295  1.00 10.00      A   
ATOM   2331  N   ALA   252     -26.404 -14.849  13.513  1.00 10.00      A   
ATOM   2332  HN  ALA   252     -26.333 -14.824  12.535  1.00 10.00      A   
ATOM   2333  CA  ALA   252     -25.417 -14.139  14.318  1.00 10.00      A   
ATOM   2334  CB  ALA   252     -24.066 -14.146  13.622  1.00 10.00      A   
ATOM   2335  C   ALA   252     -25.848 -12.706  14.624  1.00 10.00      A   
ATOM   2336  O   ALA   252     -25.398 -12.113  15.605  1.00 10.00      A   
ATOM   2337  N   THR   253     -26.724 -12.160  13.795  1.00 10.00      A   
ATOM   2338  HN  THR   253     -27.062 -12.687  13.039  1.00 10.00      A   
ATOM   2339  CA  THR   253     -27.194 -10.791  13.977  1.00 10.00      A   
ATOM   2340  CB  THR   253     -27.461 -10.112  12.615  1.00 10.00      A   
ATOM   2341  OG1 THR   253     -26.346 -10.349  11.740  1.00 10.00      A   
ATOM   2342  HG1 THR   253     -26.352 -11.272  11.453  1.00 10.00      A   
ATOM   2343  CG2 THR   253     -27.640  -8.612  12.782  1.00 10.00      A   
ATOM   2344  C   THR   253     -28.448 -10.727  14.860  1.00 10.00      A   
ATOM   2345  O   THR   253     -28.729  -9.703  15.485  1.00 10.00      A   
ATOM   2346  N   ALA   254     -29.182 -11.834  14.922  1.00 10.00      A   
ATOM   2347  HN  ALA   254     -28.899 -12.619  14.406  1.00 10.00      A   
ATOM   2348  CA  ALA   254     -30.408 -11.918  15.719  1.00 10.00      A   
ATOM   2349  CB  ALA   254     -31.067 -13.286  15.586  1.00 10.00      A   
ATOM   2350  C   ALA   254     -30.220 -11.519  17.194  1.00 10.00      A   
ATOM   2351  O   ALA   254     -30.963 -10.676  17.699  1.00 10.00      A   
ATOM   2352  N   PRO   255     -29.225 -12.092  17.915  1.00 10.00      A   
ATOM   2353  CA  PRO   255     -28.993 -11.765  19.333  1.00 10.00      A   
ATOM   2354  CB  PRO   255     -27.925 -12.774  19.769  1.00 10.00      A   
ATOM   2355  CG  PRO   255     -27.219 -13.132  18.508  1.00 10.00      A   
ATOM   2356  CD  PRO   255     -28.266 -13.105  17.432  1.00 10.00      A   
ATOM   2357  C   PRO   255     -28.490 -10.335  19.546  1.00 10.00      A   
ATOM   2358  O   PRO   255     -28.318  -9.891  20.684  1.00 10.00      A   
ATOM   2359  N   LEU   256     -28.260  -9.617  18.455  1.00 10.00      A   
ATOM   2360  HN  LEU   256     -28.407 -10.025  17.572  1.00 10.00      A   
ATOM   2361  CA  LEU   256     -27.788  -8.245  18.534  1.00 10.00      A   
ATOM   2362  CB  LEU   256     -26.485  -8.084  17.750  1.00 10.00      A   
ATOM   2363  CG  LEU   256     -25.275  -8.848  18.293  1.00 10.00      A   
ATOM   2364  CD1 LEU   256     -24.140  -8.832  17.281  1.00 10.00      A   
ATOM   2365  CD2 LEU   256     -24.818  -8.257  19.618  1.00 10.00      A   
ATOM   2366  C   LEU   256     -28.842  -7.274  18.012  1.00 10.00      A   
ATOM   2367  O   LEU   256     -28.660  -6.057  18.069  1.00 10.00      A   
ATOM   2368  N   MET   257     -29.955  -7.821  17.529  1.00 10.00      A   
ATOM   2369  HN  MET   257     -30.047  -8.799  17.536  1.00 10.00      A   
ATOM   2370  CA  MET   257     -31.044  -7.015  16.984  1.00 10.00      A   
ATOM   2371  CB  MET   257     -32.133  -7.920  16.403  1.00 10.00      A   
ATOM   2372  CG  MET   257     -33.220  -7.180  15.642  1.00 10.00      A   
ATOM   2373  SD  MET   257     -34.520  -8.273  15.029  1.00 10.00      A   
ATOM   2374  CE  MET   257     -33.632  -9.198  13.780  1.00 10.00      A   
ATOM   2375  C   MET   257     -31.631  -6.077  18.038  1.00 10.00      A   
ATOM   2376  O   MET   257     -32.025  -4.951  17.738  1.00 10.00      A   
ATOM   2377  N   GLY   258     -31.674  -6.541  19.274  1.00 10.00      A   
ATOM   2378  HN  GLY   258     -31.341  -7.445  19.461  1.00 10.00      A   
ATOM   2379  CA  GLY   258     -32.203  -5.728  20.350  1.00 10.00      A   
ATOM   2380  C   GLY   258     -31.097  -5.179  21.227  1.00 10.00      A   
ATOM   2381  O   GLY   258     -31.330  -4.800  22.375  1.00 10.00      A   
ATOM   2382  N   LYS   259     -29.888  -5.126  20.680  1.00 10.00      A   
ATOM   2383  HN  LYS   259     -29.772  -5.412  19.747  1.00 10.00      A   
ATOM   2384  CA  LYS   259     -28.733  -4.634  21.420  1.00 10.00      A   
ATOM   2385  CB  LYS   259     -27.686  -5.743  21.580  1.00 10.00      A   
ATOM   2386  CG  LYS   259     -28.108  -6.876  22.498  1.00 10.00      A   
ATOM   2387  CD  LYS   259     -28.308  -6.381  23.920  1.00 10.00      A   
ATOM   2388  CE  LYS   259     -28.763  -7.502  24.835  1.00 10.00      A   
ATOM   2389  NZ  LYS   259     -29.083  -7.001  26.195  1.00 10.00      A   
ATOM   2390  HZ1 LYS   259     -28.233  -6.600  26.642  1.00 10.00      A   
ATOM   2391  HZ2 LYS   259     -29.437  -7.775  26.789  1.00 10.00      A   
ATOM   2392  HZ3 LYS   259     -29.813  -6.259  26.143  1.00 10.00      A   
ATOM   2393  C   LYS   259     -28.102  -3.431  20.734  1.00 10.00      A   
ATOM   2394  O   LYS   259     -28.161  -2.309  21.241  1.00 10.00      A   
ATOM   2395  N   SER   260     -27.508  -3.672  19.575  1.00 10.00      A   
ATOM   2396  HN  SER   260     -27.520  -4.583  19.211  1.00 10.00      A   
ATOM   2397  CA  SER   260     -26.847  -2.621  18.825  1.00 10.00      A   
ATOM   2398  CB  SER   260     -25.843  -3.230  17.847  1.00 10.00      A   
ATOM   2399  OG  SER   260     -24.992  -4.147  18.517  1.00 10.00      A   
ATOM   2400  HG  SER   260     -25.005  -3.956  19.465  1.00 10.00      A   
ATOM   2401  C   SER   260     -27.848  -1.750  18.081  1.00 10.00      A   
ATOM   2402  O   SER   260     -28.926  -2.208  17.699  1.00 10.00      A   
ATOM   2403  N   SER   261     -27.490  -0.491  17.898  1.00 10.00      A   
ATOM   2404  HN  SER   261     -26.631  -0.181  18.258  1.00 10.00      A   
ATOM   2405  CA  SER   261     -28.338   0.450  17.195  1.00 10.00      A   
ATOM   2406  CB  SER   261     -28.083   1.863  17.721  1.00 10.00      A   
ATOM   2407  OG  SER   261     -27.881   1.841  19.125  1.00 10.00      A   
ATOM   2408  HG  SER   261     -28.719   1.638  19.563  1.00 10.00      A   
ATOM   2409  C   SER   261     -28.053   0.383  15.699  1.00 10.00      A   
ATOM   2410  O   SER   261     -28.942   0.584  14.873  1.00 10.00      A   
ATOM   2411  N   LEU   262     -26.809   0.078  15.358  1.00 10.00      A   
ATOM   2412  HN  LEU   262     -26.147  -0.097  16.062  1.00 10.00      A   
ATOM   2413  CA  LEU   262     -26.400  -0.015  13.969  1.00 10.00      A   
ATOM   2414  CB  LEU   262     -25.614   1.233  13.563  1.00 10.00      A   
ATOM   2415  CG  LEU   262     -25.198   1.330  12.096  1.00 10.00      A   
ATOM   2416  CD1 LEU   262     -26.419   1.400  11.192  1.00 10.00      A   
ATOM   2417  CD2 LEU   262     -24.300   2.539  11.880  1.00 10.00      A   
ATOM   2418  C   LEU   262     -25.559  -1.262  13.743  1.00 10.00      A   
ATOM   2419  O   LEU   262     -24.574  -1.495  14.445  1.00 10.00      A   
ATOM   2420  N   ILE   263     -25.967  -2.069  12.779  1.00 10.00      A   
ATOM   2421  HN  ILE   263     -26.775  -1.832  12.270  1.00 10.00      A   
ATOM   2422  CA  ILE   263     -25.257  -3.292  12.440  1.00 10.00      A   
ATOM   2423  CB  ILE   263     -26.137  -4.539  12.679  1.00 10.00      A   
ATOM   2424  CG1 ILE   263     -26.790  -4.467  14.065  1.00 10.00      A   
ATOM   2425  CG2 ILE   263     -25.303  -5.807  12.553  1.00 10.00      A   
ATOM   2426  CD1 ILE   263     -27.972  -5.396  14.246  1.00 10.00      A   
ATOM   2427  C   ILE   263     -24.836  -3.226  10.978  1.00 10.00      A   
ATOM   2428  O   ILE   263     -25.636  -2.874  10.111  1.00 10.00      A   
ATOM   2429  N   ILE   264     -23.584  -3.542  10.706  1.00 10.00      A   
ATOM   2430  HN  ILE   264     -22.990  -3.835  11.434  1.00 10.00      A   
ATOM   2431  CA  ILE   264     -23.072  -3.481   9.347  1.00 10.00      A   
ATOM   2432  CB  ILE   264     -21.952  -2.424   9.222  1.00 10.00      A   
ATOM   2433  CG1 ILE   264     -22.389  -1.097   9.853  1.00 10.00      A   
ATOM   2434  CG2 ILE   264     -21.568  -2.220   7.763  1.00 10.00      A   
ATOM   2435  CD1 ILE   264     -21.244  -0.152  10.146  1.00 10.00      A   
ATOM   2436  C   ILE   264     -22.542  -4.835   8.883  1.00 10.00      A   
ATOM   2437  O   ILE   264     -21.813  -5.515   9.610  1.00 10.00      A   
ATOM   2438  N   TRP   265     -22.938  -5.227   7.682  1.00 10.00      A   
ATOM   2439  HN  TRP   265     -23.551  -4.650   7.168  1.00 10.00      A   
ATOM   2440  CA  TRP   265     -22.489  -6.477   7.090  1.00 10.00      A   
ATOM   2441  CB  TRP   265     -23.667  -7.224   6.454  1.00 10.00      A   
ATOM   2442  CG  TRP   265     -24.517  -7.975   7.437  1.00 10.00      A   
ATOM   2443  CD1 TRP   265     -24.268  -8.161   8.767  1.00 10.00      A   
ATOM   2444  CD2 TRP   265     -25.754  -8.647   7.166  1.00 10.00      A   
ATOM   2445  NE1 TRP   265     -25.274  -8.902   9.338  1.00 10.00      A   
ATOM   2446  HE1 TRP   265     -25.324  -9.167  10.284  1.00 10.00      A   
ATOM   2447  CE2 TRP   265     -26.197  -9.212   8.377  1.00 10.00      A   
ATOM   2448  CE3 TRP   265     -26.530  -8.823   6.018  1.00 10.00      A   
ATOM   2449  CZ2 TRP   265     -27.380  -9.940   8.474  1.00 10.00      A   
ATOM   2450  CZ3 TRP   265     -27.703  -9.544   6.116  1.00 10.00      A   
ATOM   2451  CH2 TRP   265     -28.118 -10.095   7.333  1.00 10.00      A   
ATOM   2452  C   TRP   265     -21.411  -6.174   6.048  1.00 10.00      A   
ATOM   2453  O   TRP   265     -21.306  -5.040   5.584  1.00 10.00      A   
ATOM   2454  N   PRO   266     -20.578  -7.166   5.694  1.00 10.00      A   
ATOM   2455  CA  PRO   266     -19.499  -6.984   4.711  1.00 10.00      A   
ATOM   2456  CB  PRO   266     -18.754  -8.319   4.741  1.00 10.00      A   
ATOM   2457  CG  PRO   266     -19.733  -9.297   5.282  1.00 10.00      A   
ATOM   2458  CD  PRO   266     -20.601  -8.533   6.236  1.00 10.00      A   
ATOM   2459  C   PRO   266     -19.992  -6.687   3.294  1.00 10.00      A   
ATOM   2460  O   PRO   266     -21.196  -6.678   3.018  1.00 10.00      A   
ATOM   2461  N   GLU   267     -19.039  -6.455   2.398  1.00 10.00      A   
ATOM   2462  HN  GLU   267     -18.102  -6.504   2.681  1.00 10.00      A   
ATOM   2463  CA  GLU   267     -19.341  -6.152   1.008  1.00 10.00      A   
ATOM   2464  CB  GLU   267     -18.126  -5.503   0.337  1.00 10.00      A   
ATOM   2465  CG  GLU   267     -18.407  -4.928  -1.040  1.00 10.00      A   
ATOM   2466  CD  GLU   267     -17.515  -5.519  -2.111  1.00 10.00      A   
ATOM   2467  OE1 GLU   267     -16.292  -5.254  -2.088  1.00 10.00      A   
ATOM   2468  OE2 GLU   267     -18.035  -6.253  -2.981  1.00 10.00      A   
ATOM   2469  C   GLU   267     -19.732  -7.422   0.264  1.00 10.00      A   
ATOM   2470  O   GLU   267     -19.084  -8.458   0.418  1.00 10.00      A   
ATOM   2471  N   SER   268     -20.797  -7.331  -0.528  1.00 10.00      A   
ATOM   2472  HN  SER   268     -21.261  -6.471  -0.603  1.00 10.00      A   
ATOM   2473  CA  SER   268     -21.293  -8.465  -1.299  1.00 10.00      A   
ATOM   2474  CB  SER   268     -20.292  -8.860  -2.393  1.00 10.00      A   
ATOM   2475  OG  SER   268     -20.109  -7.797  -3.322  1.00 10.00      A   
ATOM   2476  HG  SER   268     -19.304  -7.293  -3.086  1.00 10.00      A   
ATOM   2477  C   SER   268     -21.632  -9.647  -0.389  1.00 10.00      A   
ATOM   2478  O   SER   268     -21.453 -10.811  -0.760  1.00 10.00      A   
ATOM   2479  N   ALA   269     -22.135  -9.330   0.805  1.00 10.00      A   
ATOM   2480  HN  ALA   269     -22.253  -8.384   1.032  1.00 10.00      A   
ATOM   2481  CA  ALA   269     -22.510 -10.344   1.784  1.00 10.00      A   
ATOM   2482  CB  ALA   269     -22.937  -9.685   3.087  1.00 10.00      A   
ATOM   2483  C   ALA   269     -23.630 -11.216   1.239  1.00 10.00      A   
ATOM   2484  O   ALA   269     -23.701 -12.414   1.523  1.00 10.00      A   
ATOM   2485  N   ILE   270     -24.499 -10.604   0.447  1.00 10.00      A   
ATOM   2486  HN  ILE   270     -24.383  -9.645   0.263  1.00 10.00      A   
ATOM   2487  CA  ILE   270     -25.614 -11.310  -0.161  1.00 10.00      A   
ATOM   2488  CB  ILE   270     -26.884 -10.436  -0.180  1.00 10.00      A   
ATOM   2489  CG1 ILE   270     -27.115  -9.831   1.210  1.00 10.00      A   
ATOM   2490  CG2 ILE   270     -28.091 -11.264  -0.605  1.00 10.00      A   
ATOM   2491  CD1 ILE   270     -28.182  -8.760   1.255  1.00 10.00      A   
ATOM   2492  C   ILE   270     -25.241 -11.734  -1.581  1.00 10.00      A   
ATOM   2493  O   ILE   270     -24.831 -10.909  -2.397  1.00 10.00      A   
ATOM   2494  N   THR   271     -25.365 -13.025  -1.865  1.00 10.00      A   
ATOM   2495  HN  THR   271     -25.688 -13.640  -1.173  1.00 10.00      A   
ATOM   2496  CA  THR   271     -25.012 -13.560  -3.175  1.00 10.00      A   
ATOM   2497  CB  THR   271     -24.534 -15.015  -3.052  1.00 10.00      A   
ATOM   2498  OG1 THR   271     -24.145 -15.261  -1.691  1.00 10.00      A   
ATOM   2499  HG1 THR   271     -23.387 -14.706  -1.467  1.00 10.00      A   
ATOM   2500  CG2 THR   271     -23.346 -15.265  -3.969  1.00 10.00      A   
ATOM   2501  C   THR   271     -26.167 -13.489  -4.173  1.00 10.00      A   
ATOM   2502  O   THR   271     -25.971 -13.707  -5.367  1.00 10.00      A   
ATOM   2503  N   ASP   272     -27.361 -13.177  -3.691  1.00 10.00      A   
ATOM   2504  HN  ASP   272     -27.455 -12.974  -2.740  1.00 10.00      A   
ATOM   2505  CA  ASP   272     -28.531 -13.095  -4.562  1.00 10.00      A   
ATOM   2506  CB  ASP   272     -29.744 -13.784  -3.925  1.00 10.00      A   
ATOM   2507  CG  ASP   272     -30.806 -14.212  -4.931  1.00 10.00      A   
ATOM   2508  OD1 ASP   272     -30.621 -13.991  -6.150  1.00 10.00      A   
ATOM   2509  OD2 ASP   272     -31.831 -14.782  -4.503  1.00 10.00      A   
ATOM   2510  C   ASP   272     -28.855 -11.643  -4.888  1.00 10.00      A   
ATOM   2511  O   ASP   272     -28.268 -10.722  -4.314  1.00 10.00      A   
ATOM   2512  N   LEU   273     -29.787 -11.446  -5.805  1.00 10.00      A   
ATOM   2513  HN  LEU   273     -30.228 -12.229  -6.209  1.00 10.00      A   
ATOM   2514  CA  LEU   273     -30.186 -10.109  -6.216  1.00 10.00      A   
ATOM   2515  CB  LEU   273     -30.754 -10.117  -7.637  1.00 10.00      A   
ATOM   2516  CG  LEU   273     -29.830 -10.649  -8.735  1.00 10.00      A   
ATOM   2517  CD1 LEU   273     -30.561 -10.702 -10.065  1.00 10.00      A   
ATOM   2518  CD2 LEU   273     -28.581  -9.792  -8.850  1.00 10.00      A   
ATOM   2519  C   LEU   273     -31.204  -9.515  -5.253  1.00 10.00      A   
ATOM   2520  O   LEU   273     -31.971 -10.238  -4.611  1.00 10.00      A   
ATOM   2521  N   GLU   274     -31.208  -8.192  -5.170  1.00 10.00      A   
ATOM   2522  HN  GLU   274     -30.559  -7.683  -5.705  1.00 10.00      A   
ATOM   2523  CA  GLU   274     -32.123  -7.464  -4.302  1.00 10.00      A   
ATOM   2524  CB  GLU   274     -31.807  -5.970  -4.396  1.00 10.00      A   
ATOM   2525  CG  GLU   274     -32.585  -5.074  -3.447  1.00 10.00      A   
ATOM   2526  CD  GLU   274     -32.336  -3.607  -3.732  1.00 10.00      A   
ATOM   2527  OE1 GLU   274     -31.678  -3.305  -4.747  1.00 10.00      A   
ATOM   2528  OE2 GLU   274     -32.789  -2.748  -2.947  1.00 10.00      A   
ATOM   2529  C   GLU   274     -33.574  -7.721  -4.702  1.00 10.00      A   
ATOM   2530  O   GLU   274     -34.449  -7.873  -3.853  1.00 10.00      A   
ATOM   2531  N   ILE   275     -33.811  -7.788  -6.006  1.00 10.00      A   
ATOM   2532  HN  ILE   275     -33.063  -7.666  -6.627  1.00 10.00      A   
ATOM   2533  CA  ILE   275     -35.146  -8.021  -6.545  1.00 10.00      A   
ATOM   2534  CB  ILE   275     -35.200  -7.661  -8.049  1.00 10.00      A   
ATOM   2535  CG1 ILE   275     -36.646  -7.643  -8.560  1.00 10.00      A   
ATOM   2536  CG2 ILE   275     -34.333  -8.614  -8.868  1.00 10.00      A   
ATOM   2537  CD1 ILE   275     -36.780  -7.297 -10.027  1.00 10.00      A   
ATOM   2538  C   ILE   275     -35.583  -9.475  -6.347  1.00 10.00      A   
ATOM   2539  O   ILE   275     -36.760  -9.809  -6.480  1.00 10.00      A   
ATOM   2540  N   ASN   276     -34.632 -10.332  -6.006  1.00 10.00      A   
ATOM   2541  HN  ASN   276     -33.720 -10.004  -5.870  1.00 10.00      A   
ATOM   2542  CA  ASN   276     -34.917 -11.746  -5.808  1.00 10.00      A   
ATOM   2543  CB  ASN   276     -33.718 -12.605  -6.213  1.00 10.00      A   
ATOM   2544  CG  ASN   276     -33.517 -12.690  -7.710  1.00 10.00      A   
ATOM   2545  OD1 ASN   276     -34.402 -12.350  -8.492  1.00 10.00      A   
ATOM   2546  ND2 ASN   276     -32.355 -13.171  -8.120  1.00 10.00      A   
ATOM   2547 HD21 ASN   276     -31.696 -13.446  -7.435  1.00 10.00      A   
ATOM   2548 HD22 ASN   276     -32.192 -13.234  -9.085  1.00 10.00      A   
ATOM   2549  C   ASN   276     -35.282 -12.049  -4.365  1.00 10.00      A   
ATOM   2550  O   ASN   276     -36.256 -12.752  -4.098  1.00 10.00      A   
ATOM   2551  N   GLN   277     -34.501 -11.516  -3.435  1.00 10.00      A   
ATOM   2552  HN  GLN   277     -33.748 -10.947  -3.709  1.00 10.00      A   
ATOM   2553  CA  GLN   277     -34.735 -11.753  -2.016  1.00 10.00      A   
ATOM   2554  CB  GLN   277     -33.406 -11.875  -1.267  1.00 10.00      A   
ATOM   2555  CG  GLN   277     -32.595 -13.094  -1.668  1.00 10.00      A   
ATOM   2556  CD  GLN   277     -33.321 -14.394  -1.379  1.00 10.00      A   
ATOM   2557  OE1 GLN   277     -34.020 -14.521  -0.374  1.00 10.00      A   
ATOM   2558  NE2 GLN   277     -33.179 -15.358  -2.272  1.00 10.00      A   
ATOM   2559 HE21 GLN   277     -32.615 -15.177  -3.068  1.00 10.00      A   
ATOM   2560 HE22 GLN   277     -33.634 -16.209  -2.113  1.00 10.00      A   
ATOM   2561  C   GLN   277     -35.607 -10.673  -1.383  1.00 10.00      A   
ATOM   2562  O   GLN   277     -35.410 -10.309  -0.224  1.00 10.00      A   
ATOM   2563  N   GLN   278     -36.577 -10.174  -2.145  1.00 10.00      A   
ATOM   2564  HN  GLN   278     -36.680 -10.506  -3.061  1.00 10.00      A   
ATOM   2565  CA  GLN   278     -37.490  -9.142  -1.655  1.00 10.00      A   
ATOM   2566  CB  GLN   278     -38.477  -8.689  -2.736  1.00 10.00      A   
ATOM   2567  CG  GLN   278     -37.846  -7.880  -3.855  1.00 10.00      A   
ATOM   2568  CD  GLN   278     -38.872  -7.335  -4.827  1.00 10.00      A   
ATOM   2569  OE1 GLN   278     -39.382  -6.227  -4.653  1.00 10.00      A   
ATOM   2570  NE2 GLN   278     -39.183  -8.106  -5.857  1.00 10.00      A   
ATOM   2571 HE21 GLN   278     -38.737  -8.980  -5.932  1.00 10.00      A   
ATOM   2572 HE22 GLN   278     -39.845  -7.778  -6.500  1.00 10.00      A   
ATOM   2573  C   GLN   278     -38.232  -9.572  -0.382  1.00 10.00      A   
ATOM   2574  O   GLN   278     -38.168  -8.870   0.622  1.00 10.00      A   
ATOM   2575  N   PRO   279     -38.942 -10.727  -0.394  1.00 10.00      A   
ATOM   2576  CA  PRO   279     -39.679 -11.207   0.786  1.00 10.00      A   
ATOM   2577  CB  PRO   279     -40.159 -12.601   0.368  1.00 10.00      A   
ATOM   2578  CG  PRO   279     -40.225 -12.543  -1.117  1.00 10.00      A   
ATOM   2579  CD  PRO   279     -39.096 -11.649  -1.541  1.00 10.00      A   
ATOM   2580  C   PRO   279     -38.790 -11.306   2.026  1.00 10.00      A   
ATOM   2581  O   PRO   279     -39.172 -10.869   3.113  1.00 10.00      A   
ATOM   2582  N   PHE   280     -37.599 -11.868   1.854  1.00 10.00      A   
ATOM   2583  HN  PHE   280     -37.348 -12.189   0.959  1.00 10.00      A   
ATOM   2584  CA  PHE   280     -36.658 -12.024   2.956  1.00 10.00      A   
ATOM   2585  CB  PHE   280     -35.434 -12.828   2.503  1.00 10.00      A   
ATOM   2586  CG  PHE   280     -34.458 -13.141   3.604  1.00 10.00      A   
ATOM   2587  CD1 PHE   280     -34.730 -14.137   4.528  1.00 10.00      A   
ATOM   2588  CD2 PHE   280     -33.270 -12.437   3.715  1.00 10.00      A   
ATOM   2589  CE1 PHE   280     -33.837 -14.426   5.543  1.00 10.00      A   
ATOM   2590  CE2 PHE   280     -32.373 -12.721   4.726  1.00 10.00      A   
ATOM   2591  CZ  PHE   280     -32.656 -13.717   5.642  1.00 10.00      A   
ATOM   2592  C   PHE   280     -36.224 -10.669   3.508  1.00 10.00      A   
ATOM   2593  O   PHE   280     -36.254 -10.440   4.719  1.00 10.00      A   
ATOM   2594  N   LEU   281     -35.844  -9.768   2.613  1.00 10.00      A   
ATOM   2595  HN  LEU   281     -35.870 -10.001   1.656  1.00 10.00      A   
ATOM   2596  CA  LEU   281     -35.393  -8.441   3.006  1.00 10.00      A   
ATOM   2597  CB  LEU   281     -34.773  -7.702   1.819  1.00 10.00      A   
ATOM   2598  CG  LEU   281     -33.473  -8.290   1.262  1.00 10.00      A   
ATOM   2599  CD1 LEU   281     -33.084  -7.596  -0.034  1.00 10.00      A   
ATOM   2600  CD2 LEU   281     -32.352  -8.185   2.288  1.00 10.00      A   
ATOM   2601  C   LEU   281     -36.517  -7.618   3.627  1.00 10.00      A   
ATOM   2602  O   LEU   281     -36.304  -6.922   4.618  1.00 10.00      A   
ATOM   2603  N   LYS   282     -37.712  -7.711   3.056  1.00 10.00      A   
ATOM   2604  HN  LYS   282     -37.822  -8.287   2.263  1.00 10.00      A   
ATOM   2605  CA  LYS   282     -38.865  -6.968   3.563  1.00 10.00      A   
ATOM   2606  CB  LYS   282     -40.044  -7.050   2.589  1.00 10.00      A   
ATOM   2607  CG  LYS   282     -39.803  -6.301   1.287  1.00 10.00      A   
ATOM   2608  CD  LYS   282     -40.899  -6.558   0.264  1.00 10.00      A   
ATOM   2609  CE  LYS   282     -40.585  -5.859  -1.053  1.00 10.00      A   
ATOM   2610  NZ  LYS   282     -41.750  -5.852  -1.975  1.00 10.00      A   
ATOM   2611  HZ1 LYS   282     -42.519  -5.277  -1.574  1.00 10.00      A   
ATOM   2612  HZ2 LYS   282     -42.098  -6.819  -2.120  1.00 10.00      A   
ATOM   2613  HZ3 LYS   282     -41.482  -5.453  -2.897  1.00 10.00      A   
ATOM   2614  C   LYS   282     -39.265  -7.439   4.958  1.00 10.00      A   
ATOM   2615  O   LYS   282     -39.760  -6.656   5.772  1.00 10.00      A   
ATOM   2616  N   ALA   283     -39.047  -8.719   5.232  1.00 10.00      A   
ATOM   2617  HN  ALA   283     -38.673  -9.300   4.535  1.00 10.00      A   
ATOM   2618  CA  ALA   283     -39.367  -9.281   6.538  1.00 10.00      A   
ATOM   2619  CB  ALA   283     -39.457 -10.796   6.461  1.00 10.00      A   
ATOM   2620  C   ALA   283     -38.319  -8.855   7.559  1.00 10.00      A   
ATOM   2621  O   ALA   283     -38.646  -8.473   8.684  1.00 10.00      A   
ATOM   2622  N   LEU   284     -37.057  -8.907   7.145  1.00 10.00      A   
ATOM   2623  HN  LEU   284     -36.865  -9.215   6.232  1.00 10.00      A   
ATOM   2624  CA  LEU   284     -35.950  -8.523   8.007  1.00 10.00      A   
ATOM   2625  CB  LEU   284     -34.619  -8.843   7.327  1.00 10.00      A   
ATOM   2626  CG  LEU   284     -33.358  -8.618   8.163  1.00 10.00      A   
ATOM   2627  CD1 LEU   284     -33.388  -9.472   9.423  1.00 10.00      A   
ATOM   2628  CD2 LEU   284     -32.114  -8.911   7.338  1.00 10.00      A   
ATOM   2629  C   LEU   284     -36.035  -7.036   8.339  1.00 10.00      A   
ATOM   2630  O   LEU   284     -35.752  -6.620   9.465  1.00 10.00      A   
ATOM   2631  N   ASP   285     -36.439  -6.249   7.344  1.00 10.00      A   
ATOM   2632  HN  ASP   285     -36.628  -6.657   6.469  1.00 10.00      A   
ATOM   2633  CA  ASP   285     -36.599  -4.803   7.490  1.00 10.00      A   
ATOM   2634  CB  ASP   285     -37.111  -4.211   6.168  1.00 10.00      A   
ATOM   2635  CG  ASP   285     -37.778  -2.856   6.312  1.00 10.00      A   
ATOM   2636  OD1 ASP   285     -37.063  -1.846   6.488  1.00 10.00      A   
ATOM   2637  OD2 ASP   285     -39.024  -2.790   6.232  1.00 10.00      A   
ATOM   2638  C   ASP   285     -37.563  -4.482   8.630  1.00 10.00      A   
ATOM   2639  O   ASP   285     -37.303  -3.600   9.454  1.00 10.00      A   
ATOM   2640  N   GLY   286     -38.664  -5.224   8.684  1.00 10.00      A   
ATOM   2641  HN  GLY   286     -38.808  -5.919   8.007  1.00 10.00      A   
ATOM   2642  CA  GLY   286     -39.649  -5.018   9.724  1.00 10.00      A   
ATOM   2643  C   GLY   286     -39.163  -5.498  11.079  1.00 10.00      A   
ATOM   2644  O   GLY   286     -39.418  -4.854  12.097  1.00 10.00      A   
ATOM   2645  N   GLU   287     -38.456  -6.625  11.094  1.00 10.00      A   
ATOM   2646  HN  GLU   287     -38.285  -7.093  10.245  1.00 10.00      A   
ATOM   2647  CA  GLU   287     -37.940  -7.192  12.341  1.00 10.00      A   
ATOM   2648  CB  GLU   287     -37.269  -8.547  12.097  1.00 10.00      A   
ATOM   2649  CG  GLU   287     -38.241  -9.695  11.878  1.00 10.00      A   
ATOM   2650  CD  GLU   287     -37.559 -11.051  11.837  1.00 10.00      A   
ATOM   2651  OE1 GLU   287     -36.847 -11.398  12.805  1.00 10.00      A   
ATOM   2652  OE2 GLU   287     -37.749 -11.786  10.843  1.00 10.00      A   
ATOM   2653  C   GLU   287     -36.966  -6.248  13.041  1.00 10.00      A   
ATOM   2654  O   GLU   287     -37.077  -6.009  14.247  1.00 10.00      A   
ATOM   2655  N   LEU   288     -36.024  -5.704  12.280  1.00 10.00      A   
ATOM   2656  HN  LEU   288     -36.000  -5.920  11.320  1.00 10.00      A   
ATOM   2657  CA  LEU   288     -35.023  -4.796  12.828  1.00 10.00      A   
ATOM   2658  CB  LEU   288     -33.959  -4.478  11.777  1.00 10.00      A   
ATOM   2659  CG  LEU   288     -33.055  -5.642  11.370  1.00 10.00      A   
ATOM   2660  CD1 LEU   288     -32.446  -5.387  10.005  1.00 10.00      A   
ATOM   2661  CD2 LEU   288     -31.964  -5.863  12.406  1.00 10.00      A   
ATOM   2662  C   LEU   288     -35.656  -3.512  13.349  1.00 10.00      A   
ATOM   2663  O   LEU   288     -35.306  -3.026  14.426  1.00 10.00      A   
ATOM   2664  N   ARG   289     -36.600  -2.971  12.591  1.00 10.00      A   
ATOM   2665  HN  ARG   289     -36.841  -3.405  11.744  1.00 10.00      A   
ATOM   2666  CA  ARG   289     -37.281  -1.743  12.982  1.00 10.00      A   
ATOM   2667  CB  ARG   289     -38.115  -1.198  11.823  1.00 10.00      A   
ATOM   2668  CG  ARG   289     -38.747   0.162  12.087  1.00 10.00      A   
ATOM   2669  CD  ARG   289     -39.066   0.887  10.788  1.00 10.00      A   
ATOM   2670  NE  ARG   289     -39.874   0.071   9.881  1.00 10.00      A   
ATOM   2671  HE  ARG   289     -40.836   0.011  10.072  1.00 10.00      A   
ATOM   2672  CZ  ARG   289     -39.387  -0.577   8.821  1.00 10.00      A   
ATOM   2673  NH1 ARG   289     -38.097  -0.504   8.524  1.00 10.00      A   
ATOM   2674 HH11 ARG   289     -37.448   0.063   9.114  1.00 10.00      A   
ATOM   2675 HH12 ARG   289     -37.718  -1.024   7.687  1.00 10.00      A   
ATOM   2676  NH2 ARG   289     -40.191  -1.305   8.059  1.00 10.00      A   
ATOM   2677 HH21 ARG   289     -41.208  -1.378   8.282  1.00 10.00      A   
ATOM   2678 HH22 ARG   289     -39.800  -1.820   7.224  1.00 10.00      A   
ATOM   2679  C   ARG   289     -38.158  -1.967  14.209  1.00 10.00      A   
ATOM   2680  O   ARG   289     -38.353  -1.061  15.018  1.00 10.00      A   
ATOM   2681  N   ASP   290     -38.675  -3.179  14.345  1.00 10.00      A   
ATOM   2682  HN  ASP   290     -38.486  -3.860  13.661  1.00 10.00      A   
ATOM   2683  CA  ASP   290     -39.532  -3.527  15.475  1.00 10.00      A   
ATOM   2684  CB  ASP   290     -40.156  -4.909  15.268  1.00 10.00      A   
ATOM   2685  CG  ASP   290     -41.490  -5.066  15.970  1.00 10.00      A   
ATOM   2686  OD1 ASP   290     -42.007  -4.064  16.512  1.00 10.00      A   
ATOM   2687  OD2 ASP   290     -42.038  -6.192  15.968  1.00 10.00      A   
ATOM   2688  C   ASP   290     -38.751  -3.501  16.785  1.00 10.00      A   
ATOM   2689  O   ASP   290     -39.272  -3.090  17.825  1.00 10.00      A   
ATOM   2690  N   LYS   291     -37.498  -3.940  16.729  1.00 10.00      A   
ATOM   2691  HN  LYS   291     -37.140  -4.253  15.869  1.00 10.00      A   
ATOM   2692  CA  LYS   291     -36.644  -3.971  17.914  1.00 10.00      A   
ATOM   2693  CB  LYS   291     -35.628  -5.114  17.832  1.00 10.00      A   
ATOM   2694  CG  LYS   291     -36.223  -6.461  17.456  1.00 10.00      A   
ATOM   2695  CD  LYS   291     -37.231  -6.952  18.485  1.00 10.00      A   
ATOM   2696  CE  LYS   291     -37.991  -8.160  17.961  1.00 10.00      A   
ATOM   2697  NZ  LYS   291     -38.976  -8.677  18.947  1.00 10.00      A   
ATOM   2698  HZ1 LYS   291     -39.645  -9.320  18.479  1.00 10.00      A   
ATOM   2699  HZ2 LYS   291     -39.507  -7.890  19.363  1.00 10.00      A   
ATOM   2700  HZ3 LYS   291     -38.490  -9.193  19.707  1.00 10.00      A   
ATOM   2701  C   LYS   291     -35.926  -2.638  18.116  1.00 10.00      A   
ATOM   2702  O   LYS   291     -35.681  -2.223  19.251  1.00 10.00      A   
ATOM   2703  N   GLY   292     -35.584  -1.977  17.014  1.00 10.00      A   
ATOM   2704  HN  GLY   292     -35.786  -2.367  16.134  1.00 10.00      A   
ATOM   2705  CA  GLY   292     -34.912  -0.694  17.095  1.00 10.00      A   
ATOM   2706  C   GLY   292     -33.472  -0.733  16.617  1.00 10.00      A   
ATOM   2707  O   GLY   292     -32.590  -0.149  17.251  1.00 10.00      A   
ATOM   2708  N   SER   293     -33.224  -1.416  15.508  1.00 10.00      A   
ATOM   2709  HN  SER   293     -33.959  -1.875  15.049  1.00 10.00      A   
ATOM   2710  CA  SER   293     -31.879  -1.513  14.959  1.00 10.00      A   
ATOM   2711  CB  SER   293     -31.270  -2.878  15.289  1.00 10.00      A   
ATOM   2712  OG  SER   293     -32.270  -3.883  15.336  1.00 10.00      A   
ATOM   2713  HG  SER   293     -32.329  -4.229  16.239  1.00 10.00      A   
ATOM   2714  C   SER   293     -31.879  -1.284  13.451  1.00 10.00      A   
ATOM   2715  O   SER   293     -32.887  -1.505  12.782  1.00 10.00      A   
ATOM   2716  N   SER   294     -30.758  -0.809  12.928  1.00 10.00      A   
ATOM   2717  HN  SER   294     -29.999  -0.605  13.518  1.00 10.00      A   
ATOM   2718  CA  SER   294     -30.623  -0.569  11.501  1.00 10.00      A   
ATOM   2719  CB  SER   294     -30.353   0.914  11.240  1.00 10.00      A   
ATOM   2720  OG  SER   294     -31.155   1.728  12.079  1.00 10.00      A   
ATOM   2721  HG  SER   294     -31.889   2.097  11.567  1.00 10.00      A   
ATOM   2722  C   SER   294     -29.483  -1.417  10.951  1.00 10.00      A   
ATOM   2723  O   SER   294     -28.417  -1.501  11.562  1.00 10.00      A   
ATOM   2724  N   LEU   295     -29.709  -2.058   9.816  1.00 10.00      A   
ATOM   2725  HN  LEU   295     -30.587  -1.967   9.373  1.00 10.00      A   
ATOM   2726  CA  LEU   295     -28.694  -2.903   9.211  1.00 10.00      A   
ATOM   2727  CB  LEU   295     -29.194  -4.343   9.119  1.00 10.00      A   
ATOM   2728  CG  LEU   295     -28.287  -5.326   8.382  1.00 10.00      A   
ATOM   2729  CD1 LEU   295     -27.166  -5.809   9.287  1.00 10.00      A   
ATOM   2730  CD2 LEU   295     -29.094  -6.495   7.849  1.00 10.00      A   
ATOM   2731  C   LEU   295     -28.291  -2.407   7.827  1.00 10.00      A   
ATOM   2732  O   LEU   295     -29.142  -2.095   6.993  1.00 10.00      A   
ATOM   2733  N   VAL   296     -26.988  -2.337   7.604  1.00 10.00      A   
ATOM   2734  HN  VAL   296     -26.370  -2.593   8.327  1.00 10.00      A   
ATOM   2735  CA  VAL   296     -26.437  -1.910   6.325  1.00 10.00      A   
ATOM   2736  CB  VAL   296     -25.469  -0.717   6.493  1.00 10.00      A   
ATOM   2737  CG1 VAL   296     -25.219  -0.036   5.156  1.00 10.00      A   
ATOM   2738  CG2 VAL   296     -25.998   0.285   7.512  1.00 10.00      A   
ATOM   2739  C   VAL   296     -25.674  -3.084   5.719  1.00 10.00      A   
ATOM   2740  O   VAL   296     -24.832  -3.688   6.387  1.00 10.00      A   
ATOM   2741  N   THR   297     -25.977  -3.423   4.474  1.00 10.00      A   
ATOM   2742  HN  THR   297     -26.657  -2.907   3.981  1.00 10.00      A   
ATOM   2743  CA  THR   297     -25.316  -4.542   3.820  1.00 10.00      A   
ATOM   2744  CB  THR   297     -26.045  -5.871   4.119  1.00 10.00      A   
ATOM   2745  OG1 THR   297     -25.354  -6.968   3.504  1.00 10.00      A   
ATOM   2746  HG1 THR   297     -25.917  -7.747   3.512  1.00 10.00      A   
ATOM   2747  CG2 THR   297     -27.485  -5.833   3.624  1.00 10.00      A   
ATOM   2748  C   THR   297     -25.201  -4.338   2.309  1.00 10.00      A   
ATOM   2749  O   THR   297     -25.998  -3.617   1.703  1.00 10.00      A   
ATOM   2750  N   GLY   298     -24.190  -4.967   1.716  1.00 10.00      A   
ATOM   2751  HN  GLY   298     -23.586  -5.515   2.261  1.00 10.00      A   
ATOM   2752  CA  GLY   298     -23.976  -4.869   0.285  1.00 10.00      A   
ATOM   2753  C   GLY   298     -24.693  -5.976  -0.463  1.00 10.00      A   
ATOM   2754  O   GLY   298     -24.656  -7.140  -0.049  1.00 10.00      A   
ATOM   2755  N   ILE   299     -25.335  -5.620  -1.565  1.00 10.00      A   
ATOM   2756  HN  ILE   299     -25.295  -4.680  -1.861  1.00 10.00      A   
ATOM   2757  CA  ILE   299     -26.080  -6.581  -2.363  1.00 10.00      A   
ATOM   2758  CB  ILE   299     -27.563  -6.631  -1.915  1.00 10.00      A   
ATOM   2759  CG1 ILE   299     -28.288  -7.826  -2.542  1.00 10.00      A   
ATOM   2760  CG2 ILE   299     -28.281  -5.323  -2.234  1.00 10.00      A   
ATOM   2761  CD1 ILE   299     -29.659  -8.090  -1.955  1.00 10.00      A   
ATOM   2762  C   ILE   299     -25.997  -6.241  -3.855  1.00 10.00      A   
ATOM   2763  O   ILE   299     -25.798  -5.079  -4.231  1.00 10.00      A   
ATOM   2764  N   VAL   300     -26.131  -7.260  -4.699  1.00 10.00      A   
ATOM   2765  HN  VAL   300     -26.275  -8.161  -4.344  1.00 10.00      A   
ATOM   2766  CA  VAL   300     -26.088  -7.069  -6.139  1.00 10.00      A   
ATOM   2767  CB  VAL   300     -25.634  -8.349  -6.877  1.00 10.00      A   
ATOM   2768  CG1 VAL   300     -25.317  -8.047  -8.335  1.00 10.00      A   
ATOM   2769  CG2 VAL   300     -24.432  -8.977  -6.184  1.00 10.00      A   
ATOM   2770  C   VAL   300     -27.473  -6.664  -6.634  1.00 10.00      A   
ATOM   2771  O   VAL   300     -28.468  -7.332  -6.343  1.00 10.00      A   
ATOM   2772  N   ASP   301     -27.536  -5.566  -7.366  1.00 10.00      A   
ATOM   2773  HN  ASP   301     -26.707  -5.075  -7.569  1.00 10.00      A   
ATOM   2774  CA  ASP   301     -28.803  -5.066  -7.884  1.00 10.00      A   
ATOM   2775  CB  ASP   301     -29.031  -3.619  -7.430  1.00 10.00      A   
ATOM   2776  CG  ASP   301     -30.214  -2.951  -8.109  1.00 10.00      A   
ATOM   2777  OD1 ASP   301     -31.346  -3.477  -8.014  1.00 10.00      A   
ATOM   2778  OD2 ASP   301     -30.023  -1.881  -8.722  1.00 10.00      A   
ATOM   2779  C   ASP   301     -28.869  -5.159  -9.405  1.00 10.00      A   
ATOM   2780  O   ASP   301     -27.921  -4.802 -10.105  1.00 10.00      A   
ATOM   2781  N   ALA   302     -29.991  -5.656  -9.903  1.00 10.00      A   
ATOM   2782  HN  ALA   302     -30.696  -5.942  -9.286  1.00 10.00      A   
ATOM   2783  CA  ALA   302     -30.218  -5.780 -11.333  1.00 10.00      A   
ATOM   2784  CB  ALA   302     -30.559  -7.218 -11.700  1.00 10.00      A   
ATOM   2785  C   ALA   302     -31.352  -4.845 -11.726  1.00 10.00      A   
ATOM   2786  O   ALA   302     -32.422  -5.282 -12.152  1.00 10.00      A   
ATOM   2787  N   ARG   303     -31.113  -3.554 -11.543  1.00 10.00      A   
ATOM   2788  HN  ARG   303     -30.237  -3.279 -11.194  1.00 10.00      A   
ATOM   2789  CA  ARG   303     -32.099  -2.528 -11.848  1.00 10.00      A   
ATOM   2790  CB  ARG   303     -31.580  -1.164 -11.395  1.00 10.00      A   
ATOM   2791  CG  ARG   303     -32.665  -0.139 -11.115  1.00 10.00      A   
ATOM   2792  CD  ARG   303     -32.424   0.551  -9.784  1.00 10.00      A   
ATOM   2793  NE  ARG   303     -32.258  -0.416  -8.699  1.00 10.00      A   
ATOM   2794  HE  ARG   303     -31.561  -1.118  -8.820  1.00 10.00      A   
ATOM   2795  CZ  ARG   303     -32.962  -0.404  -7.568  1.00 10.00      A   
ATOM   2796  NH1 ARG   303     -33.875   0.538  -7.365  1.00 10.00      A   
ATOM   2797 HH11 ARG   303     -34.438   0.552  -6.479  1.00 10.00      A   
ATOM   2798 HH12 ARG   303     -34.038   1.272  -8.088  1.00 10.00      A   
ATOM   2799  NH2 ARG   303     -32.764  -1.352  -6.658  1.00 10.00      A   
ATOM   2800 HH21 ARG   303     -33.304  -1.353  -5.768  1.00 10.00      A   
ATOM   2801 HH22 ARG   303     -32.059  -2.111  -6.831  1.00 10.00      A   
ATOM   2802  C   ARG   303     -32.415  -2.483 -13.335  1.00 10.00      A   
ATOM   2803  O   ARG   303     -31.522  -2.592 -14.174  1.00 10.00      A   
ATOM   2804  N   LEU   304     -33.688  -2.329 -13.657  1.00 10.00      A   
ATOM   2805  HN  LEU   304     -34.361  -2.266 -12.947  1.00 10.00      A   
ATOM   2806  CA  LEU   304     -34.111  -2.251 -15.041  1.00 10.00      A   
ATOM   2807  CB  LEU   304     -35.573  -2.678 -15.181  1.00 10.00      A   
ATOM   2808  CG  LEU   304     -36.132  -2.716 -16.606  1.00 10.00      A   
ATOM   2809  CD1 LEU   304     -35.529  -3.870 -17.393  1.00 10.00      A   
ATOM   2810  CD2 LEU   304     -37.647  -2.809 -16.582  1.00 10.00      A   
ATOM   2811  C   LEU   304     -33.927  -0.828 -15.553  1.00 10.00      A   
ATOM   2812  O   LEU   304     -34.589   0.101 -15.082  1.00 10.00      A   
ATOM   2813  N   ASN   305     -33.012  -0.662 -16.494  1.00 10.00      A   
ATOM   2814  HN  ASN   305     -32.515  -1.445 -16.822  1.00 10.00      A   
ATOM   2815  CA  ASN   305     -32.733   0.643 -17.074  1.00 10.00      A   
ATOM   2816  CB  ASN   305     -31.385   0.615 -17.804  1.00 10.00      A   
ATOM   2817  CG  ASN   305     -30.853   1.996 -18.143  1.00 10.00      A   
ATOM   2818  OD1 ASN   305     -31.218   2.580 -19.164  1.00 10.00      A   
ATOM   2819  ND2 ASN   305     -29.971   2.515 -17.303  1.00 10.00      A   
ATOM   2820 HD21 ASN   305     -29.710   1.986 -16.516  1.00 10.00      A   
ATOM   2821 HD22 ASN   305     -29.612   3.407 -17.499  1.00 10.00      A   
ATOM   2822  C   ASN   305     -33.854   1.022 -18.035  1.00 10.00      A   
ATOM   2823  O   ASN   305     -34.554   0.146 -18.549  1.00 10.00      A   
ATOM   2824  N   LYS   306     -34.020   2.318 -18.282  1.00 10.00      A   
ATOM   2825  HN  LYS   306     -33.419   2.967 -17.851  1.00 10.00      A   
ATOM   2826  CA  LYS   306     -35.071   2.807 -19.174  1.00 10.00      A   
ATOM   2827  CB  LYS   306     -35.094   4.338 -19.212  1.00 10.00      A   
ATOM   2828  CG  LYS   306     -36.277   4.923 -19.965  1.00 10.00      A   
ATOM   2829  CD  LYS   306     -36.354   6.431 -19.806  1.00 10.00      A   
ATOM   2830  CE  LYS   306     -37.409   7.026 -20.726  1.00 10.00      A   
ATOM   2831  NZ  LYS   306     -37.656   8.463 -20.440  1.00 10.00      A   
ATOM   2832  HZ1 LYS   306     -36.763   8.997 -20.475  1.00 10.00      A   
ATOM   2833  HZ2 LYS   306     -38.073   8.573 -19.495  1.00 10.00      A   
ATOM   2834  HZ3 LYS   306     -38.312   8.861 -21.142  1.00 10.00      A   
ATOM   2835  C   LYS   306     -34.945   2.222 -20.585  1.00 10.00      A   
ATOM   2836  O   LYS   306     -35.926   2.143 -21.324  1.00 10.00      A   
ATOM   2837  N   GLN   307     -33.739   1.786 -20.943  1.00 10.00      A   
ATOM   2838  HN  GLN   307     -32.994   1.879 -20.312  1.00 10.00      A   
ATOM   2839  CA  GLN   307     -33.490   1.189 -22.256  1.00 10.00      A   
ATOM   2840  CB  GLN   307     -31.989   1.186 -22.570  1.00 10.00      A   
ATOM   2841  CG  GLN   307     -31.140   0.420 -21.565  1.00 10.00      A   
ATOM   2842  CD  GLN   307     -29.667   0.408 -21.928  1.00 10.00      A   
ATOM   2843  OE1 GLN   307     -29.303   0.426 -23.101  1.00 10.00      A   
ATOM   2844  NE2 GLN   307     -28.808   0.377 -20.924  1.00 10.00      A   
ATOM   2845 HE21 GLN   307     -29.158   0.361 -20.012  1.00 10.00      A   
ATOM   2846 HE22 GLN   307     -27.847   0.377 -21.135  1.00 10.00      A   
ATOM   2847  C   GLN   307     -34.045  -0.235 -22.328  1.00 10.00      A   
ATOM   2848  O   GLN   307     -33.785  -0.966 -23.284  1.00 10.00      A   
ATOM   2849  N   ASN   308     -34.789  -0.619 -21.289  1.00 10.00      A   
ATOM   2850  HN  ASN   308     -34.917   0.012 -20.547  1.00 10.00      A   
ATOM   2851  CA  ASN   308     -35.415  -1.939 -21.192  1.00 10.00      A   
ATOM   2852  CB  ASN   308     -36.350  -2.235 -22.371  1.00 10.00      A   
ATOM   2853  CG  ASN   308     -37.681  -1.517 -22.254  1.00 10.00      A   
ATOM   2854  OD1 ASN   308     -38.630  -2.025 -21.653  1.00 10.00      A   
ATOM   2855  ND2 ASN   308     -37.768  -0.334 -22.839  1.00 10.00      A   
ATOM   2856 HD21 ASN   308     -36.979   0.008 -23.316  1.00 10.00      A   
ATOM   2857 HD22 ASN   308     -38.613   0.157 -22.769  1.00 10.00      A   
ATOM   2858  C   ASN   308     -34.396  -3.053 -20.988  1.00 10.00      A   
ATOM   2859  O   ASN   308     -34.678  -4.223 -21.239  1.00 10.00      A   
ATOM   2860  N   ARG   309     -33.214  -2.684 -20.513  1.00 10.00      A   
ATOM   2861  HN  ARG   309     -33.055  -1.738 -20.318  1.00 10.00      A   
ATOM   2862  CA  ARG   309     -32.156  -3.651 -20.256  1.00 10.00      A   
ATOM   2863  CB  ARG   309     -30.965  -3.437 -21.190  1.00 10.00      A   
ATOM   2864  CG  ARG   309     -31.088  -4.173 -22.515  1.00 10.00      A   
ATOM   2865  CD  ARG   309     -29.882  -3.931 -23.407  1.00 10.00      A   
ATOM   2866  NE  ARG   309     -29.803  -2.545 -23.867  1.00 10.00      A   
ATOM   2867  HE  ARG   309     -29.286  -1.917 -23.312  1.00 10.00      A   
ATOM   2868  CZ  ARG   309     -30.374  -2.093 -24.985  1.00 10.00      A   
ATOM   2869  NH1 ARG   309     -31.071  -2.917 -25.760  1.00 10.00      A   
ATOM   2870 HH11 ARG   309     -31.518  -2.564 -26.634  1.00 10.00      A   
ATOM   2871 HH12 ARG   309     -31.174  -3.922 -25.503  1.00 10.00      A   
ATOM   2872  NH2 ARG   309     -30.240  -0.818 -25.326  1.00 10.00      A   
ATOM   2873 HH21 ARG   309     -29.688  -0.165 -24.714  1.00 10.00      A   
ATOM   2874 HH22 ARG   309     -30.678  -0.457 -26.203  1.00 10.00      A   
ATOM   2875  C   ARG   309     -31.722  -3.569 -18.803  1.00 10.00      A   
ATOM   2876  O   ARG   309     -31.812  -2.511 -18.184  1.00 10.00      A   
ATOM   2877  N   TYR   310     -31.263  -4.685 -18.260  1.00 10.00      A   
ATOM   2878  HN  TYR   310     -31.200  -5.495 -18.808  1.00 10.00      A   
ATOM   2879  CA  TYR   310     -30.837  -4.734 -16.869  1.00 10.00      A   
ATOM   2880  CB  TYR   310     -30.870  -6.168 -16.341  1.00 10.00      A   
ATOM   2881  CG  TYR   310     -32.255  -6.771 -16.322  1.00 10.00      A   
ATOM   2882  CD1 TYR   310     -32.725  -7.511 -17.398  1.00 10.00      A   
ATOM   2883  CD2 TYR   310     -33.094  -6.593 -15.230  1.00 10.00      A   
ATOM   2884  CE1 TYR   310     -33.993  -8.056 -17.389  1.00 10.00      A   
ATOM   2885  CE2 TYR   310     -34.363  -7.137 -15.212  1.00 10.00      A   
ATOM   2886  CZ  TYR   310     -34.807  -7.868 -16.294  1.00 10.00      A   
ATOM   2887  OH  TYR   310     -36.072  -8.406 -16.283  1.00 10.00      A   
ATOM   2888  HH  TYR   310     -36.023  -9.345 -16.513  1.00 10.00      A   
ATOM   2889  C   TYR   310     -29.456  -4.125 -16.672  1.00 10.00      A   
ATOM   2890  O   TYR   310     -28.541  -4.355 -17.467  1.00 10.00      A   
ATOM   2891  N   ASP   311     -29.325  -3.339 -15.616  1.00 10.00      A   
ATOM   2892  HN  ASP   311     -30.107  -3.187 -15.031  1.00 10.00      A   
ATOM   2893  CA  ASP   311     -28.070  -2.691 -15.282  1.00 10.00      A   
ATOM   2894  CB  ASP   311     -28.288  -1.184 -15.130  1.00 10.00      A   
ATOM   2895  CG  ASP   311     -27.326  -0.353 -15.956  1.00 10.00      A   
ATOM   2896  OD1 ASP   311     -27.503   0.884 -16.014  1.00 10.00      A   
ATOM   2897  OD2 ASP   311     -26.390  -0.925 -16.552  1.00 10.00      A   
ATOM   2898  C   ASP   311     -27.537  -3.275 -13.982  1.00 10.00      A   
ATOM   2899  O   ASP   311     -28.111  -3.057 -12.913  1.00 10.00      A   
ATOM   2900  N   THR   312     -26.456  -4.029 -14.080  1.00 10.00      A   
ATOM   2901  HN  THR   312     -26.040  -4.157 -14.959  1.00 10.00      A   
ATOM   2902  CA  THR   312     -25.853  -4.667 -12.918  1.00 10.00      A   
ATOM   2903  CB  THR   312     -24.853  -5.746 -13.366  1.00 10.00      A   
ATOM   2904  OG1 THR   312     -24.998  -5.965 -14.780  1.00 10.00      A   
ATOM   2905  HG1 THR   312     -25.869  -6.341 -14.960  1.00 10.00      A   
ATOM   2906  CG2 THR   312     -25.113  -7.050 -12.627  1.00 10.00      A   
ATOM   2907  C   THR   312     -25.135  -3.649 -12.034  1.00 10.00      A   
ATOM   2908  O   THR   312     -24.087  -3.125 -12.403  1.00 10.00      A   
ATOM   2909  N   TYR   313     -25.701  -3.379 -10.865  1.00 10.00      A   
ATOM   2910  HN  TYR   313     -26.541  -3.833 -10.620  1.00 10.00      A   
ATOM   2911  CA  TYR   313     -25.117  -2.422  -9.935  1.00 10.00      A   
ATOM   2912  CB  TYR   313     -26.140  -1.335  -9.576  1.00 10.00      A   
ATOM   2913  CG  TYR   313     -26.554  -0.404 -10.692  1.00 10.00      A   
ATOM   2914  CD1 TYR   313     -27.895  -0.249 -11.020  1.00 10.00      A   
ATOM   2915  CD2 TYR   313     -25.618   0.337 -11.401  1.00 10.00      A   
ATOM   2916  CE1 TYR   313     -28.294   0.616 -12.018  1.00 10.00      A   
ATOM   2917  CE2 TYR   313     -26.008   1.204 -12.406  1.00 10.00      A   
ATOM   2918  CZ  TYR   313     -27.349   1.338 -12.709  1.00 10.00      A   
ATOM   2919  OH  TYR   313     -27.746   2.200 -13.706  1.00 10.00      A   
ATOM   2920  HH  TYR   313     -27.615   1.774 -14.571  1.00 10.00      A   
ATOM   2921  C   TYR   313     -24.686  -3.084  -8.628  1.00 10.00      A   
ATOM   2922  O   TYR   313     -25.377  -3.959  -8.104  1.00 10.00      A   
ATOM   2923  N   ASN   314     -23.533  -2.676  -8.118  1.00 10.00      A   
ATOM   2924  HN  ASN   314     -22.996  -2.026  -8.616  1.00 10.00      A   
ATOM   2925  CA  ASN   314     -23.052  -3.157  -6.827  1.00 10.00      A   
ATOM   2926  CB  ASN   314     -21.525  -3.315  -6.825  1.00 10.00      A   
ATOM   2927  CG  ASN   314     -20.987  -3.924  -5.536  1.00 10.00      A   
ATOM   2928  OD1 ASN   314     -21.550  -3.740  -4.459  1.00 10.00      A   
ATOM   2929  ND2 ASN   314     -19.890  -4.666  -5.639  1.00 10.00      A   
ATOM   2930 HD21 ASN   314     -19.489  -4.784  -6.528  1.00 10.00      A   
ATOM   2931 HD22 ASN   314     -19.519  -5.065  -4.820  1.00 10.00      A   
ATOM   2932  C   ASN   314     -23.483  -2.090  -5.833  1.00 10.00      A   
ATOM   2933  O   ASN   314     -22.925  -0.990  -5.820  1.00 10.00      A   
ATOM   2934  N   THR   315     -24.494  -2.390  -5.031  1.00 10.00      A   
ATOM   2935  HN  THR   315     -24.879  -3.295  -5.048  1.00 10.00      A   
ATOM   2936  CA  THR   315     -25.030  -1.399  -4.115  1.00 10.00      A   
ATOM   2937  CB  THR   315     -26.474  -1.043  -4.521  1.00 10.00      A   
ATOM   2938  OG1 THR   315     -27.236  -2.249  -4.680  1.00 10.00      A   
ATOM   2939  HG1 THR   315     -26.717  -3.004  -4.373  1.00 10.00      A   
ATOM   2940  CG2 THR   315     -26.490  -0.280  -5.833  1.00 10.00      A   
ATOM   2941  C   THR   315     -25.045  -1.829  -2.656  1.00 10.00      A   
ATOM   2942  O   THR   315     -24.977  -3.013  -2.333  1.00 10.00      A   
ATOM   2943  N   ILE   316     -25.141  -0.833  -1.785  1.00 10.00      A   
ATOM   2944  HN  ILE   316     -25.160   0.089  -2.126  1.00 10.00      A   
ATOM   2945  CA  ILE   316     -25.223  -1.049  -0.350  1.00 10.00      A   
ATOM   2946  CB  ILE   316     -24.135  -0.261   0.412  1.00 10.00      A   
ATOM   2947  CG1 ILE   316     -22.794  -0.313  -0.324  1.00 10.00      A   
ATOM   2948  CG2 ILE   316     -23.987  -0.794   1.831  1.00 10.00      A   
ATOM   2949  CD1 ILE   316     -21.739   0.597   0.270  1.00 10.00      A   
ATOM   2950  C   ILE   316     -26.586  -0.540   0.104  1.00 10.00      A   
ATOM   2951  O   ILE   316     -26.934   0.611  -0.169  1.00 10.00      A   
ATOM   2952  N   ILE   317     -27.359  -1.387   0.768  1.00 10.00      A   
ATOM   2953  HN  ILE   317     -27.024  -2.290   0.973  1.00 10.00      A   
ATOM   2954  CA  ILE   317     -28.689  -1.003   1.223  1.00 10.00      A   
ATOM   2955  CB  ILE   317     -29.782  -1.928   0.648  1.00 10.00      A   
ATOM   2956  CG1 ILE   317     -29.493  -3.391   1.002  1.00 10.00      A   
ATOM   2957  CG2 ILE   317     -29.890  -1.747  -0.859  1.00 10.00      A   
ATOM   2958  CD1 ILE   317     -30.628  -4.338   0.677  1.00 10.00      A   
ATOM   2959  C   ILE   317     -28.786  -0.985   2.743  1.00 10.00      A   
ATOM   2960  O   ILE   317     -28.056  -1.702   3.436  1.00 10.00      A   
ATOM   2961  N   THR   318     -29.695  -0.166   3.245  1.00 10.00      A   
ATOM   2962  HN  THR   318     -30.242   0.368   2.633  1.00 10.00      A   
ATOM   2963  CA  THR   318     -29.919  -0.036   4.673  1.00 10.00      A   
ATOM   2964  CB  THR   318     -29.542   1.378   5.162  1.00 10.00      A   
ATOM   2965  OG1 THR   318     -28.254   1.742   4.645  1.00 10.00      A   
ATOM   2966  HG1 THR   318     -27.800   2.305   5.283  1.00 10.00      A   
ATOM   2967  CG2 THR   318     -29.507   1.431   6.680  1.00 10.00      A   
ATOM   2968  C   THR   318     -31.389  -0.301   4.991  1.00 10.00      A   
ATOM   2969  O   THR   318     -32.283   0.234   4.332  1.00 10.00      A   
ATOM   2970  N   LEU   319     -31.631  -1.144   5.982  1.00 10.00      A   
ATOM   2971  HN  LEU   319     -30.873  -1.559   6.454  1.00 10.00      A   
ATOM   2972  CA  LEU   319     -32.987  -1.476   6.389  1.00 10.00      A   
ATOM   2973  CB  LEU   319     -33.466  -2.762   5.702  1.00 10.00      A   
ATOM   2974  CG  LEU   319     -32.393  -3.812   5.396  1.00 10.00      A   
ATOM   2975  CD1 LEU   319     -32.276  -4.813   6.534  1.00 10.00      A   
ATOM   2976  CD2 LEU   319     -32.695  -4.521   4.085  1.00 10.00      A   
ATOM   2977  C   LEU   319     -33.087  -1.599   7.906  1.00 10.00      A   
ATOM   2978  O   LEU   319     -32.134  -2.010   8.572  1.00 10.00      A   
ATOM   2979  N   GLY   320     -34.232  -1.218   8.447  1.00 10.00      A   
ATOM   2980  HN  GLY   320     -34.942  -0.866   7.865  1.00 10.00      A   
ATOM   2981  CA  GLY   320     -34.444  -1.296   9.877  1.00 10.00      A   
ATOM   2982  C   GLY   320     -35.018  -0.015  10.451  1.00 10.00      A   
ATOM   2983  O   GLY   320     -35.858   0.637   9.823  1.00 10.00      A   
ATOM   2984  N   LYS   321     -34.573   0.343  11.649  1.00 10.00      A   
ATOM   2985  HN  LYS   321     -33.905  -0.224  12.098  1.00 10.00      A   
ATOM   2986  CA  LYS   321     -35.044   1.549  12.320  1.00 10.00      A   
ATOM   2987  CB  LYS   321     -34.565   1.585  13.774  1.00 10.00      A   
ATOM   2988  CG  LYS   321     -35.104   2.763  14.573  1.00 10.00      A   
ATOM   2989  CD  LYS   321     -34.480   2.839  15.956  1.00 10.00      A   
ATOM   2990  CE  LYS   321     -35.085   3.972  16.770  1.00 10.00      A   
ATOM   2991  NZ  LYS   321     -34.324   4.228  18.024  1.00 10.00      A   
ATOM   2992  HZ1 LYS   321     -34.888   4.814  18.671  1.00 10.00      A   
ATOM   2993  HZ2 LYS   321     -33.435   4.726  17.810  1.00 10.00      A   
ATOM   2994  HZ3 LYS   321     -34.096   3.329  18.498  1.00 10.00      A   
ATOM   2995  C   LYS   321     -34.581   2.802  11.585  1.00 10.00      A   
ATOM   2996  O   LYS   321     -33.389   2.979  11.327  1.00 10.00      A   
ATOM   2997  N   GLY   322     -35.532   3.662  11.244  1.00 10.00      A   
ATOM   2998  HN  GLY   322     -36.464   3.465  11.485  1.00 10.00      A   
ATOM   2999  CA  GLY   322     -35.213   4.892  10.544  1.00 10.00      A   
ATOM   3000  C   GLY   322     -34.722   4.651   9.131  1.00 10.00      A   
ATOM   3001  O   GLY   322     -34.078   5.514   8.542  1.00 10.00      A   
ATOM   3002  N   ALA   323     -35.016   3.473   8.593  1.00 10.00      A   
ATOM   3003  HN  ALA   323     -35.520   2.817   9.123  1.00 10.00      A   
ATOM   3004  CA  ALA   323     -34.605   3.122   7.242  1.00 10.00      A   
ATOM   3005  CB  ALA   323     -33.133   2.736   7.215  1.00 10.00      A   
ATOM   3006  C   ALA   323     -35.467   1.985   6.698  1.00 10.00      A   
ATOM   3007  O   ALA   323     -35.110   0.816   6.810  1.00 10.00      A   
ATOM   3008  N   PRO   324     -36.634   2.317   6.129  1.00 10.00      A   
ATOM   3009  CA  PRO   324     -37.552   1.326   5.568  1.00 10.00      A   
ATOM   3010  CB  PRO   324     -38.871   2.100   5.402  1.00 10.00      A   
ATOM   3011  CG  PRO   324     -38.640   3.441   6.024  1.00 10.00      A   
ATOM   3012  CD  PRO   324     -37.161   3.675   5.986  1.00 10.00      A   
ATOM   3013  C   PRO   324     -37.067   0.825   4.212  1.00 10.00      A   
ATOM   3014  O   PRO   324     -36.968   1.597   3.254  1.00 10.00      A   
ATOM   3015  N   TYR   325     -36.754  -0.462   4.142  1.00 10.00      A   
ATOM   3016  HN  TYR   325     -36.840  -1.022   4.952  1.00 10.00      A   
ATOM   3017  CA  TYR   325     -36.282  -1.069   2.905  1.00 10.00      A   
ATOM   3018  CB  TYR   325     -35.857  -2.525   3.128  1.00 10.00      A   
ATOM   3019  CG  TYR   325     -35.775  -3.345   1.855  1.00 10.00      A   
ATOM   3020  CD1 TYR   325     -34.742  -3.157   0.942  1.00 10.00      A   
ATOM   3021  CD2 TYR   325     -36.742  -4.297   1.560  1.00 10.00      A   
ATOM   3022  CE1 TYR   325     -34.681  -3.893  -0.227  1.00 10.00      A   
ATOM   3023  CE2 TYR   325     -36.686  -5.038   0.396  1.00 10.00      A   
ATOM   3024  CZ  TYR   325     -35.656  -4.833  -0.494  1.00 10.00      A   
ATOM   3025  OH  TYR   325     -35.608  -5.569  -1.656  1.00 10.00      A   
ATOM   3026  HH  TYR   325     -34.693  -5.786  -1.864  1.00 10.00      A   
ATOM   3027  C   TYR   325     -37.339  -0.992   1.813  1.00 10.00      A   
ATOM   3028  O   TYR   325     -38.489  -1.391   2.009  1.00 10.00      A   
ATOM   3029  N   SER   326     -36.937  -0.486   0.665  1.00 10.00      A   
ATOM   3030  HN  SER   326     -36.004  -0.193   0.574  1.00 10.00      A   
ATOM   3031  CA  SER   326     -37.823  -0.360  -0.472  1.00 10.00      A   
ATOM   3032  CB  SER   326     -38.626   0.941  -0.375  1.00 10.00      A   
ATOM   3033  OG  SER   326     -39.665   0.975  -1.338  1.00 10.00      A   
ATOM   3034  HG  SER   326     -40.108   1.835  -1.300  1.00 10.00      A   
ATOM   3035  C   SER   326     -36.987  -0.371  -1.739  1.00 10.00      A   
ATOM   3036  O   SER   326     -35.977   0.321  -1.816  1.00 10.00      A   
ATOM   3037  N   TYR   327     -37.399  -1.157  -2.725  1.00 10.00      A   
ATOM   3038  HN  TYR   327     -38.218  -1.689  -2.609  1.00 10.00      A   
ATOM   3039  CA  TYR   327     -36.658  -1.247  -3.979  1.00 10.00      A   
ATOM   3040  CB  TYR   327     -37.295  -2.282  -4.907  1.00 10.00      A   
ATOM   3041  CG  TYR   327     -36.350  -2.824  -5.953  1.00 10.00      A   
ATOM   3042  CD1 TYR   327     -35.476  -3.860  -5.653  1.00 10.00      A   
ATOM   3043  CD2 TYR   327     -36.331  -2.301  -7.237  1.00 10.00      A   
ATOM   3044  CE1 TYR   327     -34.608  -4.358  -6.602  1.00 10.00      A   
ATOM   3045  CE2 TYR   327     -35.467  -2.793  -8.194  1.00 10.00      A   
ATOM   3046  CZ  TYR   327     -34.608  -3.822  -7.871  1.00 10.00      A   
ATOM   3047  OH  TYR   327     -33.738  -4.314  -8.818  1.00 10.00      A   
ATOM   3048  HH  TYR   327     -32.873  -3.874  -8.715  1.00 10.00      A   
ATOM   3049  C   TYR   327     -36.586   0.114  -4.670  1.00 10.00      A   
ATOM   3050  O   TYR   327     -35.639   0.407  -5.394  1.00 10.00      A   
ATOM   3051  N   GLU   328     -37.574   0.952  -4.409  1.00 10.00      A   
ATOM   3052  HN  GLU   328     -38.279   0.676  -3.788  1.00 10.00      A   
ATOM   3053  CA  GLU   328     -37.641   2.275  -5.010  1.00 10.00      A   
ATOM   3054  CB  GLU   328     -39.096   2.616  -5.330  1.00 10.00      A   
ATOM   3055  CG  GLU   328     -39.832   1.507  -6.061  1.00 10.00      A   
ATOM   3056  CD  GLU   328     -41.309   1.787  -6.209  1.00 10.00      A   
ATOM   3057  OE1 GLU   328     -42.072   1.490  -5.263  1.00 10.00      A   
ATOM   3058  OE2 GLU   328     -41.717   2.301  -7.273  1.00 10.00      A   
ATOM   3059  C   GLU   328     -37.037   3.339  -4.095  1.00 10.00      A   
ATOM   3060  O   GLU   328     -37.240   4.536  -4.302  1.00 10.00      A   
ATOM   3061  N   SER   329     -36.295   2.902  -3.086  1.00 10.00      A   
ATOM   3062  HN  SER   329     -36.159   1.936  -2.971  1.00 10.00      A   
ATOM   3063  CA  SER   329     -35.667   3.825  -2.152  1.00 10.00      A   
ATOM   3064  CB  SER   329     -35.294   3.120  -0.844  1.00 10.00      A   
ATOM   3065  OG  SER   329     -34.805   4.044   0.118  1.00 10.00      A   
ATOM   3066  HG  SER   329     -35.507   4.255   0.746  1.00 10.00      A   
ATOM   3067  C   SER   329     -34.433   4.474  -2.772  1.00 10.00      A   
ATOM   3068  O   SER   329     -33.703   3.844  -3.544  1.00 10.00      A   
ATOM   3069  N   ALA   330     -34.215   5.738  -2.442  1.00 10.00      A   
ATOM   3070  HN  ALA   330     -34.846   6.190  -1.839  1.00 10.00      A   
ATOM   3071  CA  ALA   330     -33.071   6.474  -2.953  1.00 10.00      A   
ATOM   3072  CB  ALA   330     -33.448   7.918  -3.243  1.00 10.00      A   
ATOM   3073  C   ALA   330     -31.907   6.406  -1.972  1.00 10.00      A   
ATOM   3074  O   ALA   330     -30.787   6.813  -2.288  1.00 10.00      A   
ATOM   3075  N   ASP   331     -32.170   5.885  -0.780  1.00 10.00      A   
ATOM   3076  HN  ASP   331     -33.075   5.563  -0.586  1.00 10.00      A   
ATOM   3077  CA  ASP   331     -31.138   5.761   0.242  1.00 10.00      A   
ATOM   3078  CB  ASP   331     -31.734   5.772   1.653  1.00 10.00      A   
ATOM   3079  CG  ASP   331     -31.427   7.050   2.410  1.00 10.00      A   
ATOM   3080  OD1 ASP   331     -30.328   7.158   2.997  1.00 10.00      A   
ATOM   3081  OD2 ASP   331     -32.286   7.960   2.416  1.00 10.00      A   
ATOM   3082  C   ASP   331     -30.326   4.497   0.010  1.00 10.00      A   
ATOM   3083  O   ASP   331     -30.464   3.504   0.727  1.00 10.00      A   
ATOM   3084  N   ARG   332     -29.508   4.537  -1.027  1.00 10.00      A   
ATOM   3085  HN  ARG   332     -29.465   5.358  -1.565  1.00 10.00      A   
ATOM   3086  CA  ARG   332     -28.665   3.419  -1.395  1.00 10.00      A   
ATOM   3087  CB  ARG   332     -29.415   2.473  -2.339  1.00 10.00      A   
ATOM   3088  CG  ARG   332     -29.873   3.124  -3.636  1.00 10.00      A   
ATOM   3089  CD  ARG   332     -30.814   2.221  -4.412  1.00 10.00      A   
ATOM   3090  NE  ARG   332     -30.169   0.981  -4.839  1.00 10.00      A   
ATOM   3091  HE  ARG   332     -29.348   1.062  -5.375  1.00 10.00      A   
ATOM   3092  CZ  ARG   332     -30.635  -0.235  -4.551  1.00 10.00      A   
ATOM   3093  NH1 ARG   332     -31.743  -0.374  -3.835  1.00 10.00      A   
ATOM   3094 HH11 ARG   332     -32.108  -1.339  -3.607  1.00 10.00      A   
ATOM   3095 HH12 ARG   332     -32.255   0.462  -3.492  1.00 10.00      A   
ATOM   3096  NH2 ARG   332     -29.995  -1.314  -4.965  1.00 10.00      A   
ATOM   3097 HH21 ARG   332     -29.113  -1.233  -5.514  1.00 10.00      A   
ATOM   3098 HH22 ARG   332     -30.385  -2.268  -4.743  1.00 10.00      A   
ATOM   3099  C   ARG   332     -27.406   3.942  -2.068  1.00 10.00      A   
ATOM   3100  O   ARG   332     -27.448   4.941  -2.790  1.00 10.00      A   
ATOM   3101  N   TYR   333     -26.292   3.283  -1.816  1.00 10.00      A   
ATOM   3102  HN  TYR   333     -26.321   2.496  -1.231  1.00 10.00      A   
ATOM   3103  CA  TYR   333     -25.029   3.691  -2.400  1.00 10.00      A   
ATOM   3104  CB  TYR   333     -23.905   3.628  -1.361  1.00 10.00      A   
ATOM   3105  CG  TYR   333     -22.551   4.035  -1.902  1.00 10.00      A   
ATOM   3106  CD1 TYR   333     -22.227   5.373  -2.084  1.00 10.00      A   
ATOM   3107  CD2 TYR   333     -21.601   3.081  -2.238  1.00 10.00      A   
ATOM   3108  CE1 TYR   333     -20.995   5.748  -2.586  1.00 10.00      A   
ATOM   3109  CE2 TYR   333     -20.369   3.446  -2.737  1.00 10.00      A   
ATOM   3110  CZ  TYR   333     -20.070   4.779  -2.911  1.00 10.00      A   
ATOM   3111  OH  TYR   333     -18.841   5.144  -3.409  1.00 10.00      A   
ATOM   3112  HH  TYR   333     -18.457   4.392  -3.900  1.00 10.00      A   
ATOM   3113  C   TYR   333     -24.692   2.820  -3.600  1.00 10.00      A   
ATOM   3114  O   TYR   333     -24.700   1.592  -3.505  1.00 10.00      A   
ATOM   3115  N   ASN   334     -24.408   3.461  -4.723  1.00 10.00      A   
ATOM   3116  HN  ASN   334     -24.421   4.447  -4.730  1.00 10.00      A   
ATOM   3117  CA  ASN   334     -24.062   2.754  -5.945  1.00 10.00      A   
ATOM   3118  CB  ASN   334     -24.885   3.279  -7.131  1.00 10.00      A   
ATOM   3119  CG  ASN   334     -26.333   2.825  -7.105  1.00 10.00      A   
ATOM   3120  OD1 ASN   334     -26.989   2.847  -6.063  1.00 10.00      A   
ATOM   3121  ND2 ASN   334     -26.840   2.395  -8.253  1.00 10.00      A   
ATOM   3122 HD21 ASN   334     -26.262   2.395  -9.044  1.00 10.00      A   
ATOM   3123 HD22 ASN   334     -27.775   2.086  -8.261  1.00 10.00      A   
ATOM   3124  C   ASN   334     -22.579   2.927  -6.233  1.00 10.00      A   
ATOM   3125  O   ASN   334     -22.092   4.051  -6.323  1.00 10.00      A   
ATOM   3126  N   LYS   335     -21.865   1.820  -6.364  1.00 10.00      A   
ATOM   3127  HN  LYS   335     -22.310   0.949  -6.267  1.00 10.00      A   
ATOM   3128  CA  LYS   335     -20.431   1.862  -6.638  1.00 10.00      A   
ATOM   3129  CB  LYS   335     -19.868   0.447  -6.738  1.00 10.00      A   
ATOM   3130  CG  LYS   335     -18.400   0.339  -6.367  1.00 10.00      A   
ATOM   3131  CD  LYS   335     -17.983  -1.111  -6.228  1.00 10.00      A   
ATOM   3132  CE  LYS   335     -17.363  -1.628  -7.506  1.00 10.00      A   
ATOM   3133  NZ  LYS   335     -15.885  -1.494  -7.495  1.00 10.00      A   
ATOM   3134  HZ1 LYS   335     -15.612  -0.495  -7.602  1.00 10.00      A   
ATOM   3135  HZ2 LYS   335     -15.475  -2.048  -8.282  1.00 10.00      A   
ATOM   3136  HZ3 LYS   335     -15.504  -1.858  -6.600  1.00 10.00      A   
ATOM   3137  C   LYS   335     -20.133   2.632  -7.921  1.00 10.00      A   
ATOM   3138  O   LYS   335     -20.784   2.427  -8.947  1.00 10.00      A   
ATOM   3139  N   ASN   336     -19.151   3.517  -7.859  1.00 10.00      A   
ATOM   3140  HN  ASN   336     -18.655   3.630  -7.011  1.00 10.00      A   
ATOM   3141  CA  ASN   336     -18.772   4.320  -9.011  1.00 10.00      A   
ATOM   3142  CB  ASN   336     -18.724   5.807  -8.635  1.00 10.00      A   
ATOM   3143  CG  ASN   336     -18.159   6.694  -9.733  1.00 10.00      A   
ATOM   3144  OD1 ASN   336     -18.310   6.420 -10.924  1.00 10.00      A   
ATOM   3145  ND2 ASN   336     -17.498   7.769  -9.333  1.00 10.00      A   
ATOM   3146 HD21 ASN   336     -17.413   7.927  -8.368  1.00 10.00      A   
ATOM   3147 HD22 ASN   336     -17.126   8.366 -10.017  1.00 10.00      A   
ATOM   3148  C   ASN   336     -17.427   3.863  -9.565  1.00 10.00      A   
ATOM   3149  O   ASN   336     -17.287   3.620 -10.762  1.00 10.00      A   
ATOM   3150  N   HIS   337     -16.440   3.736  -8.692  1.00 10.00      A   
ATOM   3151  HN  HIS   337     -16.612   3.919  -7.735  1.00 10.00      A   
ATOM   3152  CA  HIS   337     -15.117   3.304  -9.114  1.00 10.00      A   
ATOM   3153  CB  HIS   337     -14.022   3.855  -8.199  1.00 10.00      A   
ATOM   3154  CG  HIS   337     -12.972   4.636  -8.931  1.00 10.00      A   
ATOM   3155  ND1 HIS   337     -12.785   5.992  -8.759  1.00 10.00      A   
ATOM   3156  HD1 HIS   337     -13.292   6.571  -8.141  1.00 10.00      A   
ATOM   3157  CD2 HIS   337     -12.053   4.248  -9.850  1.00 10.00      A   
ATOM   3158  CE1 HIS   337     -11.804   6.402  -9.544  1.00 10.00      A   
ATOM   3159  NE2 HIS   337     -11.342   5.363 -10.211  1.00 10.00      A   
ATOM   3160  HE2 HIS   337     -10.598   5.388 -10.857  1.00 10.00      A   
ATOM   3161  C   HIS   337     -15.051   1.785  -9.195  1.00 10.00      A   
ATOM   3162  O   HIS   337     -15.081   1.088  -8.174  1.00 10.00      A   
ATOM   3163  N   LEU   338     -14.982   1.282 -10.418  1.00 10.00      A   
ATOM   3164  HN  LEU   338     -14.972   1.894 -11.180  1.00 10.00      A   
ATOM   3165  CA  LEU   338     -14.924  -0.150 -10.665  1.00 10.00      A   
ATOM   3166  CB  LEU   338     -15.804  -0.507 -11.869  1.00 10.00      A   
ATOM   3167  CG  LEU   338     -17.209   0.102 -11.893  1.00 10.00      A   
ATOM   3168  CD1 LEU   338     -17.791   0.037 -13.296  1.00 10.00      A   
ATOM   3169  CD2 LEU   338     -18.121  -0.606 -10.905  1.00 10.00      A   
ATOM   3170  C   LEU   338     -13.489  -0.601 -10.921  1.00 10.00      A   
ATOM   3171  O   LEU   338     -12.616   0.212 -11.235  1.00 10.00      A   
ATOM   3172  N   VAL   339     -13.251  -1.894 -10.756  1.00 10.00      A   
ATOM   3173  HN  VAL   339     -13.987  -2.480 -10.455  1.00 10.00      A   
ATOM   3174  CA  VAL   339     -11.936  -2.474 -10.989  1.00 10.00      A   
ATOM   3175  CB  VAL   339     -11.744  -3.783 -10.186  1.00 10.00      A   
ATOM   3176  CG1 VAL   339     -10.354  -4.362 -10.408  1.00 10.00      A   
ATOM   3177  CG2 VAL   339     -11.994  -3.548  -8.703  1.00 10.00      A   
ATOM   3178  C   VAL   339     -11.766  -2.769 -12.477  1.00 10.00      A   
ATOM   3179  O   VAL   339     -12.579  -3.496 -13.059  1.00 10.00      A   
ATOM   3180  N   PRO   340     -10.713  -2.197 -13.101  1.00 10.00      A   
ATOM   3181  CA  PRO   340     -10.419  -2.372 -14.534  1.00 10.00      A   
ATOM   3182  CB  PRO   340      -8.969  -1.900 -14.650  1.00 10.00      A   
ATOM   3183  CG  PRO   340      -8.829  -0.876 -13.578  1.00 10.00      A   
ATOM   3184  CD  PRO   340      -9.719  -1.321 -12.447  1.00 10.00      A   
ATOM   3185  C   PRO   340     -10.547  -3.820 -14.995  1.00 10.00      A   
ATOM   3186  O   PRO   340     -11.390  -4.143 -15.827  1.00 10.00      A   
ATOM   3187  N   PHE   341      -9.717  -4.692 -14.451  1.00 10.00      A   
ATOM   3188  HN  PHE   341      -9.062  -4.387 -13.787  1.00 10.00      A   
ATOM   3189  CA  PHE   341      -9.760  -6.095 -14.812  1.00 10.00      A   
ATOM   3190  CB  PHE   341      -8.360  -6.615 -15.154  1.00 10.00      A   
ATOM   3191  CG  PHE   341      -7.863  -6.195 -16.510  1.00 10.00      A   
ATOM   3192  CD1 PHE   341      -7.141  -5.024 -16.667  1.00 10.00      A   
ATOM   3193  CD2 PHE   341      -8.116  -6.976 -17.624  1.00 10.00      A   
ATOM   3194  CE1 PHE   341      -6.684  -4.639 -17.913  1.00 10.00      A   
ATOM   3195  CE2 PHE   341      -7.662  -6.598 -18.872  1.00 10.00      A   
ATOM   3196  CZ  PHE   341      -6.943  -5.428 -19.016  1.00 10.00      A   
ATOM   3197  C   PHE   341     -10.372  -6.914 -13.684  1.00 10.00      A   
ATOM   3198  O   PHE   341      -9.669  -7.368 -12.779  1.00 10.00      A   
ATOM   3199  N   GLY   342     -11.685  -7.088 -13.726  1.00 10.00      A   
ATOM   3200  HN  GLY   342     -12.202  -6.706 -14.468  1.00 10.00      A   
ATOM   3201  CA  GLY   342     -12.351  -7.857 -12.699  1.00 10.00      A   
ATOM   3202  C   GLY   342     -13.844  -7.622 -12.632  1.00 10.00      A   
ATOM   3203  O   GLY   342     -14.615  -8.571 -12.492  1.00 10.00      A   
ATOM   3204  N   GLU   343     -14.266  -6.369 -12.737  1.00 10.00      A   
ATOM   3205  HN  GLU   343     -13.614  -5.649 -12.867  1.00 10.00      A   
ATOM   3206  CA  GLU   343     -15.686  -6.047 -12.651  1.00 10.00      A   
ATOM   3207  CB  GLU   343     -15.933  -4.956 -11.613  1.00 10.00      A   
ATOM   3208  CG  GLU   343     -15.495  -5.348 -10.211  1.00 10.00      A   
ATOM   3209  CD  GLU   343     -15.694  -4.240  -9.206  1.00 10.00      A   
ATOM   3210  OE1 GLU   343     -15.259  -3.099  -9.478  1.00 10.00      A   
ATOM   3211  OE2 GLU   343     -16.278  -4.502  -8.135  1.00 10.00      A   
ATOM   3212  C   GLU   343     -16.305  -5.684 -13.998  1.00 10.00      A   
ATOM   3213  O   GLU   343     -17.444  -6.055 -14.281  1.00 10.00      A   
ATOM   3214  N   PHE   344     -15.569  -4.959 -14.825  1.00 10.00      A   
ATOM   3215  HN  PHE   344     -14.667  -4.682 -14.555  1.00 10.00      A   
ATOM   3216  CA  PHE   344     -16.074  -4.574 -16.137  1.00 10.00      A   
ATOM   3217  CB  PHE   344     -16.465  -3.090 -16.182  1.00 10.00      A   
ATOM   3218  CG  PHE   344     -15.311  -2.128 -16.287  1.00 10.00      A   
ATOM   3219  CD1 PHE   344     -14.958  -1.579 -17.513  1.00 10.00      A   
ATOM   3220  CD2 PHE   344     -14.586  -1.766 -15.165  1.00 10.00      A   
ATOM   3221  CE1 PHE   344     -13.906  -0.690 -17.613  1.00 10.00      A   
ATOM   3222  CE2 PHE   344     -13.533  -0.879 -15.259  1.00 10.00      A   
ATOM   3223  CZ  PHE   344     -13.192  -0.340 -16.485  1.00 10.00      A   
ATOM   3224  C   PHE   344     -15.055  -4.901 -17.212  1.00 10.00      A   
ATOM   3225  O   PHE   344     -13.866  -5.013 -16.924  1.00 10.00      A   
ATOM   3226  N   VAL   345     -15.519  -5.081 -18.437  1.00 10.00      A   
ATOM   3227  HN  VAL   345     -16.488  -5.010 -18.603  1.00 10.00      A   
ATOM   3228  CA  VAL   345     -14.630  -5.390 -19.546  1.00 10.00      A   
ATOM   3229  CB  VAL   345     -15.359  -6.179 -20.659  1.00 10.00      A   
ATOM   3230  CG1 VAL   345     -14.411  -6.503 -21.806  1.00 10.00      A   
ATOM   3231  CG2 VAL   345     -15.975  -7.452 -20.100  1.00 10.00      A   
ATOM   3232  C   VAL   345     -14.044  -4.107 -20.135  1.00 10.00      A   
ATOM   3233  O   VAL   345     -14.779  -3.263 -20.654  1.00 10.00      A   
ATOM   3234  N   PRO   346     -12.715  -3.934 -20.032  1.00 10.00      A   
ATOM   3235  CA  PRO   346     -12.028  -2.759 -20.571  1.00 10.00      A   
ATOM   3236  CB  PRO   346     -10.583  -2.913 -20.069  1.00 10.00      A   
ATOM   3237  CG  PRO   346     -10.643  -3.957 -19.007  1.00 10.00      A   
ATOM   3238  CD  PRO   346     -11.783  -4.858 -19.375  1.00 10.00      A   
ATOM   3239  C   PRO   346     -12.051  -2.782 -22.094  1.00 10.00      A   
ATOM   3240  O   PRO   346     -11.850  -3.839 -22.701  1.00 10.00      A   
ATOM   3241  N   LEU   347     -12.290  -1.621 -22.699  1.00 10.00      A   
ATOM   3242  HN  LEU   347     -12.422  -0.816 -22.149  1.00 10.00      A   
ATOM   3243  CA  LEU   347     -12.354  -1.501 -24.151  1.00 10.00      A   
ATOM   3244  CB  LEU   347     -11.001  -1.810 -24.805  1.00 10.00      A   
ATOM   3245  CG  LEU   347      -9.854  -0.856 -24.461  1.00 10.00      A   
ATOM   3246  CD1 LEU   347      -8.542  -1.378 -25.024  1.00 10.00      A   
ATOM   3247  CD2 LEU   347     -10.146   0.544 -24.981  1.00 10.00      A   
ATOM   3248  C   LEU   347     -13.456  -2.390 -24.720  1.00 10.00      A   
ATOM   3249  O   LEU   347     -13.187  -3.411 -25.350  1.00 10.00      A   
ATOM   3250  N   GLU   348     -14.698  -1.976 -24.507  1.00 10.00      A   
ATOM   3251  HN  GLU   348     -14.841  -1.130 -24.020  1.00 10.00      A   
ATOM   3252  CA  GLU   348     -15.864  -2.721 -24.971  1.00 10.00      A   
ATOM   3253  CB  GLU   348     -17.119  -2.296 -24.192  1.00 10.00      A   
ATOM   3254  CG  GLU   348     -17.507  -0.829 -24.344  1.00 10.00      A   
ATOM   3255  CD  GLU   348     -16.789   0.086 -23.372  1.00 10.00      A   
ATOM   3256  OE1 GLU   348     -15.581   0.345 -23.573  1.00 10.00      A   
ATOM   3257  OE2 GLU   348     -17.429   0.558 -22.409  1.00 10.00      A   
ATOM   3258  C   GLU   348     -16.087  -2.552 -26.472  1.00 10.00      A   
ATOM   3259  O   GLU   348     -17.133  -2.922 -27.003  1.00 10.00      A   
ATOM   3260  N   SER   349     -15.103  -1.988 -27.150  1.00 10.00      A   
ATOM   3261  HN  SER   349     -14.299  -1.695 -26.670  1.00 10.00      A   
ATOM   3262  CA  SER   349     -15.182  -1.773 -28.583  1.00 10.00      A   
ATOM   3263  CB  SER   349     -14.245  -0.633 -28.972  1.00 10.00      A   
ATOM   3264  OG  SER   349     -13.912   0.152 -27.833  1.00 10.00      A   
ATOM   3265  HG  SER   349     -13.242   0.803 -28.081  1.00 10.00      A   
ATOM   3266  C   SER   349     -14.804  -3.042 -29.343  1.00 10.00      A   
ATOM   3267  O   SER   349     -15.145  -3.202 -30.514  1.00 10.00      A   
ATOM   3268  N   ILE   350     -14.115  -3.955 -28.664  1.00 10.00      A   
ATOM   3269  HN  ILE   350     -13.893  -3.784 -27.723  1.00 10.00      A   
ATOM   3270  CA  ILE   350     -13.683  -5.209 -29.283  1.00 10.00      A   
ATOM   3271  CB  ILE   350     -12.328  -5.695 -28.721  1.00 10.00      A   
ATOM   3272  CG1 ILE   350     -12.385  -5.828 -27.195  1.00 10.00      A   
ATOM   3273  CG2 ILE   350     -11.212  -4.745 -29.137  1.00 10.00      A   
ATOM   3274  CD1 ILE   350     -11.185  -6.528 -26.595  1.00 10.00      A   
ATOM   3275  C   ILE   350     -14.736  -6.308 -29.127  1.00 10.00      A   
ATOM   3276  O   ILE   350     -14.418  -7.458 -28.831  1.00 10.00      A   
ATOM   3277  N   LEU   351     -15.995  -5.953 -29.352  1.00 10.00      A   
ATOM   3278  HN  LEU   351     -16.193  -5.028 -29.609  1.00 10.00      A   
ATOM   3279  CA  LEU   351     -17.088  -6.908 -29.232  1.00 10.00      A   
ATOM   3280  CB  LEU   351     -18.368  -6.212 -28.761  1.00 10.00      A   
ATOM   3281  CG  LEU   351     -18.394  -5.746 -27.304  1.00 10.00      A   
ATOM   3282  CD1 LEU   351     -19.740  -5.128 -26.962  1.00 10.00      A   
ATOM   3283  CD2 LEU   351     -18.079  -6.900 -26.365  1.00 10.00      A   
ATOM   3284  C   LEU   351     -17.342  -7.634 -30.551  1.00 10.00      A   
ATOM   3285  O   LEU   351     -18.335  -8.346 -30.695  1.00 10.00      A   
ATOM   3286  N   ARG   352     -16.446  -7.449 -31.512  1.00 10.00      A   
ATOM   3287  HN  ARG   352     -15.678  -6.864 -31.342  1.00 10.00      A   
ATOM   3288  CA  ARG   352     -16.576  -8.091 -32.817  1.00 10.00      A   
ATOM   3289  CB  ARG   352     -15.683  -7.420 -33.867  1.00 10.00      A   
ATOM   3290  CG  ARG   352     -16.017  -7.796 -35.303  1.00 10.00      A   
ATOM   3291  CD  ARG   352     -14.924  -7.353 -36.262  1.00 10.00      A   
ATOM   3292  NE  ARG   352     -13.772  -8.252 -36.238  1.00 10.00      A   
ATOM   3293  HE  ARG   352     -13.905  -9.164 -36.592  1.00 10.00      A   
ATOM   3294  CZ  ARG   352     -12.569  -7.915 -35.772  1.00 10.00      A   
ATOM   3295  NH1 ARG   352     -12.355  -6.697 -35.281  1.00 10.00      A   
ATOM   3296 HH11 ARG   352     -11.411  -6.436 -34.916  1.00 10.00      A   
ATOM   3297 HH12 ARG   352     -13.128  -5.999 -35.253  1.00 10.00      A   
ATOM   3298  NH2 ARG   352     -11.581  -8.798 -35.795  1.00 10.00      A   
ATOM   3299 HH21 ARG   352     -11.744  -9.759 -36.174  1.00 10.00      A   
ATOM   3300 HH22 ARG   352     -10.634  -8.539 -35.437  1.00 10.00      A   
ATOM   3301  C   ARG   352     -16.310  -9.600 -32.740  1.00 10.00      A   
ATOM   3302  O   ARG   352     -17.169 -10.393 -33.122  1.00 10.00      A   
ATOM   3303  N   PRO   353     -15.133 -10.033 -32.227  1.00 10.00      A   
ATOM   3304  CA  PRO   353     -14.796 -11.458 -32.116  1.00 10.00      A   
ATOM   3305  CB  PRO   353     -13.262 -11.463 -31.974  1.00 10.00      A   
ATOM   3306  CG  PRO   353     -12.831 -10.034 -32.072  1.00 10.00      A   
ATOM   3307  CD  PRO   353     -14.030  -9.202 -31.727  1.00 10.00      A   
ATOM   3308  C   PRO   353     -15.440 -12.104 -30.890  1.00 10.00      A   
ATOM   3309  O   PRO   353     -14.911 -13.059 -30.327  1.00 10.00      A   
ATOM   3310  N   LEU   354     -16.587 -11.574 -30.488  1.00 10.00      A   
ATOM   3311  HN  LEU   354     -16.957 -10.816 -30.986  1.00 10.00      A   
ATOM   3312  CA  LEU   354     -17.314 -12.086 -29.338  1.00 10.00      A   
ATOM   3313  CB  LEU   354     -18.133 -10.959 -28.699  1.00 10.00      A   
ATOM   3314  CG  LEU   354     -19.208 -11.371 -27.691  1.00 10.00      A   
ATOM   3315  CD1 LEU   354     -18.580 -11.944 -26.432  1.00 10.00      A   
ATOM   3316  CD2 LEU   354     -20.106 -10.189 -27.358  1.00 10.00      A   
ATOM   3317  C   LEU   354     -18.225 -13.234 -29.755  1.00 10.00      A   
ATOM   3318  O   LEU   354     -18.377 -14.219 -29.032  1.00 10.00      A   
ATOM   3319  N   ALA   355     -18.831 -13.096 -30.927  1.00 10.00      A   
ATOM   3320  HN  ALA   355     -18.674 -12.281 -31.451  1.00 10.00      A   
ATOM   3321  CA  ALA   355     -19.728 -14.120 -31.452  1.00 10.00      A   
ATOM   3322  CB  ALA   355     -20.825 -13.512 -32.315  1.00 10.00      A   
ATOM   3323  C   ALA   355     -18.984 -15.237 -32.193  1.00 10.00      A   
ATOM   3324  O   ALA   355     -19.135 -16.409 -31.845  1.00 10.00      A   
ATOM   3325  N   PRO   356     -18.173 -14.909 -33.225  1.00 10.00      A   
ATOM   3326  CA  PRO   356     -17.438 -15.912 -33.985  1.00 10.00      A   
ATOM   3327  CB  PRO   356     -17.313 -15.250 -35.355  1.00 10.00      A   
ATOM   3328  CG  PRO   356     -17.210 -13.789 -35.060  1.00 10.00      A   
ATOM   3329  CD  PRO   356     -17.913 -13.550 -33.745  1.00 10.00      A   
ATOM   3330  C   PRO   356     -16.050 -16.191 -33.414  1.00 10.00      A   
ATOM   3331  O   PRO   356     -15.489 -15.378 -32.673  1.00 10.00      A   
ATOM   3332  N   PHE   357     -15.518 -17.355 -33.773  1.00 10.00      A   
ATOM   3333  HN  PHE   357     -16.046 -17.950 -34.345  1.00 10.00      A   
ATOM   3334  CA  PHE   357     -14.191 -17.799 -33.350  1.00 10.00      A   
ATOM   3335  CB  PHE   357     -13.084 -16.826 -33.770  1.00 10.00      A   
ATOM   3336  CG  PHE   357     -12.197 -17.361 -34.857  1.00 10.00      A   
ATOM   3337  CD1 PHE   357     -12.123 -16.727 -36.085  1.00 10.00      A   
ATOM   3338  CD2 PHE   357     -11.439 -18.501 -34.651  1.00 10.00      A   
ATOM   3339  CE1 PHE   357     -11.309 -17.219 -37.088  1.00 10.00      A   
ATOM   3340  CE2 PHE   357     -10.624 -18.999 -35.648  1.00 10.00      A   
ATOM   3341  CZ  PHE   357     -10.558 -18.356 -36.869  1.00 10.00      A   
ATOM   3342  C   PHE   357     -14.099 -18.157 -31.869  1.00 10.00      A   
ATOM   3343  O   PHE   357     -14.196 -19.328 -31.506  1.00 10.00      A   
ATOM   3344  N   PHE   358     -13.924 -17.156 -31.018  1.00 10.00      A   
ATOM   3345  HN  PHE   358     -13.916 -16.234 -31.358  1.00 10.00      A   
ATOM   3346  CA  PHE   358     -13.782 -17.393 -29.586  1.00 10.00      A   
ATOM   3347  CB  PHE   358     -12.458 -16.816 -29.074  1.00 10.00      A   
ATOM   3348  CG  PHE   358     -11.245 -17.367 -29.766  1.00 10.00      A   
ATOM   3349  CD1 PHE   358     -10.517 -16.581 -30.644  1.00 10.00      A   
ATOM   3350  CD2 PHE   358     -10.833 -18.670 -29.539  1.00 10.00      A   
ATOM   3351  CE1 PHE   358      -9.401 -17.083 -31.285  1.00 10.00      A   
ATOM   3352  CE2 PHE   358      -9.718 -19.180 -30.176  1.00 10.00      A   
ATOM   3353  CZ  PHE   358      -9.001 -18.385 -31.050  1.00 10.00      A   
ATOM   3354  C   PHE   358     -14.944 -16.810 -28.798  1.00 10.00      A   
ATOM   3355  O   PHE   358     -15.912 -16.310 -29.373  1.00 10.00      A   
ATOM   3356  N   ASP   359     -14.844 -16.886 -27.477  1.00 10.00      A   
ATOM   3357  HN  ASP   359     -14.041 -17.292 -27.080  1.00 10.00      A   
ATOM   3358  CA  ASP   359     -15.878 -16.368 -26.593  1.00 10.00      A   
ATOM   3359  CB  ASP   359     -16.596 -17.514 -25.875  1.00 10.00      A   
ATOM   3360  CG  ASP   359     -17.690 -17.027 -24.948  1.00 10.00      A   
ATOM   3361  OD1 ASP   359     -18.825 -16.808 -25.426  1.00 10.00      A   
ATOM   3362  OD2 ASP   359     -17.424 -16.862 -23.739  1.00 10.00      A   
ATOM   3363  C   ASP   359     -15.266 -15.422 -25.572  1.00 10.00      A   
ATOM   3364  O   ASP   359     -14.317 -15.780 -24.873  1.00 10.00      A   
ATOM   3365  N   LEU   360     -15.806 -14.218 -25.495  1.00 10.00      A   
ATOM   3366  HN  LEU   360     -16.568 -13.999 -26.072  1.00 10.00      A   
ATOM   3367  CA  LEU   360     -15.311 -13.214 -24.567  1.00 10.00      A   
ATOM   3368  CB  LEU   360     -15.051 -11.896 -25.305  1.00 10.00      A   
ATOM   3369  CG  LEU   360     -14.091 -11.964 -26.496  1.00 10.00      A   
ATOM   3370  CD1 LEU   360     -14.061 -10.636 -27.238  1.00 10.00      A   
ATOM   3371  CD2 LEU   360     -12.692 -12.358 -26.045  1.00 10.00      A   
ATOM   3372  C   LEU   360     -16.312 -12.991 -23.437  1.00 10.00      A   
ATOM   3373  O   LEU   360     -17.516 -13.174 -23.624  1.00 10.00      A   
ATOM   3374  N   PRO   361     -15.831 -12.617 -22.244  1.00 10.00      A   
ATOM   3375  CA  PRO   361     -16.705 -12.366 -21.095  1.00 10.00      A   
ATOM   3376  CB  PRO   361     -15.724 -12.107 -19.943  1.00 10.00      A   
ATOM   3377  CG  PRO   361     -14.456 -11.685 -20.605  1.00 10.00      A   
ATOM   3378  CD  PRO   361     -14.408 -12.415 -21.917  1.00 10.00      A   
ATOM   3379  C   PRO   361     -17.585 -11.140 -21.327  1.00 10.00      A   
ATOM   3380  O   PRO   361     -17.094 -10.078 -21.708  1.00 10.00      A   
ATOM   3381  N   MET   362     -18.885 -11.293 -21.111  1.00 10.00      A   
ATOM   3382  HN  MET   362     -19.223 -12.166 -20.814  1.00 10.00      A   
ATOM   3383  CA  MET   362     -19.823 -10.194 -21.302  1.00 10.00      A   
ATOM   3384  CB  MET   362     -21.090 -10.679 -22.009  1.00 10.00      A   
ATOM   3385  CG  MET   362     -20.889 -11.016 -23.477  1.00 10.00      A   
ATOM   3386  SD  MET   362     -22.428 -11.460 -24.307  1.00 10.00      A   
ATOM   3387  CE  MET   362     -23.356  -9.939 -24.118  1.00 10.00      A   
ATOM   3388  C   MET   362     -20.181  -9.552 -19.971  1.00 10.00      A   
ATOM   3389  O   MET   362     -20.920  -8.568 -19.921  1.00 10.00      A   
ATOM   3390  N   SER   363     -19.656 -10.123 -18.897  1.00 10.00      A   
ATOM   3391  HN  SER   363     -19.085 -10.911 -19.005  1.00 10.00      A   
ATOM   3392  CA  SER   363     -19.907  -9.622 -17.557  1.00 10.00      A   
ATOM   3393  CB  SER   363     -19.375 -10.631 -16.543  1.00 10.00      A   
ATOM   3394  OG  SER   363     -19.529 -11.952 -17.037  1.00 10.00      A   
ATOM   3395  HG  SER   363     -20.443 -12.234 -16.905  1.00 10.00      A   
ATOM   3396  C   SER   363     -19.249  -8.261 -17.338  1.00 10.00      A   
ATOM   3397  O   SER   363     -18.021  -8.151 -17.304  1.00 10.00      A   
ATOM   3398  N   SER   364     -20.075  -7.232 -17.210  1.00 10.00      A   
ATOM   3399  HN  SER   364     -21.043  -7.386 -17.272  1.00 10.00      A   
ATOM   3400  CA  SER   364     -19.595  -5.880 -16.982  1.00 10.00      A   
ATOM   3401  CB  SER   364     -19.544  -5.094 -18.296  1.00 10.00      A   
ATOM   3402  OG  SER   364     -18.363  -5.380 -19.028  1.00 10.00      A   
ATOM   3403  HG  SER   364     -18.399  -4.926 -19.879  1.00 10.00      A   
ATOM   3404  C   SER   364     -20.484  -5.160 -15.977  1.00 10.00      A   
ATOM   3405  O   SER   364     -21.674  -4.956 -16.225  1.00 10.00      A   
ATOM   3406  N   PHE   365     -19.910  -4.803 -14.835  1.00 10.00      A   
ATOM   3407  HN  PHE   365     -18.965  -5.025 -14.684  1.00 10.00      A   
ATOM   3408  CA  PHE   365     -20.648  -4.097 -13.799  1.00 10.00      A   
ATOM   3409  CB  PHE   365     -19.934  -4.208 -12.448  1.00 10.00      A   
ATOM   3410  CG  PHE   365     -20.527  -5.238 -11.530  1.00 10.00      A   
ATOM   3411  CD1 PHE   365     -19.904  -6.460 -11.342  1.00 10.00      A   
ATOM   3412  CD2 PHE   365     -21.710  -4.983 -10.856  1.00 10.00      A   
ATOM   3413  CE1 PHE   365     -20.450  -7.409 -10.499  1.00 10.00      A   
ATOM   3414  CE2 PHE   365     -22.262  -5.927 -10.012  1.00 10.00      A   
ATOM   3415  CZ  PHE   365     -21.630  -7.142  -9.832  1.00 10.00      A   
ATOM   3416  C   PHE   365     -20.829  -2.633 -14.173  1.00 10.00      A   
ATOM   3417  O   PHE   365     -19.948  -2.026 -14.787  1.00 10.00      A   
ATOM   3418  N   SER   366     -21.975  -2.077 -13.818  1.00 10.00      A   
ATOM   3419  HN  SER   366     -22.645  -2.618 -13.346  1.00 10.00      A   
ATOM   3420  CA  SER   366     -22.274  -0.687 -14.107  1.00 10.00      A   
ATOM   3421  CB  SER   366     -23.752  -0.538 -14.466  1.00 10.00      A   
ATOM   3422  OG  SER   366     -24.162  -1.563 -15.360  1.00 10.00      A   
ATOM   3423  HG  SER   366     -25.026  -1.329 -15.742  1.00 10.00      A   
ATOM   3424  C   SER   366     -21.915   0.196 -12.914  1.00 10.00      A   
ATOM   3425  O   SER   366     -21.808  -0.284 -11.783  1.00 10.00      A   
ATOM   3426  N   ARG   367     -21.736   1.482 -13.168  1.00 10.00      A   
ATOM   3427  HN  ARG   367     -21.859   1.813 -14.084  1.00 10.00      A   
ATOM   3428  CA  ARG   367     -21.371   2.418 -12.118  1.00 10.00      A   
ATOM   3429  CB  ARG   367     -20.128   3.206 -12.534  1.00 10.00      A   
ATOM   3430  CG  ARG   367     -20.374   4.195 -13.662  1.00 10.00      A   
ATOM   3431  CD  ARG   367     -19.081   4.568 -14.364  1.00 10.00      A   
ATOM   3432  NE  ARG   367     -18.117   5.185 -13.455  1.00 10.00      A   
ATOM   3433  HE  ARG   367     -18.477   5.676 -12.676  1.00 10.00      A   
ATOM   3434  CZ  ARG   367     -16.795   5.113 -13.611  1.00 10.00      A   
ATOM   3435  NH1 ARG   367     -16.277   4.446 -14.637  1.00 10.00      A   
ATOM   3436 HH11 ARG   367     -15.242   4.388 -14.764  1.00 10.00      A   
ATOM   3437 HH12 ARG   367     -16.905   3.973 -15.327  1.00 10.00      A   
ATOM   3438  NH2 ARG   367     -15.991   5.712 -12.742  1.00 10.00      A   
ATOM   3439 HH21 ARG   367     -16.395   6.238 -11.934  1.00 10.00      A   
ATOM   3440 HH22 ARG   367     -14.955   5.660 -12.857  1.00 10.00      A   
ATOM   3441  C   ARG   367     -22.511   3.380 -11.801  1.00 10.00      A   
ATOM   3442  O   ARG   367     -23.451   3.533 -12.587  1.00 10.00      A   
ATOM   3443  N   GLY   368     -22.425   4.010 -10.640  1.00 10.00      A   
ATOM   3444  HN  GLY   368     -21.669   3.811 -10.042  1.00 10.00      A   
ATOM   3445  CA  GLY   368     -23.426   4.972 -10.233  1.00 10.00      A   
ATOM   3446  C   GLY   368     -22.898   6.390 -10.343  1.00 10.00      A   
ATOM   3447  O   GLY   368     -21.878   6.617 -10.995  1.00 10.00      A   
ATOM   3448  N   PRO   369     -23.573   7.371  -9.728  1.00 10.00      A   
ATOM   3449  CA  PRO   369     -23.138   8.770  -9.771  1.00 10.00      A   
ATOM   3450  CB  PRO   369     -24.321   9.538  -9.175  1.00 10.00      A   
ATOM   3451  CG  PRO   369     -25.049   8.544  -8.335  1.00 10.00      A   
ATOM   3452  CD  PRO   369     -24.818   7.195  -8.959  1.00 10.00      A   
ATOM   3453  C   PRO   369     -21.868   9.009  -8.951  1.00 10.00      A   
ATOM   3454  O   PRO   369     -21.536   8.236  -8.052  1.00 10.00      A   
ATOM   3455  N   TYR   370     -21.164  10.083  -9.277  1.00 10.00      A   
ATOM   3456  HN  TYR   370     -21.485  10.654 -10.010  1.00 10.00      A   
ATOM   3457  CA  TYR   370     -19.928  10.445  -8.598  1.00 10.00      A   
ATOM   3458  CB  TYR   370     -19.203  11.540  -9.395  1.00 10.00      A   
ATOM   3459  CG  TYR   370     -18.022  12.188  -8.698  1.00 10.00      A   
ATOM   3460  CD1 TYR   370     -16.959  11.432  -8.217  1.00 10.00      A   
ATOM   3461  CD2 TYR   370     -17.970  13.566  -8.533  1.00 10.00      A   
ATOM   3462  CE1 TYR   370     -15.883  12.034  -7.589  1.00 10.00      A   
ATOM   3463  CE2 TYR   370     -16.900  14.174  -7.909  1.00 10.00      A   
ATOM   3464  CZ  TYR   370     -15.860  13.406  -7.439  1.00 10.00      A   
ATOM   3465  OH  TYR   370     -14.790  14.012  -6.817  1.00 10.00      A   
ATOM   3466  HH  TYR   370     -15.101  14.804  -6.345  1.00 10.00      A   
ATOM   3467  C   TYR   370     -20.196  10.890  -7.160  1.00 10.00      A   
ATOM   3468  O   TYR   370     -19.563  10.400  -6.222  1.00 10.00      A   
ATOM   3469  N   ILE   371     -21.129  11.816  -6.993  1.00 10.00      A   
ATOM   3470  HN  ILE   371     -21.596  12.170  -7.780  1.00 10.00      A   
ATOM   3471  CA  ILE   371     -21.484  12.314  -5.667  1.00 10.00      A   
ATOM   3472  CB  ILE   371     -21.476  13.858  -5.601  1.00 10.00      A   
ATOM   3473  CG1 ILE   371     -20.063  14.389  -5.865  1.00 10.00      A   
ATOM   3474  CG2 ILE   371     -21.984  14.344  -4.246  1.00 10.00      A   
ATOM   3475  CD1 ILE   371     -19.977  15.898  -5.973  1.00 10.00      A   
ATOM   3476  C   ILE   371     -22.851  11.783  -5.247  1.00 10.00      A   
ATOM   3477  O   ILE   371     -23.854  12.016  -5.925  1.00 10.00      A   
ATOM   3478  N   GLN   372     -22.883  11.065  -4.134  1.00 10.00      A   
ATOM   3479  HN  GLN   372     -22.045  10.916  -3.634  1.00 10.00      A   
ATOM   3480  CA  GLN   372     -24.118  10.491  -3.626  1.00 10.00      A   
ATOM   3481  CB  GLN   372     -24.088   8.968  -3.778  1.00 10.00      A   
ATOM   3482  CG  GLN   372     -23.731   8.503  -5.179  1.00 10.00      A   
ATOM   3483  CD  GLN   372     -23.444   7.020  -5.253  1.00 10.00      A   
ATOM   3484  OE1 GLN   372     -24.059   6.217  -4.554  1.00 10.00      A   
ATOM   3485  NE2 GLN   372     -22.501   6.647  -6.100  1.00 10.00      A   
ATOM   3486 HE21 GLN   372     -22.047   7.342  -6.631  1.00 10.00      A   
ATOM   3487 HE22 GLN   372     -22.285   5.686  -6.164  1.00 10.00      A   
ATOM   3488  C   GLN   372     -24.332  10.865  -2.163  1.00 10.00      A   
ATOM   3489  O   GLN   372     -23.378  10.919  -1.381  1.00 10.00      A   
ATOM   3490  N   PRO   373     -25.590  11.138  -1.779  1.00 10.00      A   
ATOM   3491  CA  PRO   373     -25.935  11.502  -0.401  1.00 10.00      A   
ATOM   3492  CB  PRO   373     -27.438  11.803  -0.466  1.00 10.00      A   
ATOM   3493  CG  PRO   373     -27.919  11.097  -1.685  1.00 10.00      A   
ATOM   3494  CD  PRO   373     -26.773  11.113  -2.656  1.00 10.00      A   
ATOM   3495  C   PRO   373     -25.667  10.353   0.567  1.00 10.00      A   
ATOM   3496  O   PRO   373     -25.909   9.186   0.242  1.00 10.00      A   
ATOM   3497  N   PRO   374     -25.152  10.670   1.765  1.00 10.00      A   
ATOM   3498  CA  PRO   374     -24.844   9.667   2.791  1.00 10.00      A   
ATOM   3499  CB  PRO   374     -24.346  10.497   3.984  1.00 10.00      A   
ATOM   3500  CG  PRO   374     -24.797  11.892   3.709  1.00 10.00      A   
ATOM   3501  CD  PRO   374     -24.830  12.032   2.215  1.00 10.00      A   
ATOM   3502  C   PRO   374     -26.071   8.848   3.188  1.00 10.00      A   
ATOM   3503  O   PRO   374     -27.195   9.361   3.218  1.00 10.00      A   
ATOM   3504  N   LEU   375     -25.849   7.573   3.480  1.00 10.00      A   
ATOM   3505  HN  LEU   375     -24.933   7.226   3.432  1.00 10.00      A   
ATOM   3506  CA  LEU   375     -26.925   6.679   3.878  1.00 10.00      A   
ATOM   3507  CB  LEU   375     -26.452   5.222   3.825  1.00 10.00      A   
ATOM   3508  CG  LEU   375     -25.856   4.749   2.499  1.00 10.00      A   
ATOM   3509  CD1 LEU   375     -25.409   3.299   2.601  1.00 10.00      A   
ATOM   3510  CD2 LEU   375     -26.860   4.923   1.373  1.00 10.00      A   
ATOM   3511  C   LEU   375     -27.388   7.021   5.288  1.00 10.00      A   
ATOM   3512  O   LEU   375     -26.578   7.072   6.215  1.00 10.00      A   
ATOM   3513  N   SER   376     -28.682   7.248   5.448  1.00 10.00      A   
ATOM   3514  HN  SER   376     -29.288   7.166   4.674  1.00 10.00      A   
ATOM   3515  CA  SER   376     -29.230   7.603   6.743  1.00 10.00      A   
ATOM   3516  CB  SER   376     -30.239   8.744   6.600  1.00 10.00      A   
ATOM   3517  OG  SER   376     -30.494   9.364   7.850  1.00 10.00      A   
ATOM   3518  HG  SER   376     -29.741   9.944   8.078  1.00 10.00      A   
ATOM   3519  C   SER   376     -29.869   6.400   7.434  1.00 10.00      A   
ATOM   3520  O   SER   376     -30.801   5.786   6.913  1.00 10.00      A   
ATOM   3521  N   ALA   377     -29.351   6.069   8.608  1.00 10.00      A   
ATOM   3522  HN  ALA   377     -28.599   6.595   8.960  1.00 10.00      A   
ATOM   3523  CA  ALA   377     -29.860   4.954   9.393  1.00 10.00      A   
ATOM   3524  CB  ALA   377     -28.916   3.766   9.299  1.00 10.00      A   
ATOM   3525  C   ALA   377     -30.024   5.384  10.843  1.00 10.00      A   
ATOM   3526  O   ALA   377     -29.037   5.647  11.528  1.00 10.00      A   
ATOM   3527  N   ASN   378     -31.273   5.482  11.294  1.00 10.00      A   
ATOM   3528  HN  ASN   378     -32.013   5.273  10.686  1.00 10.00      A   
ATOM   3529  CA  ASN   378     -31.580   5.893  12.671  1.00 10.00      A   
ATOM   3530  CB  ASN   378     -31.005   4.894  13.687  1.00 10.00      A   
ATOM   3531  CG  ASN   378     -31.506   5.121  15.107  1.00 10.00      A   
ATOM   3532  OD1 ASN   378     -32.642   5.551  15.319  1.00 10.00      A   
ATOM   3533  ND2 ASN   378     -30.657   4.843  16.090  1.00 10.00      A   
ATOM   3534 HD21 ASN   378     -29.767   4.514  15.852  1.00 10.00      A   
ATOM   3535 HD22 ASN   378     -30.959   4.972  17.016  1.00 10.00      A   
ATOM   3536  C   ASN   378     -31.055   7.304  12.941  1.00 10.00      A   
ATOM   3537  O   ASN   378     -30.692   7.656  14.066  1.00 10.00      A   
ATOM   3538  N   GLY   379     -31.016   8.114  11.892  1.00 10.00      A   
ATOM   3539  HN  GLY   379     -31.329   7.788  11.023  1.00 10.00      A   
ATOM   3540  CA  GLY   379     -30.530   9.473  12.023  1.00 10.00      A   
ATOM   3541  C   GLY   379     -29.021   9.562  11.894  1.00 10.00      A   
ATOM   3542  O   GLY   379     -28.443  10.643  12.009  1.00 10.00      A   
ATOM   3543  N   ILE   380     -28.378   8.426  11.666  1.00 10.00      A   
ATOM   3544  HN  ILE   380     -28.888   7.590  11.594  1.00 10.00      A   
ATOM   3545  CA  ILE   380     -26.931   8.385  11.515  1.00 10.00      A   
ATOM   3546  CB  ILE   380     -26.341   7.075  12.087  1.00 10.00      A   
ATOM   3547  CG1 ILE   380     -26.785   6.852  13.539  1.00 10.00      A   
ATOM   3548  CG2 ILE   380     -24.824   7.065  11.978  1.00 10.00      A   
ATOM   3549  CD1 ILE   380     -26.289   7.900  14.512  1.00 10.00      A   
ATOM   3550  C   ILE   380     -26.563   8.489  10.040  1.00 10.00      A   
ATOM   3551  O   ILE   380     -27.046   7.707   9.219  1.00 10.00      A   
ATOM   3552  N   GLU   381     -25.727   9.463   9.708  1.00 10.00      A   
ATOM   3553  HN  GLU   381     -25.390  10.067  10.408  1.00 10.00      A   
ATOM   3554  CA  GLU   381     -25.293   9.658   8.331  1.00 10.00      A   
ATOM   3555  CB  GLU   381     -25.213  11.147   8.000  1.00 10.00      A   
ATOM   3556  CG  GLU   381     -26.438  11.946   8.410  1.00 10.00      A   
ATOM   3557  CD  GLU   381     -27.703  11.476   7.726  1.00 10.00      A   
ATOM   3558  OE1 GLU   381     -27.737  11.451   6.481  1.00 10.00      A   
ATOM   3559  OE2 GLU   381     -28.683  11.158   8.435  1.00 10.00      A   
ATOM   3560  C   GLU   381     -23.927   9.023   8.127  1.00 10.00      A   
ATOM   3561  O   GLU   381     -22.986   9.308   8.874  1.00 10.00      A   
ATOM   3562  N   LEU   382     -23.814   8.162   7.127  1.00 10.00      A   
ATOM   3563  HN  LEU   382     -24.599   7.962   6.570  1.00 10.00      A   
ATOM   3564  CA  LEU   382     -22.549   7.496   6.850  1.00 10.00      A   
ATOM   3565  CB  LEU   382     -22.601   6.030   7.292  1.00 10.00      A   
ATOM   3566  CG  LEU   382     -23.080   5.752   8.719  1.00 10.00      A   
ATOM   3567  CD1 LEU   382     -24.521   5.261   8.718  1.00 10.00      A   
ATOM   3568  CD2 LEU   382     -22.168   4.744   9.397  1.00 10.00      A   
ATOM   3569  C   LEU   382     -22.183   7.562   5.372  1.00 10.00      A   
ATOM   3570  O   LEU   382     -22.987   7.207   4.509  1.00 10.00      A   
ATOM   3571  N   THR   383     -20.978   8.034   5.089  1.00 10.00      A   
ATOM   3572  HN  THR   383     -20.406   8.348   5.817  1.00 10.00      A   
ATOM   3573  CA  THR   383     -20.481   8.106   3.723  1.00 10.00      A   
ATOM   3574  CB  THR   383     -19.380   9.182   3.592  1.00 10.00      A   
ATOM   3575  OG1 THR   383     -19.942  10.469   3.886  1.00 10.00      A   
ATOM   3576  HG1 THR   383     -20.582  10.701   3.203  1.00 10.00      A   
ATOM   3577  CG2 THR   383     -18.787   9.202   2.190  1.00 10.00      A   
ATOM   3578  C   THR   383     -19.921   6.736   3.352  1.00 10.00      A   
ATOM   3579  O   THR   383     -19.124   6.170   4.098  1.00 10.00      A   
ATOM   3580  N   ALA   384     -20.351   6.195   2.223  1.00 10.00      A   
ATOM   3581  HN  ALA   384     -20.969   6.699   1.652  1.00 10.00      A   
ATOM   3582  CA  ALA   384     -19.908   4.875   1.806  1.00 10.00      A   
ATOM   3583  CB  ALA   384     -21.096   4.035   1.364  1.00 10.00      A   
ATOM   3584  C   ALA   384     -18.839   4.918   0.720  1.00 10.00      A   
ATOM   3585  O   ALA   384     -18.692   5.913   0.006  1.00 10.00      A   
ATOM   3586  N   ALA   385     -18.099   3.820   0.619  1.00 10.00      A   
ATOM   3587  HN  ALA   385     -18.276   3.080   1.238  1.00 10.00      A   
ATOM   3588  CA  ALA   385     -17.035   3.649  -0.362  1.00 10.00      A   
ATOM   3589  CB  ALA   385     -15.782   4.395   0.073  1.00 10.00      A   
ATOM   3590  C   ALA   385     -16.745   2.158  -0.488  1.00 10.00      A   
ATOM   3591  O   ALA   385     -16.232   1.539   0.448  1.00 10.00      A   
ATOM   3592  N   ILE   386     -17.073   1.581  -1.634  1.00 10.00      A   
ATOM   3593  HN  ILE   386     -17.443   2.128  -2.367  1.00 10.00      A   
ATOM   3594  CA  ILE   386     -16.891   0.150  -1.838  1.00 10.00      A   
ATOM   3595  CB  ILE   386     -17.948  -0.439  -2.792  1.00 10.00      A   
ATOM   3596  CG1 ILE   386     -19.355  -0.056  -2.323  1.00 10.00      A   
ATOM   3597  CG2 ILE   386     -17.811  -1.953  -2.863  1.00 10.00      A   
ATOM   3598  CD1 ILE   386     -20.462  -0.561  -3.222  1.00 10.00      A   
ATOM   3599  C   ILE   386     -15.492  -0.233  -2.314  1.00 10.00      A   
ATOM   3600  O   ILE   386     -15.010   0.251  -3.338  1.00 10.00      A   
ATOM   3601  N   CYS   387     -14.859  -1.112  -1.543  1.00 10.00      A   
ATOM   3602  HN  CYS   387     -15.312  -1.424  -0.724  1.00 10.00      A   
ATOM   3603  CA  CYS   387     -13.531  -1.643  -1.840  1.00 10.00      A   
ATOM   3604  CB  CYS   387     -13.590  -2.700  -2.950  1.00 10.00      A   
ATOM   3605  SG  CYS   387     -12.132  -3.765  -3.041  1.00 10.00      A   
ATOM   3606  HG  CYS   387     -12.001  -4.372  -1.865  1.00 10.00      A   
ATOM   3607  C   CYS   387     -12.466  -0.580  -2.132  1.00 10.00      A   
ATOM   3608  O   CYS   387     -11.956   0.071  -1.215  1.00 10.00      A   
ATOM   3609  N   TYR   388     -12.149  -0.402  -3.410  1.00 10.00      A   
ATOM   3610  HN  TYR   388     -12.626  -0.921  -4.092  1.00 10.00      A   
ATOM   3611  CA  TYR   388     -11.116   0.539  -3.835  1.00 10.00      A   
ATOM   3612  CB  TYR   388     -10.564   0.147  -5.208  1.00 10.00      A   
ATOM   3613  CG  TYR   388      -9.734  -1.116  -5.191  1.00 10.00      A   
ATOM   3614  CD1 TYR   388     -10.221  -2.304  -5.723  1.00 10.00      A   
ATOM   3615  CD2 TYR   388      -8.463  -1.121  -4.637  1.00 10.00      A   
ATOM   3616  CE1 TYR   388      -9.463  -3.461  -5.698  1.00 10.00      A   
ATOM   3617  CE2 TYR   388      -7.700  -2.269  -4.611  1.00 10.00      A   
ATOM   3618  CZ  TYR   388      -8.201  -3.435  -5.142  1.00 10.00      A   
ATOM   3619  OH  TYR   388      -7.439  -4.580  -5.106  1.00 10.00      A   
ATOM   3620  HH  TYR   388      -7.267  -4.879  -6.008  1.00 10.00      A   
ATOM   3621  C   TYR   388     -11.571   1.994  -3.840  1.00 10.00      A   
ATOM   3622  O   TYR   388     -10.767   2.894  -4.055  1.00 10.00      A   
ATOM   3623  N   GLU   389     -12.843   2.239  -3.589  1.00 10.00      A   
ATOM   3624  HN  GLU   389     -13.459   1.493  -3.419  1.00 10.00      A   
ATOM   3625  CA  GLU   389     -13.350   3.606  -3.582  1.00 10.00      A   
ATOM   3626  CB  GLU   389     -14.870   3.626  -3.633  1.00 10.00      A   
ATOM   3627  CG  GLU   389     -15.434   2.958  -4.871  1.00 10.00      A   
ATOM   3628  CD  GLU   389     -16.867   3.337  -5.127  1.00 10.00      A   
ATOM   3629  OE1 GLU   389     -17.742   2.919  -4.344  1.00 10.00      A   
ATOM   3630  OE2 GLU   389     -17.122   4.057  -6.115  1.00 10.00      A   
ATOM   3631  C   GLU   389     -12.828   4.407  -2.392  1.00 10.00      A   
ATOM   3632  O   GLU   389     -12.898   5.633  -2.379  1.00 10.00      A   
ATOM   3633  N   ILE   390     -12.285   3.708  -1.403  1.00 10.00      A   
ATOM   3634  HN  ILE   390     -12.249   2.731  -1.474  1.00 10.00      A   
ATOM   3635  CA  ILE   390     -11.750   4.358  -0.213  1.00 10.00      A   
ATOM   3636  CB  ILE   390     -11.904   3.460   1.042  1.00 10.00      A   
ATOM   3637  CG1 ILE   390     -11.822   4.287   2.329  1.00 10.00      A   
ATOM   3638  CG2 ILE   390     -10.870   2.343   1.056  1.00 10.00      A   
ATOM   3639  CD1 ILE   390     -12.975   5.250   2.514  1.00 10.00      A   
ATOM   3640  C   ILE   390     -10.280   4.756  -0.405  1.00 10.00      A   
ATOM   3641  O   ILE   390      -9.691   5.434   0.441  1.00 10.00      A   
ATOM   3642  N   ILE   391      -9.694   4.358  -1.530  1.00 10.00      A   
ATOM   3643  HN  ILE   391     -10.215   3.854  -2.194  1.00 10.00      A   
ATOM   3644  CA  ILE   391      -8.293   4.667  -1.801  1.00 10.00      A   
ATOM   3645  CB  ILE   391      -7.615   3.649  -2.747  1.00 10.00      A   
ATOM   3646  CG1 ILE   391      -7.957   3.928  -4.214  1.00 10.00      A   
ATOM   3647  CG2 ILE   391      -7.988   2.224  -2.360  1.00 10.00      A   
ATOM   3648  CD1 ILE   391      -7.158   3.101  -5.197  1.00 10.00      A   
ATOM   3649  C   ILE   391      -8.108   6.086  -2.330  1.00 10.00      A   
ATOM   3650  O   ILE   391      -7.018   6.644  -2.248  1.00 10.00      A   
ATOM   3651  N   LEU   392      -9.178   6.668  -2.855  1.00 10.00      A   
ATOM   3652  HN  LEU   392     -10.025   6.181  -2.879  1.00 10.00      A   
ATOM   3653  CA  LEU   392      -9.120   8.021  -3.386  1.00 10.00      A   
ATOM   3654  CB  LEU   392      -9.880   8.127  -4.708  1.00 10.00      A   
ATOM   3655  CG  LEU   392      -9.211   7.494  -5.932  1.00 10.00      A   
ATOM   3656  CD1 LEU   392      -9.932   7.911  -7.200  1.00 10.00      A   
ATOM   3657  CD2 LEU   392      -7.737   7.871  -6.005  1.00 10.00      A   
ATOM   3658  C   LEU   392      -9.669   9.020  -2.380  1.00 10.00      A   
ATOM   3659  O   LEU   392     -10.876   9.069  -2.130  1.00 10.00      A   
ATOM   3660  N   GLY   393      -8.775   9.816  -1.817  1.00 10.00      A   
ATOM   3661  HN  GLY   393      -7.831   9.736  -2.080  1.00 10.00      A   
ATOM   3662  CA  GLY   393      -9.164  10.804  -0.833  1.00 10.00      A   
ATOM   3663  C   GLY   393     -10.101  11.852  -1.393  1.00 10.00      A   
ATOM   3664  O   GLY   393     -11.058  12.247  -0.731  1.00 10.00      A   
ATOM   3665  N   GLU   394      -9.846  12.283  -2.620  1.00 10.00      A   
ATOM   3666  HN  GLU   394      -9.079  11.909  -3.108  1.00 10.00      A   
ATOM   3667  CA  GLU   394     -10.667  13.302  -3.261  1.00 10.00      A   
ATOM   3668  CB  GLU   394     -10.041  13.764  -4.572  1.00 10.00      A   
ATOM   3669  CG  GLU   394      -8.759  14.552  -4.384  1.00 10.00      A   
ATOM   3670  CD  GLU   394      -8.173  15.009  -5.697  1.00 10.00      A   
ATOM   3671  OE1 GLU   394      -7.552  14.177  -6.391  1.00 10.00      A   
ATOM   3672  OE2 GLU   394      -8.340  16.201  -6.048  1.00 10.00      A   
ATOM   3673  C   GLU   394     -12.101  12.835  -3.489  1.00 10.00      A   
ATOM   3674  O   GLU   394     -13.047  13.583  -3.238  1.00 10.00      A   
ATOM   3675  N   GLN   395     -12.261  11.597  -3.946  1.00 10.00      A   
ATOM   3676  HN  GLN   395     -11.470  11.038  -4.100  1.00 10.00      A   
ATOM   3677  CA  GLN   395     -13.589  11.050  -4.208  1.00 10.00      A   
ATOM   3678  CB  GLN   395     -13.508   9.663  -4.859  1.00 10.00      A   
ATOM   3679  CG  GLN   395     -14.871   9.049  -5.149  1.00 10.00      A   
ATOM   3680  CD  GLN   395     -14.807   7.714  -5.872  1.00 10.00      A   
ATOM   3681  OE1 GLN   395     -13.906   7.458  -6.676  1.00 10.00      A   
ATOM   3682  NE2 GLN   395     -15.781   6.860  -5.598  1.00 10.00      A   
ATOM   3683 HE21 GLN   395     -16.473   7.138  -4.957  1.00 10.00      A   
ATOM   3684 HE22 GLN   395     -15.774   5.983  -6.037  1.00 10.00      A   
ATOM   3685  C   GLN   395     -14.416  10.998  -2.926  1.00 10.00      A   
ATOM   3686  O   GLN   395     -15.585  11.393  -2.911  1.00 10.00      A   
ATOM   3687  N   VAL   396     -13.798  10.530  -1.849  1.00 10.00      A   
ATOM   3688  HN  VAL   396     -12.865  10.233  -1.920  1.00 10.00      A   
ATOM   3689  CA  VAL   396     -14.477  10.439  -0.566  1.00 10.00      A   
ATOM   3690  CB  VAL   396     -13.693   9.570   0.443  1.00 10.00      A   
ATOM   3691  CG1 VAL   396     -14.513   9.337   1.703  1.00 10.00      A   
ATOM   3692  CG2 VAL   396     -13.307   8.241  -0.189  1.00 10.00      A   
ATOM   3693  C   VAL   396     -14.709  11.833   0.019  1.00 10.00      A   
ATOM   3694  O   VAL   396     -15.775  12.117   0.555  1.00 10.00      A   
ATOM   3695  N   ARG   397     -13.712  12.705  -0.110  1.00 10.00      A   
ATOM   3696  HN  ARG   397     -12.881  12.421  -0.556  1.00 10.00      A   
ATOM   3697  CA  ARG   397     -13.806  14.071   0.405  1.00 10.00      A   
ATOM   3698  CB  ARG   397     -12.480  14.812   0.189  1.00 10.00      A   
ATOM   3699  CG  ARG   397     -12.413  16.197   0.811  1.00 10.00      A   
ATOM   3700  CD  ARG   397     -12.272  17.273  -0.254  1.00 10.00      A   
ATOM   3701  NE  ARG   397     -13.425  18.166  -0.283  1.00 10.00      A   
ATOM   3702  HE  ARG   397     -13.874  18.345   0.577  1.00 10.00      A   
ATOM   3703  CZ  ARG   397     -13.902  18.740  -1.384  1.00 10.00      A   
ATOM   3704  NH1 ARG   397     -13.322  18.519  -2.559  1.00 10.00      A   
ATOM   3705 HH11 ARG   397     -12.491  17.896  -2.625  1.00 10.00      A   
ATOM   3706 HH12 ARG   397     -13.700  18.968  -3.423  1.00 10.00      A   
ATOM   3707  NH2 ARG   397     -14.957  19.540  -1.306  1.00 10.00      A   
ATOM   3708 HH21 ARG   397     -15.415  19.722  -0.382  1.00 10.00      A   
ATOM   3709 HH22 ARG   397     -15.337  19.991  -2.164  1.00 10.00      A   
ATOM   3710  C   ARG   397     -14.952  14.833  -0.258  1.00 10.00      A   
ATOM   3711  O   ARG   397     -15.663  15.598   0.394  1.00 10.00      A   
ATOM   3712  N   ASP   398     -15.134  14.609  -1.554  1.00 10.00      A   
ATOM   3713  HN  ASP   398     -14.541  13.980  -2.021  1.00 10.00      A   
ATOM   3714  CA  ASP   398     -16.191  15.277  -2.303  1.00 10.00      A   
ATOM   3715  CB  ASP   398     -15.988  15.082  -3.806  1.00 10.00      A   
ATOM   3716  CG  ASP   398     -16.122  16.370  -4.598  1.00 10.00      A   
ATOM   3717  OD1 ASP   398     -16.650  17.365  -4.054  1.00 10.00      A   
ATOM   3718  OD2 ASP   398     -15.681  16.396  -5.770  1.00 10.00      A   
ATOM   3719  C   ASP   398     -17.562  14.753  -1.893  1.00 10.00      A   
ATOM   3720  O   ASP   398     -18.543  15.497  -1.878  1.00 10.00      A   
ATOM   3721  N   ASN   399     -17.618  13.470  -1.550  1.00 10.00      A   
ATOM   3722  HN  ASN   399     -16.795  12.935  -1.568  1.00 10.00      A   
ATOM   3723  CA  ASN   399     -18.871  12.835  -1.143  1.00 10.00      A   
ATOM   3724  CB  ASN   399     -18.809  11.322  -1.375  1.00 10.00      A   
ATOM   3725  CG  ASN   399     -19.267  10.914  -2.761  1.00 10.00      A   
ATOM   3726  OD1 ASN   399     -20.449  10.667  -2.988  1.00 10.00      A   
ATOM   3727  ND2 ASN   399     -18.336  10.834  -3.699  1.00 10.00      A   
ATOM   3728 HD21 ASN   399     -17.406  11.040  -3.451  1.00 10.00      A   
ATOM   3729 HD22 ASN   399     -18.614  10.564  -4.602  1.00 10.00      A   
ATOM   3730  C   ASN   399     -19.194  13.125   0.319  1.00 10.00      A   
ATOM   3731  O   ASN   399     -20.361  13.187   0.709  1.00 10.00      A   
ATOM   3732  N   PHE   400     -18.150  13.298   1.114  1.00 10.00      A   
ATOM   3733  HN  PHE   400     -17.249  13.220   0.733  1.00 10.00      A   
ATOM   3734  CA  PHE   400     -18.284  13.582   2.537  1.00 10.00      A   
ATOM   3735  CB  PHE   400     -16.892  13.633   3.181  1.00 10.00      A   
ATOM   3736  CG  PHE   400     -16.879  14.082   4.612  1.00 10.00      A   
ATOM   3737  CD1 PHE   400     -17.405  13.279   5.609  1.00 10.00      A   
ATOM   3738  CD2 PHE   400     -16.338  15.308   4.960  1.00 10.00      A   
ATOM   3739  CE1 PHE   400     -17.394  13.692   6.926  1.00 10.00      A   
ATOM   3740  CE2 PHE   400     -16.324  15.728   6.274  1.00 10.00      A   
ATOM   3741  CZ  PHE   400     -16.853  14.918   7.260  1.00 10.00      A   
ATOM   3742  C   PHE   400     -19.035  14.891   2.783  1.00 10.00      A   
ATOM   3743  O   PHE   400     -18.826  15.883   2.081  1.00 10.00      A   
ATOM   3744  N   ARG   401     -19.908  14.884   3.784  1.00 10.00      A   
ATOM   3745  HN  ARG   401     -20.022  14.063   4.310  1.00 10.00      A   
ATOM   3746  CA  ARG   401     -20.692  16.058   4.141  1.00 10.00      A   
ATOM   3747  CB  ARG   401     -22.183  15.810   3.880  1.00 10.00      A   
ATOM   3748  CG  ARG   401     -22.588  16.030   2.432  1.00 10.00      A   
ATOM   3749  CD  ARG   401     -24.090  15.905   2.240  1.00 10.00      A   
ATOM   3750  NE  ARG   401     -24.499  16.302   0.890  1.00 10.00      A   
ATOM   3751  HE  ARG   401     -23.786  16.380   0.212  1.00 10.00      A   
ATOM   3752  CZ  ARG   401     -25.760  16.546   0.530  1.00 10.00      A   
ATOM   3753  NH1 ARG   401     -26.745  16.429   1.410  1.00 10.00      A   
ATOM   3754 HH11 ARG   401     -27.732  16.622   1.125  1.00 10.00      A   
ATOM   3755 HH12 ARG   401     -26.543  16.140   2.389  1.00 10.00      A   
ATOM   3756  NH2 ARG   401     -26.034  16.907  -0.715  1.00 10.00      A   
ATOM   3757 HH21 ARG   401     -25.266  17.003  -1.412  1.00 10.00      A   
ATOM   3758 HH22 ARG   401     -27.020  17.099  -1.003  1.00 10.00      A   
ATOM   3759  C   ARG   401     -20.446  16.441   5.602  1.00 10.00      A   
ATOM   3760  O   ARG   401     -20.082  15.596   6.414  1.00 10.00      A   
ATOM   3761  N   PRO   402     -20.638  17.724   5.955  1.00 10.00      A   
ATOM   3762  CA  PRO   402     -20.418  18.223   7.322  1.00 10.00      A   
ATOM   3763  CB  PRO   402     -20.809  19.704   7.229  1.00 10.00      A   
ATOM   3764  CG  PRO   402     -20.667  20.039   5.788  1.00 10.00      A   
ATOM   3765  CD  PRO   402     -21.065  18.799   5.047  1.00 10.00      A   
ATOM   3766  C   PRO   402     -21.288  17.524   8.362  1.00 10.00      A   
ATOM   3767  O   PRO   402     -20.949  17.485   9.546  1.00 10.00      A   
ATOM   3768  N   ASP   403     -22.398  16.961   7.906  1.00 10.00      A   
ATOM   3769  HN  ASP   403     -22.592  17.007   6.946  1.00 10.00      A   
ATOM   3770  CA  ASP   403     -23.339  16.276   8.783  1.00 10.00      A   
ATOM   3771  CB  ASP   403     -24.787  16.558   8.359  1.00 10.00      A   
ATOM   3772  CG  ASP   403     -25.122  16.031   6.977  1.00 10.00      A   
ATOM   3773  OD1 ASP   403     -24.559  16.544   5.983  1.00 10.00      A   
ATOM   3774  OD2 ASP   403     -25.966  15.116   6.874  1.00 10.00      A   
ATOM   3775  C   ASP   403     -23.084  14.770   8.857  1.00 10.00      A   
ATOM   3776  O   ASP   403     -23.858  14.036   9.470  1.00 10.00      A   
ATOM   3777  N   THR   404     -22.005  14.310   8.239  1.00 10.00      A   
ATOM   3778  HN  THR   404     -21.426  14.934   7.749  1.00 10.00      A   
ATOM   3779  CA  THR   404     -21.664  12.894   8.264  1.00 10.00      A   
ATOM   3780  CB  THR   404     -20.677  12.548   7.136  1.00 10.00      A   
ATOM   3781  OG1 THR   404     -21.212  13.017   5.890  1.00 10.00      A   
ATOM   3782  HG1 THR   404     -22.173  13.027   5.942  1.00 10.00      A   
ATOM   3783  CG2 THR   404     -20.459  11.046   7.051  1.00 10.00      A   
ATOM   3784  C   THR   404     -21.075  12.508   9.624  1.00 10.00      A   
ATOM   3785  O   THR   404     -20.154  13.163  10.121  1.00 10.00      A   
ATOM   3786  N   ASP   405     -21.626  11.457  10.226  1.00 10.00      A   
ATOM   3787  HN  ASP   405     -22.359  10.980   9.775  1.00 10.00      A   
ATOM   3788  CA  ASP   405     -21.177  10.989  11.535  1.00 10.00      A   
ATOM   3789  CB  ASP   405     -22.305  10.250  12.262  1.00 10.00      A   
ATOM   3790  CG  ASP   405     -23.451  11.148  12.672  1.00 10.00      A   
ATOM   3791  OD1 ASP   405     -23.349  11.811  13.729  1.00 10.00      A   
ATOM   3792  OD2 ASP   405     -24.472  11.182  11.950  1.00 10.00      A   
ATOM   3793  C   ASP   405     -19.975  10.064  11.417  1.00 10.00      A   
ATOM   3794  O   ASP   405     -18.876  10.396  11.861  1.00 10.00      A   
ATOM   3795  N   TYR   406     -20.192   8.898  10.821  1.00 10.00      A   
ATOM   3796  HN  TYR   406     -21.086   8.705  10.462  1.00 10.00      A   
ATOM   3797  CA  TYR   406     -19.131   7.910  10.661  1.00 10.00      A   
ATOM   3798  CB  TYR   406     -19.496   6.599  11.368  1.00 10.00      A   
ATOM   3799  CG  TYR   406     -20.098   6.748  12.747  1.00 10.00      A   
ATOM   3800  CD1 TYR   406     -21.472   6.726  12.926  1.00 10.00      A   
ATOM   3801  CD2 TYR   406     -19.293   6.889  13.868  1.00 10.00      A   
ATOM   3802  CE1 TYR   406     -22.031   6.843  14.182  1.00 10.00      A   
ATOM   3803  CE2 TYR   406     -19.843   7.009  15.129  1.00 10.00      A   
ATOM   3804  CZ  TYR   406     -21.214   6.985  15.281  1.00 10.00      A   
ATOM   3805  OH  TYR   406     -21.770   7.095  16.533  1.00 10.00      A   
ATOM   3806  HH  TYR   406     -21.080   6.995  17.203  1.00 10.00      A   
ATOM   3807  C   TYR   406     -18.890   7.607   9.189  1.00 10.00      A   
ATOM   3808  O   TYR   406     -19.621   8.081   8.321  1.00 10.00      A   
ATOM   3809  N   LEU   407     -17.868   6.812   8.918  1.00 10.00      A   
ATOM   3810  HN  LEU   407     -17.313   6.473   9.657  1.00 10.00      A   
ATOM   3811  CA  LEU   407     -17.541   6.424   7.559  1.00 10.00      A   
ATOM   3812  CB  LEU   407     -16.072   6.727   7.242  1.00 10.00      A   
ATOM   3813  CG  LEU   407     -15.695   8.205   7.133  1.00 10.00      A   
ATOM   3814  CD1 LEU   407     -14.203   8.359   6.878  1.00 10.00      A   
ATOM   3815  CD2 LEU   407     -16.501   8.885   6.036  1.00 10.00      A   
ATOM   3816  C   LEU   407     -17.827   4.943   7.357  1.00 10.00      A   
ATOM   3817  O   LEU   407     -17.384   4.105   8.147  1.00 10.00      A   
ATOM   3818  N   LEU   408     -18.585   4.632   6.317  1.00 10.00      A   
ATOM   3819  HN  LEU   408     -18.910   5.352   5.729  1.00 10.00      A   
ATOM   3820  CA  LEU   408     -18.933   3.256   6.002  1.00 10.00      A   
ATOM   3821  CB  LEU   408     -20.341   3.196   5.401  1.00 10.00      A   
ATOM   3822  CG  LEU   408     -21.037   1.834   5.430  1.00 10.00      A   
ATOM   3823  CD1 LEU   408     -21.844   1.670   6.708  1.00 10.00      A   
ATOM   3824  CD2 LEU   408     -21.923   1.656   4.208  1.00 10.00      A   
ATOM   3825  C   LEU   408     -17.920   2.706   5.010  1.00 10.00      A   
ATOM   3826  O   LEU   408     -17.817   3.190   3.883  1.00 10.00      A   
ATOM   3827  N   THR   409     -17.169   1.704   5.420  1.00 10.00      A   
ATOM   3828  HN  THR   409     -17.304   1.334   6.321  1.00 10.00      A   
ATOM   3829  CA  THR   409     -16.152   1.128   4.560  1.00 10.00      A   
ATOM   3830  CB  THR   409     -14.751   1.487   5.084  1.00 10.00      A   
ATOM   3831  OG1 THR   409     -14.685   2.901   5.301  1.00 10.00      A   
ATOM   3832  HG1 THR   409     -15.541   3.292   5.099  1.00 10.00      A   
ATOM   3833  CG2 THR   409     -13.674   1.080   4.092  1.00 10.00      A   
ATOM   3834  C   THR   409     -16.289  -0.387   4.454  1.00 10.00      A   
ATOM   3835  O   THR   409     -16.018  -1.112   5.408  1.00 10.00      A   
ATOM   3836  N   ILE   410     -16.726  -0.858   3.294  1.00 10.00      A   
ATOM   3837  HN  ILE   410     -16.944  -0.231   2.572  1.00 10.00      A   
ATOM   3838  CA  ILE   410     -16.874  -2.287   3.058  1.00 10.00      A   
ATOM   3839  CB  ILE   410     -18.344  -2.720   2.838  1.00 10.00      A   
ATOM   3840  CG1 ILE   410     -18.986  -1.957   1.679  1.00 10.00      A   
ATOM   3841  CG2 ILE   410     -19.156  -2.549   4.115  1.00 10.00      A   
ATOM   3842  CD1 ILE   410     -20.321  -2.523   1.244  1.00 10.00      A   
ATOM   3843  C   ILE   410     -16.016  -2.707   1.868  1.00 10.00      A   
ATOM   3844  O   ILE   410     -15.980  -2.021   0.846  1.00 10.00      A   
ATOM   3845  N   SER   411     -15.312  -3.817   2.014  1.00 10.00      A   
ATOM   3846  HN  SER   411     -15.381  -4.322   2.851  1.00 10.00      A   
ATOM   3847  CA  SER   411     -14.443  -4.311   0.958  1.00 10.00      A   
ATOM   3848  CB  SER   411     -13.027  -3.751   1.155  1.00 10.00      A   
ATOM   3849  OG  SER   411     -12.213  -3.942   0.007  1.00 10.00      A   
ATOM   3850  HG  SER   411     -11.724  -4.783   0.091  1.00 10.00      A   
ATOM   3851  C   SER   411     -14.403  -5.833   0.981  1.00 10.00      A   
ATOM   3852  O   SER   411     -14.029  -6.434   1.992  1.00 10.00      A   
ATOM   3853  N   ASN   412     -14.807  -6.456  -0.117  1.00 10.00      A   
ATOM   3854  HN  ASN   412     -15.138  -5.926  -0.884  1.00 10.00      A   
ATOM   3855  CA  ASN   412     -14.790  -7.909  -0.209  1.00 10.00      A   
ATOM   3856  CB  ASN   412     -15.759  -8.420  -1.278  1.00 10.00      A   
ATOM   3857  CG  ASN   412     -15.958  -9.921  -1.189  1.00 10.00      A   
ATOM   3858  OD1 ASN   412     -16.024 -10.484  -0.095  1.00 10.00      A   
ATOM   3859  ND2 ASN   412     -16.031 -10.580  -2.335  1.00 10.00      A   
ATOM   3860 HD21 ASN   412     -15.952 -10.069  -3.170  1.00 10.00      A   
ATOM   3861 HD22 ASN   412     -16.156 -11.552  -2.303  1.00 10.00      A   
ATOM   3862  C   ASN   412     -13.382  -8.401  -0.503  1.00 10.00      A   
ATOM   3863  O   ASN   412     -13.070  -8.822  -1.620  1.00 10.00      A   
ATOM   3864  N   ASP   413     -12.526  -8.323   0.501  1.00 10.00      A   
ATOM   3865  HN  ASP   413     -12.833  -7.959   1.360  1.00 10.00      A   
ATOM   3866  CA  ASP   413     -11.143  -8.756   0.361  1.00 10.00      A   
ATOM   3867  CB  ASP   413     -10.219  -7.973   1.304  1.00 10.00      A   
ATOM   3868  CG  ASP   413     -10.058  -6.508   0.920  1.00 10.00      A   
ATOM   3869  OD1 ASP   413     -10.698  -6.061  -0.058  1.00 10.00      A   
ATOM   3870  OD2 ASP   413      -9.296  -5.791   1.606  1.00 10.00      A   
ATOM   3871  C   ASP   413     -11.031 -10.254   0.615  1.00 10.00      A   
ATOM   3872  O   ASP   413     -10.401 -10.695   1.580  1.00 10.00      A   
ATOM   3873  N   ALA   414     -11.685 -11.029  -0.238  1.00 10.00      A   
ATOM   3874  HN  ALA   414     -12.197 -10.610  -0.963  1.00 10.00      A   
ATOM   3875  CA  ALA   414     -11.667 -12.479  -0.130  1.00 10.00      A   
ATOM   3876  CB  ALA   414     -12.942 -13.073  -0.710  1.00 10.00      A   
ATOM   3877  C   ALA   414     -10.442 -13.035  -0.839  1.00 10.00      A   
ATOM   3878  O   ALA   414      -9.897 -14.070  -0.449  1.00 10.00      A   
ATOM   3879  N   TRP   415     -10.022 -12.344  -1.891  1.00 10.00      A   
ATOM   3880  HN  TRP   415     -10.514 -11.541  -2.163  1.00 10.00      A   
ATOM   3881  CA  TRP   415      -8.849 -12.746  -2.646  1.00 10.00      A   
ATOM   3882  CB  TRP   415      -8.954 -12.302  -4.109  1.00 10.00      A   
ATOM   3883  CG  TRP   415      -9.819 -13.199  -4.944  1.00 10.00      A   
ATOM   3884  CD1 TRP   415     -10.173 -14.487  -4.665  1.00 10.00      A   
ATOM   3885  CD2 TRP   415     -10.435 -12.878  -6.198  1.00 10.00      A   
ATOM   3886  NE1 TRP   415     -10.965 -14.990  -5.665  1.00 10.00      A   
ATOM   3887  HE1 TRP   415     -11.343 -15.898  -5.691  1.00 10.00      A   
ATOM   3888  CE2 TRP   415     -11.144 -14.022  -6.618  1.00 10.00      A   
ATOM   3889  CE3 TRP   415     -10.457 -11.737  -7.008  1.00 10.00      A   
ATOM   3890  CZ2 TRP   415     -11.865 -14.058  -7.808  1.00 10.00      A   
ATOM   3891  CZ3 TRP   415     -11.174 -11.776  -8.189  1.00 10.00      A   
ATOM   3892  CH2 TRP   415     -11.869 -12.927  -8.578  1.00 10.00      A   
ATOM   3893  C   TRP   415      -7.594 -12.178  -2.000  1.00 10.00      A   
ATOM   3894  O   TRP   415      -7.682 -11.378  -1.067  1.00 10.00      A   
ATOM   3895  N   PHE   416      -6.436 -12.598  -2.507  1.00 10.00      A   
ATOM   3896  HN  PHE   416      -6.459 -13.228  -3.256  1.00 10.00      A   
ATOM   3897  CA  PHE   416      -5.128 -12.167  -1.993  1.00 10.00      A   
ATOM   3898  CB  PHE   416      -4.646 -10.814  -2.559  1.00 10.00      A   
ATOM   3899  CG  PHE   416      -5.643  -9.685  -2.529  1.00 10.00      A   
ATOM   3900  CD1 PHE   416      -5.786  -8.892  -1.401  1.00 10.00      A   
ATOM   3901  CD2 PHE   416      -6.430  -9.412  -3.636  1.00 10.00      A   
ATOM   3902  CE1 PHE   416      -6.696  -7.851  -1.377  1.00 10.00      A   
ATOM   3903  CE2 PHE   416      -7.342  -8.374  -3.618  1.00 10.00      A   
ATOM   3904  CZ  PHE   416      -7.477  -7.592  -2.487  1.00 10.00      A   
ATOM   3905  C   PHE   416      -5.021 -12.253  -0.469  1.00 10.00      A   
ATOM   3906  O   PHE   416      -4.376 -11.424   0.175  1.00 10.00      A   
ATOM   3907  N   GLY   417      -5.653 -13.277   0.095  1.00 10.00      A   
ATOM   3908  HN  GLY   417      -6.141 -13.908  -0.474  1.00 10.00      A   
ATOM   3909  CA  GLY   417      -5.628 -13.477   1.529  1.00 10.00      A   
ATOM   3910  C   GLY   417      -4.294 -14.016   1.992  1.00 10.00      A   
ATOM   3911  O   GLY   417      -3.580 -14.653   1.212  1.00 10.00      A   
ATOM   3912  N   LYS   418      -3.962 -13.773   3.260  1.00 10.00      A   
ATOM   3913  HN  LYS   418      -4.584 -13.277   3.828  1.00 10.00      A   
ATOM   3914  CA  LYS   418      -2.693 -14.218   3.827  1.00 10.00      A   
ATOM   3915  CB  LYS   418      -2.592 -15.748   3.840  1.00 10.00      A   
ATOM   3916  CG  LYS   418      -3.516 -16.418   4.846  1.00 10.00      A   
ATOM   3917  CD  LYS   418      -3.455 -17.931   4.736  1.00 10.00      A   
ATOM   3918  CE  LYS   418      -4.309 -18.600   5.801  1.00 10.00      A   
ATOM   3919  NZ  LYS   418      -4.405 -20.069   5.594  1.00 10.00      A   
ATOM   3920  HZ1 LYS   418      -3.456 -20.491   5.570  1.00 10.00      A   
ATOM   3921  HZ2 LYS   418      -4.880 -20.273   4.693  1.00 10.00      A   
ATOM   3922  HZ3 LYS   418      -4.947 -20.507   6.366  1.00 10.00      A   
ATOM   3923  C   LYS   418      -1.543 -13.588   3.053  1.00 10.00      A   
ATOM   3924  O   LYS   418      -0.599 -14.261   2.637  1.00 10.00      A   
ATOM   3925  N   SER   419      -1.652 -12.282   2.850  1.00 10.00      A   
ATOM   3926  HN  SER   419      -2.426 -11.808   3.224  1.00 10.00      A   
ATOM   3927  CA  SER   419      -0.658 -11.523   2.114  1.00 10.00      A   
ATOM   3928  CB  SER   419      -0.966 -11.597   0.615  1.00 10.00      A   
ATOM   3929  OG  SER   419      -0.948 -12.942   0.160  1.00 10.00      A   
ATOM   3930  HG  SER   419      -0.812 -13.530   0.918  1.00 10.00      A   
ATOM   3931  C   SER   419      -0.658 -10.071   2.580  1.00 10.00      A   
ATOM   3932  O   SER   419      -1.455  -9.697   3.439  1.00 10.00      A   
ATOM   3933  N   ILE   420       0.214  -9.250   2.002  1.00 10.00      A   
ATOM   3934  HN  ILE   420       0.810  -9.599   1.300  1.00 10.00      A   
ATOM   3935  CA  ILE   420       0.306  -7.841   2.381  1.00 10.00      A   
ATOM   3936  CB  ILE   420       1.670  -7.222   2.005  1.00 10.00      A   
ATOM   3937  CG1 ILE   420       1.905  -7.294   0.492  1.00 10.00      A   
ATOM   3938  CG2 ILE   420       2.793  -7.918   2.761  1.00 10.00      A   
ATOM   3939  CD1 ILE   420       3.206  -6.667   0.038  1.00 10.00      A   
ATOM   3940  C   ILE   420      -0.828  -7.014   1.776  1.00 10.00      A   
ATOM   3941  O   ILE   420      -1.048  -5.865   2.165  1.00 10.00      A   
ATOM   3942  N   GLY   421      -1.546  -7.617   0.832  1.00 10.00      A   
ATOM   3943  HN  GLY   421      -1.311  -8.530   0.574  1.00 10.00      A   
ATOM   3944  CA  GLY   421      -2.660  -6.950   0.172  1.00 10.00      A   
ATOM   3945  C   GLY   421      -3.687  -6.383   1.139  1.00 10.00      A   
ATOM   3946  O   GLY   421      -3.908  -5.169   1.156  1.00 10.00      A   
ATOM   3947  N   PRO   422      -4.340  -7.236   1.958  1.00 10.00      A   
ATOM   3948  CA  PRO   422      -5.346  -6.790   2.936  1.00 10.00      A   
ATOM   3949  CB  PRO   422      -5.657  -8.057   3.736  1.00 10.00      A   
ATOM   3950  CG  PRO   422      -5.337  -9.173   2.805  1.00 10.00      A   
ATOM   3951  CD  PRO   422      -4.170  -8.703   1.984  1.00 10.00      A   
ATOM   3952  C   PRO   422      -4.803  -5.706   3.866  1.00 10.00      A   
ATOM   3953  O   PRO   422      -5.529  -4.793   4.262  1.00 10.00      A   
ATOM   3954  N   TRP   423      -3.519  -5.804   4.195  1.00 10.00      A   
ATOM   3955  HN  TRP   423      -2.991  -6.548   3.836  1.00 10.00      A   
ATOM   3956  CA  TRP   423      -2.876  -4.830   5.070  1.00 10.00      A   
ATOM   3957  CB  TRP   423      -1.450  -5.262   5.408  1.00 10.00      A   
ATOM   3958  CG  TRP   423      -1.377  -6.466   6.292  1.00 10.00      A   
ATOM   3959  CD1 TRP   423      -1.448  -7.770   5.904  1.00 10.00      A   
ATOM   3960  CD2 TRP   423      -1.215  -6.480   7.717  1.00 10.00      A   
ATOM   3961  NE1 TRP   423      -1.341  -8.596   6.993  1.00 10.00      A   
ATOM   3962  HE1 TRP   423      -1.364  -9.579   6.966  1.00 10.00      A   
ATOM   3963  CE2 TRP   423      -1.197  -7.831   8.119  1.00 10.00      A   
ATOM   3964  CE3 TRP   423      -1.084  -5.485   8.691  1.00 10.00      A   
ATOM   3965  CZ2 TRP   423      -1.052  -8.211   9.452  1.00 10.00      A   
ATOM   3966  CZ3 TRP   423      -0.941  -5.865  10.013  1.00 10.00      A   
ATOM   3967  CH2 TRP   423      -0.925  -7.216  10.383  1.00 10.00      A   
ATOM   3968  C   TRP   423      -2.854  -3.451   4.421  1.00 10.00      A   
ATOM   3969  O   TRP   423      -3.229  -2.456   5.040  1.00 10.00      A   
ATOM   3970  N   GLN   424      -2.423  -3.402   3.164  1.00 10.00      A   
ATOM   3971  HN  GLN   424      -2.139  -4.232   2.723  1.00 10.00      A   
ATOM   3972  CA  GLN   424      -2.360  -2.146   2.426  1.00 10.00      A   
ATOM   3973  CB  GLN   424      -1.665  -2.339   1.077  1.00 10.00      A   
ATOM   3974  CG  GLN   424      -0.261  -2.914   1.180  1.00 10.00      A   
ATOM   3975  CD  GLN   424       0.354  -3.206  -0.174  1.00 10.00      A   
ATOM   3976  OE1 GLN   424      -0.353  -3.453  -1.149  1.00 10.00      A   
ATOM   3977  NE2 GLN   424       1.676  -3.188  -0.243  1.00 10.00      A   
ATOM   3978 HE21 GLN   424       2.180  -2.992   0.574  1.00 10.00      A   
ATOM   3979 HE22 GLN   424       2.097  -3.382  -1.107  1.00 10.00      A   
ATOM   3980  C   GLN   424      -3.762  -1.579   2.230  1.00 10.00      A   
ATOM   3981  O   GLN   424      -3.956  -0.365   2.225  1.00 10.00      A   
ATOM   3982  N   HIS   425      -4.738  -2.475   2.081  1.00 10.00      A   
ATOM   3983  HN  HIS   425      -4.509  -3.430   2.084  1.00 10.00      A   
ATOM   3984  CA  HIS   425      -6.133  -2.080   1.909  1.00 10.00      A   
ATOM   3985  CB  HIS   425      -7.006  -3.316   1.666  1.00 10.00      A   
ATOM   3986  CG  HIS   425      -7.411  -3.545   0.239  1.00 10.00      A   
ATOM   3987  ND1 HIS   425      -8.631  -3.149  -0.271  1.00 10.00      A   
ATOM   3988  HD1 HIS   425      -9.331  -2.668   0.221  1.00 10.00      A   
ATOM   3989  CD2 HIS   425      -6.766  -4.166  -0.778  1.00 10.00      A   
ATOM   3990  CE1 HIS   425      -8.718  -3.521  -1.536  1.00 10.00      A   
ATOM   3991  NE2 HIS   425      -7.602  -4.138  -1.868  1.00 10.00      A   
ATOM   3992  HE2 HIS   425      -7.402  -4.519  -2.753  1.00 10.00      A   
ATOM   3993  C   HIS   425      -6.622  -1.366   3.164  1.00 10.00      A   
ATOM   3994  O   HIS   425      -7.334  -0.363   3.089  1.00 10.00      A   
ATOM   3995  N   PHE   426      -6.224  -1.899   4.316  1.00 10.00      A   
ATOM   3996  HN  PHE   426      -5.661  -2.704   4.297  1.00 10.00      A   
ATOM   3997  CA  PHE   426      -6.596  -1.336   5.607  1.00 10.00      A   
ATOM   3998  CB  PHE   426      -6.257  -2.333   6.721  1.00 10.00      A   
ATOM   3999  CG  PHE   426      -6.535  -1.840   8.114  1.00 10.00      A   
ATOM   4000  CD1 PHE   426      -7.828  -1.553   8.518  1.00 10.00      A   
ATOM   4001  CD2 PHE   426      -5.502  -1.675   9.021  1.00 10.00      A   
ATOM   4002  CE1 PHE   426      -8.084  -1.111   9.800  1.00 10.00      A   
ATOM   4003  CE2 PHE   426      -5.752  -1.232  10.305  1.00 10.00      A   
ATOM   4004  CZ  PHE   426      -7.045  -0.950  10.694  1.00 10.00      A   
ATOM   4005  C   PHE   426      -5.872  -0.011   5.839  1.00 10.00      A   
ATOM   4006  O   PHE   426      -6.474   0.970   6.276  1.00 10.00      A   
ATOM   4007  N   GLN   427      -4.580   0.007   5.527  1.00 10.00      A   
ATOM   4008  HN  GLN   427      -4.162  -0.818   5.192  1.00 10.00      A   
ATOM   4009  CA  GLN   427      -3.755   1.201   5.683  1.00 10.00      A   
ATOM   4010  CB  GLN   427      -2.312   0.877   5.284  1.00 10.00      A   
ATOM   4011  CG  GLN   427      -1.346   2.052   5.329  1.00 10.00      A   
ATOM   4012  CD  GLN   427       0.100   1.604   5.232  1.00 10.00      A   
ATOM   4013  OE1 GLN   427       0.396   0.538   4.693  1.00 10.00      A   
ATOM   4014  NE2 GLN   427       1.013   2.417   5.741  1.00 10.00      A   
ATOM   4015 HE21 GLN   427       0.711   3.262   6.146  1.00 10.00      A   
ATOM   4016 HE22 GLN   427       1.954   2.146   5.693  1.00 10.00      A   
ATOM   4017  C   GLN   427      -4.298   2.348   4.836  1.00 10.00      A   
ATOM   4018  O   GLN   427      -4.315   3.503   5.266  1.00 10.00      A   
ATOM   4019  N   MET   428      -4.762   2.008   3.639  1.00 10.00      A   
ATOM   4020  HN  MET   428      -4.723   1.066   3.367  1.00 10.00      A   
ATOM   4021  CA  MET   428      -5.316   2.987   2.711  1.00 10.00      A   
ATOM   4022  CB  MET   428      -5.602   2.321   1.364  1.00 10.00      A   
ATOM   4023  CG  MET   428      -5.463   3.244   0.165  1.00 10.00      A   
ATOM   4024  SD  MET   428      -3.758   3.393  -0.400  1.00 10.00      A   
ATOM   4025  CE  MET   428      -3.990   4.292  -1.933  1.00 10.00      A   
ATOM   4026  C   MET   428      -6.605   3.597   3.261  1.00 10.00      A   
ATOM   4027  O   MET   428      -6.981   4.714   2.902  1.00 10.00      A   
ATOM   4028  N   ALA   429      -7.272   2.861   4.139  1.00 10.00      A   
ATOM   4029  HN  ALA   429      -6.912   1.988   4.402  1.00 10.00      A   
ATOM   4030  CA  ALA   429      -8.520   3.319   4.731  1.00 10.00      A   
ATOM   4031  CB  ALA   429      -9.436   2.136   5.008  1.00 10.00      A   
ATOM   4032  C   ALA   429      -8.265   4.117   6.006  1.00 10.00      A   
ATOM   4033  O   ALA   429      -8.993   5.062   6.309  1.00 10.00      A   
ATOM   4034  N   ARG   430      -7.221   3.742   6.740  1.00 10.00      A   
ATOM   4035  HN  ARG   430      -6.676   2.982   6.439  1.00 10.00      A   
ATOM   4036  CA  ARG   430      -6.865   4.422   7.985  1.00 10.00      A   
ATOM   4037  CB  ARG   430      -5.634   3.768   8.627  1.00 10.00      A   
ATOM   4038  CG  ARG   430      -5.928   2.992   9.902  1.00 10.00      A   
ATOM   4039  CD  ARG   430      -4.956   3.354  11.021  1.00 10.00      A   
ATOM   4040  NE  ARG   430      -3.674   2.658  10.899  1.00 10.00      A   
ATOM   4041  HE  ARG   430      -3.602   1.972  10.194  1.00 10.00      A   
ATOM   4042  CZ  ARG   430      -2.613   2.887  11.676  1.00 10.00      A   
ATOM   4043  NH1 ARG   430      -2.665   3.800  12.643  1.00 10.00      A   
ATOM   4044 HH11 ARG   430      -1.820   3.976  13.248  1.00 10.00      A   
ATOM   4045 HH12 ARG   430      -3.541   4.348  12.808  1.00 10.00      A   
ATOM   4046  NH2 ARG   430      -1.496   2.194  11.485  1.00 10.00      A   
ATOM   4047 HH21 ARG   430      -0.659   2.362  12.087  1.00 10.00      A   
ATOM   4048 HH22 ARG   430      -1.451   1.472  10.728  1.00 10.00      A   
ATOM   4049  C   ARG   430      -6.594   5.906   7.744  1.00 10.00      A   
ATOM   4050  O   ARG   430      -6.908   6.751   8.583  1.00 10.00      A   
ATOM   4051  N   MET   431      -6.021   6.209   6.587  1.00 10.00      A   
ATOM   4052  HN  MET   431      -5.805   5.485   5.961  1.00 10.00      A   
ATOM   4053  CA  MET   431      -5.692   7.581   6.222  1.00 10.00      A   
ATOM   4054  CB  MET   431      -4.916   7.601   4.904  1.00 10.00      A   
ATOM   4055  CG  MET   431      -3.680   8.481   4.929  1.00 10.00      A   
ATOM   4056  SD  MET   431      -2.314   7.739   5.841  1.00 10.00      A   
ATOM   4057  CE  MET   431      -1.239   9.157   6.046  1.00 10.00      A   
ATOM   4058  C   MET   431      -6.942   8.447   6.092  1.00 10.00      A   
ATOM   4059  O   MET   431      -6.966   9.585   6.555  1.00 10.00      A   
ATOM   4060  N   ARG   432      -7.985   7.887   5.484  1.00 10.00      A   
ATOM   4061  HN  ARG   432      -7.916   6.957   5.181  1.00 10.00      A   
ATOM   4062  CA  ARG   432      -9.234   8.610   5.267  1.00 10.00      A   
ATOM   4063  CB  ARG   432     -10.215   7.764   4.450  1.00 10.00      A   
ATOM   4064  CG  ARG   432     -10.921   8.535   3.347  1.00 10.00      A   
ATOM   4065  CD  ARG   432      -9.922   9.084   2.341  1.00 10.00      A   
ATOM   4066  NE  ARG   432      -9.182   8.020   1.666  1.00 10.00      A   
ATOM   4067  HE  ARG   432      -9.683   7.207   1.428  1.00 10.00      A   
ATOM   4068  CZ  ARG   432      -7.887   8.085   1.355  1.00 10.00      A   
ATOM   4069  NH1 ARG   432      -7.166   9.162   1.655  1.00 10.00      A   
ATOM   4070 HH11 ARG   432      -6.155   9.205   1.403  1.00 10.00      A   
ATOM   4071 HH12 ARG   432      -7.606   9.980   2.154  1.00 10.00      A   
ATOM   4072  NH2 ARG   432      -7.310   7.058   0.751  1.00 10.00      A   
ATOM   4073 HH21 ARG   432      -7.865   6.202   0.524  1.00 10.00      A   
ATOM   4074 HH22 ARG   432      -6.292   7.102   0.493  1.00 10.00      A   
ATOM   4075  C   ARG   432      -9.877   9.041   6.580  1.00 10.00      A   
ATOM   4076  O   ARG   432     -10.456  10.125   6.671  1.00 10.00      A   
ATOM   4077  N   ALA   433      -9.764   8.194   7.598  1.00 10.00      A   
ATOM   4078  HN  ALA   433      -9.283   7.348   7.468  1.00 10.00      A   
ATOM   4079  CA  ALA   433     -10.339   8.492   8.906  1.00 10.00      A   
ATOM   4080  CB  ALA   433     -10.235   7.282   9.820  1.00 10.00      A   
ATOM   4081  C   ALA   433      -9.660   9.700   9.543  1.00 10.00      A   
ATOM   4082  O   ALA   433     -10.303  10.499  10.220  1.00 10.00      A   
ATOM   4083  N   LEU   434      -8.363   9.834   9.297  1.00 10.00      A   
ATOM   4084  HN  LEU   434      -7.920   9.175   8.724  1.00 10.00      A   
ATOM   4085  CA  LEU   434      -7.577  10.931   9.845  1.00 10.00      A   
ATOM   4086  CB  LEU   434      -6.091  10.553   9.821  1.00 10.00      A   
ATOM   4087  CG  LEU   434      -5.093  11.602  10.321  1.00 10.00      A   
ATOM   4088  CD1 LEU   434      -5.360  11.957  11.774  1.00 10.00      A   
ATOM   4089  CD2 LEU   434      -3.668  11.100  10.150  1.00 10.00      A   
ATOM   4090  C   LEU   434      -7.813  12.230   9.074  1.00 10.00      A   
ATOM   4091  O   LEU   434      -7.859  13.312   9.662  1.00 10.00      A   
ATOM   4092  N   GLU   435      -7.973  12.116   7.761  1.00 10.00      A   
ATOM   4093  HN  GLU   435      -7.936  11.225   7.353  1.00 10.00      A   
ATOM   4094  CA  GLU   435      -8.191  13.281   6.907  1.00 10.00      A   
ATOM   4095  CB  GLU   435      -8.065  12.900   5.431  1.00 10.00      A   
ATOM   4096  CG  GLU   435      -6.701  12.363   5.044  1.00 10.00      A   
ATOM   4097  CD  GLU   435      -6.661  11.826   3.627  1.00 10.00      A   
ATOM   4098  OE1 GLU   435      -7.688  11.281   3.161  1.00 10.00      A   
ATOM   4099  OE2 GLU   435      -5.596  11.935   2.982  1.00 10.00      A   
ATOM   4100  C   GLU   435      -9.549  13.928   7.156  1.00 10.00      A   
ATOM   4101  O   GLU   435      -9.637  15.128   7.426  1.00 10.00      A   
ATOM   4102  N   LEU   436     -10.605  13.126   7.080  1.00 10.00      A   
ATOM   4103  HN  LEU   436     -10.468  12.172   6.887  1.00 10.00      A   
ATOM   4104  CA  LEU   436     -11.963  13.627   7.270  1.00 10.00      A   
ATOM   4105  CB  LEU   436     -12.966  12.756   6.512  1.00 10.00      A   
ATOM   4106  CG  LEU   436     -12.749  12.631   5.000  1.00 10.00      A   
ATOM   4107  CD1 LEU   436     -13.766  11.680   4.393  1.00 10.00      A   
ATOM   4108  CD2 LEU   436     -12.822  13.994   4.326  1.00 10.00      A   
ATOM   4109  C   LEU   436     -12.339  13.705   8.743  1.00 10.00      A   
ATOM   4110  O   LEU   436     -13.400  14.227   9.091  1.00 10.00      A   
ATOM   4111  N   ALA   437     -11.466  13.178   9.598  1.00 10.00      A   
ATOM   4112  HN  ALA   437     -10.645  12.775   9.247  1.00 10.00      A   
ATOM   4113  CA  ALA   437     -11.687  13.181  11.042  1.00 10.00      A   
ATOM   4114  CB  ALA   437     -11.655  14.600  11.593  1.00 10.00      A   
ATOM   4115  C   ALA   437     -12.996  12.481  11.402  1.00 10.00      A   
ATOM   4116  O   ALA   437     -13.774  12.972  12.224  1.00 10.00      A   
ATOM   4117  N   ARG   438     -13.232  11.335  10.778  1.00 10.00      A   
ATOM   4118  HN  ARG   438     -12.562  10.986  10.149  1.00 10.00      A   
ATOM   4119  CA  ARG   438     -14.442  10.561  11.017  1.00 10.00      A   
ATOM   4120  CB  ARG   438     -15.329  10.549   9.766  1.00 10.00      A   
ATOM   4121  CG  ARG   438     -15.876  11.900   9.346  1.00 10.00      A   
ATOM   4122  CD  ARG   438     -16.759  12.505  10.421  1.00 10.00      A   
ATOM   4123  NE  ARG   438     -16.166  13.720  10.961  1.00 10.00      A   
ATOM   4124  HE  ARG   438     -15.222  13.668  11.246  1.00 10.00      A   
ATOM   4125  CZ  ARG   438     -16.810  14.879  11.080  1.00 10.00      A   
ATOM   4126  NH1 ARG   438     -18.081  14.991  10.695  1.00 10.00      A   
ATOM   4127 HH11 ARG   438     -18.579  15.902  10.793  1.00 10.00      A   
ATOM   4128 HH12 ARG   438     -18.590  14.166  10.295  1.00 10.00      A   
ATOM   4129  NH2 ARG   438     -16.179  15.933  11.573  1.00 10.00      A   
ATOM   4130 HH21 ARG   438     -15.180  15.862  11.867  1.00 10.00      A   
ATOM   4131 HH22 ARG   438     -16.677  16.848  11.668  1.00 10.00      A   
ATOM   4132  C   ARG   438     -14.082   9.127  11.356  1.00 10.00      A   
ATOM   4133  O   ARG   438     -13.129   8.581  10.803  1.00 10.00      A   
ATOM   4134  N   PRO   439     -14.822   8.506  12.283  1.00 10.00      A   
ATOM   4135  CA  PRO   439     -14.590   7.112  12.664  1.00 10.00      A   
ATOM   4136  CB  PRO   439     -15.604   6.869  13.791  1.00 10.00      A   
ATOM   4137  CG  PRO   439     -15.998   8.229  14.258  1.00 10.00      A   
ATOM   4138  CD  PRO   439     -15.923   9.111  13.048  1.00 10.00      A   
ATOM   4139  C   PRO   439     -14.878   6.190  11.483  1.00 10.00      A   
ATOM   4140  O   PRO   439     -16.024   6.061  11.042  1.00 10.00      A   
ATOM   4141  N   LEU   440     -13.832   5.578  10.959  1.00 10.00      A   
ATOM   4142  HN  LEU   440     -12.948   5.719  11.359  1.00 10.00      A   
ATOM   4143  CA  LEU   440     -13.956   4.691   9.819  1.00 10.00      A   
ATOM   4144  CB  LEU   440     -12.741   4.843   8.900  1.00 10.00      A   
ATOM   4145  CG  LEU   440     -12.817   4.141   7.543  1.00 10.00      A   
ATOM   4146  CD1 LEU   440     -12.379   5.083   6.433  1.00 10.00      A   
ATOM   4147  CD2 LEU   440     -11.955   2.888   7.540  1.00 10.00      A   
ATOM   4148  C   LEU   440     -14.108   3.245  10.266  1.00 10.00      A   
ATOM   4149  O   LEU   440     -13.204   2.669  10.876  1.00 10.00      A   
ATOM   4150  N   LEU   441     -15.260   2.668   9.980  1.00 10.00      A   
ATOM   4151  HN  LEU   441     -15.950   3.182   9.507  1.00 10.00      A   
ATOM   4152  CA  LEU   441     -15.525   1.284  10.334  1.00 10.00      A   
ATOM   4153  CB  LEU   441     -16.903   1.127  10.981  1.00 10.00      A   
ATOM   4154  CG  LEU   441     -17.027   1.600  12.432  1.00 10.00      A   
ATOM   4155  CD1 LEU   441     -17.227   3.107  12.501  1.00 10.00      A   
ATOM   4156  CD2 LEU   441     -18.155   0.872  13.143  1.00 10.00      A   
ATOM   4157  C   LEU   441     -15.408   0.411   9.095  1.00 10.00      A   
ATOM   4158  O   LEU   441     -16.259   0.459   8.206  1.00 10.00      A   
ATOM   4159  N   ARG   442     -14.345  -0.369   9.034  1.00 10.00      A   
ATOM   4160  HN  ARG   442     -13.716  -0.382   9.788  1.00 10.00      A   
ATOM   4161  CA  ARG   442     -14.098  -1.232   7.893  1.00 10.00      A   
ATOM   4162  CB  ARG   442     -12.598  -1.303   7.597  1.00 10.00      A   
ATOM   4163  CG  ARG   442     -12.230  -2.222   6.445  1.00 10.00      A   
ATOM   4164  CD  ARG   442     -10.729  -2.241   6.216  1.00 10.00      A   
ATOM   4165  NE  ARG   442     -10.279  -3.537   5.715  1.00 10.00      A   
ATOM   4166  HE  ARG   442     -10.164  -4.260   6.379  1.00 10.00      A   
ATOM   4167  CZ  ARG   442     -10.030  -3.799   4.432  1.00 10.00      A   
ATOM   4168  NH1 ARG   442     -10.188  -2.858   3.510  1.00 10.00      A   
ATOM   4169 HH11 ARG   442     -10.504  -1.906   3.782  1.00 10.00      A   
ATOM   4170 HH12 ARG   442      -9.998  -3.070   2.508  1.00 10.00      A   
ATOM   4171  NH2 ARG   442      -9.638  -5.011   4.074  1.00 10.00      A   
ATOM   4172 HH21 ARG   442      -9.439  -5.232   3.062  1.00 10.00      A   
ATOM   4173 HH22 ARG   442      -9.526  -5.763   4.797  1.00 10.00      A   
ATOM   4174  C   ARG   442     -14.669  -2.625   8.117  1.00 10.00      A   
ATOM   4175  O   ARG   442     -14.114  -3.419   8.876  1.00 10.00      A   
ATOM   4176  N   SER   443     -15.777  -2.903   7.451  1.00 10.00      A   
ATOM   4177  HN  SER   443     -16.158  -2.217   6.858  1.00 10.00      A   
ATOM   4178  CA  SER   443     -16.441  -4.192   7.549  1.00 10.00      A   
ATOM   4179  CB  SER   443     -17.961  -3.990   7.590  1.00 10.00      A   
ATOM   4180  OG  SER   443     -18.653  -5.219   7.744  1.00 10.00      A   
ATOM   4181  HG  SER   443     -19.553  -5.120   7.412  1.00 10.00      A   
ATOM   4182  C   SER   443     -16.056  -5.048   6.348  1.00 10.00      A   
ATOM   4183  O   SER   443     -16.299  -4.666   5.197  1.00 10.00      A   
ATOM   4184  N   THR   444     -15.440  -6.193   6.605  1.00 10.00      A   
ATOM   4185  HN  THR   444     -15.281  -6.460   7.537  1.00 10.00      A   
ATOM   4186  CA  THR   444     -15.021  -7.074   5.532  1.00 10.00      A   
ATOM   4187  CB  THR   444     -13.485  -7.107   5.384  1.00 10.00      A   
ATOM   4188  OG1 THR   444     -12.880  -7.647   6.568  1.00 10.00      A   
ATOM   4189  HG1 THR   444     -13.316  -7.284   7.355  1.00 10.00      A   
ATOM   4190  CG2 THR   444     -12.937  -5.714   5.125  1.00 10.00      A   
ATOM   4191  C   THR   444     -15.532  -8.488   5.755  1.00 10.00      A   
ATOM   4192  O   THR   444     -16.004  -8.821   6.843  1.00 10.00      A   
ATOM   4193  N   ASN   445     -15.453  -9.303   4.712  1.00 10.00      A   
ATOM   4194  HN  ASN   445     -15.102  -8.957   3.863  1.00 10.00      A   
ATOM   4195  CA  ASN   445     -15.885 -10.690   4.779  1.00 10.00      A   
ATOM   4196  CB  ASN   445     -15.774 -11.329   3.393  1.00 10.00      A   
ATOM   4197  CG  ASN   445     -16.288 -12.756   3.337  1.00 10.00      A   
ATOM   4198  OD1 ASN   445     -17.228 -13.127   4.040  1.00 10.00      A   
ATOM   4199  ND2 ASN   445     -15.674 -13.563   2.487  1.00 10.00      A   
ATOM   4200 HD21 ASN   445     -14.940 -13.197   1.953  1.00 10.00      A   
ATOM   4201 HD22 ASN   445     -15.981 -14.498   2.421  1.00 10.00      A   
ATOM   4202  C   ASN   445     -15.014 -11.446   5.769  1.00 10.00      A   
ATOM   4203  O   ASN   445     -15.509 -12.236   6.566  1.00 10.00      A   
ATOM   4204  N   ASN   446     -13.713 -11.172   5.713  1.00 10.00      A   
ATOM   4205  HN  ASN   446     -13.402 -10.523   5.048  1.00 10.00      A   
ATOM   4206  CA  ASN   446     -12.728 -11.799   6.595  1.00 10.00      A   
ATOM   4207  CB  ASN   446     -12.744 -13.336   6.484  1.00 10.00      A   
ATOM   4208  CG  ASN   446     -12.620 -13.862   5.060  1.00 10.00      A   
ATOM   4209  OD1 ASN   446     -12.256 -13.134   4.132  1.00 10.00      A   
ATOM   4210  ND2 ASN   446     -12.907 -15.142   4.883  1.00 10.00      A   
ATOM   4211 HD21 ASN   446     -13.181 -15.675   5.672  1.00 10.00      A   
ATOM   4212 HD22 ASN   446     -12.843 -15.508   3.978  1.00 10.00      A   
ATOM   4213  C   ASN   446     -11.328 -11.271   6.290  1.00 10.00      A   
ATOM   4214  O   ASN   446     -10.338 -11.997   6.418  1.00 10.00      A   
ATOM   4215  N   GLY   447     -11.244  -9.994   5.928  1.00 10.00      A   
ATOM   4216  HN  GLY   447     -12.052  -9.433   5.935  1.00 10.00      A   
ATOM   4217  CA  GLY   447      -9.964  -9.408   5.579  1.00 10.00      A   
ATOM   4218  C   GLY   447      -9.654  -8.139   6.343  1.00 10.00      A   
ATOM   4219  O   GLY   447      -9.604  -7.058   5.758  1.00 10.00      A   
ATOM   4220  N   ILE   448      -9.443  -8.278   7.646  1.00 10.00      A   
ATOM   4221  HN  ILE   448      -9.529  -9.170   8.044  1.00 10.00      A   
ATOM   4222  CA  ILE   448      -9.113  -7.152   8.518  1.00 10.00      A   
ATOM   4223  CB  ILE   448      -7.889  -6.333   8.031  1.00 10.00      A   
ATOM   4224  CG1 ILE   448      -6.676  -7.243   7.804  1.00 10.00      A   
ATOM   4225  CG2 ILE   448      -7.546  -5.228   9.024  1.00 10.00      A   
ATOM   4226  CD1 ILE   448      -6.093  -7.830   9.075  1.00 10.00      A   
ATOM   4227  C   ILE   448     -10.310  -6.230   8.760  1.00 10.00      A   
ATOM   4228  O   ILE   448     -10.507  -5.235   8.056  1.00 10.00      A   
ATOM   4229  N   THR   449     -11.115  -6.587   9.748  1.00 10.00      A   
ATOM   4230  HN  THR   449     -10.929  -7.414  10.238  1.00 10.00      A   
ATOM   4231  CA  THR   449     -12.274  -5.795  10.128  1.00 10.00      A   
ATOM   4232  CB  THR   449     -13.501  -6.705  10.338  1.00 10.00      A   
ATOM   4233  OG1 THR   449     -13.753  -7.445   9.133  1.00 10.00      A   
ATOM   4234  HG1 THR   449     -13.844  -8.384   9.348  1.00 10.00      A   
ATOM   4235  CG2 THR   449     -14.737  -5.898  10.705  1.00 10.00      A   
ATOM   4236  C   THR   449     -11.941  -5.053  11.421  1.00 10.00      A   
ATOM   4237  O   THR   449     -11.613  -5.680  12.433  1.00 10.00      A   
ATOM   4238  N   ALA   450     -11.996  -3.724  11.384  1.00 10.00      A   
ATOM   4239  HN  ALA   450     -12.281  -3.276  10.558  1.00 10.00      A   
ATOM   4240  CA  ALA   450     -11.662  -2.923  12.553  1.00 10.00      A   
ATOM   4241  CB  ALA   450     -10.153  -2.737  12.630  1.00 10.00      A   
ATOM   4242  C   ALA   450     -12.344  -1.561  12.535  1.00 10.00      A   
ATOM   4243  O   ALA   450     -12.886  -1.133  11.515  1.00 10.00      A   
ATOM   4244  N   VAL   451     -12.298  -0.885  13.676  1.00 10.00      A   
ATOM   4245  HN  VAL   451     -11.849  -1.296  14.450  1.00 10.00      A   
ATOM   4246  CA  VAL   451     -12.880   0.442  13.826  1.00 10.00      A   
ATOM   4247  CB  VAL   451     -13.850   0.506  15.027  1.00 10.00      A   
ATOM   4248  CG1 VAL   451     -14.508   1.876  15.124  1.00 10.00      A   
ATOM   4249  CG2 VAL   451     -14.901  -0.588  14.937  1.00 10.00      A   
ATOM   4250  C   VAL   451     -11.762   1.453  14.052  1.00 10.00      A   
ATOM   4251  O   VAL   451     -10.982   1.325  15.000  1.00 10.00      A   
ATOM   4252  N   ILE   452     -11.676   2.444  13.179  1.00 10.00      A   
ATOM   4253  HN  ILE   452     -12.328   2.495  12.444  1.00 10.00      A   
ATOM   4254  CA  ILE   452     -10.643   3.466  13.282  1.00 10.00      A   
ATOM   4255  CB  ILE   452      -9.922   3.674  11.929  1.00 10.00      A   
ATOM   4256  CG1 ILE   452      -9.334   2.354  11.428  1.00 10.00      A   
ATOM   4257  CG2 ILE   452      -8.830   4.730  12.042  1.00 10.00      A   
ATOM   4258  CD1 ILE   452      -8.382   1.698  12.404  1.00 10.00      A   
ATOM   4259  C   ILE   452     -11.232   4.791  13.753  1.00 10.00      A   
ATOM   4260  O   ILE   452     -12.271   5.225  13.259  1.00 10.00      A   
ATOM   4261  N   GLY   453     -10.564   5.419  14.711  1.00 10.00      A   
ATOM   4262  HN  GLY   453      -9.745   5.011  15.071  1.00 10.00      A   
ATOM   4263  CA  GLY   453     -11.020   6.692  15.229  1.00 10.00      A   
ATOM   4264  C   GLY   453     -10.651   7.841  14.309  1.00 10.00      A   
ATOM   4265  O   GLY   453      -9.880   7.655  13.366  1.00 10.00      A   
ATOM   4266  N   PRO   454     -11.171   9.048  14.573  1.00 10.00      A   
ATOM   4267  CA  PRO   454     -10.904  10.239  13.750  1.00 10.00      A   
ATOM   4268  CB  PRO   454     -11.703  11.347  14.449  1.00 10.00      A   
ATOM   4269  CG  PRO   454     -12.732  10.627  15.248  1.00 10.00      A   
ATOM   4270  CD  PRO   454     -12.080   9.351  15.691  1.00 10.00      A   
ATOM   4271  C   PRO   454      -9.425  10.623  13.685  1.00 10.00      A   
ATOM   4272  O   PRO   454      -9.012  11.368  12.800  1.00 10.00      A   
ATOM   4273  N   GLN   455      -8.628  10.121  14.619  1.00 10.00      A   
ATOM   4274  HN  GLN   455      -9.006   9.526  15.304  1.00 10.00      A   
ATOM   4275  CA  GLN   455      -7.202  10.428  14.649  1.00 10.00      A   
ATOM   4276  CB  GLN   455      -6.735  10.707  16.080  1.00 10.00      A   
ATOM   4277  CG  GLN   455      -6.804  12.170  16.489  1.00 10.00      A   
ATOM   4278  CD  GLN   455      -5.716  13.011  15.847  1.00 10.00      A   
ATOM   4279  OE1 GLN   455      -4.610  13.125  16.378  1.00 10.00      A   
ATOM   4280  NE2 GLN   455      -6.022  13.614  14.709  1.00 10.00      A   
ATOM   4281 HE21 GLN   455      -6.923  13.487  14.339  1.00 10.00      A   
ATOM   4282 HE22 GLN   455      -5.338  14.167  14.280  1.00 10.00      A   
ATOM   4283  C   GLN   455      -6.374   9.305  14.028  1.00 10.00      A   
ATOM   4284  O   GLN   455      -5.156   9.251  14.203  1.00 10.00      A   
ATOM   4285  N   GLY   456      -7.040   8.410  13.304  1.00 10.00      A   
ATOM   4286  HN  GLY   456      -8.014   8.503  13.200  1.00 10.00      A   
ATOM   4287  CA  GLY   456      -6.346   7.305  12.662  1.00 10.00      A   
ATOM   4288  C   GLY   456      -5.886   6.256  13.658  1.00 10.00      A   
ATOM   4289  O   GLY   456      -4.980   5.469  13.377  1.00 10.00      A   
ATOM   4290  N   GLU   457      -6.523   6.247  14.819  1.00 10.00      A   
ATOM   4291  HN  GLU   457      -7.242   6.894  14.969  1.00 10.00      A   
ATOM   4292  CA  GLU   457      -6.191   5.306  15.875  1.00 10.00      A   
ATOM   4293  CB  GLU   457      -6.358   5.989  17.235  1.00 10.00      A   
ATOM   4294  CG  GLU   457      -6.093   5.094  18.434  1.00 10.00      A   
ATOM   4295  CD  GLU   457      -6.804   5.570  19.684  1.00 10.00      A   
ATOM   4296  OE1 GLU   457      -7.508   6.600  19.622  1.00 10.00      A   
ATOM   4297  OE2 GLU   457      -6.675   4.911  20.735  1.00 10.00      A   
ATOM   4298  C   GLU   457      -7.090   4.078  15.797  1.00 10.00      A   
ATOM   4299  O   GLU   457      -8.295   4.196  15.578  1.00 10.00      A   
ATOM   4300  N   ILE   458      -6.497   2.906  15.961  1.00 10.00      A   
ATOM   4301  HN  ILE   458      -5.529   2.879  16.116  1.00 10.00      A   
ATOM   4302  CA  ILE   458      -7.244   1.657  15.926  1.00 10.00      A   
ATOM   4303  CB  ILE   458      -6.330   0.456  15.605  1.00 10.00      A   
ATOM   4304  CG1 ILE   458      -5.453   0.769  14.384  1.00 10.00      A   
ATOM   4305  CG2 ILE   458      -7.164  -0.795  15.357  1.00 10.00      A   
ATOM   4306  CD1 ILE   458      -4.362  -0.247  14.125  1.00 10.00      A   
ATOM   4307  C   ILE   458      -7.922   1.436  17.274  1.00 10.00      A   
ATOM   4308  O   ILE   458      -7.252   1.236  18.291  1.00 10.00      A   
ATOM   4309  N   GLN   459      -9.245   1.497  17.279  1.00 10.00      A   
ATOM   4310  HN  GLN   459      -9.718   1.659  16.431  1.00 10.00      A   
ATOM   4311  CA  GLN   459     -10.019   1.328  18.500  1.00 10.00      A   
ATOM   4312  CB  GLN   459     -11.352   2.076  18.382  1.00 10.00      A   
ATOM   4313  CG  GLN   459     -12.291   1.900  19.565  1.00 10.00      A   
ATOM   4314  CD  GLN   459     -13.550   2.733  19.435  1.00 10.00      A   
ATOM   4315  OE1 GLN   459     -14.000   3.036  18.330  1.00 10.00      A   
ATOM   4316  NE2 GLN   459     -14.125   3.112  20.561  1.00 10.00      A   
ATOM   4317 HE21 GLN   459     -13.710   2.837  21.408  1.00 10.00      A   
ATOM   4318 HE22 GLN   459     -14.945   3.652  20.506  1.00 10.00      A   
ATOM   4319  C   GLN   459     -10.249  -0.150  18.815  1.00 10.00      A   
ATOM   4320  O   GLN   459      -9.822  -0.647  19.856  1.00 10.00      A   
ATOM   4321  N   ALA   460     -10.916  -0.852  17.909  1.00 10.00      A   
ATOM   4322  HN  ALA   460     -11.219  -0.412  17.089  1.00 10.00      A   
ATOM   4323  CA  ALA   460     -11.199  -2.270  18.096  1.00 10.00      A   
ATOM   4324  CB  ALA   460     -12.623  -2.468  18.593  1.00 10.00      A   
ATOM   4325  C   ALA   460     -10.981  -3.022  16.792  1.00 10.00      A   
ATOM   4326  O   ALA   460     -11.158  -2.457  15.712  1.00 10.00      A   
ATOM   4327  N   MET   461     -10.597  -4.291  16.892  1.00 10.00      A   
ATOM   4328  HN  MET   461     -10.480  -4.692  17.783  1.00 10.00      A   
ATOM   4329  CA  MET   461     -10.348  -5.107  15.711  1.00 10.00      A   
ATOM   4330  CB  MET   461      -8.939  -4.850  15.162  1.00 10.00      A   
ATOM   4331  CG  MET   461      -7.818  -5.037  16.175  1.00 10.00      A   
ATOM   4332  SD  MET   461      -6.205  -4.560  15.520  1.00 10.00      A   
ATOM   4333  CE  MET   461      -5.920  -5.864  14.325  1.00 10.00      A   
ATOM   4334  C   MET   461     -10.532  -6.592  16.006  1.00 10.00      A   
ATOM   4335  O   MET   461     -10.546  -7.010  17.165  1.00 10.00      A   
ATOM   4336  N   ILE   462     -10.691  -7.379  14.950  1.00 10.00      A   
ATOM   4337  HN  ILE   462     -10.699  -6.979  14.053  1.00 10.00      A   
ATOM   4338  CA  ILE   462     -10.857  -8.821  15.078  1.00 10.00      A   
ATOM   4339  CB  ILE   462     -12.302  -9.279  14.768  1.00 10.00      A   
ATOM   4340  CG1 ILE   462     -12.854  -8.573  13.523  1.00 10.00      A   
ATOM   4341  CG2 ILE   462     -13.208  -9.066  15.972  1.00 10.00      A   
ATOM   4342  CD1 ILE   462     -14.239  -9.034  13.118  1.00 10.00      A   
ATOM   4343  C   ILE   462      -9.880  -9.552  14.158  1.00 10.00      A   
ATOM   4344  O   ILE   462      -9.380  -8.967  13.190  1.00 10.00      A   
ATOM   4345  N   PRO   463      -9.576 -10.826  14.465  1.00 10.00      A   
ATOM   4346  CA  PRO   463      -8.653 -11.653  13.670  1.00 10.00      A   
ATOM   4347  CB  PRO   463      -8.621 -12.992  14.421  1.00 10.00      A   
ATOM   4348  CG  PRO   463      -9.095 -12.669  15.796  1.00 10.00      A   
ATOM   4349  CD  PRO   463     -10.095 -11.563  15.631  1.00 10.00      A   
ATOM   4350  C   PRO   463      -9.133 -11.865  12.232  1.00 10.00      A   
ATOM   4351  O   PRO   463     -10.282 -11.564  11.889  1.00 10.00      A   
ATOM   4352  N   GLN   464      -8.245 -12.383  11.392  1.00 10.00      A   
ATOM   4353  HN  GLN   464      -7.351 -12.614  11.726  1.00 10.00      A   
ATOM   4354  CA  GLN   464      -8.563 -12.632   9.997  1.00 10.00      A   
ATOM   4355  CB  GLN   464      -7.362 -12.311   9.104  1.00 10.00      A   
ATOM   4356  CG  GLN   464      -7.528 -11.050   8.278  1.00 10.00      A   
ATOM   4357  CD  GLN   464      -6.833 -11.133   6.932  1.00 10.00      A   
ATOM   4358  OE1 GLN   464      -5.658 -10.791   6.803  1.00 10.00      A   
ATOM   4359  NE2 GLN   464      -7.558 -11.584   5.921  1.00 10.00      A   
ATOM   4360 HE21 GLN   464      -8.491 -11.841   6.095  1.00 10.00      A   
ATOM   4361 HE22 GLN   464      -7.140 -11.633   5.033  1.00 10.00      A   
ATOM   4362  C   GLN   464      -8.979 -14.076   9.779  1.00 10.00      A   
ATOM   4363  O   GLN   464      -8.532 -14.972  10.494  1.00 10.00      A   
ATOM   4364  N   PHE   465      -9.837 -14.282   8.782  1.00 10.00      A   
ATOM   4365  HN  PHE   465     -10.149 -13.512   8.263  1.00 10.00      A   
ATOM   4366  CA  PHE   465     -10.327 -15.611   8.422  1.00 10.00      A   
ATOM   4367  CB  PHE   465      -9.199 -16.489   7.868  1.00 10.00      A   
ATOM   4368  CG  PHE   465      -8.612 -15.979   6.582  1.00 10.00      A   
ATOM   4369  CD1 PHE   465      -7.362 -15.383   6.565  1.00 10.00      A   
ATOM   4370  CD2 PHE   465      -9.311 -16.094   5.391  1.00 10.00      A   
ATOM   4371  CE1 PHE   465      -6.818 -14.912   5.386  1.00 10.00      A   
ATOM   4372  CE2 PHE   465      -8.773 -15.624   4.208  1.00 10.00      A   
ATOM   4373  CZ  PHE   465      -7.525 -15.032   4.206  1.00 10.00      A   
ATOM   4374  C   PHE   465     -11.051 -16.315   9.570  1.00 10.00      A   
ATOM   4375  O   PHE   465     -10.968 -17.537   9.707  1.00 10.00      A   
ATOM   4376  N   THR   466     -11.760 -15.549  10.391  1.00 10.00      A   
ATOM   4377  HN  THR   466     -11.780 -14.582  10.250  1.00 10.00      A   
ATOM   4378  CA  THR   466     -12.507 -16.115  11.504  1.00 10.00      A   
ATOM   4379  CB  THR   466     -11.859 -15.779  12.863  1.00 10.00      A   
ATOM   4380  OG1 THR   466     -11.564 -14.378  12.935  1.00 10.00      A   
ATOM   4381  HG1 THR   466     -11.675 -14.080  13.855  1.00 10.00      A   
ATOM   4382  CG2 THR   466     -10.582 -16.582  13.074  1.00 10.00      A   
ATOM   4383  C   THR   466     -13.941 -15.598  11.485  1.00 10.00      A   
ATOM   4384  O   THR   466     -14.191 -14.458  11.096  1.00 10.00      A   
ATOM   4385  N   ARG   467     -14.881 -16.433  11.892  1.00 10.00      A   
ATOM   4386  HN  ARG   467     -14.629 -17.329  12.196  1.00 10.00      A   
ATOM   4387  CA  ARG   467     -16.284 -16.042  11.915  1.00 10.00      A   
ATOM   4388  CB  ARG   467     -17.178 -17.250  11.632  1.00 10.00      A   
ATOM   4389  CG  ARG   467     -18.638 -16.901  11.399  1.00 10.00      A   
ATOM   4390  CD  ARG   467     -19.072 -17.245   9.986  1.00 10.00      A   
ATOM   4391  NE  ARG   467     -19.045 -18.684   9.739  1.00 10.00      A   
ATOM   4392  HE  ARG   467     -19.010 -19.274  10.529  1.00 10.00      A   
ATOM   4393  CZ  ARG   467     -19.071 -19.233   8.528  1.00 10.00      A   
ATOM   4394  NH1 ARG   467     -19.113 -18.468   7.446  1.00 10.00      A   
ATOM   4395 HH11 ARG   467     -19.128 -18.903   6.499  1.00 10.00      A   
ATOM   4396 HH12 ARG   467     -19.137 -17.424   7.535  1.00 10.00      A   
ATOM   4397  NH2 ARG   467     -19.042 -20.552   8.398  1.00 10.00      A   
ATOM   4398 HH21 ARG   467     -19.058 -20.985   7.448  1.00 10.00      A   
ATOM   4399 HH22 ARG   467     -19.002 -21.163   9.244  1.00 10.00      A   
ATOM   4400  C   ARG   467     -16.634 -15.430  13.267  1.00 10.00      A   
ATOM   4401  O   ARG   467     -17.071 -16.131  14.184  1.00 10.00      A   
ATOM   4402  N   GLU   468     -16.425 -14.126  13.393  1.00 10.00      A   
ATOM   4403  HN  GLU   468     -16.083 -13.619  12.625  1.00 10.00      A   
ATOM   4404  CA  GLU   468     -16.702 -13.424  14.639  1.00 10.00      A   
ATOM   4405  CB  GLU   468     -15.391 -13.104  15.363  1.00 10.00      A   
ATOM   4406  CG  GLU   468     -14.565 -14.327  15.724  1.00 10.00      A   
ATOM   4407  CD  GLU   468     -13.211 -13.966  16.296  1.00 10.00      A   
ATOM   4408  OE1 GLU   468     -13.125 -13.710  17.521  1.00 10.00      A   
ATOM   4409  OE2 GLU   468     -12.228 -13.947  15.532  1.00 10.00      A   
ATOM   4410  C   GLU   468     -17.473 -12.134  14.381  1.00 10.00      A   
ATOM   4411  O   GLU   468     -17.664 -11.730  13.234  1.00 10.00      A   
ATOM   4412  N   VAL   469     -17.918 -11.496  15.455  1.00 10.00      A   
ATOM   4413  HN  VAL   469     -17.747 -11.878  16.343  1.00 10.00      A   
ATOM   4414  CA  VAL   469     -18.657 -10.246  15.358  1.00 10.00      A   
ATOM   4415  CB  VAL   469     -20.120 -10.409  15.829  1.00 10.00      A   
ATOM   4416  CG1 VAL   469     -20.898  -9.120  15.619  1.00 10.00      A   
ATOM   4417  CG2 VAL   469     -20.803 -11.568  15.116  1.00 10.00      A   
ATOM   4418  C   VAL   469     -17.973  -9.180  16.212  1.00 10.00      A   
ATOM   4419  O   VAL   469     -17.665  -9.417  17.383  1.00 10.00      A   
ATOM   4420  N   LEU   470     -17.727  -8.018  15.623  1.00 10.00      A   
ATOM   4421  HN  LEU   470     -17.998  -7.889  14.686  1.00 10.00      A   
ATOM   4422  CA  LEU   470     -17.082  -6.924  16.334  1.00 10.00      A   
ATOM   4423  CB  LEU   470     -16.082  -6.207  15.418  1.00 10.00      A   
ATOM   4424  CG  LEU   470     -15.188  -5.150  16.077  1.00 10.00      A   
ATOM   4425  CD1 LEU   470     -14.356  -5.764  17.193  1.00 10.00      A   
ATOM   4426  CD2 LEU   470     -14.291  -4.490  15.041  1.00 10.00      A   
ATOM   4427  C   LEU   470     -18.129  -5.947  16.857  1.00 10.00      A   
ATOM   4428  O   LEU   470     -18.851  -5.320  16.080  1.00 10.00      A   
ATOM   4429  N   THR   471     -18.209  -5.831  18.172  1.00 10.00      A   
ATOM   4430  HN  THR   471     -17.602  -6.356  18.734  1.00 10.00      A   
ATOM   4431  CA  THR   471     -19.169  -4.947  18.813  1.00 10.00      A   
ATOM   4432  CB  THR   471     -20.174  -5.765  19.652  1.00 10.00      A   
ATOM   4433  OG1 THR   471     -20.825  -6.738  18.819  1.00 10.00      A   
ATOM   4434  HG1 THR   471     -21.452  -6.286  18.234  1.00 10.00      A   
ATOM   4435  CG2 THR   471     -21.218  -4.860  20.288  1.00 10.00      A   
ATOM   4436  C   THR   471     -18.455  -3.949  19.723  1.00 10.00      A   
ATOM   4437  O   THR   471     -17.619  -4.336  20.543  1.00 10.00      A   
ATOM   4438  N   THR   472     -18.771  -2.669  19.561  1.00 10.00      A   
ATOM   4439  HN  THR   472     -19.422  -2.416  18.869  1.00 10.00      A   
ATOM   4440  CA  THR   472     -18.166  -1.626  20.380  1.00 10.00      A   
ATOM   4441  CB  THR   472     -16.649  -1.469  20.097  1.00 10.00      A   
ATOM   4442  OG1 THR   472     -16.026  -0.733  21.159  1.00 10.00      A   
ATOM   4443  HG1 THR   472     -15.077  -0.911  21.157  1.00 10.00      A   
ATOM   4444  CG2 THR   472     -16.390  -0.763  18.773  1.00 10.00      A   
ATOM   4445  C   THR   472     -18.892  -0.291  20.201  1.00 10.00      A   
ATOM   4446  O   THR   472     -19.635  -0.101  19.231  1.00 10.00      A   
ATOM   4447  N   ASN   473     -18.689   0.615  21.150  1.00 10.00      A   
ATOM   4448  HN  ASN   473     -18.088   0.396  21.894  1.00 10.00      A   
ATOM   4449  CA  ASN   473     -19.311   1.933  21.107  1.00 10.00      A   
ATOM   4450  CB  ASN   473     -19.545   2.466  22.525  1.00 10.00      A   
ATOM   4451  CG  ASN   473     -20.621   1.715  23.284  1.00 10.00      A   
ATOM   4452  OD1 ASN   473     -21.500   1.092  22.694  1.00 10.00      A   
ATOM   4453  ND2 ASN   473     -20.570   1.778  24.602  1.00 10.00      A   
ATOM   4454 HD21 ASN   473     -19.847   2.303  25.016  1.00 10.00      A   
ATOM   4455 HD22 ASN   473     -21.256   1.302  25.118  1.00 10.00      A   
ATOM   4456  C   ASN   473     -18.412   2.898  20.350  1.00 10.00      A   
ATOM   4457  O   ASN   473     -17.216   2.994  20.634  1.00 10.00      A   
ATOM   4458  N   VAL   474     -18.981   3.607  19.387  1.00 10.00      A   
ATOM   4459  HN  VAL   474     -19.941   3.500  19.215  1.00 10.00      A   
ATOM   4460  CA  VAL   474     -18.213   4.552  18.590  1.00 10.00      A   
ATOM   4461  CB  VAL   474     -18.174   4.152  17.098  1.00 10.00      A   
ATOM   4462  CG1 VAL   474     -17.097   4.934  16.360  1.00 10.00      A   
ATOM   4463  CG2 VAL   474     -17.956   2.653  16.936  1.00 10.00      A   
ATOM   4464  C   VAL   474     -18.774   5.965  18.718  1.00 10.00      A   
ATOM   4465  O   VAL   474     -19.948   6.209  18.428  1.00 10.00      A   
ATOM   4466  N   THR   475     -17.935   6.882  19.163  1.00 10.00      A   
ATOM   4467  HN  THR   475     -17.024   6.613  19.405  1.00 10.00      A   
ATOM   4468  CA  THR   475     -18.320   8.275  19.322  1.00 10.00      A   
ATOM   4469  CB  THR   475     -17.536   8.916  20.487  1.00 10.00      A   
ATOM   4470  OG1 THR   475     -17.780   8.163  21.685  1.00 10.00      A   
ATOM   4471  HG1 THR   475     -18.717   8.243  21.926  1.00 10.00      A   
ATOM   4472  CG2 THR   475     -17.969  10.354  20.709  1.00 10.00      A   
ATOM   4473  C   THR   475     -18.059   9.047  18.026  1.00 10.00      A   
ATOM   4474  O   THR   475     -16.946   9.027  17.497  1.00 10.00      A   
ATOM   4475  N   PRO   476     -19.089   9.722  17.490  1.00 10.00      A   
ATOM   4476  CA  PRO   476     -18.973  10.493  16.248  1.00 10.00      A   
ATOM   4477  CB  PRO   476     -20.425  10.595  15.786  1.00 10.00      A   
ATOM   4478  CG  PRO   476     -21.209  10.630  17.054  1.00 10.00      A   
ATOM   4479  CD  PRO   476     -20.454   9.785  18.047  1.00 10.00      A   
ATOM   4480  C   PRO   476     -18.399  11.890  16.474  1.00 10.00      A   
ATOM   4481  O   PRO   476     -18.401  12.405  17.594  1.00 10.00      A   
ATOM   4482  N   THR   477     -17.914  12.493  15.399  1.00 10.00      A   
ATOM   4483  HN  THR   477     -17.935  12.024  14.540  1.00 10.00      A   
ATOM   4484  CA  THR   477     -17.342  13.827  15.448  1.00 10.00      A   
ATOM   4485  CB  THR   477     -15.877  13.786  14.989  1.00 10.00      A   
ATOM   4486  OG1 THR   477     -15.685  12.644  14.140  1.00 10.00      A   
ATOM   4487  HG1 THR   477     -14.932  12.800  13.556  1.00 10.00      A   
ATOM   4488  CG2 THR   477     -14.954  13.668  16.191  1.00 10.00      A   
ATOM   4489  C   THR   477     -18.134  14.768  14.544  1.00 10.00      A   
ATOM   4490  O   THR   477     -18.720  14.328  13.556  1.00 10.00      A   
ATOM   4491  N   THR   478     -18.161  16.055  14.880  1.00 10.00      A   
ATOM   4492  HN  THR   478     -17.692  16.354  15.686  1.00 10.00      A   
ATOM   4493  CA  THR   478     -18.902  17.028  14.086  1.00 10.00      A   
ATOM   4494  CB  THR   478     -19.888  17.816  14.968  1.00 10.00      A   
ATOM   4495  OG1 THR   478     -20.380  16.955  16.011  1.00 10.00      A   
ATOM   4496  HG1 THR   478     -20.773  16.167  15.616  1.00 10.00      A   
ATOM   4497  CG2 THR   478     -21.060  18.321  14.136  1.00 10.00      A   
ATOM   4498  C   THR   478     -17.982  17.997  13.328  1.00 10.00      A   
ATOM   4499  O   THR   478     -17.974  18.005  12.093  1.00 10.00      A   
ATOM   4500  N   GLY   479     -17.209  18.794  14.075  1.00 10.00      A   
ATOM   4501  HN  GLY   479     -17.262  18.722  15.051  1.00 10.00      A   
ATOM   4502  CA  GLY   479     -16.300  19.779  13.482  1.00 10.00      A   
ATOM   4503  C   GLY   479     -15.460  19.245  12.335  1.00 10.00      A   
ATOM   4504  O   GLY   479     -14.898  18.152  12.420  1.00 10.00      A   
ATOM   4505  N   LEU   480     -15.373  20.024  11.262  1.00 10.00      A   
ATOM   4506  HN  LEU   480     -15.822  20.896  11.268  1.00 10.00      A   
ATOM   4507  CA  LEU   480     -14.622  19.624  10.078  1.00 10.00      A   
ATOM   4508  CB  LEU   480     -15.297  20.141   8.804  1.00 10.00      A   
ATOM   4509  CG  LEU   480     -16.750  19.726   8.569  1.00 10.00      A   
ATOM   4510  CD1 LEU   480     -17.201  20.168   7.189  1.00 10.00      A   
ATOM   4511  CD2 LEU   480     -16.920  18.224   8.730  1.00 10.00      A   
ATOM   4512  C   LEU   480     -13.175  20.106  10.113  1.00 10.00      A   
ATOM   4513  O   LEU   480     -12.845  21.108  10.756  1.00 10.00      A   
ATOM   4514  N   THR   481     -12.326  19.392   9.388  1.00 10.00      A   
ATOM   4515  HN  THR   481     -12.664  18.620   8.890  1.00 10.00      A   
ATOM   4516  CA  THR   481     -10.912  19.706   9.295  1.00 10.00      A   
ATOM   4517  CB  THR   481     -10.109  18.401   9.141  1.00 10.00      A   
ATOM   4518  OG1 THR   481     -10.757  17.568   8.165  1.00 10.00      A   
ATOM   4519  HG1 THR   481     -10.286  16.726   8.087  1.00 10.00      A   
ATOM   4520  CG2 THR   481     -10.040  17.662  10.469  1.00 10.00      A   
ATOM   4521  C   THR   481     -10.659  20.583   8.068  1.00 10.00      A   
ATOM   4522  O   THR   481     -11.532  20.710   7.208  1.00 10.00      A   
ATOM   4523  N   PRO   482      -9.473  21.216   7.974  1.00 10.00      A   
ATOM   4524  CA  PRO   482      -9.119  22.065   6.826  1.00 10.00      A   
ATOM   4525  CB  PRO   482      -7.649  22.409   7.077  1.00 10.00      A   
ATOM   4526  CG  PRO   482      -7.491  22.301   8.553  1.00 10.00      A   
ATOM   4527  CD  PRO   482      -8.400  21.186   8.985  1.00 10.00      A   
ATOM   4528  C   PRO   482      -9.269  21.326   5.495  1.00 10.00      A   
ATOM   4529  O   PRO   482      -9.744  21.893   4.510  1.00 10.00      A   
ATOM   4530  N   TYR   483      -8.879  20.051   5.478  1.00 10.00      A   
ATOM   4531  HN  TYR   483      -8.514  19.651   6.300  1.00 10.00      A   
ATOM   4532  CA  TYR   483      -8.972  19.235   4.271  1.00 10.00      A   
ATOM   4533  CB  TYR   483      -8.297  17.874   4.473  1.00 10.00      A   
ATOM   4534  CG  TYR   483      -8.238  17.031   3.219  1.00 10.00      A   
ATOM   4535  CD1 TYR   483      -7.532  17.462   2.104  1.00 10.00      A   
ATOM   4536  CD2 TYR   483      -8.890  15.806   3.146  1.00 10.00      A   
ATOM   4537  CE1 TYR   483      -7.476  16.700   0.953  1.00 10.00      A   
ATOM   4538  CE2 TYR   483      -8.837  15.037   1.997  1.00 10.00      A   
ATOM   4539  CZ  TYR   483      -8.129  15.489   0.903  1.00 10.00      A   
ATOM   4540  OH  TYR   483      -8.072  14.728  -0.244  1.00 10.00      A   
ATOM   4541  HH  TYR   483      -7.260  14.934  -0.725  1.00 10.00      A   
ATOM   4542  C   TYR   483     -10.424  19.049   3.839  1.00 10.00      A   
ATOM   4543  O   TYR   483     -10.727  19.008   2.649  1.00 10.00      A   
ATOM   4544  N   ALA   484     -11.320  18.959   4.810  1.00 10.00      A   
ATOM   4545  HN  ALA   484     -11.021  19.017   5.742  1.00 10.00      A   
ATOM   4546  CA  ALA   484     -12.740  18.782   4.527  1.00 10.00      A   
ATOM   4547  CB  ALA   484     -13.431  18.132   5.713  1.00 10.00      A   
ATOM   4548  C   ALA   484     -13.396  20.118   4.194  1.00 10.00      A   
ATOM   4549  O   ALA   484     -14.568  20.176   3.825  1.00 10.00      A   
ATOM   4550  N   ARG   485     -12.632  21.193   4.330  1.00 10.00      A   
ATOM   4551  HN  ARG   485     -11.708  21.086   4.636  1.00 10.00      A   
ATOM   4552  CA  ARG   485     -13.133  22.528   4.045  1.00 10.00      A   
ATOM   4553  CB  ARG   485     -12.663  23.508   5.120  1.00 10.00      A   
ATOM   4554  CG  ARG   485     -13.472  24.791   5.194  1.00 10.00      A   
ATOM   4555  CD  ARG   485     -13.314  25.458   6.551  1.00 10.00      A   
ATOM   4556  NE  ARG   485     -13.993  24.712   7.615  1.00 10.00      A   
ATOM   4557  HE  ARG   485     -14.980  24.709   7.601  1.00 10.00      A   
ATOM   4558  CZ  ARG   485     -13.361  24.044   8.582  1.00 10.00      A   
ATOM   4559  NH1 ARG   485     -12.036  24.022   8.622  1.00 10.00      A   
ATOM   4560 HH11 ARG   485     -11.482  24.526   7.899  1.00 10.00      A   
ATOM   4561 HH12 ARG   485     -11.541  23.502   9.377  1.00 10.00      A   
ATOM   4562  NH2 ARG   485     -14.057  23.408   9.516  1.00 10.00      A   
ATOM   4563 HH21 ARG   485     -13.566  22.881  10.274  1.00 10.00      A   
ATOM   4564 HH22 ARG   485     -15.098  23.432   9.498  1.00 10.00      A   
ATOM   4565  C   ARG   485     -12.682  22.990   2.661  1.00 10.00      A   
ATOM   4566  O   ARG   485     -13.383  23.746   1.990  1.00 10.00      A   
ATOM   4567  N   THR   486     -11.510  22.535   2.241  1.00 10.00      A   
ATOM   4568  HN  THR   486     -10.986  21.947   2.826  1.00 10.00      A   
ATOM   4569  CA  THR   486     -10.979  22.891   0.933  1.00 10.00      A   
ATOM   4570  CB  THR   486      -9.697  23.735   1.051  1.00 10.00      A   
ATOM   4571  OG1 THR   486      -9.001  23.381   2.255  1.00 10.00      A   
ATOM   4572  HG1 THR   486      -9.515  23.676   3.021  1.00 10.00      A   
ATOM   4573  CG2 THR   486     -10.036  25.216   1.073  1.00 10.00      A   
ATOM   4574  C   THR   486     -10.701  21.645   0.096  1.00 10.00      A   
ATOM   4575  O   THR   486     -11.370  21.397  -0.909  1.00 10.00      A   
ATOM   4576  N   GLY   487      -9.719  20.861   0.516  1.00 10.00      A   
ATOM   4577  HN  GLY   487      -9.221  21.103   1.325  1.00 10.00      A   
ATOM   4578  CA  GLY   487      -9.375  19.656  -0.206  1.00 10.00      A   
ATOM   4579  C   GLY   487      -7.958  19.688  -0.740  1.00 10.00      A   
ATOM   4580  O   GLY   487      -7.042  20.148  -0.058  1.00 10.00      A   
ATOM   4581  N   ASN   488      -7.782  19.217  -1.968  1.00 10.00      A   
ATOM   4582  HN  ASN   488      -8.560  18.888  -2.469  1.00 10.00      A   
ATOM   4583  CA  ASN   488      -6.466  19.181  -2.604  1.00 10.00      A   
ATOM   4584  CB  ASN   488      -6.428  18.103  -3.693  1.00 10.00      A   
ATOM   4585  CG  ASN   488      -5.951  16.756  -3.184  1.00 10.00      A   
ATOM   4586  OD1 ASN   488      -6.158  16.401  -2.022  1.00 10.00      A   
ATOM   4587  ND2 ASN   488      -5.313  15.991  -4.056  1.00 10.00      A   
ATOM   4588 HD21 ASN   488      -5.189  16.329  -4.969  1.00 10.00      A   
ATOM   4589 HD22 ASN   488      -4.983  15.120  -3.755  1.00 10.00      A   
ATOM   4590  C   ASN   488      -6.116  20.535  -3.208  1.00 10.00      A   
ATOM   4591  O   ASN   488      -5.048  20.709  -3.794  1.00 10.00      A   
ATOM   4592  N   TRP   489      -7.029  21.490  -3.050  1.00 10.00      A   
ATOM   4593  HN  TRP   489      -7.851  21.274  -2.565  1.00 10.00      A   
ATOM   4594  CA  TRP   489      -6.852  22.843  -3.573  1.00 10.00      A   
ATOM   4595  CB  TRP   489      -8.051  23.734  -3.217  1.00 10.00      A   
ATOM   4596  CG  TRP   489      -8.064  25.054  -3.926  1.00 10.00      A   
ATOM   4597  CD1 TRP   489      -8.520  25.299  -5.187  1.00 10.00      A   
ATOM   4598  CD2 TRP   489      -7.602  26.312  -3.415  1.00 10.00      A   
ATOM   4599  NE1 TRP   489      -8.373  26.629  -5.494  1.00 10.00      A   
ATOM   4600  HE1 TRP   489      -8.626  27.049  -6.343  1.00 10.00      A   
ATOM   4601  CE2 TRP   489      -7.811  27.272  -4.423  1.00 10.00      A   
ATOM   4602  CE3 TRP   489      -7.033  26.719  -2.205  1.00 10.00      A   
ATOM   4603  CZ2 TRP   489      -7.472  28.612  -4.258  1.00 10.00      A   
ATOM   4604  CZ3 TRP   489      -6.696  28.049  -2.044  1.00 10.00      A   
ATOM   4605  CH2 TRP   489      -6.917  28.979  -3.064  1.00 10.00      A   
ATOM   4606  C   TRP   489      -5.525  23.482  -3.131  1.00 10.00      A   
ATOM   4607  O   TRP   489      -4.722  23.868  -3.979  1.00 10.00      A   
ATOM   4608  N   PRO   490      -5.260  23.598  -1.804  1.00 10.00      A   
ATOM   4609  CA  PRO   490      -4.012  24.195  -1.301  1.00 10.00      A   
ATOM   4610  CB  PRO   490      -4.102  23.999   0.217  1.00 10.00      A   
ATOM   4611  CG  PRO   490      -5.558  23.879   0.493  1.00 10.00      A   
ATOM   4612  CD  PRO   490      -6.138  23.169  -0.695  1.00 10.00      A   
ATOM   4613  C   PRO   490      -2.783  23.478  -1.849  1.00 10.00      A   
ATOM   4614  O   PRO   490      -1.765  24.105  -2.146  1.00 10.00      A   
ATOM   4615  N   LEU   491      -2.894  22.161  -1.992  1.00 10.00      A   
ATOM   4616  HN  LEU   491      -3.738  21.726  -1.750  1.00 10.00      A   
ATOM   4617  CA  LEU   491      -1.803  21.349  -2.510  1.00 10.00      A   
ATOM   4618  CB  LEU   491      -2.166  19.863  -2.461  1.00 10.00      A   
ATOM   4619  CG  LEU   491      -1.248  18.928  -3.253  1.00 10.00      A   
ATOM   4620  CD1 LEU   491      -0.120  18.399  -2.381  1.00 10.00      A   
ATOM   4621  CD2 LEU   491      -2.038  17.794  -3.888  1.00 10.00      A   
ATOM   4622  C   LEU   491      -1.482  21.748  -3.944  1.00 10.00      A   
ATOM   4623  O   LEU   491      -0.320  21.953  -4.296  1.00 10.00      A   
ATOM   4624  N   TRP   492      -2.521  21.864  -4.762  1.00 10.00      A   
ATOM   4625  HN  TRP   492      -3.426  21.690  -4.415  1.00 10.00      A   
ATOM   4626  CA  TRP   492      -2.358  22.240  -6.158  1.00 10.00      A   
ATOM   4627  CB  TRP   492      -3.685  22.146  -6.916  1.00 10.00      A   
ATOM   4628  CG  TRP   492      -3.934  20.788  -7.499  1.00 10.00      A   
ATOM   4629  CD1 TRP   492      -4.851  19.868  -7.081  1.00 10.00      A   
ATOM   4630  CD2 TRP   492      -3.242  20.190  -8.604  1.00 10.00      A   
ATOM   4631  NE1 TRP   492      -4.775  18.737  -7.858  1.00 10.00      A   
ATOM   4632  HE1 TRP   492      -5.332  17.933  -7.755  1.00 10.00      A   
ATOM   4633  CE2 TRP   492      -3.796  18.910  -8.800  1.00 10.00      A   
ATOM   4634  CE3 TRP   492      -2.210  20.614  -9.448  1.00 10.00      A   
ATOM   4635  CZ2 TRP   492      -3.354  18.051  -9.803  1.00 10.00      A   
ATOM   4636  CZ3 TRP   492      -1.773  19.759 -10.442  1.00 10.00      A   
ATOM   4637  CH2 TRP   492      -2.344  18.493 -10.611  1.00 10.00      A   
ATOM   4638  C   TRP   492      -1.742  23.625  -6.290  1.00 10.00      A   
ATOM   4639  O   TRP   492      -0.902  23.856  -7.156  1.00 10.00      A   
ATOM   4640  N   VAL   493      -2.145  24.535  -5.413  1.00 10.00      A   
ATOM   4641  HN  VAL   493      -2.822  24.290  -4.743  1.00 10.00      A   
ATOM   4642  CA  VAL   493      -1.613  25.892  -5.426  1.00 10.00      A   
ATOM   4643  CB  VAL   493      -2.345  26.802  -4.415  1.00 10.00      A   
ATOM   4644  CG1 VAL   493      -1.724  28.193  -4.382  1.00 10.00      A   
ATOM   4645  CG2 VAL   493      -3.823  26.892  -4.761  1.00 10.00      A   
ATOM   4646  C   VAL   493      -0.118  25.867  -5.110  1.00 10.00      A   
ATOM   4647  O   VAL   493       0.686  26.494  -5.804  1.00 10.00      A   
ATOM   4648  N   LEU   494       0.249  25.118  -4.075  1.00 10.00      A   
ATOM   4649  HN  LEU   494      -0.440  24.636  -3.563  1.00 10.00      A   
ATOM   4650  CA  LEU   494       1.646  24.994  -3.674  1.00 10.00      A   
ATOM   4651  CB  LEU   494       1.768  24.202  -2.368  1.00 10.00      A   
ATOM   4652  CG  LEU   494       1.237  24.888  -1.108  1.00 10.00      A   
ATOM   4653  CD1 LEU   494       1.344  23.960   0.092  1.00 10.00      A   
ATOM   4654  CD2 LEU   494       1.986  26.189  -0.849  1.00 10.00      A   
ATOM   4655  C   LEU   494       2.458  24.322  -4.774  1.00 10.00      A   
ATOM   4656  O   LEU   494       3.574  24.740  -5.081  1.00 10.00      A   
ATOM   4657  N   THR   495       1.880  23.287  -5.373  1.00 10.00      A   
ATOM   4658  HN  THR   495       0.985  23.003  -5.076  1.00 10.00      A   
ATOM   4659  CA  THR   495       2.535  22.557  -6.451  1.00 10.00      A   
ATOM   4660  CB  THR   495       1.708  21.324  -6.869  1.00 10.00      A   
ATOM   4661  OG1 THR   495       1.457  20.515  -5.715  1.00 10.00      A   
ATOM   4662  HG1 THR   495       0.823  20.964  -5.142  1.00 10.00      A   
ATOM   4663  CG2 THR   495       2.450  20.497  -7.908  1.00 10.00      A   
ATOM   4664  C   THR   495       2.748  23.467  -7.658  1.00 10.00      A   
ATOM   4665  O   THR   495       3.812  23.456  -8.276  1.00 10.00      A   
ATOM   4666  N   ALA   496       1.732  24.266  -7.977  1.00 10.00      A   
ATOM   4667  HN  ALA   496       0.904  24.224  -7.446  1.00 10.00      A   
ATOM   4668  CA  ALA   496       1.809  25.193  -9.099  1.00 10.00      A   
ATOM   4669  CB  ALA   496       0.469  25.879  -9.317  1.00 10.00      A   
ATOM   4670  C   ALA   496       2.906  26.223  -8.865  1.00 10.00      A   
ATOM   4671  O   ALA   496       3.692  26.518  -9.764  1.00 10.00      A   
ATOM   4672  N   LEU   497       2.958  26.754  -7.648  1.00 10.00      A   
ATOM   4673  HN  LEU   497       2.292  26.477  -6.980  1.00 10.00      A   
ATOM   4674  CA  LEU   497       3.965  27.745  -7.281  1.00 10.00      A   
ATOM   4675  CB  LEU   497       3.742  28.231  -5.847  1.00 10.00      A   
ATOM   4676  CG  LEU   497       2.527  29.130  -5.615  1.00 10.00      A   
ATOM   4677  CD1 LEU   497       2.325  29.376  -4.128  1.00 10.00      A   
ATOM   4678  CD2 LEU   497       2.686  30.450  -6.356  1.00 10.00      A   
ATOM   4679  C   LEU   497       5.368  27.163  -7.416  1.00 10.00      A   
ATOM   4680  O   LEU   497       6.253  27.776  -8.018  1.00 10.00      A   
ATOM   4681  N   PHE   498       5.559  25.971  -6.860  1.00 10.00      A   
ATOM   4682  HN  PHE   498       4.810  25.533  -6.394  1.00 10.00      A   
ATOM   4683  CA  PHE   498       6.847  25.295  -6.920  1.00 10.00      A   
ATOM   4684  CB  PHE   498       6.832  24.024  -6.064  1.00 10.00      A   
ATOM   4685  CG  PHE   498       7.278  24.230  -4.642  1.00 10.00      A   
ATOM   4686  CD1 PHE   498       6.983  25.402  -3.965  1.00 10.00      A   
ATOM   4687  CD2 PHE   498       7.994  23.244  -3.981  1.00 10.00      A   
ATOM   4688  CE1 PHE   498       7.393  25.590  -2.660  1.00 10.00      A   
ATOM   4689  CE2 PHE   498       8.407  23.423  -2.674  1.00 10.00      A   
ATOM   4690  CZ  PHE   498       8.106  24.598  -2.012  1.00 10.00      A   
ATOM   4691  C   PHE   498       7.205  24.957  -8.363  1.00 10.00      A   
ATOM   4692  O   PHE   498       8.339  25.163  -8.795  1.00 10.00      A   
ATOM   4693  N   GLY   499       6.224  24.452  -9.103  1.00 10.00      A   
ATOM   4694  HN  GLY   499       5.340  24.307  -8.695  1.00 10.00      A   
ATOM   4695  CA  GLY   499       6.437  24.096 -10.491  1.00 10.00      A   
ATOM   4696  C   GLY   499       6.805  25.296 -11.334  1.00 10.00      A   
ATOM   4697  O   GLY   499       7.759  25.247 -12.109  1.00 10.00      A   
ATOM   4698  N   PHE   500       6.056  26.380 -11.170  1.00 10.00      A   
ATOM   4699  HN  PHE   500       5.306  26.351 -10.531  1.00 10.00      A   
ATOM   4700  CA  PHE   500       6.304  27.606 -11.913  1.00 10.00      A   
ATOM   4701  CB  PHE   500       5.273  28.680 -11.540  1.00 10.00      A   
ATOM   4702  CG  PHE   500       5.410  29.960 -12.316  1.00 10.00      A   
ATOM   4703  CD1 PHE   500       4.885  30.072 -13.596  1.00 10.00      A   
ATOM   4704  CD2 PHE   500       6.059  31.052 -11.766  1.00 10.00      A   
ATOM   4705  CE1 PHE   500       5.008  31.251 -14.309  1.00 10.00      A   
ATOM   4706  CE2 PHE   500       6.188  32.232 -12.474  1.00 10.00      A   
ATOM   4707  CZ  PHE   500       5.661  32.332 -13.747  1.00 10.00      A   
ATOM   4708  C   PHE   500       7.719  28.113 -11.654  1.00 10.00      A   
ATOM   4709  O   PHE   500       8.446  28.453 -12.589  1.00 10.00      A   
ATOM   4710  N   ALA   501       8.108  28.137 -10.384  1.00 10.00      A   
ATOM   4711  HN  ALA   501       7.482  27.836  -9.687  1.00 10.00      A   
ATOM   4712  CA  ALA   501       9.433  28.601  -9.994  1.00 10.00      A   
ATOM   4713  CB  ALA   501       9.530  28.715  -8.478  1.00 10.00      A   
ATOM   4714  C   ALA   501      10.526  27.682 -10.533  1.00 10.00      A   
ATOM   4715  O   ALA   501      11.561  28.149 -11.013  1.00 10.00      A   
ATOM   4716  N   ALA   502      10.283  26.377 -10.464  1.00 10.00      A   
ATOM   4717  HN  ALA   502       9.432  26.067 -10.077  1.00 10.00      A   
ATOM   4718  CA  ALA   502      11.242  25.387 -10.938  1.00 10.00      A   
ATOM   4719  CB  ALA   502      10.792  23.991 -10.545  1.00 10.00      A   
ATOM   4720  C   ALA   502      11.446  25.477 -12.450  1.00 10.00      A   
ATOM   4721  O   ALA   502      12.578  25.447 -12.935  1.00 10.00      A   
ATOM   4722  N   VAL   503      10.347  25.593 -13.189  1.00 10.00      A   
ATOM   4723  HN  VAL   503       9.469  25.606 -12.744  1.00 10.00      A   
ATOM   4724  CA  VAL   503      10.414  25.691 -14.643  1.00 10.00      A   
ATOM   4725  CB  VAL   503       9.025  25.497 -15.297  1.00 10.00      A   
ATOM   4726  CG1 VAL   503       9.102  25.683 -16.806  1.00 10.00      A   
ATOM   4727  CG2 VAL   503       8.476  24.118 -14.964  1.00 10.00      A   
ATOM   4728  C   VAL   503      11.018  27.028 -15.068  1.00 10.00      A   
ATOM   4729  O   VAL   503      11.830  27.086 -15.993  1.00 10.00      A   
ATOM   4730  N   LEU   504      10.645  28.088 -14.361  1.00 10.00      A   
ATOM   4731  HN  LEU   504      10.017  27.967 -13.616  1.00 10.00      A   
ATOM   4732  CA  LEU   504      11.144  29.428 -14.659  1.00 10.00      A   
ATOM   4733  CB  LEU   504      10.445  30.479 -13.790  1.00 10.00      A   
ATOM   4734  CG  LEU   504      10.647  31.940 -14.202  1.00 10.00      A   
ATOM   4735  CD1 LEU   504      10.090  32.187 -15.595  1.00 10.00      A   
ATOM   4736  CD2 LEU   504      10.003  32.879 -13.195  1.00 10.00      A   
ATOM   4737  C   LEU   504      12.655  29.500 -14.469  1.00 10.00      A   
ATOM   4738  O   LEU   504      13.350  30.179 -15.222  1.00 10.00      A   
ATOM   4739  N   MET   505      13.159  28.777 -13.472  1.00 10.00      A   
ATOM   4740  HN  MET   505      12.551  28.252 -12.909  1.00 10.00      A   
ATOM   4741  CA  MET   505      14.590  28.752 -13.188  1.00 10.00      A   
ATOM   4742  CB  MET   505      14.866  27.973 -11.897  1.00 10.00      A   
ATOM   4743  CG  MET   505      16.329  27.951 -11.478  1.00 10.00      A   
ATOM   4744  SD  MET   505      17.023  29.604 -11.272  1.00 10.00      A   
ATOM   4745  CE  MET   505      16.029  30.232  -9.920  1.00 10.00      A   
ATOM   4746  C   MET   505      15.365  28.141 -14.354  1.00 10.00      A   
ATOM   4747  O   MET   505      16.494  28.539 -14.644  1.00 10.00      A   
ATOM   4748  N   SER   506      14.745  27.182 -15.026  1.00 10.00      A   
ATOM   4749  HN  SER   506      13.844  26.909 -14.749  1.00 10.00      A   
ATOM   4750  CA  SER   506      15.369  26.516 -16.160  1.00 10.00      A   
ATOM   4751  CB  SER   506      14.733  25.140 -16.382  1.00 10.00      A   
ATOM   4752  OG  SER   506      14.786  24.369 -15.192  1.00 10.00      A   
ATOM   4753  HG  SER   506      14.118  23.676 -15.228  1.00 10.00      A   
ATOM   4754  C   SER   506      15.260  27.369 -17.420  1.00 10.00      A   
ATOM   4755  O   SER   506      16.102  27.285 -18.312  1.00 10.00      A   
ATOM   4756  N   LEU   507      14.228  28.199 -17.480  1.00 10.00      A   
ATOM   4757  HN  LEU   507      13.596  28.233 -16.730  1.00 10.00      A   
ATOM   4758  CA  LEU   507      14.013  29.065 -18.631  1.00 10.00      A   
ATOM   4759  CB  LEU   507      12.561  29.543 -18.682  1.00 10.00      A   
ATOM   4760  CG  LEU   507      11.496  28.470 -18.931  1.00 10.00      A   
ATOM   4761  CD1 LEU   507      10.103  29.077 -18.854  1.00 10.00      A   
ATOM   4762  CD2 LEU   507      11.717  27.790 -20.277  1.00 10.00      A   
ATOM   4763  C   LEU   507      14.958  30.259 -18.595  1.00 10.00      A   
ATOM   4764  O   LEU   507      15.384  30.755 -19.640  1.00 10.00      A   
ATOM   4765  N   ARG   508      15.278  30.703 -17.382  1.00 10.00      A   
ATOM   4766  HN  ARG   508      14.881  30.263 -16.600  1.00 10.00      A   
ATOM   4767  CB  ARG   508      17.573  31.582 -17.737  1.00 10.00      A   
ATOM   4768  CG  ARG   508      18.357  30.502 -17.013  1.00 10.00      A   
ATOM   4769  CD  ARG   508      19.734  30.319 -17.631  1.00 10.00      A   
ATOM   4770  NE  ARG   508      19.660  29.809 -19.001  1.00 10.00      A   
ATOM   4771  HE  ARG   508      18.871  30.060 -19.532  1.00 10.00      A   
ATOM   4772  CZ  ARG   508      20.594  29.042 -19.561  1.00 10.00      A   
ATOM   4773  NH1 ARG   508      21.676  28.694 -18.876  1.00 10.00      A   
ATOM   4774 HH11 ARG   508      22.406  28.094 -19.317  1.00 10.00      A   
ATOM   4775 HH12 ARG   508      21.804  29.020 -17.891  1.00 10.00      A   
ATOM   4776  NH2 ARG   508      20.434  28.608 -20.805  1.00 10.00      A   
ATOM   4777 HH21 ARG   508      21.160  28.006 -21.246  1.00 10.00      A   
ATOM   4778 HH22 ARG   508      19.579  28.865 -21.346  1.00 10.00      A   
ATOM   4779  CA  ARG   508      16.173  31.838 -17.167  1.00 10.00      A   
ATOM   4780  C   ARG   508      15.581  33.124 -17.733  1.00 10.00      A   
ATOM   4781  O   ARG   508      14.563  33.599 -17.188  1.00 10.00      A   
ATOM   4782  OXT ARG   508      16.137  33.665 -18.713  1.00 10.00      A   
ATOM   4783  CB  MET    28      33.227   1.195  31.082  1.00 10.00      B   
ATOM   4784  CG  MET    28      32.803   0.073  32.018  1.00 10.00      B   
ATOM   4785  SD  MET    28      31.324   0.470  32.972  1.00 10.00      B   
ATOM   4786  CE  MET    28      31.958   1.729  34.079  1.00 10.00      B   
ATOM   4787  C   MET    28      33.946  -0.284  29.195  1.00 10.00      B   
ATOM   4788  O   MET    28      33.369  -0.022  28.141  1.00 10.00      B   
ATOM   4789  N   MET    28      34.805   2.018  29.357  1.00 10.00      B   
ATOM   4790  HT1 MET    28      35.070   2.792  29.998  1.00 10.00      B   
ATOM   4791  HT2 MET    28      34.031   2.341  28.744  1.00 10.00      B   
ATOM   4792  HT3 MET    28      35.623   1.780  28.762  1.00 10.00      B   
ATOM   4793  CA  MET    28      34.379   0.831  30.136  1.00 10.00      B   
ATOM   4794  N   ALA    29      34.240  -1.520  29.571  1.00 10.00      B   
ATOM   4795  HN  ALA    29      34.711  -1.665  30.422  1.00 10.00      B   
ATOM   4796  CA  ALA    29      33.878  -2.674  28.764  1.00 10.00      B   
ATOM   4797  CB  ALA    29      35.020  -3.045  27.830  1.00 10.00      B   
ATOM   4798  C   ALA    29      33.525  -3.845  29.668  1.00 10.00      B   
ATOM   4799  O   ALA    29      34.163  -4.046  30.701  1.00 10.00      B   
ATOM   4800  N   TYR    30      32.499  -4.601  29.291  1.00 10.00      B   
ATOM   4801  HN  TYR    30      32.020  -4.377  28.462  1.00 10.00      B   
ATOM   4802  CA  TYR    30      32.064  -5.754  30.078  1.00 10.00      B   
ATOM   4803  CB  TYR    30      30.756  -6.330  29.526  1.00 10.00      B   
ATOM   4804  CG  TYR    30      29.527  -5.488  29.786  1.00 10.00      B   
ATOM   4805  CD1 TYR    30      28.988  -4.684  28.788  1.00 10.00      B   
ATOM   4806  CD2 TYR    30      28.895  -5.505  31.024  1.00 10.00      B   
ATOM   4807  CE1 TYR    30      27.859  -3.924  29.015  1.00 10.00      B   
ATOM   4808  CE2 TYR    30      27.765  -4.746  31.259  1.00 10.00      B   
ATOM   4809  CZ  TYR    30      27.252  -3.959  30.251  1.00 10.00      B   
ATOM   4810  OH  TYR    30      26.123  -3.205  30.477  1.00 10.00      B   
ATOM   4811  HH  TYR    30      25.468  -3.398  29.794  1.00 10.00      B   
ATOM   4812  C   TYR    30      33.130  -6.842  30.080  1.00 10.00      B   
ATOM   4813  O   TYR    30      33.280  -7.579  31.052  1.00 10.00      B   
ATOM   4814  N   GLY    31      33.856  -6.946  28.977  1.00 10.00      B   
ATOM   4815  HN  GLY    31      33.677  -6.341  28.223  1.00 10.00      B   
ATOM   4816  CA  GLY    31      34.896  -7.945  28.868  1.00 10.00      B   
ATOM   4817  C   GLY    31      34.346  -9.277  28.403  1.00 10.00      B   
ATOM   4818  O   GLY    31      34.961 -10.321  28.608  1.00 10.00      B   
ATOM   4819  N   ARG    32      33.181  -9.238  27.769  1.00 10.00      B   
ATOM   4820  HN  ARG    32      32.742  -8.371  27.630  1.00 10.00      B   
ATOM   4821  CA  ARG    32      32.540 -10.446  27.268  1.00 10.00      B   
ATOM   4822  CB  ARG    32      31.031 -10.395  27.529  1.00 10.00      B   
ATOM   4823  CG  ARG    32      30.642 -10.043  28.956  1.00 10.00      B   
ATOM   4824  CD  ARG    32      31.138 -11.085  29.942  1.00 10.00      B   
ATOM   4825  NE  ARG    32      31.952 -10.488  30.994  1.00 10.00      B   
ATOM   4826  HE  ARG    32      31.723  -9.572  31.275  1.00 10.00      B   
ATOM   4827  CZ  ARG    32      32.964 -11.107  31.595  1.00 10.00      B   
ATOM   4828  NH1 ARG    32      33.287 -12.351  31.253  1.00 10.00      B   
ATOM   4829 HH11 ARG    32      34.082 -12.838  31.727  1.00 10.00      B   
ATOM   4830 HH12 ARG    32      32.746 -12.849  30.511  1.00 10.00      B   
ATOM   4831  NH2 ARG    32      33.664 -10.476  32.531  1.00 10.00      B   
ATOM   4832 HH21 ARG    32      33.424  -9.492  32.796  1.00 10.00      B   
ATOM   4833 HH22 ARG    32      34.459 -10.955  33.005  1.00 10.00      B   
ATOM   4834  C   ARG    32      32.785 -10.582  25.773  1.00 10.00      B   
ATOM   4835  O   ARG    32      32.334 -11.537  25.138  1.00 10.00      B   
ATOM   4836  N   GLU    33      33.525  -9.630  25.221  1.00 10.00      B   
ATOM   4837  HN  GLU    33      33.881  -8.914  25.787  1.00 10.00      B   
ATOM   4838  CA  GLU    33      33.810  -9.615  23.793  1.00 10.00      B   
ATOM   4839  CB  GLU    33      34.178  -8.206  23.321  1.00 10.00      B   
ATOM   4840  CG  GLU    33      33.142  -7.145  23.655  1.00 10.00      B   
ATOM   4841  CD  GLU    33      31.730  -7.693  23.663  1.00 10.00      B   
ATOM   4842  OE1 GLU    33      31.280  -8.199  22.620  1.00 10.00      B   
ATOM   4843  OE2 GLU    33      31.073  -7.632  24.725  1.00 10.00      B   
ATOM   4844  C   GLU    33      34.897 -10.603  23.399  1.00 10.00      B   
ATOM   4845  O   GLU    33      35.112 -10.844  22.216  1.00 10.00      B   
ATOM   4846  N   ASP    34      35.577 -11.177  24.384  1.00 10.00      B   
ATOM   4847  HN  ASP    34      35.361 -10.949  25.313  1.00 10.00      B   
ATOM   4848  CA  ASP    34      36.646 -12.137  24.112  1.00 10.00      B   
ATOM   4849  CB  ASP    34      37.245 -12.684  25.408  1.00 10.00      B   
ATOM   4850  CG  ASP    34      38.387 -13.650  25.153  1.00 10.00      B   
ATOM   4851  OD1 ASP    34      38.156 -14.877  25.189  1.00 10.00      B   
ATOM   4852  OD2 ASP    34      39.521 -13.188  24.910  1.00 10.00      B   
ATOM   4853  C   ASP    34      36.161 -13.286  23.231  1.00 10.00      B   
ATOM   4854  O   ASP    34      36.724 -13.546  22.166  1.00 10.00      B   
ATOM   4855  N   VAL    35      35.099 -13.950  23.669  1.00 10.00      B   
ATOM   4856  HN  VAL    35      34.684 -13.681  24.514  1.00 10.00      B   
ATOM   4857  CA  VAL    35      34.536 -15.074  22.927  1.00 10.00      B   
ATOM   4858  CB  VAL    35      33.635 -15.951  23.824  1.00 10.00      B   
ATOM   4859  CG1 VAL    35      33.217 -17.220  23.095  1.00 10.00      B   
ATOM   4860  CG2 VAL    35      34.343 -16.287  25.127  1.00 10.00      B   
ATOM   4861  C   VAL    35      33.730 -14.587  21.726  1.00 10.00      B   
ATOM   4862  O   VAL    35      33.801 -15.171  20.642  1.00 10.00      B   
ATOM   4863  N   ALA    36      32.980 -13.504  21.920  1.00 10.00      B   
ATOM   4864  HN  ALA    36      32.978 -13.079  22.803  1.00 10.00      B   
ATOM   4865  CA  ALA    36      32.154 -12.936  20.856  1.00 10.00      B   
ATOM   4866  CB  ALA    36      31.391 -11.728  21.370  1.00 10.00      B   
ATOM   4867  C   ALA    36      32.993 -12.560  19.639  1.00 10.00      B   
ATOM   4868  O   ALA    36      32.617 -12.839  18.499  1.00 10.00      B   
ATOM   4869  N   ASN    37      34.136 -11.937  19.894  1.00 10.00      B   
ATOM   4870  HN  ASN    37      34.370 -11.736  20.829  1.00 10.00      B   
ATOM   4871  CA  ASN    37      35.047 -11.522  18.833  1.00 10.00      B   
ATOM   4872  CB  ASN    37      36.242 -10.749  19.418  1.00 10.00      B   
ATOM   4873  CG  ASN    37      37.598 -11.297  19.014  1.00 10.00      B   
ATOM   4874  OD1 ASN    37      38.168 -10.888  18.005  1.00 10.00      B   
ATOM   4875  ND2 ASN    37      38.130 -12.215  19.810  1.00 10.00      B   
ATOM   4876 HD21 ASN    37      37.625 -12.491  20.607  1.00 10.00      B   
ATOM   4877 HD22 ASN    37      39.007 -12.585  19.567  1.00 10.00      B   
ATOM   4878  C   ASN    37      35.502 -12.714  17.992  1.00 10.00      B   
ATOM   4879  O   ASN    37      35.560 -12.628  16.765  1.00 10.00      B   
ATOM   4880  N   THR    38      35.799 -13.829  18.652  1.00 10.00      B   
ATOM   4881  HN  THR    38      35.728 -13.842  19.632  1.00 10.00      B   
ATOM   4882  CA  THR    38      36.236 -15.029  17.961  1.00 10.00      B   
ATOM   4883  CB  THR    38      36.639 -16.120  18.969  1.00 10.00      B   
ATOM   4884  OG1 THR    38      37.339 -15.516  20.068  1.00 10.00      B   
ATOM   4885  HG1 THR    38      38.165 -15.129  19.747  1.00 10.00      B   
ATOM   4886  CG2 THR    38      37.538 -17.152  18.306  1.00 10.00      B   
ATOM   4887  C   THR    38      35.120 -15.559  17.063  1.00 10.00      B   
ATOM   4888  O   THR    38      35.357 -15.926  15.908  1.00 10.00      B   
ATOM   4889  N   ARG    39      33.902 -15.565  17.595  1.00 10.00      B   
ATOM   4890  HN  ARG    39      33.781 -15.239  18.514  1.00 10.00      B   
ATOM   4891  CA  ARG    39      32.741 -16.041  16.853  1.00 10.00      B   
ATOM   4892  CB  ARG    39      31.518 -16.135  17.768  1.00 10.00      B   
ATOM   4893  CG  ARG    39      31.672 -17.130  18.909  1.00 10.00      B   
ATOM   4894  CD  ARG    39      30.791 -18.354  18.713  1.00 10.00      B   
ATOM   4895  NE  ARG    39      31.338 -19.293  17.731  1.00 10.00      B   
ATOM   4896  HE  ARG    39      31.926 -18.925  17.031  1.00 10.00      B   
ATOM   4897  CZ  ARG    39      31.095 -20.605  17.743  1.00 10.00      B   
ATOM   4898  NH1 ARG    39      30.321 -21.135  18.681  1.00 10.00      B   
ATOM   4899 HH11 ARG    39      29.894 -20.526  19.422  1.00 10.00      B   
ATOM   4900 HH12 ARG    39      30.133 -22.160  18.687  1.00 10.00      B   
ATOM   4901  NH2 ARG    39      31.616 -21.386  16.803  1.00 10.00      B   
ATOM   4902 HH21 ARG    39      31.432 -22.413  16.810  1.00 10.00      B   
ATOM   4903 HH22 ARG    39      32.213 -20.970  16.042  1.00 10.00      B   
ATOM   4904  C   ARG    39      32.449 -15.134  15.660  1.00 10.00      B   
ATOM   4905  O   ARG    39      32.147 -15.614  14.567  1.00 10.00      B   
ATOM   4906  N   ALA    40      32.560 -13.825  15.870  1.00 10.00      B   
ATOM   4907  HN  ALA    40      32.805 -13.504  16.768  1.00 10.00      B   
ATOM   4908  CA  ALA    40      32.317 -12.852  14.812  1.00 10.00      B   
ATOM   4909  CB  ALA    40      32.439 -11.434  15.355  1.00 10.00      B   
ATOM   4910  C   ALA    40      33.286 -13.065  13.654  1.00 10.00      B   
ATOM   4911  O   ALA    40      32.889 -13.064  12.488  1.00 10.00      B   
ATOM   4912  N   ARG    41      34.556 -13.272  13.989  1.00 10.00      B   
ATOM   4913  HN  ARG    41      34.803 -13.284  14.940  1.00 10.00      B   
ATOM   4914  CA  ARG    41      35.592 -13.492  12.986  1.00 10.00      B   
ATOM   4915  CB  ARG    41      36.976 -13.494  13.636  1.00 10.00      B   
ATOM   4916  CG  ARG    41      37.498 -12.110  13.980  1.00 10.00      B   
ATOM   4917  CD  ARG    41      38.330 -12.128  15.250  1.00 10.00      B   
ATOM   4918  NE  ARG    41      39.611 -12.807  15.075  1.00 10.00      B   
ATOM   4919  HE  ARG    41      39.712 -13.383  14.284  1.00 10.00      B   
ATOM   4920  CZ  ARG    41      40.633 -12.692  15.921  1.00 10.00      B   
ATOM   4921  NH1 ARG    41      40.526 -11.926  17.002  1.00 10.00      B   
ATOM   4922 HH11 ARG    41      41.328 -11.838  17.663  1.00 10.00      B   
ATOM   4923 HH12 ARG    41      39.634 -11.411  17.198  1.00 10.00      B   
ATOM   4924  NH2 ARG    41      41.763 -13.347  15.686  1.00 10.00      B   
ATOM   4925 HH21 ARG    41      41.852 -13.949  14.838  1.00 10.00      B   
ATOM   4926 HH22 ARG    41      42.566 -13.265  16.350  1.00 10.00      B   
ATOM   4927  C   ARG    41      35.356 -14.799  12.238  1.00 10.00      B   
ATOM   4928  O   ARG    41      35.612 -14.895  11.033  1.00 10.00      B   
ATOM   4929  N   GLU    42      34.865 -15.800  12.958  1.00 10.00      B   
ATOM   4930  HN  GLU    42      34.695 -15.659  13.915  1.00 10.00      B   
ATOM   4931  CA  GLU    42      34.578 -17.101  12.371  1.00 10.00      B   
ATOM   4932  CB  GLU    42      34.274 -18.127  13.463  1.00 10.00      B   
ATOM   4933  CG  GLU    42      34.114 -19.547  12.945  1.00 10.00      B   
ATOM   4934  CD  GLU    42      32.967 -20.285  13.602  1.00 10.00      B   
ATOM   4935  OE1 GLU    42      32.773 -20.123  14.822  1.00 10.00      B   
ATOM   4936  OE2 GLU    42      32.261 -21.042  12.899  1.00 10.00      B   
ATOM   4937  C   GLU    42      33.392 -16.997  11.420  1.00 10.00      B   
ATOM   4938  O   GLU    42      33.423 -17.521  10.306  1.00 10.00      B   
ATOM   4939  N   THR    43      32.348 -16.313  11.870  1.00 10.00      B   
ATOM   4940  HN  THR    43      32.379 -15.937  12.778  1.00 10.00      B   
ATOM   4941  CA  THR    43      31.152 -16.123  11.068  1.00 10.00      B   
ATOM   4942  CB  THR    43      30.074 -15.347  11.850  1.00 10.00      B   
ATOM   4943  OG1 THR    43      29.891 -15.959  13.136  1.00 10.00      B   
ATOM   4944  HG1 THR    43      30.638 -15.741  13.710  1.00 10.00      B   
ATOM   4945  CG2 THR    43      28.749 -15.367  11.100  1.00 10.00      B   
ATOM   4946  C   THR    43      31.491 -15.389   9.771  1.00 10.00      B   
ATOM   4947  O   THR    43      30.968 -15.718   8.704  1.00 10.00      B   
ATOM   4948  N   ALA    44      32.390 -14.414   9.863  1.00 10.00      B   
ATOM   4949  HN  ALA    44      32.766 -14.189  10.743  1.00 10.00      B   
ATOM   4950  CA  ALA    44      32.814 -13.654   8.693  1.00 10.00      B   
ATOM   4951  CB  ALA    44      33.751 -12.531   9.099  1.00 10.00      B   
ATOM   4952  C   ALA    44      33.493 -14.567   7.677  1.00 10.00      B   
ATOM   4953  O   ALA    44      33.276 -14.443   6.470  1.00 10.00      B   
ATOM   4954  N   ALA    45      34.310 -15.492   8.174  1.00 10.00      B   
ATOM   4955  HN  ALA    45      34.446 -15.538   9.146  1.00 10.00      B   
ATOM   4956  CA  ALA    45      35.011 -16.439   7.312  1.00 10.00      B   
ATOM   4957  CB  ALA    45      35.996 -17.269   8.120  1.00 10.00      B   
ATOM   4958  C   ALA    45      34.009 -17.339   6.598  1.00 10.00      B   
ATOM   4959  O   ALA    45      34.093 -17.539   5.385  1.00 10.00      B   
ATOM   4960  N   ARG    46      33.044 -17.857   7.356  1.00 10.00      B   
ATOM   4961  HN  ARG    46      33.030 -17.649   8.317  1.00 10.00      B   
ATOM   4962  CA  ARG    46      32.009 -18.727   6.805  1.00 10.00      B   
ATOM   4963  CB  ARG    46      31.126 -19.287   7.925  1.00 10.00      B   
ATOM   4964  CG  ARG    46      31.864 -20.183   8.911  1.00 10.00      B   
ATOM   4965  CD  ARG    46      30.998 -20.530  10.112  1.00 10.00      B   
ATOM   4966  NE  ARG    46      30.047 -21.605   9.823  1.00 10.00      B   
ATOM   4967  HE  ARG    46      29.575 -21.569   8.961  1.00 10.00      B   
ATOM   4968  CZ  ARG    46      29.792 -22.616  10.656  1.00 10.00      B   
ATOM   4969  NH1 ARG    46      30.415 -22.690  11.825  1.00 10.00      B   
ATOM   4970 HH11 ARG    46      30.217 -23.482  12.478  1.00 10.00      B   
ATOM   4971 HH12 ARG    46      31.112 -21.951  12.104  1.00 10.00      B   
ATOM   4972  NH2 ARG    46      28.914 -23.554  10.316  1.00 10.00      B   
ATOM   4973 HH21 ARG    46      28.419 -23.503   9.400  1.00 10.00      B   
ATOM   4974 HH22 ARG    46      28.715 -24.348  10.964  1.00 10.00      B   
ATOM   4975  C   ARG    46      31.162 -17.959   5.794  1.00 10.00      B   
ATOM   4976  O   ARG    46      30.747 -18.500   4.770  1.00 10.00      B   
ATOM   4977  N   PHE    47      30.926 -16.684   6.089  1.00 10.00      B   
ATOM   4978  HN  PHE    47      31.278 -16.319   6.929  1.00 10.00      B   
ATOM   4979  CA  PHE    47      30.145 -15.818   5.214  1.00 10.00      B   
ATOM   4980  CB  PHE    47      29.893 -14.468   5.896  1.00 10.00      B   
ATOM   4981  CG  PHE    47      28.678 -13.742   5.393  1.00 10.00      B   
ATOM   4982  CD1 PHE    47      27.444 -13.940   5.989  1.00 10.00      B   
ATOM   4983  CD2 PHE    47      28.769 -12.859   4.331  1.00 10.00      B   
ATOM   4984  CE1 PHE    47      26.323 -13.273   5.536  1.00 10.00      B   
ATOM   4985  CE2 PHE    47      27.653 -12.189   3.872  1.00 10.00      B   
ATOM   4986  CZ  PHE    47      26.428 -12.396   4.475  1.00 10.00      B   
ATOM   4987  C   PHE    47      30.874 -15.611   3.890  1.00 10.00      B   
ATOM   4988  O   PHE    47      30.258 -15.602   2.825  1.00 10.00      B   
ATOM   4989  N   THR    48      32.193 -15.466   3.967  1.00 10.00      B   
ATOM   4990  HN  THR    48      32.622 -15.491   4.847  1.00 10.00      B   
ATOM   4991  CA  THR    48      33.016 -15.273   2.780  1.00 10.00      B   
ATOM   4992  CB  THR    48      34.496 -15.055   3.161  1.00 10.00      B   
ATOM   4993  OG1 THR    48      34.579 -14.051   4.184  1.00 10.00      B   
ATOM   4994  HG1 THR    48      34.178 -14.387   4.999  1.00 10.00      B   
ATOM   4995  CG2 THR    48      35.301 -14.600   1.952  1.00 10.00      B   
ATOM   4996  C   THR    48      32.890 -16.474   1.841  1.00 10.00      B   
ATOM   4997  O   THR    48      32.833 -16.318   0.618  1.00 10.00      B   
ATOM   4998  N   ALA    49      32.817 -17.668   2.422  1.00 10.00      B   
ATOM   4999  HN  ALA    49      32.861 -17.728   3.400  1.00 10.00      B   
ATOM   5000  CA  ALA    49      32.677 -18.891   1.645  1.00 10.00      B   
ATOM   5001  CB  ALA    49      32.771 -20.106   2.551  1.00 10.00      B   
ATOM   5002  C   ALA    49      31.350 -18.887   0.898  1.00 10.00      B   
ATOM   5003  O   ALA    49      31.284 -19.261  -0.277  1.00 10.00      B   
ATOM   5004  N   ALA    50      30.296 -18.459   1.590  1.00 10.00      B   
ATOM   5005  HN  ALA    50      30.417 -18.195   2.528  1.00 10.00      B   
ATOM   5006  CA  ALA    50      28.967 -18.380   0.998  1.00 10.00      B   
ATOM   5007  CB  ALA    50      27.931 -18.038   2.053  1.00 10.00      B   
ATOM   5008  C   ALA    50      28.949 -17.344  -0.115  1.00 10.00      B   
ATOM   5009  O   ALA    50      28.327 -17.553  -1.156  1.00 10.00      B   
ATOM   5010  N   LEU    51      29.643 -16.229   0.112  1.00 10.00      B   
ATOM   5011  HN  LEU    51      30.097 -16.119   0.977  1.00 10.00      B   
ATOM   5012  CA  LEU    51      29.731 -15.163  -0.876  1.00 10.00      B   
ATOM   5013  CB  LEU    51      30.616 -14.021  -0.364  1.00 10.00      B   
ATOM   5014  CG  LEU    51      30.030 -13.154   0.752  1.00 10.00      B   
ATOM   5015  CD1 LEU    51      31.096 -12.238   1.333  1.00 10.00      B   
ATOM   5016  CD2 LEU    51      28.851 -12.344   0.237  1.00 10.00      B   
ATOM   5017  C   LEU    51      30.288 -15.706  -2.184  1.00 10.00      B   
ATOM   5018  O   LEU    51      29.723 -15.474  -3.250  1.00 10.00      B   
ATOM   5019  N   GLU    52      31.388 -16.450  -2.087  1.00 10.00      B   
ATOM   5020  HN  GLU    52      31.781 -16.608  -1.200  1.00 10.00      B   
ATOM   5021  CA  GLU    52      32.024 -17.040  -3.257  1.00 10.00      B   
ATOM   5022  CB  GLU    52      33.287 -17.802  -2.844  1.00 10.00      B   
ATOM   5023  CG  GLU    52      34.026 -18.452  -4.003  1.00 10.00      B   
ATOM   5024  CD  GLU    52      34.966 -19.552  -3.560  1.00 10.00      B   
ATOM   5025  OE1 GLU    52      34.963 -19.901  -2.359  1.00 10.00      B   
ATOM   5026  OE2 GLU    52      35.711 -20.080  -4.417  1.00 10.00      B   
ATOM   5027  C   GLU    52      31.059 -17.988  -3.959  1.00 10.00      B   
ATOM   5028  O   GLU    52      30.925 -17.966  -5.185  1.00 10.00      B   
ATOM   5029  N   LEU    53      30.381 -18.810  -3.164  1.00 10.00      B   
ATOM   5030  HN  LEU    53      30.536 -18.771  -2.194  1.00 10.00      B   
ATOM   5031  CA  LEU    53      29.419 -19.771  -3.687  1.00 10.00      B   
ATOM   5032  CB  LEU    53      28.844 -20.623  -2.550  1.00 10.00      B   
ATOM   5033  CG  LEU    53      27.895 -21.753  -2.962  1.00 10.00      B   
ATOM   5034  CD1 LEU    53      28.650 -22.855  -3.688  1.00 10.00      B   
ATOM   5035  CD2 LEU    53      27.159 -22.308  -1.752  1.00 10.00      B   
ATOM   5036  C   LEU    53      28.295 -19.060  -4.433  1.00 10.00      B   
ATOM   5037  O   LEU    53      27.897 -19.481  -5.519  1.00 10.00      B   
ATOM   5038  N   ALA    54      27.803 -17.970  -3.852  1.00 10.00      B   
ATOM   5039  HN  ALA    54      28.168 -17.685  -2.984  1.00 10.00      B   
ATOM   5040  CA  ALA    54      26.731 -17.192  -4.457  1.00 10.00      B   
ATOM   5041  CB  ALA    54      26.295 -16.070  -3.525  1.00 10.00      B   
ATOM   5042  C   ALA    54      27.166 -16.627  -5.806  1.00 10.00      B   
ATOM   5043  O   ALA    54      26.425 -16.703  -6.787  1.00 10.00      B   
ATOM   5044  N   ILE    55      28.377 -16.076  -5.851  1.00 10.00      B   
ATOM   5045  HN  ILE    55      28.920 -16.049  -5.031  1.00 10.00      B   
ATOM   5046  CA  ILE    55      28.916 -15.503  -7.082  1.00 10.00      B   
ATOM   5047  CB  ILE    55      30.289 -14.828  -6.854  1.00 10.00      B   
ATOM   5048  CG1 ILE    55      30.191 -13.774  -5.749  1.00 10.00      B   
ATOM   5049  CG2 ILE    55      30.795 -14.193  -8.144  1.00 10.00      B   
ATOM   5050  CD1 ILE    55      31.531 -13.226  -5.302  1.00 10.00      B   
ATOM   5051  C   ILE    55      29.051 -16.573  -8.162  1.00 10.00      B   
ATOM   5052  O   ILE    55      28.759 -16.333  -9.333  1.00 10.00      B   
ATOM   5053  N   ASP    56      29.485 -17.760  -7.761  1.00 10.00      B   
ATOM   5054  HN  ASP    56      29.705 -17.897  -6.812  1.00 10.00      B   
ATOM   5055  CA  ASP    56      29.654 -18.863  -8.700  1.00 10.00      B   
ATOM   5056  CB  ASP    56      30.514 -19.974  -8.100  1.00 10.00      B   
ATOM   5057  CG  ASP    56      31.990 -19.773  -8.376  1.00 10.00      B   
ATOM   5058  OD1 ASP    56      32.329 -19.059  -9.346  1.00 10.00      B   
ATOM   5059  OD2 ASP    56      32.822 -20.330  -7.630  1.00 10.00      B   
ATOM   5060  C   ASP    56      28.313 -19.415  -9.162  1.00 10.00      B   
ATOM   5061  O   ASP    56      28.130 -19.730 -10.339  1.00 10.00      B   
ATOM   5062  N   ARG    57      27.372 -19.519  -8.234  1.00 10.00      B   
ATOM   5063  HN  ARG    57      27.579 -19.256  -7.310  1.00 10.00      B   
ATOM   5064  CA  ARG    57      26.044 -20.028  -8.545  1.00 10.00      B   
ATOM   5065  CB  ARG    57      25.260 -20.317  -7.262  1.00 10.00      B   
ATOM   5066  CG  ARG    57      25.661 -21.609  -6.567  1.00 10.00      B   
ATOM   5067  CD  ARG    57      25.110 -22.825  -7.294  1.00 10.00      B   
ATOM   5068  NE  ARG    57      23.667 -22.964  -7.105  1.00 10.00      B   
ATOM   5069  HE  ARG    57      23.179 -22.178  -6.763  1.00 10.00      B   
ATOM   5070  CZ  ARG    57      22.982 -24.079  -7.365  1.00 10.00      B   
ATOM   5071  NH1 ARG    57      23.597 -25.157  -7.833  1.00 10.00      B   
ATOM   5072 HH11 ARG    57      24.627 -25.148  -8.001  1.00 10.00      B   
ATOM   5073 HH12 ARG    57      23.052 -26.024  -8.036  1.00 10.00      B   
ATOM   5074  NH2 ARG    57      21.675 -24.117  -7.145  1.00 10.00      B   
ATOM   5075 HH21 ARG    57      21.182 -23.277  -6.770  1.00 10.00      B   
ATOM   5076 HH22 ARG    57      21.136 -24.989  -7.343  1.00 10.00      B   
ATOM   5077  C   ARG    57      25.270 -19.057  -9.430  1.00 10.00      B   
ATOM   5078  O   ARG    57      24.377 -19.466 -10.171  1.00 10.00      B   
ATOM   5079  N   ALA    58      25.615 -17.774  -9.347  1.00 10.00      B   
ATOM   5080  HN  ALA    58      26.326 -17.511  -8.721  1.00 10.00      B   
ATOM   5081  CA  ALA    58      24.954 -16.743 -10.143  1.00 10.00      B   
ATOM   5082  CB  ALA    58      25.493 -15.364  -9.789  1.00 10.00      B   
ATOM   5083  C   ALA    58      25.106 -17.008 -11.638  1.00 10.00      B   
ATOM   5084  O   ALA    58      24.168 -16.821 -12.411  1.00 10.00      B   
ATOM   5085  N   THR    59      26.285 -17.465 -12.036  1.00 10.00      B   
ATOM   5086  HN  THR    59      26.998 -17.598 -11.373  1.00 10.00      B   
ATOM   5087  CA  THR    59      26.566 -17.755 -13.435  1.00 10.00      B   
ATOM   5088  CB  THR    59      28.069 -18.007 -13.636  1.00 10.00      B   
ATOM   5089  OG1 THR    59      28.798 -17.295 -12.627  1.00 10.00      B   
ATOM   5090  HG1 THR    59      29.739 -17.347 -12.820  1.00 10.00      B   
ATOM   5091  CG2 THR    59      28.514 -17.524 -15.010  1.00 10.00      B   
ATOM   5092  C   THR    59      25.779 -18.969 -13.929  1.00 10.00      B   
ATOM   5093  O   THR    59      25.645 -19.188 -15.135  1.00 10.00      B   
ATOM   5094  N   LEU    60      25.258 -19.753 -12.995  1.00 10.00      B   
ATOM   5095  HN  LEU    60      25.392 -19.524 -12.049  1.00 10.00      B   
ATOM   5096  CA  LEU    60      24.488 -20.940 -13.337  1.00 10.00      B   
ATOM   5097  CB  LEU    60      24.712 -22.040 -12.296  1.00 10.00      B   
ATOM   5098  CG  LEU    60      26.148 -22.548 -12.144  1.00 10.00      B   
ATOM   5099  CD1 LEU    60      26.272 -23.441 -10.920  1.00 10.00      B   
ATOM   5100  CD2 LEU    60      26.590 -23.292 -13.394  1.00 10.00      B   
ATOM   5101  C   LEU    60      23.003 -20.616 -13.433  1.00 10.00      B   
ATOM   5102  O   LEU    60      22.258 -21.277 -14.160  1.00 10.00      B   
ATOM   5103  N   SER    61      22.579 -19.590 -12.706  1.00 10.00      B   
ATOM   5104  HN  SER    61      23.221 -19.094 -12.154  1.00 10.00      B   
ATOM   5105  CA  SER    61      21.183 -19.188 -12.697  1.00 10.00      B   
ATOM   5106  CB  SER    61      20.789 -18.700 -11.301  1.00 10.00      B   
ATOM   5107  OG  SER    61      21.761 -17.810 -10.773  1.00 10.00      B   
ATOM   5108  HG  SER    61      21.566 -16.908 -11.061  1.00 10.00      B   
ATOM   5109  C   SER    61      20.896 -18.109 -13.735  1.00 10.00      B   
ATOM   5110  O   SER    61      19.744 -17.878 -14.099  1.00 10.00      B   
ATOM   5111  N   GLY    62      21.943 -17.436 -14.194  1.00 10.00      B   
ATOM   5112  HN  GLY    62      22.838 -17.645 -13.851  1.00 10.00      B   
ATOM   5113  CA  GLY    62      21.777 -16.382 -15.180  1.00 10.00      B   
ATOM   5114  C   GLY    62      21.428 -15.063 -14.524  1.00 10.00      B   
ATOM   5115  O   GLY    62      22.091 -14.049 -14.743  1.00 10.00      B   
ATOM   5116  N   GLN    63      20.371 -15.073 -13.728  1.00 10.00      B   
ATOM   5117  HN  GLN    63      19.864 -15.906 -13.619  1.00 10.00      B   
ATOM   5118  CA  GLN    63      19.950 -13.886 -13.012  1.00 10.00      B   
ATOM   5119  CB  GLN    63      18.459 -13.962 -12.658  1.00 10.00      B   
ATOM   5120  CG  GLN    63      17.882 -12.666 -12.105  1.00 10.00      B   
ATOM   5121  CD  GLN    63      16.538 -12.850 -11.428  1.00 10.00      B   
ATOM   5122  OE1 GLN    63      15.490 -12.785 -12.072  1.00 10.00      B   
ATOM   5123  NE2 GLN    63      16.557 -13.078 -10.123  1.00 10.00      B   
ATOM   5124 HE21 GLN    63      17.427 -13.115  -9.673  1.00 10.00      B   
ATOM   5125 HE22 GLN    63      15.697 -13.196  -9.657  1.00 10.00      B   
ATOM   5126  C   GLN    63      20.788 -13.765 -11.746  1.00 10.00      B   
ATOM   5127  O   GLN    63      21.029 -14.766 -11.064  1.00 10.00      B   
ATOM   5128  N   PRO    64      21.272 -12.548 -11.446  1.00 10.00      B   
ATOM   5129  CA  PRO    64      22.096 -12.275 -10.260  1.00 10.00      B   
ATOM   5130  CB  PRO    64      22.136 -10.747 -10.215  1.00 10.00      B   
ATOM   5131  CG  PRO    64      21.991 -10.333 -11.634  1.00 10.00      B   
ATOM   5132  CD  PRO    64      21.064 -11.334 -12.259  1.00 10.00      B   
ATOM   5133  C   PRO    64      21.477 -12.819  -8.973  1.00 10.00      B   
ATOM   5134  O   PRO    64      20.254 -12.949  -8.858  1.00 10.00      B   
ATOM   5135  N   VAL    65      22.332 -13.142  -8.012  1.00 10.00      B   
ATOM   5136  HN  VAL    65      23.292 -13.009  -8.161  1.00 10.00      B   
ATOM   5137  CA  VAL    65      21.884 -13.670  -6.734  1.00 10.00      B   
ATOM   5138  CB  VAL    65      22.872 -14.714  -6.173  1.00 10.00      B   
ATOM   5139  CG1 VAL    65      22.871 -15.966  -7.033  1.00 10.00      B   
ATOM   5140  CG2 VAL    65      24.275 -14.129  -6.079  1.00 10.00      B   
ATOM   5141  C   VAL    65      21.718 -12.545  -5.722  1.00 10.00      B   
ATOM   5142  O   VAL    65      22.326 -11.481  -5.858  1.00 10.00      B   
ATOM   5143  N   GLY    66      20.898 -12.780  -4.711  1.00 10.00      B   
ATOM   5144  HN  GLY    66      20.435 -13.648  -4.651  1.00 10.00      B   
ATOM   5145  CA  GLY    66      20.672 -11.774  -3.699  1.00 10.00      B   
ATOM   5146  C   GLY    66      20.722 -12.338  -2.294  1.00 10.00      B   
ATOM   5147  O   GLY    66      20.380 -13.498  -2.071  1.00 10.00      B   
ATOM   5148  N   ILE    67      21.153 -11.516  -1.349  1.00 10.00      B   
ATOM   5149  HN  ILE    67      21.421 -10.604  -1.597  1.00 10.00      B   
ATOM   5150  CA  ILE    67      21.240 -11.928   0.045  1.00 10.00      B   
ATOM   5151  CB  ILE    67      22.616 -11.604   0.665  1.00 10.00      B   
ATOM   5152  CG1 ILE    67      23.740 -12.028  -0.285  1.00 10.00      B   
ATOM   5153  CG2 ILE    67      22.767 -12.311   2.005  1.00 10.00      B   
ATOM   5154  CD1 ILE    67      25.125 -11.634   0.182  1.00 10.00      B   
ATOM   5155  C   ILE    67      20.140 -11.260   0.864  1.00 10.00      B   
ATOM   5156  O   ILE    67      19.909 -10.052   0.751  1.00 10.00      B   
ATOM   5157  N   HIS    68      19.461 -12.055   1.673  1.00 10.00      B   
ATOM   5158  HN  HIS    68      19.709 -13.010   1.720  1.00 10.00      B   
ATOM   5159  CA  HIS    68      18.371 -11.569   2.510  1.00 10.00      B   
ATOM   5160  CB  HIS    68      17.238 -12.599   2.502  1.00 10.00      B   
ATOM   5161  CG  HIS    68      15.927 -12.088   3.003  1.00 10.00      B   
ATOM   5162  ND1 HIS    68      15.515 -12.210   4.313  1.00 10.00      B   
ATOM   5163  HD1 HIS    68      16.021 -12.635   5.041  1.00 10.00      B   
ATOM   5164  CD2 HIS    68      14.918 -11.466   2.353  1.00 10.00      B   
ATOM   5165  CE1 HIS    68      14.313 -11.685   4.446  1.00 10.00      B   
ATOM   5166  NE2 HIS    68      13.932 -11.229   3.269  1.00 10.00      B   
ATOM   5167  HE2 HIS    68      13.059 -10.807   3.078  1.00 10.00      B
[truncated: 73,386 more chars]
