# Supplementary material for: Large-scale discovery of protein interactions at residue resolution using co-evolution calculated from genomic sequences
Source: Nat Commun. 2021 Mar 2;12:1396. doi: 10.1038/s41467-021-21636-z (PMC7925567; doi:10.1038/s41467-021-21636-z)
Supplement: Supplementary file 13 — Supplementary Data 11 [file 41467_2021_21636_MOESM13_ESM.zip › supplementary_prediction/membrane153326_LNT_GSPH/LNT_ECOLI_5N6H_A.pdb]

ATOM      1  N   LEU A   6     -22.054  -1.537 -16.410  1.00                 N  
ATOM      2  CA  LEU A   6     -22.259  -2.278 -15.171  1.00                 C  
ATOM      3  C   LEU A   6     -21.226  -1.865 -14.139  1.00                 C  
ATOM      4  O   LEU A   6     -20.074  -1.604 -14.472  1.00                 O  
ATOM      5  CB  LEU A   6     -22.190  -3.784 -15.430  1.00                 C  
ATOM      6  CG  LEU A   6     -23.292  -4.372 -16.314  1.00                 C  
ATOM      7  CD1 LEU A   6     -23.022  -5.840 -16.606  1.00                 C  
ATOM      8  CD2 LEU A   6     -24.654  -4.205 -15.657  1.00                 C  
ATOM      9  N   ILE A   7     -21.636  -1.849 -12.875  1.00                 N  
ATOM     10  CA  ILE A   7     -20.790  -1.359 -11.795  1.00                 C  
ATOM     11  C   ILE A   7     -19.922  -2.481 -11.247  1.00                 C  
ATOM     12  O   ILE A   7     -19.343  -2.347 -10.162  1.00                 O  
ATOM     13  CB  ILE A   7     -21.626  -0.733 -10.663  1.00                 C  
ATOM     14  CD1 ILE A   7     -23.191  -1.320  -8.739  1.00                 C  
ATOM     15  CG1 ILE A   7     -22.512  -1.793 -10.005  1.00                 C  
ATOM     16  CG2 ILE A   7     -22.440   0.440 -11.188  1.00                 C  
ATOM     17  N   GLU A   8     -19.843  -3.608 -11.954  1.00                 N  
ATOM     18  CA  GLU A   8     -18.917  -4.649 -11.523  1.00                 C  
ATOM     19  C   GLU A   8     -17.552  -4.233 -12.048  1.00                 C  
ATOM     20  O   GLU A   8     -17.256  -4.339 -13.243  1.00                 O  
ATOM     21  CB  GLU A   8     -19.365  -6.015 -12.047  1.00                 C  
ATOM     22  CD  GLU A   8     -18.984  -8.511 -12.102  1.00                 C  
ATOM     23  CG  GLU A   8     -18.498  -7.173 -11.581  1.00                 C  
ATOM     24  OE1 GLU A   8     -20.079  -8.553 -12.701  1.00                 O  
ATOM     25  OE2 GLU A   8     -18.270  -9.518 -11.911  1.00                 O  
ATOM     26  N   ARG A   9     -16.710  -3.806 -11.116  1.00                 N  
ATOM     27  CA  ARG A   9     -15.377  -3.277 -11.342  1.00                 C  
ATOM     28  C   ARG A   9     -14.563  -3.745 -10.152  1.00                 C  
ATOM     29  O   ARG A   9     -15.082  -3.808  -9.034  1.00                 O  
ATOM     30  CB  ARG A   9     -15.422  -1.754 -11.484  1.00                 C  
ATOM     31  CD  ARG A   9     -14.211   0.380 -12.012  1.00                 C  
ATOM     32  NE  ARG A   9     -12.920   1.011 -12.278  1.00                 N  
ATOM     33  CG  ARG A   9     -14.080  -1.122 -11.816  1.00                 C  
ATOM     34  CZ  ARG A   9     -12.747   2.320 -12.432  1.00                 C  
ATOM     35  NH1 ARG A   9     -11.535   2.804 -12.671  1.00                 N  
ATOM     36  NH2 ARG A   9     -13.784   3.140 -12.349  1.00                 N  
ATOM     37  N   GLN A  10     -13.299  -4.087 -10.396  1.00                 N  
ATOM     38  CA  GLN A  10     -12.473  -4.659  -9.338  1.00                 C  
ATOM     39  C   GLN A  10     -12.435  -3.777  -8.095  1.00                 C  
ATOM     40  O   GLN A  10     -12.419  -4.288  -6.969  1.00                 O  
ATOM     41  CB  GLN A  10     -11.047  -4.895  -9.840  1.00                 C  
ATOM     42  CD  GLN A  10      -8.736  -5.793  -9.360  1.00                 C  
ATOM     43  CG  GLN A  10     -10.126  -5.535  -8.814  1.00                 C  
ATOM     44  OE1 GLN A  10      -8.568  -6.089 -10.543  1.00                 O  
ATOM     45  NE2 GLN A  10      -7.732  -5.681  -8.498  1.00                 N  
ATOM     46  N   ARG A  11     -12.441  -2.453  -8.272  1.00                 N  
ATOM     47  CA  ARG A  11     -12.476  -1.556  -7.118  1.00                 C  
ATOM     48  C   ARG A  11     -13.698  -1.823  -6.247  1.00                 C  
ATOM     49  O   ARG A  11     -13.603  -1.837  -5.014  1.00                 O  
ATOM     50  CB  ARG A  11     -12.468  -0.096  -7.574  1.00                 C  
ATOM     51  CD  ARG A  11     -11.225   1.800  -8.652  1.00                 C  
ATOM     52  NE  ARG A  11      -9.955   2.261  -9.208  1.00                 N  
ATOM     53  CG  ARG A  11     -11.142   0.365  -8.158  1.00                 C  
ATOM     54  CZ  ARG A  11      -9.798   3.408  -9.861  1.00                 C  
ATOM     55  NH1 ARG A  11      -8.605   3.745 -10.332  1.00                 N  
ATOM     56  NH2 ARG A  11     -10.835   4.215 -10.042  1.00                 N  
ATOM     57  N   ILE A  12     -14.854  -2.046  -6.875  1.00                 N  
ATOM     58  CA  ILE A  12     -16.076  -2.329  -6.129  1.00                 C  
ATOM     59  C   ILE A  12     -15.990  -3.690  -5.449  1.00                 C  
ATOM     60  O   ILE A  12     -16.404  -3.851  -4.294  1.00                 O  
ATOM     61  CB  ILE A  12     -17.318  -2.270  -7.037  1.00                 C  
ATOM     62  CD1 ILE A  12     -17.672   0.206  -6.545  1.00                 C  
ATOM     63  CG1 ILE A  12     -17.498  -0.860  -7.604  1.00                 C  
ATOM     64  CG2 ILE A  12     -18.553  -2.739  -6.283  1.00                 C  
ATOM     65  N   ARG A  13     -15.453  -4.691  -6.152  1.00                 N  
ATOM     66  CA  ARG A  13     -15.401  -6.041  -5.598  1.00                 C  
ATOM     67  C   ARG A  13     -14.495  -6.114  -4.375  1.00                 C  
ATOM     68  O   ARG A  13     -14.785  -6.851  -3.427  1.00                 O  
ATOM     69  CB  ARG A  13     -14.922  -7.036  -6.657  1.00                 C  
ATOM     70  CD  ARG A  13     -17.184  -7.892  -7.329  1.00                 C  
ATOM     71  NE  ARG A  13     -18.088  -8.192  -8.437  1.00                 N  
ATOM     72  CG  ARG A  13     -15.897  -7.238  -7.805  1.00                 C  
ATOM     73  CZ  ARG A  13     -19.367  -8.521  -8.289  1.00                 C  
ATOM     74  NH1 ARG A  13     -20.113  -8.776  -9.355  1.00                 N  
ATOM     75  NH2 ARG A  13     -19.897  -8.594  -7.075  1.00                 N  
ATOM     76  N   LEU A  14     -13.391  -5.364  -4.374  1.00                 N  
ATOM     77  CA  LEU A  14     -12.540  -5.350  -3.191  1.00                 C  
ATOM     78  C   LEU A  14     -13.234  -4.656  -2.027  1.00                 C  
ATOM     79  O   LEU A  14     -13.053  -5.051  -0.869  1.00                 O  
ATOM     80  CB  LEU A  14     -11.209  -4.661  -3.497  1.00                 C  
ATOM     81  CG  LEU A  14     -10.275  -5.389  -4.465  1.00                 C  
ATOM     82  CD1 LEU A  14      -9.066  -4.528  -4.797  1.00                 C  
ATOM     83  CD2 LEU A  14      -9.831  -6.723  -3.884  1.00                 C  
ATOM     84  N   LEU A  15     -14.028  -3.624  -2.319  1.00                 N  
ATOM     85  CA  LEU A  15     -14.778  -2.935  -1.276  1.00                 C  
ATOM     86  C   LEU A  15     -15.830  -3.849  -0.661  1.00                 C  
ATOM     87  O   LEU A  15     -16.018  -3.854   0.561  1.00                 O  
ATOM     88  CB  LEU A  15     -15.440  -1.675  -1.836  1.00                 C  
ATOM     89  CG  LEU A  15     -14.500  -0.539  -2.245  1.00                 C  
ATOM     90  CD1 LEU A  15     -15.270   0.573  -2.941  1.00                 C  
ATOM     91  CD2 LEU A  15     -13.759   0.008  -1.034  1.00                 C  
ATOM     92  N   LEU A  16     -16.525  -4.632  -1.492  1.00                 N  
ATOM     93  CA  LEU A  16     -17.545  -5.538  -0.974  1.00                 C  
ATOM     94  C   LEU A  16     -16.922  -6.726  -0.254  1.00                 C  
ATOM     95  O   LEU A  16     -17.480  -7.220   0.733  1.00                 O  
ATOM     96  CB  LEU A  16     -18.448  -6.031  -2.106  1.00                 C  
ATOM     97  CG  LEU A  16     -19.361  -4.985  -2.749  1.00                 C  
ATOM     98  CD1 LEU A  16     -20.070  -5.565  -3.964  1.00                 C  
ATOM     99  CD2 LEU A  16     -20.376  -4.465  -1.743  1.00                 C  
ATOM    100  N   ALA A  17     -15.782  -7.215  -0.748  1.00                 N  
ATOM    101  CA  ALA A  17     -15.085  -8.296  -0.059  1.00                 C  
ATOM    102  C   ALA A  17     -14.765  -7.907   1.377  1.00                 C  
ATOM    103  O   ALA A  17     -14.879  -8.729   2.293  1.00                 O  
ATOM    104  CB  ALA A  17     -13.809  -8.663  -0.802  1.00                 C  
ATOM    105  N   LEU A  18     -14.366  -6.650   1.589  1.00                 N  
ATOM    106  CA  LEU A  18     -14.084  -6.164   2.935  1.00                 C  
ATOM    107  C   LEU A  18     -15.325  -6.238   3.820  1.00                 C  
ATOM    108  O   LEU A  18     -15.238  -6.604   4.998  1.00                 O  
ATOM    109  CB  LEU A  18     -13.559  -4.728   2.887  1.00                 C  
ATOM    110  CG  LEU A  18     -12.166  -4.534   2.286  1.00                 C  
ATOM    111  CD1 LEU A  18     -11.846  -3.055   2.133  1.00                 C  
ATOM    112  CD2 LEU A  18     -11.111  -5.218   3.143  1.00                 C  
ATOM    113  N   LEU A  19     -16.489  -5.895   3.268  1.00                 N  
ATOM    114  CA  LEU A  19     -17.713  -5.870   4.061  1.00                 C  
ATOM    115  C   LEU A  19     -18.265  -7.270   4.309  1.00                 C  
ATOM    116  O   LEU A  19     -18.746  -7.561   5.410  1.00                 O  
ATOM    117  CB  LEU A  19     -18.779  -5.014   3.374  1.00                 C  
ATOM    118  CG  LEU A  19     -18.495  -3.513   3.294  1.00                 C  
ATOM    119  CD1 LEU A  19     -19.549  -2.810   2.453  1.00                 C  
ATOM    120  CD2 LEU A  19     -18.434  -2.902   4.686  1.00                 C  
ATOM    121  N   PHE A  20     -18.213  -8.148   3.302  1.00                 N  
ATOM    122  CA  PHE A  20     -18.673  -9.517   3.506  1.00                 C  
ATOM    123  C   PHE A  20     -17.722 -10.295   4.403  1.00                 C  
ATOM    124  O   PHE A  20     -18.148 -11.227   5.093  1.00                 O  
ATOM    125  CB  PHE A  20     -18.829 -10.236   2.164  1.00                 C  
ATOM    126  CG  PHE A  20     -20.012  -9.773   1.363  1.00                 C  
ATOM    127  CZ  PHE A  20     -22.206  -8.921  -0.115  1.00                 C  
ATOM    128  CD1 PHE A  20     -19.836  -9.083   0.176  1.00                 C  
ATOM    129  CE1 PHE A  20     -20.925  -8.658  -0.561  1.00                 C  
ATOM    130  CD2 PHE A  20     -21.301 -10.029   1.795  1.00                 C  
ATOM    131  CE2 PHE A  20     -22.390  -9.604   1.058  1.00                 C  
ATOM    132  N   GLY A  21     -16.438  -9.937   4.400  1.00                 N  
ATOM    133  CA  GLY A  21     -15.517 -10.536   5.352  1.00                 C  
ATOM    134  C   GLY A  21     -15.818 -10.107   6.775  1.00                 C  
ATOM    135  O   GLY A  21     -15.967 -10.942   7.671  1.00                 O  
ATOM    136  N   ALA A  22     -15.921  -8.792   6.998  1.00                 N  
ATOM    137  CA  ALA A  22     -16.246  -8.280   8.326  1.00                 C  
ATOM    138  C   ALA A  22     -17.578  -8.819   8.827  1.00                 C  
ATOM    139  O   ALA A  22     -17.766  -8.980  10.039  1.00                 O  
ATOM    140  CB  ALA A  22     -16.277  -6.759   8.315  1.00                 C  
ATOM    141  N   CYS A  23     -18.517  -9.083   7.915  1.00                 N  
ATOM    142  CA  CYS A  23     -19.802  -9.656   8.304  1.00                 C  
ATOM    143  C   CYS A  23     -19.633 -11.002   9.001  1.00                 C  
ATOM    144  O   CYS A  23     -20.455 -11.370   9.849  1.00                 O  
ATOM    145  CB  CYS A  23     -20.709  -9.817   7.082  1.00                 C  
ATOM    146  SG  CYS A  23     -21.281  -8.259   6.366  1.00                 S  
ATOM    147  N   GLY A  24     -18.572 -11.743   8.669  1.00                 N  
ATOM    148  CA  GLY A  24     -18.354 -13.040   9.289  1.00                 C  
ATOM    149  C   GLY A  24     -18.139 -12.973  10.788  1.00                 C  
ATOM    150  O   GLY A  24     -18.388 -13.951  11.497  1.00                 O  
ATOM    151  N   THR A  25     -17.665 -11.830  11.292  1.00                 N  
ATOM    152  CA  THR A  25     -17.432 -11.701  12.728  1.00                 C  
ATOM    153  C   THR A  25     -18.729 -11.829  13.520  1.00                 C  
ATOM    154  O   THR A  25     -18.723 -12.358  14.638  1.00                 O  
ATOM    155  CB  THR A  25     -16.761 -10.358  13.073  1.00                 C  
ATOM    156  OG1 THR A  25     -15.485 -10.278  12.424  1.00                 O  
ATOM    157  CG2 THR A  25     -16.551 -10.238  14.574  1.00                 C  
ATOM    158  N   LEU A  26     -19.854 -11.398  12.943  1.00                 N  
ATOM    159  CA  LEU A  26     -21.145 -11.487  13.617  1.00                 C  
ATOM    160  C   LEU A  26     -21.598 -12.922  13.852  1.00                 C  
ATOM    161  O   LEU A  26     -22.550 -13.132  14.612  1.00                 O  
ATOM    162  CB  LEU A  26     -22.220 -10.750  12.815  1.00                 C  
ATOM    163  CG  LEU A  26     -22.061  -9.232  12.703  1.00                 C  
ATOM    164  CD1 LEU A  26     -23.114  -8.648  11.774  1.00                 C  
ATOM    165  CD2 LEU A  26     -22.145  -8.580  14.075  1.00                 C  
ATOM    166  N   ALA A  27     -20.953 -13.904  13.218  1.00                 N  
ATOM    167  CA  ALA A  27     -21.316 -15.300  13.428  1.00                 C  
ATOM    168  C   ALA A  27     -20.836 -15.843  14.766  1.00                 C  
ATOM    169  O   ALA A  27     -21.385 -16.841  15.246  1.00                 O  
ATOM    170  CB  ALA A  27     -20.759 -16.167  12.309  1.00                 C  
ATOM    171  N   PHE A  28     -19.835 -15.217  15.375  1.00                 N  
ATOM    172  CA  PHE A  28     -19.133 -15.807  16.501  1.00                 C  
ATOM    173  C   PHE A  28     -19.658 -15.307  17.847  1.00                 C  
ATOM    174  O   PHE A  28     -20.582 -14.495  17.931  1.00                 O  
ATOM    175  CB  PHE A  28     -17.633 -15.522  16.406  1.00                 C  
ATOM    176  CG  PHE A  28     -16.963 -16.181  15.234  1.00                 C  
ATOM    177  CZ  PHE A  28     -15.723 -17.406  13.069  1.00                 C  
ATOM    178  CD1 PHE A  28     -16.933 -15.561  13.997  1.00                 C  
ATOM    179  CE1 PHE A  28     -16.317 -16.167  12.919  1.00                 C  
ATOM    180  CD2 PHE A  28     -16.365 -17.421  15.368  1.00                 C  
ATOM    181  CE2 PHE A  28     -15.749 -18.027  14.290  1.00                 C  
ATOM    182  N   SER A  29     -19.035 -15.832  18.908  1.00                 N  
ATOM    183  CA  SER A  29     -19.596 -15.952  20.259  1.00                 C  
ATOM    184  C   SER A  29     -20.348 -14.747  20.820  1.00                 C  
ATOM    185  O   SER A  29     -21.441 -14.946  21.363  1.00                 O  
ATOM    186  CB  SER A  29     -18.496 -16.287  21.268  1.00                 C  
ATOM    187  OG  SER A  29     -19.023 -16.402  22.578  1.00                 O  
ATOM    188  N   PRO A  30     -19.817 -13.520  20.819  1.00                 N  
ATOM    189  CA  PRO A  30     -20.610 -12.431  21.417  1.00                 C  
ATOM    190  C   PRO A  30     -21.872 -12.117  20.633  1.00                 C  
ATOM    191  O   PRO A  30     -22.943 -11.955  21.231  1.00                 O  
ATOM    192  CB  PRO A  30     -19.658 -11.233  21.411  1.00                 C  
ATOM    193  CD  PRO A  30     -18.497 -13.061  20.391  1.00                 C  
ATOM    194  CG  PRO A  30     -18.646 -11.566  20.366  1.00                 C  
ATOM    195  N   TYR A  31     -21.776 -12.048  19.304  1.00                 N  
ATOM    196  CA  TYR A  31     -22.921 -11.690  18.473  1.00                 C  
ATOM    197  C   TYR A  31     -23.817 -12.896  18.195  1.00                 C  
ATOM    198  O   TYR A  31     -25.047 -12.774  18.234  1.00                 O  
ATOM    199  CB  TYR A  31     -22.453 -11.078  17.151  1.00                 C  
ATOM    200  CG  TYR A  31     -21.831  -9.707  17.297  1.00                 C  
ATOM    201  OH  TYR A  31     -20.107  -5.944  17.693  1.00                 O  
ATOM    202  CZ  TYR A  31     -20.679  -7.189  17.563  1.00                 C  
ATOM    203  CD1 TYR A  31     -20.483  -9.506  17.030  1.00                 C  
ATOM    204  CE1 TYR A  31     -19.906  -8.257  17.161  1.00                 C  
ATOM    205  CD2 TYR A  31     -22.595  -8.619  17.701  1.00                 C  
ATOM    206  CE2 TYR A  31     -22.035  -7.363  17.837  1.00                 C  
ATOM    207  N   ASP A  32     -23.220 -14.058  17.904  1.00                 N  
ATOM    208  CA  ASP A  32     -23.948 -15.325  17.756  1.00                 C  
ATOM    209  C   ASP A  32     -24.980 -15.317  16.633  1.00                 C  
ATOM    210  O   ASP A  32     -25.978 -16.033  16.704  1.00                 O  
ATOM    211  CB  ASP A  32     -24.653 -15.694  19.063  1.00                 C  
ATOM    212  CG  ASP A  32     -25.006 -17.166  19.139  1.00                 C  
ATOM    213  OD1 ASP A  32     -24.292 -17.981  18.518  1.00                 O  
ATOM    214  OD2 ASP A  32     -25.997 -17.505  19.820  1.00                 O  
ATOM    215  N   VAL A  33     -24.782 -14.534  15.579  1.00                 N  
ATOM    216  CA  VAL A  33     -25.670 -14.617  14.427  1.00                 C  
ATOM    217  C   VAL A  33     -25.058 -15.663  13.500  1.00                 C  
ATOM    218  O   VAL A  33     -24.195 -15.352  12.685  1.00                 O  
ATOM    219  CB  VAL A  33     -25.837 -13.247  13.744  1.00                 C  
ATOM    220  CG1 VAL A  33     -26.752 -13.364  12.534  1.00                 C  
ATOM    221  CG2 VAL A  33     -26.379 -12.223  14.729  1.00                 C  
ATOM    222  N   TRP A  34     -25.565 -16.894  13.571  1.00                 N  
ATOM    223  CA  TRP A  34     -25.003 -17.959  12.745  1.00                 C  
ATOM    224  C   TRP A  34     -25.246 -17.779  11.245  1.00                 C  
ATOM    225  O   TRP A  34     -24.354 -18.164  10.467  1.00                 O  
ATOM    226  CB  TRP A  34     -25.565 -19.318  13.167  1.00                 C  
ATOM    227  CG  TRP A  34     -27.030 -19.471  12.896  1.00                 C  
ATOM    228  CD1 TRP A  34     -28.055 -19.206  13.758  1.00                 C  
ATOM    229  NE1 TRP A  34     -29.262 -19.467  13.154  1.00                 N  
ATOM    230  CD2 TRP A  34     -27.635 -19.927  11.680  1.00                 C  
ATOM    231  CE2 TRP A  34     -29.028 -19.911  11.876  1.00                 C  
ATOM    232  CH2 TRP A  34     -29.409 -20.704   9.685  1.00                 C  
ATOM    233  CZ2 TRP A  34     -29.927 -20.299  10.884  1.00                 C  
ATOM    234  CE3 TRP A  34     -27.134 -20.345  10.443  1.00                 C  
ATOM    235  CZ3 TRP A  34     -28.029 -20.728   9.462  1.00                 C  
ATOM    236  N   PRO A  35     -26.378 -17.241  10.769  1.00                 N  
ATOM    237  CA  PRO A  35     -26.513 -17.032   9.318  1.00                 C  
ATOM    238  C   PRO A  35     -25.490 -16.066   8.746  1.00                 C  
ATOM    239  O   PRO A  35     -25.294 -16.051   7.524  1.00                 O  
ATOM    240  CB  PRO A  35     -27.927 -16.471   9.155  1.00                 C  
ATOM    241  CD  PRO A  35     -27.666 -16.948  11.486  1.00                 C  
ATOM    242  CG  PRO A  35     -28.662 -16.955  10.360  1.00                 C  
ATOM    243  N   ALA A  36     -24.835 -15.257   9.583  1.00                 N  
ATOM    244  CA  ALA A  36     -23.802 -14.360   9.078  1.00                 C  
ATOM    245  C   ALA A  36     -22.643 -15.133   8.462  1.00                 C  
ATOM    246  O   ALA A  36     -21.941 -14.605   7.594  1.00                 O  
ATOM    247  CB  ALA A  36     -23.290 -13.460  10.192  1.00                 C  
ATOM    248  N   ALA A  37     -22.428 -16.378   8.895  1.00                 N  
ATOM    249  CA  ALA A  37     -21.383 -17.204   8.298  1.00                 C  
ATOM    250  C   ALA A  37     -21.697 -17.528   6.843  1.00                 C  
ATOM    251  O   ALA A  37     -20.809 -17.477   5.984  1.00                 O  
ATOM    252  CB  ALA A  37     -21.205 -18.490   9.091  1.00                 C  
ATOM    253  N   ILE A  38     -22.955 -17.865   6.548  1.00                 N  
ATOM    254  CA  ILE A  38     -23.330 -18.205   5.180  1.00                 C  
ATOM    255  C   ILE A  38     -23.261 -16.976   4.283  1.00                 C  
ATOM    256  O   ILE A  38     -22.764 -17.045   3.153  1.00                 O  
ATOM    257  CB  ILE A  38     -24.738 -18.827   5.119  1.00                 C  
ATOM    258  CD1 ILE A  38     -26.134 -20.756   6.027  1.00                 C  
ATOM    259  CG1 ILE A  38     -24.747 -20.194   5.806  1.00                 C  
ATOM    260  CG2 ILE A  38     -25.219 -18.913   3.678  1.00                 C  
ATOM    261  N   ILE A  39     -23.764 -15.837   4.764  1.00                 N  
ATOM    262  CA  ILE A  39     -23.674 -14.598   3.995  1.00                 C  
ATOM    263  C   ILE A  39     -22.216 -14.215   3.771  1.00                 C  
ATOM    264  O   ILE A  39     -21.832 -13.787   2.675  1.00                 O  
ATOM    265  CB  ILE A  39     -24.426 -13.447   4.689  1.00                 C  
ATOM    266  CD1 ILE A  39     -26.724 -12.780   5.567  1.00                 C  
ATOM    267  CG1 ILE A  39     -25.934 -13.706   4.669  1.00                 C  
ATOM    268  CG2 ILE A  39     -24.071 -12.115   4.046  1.00                 C  
ATOM    269  N   SER A  40     -21.384 -14.357   4.806  1.00                 N  
ATOM    270  CA  SER A  40     -19.962 -14.051   4.673  1.00                 C  
ATOM    271  C   SER A  40     -19.314 -14.903   3.590  1.00                 C  
ATOM    272  O   SER A  40     -18.639 -14.382   2.695  1.00                 O  
ATOM    273  CB  SER A  40     -19.242 -14.261   6.006  1.00                 C  
ATOM    274  OG  SER A  40     -17.856 -13.990   5.886  1.00                 O  
ATOM    275  N   LEU A  41     -19.497 -16.223   3.664  1.00                 N  
ATOM    276  CA  LEU A  41     -18.887 -17.106   2.677  1.00                 C  
ATOM    277  C   LEU A  41     -19.530 -16.953   1.304  1.00                 C  
ATOM    278  O   LEU A  41     -18.879 -17.221   0.288  1.00                 O  
ATOM    279  CB  LEU A  41     -18.983 -18.564   3.131  1.00                 C  
ATOM    280  CG  LEU A  41     -18.150 -18.949   4.356  1.00                 C  
ATOM    281  CD1 LEU A  41     -18.455 -20.376   4.786  1.00                 C  
ATOM    282  CD2 LEU A  41     -16.665 -18.788   4.069  1.00                 C  
ATOM    283  N   MET A  42     -20.797 -16.533   1.249  1.00                 N  
ATOM    284  CA  MET A  42     -21.427 -16.291  -0.046  1.00                 C  
ATOM    285  C   MET A  42     -20.767 -15.125  -0.770  1.00                 C  
ATOM    286  O   MET A  42     -20.595 -15.166  -1.992  1.00                 O  
ATOM    287  CB  MET A  42     -22.923 -16.021   0.128  1.00                 C  
ATOM    288  SD  MET A  42     -25.459 -16.844   0.882  1.00                 S  
ATOM    289  CE  MET A  42     -26.044 -16.591  -0.792  1.00                 C  
ATOM    290  CG  MET A  42     -23.723 -17.231   0.581  1.00                 C  
ATOM    291  N   GLY A  43     -20.391 -14.078  -0.032  1.00                 N  
ATOM    292  CA  GLY A  43     -19.677 -12.971  -0.649  1.00                 C  
ATOM    293  C   GLY A  43     -18.344 -13.402  -1.227  1.00                 C  
ATOM    294  O   GLY A  43     -18.028 -13.111  -2.382  1.00                 O  
ATOM    295  N   LEU A  44     -17.538 -14.098  -0.420  1.00                 N  
ATOM    296  CA  LEU A  44     -16.268 -14.627  -0.906  1.00                 C  
ATOM    297  C   LEU A  44     -16.471 -15.526  -2.119  1.00                 C  
ATOM    298  O   LEU A  44     -15.708 -15.457  -3.090  1.00                 O  
ATOM    299  CB  LEU A  44     -15.550 -15.399   0.203  1.00                 C  
ATOM    300  CG  LEU A  44     -14.190 -15.999  -0.161  1.00                 C  
ATOM    301  CD1 LEU A  44     -13.213 -14.908  -0.572  1.00                 C  
ATOM    302  CD2 LEU A  44     -13.628 -16.801   1.003  1.00                 C  
ATOM    303  N   GLN A  45     -17.494 -16.382  -2.077  1.00                 N  
ATOM    304  CA  GLN A  45     -17.747 -17.291  -3.190  1.00                 C  
ATOM    305  C   GLN A  45     -18.170 -16.535  -4.445  1.00                 C  
ATOM    306  O   GLN A  45     -17.648 -16.787  -5.537  1.00                 O  
ATOM    307  CB  GLN A  45     -18.820 -18.314  -2.813  1.00                 C  
ATOM    308  CD  GLN A  45     -17.873 -20.261  -4.114  1.00                 C  
ATOM    309  CG  GLN A  45     -19.075 -19.367  -3.879  1.00                 C  
ATOM    310  OE1 GLN A  45     -17.354 -20.877  -3.183  1.00                 O  
ATOM    311  NE2 GLN A  45     -17.427 -20.333  -5.363  1.00                 N  
ATOM    312  N   ALA A  46     -19.123 -15.607  -4.311  1.00                 N  
ATOM    313  CA  ALA A  46     -19.697 -14.945  -5.480  1.00                 C  
ATOM    314  C   ALA A  46     -18.787 -13.859  -6.042  1.00                 C  
ATOM    315  O   ALA A  46     -18.717 -13.683  -7.264  1.00                 O  
ATOM    316  CB  ALA A  46     -21.050 -14.341  -5.136  1.00                 C  
ATOM    317  N   LEU A  47     -18.089 -13.117  -5.178  1.00                 N  
ATOM    318  CA  LEU A  47     -17.271 -12.009  -5.660  1.00                 C  
ATOM    319  C   LEU A  47     -16.061 -12.490  -6.449  1.00                 C  
ATOM    320  O   LEU A  47     -15.550 -11.754  -7.299  1.00                 O  
ATOM    321  CB  LEU A  47     -16.806 -11.138  -4.491  1.00                 C  
ATOM    322  CG  LEU A  47     -17.896 -10.364  -3.747  1.00                 C  
ATOM    323  CD1 LEU A  47     -17.317  -9.654  -2.533  1.00                 C  
ATOM    324  CD2 LEU A  47     -18.571  -9.363  -4.672  1.00                 C  
ATOM    325  N   THR A  48     -15.598 -13.711  -6.201  1.00                 N  
ATOM    326  CA  THR A  48     -14.477 -14.249  -6.958  1.00                 C  
ATOM    327  C   THR A  48     -14.898 -14.839  -8.297  1.00                 C  
ATOM    328  O   THR A  48     -14.036 -15.322  -9.037  1.00                 O  
ATOM    329  CB  THR A  48     -13.727 -15.333  -6.162  1.00                 C  
ATOM    330  OG1 THR A  48     -14.621 -16.411  -5.858  1.00                 O  
ATOM    331  CG2 THR A  48     -13.192 -14.763  -4.858  1.00                 C  
ATOM    332  N   PHE A  49     -16.187 -14.808  -8.625  1.00                 N  
ATOM    333  CA  PHE A  49     -16.653 -15.324  -9.905  1.00                 C  
ATOM    334  C   PHE A  49     -16.171 -14.446 -11.054  1.00                 C  
ATOM    335  O   PHE A  49     -16.189 -13.215 -10.967  1.00                 O  
ATOM    336  CB  PHE A  49     -18.180 -15.421  -9.920  1.00                 C  
ATOM    337  CG  PHE A  49     -18.724 -16.533  -9.069  1.00                 C  
ATOM    338  CZ  PHE A  49     -19.739 -18.588  -7.496  1.00                 C  
ATOM    339  CD1 PHE A  49     -17.897 -17.544  -8.613  1.00                 C  
ATOM    340  CE1 PHE A  49     -18.398 -18.567  -7.830  1.00                 C  
ATOM    341  CD2 PHE A  49     -20.064 -16.568  -8.726  1.00                 C  
ATOM    342  CE2 PHE A  49     -20.565 -17.592  -7.943  1.00                 C  
ATOM    343  N   ASN A  50     -15.747 -15.094 -12.139  1.00                 N  
ATOM    344  CA  ASN A  50     -15.346 -14.422 -13.375  1.00                 C  
ATOM    345  C   ASN A  50     -14.297 -13.341 -13.101  1.00                 C  
ATOM    346  O   ASN A  50     -14.525 -12.143 -13.265  1.00                 O  
ATOM    347  CB  ASN A  50     -16.565 -13.823 -14.079  1.00                 C  
ATOM    348  CG  ASN A  50     -16.271 -13.417 -15.510  1.00                 C  
ATOM    349  OD1 ASN A  50     -15.446 -14.034 -16.183  1.00                 O  
ATOM    350  ND2 ASN A  50     -16.946 -12.374 -15.978  1.00                 N  
ATOM    351  N   ARG A  51     -13.130 -13.816 -12.673  1.00                 N  
ATOM    352  CA  ARG A  51     -12.014 -12.958 -12.310  1.00                 C  
ATOM    353  C   ARG A  51     -10.718 -13.606 -12.771  1.00                 C  
ATOM    354  O   ARG A  51     -10.632 -14.826 -12.934  1.00                 O  
ATOM    355  CB  ARG A  51     -12.000 -12.707 -10.801  1.00                 C  
ATOM    356  CD  ARG A  51     -13.225 -10.517 -10.746  1.00                 C  
ATOM    357  NE  ARG A  51     -14.340  -9.764 -10.177  1.00                 N  
ATOM    358  CG  ARG A  51     -13.221 -11.965 -10.283  1.00                 C  
ATOM    359  CZ  ARG A  51     -15.547  -9.687 -10.727  1.00                 C  
ATOM    360  NH1 ARG A  51     -16.500  -8.978 -10.138  1.00                 N  
ATOM    361  NH2 ARG A  51     -15.799 -10.321 -11.864  1.00                 N  
ATOM    362  N   ARG A  52      -9.705 -12.775 -12.987  1.00                 N  
ATOM    363  CA  ARG A  52      -8.373 -13.313 -13.186  1.00                 C  
ATOM    364  C   ARG A  52      -7.878 -13.904 -11.867  1.00                 C  
ATOM    365  O   ARG A  52      -8.306 -13.477 -10.791  1.00                 O  
ATOM    366  CB  ARG A  52      -7.427 -12.225 -13.698  1.00                 C  
ATOM    367  CD  ARG A  52      -6.812 -10.612 -15.519  1.00                 C  
ATOM    368  NE  ARG A  52      -7.048  -9.404 -14.732  1.00                 N  
ATOM    369  CG  ARG A  52      -7.734 -11.748 -15.108  1.00                 C  
ATOM    370  CZ  ARG A  52      -6.291  -8.313 -14.793  1.00                 C  
ATOM    371  NH1 ARG A  52      -6.581  -7.262 -14.039  1.00                 N  
ATOM    372  NH2 ARG A  52      -5.245  -8.276 -15.607  1.00                 N  
ATOM    373  N   PRO A  53      -6.994 -14.904 -11.920  1.00                 N  
ATOM    374  CA  PRO A  53      -6.502 -15.497 -10.665  1.00                 C  
ATOM    375  C   PRO A  53      -5.885 -14.480  -9.724  1.00                 C  
ATOM    376  O   PRO A  53      -5.976 -14.644  -8.502  1.00                 O  
ATOM    377  CB  PRO A  53      -5.453 -16.513 -11.122  1.00                 C  
ATOM    378  CD  PRO A  53      -6.413 -15.615 -13.122  1.00                 C  
ATOM    379  CG  PRO A  53      -5.862 -16.872 -12.511  1.00                 C  
ATOM    380  N   LEU A  54      -5.268 -13.427 -10.258  1.00                 N  
ATOM    381  CA  LEU A  54      -4.698 -12.394  -9.405  1.00                 C  
ATOM    382  C   LEU A  54      -5.759 -11.438  -8.880  1.00                 C  
ATOM    383  O   LEU A  54      -5.613 -10.908  -7.773  1.00                 O  
ATOM    384  CB  LEU A  54      -3.626 -11.606 -10.161  1.00                 C  
ATOM    385  CG  LEU A  54      -2.360 -12.376 -10.540  1.00                 C  
ATOM    386  CD1 LEU A  54      -1.448 -11.519 -11.405  1.00                 C  
ATOM    387  CD2 LEU A  54      -1.622 -12.844  -9.295  1.00                 C  
ATOM    388  N   GLN A  55      -6.825 -11.202  -9.651  1.00                 N  
ATOM    389  CA  GLN A  55      -7.928 -10.393  -9.143  1.00                 C  
ATOM    390  C   GLN A  55      -8.683 -11.138  -8.052  1.00                 C  
ATOM    391  O   GLN A  55      -9.060 -10.549  -7.032  1.00                 O  
ATOM    392  CB  GLN A  55      -8.878 -10.009 -10.279  1.00                 C  
ATOM    393  CD  GLN A  55      -9.227  -8.730 -12.429  1.00                 C  
ATOM    394  CG  GLN A  55      -8.288  -9.025 -11.276  1.00                 C  
ATOM    395  OE1 GLN A  55      -9.727  -9.644 -13.085  1.00                 O  
ATOM    396  NE2 GLN A  55      -9.470  -7.449 -12.679  1.00                 N  
ATOM    397  N   SER A  56      -8.921 -12.435  -8.261  1.00                 N  
ATOM    398  CA  SER A  56      -9.602 -13.248  -7.261  1.00                 C  
ATOM    399  C   SER A  56      -8.801 -13.302  -5.966  1.00                 C  
ATOM    400  O   SER A  56      -9.356 -13.148  -4.872  1.00                 O  
ATOM    401  CB  SER A  56      -9.841 -14.662  -7.793  1.00                 C  
ATOM    402  OG  SER A  56     -10.483 -15.471  -6.822  1.00                 O  
ATOM    403  N   ALA A  57      -7.486 -13.523  -6.074  1.00                 N  
ATOM    404  CA  ALA A  57      -6.637 -13.542  -4.887  1.00                 C  
ATOM    405  C   ALA A  57      -6.710 -12.220  -4.135  1.00                 C  
ATOM    406  O   ALA A  57      -6.693 -12.199  -2.899  1.00                 O  
ATOM    407  CB  ALA A  57      -5.197 -13.845  -5.270  1.00                 C  
ATOM    408  N   ALA A  58      -6.786 -11.106  -4.865  1.00                 N  
ATOM    409  CA  ALA A  58      -6.915  -9.807  -4.216  1.00                 C  
ATOM    410  C   ALA A  58      -8.254  -9.677  -3.502  1.00                 C  
ATOM    411  O   ALA A  58      -8.334  -9.075  -2.425  1.00                 O  
ATOM    412  CB  ALA A  58      -6.756  -8.688  -5.234  1.00                 C  
ATOM    413  N   ILE A  59      -9.315 -10.239  -4.082  1.00                 N  
ATOM    414  CA  ILE A  59     -10.621 -10.183  -3.434  1.00                 C  
ATOM    415  C   ILE A  59     -10.657 -11.115  -2.229  1.00                 C  
ATOM    416  O   ILE A  59     -11.224 -10.775  -1.184  1.00                 O  
ATOM    417  CB  ILE A  59     -11.754 -10.537  -4.415  1.00                 C  
ATOM    418  CD1 ILE A  59     -12.782  -9.852  -6.645  1.00                 C  
ATOM    419  CG1 ILE A  59     -11.881  -9.460  -5.494  1.00                 C  
ATOM    420  CG2 ILE A  59     -13.061 -10.747  -3.667  1.00                 C  
ATOM    421  N   GLY A  60     -10.054 -12.299  -2.351  1.00                 N  
ATOM    422  CA  GLY A  60      -9.945 -13.188  -1.205  1.00                 C  
ATOM    423  C   GLY A  60      -9.158 -12.572  -0.065  1.00                 C  
ATOM    424  O   GLY A  60      -9.494 -12.756   1.108  1.00                 O  
ATOM    425  N   PHE A  61      -8.093 -11.838  -0.394  1.00                 N  
ATOM    426  CA  PHE A  61      -7.313 -11.152   0.630  1.00                 C  
ATOM    427  C   PHE A  61      -8.161 -10.122   1.366  1.00                 C  
ATOM    428  O   PHE A  61      -8.145 -10.056   2.601  1.00                 O  
ATOM    429  CB  PHE A  61      -6.088 -10.478   0.009  1.00                 C  
ATOM    430  CG  PHE A  61      -5.261  -9.700   0.991  1.00                 C  
ATOM    431  CZ  PHE A  61      -3.732  -8.254   2.808  1.00                 C  
ATOM    432  CD1 PHE A  61      -4.375 -10.345   1.837  1.00                 C  
ATOM    433  CE1 PHE A  61      -3.614  -9.629   2.741  1.00                 C  
ATOM    434  CD2 PHE A  61      -5.368  -8.322   1.071  1.00                 C  
ATOM    435  CE2 PHE A  61      -4.607  -7.606   1.975  1.00                 C  
ATOM    436  N   CYS A  62      -8.914  -9.308   0.622  1.00                 N  
ATOM    437  CA  CYS A  62      -9.723  -8.273   1.258  1.00                 C  
ATOM    438  C   CYS A  62     -10.876  -8.867   2.056  1.00                 C  
ATOM    439  O   CYS A  62     -11.293  -8.283   3.061  1.00                 O  
ATOM    440  CB  CYS A  62     -10.268  -7.300   0.211  1.00                 C  
ATOM    441  SG  CYS A  62      -9.011  -6.256  -0.564  1.00                 S  
ATOM    442  N   TRP A  63     -11.401 -10.018   1.633  1.00                 N  
ATOM    443  CA  TRP A  63     -12.386 -10.719   2.450  1.00                 C  
ATOM    444  C   TRP A  63     -11.771 -11.139   3.778  1.00                 C  
ATOM    445  O   TRP A  63     -12.330 -10.876   4.850  1.00                 O  
ATOM    446  CB  TRP A  63     -12.931 -11.938   1.703  1.00                 C  
ATOM    447  CG  TRP A  63     -13.953 -12.710   2.481  1.00                 C  
ATOM    448  CD1 TRP A  63     -15.299 -12.485   2.514  1.00                 C  
ATOM    449  NE1 TRP A  63     -15.912 -13.397   3.339  1.00                 N  
ATOM    450  CD2 TRP A  63     -13.712 -13.832   3.339  1.00                 C  
ATOM    451  CE2 TRP A  63     -14.956 -14.235   3.857  1.00                 C  
ATOM    452  CH2 TRP A  63     -13.949 -15.978   5.090  1.00                 C  
ATOM    453  CZ2 TRP A  63     -15.087 -15.309   4.735  1.00                 C  
ATOM    454  CE3 TRP A  63     -12.564 -14.535   3.718  1.00                 C  
ATOM    455  CZ3 TRP A  63     -12.699 -15.599   4.589  1.00                 C  
ATOM    456  N   GLY A  64     -10.609 -11.795   3.723  1.00                 N  
ATOM    457  CA  GLY A  64      -9.890 -12.123   4.940  1.00                 C  
ATOM    458  C   GLY A  64      -9.537 -10.910   5.777  1.00                 C  
ATOM    459  O   GLY A  64      -9.539 -10.982   7.009  1.00                 O  
ATOM    460  N   PHE A  65      -9.250  -9.777   5.131  1.00                 N  
ATOM    461  CA  PHE A  65      -8.889  -8.586   5.891  1.00                 C  
ATOM    462  C   PHE A  65     -10.089  -8.033   6.646  1.00                 C  
ATOM    463  O   PHE A  65      -9.944  -7.518   7.760  1.00                 O  
ATOM    464  CB  PHE A  65      -8.312  -7.514   4.965  1.00                 C  
ATOM    465  CG  PHE A  65      -7.863  -6.272   5.681  1.00                 C  
ATOM    466  CZ  PHE A  65      -7.038  -3.970   7.003  1.00                 C  
ATOM    467  CD1 PHE A  65      -6.699  -6.269   6.429  1.00                 C  
ATOM    468  CE1 PHE A  65      -6.286  -5.126   7.087  1.00                 C  
ATOM    469  CD2 PHE A  65      -8.605  -5.107   5.606  1.00                 C  
ATOM    470  CE2 PHE A  65      -8.192  -3.964   6.265  1.00                 C  
ATOM    471  N   GLY A  66     -11.279  -8.118   6.053  1.00                 N  
ATOM    472  CA  GLY A  66     -12.478  -7.734   6.780  1.00                 C  
ATOM    473  C   GLY A  66     -12.767  -8.674   7.934  1.00                 C  
ATOM    474  O   GLY A  66     -13.055  -8.235   9.052  1.00                 O  
ATOM    475  N   LEU A  67     -12.697  -9.983   7.676  1.00                 N  
ATOM    476  CA  LEU A  67     -12.976 -10.975   8.709  1.00                 C  
ATOM    477  C   LEU A  67     -11.996 -10.859   9.871  1.00                 C  
ATOM    478  O   LEU A  67     -12.399 -10.698  11.028  1.00                 O  
ATOM    479  CB  LEU A  67     -12.925 -12.387   8.123  1.00                 C  
ATOM    480  CG  LEU A  67     -13.176 -13.537   9.102  1.00                 C  
ATOM    481  CD1 LEU A  67     -14.567 -13.431   9.709  1.00                 C  
ATOM    482  CD2 LEU A  67     -13.002 -14.880   8.409  1.00                 C  
ATOM    483  N   PHE A  68     -10.698 -10.942   9.579  1.00                 N  
ATOM    484  CA  PHE A  68      -9.704 -10.900  10.644  1.00                 C  
ATOM    485  C   PHE A  68      -9.493  -9.491  11.182  1.00                 C  
ATOM    486  O   PHE A  68      -9.232  -9.327  12.377  1.00                 O  
ATOM    487  CB  PHE A  68      -8.369 -11.463  10.153  1.00                 C  
ATOM    488  CG  PHE A  68      -8.377 -12.951   9.948  1.00                 C  
ATOM    489  CZ  PHE A  68      -8.392 -15.705   9.575  1.00                 C  
ATOM    490  CD1 PHE A  68      -8.420 -13.488   8.673  1.00                 C  
ATOM    491  CE1 PHE A  68      -8.428 -14.857   8.485  1.00                 C  
ATOM    492  CD2 PHE A  68      -8.341 -13.813  11.029  1.00                 C  
ATOM    493  CE2 PHE A  68      -8.349 -15.182  10.841  1.00                 C  
ATOM    494  N   GLY A  69      -9.595  -8.472  10.328  1.00                 N  
ATOM    495  CA  GLY A  69      -9.470  -7.105  10.810  1.00                 C  
ATOM    496  C   GLY A  69     -10.533  -6.753  11.832  1.00                 C  
ATOM    497  O   GLY A  69     -10.243  -6.157  12.872  1.00                 O  
ATOM    498  N   SER A  70     -11.783  -7.113  11.546  1.00                 N  
ATOM    499  CA  SER A  70     -12.868  -6.804  12.468  1.00                 C  
ATOM    500  C   SER A  70     -12.933  -7.778  13.639  1.00                 C  
ATOM    501  O   SER A  70     -13.322  -7.379  14.743  1.00                 O  
ATOM    502  CB  SER A  70     -14.211  -6.803  11.734  1.00                 C  
ATOM    503  OG  SER A  70     -14.539  -8.101  11.270  1.00                 O  
ATOM    504  N   GLY A  71     -12.569  -9.042  13.431  1.00                 N  
ATOM    505  CA  GLY A  71     -12.746 -10.020  14.488  1.00                 C  
ATOM    506  C   GLY A  71     -11.532 -10.396  15.317  1.00                 C  
ATOM    507  O   GLY A  71     -11.694 -10.923  16.422  1.00                 O  
ATOM    508  N   ILE A  72     -10.320 -10.140  14.817  1.00                 N  
ATOM    509  CA  ILE A  72      -9.086 -10.459  15.534  1.00                 C  
ATOM    510  C   ILE A  72      -8.455  -9.227  16.171  1.00                 C  
ATOM    511  O   ILE A  72      -7.488  -9.359  16.937  1.00                 O  
ATOM    512  CB  ILE A  72      -8.056 -11.137  14.611  1.00                 C  
ATOM    513  CD1 ILE A  72      -6.435 -10.670  12.699  1.00                 C  
ATOM    514  CG1 ILE A  72      -7.615 -10.174  13.507  1.00                 C  
ATOM    515  CG2 ILE A  72      -8.619 -12.430  14.043  1.00                 C  
ATOM    516  N   ASN A  73      -9.018  -8.038  15.941  1.00                 N  
ATOM    517  CA  ASN A  73      -8.404  -6.806  16.430  1.00                 C  
ATOM    518  C   ASN A  73      -8.195  -6.790  17.944  1.00                 C  
ATOM    519  O   ASN A  73      -7.380  -6.000  18.432  1.00                 O  
ATOM    520  CB  ASN A  73      -9.240  -5.592  16.021  1.00                 C  
ATOM    521  CG  ASN A  73     -10.630  -5.610  16.627  1.00                 C  
ATOM    522  OD1 ASN A  73     -11.429  -6.502  16.342  1.00                 O  
ATOM    523  ND2 ASN A  73     -10.922  -4.623  17.466  1.00                 N  
ATOM    524  N   TRP A  74      -8.910  -7.628  18.698  1.00                 N  
ATOM    525  CA  TRP A  74      -8.753  -7.657  20.151  1.00                 C  
ATOM    526  C   TRP A  74      -7.338  -8.007  20.605  1.00                 C  
ATOM    527  O   TRP A  74      -7.031  -7.829  21.787  1.00                 O  
ATOM    528  CB  TRP A  74      -9.731  -8.654  20.776  1.00                 C  
ATOM    529  CG  TRP A  74      -9.523 -10.065  20.317  1.00                 C  
ATOM    530  CD1 TRP A  74     -10.160 -10.694  19.287  1.00                 C  
ATOM    531  NE1 TRP A  74      -9.706 -11.986  19.166  1.00                 N  
ATOM    532  CD2 TRP A  74      -8.615 -11.024  20.874  1.00                 C  
ATOM    533  CE2 TRP A  74      -8.756 -12.210  20.131  1.00                 C  
ATOM    534  CH2 TRP A  74      -7.123 -13.300  21.444  1.00                 C  
ATOM    535  CZ2 TRP A  74      -8.013 -13.357  20.408  1.00                 C  
ATOM    536  CE3 TRP A  74      -7.697 -10.994  21.928  1.00                 C  
ATOM    537  CZ3 TRP A  74      -6.963 -12.133  22.199  1.00                 C  
ATOM    538  N   VAL A  75      -6.475  -8.504  19.715  1.00                 N  
ATOM    539  CA  VAL A  75      -5.090  -8.772  20.087  1.00                 C  
ATOM    540  C   VAL A  75      -4.332  -7.492  20.426  1.00                 C  
ATOM    541  O   VAL A  75      -3.280  -7.558  21.072  1.00                 O  
ATOM    542  CB  VAL A  75      -4.342  -9.526  18.972  1.00                 C  
ATOM    543  CG1 VAL A  75      -5.002 -10.869  18.701  1.00                 C  
ATOM    544  CG2 VAL A  75      -4.291  -8.688  17.704  1.00                 C  
ATOM    545  N   TYR A  76      -4.827  -6.334  19.977  1.00                 N  
ATOM    546  CA  TYR A  76      -4.175  -5.053  20.249  1.00                 C  
ATOM    547  C   TYR A  76      -3.823  -4.876  21.724  1.00                 C  
ATOM    548  O   TYR A  76      -2.692  -4.507  22.060  1.00                 O  
ATOM    549  CB  TYR A  76      -5.065  -3.893  19.799  1.00                 C  
ATOM    550  CG  TYR A  76      -4.489  -2.527  20.100  1.00                 C  
ATOM    551  OH  TYR A  76      -2.897   1.227  20.912  1.00                 O  
ATOM    552  CZ  TYR A  76      -3.425  -0.015  20.645  1.00                 C  
ATOM    553  CD1 TYR A  76      -3.508  -1.974  19.287  1.00                 C  
ATOM    554  CE1 TYR A  76      -2.976  -0.727  19.553  1.00                 C  
ATOM    555  CD2 TYR A  76      -4.929  -1.795  21.195  1.00                 C  
ATOM    556  CE2 TYR A  76      -4.409  -0.546  21.477  1.00                 C  
ATOM    557  N   VAL A  77      -4.790  -5.113  22.618  1.00                 N  
ATOM    558  CA  VAL A  77      -4.573  -4.882  24.049  1.00                 C  
ATOM    559  C   VAL A  77      -3.405  -5.717  24.565  1.00                 C  
ATOM    560  O   VAL A  77      -2.633  -5.264  25.422  1.00                 O  
ATOM    561  CB  VAL A  77      -5.839  -5.191  24.869  1.00                 C  
ATOM    562  CG1 VAL A  77      -5.533  -5.150  26.358  1.00                 C  
ATOM    563  CG2 VAL A  77      -6.950  -4.211  24.523  1.00                 C  
ATOM    564  N   SER A  78      -3.251  -6.945  24.051  1.00                 N  
ATOM    565  CA  SER A  78      -2.093  -7.764  24.408  1.00                 C  
ATOM    566  C   SER A  78      -0.809  -7.149  23.884  1.00                 C  
ATOM    567  O   SER A  78       0.194  -7.084  24.601  1.00                 O  
ATOM    568  CB  SER A  78      -2.255  -9.186  23.867  1.00                 C  
ATOM    569  OG  SER A  78      -1.133  -9.987  24.194  1.00                 O  
ATOM    570  N   ILE A  79      -0.801  -6.754  22.610  1.00                 N  
ATOM    571  CA  ILE A  79       0.374  -6.098  22.042  1.00                 C  
ATOM    572  C   ILE A  79       0.696  -4.821  22.809  1.00                 C  
ATOM    573  O   ILE A  79       1.868  -4.495  23.037  1.00                 O  
ATOM    574  CB  ILE A  79       0.178  -5.784  20.547  1.00                 C  
ATOM    575  CD1 ILE A  79      -0.337  -6.886  18.307  1.00                 C  
ATOM    576  CG1 ILE A  79       0.131  -7.079  19.732  1.00                 C  
ATOM    577  CG2 ILE A  79       1.266  -4.843  20.053  1.00                 C  
ATOM    578  N   ALA A  80      -0.336  -4.062  23.186  1.00                 N  
ATOM    579  CA  ALA A  80      -0.124  -2.779  23.849  1.00                 C  
ATOM    580  C   ALA A  80       0.611  -2.956  25.174  1.00                 C  
ATOM    581  O   ALA A  80       1.639  -2.314  25.418  1.00                 O  
ATOM    582  CB  ALA A  80      -1.453  -2.075  24.079  1.00                 C  
ATOM    583  N   THR A  81       0.095  -3.824  26.046  1.00                 N  
ATOM    584  CA  THR A  81       0.661  -3.959  27.384  1.00                 C  
ATOM    585  C   THR A  81       1.937  -4.795  27.391  1.00                 C  
ATOM    586  O   THR A  81       2.846  -4.523  28.183  1.00                 O  
ATOM    587  CB  THR A  81      -0.348  -4.589  28.363  1.00                 C  
ATOM    588  OG1 THR A  81      -0.717  -5.893  27.899  1.00                 O  
ATOM    589  CG2 THR A  81      -1.602  -3.733  28.459  1.00                 C  
ATOM    590  N   PHE A  82       2.028  -5.804  26.525  1.00                 N  
ATOM    591  CA  PHE A  82       3.227  -6.636  26.468  1.00                 C  
ATOM    592  C   PHE A  82       4.348  -5.942  25.698  1.00                 C  
ATOM    593  O   PHE A  82       5.427  -5.686  26.244  1.00                 O  
ATOM    594  CB  PHE A  82       2.911  -7.988  25.825  1.00                 C  
ATOM    595  CG  PHE A  82       4.098  -8.902  25.721  1.00                 C  
ATOM    596  CZ  PHE A  82       6.297 -10.591  25.520  1.00                 C  
ATOM    597  CD1 PHE A  82       4.549  -9.605  26.825  1.00                 C  
ATOM    598  CE1 PHE A  82       5.641 -10.445  26.728  1.00                 C  
ATOM    599  CD2 PHE A  82       4.765  -9.059  24.519  1.00                 C  
ATOM    600  CE2 PHE A  82       5.858  -9.899  24.422  1.00                 C  
ATOM    601  N   GLY A  83       4.105  -5.648  24.415  1.00                 N  
ATOM    602  CA  GLY A  83       5.181  -5.259  23.515  1.00                 C  
ATOM    603  C   GLY A  83       5.938  -4.012  23.929  1.00                 C  
ATOM    604  O   GLY A  83       7.132  -3.888  23.640  1.00                 O  
ATOM    605  N   GLY A  84       5.280  -3.083  24.617  1.00                 N  
ATOM    606  CA  GLY A  84       5.980  -1.864  24.994  1.00                 C  
ATOM    607  C   GLY A  84       6.292  -0.980  23.806  1.00                 C  
ATOM    608  O   GLY A  84       7.410  -0.460  23.698  1.00                 O  
ATOM    609  N   MET A  85       5.333  -0.804  22.907  1.00                 N  
ATOM    610  CA  MET A  85       5.509  -0.087  21.658  1.00                 C  
ATOM    611  C   MET A  85       4.633   1.156  21.626  1.00                 C  
ATOM    612  O   MET A  85       3.652   1.255  22.372  1.00                 O  
ATOM    613  CB  MET A  85       5.188  -0.995  20.469  1.00                 C  
ATOM    614  SD  MET A  85       7.780  -1.916  20.137  1.00                 S  
ATOM    615  CE  MET A  85       7.754  -1.344  18.440  1.00                 C  
ATOM    616  CG  MET A  85       6.030  -2.259  20.408  1.00                 C  
ATOM    617  N   PRO A  86       4.969   2.133  20.785  1.00                 N  
ATOM    618  CA  PRO A  86       4.093   3.300  20.639  1.00                 C  
ATOM    619  C   PRO A  86       2.731   2.892  20.096  1.00                 C  
ATOM    620  O   PRO A  86       2.589   1.872  19.419  1.00                 O  
ATOM    621  CB  PRO A  86       4.842   4.205  19.659  1.00                 C  
ATOM    622  CD  PRO A  86       6.252   2.306  20.028  1.00                 C  
ATOM    623  CG  PRO A  86       6.270   3.789  19.783  1.00                 C  
ATOM    624  N   GLY A  87       1.723   3.703  20.411  1.00                 N  
ATOM    625  CA  GLY A  87       0.354   3.445  20.019  1.00                 C  
ATOM    626  C   GLY A  87       0.152   3.078  18.559  1.00                 C  
ATOM    627  O   GLY A  87      -0.432   2.035  18.246  1.00                 O  
ATOM    628  N   PRO A  88       0.640   3.909  17.631  1.00                 N  
ATOM    629  CA  PRO A  88       0.457   3.584  16.205  1.00                 C  
ATOM    630  C   PRO A  88       1.274   2.392  15.732  1.00                 C  
ATOM    631  O   PRO A  88       0.950   1.825  14.681  1.00                 O  
ATOM    632  CB  PRO A  88       0.902   4.853  15.476  1.00                 C  
ATOM    633  CD  PRO A  88       1.319   5.228  17.803  1.00                 C  
ATOM    634  CG  PRO A  88       1.842   5.519  16.424  1.00                 C  
ATOM    635  N   VAL A  89       2.315   1.993  16.464  1.00                 N  
ATOM    636  CA  VAL A  89       3.049   0.783  16.106  1.00                 C  
ATOM    637  C   VAL A  89       2.201  -0.454  16.374  1.00                 C  
ATOM    638  O   VAL A  89       2.144  -1.373  15.547  1.00                 O  
ATOM    639  CB  VAL A  89       4.383   0.686  16.869  1.00                 C  
ATOM    640  CG1 VAL A  89       5.044  -0.660  16.616  1.00                 C  
ATOM    641  CG2 VAL A  89       5.311   1.823  16.467  1.00                 C  
ATOM    642  N   ASN A  90       1.532  -0.502  17.530  1.00                 N  
ATOM    643  CA  ASN A  90       0.652  -1.628  17.827  1.00                 C  
ATOM    644  C   ASN A  90      -0.483  -1.720  16.816  1.00                 C  
ATOM    645  O   ASN A  90      -0.851  -2.819  16.386  1.00                 O  
ATOM    646  CB  ASN A  90       0.099  -1.515  19.249  1.00                 C  
ATOM    647  CG  ASN A  90       1.141  -1.824  20.306  1.00                 C  
ATOM    648  OD1 ASN A  90       2.158  -2.457  20.022  1.00                 O  
ATOM    649  ND2 ASN A  90       0.890  -1.376  21.531  1.00                 N  
ATOM    650  N   ILE A  91      -1.048  -0.575  16.423  1.00                 N  
ATOM    651  CA  ILE A  91      -2.084  -0.568  15.393  1.00                 C  
ATOM    652  C   ILE A  91      -1.550  -1.182  14.105  1.00                 C  
ATOM    653  O   ILE A  91      -2.219  -1.997  13.458  1.00                 O  
ATOM    654  CB  ILE A  91      -2.609   0.856  15.130  1.00                 C  
ATOM    655  CD1 ILE A  91      -3.674   2.857  16.297  1.00                 C  
ATOM    656  CG1 ILE A  91      -3.379   1.373  16.346  1.00                 C  
ATOM    657  CG2 ILE A  91      -3.456   0.886  13.867  1.00                 C  
ATOM    658  N   PHE A  92      -0.335  -0.791  13.713  1.00                 N  
ATOM    659  CA  PHE A  92       0.294  -1.367  12.528  1.00                 C  
ATOM    660  C   PHE A  92       0.478  -2.874  12.674  1.00                 C  
ATOM    661  O   PHE A  92       0.247  -3.629  11.723  1.00                 O  
ATOM    662  CB  PHE A  92       1.645  -0.700  12.260  1.00                 C  
ATOM    663  CG  PHE A  92       2.352  -1.228  11.045  1.00                 C  
ATOM    664  CZ  PHE A  92       3.664  -2.210   8.800  1.00                 C  
ATOM    665  CD1 PHE A  92       1.978  -0.820   9.777  1.00                 C  
ATOM    666  CE1 PHE A  92       2.628  -1.307   8.659  1.00                 C  
ATOM    667  CD2 PHE A  92       3.390  -2.134  11.170  1.00                 C  
ATOM    668  CE2 PHE A  92       4.041  -2.620  10.052  1.00                 C  
ATOM    669  N   LEU A  93       0.899  -3.330  13.858  1.00                 N  
ATOM    670  CA  LEU A  93       1.105  -4.760  14.066  1.00                 C  
ATOM    671  C   LEU A  93      -0.205  -5.537  14.007  1.00                 C  
ATOM    672  O   LEU A  93      -0.219  -6.686  13.549  1.00                 O  
ATOM    673  CB  LEU A  93       1.793  -5.012  15.409  1.00                 C  
ATOM    674  CG  LEU A  93       3.241  -4.533  15.529  1.00                 C  
ATOM    675  CD1 LEU A  93       3.749  -4.708  16.952  1.00                 C  
ATOM    676  CD2 LEU A  93       4.137  -5.279  14.552  1.00                 C  
ATOM    677  N   VAL A  94      -1.308  -4.938  14.458  1.00                 N  
ATOM    678  CA  VAL A  94      -2.608  -5.592  14.331  1.00                 C  
ATOM    679  C   VAL A  94      -3.002  -5.701  12.863  1.00                 C  
ATOM    680  O   VAL A  94      -3.462  -6.753  12.403  1.00                 O  
ATOM    681  CB  VAL A  94      -3.697  -4.842  15.121  1.00                 C  
ATOM    682  CG1 VAL A  94      -5.068  -5.430  14.827  1.00                 C  
ATOM    683  CG2 VAL A  94      -3.401  -4.890  16.612  1.00                 C  
ATOM    684  N   VAL A  95      -2.839  -4.610  12.110  1.00                 N  
ATOM    685  CA  VAL A  95      -3.082  -4.651  10.670  1.00                 C  
ATOM    686  C   VAL A  95      -2.166  -5.675  10.010  1.00                 C  
ATOM    687  O   VAL A  95      -2.555  -6.362   9.057  1.00                 O  
ATOM    688  CB  VAL A  95      -2.886  -3.266  10.025  1.00                 C  
ATOM    689  CG1 VAL A  95      -2.935  -3.374   8.508  1.00                 C  
ATOM    690  CG2 VAL A  95      -3.939  -2.291  10.528  1.00                 C  
ATOM    691  N   LEU A  96      -0.940  -5.805  10.522  1.00                 N  
ATOM    692  CA  LEU A  96       0.000  -6.783   9.987  1.00                 C  
ATOM    693  C   LEU A  96      -0.515  -8.206  10.179  1.00                 C  
ATOM    694  O   LEU A  96      -0.565  -8.993   9.227  1.00                 O  
ATOM    695  CB  LEU A  96       1.370  -6.628  10.650  1.00                 C  
ATOM    696  CG  LEU A  96       2.449  -7.622  10.217  1.00                 C  
ATOM    697  CD1 LEU A  96       2.740  -7.487   8.730  1.00                 C  
ATOM    698  CD2 LEU A  96       3.722  -7.420  11.025  1.00                 C  
ATOM    699  N   LEU A  97      -0.888  -8.557  11.414  1.00                 N  
ATOM    700  CA  LEU A  97      -1.401  -9.898  11.692  1.00                 C  
ATOM    701  C   LEU A  97      -2.626 -10.218  10.844  1.00                 C  
ATOM    702  O   LEU A  97      -2.713 -11.295  10.241  1.00                 O  
ATOM    703  CB  LEU A  97      -1.746 -10.043  13.176  1.00                 C  
ATOM    704  CG  LEU A  97      -2.339 -11.386  13.606  1.00                 C  
ATOM    705  CD1 LEU A  97      -1.356 -12.517  13.341  1.00                 C  
ATOM    706  CD2 LEU A  97      -2.727 -11.356  15.076  1.00                 C  
ATOM    707  N   ALA A  98      -3.597  -9.300  10.803  1.00                 N  
ATOM    708  CA  ALA A  98      -4.783  -9.504   9.975  1.00                 C  
ATOM    709  C   ALA A  98      -4.405  -9.731   8.516  1.00                 C  
ATOM    710  O   ALA A  98      -5.005 -10.570   7.834  1.00                 O  
ATOM    711  CB  ALA A  98      -5.722  -8.313  10.092  1.00                 C  
ATOM    712  N   ALA A  99      -3.410  -8.991   8.021  1.00                 N  
ATOM    713  CA  ALA A  99      -2.964  -9.173   6.644  1.00                 C  
ATOM    714  C   ALA A  99      -2.303 -10.531   6.449  1.00                 C  
ATOM    715  O   ALA A  99      -2.497 -11.176   5.411  1.00                 O  
ATOM    716  CB  ALA A  99      -2.001  -8.064   6.248  1.00                 C  
ATOM    717  N   TYR A 100      -1.507 -10.976   7.428  1.00                 N  
ATOM    718  CA  TYR A 100      -0.862 -12.283   7.323  1.00                 C  
ATOM    719  C   TYR A 100      -1.893 -13.395   7.187  1.00                 C  
ATOM    720  O   TYR A 100      -1.789 -14.251   6.301  1.00                 O  
ATOM    721  CB  TYR A 100       0.030 -12.540   8.540  1.00                 C  
ATOM    722  CG  TYR A 100       0.696 -13.897   8.535  1.00                 C  
ATOM    723  OH  TYR A 100       2.538 -17.625   8.513  1.00                 O  
ATOM    724  CZ  TYR A 100       1.927 -16.392   8.522  1.00                 C  
ATOM    725  CD1 TYR A 100       1.824 -14.133   7.761  1.00                 C  
ATOM    726  CE1 TYR A 100       2.440 -15.371   7.751  1.00                 C  
ATOM    727  CD2 TYR A 100       0.193 -14.938   9.306  1.00                 C  
ATOM    728  CE2 TYR A 100       0.795 -16.182   9.308  1.00                 C  
ATOM    729  N   LEU A 101      -2.892 -13.406   8.071  1.00                 N  
ATOM    730  CA  LEU A 101      -3.943 -14.413   7.981  1.00                 C  
ATOM    731  C   LEU A 101      -4.725 -14.272   6.683  1.00                 C  
ATOM    732  O   LEU A 101      -5.149 -15.271   6.089  1.00                 O  
ATOM    733  CB  LEU A 101      -4.889 -14.309   9.179  1.00                 C  
ATOM    734  CG  LEU A 101      -4.310 -14.714  10.537  1.00                 C  
ATOM    735  CD1 LEU A 101      -5.289 -14.392  11.656  1.00                 C  
ATOM    736  CD2 LEU A 101      -3.958 -16.194  10.551  1.00                 C  
ATOM    737  N   SER A 102      -4.927 -13.032   6.228  1.00                 N  
ATOM    738  CA  SER A 102      -5.643 -12.781   4.983  1.00                 C  
ATOM    739  C   SER A 102      -4.938 -13.380   3.772  1.00                 C  
ATOM    740  O   SER A 102      -5.579 -13.577   2.733  1.00                 O  
ATOM    741  CB  SER A 102      -5.831 -11.278   4.766  1.00                 C  
ATOM    742  OG  SER A 102      -6.679 -10.722   5.756  1.00                 O  
ATOM    743  N   LEU A 103      -3.636 -13.660   3.877  1.00                 N  
ATOM    744  CA  LEU A 103      -2.919 -14.275   2.764  1.00                 C  
ATOM    745  C   LEU A 103      -3.524 -15.621   2.396  1.00                 C  
ATOM    746  O   LEU A 103      -3.708 -15.927   1.211  1.00                 O  
ATOM    747  CB  LEU A 103      -1.438 -14.443   3.108  1.00                 C  
ATOM    748  CG  LEU A 103      -0.617 -13.156   3.216  1.00                 C  
ATOM    749  CD1 LEU A 103       0.781 -13.453   3.737  1.00                 C  
ATOM    750  CD2 LEU A 103      -0.541 -12.453   1.870  1.00                 C  
ATOM    751  N   TYR A 104      -3.834 -16.443   3.402  1.00                 N  
ATOM    752  CA  TYR A 104      -4.378 -17.767   3.131  1.00                 C  
ATOM    753  C   TYR A 104      -5.738 -17.684   2.455  1.00                 C  
ATOM    754  O   TYR A 104      -6.077 -18.549   1.644  1.00                 O  
ATOM    755  CB  TYR A 104      -4.489 -18.576   4.425  1.00                 C  
ATOM    756  CG  TYR A 104      -3.159 -19.042   4.972  1.00                 C  
ATOM    757  OH  TYR A 104       0.500 -20.310   6.487  1.00                 O  
ATOM    758  CZ  TYR A 104      -0.711 -19.892   5.985  1.00                 C  
ATOM    759  CD1 TYR A 104      -2.446 -18.259   5.871  1.00                 C  
ATOM    760  CE1 TYR A 104      -1.230 -18.677   6.376  1.00                 C  
ATOM    761  CD2 TYR A 104      -2.621 -20.264   4.589  1.00                 C  
ATOM    762  CE2 TYR A 104      -1.406 -20.698   5.084  1.00                 C  
ATOM    763  N   THR A 105      -6.506 -16.630   2.730  1.00                 N  
ATOM    764  CA  THR A 105      -7.772 -16.462   2.029  1.00                 C  
ATOM    765  C   THR A 105      -7.551 -16.004   0.594  1.00                 C  
ATOM    766  O   THR A 105      -8.278 -16.424  -0.313  1.00                 O  
ATOM    767  CB  THR A 105      -8.687 -15.455   2.750  1.00                 C  
ATOM    768  OG1 THR A 105      -8.984 -15.933   4.068  1.00                 O  
ATOM    769  CG2 THR A 105      -9.993 -15.282   1.989  1.00                 C  
ATOM    770  N   GLY A 106      -6.556 -15.146   0.369  1.00                 N  
ATOM    771  CA  GLY A 106      -6.183 -14.809  -0.994  1.00                 C  
ATOM    772  C   GLY A 106      -5.670 -16.015  -1.757  1.00                 C  
ATOM    773  O   GLY A 106      -6.010 -16.213  -2.926  1.00                 O  
ATOM    774  N   LEU A 107      -4.829 -16.826  -1.109  1.00                 N  
ATOM    775  CA  LEU A 107      -4.341 -18.061  -1.716  1.00                 C  
ATOM    776  C   LEU A 107      -5.496 -18.956  -2.149  1.00                 C  
ATOM    777  O   LEU A 107      -5.493 -19.505  -3.256  1.00                 O  
ATOM    778  CB  LEU A 107      -3.431 -18.813  -0.743  1.00                 C  
ATOM    779  CG  LEU A 107      -2.880 -20.155  -1.230  1.00                 C  
ATOM    780  CD1 LEU A 107      -2.019 -19.965  -2.469  1.00                 C  
ATOM    781  CD2 LEU A 107      -2.081 -20.838  -0.131  1.00                 C  
ATOM    782  N   PHE A 108      -6.490 -19.123  -1.273  1.00                 N  
ATOM    783  CA  PHE A 108      -7.678 -19.901  -1.612  1.00                 C  
ATOM    784  C   PHE A 108      -8.345 -19.371  -2.876  1.00                 C  
ATOM    785  O   PHE A 108      -8.546 -20.108  -3.847  1.00                 O  
ATOM    786  CB  PHE A 108      -8.675 -19.890  -0.451  1.00                 C  
ATOM    787  CG  PHE A 108      -9.945 -20.640  -0.736  1.00                 C  
ATOM    788  CZ  PHE A 108     -12.299 -22.021  -1.264  1.00                 C  
ATOM    789  CD1 PHE A 108      -9.984 -22.021  -0.655  1.00                 C  
ATOM    790  CE1 PHE A 108     -11.152 -22.710  -0.917  1.00                 C  
ATOM    791  CD2 PHE A 108     -11.101 -19.964  -1.085  1.00                 C  
ATOM    792  CE2 PHE A 108     -12.269 -20.654  -1.347  1.00                 C  
ATOM    793  N   ALA A 109      -8.698 -18.083  -2.874  1.00                 N  
ATOM    794  CA  ALA A 109      -9.381 -17.493  -4.022  1.00                 C  
ATOM    795  C   ALA A 109      -8.511 -17.532  -5.272  1.00                 C  
ATOM    796  O   ALA A 109      -9.002 -17.819  -6.370  1.00                 O  
ATOM    797  CB  ALA A 109      -9.786 -16.059  -3.718  1.00                 C  
ATOM    798  N   GLY A 110      -7.219 -17.232  -5.127  1.00                 N  
ATOM    799  CA  GLY A 110      -6.338 -17.228  -6.284  1.00                 C  
ATOM    800  C   GLY A 110      -6.220 -18.592  -6.936  1.00                 C  
ATOM    801  O   GLY A 110      -6.295 -18.719  -8.161  1.00                 O  
ATOM    802  N   VAL A 111      -6.035 -19.634  -6.124  1.00                 N  
ATOM    803  CA  VAL A 111      -5.912 -20.986  -6.665  1.00                 C  
ATOM    804  C   VAL A 111      -7.245 -21.464  -7.229  1.00                 C  
ATOM    805  O   VAL A 111      -7.294 -22.092  -8.294  1.00                 O  
ATOM    806  CB  VAL A 111      -5.405 -21.976  -5.600  1.00                 C  
ATOM    807  CG1 VAL A 111      -5.454 -23.401  -6.131  1.00                 C  
ATOM    808  CG2 VAL A 111      -3.994 -21.614  -5.164  1.00                 C  
ATOM    809  N   LEU A 112      -8.345 -21.175  -6.529  1.00                 N  
ATOM    810  CA  LEU A 112      -9.664 -21.565  -7.018  1.00                 C  
ATOM    811  C   LEU A 112      -9.942 -20.979  -8.398  1.00                 C  
ATOM    812  O   LEU A 112     -10.471 -21.667  -9.278  1.00                 O  
ATOM    813  CB  LEU A 112     -10.751 -21.124  -6.036  1.00                 C  
ATOM    814  CG  LEU A 112     -12.190 -21.483  -6.412  1.00                 C  
ATOM    815  CD1 LEU A 112     -12.357 -22.990  -6.527  1.00                 C  
ATOM    816  CD2 LEU A 112     -13.169 -20.919  -5.394  1.00                 C  
ATOM    817  N   SER A 113      -9.587 -19.709  -8.606  1.00                 N  
ATOM    818  CA  SER A 113      -9.851 -19.067  -9.890  1.00                 C  
ATOM    819  C   SER A 113      -8.949 -19.605 -10.996  1.00                 C  
ATOM    820  O   SER A 113      -9.352 -19.628 -12.164  1.00                 O  
ATOM    821  CB  SER A 113      -9.675 -17.551  -9.777  1.00                 C  
ATOM    822  OG  SER A 113      -8.325 -17.213  -9.512  1.00                 O  
ATOM    823  N   ARG A 114      -7.732 -20.033 -10.654  1.00                 N  
ATOM    824  CA  ARG A 114      -6.808 -20.530 -11.670  1.00                 C  
ATOM    825  C   ARG A 114      -7.286 -21.855 -12.254  1.00                 C  
ATOM    826  O   ARG A 114      -7.380 -22.008 -13.477  1.00                 O  
ATOM    827  CB  ARG A 114      -5.404 -20.694 -11.084  1.00                 C  
ATOM    828  CD  ARG A 114      -3.008 -21.356 -11.426  1.00                 C  
ATOM    829  NE  ARG A 114      -3.028 -22.388 -10.392  1.00                 N  
ATOM    830  CG  ARG A 114      -4.367 -21.181 -12.082  1.00                 C  
ATOM    831  CZ  ARG A 114      -2.988 -23.694 -10.638  1.00                 C  
ATOM    832  NH1 ARG A 114      -3.011 -24.559  -9.634  1.00                 N  
ATOM    833  NH2 ARG A 114      -2.924 -24.131 -11.888  1.00                 N  
ATOM    834  N   LEU A 115      -7.580 -22.831 -11.392  1.00                 N  
ATOM    835  CA  LEU A 115      -7.976 -24.153 -11.868  1.00                 C  
ATOM    836  C   LEU A 115      -9.450 -24.229 -12.250  1.00                 C  
ATOM    837  O   LEU A 115      -9.808 -24.996 -13.152  1.00                 O  
ATOM    838  CB  LEU A 115      -7.678 -25.216 -10.808  1.00                 C  
ATOM    839  CG  LEU A 115      -6.201 -25.468 -10.498  1.00                 C  
ATOM    840  CD1 LEU A 115      -6.054 -26.437  -9.335  1.00                 C  
ATOM    841  CD2 LEU A 115      -5.478 -26.001 -11.726  1.00                 C  
ATOM    842  N   TRP A 116     -10.318 -23.459 -11.594  1.00                 N  
ATOM    843  CA  TRP A 116     -11.758 -23.493 -11.856  1.00                 C  
ATOM    844  C   TRP A 116     -12.256 -22.088 -12.173  1.00                 C  
ATOM    845  O   TRP A 116     -12.988 -21.475 -11.384  1.00                 O  
ATOM    846  CB  TRP A 116     -12.507 -24.078 -10.657  1.00                 C  
ATOM    847  CG  TRP A 116     -12.080 -25.470 -10.305  1.00                 C  
ATOM    848  CD1 TRP A 116     -12.661 -26.635 -10.717  1.00                 C  
ATOM    849  NE1 TRP A 116     -11.992 -27.712 -10.189  1.00                 N  
ATOM    850  CD2 TRP A 116     -10.980 -25.845  -9.467  1.00                 C  
ATOM    851  CE2 TRP A 116     -10.955 -27.250  -9.417  1.00                 C  
ATOM    852  CH2 TRP A 116      -9.070 -27.229  -7.996  1.00                 C  
ATOM    853  CZ2 TRP A 116     -10.002 -27.955  -8.683  1.00                 C  
ATOM    854  CE3 TRP A 116     -10.014 -25.128  -8.754  1.00                 C  
ATOM    855  CZ3 TRP A 116      -9.071 -25.830  -8.028  1.00                 C  
ATOM    856  N   PRO A 117     -11.885 -21.550 -13.339  1.00                 N  
ATOM    857  CA  PRO A 117     -12.279 -20.169 -13.663  1.00                 C  
ATOM    858  C   PRO A 117     -13.753 -20.022 -13.993  1.00                 C  
ATOM    859  O   PRO A 117     -14.336 -18.965 -13.718  1.00                 O  
ATOM    860  CB  PRO A 117     -11.420 -19.815 -14.879  1.00                 C  
ATOM    861  CD  PRO A 117     -10.933 -22.090 -14.320  1.00                 C  
ATOM    862  CG  PRO A 117     -11.052 -21.133 -15.473  1.00                 C  
ATOM    863  N   LYS A 118     -14.373 -21.051 -14.561  1.00                 N  
ATOM    864  CA  LYS A 118     -15.780 -20.978 -14.921  1.00                 C  
ATOM    865  C   LYS A 118     -16.633 -21.074 -13.665  1.00                 C  
ATOM    866  O   LYS A 118     -16.302 -21.803 -12.726  1.00                 O  
ATOM    867  CB  LYS A 118     -16.138 -22.089 -15.911  1.00                 C  
ATOM    868  CD  LYS A 118     -15.914 -23.051 -18.218  1.00                 C  
ATOM    869  CE  LYS A 118     -15.252 -22.908 -19.578  1.00                 C  
ATOM    870  CG  LYS A 118     -15.485 -21.938 -17.275  1.00                 C  
ATOM    871  NZ  LYS A 118     -15.652 -24.000 -20.508  1.00                 N  
ATOM    872  N   THR A 119     -17.734 -20.331 -13.635  1.00                 N  
ATOM    873  CA  THR A 119     -18.605 -20.383 -12.466  1.00                 C  
ATOM    874  C   THR A 119     -19.539 -21.560 -12.680  1.00                 C  
ATOM    875  O   THR A 119     -20.486 -21.493 -13.464  1.00                 O  
ATOM    876  CB  THR A 119     -19.376 -19.063 -12.278  1.00                 C  
ATOM    877  OG1 THR A 119     -18.449 -17.987 -12.093  1.00                 O  
ATOM    878  CG2 THR A 119     -20.278 -19.143 -11.055  1.00                 C  
ATOM    879  N   THR A 120     -19.254 -22.642 -11.965  1.00                 N  
ATOM    880  CA  THR A 120     -19.929 -23.917 -12.124  1.00                 C  
ATOM    881  C   THR A 120     -20.112 -24.523 -10.743  1.00                 C  
ATOM    882  O   THR A 120     -19.450 -24.122  -9.785  1.00                 O  
ATOM    883  CB  THR A 120     -19.138 -24.864 -13.046  1.00                 C  
ATOM    884  OG1 THR A 120     -17.877 -25.180 -12.442  1.00                 O  
ATOM    885  CG2 THR A 120     -18.880 -24.204 -14.392  1.00                 C  
ATOM    886  N   TRP A 121     -21.018 -25.497 -10.640  1.00                 N  
ATOM    887  CA  TRP A 121     -21.241 -26.117  -9.340  1.00                 C  
ATOM    888  C   TRP A 121     -20.054 -26.961  -8.895  1.00                 C  
ATOM    889  O   TRP A 121     -19.879 -27.168  -7.690  1.00                 O  
ATOM    890  CB  TRP A 121     -22.502 -26.983  -9.369  1.00                 C  
ATOM    891  CG  TRP A 121     -22.425 -28.123 -10.338  1.00                 C  
ATOM    892  CD1 TRP A 121     -22.880 -28.136 -11.625  1.00                 C  
ATOM    893  NE1 TRP A 121     -22.632 -29.358 -12.203  1.00                 N  
ATOM    894  CD2 TRP A 121     -21.858 -29.417 -10.098  1.00                 C  
ATOM    895  CE2 TRP A 121     -22.005 -30.161 -11.283  1.00                 C  
ATOM    896  CH2 TRP A 121     -20.958 -32.039 -10.307  1.00                 C  
ATOM    897  CZ2 TRP A 121     -21.557 -31.476 -11.399  1.00                 C  
ATOM    898  CE3 TRP A 121     -21.241 -30.018  -8.997  1.00                 C  
ATOM    899  CZ3 TRP A 121     -20.799 -31.322  -9.116  1.00                 C  
ATOM    900  N   LEU A 122     -19.237 -27.447  -9.833  1.00                 N  
ATOM    901  CA  LEU A 122     -17.999 -28.123  -9.456  1.00                 C  
ATOM    902  C   LEU A 122     -17.086 -27.187  -8.673  1.00                 C  
ATOM    903  O   LEU A 122     -16.491 -27.583  -7.664  1.00                 O  
ATOM    904  CB  LEU A 122     -17.277 -28.650 -10.698  1.00                 C  
ATOM    905  CG  LEU A 122     -17.949 -29.812 -11.431  1.00                 C  
ATOM    906  CD1 LEU A 122     -17.228 -30.114 -12.736  1.00                 C  
ATOM    907  CD2 LEU A 122     -17.989 -31.052 -10.550  1.00                 C  
ATOM    908  N   ARG A 123     -16.959 -25.942  -9.136  1.00                 N  
ATOM    909  CA  ARG A 123     -16.141 -24.948  -8.445  1.00                 C  
ATOM    910  C   ARG A 123     -16.602 -24.750  -7.004  1.00                 C  
ATOM    911  O   ARG A 123     -15.815 -24.891  -6.060  1.00                 O  
ATOM    912  CB  ARG A 123     -16.176 -23.613  -9.191  1.00                 C  
ATOM    913  CD  ARG A 123     -15.340 -21.255  -9.393  1.00                 C  
ATOM    914  NE  ARG A 123     -14.565 -20.183  -8.772  1.00                 N  
ATOM    915  CG  ARG A 123     -15.323 -22.526  -8.559  1.00                 C  
ATOM    916  CZ  ARG A 123     -14.423 -18.967  -9.291  1.00                 C  
ATOM    917  NH1 ARG A 123     -13.700 -18.056  -8.656  1.00                 N  
ATOM    918  NH2 ARG A 123     -15.004 -18.667 -10.444  1.00                 N  
ATOM    919  N   VAL A 124     -17.881 -24.420  -6.818  1.00                 N  
ATOM    920  CA  VAL A 124     -18.360 -24.017  -5.500  1.00                 C  
ATOM    921  C   VAL A 124     -18.562 -25.220  -4.577  1.00                 C  
ATOM    922  O   VAL A 124     -18.186 -25.179  -3.401  1.00                 O  
ATOM    923  CB  VAL A 124     -19.674 -23.220  -5.596  1.00                 C  
ATOM    924  CG1 VAL A 124     -19.474 -21.960  -6.424  1.00                 C  
ATOM    925  CG2 VAL A 124     -20.778 -24.082  -6.191  1.00                 C  
ATOM    926  N   ALA A 125     -19.166 -26.298  -5.074  1.00                 N  
ATOM    927  CA  ALA A 125     -19.546 -27.406  -4.207  1.00                 C  
ATOM    928  C   ALA A 125     -18.428 -28.413  -3.979  1.00                 C  
ATOM    929  O   ALA A 125     -18.370 -29.026  -2.907  1.00                 O  
ATOM    930  CB  ALA A 125     -20.753 -28.135  -4.777  1.00                 C  
ATOM    931  N   ILE A 126     -17.544 -28.610  -4.953  1.00                 N  
ATOM    932  CA  ILE A 126     -16.510 -29.641  -4.888  1.00                 C  
ATOM    933  C   ILE A 126     -15.135 -29.034  -4.633  1.00                 C  
ATOM    934  O   ILE A 126     -14.491 -29.336  -3.628  1.00                 O  
ATOM    935  CB  ILE A 126     -16.474 -30.486  -6.175  1.00                 C  
ATOM    936  CD1 ILE A 126     -18.293 -32.050  -5.314  1.00                 C  
ATOM    937  CG1 ILE A 126     -17.837 -31.133  -6.427  1.00                 C  
ATOM    938  CG2 ILE A 126     -15.361 -31.520  -6.102  1.00                 C  
ATOM    939  N   ALA A 127     -14.667 -28.175  -5.539  1.00                 N  
ATOM    940  CA  ALA A 127     -13.320 -27.626  -5.419  1.00                 C  
ATOM    941  C   ALA A 127     -13.198 -26.707  -4.211  1.00                 C  
ATOM    942  O   ALA A 127     -12.269 -26.848  -3.407  1.00                 O  
ATOM    943  CB  ALA A 127     -12.940 -26.872  -6.684  1.00                 C  
ATOM    944  N   ALA A 128     -14.110 -25.742  -4.084  1.00                 N  
ATOM    945  CA  ALA A 128     -14.050 -24.771  -2.991  1.00                 C  
ATOM    946  C   ALA A 128     -13.942 -25.409  -1.611  1.00                 C  
ATOM    947  O   ALA A 128     -13.030 -25.030  -0.859  1.00                 O  
ATOM    948  CB  ALA A 128     -15.273 -23.867  -3.017  1.00                 C  
ATOM    949  N   PRO A 129     -14.808 -26.350  -1.205  1.00                 N  
ATOM    950  CA  PRO A 129     -14.663 -26.912   0.150  1.00                 C  
ATOM    951  C   PRO A 129     -13.364 -27.672   0.354  1.00                 C  
ATOM    952  O   PRO A 129     -12.754 -27.571   1.426  1.00                 O  
ATOM    953  CB  PRO A 129     -15.861 -27.853   0.291  1.00                 C  
ATOM    954  CD  PRO A 129     -16.151 -26.767  -1.822  1.00                 C  
ATOM    955  CG  PRO A 129     -16.894 -27.281  -0.622  1.00                 C  
ATOM    956  N   ALA A 130     -12.922 -28.432  -0.649  1.00                 N  
ATOM    957  CA  ALA A 130     -11.675 -29.179  -0.520  1.00                 C  
ATOM    958  C   ALA A 130     -10.477 -28.238  -0.446  1.00                 C  
ATOM    959  O   ALA A 130      -9.587 -28.413   0.394  1.00                 O  
ATOM    960  CB  ALA A 130     -11.512 -30.144  -1.684  1.00                 C  
ATOM    961  N   LEU A 131     -10.437 -27.234  -1.325  1.00                 N  
ATOM    962  CA  LEU A 131      -9.343 -26.267  -1.298  1.00                 C  
ATOM    963  C   LEU A 131      -9.353 -25.472   0.001  1.00                 C  
ATOM    964  O   LEU A 131      -8.311 -25.287   0.640  1.00                 O  
ATOM    965  CB  LEU A 131      -9.434 -25.321  -2.497  1.00                 C  
ATOM    966  CG  LEU A 131      -8.373 -24.221  -2.575  1.00                 C  
ATOM    967  CD1 LEU A 131      -6.981 -24.824  -2.684  1.00                 C  
ATOM    968  CD2 LEU A 131      -8.643 -23.297  -3.753  1.00                 C  
ATOM    969  N   TRP A 132     -10.528 -24.969   0.388  1.00                 N  
ATOM    970  CA  TRP A 132     -10.689 -24.279   1.666  1.00                 C  
ATOM    971  C   TRP A 132     -10.125 -25.101   2.820  1.00                 C  
ATOM    972  O   TRP A 132      -9.495 -24.553   3.733  1.00                 O  
ATOM    973  CB  TRP A 132     -12.164 -23.965   1.923  1.00                 C  
ATOM    974  CG  TRP A 132     -12.408 -23.243   3.213  1.00                 C  
ATOM    975  CD1 TRP A 132     -13.106 -23.704   4.291  1.00                 C  
ATOM    976  NE1 TRP A 132     -13.115 -22.759   5.289  1.00                 N  
ATOM    977  CD2 TRP A 132     -11.953 -21.929   3.560  1.00                 C  
ATOM    978  CE2 TRP A 132     -12.412 -21.660   4.862  1.00                 C  
ATOM    979  CH2 TRP A 132     -11.410 -19.522   4.842  1.00                 C  
ATOM    980  CZ2 TRP A 132     -12.146 -20.457   5.514  1.00                 C  
ATOM    981  CE3 TRP A 132     -11.202 -20.954   2.896  1.00                 C  
ATOM    982  CZ3 TRP A 132     -10.940 -19.764   3.547  1.00                 C  
ATOM    983  N   GLN A 133     -10.348 -26.419   2.797  1.00                 N  
ATOM    984  CA  GLN A 133      -9.812 -27.291   3.837  1.00                 C  
ATOM    985  C   GLN A 133      -8.289 -27.244   3.870  1.00                 C  
ATOM    986  O   GLN A 133      -7.682 -27.133   4.942  1.00                 O  
ATOM    987  CB  GLN A 133     -10.285 -28.730   3.626  1.00                 C  
ATOM    988  CD  GLN A 133     -10.481 -29.385   6.057  1.00                 C  
ATOM    989  CG  GLN A 133      -9.846 -29.695   4.716  1.00                 C  
ATOM    990  OE1 GLN A 133     -11.704 -29.306   6.173  1.00                 O  
ATOM    991  NE2 GLN A 133      -9.649 -29.209   7.078  1.00                 N  
ATOM    992  N   VAL A 134      -7.653 -27.335   2.701  1.00                 N  
ATOM    993  CA  VAL A 134      -6.195 -27.264   2.640  1.00                 C  
ATOM    994  C   VAL A 134      -5.719 -25.872   3.033  1.00                 C  
ATOM    995  O   VAL A 134      -4.752 -25.719   3.790  1.00                 O  
ATOM    996  CB  VAL A 134      -5.670 -27.631   1.240  1.00                 C  
ATOM    997  CG1 VAL A 134      -4.173 -27.380   1.149  1.00                 C  
ATOM    998  CG2 VAL A 134      -5.991 -29.082   0.914  1.00                 C  
ATOM    999  N   THR A 135      -6.381 -24.841   2.504  1.00                 N  
ATOM   1000  CA  THR A 135      -6.106 -23.463   2.897  1.00                 C  
ATOM   1001  C   THR A 135      -6.191 -23.273   4.408  1.00                 C  
ATOM   1002  O   THR A 135      -5.243 -22.796   5.042  1.00                 O  
ATOM   1003  CB  THR A 135      -7.073 -22.478   2.215  1.00                 C  
ATOM   1004  OG1 THR A 135      -6.912 -22.552   0.793  1.00                 O  
ATOM   1005  CG2 THR A 135      -6.786 -21.053   2.663  1.00                 C  
ATOM   1006  N   GLU A 136      -7.332 -23.637   5.002  1.00                 N  
ATOM   1007  CA  GLU A 136      -7.521 -23.414   6.432  1.00                 C  
ATOM   1008  C   GLU A 136      -6.606 -24.293   7.272  1.00                 C  
ATOM   1009  O   GLU A 136      -6.287 -23.937   8.412  1.00                 O  
ATOM   1010  CB  GLU A 136      -8.978 -23.666   6.826  1.00                 C  
ATOM   1011  CD  GLU A 136      -9.108 -21.928   8.654  1.00                 C  
ATOM   1012  CG  GLU A 136      -9.282 -23.389   8.289  1.00                 C  
ATOM   1013  OE1 GLU A 136      -9.154 -21.078   7.740  1.00                 O  
ATOM   1014  OE2 GLU A 136      -8.927 -21.633   9.854  1.00                 O  
ATOM   1015  N   PHE A 137      -6.176 -25.436   6.736  1.00                 N  
ATOM   1016  CA  PHE A 137      -5.192 -26.251   7.440  1.00                 C  
ATOM   1017  C   PHE A 137      -3.867 -25.510   7.561  1.00                 C  
ATOM   1018  O   PHE A 137      -3.255 -25.478   8.634  1.00                 O  
ATOM   1019  CB  PHE A 137      -4.990 -27.587   6.721  1.00                 C  
ATOM   1020  CG  PHE A 137      -3.947 -28.463   7.354  1.00                 C  
ATOM   1021  CZ  PHE A 137      -2.012 -30.083   8.519  1.00                 C  
ATOM   1022  CD1 PHE A 137      -4.240 -29.208   8.483  1.00                 C  
ATOM   1023  CE1 PHE A 137      -3.280 -30.014   9.065  1.00                 C  
ATOM   1024  CD2 PHE A 137      -2.673 -28.543   6.820  1.00                 C  
ATOM   1025  CE2 PHE A 137      -1.713 -29.350   7.401  1.00                 C  
ATOM   1026  N   LEU A 138      -3.407 -24.912   6.459  1.00                 N  
ATOM   1027  CA  LEU A 138      -2.142 -24.186   6.478  1.00                 C  
ATOM   1028  C   LEU A 138      -2.192 -23.004   7.440  1.00                 C  
ATOM   1029  O   LEU A 138      -1.237 -22.770   8.192  1.00                 O  
ATOM   1030  CB  LEU A 138      -1.783 -23.699   5.073  1.00                 C  
ATOM   1031  CG  LEU A 138      -1.402 -24.779   4.058  1.00                 C  
ATOM   1032  CD1 LEU A 138      -1.248 -24.180   2.668  1.00                 C  
ATOM   1033  CD2 LEU A 138      -0.120 -25.482   4.476  1.00                 C  
ATOM   1034  N   ARG A 139      -3.287 -22.235   7.414  1.00                 N  
ATOM   1035  CA  ARG A 139      -3.415 -21.082   8.305  1.00                 C  
ATOM   1036  C   ARG A 139      -3.179 -21.462   9.761  1.00                 C  
ATOM   1037  O   ARG A 139      -2.500 -20.739  10.497  1.00                 O  
ATOM   1038  CB  ARG A 139      -4.796 -20.441   8.157  1.00                 C  
ATOM   1039  CD  ARG A 139      -6.395 -18.625   8.827  1.00                 C  
ATOM   1040  NE  ARG A 139      -6.633 -18.168   7.460  1.00                 N  
ATOM   1041  CG  ARG A 139      -4.995 -19.193   9.001  1.00                 C  
ATOM   1042  CZ  ARG A 139      -7.839 -18.016   6.922  1.00                 C  
ATOM   1043  NH1 ARG A 139      -7.959 -17.595   5.671  1.00                 N  
ATOM   1044  NH2 ARG A 139      -8.922 -18.285   7.638  1.00                 N  
ATOM   1045  N   GLY A 140      -3.734 -22.587  10.196  1.00                 N  
ATOM   1046  CA  GLY A 140      -3.564 -23.063  11.551  1.00                 C  
ATOM   1047  C   GLY A 140      -2.388 -23.989  11.769  1.00                 C  
ATOM   1048  O   GLY A 140      -2.285 -24.599  12.838  1.00                 O  
ATOM   1049  N   TRP A 141      -1.496 -24.116  10.793  1.00                 N  
ATOM   1050  CA  TRP A 141      -0.328 -24.982  10.893  1.00                 C  
ATOM   1051  C   TRP A 141       0.971 -24.224  10.687  1.00                 C  
ATOM   1052  O   TRP A 141       1.885 -24.338  11.516  1.00                 O  
ATOM   1053  CB  TRP A 141      -0.418 -26.123   9.877  1.00                 C  
ATOM   1054  CG  TRP A 141       0.707 -27.107   9.979  1.00                 C  
ATOM   1055  CD1 TRP A 141       1.711 -27.300   9.075  1.00                 C  
ATOM   1056  NE1 TRP A 141       2.558 -28.290   9.512  1.00                 N  
ATOM   1057  CD2 TRP A 141       0.942 -28.034  11.047  1.00                 C  
ATOM   1058  CE2 TRP A 141       2.105 -28.755  10.722  1.00                 C  
ATOM   1059  CH2 TRP A 141       1.959 -30.011  12.716  1.00                 C  
ATOM   1060  CZ2 TRP A 141       2.624 -29.748  11.551  1.00                 C  
ATOM   1061  CE3 TRP A 141       0.282 -28.323  12.245  1.00                 C  
ATOM   1062  CZ3 TRP A 141       0.800 -29.309  13.064  1.00                 C  
ATOM   1063  N   VAL A 142       1.094 -23.497   9.570  1.00                 N  
ATOM   1064  CA  VAL A 142       2.310 -22.751   9.262  1.00                 C  
ATOM   1065  C   VAL A 142       2.713 -21.910  10.462  1.00                 C  
ATOM   1066  O   VAL A 142       1.874 -21.261  11.098  1.00                 O  
ATOM   1067  CB  VAL A 142       2.128 -21.863   8.017  1.00                 C  
ATOM   1068  CG1 VAL A 142       3.350 -20.983   7.807  1.00                 C  
ATOM   1069  CG2 VAL A 142       1.865 -22.719   6.787  1.00                 C  
ATOM   1070  N   LEU A 143       4.006 -21.949  10.784  1.00                 N  
ATOM   1071  CA  LEU A 143       4.575 -21.396  12.016  1.00                 C  
ATOM   1072  C   LEU A 143       3.965 -22.209  13.156  1.00                 C  
ATOM   1073  O   LEU A 143       3.921 -23.448  13.071  1.00                 O  
ATOM   1074  CB  LEU A 143       4.271 -19.900  12.122  1.00                 C  
ATOM   1075  CG  LEU A 143       4.845 -19.012  11.016  1.00                 C  
ATOM   1076  CD1 LEU A 143       4.358 -17.579  11.172  1.00                 C  
ATOM   1077  CD2 LEU A 143       6.365 -19.058  11.024  1.00                 C  
ATOM   1078  N   THR A 144       3.496 -21.591  14.233  1.00                 N  
ATOM   1079  CA  THR A 144       2.744 -22.372  15.201  1.00                 C  
ATOM   1080  C   THR A 144       1.311 -22.584  14.758  1.00                 C  
ATOM   1081  O   THR A 144       0.697 -23.581  15.148  1.00                 O  
ATOM   1082  CB  THR A 144       2.747 -21.705  16.589  1.00                 C  
ATOM   1083  OG1 THR A 144       2.149 -20.406  16.500  1.00                 O  
ATOM   1084  CG2 THR A 144       4.171 -21.551  17.102  1.00                 C  
ATOM   1085  N   GLY A 145       0.797 -21.688  13.923  1.00                 N  
ATOM   1086  CA  GLY A 145      -0.564 -21.732  13.446  1.00                 C  
ATOM   1087  C   GLY A 145      -1.477 -20.862  14.288  1.00                 C  
ATOM   1088  O   GLY A 145      -1.303 -20.747  15.508  1.00                 O  
ATOM   1089  N   PHE A 146      -2.456 -20.237  13.641  1.00                 N  
ATOM   1090  CA  PHE A 146      -3.462 -19.425  14.325  1.00                 C  
ATOM   1091  C   PHE A 146      -4.809 -19.682  13.670  1.00                 C  
ATOM   1092  O   PHE A 146      -5.278 -18.893  12.840  1.00                 O  
ATOM   1093  CB  PHE A 146      -3.083 -17.944  14.270  1.00                 C  
ATOM   1094  CG  PHE A 146      -1.752 -17.635  14.893  1.00                 C  
ATOM   1095  CZ  PHE A 146       0.709 -17.064  16.053  1.00                 C  
ATOM   1096  CD1 PHE A 146      -0.613 -17.532  14.113  1.00                 C  
ATOM   1097  CE1 PHE A 146       0.612 -17.248  14.687  1.00                 C  
ATOM   1098  CD2 PHE A 146      -1.638 -17.448  16.259  1.00                 C  
ATOM   1099  CE2 PHE A 146      -0.413 -17.164  16.833  1.00                 C  
ATOM   1100  N   PRO A 147      -5.473 -20.784  14.029  1.00                 N  
ATOM   1101  CA  PRO A 147      -6.733 -21.125  13.358  1.00                 C  
ATOM   1102  C   PRO A 147      -7.942 -20.469  14.006  1.00                 C  
ATOM   1103  O   PRO A 147      -8.958 -21.129  14.249  1.00                 O  
ATOM   1104  CB  PRO A 147      -6.814 -22.648  13.475  1.00                 C  
ATOM   1105  CD  PRO A 147      -5.025 -21.990  14.922  1.00                 C  
ATOM   1106  CG  PRO A 147      -6.166 -22.958  14.783  1.00                 C  
ATOM   1107  N   TRP A 148      -7.841 -19.179  14.311  1.00                 N  
ATOM   1108  CA  TRP A 148      -8.960 -18.452  14.890  1.00                 C  
ATOM   1109  C   TRP A 148      -9.987 -18.118  13.811  1.00                 C  
ATOM   1110  O   TRP A 148      -9.655 -17.980  12.630  1.00                 O  
ATOM   1111  CB  TRP A 148      -8.471 -17.177  15.580  1.00                 C  
ATOM   1112  CG  TRP A 148      -7.661 -17.435  16.813  1.00                 C  
ATOM   1113  CD1 TRP A 148      -6.300 -17.412  16.920  1.00                 C  
ATOM   1114  NE1 TRP A 148      -5.921 -17.698  18.209  1.00                 N  
ATOM   1115  CD2 TRP A 148      -8.161 -17.755  18.117  1.00                 C  
ATOM   1116  CE2 TRP A 148      -7.048 -17.913  18.963  1.00                 C  
ATOM   1117  CH2 TRP A 148      -8.439 -18.390  20.810  1.00                 C  
ATOM   1118  CZ2 TRP A 148      -7.175 -18.231  20.314  1.00                 C  
ATOM   1119  CE3 TRP A 148      -9.442 -17.924  18.652  1.00                 C  
ATOM   1120  CZ3 TRP A 148      -9.564 -18.240  19.992  1.00                 C  
ATOM   1121  N   LEU A 149     -11.246 -17.989  14.233  1.00                 N  
ATOM   1122  CA  LEU A 149     -12.359 -17.622  13.355  1.00                 C  
ATOM   1123  C   LEU A 149     -12.557 -18.653  12.242  1.00                 C  
ATOM   1124  O   LEU A 149     -12.385 -18.376  11.054  1.00                 O  
ATOM   1125  CB  LEU A 149     -12.128 -16.237  12.747  1.00                 C  
ATOM   1126  CG  LEU A 149     -11.952 -15.083  13.736  1.00                 C  
ATOM   1127  CD1 LEU A 149     -11.660 -13.784  13.001  1.00                 C  
ATOM   1128  CD2 LEU A 149     -13.187 -14.931  14.610  1.00                 C  
ATOM   1129  N   GLN A 150     -12.922 -19.860  12.656  1.00                 N  
ATOM   1130  CA  GLN A 150     -13.380 -20.906  11.752  1.00                 C  
ATOM   1131  C   GLN A 150     -14.892 -21.021  11.915  1.00                 C  
ATOM   1132  O   GLN A 150     -15.379 -21.282  13.020  1.00                 O  
ATOM   1133  CB  GLN A 150     -12.668 -22.226  12.055  1.00                 C  
ATOM   1134  CD  GLN A 150     -10.493 -23.507  12.151  1.00                 C  
ATOM   1135  CG  GLN A 150     -11.165 -22.186  11.829  1.00                 C  
ATOM   1136  OE1 GLN A 150     -10.852 -24.178  13.118  1.00                 O  
ATOM   1137  NE2 GLN A 150      -9.512 -23.883  11.338  1.00                 N  
ATOM   1138  N   PHE A 151     -15.636 -20.821  10.820  1.00                 N  
ATOM   1139  CA  PHE A 151     -17.089 -20.683  10.923  1.00                 C  
ATOM   1140  C   PHE A 151     -17.790 -21.918  11.479  1.00                 C  
ATOM   1141  O   PHE A 151     -18.965 -21.821  11.851  1.00                 O  
ATOM   1142  CB  PHE A 151     -17.694 -20.354   9.557  1.00                 C  
ATOM   1143  CG  PHE A 151     -17.410 -18.955   9.089  1.00                 C  
ATOM   1144  CZ  PHE A 151     -16.888 -16.365   8.228  1.00                 C  
ATOM   1145  CD1 PHE A 151     -16.503 -18.722   8.070  1.00                 C  
ATOM   1146  CE1 PHE A 151     -16.242 -17.435   7.639  1.00                 C  
ATOM   1147  CD2 PHE A 151     -18.049 -17.873   9.668  1.00                 C  
ATOM   1148  CE2 PHE A 151     -17.787 -16.586   9.237  1.00                 C  
ATOM   1149  N   GLY A 152     -17.119 -23.069  11.529  1.00                 N  
ATOM   1150  CA  GLY A 152     -17.736 -24.243  12.129  1.00                 C  
ATOM   1151  C   GLY A 152     -18.184 -24.010  13.560  1.00                 C  
ATOM   1152  O   GLY A 152     -19.221 -24.523  13.987  1.00                 O  
ATOM   1153  N   TYR A 153     -17.389 -23.258  14.329  1.00                 N  
ATOM   1154  CA  TYR A 153     -17.733 -22.975  15.720  1.00                 C  
ATOM   1155  C   TYR A 153     -19.032 -22.187  15.846  1.00                 C  
ATOM   1156  O   TYR A 153     -19.719 -22.286  16.869  1.00                 O  
ATOM   1157  CB  TYR A 153     -16.602 -22.205  16.406  1.00                 C  
ATOM   1158  CG  TYR A 153     -15.378 -23.044  16.696  1.00                 C  
ATOM   1159  OH  TYR A 153     -12.003 -25.342  17.482  1.00                 O  
ATOM   1160  CZ  TYR A 153     -13.121 -24.583  17.223  1.00                 C  
ATOM   1161  CD1 TYR A 153     -14.159 -22.753  16.098  1.00                 C  
ATOM   1162  CE1 TYR A 153     -13.035 -23.514  16.357  1.00                 C  
ATOM   1163  CD2 TYR A 153     -15.446 -24.125  17.566  1.00                 C  
ATOM   1164  CE2 TYR A 153     -14.333 -24.897  17.837  1.00                 C  
ATOM   1165  N   SER A 154     -19.391 -21.407  14.825  1.00                 N  
ATOM   1166  CA  SER A 154     -20.630 -20.639  14.884  1.00                 C  
ATOM   1167  C   SER A 154     -21.874 -21.520  14.881  1.00                 C  
ATOM   1168  O   SER A 154     -22.973 -21.006  15.119  1.00                 O  
ATOM   1169  CB  SER A 154     -20.708 -19.657  13.713  1.00                 C  
ATOM   1170  OG  SER A 154     -20.831 -20.344  12.479  1.00                 O  
ATOM   1171  N   GLN A 155     -21.728 -22.818  14.622  1.00                 N  
ATOM   1172  CA  GLN A 155     -22.839 -23.759  14.589  1.00                 C  
ATOM   1173  C   GLN A 155     -23.004 -24.544  15.885  1.00                 C  
ATOM   1174  O   GLN A 155     -23.775 -25.509  15.910  1.00                 O  
ATOM   1175  CB  GLN A 155     -22.672 -24.745  13.431  1.00                 C  
ATOM   1176  CD  GLN A 155     -23.945 -23.359  11.746  1.00                 C  
ATOM   1177  CG  GLN A 155     -22.655 -24.093  12.058  1.00                 C  
ATOM   1178  OE1 GLN A 155     -25.034 -23.922  11.860  1.00                 O  
ATOM   1179  NE2 GLN A 155     -23.825 -22.097  11.350  1.00                 N  
ATOM   1180  N   ILE A 156     -22.286 -24.171  16.950  1.00                 N  
ATOM   1181  CA  ILE A 156     -22.353 -24.939  18.191  1.00                 C  
ATOM   1182  C   ILE A 156     -23.791 -25.058  18.684  1.00                 C  
ATOM   1183  O   ILE A 156     -24.174 -26.085  19.260  1.00                 O  
ATOM   1184  CB  ILE A 156     -21.473 -24.315  19.289  1.00                 C  
ATOM   1185  CD1 ILE A 156     -20.573 -26.561  20.091  1.00                 C  
ATOM   1186  CG1 ILE A 156     -21.306 -25.289  20.457  1.00                 C  
ATOM   1187  CG2 ILE A 156     -22.050 -22.982  19.741  1.00                 C  
ATOM   1188  N   ASP A 157     -24.610 -24.031  18.461  1.00                 N  
ATOM   1189  CA  ASP A 157     -26.045 -24.110  18.701  1.00                 C  
ATOM   1190  C   ASP A 157     -26.864 -24.196  17.419  1.00                 C  
ATOM   1191  O   ASP A 157     -28.097 -24.222  17.490  1.00                 O  
ATOM   1192  CB  ASP A 157     -26.520 -22.904  19.514  1.00                 C  
ATOM   1193  CG  ASP A 157     -25.943 -22.883  20.916  1.00                 C  
ATOM   1194  OD1 ASP A 157     -25.822 -23.967  21.525  1.00                 O  
ATOM   1195  OD2 ASP A 157     -25.613 -21.782  21.406  1.00                 O  
ATOM   1196  N   GLY A 158     -26.220 -24.251  16.254  1.00                 N  
ATOM   1197  CA  GLY A 158     -26.917 -24.212  14.989  1.00                 C  
ATOM   1198  C   GLY A 158     -27.395 -25.559  14.485  1.00                 C  
ATOM   1199  O   GLY A 158     -27.166 -26.604  15.102  1.00                 O  
ATOM   1200  N   PRO A 159     -28.083 -25.546  13.337  1.00                 N  
ATOM   1201  CA  PRO A 159     -28.615 -26.801  12.775  1.00                 C  
ATOM   1202  C   PRO A 159     -27.564 -27.862  12.494  1.00                 C  
ATOM   1203  O   PRO A 159     -27.890 -29.056  12.511  1.00                 O  
ATOM   1204  CB  PRO A 159     -29.284 -26.368  11.469  1.00                 C  
ATOM   1205  CD  PRO A 159     -28.528 -24.354  12.520  1.00                 C  
ATOM   1206  CG  PRO A 159     -29.637 -24.935  11.688  1.00                 C  
ATOM   1207  N   LEU A 160     -26.320 -27.472  12.228  1.00                 N  
ATOM   1208  CA  LEU A 160     -25.272 -28.405  11.833  1.00                 C  
ATOM   1209  C   LEU A 160     -24.494 -28.990  13.011  1.00                 C  
ATOM   1210  O   LEU A 160     -23.501 -29.688  12.785  1.00                 O  
ATOM   1211  CB  LEU A 160     -24.283 -27.729  10.881  1.00                 C  
ATOM   1212  CG  LEU A 160     -24.850 -27.252   9.542  1.00                 C  
ATOM   1213  CD1 LEU A 160     -23.786 -26.519   8.739  1.00                 C  
ATOM   1214  CD2 LEU A 160     -25.403 -28.423   8.744  1.00                 C  
ATOM   1215  N   LYS A 161     -24.911 -28.721  14.253  1.00                 N  
ATOM   1216  CA  LYS A 161     -24.148 -29.191  15.410  1.00                 C  
ATOM   1217  C   LYS A 161     -24.055 -30.713  15.459  1.00                 C  
ATOM   1218  O   LYS A 161     -23.071 -31.255  15.977  1.00                 O  
ATOM   1219  CB  LYS A 161     -24.772 -28.675  16.708  1.00                 C  
ATOM   1220  CD  LYS A 161     -26.725 -28.664  18.284  1.00                 C  
ATOM   1221  CE  LYS A 161     -28.076 -29.279  18.613  1.00                 C  
ATOM   1222  CG  LYS A 161     -26.138 -29.266  17.018  1.00                 C  
ATOM   1223  NZ  LYS A 161     -28.684 -28.667  19.826  1.00                 N  
ATOM   1224  N   GLY A 162     -25.059 -31.420  14.931  1.00                 N  
ATOM   1225  CA  GLY A 162     -25.030 -32.875  14.938  1.00                 C  
ATOM   1226  C   GLY A 162     -23.891 -33.465  14.135  1.00                 C  
ATOM   1227  O   GLY A 162     -23.497 -34.612  14.375  1.00                 O  
ATOM   1228  N   LEU A 163     -23.348 -32.701  13.188  1.00                 N  
ATOM   1229  CA  LEU A 163     -22.239 -33.175  12.369  1.00                 C  
ATOM   1230  C   LEU A 163     -20.939 -33.228  13.164  1.00                 C  
ATOM   1231  O   LEU A 163     -20.056 -34.041  12.863  1.00                 O  
ATOM   1232  CB  LEU A 163     -22.060 -32.281  11.140  1.00                 C  
ATOM   1233  CG  LEU A 163     -23.179 -32.332  10.097  1.00                 C  
ATOM   1234  CD1 LEU A 163     -22.949 -31.291   9.012  1.00                 C  
ATOM   1235  CD2 LEU A 163     -23.280 -33.721   9.484  1.00                 C  
ATOM   1236  N   ALA A 164     -20.808 -32.355  14.163  1.00                 N  
ATOM   1237  CA  ALA A 164     -19.558 -32.210  14.909  1.00                 C  
ATOM   1238  C   ALA A 164     -19.074 -33.487  15.588  1.00                 C  
ATOM   1239  O   ALA A 164     -17.901 -33.850  15.396  1.00                 O  
ATOM   1240  CB  ALA A 164     -19.696 -31.129  15.970  1.00                 C  
ATOM   1241  N   PRO A 165     -19.876 -34.206  16.383  1.00                 N  
ATOM   1242  CA  PRO A 165     -19.340 -35.411  17.035  1.00                 C  
ATOM   1243  C   PRO A 165     -18.999 -36.519  16.058  1.00                 C  
ATOM   1244  O   PRO A 165     -18.313 -37.473  16.442  1.00                 O  
ATOM   1245  CB  PRO A 165     -20.462 -35.852  17.978  1.00                 C  
ATOM   1246  CD  PRO A 165     -21.336 -34.020  16.709  1.00                 C  
ATOM   1247  CG  PRO A 165     -21.708 -35.330  17.345  1.00                 C  
ATOM   1248  N   ILE A 166     -19.458 -36.432  14.814  1.00                 N  
ATOM   1249  CA  ILE A 166     -19.127 -37.439  13.818  1.00                 C  
ATOM   1250  C   ILE A 166     -17.799 -37.102  13.149  1.00                 C  
ATOM   1251  O   ILE A 166     -16.810 -37.828  13.307  1.00                 O  
ATOM   1252  CB  ILE A 166     -20.239 -37.575  12.762  1.00                 C  
ATOM   1253  CD1 ILE A 166     -22.731 -38.048  12.503  1.00                 C  
ATOM   1254  CG1 ILE A 166     -21.514 -38.134  13.398  1.00                 C  
ATOM   1255  CG2 ILE A 166     -19.765 -38.430  11.596  1.00                 C  
ATOM   1256  N   MET A 167     -17.772 -36.015  12.375  1.00                 N  
ATOM   1257  CA  MET A 167     -16.585 -35.649  11.610  1.00                 C  
ATOM   1258  C   MET A 167     -15.804 -34.456  12.153  1.00                 C  
ATOM   1259  O   MET A 167     -14.771 -34.102  11.571  1.00                 O  
ATOM   1260  CB  MET A 167     -16.957 -35.344  10.158  1.00                 C  
ATOM   1261  SD  MET A 167     -17.736 -36.196   7.639  1.00                 S  
ATOM   1262  CE  MET A 167     -19.102 -35.040   7.686  1.00                 C  
ATOM   1263  CG  MET A 167     -17.516 -36.535   9.396  1.00                 C  
ATOM   1264  N   GLY A 168     -16.240 -33.836  13.246  1.00                 N  
ATOM   1265  CA  GLY A 168     -15.519 -32.717  13.816  1.00                 C  
ATOM   1266  C   GLY A 168     -15.896 -31.376  13.206  1.00                 C  
ATOM   1267  O   GLY A 168     -16.595 -31.278  12.195  1.00                 O  
ATOM   1268  N   VAL A 169     -15.408 -30.314  13.858  1.00                 N  
ATOM   1269  CA  VAL A 169     -15.782 -28.950  13.483  1.00                 C  
ATOM   1270  C   VAL A 169     -15.382 -28.625  12.048  1.00                 C  
ATOM   1271  O   VAL A 169     -16.081 -27.870  11.361  1.00                 O  
ATOM   1272  CB  VAL A 169     -15.158 -27.912  14.434  1.00                 C  
ATOM   1273  CG1 VAL A 169     -13.654 -27.831  14.220  1.00                 C  
ATOM   1274  CG2 VAL A 169     -15.802 -26.549  14.232  1.00                 C  
ATOM   1275  N   GLU A 170     -14.264 -29.177  11.568  1.00                 N  
ATOM   1276  CA  GLU A 170     -13.832 -28.887  10.204  1.00                 C  
ATOM   1277  C   GLU A 170     -14.810 -29.417   9.165  1.00                 C  
ATOM   1278  O   GLU A 170     -14.826 -28.919   8.034  1.00                 O  
ATOM   1279  CB  GLU A 170     -12.444 -29.476   9.945  1.00                 C  
ATOM   1280  CD  GLU A 170     -11.136 -27.358  10.374  1.00                 C  
ATOM   1281  CG  GLU A 170     -11.331 -28.816  10.742  1.00                 C  
ATOM   1282  OE1 GLU A 170     -11.055 -27.057   9.164  1.00                 O  
ATOM   1283  OE2 GLU A 170     -11.065 -26.517  11.294  1.00                 O  
ATOM   1284  N   ALA A 171     -15.623 -30.413   9.520  1.00                 N  
ATOM   1285  CA  ALA A 171     -16.688 -30.841   8.624  1.00                 C  
ATOM   1286  C   ALA A 171     -17.768 -29.778   8.507  1.00                 C  
ATOM   1287  O   ALA A 171     -18.394 -29.647   7.448  1.00                 O  
ATOM   1288  CB  ALA A 171     -17.293 -32.150   9.107  1.00                 C  
ATOM   1289  N   ILE A 172     -18.005 -29.017   9.579  1.00                 N  
ATOM   1290  CA  ILE A 172     -18.945 -27.906   9.497  1.00                 C  
ATOM   1291  C   ILE A 172     -18.350 -26.770   8.675  1.00                 C  
ATOM   1292  O   ILE A 172     -19.066 -26.089   7.933  1.00                 O  
ATOM   1293  CB  ILE A 172     -19.345 -27.401  10.896  1.00                 C  
ATOM   1294  CD1 ILE A 172     -20.371 -28.163  13.101  1.00                 C  
ATOM   1295  CG1 ILE A 172     -20.163 -28.463  11.633  1.00                 C  
ATOM   1296  CG2 ILE A 172     -20.093 -26.081  10.791  1.00                 C  
ATOM   1297  N   ASN A 173     -17.039 -26.536   8.802  1.00                 N  
ATOM   1298  CA  ASN A 173     -16.357 -25.620   7.890  1.00                 C  
ATOM   1299  C   ASN A 173     -16.603 -26.041   6.450  1.00                 C  
ATOM   1300  O   ASN A 173     -16.954 -25.224   5.592  1.00                 O  
ATOM   1301  CB  ASN A 173     -14.860 -25.567   8.204  1.00                 C  
ATOM   1302  CG  ASN A 173     -14.560 -24.808   9.481  1.00                 C  
ATOM   1303  OD1 ASN A 173     -15.390 -24.041   9.969  1.00                 O  
ATOM   1304  ND2 ASN A 173     -13.368 -25.021  10.028  1.00                 N  
ATOM   1305  N   PHE A 174     -16.410 -27.334   6.181  1.00                 N  
ATOM   1306  CA  PHE A 174     -16.577 -27.899   4.848  1.00                 C  
ATOM   1307  C   PHE A 174     -17.991 -27.672   4.323  1.00                 C  
ATOM   1308  O   PHE A 174     -18.187 -27.073   3.259  1.00                 O  
ATOM   1309  CB  PHE A 174     -16.256 -29.395   4.856  1.00                 C  
ATOM   1310  CG  PHE A 174     -16.442 -30.062   3.523  1.00                 C  
ATOM   1311  CZ  PHE A 174     -16.792 -31.296   1.057  1.00                 C  
ATOM   1312  CD1 PHE A 174     -15.356 -30.320   2.705  1.00                 C  
ATOM   1313  CE1 PHE A 174     -15.526 -30.934   1.479  1.00                 C  
ATOM   1314  CD2 PHE A 174     -17.702 -30.431   3.087  1.00                 C  
ATOM   1315  CE2 PHE A 174     -17.872 -31.044   1.860  1.00                 C  
ATOM   1316  N   LEU A 175     -18.993 -28.153   5.064  1.00                 N  
ATOM   1317  CA  LEU A 175     -20.378 -28.063   4.605  1.00                 C  
ATOM   1318  C   LEU A 175     -20.832 -26.614   4.433  1.00                 C  
ATOM   1319  O   LEU A 175     -21.612 -26.309   3.522  1.00                 O  
ATOM   1320  CB  LEU A 175     -21.313 -28.781   5.580  1.00                 C  
ATOM   1321  CG  LEU A 175     -22.800 -28.783   5.217  1.00                 C  
ATOM   1322  CD1 LEU A 175     -23.026 -29.472   3.880  1.00                 C  
ATOM   1323  CD2 LEU A 175     -23.618 -29.458   6.306  1.00                 C  
ATOM   1324  N   LEU A 176     -20.366 -25.707   5.298  1.00                 N  
ATOM   1325  CA  LEU A 176     -20.761 -24.305   5.171  1.00                 C  
ATOM   1326  C   LEU A 176     -20.179 -23.670   3.914  1.00                 C  
ATOM   1327  O   LEU A 176     -20.874 -22.927   3.212  1.00                 O  
ATOM   1328  CB  LEU A 176     -20.323 -23.511   6.404  1.00                 C  
ATOM   1329  CG  LEU A 176     -21.039 -23.844   7.714  1.00                 C  
ATOM   1330  CD1 LEU A 176     -20.392 -23.114   8.881  1.00                 C  
ATOM   1331  CD2 LEU A 176     -22.516 -23.493   7.624  1.00                 C  
ATOM   1332  N   MET A 177     -18.908 -23.952   3.612  1.00                 N  
ATOM   1333  CA  MET A 177     -18.323 -23.489   2.358  1.00                 C  
ATOM   1334  C   MET A 177     -19.068 -24.084   1.172  1.00                 C  
ATOM   1335  O   MET A 177     -19.245 -23.428   0.139  1.00                 O  
ATOM   1336  CB  MET A 177     -16.838 -23.852   2.293  1.00                 C  
ATOM   1337  SD  MET A 177     -16.077 -21.481   1.080  1.00                 S  
ATOM   1338  CE  MET A 177     -14.843 -21.163   2.339  1.00                 C  
ATOM   1339  CG  MET A 177     -16.112 -23.283   1.085  1.00                 C  
ATOM   1340  N   MET A 178     -19.515 -25.331   1.317  1.00                 N  
ATOM   1341  CA  MET A 178     -20.271 -26.008   0.271  1.00                 C  
ATOM   1342  C   MET A 178     -21.639 -25.363   0.074  1.00                 C  
ATOM   1343  O   MET A 178     -22.004 -24.980  -1.044  1.00                 O  
ATOM   1344  CB  MET A 178     -20.434 -27.493   0.603  1.00                 C  
ATOM   1345  SD  MET A 178     -21.213 -30.058  -0.095  1.00                 S  
ATOM   1346  CE  MET A 178     -22.182 -30.662  -1.476  1.00                 C  
ATOM   1347  CG  MET A 178     -21.125 -28.300  -0.484  1.00                 C  
ATOM   1348  N   VAL A 179     -22.418 -25.251   1.155  1.00                 N  
ATOM   1349  CA  VAL A 179     -23.771 -24.704   1.064  1.00                 C  
ATOM   1350  C   VAL A 179     -23.739 -23.249   0.609  1.00                 C  
ATOM   1351  O   VAL A 179     -24.555 -22.826  -0.219  1.00                 O  
ATOM   1352  CB  VAL A 179     -24.517 -24.817   2.406  1.00                 C  
ATOM   1353  CG1 VAL A 179     -25.834 -24.058   2.350  1.00                 C  
ATOM   1354  CG2 VAL A 179     -24.755 -26.277   2.762  1.00                 C  
ATOM   1355  N   SER A 180     -22.798 -22.462   1.136  1.00                 N  
ATOM   1356  CA  SER A 180     -22.685 -21.068   0.717  1.00                 C  
ATOM   1357  C   SER A 180     -22.312 -20.967  -0.757  1.00                 C  
ATOM   1358  O   SER A 180     -22.753 -20.047  -1.457  1.00                 O  
ATOM   1359  CB  SER A 180     -21.651 -20.334   1.572  1.00                 C  
ATOM   1360  OG  SER A 180     -20.347 -20.840   1.344  1.00                 O  
ATOM   1361  N   GLY A 181     -21.494 -21.901  -1.245  1.00                 N  
ATOM   1362  CA  GLY A 181     -21.137 -21.894  -2.654  1.00                 C  
ATOM   1363  C   GLY A 181     -22.338 -22.080  -3.562  1.00                 C  
ATOM   1364  O   GLY A 181     -22.508 -21.357  -4.547  1.00                 O  
ATOM   1365  N   LEU A 182     -23.180 -23.067  -3.250  1.00                 N  
ATOM   1366  CA  LEU A 182     -24.363 -23.319  -4.067  1.00                 C  
ATOM   1367  C   LEU A 182     -25.318 -22.131  -4.051  1.00                 C  
ATOM   1368  O   LEU A 182     -25.930 -21.804  -5.075  1.00                 O  
ATOM   1369  CB  LEU A 182     -25.090 -24.576  -3.584  1.00                 C  
ATOM   1370  CG  LEU A 182     -24.371 -25.906  -3.819  1.00                 C  
ATOM   1371  CD1 LEU A 182     -25.112 -27.045  -3.135  1.00                 C  
ATOM   1372  CD2 LEU A 182     -24.230 -26.186  -5.308  1.00                 C  
ATOM   1373  N   LEU A 183     -25.470 -21.479  -2.895  1.00                 N  
ATOM   1374  CA  LEU A 183     -26.343 -20.311  -2.824  1.00                 C  
ATOM   1375  C   LEU A 183     -25.789 -19.153  -3.645  1.00                 C  
ATOM   1376  O   LEU A 183     -26.549 -18.436  -4.307  1.00                 O  
ATOM   1377  CB  LEU A 183     -26.537 -19.874  -1.370  1.00                 C  
ATOM   1378  CG  LEU A 183     -27.336 -20.826  -0.478  1.00                 C  
ATOM   1379  CD1 LEU A 183     -27.303 -20.360   0.970  1.00                 C  
ATOM   1380  CD2 LEU A 183     -28.773 -20.940  -0.964  1.00                 C  
ATOM   1381  N   ALA A 184     -24.472 -18.939  -3.599  1.00                 N  
ATOM   1382  CA  ALA A 184     -23.864 -17.911  -4.437  1.00                 C  
ATOM   1383  C   ALA A 184     -24.055 -18.231  -5.914  1.00                 C  
ATOM   1384  O   ALA A 184     -24.277 -17.329  -6.729  1.00                 O  
ATOM   1385  CB  ALA A 184     -22.384 -17.772  -4.116  1.00                 C  
ATOM   1386  N   LEU A 185     -23.968 -19.513  -6.276  1.00                 N  
ATOM   1387  CA  LEU A 185     -24.201 -19.912  -7.660  1.00                 C  
ATOM   1388  C   LEU A 185     -25.661 -19.716  -8.053  1.00                 C  
ATOM   1389  O   LEU A 185     -25.952 -19.203  -9.139  1.00                 O  
ATOM   1390  CB  LEU A 185     -23.793 -21.371  -7.873  1.00                 C  
ATOM   1391  CG  LEU A 185     -23.947 -21.918  -9.294  1.00                 C  
ATOM   1392  CD1 LEU A 185     -23.111 -21.110 -10.274  1.00                 C  
ATOM   1393  CD2 LEU A 185     -23.556 -23.386  -9.350  1.00                 C  
ATOM   1394  N   ALA A 186     -26.588 -20.126  -7.184  1.00                 N  
ATOM   1395  CA  ALA A 186     -28.011 -19.943  -7.460  1.00                 C  
ATOM   1396  C   ALA A 186     -28.345 -18.475  -7.696  1.00                 C  
ATOM   1397  O   ALA A 186     -29.042 -18.130  -8.656  1.00                 O  
ATOM   1398  CB  ALA A 186     -28.848 -20.490  -6.314  1.00                 C  
ATOM   1399  N   LEU A 187     -27.857 -17.594  -6.823  1.00                 N  
ATOM   1400  CA  LEU A 187     -28.123 -16.165  -6.960  1.00                 C  
ATOM   1401  C   LEU A 187     -27.515 -15.608  -8.244  1.00                 C  
ATOM   1402  O   LEU A 187     -28.211 -14.991  -9.059  1.00                 O  
ATOM   1403  CB  LEU A 187     -27.581 -15.401  -5.751  1.00                 C  
ATOM   1404  CG  LEU A 187     -27.768 -13.882  -5.769  1.00                 C  
ATOM   1405  CD1 LEU A 187     -29.245 -13.523  -5.809  1.00                 C  
ATOM   1406  CD2 LEU A 187     -27.101 -13.244  -4.560  1.00                 C  
ATOM   1407  N   VAL A 188     -26.206 -15.804  -8.427  1.00                 N  
ATOM   1408  CA  VAL A 188     -25.501 -15.230  -9.576  1.00                 C  
ATOM   1409  C   VAL A 188     -26.079 -15.747 -10.889  1.00                 C  
ATOM   1410  O   VAL A 188     -26.343 -14.973 -11.818  1.00                 O  
ATOM   1411  CB  VAL A 188     -23.991 -15.528  -9.518  1.00                 C  
ATOM   1412  CG1 VAL A 188     -23.317 -15.115 -10.818  1.00                 C  
ATOM   1413  CG2 VAL A 188     -23.353 -14.819  -8.334  1.00                 C  
ATOM   1414  N   LYS A 189     -26.282 -17.057 -10.991  1.00                 N  
ATOM   1415  CA  LYS A 189     -26.798 -17.641 -12.221  1.00                 C  
ATOM   1416  C   LYS A 189     -28.320 -17.691 -12.269  1.00                 C  
ATOM   1417  O   LYS A 189     -28.872 -18.190 -13.255  1.00                 O  
ATOM   1418  CB  LYS A 189     -26.248 -19.056 -12.414  1.00                 C  
ATOM   1419  CD  LYS A 189     -24.239 -18.370 -13.754  1.00                 C  
ATOM   1420  CE  LYS A 189     -22.739 -18.537 -13.935  1.00                 C  
ATOM   1421  CG  LYS A 189     -24.734 -19.123 -12.529  1.00                 C  
ATOM   1422  NZ  LYS A 189     -22.231 -17.758 -15.098  1.00                 N  
ATOM   1423  N   ARG A 190     -29.006 -17.168 -11.253  1.00                 N  
ATOM   1424  CA  ARG A 190     -30.471 -17.134 -11.223  1.00                 C  
ATOM   1425  C   ARG A 190     -31.072 -18.495 -11.570  1.00                 C  
ATOM   1426  O   ARG A 190     -31.958 -18.620 -12.416  1.00                 O  
ATOM   1427  CB  ARG A 190     -31.002 -16.071 -12.187  1.00                 C  
ATOM   1428  CD  ARG A 190     -31.212 -13.643 -12.785  1.00                 C  
ATOM   1429  NE  ARG A 190     -30.826 -12.272 -12.458  1.00                 N  
ATOM   1430  CG  ARG A 190     -30.581 -14.653 -11.840  1.00                 C  
ATOM   1431  CZ  ARG A 190     -31.203 -11.204 -13.153  1.00                 C  
ATOM   1432  NH1 ARG A 190     -30.803  -9.996 -12.781  1.00                 N  
ATOM   1433  NH2 ARG A 190     -31.978 -11.346 -14.219  1.00                 N  
ATOM   1434  N   ASN A 191     -30.569 -19.528 -10.896  1.00                 N  
ATOM   1435  CA  ASN A 191     -30.979 -20.908 -11.119  1.00                 C  
ATOM   1436  C   ASN A 191     -31.386 -21.507  -9.780  1.00                 C  
ATOM   1437  O   ASN A 191     -30.613 -21.460  -8.819  1.00                 O  
ATOM   1438  CB  ASN A 191     -29.854 -21.700 -11.788  1.00                 C  
ATOM   1439  CG  ASN A 191     -30.262 -23.120 -12.126  1.00                 C  
ATOM   1440  OD1 ASN A 191     -30.913 -23.796 -11.328  1.00                 O  
ATOM   1441  ND2 ASN A 191     -29.880 -23.578 -13.312  1.00                 N  
ATOM   1442  N   TRP A 192     -32.602 -22.056  -9.713  1.00                 N  
ATOM   1443  CA  TRP A 192     -33.140 -22.572  -8.457  1.00                 C  
ATOM   1444  C   TRP A 192     -32.554 -23.922  -8.052  1.00                 C  
ATOM   1445  O   TRP A 192     -32.630 -24.281  -6.872  1.00                 O  
ATOM   1446  CB  TRP A 192     -34.662 -22.701  -8.539  1.00                 C  
ATOM   1447  CG  TRP A 192     -35.374 -21.384  -8.597  1.00                 C  
ATOM   1448  CD1 TRP A 192     -35.948 -20.810  -9.694  1.00                 C  
ATOM   1449  NE1 TRP A 192     -36.506 -19.600  -9.359  1.00                 N  
ATOM   1450  CD2 TRP A 192     -35.586 -20.475  -7.509  1.00                 C  
ATOM   1451  CE2 TRP A 192     -36.296 -19.373  -8.021  1.00                 C  
ATOM   1452  CH2 TRP A 192     -36.326 -18.329  -5.904  1.00                 C  
ATOM   1453  CZ2 TRP A 192     -36.672 -18.292  -7.225  1.00                 C  
ATOM   1454  CE3 TRP A 192     -35.246 -20.486  -6.153  1.00                 C  
ATOM   1455  CZ3 TRP A 192     -35.621 -19.412  -5.368  1.00                 C  
ATOM   1456  N   ARG A 193     -31.997 -24.681  -8.998  1.00                 N  
ATOM   1457  CA  ARG A 193     -31.488 -26.018  -8.688  1.00                 C  
ATOM   1458  C   ARG A 193     -30.372 -26.012  -7.648  1.00                 C  
ATOM   1459  O   ARG A 193     -30.436 -26.823  -6.707  1.00                 O  
ATOM   1460  CB  ARG A 193     -30.979 -26.705  -9.957  1.00                 C  
ATOM   1461  CD  ARG A 193     -29.870 -28.696 -11.008  1.00                 C  
ATOM   1462  NE  ARG A 193     -28.700 -27.948 -11.461  1.00                 N  
ATOM   1463  CG  ARG A 193     -30.459 -28.116  -9.733  1.00                 C  
ATOM   1464  CZ  ARG A 193     -27.489 -28.060 -10.925  1.00                 C  
ATOM   1465  NH1 ARG A 193     -26.483 -27.339 -11.402  1.00                 N  
ATOM   1466  NH2 ARG A 193     -27.286 -28.893  -9.914  1.00                 N  
ATOM   1467  N   PRO A 194     -29.331 -25.173  -7.746  1.00                 N  
ATOM   1468  CA  PRO A 194     -28.347 -25.133  -6.649  1.00                 C  
ATOM   1469  C   PRO A 194     -28.957 -24.713  -5.324  1.00                 C  
ATOM   1470  O   PRO A 194     -28.490 -25.157  -4.268  1.00                 O  
ATOM   1471  CB  PRO A 194     -27.311 -24.109  -7.118  1.00                 C  
ATOM   1472  CD  PRO A 194     -28.866 -24.345  -8.922  1.00                 C  
ATOM   1473  CG  PRO A 194     -27.413 -24.130  -8.606  1.00                 C  
ATOM   1474  N   LEU A 195     -29.993 -23.872  -5.350  1.00                 N  
ATOM   1475  CA  LEU A 195     -30.674 -23.481  -4.119  1.00                 C  
ATOM   1476  C   LEU A 195     -31.306 -24.685  -3.432  1.00                 C  
ATOM   1477  O   LEU A 195     -31.196 -24.845  -2.211  1.00                 O  
ATOM   1478  CB  LEU A 195     -31.741 -22.424  -4.410  1.00                 C  
ATOM   1479  CG  LEU A 195     -32.570 -21.951  -3.214  1.00                 C  
ATOM   1480  CD1 LEU A 195     -31.679 -21.300  -2.166  1.00                 C  
ATOM   1481  CD2 LEU A 195     -33.655 -20.983  -3.661  1.00                 C  
ATOM   1482  N   VAL A 196     -31.983 -25.539  -4.204  1.00                 N  
ATOM   1483  CA  VAL A 196     -32.619 -26.725  -3.632  1.00                 C  
ATOM   1484  C   VAL A 196     -31.576 -27.638  -3.000  1.00                 C  
ATOM   1485  O   VAL A 196     -31.739 -28.108  -1.868  1.00                 O  
ATOM   1486  CB  VAL A 196     -33.427 -27.498  -4.691  1.00                 C  
ATOM   1487  CG1 VAL A 196     -33.897 -28.833  -4.132  1.00                 C  
ATOM   1488  CG2 VAL A 196     -34.610 -26.670  -5.168  1.00                 C  
ATOM   1489  N   VAL A 197     -30.497 -27.916  -3.734  1.00                 N  
ATOM   1490  CA  VAL A 197     -29.429 -28.762  -3.206  1.00                 C  
ATOM   1491  C   VAL A 197     -28.821 -28.133  -1.958  1.00                 C  
ATOM   1492  O   VAL A 197     -28.566 -28.816  -0.958  1.00                 O  
ATOM   1493  CB  VAL A 197     -28.335 -29.014  -4.260  1.00                 C  
ATOM   1494  CG1 VAL A 197     -27.140 -29.713  -3.631  1.00                 C  
ATOM   1495  CG2 VAL A 197     -28.888 -29.832  -5.417  1.00                 C  
ATOM   1496  N   ALA A 198     -28.560 -26.824  -2.010  1.00                 N  
ATOM   1497  CA  ALA A 198     -28.001 -26.124  -0.856  1.00                 C  
ATOM   1498  C   ALA A 198     -28.882 -26.298   0.374  1.00                 C  
ATOM   1499  O   ALA A 198     -28.388 -26.598   1.468  1.00                 O  
ATOM   1500  CB  ALA A 198     -27.825 -24.646  -1.167  1.00                 C  
ATOM   1501  N   VAL A 199     -30.194 -26.106   0.214  1.00                 N  
ATOM   1502  CA  VAL A 199     -31.116 -26.276   1.334  1.00                 C  
ATOM   1503  C   VAL A 199     -31.106 -27.717   1.827  1.00                 C  
ATOM   1504  O   VAL A 199     -31.114 -27.974   3.036  1.00                 O  
ATOM   1505  CB  VAL A 199     -32.549 -25.860   0.953  1.00                 C  
ATOM   1506  CG1 VAL A 199     -33.525 -26.242   2.056  1.00                 C  
ATOM   1507  CG2 VAL A 199     -32.614 -24.367   0.673  1.00                 C  
ATOM   1508  N   VAL A 200     -31.093 -28.679   0.902  1.00                 N  
ATOM   1509  CA  VAL A 200     -31.081 -30.088   1.293  1.00                 C  
ATOM   1510  C   VAL A 200     -29.788 -30.430   2.024  1.00                 C  
ATOM   1511  O   VAL A 200     -29.808 -31.037   3.101  1.00                 O  
ATOM   1512  CB  VAL A 200     -31.260 -31.013   0.075  1.00                 C  
ATOM   1513  CG1 VAL A 200     -31.029 -32.464   0.470  1.00                 C  
ATOM   1514  CG2 VAL A 200     -32.644 -30.836  -0.530  1.00                 C  
ATOM   1515  N   LEU A 201     -28.643 -30.060   1.442  1.00                 N  
ATOM   1516  CA  LEU A 201     -27.362 -30.324   2.095  1.00                 C  
ATOM   1517  C   LEU A 201     -27.307 -29.701   3.485  1.00                 C  
ATOM   1518  O   LEU A 201     -26.699 -30.265   4.403  1.00                 O  
ATOM   1519  CB  LEU A 201     -26.207 -29.797   1.241  1.00                 C  
ATOM   1520  CG  LEU A 201     -25.951 -30.527  -0.078  1.00                 C  
ATOM   1521  CD1 LEU A 201     -24.894 -29.802  -0.898  1.00                 C  
ATOM   1522  CD2 LEU A 201     -25.528 -31.966   0.176  1.00                 C  
ATOM   1523  N   PHE A 202     -27.933 -28.536   3.657  1.00                 N  
ATOM   1524  CA  PHE A 202     -27.934 -27.868   4.954  1.00                 C  
ATOM   1525  C   PHE A 202     -28.911 -28.519   5.929  1.00                 C  
ATOM   1526  O   PHE A 202     -28.602 -28.660   7.117  1.00                 O  
ATOM   1527  CB  PHE A 202     -28.278 -26.386   4.793  1.00                 C  
ATOM   1528  CG  PHE A 202     -28.265 -25.617   6.083  1.00                 C  
ATOM   1529  CZ  PHE A 202     -28.248 -24.194   8.471  1.00                 C  
ATOM   1530  CD1 PHE A 202     -27.069 -25.274   6.689  1.00                 C  
ATOM   1531  CE1 PHE A 202     -27.057 -24.566   7.876  1.00                 C  
ATOM   1532  CD2 PHE A 202     -29.449 -25.237   6.691  1.00                 C  
ATOM   1533  CE2 PHE A 202     -29.437 -24.530   7.879  1.00                 C  
ATOM   1534  N   ALA A 203     -30.094 -28.911   5.451  1.00                 N  
ATOM   1535  CA  ALA A 203     -31.138 -29.421   6.336  1.00                 C  
ATOM   1536  C   ALA A 203     -30.882 -30.852   6.795  1.00                 C  
ATOM   1537  O   ALA A 203     -31.267 -31.212   7.912  1.00                 O  
ATOM   1538  CB  ALA A 203     -32.494 -29.352   5.651  1.00                 C  
ATOM   1539  N   LEU A 204     -30.264 -31.681   5.953  1.00                 N  
ATOM   1540  CA  LEU A 204     -30.100 -33.095   6.287  1.00                 C  
ATOM   1541  C   LEU A 204     -29.374 -33.362   7.606  1.00                 C  
ATOM   1542  O   LEU A 204     -29.782 -34.298   8.315  1.00                 O  
ATOM   1543  CB  LEU A 204     -29.345 -33.824   5.174  1.00                 C  
ATOM   1544  CG  LEU A 204     -30.091 -33.995   3.849  1.00                 C  
ATOM   1545  CD1 LEU A 204     -29.169 -34.568   2.783  1.00                 C  
ATOM   1546  CD2 LEU A 204     -31.309 -34.887   4.029  1.00                 C  
ATOM   1547  N   PRO A 205     -28.302 -32.650   7.978  1.00                 N  
ATOM   1548  CA  PRO A 205     -27.634 -32.956   9.257  1.00                 C  
ATOM   1549  C   PRO A 205     -28.460 -32.647  10.501  1.00                 C  
ATOM   1550  O   PRO A 205     -28.061 -33.074  11.592  1.00                 O  
ATOM   1551  CB  PRO A 205     -26.378 -32.083   9.237  1.00                 C  
ATOM   1552  CD  PRO A 205     -27.520 -31.676   7.173  1.00                 C  
ATOM   1553  CG  PRO A 205     -26.155 -31.783   7.792  1.00                 C  
ATOM   1554  N   PHE A 206     -29.566 -31.909  10.382  1.00                 N  
ATOM   1555  CA  PHE A 206     -30.365 -31.533  11.550  1.00                 C  
ATOM   1556  C   PHE A 206     -30.728 -32.704  12.460  1.00                 C  
ATOM   1557  O   PHE A 206     -30.478 -32.606  13.671  1.00                 O  
ATOM   1558  CB  PHE A 206     -31.657 -30.840  11.114  1.00                 C  
ATOM   1559  CG  PHE A 206     -32.563 -30.474  12.255  1.00                 C  
ATOM   1560  CZ  PHE A 206     -34.244 -29.804  14.365  1.00                 C  
ATOM   1561  CD1 PHE A 206     -32.324 -29.341  13.012  1.00                 C  
ATOM   1562  CE1 PHE A 206     -33.158 -29.004  14.062  1.00                 C  
ATOM   1563  CD2 PHE A 206     -33.655 -31.264  12.571  1.00                 C  
ATOM   1564  CE2 PHE A 206     -34.488 -30.927  13.621  1.00                 C  
ATOM   1565  N   PRO A 207     -31.316 -33.806  11.979  1.00                 N  
ATOM   1566  CA  PRO A 207     -31.655 -34.901  12.904  1.00                 C  
ATOM   1567  C   PRO A 207     -30.461 -35.474  13.650  1.00                 C  
ATOM   1568  O   PRO A 207     -30.654 -36.106  14.696  1.00                 O  
ATOM   1569  CB  PRO A 207     -32.277 -35.969  12.002  1.00                 C  
ATOM   1570  CD  PRO A 207     -31.799 -34.098  10.586  1.00                 C  
ATOM   1571  CG  PRO A 207     -32.783 -35.211  10.820  1.00                 C  
ATOM   1572  N   LEU A 208     -29.236 -35.268  13.163  1.00                 N  
ATOM   1573  CA  LEU A 208     -28.073 -35.822  13.846  1.00                 C  
ATOM   1574  C   LEU A 208     -27.820 -35.171  15.201  1.00                 C  
ATOM   1575  O   LEU A 208     -27.180 -35.790  16.059  1.00                 O  
ATOM   1576  CB  LEU A 208     -26.822 -35.677  12.977  1.00                 C  
ATOM   1577  CG  LEU A 208     -26.794 -36.500  11.687  1.00                 C  
ATOM   1578  CD1 LEU A 208     -25.565 -36.159  10.859  1.00                 C  
ATOM   1579  CD2 LEU A 208     -26.825 -37.989  11.999  1.00                 C  
ATOM   1580  N   ARG A 209     -28.297 -33.941  15.413  1.00                 N  
ATOM   1581  CA  ARG A 209     -28.115 -33.269  16.696  1.00                 C  
ATOM   1582  C   ARG A 209     -28.817 -33.990  17.838  1.00                 C  
ATOM   1583  O   ARG A 209     -28.553 -33.674  19.003  1.00                 O  
ATOM   1584  CB  ARG A 209     -28.621 -31.827  16.622  1.00                 C  
ATOM   1585  CD  ARG A 209     -30.552 -30.255  16.306  1.00                 C  
ATOM   1586  NE  ARG A 209     -32.001 -30.120  16.175  1.00                 N  
ATOM   1587  CG  ARG A 209     -30.130 -31.705  16.485  1.00                 C  
ATOM   1588  CZ  ARG A 209     -32.839 -30.032  17.203  1.00                 C  
ATOM   1589  NH1 ARG A 209     -34.142 -29.911  16.987  1.00                 N  
ATOM   1590  NH2 ARG A 209     -32.373 -30.065  18.443  1.00                 N  
ATOM   1591  N   TYR A 210     -29.694 -34.947  17.535  1.00                 N  
ATOM   1592  CA  TYR A 210     -30.421 -35.701  18.544  1.00                 C  
ATOM   1593  C   TYR A 210     -29.753 -37.017  18.913  1.00                 C  
ATOM   1594  O   TYR A 210     -30.199 -37.672  19.861  1.00                 O  
ATOM   1595  CB  TYR A 210     -31.849 -35.987  18.074  1.00                 C  
ATOM   1596  CG  TYR A 210     -32.707 -34.750  17.936  1.00                 C  
ATOM   1597  OH  TYR A 210     -35.070 -31.351  17.540  1.00                 O  
ATOM   1598  CZ  TYR A 210     -34.288 -32.476  17.673  1.00                 C  
ATOM   1599  CD1 TYR A 210     -33.273 -34.410  16.714  1.00                 C  
ATOM   1600  CE1 TYR A 210     -34.059 -33.281  16.578  1.00                 C  
ATOM   1601  CD2 TYR A 210     -32.949 -33.926  19.028  1.00                 C  
ATOM   1602  CE2 TYR A 210     -33.732 -32.794  18.911  1.00                 C  
ATOM   1603  N   ILE A 211     -28.710 -37.425  18.196  1.00                 N  
ATOM   1604  CA  ILE A 211     -28.025 -38.673  18.511  1.00                 C  
ATOM   1605  C   ILE A 211     -27.100 -38.433  19.694  1.00                 C  
ATOM   1606  O   ILE A 211     -26.340 -37.456  19.717  1.00                 O  
ATOM   1607  CB  ILE A 211     -27.248 -39.213  17.296  1.00                 C  
ATOM   1608  CD1 ILE A 211     -27.519 -39.851  14.843  1.00                 C  
ATOM   1609  CG1 ILE A 211     -28.210 -39.549  16.154  1.00                 C  
ATOM   1610  CG2 ILE A 211     -26.400 -40.411  17.695  1.00                 C  
ATOM   1611  N   GLN A 212     -27.167 -39.315  20.684  1.00                 N  
ATOM   1612  CA  GLN A 212     -26.289 -39.252  21.844  1.00                 C  
ATOM   1613  C   GLN A 212     -25.288 -40.391  21.722  1.00                 C  
ATOM   1614  O   GLN A 212     -25.640 -41.560  21.916  1.00                 O  
ATOM   1615  CB  GLN A 212     -27.102 -39.339  23.137  1.00                 C  
ATOM   1616  CD  GLN A 212     -27.116 -39.242  25.661  1.00                 C  
ATOM   1617  CG  GLN A 212     -26.270 -39.219  24.403  1.00                 C  
ATOM   1618  OE1 GLN A 212     -28.149 -38.576  25.738  1.00                 O  
ATOM   1619  NE2 GLN A 212     -26.680 -40.010  26.652  1.00                 N  
ATOM   1620  N   TRP A 213     -24.043 -40.048  21.395  1.00                 N  
ATOM   1621  CA  TRP A 213     -22.976 -41.033  21.281  1.00                 C  
ATOM   1622  C   TRP A 213     -22.337 -41.339  22.622  1.00                 C  
ATOM   1623  O   TRP A 213     -21.423 -42.169  22.690  1.00                 O  
ATOM   1624  CB  TRP A 213     -21.904 -40.551  20.301  1.00                 C  
ATOM   1625  CG  TRP A 213     -22.379 -40.478  18.882  1.00                 C  
ATOM   1626  CD1 TRP A 213     -22.683 -39.349  18.177  1.00                 C  
ATOM   1627  NE1 TRP A 213     -23.084 -39.678  16.905  1.00                 N  
ATOM   1628  CD2 TRP A 213     -22.603 -41.579  17.994  1.00                 C  
ATOM   1629  CE2 TRP A 213     -23.042 -41.044  16.770  1.00                 C  
ATOM   1630  CH2 TRP A 213     -23.221 -43.198  15.819  1.00                 C  
ATOM   1631  CZ2 TRP A 213     -23.355 -41.846  15.673  1.00                 C  
ATOM   1632  CE3 TRP A 213     -22.476 -42.966  18.115  1.00                 C  
ATOM   1633  CZ3 TRP A 213     -22.787 -43.757  17.026  1.00                 C  
ATOM   1634  N   PHE A 214     -22.782 -40.666  23.674  1.00                 N  
ATOM   1635  CA  PHE A 214     -22.330 -40.888  25.033  1.00                 C  
ATOM   1636  C   PHE A 214     -23.458 -41.517  25.839  1.00                 C  
ATOM   1637  O   PHE A 214     -24.591 -41.658  25.368  1.00                 O  
ATOM   1638  CB  PHE A 214     -21.867 -39.574  25.665  1.00                 C  
ATOM   1639  CG  PHE A 214     -22.950 -38.538  25.772  1.00                 C  
ATOM   1640  CZ  PHE A 214     -24.952 -36.620  25.964  1.00                 C  
ATOM   1641  CD1 PHE A 214     -23.750 -38.467  26.899  1.00                 C  
ATOM   1642  CE1 PHE A 214     -24.747 -37.514  26.997  1.00                 C  
ATOM   1643  CD2 PHE A 214     -23.168 -37.636  24.746  1.00                 C  
ATOM   1644  CE2 PHE A 214     -24.165 -36.683  24.845  1.00                 C  
ATOM   1645  N   THR A 215     -23.137 -41.877  27.083  1.00                 N  
ATOM   1646  CA  THR A 215     -24.172 -42.186  28.043  1.00                 C  
ATOM   1647  C   THR A 215     -23.692 -41.701  29.408  1.00                 C  
ATOM   1648  O   THR A 215     -22.507 -41.883  29.755  1.00                 O  
ATOM   1649  CB  THR A 215     -24.491 -43.692  28.064  1.00                 C  
ATOM   1650  OG1 THR A 215     -24.910 -44.113  26.760  1.00                 O  
ATOM   1651  CG2 THR A 215     -25.609 -43.987  29.052  1.00                 C  
ATOM   1652  N   PRO A 216     -24.566 -41.073  30.187  1.00                 N  
ATOM   1653  CA  PRO A 216     -24.143 -40.493  31.464  1.00                 C  
ATOM   1654  C   PRO A 216     -23.914 -41.560  32.523  1.00                 C  
ATOM   1655  O   PRO A 216     -24.345 -42.709  32.403  1.00                 O  
ATOM   1656  CB  PRO A 216     -25.299 -39.568  31.852  1.00                 C  
ATOM   1657  CD  PRO A 216     -26.014 -40.746  29.895  1.00                 C  
ATOM   1658  CG  PRO A 216     -26.496 -40.173  31.197  1.00                 C  
ATOM   1659  N   GLN A 217     -23.217 -41.150  33.580  1.00                 N  
ATOM   1660  CA  GLN A 217     -22.900 -42.009  34.719  1.00                 C  
ATOM   1661  C   GLN A 217     -23.334 -41.290  35.989  1.00                 C  
ATOM   1662  O   GLN A 217     -22.512 -40.678  36.685  1.00                 O  
ATOM   1663  CB  GLN A 217     -21.407 -42.342  34.740  1.00                 C  
ATOM   1664  CD  GLN A 217     -21.480 -44.550  33.516  1.00                 C  
ATOM   1665  CG  GLN A 217     -20.931 -43.137  33.535  1.00                 C  
ATOM   1666  OE1 GLN A 217     -21.923 -45.068  34.541  1.00                 O  
ATOM   1667  NE2 GLN A 217     -21.452 -45.179  32.346  1.00                 N  
ATOM   1668  N   PRO A 218     -24.627 -41.341  36.322  1.00                 N  
ATOM   1669  CA  PRO A 218     -25.106 -40.622  37.515  1.00                 C  
ATOM   1670  C   PRO A 218     -24.536 -41.143  38.822  1.00                 C  
ATOM   1671  O   PRO A 218     -24.499 -40.391  39.803  1.00                 O  
ATOM   1672  CB  PRO A 218     -26.623 -40.821  37.483  1.00                 C  
ATOM   1673  CD  PRO A 218     -25.735 -42.038  35.623  1.00                 C  
ATOM   1674  CG  PRO A 218     -26.821 -42.051  36.662  1.00                 C  
ATOM   1675  N   GLU A 219     -24.091 -42.399  38.876  1.00                 N  
ATOM   1676  CA  GLU A 219     -23.456 -42.887  40.092  1.00                 C  
ATOM   1677  C   GLU A 219     -22.095 -42.250  40.338  1.00                 C  
ATOM   1678  O   GLU A 219     -21.551 -42.397  41.439  1.00                 O  
ATOM   1679  CB  GLU A 219     -23.300 -44.408  40.041  1.00                 C  
ATOM   1680  CD  GLU A 219     -22.974 -45.062  37.623  1.00                 C  
ATOM   1681  CG  GLU A 219     -22.324 -44.897  38.983  1.00                 C  
ATOM   1682  OE1 GLU A 219     -24.062 -44.486  37.412  1.00                 O  
ATOM   1683  OE2 GLU A 219     -22.395 -45.766  36.770  1.00                 O  
ATOM   1684  N   LYS A 220     -21.538 -41.553  39.348  1.00                 N  
ATOM   1685  CA  LYS A 220     -20.282 -40.832  39.495  1.00                 C  
ATOM   1686  C   LYS A 220     -20.481 -39.330  39.662  1.00                 C  
ATOM   1687  O   LYS A 220     -19.497 -38.583  39.639  1.00                 O  
ATOM   1688  CB  LYS A 220     -19.373 -41.088  38.291  1.00                 C  
ATOM   1689  CD  LYS A 220     -17.985 -42.706  36.966  1.00                 C  
ATOM   1690  CE  LYS A 220     -17.508 -44.144  36.844  1.00                 C  
ATOM   1691  CG  LYS A 220     -18.914 -42.531  38.156  1.00                 C  
ATOM   1692  NZ  LYS A 220     -16.601 -44.331  35.678  1.00                 N  
ATOM   1693  N   THR A 221     -21.727 -38.871  39.787  1.00                 N  
ATOM   1694  CA  THR A 221     -21.999 -37.445  39.933  1.00                 C  
ATOM   1695  C   THR A 221     -21.232 -36.860  41.111  1.00                 C  
ATOM   1696  O   THR A 221     -21.207 -37.433  42.204  1.00                 O  
ATOM   1697  CB  THR A 221     -23.504 -37.173  40.116  1.00                 C  
ATOM   1698  OG1 THR A 221     -24.223 -37.664  38.978  1.00                 O  
ATOM   1699  CG2 THR A 221     -23.763 -35.680  40.249  1.00                 C  
ATOM   1700  N   ILE A 222     -20.597 -35.713  40.874  1.00                 N  
ATOM   1701  CA  ILE A 222     -19.751 -35.045  41.851  1.00                 C  
ATOM   1702  C   ILE A 222     -20.112 -33.568  41.877  1.00                 C  
ATOM   1703  O   ILE A 222     -20.687 -33.026  40.931  1.00                 O  
ATOM   1704  CB  ILE A 222     -18.257 -35.248  41.537  1.00                 C  
ATOM   1705  CD1 ILE A 222     -16.426 -34.610  39.883  1.00                 C  
ATOM   1706  CG1 ILE A 222     -17.909 -34.631  40.181  1.00                 C  
ATOM   1707  CG2 ILE A 222     -17.896 -36.724  41.597  1.00                 C  
ATOM   1708  N   GLN A 223     -19.770 -32.921  42.984  1.00                 N  
ATOM   1709  CA  GLN A 223     -19.892 -31.476  43.114  1.00                 C  
ATOM   1710  C   GLN A 223     -18.524 -30.859  42.850  1.00                 C  
ATOM   1711  O   GLN A 223     -17.569 -31.120  43.589  1.00                 O  
ATOM   1712  CB  GLN A 223     -20.421 -31.106  44.501  1.00                 C  
ATOM   1713  CD  GLN A 223     -21.215 -29.291  46.069  1.00                 C  
ATOM   1714  CG  GLN A 223     -20.637 -29.615  44.705  1.00                 C  
ATOM   1715  OE1 GLN A 223     -20.823 -29.881  47.076  1.00                 O  
ATOM   1716  NE2 GLN A 223     -22.152 -28.351  46.105  1.00                 N  
ATOM   1717  N   VAL A 224     -18.430 -30.053  41.796  1.00                 N  
ATOM   1718  CA  VAL A 224     -17.173 -29.451  41.369  1.00                 C  
ATOM   1719  C   VAL A 224     -17.212 -27.962  41.680  1.00                 C  
ATOM   1720  O   VAL A 224     -18.270 -27.324  41.603  1.00                 O  
ATOM   1721  CB  VAL A 224     -16.910 -29.696  39.872  1.00                 C  
ATOM   1722  CG1 VAL A 224     -15.632 -28.997  39.434  1.00                 C  
ATOM   1723  CG2 VAL A 224     -16.831 -31.188  39.582  1.00                 C  
ATOM   1724  N   SER A 225     -16.062 -27.418  42.068  1.00                 N  
ATOM   1725  CA  SER A 225     -15.930 -26.009  42.400  1.00                 C  
ATOM   1726  C   SER A 225     -14.783 -25.408  41.605  1.00                 C  
ATOM   1727  O   SER A 225     -13.720 -26.022  41.470  1.00                 O  
ATOM   1728  CB  SER A 225     -15.707 -25.831  43.903  1.00                 C  
ATOM   1729  OG  SER A 225     -16.819 -26.305  44.643  1.00                 O  
ATOM   1730  N   MET A 226     -15.005 -24.207  41.079  1.00                 N  
ATOM   1731  CA  MET A 226     -13.986 -23.481  40.332  1.00                 C  
ATOM   1732  C   MET A 226     -13.911 -22.064  40.872  1.00                 C  
ATOM   1733  O   MET A 226     -14.889 -21.313  40.799  1.00                 O  
ATOM   1734  CB  MET A 226     -14.307 -23.494  38.836  1.00                 C  
ATOM   1735  SD  MET A 226     -14.792 -24.866  36.478  1.00                 S  
ATOM   1736  CE  MET A 226     -16.564 -24.662  36.639  1.00                 C  
ATOM   1737  CG  MET A 226     -14.291 -24.879  38.210  1.00                 C  
ATOM   1738  N   VAL A 227     -12.755 -21.705  41.411  1.00                 N  
ATOM   1739  CA  VAL A 227     -12.559 -20.407  42.041  1.00                 C  
ATOM   1740  C   VAL A 227     -12.109 -19.417  40.977  1.00                 C  
ATOM   1741  O   VAL A 227     -11.052 -19.589  40.361  1.00                 O  
ATOM   1742  CB  VAL A 227     -11.541 -20.487  43.194  1.00                 C  
ATOM   1743  CG1 VAL A 227     -11.311 -19.110  43.798  1.00                 C  
ATOM   1744  CG2 VAL A 227     -12.015 -21.467  44.256  1.00                 C  
ATOM   1745  N   GLN A 228     -12.911 -18.384  40.754  1.00                 N  
ATOM   1746  CA  GLN A 228     -12.510 -17.294  39.874  1.00                 C  
ATOM   1747  C   GLN A 228     -11.823 -16.283  40.779  1.00                 C  
ATOM   1748  O   GLN A 228     -12.477 -15.520  41.494  1.00                 O  
ATOM   1749  CB  GLN A 228     -13.726 -16.720  39.143  1.00                 C  
ATOM   1750  CD  GLN A 228     -14.608 -15.140  37.382  1.00                 C  
ATOM   1751  CG  GLN A 228     -13.387 -15.643  38.126  1.00                 C  
ATOM   1752  OE1 GLN A 228     -15.099 -15.794  36.462  1.00                 O  
ATOM   1753  NE2 GLN A 228     -15.103 -13.973  37.779  1.00                 N  
ATOM   1754  N   GLY A 229     -10.489 -16.283  40.744  1.00                 N  
ATOM   1755  CA  GLY A 229      -9.727 -15.476  41.681  1.00                 C  
ATOM   1756  C   GLY A 229      -9.758 -13.992  41.387  1.00                 C  
ATOM   1757  O   GLY A 229      -9.682 -13.174  42.312  1.00                 O  
ATOM   1758  N   ASP A 230      -9.878 -13.624  40.111  1.00                 N  
ATOM   1759  CA  ASP A 230      -9.924 -12.223  39.690  1.00                 C  
ATOM   1760  C   ASP A 230      -8.723 -11.443  40.228  1.00                 C  
ATOM   1761  O   ASP A 230      -8.821 -10.263  40.572  1.00                 O  
ATOM   1762  CB  ASP A 230     -11.226 -11.566  40.155  1.00                 C  
ATOM   1763  CG  ASP A 230     -11.519 -10.272  39.422  1.00                 C  
ATOM   1764  OD1 ASP A 230     -11.082 -10.135  38.260  1.00                 O  
ATOM   1765  OD2 ASP A 230     -12.185  -9.395  40.010  1.00                 O  
ATOM   1766  N   ILE A 231      -7.577 -12.109  40.301  1.00                 N  
ATOM   1767  CA  ILE A 231      -6.354 -11.440  40.756  1.00                 C  
ATOM   1768  C   ILE A 231      -5.832 -10.546  39.638  1.00                 C  
ATOM   1769  O   ILE A 231      -5.704 -11.001  38.488  1.00                 O  
ATOM   1770  CB  ILE A 231      -5.284 -12.457  41.195  1.00                 C  
ATOM   1771  CD1 ILE A 231      -6.217 -12.577  43.564  1.00                 C  
ATOM   1772  CG1 ILE A 231      -5.820 -13.343  42.321  1.00                 C  
ATOM   1773  CG2 ILE A 231      -4.003 -11.743  41.596  1.00                 C  
ATOM   1774  N   PRO A 232      -5.557  -9.278  39.922  1.00                 N  
ATOM   1775  CA  PRO A 232      -5.149  -8.330  38.879  1.00                 C  
ATOM   1776  C   PRO A 232      -3.804  -8.687  38.260  1.00                 C  
ATOM   1777  O   PRO A 232      -3.061  -9.546  38.737  1.00                 O  
ATOM   1778  CB  PRO A 232      -5.075  -6.987  39.608  1.00                 C  
ATOM   1779  CD  PRO A 232      -5.468  -8.639  41.295  1.00                 C  
ATOM   1780  CG  PRO A 232      -4.754  -7.345  41.020  1.00                 C  
ATOM   1781  N   GLN A 233      -3.524  -8.011  37.146  1.00                 N  
ATOM   1782  CA  GLN A 233      -2.275  -8.160  36.415  1.00                 C  
ATOM   1783  C   GLN A 233      -1.106  -7.873  37.349  1.00                 C  
ATOM   1784  O   GLN A 233      -1.241  -7.162  38.346  1.00                 O  
ATOM   1785  CB  GLN A 233      -2.250  -7.228  35.202  1.00                 C  
ATOM   1786  CD  GLN A 233      -3.194  -6.652  32.931  1.00                 C  
ATOM   1787  CG  GLN A 233      -3.264  -7.582  34.127  1.00                 C  
ATOM   1788  OE1 GLN A 233      -2.129  -6.462  32.342  1.00                 O  
ATOM   1789  NE2 GLN A 233      -4.331  -6.070  32.568  1.00                 N  
ATOM   1790  N   SER A 234       0.063  -8.417  37.024  1.00                 N  
ATOM   1791  CA  SER A 234       1.177  -8.294  37.958  1.00                 C  
ATOM   1792  C   SER A 234       1.870  -6.963  37.707  1.00                 C  
ATOM   1793  O   SER A 234       2.634  -6.809  36.753  1.00                 O  
ATOM   1794  CB  SER A 234       2.143  -9.469  37.797  1.00                 C  
ATOM   1795  OG  SER A 234       3.253  -9.340  38.668  1.00                 O  
ATOM   1796  N   LEU A 235       1.604  -6.000  38.592  1.00                 N  
ATOM   1797  CA  LEU A 235       2.258  -4.697  38.615  1.00                 C  
ATOM   1798  C   LEU A 235       3.556  -4.720  39.415  1.00                 C  
ATOM   1799  O   LEU A 235       4.570  -4.160  38.987  1.00                 O  
ATOM   1800  CB  LEU A 235       1.319  -3.636  39.194  1.00                 C  
ATOM   1801  CG  LEU A 235       0.080  -3.301  38.361  1.00                 C  
ATOM   1802  CD1 LEU A 235      -0.837  -2.354  39.119  1.00                 C  
ATOM   1803  CD2 LEU A 235       0.479  -2.693  37.025  1.00                 C  
ATOM   1804  N   LYS A 236       3.523  -5.338  40.593  1.00                 N  
ATOM   1805  CA  LYS A 236       4.705  -5.539  41.420  1.00                 C  
ATOM   1806  C   LYS A 236       4.588  -6.923  42.035  1.00                 C  
ATOM   1807  O   LYS A 236       3.593  -7.209  42.708  1.00                 O  
ATOM   1808  CB  LYS A 236       4.810  -4.441  42.480  1.00                 C  
ATOM   1809  CD  LYS A 236       6.117  -3.389  44.347  1.00                 C  
ATOM   1810  CE  LYS A 236       7.398  -3.438  45.164  1.00                 C  
ATOM   1811  CG  LYS A 236       6.058  -4.530  43.344  1.00                 C  
ATOM   1812  NZ  LYS A 236       7.438  -4.624  46.063  1.00                 N  
ATOM   1813  N   TRP A 237       5.576  -7.787  41.814  1.00                 N  
ATOM   1814  CA  TRP A 237       5.575  -9.074  42.497  1.00                 C  
ATOM   1815  C   TRP A 237       6.457  -8.933  43.728  1.00                 C  
ATOM   1816  O   TRP A 237       7.672  -8.735  43.620  1.00                 O  
ATOM   1817  CB  TRP A 237       6.067 -10.179  41.559  1.00                 C  
ATOM   1818  CG  TRP A 237       6.042 -11.544  42.176  1.00                 C  
ATOM   1819  CD1 TRP A 237       5.392 -11.916  43.317  1.00                 C  
ATOM   1820  NE1 TRP A 237       5.600 -13.251  43.568  1.00                 N  
ATOM   1821  CD2 TRP A 237       6.697 -12.720  41.684  1.00                 C  
ATOM   1822  CE2 TRP A 237       6.400 -13.765  42.577  1.00                 C  
ATOM   1823  CH2 TRP A 237       7.670 -15.296  41.306  1.00                 C  
ATOM   1824  CZ2 TRP A 237       6.882 -15.061  42.397  1.00                 C  
ATOM   1825  CE3 TRP A 237       7.506 -12.989  40.576  1.00                 C  
ATOM   1826  CZ3 TRP A 237       7.981 -14.275  40.402  1.00                 C  
ATOM   1827  N   ASP A 238       5.835  -9.019  44.893  1.00                 N  
ATOM   1828  CA  ASP A 238       6.523  -9.077  46.167  1.00                 C  
ATOM   1829  C   ASP A 238       5.795 -10.114  47.002  1.00                 C  
ATOM   1830  O   ASP A 238       4.702 -10.561  46.645  1.00                 O  
ATOM   1831  CB  ASP A 238       6.541  -7.698  46.829  1.00                 C  
ATOM   1832  CG  ASP A 238       5.152  -7.198  47.172  1.00                 C  
ATOM   1833  OD1 ASP A 238       4.227  -8.032  47.270  1.00                 O  
ATOM   1834  OD2 ASP A 238       4.987  -5.971  47.342  1.00                 O  
ATOM   1835  N   GLU A 239       6.421 -10.530  48.102  1.00                 N  
ATOM   1836  CA  GLU A 239       5.776 -11.521  48.952  1.00                 C  
ATOM   1837  C   GLU A 239       4.412 -11.046  49.437  1.00                 C  
ATOM   1838  O   GLU A 239       3.566 -11.875  49.786  1.00                 O  
ATOM   1839  CB  GLU A 239       6.663 -11.856  50.152  1.00                 C  
ATOM   1840  CD  GLU A 239       8.795 -12.910  51.005  1.00                 C  
ATOM   1841  CG  GLU A 239       7.930 -12.617  49.795  1.00                 C  
ATOM   1842  OE1 GLU A 239       8.432 -12.469  52.115  1.00                 O  
ATOM   1843  OE2 GLU A 239       9.836 -13.580  50.842  1.00                 O  
ATOM   1844  N   GLY A 240       4.169  -9.732  49.433  1.00                 N  
ATOM   1845  CA  GLY A 240       2.862  -9.223  49.803  1.00                 C  
ATOM   1846  C   GLY A 240       1.770  -9.592  48.819  1.00                 C  
ATOM   1847  O   GLY A 240       0.625  -9.822  49.219  1.00                 O  
ATOM   1848  N   GLN A 241       2.096  -9.647  47.525  1.00                 N  
ATOM   1849  CA  GLN A 241       1.101 -10.035  46.530  1.00                 C  
ATOM   1850  C   GLN A 241       0.914 -11.546  46.484  1.00                 C  
ATOM   1851  O   GLN A 241      -0.204 -12.029  46.271  1.00                 O  
ATOM   1852  CB  GLN A 241       1.498  -9.519  45.146  1.00                 C  
ATOM   1853  CD  GLN A 241      -0.840  -9.041  44.318  1.00                 C  
ATOM   1854  CG  GLN A 241       0.461  -9.778  44.065  1.00                 C  
ATOM   1855  OE1 GLN A 241      -0.850  -7.824  44.499  1.00                 O  
ATOM   1856  NE2 GLN A 241      -1.944  -9.780  44.332  1.00                 N  
ATOM   1857  N   LEU A 242       1.995 -12.306  46.668  1.00                 N  
ATOM   1858  CA  LEU A 242       1.864 -13.757  46.732  1.00                 C  
ATOM   1859  C   LEU A 242       1.020 -14.176  47.928  1.00                 C  
ATOM   1860  O   LEU A 242       0.176 -15.072  47.817  1.00                 O  
ATOM   1861  CB  LEU A 242       3.243 -14.417  46.803  1.00                 C  
ATOM   1862  CG  LEU A 242       3.260 -15.946  46.858  1.00                 C  
ATOM   1863  CD1 LEU A 242       2.609 -16.536  45.617  1.00                 C  
ATOM   1864  CD2 LEU A 242       4.683 -16.462  47.004  1.00                 C  
ATOM   1865  N   LEU A 243       1.221 -13.526  49.079  1.00                 N  
ATOM   1866  CA  LEU A 243       0.416 -13.842  50.256  1.00                 C  
ATOM   1867  C   LEU A 243      -1.043 -13.456  50.049  1.00                 C  
ATOM   1868  O   LEU A 243      -1.947 -14.153  50.524  1.00                 O  
ATOM   1869  CB  LEU A 243       0.974 -13.134  51.492  1.00                 C  
ATOM   1870  CG  LEU A 243       2.335 -13.619  51.995  1.00                 C  
ATOM   1871  CD1 LEU A 243       2.846 -12.722  53.112  1.00                 C  
ATOM   1872  CD2 LEU A 243       2.249 -15.061  52.473  1.00                 C  
ATOM   1873  N   ASN A 244      -1.293 -12.352  49.344  1.00                 N  
ATOM   1874  CA  ASN A 244      -2.667 -11.966  49.044  1.00                 C  
ATOM   1875  C   ASN A 244      -3.326 -12.982  48.120  1.00                 C  
ATOM   1876  O   ASN A 244      -4.450 -13.430  48.375  1.00                 O  
ATOM   1877  CB  ASN A 244      -2.708 -10.566  48.428  1.00                 C  
ATOM   1878  CG  ASN A 244      -2.431  -9.475  49.444  1.00                 C  
ATOM   1879  OD1 ASN A 244      -2.554  -9.690  50.649  1.00                 O  
ATOM   1880  ND2 ASN A 244      -2.054  -8.298  48.957  1.00                 N  
ATOM   1881  N   THR A 245      -2.641 -13.347  47.034  1.00                 N  
ATOM   1882  CA  THR A 245      -3.172 -14.337  46.101  1.00                 C  
ATOM   1883  C   THR A 245      -3.465 -15.659  46.805  1.00                 C  
ATOM   1884  O   THR A 245      -4.578 -16.191  46.716  1.00                 O  
ATOM   1885  CB  THR A 245      -2.202 -14.587  44.931  1.00                 C  
ATOM   1886  OG1 THR A 245      -2.023 -13.375  44.188  1.00                 O  
ATOM   1887  CG2 THR A 245      -2.757 -15.653  43.998  1.00                 C  
ATOM   1888  N   LEU A 246      -2.463 -16.215  47.494  1.00                 N  
ATOM   1889  CA  LEU A 246      -2.650 -17.476  48.210  1.00                 C  
ATOM   1890  C   LEU A 246      -3.813 -17.400  49.191  1.00                 C  
ATOM   1891  O   LEU A 246      -4.593 -18.351  49.316  1.00                 O  
ATOM   1892  CB  LEU A 246      -1.371 -17.865  48.954  1.00                 C  
ATOM   1893  CG  LEU A 246      -0.181 -18.278  48.085  1.00                 C  
ATOM   1894  CD1 LEU A 246       1.067 -18.460  48.935  1.00                 C  
ATOM   1895  CD2 LEU A 246      -0.491 -19.556  47.321  1.00                 C  
ATOM   1896  N   LYS A 247      -3.941 -16.276  49.899  1.00                 N  
ATOM   1897  CA  LYS A 247      -5.043 -16.106  50.843  1.00                 C  
ATOM   1898  C   LYS A 247      -6.391 -16.152  50.134  1.00                 C  
ATOM   1899  O   LYS A 247      -7.299 -16.878  50.554  1.00                 O  
ATOM   1900  CB  LYS A 247      -4.898 -14.787  51.605  1.00                 C  
ATOM   1901  CD  LYS A 247      -5.763 -13.234  53.376  1.00                 C  
ATOM   1902  CE  LYS A 247      -6.880 -12.965  54.372  1.00                 C  
ATOM   1903  CG  LYS A 247      -5.996 -14.535  52.624  1.00                 C  
ATOM   1904  NZ  LYS A 247      -6.665 -11.694  55.117  1.00                 N  
ATOM   1905  N   ILE A 248      -6.540 -15.364  49.065  1.00                 N  
ATOM   1906  CA  ILE A 248      -7.788 -15.335  48.301  1.00                 C  
ATOM   1907  C   ILE A 248      -8.218 -16.743  47.904  1.00                 C  
ATOM   1908  O   ILE A 248      -9.355 -17.159  48.158  1.00                 O  
ATOM   1909  CB  ILE A 248      -7.661 -14.452  47.046  1.00                 C  
ATOM   1910  CD1 ILE A 248      -8.571 -12.386  48.230  1.00                 C  
ATOM   1911  CG1 ILE A 248      -7.430 -12.992  47.442  1.00                 C  
ATOM   1912  CG2 ILE A 248      -8.885 -14.611  46.156  1.00                 C  
ATOM   1913  N   TYR A 249      -7.314 -17.497  47.275  1.00                 N  
ATOM   1914  CA  TYR A 249      -7.671 -18.825  46.783  1.00                 C  
ATOM   1915  C   TYR A 249      -7.915 -19.810  47.922  1.00                 C  
ATOM   1916  O   TYR A 249      -8.887 -20.574  47.888  1.00                 O  
ATOM   1917  CB  TYR A 249      -6.577 -19.367  45.861  1.00                 C  
ATOM   1918  CG  TYR A 249      -6.508 -18.675  44.519  1.00                 C  
ATOM   1919  OH  TYR A 249      -6.304 -16.763  40.832  1.00                 O  
ATOM   1920  CZ  TYR A 249      -6.373 -17.397  42.051  1.00                 C  
ATOM   1921  CD1 TYR A 249      -5.450 -17.830  44.208  1.00                 C  
ATOM   1922  CE1 TYR A 249      -5.378 -17.193  42.983  1.00                 C  
ATOM   1923  CD2 TYR A 249      -7.501 -18.868  43.567  1.00                 C  
ATOM   1924  CE2 TYR A 249      -7.446 -18.239  42.338  1.00                 C  
ATOM   1925  N   TYR A 250      -7.039 -19.828  48.931  1.00                 N  
ATOM   1926  CA  TYR A 250      -7.227 -20.768  50.035  1.00                 C  
ATOM   1927  C   TYR A 250      -8.521 -20.480  50.789  1.00                 C  
ATOM   1928  O   TYR A 250      -9.306 -21.394  51.069  1.00                 O  
ATOM   1929  CB  TYR A 250      -6.037 -20.712  50.995  1.00                 C  
ATOM   1930  CG  TYR A 250      -6.176 -21.619  52.197  1.00                 C  
ATOM   1931  OH  TYR A 250      -6.555 -24.126  55.493  1.00                 O  
ATOM   1932  CZ  TYR A 250      -6.430 -23.295  54.403  1.00                 C  
ATOM   1933  CD1 TYR A 250      -5.923 -22.981  52.093  1.00                 C  
ATOM   1934  CE1 TYR A 250      -6.048 -23.817  53.186  1.00                 C  
ATOM   1935  CD2 TYR A 250      -6.560 -21.110  53.431  1.00                 C  
ATOM   1936  CE2 TYR A 250      -6.690 -21.931  54.535  1.00                 C  
ATOM   1937  N   ASN A 251      -8.750 -19.213  51.147  1.00                 N  
ATOM   1938  CA  ASN A 251      -9.932 -18.871  51.931  1.00                 C  
ATOM   1939  C   ASN A 251     -11.218 -19.226  51.197  1.00                 C  
ATOM   1940  O   ASN A 251     -12.232 -19.524  51.837  1.00                 O  
ATOM   1941  CB  ASN A 251      -9.922 -17.385  52.295  1.00                 C  
ATOM   1942  CG  ASN A 251      -8.906 -17.055  53.370  1.00                 C  
ATOM   1943  OD1 ASN A 251      -8.458 -17.935  54.106  1.00                 O  
ATOM   1944  ND2 ASN A 251      -8.538 -15.783  53.465  1.00                 N  
ATOM   1945  N   ALA A 252     -11.206 -19.184  49.864  1.00                 N  
ATOM   1946  CA  ALA A 252     -12.377 -19.603  49.103  1.00                 C  
ATOM   1947  C   ALA A 252     -12.486 -21.120  49.028  1.00                 C  
ATOM   1948  O   ALA A 252     -13.595 -21.652  48.904  1.00                 O  
ATOM   1949  CB  ALA A 252     -12.334 -19.019  47.699  1.00                 C  
ATOM   1950  N   THR A 253     -11.355 -21.825  49.101  1.00                 N  
ATOM   1951  CA  THR A 253     -11.364 -23.283  49.029  1.00                 C  
ATOM   1952  C   THR A 253     -11.764 -23.911  50.361  1.00                 C  
ATOM   1953  O   THR A 253     -12.485 -24.916  50.382  1.00                 O  
ATOM   1954  CB  THR A 253      -9.991 -23.836  48.605  1.00                 C  
ATOM   1955  OG1 THR A 253      -9.653 -23.338  47.304  1.00                 O  
ATOM   1956  CG2 THR A 253     -10.021 -25.355  48.551  1.00                 C  
ATOM   1957  N   ALA A 254     -11.299 -23.334  51.472  1.00                 N  
ATOM   1958  CA  ALA A 254     -11.551 -23.872  52.811  1.00                 C  
ATOM   1959  C   ALA A 254     -13.002 -24.261  53.082  1.00                 C  
ATOM   1960  O   ALA A 254     -13.229 -25.373  53.587  1.00                 O  
ATOM   1961  CB  ALA A 254     -11.123 -22.871  53.874  1.00                 C  
ATOM   1962  N   PRO A 255     -14.015 -23.431  52.800  1.00                 N  
ATOM   1963  CA  PRO A 255     -15.395 -23.850  53.099  1.00                 C  
ATOM   1964  C   PRO A 255     -15.912 -24.959  52.194  1.00                 C  
ATOM   1965  O   PRO A 255     -16.925 -25.585  52.536  1.00                 O  
ATOM   1966  CB  PRO A 255     -16.219 -22.576  52.902  1.00                 C  
ATOM   1967  CD  PRO A 255     -13.974 -22.033  52.277  1.00                 C  
ATOM   1968  CG  PRO A 255     -15.415 -21.753  51.953  1.00                 C  
ATOM   1969  N   LEU A 256     -15.259 -25.223  51.064  1.00                 N  
ATOM   1970  CA  LEU A 256     -15.685 -26.249  50.122  1.00                 C  
ATOM   1971  C   LEU A 256     -14.975 -27.579  50.336  1.00                 C  
ATOM   1972  O   LEU A 256     -15.287 -28.550  49.640  1.00                 O  
ATOM   1973  CB  LEU A 256     -15.455 -25.784  48.683  1.00                 C  
ATOM   1974  CG  LEU A 256     -16.224 -24.536  48.243  1.00                 C  
ATOM   1975  CD1 LEU A 256     -15.840 -24.139  46.826  1.00                 C  
ATOM   1976  CD2 LEU A 256     -17.724 -24.767  48.339  1.00                 C  
ATOM   1977  N   MET A 257     -14.021 -27.631  51.269  1.00                 N  
ATOM   1978  CA  MET A 257     -13.139 -28.787  51.413  1.00                 C  
ATOM   1979  C   MET A 257     -13.904 -30.071  51.722  1.00                 C  
ATOM   1980  O   MET A 257     -13.521 -31.152  51.259  1.00                 O  
ATOM   1981  CB  MET A 257     -12.104 -28.538  52.512  1.00                 C  
ATOM   1982  SD  MET A 257      -9.706 -27.432  53.351  1.00                 S  
ATOM   1983  CE  MET A 257     -10.530 -26.621  54.718  1.00                 C  
ATOM   1984  CG  MET A 257     -11.044 -27.512  52.145  1.00                 C  
ATOM   1985  N   GLY A 258     -14.982 -29.978  52.495  1.00                 N  
ATOM   1986  CA  GLY A 258     -15.751 -31.159  52.843  1.00                 C  
ATOM   1987  C   GLY A 258     -16.841 -31.522  51.853  1.00                 C  
ATOM   1988  O   GLY A 258     -17.358 -32.644  51.878  1.00                 O  
ATOM   1989  N   LYS A 259     -17.192 -30.592  50.965  1.00                 N  
ATOM   1990  CA  LYS A 259     -18.339 -30.757  50.077  1.00                 C  
ATOM   1991  C   LYS A 259     -17.919 -31.075  48.646  1.00                 C  
ATOM   1992  O   LYS A 259     -18.255 -32.141  48.121  1.00                 O  
ATOM   1993  CB  LYS A 259     -19.209 -29.498  50.086  1.00                 C  
ATOM   1994  CD  LYS A 259     -20.724 -30.217  51.953  1.00                 C  
ATOM   1995  CE  LYS A 259     -21.329 -29.836  53.295  1.00                 C  
ATOM   1996  CG  LYS A 259     -19.772 -29.143  51.452  1.00                 C  
ATOM   1997  NZ  LYS A 259     -22.248 -30.889  53.809  1.00                 N  
ATOM   1998  N   SER A 260     -17.184 -30.171  48.005  1.00                 N  
ATOM   1999  CA  SER A 260     -16.835 -30.336  46.600  1.00                 C  
ATOM   2000  C   SER A 260     -15.722 -31.370  46.473  1.00                 C  
ATOM   2001  O   SER A 260     -14.647 -31.212  47.062  1.00                 O  
ATOM   2002  CB  SER A 260     -16.412 -28.997  45.992  1.00                 C  
ATOM   2003  OG  SER A 260     -15.965 -29.161  44.658  1.00                 O  
ATOM   2004  N   SER A 261     -15.989 -32.432  45.708  1.00                 N  
ATOM   2005  CA  SER A 261     -14.990 -33.474  45.498  1.00                 C  
ATOM   2006  C   SER A 261     -13.800 -32.965  44.698  1.00                 C  
ATOM   2007  O   SER A 261     -12.679 -33.454  44.879  1.00                 O  
ATOM   2008  CB  SER A 261     -15.612 -34.677  44.787  1.00                 C  
ATOM   2009  OG  SER A 261     -16.016 -34.339  43.471  1.00                 O  
ATOM   2010  N   LEU A 262     -14.016 -31.989  43.819  1.00                 N  
ATOM   2011  CA  LEU A 262     -12.956 -31.435  42.988  1.00                 C  
ATOM   2012  C   LEU A 262     -13.017 -29.916  43.032  1.00                 C  
ATOM   2013  O   LEU A 262     -14.086 -29.328  42.842  1.00                 O  
ATOM   2014  CB  LEU A 262     -13.079 -31.946  41.551  1.00                 C  
ATOM   2015  CG  LEU A 262     -12.067 -31.392  40.546  1.00                 C  
ATOM   2016  CD1 LEU A 262     -10.658 -31.845  40.897  1.00                 C  
ATOM   2017  CD2 LEU A 262     -12.424 -31.823  39.131  1.00                 C  
ATOM   2018  N   ILE A 263     -11.871 -29.287  43.283  1.00                 N  
ATOM   2019  CA  ILE A 263     -11.739 -27.834  43.276  1.00                 C  
ATOM   2020  C   ILE A 263     -10.658 -27.470  42.267  1.00                 C  
ATOM   2021  O   ILE A 263      -9.579 -28.073  42.263  1.00                 O  
ATOM   2022  CB  ILE A 263     -11.413 -27.290  44.679  1.00                 C  
ATOM   2023  CD1 ILE A 263     -12.195 -27.346  47.105  1.00                 C  
ATOM   2024  CG1 ILE A 263     -12.534 -27.641  45.661  1.00                 C  
ATOM   2025  CG2 ILE A 263     -11.157 -25.792  44.624  1.00                 C  
ATOM   2026  N   ILE A 264     -10.950 -26.497  41.408  1.00                 N  
ATOM   2027  CA  ILE A 264     -10.063 -26.121  40.312  1.00                 C  
ATOM   2028  C   ILE A 264      -9.698 -24.648  40.444  1.00                 C  
ATOM   2029  O   ILE A 264     -10.574 -23.800  40.654  1.00                 O  
ATOM   2030  CB  ILE A 264     -10.706 -26.406  38.942  1.00                 C  
ATOM   2031  CD1 ILE A 264     -11.841 -28.237  37.579  1.00                 C  
ATOM   2032  CG1 ILE A 264     -11.006 -27.899  38.794  1.00                 C  
ATOM   2033  CG2 ILE A 264      -9.818 -25.892  37.819  1.00                 C  
ATOM   2034  N   TRP A 265      -8.395 -24.345  40.313  1.00                 N  
ATOM   2035  CA  TRP A 265      -7.883 -22.984  40.233  1.00                 C  
ATOM   2036  C   TRP A 265      -7.311 -22.734  38.842  1.00                 C  
ATOM   2037  O   TRP A 265      -6.741 -23.647  38.237  1.00                 O  
ATOM   2038  CB  TRP A 265      -6.823 -22.746  41.310  1.00                 C  
ATOM   2039  CG  TRP A 265      -7.364 -22.795  42.706  1.00                 C  
ATOM   2040  CD1 TRP A 265      -8.675 -22.889  43.074  1.00                 C  
ATOM   2041  NE1 TRP A 265      -8.784 -22.908  44.443  1.00                 N  
ATOM   2042  CD2 TRP A 265      -6.607 -22.753  43.922  1.00                 C  
ATOM   2043  CE2 TRP A 265      -7.525 -22.826  44.986  1.00                 C  
ATOM   2044  CH2 TRP A 265      -5.785 -22.719  46.578  1.00                 C  
ATOM   2045  CZ2 TRP A 265      -7.124 -22.809  46.321  1.00                 C  
ATOM   2046  CE3 TRP A 265      -5.243 -22.662  44.215  1.00                 C  
ATOM   2047  CZ3 TRP A 265      -4.850 -22.646  45.539  1.00                 C  
ATOM   2048  N   PRO A 266      -7.440 -21.511  38.315  1.00                 N  
ATOM   2049  CA  PRO A 266      -7.122 -21.273  36.897  1.00                 C  
ATOM   2050  C   PRO A 266      -5.644 -21.303  36.537  1.00                 C  
ATOM   2051  O   PRO A 266      -4.791 -21.693  37.339  1.00                 O  
ATOM   2052  CB  PRO A 266      -7.686 -19.878  36.620  1.00                 C  
ATOM   2053  CD  PRO A 266      -7.865 -20.202  38.985  1.00                 C  
ATOM   2054  CG  PRO A 266      -7.587 -19.169  37.929  1.00                 C  
ATOM   2055  N   GLU A 267      -5.355 -20.881  35.304  1.00                 N  
ATOM   2056  CA  GLU A 267      -3.997 -20.881  34.769  1.00                 C  
ATOM   2057  C   GLU A 267      -3.074 -19.990  35.592  1.00                 C  
ATOM   2058  O   GLU A 267      -3.369 -18.814  35.823  1.00                 O  
ATOM   2059  CB  GLU A 267      -3.996 -20.424  33.309  1.00                 C  
ATOM   2060  CD  GLU A 267      -2.675 -20.049  31.189  1.00                 C  
ATOM   2061  CG  GLU A 267      -2.631 -20.476  32.643  1.00                 C  
ATOM   2062  OE1 GLU A 267      -3.765 -19.663  30.716  1.00                 O  
ATOM   2063  OE2 GLU A 267      -1.620 -20.100  30.522  1.00                 O  
ATOM   2064  N   SER A 268      -1.946 -20.561  36.020  1.00                 N  
ATOM   2065  CA  SER A 268      -0.960 -19.866  36.849  1.00                 C  
ATOM   2066  C   SER A 268      -1.623 -19.192  38.047  1.00                 C  
ATOM   2067  O   SER A 268      -1.304 -18.055  38.404  1.00                 O  
ATOM   2068  CB  SER A 268      -0.198 -18.830  36.020  1.00                 C  
ATOM   2069  OG  SER A 268       0.516 -19.447  34.964  1.00                 O  
ATOM   2070  N   ALA A 269      -2.565 -19.907  38.670  1.00                 N  
ATOM   2071  CA  ALA A 269      -3.243 -19.381  39.852  1.00                 C  
ATOM   2072  C   ALA A 269      -2.257 -19.112  40.979  1.00                 C  
ATOM   2073  O   ALA A 269      -2.333 -18.072  41.644  1.00                 O  
ATOM   2074  CB  ALA A 269      -4.319 -20.348  40.320  1.00                 C  
ATOM   2075  N   ILE A 270      -1.315 -20.023  41.196  1.00                 N  
ATOM   2076  CA  ILE A 270      -0.249 -19.822  42.169  1.00                 C  
ATOM   2077  C   ILE A 270       0.875 -19.082  41.454  1.00                 C  
ATOM   2078  O   ILE A 270       1.493 -19.612  40.526  1.00                 O  
ATOM   2079  CB  ILE A 270       0.228 -21.158  42.768  1.00                 C  
ATOM   2080  CD1 ILE A 270      -0.609 -23.274  43.918  1.00                 C  
ATOM   2081  CG1 ILE A 270      -0.921 -21.853  43.503  1.00                 C  
ATOM   2082  CG2 ILE A 270       1.429 -20.937  43.675  1.00                 C  
ATOM   2083  N   THR A 271       1.138 -17.852  41.898  1.00                 N  
ATOM   2084  CA  THR A 271       2.015 -16.917  41.206  1.00                 C  
ATOM   2085  C   THR A 271       3.485 -17.074  41.589  1.00                 C  
ATOM   2086  O   THR A 271       4.298 -16.196  41.270  1.00                 O  
ATOM   2087  CB  THR A 271       1.603 -15.457  41.469  1.00                 C  
ATOM   2088  OG1 THR A 271       1.663 -15.186  42.874  1.00                 O  
ATOM   2089  CG2 THR A 271       0.182 -15.209  40.986  1.00                 C  
ATOM   2090  N   ASP A 272       3.849 -18.176  42.242  1.00                 N  
ATOM   2091  CA  ASP A 272       5.229 -18.441  42.619  1.00                 C  
ATOM   2092  C   ASP A 272       5.620 -19.818  42.100  1.00                 C  
ATOM   2093  O   ASP A 272       4.765 -20.650  41.786  1.00                 O  
ATOM   2094  CB  ASP A 272       5.397 -18.348  44.137  1.00                 C  
ATOM   2095  CG  ASP A 272       6.848 -18.217  44.556  1.00                 C  
ATOM   2096  OD1 ASP A 272       7.723 -18.187  43.665  1.00                 O  
ATOM   2097  OD2 ASP A 272       7.111 -18.145  45.774  1.00                 O  
ATOM   2098  N   LEU A 273       6.928 -20.043  42.001  1.00                 N  
ATOM   2099  CA  LEU A 273       7.441 -21.302  41.474  1.00                 C  
ATOM   2100  C   LEU A 273       7.001 -22.482  42.333  1.00                 C  
ATOM   2101  O   LEU A 273       6.769 -22.353  43.538  1.00                 O  
ATOM   2102  CB  LEU A 273       8.968 -21.262  41.383  1.00                 C  
ATOM   2103  CG  LEU A 273       9.562 -20.260  40.391  1.00                 C  
ATOM   2104  CD1 LEU A 273      11.078 -20.224  40.506  1.00                 C  
ATOM   2105  CD2 LEU A 273       9.148 -20.603  38.968  1.00                 C  
ATOM   2106  N   GLU A 274       6.886 -23.650  41.692  1.00                 N  
ATOM   2107  CA  GLU A 274       6.439 -24.845  42.402  1.00                 C  
ATOM   2108  C   GLU A 274       7.440 -25.267  43.467  1.00                 C  
ATOM   2109  O   GLU A 274       7.053 -25.706  44.556  1.00                 O  
ATOM   2110  CB  GLU A 274       6.207 -25.996  41.421  1.00                 C  
ATOM   2111  CD  GLU A 274       5.354 -28.344  41.051  1.00                 C  
ATOM   2112  CG  GLU A 274       5.665 -27.261  42.065  1.00                 C  
ATOM   2113  OE1 GLU A 274       5.075 -28.002  39.883  1.00                 O  
ATOM   2114  OE2 GLU A 274       5.389 -29.536  41.425  1.00                 O  
ATOM   2115  N   ILE A 275       8.735 -25.147  43.169  1.00                 N  
ATOM   2116  CA  ILE A 275       9.749 -25.556  44.133  1.00                 C  
ATOM   2117  C   ILE A 275       9.748 -24.644  45.353  1.00                 C  
ATOM   2118  O   ILE A 275      10.105 -25.077  46.456  1.00                 O  
ATOM   2119  CB  ILE A 275      11.153 -25.579  43.500  1.00                 C  
ATOM   2120  CD1 ILE A 275      13.435 -26.697  43.701  1.00                 C  
ATOM   2121  CG1 ILE A 275      12.120 -26.377  44.377  1.00                 C  
ATOM   2122  CG2 ILE A 275      11.649 -24.163  43.252  1.00                 C  
ATOM   2123  N   ASN A 276       9.360 -23.382  45.190  1.00                 N  
ATOM   2124  CA  ASN A 276       9.335 -22.459  46.314  1.00                 C  
ATOM   2125  C   ASN A 276       8.087 -22.584  47.180  1.00                 C  
ATOM   2126  O   ASN A 276       8.022 -21.934  48.230  1.00                 O  
ATOM   2127  CB  ASN A 276       9.466 -21.015  45.825  1.00                 C  
ATOM   2128  CG  ASN A 276      10.853 -20.703  45.297  1.00                 C  
ATOM   2129  OD1 ASN A 276      11.830 -21.350  45.671  1.00                 O  
ATOM   2130  ND2 ASN A 276      10.941 -19.707  44.423  1.00                 N  
ATOM   2131  N   GLN A 277       7.100 -23.383  46.776  1.00                 N  
ATOM   2132  CA  GLN A 277       5.864 -23.519  47.536  1.00                 C  
ATOM   2133  C   GLN A 277       5.713 -24.856  48.252  1.00                 C  
ATOM   2134  O   GLN A 277       4.630 -25.129  48.780  1.00                 O  
ATOM   2135  CB  GLN A 277       4.651 -23.320  46.626  1.00                 C  
ATOM   2136  CD  GLN A 277       4.447 -20.831  47.002  1.00                 C  
ATOM   2137  CG  GLN A 277       4.576 -21.945  45.982  1.00                 C  
ATOM   2138  OE1 GLN A 277       3.594 -20.883  47.888  1.00                 O  
ATOM   2139  NE2 GLN A 277       5.297 -19.817  46.879  1.00                 N  
ATOM   2140  N   GLN A 278       6.747 -25.704  48.260  1.00                 N  
ATOM   2141  CA  GLN A 278       6.624 -27.053  48.818  1.00                 C  
ATOM   2142  C   GLN A 278       5.926 -27.106  50.174  1.00                 C  
ATOM   2143  O   GLN A 278       5.001 -27.917  50.325  1.00                 O  
ATOM   2144  CB  GLN A 278       8.002 -27.703  48.958  1.00                 C  
ATOM   2145  CD  GLN A 278      10.059 -28.610  47.806  1.00                 C  
ATOM   2146  CG  GLN A 278       8.654 -28.066  47.634  1.00                 C  
ATOM   2147  OE1 GLN A 278      10.246 -29.733  48.274  1.00                 O  
ATOM   2148  NE2 GLN A 278      11.051 -27.814  47.426  1.00                 N  
ATOM   2149  N   PRO A 279       6.296 -26.303  51.182  1.00                 N  
ATOM   2150  CA  PRO A 279       5.545 -26.350  52.453  1.00                 C  
ATOM   2151  C   PRO A 279       4.065 -26.048  52.298  1.00                 C  
ATOM   2152  O   PRO A 279       3.226 -26.727  52.904  1.00                 O  
ATOM   2153  CB  PRO A 279       6.219 -25.285  53.321  1.00                 C  
ATOM   2154  CD  PRO A 279       7.518 -25.385  51.313  1.00                 C  
ATOM   2155  CG  PRO A 279       7.616 -25.210  52.803  1.00                 C  
ATOM   2156  N   PHE A 280       3.727 -25.021  51.517  1.00                 N  
ATOM   2157  CA  PHE A 280       2.330 -24.664  51.294  1.00                 C  
ATOM   2158  C   PHE A 280       1.560 -25.810  50.646  1.00                 C  
ATOM   2159  O   PHE A 280       0.467 -26.171  51.097  1.00                 O  
ATOM   2160  CB  PHE A 280       2.230 -23.410  50.423  1.00                 C  
ATOM   2161  CG  PHE A 280       0.819 -23.008  50.099  1.00                 C  
ATOM   2162  CZ  PHE A 280      -1.790 -22.267  49.493  1.00                 C  
ATOM   2163  CD1 PHE A 280       0.048 -22.328  51.025  1.00                 C  
ATOM   2164  CE1 PHE A 280      -1.250 -21.958  50.727  1.00                 C  
ATOM   2165  CD2 PHE A 280       0.264 -23.310  48.869  1.00                 C  
ATOM   2166  CE2 PHE A 280      -1.034 -22.941  48.570  1.00                 C  
ATOM   2167  N   LEU A 281       2.118 -26.397  49.584  1.00                 N  
ATOM   2168  CA  LEU A 281       1.398 -27.436  48.851  1.00                 C  
ATOM   2169  C   LEU A 281       1.287 -28.725  49.659  1.00                 C  
ATOM   2170  O   LEU A 281       0.226 -29.361  49.674  1.00                 O  
ATOM   2171  CB  LEU A 281       2.085 -27.722  47.514  1.00                 C  
ATOM   2172  CG  LEU A 281       2.025 -26.607  46.469  1.00                 C  
ATOM   2173  CD1 LEU A 281       2.888 -26.951  45.265  1.00                 C  
ATOM   2174  CD2 LEU A 281       0.590 -26.352  46.035  1.00                 C  
ATOM   2175  N   LYS A 282       2.372 -29.140  50.320  1.00                 N  
ATOM   2176  CA  LYS A 282       2.308 -30.340  51.152  1.00                 C  
ATOM   2177  C   LYS A 282       1.270 -30.185  52.259  1.00                 C  
ATOM   2178  O   LYS A 282       0.574 -31.146  52.608  1.00                 O  
ATOM   2179  CB  LYS A 282       3.680 -30.647  51.756  1.00                 C  
ATOM   2180  CD  LYS A 282       6.047 -31.405  51.412  1.00                 C  
ATOM   2181  CE  LYS A 282       7.078 -31.883  50.402  1.00                 C  
ATOM   2182  CG  LYS A 282       4.706 -31.139  50.749  1.00                 C  
ATOM   2183  NZ  LYS A 282       8.409 -32.107  51.030  1.00                 N  
ATOM   2184  N   ALA A 283       1.149 -28.979  52.818  1.00                 N  
ATOM   2185  CA  ALA A 283       0.151 -28.741  53.855  1.00                 C  
ATOM   2186  C   ALA A 283      -1.254 -28.694  53.266  1.00                 C  
ATOM   2187  O   ALA A 283      -2.211 -29.173  53.887  1.00                 O  
ATOM   2188  CB  ALA A 283       0.452 -27.446  54.593  1.00                 C  
ATOM   2189  N   LEU A 284      -1.398 -28.116  52.072  1.00                 N  
ATOM   2190  CA  LEU A 284      -2.703 -28.070  51.421  1.00                 C  
ATOM   2191  C   LEU A 284      -3.156 -29.462  50.999  1.00                 C  
ATOM   2192  O   LEU A 284      -4.349 -29.779  51.070  1.00                 O  
ATOM   2193  CB  LEU A 284      -2.663 -27.140  50.207  1.00                 C  
ATOM   2194  CG  LEU A 284      -3.978 -26.964  49.445  1.00                 C  
ATOM   2195  CD1 LEU A 284      -5.058 -26.403  50.357  1.00                 C  
ATOM   2196  CD2 LEU A 284      -3.783 -26.060  48.237  1.00                 C  
ATOM   2197  N   ASP A 285      -2.218 -30.302  50.550  1.00                 N  
ATOM   2198  CA  ASP A 285      -2.559 -31.667  50.163  1.00                 C  
ATOM   2199  C   ASP A 285      -3.085 -32.471  51.345  1.00                 C  
ATOM   2200  O   ASP A 285      -3.988 -33.300  51.188  1.00                 O  
ATOM   2201  CB  ASP A 285      -1.344 -32.372  49.557  1.00                 C  
ATOM   2202  CG  ASP A 285      -1.682 -33.739  48.996  1.00                 C  
ATOM   2203  OD1 ASP A 285      -2.472 -33.806  48.031  1.00                 O  
ATOM   2204  OD2 ASP A 285      -1.159 -34.743  49.523  1.00                 O  
ATOM   2205  N   GLY A 286      -2.542 -32.233  52.539  1.00                 N  
ATOM   2206  CA  GLY A 286      -3.038 -32.930  53.713  1.00                 C  
ATOM   2207  C   GLY A 286      -4.436 -32.493  54.102  1.00                 C  
ATOM   2208  O   GLY A 286      -5.289 -33.324  54.425  1.00                 O  
ATOM   2209  N   GLU A 287      -4.686 -31.183  54.088  1.00                 N  
ATOM   2210  CA  GLU A 287      -5.995 -30.667  54.471  1.00                 C  
ATOM   2211  C   GLU A 287      -7.092 -31.203  53.557  1.00                 C  
ATOM   2212  O   GLU A 287      -8.200 -31.508  54.015  1.00                 O  
ATOM   2213  CB  GLU A 287      -5.996 -29.137  54.447  1.00                 C  
ATOM   2214  CD  GLU A 287      -5.133 -26.986  55.451  1.00                 C  
ATOM   2215  CG  GLU A 287      -5.172 -28.498  55.553  1.00                 C  
ATOM   2216  OE1 GLU A 287      -5.586 -26.448  54.418  1.00                 O  
ATOM   2217  OE2 GLU A 287      -4.650 -26.339  56.403  1.00                 O  
ATOM   2218  N   LEU A 288      -6.788 -31.364  52.266  1.00                 N  
ATOM   2219  CA  LEU A 288      -7.781 -31.861  51.318  1.00                 C  
ATOM   2220  C   LEU A 288      -8.052 -33.341  51.545  1.00                 C  
ATOM   2221  O   LEU A 288      -9.209 -33.766  51.639  1.00                 O  
ATOM   2222  CB  LEU A 288      -7.316 -31.623  49.880  1.00                 C  
ATOM   2223  CG  LEU A 288      -7.265 -30.165  49.417  1.00                 C  
ATOM   2224  CD1 LEU A 288      -6.614 -30.059  48.046  1.00                 C  
ATOM   2225  CD2 LEU A 288      -8.661 -29.562  49.387  1.00                 C  
ATOM   2226  N   ARG A 289      -6.985 -34.138  51.634  1.00                 N  
ATOM   2227  CA  ARG A 289      -7.128 -35.563  51.904  1.00                 C  
ATOM   2228  C   ARG A 289      -7.897 -35.808  53.195  1.00                 C  
ATOM   2229  O   ARG A 289      -8.673 -36.766  53.293  1.00                 O  
ATOM   2230  CB  ARG A 289      -5.755 -36.235  51.978  1.00                 C  
ATOM   2231  CD  ARG A 289      -4.417 -38.353  52.123  1.00                 C  
ATOM   2232  NE  ARG A 289      -3.700 -38.095  50.876  1.00                 N  
ATOM   2233  CG  ARG A 289      -5.811 -37.748  52.114  1.00                 C  
ATOM   2234  CZ  ARG A 289      -2.699 -37.230  50.755  1.00                 C  
ATOM   2235  NH1 ARG A 289      -2.107 -37.062  49.581  1.00                 N  
ATOM   2236  NH2 ARG A 289      -2.293 -36.534  51.808  1.00                 N  
ATOM   2237  N   ASP A 290      -7.702 -34.941  54.193  1.00                 N  
ATOM   2238  CA  ASP A 290      -8.447 -35.051  55.443  1.00                 C  
ATOM   2239  C   ASP A 290      -9.946 -34.965  55.193  1.00                 C  
ATOM   2240  O   ASP A 290     -10.713 -35.843  55.606  1.00                 O  
ATOM   2241  CB  ASP A 290      -8.012 -33.960  56.424  1.00                 C  
ATOM   2242  CG  ASP A 290      -6.624 -34.198  56.983  1.00                 C  
ATOM   2243  OD1 ASP A 290      -6.107 -35.325  56.830  1.00                 O  
ATOM   2244  OD2 ASP A 290      -6.052 -33.259  57.574  1.00                 O  
ATOM   2245  N   LYS A 291     -10.383 -33.913  54.506  1.00                 N  
ATOM   2246  CA  LYS A 291     -11.804 -33.715  54.251  1.00                 C  
ATOM   2247  C   LYS A 291     -12.303 -34.466  53.024  1.00                 C  
ATOM   2248  O   LYS A 291     -13.491 -34.357  52.698  1.00                 O  
ATOM   2249  CB  LYS A 291     -12.116 -32.227  54.084  1.00                 C  
ATOM   2250  CD  LYS A 291     -12.646 -31.797  56.499  1.00                 C  
ATOM   2251  CE  LYS A 291     -12.389 -30.900  57.698  1.00                 C  
ATOM   2252  CG  LYS A 291     -11.797 -31.384  55.308  1.00                 C  
ATOM   2253  NZ  LYS A 291     -13.175 -31.325  58.889  1.00                 N  
ATOM   2254  N   GLY A 292     -11.439 -35.214  52.340  1.00                 N  
ATOM   2255  CA  GLY A 292     -11.865 -36.018  51.212  1.00                 C  
ATOM   2256  C   GLY A 292     -12.148 -35.232  49.947  1.00                 C  
ATOM   2257  O   GLY A 292     -13.188 -35.427  49.310  1.00                 O  
ATOM   2258  N   SER A 293     -11.232 -34.342  49.572  1.00                 N  
ATOM   2259  CA  SER A 293     -11.379 -33.499  48.394  1.00                 C  
ATOM   2260  C   SER A 293     -10.090 -33.508  47.582  1.00                 C  
ATOM   2261  O   SER A 293      -9.051 -34.003  48.024  1.00                 O  
ATOM   2262  CB  SER A 293     -11.752 -32.072  48.800  1.00                 C  
ATOM   2263  OG  SER A 293     -10.702 -31.457  49.527  1.00                 O  
ATOM   2264  N   SER A 294     -10.173 -32.954  46.374  1.00                 N  
ATOM   2265  CA  SER A 294      -9.038 -32.857  45.470  1.00                 C  
ATOM   2266  C   SER A 294      -8.948 -31.438  44.928  1.00                 C  
ATOM   2267  O   SER A 294      -9.964 -30.760  44.746  1.00                 O  
ATOM   2268  CB  SER A 294      -9.170 -33.873  44.333  1.00                 C  
ATOM   2269  OG  SER A 294     -10.304 -33.596  43.531  1.00                 O  
ATOM   2270  N   LEU A 295      -7.719 -30.994  44.673  1.00                 N  
ATOM   2271  CA  LEU A 295      -7.471 -29.670  44.117  1.00                 C  
ATOM   2272  C   LEU A 295      -6.643 -29.784  42.848  1.00                 C  
ATOM   2273  O   LEU A 295      -5.654 -30.522  42.808  1.00                 O  
ATOM   2274  CB  LEU A 295      -6.765 -28.781  45.143  1.00                 C  
ATOM   2275  CG  LEU A 295      -6.381 -27.377  44.674  1.00                 C  
ATOM   2276  CD1 LEU A 295      -7.622 -26.551  44.375  1.00                 C  
ATOM   2277  CD2 LEU A 295      -5.518 -26.679  45.714  1.00                 C  
ATOM   2278  N   VAL A 296      -7.055 -29.050  41.821  1.00                 N  
ATOM   2279  CA  VAL A 296      -6.347 -28.960  40.550  1.00                 C  
ATOM   2280  C   VAL A 296      -6.084 -27.482  40.303  1.00                 C  
ATOM   2281  O   VAL A 296      -7.027 -26.704  40.113  1.00                 O  
ATOM   2282  CB  VAL A 296      -7.152 -29.607  39.408  1.00                 C  
ATOM   2283  CG1 VAL A 296      -6.398 -29.492  38.092  1.00                 C  
ATOM   2284  CG2 VAL A 296      -7.454 -31.064  39.728  1.00                 C  
ATOM   2285  N   THR A 297      -4.813 -27.086  40.308  1.00                 N  
ATOM   2286  CA  THR A 297      -4.466 -25.678  40.188  1.00                 C  
ATOM   2287  C   THR A 297      -3.324 -25.496  39.200  1.00                 C  
ATOM   2288  O   THR A 297      -2.460 -26.366  39.051  1.00                 O  
ATOM   2289  CB  THR A 297      -4.077 -25.074  41.550  1.00                 C  
ATOM   2290  OG1 THR A 297      -3.857 -23.666  41.407  1.00                 O  
ATOM   2291  CG2 THR A 297      -2.801 -25.715  42.072  1.00                 C  
ATOM   2292  N   GLY A 298      -3.341 -24.351  38.517  1.00                 N  
ATOM   2293  CA  GLY A 298      -2.230 -23.980  37.665  1.00                 C  
ATOM   2294  C   GLY A 298      -1.092 -23.367  38.458  1.00                 C  
ATOM   2295  O   GLY A 298      -1.293 -22.652  39.439  1.00                 O  
ATOM   2296  N   ILE A 299       0.130 -23.654  38.016  1.00                 N  
ATOM   2297  CA  ILE A 299       1.322 -23.166  38.694  1.00                 C  
ATOM   2298  C   ILE A 299       2.451 -23.103  37.679  1.00                 C  
ATOM   2299  O   ILE A 299       2.493 -23.884  36.724  1.00                 O  
ATOM   2300  CB  ILE A 299       1.692 -24.056  39.895  1.00                 C  
ATOM   2301  CD1 ILE A 299       3.000 -24.030  42.083  1.00                 C  
ATOM   2302  CG1 ILE A 299       2.802 -23.402  40.721  1.00                 C  
ATOM   2303  CG2 ILE A 299       2.082 -25.449  39.426  1.00                 C  
ATOM   2304  N   VAL A 300       3.355 -22.151  37.873  1.00                 N  
ATOM   2305  CA  VAL A 300       4.547 -22.027  37.044  1.00                 C  
ATOM   2306  C   VAL A 300       5.657 -22.832  37.705  1.00                 C  
ATOM   2307  O   VAL A 300       6.020 -22.572  38.857  1.00                 O  
ATOM   2308  CB  VAL A 300       4.951 -20.553  36.853  1.00                 C  
ATOM   2309  CG1 VAL A 300       6.228 -20.453  36.033  1.00                 C  
ATOM   2310  CG2 VAL A 300       3.826 -19.774  36.191  1.00                 C  
ATOM   2311  N   ASP A 301       6.196 -23.810  36.982  1.00                 N  
ATOM   2312  CA  ASP A 301       7.129 -24.782  37.542  1.00                 C  
ATOM   2313  C   ASP A 301       8.440 -24.744  36.764  1.00                 C  
ATOM   2314  O   ASP A 301       8.472 -25.078  35.575  1.00                 O  
ATOM   2315  CB  ASP A 301       6.521 -26.186  37.515  1.00                 C  
ATOM   2316  CG  ASP A 301       7.421 -27.223  38.158  1.00                 C  
ATOM   2317  OD1 ASP A 301       8.479 -26.838  38.698  1.00                 O  
ATOM   2318  OD2 ASP A 301       7.067 -28.420  38.121  1.00                 O  
ATOM   2319  N   ALA A 302       9.517 -24.332  37.431  1.00                 N  
ATOM   2320  CA  ALA A 302      10.858 -24.408  36.864  1.00                 C  
ATOM   2321  C   ALA A 302      11.523 -25.698  37.328  1.00                 C  
ATOM   2322  O   ALA A 302      11.506 -26.014  38.521  1.00                 O  
ATOM   2323  CB  ALA A 302      11.675 -23.191  37.270  1.00                 C  
ATOM   2324  N   ARG A 303      12.105 -26.441  36.387  1.00                 N  
ATOM   2325  CA  ARG A 303      12.609 -27.783  36.656  1.00                 C  
ATOM   2326  C   ARG A 303      14.002 -27.952  36.069  1.00                 C  
ATOM   2327  O   ARG A 303      14.236 -27.603  34.908  1.00                 O  
ATOM   2328  CB  ARG A 303      11.657 -28.837  36.088  1.00                 C  
ATOM   2329  CD  ARG A 303       9.396 -29.926  36.138  1.00                 C  
ATOM   2330  NE  ARG A 303       9.875 -31.277  36.421  1.00                 N  
ATOM   2331  CG  ARG A 303      10.291 -28.864  36.755  1.00                 C  
ATOM   2332  CZ  ARG A 303       9.568 -31.965  37.516  1.00                 C  
ATOM   2333  NH1 ARG A 303      10.050 -33.188  37.687  1.00                 N  
ATOM   2334  NH2 ARG A 303       8.778 -31.429  38.436  1.00                 N  
ATOM   2335  N   LEU A 304      14.924 -28.471  36.882  1.00                 N  
ATOM   2336  CA  LEU A 304      16.300 -28.699  36.453  1.00                 C  
ATOM   2337  C   LEU A 304      16.378 -29.898  35.516  1.00                 C  
ATOM   2338  O   LEU A 304      15.911 -30.991  35.854  1.00                 O  
ATOM   2339  CB  LEU A 304      17.211 -28.910  37.664  1.00                 C  
ATOM   2340  CG  LEU A 304      18.700 -29.098  37.368  1.00                 C  
ATOM   2341  CD1 LEU A 304      19.295 -27.828  36.779  1.00                 C  
ATOM   2342  CD2 LEU A 304      19.452 -29.500  38.627  1.00                 C  
ATOM   2343  N   ASN A 305      16.947 -29.688  34.333  1.00                 N  
ATOM   2344  CA  ASN A 305      17.149 -30.768  33.384  1.00                 C  
ATOM   2345  C   ASN A 305      18.351 -31.621  33.793  1.00                 C  
ATOM   2346  O   ASN A 305      19.061 -31.327  34.759  1.00                 O  
ATOM   2347  CB  ASN A 305      17.327 -30.212  31.970  1.00                 C  
ATOM   2348  CG  ASN A 305      16.993 -31.230  30.897  1.00                 C  
ATOM   2349  OD1 ASN A 305      17.709 -32.215  30.717  1.00                 O  
ATOM   2350  ND2 ASN A 305      15.900 -30.995  30.181  1.00                 N  
ATOM   2351  N   LYS A 306      18.563 -32.705  33.041  1.00                 N  
ATOM   2352  CA  LYS A 306      19.804 -33.465  33.151  1.00                 C  
ATOM   2353  C   LYS A 306      21.002 -32.550  32.957  1.00                 C  
ATOM   2354  O   LYS A 306      21.993 -32.633  33.693  1.00                 O  
ATOM   2355  CB  LYS A 306      19.828 -34.603  32.129  1.00                 C  
ATOM   2356  CD  LYS A 306      20.999 -36.621  31.203  1.00                 C  
ATOM   2357  CE  LYS A 306      22.260 -37.468  31.245  1.00                 C  
ATOM   2358  CG  LYS A 306      21.072 -35.474  32.198  1.00                 C  
ATOM   2359  NZ  LYS A 306      22.203 -38.596  30.274  1.00                 N  
ATOM   2360  N   GLN A 307      20.914 -31.659  31.966  1.00                 N  
ATOM   2361  CA  GLN A 307      21.939 -30.668  31.664  1.00                 C  
ATOM   2362  C   GLN A 307      22.123 -29.655  32.791  1.00                 C  
ATOM   2363  O   GLN A 307      23.039 -28.828  32.720  1.00                 O  
ATOM   2364  CB  GLN A 307      21.603 -29.928  30.368  1.00                 C  
ATOM   2365  CD  GLN A 307      20.020 -28.392  29.137  1.00                 C  
ATOM   2366  CG  GLN A 307      20.372 -29.041  30.461  1.00                 C  
ATOM   2367  OE1 GLN A 307      20.889 -27.868  28.441  1.00                 O  
ATOM   2368  NE2 GLN A 307      18.740 -28.426  28.784  1.00                 N  
ATOM   2369  N   ASN A 308      21.289 -29.716  33.831  1.00                 N  
ATOM   2370  CA  ASN A 308      21.340 -28.790  34.962  1.00                 C  
ATOM   2371  C   ASN A 308      21.012 -27.369  34.512  1.00                 C  
ATOM   2372  O   ASN A 308      21.666 -26.402  34.904  1.00                 O  
ATOM   2373  CB  ASN A 308      22.712 -28.844  35.637  1.00                 C  
ATOM   2374  CG  ASN A 308      23.006 -30.199  36.251  1.00                 C  
ATOM   2375  OD1 ASN A 308      22.207 -30.727  37.025  1.00                 O  
ATOM   2376  ND2 ASN A 308      24.157 -30.765  35.907  1.00                 N  
ATOM   2377  N   ARG A 309      20.001 -27.254  33.655  1.00                 N  
ATOM   2378  CA  ARG A 309      19.439 -25.981  33.231  1.00                 C  
ATOM   2379  C   ARG A 309      17.954 -25.986  33.564  1.00                 C  
ATOM   2380  O   ARG A 309      17.301 -27.031  33.497  1.00                 O  
ATOM   2381  CB  ARG A 309      19.683 -25.759  31.737  1.00                 C  
ATOM   2382  CD  ARG A 309      21.316 -25.365  29.872  1.00                 C  
ATOM   2383  NE  ARG A 309      22.708 -25.107  29.511  1.00                 N  
ATOM   2384  CG  ARG A 309      21.148 -25.594  31.365  1.00                 C  
ATOM   2385  CZ  ARG A 309      23.590 -26.055  29.211  1.00                 C  
ATOM   2386  NH1 ARG A 309      24.835 -25.726  28.895  1.00                 N  
ATOM   2387  NH2 ARG A 309      23.225 -27.329  29.228  1.00                 N  
ATOM   2388  N   TYR A 310      17.426 -24.822  33.934  1.00                 N  
ATOM   2389  CA  TYR A 310      16.039 -24.721  34.374  1.00                 C  
ATOM   2390  C   TYR A 310      15.095 -24.605  33.182  1.00                 C  
ATOM   2391  O   TYR A 310      15.257 -23.723  32.332  1.00                 O  
ATOM   2392  CB  TYR A 310      15.859 -23.522  35.308  1.00                 C  
ATOM   2393  CG  TYR A 310      16.539 -23.682  36.648  1.00                 C  
ATOM   2394  OH  TYR A 310      18.422 -24.111  40.331  1.00                 O  
ATOM   2395  CZ  TYR A 310      17.798 -23.970  39.113  1.00                 C  
ATOM   2396  CD1 TYR A 310      17.664 -22.933  36.969  1.00                 C  
ATOM   2397  CE1 TYR A 310      18.293 -23.072  38.192  1.00                 C  
ATOM   2398  CD2 TYR A 310      16.055 -24.582  37.589  1.00                 C  
ATOM   2399  CE2 TYR A 310      16.670 -24.735  38.817  1.00                 C  
ATOM   2400  N   ASP A 311      14.117 -25.506  33.121  1.00                 N  
ATOM   2401  CA  ASP A 311      13.062 -25.491  32.113  1.00                 C  
ATOM   2402  C   ASP A 311      11.774 -25.050  32.797  1.00                 C  
ATOM   2403  O   ASP A 311      11.231 -25.779  33.634  1.00                 O  
ATOM   2404  CB  ASP A 311      12.921 -26.870  31.465  1.00                 C  
ATOM   2405  CG  ASP A 311      14.117 -27.236  30.608  1.00                 C  
ATOM   2406  OD1 ASP A 311      14.290 -26.620  29.535  1.00                 O  
ATOM   2407  OD2 ASP A 311      14.880 -28.139  31.009  1.00                 O  
ATOM   2408  N   THR A 312      11.287 -23.865  32.444  1.00                 N  
ATOM   2409  CA  THR A 312      10.067 -23.326  33.028  1.00                 C  
ATOM   2410  C   THR A 312       8.848 -23.803  32.248  1.00                 C  
ATOM   2411  O   THR A 312       8.774 -23.625  31.028  1.00                 O  
ATOM   2412  CB  THR A 312      10.091 -21.787  33.065  1.00                 C  
ATOM   2413  OG1 THR A 312      11.181 -21.343  33.883  1.00                 O  
ATOM   2414  CG2 THR A 312       8.795 -21.247  33.649  1.00                 C  
ATOM   2415  N   TYR A 313       7.893 -24.400  32.959  1.00                 N  
ATOM   2416  CA  TYR A 313       6.672 -24.921  32.367  1.00                 C  
ATOM   2417  C   TYR A 313       5.460 -24.154  32.879  1.00                 C  
ATOM   2418  O   TYR A 313       5.460 -23.625  33.998  1.00                 O  
ATOM   2419  CB  TYR A 313       6.525 -26.414  32.669  1.00                 C  
ATOM   2420  CG  TYR A 313       7.608 -27.272  32.057  1.00                 C  
ATOM   2421  OH  TYR A 313      10.598 -29.631  30.387  1.00                 O  
ATOM   2422  CZ  TYR A 313       9.607 -28.851  30.938  1.00                 C  
ATOM   2423  CD1 TYR A 313       8.807 -27.489  32.725  1.00                 C  
ATOM   2424  CE1 TYR A 313       9.803 -28.272  32.173  1.00                 C  
ATOM   2425  CD2 TYR A 313       7.429 -27.864  30.813  1.00                 C  
ATOM   2426  CE2 TYR A 313       8.414 -28.651  30.246  1.00                 C  
ATOM   2427  N   ASN A 314       4.427 -24.101  32.039  1.00                 N  
ATOM   2428  CA  ASN A 314       3.096 -23.673  32.462  1.00                 C  
ATOM   2429  C   ASN A 314       2.359 -24.955  32.827  1.00                 C  
ATOM   2430  O   ASN A 314       1.983 -25.740  31.948  1.00                 O  
ATOM   2431  CB  ASN A 314       2.416 -22.866  31.355  1.00                 C  
ATOM   2432  CG  ASN A 314       1.055 -22.341  31.768  1.00                 C  
ATOM   2433  OD1 ASN A 314       0.338 -22.984  32.535  1.00                 O  
ATOM   2434  ND2 ASN A 314       0.694 -21.168  31.260  1.00                 N  
ATOM   2435  N   THR A 315       2.175 -25.194  34.122  1.00                 N  
ATOM   2436  CA  THR A 315       1.791 -26.519  34.581  1.00                 C  
ATOM   2437  C   THR A 315       0.369 -26.530  35.137  1.00                 C  
ATOM   2438  O   THR A 315      -0.265 -25.489  35.349  1.00                 O  
ATOM   2439  CB  THR A 315       2.758 -27.046  35.658  1.00                 C  
ATOM   2440  OG1 THR A 315       2.675 -26.217  36.824  1.00                 O  
ATOM   2441  CG2 THR A 315       4.190 -27.022  35.145  1.00                 C  
ATOM   2442  N   ILE A 316      -0.109 -27.746  35.401  1.00                 N  
ATOM   2443  CA  ILE A 316      -1.308 -28.026  36.177  1.00                 C  
ATOM   2444  C   ILE A 316      -0.938 -29.115  37.171  1.00                 C  
ATOM   2445  O   ILE A 316      -0.514 -30.204  36.768  1.00                 O  
ATOM   2446  CB  ILE A 316      -2.484 -28.437  35.271  1.00                 C  
ATOM   2447  CD1 ILE A 316      -3.806 -27.722  33.212  1.00                 C  
ATOM   2448  CG1 ILE A 316      -2.798 -27.325  34.268  1.00                 C  
ATOM   2449  CG2 ILE A 316      -3.699 -28.804  36.109  1.00                 C  
ATOM   2450  N   ILE A 317      -1.105 -28.835  38.459  1.00                 N  
ATOM   2451  CA  ILE A 317      -0.740 -29.797  39.490  1.00                 C  
ATOM   2452  C   ILE A 317      -1.991 -30.240  40.234  1.00                 C  
ATOM   2453  O   ILE A 317      -2.975 -29.500  40.336  1.00                 O  
ATOM   2454  CB  ILE A 317       0.298 -29.212  40.466  1.00                 C  
ATOM   2455  CD1 ILE A 317       0.601 -27.466  42.298  1.00                 C  
ATOM   2456  CG1 ILE A 317      -0.271 -27.981  41.175  1.00                 C  
ATOM   2457  CG2 ILE A 317       1.595 -28.897  39.738  1.00                 C  
ATOM   2458  N   THR A 318      -1.948 -31.469  40.745  1.00                 N  
ATOM   2459  CA  THR A 318      -3.071 -32.089  41.432  1.00                 C  
ATOM   2460  C   THR A 318      -2.716 -32.344  42.889  1.00                 C  
ATOM   2461  O   THR A 318      -1.573 -32.683  43.210  1.00                 O  
ATOM   2462  CB  THR A 318      -3.489 -33.407  40.755  1.00                 C  
ATOM   2463  OG1 THR A 318      -2.389 -34.326  40.771  1.00                 O  
ATOM   2464  CG2 THR A 318      -3.894 -33.159  39.310  1.00                 C  
ATOM   2465  N   LEU A 319      -3.704 -32.170  43.764  1.00                 N  
ATOM   2466  CA  LEU A 319      -3.534 -32.356  45.195  1.00                 C  
ATOM   2467  C   LEU A 319      -4.770 -33.041  45.760  1.00                 C  
ATOM   2468  O   LEU A 319      -5.845 -33.026  45.155  1.00                 O  
ATOM   2469  CB  LEU A 319      -3.284 -31.013  45.884  1.00                 C  
ATOM   2470  CG  LEU A 319      -1.990 -30.288  45.508  1.00                 C  
ATOM   2471  CD1 LEU A 319      -2.196 -29.428  44.271  1.00                 C  
ATOM   2472  CD2 LEU A 319      -1.494 -29.438  46.667  1.00                 C  
ATOM   2473  N   GLY A 320      -4.605 -33.649  46.927  1.00                 N  
ATOM   2474  CA  GLY A 320      -5.724 -34.177  47.680  1.00                 C  
ATOM   2475  C   GLY A 320      -5.996 -35.652  47.456  1.00                 C  
ATOM   2476  O   GLY A 320      -5.142 -36.430  47.024  1.00                 O  
ATOM   2477  N   LYS A 321      -7.233 -36.030  47.778  1.00                 N  
ATOM   2478  CA  LYS A 321      -7.673 -37.417  47.689  1.00                 C  
ATOM   2479  C   LYS A 321      -7.489 -37.963  46.280  1.00                 C  
ATOM   2480  O   LYS A 321      -7.911 -37.345  45.301  1.00                 O  
ATOM   2481  CB  LYS A 321      -9.138 -37.543  48.113  1.00                 C  
ATOM   2482  CD  LYS A 321     -11.095 -39.029  48.624  1.00                 C  
ATOM   2483  CE  LYS A 321     -11.616 -40.457  48.640  1.00                 C  
ATOM   2484  CG  LYS A 321      -9.659 -38.970  48.127  1.00                 C  
ATOM   2485  NZ  LYS A 321     -13.032 -40.526  49.095  1.00                 N  
ATOM   2486  N   GLY A 322      -6.856 -39.129  46.186  1.00                 N  
ATOM   2487  CA  GLY A 322      -6.573 -39.758  44.912  1.00                 C  
ATOM   2488  C   GLY A 322      -5.583 -39.022  44.043  1.00                 C  
ATOM   2489  O   GLY A 322      -5.363 -39.427  42.897  1.00                 O  
ATOM   2490  N   ALA A 323      -4.971 -37.955  44.556  1.00                 N  
ATOM   2491  CA  ALA A 323      -3.921 -37.232  43.840  1.00                 C  
ATOM   2492  C   ALA A 323      -2.917 -36.696  44.852  1.00                 C  
ATOM   2493  O   ALA A 323      -2.812 -35.484  45.068  1.00                 O  
ATOM   2494  CB  ALA A 323      -4.523 -36.110  43.008  1.00                 C  
ATOM   2495  N   PRO A 324      -2.172 -37.584  45.512  1.00                 N  
ATOM   2496  CA  PRO A 324      -1.205 -37.119  46.517  1.00                 C  
ATOM   2497  C   PRO A 324      -0.142 -36.251  45.865  1.00                 C  
ATOM   2498  O   PRO A 324       0.488 -36.645  44.881  1.00                 O  
ATOM   2499  CB  PRO A 324      -0.615 -38.410  47.088  1.00                 C  
ATOM   2500  CD  PRO A 324      -2.297 -39.104  45.534  1.00                 C  
ATOM   2501  CG  PRO A 324      -1.672 -39.437  46.859  1.00                 C  
ATOM   2502  N   TYR A 325       0.060 -35.059  46.420  1.00                 N  
ATOM   2503  CA  TYR A 325       0.991 -34.126  45.803  1.00                 C  
ATOM   2504  C   TYR A 325       2.432 -34.550  46.034  1.00                 C  
ATOM   2505  O   TYR A 325       2.845 -34.812  47.166  1.00                 O  
ATOM   2506  CB  TYR A 325       0.769 -32.712  46.343  1.00                 C  
ATOM   2507  CG  TYR A 325       1.677 -31.671  45.727  1.00                 C  
ATOM   2508  OH  TYR A 325       4.164 -28.810  44.018  1.00                 O  
ATOM   2509  CZ  TYR A 325       3.342 -29.757  44.585  1.00                 C  
ATOM   2510  CD1 TYR A 325       1.429 -31.176  44.453  1.00                 C  
ATOM   2511  CE1 TYR A 325       2.253 -30.225  43.882  1.00                 C  
ATOM   2512  CD2 TYR A 325       2.779 -31.188  46.420  1.00                 C  
ATOM   2513  CE2 TYR A 325       3.614 -30.237  45.865  1.00                 C  
ATOM   2514  N   SER A 326       3.194 -34.603  44.949  1.00                 N  
ATOM   2515  CA  SER A 326       4.626 -34.845  45.006  1.00                 C  
ATOM   2516  C   SER A 326       5.253 -34.044  43.878  1.00                 C  
ATOM   2517  O   SER A 326       4.730 -34.042  42.759  1.00                 O  
ATOM   2518  CB  SER A 326       4.921 -36.342  44.891  1.00                 C  
ATOM   2519  OG  SER A 326       6.316 -36.590  44.915  1.00                 O  
ATOM   2520  N   TYR A 327       6.352 -33.348  44.173  1.00                 N  
ATOM   2521  CA  TYR A 327       7.035 -32.602  43.123  1.00                 C  
ATOM   2522  C   TYR A 327       7.536 -33.523  42.020  1.00                 C  
ATOM   2523  O   TYR A 327       7.765 -33.065  40.895  1.00                 O  
ATOM   2524  CB  TYR A 327       8.204 -31.805  43.706  1.00                 C  
ATOM   2525  CG  TYR A 327       8.940 -30.964  42.687  1.00                 C  
ATOM   2526  OH  TYR A 327      10.953 -28.642  39.887  1.00                 O  
ATOM   2527  CZ  TYR A 327      10.288 -29.412  40.813  1.00                 C  
ATOM   2528  CD1 TYR A 327       8.418 -29.753  42.253  1.00                 C  
ATOM   2529  CE1 TYR A 327       9.084 -28.978  41.323  1.00                 C  
ATOM   2530  CD2 TYR A 327      10.156 -31.385  42.163  1.00                 C  
ATOM   2531  CE2 TYR A 327      10.836 -30.624  41.231  1.00                 C  
ATOM   2532  N   GLU A 328       7.703 -34.810  42.321  1.00                 N  
ATOM   2533  CA  GLU A 328       8.112 -35.815  41.354  1.00                 C  
ATOM   2534  C   GLU A 328       6.933 -36.573  40.766  1.00                 C  
ATOM   2535  O   GLU A 328       7.140 -37.509  39.985  1.00                 O  
ATOM   2536  CB  GLU A 328       9.084 -36.809  41.993  1.00                 C  
ATOM   2537  CD  GLU A 328      11.337 -37.206  43.063  1.00                 C  
ATOM   2538  CG  GLU A 328      10.403 -36.193  42.431  1.00                 C  
ATOM   2539  OE1 GLU A 328      10.926 -38.375  43.222  1.00                 O  
ATOM   2540  OE2 GLU A 328      12.480 -36.831  43.399  1.00                 O  
ATOM   2541  N   SER A 329       5.707 -36.192  41.116  1.00                 N  
ATOM   2542  CA  SER A 329       4.533 -36.903  40.632  1.00                 C  
ATOM   2543  C   SER A 329       4.373 -36.745  39.128  1.00                 C  
ATOM   2544  O   SER A 329       4.609 -35.672  38.567  1.00                 O  
ATOM   2545  CB  SER A 329       3.274 -36.408  41.347  1.00                 C  
ATOM   2546  OG  SER A 329       2.114 -37.041  40.835  1.00                 O  
ATOM   2547  N   ALA A 330       3.958 -37.830  38.479  1.00                 N  
ATOM   2548  CA  ALA A 330       3.636 -37.791  37.062  1.00                 C  
ATOM   2549  C   ALA A 330       2.232 -37.273  36.811  1.00                 C  
ATOM   2550  O   ALA A 330       1.849 -37.107  35.650  1.00                 O  
ATOM   2551  CB  ALA A 330       3.789 -39.173  36.445  1.00                 C  
ATOM   2552  N   ASP A 331       1.451 -37.031  37.862  1.00                 N  
ATOM   2553  CA  ASP A 331       0.099 -36.518  37.677  1.00                 C  
ATOM   2554  C   ASP A 331       0.246 -35.004  37.626  1.00                 C  
ATOM   2555  O   ASP A 331       0.196 -34.307  38.642  1.00                 O  
ATOM   2556  CB  ASP A 331      -0.815 -36.995  38.808  1.00                 C  
ATOM   2557  CG  ASP A 331      -2.257 -36.573  38.609  1.00                 C  
ATOM   2558  OD1 ASP A 331      -2.507 -35.698  37.754  1.00                 O  
ATOM   2559  OD2 ASP A 331      -3.137 -37.117  39.308  1.00                 O  
ATOM   2560  N   ARG A 332       0.438 -34.503  36.408  1.00                 N  
ATOM   2561  CA  ARG A 332       0.620 -33.086  36.131  1.00                 C  
ATOM   2562  C   ARG A 332       0.439 -32.876  34.637  1.00                 C  
ATOM   2563  O   ARG A 332       0.496 -33.826  33.852  1.00                 O  
ATOM   2564  CB  ARG A 332       1.997 -32.619  36.608  1.00                 C  
ATOM   2565  CD  ARG A 332       4.494 -32.753  36.392  1.00                 C  
ATOM   2566  NE  ARG A 332       4.765 -33.230  37.746  1.00                 N  
ATOM   2567  CG  ARG A 332       3.160 -33.259  35.867  1.00                 C  
ATOM   2568  CZ  ARG A 332       4.621 -32.492  38.841  1.00                 C  
ATOM   2569  NH1 ARG A 332       4.892 -33.010  40.031  1.00                 N  
ATOM   2570  NH2 ARG A 332       4.205 -31.236  38.744  1.00                 N  
ATOM   2571  N   TYR A 333       0.202 -31.627  34.251  1.00                 N  
ATOM   2572  CA  TYR A 333       0.111 -31.273  32.840  1.00                 C  
ATOM   2573  C   TYR A 333       0.978 -30.056  32.561  1.00                 C  
ATOM   2574  O   TYR A 333       0.821 -29.022  33.213  1.00                 O  
ATOM   2575  CB  TYR A 333      -1.344 -31.007  32.447  1.00                 C  
ATOM   2576  CG  TYR A 333      -1.526 -30.630  30.994  1.00                 C  
ATOM   2577  OH  TYR A 333      -2.028 -29.608  26.995  1.00                 O  
ATOM   2578  CZ  TYR A 333      -1.862 -29.944  28.319  1.00                 C  
ATOM   2579  CD1 TYR A 333      -1.487 -31.597  29.998  1.00                 C  
ATOM   2580  CE1 TYR A 333      -1.653 -31.261  28.668  1.00                 C  
ATOM   2581  CD2 TYR A 333      -1.738 -29.308  30.624  1.00                 C  
ATOM   2582  CE2 TYR A 333      -1.907 -28.954  29.299  1.00                 C  
ATOM   2583  N   ASN A 334       1.879 -30.176  31.588  1.00                 N  
ATOM   2584  CA  ASN A 334       2.740 -29.081  31.152  1.00                 C  
ATOM   2585  C   ASN A 334       2.298 -28.632  29.764  1.00                 C  
ATOM   2586  O   ASN A 334       2.215 -29.453  28.843  1.00                 O  
ATOM   2587  CB  ASN A 334       4.208 -29.513  31.171  1.00                 C  
ATOM   2588  CG  ASN A 334       4.709 -29.811  32.571  1.00                 C  
ATOM   2589  OD1 ASN A 334       4.347 -29.128  33.529  1.00                 O  
ATOM   2590  ND2 ASN A 334       5.546 -30.835  32.693  1.00                 N  
ATOM   2591  N   LYS A 335       2.001 -27.336  29.628  1.00                 N  
ATOM   2592  CA  LYS A 335       1.528 -26.779  28.364  1.00                 C  
ATOM   2593  C   LYS A 335       2.432 -27.165  27.198  1.00                 C  
ATOM   2594  O   LYS A 335       3.660 -27.159  27.311  1.00                 O  
ATOM   2595  CB  LYS A 335       1.428 -25.255  28.454  1.00                 C  
ATOM   2596  CD  LYS A 335       0.680 -23.099  27.410  1.00                 C  
ATOM   2597  CE  LYS A 335       0.252 -22.417  26.121  1.00                 C  
ATOM   2598  CG  LYS A 335       0.846 -24.597  27.214  1.00                 C  
ATOM   2599  NZ  LYS A 335      -1.099 -22.861  25.679  1.00                 N  
ATOM   2600  N   ASN A 336       1.804 -27.499  26.068  1.00                 N  
ATOM   2601  CA  ASN A 336       2.504 -27.918  24.856  1.00                 C  
ATOM   2602  C   ASN A 336       2.608 -26.788  23.836  1.00                 C  
ATOM   2603  O   ASN A 336       3.713 -26.377  23.472  1.00                 O  
ATOM   2604  CB  ASN A 336       1.812 -29.131  24.230  1.00                 C  
ATOM   2605  CG  ASN A 336       2.562 -29.673  23.029  1.00                 C  
ATOM   2606  OD1 ASN A 336       3.729 -30.050  23.132  1.00                 O  
ATOM   2607  ND2 ASN A 336       1.891 -29.714  21.883  1.00                 N  
ATOM   2608  N   HIS A 337       1.472 -26.267  23.373  1.00                 N  
ATOM   2609  CA  HIS A 337       1.458 -25.244  22.331  1.00                 C  
ATOM   2610  C   HIS A 337       1.563 -23.876  22.993  1.00                 C  
ATOM   2611  O   HIS A 337       0.634 -23.434  23.676  1.00                 O  
ATOM   2612  CB  HIS A 337       0.189 -25.360  21.484  1.00                 C  
ATOM   2613  CG  HIS A 337       0.152 -24.418  20.321  1.00                 C  
ATOM   2614  ND1 HIS A 337      -0.994 -24.178  19.594  1.00                 N  
ATOM   2615  CE1 HIS A 337      -0.718 -23.293  18.620  1.00                 C  
ATOM   2616  CD2 HIS A 337       1.117 -23.563  19.645  1.00                 C  
ATOM   2617  NE2 HIS A 337       0.547 -22.920  18.645  1.00                 N  
ATOM   2618  N   LEU A 338       2.696 -23.209  22.786  1.00                 N  
ATOM   2619  CA  LEU A 338       2.966 -21.916  23.399  1.00                 C  
ATOM   2620  C   LEU A 338       2.583 -20.780  22.461  1.00                 C  
ATOM   2621  O   LEU A 338       2.744 -20.885  21.243  1.00                 O  
ATOM   2622  CB  LEU A 338       4.442 -21.805  23.788  1.00                 C  
ATOM   2623  CG  LEU A 338       4.953 -22.826  24.806  1.00                 C  
ATOM   2624  CD1 LEU A 338       6.448 -22.661  25.030  1.00                 C  
ATOM   2625  CD2 LEU A 338       4.203 -22.694  26.123  1.00                 C  
ATOM   2626  N   VAL A 339       2.082 -19.692  23.041  1.00                 N  
ATOM   2627  CA  VAL A 339       1.690 -18.516  22.269  1.00                 C  
ATOM   2628  C   VAL A 339       2.951 -17.930  21.644  1.00                 C  
ATOM   2629  O   VAL A 339       3.945 -17.703  22.353  1.00                 O  
ATOM   2630  CB  VAL A 339       0.958 -17.483  23.146  1.00                 C  
ATOM   2631  CG1 VAL A 339       0.670 -16.218  22.352  1.00                 C  
ATOM   2632  CG2 VAL A 339      -0.329 -18.073  23.702  1.00                 C  
ATOM   2633  N   PRO A 340       2.958 -17.699  20.326  1.00                 N  
ATOM   2634  CA  PRO A 340       4.214 -17.332  19.646  1.00                 C  
ATOM   2635  C   PRO A 340       5.008 -16.196  20.274  1.00                 C  
ATOM   2636  O   PRO A 340       6.221 -16.344  20.459  1.00                 O  
ATOM   2637  CB  PRO A 340       3.768 -16.921  18.241  1.00                 C  
ATOM   2638  CD  PRO A 340       1.791 -17.502  19.460  1.00                 C  
ATOM   2639  CG  PRO A 340       2.322 -16.588  18.391  1.00                 C  
ATOM   2640  N   PHE A 341       4.387 -15.059  20.589  1.00                 N  
ATOM   2641  CA  PHE A 341       5.159 -13.982  21.192  1.00                 C  
ATOM   2642  C   PHE A 341       4.988 -13.863  22.701  1.00                 C  
ATOM   2643  O   PHE A 341       5.806 -13.197  23.344  1.00                 O  
ATOM   2644  CB  PHE A 341       4.793 -12.639  20.556  1.00                 C  
ATOM   2645  CG  PHE A 341       5.164 -12.535  19.104  1.00                 C  
ATOM   2646  CZ  PHE A 341       5.856 -12.341  16.419  1.00                 C  
ATOM   2647  CD1 PHE A 341       4.197 -12.638  18.119  1.00                 C  
ATOM   2648  CE1 PHE A 341       4.538 -12.542  16.783  1.00                 C  
ATOM   2649  CD2 PHE A 341       6.479 -12.334  18.724  1.00                 C  
ATOM   2650  CE2 PHE A 341       6.820 -12.238  17.388  1.00                 C  
ATOM   2651  N   GLY A 342       3.961 -14.480  23.283  1.00                 N  
ATOM   2652  CA  GLY A 342       3.780 -14.382  24.719  1.00                 C  
ATOM   2653  C   GLY A 342       4.631 -15.310  25.566  1.00                 C  
ATOM   2654  O   GLY A 342       5.318 -14.865  26.491  1.00                 O  
ATOM   2655  N   GLU A 343       4.604 -16.606  25.241  1.00                 N  
ATOM   2656  CA  GLU A 343       5.258 -17.638  26.038  1.00                 C  
ATOM   2657  C   GLU A 343       6.631 -18.064  25.528  1.00                 C  
ATOM   2658  O   GLU A 343       7.338 -18.781  26.241  1.00                 O  
ATOM   2659  CB  GLU A 343       4.376 -18.885  26.127  1.00                 C  
ATOM   2660  CD  GLU A 343       2.205 -19.915  26.905  1.00                 C  
ATOM   2661  CG  GLU A 343       3.063 -18.666  26.860  1.00                 C  
ATOM   2662  OE1 GLU A 343       1.760 -20.369  25.830  1.00                 O  
ATOM   2663  OE2 GLU A 343       1.978 -20.440  28.015  1.00                 O  
ATOM   2664  N   PHE A 344       7.025 -17.655  24.325  1.00                 N  
ATOM   2665  CA  PHE A 344       8.347 -17.967  23.796  1.00                 C  
ATOM   2666  C   PHE A 344       8.733 -16.870  22.816  1.00                 C  
ATOM   2667  O   PHE A 344       7.920 -16.010  22.470  1.00                 O  
ATOM   2668  CB  PHE A 344       8.347 -19.345  23.132  1.00                 C  
ATOM   2669  CG  PHE A 344       7.453 -19.438  21.928  1.00                 C  
ATOM   2670  CZ  PHE A 344       5.794 -19.613  19.705  1.00                 C  
ATOM   2671  CD1 PHE A 344       7.787 -18.795  20.749  1.00                 C  
ATOM   2672  CE1 PHE A 344       6.964 -18.880  19.642  1.00                 C  
ATOM   2673  CD2 PHE A 344       6.279 -20.168  21.975  1.00                 C  
ATOM   2674  CE2 PHE A 344       5.456 -20.253  20.868  1.00                 C  
ATOM   2675  N   VAL A 345       9.990 -16.876  22.396  1.00                 N  
ATOM   2676  CA  VAL A 345      10.481 -15.865  21.464  1.00                 C  
ATOM   2677  C   VAL A 345      10.720 -16.527  20.112  1.00                 C  
ATOM   2678  O   VAL A 345      11.390 -17.567  20.037  1.00                 O  
ATOM   2679  CB  VAL A 345      11.763 -15.190  21.987  1.00                 C  
ATOM   2680  CG1 VAL A 345      12.285 -14.183  20.975  1.00                 C  
ATOM   2681  CG2 VAL A 345      11.502 -14.518  23.327  1.00                 C  
ATOM   2682  N   PRO A 346      10.150 -15.997  19.032  1.00                 N  
ATOM   2683  CA  PRO A 346      10.376 -16.587  17.709  1.00                 C  
ATOM   2684  C   PRO A 346      11.765 -16.240  17.198  1.00                 C  
ATOM   2685  O   PRO A 346      12.273 -15.138  17.422  1.00                 O  
ATOM   2686  CB  PRO A 346       9.281 -15.970  16.837  1.00                 C  
ATOM   2687  CD  PRO A 346       8.989 -15.075  19.037  1.00                 C  
ATOM   2688  CG  PRO A 346       8.244 -15.511  17.807  1.00                 C  
ATOM   2689  N   LEU A 347      12.380 -17.201  16.507  1.00                 N  
ATOM   2690  CA  LEU A 347      13.735 -17.050  15.978  1.00                 C  
ATOM   2691  C   LEU A 347      14.724 -16.740  17.106  1.00                 C  
ATOM   2692  O   LEU A 347      15.218 -15.623  17.263  1.00                 O  
ATOM   2693  CB  LEU A 347      13.776 -15.948  14.917  1.00                 C  
ATOM   2694  CG  LEU A 347      12.857 -16.136  13.709  1.00                 C  
ATOM   2695  CD1 LEU A 347      12.945 -14.938  12.775  1.00                 C  
ATOM   2696  CD2 LEU A 347      13.205 -17.415  12.962  1.00                 C  
ATOM   2697  N   GLU A 348      14.983 -17.776  17.908  1.00                 N  
ATOM   2698  CA  GLU A 348      15.941 -17.667  19.004  1.00                 C  
ATOM   2699  C   GLU A 348      17.365 -17.422  18.524  1.00                 C  
ATOM   2700  O   GLU A 348      18.245 -17.151  19.348  1.00                 O  
ATOM   2701  CB  GLU A 348      15.914 -18.930  19.867  1.00                 C  
ATOM   2702  CD  GLU A 348      15.291 -20.866  18.370  1.00                 C  
ATOM   2703  CG  GLU A 348      16.395 -20.182  19.151  1.00                 C  
ATOM   2704  OE1 GLU A 348      14.231 -20.238  18.163  1.00                 O  
ATOM   2705  OE2 GLU A 348      15.485 -22.032  17.964  1.00                 O  
ATOM   2706  N   SER A 349      17.608 -17.491  17.224  1.00                 N  
ATOM   2707  CA  SER A 349      18.942 -17.383  16.657  1.00                 C  
ATOM   2708  C   SER A 349      19.365 -15.934  16.451  1.00                 C  
ATOM   2709  O   SER A 349      20.405 -15.675  15.836  1.00                 O  
ATOM   2710  CB  SER A 349      19.020 -18.132  15.325  1.00                 C  
ATOM   2711  OG  SER A 349      18.186 -17.528  14.351  1.00                 O  
ATOM   2712  N   ILE A 350      18.568 -14.993  16.953  1.00                 N  
ATOM   2713  CA  ILE A 350      18.879 -13.569  16.914  1.00                 C  
ATOM   2714  C   ILE A 350      19.730 -13.223  18.132  1.00                 C  
ATOM   2715  O   ILE A 350      19.901 -12.047  18.467  1.00                 O  
ATOM   2716  CB  ILE A 350      17.600 -12.713  16.866  1.00                 C  
ATOM   2717  CD1 ILE A 350      15.641 -11.918  18.291  1.00                 C  
ATOM   2718  CG1 ILE A 350      16.789 -12.893  18.152  1.00                 C  
ATOM   2719  CG2 ILE A 350      16.781 -13.047  15.629  1.00                 C  
ATOM   2720  N   LEU A 351      20.205 -14.245  18.850  1.00                 N  
ATOM   2721  CA  LEU A 351      21.030 -14.029  20.038  1.00                 C  
ATOM   2722  C   LEU A 351      22.302 -13.234  19.758  1.00                 C  
ATOM   2723  O   LEU A 351      22.981 -12.842  20.714  1.00                 O  
ATOM   2724  CB  LEU A 351      21.414 -15.366  20.674  1.00                 C  
ATOM   2725  CG  LEU A 351      20.273 -16.176  21.293  1.00                 C  
ATOM   2726  CD1 LEU A 351      20.768 -17.539  21.751  1.00                 C  
ATOM   2727  CD2 LEU A 351      19.649 -15.421  22.457  1.00                 C  
ATOM   2728  N   ARG A 352      22.671 -13.016  18.488  1.00                 N  
ATOM   2729  CA  ARG A 352      23.880 -12.259  18.194  1.00                 C  
ATOM   2730  C   ARG A 352      23.782 -10.792  18.639  1.00                 C  
ATOM   2731  O   ARG A 352      24.654 -10.335  19.384  1.00                 O  
ATOM   2732  CB  ARG A 352      24.195 -12.312  16.698  1.00                 C  
ATOM   2733  CD  ARG A 352      25.693 -11.633  14.802  1.00                 C  
ATOM   2734  NE  ARG A 352      24.632 -10.961  14.056  1.00                 N  
ATOM   2735  CG  ARG A 352      25.461 -11.570  16.303  1.00                 C  
ATOM   2736  CZ  ARG A 352      24.543  -9.643  13.906  1.00                 C  
ATOM   2737  NH1 ARG A 352      23.542  -9.121  13.210  1.00                 N  
ATOM   2738  NH2 ARG A 352      25.455  -8.851  14.452  1.00                 N  
ATOM   2739  N   PRO A 353      22.760 -10.026  18.225  1.00                 N  
ATOM   2740  CA  PRO A 353      22.605  -8.663  18.770  1.00                 C  
ATOM   2741  C   PRO A 353      22.273  -8.604  20.252  1.00                 C  
ATOM   2742  O   PRO A 353      22.162  -7.494  20.785  1.00                 O  
ATOM   2743  CB  PRO A 353      21.456  -8.067  17.954  1.00                 C  
ATOM   2744  CD  PRO A 353      21.805 -10.281  17.116  1.00                 C  
ATOM   2745  CG  PRO A 353      21.416  -8.888  16.709  1.00                 C  
ATOM   2746  N   LEU A 354      21.990  -9.727  20.912  1.00                 N  
ATOM   2747  CA  LEU A 354      21.628  -9.659  22.324  1.00                 C  
ATOM   2748  C   LEU A 354      22.741  -9.024  23.155  1.00                 C  
ATOM   2749  O   LEU A 354      22.543  -7.974  23.775  1.00                 O  
ATOM   2750  CB  LEU A 354      21.307 -11.055  22.863  1.00                 C  
ATOM   2751  CG  LEU A 354      20.932 -11.140  24.344  1.00                 C  
ATOM   2752  CD1 LEU A 354      19.677 -10.329  24.628  1.00                 C  
ATOM   2753  CD2 LEU A 354      20.733 -12.588  24.765  1.00                 C  
ATOM   2754  N   ALA A 355      23.937  -9.641  23.179  1.00                 N  
ATOM   2755  CA  ALA A 355      24.985  -9.125  24.055  1.00                 C  
ATOM   2756  C   ALA A 355      25.520  -7.771  23.587  1.00                 C  
ATOM   2757  O   ALA A 355      25.445  -6.799  24.361  1.00                 O  
ATOM   2758  CB  ALA A 355      26.133 -10.118  24.150  1.00                 C  
ATOM   2759  N   PRO A 356      26.056  -7.620  22.367  1.00                 N  
ATOM   2760  CA  PRO A 356      26.327  -6.266  21.865  1.00                 C  
ATOM   2761  C   PRO A 356      25.056  -5.588  21.368  1.00                 C  
ATOM   2762  O   PRO A 356      24.261  -6.186  20.646  1.00                 O  
ATOM   2763  CB  PRO A 356      27.322  -6.487  20.724  1.00                 C  
ATOM   2764  CD  PRO A 356      26.572  -8.657  21.397  1.00                 C  
ATOM   2765  CG  PRO A 356      27.000  -7.848  20.205  1.00                 C  
ATOM   2766  N   PHE A 357      24.927  -4.298  21.673  1.00                 N  
ATOM   2767  CA  PHE A 357      23.709  -3.475  21.466  1.00                 C  
ATOM   2768  C   PHE A 357      22.598  -3.984  22.383  1.00                 C  
ATOM   2769  O   PHE A 357      22.836  -4.205  23.585  1.00                 O  
ATOM   2770  CB  PHE A 357      23.276  -3.518  19.999  1.00                 C  
ATOM   2771  CG  PHE A 357      24.251  -2.866  19.060  1.00                 C  
ATOM   2772  CZ  PHE A 357      26.051  -1.653  17.324  1.00                 C  
ATOM   2773  CD1 PHE A 357      25.307  -3.584  18.528  1.00                 C  
ATOM   2774  CE1 PHE A 357      26.204  -2.984  17.664  1.00                 C  
ATOM   2775  CD2 PHE A 357      24.111  -1.535  18.710  1.00                 C  
ATOM   2776  CE2 PHE A 357      25.008  -0.935  17.846  1.00                 C  
ATOM   2777  N   PHE A 358      21.395  -4.222  21.861  1.00                 N  
ATOM   2778  CA  PHE A 358      20.114  -4.008  22.520  1.00                 C  
ATOM   2779  C   PHE A 358      19.865  -5.010  23.640  1.00                 C  
ATOM   2780  O   PHE A 358      20.465  -6.087  23.694  1.00                 O  
ATOM   2781  CB  PHE A 358      18.971  -4.084  21.506  1.00                 C  
ATOM   2782  CG  PHE A 358      18.918  -2.916  20.563  1.00                 C  
ATOM   2783  CZ  PHE A 358      18.818  -0.750  18.823  1.00                 C  
ATOM   2784  CD1 PHE A 358      19.465  -3.006  19.295  1.00                 C  
ATOM   2785  CE1 PHE A 358      19.416  -1.931  18.428  1.00                 C  
ATOM   2786  CD2 PHE A 358      18.323  -1.726  20.945  1.00                 C  
ATOM   2787  CE2 PHE A 358      18.275  -0.651  20.077  1.00                 C  
ATOM   2788  N   ASP A 359      18.924  -4.668  24.519  1.00                 N  
ATOM   2789  CA  ASP A 359      18.478  -5.623  25.528  1.00                 C  
ATOM   2790  C   ASP A 359      17.313  -6.383  24.913  1.00                 C  
ATOM   2791  O   ASP A 359      16.188  -5.882  24.845  1.00                 O  
ATOM   2792  CB  ASP A 359      18.091  -4.898  26.818  1.00                 C  
ATOM   2793  CG  ASP A 359      17.677  -5.852  27.921  1.00                 C  
ATOM   2794  OD1 ASP A 359      17.533  -7.060  27.639  1.00                 O  
ATOM   2795  OD2 ASP A 359      17.497  -5.391  29.068  1.00                 O  
ATOM   2796  N   LEU A 360      17.578  -7.595  24.488  1.00                 N  
ATOM   2797  CA  LEU A 360      16.670  -8.541  23.864  1.00                 C  
ATOM   2798  C   LEU A 360      16.106  -9.515  24.893  1.00                 C  
ATOM   2799  O   LEU A 360      16.804  -9.909  25.835  1.00                 O  
ATOM   2800  CB  LEU A 360      17.380  -9.307  22.746  1.00                 C  
ATOM   2801  CG  LEU A 360      17.946  -8.465  21.601  1.00                 C  
ATOM   2802  CD1 LEU A 360      18.691  -9.342  20.606  1.00                 C  
ATOM   2803  CD2 LEU A 360      16.837  -7.695  20.900  1.00                 C  
ATOM   2804  N   PRO A 361      14.842  -9.912  24.744  1.00                 N  
ATOM   2805  CA  PRO A 361      14.264 -10.890  25.674  1.00                 C  
ATOM   2806  C   PRO A 361      14.901 -12.262  25.502  1.00                 C  
ATOM   2807  O   PRO A 361      14.987 -12.789  24.390  1.00                 O  
ATOM   2808  CB  PRO A 361      12.778 -10.914  25.309  1.00                 C  
ATOM   2809  CD  PRO A 361      13.868  -9.498  23.717  1.00                 C  
ATOM   2810  CG  PRO A 361      12.736 -10.472  23.885  1.00                 C  
ATOM   2811  N   MET A 362      15.338 -12.842  26.616  1.00                 N  
ATOM   2812  CA  MET A 362      15.703 -14.249  26.673  1.00                 C  
ATOM   2813  C   MET A 362      14.607 -15.123  27.267  1.00                 C  
ATOM   2814  O   MET A 362      14.775 -16.344  27.330  1.00                 O  
ATOM   2815  CB  MET A 362      16.987 -14.437  27.483  1.00                 C  
ATOM   2816  SD  MET A 362      19.703 -14.028  27.850  1.00                 S  
ATOM   2817  CE  MET A 362      20.014 -15.776  27.616  1.00                 C  
ATOM   2818  CG  MET A 362      18.218 -13.809  26.851  1.00                 C  
ATOM   2819  N   SER A 363      13.494 -14.538  27.704  1.00                 N  
ATOM   2820  CA  SER A 363      12.514 -15.272  28.499  1.00                 C  
ATOM   2821  C   SER A 363      11.634 -16.107  27.578  1.00                 C  
ATOM   2822  O   SER A 363      10.938 -15.566  26.712  1.00                 O  
ATOM   2823  CB  SER A 363      11.670 -14.307  29.334  1.00                 C  
ATOM   2824  OG  SER A 363      10.643 -14.995  30.027  1.00                 O  
ATOM   2825  N   SER A 364      11.673 -17.427  27.753  1.00                 N  
ATOM   2826  CA  SER A 364      10.862 -18.323  26.940  1.00                 C  
ATOM   2827  C   SER A 364      10.497 -19.569  27.735  1.00                 C  
ATOM   2828  O   SER A 364      11.338 -20.127  28.446  1.00                 O  
ATOM   2829  CB  SER A 364      11.605 -18.702  25.657  1.00                 C  
ATOM   2830  OG  SER A 364      10.836 -19.592  24.867  1.00                 O  
ATOM   2831  N   PHE A 365       9.240 -19.986  27.619  1.00                 N  
ATOM   2832  CA  PHE A 365       8.741 -21.198  28.254  1.00                 C  
ATOM   2833  C   PHE A 365       9.248 -22.443  27.527  1.00                 C  
ATOM   2834  O   PHE A 365       9.749 -22.387  26.400  1.00                 O  
ATOM   2835  CB  PHE A 365       7.211 -21.193  28.290  1.00                 C  
ATOM   2836  CG  PHE A 365       6.631 -20.198  29.253  1.00                 C  
ATOM   2837  CZ  PHE A 365       5.557 -18.361  31.041  1.00                 C  
ATOM   2838  CD1 PHE A 365       6.187 -18.964  28.812  1.00                 C  
ATOM   2839  CE1 PHE A 365       5.653 -18.048  29.699  1.00                 C  
ATOM   2840  CD2 PHE A 365       6.527 -20.497  30.600  1.00                 C  
ATOM   2841  CE2 PHE A 365       5.993 -19.581  31.487  1.00                 C  
ATOM   2842  N   SER A 366       9.118 -23.581  28.200  1.00                 N  
ATOM   2843  CA  SER A 366       9.409 -24.883  27.622  1.00                 C  
ATOM   2844  C   SER A 366       8.108 -25.646  27.406  1.00                 C  
ATOM   2845  O   SER A 366       7.115 -25.427  28.107  1.00                 O  
ATOM   2846  CB  SER A 366      10.361 -25.670  28.525  1.00                 C  
ATOM   2847  OG  SER A 366      11.620 -25.027  28.622  1.00                 O  
ATOM   2848  N   ARG A 367       8.123 -26.546  26.426  1.00                 N  
ATOM   2849  CA  ARG A 367       6.940 -27.286  26.012  1.00                 C  
ATOM   2850  C   ARG A 367       6.910 -28.674  26.637  1.00                 C  
ATOM   2851  O   ARG A 367       7.944 -29.337  26.761  1.00                 O  
ATOM   2852  CB  ARG A 367       6.884 -27.398  24.487  1.00                 C  
ATOM   2853  CD  ARG A 367       6.612 -26.258  22.268  1.00                 C  
ATOM   2854  NE  ARG A 367       6.450 -24.987  21.566  1.00                 N  
ATOM   2855  CG  ARG A 367       6.669 -26.072  23.775  1.00                 C  
ATOM   2856  CZ  ARG A 367       5.276 -24.419  21.310  1.00                 C  
ATOM   2857  NH1 ARG A 367       5.226 -23.261  20.665  1.00                 N  
ATOM   2858  NH2 ARG A 367       4.155 -25.010  21.700  1.00                 N  
ATOM   2859  N   GLY A 368       5.712 -29.106  27.030  1.00                 N  
ATOM   2860  CA  GLY A 368       5.495 -30.481  27.402  1.00                 C  
ATOM   2861  C   GLY A 368       5.275 -31.356  26.188  1.00                 C  
ATOM   2862  O   GLY A 368       5.309 -30.907  25.036  1.00                 O  
ATOM   2863  N   PRO A 369       5.052 -32.643  26.436  1.00                 N  
ATOM   2864  CA  PRO A 369       4.800 -33.567  25.328  1.00                 C  
ATOM   2865  C   PRO A 369       3.466 -33.285  24.654  1.00                 C  
ATOM   2866  O   PRO A 369       2.542 -32.717  25.241  1.00                 O  
ATOM   2867  CB  PRO A 369       4.808 -34.947  25.988  1.00                 C  
ATOM   2868  CD  PRO A 369       5.197 -33.338  27.717  1.00                 C  
ATOM   2869  CG  PRO A 369       5.523 -34.739  27.281  1.00                 C  
ATOM   2870  N   TYR A 370       3.383 -33.693  23.387  1.00                 N  
ATOM   2871  CA  TYR A 370       2.136 -33.566  22.639  1.00                 C  
ATOM   2872  C   TYR A 370       1.033 -34.399  23.280  1.00                 C  
ATOM   2873  O   TYR A 370      -0.102 -33.935  23.440  1.00                 O  
ATOM   2874  CB  TYR A 370       2.339 -33.988  21.182  1.00                 C  
ATOM   2875  CG  TYR A 370       1.093 -33.881  20.334  1.00                 C  
ATOM   2876  OH  TYR A 370      -2.334 -33.572  17.999  1.00                 O  
ATOM   2877  CZ  TYR A 370      -1.201 -33.676  18.772  1.00                 C  
ATOM   2878  CD1 TYR A 370       0.667 -32.652  19.846  1.00                 C  
ATOM   2879  CE1 TYR A 370      -0.471 -32.546  19.070  1.00                 C  
ATOM   2880  CD2 TYR A 370       0.345 -35.010  20.023  1.00                 C  
ATOM   2881  CE2 TYR A 370      -0.796 -34.922  19.249  1.00                 C  
ATOM   2882  N   ILE A 371       1.351 -35.636  23.655  1.00                 N  
ATOM   2883  CA  ILE A 371       0.417 -36.544  24.311  1.00                 C  
ATOM   2884  C   ILE A 371       0.808 -36.669  25.776  1.00                 C  
ATOM   2885  O   ILE A 371       1.977 -36.918  26.094  1.00                 O  
ATOM   2886  CB  ILE A 371       0.391 -37.921  23.622  1.00                 C  
ATOM   2887  CD1 ILE A 371       0.102 -39.042  21.351  1.00                 C  
ATOM   2888  CG1 ILE A 371      -0.072 -37.782  22.170  1.00                 C  
ATOM   2889  CG2 ILE A 371      -0.481 -38.891  24.404  1.00                 C  
ATOM   2890  N   GLN A 372      -0.168 -36.492  26.667  1.00                 N  
ATOM   2891  CA  GLN A 372       0.039 -36.613  28.099  1.00                 C  
ATOM   2892  C   GLN A 372      -1.148 -37.339  28.717  1.00                 C  
ATOM   2893  O   GLN A 372      -2.289 -37.164  28.259  1.00                 O  
ATOM   2894  CB  GLN A 372       0.231 -35.233  28.731  1.00                 C  
ATOM   2895  CD  GLN A 372       1.634 -33.141  28.907  1.00                 C  
ATOM   2896  CG  GLN A 372       1.463 -34.491  28.240  1.00                 C  
ATOM   2897  OE1 GLN A 372       1.524 -33.022  30.127  1.00                 O  
ATOM   2898  NE2 GLN A 372       1.906 -32.116  28.106  1.00                 N  
ATOM   2899  N   PRO A 373      -0.918 -38.153  29.746  1.00                 N  
ATOM   2900  CA  PRO A 373      -2.018 -38.911  30.358  1.00                 C  
ATOM   2901  C   PRO A 373      -2.996 -37.988  31.059  1.00                 C  
ATOM   2902  O   PRO A 373      -2.629 -36.882  31.484  1.00                 O  
ATOM   2903  CB  PRO A 373      -1.319 -39.843  31.349  1.00                 C  
ATOM   2904  CD  PRO A 373       0.373 -38.406  30.454  1.00                 C  
ATOM   2905  CG  PRO A 373      -0.052 -39.136  31.697  1.00                 C  
ATOM   2906  N   PRO A 374      -4.251 -38.410  31.205  1.00                 N  
ATOM   2907  CA  PRO A 374      -5.237 -37.569  31.894  1.00                 C  
ATOM   2908  C   PRO A 374      -4.928 -37.435  33.378  1.00                 C  
ATOM   2909  O   PRO A 374      -4.515 -38.394  34.034  1.00                 O  
ATOM   2910  CB  PRO A 374      -6.565 -38.295  31.668  1.00                 C  
ATOM   2911  CD  PRO A 374      -4.849 -39.691  30.754  1.00                 C  
ATOM   2912  CG  PRO A 374      -6.179 -39.720  31.453  1.00                 C  
ATOM   2913  N   LEU A 375      -5.122 -36.223  33.898  1.00                 N  
ATOM   2914  CA  LEU A 375      -4.946 -35.987  35.324  1.00                 C  
ATOM   2915  C   LEU A 375      -5.971 -36.784  36.121  1.00                 C  
ATOM   2916  O   LEU A 375      -7.152 -36.839  35.766  1.00                 O  
ATOM   2917  CB  LEU A 375      -5.064 -34.494  35.639  1.00                 C  
ATOM   2918  CG  LEU A 375      -3.967 -33.593  35.069  1.00                 C  
ATOM   2919  CD1 LEU A 375      -4.287 -32.128  35.326  1.00                 C  
ATOM   2920  CD2 LEU A 375      -2.614 -33.951  35.665  1.00                 C  
ATOM   2921  N   SER A 376      -5.510 -37.418  37.195  1.00                 N  
ATOM   2922  CA  SER A 376      -6.382 -38.146  38.104  1.00                 C  
ATOM   2923  C   SER A 376      -6.528 -37.372  39.405  1.00                 C  
ATOM   2924  O   SER A 376      -5.531 -37.042  40.053  1.00                 O  
ATOM   2925  CB  SER A 376      -5.832 -39.550  38.365  1.00                 C  
ATOM   2926  OG  SER A 376      -6.619 -40.236  39.323  1.00                 O  
ATOM   2927  N   ALA A 377      -7.769 -37.089  39.784  1.00                 N  
ATOM   2928  CA  ALA A 377      -8.060 -36.438  41.055  1.00                 C  
ATOM   2929  C   ALA A 377      -9.352 -37.032  41.591  1.00                 C  
ATOM   2930  O   ALA A 377     -10.373 -37.007  40.897  1.00                 O  
ATOM   2931  CB  ALA A 377      -8.160 -34.932  40.869  1.00                 C  
ATOM   2932  N   ASN A 378      -9.308 -37.562  42.816  1.00                 N  
ATOM   2933  CA  ASN A 378     -10.465 -38.205  43.441  1.00                 C  
ATOM   2934  C   ASN A 378     -11.018 -39.335  42.574  1.00                 C  
ATOM   2935  O   ASN A 378     -12.227 -39.585  42.552  1.00                 O  
ATOM   2936  CB  ASN A 378     -11.558 -37.175  43.733  1.00                 C  
ATOM   2937  CG  ASN A 378     -12.529 -37.642  44.799  1.00                 C  
ATOM   2938  OD1 ASN A 378     -12.144 -38.328  45.745  1.00                 O  
ATOM   2939  ND2 ASN A 378     -13.795 -37.269  44.649  1.00                 N  
ATOM   2940  N   GLY A 379     -10.136 -40.024  41.849  1.00                 N  
ATOM   2941  CA  GLY A 379     -10.568 -41.072  40.946  1.00                 C  
ATOM   2942  C   GLY A 379     -11.243 -40.576  39.691  1.00                 C  
ATOM   2943  O   GLY A 379     -11.942 -41.347  39.028  1.00                 O  
ATOM   2944  N   ILE A 380     -11.058 -39.304  39.348  1.00                 N  
ATOM   2945  CA  ILE A 380     -11.658 -38.693  38.170  1.00                 C  
ATOM   2946  C   ILE A 380     -10.564 -38.458  37.140  1.00                 C  
ATOM   2947  O   ILE A 380      -9.498 -37.927  37.472  1.00                 O  
ATOM   2948  CB  ILE A 380     -12.386 -37.382  38.523  1.00                 C  
ATOM   2949  CD1 ILE A 380     -14.513 -38.616  39.194  1.00                 C  
ATOM   2950  CG1 ILE A 380     -13.439 -37.632  39.604  1.00                 C  
ATOM   2951  CG2 ILE A 380     -12.991 -36.757  37.275  1.00                 C  
ATOM   2952  N   GLU A 381     -10.832 -38.841  35.895  1.00                 N  
ATOM   2953  CA  GLU A 381      -9.889 -38.677  34.797  1.00                 C  
ATOM   2954  C   GLU A 381     -10.226 -37.406  34.025  1.00                 C  
ATOM   2955  O   GLU A 381     -11.345 -37.257  33.521  1.00                 O  
ATOM   2956  CB  GLU A 381      -9.918 -39.900  33.878  1.00                 C  
ATOM   2957  CD  GLU A 381      -7.941 -41.170  34.804  1.00                 C  
ATOM   2958  CG  GLU A 381      -9.433 -41.182  34.536  1.00                 C  
ATOM   2959  OE1 GLU A 381      -7.255 -40.251  34.309  1.00                 O  
ATOM   2960  OE2 GLU A 381      -7.457 -42.080  35.510  1.00                 O  
ATOM   2961  N   LEU A 382      -9.258 -36.497  33.938  1.00                 N  
ATOM   2962  CA  LEU A 382      -9.429 -35.208  33.279  1.00                 C  
ATOM   2963  C   LEU A 382      -8.323 -35.033  32.251  1.00                 C  
ATOM   2964  O   LEU A 382      -7.140 -35.064  32.604  1.00                 O  
ATOM   2965  CB  LEU A 382      -9.417 -34.075  34.307  1.00                 C  
ATOM   2966  CG  LEU A 382     -10.520 -34.110  35.368  1.00                 C  
ATOM   2967  CD1 LEU A 382     -10.301 -33.022  36.407  1.00                 C  
ATOM   2968  CD2 LEU A 382     -11.890 -33.960  34.724  1.00                 C  
ATOM   2969  N   THR A 383      -8.696 -34.853  30.986  1.00                 N  
ATOM   2970  CA  THR A 383      -7.726 -34.499  29.954  1.00                 C  
ATOM   2971  C   THR A 383      -7.660 -32.979  29.884  1.00                 C  
ATOM   2972  O   THR A 383      -8.602 -32.328  29.417  1.00                 O  
ATOM   2973  CB  THR A 383      -8.106 -35.105  28.590  1.00                 C  
ATOM   2974  OG1 THR A 383      -8.138 -36.534  28.691  1.00                 O  
ATOM   2975  CG2 THR A 383      -7.087 -34.714  27.531  1.00                 C  
ATOM   2976  N   ALA A 384      -6.549 -32.420  30.358  1.00                 N  
ATOM   2977  CA  ALA A 384      -6.398 -30.979  30.483  1.00                 C  
ATOM   2978  C   ALA A 384      -5.968 -30.329  29.170  1.00                 C  
ATOM   2979  O   ALA A 384      -5.353 -30.952  28.302  1.00                 O  
ATOM   2980  CB  ALA A 384      -5.390 -30.644  31.571  1.00                 C  
ATOM   2981  N   ALA A 385      -6.308 -29.049  29.043  1.00                 N  
ATOM   2982  CA  ALA A 385      -5.749 -28.174  28.023  1.00                 C  
ATOM   2983  C   ALA A 385      -5.680 -26.780  28.625  1.00                 C  
ATOM   2984  O   ALA A 385      -6.681 -26.294  29.158  1.00                 O  
ATOM   2985  CB  ALA A 385      -6.599 -28.218  26.763  1.00                 C  
ATOM   2986  N   ILE A 386      -4.517 -26.141  28.558  1.00                 N  
ATOM   2987  CA  ILE A 386      -4.348 -24.815  29.137  1.00                 C  
ATOM   2988  C   ILE A 386      -4.609 -23.760  28.072  1.00                 C  
ATOM   2989  O   ILE A 386      -3.974 -23.765  27.009  1.00                 O  
ATOM   2990  CB  ILE A 386      -2.945 -24.640  29.746  1.00                 C  
ATOM   2991  CD1 ILE A 386      -1.302 -25.708  31.377  1.00                 C  
ATOM   2992  CG1 ILE A 386      -2.732 -25.633  30.891  1.00                 C  
ATOM   2993  CG2 ILE A 386      -2.735 -23.203  30.198  1.00                 C  
ATOM   2994  N   CYS A 387      -5.525 -22.840  28.373  1.00                 N  
ATOM   2995  CA  CYS A 387      -5.745 -21.596  27.614  1.00                 C  
ATOM   2996  C   CYS A 387      -5.927 -21.899  26.124  1.00                 C  
ATOM   2997  O   CYS A 387      -6.822 -22.676  25.772  1.00                 O  
ATOM   2998  CB  CYS A 387      -4.578 -20.628  27.822  1.00                 C  
ATOM   2999  SG  CYS A 387      -4.878 -18.954  27.208  1.00                 S  
ATOM   3000  N   TYR A 388      -5.124 -21.294  25.243  1.00                 N  
ATOM   3001  CA  TYR A 388      -5.254 -21.418  23.794  1.00                 C  
ATOM   3002  C   TYR A 388      -5.400 -22.863  23.321  1.00                 C  
ATOM   3003  O   TYR A 388      -6.098 -23.121  22.334  1.00                 O  
ATOM   3004  CB  TYR A 388      -4.050 -20.787  23.092  1.00                 C  
ATOM   3005  CG  TYR A 388      -4.036 -19.276  23.140  1.00                 C  
ATOM   3006  OH  TYR A 388      -3.988 -15.120  23.285  1.00                 O  
ATOM   3007  CZ  TYR A 388      -4.005 -16.495  23.236  1.00                 C  
ATOM   3008  CD1 TYR A 388      -3.403 -18.603  24.177  1.00                 C  
ATOM   3009  CE1 TYR A 388      -3.385 -17.222  24.229  1.00                 C  
ATOM   3010  CD2 TYR A 388      -4.655 -18.527  22.147  1.00                 C  
ATOM   3011  CE2 TYR A 388      -4.647 -17.145  22.183  1.00                 C  
ATOM   3012  N   GLU A 389      -4.779 -23.815  24.023  1.00                 N  
ATOM   3013  CA  GLU A 389      -4.764 -25.210  23.583  1.00                 C  
ATOM   3014  C   GLU A 389      -6.151 -25.807  23.356  1.00                 C  
ATOM   3015  O   GLU A 389      -6.271 -26.762  22.583  1.00                 O  
ATOM   3016  CB  GLU A 389      -4.021 -26.083  24.596  1.00                 C  
ATOM   3017  CD  GLU A 389      -1.826 -26.688  25.691  1.00                 C  
ATOM   3018  CG  GLU A 389      -2.525 -25.823  24.660  1.00                 C  
ATOM   3019  OE1 GLU A 389      -2.465 -27.035  26.707  1.00                 O  
ATOM   3020  OE2 GLU A 389      -0.641 -27.020  25.482  1.00                 O  
ATOM   3021  N   ILE A 390      -7.200 -25.268  23.982  1.00                 N  
ATOM   3022  CA  ILE A 390      -8.526 -25.855  23.809  1.00                 C  
ATOM   3023  C   ILE A 390      -9.100 -25.593  22.421  1.00                 C  
ATOM   3024  O   ILE A 390     -10.040 -26.282  22.007  1.00                 O  
ATOM   3025  CB  ILE A 390      -9.515 -25.338  24.870  1.00                 C  
ATOM   3026  CD1 ILE A 390     -10.474 -27.649  25.360  1.00                 C  
ATOM   3027  CG1 ILE A 390     -10.758 -26.229  24.920  1.00                 C  
ATOM   3028  CG2 ILE A 390      -9.871 -23.884  24.603  1.00                 C  
ATOM   3029  N   ILE A 391      -8.555 -24.626  21.675  1.00                 N  
ATOM   3030  CA  ILE A 391      -9.030 -24.390  20.312  1.00                 C  
ATOM   3031  C   ILE A 391      -8.423 -25.349  19.306  1.00                 C  
ATOM   3032  O   ILE A 391      -8.835 -25.346  18.140  1.00                 O  
ATOM   3033  CB  ILE A 391      -8.749 -22.945  19.858  1.00                 C  
ATOM   3034  CD1 ILE A 391      -6.876 -21.375  19.133  1.00                 C  
ATOM   3035  CG1 ILE A 391      -7.241 -22.699  19.769  1.00                 C  
ATOM   3036  CG2 ILE A 391      -9.431 -21.953  20.787  1.00                 C  
ATOM   3037  N   LEU A 392      -7.462 -26.172  19.717  1.00                 N  
ATOM   3038  CA  LEU A 392      -6.836 -27.126  18.810  1.00                 C  
ATOM   3039  C   LEU A 392      -7.630 -28.419  18.925  1.00                 C  
ATOM   3040  O   LEU A 392      -7.508 -29.155  19.907  1.00                 O  
ATOM   3041  CB  LEU A 392      -5.359 -27.312  19.164  1.00                 C  
ATOM   3042  CG  LEU A 392      -4.483 -26.060  19.099  1.00                 C  
ATOM   3043  CD1 LEU A 392      -3.068 -26.369  19.563  1.00                 C  
ATOM   3044  CD2 LEU A 392      -4.465 -25.489  17.689  1.00                 C  
ATOM   3045  N   GLY A 393      -8.451 -28.688  17.908  1.00                 N  
ATOM   3046  CA  GLY A 393      -9.353 -29.827  17.964  1.00                 C  
ATOM   3047  C   GLY A 393      -8.633 -31.159  17.981  1.00                 C  
ATOM   3048  O   GLY A 393      -8.920 -32.024  18.811  1.00                 O  
ATOM   3049  N   GLU A 394      -7.684 -31.341  17.059  1.00                 N  
ATOM   3050  CA  GLU A 394      -7.042 -32.643  16.908  1.00                 C  
ATOM   3051  C   GLU A 394      -6.145 -32.969  18.096  1.00                 C  
ATOM   3052  O   GLU A 394      -6.113 -34.116  18.556  1.00                 O  
ATOM   3053  CB  GLU A 394      -6.226 -32.691  15.615  1.00                 C  
ATOM   3054  CD  GLU A 394      -6.226 -32.669  13.089  1.00                 C  
ATOM   3055  CG  GLU A 394      -7.068 -32.681  14.349  1.00                 C  
ATOM   3056  OE1 GLU A 394      -4.996 -32.476  13.198  1.00                 O  
ATOM   3057  OE2 GLU A 394      -6.794 -32.853  11.992  1.00                 O  
ATOM   3058  N   GLN A 395      -5.407 -31.977  18.603  1.00                 N  
ATOM   3059  CA  GLN A 395      -4.554 -32.203  19.768  1.00                 C  
ATOM   3060  C   GLN A 395      -5.371 -32.665  20.969  1.00                 C  
ATOM   3061  O   GLN A 395      -4.990 -33.612  21.668  1.00                 O  
ATOM   3062  CB  GLN A 395      -3.779 -30.931  20.120  1.00                 C  
ATOM   3063  CD  GLN A 395      -2.090 -29.806  21.623  1.00                 C  
ATOM   3064  CG  GLN A 395      -2.838 -31.085  21.303  1.00                 C  
ATOM   3065  OE1 GLN A 395      -2.668 -28.719  21.615  1.00                 O  
ATOM   3066  NE2 GLN A 395      -0.799 -29.932  21.906  1.00                 N  
ATOM   3067  N   VAL A 396      -6.492 -31.992  21.235  1.00                 N  
ATOM   3068  CA  VAL A 396      -7.344 -32.376  22.357  1.00                 C  
ATOM   3069  C   VAL A 396      -7.882 -33.789  22.160  1.00                 C  
ATOM   3070  O   VAL A 396      -7.946 -34.583  23.107  1.00                 O  
ATOM   3071  CB  VAL A 396      -8.510 -31.387  22.545  1.00                 C  
ATOM   3072  CG1 VAL A 396      -9.496 -31.917  23.574  1.00                 C  
ATOM   3073  CG2 VAL A 396      -7.987 -30.020  22.957  1.00                 C  
ATOM   3074  N   ARG A 397      -8.255 -34.133  20.926  1.00                 N  
ATOM   3075  CA  ARG A 397      -8.780 -35.469  20.662  1.00                 C  
ATOM   3076  C   ARG A 397      -7.699 -36.532  20.813  1.00                 C  
ATOM   3077  O   ARG A 397      -7.958 -37.613  21.354  1.00                 O  
ATOM   3078  CB  ARG A 397      -9.387 -35.539  19.259  1.00                 C  
ATOM   3079  CD  ARG A 397     -10.617 -36.872  17.525  1.00                 C  
ATOM   3080  NE  ARG A 397      -9.602 -36.684  16.491  1.00                 N  
ATOM   3081  CG  ARG A 397     -10.013 -36.881  18.920  1.00                 C  
ATOM   3082  CZ  ARG A 397      -8.814 -37.651  16.032  1.00                 C  
ATOM   3083  NH1 ARG A 397      -7.919 -37.386  15.090  1.00                 N  
ATOM   3084  NH2 ARG A 397      -8.923 -38.880  16.516  1.00                 N  
ATOM   3085  N   ASP A 398      -6.488 -36.253  20.323  1.00                 N  
ATOM   3086  CA  ASP A 398      -5.392 -37.207  20.471  1.00                 C  
ATOM   3087  C   ASP A 398      -5.097 -37.492  21.939  1.00                 C  
ATOM   3088  O   ASP A 398      -4.818 -38.637  22.315  1.00                 O  
ATOM   3089  CB  ASP A 398      -4.131 -36.687  19.777  1.00                 C  
ATOM   3090  CG  ASP A 398      -4.239 -36.727  18.266  1.00                 C  
ATOM   3091  OD1 ASP A 398      -4.808 -37.706  17.737  1.00                 O  
ATOM   3092  OD2 ASP A 398      -3.756 -35.781  17.610  1.00                 O  
ATOM   3093  N   ASN A 399      -5.154 -36.461  22.786  1.00                 N  
ATOM   3094  CA  ASN A 399      -4.916 -36.653  24.213  1.00                 C  
ATOM   3095  C   ASN A 399      -6.105 -37.317  24.897  1.00                 C  
ATOM   3096  O   ASN A 399      -5.939 -37.964  25.937  1.00                 O  
ATOM   3097  CB  ASN A 399      -4.593 -35.318  24.887  1.00                 C  
ATOM   3098  CG  ASN A 399      -3.205 -34.814  24.544  1.00                 C  
ATOM   3099  OD1 ASN A 399      -2.331 -35.588  24.155  1.00                 O  
ATOM   3100  ND2 ASN A 399      -2.998 -33.510  24.689  1.00                 N  
ATOM   3101  N   PHE A 400      -7.303 -37.153  24.338  1.00                 N  
ATOM   3102  CA  PHE A 400      -8.507 -37.741  24.912  1.00                 C  
ATOM   3103  C   PHE A 400      -8.410 -39.262  24.960  1.00                 C  
ATOM   3104  O   PHE A 400      -7.980 -39.909  24.001  1.00                 O  
ATOM   3105  CB  PHE A 400      -9.742 -37.320  24.113  1.00                 C  
ATOM   3106  CG  PHE A 400     -11.034 -37.840  24.676  1.00                 C  
ATOM   3107  CZ  PHE A 400     -13.425 -38.807  25.713  1.00                 C  
ATOM   3108  CD1 PHE A 400     -11.625 -37.230  25.769  1.00                 C  
ATOM   3109  CE1 PHE A 400     -12.813 -37.708  26.287  1.00                 C  
ATOM   3110  CD2 PHE A 400     -11.659 -38.938  24.112  1.00                 C  
ATOM   3111  CE2 PHE A 400     -12.848 -39.416  24.630  1.00                 C  
ATOM   3112  N   ARG A 401      -8.814 -39.831  26.096  1.00                 N  
ATOM   3113  CA  ARG A 401      -8.884 -41.265  26.317  1.00                 C  
ATOM   3114  C   ARG A 401     -10.326 -41.679  26.591  1.00                 C  
ATOM   3115  O   ARG A 401     -11.114 -40.884  27.111  1.00                 O  
ATOM   3116  CB  ARG A 401      -7.974 -41.673  27.477  1.00                 C  
ATOM   3117  CD  ARG A 401      -5.650 -41.870  28.406  1.00                 C  
ATOM   3118  NE  ARG A 401      -4.228 -41.624  28.183  1.00                 N  
ATOM   3119  CG  ARG A 401      -6.492 -41.468  27.206  1.00                 C  
ATOM   3120  CZ  ARG A 401      -3.387 -42.515  27.667  1.00                 C  
ATOM   3121  NH1 ARG A 401      -2.109 -42.202  27.501  1.00                 N  
ATOM   3122  NH2 ARG A 401      -3.827 -43.717  27.318  1.00                 N  
ATOM   3123  N   PRO A 402     -10.707 -42.911  26.242  1.00                 N  
ATOM   3124  CA  PRO A 402     -12.102 -43.338  26.454  1.00                 C  
ATOM   3125  C   PRO A 402     -12.536 -43.343  27.910  1.00                 C  
ATOM   3126  O   PRO A 402     -13.741 -43.256  28.180  1.00                 O  
ATOM   3127  CB  PRO A 402     -12.145 -44.758  25.885  1.00                 C  
ATOM   3128  CD  PRO A 402      -9.931 -43.945  25.476  1.00                 C  
ATOM   3129  CG  PRO A 402     -11.025 -44.800  24.900  1.00                 C  
ATOM   3130  N   ASP A 403     -11.603 -43.437  28.853  1.00                 N  
ATOM   3131  CA  ASP A 403     -11.927 -43.399  30.273  1.00                 C  
ATOM   3132  C   ASP A 403     -12.003 -41.982  30.826  1.00                 C  
ATOM   3133  O   ASP A 403     -12.311 -41.813  32.011  1.00                 O  
ATOM   3134  CB  ASP A 403     -10.899 -44.196  31.079  1.00                 C  
ATOM   3135  CG  ASP A 403      -9.508 -43.599  31.002  1.00                 C  
ATOM   3136  OD1 ASP A 403      -9.346 -42.556  30.334  1.00                 O  
ATOM   3137  OD2 ASP A 403      -8.580 -44.174  31.609  1.00                 O  
ATOM   3138  N   THR A 404     -11.706 -40.969  30.013  1.00                 N  
ATOM   3139  CA  THR A 404     -11.787 -39.586  30.466  1.00                 C  
ATOM   3140  C   THR A 404     -13.197 -39.243  30.933  1.00                 C  
ATOM   3141  O   THR A 404     -14.175 -39.457  30.209  1.00                 O  
ATOM   3142  CB  THR A 404     -11.362 -38.604  29.359  1.00                 C  
ATOM   3143  OG1 THR A 404     -10.013 -38.879  28.963  1.00                 O  
ATOM   3144  CG2 THR A 404     -11.439 -37.170  29.861  1.00                 C  
ATOM   3145  N   ASP A 405     -13.294 -38.704  32.150  1.00                 N  
ATOM   3146  CA  ASP A 405     -14.581 -38.291  32.697  1.00                 C  
ATOM   3147  C   ASP A 405     -14.973 -36.871  32.299  1.00                 C  
ATOM   3148  O   ASP A 405     -16.136 -36.627  31.957  1.00                 O  
ATOM   3149  CB  ASP A 405     -14.573 -38.396  34.223  1.00                 C  
ATOM   3150  CG  ASP A 405     -14.485 -39.830  34.708  1.00                 C  
ATOM   3151  OD1 ASP A 405     -15.470 -40.578  34.533  1.00                 O  
ATOM   3152  OD2 ASP A 405     -13.431 -40.205  35.263  1.00                 O  
ATOM   3153  N   TYR A 406     -14.031 -35.928  32.324  1.00                 N  
ATOM   3154  CA  TYR A 406     -14.311 -34.552  31.941  1.00                 C  
ATOM   3155  C   TYR A 406     -13.135 -33.966  31.178  1.00                 C  
ATOM   3156  O   TYR A 406     -11.986 -34.380  31.352  1.00                 O  
ATOM   3157  CB  TYR A 406     -14.624 -33.705  33.176  1.00                 C  
ATOM   3158  CG  TYR A 406     -15.828 -34.181  33.956  1.00                 C  
ATOM   3159  OH  TYR A 406     -19.132 -35.499  36.110  1.00                 O  
ATOM   3160  CZ  TYR A 406     -18.040 -35.061  35.397  1.00                 C  
ATOM   3161  CD1 TYR A 406     -15.696 -35.132  34.959  1.00                 C  
ATOM   3162  CE1 TYR A 406     -16.791 -35.573  35.677  1.00                 C  
ATOM   3163  CD2 TYR A 406     -17.094 -33.676  33.687  1.00                 C  
ATOM   3164  CE2 TYR A 406     -18.201 -34.105  34.395  1.00                 C  
ATOM   3165  N   LEU A 407     -13.436 -32.984  30.338  1.00                 N  
ATOM   3166  CA  LEU A 407     -12.410 -32.164  29.717  1.00                 C  
ATOM   3167  C   LEU A 407     -12.121 -30.986  30.638  1.00                 C  
ATOM   3168  O   LEU A 407     -13.036 -30.422  31.242  1.00                 O  
ATOM   3169  CB  LEU A 407     -12.862 -31.699  28.331  1.00                 C  
ATOM   3170  CG  LEU A 407     -13.146 -32.799  27.306  1.00                 C  
ATOM   3171  CD1 LEU A 407     -13.673 -32.203  26.010  1.00                 C  
ATOM   3172  CD2 LEU A 407     -11.895 -33.622  27.040  1.00                 C  
ATOM   3173  N   LEU A 408     -10.850 -30.607  30.743  1.00                 N  
ATOM   3174  CA  LEU A 408     -10.455 -29.566  31.684  1.00                 C  
ATOM   3175  C   LEU A 408      -9.682 -28.472  30.967  1.00                 C  
ATOM   3176  O   LEU A 408      -8.682 -28.745  30.296  1.00                 O  
ATOM   3177  CB  LEU A 408      -9.617 -30.159  32.818  1.00                 C  
ATOM   3178  CG  LEU A 408      -9.074 -29.168  33.850  1.00                 C  
ATOM   3179  CD1 LEU A 408     -10.211 -28.527  34.630  1.00                 C  
ATOM   3180  CD2 LEU A 408      -8.104 -29.856  34.798  1.00                 C  
ATOM   3181  N   THR A 409     -10.146 -27.237  31.120  1.00                 N  
ATOM   3182  CA  THR A 409      -9.439 -26.062  30.639  1.00                 C  
ATOM   3183  C   THR A 409      -9.242 -25.092  31.793  1.00                 C  
ATOM   3184  O   THR A 409     -10.193 -24.779  32.515  1.00                 O  
ATOM   3185  CB  THR A 409     -10.198 -25.380  29.486  1.00                 C  
ATOM   3186  OG1 THR A 409     -10.352 -26.302  28.400  1.00                 O  
ATOM   3187  CG2 THR A 409      -9.429 -24.166  28.987  1.00                 C  
ATOM   3188  N   ILE A 410      -8.012 -24.620  31.963  1.00                 N  
ATOM   3189  CA  ILE A 410      -7.704 -23.530  32.878  1.00                 C  
ATOM   3190  C   ILE A 410      -7.025 -22.442  32.058  1.00                 C  
ATOM   3191  O   ILE A 410      -6.056 -22.708  31.334  1.00                 O  
ATOM   3192  CB  ILE A 410      -6.826 -24.008  34.049  1.00                 C  
ATOM   3193  CD1 ILE A 410      -6.678 -25.772  35.883  1.00                 C  
ATOM   3194  CG1 ILE A 410      -7.551 -25.087  34.855  1.00                 C  
ATOM   3195  CG2 ILE A 410      -6.414 -22.831  34.921  1.00                 C  
ATOM   3196  N   SER A 411      -7.566 -21.231  32.123  1.00                 N  
ATOM   3197  CA  SER A 411      -7.061 -20.143  31.304  1.00                 C  
ATOM   3198  C   SER A 411      -6.977 -18.865  32.123  1.00                 C  
ATOM   3199  O   SER A 411      -7.586 -18.742  33.188  1.00                 O  
ATOM   3200  CB  SER A 411      -7.952 -19.938  30.077  1.00                 C  
ATOM   3201  OG  SER A 411      -7.482 -18.865  29.279  1.00                 O  
ATOM   3202  N   ASN A 412      -6.213 -17.905  31.606  1.00                 N  
ATOM   3203  CA  ASN A 412      -6.169 -16.560  32.166  1.00                 C  
ATOM   3204  C   ASN A 412      -6.359 -15.608  30.995  1.00                 C  
ATOM   3205  O   ASN A 412      -5.445 -15.416  30.184  1.00                 O  
ATOM   3206  CB  ASN A 412      -4.857 -16.336  32.921  1.00                 C  
ATOM   3207  CG  ASN A 412      -4.800 -14.983  33.601  1.00                 C  
ATOM   3208  OD1 ASN A 412      -5.586 -14.088  33.291  1.00                 O  
ATOM   3209  ND2 ASN A 412      -3.866 -14.830  34.533  1.00                 N  
ATOM   3210  N   ASP A 413      -7.551 -15.022  30.917  1.00                 N  
ATOM   3211  CA  ASP A 413      -7.946 -14.083  29.877  1.00                 C  
ATOM   3212  C   ASP A 413      -7.951 -12.635  30.354  1.00                 C  
ATOM   3213  O   ASP A 413      -8.654 -11.806  29.771  1.00                 O  
ATOM   3214  CB  ASP A 413      -9.333 -14.436  29.335  1.00                 C  
ATOM   3215  CG  ASP A 413      -9.348 -15.756  28.590  1.00                 C  
ATOM   3216  OD1 ASP A 413      -8.373 -16.039  27.863  1.00                 O  
ATOM   3217  OD2 ASP A 413     -10.336 -16.507  28.732  1.00                 O  
ATOM   3218  N   ALA A 414      -7.302 -12.341  31.482  1.00                 N  
ATOM   3219  CA  ALA A 414      -7.311 -10.971  31.983  1.00                 C  
ATOM   3220  C   ALA A 414      -6.802  -9.985  30.936  1.00                 C  
ATOM   3221  O   ALA A 414      -7.226  -8.822  30.928  1.00                 O  
ATOM   3222  CB  ALA A 414      -6.470 -10.863  33.246  1.00                 C  
ATOM   3223  N   TRP A 415      -5.901 -10.418  30.054  1.00                 N  
ATOM   3224  CA  TRP A 415      -5.650  -9.671  28.830  1.00                 C  
ATOM   3225  C   TRP A 415      -6.749  -9.998  27.818  1.00                 C  
ATOM   3226  O   TRP A 415      -7.281 -11.109  27.793  1.00                 O  
ATOM   3227  CB  TRP A 415      -4.265 -10.005  28.273  1.00                 C  
ATOM   3228  CG  TRP A 415      -3.139  -9.499  29.123  1.00                 C  
ATOM   3229  CD1 TRP A 415      -3.234  -8.965  30.375  1.00                 C  
ATOM   3230  NE1 TRP A 415      -1.988  -8.614  30.837  1.00                 N  
ATOM   3231  CD2 TRP A 415      -1.747  -9.482  28.782  1.00                 C  
ATOM   3232  CE2 TRP A 415      -1.059  -8.923  29.874  1.00                 C  
ATOM   3233  CH2 TRP A 415       1.014  -9.157  28.769  1.00                 C  
ATOM   3234  CZ2 TRP A 415       0.325  -8.756  29.879  1.00                 C  
ATOM   3235  CE3 TRP A 415      -1.017  -9.884  27.660  1.00                 C  
ATOM   3236  CZ3 TRP A 415       0.355  -9.716  27.669  1.00                 C  
ATOM   3237  N   PHE A 416      -7.069  -9.023  26.962  1.00                 N  
ATOM   3238  CA  PHE A 416      -8.241  -9.001  26.077  1.00                 C  
ATOM   3239  C   PHE A 416      -9.538  -8.800  26.853  1.00                 C  
ATOM   3240  O   PHE A 416     -10.621  -8.913  26.264  1.00                 O  
ATOM   3241  CB  PHE A 416      -8.324 -10.295  25.265  1.00                 C  
ATOM   3242  CG  PHE A 416      -7.103 -10.568  24.434  1.00                 C  
ATOM   3243  CZ  PHE A 416      -4.844 -11.067  22.893  1.00                 C  
ATOM   3244  CD1 PHE A 416      -6.440 -11.779  24.528  1.00                 C  
ATOM   3245  CE1 PHE A 416      -5.317 -12.031  23.763  1.00                 C  
ATOM   3246  CD2 PHE A 416      -6.617  -9.614  23.558  1.00                 C  
ATOM   3247  CE2 PHE A 416      -5.493  -9.865  22.793  1.00                 C  
ATOM   3248  N   GLY A 417      -9.470  -8.532  28.158  1.00                 N  
ATOM   3249  CA  GLY A 417     -10.686  -8.389  28.940  1.00                 C  
ATOM   3250  C   GLY A 417     -11.607  -7.323  28.378  1.00                 C  
ATOM   3251  O   GLY A 417     -11.166  -6.361  27.746  1.00                 O  
ATOM   3252  N   LYS A 418     -12.907  -7.531  28.601  1.00                 N  
ATOM   3253  CA  LYS A 418     -13.956  -6.627  28.128  1.00                 C  
ATOM   3254  C   LYS A 418     -13.921  -6.479  26.606  1.00                 C  
ATOM   3255  O   LYS A 418     -14.099  -5.385  26.064  1.00                 O  
ATOM   3256  CB  LYS A 418     -13.818  -5.254  28.789  1.00                 C  
ATOM   3257  CD  LYS A 418     -13.871  -3.877  30.886  1.00                 C  
ATOM   3258  CE  LYS A 418     -13.967  -3.904  32.403  1.00                 C  
ATOM   3259  CG  LYS A 418     -13.939  -5.279  30.304  1.00                 C  
ATOM   3260  NZ  LYS A 418     -13.842  -2.542  32.992  1.00                 N  
ATOM   3261  N   SER A 419     -13.699  -7.590  25.903  1.00                 N  
ATOM   3262  CA  SER A 419     -13.648  -7.585  24.448  1.00                 C  
ATOM   3263  C   SER A 419     -14.297  -8.856  23.915  1.00                 C  
ATOM   3264  O   SER A 419     -14.765  -9.709  24.675  1.00                 O  
ATOM   3265  CB  SER A 419     -12.202  -7.462  23.963  1.00                 C  
ATOM   3266  OG  SER A 419     -12.147  -7.323  22.554  1.00                 O  
ATOM   3267  N   ILE A 420     -14.325  -8.974  22.583  1.00                 N  
ATOM   3268  CA  ILE A 420     -14.909 -10.145  21.933  1.00                 C  
ATOM   3269  C   ILE A 420     -14.002 -11.363  22.066  1.00                 C  
ATOM   3270  O   ILE A 420     -14.473 -12.503  21.997  1.00                 O  
ATOM   3271  CB  ILE A 420     -15.204  -9.877  20.446  1.00                 C  
ATOM   3272  CD1 ILE A 420     -14.083  -9.543  18.180  1.00                 C  
ATOM   3273  CG1 ILE A 420     -13.902  -9.630  19.680  1.00                 C  
ATOM   3274  CG2 ILE A 420     -16.177  -8.717  20.296  1.00                 C  
ATOM   3275  N   GLY A 421     -12.699 -11.148  22.238  1.00                 N  
ATOM   3276  CA  GLY A 421     -11.721 -12.212  22.290  1.00                 C  
ATOM   3277  C   GLY A 421     -12.026 -13.346  23.251  1.00                 C  
ATOM   3278  O   GLY A 421     -12.067 -14.517  22.860  1.00                 O  
ATOM   3279  N   PRO A 422     -12.230 -13.030  24.534  1.00                 N  
ATOM   3280  CA  PRO A 422     -12.541 -14.094  25.504  1.00                 C  
ATOM   3281  C   PRO A 422     -13.802 -14.875  25.177  1.00                 C  
ATOM   3282  O   PRO A 422     -13.938 -16.017  25.633  1.00                 O  
ATOM   3283  CB  PRO A 422     -12.707 -13.349  26.830  1.00                 C  
ATOM   3284  CD  PRO A 422     -12.085 -11.697  25.213  1.00                 C  
ATOM   3285  CG  PRO A 422     -11.921 -12.093  26.654  1.00                 C  
ATOM   3286  N   TRP A 423     -14.727 -14.305  24.405  1.00                 N  
ATOM   3287  CA  TRP A 423     -15.924 -15.047  24.025  1.00                 C  
ATOM   3288  C   TRP A 423     -15.633 -16.008  22.881  1.00                 C  
ATOM   3289  O   TRP A 423     -15.987 -17.191  22.949  1.00                 O  
ATOM   3290  CB  TRP A 423     -17.048 -14.086  23.631  1.00                 C  
ATOM   3291  CG  TRP A 423     -17.647 -13.355  24.793  1.00                 C  
ATOM   3292  CD1 TRP A 423     -17.539 -12.022  25.067  1.00                 C  
ATOM   3293  NE1 TRP A 423     -18.223 -11.718  26.219  1.00                 N  
ATOM   3294  CD2 TRP A 423     -18.447 -13.917  25.841  1.00                 C  
ATOM   3295  CE2 TRP A 423     -18.789 -12.867  26.712  1.00                 C  
ATOM   3296  CH2 TRP A 423     -20.007 -14.335  28.104  1.00                 C  
ATOM   3297  CZ2 TRP A 423     -19.570 -13.065  27.850  1.00                 C  
ATOM   3298  CE3 TRP A 423     -18.907 -15.206  26.126  1.00                 C  
ATOM   3299  CZ3 TRP A 423     -19.682 -15.397  27.255  1.00                 C  
ATOM   3300  N   GLN A 424     -14.986 -15.510  21.822  1.00                 N  
ATOM   3301  CA  GLN A 424     -14.566 -16.368  20.719  1.00                 C  
ATOM   3302  C   GLN A 424     -13.748 -17.544  21.235  1.00                 C  
ATOM   3303  O   GLN A 424     -13.845 -18.661  20.714  1.00                 O  
ATOM   3304  CB  GLN A 424     -13.759 -15.568  19.695  1.00                 C  
ATOM   3305  CD  GLN A 424     -13.734 -13.723  17.970  1.00                 C  
ATOM   3306  CG  GLN A 424     -14.581 -14.564  18.904  1.00                 C  
ATOM   3307  OE1 GLN A 424     -12.518 -13.898  17.892  1.00                 O  
ATOM   3308  NE2 GLN A 424     -14.375 -12.805  17.255  1.00                 N  
ATOM   3309  N   HIS A 425     -12.940 -17.304  22.267  1.00                 N  
ATOM   3310  CA  HIS A 425     -12.190 -18.371  22.920  1.00                 C  
ATOM   3311  C   HIS A 425     -13.134 -19.354  23.603  1.00                 C  
ATOM   3312  O   HIS A 425     -13.006 -20.574  23.443  1.00                 O  
ATOM   3313  CB  HIS A 425     -11.204 -17.789  23.935  1.00                 C  
ATOM   3314  CG  HIS A 425     -10.367 -18.821  24.624  1.00                 C  
ATOM   3315  ND1 HIS A 425      -9.358 -19.509  23.984  1.00                 N  
ATOM   3316  CE1 HIS A 425      -8.789 -20.362  24.855  1.00                 C  
ATOM   3317  CD2 HIS A 425     -10.306 -19.384  25.965  1.00                 C  
ATOM   3318  NE2 HIS A 425      -9.353 -20.292  26.045  1.00                 N  
ATOM   3319  N   PHE A 426     -14.085 -18.830  24.380  1.00                 N  
ATOM   3320  CA  PHE A 426     -15.073 -19.667  25.054  1.00                 C  
ATOM   3321  C   PHE A 426     -15.882 -20.504  24.066  1.00                 C  
ATOM   3322  O   PHE A 426     -16.141 -21.688  24.313  1.00                 O  
ATOM   3323  CB  PHE A 426     -16.019 -18.808  25.895  1.00                 C  
ATOM   3324  CG  PHE A 426     -17.061 -19.598  26.634  1.00                 C  
ATOM   3325  CZ  PHE A 426     -18.992 -21.058  27.999  1.00                 C  
ATOM   3326  CD1 PHE A 426     -16.695 -20.634  27.476  1.00                 C  
ATOM   3327  CE1 PHE A 426     -17.653 -21.362  28.156  1.00                 C  
ATOM   3328  CD2 PHE A 426     -18.405 -19.306  26.488  1.00                 C  
ATOM   3329  CE2 PHE A 426     -19.363 -20.033  27.168  1.00                 C  
ATOM   3330  N   GLN A 427     -16.294 -19.905  22.944  1.00                 N  
ATOM   3331  CA  GLN A 427     -17.084 -20.629  21.949  1.00                 C  
ATOM   3332  C   GLN A 427     -16.354 -21.864  21.437  1.00                 C  
ATOM   3333  O   GLN A 427     -16.961 -22.930  21.271  1.00                 O  
ATOM   3334  CB  GLN A 427     -17.436 -19.714  20.775  1.00                 C  
ATOM   3335  CD  GLN A 427     -18.695 -19.412  18.606  1.00                 C  
ATOM   3336  CG  GLN A 427     -18.312 -20.368  19.718  1.00                 C  
ATOM   3337  OE1 GLN A 427     -17.859 -18.661  18.104  1.00                 O  
ATOM   3338  NE2 GLN A 427     -19.964 -19.437  18.217  1.00                 N  
ATOM   3339  N   MET A 428     -15.051 -21.742  21.179  1.00                 N  
ATOM   3340  CA  MET A 428     -14.292 -22.876  20.665  1.00                 C  
ATOM   3341  C   MET A 428     -14.063 -23.936  21.734  1.00                 C  
ATOM   3342  O   MET A 428     -13.883 -25.112  21.401  1.00                 O  
ATOM   3343  CB  MET A 428     -12.947 -22.410  20.104  1.00                 C  
ATOM   3344  SD  MET A 428     -11.452 -21.032  18.222  1.00                 S  
ATOM   3345  CE  MET A 428     -11.947 -20.055  16.805  1.00                 C  
ATOM   3346  CG  MET A 428     -13.057 -21.569  18.843  1.00                 C  
ATOM   3347  N   ALA A 429     -14.074 -23.551  23.011  1.00                 N  
ATOM   3348  CA  ALA A 429     -13.951 -24.545  24.070  1.00                 C  
ATOM   3349  C   ALA A 429     -15.201 -25.407  24.162  1.00                 C  
ATOM   3350  O   ALA A 429     -15.108 -26.602  24.467  1.00                 O  
ATOM   3351  CB  ALA A 429     -13.684 -23.867  25.405  1.00                 C  
ATOM   3352  N   ARG A 430     -16.371 -24.821  23.894  1.00                 N  
ATOM   3353  CA  ARG A 430     -17.610 -25.588  23.904  1.00                 C  
ATOM   3354  C   ARG A 430     -17.608 -26.641  22.810  1.00                 C  
ATOM   3355  O   ARG A 430     -18.205 -27.712  22.972  1.00                 O  
ATOM   3356  CB  ARG A 430     -18.816 -24.661  23.740  1.00                 C  
ATOM   3357  CD  ARG A 430     -20.242 -22.822  24.680  1.00                 C  
ATOM   3358  NE  ARG A 430     -21.508 -23.546  24.590  1.00                 N  
ATOM   3359  CG  ARG A 430     -19.069 -23.755  24.934  1.00                 C  
ATOM   3360  CZ  ARG A 430     -22.647 -23.010  24.163  1.00                 C  
ATOM   3361  NH1 ARG A 430     -23.749 -23.746  24.116  1.00                 N  
ATOM   3362  NH2 ARG A 430     -22.680 -21.740  23.784  1.00                 N  
ATOM   3363  N   MET A 431     -16.946 -26.348  21.688  1.00                 N  
ATOM   3364  CA  MET A 431     -16.896 -27.295  20.582  1.00                 C  
ATOM   3365  C   MET A 431     -16.251 -28.609  21.002  1.00                 C  
ATOM   3366  O   MET A 431     -16.683 -29.686  20.572  1.00                 O  
ATOM   3367  CB  MET A 431     -16.134 -26.696  19.398  1.00                 C  
ATOM   3368  SD  MET A 431     -17.816 -27.773  17.477  1.00                 S  
ATOM   3369  CE  MET A 431     -18.091 -26.169  16.731  1.00                 C  
ATOM   3370  CG  MET A 431     -16.155 -27.558  18.146  1.00                 C  
ATOM   3371  N   ARG A 432     -15.213 -28.537  21.840  1.00                 N  
ATOM   3372  CA  ARG A 432     -14.534 -29.745  22.298  1.00                 C  
ATOM   3373  C   ARG A 432     -15.489 -30.669  23.042  1.00                 C  
ATOM   3374  O   ARG A 432     -15.472 -31.889  22.833  1.00                 O  
ATOM   3375  CB  ARG A 432     -13.349 -29.386  23.196  1.00                 C  
ATOM   3376  CD  ARG A 432     -11.509 -29.424  21.490  1.00                 C  
ATOM   3377  NE  ARG A 432     -12.252 -29.581  20.242  1.00                 N  
ATOM   3378  CG  ARG A 432     -12.265 -28.578  22.501  1.00                 C  
ATOM   3379  CZ  ARG A 432     -12.364 -28.635  19.316  1.00                 C  
ATOM   3380  NH1 ARG A 432     -13.060 -28.868  18.211  1.00                 N  
ATOM   3381  NH2 ARG A 432     -11.780 -27.458  19.495  1.00                 N  
ATOM   3382  N   ALA A 433     -16.325 -30.106  23.918  1.00                 N  
ATOM   3383  CA  ALA A 433     -17.269 -30.920  24.676  1.00                 C  
ATOM   3384  C   ALA A 433     -18.243 -31.646  23.755  1.00                 C  
ATOM   3385  O   ALA A 433     -18.522 -32.834  23.950  1.00                 O  
ATOM   3386  CB  ALA A 433     -18.036 -30.058  25.667  1.00                 C  
ATOM   3387  N   LEU A 434     -18.764 -30.951  22.739  1.00                 N  
ATOM   3388  CA  LEU A 434     -19.708 -31.580  21.819  1.00                 C  
ATOM   3389  C   LEU A 434     -19.025 -32.629  20.947  1.00                 C  
ATOM   3390  O   LEU A 434     -19.588 -33.705  20.711  1.00                 O  
ATOM   3391  CB  LEU A 434     -20.378 -30.526  20.935  1.00                 C  
ATOM   3392  CG  LEU A 434     -21.425 -31.039  19.944  1.00                 C  
ATOM   3393  CD1 LEU A 434     -22.557 -31.743  20.674  1.00                 C  
ATOM   3394  CD2 LEU A 434     -21.969 -29.897  19.099  1.00                 C  
ATOM   3395  N   GLU A 435     -17.821 -32.331  20.448  1.00                 N  
ATOM   3396  CA  GLU A 435     -17.113 -33.282  19.595  1.00                 C  
ATOM   3397  C   GLU A 435     -16.835 -34.591  20.327  1.00                 C  
ATOM   3398  O   GLU A 435     -17.051 -35.677  19.777  1.00                 O  
ATOM   3399  CB  GLU A 435     -15.800 -32.678  19.094  1.00                 C  
ATOM   3400  CD  GLU A 435     -14.663 -30.924  17.676  1.00                 C  
ATOM   3401  CG  GLU A 435     -15.978 -31.562  18.077  1.00                 C  
ATOM   3402  OE1 GLU A 435     -13.636 -31.224  18.320  1.00                 O  
ATOM   3403  OE2 GLU A 435     -14.659 -30.122  16.718  1.00                 O  
ATOM   3404  N   LEU A 436     -16.362 -34.509  21.571  1.00                 N  
ATOM   3405  CA  LEU A 436     -15.921 -35.682  22.315  1.00                 C  
ATOM   3406  C   LEU A 436     -16.987 -36.254  23.241  1.00                 C  
ATOM   3407  O   LEU A 436     -16.753 -37.307  23.847  1.00                 O  
ATOM   3408  CB  LEU A 436     -14.676 -35.355  23.142  1.00                 C  
ATOM   3409  CG  LEU A 436     -13.434 -34.926  22.358  1.00                 C  
ATOM   3410  CD1 LEU A 436     -12.304 -34.553  23.305  1.00                 C  
ATOM   3411  CD2 LEU A 436     -12.989 -36.029  21.411  1.00                 C  
ATOM   3412  N   ALA A 437     -18.142 -35.602  23.354  1.00                 N  
ATOM   3413  CA  ALA A 437     -19.222 -36.024  24.244  1.00                 C  
ATOM   3414  C   ALA A 437     -18.700 -36.232  25.665  1.00                 C  
ATOM   3415  O   ALA A 437     -18.742 -37.326  26.229  1.00                 O  
ATOM   3416  CB  ALA A 437     -19.869 -37.299  23.725  1.00                 C  
ATOM   3417  N   ARG A 438     -18.201 -35.143  26.235  1.00                 N  
ATOM   3418  CA  ARG A 438     -17.726 -35.084  27.605  1.00                 C  
ATOM   3419  C   ARG A 438     -18.097 -33.719  28.167  1.00                 C  
ATOM   3420  O   ARG A 438     -18.169 -32.743  27.416  1.00                 O  
ATOM   3421  CB  ARG A 438     -16.217 -35.332  27.660  1.00                 C  
ATOM   3422  CD  ARG A 438     -16.234 -37.788  28.174  1.00                 C  
ATOM   3423  NE  ARG A 438     -15.752 -39.113  27.789  1.00                 N  
ATOM   3424  CG  ARG A 438     -15.798 -36.715  27.190  1.00                 C  
ATOM   3425  CZ  ARG A 438     -16.381 -39.919  26.940  1.00                 C  
ATOM   3426  NH1 ARG A 438     -15.867 -41.106  26.649  1.00                 N  
ATOM   3427  NH2 ARG A 438     -17.522 -39.536  26.384  1.00                 N  
ATOM   3428  N   PRO A 439     -18.341 -33.629  29.468  1.00                 N  
ATOM   3429  CA  PRO A 439     -18.446 -32.303  30.081  1.00                 C  
ATOM   3430  C   PRO A 439     -17.082 -31.637  30.115  1.00                 C  
ATOM   3431  O   PRO A 439     -16.046 -32.294  30.242  1.00                 O  
ATOM   3432  CB  PRO A 439     -18.981 -32.586  31.486  1.00                 C  
ATOM   3433  CD  PRO A 439     -18.771 -34.701  30.385  1.00                 C  
ATOM   3434  CG  PRO A 439     -19.596 -33.941  31.386  1.00                 C  
ATOM   3435  N   LEU A 440     -17.087 -30.314  29.992  1.00                 N  
ATOM   3436  CA  LEU A 440     -15.861 -29.529  30.017  1.00                 C  
ATOM   3437  C   LEU A 440     -15.911 -28.563  31.190  1.00                 C  
ATOM   3438  O   LEU A 440     -16.900 -27.841  31.366  1.00                 O  
ATOM   3439  CB  LEU A 440     -15.676 -28.782  28.695  1.00                 C  
ATOM   3440  CG  LEU A 440     -14.458 -27.860  28.601  1.00                 C  
ATOM   3441  CD1 LEU A 440     -13.169 -28.665  28.666  1.00                 C  
ATOM   3442  CD2 LEU A 440     -14.504 -27.036  27.324  1.00                 C  
ATOM   3443  N   LEU A 441     -14.847 -28.554  31.988  1.00                 N  
ATOM   3444  CA  LEU A 441     -14.731 -27.687  33.153  1.00                 C  
ATOM   3445  C   LEU A 441     -13.725 -26.597  32.812  1.00                 C  
ATOM   3446  O   LEU A 441     -12.519 -26.860  32.749  1.00                 O  
ATOM   3447  CB  LEU A 441     -14.308 -28.494  34.382  1.00                 C  
ATOM   3448  CG  LEU A 441     -15.239 -29.636  34.796  1.00                 C  
ATOM   3449  CD1 LEU A 441     -14.651 -30.412  35.965  1.00                 C  
ATOM   3450  CD2 LEU A 441     -16.617 -29.103  35.155  1.00                 C  
ATOM   3451  N   ARG A 442     -14.214 -25.379  32.591  1.00                 N  
ATOM   3452  CA  ARG A 442     -13.361 -24.245  32.249  1.00                 C  
ATOM   3453  C   ARG A 442     -13.335 -23.297  33.443  1.00                 C  
ATOM   3454  O   ARG A 442     -14.308 -22.586  33.704  1.00                 O  
ATOM   3455  CB  ARG A 442     -13.874 -23.551  30.986  1.00                 C  
ATOM   3456  CD  ARG A 442     -13.585 -21.737  29.275  1.00                 C  
ATOM   3457  NE  ARG A 442     -12.740 -20.649  28.787  1.00                 N  
ATOM   3458  CG  ARG A 442     -13.012 -22.386  30.524  1.00                 C  
ATOM   3459  CZ  ARG A 442     -12.820 -19.393  29.212  1.00                 C  
ATOM   3460  NH1 ARG A 442     -12.010 -18.470  28.711  1.00                 N  
ATOM   3461  NH2 ARG A 442     -13.710 -19.061  30.138  1.00                 N  
ATOM   3462  N   SER A 443     -12.216 -23.292  34.163  1.00                 N  
ATOM   3463  CA  SER A 443     -11.975 -22.359  35.255  1.00                 C  
ATOM   3464  C   SER A 443     -10.970 -21.322  34.778  1.00                 C  
ATOM   3465  O   SER A 443      -9.864 -21.679  34.361  1.00                 O  
ATOM   3466  CB  SER A 443     -11.474 -23.103  36.495  1.00                 C  
ATOM   3467  OG  SER A 443     -11.144 -22.198  37.534  1.00                 O  
ATOM   3468  N   THR A 444     -11.343 -20.050  34.843  1.00                 N  
ATOM   3469  CA  THR A 444     -10.445 -18.979  34.444  1.00                 C  
ATOM   3470  C   THR A 444     -10.228 -18.000  35.591  1.00                 C  
ATOM   3471  O   THR A 444     -10.824 -18.111  36.664  1.00                 O  
ATOM   3472  CB  THR A 444     -10.981 -18.222  33.214  1.00                 C  
ATOM   3473  OG1 THR A 444     -12.188 -17.534  33.562  1.00                 O  
ATOM   3474  CG2 THR A 444     -11.282 -19.191  32.082  1.00                 C  
ATOM   3475  N   ASN A 445      -9.340 -17.036  35.344  1.00                 N  
ATOM   3476  CA  ASN A 445      -9.039 -16.019  36.345  1.00                 C  
ATOM   3477  C   ASN A 445     -10.178 -15.015  36.469  1.00                 C  
ATOM   3478  O   ASN A 445     -10.626 -14.699  37.575  1.00                 O  
ATOM   3479  CB  ASN A 445      -7.728 -15.306  36.007  1.00                 C  
ATOM   3480  CG  ASN A 445      -7.298 -14.335  37.089  1.00                 C  
ATOM   3481  OD1 ASN A 445      -7.470 -14.599  38.279  1.00                 O  
ATOM   3482  ND2 ASN A 445      -6.735 -13.205  36.677  1.00                 N  
ATOM   3483  N   ASN A 446     -10.609 -14.453  35.347  1.00                 N  
ATOM   3484  CA  ASN A 446     -11.805 -13.623  35.317  1.00                 C  
ATOM   3485  C   ASN A 446     -12.752 -14.054  34.198  1.00                 C  
ATOM   3486  O   ASN A 446     -13.935 -14.312  34.458  1.00                 O  
ATOM   3487  CB  ASN A 446     -11.430 -12.148  35.164  1.00                 C  
ATOM   3488  CG  ASN A 446     -10.747 -11.855  33.842  1.00                 C  
ATOM   3489  OD1 ASN A 446     -10.769 -12.676  32.925  1.00                 O  
ATOM   3490  ND2 ASN A 446     -10.136 -10.680  33.741  1.00                 N  
ATOM   3491  N   GLY A 447     -12.255 -14.137  32.959  1.00                 N  
ATOM   3492  CA  GLY A 447     -13.128 -14.359  31.822  1.00                 C  
ATOM   3493  C   GLY A 447     -13.768 -15.728  31.683  1.00                 C  
ATOM   3494  O   GLY A 447     -13.082 -16.736  31.530  1.00                 O  
ATOM   3495  N   ILE A 448     -15.102 -15.740  31.659  1.00                 N  
ATOM   3496  CA  ILE A 448     -15.955 -16.879  31.321  1.00                 C  
ATOM   3497  C   ILE A 448     -15.569 -18.187  32.012  1.00                 C  
ATOM   3498  O   ILE A 448     -15.042 -19.103  31.371  1.00                 O  
ATOM   3499  CB  ILE A 448     -15.980 -17.134  29.803  1.00                 C  
ATOM   3500  CD1 ILE A 448     -17.767 -15.353  29.436  1.00                 C  
ATOM   3501  CG1 ILE A 448     -16.395 -15.865  29.055  1.00                 C  
ATOM   3502  CG2 ILE A 448     -16.890 -18.308  29.475  1.00                 C  
ATOM   3503  N   THR A 449     -15.788 -18.273  33.322  1.00                 N  
ATOM   3504  CA  THR A 449     -15.743 -19.553  34.021  1.00                 C  
ATOM   3505  C   THR A 449     -17.073 -20.274  33.830  1.00                 C  
ATOM   3506  O   THR A 449     -18.133 -19.706  34.112  1.00                 O  
ATOM   3507  CB  THR A 449     -15.442 -19.367  35.520  1.00                 C  
ATOM   3508  OG1 THR A 449     -14.164 -18.738  35.679  1.00                 O  
ATOM   3509  CG2 THR A 449     -15.412 -20.713  36.228  1.00                 C  
ATOM   3510  N   ALA A 450     -17.033 -21.518  33.353  1.00                 N  
ATOM   3511  CA  ALA A 450     -18.288 -22.212  33.091  1.00                 C  
ATOM   3512  C   ALA A 450     -18.111 -23.724  33.150  1.00                 C  
ATOM   3513  O   ALA A 450     -17.005 -24.244  33.310  1.00                 O  
ATOM   3514  CB  ALA A 450     -18.845 -21.807  31.735  1.00                 C  
ATOM   3515  N   VAL A 451     -19.244 -24.417  33.021  1.00                 N  
ATOM   3516  CA  VAL A 451     -19.325 -25.863  32.845  1.00                 C  
ATOM   3517  C   VAL A 451     -20.184 -26.128  31.618  1.00                 C  
ATOM   3518  O   VAL A 451     -21.303 -25.611  31.519  1.00                 O  
ATOM   3519  CB  VAL A 451     -19.894 -26.553  34.099  1.00                 C  
ATOM   3520  CG1 VAL A 451     -20.003 -28.054  33.877  1.00                 C  
ATOM   3521  CG2 VAL A 451     -19.027 -26.252  35.312  1.00                 C  
ATOM   3522  N   ILE A 452     -19.671 -26.933  30.693  1.00                 N  
ATOM   3523  CA  ILE A 452     -20.347 -27.208  29.432  1.00                 C  
ATOM   3524  C   ILE A 452     -20.657 -28.696  29.351  1.00                 C  
ATOM   3525  O   ILE A 452     -19.770 -29.531  29.558  1.00                 O  
ATOM   3526  CB  ILE A 452     -19.502 -26.753  28.228  1.00                 C  
ATOM   3527  CD1 ILE A 452     -20.378 -24.361  28.305  1.00                 C  
ATOM   3528  CG1 ILE A 452     -19.166 -25.265  28.343  1.00                 C  
ATOM   3529  CG2 ILE A 452     -20.217 -27.073  26.924  1.00                 C  
ATOM   3530  N   GLY A 453     -21.923 -29.023  29.043  1.00                 N  
ATOM   3531  CA  GLY A 453     -22.357 -30.389  28.955  1.00                 C  
ATOM   3532  C   GLY A 453     -21.734 -31.129  27.782  1.00                 C  
ATOM   3533  O   GLY A 453     -20.954 -30.566  26.997  1.00                 O  
ATOM   3534  N   PRO A 454     -22.089 -32.412  27.642  1.00                 N  
ATOM   3535  CA  PRO A 454     -21.486 -33.230  26.575  1.00                 C  
ATOM   3536  C   PRO A 454     -21.923 -32.840  25.169  1.00                 C  
ATOM   3537  O   PRO A 454     -21.252 -33.237  24.205  1.00                 O  
ATOM   3538  CB  PRO A 454     -21.946 -34.654  26.895  1.00                 C  
ATOM   3539  CD  PRO A 454     -22.828 -33.250  28.622  1.00                 C  
ATOM   3540  CG  PRO A 454     -22.276 -34.621  28.350  1.00                 C  
ATOM   3541  N   GLN A 455     -23.016 -32.094  25.018  1.00                 N  
ATOM   3542  CA  GLN A 455     -23.475 -31.632  23.714  1.00                 C  
ATOM   3543  C   GLN A 455     -23.140 -30.168  23.448  1.00                 C  
ATOM   3544  O   GLN A 455     -23.642 -29.591  22.479  1.00                 O  
ATOM   3545  CB  GLN A 455     -24.986 -31.831  23.576  1.00                 C  
ATOM   3546  CD  GLN A 455     -24.835 -34.146  22.576  1.00                 C  
ATOM   3547  CG  GLN A 455     -25.431 -33.282  23.670  1.00                 C  
ATOM   3548  OE1 GLN A 455     -24.930 -33.820  21.393  1.00                 O  
ATOM   3549  NE2 GLN A 455     -24.218 -35.254  22.970  1.00                 N  
ATOM   3550  N   GLY A 456     -22.304 -29.554  24.284  1.00                 N  
ATOM   3551  CA  GLY A 456     -21.908 -28.170  24.112  1.00                 C  
ATOM   3552  C   GLY A 456     -22.819 -27.146  24.746  1.00                 C  
ATOM   3553  O   GLY A 456     -22.605 -25.945  24.550  1.00                 O  
ATOM   3554  N   GLU A 457     -23.818 -27.578  25.507  1.00                 N  
ATOM   3555  CA  GLU A 457     -24.704 -26.662  26.209  1.00                 C  
ATOM   3556  C   GLU A 457     -23.993 -26.096  27.431  1.00                 C  
ATOM   3557  O   GLU A 457     -23.218 -26.792  28.092  1.00                 O  
ATOM   3558  CB  GLU A 457     -25.998 -27.372  26.612  1.00                 C  
ATOM   3559  CD  GLU A 457     -28.321 -27.185  27.588  1.00                 C  
ATOM   3560  CG  GLU A 457     -27.031 -26.461  27.255  1.00                 C  
ATOM   3561  OE1 GLU A 457     -28.391 -28.410  27.353  1.00                 O  
ATOM   3562  OE2 GLU A 457     -29.261 -26.529  28.083  1.00                 O  
ATOM   3563  N   ILE A 458     -24.230 -24.819  27.716  1.00                 N  
ATOM   3564  CA  ILE A 458     -23.658 -24.209  28.912  1.00                 C  
ATOM   3565  C   ILE A 458     -24.490 -24.681  30.098  1.00                 C  
ATOM   3566  O   ILE A 458     -25.674 -24.358  30.205  1.00                 O  
ATOM   3567  CB  ILE A 458     -23.627 -22.673  28.803  1.00                 C  
ATOM   3568  CD1 ILE A 458     -22.856 -20.764  27.299  1.00                 C  
ATOM   3569  CG1 ILE A 458     -22.760 -22.240  27.619  1.00                 C  
ATOM   3570  CG2 ILE A 458     -23.152 -22.056  30.109  1.00                 C  
ATOM   3571  N   GLN A 459     -23.871 -25.458  30.989  1.00                 N  
ATOM   3572  CA  GLN A 459     -24.581 -25.954  32.164  1.00                 C  
ATOM   3573  C   GLN A 459     -24.641 -24.900  33.264  1.00                 C  
ATOM   3574  O   GLN A 459     -25.711 -24.627  33.819  1.00                 O  
ATOM   3575  CB  GLN A 459     -23.915 -27.225  32.695  1.00                 C  
ATOM   3576  CD  GLN A 459     -24.367 -27.312  35.179  1.00                 C  
ATOM   3577  CG  GLN A 459     -24.681 -27.903  33.819  1.00                 C  
ATOM   3578  OE1 GLN A 459     -23.259 -26.831  35.416  1.00                 O  
ATOM   3579  NE2 GLN A 459     -25.343 -27.345  36.078  1.00                 N  
ATOM   3580  N   ALA A 460     -23.498 -24.293  33.579  1.00                 N  
ATOM   3581  CA  ALA A 460     -23.401 -23.297  34.635  1.00                 C  
ATOM   3582  C   ALA A 460     -22.355 -22.269  34.235  1.00                 C  
ATOM   3583  O   ALA A 460     -21.378 -22.595  33.558  1.00                 O  
ATOM   3584  CB  ALA A 460     -23.054 -23.960  35.959  1.00                 C  
ATOM   3585  N   MET A 461     -22.572 -21.022  34.645  1.00                 N  
ATOM   3586  CA  MET A 461     -21.669 -19.940  34.285  1.00                 C  
ATOM   3587  C   MET A 461     -21.738 -18.856  35.350  1.00                 C  
ATOM   3588  O   MET A 461     -22.787 -18.637  35.961  1.00                 O  
ATOM   3589  CB  MET A 461     -22.025 -19.381  32.906  1.00                 C  
ATOM   3590  SD  MET A 461     -23.802 -18.135  31.184  1.00                 S  
ATOM   3591  CE  MET A 461     -22.599 -16.827  30.963  1.00                 C  
ATOM   3592  CG  MET A 461     -23.385 -18.705  32.843  1.00                 C  
ATOM   3593  N   ILE A 462     -20.607 -18.193  35.577  1.00                 N  
ATOM   3594  CA  ILE A 462     -20.541 -17.064  36.504  1.00                 C  
ATOM   3595  C   ILE A 462     -20.042 -15.830  35.757  1.00                 C  
ATOM   3596  O   ILE A 462     -19.267 -15.958  34.798  1.00                 O  
ATOM   3597  CB  ILE A 462     -19.639 -17.377  37.712  1.00                 C  
ATOM   3598  CD1 ILE A 462     -17.212 -17.784  38.381  1.00                 C  
ATOM   3599  CG1 ILE A 462     -18.210 -17.668  37.249  1.00                 C  
ATOM   3600  CG2 ILE A 462     -20.216 -18.527  38.524  1.00                 C  
ATOM   3601  N   PRO A 463     -20.472 -14.629  36.150  1.00                 N  
ATOM   3602  CA  PRO A 463     -20.120 -13.420  35.391  1.00                 C  
ATOM   3603  C   PRO A 463     -18.623 -13.155  35.338  1.00                 C  
ATOM   3604  O   PRO A 463     -17.847 -13.604  36.183  1.00                 O  
ATOM   3605  CB  PRO A 463     -20.838 -12.293  36.136  1.00                 C  
ATOM   3606  CD  PRO A 463     -21.401 -14.325  37.268  1.00                 C  
ATOM   3607  CG  PRO A 463     -21.938 -12.977  36.877  1.00                 C  
ATOM   3608  N   GLN A 464     -18.231 -12.413  34.305  1.00                 N  
ATOM   3609  CA  GLN A 464     -16.849 -12.021  34.079  1.00                 C  
ATOM   3610  C   GLN A 464     -16.404 -10.942  35.066  1.00                 C  
ATOM   3611  O   GLN A 464     -17.212 -10.206  35.638  1.00                 O  
ATOM   3612  CB  GLN A 464     -16.661 -11.523  32.645  1.00                 C  
ATOM   3613  CD  GLN A 464     -16.636 -12.072  30.179  1.00                 C  
ATOM   3614  CG  GLN A 464     -16.853 -12.596  31.585  1.00                 C  
ATOM   3615  OE1 GLN A 464     -17.386 -11.221  29.701  1.00                 O  
ATOM   3616  NE2 GLN A 464     -15.605 -12.579  29.513  1.00                 N  
ATOM   3617  N   PHE A 465     -15.084 -10.855  35.246  1.00                 N  
ATOM   3618  CA  PHE A 465     -14.428  -9.790  36.014  1.00                 C  
ATOM   3619  C   PHE A 465     -14.923  -9.705  37.455  1.00                 C  
ATOM   3620  O   PHE A 465     -14.932  -8.627  38.054  1.00                 O  
ATOM   3621  CB  PHE A 465     -14.633  -8.435  35.334  1.00                 C  
ATOM   3622  CG  PHE A 465     -14.113  -8.379  33.926  1.00                 C  
ATOM   3623  CZ  PHE A 465     -13.146  -8.275  31.322  1.00                 C  
ATOM   3624  CD1 PHE A 465     -14.983  -8.417  32.850  1.00                 C  
ATOM   3625  CE1 PHE A 465     -14.505  -8.365  31.554  1.00                 C  
ATOM   3626  CD2 PHE A 465     -12.755  -8.289  33.677  1.00                 C  
ATOM   3627  CE2 PHE A 465     -12.277  -8.237  32.381  1.00                 C  
ATOM   3628  N   THR A 466     -15.331 -10.828  38.034  1.00                 N  
ATOM   3629  CA  THR A 466     -15.747 -10.872  39.425  1.00                 C  
ATOM   3630  C   THR A 466     -14.921 -11.902  40.182  1.00                 C  
ATOM   3631  O   THR A 466     -14.302 -12.793  39.594  1.00                 O  
ATOM   3632  CB  THR A 466     -17.246 -11.199  39.556  1.00                 C  
ATOM   3633  OG1 THR A 466     -17.501 -12.506  39.025  1.00                 O  
ATOM   3634  CG2 THR A 466     -18.081 -10.189  38.784  1.00                 C  
ATOM   3635  N   ARG A 467     -14.919 -11.765  41.504  1.00                 N  
ATOM   3636  CA  ARG A 467     -14.257 -12.711  42.391  1.00                 C  
ATOM   3637  C   ARG A 467     -15.344 -13.625  42.942  1.00                 C  
ATOM   3638  O   ARG A 467     -16.142 -13.210  43.789  1.00                 O  
ATOM   3639  CB  ARG A 467     -13.500 -11.971  43.495  1.00                 C  
ATOM   3640  CD  ARG A 467     -11.918 -12.094  45.440  1.00                 C  
ATOM   3641  NE  ARG A 467     -10.729 -11.573  44.770  1.00                 N  
ATOM   3642  CG  ARG A 467     -12.806 -12.884  44.492  1.00                 C  
ATOM   3643  CZ  ARG A 467      -9.861 -10.739  45.331  1.00                 C  
ATOM   3644  NH1 ARG A 467      -8.807 -10.317  44.645  1.00                 N  
ATOM   3645  NH2 ARG A 467     -10.047 -10.328  46.578  1.00                 N  
ATOM   3646  N   GLU A 468     -15.379 -14.864  42.458  1.00                 N  
ATOM   3647  CA  GLU A 468     -16.478 -15.768  42.758  1.00                 C  
ATOM   3648  C   GLU A 468     -15.965 -17.198  42.826  1.00                 C  
ATOM   3649  O   GLU A 468     -14.789 -17.476  42.576  1.00                 O  
ATOM   3650  CB  GLU A 468     -17.582 -15.637  41.707  1.00                 C  
ATOM   3651  CD  GLU A 468     -19.341 -14.180  40.627  1.00                 C  
ATOM   3652  CG  GLU A 468     -18.233 -14.264  41.659  1.00                 C  
ATOM   3653  OE1 GLU A 468     -20.319 -14.948  40.742  1.00                 O  
ATOM   3654  OE2 GLU A 468     -19.230 -13.347  39.703  1.00                 O  
ATOM   3655  N   VAL A 469     -16.875 -18.104  43.171  1.00                 N  
ATOM   3656  CA  VAL A 469     -16.670 -19.542  43.074  1.00                 C  
ATOM   3657  C   VAL A 469     -17.880 -20.125  42.363  1.00                 C  
ATOM   3658  O   VAL A 469     -19.021 -19.824  42.730  1.00                 O  
ATOM   3659  CB  VAL A 469     -16.460 -20.177  44.461  1.00                 C  
ATOM   3660  CG1 VAL A 469     -16.285 -21.683  44.337  1.00                 C  
ATOM   3661  CG2 VAL A 469     -15.259 -19.553  45.156  1.00                 C  
ATOM   3662  N   LEU A 470     -17.640 -20.949  41.350  1.00                 N  
ATOM   3663  CA  LEU A 470     -18.715 -21.624  40.634  1.00                 C  
ATOM   3664  C   LEU A 470     -18.780 -23.057  41.145  1.00                 C  
ATOM   3665  O   LEU A 470     -17.906 -23.874  40.837  1.00                 O  
ATOM   3666  CB  LEU A 470     -18.473 -21.566  39.124  1.00                 C  
ATOM   3667  CG  LEU A 470     -19.511 -22.264  38.244  1.00                 C  
ATOM   3668  CD1 LEU A 470     -20.873 -21.604  38.392  1.00                 C  
ATOM   3669  CD2 LEU A 470     -19.074 -22.254  36.787  1.00                 C  
ATOM   3670  N   THR A 471     -19.813 -23.355  41.928  1.00                 N  
ATOM   3671  CA  THR A 471     -20.027 -24.680  42.495  1.00                 C  
ATOM   3672  C   THR A 471     -21.313 -25.256  41.922  1.00                 C  
ATOM   3673  O   THR A 471     -22.380 -24.644  42.040  1.00                 O  
ATOM   3674  CB  THR A 471     -20.091 -24.632  44.033  1.00                 C  
ATOM   3675  OG1 THR A 471     -18.860 -24.111  44.549  1.00                 O  
ATOM   3676  CG2 THR A 471     -20.305 -26.027  44.601  1.00                 C  
ATOM   3677  N   THR A 472     -21.208 -26.433  41.311  1.00                 N  
ATOM   3678  CA  THR A 472     -22.354 -27.096  40.705  1.00                 C  
ATOM   3679  C   THR A 472     -22.059 -28.588  40.622  1.00                 C  
ATOM   3680  O   THR A 472     -20.917 -29.026  40.779  1.00                 O  
ATOM   3681  CB  THR A 472     -22.667 -26.521  39.311  1.00                 C  
ATOM   3682  OG1 THR A 472     -23.930 -27.022  38.857  1.00                 O  
ATOM   3683  CG2 THR A 472     -21.594 -26.930  38.313  1.00                 C  
ATOM   3684  N   ASN A 473     -23.111 -29.365  40.375  1.00                 N  
ATOM   3685  CA  ASN A 473     -22.991 -30.809  40.234  1.00                 C  
ATOM   3686  C   ASN A 473     -22.784 -31.171  38.769  1.00                 C  
ATOM   3687  O   ASN A 473     -23.536 -30.720  37.899  1.00                 O  
ATOM   3688  CB  ASN A 473     -24.224 -31.508  40.810  1.00                 C  
ATOM   3689  CG  ASN A 473     -24.339 -31.341  42.313  1.00                 C  
ATOM   3690  OD1 ASN A 473     -23.370 -31.537  43.045  1.00                 O  
ATOM   3691  ND2 ASN A 473     -25.529 -30.977  42.776  1.00                 N  
ATOM   3692  N   VAL A 474     -21.759 -31.977  38.501  1.00                 N  
ATOM   3693  CA  VAL A 474     -21.439 -32.441  37.157  1.00                 C  
ATOM   3694  C   VAL A 474     -21.416 -33.964  37.157  1.00                 C  
ATOM   3695  O   VAL A 474     -20.803 -34.583  38.034  1.00                 O  
ATOM   3696  CB  VAL A 474     -20.097 -31.867  36.666  1.00                 C  
ATOM   3697  CG1 VAL A 474     -19.760 -32.406  35.285  1.00                 C  
ATOM   3698  CG2 VAL A 474     -20.140 -30.347  36.653  1.00                 C  
ATOM   3699  N   THR A 475     -22.099 -34.563  36.184  1.00                 N  
ATOM   3700  CA  THR A 475     -22.094 -36.006  35.998  1.00                 C  
ATOM   3701  C   THR A 475     -21.335 -36.389  34.734  1.00                 C  
ATOM   3702  O   THR A 475     -21.602 -35.837  33.657  1.00                 O  
ATOM   3703  CB  THR A 475     -23.525 -36.571  35.929  1.00                 C  
ATOM   3704  OG1 THR A 475     -24.210 -36.295  37.157  1.00                 O  
ATOM   3705  CG2 THR A 475     -23.493 -38.077  35.717  1.00                 C  
ATOM   3706  N   PRO A 476     -20.362 -37.289  34.833  1.00                 N  
ATOM   3707  CA  PRO A 476     -19.538 -37.638  33.672  1.00                 C  
ATOM   3708  C   PRO A 476     -20.269 -38.553  32.696  1.00                 C  
ATOM   3709  O   PRO A 476     -21.308 -39.142  32.996  1.00                 O  
ATOM   3710  CB  PRO A 476     -18.323 -38.343  34.279  1.00                 C  
ATOM   3711  CD  PRO A 476     -19.883 -38.086  36.076  1.00                 C  
ATOM   3712  CG  PRO A 476     -18.854 -39.017  35.500  1.00                 C  
ATOM   3713  N   THR A 477     -19.694 -38.653  31.501  1.00                 N  
ATOM   3714  CA  THR A 477     -20.159 -39.515  30.423  1.00                 C  
ATOM   3715  C   THR A 477     -19.020 -40.437  29.999  1.00                 C  
ATOM   3716  O   THR A 477     -17.858 -40.224  30.355  1.00                 O  
ATOM   3717  CB  THR A 477     -20.665 -38.694  29.222  1.00                 C  
ATOM   3718  OG1 THR A 477     -19.577 -37.959  28.650  1.00                 O  
ATOM   3719  CG2 THR A 477     -21.738 -37.710  29.664  1.00                 C  
ATOM   3720  N   THR A 478     -19.357 -41.469  29.227  1.00                 N  
ATOM   3721  CA  THR A 478     -18.379 -42.524  28.946  1.00                 C  
ATOM   3722  C   THR A 478     -18.191 -42.839  27.464  1.00                 C  
ATOM   3723  O   THR A 478     -17.045 -42.909  27.010  1.00                 O  
ATOM   3724  CB  THR A 478     -18.750 -43.841  29.653  1.00                 C  
ATOM   3725  OG1 THR A 478     -18.788 -43.631  31.070  1.00                 O  
ATOM   3726  CG2 THR A 478     -17.720 -44.918  29.349  1.00                 C  
ATOM   3727  N   GLY A 479     -19.269 -43.044  26.709  1.00                 N  
ATOM   3728  CA  GLY A 479     -19.171 -43.561  25.350  1.00                 C  
ATOM   3729  C   GLY A 479     -18.295 -42.726  24.422  1.00                 C  
ATOM   3730  O   GLY A 479     -17.901 -41.594  24.703  1.00                 O  
ATOM   3731  N   LEU A 480     -18.015 -43.321  23.261  1.00                 N  
ATOM   3732  CA  LEU A 480     -17.093 -42.787  22.263  1.00                 C  
ATOM   3733  C   LEU A 480     -17.835 -42.333  21.012  1.00                 C  
ATOM   3734  O   LEU A 480     -18.625 -43.093  20.442  1.00                 O  
ATOM   3735  CB  LEU A 480     -16.038 -43.832  21.895  1.00                 C  
ATOM   3736  CG  LEU A 480     -15.157 -44.338  23.039  1.00                 C  
ATOM   3737  CD1 LEU A 480     -14.219 -45.432  22.553  1.00                 C  
ATOM   3738  CD2 LEU A 480     -14.362 -43.194  23.652  1.00                 C  
ATOM   3739  N   THR A 481     -17.581 -41.094  20.592  1.00                 N  
ATOM   3740  CA  THR A 481     -18.158 -40.561  19.366  1.00                 C  
ATOM   3741  C   THR A 481     -17.358 -41.016  18.147  1.00                 C  
ATOM   3742  O   THR A 481     -16.206 -41.442  18.271  1.00                 O  
ATOM   3743  CB  THR A 481     -18.223 -39.023  19.395  1.00                 C  
ATOM   3744  OG1 THR A 481     -16.896 -38.487  19.483  1.00                 O  
ATOM   3745  CG2 THR A 481     -19.020 -38.545  20.599  1.00                 C  
ATOM   3746  N   PRO A 482     -17.957 -40.957  16.950  1.00                 N  
ATOM   3747  CA  PRO A 482     -17.177 -41.274  15.739  1.00                 C  
ATOM   3748  C   PRO A 482     -15.932 -40.417  15.587  1.00                 C  
ATOM   3749  O   PRO A 482     -14.880 -40.929  15.187  1.00                 O  
ATOM   3750  CB  PRO A 482     -18.154 -41.013  14.591  1.00                 C  
ATOM   3751  CD  PRO A 482     -19.427 -40.696  16.593  1.00                 C  
ATOM   3752  CG  PRO A 482     -19.502 -41.232  15.190  1.00                 C  
ATOM   3753  N   TYR A 483     -16.025 -39.120  15.889  1.00                 N  
ATOM   3754  CA  TYR A 483     -14.851 -38.255  15.813  1.00                 C  
ATOM   3755  C   TYR A 483     -13.796 -38.658  16.835  1.00                 C  
ATOM   3756  O   TYR A 483     -12.597 -38.646  16.536  1.00                 O  
ATOM   3757  CB  TYR A 483     -15.248 -36.793  16.023  1.00                 C  
ATOM   3758  CG  TYR A 483     -14.087 -35.826  15.955  1.00                 C  
ATOM   3759  OH  TYR A 483     -10.895 -33.170  15.750  1.00                 O  
ATOM   3760  CZ  TYR A 483     -11.951 -34.049  15.820  1.00                 C  
ATOM   3761  CD1 TYR A 483     -13.559 -35.435  14.731  1.00                 C  
ATOM   3762  CE1 TYR A 483     -12.498 -34.552  14.659  1.00                 C  
ATOM   3763  CD2 TYR A 483     -13.524 -35.309  17.114  1.00                 C  
ATOM   3764  CE2 TYR A 483     -12.462 -34.425  17.061  1.00                 C  
ATOM   3765  N   ALA A 484     -14.220 -39.007  18.052  1.00                 N  
ATOM   3766  CA  ALA A 484     -13.261 -39.422  19.071  1.00                 C  
ATOM   3767  C   ALA A 484     -12.492 -40.664  18.644  1.00                 C  
ATOM   3768  O   ALA A 484     -11.366 -40.885  19.106  1.00                 O  
ATOM   3769  CB  ALA A 484     -13.970 -39.681  20.392  1.00                 C  
ATOM   3770  N   ARG A 485     -13.078 -41.484  17.770  1.00                 N  
ATOM   3771  CA  ARG A 485     -12.387 -42.672  17.280  1.00                 C  
ATOM   3772  C   ARG A 485     -11.488 -42.334  16.095  1.00                 C  
ATOM   3773  O   ARG A 485     -10.261 -42.472  16.166  1.00                 O  
ATOM   3774  CB  ARG A 485     -13.395 -43.753  16.884  1.00                 C  
ATOM   3775  CD  ARG A 485     -14.871 -45.639  17.634  1.00                 C  
ATOM   3776  NE  ARG A 485     -15.932 -45.336  16.677  1.00                 N  
ATOM   3777  CG  ARG A 485     -14.115 -44.391  18.061  1.00                 C  
ATOM   3778  CZ  ARG A 485     -17.169 -44.991  17.017  1.00                 C  
ATOM   3779  NH1 ARG A 485     -18.068 -44.733  16.077  1.00                 N  
ATOM   3780  NH2 ARG A 485     -17.505 -44.905  18.297  1.00                 N  
ATOM   3781  N   THR A 486     -12.092 -41.887  14.995  1.00                 N  
ATOM   3782  CA  THR A 486     -11.392 -41.662  13.736  1.00                 C  
ATOM   3783  C   THR A 486     -10.712 -40.304  13.669  1.00                 C  
ATOM   3784  O   THR A 486      -9.642 -40.178  13.062  1.00                 O  
ATOM   3785  CB  THR A 486     -12.343 -41.787  12.531  1.00                 C  
ATOM   3786  OG1 THR A 486     -13.390 -40.815  12.642  1.00                 O  
ATOM   3787  CG2 THR A 486     -12.969 -43.173  12.489  1.00                 C  
ATOM   3788  N   GLY A 487     -11.312 -39.286  14.278  1.00                 N  
ATOM   3789  CA  GLY A 487     -10.810 -37.935  14.130  1.00                 C  
ATOM   3790  C   GLY A 487     -11.238 -37.349  12.796  1.00                 C  
ATOM   3791  O   GLY A 487     -12.319 -37.639  12.279  1.00                 O  
ATOM   3792  N   ASN A 488     -10.378 -36.505  12.238  1.00                 N  
ATOM   3793  CA  ASN A 488     -10.682 -35.829  10.983  1.00                 C  
ATOM   3794  C   ASN A 488     -10.173 -36.601   9.764  1.00                 C  
ATOM   3795  O   ASN A 488     -10.262 -36.093   8.641  1.00                 O  
ATOM   3796  CB  ASN A 488     -10.101 -34.414  10.982  1.00                 C  
ATOM   3797  CG  ASN A 488     -10.821 -33.487  11.942  1.00                 C  
ATOM   3798  OD1 ASN A 488     -12.048 -33.514  12.043  1.00                 O  
ATOM   3799  ND2 ASN A 488     -10.059 -32.663  12.651  1.00                 N  
ATOM   3800  N   TRP A 489      -9.640 -37.809   9.967  1.00                 N  
ATOM   3801  CA  TRP A 489      -9.328 -38.706   8.853  1.00                 C  
ATOM   3802  C   TRP A 489     -10.477 -38.855   7.861  1.00                 C  
ATOM   3803  O   TRP A 489     -10.231 -38.738   6.650  1.00                 O  
ATOM   3804  CB  TRP A 489      -8.939 -40.091   9.373  1.00                 C  
ATOM   3805  CG  TRP A 489      -8.607 -41.068   8.287  1.00                 C  
ATOM   3806  CD1 TRP A 489      -7.385 -41.270   7.712  1.00                 C  
ATOM   3807  NE1 TRP A 489      -7.470 -42.249   6.751  1.00                 N  
ATOM   3808  CD2 TRP A 489      -9.509 -41.977   7.645  1.00                 C  
ATOM   3809  CE2 TRP A 489      -8.766 -42.698   6.693  1.00                 C  
ATOM   3810  CH2 TRP A 489     -10.675 -43.923   6.037  1.00                 C  
ATOM   3811  CZ2 TRP A 489      -9.340 -43.675   5.881  1.00                 C  
ATOM   3812  CE3 TRP A 489     -10.873 -42.251   7.783  1.00                 C  
ATOM   3813  CZ3 TRP A 489     -11.438 -43.221   6.977  1.00                 C  
ATOM   3814  N   PRO A 490     -11.729 -39.103   8.279  1.00                 N  
ATOM   3815  CA  PRO A 490     -12.816 -39.165   7.286  1.00                 C  
ATOM   3816  C   PRO A 490     -12.963 -37.891   6.475  1.00                 C  
ATOM   3817  O   PRO A 490     -13.201 -37.958   5.263  1.00                 O  
ATOM   3818  CB  PRO A 490     -14.070 -39.415   8.126  1.00                 C  
ATOM   3819  CD  PRO A 490     -12.245 -39.494   9.671  1.00                 C  
ATOM   3820  CG  PRO A 490     -13.571 -40.119   9.342  1.00                 C  
ATOM   3821  N   LEU A 491     -12.833 -36.727   7.114  1.00                 N  
ATOM   3822  CA  LEU A 491     -12.935 -35.471   6.380  1.00                 C  
ATOM   3823  C   LEU A 491     -11.794 -35.319   5.385  1.00                 C  
ATOM   3824  O   LEU A 491     -12.010 -34.891   4.245  1.00                 O  
ATOM   3825  CB  LEU A 491     -12.948 -34.285   7.347  1.00                 C  
ATOM   3826  CG  LEU A 491     -13.090 -32.898   6.716  1.00                 C  
ATOM   3827  CD1 LEU A 491     -14.385 -32.797   5.925  1.00                 C  
ATOM   3828  CD2 LEU A 491     -13.036 -31.815   7.782  1.00                 C  
ATOM   3829  N   TRP A 492     -10.570 -35.661   5.795  1.00                 N  
ATOM   3830  CA  TRP A 492      -9.449 -35.603   4.865  1.00                 C  
ATOM   3831  C   TRP A 492      -9.619 -36.599   3.726  1.00                 C  
ATOM   3832  O   TRP A 492      -9.165 -36.343   2.605  1.00                 O  
ATOM   3833  CB  TRP A 492      -8.132 -35.868   5.597  1.00                 C  
ATOM   3834  CG  TRP A 492      -7.710 -34.748   6.498  1.00                 C  
ATOM   3835  CD1 TRP A 492      -7.717 -34.748   7.863  1.00                 C  
ATOM   3836  NE1 TRP A 492      -7.261 -33.542   8.339  1.00                 N  
ATOM   3837  CD2 TRP A 492      -7.220 -33.462   6.098  1.00                 C  
ATOM   3838  CE2 TRP A 492      -6.950 -32.737   7.272  1.00                 C  
ATOM   3839  CH2 TRP A 492      -6.232 -30.864   6.025  1.00                 C  
ATOM   3840  CZ2 TRP A 492      -6.454 -31.434   7.247  1.00                 C  
ATOM   3841  CE3 TRP A 492      -6.983 -32.855   4.861  1.00                 C  
ATOM   3842  CZ3 TRP A 492      -6.492 -31.563   4.841  1.00                 C  
ATOM   3843  N   VAL A 493     -10.267 -37.735   3.989  1.00                 N  
ATOM   3844  CA  VAL A 493     -10.606 -38.662   2.914  1.00                 C  
ATOM   3845  C   VAL A 493     -11.616 -38.022   1.970  1.00                 C  
ATOM   3846  O   VAL A 493     -11.479 -38.091   0.743  1.00                 O  
ATOM   3847  CB  VAL A 493     -11.157 -39.990   3.466  1.00                 C  
ATOM   3848  CG1 VAL A 493     -11.673 -40.864   2.334  1.00                 C  
ATOM   3849  CG2 VAL A 493     -10.086 -40.720   4.263  1.00                 C  
ATOM   3850  N   LEU A 494     -12.644 -37.384   2.533  1.00                 N  
ATOM   3851  CA  LEU A 494     -13.610 -36.663   1.713  1.00                 C  
ATOM   3852  C   LEU A 494     -12.937 -35.536   0.940  1.00                 C  
ATOM   3853  O   LEU A 494     -13.214 -35.333  -0.248  1.00                 O  
ATOM   3854  CB  LEU A 494     -14.739 -36.105   2.581  1.00                 C  
ATOM   3855  CG  LEU A 494     -15.693 -37.132   3.195  1.00                 C  
ATOM   3856  CD1 LEU A 494     -16.648 -36.462   4.172  1.00                 C  
ATOM   3857  CD2 LEU A 494     -16.472 -37.859   2.109  1.00                 C  
ATOM   3858  N   THR A 495     -12.056 -34.785   1.606  1.00                 N  
ATOM   3859  CA  THR A 495     -11.359 -33.690   0.942  1.00                 C  
ATOM   3860  C   THR A 495     -10.487 -34.203  -0.196  1.00                 C  
ATOM   3861  O   THR A 495     -10.372 -33.554  -1.242  1.00                 O  
ATOM   3862  CB  THR A 495     -10.489 -32.892   1.931  1.00                 C  
ATOM   3863  OG1 THR A 495     -11.322 -32.306   2.939  1.00                 O  
ATOM   3864  CG2 THR A 495      -9.745 -31.780   1.209  1.00                 C  
ATOM   3865  N   ALA A 496      -9.872 -35.373  -0.015  1.00                 N  
ATOM   3866  CA  ALA A 496      -9.042 -35.939  -1.073  1.00                 C  
ATOM   3867  C   ALA A 496      -9.883 -36.355  -2.272  1.00                 C  
ATOM   3868  O   ALA A 496      -9.501 -36.105  -3.420  1.00                 O  
ATOM   3869  CB  ALA A 496      -8.255 -37.131  -0.549  1.00                 C  
ATOM   3870  N   LEU A 497     -11.033 -36.988  -2.027  1.00                 N  
ATOM   3871  CA  LEU A 497     -11.899 -37.399  -3.128  1.00                 C  
ATOM   3872  C   LEU A 497     -12.468 -36.195  -3.868  1.00                 C  
ATOM   3873  O   LEU A 497     -12.616 -36.226  -5.095  1.00                 O  
ATOM   3874  CB  LEU A 497     -13.039 -38.280  -2.613  1.00                 C  
ATOM   3875  CG  LEU A 497     -12.643 -39.663  -2.090  1.00                 C  
ATOM   3876  CD1 LEU A 497     -13.837 -40.358  -1.453  1.00                 C  
ATOM   3877  CD2 LEU A 497     -12.069 -40.517  -3.210  1.00                 C  
ATOM   3878  N   PHE A 498     -12.799 -35.126  -3.142  1.00                 N  
ATOM   3879  CA  PHE A 498     -13.280 -33.918  -3.803  1.00                 C  
ATOM   3880  C   PHE A 498     -12.164 -33.244  -4.588  1.00                 C  
ATOM   3881  O   PHE A 498     -12.378 -32.784  -5.716  1.00                 O  
ATOM   3882  CB  PHE A 498     -13.866 -32.944  -2.779  1.00                 C  
ATOM   3883  CG  PHE A 498     -15.200 -33.367  -2.234  1.00                 C  
ATOM   3884  CZ  PHE A 498     -17.671 -34.145  -1.227  1.00                 C  
ATOM   3885  CD1 PHE A 498     -15.401 -34.660  -1.784  1.00                 C  
ATOM   3886  CE1 PHE A 498     -16.629 -35.050  -1.282  1.00                 C  
ATOM   3887  CD2 PHE A 498     -16.254 -32.473  -2.171  1.00                 C  
ATOM   3888  CE2 PHE A 498     -17.481 -32.862  -1.670  1.00                 C  
ATOM   3889  N   GLY A 499     -10.963 -33.184  -4.011  1.00                 N  
ATOM   3890  CA  GLY A 499      -9.843 -32.598  -4.724  1.00                 C  
ATOM   3891  C   GLY A 499      -9.392 -33.459  -5.886  1.00                 C  
ATOM   3892  O   GLY A 499      -9.025 -32.943  -6.945  1.00                 O  
ATOM   3893  N   PHE A 500      -9.397 -34.781  -5.700  1.00                 N  
ATOM   3894  CA  PHE A 500      -9.077 -35.686  -6.798  1.00                 C  
ATOM   3895  C   PHE A 500     -10.003 -35.444  -7.981  1.00                 C  
ATOM   3896  O   PHE A 500      -9.545 -35.240  -9.110  1.00                 O  
ATOM   3897  CB  PHE A 500      -9.173 -37.142  -6.338  1.00                 C  
ATOM   3898  CG  PHE A 500      -8.912 -38.141  -7.429  1.00                 C  
ATOM   3899  CZ  PHE A 500      -8.437 -39.991  -9.448  1.00                 C  
ATOM   3900  CD1 PHE A 500      -7.619 -38.436  -7.823  1.00                 C  
ATOM   3901  CE1 PHE A 500      -7.379 -39.355  -8.826  1.00                 C  
ATOM   3902  CD2 PHE A 500      -9.961 -38.786  -8.061  1.00                 C  
ATOM   3903  CE2 PHE A 500      -9.721 -39.705  -9.064  1.00                 C  
ATOM   3904  N   ALA A 501     -11.316 -35.457  -7.736  1.00                 N  
ATOM   3905  CA  ALA A 501     -12.286 -35.226  -8.804  1.00                 C  
ATOM   3906  C   ALA A 501     -12.122 -33.842  -9.426  1.00                 C  
ATOM   3907  O   ALA A 501     -12.116 -33.700 -10.654  1.00                 O  
ATOM   3908  CB  ALA A 501     -13.703 -35.390  -8.277  1.00                 C  
ATOM   3909  N   ALA A 502     -11.997 -32.806  -8.591  1.00                 N  
ATOM   3910  CA  ALA A 502     -12.034 -31.438  -9.102  1.00                 C  
ATOM   3911  C   ALA A 502     -10.769 -31.089  -9.873  1.00                 C  
ATOM   3912  O   ALA A 502     -10.830 -30.373 -10.880  1.00                 O  
ATOM   3913  CB  ALA A 502     -12.230 -30.451  -7.961  1.00                 C  
ATOM   3914  N   VAL A 503      -9.614 -31.573  -9.417  1.00                 N  
ATOM   3915  CA  VAL A 503      -8.376 -31.315 -10.145  1.00                 C  
ATOM   3916  C   VAL A 503      -8.313 -32.180 -11.396  1.00                 C  
ATOM   3917  O   VAL A 503      -7.830 -31.745 -12.449  1.00                 O  
ATOM   3918  CB  VAL A 503      -7.139 -31.563  -9.261  1.00                 C  
ATOM   3919  CG1 VAL A 503      -5.866 -31.461 -10.087  1.00                 C  
ATOM   3920  CG2 VAL A 503      -7.107 -30.579  -8.102  1.00                 C  
ATOM   3921  N   LEU A 504      -8.808 -33.415 -11.304  1.00                 N  
ATOM   3922  CA  LEU A 504      -8.904 -34.264 -12.484  1.00                 C  
ATOM   3923  C   LEU A 504      -9.844 -33.658 -13.521  1.00                 C  
ATOM   3924  O   LEU A 504      -9.592 -33.753 -14.727  1.00                 O  
ATOM   3925  CB  LEU A 504      -9.380 -35.666 -12.098  1.00                 C  
ATOM   3926  CG  LEU A 504      -9.512 -36.675 -13.240  1.00                 C  
ATOM   3927  CD1 LEU A 504      -8.171 -36.893 -13.923  1.00                 C  
ATOM   3928  CD2 LEU A 504     -10.067 -37.996 -12.729  1.00                 C  
ATOM   3929  N   MET A 505     -10.923 -33.013 -13.070  1.00                 N  
ATOM   3930  CA  MET A 505     -11.840 -32.366 -14.004  1.00                 C  
ATOM   3931  C   MET A 505     -11.204 -31.133 -14.637  1.00                 C  
ATOM   3932  O   MET A 505     -11.398 -30.872 -15.830  1.00                 O  
ATOM   3933  CB  MET A 505     -13.141 -31.980 -13.297  1.00                 C  
ATOM   3934  SD  MET A 505     -14.725 -32.599 -15.484  1.00                 S  
ATOM   3935  CE  MET A 505     -15.711 -33.730 -14.506  1.00                 C  
ATOM   3936  CG  MET A 505     -14.208 -31.419 -14.223  1.00                 C  
ATOM   3937  N   SER A 506     -10.445 -30.360 -13.854  1.00                 N  
ATOM   3938  CA  SER A 506      -9.781 -29.182 -14.401  1.00                 C  
ATOM   3939  C   SER A 506      -8.701 -29.589 -15.393  1.00                 C  
ATOM   3940  O   SER A 506      -8.623 -29.048 -16.502  1.00                 O  
ATOM   3941  CB  SER A 506      -9.180 -28.335 -13.277  1.00                 C  
ATOM   3942  OG  SER A 506      -8.520 -27.194 -13.796  1.00                 O  
ATOM   3943  N   LEU A 507      -7.855 -30.547 -15.010  1.00                 N  
ATOM   3944  CA  LEU A 507      -6.855 -31.053 -15.938  1.00                 C  
ATOM   3945  C   LEU A 507      -7.481 -31.898 -17.041  1.00                 C  
ATOM   3946  O   LEU A 507      -6.818 -32.159 -18.050  1.00                 O  
ATOM   3947  CB  LEU A 507      -5.801 -31.876 -15.194  1.00                 C  
ATOM   3948  CG  LEU A 507      -4.902 -31.107 -14.223  1.00                 C  
ATOM   3949  CD1 LEU A 507      -4.000 -32.061 -13.456  1.00                 C  
ATOM   3950  CD2 LEU A 507      -4.069 -30.073 -14.966  1.00                 C  
ATOM   3951  N   ARG A 508      -8.719 -32.355 -16.845  1.00                 N  
ATOM   3952  CA  ARG A 508      -9.520 -33.065 -17.852  1.00                 C  
ATOM   3953  C   ARG A 508      -8.882 -34.398 -18.229  1.00                 C  
ATOM   3954  O   ARG A 508      -9.534 -35.442 -18.192  1.00                 O  
ATOM   3955  CB  ARG A 508      -9.700 -32.200 -19.101  1.00                 C  
ATOM   3956  CD  ARG A 508     -10.626 -30.112 -20.141  1.00                 C  
ATOM   3957  NE  ARG A 508     -11.361 -28.868 -19.923  1.00                 N  
ATOM   3958  CG  ARG A 508     -10.440 -30.896 -18.852  1.00                 C  
ATOM   3959  CZ  ARG A 508     -11.634 -27.985 -20.878  1.00                 C  
ATOM   3960  NH1 ARG A 508     -12.309 -26.881 -20.587  1.00                 N  
ATOM   3961  NH2 ARG A 508     -11.230 -28.207 -22.121  1.00                 N  
TER
