# Supplementary material for: Large-scale discovery of protein interactions at residue resolution using co-evolution calculated from genomic sequences
Source: Nat Commun. 2021 Mar 2;12:1396. doi: 10.1038/s41467-021-21636-z (PMC7925567; doi:10.1038/s41467-021-21636-z)
Supplement: Supplementary file 13 — Supplementary Data 11 [file 41467_2021_21636_MOESM13_ESM.zip › supplementary_prediction/cep_tp00809_SECF_SECE/SECF_ECOLI_5MG3_F.pdb]

ATOM      1  N   ARG F  14      70.041  58.157  85.931  1.00                 N  
ATOM      2  CA  ARG F  14      70.405  58.232  84.472  1.00                 C  
ATOM      3  C   ARG F  14      69.269  58.599  83.570  1.00                 C  
ATOM      4  O   ARG F  14      69.465  59.489  82.729  1.00                 O  
ATOM      5  CB  ARG F  14      70.985  56.899  83.995  1.00                 C  
ATOM      6  CD  ARG F  14      71.873  55.513  82.101  1.00                 C  
ATOM      7  NE  ARG F  14      70.795  54.529  82.165  1.00                 N  
ATOM      8  CG  ARG F  14      71.411  56.894  82.536  1.00                 C  
ATOM      9  CZ  ARG F  14      69.828  54.421  81.261  1.00                 C  
ATOM     10  NH1 ARG F  14      68.889  53.495  81.402  1.00                 N  
ATOM     11  NH2 ARG F  14      69.801  55.238  80.217  1.00                 N  
ATOM     12  N   LYS F  15      68.116  57.953  83.707  1.00                 N  
ATOM     13  CA  LYS F  15      66.902  58.375  83.043  1.00                 C  
ATOM     14  C   LYS F  15      66.258  59.499  83.718  1.00                 C  
ATOM     15  O   LYS F  15      66.619  59.872  84.818  1.00                 O  
ATOM     16  CB  LYS F  15      65.914  57.211  82.942  1.00                 C  
ATOM     17  CD  LYS F  15      65.348  54.964  81.978  1.00                 C  
ATOM     18  CE  LYS F  15      65.817  53.828  81.084  1.00                 C  
ATOM     19  CG  LYS F  15      66.390  56.068  82.060  1.00                 C  
ATOM     20  NZ  LYS F  15      64.820  52.724  81.019  1.00                 N  
ATOM     21  N   VAL F  16      65.126  60.022  83.077  1.00                 N  
ATOM     22  CA  VAL F  16      64.195  61.067  83.624  1.00                 C  
ATOM     23  C   VAL F  16      64.634  62.478  83.464  1.00                 C  
ATOM     24  O   VAL F  16      65.420  62.942  84.290  1.00                 O  
ATOM     25  CB  VAL F  16      63.919  60.848  85.123  1.00                 C  
ATOM     26  CG1 VAL F  16      63.013  61.944  85.664  1.00                 C  
ATOM     27  CG2 VAL F  16      63.302  59.478  85.357  1.00                 C  
ATOM     28  N   TYR F  17      64.092  63.296  82.488  1.00                 N  
ATOM     29  CA  TYR F  17      64.283  64.706  82.302  1.00                 C  
ATOM     30  C   TYR F  17      63.037  65.548  82.479  1.00                 C  
ATOM     31  O   TYR F  17      61.912  65.098  82.269  1.00                 O  
ATOM     32  CB  TYR F  17      64.852  64.991  80.910  1.00                 C  
ATOM     33  CG  TYR F  17      66.233  64.419  80.684  1.00                 C  
ATOM     34  OH  TYR F  17      70.025  62.835  80.051  1.00                 O  
ATOM     35  CZ  TYR F  17      68.771  63.360  80.262  1.00                 C  
ATOM     36  CD1 TYR F  17      66.434  63.382  79.782  1.00                 C  
ATOM     37  CE1 TYR F  17      67.693  62.852  79.569  1.00                 C  
ATOM     38  CD2 TYR F  17      67.331  64.917  81.373  1.00                 C  
ATOM     39  CE2 TYR F  17      68.597  64.401  81.173  1.00                 C  
ATOM     40  N   ASP F  18      63.116  66.705  83.061  1.00                 N  
ATOM     41  CA  ASP F  18      62.052  67.408  83.701  1.00                 C  
ATOM     42  C   ASP F  18      61.628  68.638  82.964  1.00                 C  
ATOM     43  O   ASP F  18      60.526  69.121  83.213  1.00                 O  
ATOM     44  CB  ASP F  18      62.448  67.797  85.127  1.00                 C  
ATOM     45  CG  ASP F  18      62.662  66.592  86.021  1.00                 C  
ATOM     46  OD1 ASP F  18      61.753  65.739  86.096  1.00                 O  
ATOM     47  OD2 ASP F  18      63.739  66.500  86.647  1.00                 O  
ATOM     48  N   PHE F  19      62.360  69.186  82.034  1.00                 N  
ATOM     49  CA  PHE F  19      62.322  70.663  81.679  1.00                 C  
ATOM     50  C   PHE F  19      61.334  71.044  80.564  1.00                 C  
ATOM     51  O   PHE F  19      60.959  72.228  80.530  1.00                 O  
ATOM     52  CB  PHE F  19      63.711  71.149  81.260  1.00                 C  
ATOM     53  CG  PHE F  19      64.711  71.164  82.380  1.00                 C  
ATOM     54  CZ  PHE F  19      66.560  71.198  84.456  1.00                 C  
ATOM     55  CD1 PHE F  19      65.689  70.189  82.468  1.00                 C  
ATOM     56  CE1 PHE F  19      66.610  70.203  83.498  1.00                 C  
ATOM     57  CD2 PHE F  19      64.674  72.154  83.347  1.00                 C  
ATOM     58  CE2 PHE F  19      65.595  72.168  84.378  1.00                 C  
ATOM     59  N   MET F  20      60.937  70.124  79.700  1.00                 N  
ATOM     60  CA  MET F  20      60.270  70.360  78.407  1.00                 C  
ATOM     61  C   MET F  20      59.074  71.286  78.358  1.00                 C  
ATOM     62  O   MET F  20      59.054  72.149  77.504  1.00                 O  
ATOM     63  CB  MET F  20      59.796  69.038  77.799  1.00                 C  
ATOM     64  SD  MET F  20      58.454  67.622  75.833  1.00                 S  
ATOM     65  CE  MET F  20      57.096  67.319  76.961  1.00                 C  
ATOM     66  CG  MET F  20      59.081  69.189  76.466  1.00                 C  
ATOM     67  N   ARG F  21      58.043  71.137  79.175  1.00                 N  
ATOM     68  CA  ARG F  21      56.963  72.109  79.184  1.00                 C  
ATOM     69  C   ARG F  21      57.383  73.546  79.579  1.00                 C  
ATOM     70  O   ARG F  21      56.920  74.555  79.041  1.00                 O  
ATOM     71  CB  ARG F  21      55.849  71.664  80.134  1.00                 C  
ATOM     72  CD  ARG F  21      53.784  70.275  80.458  1.00                 C  
ATOM     73  NE  ARG F  21      54.086  69.960  81.853  1.00                 N  
ATOM     74  CG  ARG F  21      55.046  70.474  79.634  1.00                 C  
ATOM     75  CZ  ARG F  21      54.290  68.731  82.314  1.00                 C  
ATOM     76  NH1 ARG F  21      54.558  68.541  83.599  1.00                 N  
ATOM     77  NH2 ARG F  21      54.225  67.694  81.490  1.00                 N  
ATOM     78  N   TRP F  22      58.275  73.721  80.604  1.00                 N  
ATOM     79  CA  TRP F  22      58.845  74.995  80.968  1.00                 C  
ATOM     80  C   TRP F  22      59.619  75.668  79.868  1.00                 C  
ATOM     81  O   TRP F  22      59.401  76.846  79.587  1.00                 O  
ATOM     82  CB  TRP F  22      59.768  74.843  82.179  1.00                 C  
ATOM     83  CG  TRP F  22      60.397  76.129  82.619  1.00                 C  
ATOM     84  CD1 TRP F  22      59.875  77.041  83.490  1.00                 C  
ATOM     85  NE1 TRP F  22      60.741  78.096  83.648  1.00                 N  
ATOM     86  CD2 TRP F  22      61.668  76.647  82.208  1.00                 C  
ATOM     87  CE2 TRP F  22      61.850  77.875  82.870  1.00                 C  
ATOM     88  CH2 TRP F  22      63.956  78.186  81.847  1.00                 C  
ATOM     89  CZ2 TRP F  22      62.993  78.655  82.696  1.00                 C  
ATOM     90  CE3 TRP F  22      62.669  76.192  81.345  1.00                 C  
ATOM     91  CZ3 TRP F  22      63.800  76.968  81.176  1.00                 C  
ATOM     92  N   ASP F  23      60.453  74.845  79.205  1.00                 N  
ATOM     93  CA  ASP F  23      61.306  75.317  78.077  1.00                 C  
ATOM     94  C   ASP F  23      60.554  75.975  76.879  1.00                 C  
ATOM     95  O   ASP F  23      60.974  77.033  76.393  1.00                 O  
ATOM     96  CB  ASP F  23      62.139  74.163  77.515  1.00                 C  
ATOM     97  CG  ASP F  23      63.248  73.734  78.455  1.00                 C  
ATOM     98  OD1 ASP F  23      63.546  74.487  79.405  1.00                 O  
ATOM     99  OD2 ASP F  23      63.819  72.644  78.241  1.00                 O  
ATOM    100  N   TYR F  24      59.462  75.371  76.366  1.00                 N  
ATOM    101  CA  TYR F  24      58.924  76.034  75.155  1.00                 C  
ATOM    102  C   TYR F  24      58.154  77.350  75.335  1.00                 C  
ATOM    103  O   TYR F  24      58.144  78.265  74.551  1.00                 O  
ATOM    104  CB  TYR F  24      57.987  75.090  74.399  1.00                 C  
ATOM    105  CG  TYR F  24      56.653  74.877  75.078  1.00                 C  
ATOM    106  OH  TYR F  24      52.979  74.304  76.938  1.00                 O  
ATOM    107  CZ  TYR F  24      54.195  74.492  76.324  1.00                 C  
ATOM    108  CD1 TYR F  24      55.587  75.734  74.837  1.00                 C  
ATOM    109  CE1 TYR F  24      54.365  75.547  75.454  1.00                 C  
ATOM    110  CD2 TYR F  24      56.464  73.819  75.958  1.00                 C  
ATOM    111  CE2 TYR F  24      55.248  73.616  76.583  1.00                 C  
ATOM    112  N   TRP F  25      57.575  77.438  76.542  1.00                 N  
ATOM    113  CA  TRP F  25      57.044  78.576  77.157  1.00                 C  
ATOM    114  C   TRP F  25      58.056  79.715  77.496  1.00                 C  
ATOM    115  O   TRP F  25      57.887  80.835  77.112  1.00                 O  
ATOM    116  CB  TRP F  25      56.333  78.199  78.459  1.00                 C  
ATOM    117  CG  TRP F  25      55.718  79.368  79.166  1.00                 C  
ATOM    118  CD1 TRP F  25      54.467  79.877  78.972  1.00                 C  
ATOM    119  NE1 TRP F  25      54.257  80.951  79.804  1.00                 N  
ATOM    120  CD2 TRP F  25      56.328  80.175  80.181  1.00                 C  
ATOM    121  CE2 TRP F  25      55.388  81.152  80.556  1.00                 C  
ATOM    122  CH2 TRP F  25      56.885  82.079  82.129  1.00                 C  
ATOM    123  CZ2 TRP F  25      55.657  82.111  81.531  1.00                 C  
ATOM    124  CE3 TRP F  25      57.577  80.165  80.810  1.00                 C  
ATOM    125  CZ3 TRP F  25      57.839  81.118  81.776  1.00                 C  
ATOM    126  N   ALA F  26      59.245  79.256  78.041  1.00                 N  
ATOM    127  CA  ALA F  26      60.425  80.068  78.308  1.00                 C  
ATOM    128  C   ALA F  26      61.035  80.702  76.991  1.00                 C  
ATOM    129  O   ALA F  26      61.348  81.846  76.922  1.00                 O  
ATOM    130  CB  ALA F  26      61.490  79.240  79.010  1.00                 C  
ATOM    131  N   PHE F  27      61.153  79.919  75.870  1.00                 N  
ATOM    132  CA  PHE F  27      61.430  80.268  74.512  1.00                 C  
ATOM    133  C   PHE F  27      60.531  81.347  73.976  1.00                 C  
ATOM    134  O   PHE F  27      60.986  82.285  73.268  1.00                 O  
ATOM    135  CB  PHE F  27      61.317  79.038  73.609  1.00                 C  
ATOM    136  CG  PHE F  27      61.576  79.326  72.158  1.00                 C  
ATOM    137  CZ  PHE F  27      62.048  79.859  69.471  1.00                 C  
ATOM    138  CD1 PHE F  27      62.869  79.451  71.682  1.00                 C  
ATOM    139  CE1 PHE F  27      63.107  79.715  70.347  1.00                 C  
ATOM    140  CD2 PHE F  27      60.526  79.472  71.268  1.00                 C  
ATOM    141  CE2 PHE F  27      60.764  79.737  69.933  1.00                 C  
ATOM    142  N   GLY F  28      59.273  81.192  74.369  1.00                 N  
ATOM    143  CA  GLY F  28      58.126  82.124  74.189  1.00                 C  
ATOM    144  C   GLY F  28      58.289  83.487  74.804  1.00                 C  
ATOM    145  O   GLY F  28      58.052  84.453  74.150  1.00                 O  
ATOM    146  N   ILE F  29      58.697  83.694  76.096  1.00                 N  
ATOM    147  CA  ILE F  29      59.016  84.973  76.688  1.00                 C  
ATOM    148  C   ILE F  29      60.254  85.464  76.072  1.00                 C  
ATOM    149  O   ILE F  29      60.365  86.645  75.702  1.00                 O  
ATOM    150  CB  ILE F  29      59.150  84.869  78.219  1.00                 C  
ATOM    151  CD1 ILE F  29      57.841  87.013  78.655  1.00                 C  
ATOM    152  CG1 ILE F  29      59.140  86.262  78.851  1.00                 C  
ATOM    153  CG2 ILE F  29      60.399  84.085  78.592  1.00                 C  
ATOM    154  N   SER F  30      61.243  84.625  75.693  1.00                 N  
ATOM    155  CA  SER F  30      62.508  84.981  75.052  1.00                 C  
ATOM    156  C   SER F  30      62.304  85.581  73.664  1.00                 C  
ATOM    157  O   SER F  30      63.131  86.345  73.165  1.00                 O  
ATOM    158  CB  SER F  30      63.420  83.757  74.949  1.00                 C  
ATOM    159  OG  SER F  30      63.815  83.305  76.233  1.00                 O  
ATOM    160  N   GLY F  31      61.191  85.207  73.094  1.00                 N  
ATOM    161  CA  GLY F  31      60.638  85.903  72.006  1.00                 C  
ATOM    162  C   GLY F  31      60.494  87.389  71.998  1.00                 C  
ATOM    163  O   GLY F  31      60.774  88.020  70.946  1.00                 O  
ATOM    164  N   LEU F  32      60.155  88.006  73.088  1.00                 N  
ATOM    165  CA  LEU F  32      60.064  89.435  73.143  1.00                 C  
ATOM    166  C   LEU F  32      61.336  90.185  73.144  1.00                 C  
ATOM    167  O   LEU F  32      61.428  91.250  72.522  1.00                 O  
ATOM    168  CB  LEU F  32      59.287  89.875  74.386  1.00                 C  
ATOM    169  CG  LEU F  32      57.797  89.530  74.410  1.00                 C  
ATOM    170  CD1 LEU F  32      57.185  89.886  75.757  1.00                 C  
ATOM    171  CD2 LEU F  32      57.060  90.247  73.289  1.00                 C  
ATOM    172  N   LEU F  33      62.423  89.548  73.693  1.00                 N  
ATOM    173  CA  LEU F  33      63.848  89.907  73.481  1.00                 C  
ATOM    174  C   LEU F  33      64.202  89.784  72.018  1.00                 C  
ATOM    175  O   LEU F  33      64.949  90.618  71.558  1.00                 O  
ATOM    176  CB  LEU F  33      64.757  89.018  74.332  1.00                 C  
ATOM    177  CG  LEU F  33      64.696  89.238  75.845  1.00                 C  
ATOM    178  CD1 LEU F  33      65.504  88.176  76.575  1.00                 C  
ATOM    179  CD2 LEU F  33      65.200  90.627  76.207  1.00                 C  
ATOM    180  N   LEU F  34      63.696  88.846  71.229  1.00                 N  
ATOM    181  CA  LEU F  34      63.906  88.873  69.762  1.00                 C  
ATOM    182  C   LEU F  34      63.211  90.086  69.098  1.00                 C  
ATOM    183  O   LEU F  34      63.745  90.678  68.183  1.00                 O  
ATOM    184  CB  LEU F  34      63.398  87.579  69.124  1.00                 C  
ATOM    185  CG  LEU F  34      63.585  87.450  67.611  1.00                 C  
ATOM    186  CD1 LEU F  34      65.058  87.539  67.242  1.00                 C  
ATOM    187  CD2 LEU F  34      62.991  86.144  67.105  1.00                 C  
ATOM    188  N   ILE F  35      61.914  90.430  69.480  1.00                 N  
ATOM    189  CA  ILE F  35      61.264  91.627  69.083  1.00                 C  
ATOM    190  C   ILE F  35      62.078  92.894  69.317  1.00                 C  
ATOM    191  O   ILE F  35      62.244  93.743  68.440  1.00                 O  
ATOM    192  CB  ILE F  35      59.908  91.795  69.794  1.00                 C  
ATOM    193  CD1 ILE F  35      57.665  90.639  70.154  1.00                 C  
ATOM    194  CG1 ILE F  35      58.917  90.736  69.309  1.00                 C  
ATOM    195  CG2 ILE F  35      59.374  93.205  69.594  1.00                 C  
ATOM    196  N   ALA F  36      62.576  92.983  70.530  1.00                 N  
ATOM    197  CA  ALA F  36      63.445  94.037  70.918  1.00                 C  
ATOM    198  C   ALA F  36      64.672  94.170  70.094  1.00                 C  
ATOM    199  O   ALA F  36      65.069  95.214  69.667  1.00                 O  
ATOM    200  CB  ALA F  36      63.867  93.869  72.369  1.00                 C  
ATOM    201  N   ALA F  37      65.409  93.066  69.770  1.00                 N  
ATOM    202  CA  ALA F  37      66.610  93.054  68.928  1.00                 C  
ATOM    203  C   ALA F  37      66.427  93.547  67.518  1.00                 C  
ATOM    204  O   ALA F  37      67.376  94.042  66.905  1.00                 O  
ATOM    205  CB  ALA F  37      67.190  91.650  68.851  1.00                 C  
ATOM    206  N   ILE F  38      65.259  93.349  66.958  1.00                 N  
ATOM    207  CA  ILE F  38      64.977  93.785  65.631  1.00                 C  
ATOM    208  C   ILE F  38      64.582  95.185  65.621  1.00                 C  
ATOM    209  O   ILE F  38      64.851  95.892  64.686  1.00                 O  
ATOM    210  CB  ILE F  38      63.882  92.923  64.974  1.00                 C  
ATOM    211  CD1 ILE F  38      63.304  90.518  64.360  1.00                 C  
ATOM    212  CG1 ILE F  38      64.389  91.497  64.750  1.00                 C  
ATOM    213  CG2 ILE F  38      63.404  93.565  63.681  1.00                 C  
ATOM    214  N   VAL F  39      63.883  95.609  66.731  1.00                 N  
ATOM    215  CA  VAL F  39      63.646  96.991  66.903  1.00                 C  
ATOM    216  C   VAL F  39      64.879  97.879  67.100  1.00                 C  
ATOM    217  O   VAL F  39      64.994  99.006  66.660  1.00                 O  
ATOM    218  CB  VAL F  39      62.713  97.259  68.099  1.00                 C  
ATOM    219  CG1 VAL F  39      62.632  98.750  68.387  1.00                 C  
ATOM    220  CG2 VAL F  39      61.329  96.688  67.833  1.00                 C  
ATOM    221  N   ILE F  40      65.936  97.358  67.787  1.00                 N  
ATOM    222  CA  ILE F  40      67.248  98.022  67.818  1.00                 C  
ATOM    223  C   ILE F  40      67.806  98.063  66.375  1.00                 C  
ATOM    224  O   ILE F  40      68.310  99.124  65.957  1.00                 O  
ATOM    225  CB  ILE F  40      68.220  97.308  68.776  1.00                 C  
ATOM    226  CD1 ILE F  40      68.474  96.565  71.201  1.00                 C  
ATOM    227  CG1 ILE F  40      67.756  97.471  70.225  1.00                 C  
ATOM    228  CG2 ILE F  40      69.638  97.817  68.573  1.00                 C  
ATOM    229  N   MET F  41      67.871  96.880  65.679  1.00                 N  
ATOM    230  CA  MET F  41      68.217  96.938  64.242  1.00                 C  
ATOM    231  C   MET F  41      67.591  98.073  63.472  1.00                 C  
ATOM    232  O   MET F  41      68.343  98.797  62.839  1.00                 O  
ATOM    233  CB  MET F  41      67.830  95.632  63.545  1.00                 C  
ATOM    234  SD  MET F  41      67.778  94.006  61.302  1.00                 S  
ATOM    235  CE  MET F  41      68.805  92.831  62.179  1.00                 C  
ATOM    236  CG  MET F  41      68.273  95.549  62.093  1.00                 C  
ATOM    237  N   GLY F  42      66.284  98.280  63.511  1.00                 N  
ATOM    238  CA  GLY F  42      65.704  99.457  62.833  1.00                 C  
ATOM    239  C   GLY F  42      65.990 100.780  63.455  1.00                 C  
ATOM    240  O   GLY F  42      66.444 101.717  62.821  1.00                 O  
ATOM    241  N   VAL F  43      65.769 100.917  64.757  1.00                 N  
ATOM    242  CA  VAL F  43      65.898 102.218  65.445  1.00                 C  
ATOM    243  C   VAL F  43      67.333 102.814  65.471  1.00                 C  
ATOM    244  O   VAL F  43      67.534 104.015  65.210  1.00                 O  
ATOM    245  CB  VAL F  43      65.405 102.137  66.902  1.00                 C  
ATOM    246  CG1 VAL F  43      65.741 103.419  67.649  1.00                 C  
ATOM    247  CG2 VAL F  43      63.909 101.868  66.944  1.00                 C  
ATOM    248  N   ARG F  44      68.394 101.972  65.703  1.00                 N  
ATOM    249  CA  ARG F  44      69.777 102.428  65.878  1.00                 C  
ATOM    250  C   ARG F  44      70.705 102.105  64.715  1.00                 C  
ATOM    251  O   ARG F  44      71.813 102.633  64.577  1.00                 O  
ATOM    252  CB  ARG F  44      70.382 101.830  67.150  1.00                 C  
ATOM    253  CD  ARG F  44      69.864 103.715  68.724  1.00                 C  
ATOM    254  NE  ARG F  44      69.196 104.119  69.959  1.00                 N  
ATOM    255  CG  ARG F  44      69.667 102.237  68.428  1.00                 C  
ATOM    256  CZ  ARG F  44      69.230 105.351  70.457  1.00                 C  
ATOM    257  NH1 ARG F  44      68.593 105.626  71.587  1.00                 N  
ATOM    258  NH2 ARG F  44      69.901 106.304  69.825  1.00                 N  
ATOM    259  N   GLY F  45      70.206 101.218  63.808  1.00                 N  
ATOM    260  CA  GLY F  45      70.899 100.747  62.627  1.00                 C  
ATOM    261  C   GLY F  45      71.832  99.526  62.886  1.00                 C  
ATOM    262  O   GLY F  45      72.280  99.372  64.004  1.00                 O  
ATOM    263  N   PHE F  46      72.129  98.710  61.855  1.00                 N  
ATOM    264  CA  PHE F  46      72.750  97.402  61.814  1.00                 C  
ATOM    265  C   PHE F  46      73.939  97.377  60.773  1.00                 C  
ATOM    266  O   PHE F  46      74.997  96.865  61.082  1.00                 O  
ATOM    267  CB  PHE F  46      71.717  96.329  61.463  1.00                 C  
ATOM    268  CG  PHE F  46      72.276  94.935  61.438  1.00                 C  
ATOM    269  CZ  PHE F  46      73.309  92.355  61.384  1.00                 C  
ATOM    270  CD1 PHE F  46      72.570  94.270  62.616  1.00                 C  
ATOM    271  CE1 PHE F  46      73.084  92.988  62.592  1.00                 C  
ATOM    272  CD2 PHE F  46      72.507  94.289  60.237  1.00                 C  
ATOM    273  CE2 PHE F  46      73.021  93.006  60.214  1.00                 C  
ATOM    274  N   ASN F  47      73.743  98.020  59.635  1.00                 N  
ATOM    275  CA  ASN F  47      74.694  98.375  58.564  1.00                 C  
ATOM    276  C   ASN F  47      75.866  99.297  58.941  1.00                 C  
ATOM    277  O   ASN F  47      75.750 100.540  59.066  1.00                 O  
ATOM    278  CB  ASN F  47      73.961  99.031  57.392  1.00                 C  
ATOM    279  CG  ASN F  47      74.875  99.308  56.215  1.00                 C  
ATOM    280  OD1 ASN F  47      76.079  99.500  56.383  1.00                 O  
ATOM    281  ND2 ASN F  47      74.304  99.329  55.016  1.00                 N  
ATOM    282  N   TRP F  48      77.068  98.710  59.133  1.00                 N  
ATOM    283  CA  TRP F  48      78.272  99.456  59.531  1.00                 C  
ATOM    284  C   TRP F  48      79.426  98.489  59.103  1.00                 C  
ATOM    285  O   TRP F  48      79.295  97.268  59.300  1.00                 O  
ATOM    286  CB  TRP F  48      78.233  99.777  61.026  1.00                 C  
ATOM    287  CG  TRP F  48      79.400 100.592  61.495  1.00                 C  
ATOM    288  CD1 TRP F  48      80.559 100.123  62.044  1.00                 C  
ATOM    289  NE1 TRP F  48      81.396 101.169  62.350  1.00                 N  
ATOM    290  CD2 TRP F  48      79.521 102.019  61.457  1.00                 C  
ATOM    291  CE2 TRP F  48      80.779 102.344  61.998  1.00                 C  
ATOM    292  CH2 TRP F  48      80.391 104.651  61.675  1.00                 C  
ATOM    293  CZ2 TRP F  48      81.225 103.660  62.112  1.00                 C  
ATOM    294  CE3 TRP F  48      78.689 103.053  61.018  1.00                 C  
ATOM    295  CZ3 TRP F  48      79.136 104.356  61.133  1.00                 C  
ATOM    296  N   GLY F  49      80.535  98.972  58.463  1.00                 N  
ATOM    297  CA  GLY F  49      81.779  98.149  58.294  1.00                 C  
ATOM    298  C   GLY F  49      82.905  98.703  57.486  1.00                 C  
ATOM    299  O   GLY F  49      83.073  99.898  57.240  1.00                 O  
ATOM    300  N   LEU F  50      83.840  97.840  57.011  1.00                 N  
ATOM    301  CA  LEU F  50      84.992  98.233  56.203  1.00                 C  
ATOM    302  C   LEU F  50      84.821  97.524  54.801  1.00                 C  
ATOM    303  O   LEU F  50      84.720  98.090  53.726  1.00                 O  
ATOM    304  CB  LEU F  50      86.295  97.842  56.902  1.00                 C  
ATOM    305  CG  LEU F  50      87.591  98.204  56.173  1.00                 C  
ATOM    306  CD1 LEU F  50      87.697  99.709  55.982  1.00                 C  
ATOM    307  CD2 LEU F  50      88.800  97.681  56.934  1.00                 C  
ATOM    308  N   ASP F  51      84.738  96.149  54.908  1.00                 N  
ATOM    309  CA  ASP F  51      84.201  95.323  53.820  1.00                 C  
ATOM    310  C   ASP F  51      82.732  95.723  53.642  1.00                 C  
ATOM    311  O   ASP F  51      82.170  95.726  52.590  1.00                 O  
ATOM    312  CB  ASP F  51      84.364  93.837  54.145  1.00                 C  
ATOM    313  CG  ASP F  51      85.806  93.377  54.062  1.00                 C  
ATOM    314  OD1 ASP F  51      86.635  94.120  53.495  1.00                 O  
ATOM    315  OD2 ASP F  51      86.108  92.274  54.565  1.00                 O  
ATOM    316  N   PHE F  52      82.031  95.942  54.763  1.00                 N  
ATOM    317  CA  PHE F  52      80.603  96.102  54.746  1.00                 C  
ATOM    318  C   PHE F  52      80.263  97.587  54.454  1.00                 C  
ATOM    319  O   PHE F  52      80.075  98.456  55.265  1.00                 O  
ATOM    320  CB  PHE F  52      79.997  95.647  56.075  1.00                 C  
ATOM    321  CG  PHE F  52      78.495  95.671  56.096  1.00                 C  
ATOM    322  CZ  PHE F  52      75.717  95.721  56.139  1.00                 C  
ATOM    323  CD1 PHE F  52      77.764  94.692  55.447  1.00                 C  
ATOM    324  CE1 PHE F  52      76.382  94.714  55.466  1.00                 C  
ATOM    325  CD2 PHE F  52      77.814  96.672  56.766  1.00                 C  
ATOM    326  CE2 PHE F  52      76.432  96.694  56.785  1.00                 C  
ATOM    327  N   THR F  53      80.201  98.000  53.088  1.00                 N  
ATOM    328  CA  THR F  53      79.604  99.322  52.662  1.00                 C  
ATOM    329  C   THR F  53      80.570 100.467  52.612  1.00                 C  
ATOM    330  O   THR F  53      80.278 101.570  52.295  1.00                 O  
ATOM    331  CB  THR F  53      78.447  99.743  53.587  1.00                 C  
ATOM    332  OG1 THR F  53      78.976 100.276  54.807  1.00                 O  
ATOM    333  CG2 THR F  53      77.568  98.546  53.919  1.00                 C  
ATOM    334  N   GLY F  54      81.837 100.160  52.937  1.00                 N  
ATOM    335  CA  GLY F  54      82.921 101.050  52.997  1.00                 C  
ATOM    336  C   GLY F  54      83.033 101.736  54.337  1.00                 C  
ATOM    337  O   GLY F  54      82.090 101.968  55.035  1.00                 O  
ATOM    338  N   GLY F  55      84.244 102.162  54.677  1.00                 N  
ATOM    339  CA  GLY F  55      84.606 102.633  55.977  1.00                 C  
ATOM    340  C   GLY F  55      86.018 103.088  56.000  1.00                 C  
ATOM    341  O   GLY F  55      86.821 102.692  55.147  1.00                 O  
ATOM    342  N   THR F  56      86.335 103.926  56.967  1.00                 N  
ATOM    343  CA  THR F  56      87.689 104.333  57.268  1.00                 C  
ATOM    344  C   THR F  56      87.871 103.810  58.655  1.00                 C  
ATOM    345  O   THR F  56      87.033 103.952  59.516  1.00                 O  
ATOM    346  CB  THR F  56      87.861 105.858  57.141  1.00                 C  
ATOM    347  OG1 THR F  56      87.563 106.266  55.800  1.00                 O  
ATOM    348  CG2 THR F  56      89.292 106.261  57.465  1.00                 C  
ATOM    349  N   VAL F  57      88.982 103.122  58.847  1.00                 N  
ATOM    350  CA  VAL F  57      89.276 102.524  60.192  1.00                 C  
ATOM    351  C   VAL F  57      90.723 102.904  60.778  1.00                 C  
ATOM    352  O   VAL F  57      91.814 102.729  60.142  1.00                 O  
ATOM    353  CB  VAL F  57      89.160 100.989  60.165  1.00                 C  
ATOM    354  CG1 VAL F  57      89.498 100.404  61.528  1.00                 C  
ATOM    355  CG2 VAL F  57      87.764 100.567  59.732  1.00                 C  
ATOM    356  N   ILE F  58      90.763 103.344  62.036  1.00                 N  
ATOM    357  CA  ILE F  58      92.085 103.382  62.646  1.00                 C  
ATOM    358  C   ILE F  58      92.085 102.556  63.981  1.00                 C  
ATOM    359  O   ILE F  58      91.164 102.474  64.838  1.00                 O  
ATOM    360  CB  ILE F  58      92.544 104.828  62.908  1.00                 C  
ATOM    361  CD1 ILE F  58      92.848 107.094  61.779  1.00                 C  
ATOM    362  CG1 ILE F  58      92.626 105.608  61.595  1.00                 C  
ATOM    363  CG2 ILE F  58      93.868 104.839  63.658  1.00                 C  
ATOM    364  N   GLU F  59      93.154 101.750  64.106  1.00                 N  
ATOM    365  CA  GLU F  59      93.401 100.965  65.347  1.00                 C  
ATOM    366  C   GLU F  59      94.763 101.402  65.937  1.00                 C  
ATOM    367  O   GLU F  59      95.805 101.561  65.299  1.00                 O  
ATOM    368  CB  GLU F  59      93.374  99.465  65.047  1.00                 C  
ATOM    369  CD  GLU F  59      93.472  97.106  65.943  1.00                 C  
ATOM    370  CG  GLU F  59      93.563  98.583  66.270  1.00                 C  
ATOM    371  OE1 GLU F  59      93.183  96.773  64.775  1.00                 O  
ATOM    372  OE2 GLU F  59      93.691  96.281  66.855  1.00                 O  
ATOM    373  N   ILE F  60      94.718 101.629  67.220  1.00                 N  
ATOM    374  CA  ILE F  60      95.703 102.207  68.064  1.00                 C  
ATOM    375  C   ILE F  60      95.730 101.366  69.426  1.00                 C  
ATOM    376  O   ILE F  60      94.769 100.690  69.784  1.00                 O  
ATOM    377  CB  ILE F  60      95.421 103.699  68.321  1.00                 C  
ATOM    378  CD1 ILE F  60      96.559 105.857  69.059  1.00                 C  
ATOM    379  CG1 ILE F  60      96.597 104.345  69.057  1.00                 C  
ATOM    380  CG2 ILE F  60      94.114 103.872  69.079  1.00                 C  
ATOM    381  N   THR F  61      96.907 101.341  70.064  1.00                 N  
ATOM    382  CA  THR F  61      97.081 100.830  71.425  1.00                 C  
ATOM    383  C   THR F  61      97.321 102.042  72.259  1.00                 C  
ATOM    384  O   THR F  61      98.159 102.890  71.935  1.00                 O  
ATOM    385  CB  THR F  61      98.236  99.814  71.503  1.00                 C  
ATOM    386  OG1 THR F  61      97.951  98.696  70.654  1.00                 O  
ATOM    387  CG2 THR F  61      98.408  99.312  72.928  1.00                 C  
ATOM    388  N   LEU F  62      96.697 102.211  73.428  1.00                 N  
ATOM    389  CA  LEU F  62      96.649 103.394  74.212  1.00                 C  
ATOM    390  C   LEU F  62      96.711 102.807  75.554  1.00                 C  
ATOM    391  O   LEU F  62      96.047 101.757  75.786  1.00                 O  
ATOM    392  CB  LEU F  62      95.387 104.198  73.893  1.00                 C  
ATOM    393  CG  LEU F  62      95.183 105.486  74.692  1.00                 C  
ATOM    394  CD1 LEU F  62      96.255 106.509  74.346  1.00                 C  
ATOM    395  CD2 LEU F  62      93.799 106.063  74.438  1.00                 C  
ATOM    396  N   GLU F  63      97.370 103.445  76.520  1.00                 N  
ATOM    397  CA  GLU F  63      97.408 103.171  77.922  1.00                 C  
ATOM    398  C   GLU F  63      96.264 103.965  78.560  1.00                 C  
ATOM    399  O   GLU F  63      95.878 105.064  78.159  1.00                 O  
ATOM    400  CB  GLU F  63      98.772 103.546  78.504  1.00                 C  
ATOM    401  CD  GLU F  63     101.256 103.094  78.589  1.00                 C  
ATOM    402  CG  GLU F  63      99.925 102.711  77.972  1.00                 C  
ATOM    403  OE1 GLU F  63     101.315 104.138  79.272  1.00                 O  
ATOM    404  OE2 GLU F  63     102.240 102.351  78.388  1.00                 O  
ATOM    405  N   LYS F  64      95.687 103.326  79.570  1.00                 N  
ATOM    406  CA  LYS F  64      94.542 103.833  80.161  1.00                 C  
ATOM    407  C   LYS F  64      94.440 105.262  80.710  1.00                 C  
ATOM    408  O   LYS F  64      93.530 105.988  80.363  1.00                 O  
ATOM    409  CB  LYS F  64      94.128 102.970  81.354  1.00                 C  
ATOM    410  CD  LYS F  64      92.485 102.515  83.196  1.00                 C  
ATOM    411  CE  LYS F  64      91.241 103.007  83.918  1.00                 C  
ATOM    412  CG  LYS F  64      92.860 103.439  82.050  1.00                 C  
ATOM    413  NZ  LYS F  64      90.861 102.111  85.045  1.00                 N  
ATOM    414  N   PRO F  65      95.358 105.681  81.609  1.00                 N  
ATOM    415  CA  PRO F  65      95.378 107.078  82.065  1.00                 C  
ATOM    416  C   PRO F  65      95.931 108.047  81.053  1.00                 C  
ATOM    417  O   PRO F  65      96.172 109.188  81.445  1.00                 O  
ATOM    418  CB  PRO F  65      96.267 107.048  83.310  1.00                 C  
ATOM    419  CD  PRO F  65      96.455 104.877  82.321  1.00                 C  
ATOM    420  CG  PRO F  65      97.228 105.936  83.056  1.00                 C  
ATOM    421  N   ALA F  66      96.149 107.691  79.777  1.00                 N  
ATOM    422  CA  ALA F  66      96.839 108.493  78.828  1.00                 C  
ATOM    423  C   ALA F  66      95.809 109.352  78.134  1.00                 C  
ATOM    424  O   ALA F  66      94.632 108.953  77.926  1.00                 O  
ATOM    425  CB  ALA F  66      97.607 107.616  77.851  1.00                 C  
ATOM    426  N   GLU F  67      96.253 110.567  77.850  1.00                 N  
ATOM    427  CA  GLU F  67      95.420 111.504  77.234  1.00                 C  
ATOM    428  C   GLU F  67      94.816 111.187  75.854  1.00                 C  
ATOM    429  O   GLU F  67      95.440 111.056  74.803  1.00                 O  
ATOM    430  CB  GLU F  67      96.149 112.838  77.063  1.00                 C  
ATOM    431  CD  GLU F  67      94.157 114.369  77.326  1.00                 C  
ATOM    432  CG  GLU F  67      95.302 113.932  76.433  1.00                 C  
ATOM    433  OE1 GLU F  67      94.426 115.002  78.370  1.00                 O  
ATOM    434  OE2 GLU F  67      92.992 114.080  76.983  1.00                 O  
ATOM    435  N   ILE F  68      93.426 110.896  75.900  1.00                 N  
ATOM    436  CA  ILE F  68      92.777 110.638  74.602  1.00                 C  
ATOM    437  C   ILE F  68      92.531 111.979  73.907  1.00                 C  
ATOM    438  O   ILE F  68      92.460 112.031  72.690  1.00                 O  
ATOM    439  CB  ILE F  68      91.466 109.849  74.774  1.00                 C  
ATOM    440  CD1 ILE F  68      89.058 110.063  75.581  1.00                 C  
ATOM    441  CG1 ILE F  68      90.438 110.683  75.540  1.00                 C  
ATOM    442  CG2 ILE F  68      91.733 108.514  75.452  1.00                 C  
ATOM    443  N   ASP F  69      92.357 113.132  74.591  1.00                 N  
ATOM    444  CA  ASP F  69      92.116 114.423  73.847  1.00                 C  
ATOM    445  C   ASP F  69      93.187 114.767  72.836  1.00                 C  
ATOM    446  O   ASP F  69      92.915 115.370  71.796  1.00                 O  
ATOM    447  CB  ASP F  69      91.986 115.590  74.828  1.00                 C  
ATOM    448  CG  ASP F  69      90.685 115.557  75.604  1.00                 C  
ATOM    449  OD1 ASP F  69      89.773 114.804  75.203  1.00                 O  
ATOM    450  OD2 ASP F  69      90.576 116.285  76.613  1.00                 O  
ATOM    451  N   VAL F  70      94.472 114.345  73.064  1.00                 N  
ATOM    452  CA  VAL F  70      95.583 114.365  72.135  1.00                 C  
ATOM    453  C   VAL F  70      95.408 113.531  70.892  1.00                 C  
ATOM    454  O   VAL F  70      95.695 113.878  69.798  1.00                 O  
ATOM    455  CB  VAL F  70      96.891 113.910  72.809  1.00                 C  
ATOM    456  CG1 VAL F  70      97.991 113.736  71.774  1.00                 C  
ATOM    457  CG2 VAL F  70      97.313 114.905  73.879  1.00                 C  
ATOM    458  N   MET F  71      94.868 112.307  71.087  1.00                 N  
ATOM    459  CA  MET F  71      94.515 111.318  70.058  1.00                 C  
ATOM    460  C   MET F  71      93.401 111.847  69.075  1.00                 C  
ATOM    461  O   MET F  71      93.520 111.921  67.871  1.00                 O  
ATOM    462  CB  MET F  71      94.044 110.015  70.707  1.00                 C  
ATOM    463  SD  MET F  71      93.105 107.415  70.517  1.00                 S  
ATOM    464  CE  MET F  71      91.516 107.929  71.163  1.00                 C  
ATOM    465  CG  MET F  71      93.654 108.932  69.713  1.00                 C  
ATOM    466  N   ARG F  72      92.424 112.513  69.778  1.00                 N  
ATOM    467  CA  ARG F  72      91.362 113.265  69.067  1.00                 C  
ATOM    468  C   ARG F  72      91.796 114.479  68.233  1.00                 C  
ATOM    469  O   ARG F  72      91.145 114.822  67.265  1.00                 O  
ATOM    470  CB  ARG F  72      90.307 113.767  70.055  1.00                 C  
ATOM    471  CD  ARG F  72      88.447 113.230  71.653  1.00                 C  
ATOM    472  NE  ARG F  72      87.585 112.191  72.211  1.00                 N  
ATOM    473  CG  ARG F  72      89.436 112.669  70.643  1.00                 C  
ATOM    474  CZ  ARG F  72      86.740 112.382  73.218  1.00                 C  
ATOM    475  NH1 ARG F  72      85.996 111.377  73.659  1.00                 N  
ATOM    476  NH2 ARG F  72      86.642 113.578  73.783  1.00                 N  
ATOM    477  N   ASP F  73      92.890 115.126  68.633  1.00                 N  
ATOM    478  CA  ASP F  73      93.482 116.266  68.020  1.00                 C  
ATOM    479  C   ASP F  73      94.108 115.820  66.671  1.00                 C  
ATOM    480  O   ASP F  73      93.853 116.489  65.632  1.00                 O  
ATOM    481  CB  ASP F  73      94.526 116.892  68.947  1.00                 C  
ATOM    482  CG  ASP F  73      93.902 117.585  70.142  1.00                 C  
ATOM    483  OD1 ASP F  73      92.676 117.821  70.119  1.00                 O  
ATOM    484  OD2 ASP F  73      94.640 117.893  71.102  1.00                 O  
ATOM    485  N   ALA F  74      94.864 114.730  66.612  1.00                 N  
ATOM    486  CA  ALA F  74      95.329 114.249  65.328  1.00                 C  
ATOM    487  C   ALA F  74      94.294 113.791  64.206  1.00                 C  
ATOM    488  O   ALA F  74      94.493 114.054  63.001  1.00                 O  
ATOM    489  CB  ALA F  74      96.254 113.056  65.512  1.00                 C  
ATOM    490  N   LEU F  75      93.165 113.130  64.634  1.00                 N  
ATOM    491  CA  LEU F  75      92.010 112.691  63.850  1.00                 C  
ATOM    492  C   LEU F  75      91.202 113.933  63.396  1.00                 C  
ATOM    493  O   LEU F  75      90.731 114.003  62.268  1.00                 O  
ATOM    494  CB  LEU F  75      91.139 111.735  64.668  1.00                 C  
ATOM    495  CG  LEU F  75      91.747 110.368  64.985  1.00                 C  
ATOM    496  CD1 LEU F  75      90.856 109.592  65.943  1.00                 C  
ATOM    497  CD2 LEU F  75      91.974 109.571  63.710  1.00                 C  
ATOM    498  N   GLN F  76      91.024 114.952  64.295  1.00                 N  
ATOM    499  CA  GLN F  76      90.535 116.361  64.012  1.00                 C  
ATOM    500  C   GLN F  76      91.321 116.942  62.880  1.00                 C  
ATOM    501  O   GLN F  76      90.728 117.392  61.896  1.00                 O  
ATOM    502  CB  GLN F  76      90.653 117.231  65.265  1.00                 C  
ATOM    503  CD  GLN F  76      88.596 118.649  64.896  1.00                 C  
ATOM    504  CG  GLN F  76      90.098 118.636  65.100  1.00                 C  
ATOM    505  OE1 GLN F  76      87.846 118.093  65.699  1.00                 O  
ATOM    506  NE2 GLN F  76      88.151 119.285  63.819  1.00                 N  
ATOM    507  N   LYS F  77      92.674 116.901  62.988  1.00                 N  
ATOM    508  CA  LYS F  77      93.578 117.417  61.943  1.00                 C  
ATOM    509  C   LYS F  77      93.552 116.722  60.608  1.00                 C  
ATOM    510  O   LYS F  77      93.791 117.466  59.634  1.00                 O  
ATOM    511  CB  LYS F  77      95.029 117.387  62.427  1.00                 C  
ATOM    512  CD  LYS F  77      96.794 118.311  63.954  1.00                 C  
ATOM    513  CE  LYS F  77      97.105 119.324  65.044  1.00                 C  
ATOM    514  CG  LYS F  77      95.344 118.409  63.507  1.00                 C  
ATOM    515  NZ  LYS F  77      98.510 119.210  65.523  1.00                 N  
ATOM    516  N   ALA F  78      93.384 115.393  60.571  1.00                 N  
ATOM    517  CA  ALA F  78      93.131 114.615  59.348  1.00                 C  
ATOM    518  C   ALA F  78      91.803 114.985  58.767  1.00                 C  
ATOM    519  O   ALA F  78      91.577 114.824  57.570  1.00                 O  
ATOM    520  CB  ALA F  78      93.189 113.125  59.646  1.00                 C  
ATOM    521  N   GLY F  79      90.869 115.455  59.619  1.00                 N  
ATOM    522  CA  GLY F  79      89.634 116.079  59.249  1.00                 C  
ATOM    523  C   GLY F  79      88.422 115.355  59.804  1.00                 C  
ATOM    524  O   GLY F  79      87.323 115.787  59.554  1.00                 O  
ATOM    525  N   PHE F  80      88.618 114.216  60.589  1.00                 N  
ATOM    526  CA  PHE F  80      87.485 113.456  61.180  1.00                 C  
ATOM    527  C   PHE F  80      86.883 114.058  62.414  1.00                 C  
ATOM    528  O   PHE F  80      87.555 114.559  63.333  1.00                 O  
ATOM    529  CB  PHE F  80      87.917 112.028  61.520  1.00                 C  
ATOM    530  CG  PHE F  80      88.161 111.165  60.315  1.00                 C  
ATOM    531  CZ  PHE F  80      88.606 109.569  58.084  1.00                 C  
ATOM    532  CD1 PHE F  80      89.414 110.629  60.072  1.00                 C  
ATOM    533  CE1 PHE F  80      89.638 109.835  58.963  1.00                 C  
ATOM    534  CD2 PHE F  80      87.138 110.889  59.425  1.00                 C  
ATOM    535  CE2 PHE F  80      87.363 110.095  58.317  1.00                 C  
ATOM    536  N   GLU F  81      85.566 114.145  62.379  1.00                 N  
ATOM    537  CA  GLU F  81      84.706 114.861  63.298  1.00                 C  
ATOM    538  C   GLU F  81      84.080 113.986  64.365  1.00                 C  
ATOM    539  O   GLU F  81      83.889 112.750  64.259  1.00                 O  
ATOM    540  CB  GLU F  81      83.587 115.576  62.538  1.00                 C  
ATOM    541  CD  GLU F  81      84.729 117.804  62.204  1.00                 C  
ATOM    542  CG  GLU F  81      84.078 116.608  61.537  1.00                 C  
ATOM    543  OE1 GLU F  81      84.434 118.054  63.392  1.00                 O  
ATOM    544  OE2 GLU F  81      85.533 118.490  61.539  1.00                 O  
ATOM    545  N   GLU F  82      83.646 114.615  65.483  1.00                 N  
ATOM    546  CA  GLU F  82      83.296 114.088  66.718  1.00                 C  
ATOM    547  C   GLU F  82      82.042 113.259  66.744  1.00                 C  
ATOM    548  O   GLU F  82      82.120 112.231  67.435  1.00                 O  
ATOM    549  CB  GLU F  82      83.130 115.205  67.750  1.00                 C  
ATOM    550  CD  GLU F  82      84.219 117.034  69.110  1.00                 C  
ATOM    551  CG  GLU F  82      84.430 115.894  68.133  1.00                 C  
ATOM    552  OE1 GLU F  82      83.051 117.410  69.341  1.00                 O  
ATOM    553  OE2 GLU F  82      85.223 117.550  69.646  1.00                 O  
ATOM    554  N   PRO F  83      80.861 113.462  66.155  1.00                 N  
ATOM    555  CA  PRO F  83      79.842 112.440  65.995  1.00                 C  
ATOM    556  C   PRO F  83      80.182 111.359  65.018  1.00                 C  
ATOM    557  O   PRO F  83      79.718 110.216  65.151  1.00                 O  
ATOM    558  CB  PRO F  83      78.615 113.214  65.508  1.00                 C  
ATOM    559  CD  PRO F  83      80.400 114.795  65.712  1.00                 C  
ATOM    560  CG  PRO F  83      79.174 114.462  64.911  1.00                 C  
ATOM    561  N   MET F  84      80.983 111.631  63.996  1.00                 N  
ATOM    562  CA  MET F  84      81.323 110.668  63.019  1.00                 C  
ATOM    563  C   MET F  84      82.197 109.570  63.488  1.00                 C  
ATOM    564  O   MET F  84      82.017 108.404  63.100  1.00                 O  
ATOM    565  CB  MET F  84      82.012 111.335  61.826  1.00                 C  
ATOM    566  SD  MET F  84      81.964 113.049  59.650  1.00                 S  
ATOM    567  CE  MET F  84      82.236 111.669  58.541  1.00                 C  
ATOM    568  CG  MET F  84      81.100 112.232  61.005  1.00                 C  
ATOM    569  N   LEU F  85      83.133 109.790  64.406  1.00                 N  
ATOM    570  CA  LEU F  85      84.088 108.865  65.080  1.00                 C  
ATOM    571  C   LEU F  85      83.318 107.907  65.905  1.00                 C  
ATOM    572  O   LEU F  85      82.729 108.301  66.911  1.00                 O  
ATOM    573  CB  LEU F  85      85.089 109.653  65.928  1.00                 C  
ATOM    574  CG  LEU F  85      86.011 110.611  65.172  1.00                 C  
ATOM    575  CD1 LEU F  85      86.871 111.407  66.142  1.00                 C  
ATOM    576  CD2 LEU F  85      86.888 109.851  64.189  1.00                 C  
ATOM    577  N   GLN F  86      83.325 106.621  65.531  1.00                 N  
ATOM    578  CA  GLN F  86      82.545 105.584  66.249  1.00                 C  
ATOM    579  C   GLN F  86      83.384 104.579  67.022  1.00                 C  
ATOM    580  O   GLN F  86      84.213 103.829  66.416  1.00                 O  
ATOM    581  CB  GLN F  86      81.656 104.810  65.273  1.00                 C  
ATOM    582  CD  GLN F  86      79.813 104.225  66.897  1.00                 C  
ATOM    583  CG  GLN F  86      80.845 103.700  65.919  1.00                 C  
ATOM    584  OE1 GLN F  86      78.907 104.968  66.519  1.00                 O  
ATOM    585  NE2 GLN F  86      79.946 103.840  68.161  1.00                 N  
ATOM    586  N   ASN F  87      83.328 104.724  68.359  1.00                 N  
ATOM    587  CA  ASN F  87      84.275 104.158  69.269  1.00                 C  
ATOM    588  C   ASN F  87      84.007 102.678  69.632  1.00                 C  
ATOM    589  O   ASN F  87      82.899 102.391  70.146  1.00                 O  
ATOM    590  CB  ASN F  87      84.336 104.979  70.559  1.00                 C  
ATOM    591  CG  ASN F  87      84.904 106.367  70.339  1.00                 C  
ATOM    592  OD1 ASN F  87      85.951 106.528  69.713  1.00                 O  
ATOM    593  ND2 ASN F  87      84.213 107.377  70.857  1.00                 N  
ATOM    594  N   PHE F  88      85.088 101.875  69.534  1.00                 N  
ATOM    595  CA  PHE F  88      85.182 100.557  70.091  1.00                 C  
ATOM    596  C   PHE F  88      86.554 100.317  70.762  1.00                 C  
ATOM    597  O   PHE F  88      87.518 101.099  70.529  1.00                 O  
ATOM    598  CB  PHE F  88      84.942  99.500  69.011  1.00                 C  
ATOM    599  CG  PHE F  88      83.592  99.594  68.360  1.00                 C  
ATOM    600  CZ  PHE F  88      81.089  99.766  67.162  1.00                 C  
ATOM    601  CD1 PHE F  88      83.466 100.027  67.052  1.00                 C  
ATOM    602  CE1 PHE F  88      82.224 100.113  66.453  1.00                 C  
ATOM    603  CD2 PHE F  88      82.447  99.250  69.057  1.00                 C  
ATOM    604  CE2 PHE F  88      81.204  99.336  68.458  1.00                 C  
ATOM    605  N   GLY F  89      86.745  99.319  71.697  1.00                 N  
ATOM    606  CA  GLY F  89      87.884  99.114  72.562  1.00                 C  
ATOM    607  C   GLY F  89      87.757  97.794  73.190  1.00                 C  
ATOM    608  O   GLY F  89      86.660  97.322  73.444  1.00                 O  
ATOM    609  N   SER F  90      88.886  97.085  73.336  1.00                 N  
ATOM    610  CA  SER F  90      88.948  95.884  74.147  1.00                 C  
ATOM    611  C   SER F  90      90.383  95.833  74.702  1.00                 C  
ATOM    612  O   SER F  90      91.384  96.067  73.951  1.00                 O  
ATOM    613  CB  SER F  90      88.586  94.654  73.312  1.00                 C  
ATOM    614  OG  SER F  90      88.665  93.470  74.086  1.00                 O  
ATOM    615  N   SER F  91      90.518  95.411  75.991  1.00                 N  
ATOM    616  CA  SER F  91      91.773  95.227  76.791  1.00                 C  
ATOM    617  C   SER F  91      92.661  96.488  76.818  1.00                 C  
ATOM    618  O   SER F  91      92.597  97.344  77.672  1.00                 O  
ATOM    619  CB  SER F  91      92.589  94.053  76.246  1.00                 C  
ATOM    620  OG  SER F  91      91.890  92.830  76.400  1.00                 O  
ATOM    621  N   HIS F  92      93.622  96.561  75.865  1.00                 N  
ATOM    622  CA  HIS F  92      94.638  97.617  75.627  1.00                 C  
ATOM    623  C   HIS F  92      94.543  98.274  74.294  1.00                 C  
ATOM    624  O   HIS F  92      95.281  99.227  74.063  1.00                 O  
ATOM    625  CB  HIS F  92      96.049  97.047  75.781  1.00                 C  
ATOM    626  CG  HIS F  92      96.345  96.528  77.154  1.00                 C  
ATOM    627  ND1 HIS F  92      96.458  97.352  78.253  1.00                 N  
ATOM    628  CE1 HIS F  92      96.726  96.602  79.337  1.00                 C  
ATOM    629  CD2 HIS F  92      96.580  95.216  77.740  1.00                 C  
ATOM    630  NE2 HIS F  92      96.800  95.320  79.036  1.00                 N  
ATOM    631  N   ASP F  93      93.526  97.940  73.474  1.00                 N  
ATOM    632  CA  ASP F  93      93.440  98.533  72.105  1.00                 C  
ATOM    633  C   ASP F  93      92.122  99.252  71.890  1.00                 C  
ATOM    634  O   ASP F  93      91.021  98.928  72.335  1.00                 O  
ATOM    635  CB  ASP F  93      93.620  97.450  71.040  1.00                 C  
ATOM    636  CG  ASP F  93      95.015  96.856  71.043  1.00                 C  
ATOM    637  OD1 ASP F  93      95.940  97.515  71.560  1.00                 O  
ATOM    638  OD2 ASP F  93      95.182  95.730  70.527  1.00                 O  
ATOM    639  N   ILE F  94      92.289 100.481  71.261  1.00                 N  
ATOM    640  CA  ILE F  94      91.093 101.253  70.894  1.00                 C  
ATOM    641  C   ILE F  94      90.986 101.229  69.439  1.00                 C  
ATOM    642  O   ILE F  94      91.905 101.261  68.620  1.00                 O  
ATOM    643  CB  ILE F  94      91.160 102.691  71.440  1.00                 C  
ATOM    644  CD1 ILE F  94      90.214 101.997  73.703  1.00                 C  
ATOM    645  CG1 ILE F  94      91.343 102.677  72.959  1.00                 C  
ATOM    646  CG2 ILE F  94      89.926 103.477  71.025  1.00                 C  
ATOM    647  N   MET F  95      89.783 101.096  68.892  1.00                 N  
ATOM    648  CA  MET F  95      89.483 100.854  67.495  1.00                 C  
ATOM    649  C   MET F  95      88.440 101.832  67.031  1.00                 C  
ATOM    650  O   MET F  95      87.307 101.720  67.392  1.00                 O  
ATOM    651  CB  MET F  95      89.013  99.413  67.290  1.00                 C  
ATOM    652  SD  MET F  95      89.438  96.680  67.459  1.00                 S  
ATOM    653  CE  MET F  95      88.445  96.544  68.943  1.00                 C  
ATOM    654  CG  MET F  95      90.062  98.364  67.620  1.00                 C  
ATOM    655  N   VAL F  96      88.752 102.729  66.129  1.00                 N  
ATOM    656  CA  VAL F  96      87.794 103.791  65.753  1.00                 C  
ATOM    657  C   VAL F  96      87.456 103.729  64.242  1.00                 C  
ATOM    658  O   VAL F  96      88.378 103.468  63.491  1.00                 O  
ATOM    659  CB  VAL F  96      88.333 105.189  66.109  1.00                 C  
ATOM    660  CG1 VAL F  96      87.364 106.267  65.646  1.00                 C  
ATOM    661  CG2 VAL F  96      88.583 105.299  67.605  1.00                 C  
ATOM    662  N   ARG F  97      86.160 103.946  63.906  1.00                 N  
ATOM    663  CA  ARG F  97      85.675 103.611  62.592  1.00                 C  
ATOM    664  C   ARG F  97      84.731 104.662  62.197  1.00                 C  
ATOM    665  O   ARG F  97      83.911 105.105  62.997  1.00                 O  
ATOM    666  CB  ARG F  97      85.027 102.225  62.597  1.00                 C  
ATOM    667  CD  ARG F  97      83.239 102.312  60.837  1.00                 C  
ATOM    668  NE  ARG F  97      82.666 101.629  59.680  1.00                 N  
ATOM    669  CG  ARG F  97      84.592 101.738  61.225  1.00                 C  
ATOM    670  CZ  ARG F  97      81.559 102.018  59.056  1.00                 C  
ATOM    671  NH1 ARG F  97      81.112 101.335  58.011  1.00                 N  
ATOM    672  NH2 ARG F  97      80.901 103.089  59.479  1.00                 N  
ATOM    673  N   MET F  98      84.859 105.214  60.960  1.00                 N  
ATOM    674  CA  MET F  98      84.082 106.362  60.626  1.00                 C  
ATOM    675  C   MET F  98      83.805 106.347  59.154  1.00                 C  
ATOM    676  O   MET F  98      84.451 105.611  58.456  1.00                 O  
ATOM    677  CB  MET F  98      84.811 107.642  61.041  1.00                 C  
ATOM    678  SD  MET F  98      87.330 106.965  60.108  1.00                 S  
ATOM    679  CE  MET F  98      87.946 107.247  61.766  1.00                 C  
ATOM    680  CG  MET F  98      85.907 108.071  60.080  1.00                 C  
ATOM    681  N   PRO F  99      82.851 107.107  58.540  1.00                 N  
ATOM    682  CA  PRO F  99      82.588 106.950  57.122  1.00                 C  
ATOM    683  C   PRO F  99      83.784 107.166  56.177  1.00                 C  
ATOM    684  O   PRO F  99      84.786 107.739  56.520  1.00                 O  
ATOM    685  CB  PRO F  99      81.517 108.001  56.826  1.00                 C  
ATOM    686  CD  PRO F  99      81.979 108.142  59.170  1.00                 C  
ATOM    687  CG  PRO F  99      80.884 108.273  58.149  1.00                 C  
ATOM    688  N   PRO F 100      83.618 106.606  54.993  1.00                 N  
ATOM    689  CA  PRO F 100      84.626 106.823  53.897  1.00                 C  
ATOM    690  C   PRO F 100      85.186 108.242  53.732  1.00                 C  
ATOM    691  O   PRO F 100      84.433 109.181  53.424  1.00                 O  
ATOM    692  CB  PRO F 100      83.874 106.437  52.621  1.00                 C  
ATOM    693  CD  PRO F 100      82.374 105.920  54.413  1.00                 C  
ATOM    694  CG  PRO F 100      82.858 105.442  53.073  1.00                 C  
ATOM    695  N   ALA F 101      86.573 108.355  53.822  1.00                 N  
ATOM    696  CA  ALA F 101      87.324 109.514  53.563  1.00                 C  
ATOM    697  C   ALA F 101      87.005 110.294  52.306  1.00                 C  
ATOM    698  O   ALA F 101      87.079 109.727  51.223  1.00                 O  
ATOM    699  CB  ALA F 101      88.807 109.182  53.499  1.00                 C  
ATOM    700  N   GLU F 102      86.744 111.630  52.452  1.00                 N  
ATOM    701  CA  GLU F 102      86.420 112.535  51.342  1.00                 C  
ATOM    702  C   GLU F 102      87.468 112.725  50.284  1.00                 C  
ATOM    703  O   GLU F 102      88.651 112.784  50.541  1.00                 O  
ATOM    704  CB  GLU F 102      86.070 113.928  51.871  1.00                 C  
ATOM    705  CD  GLU F 102      84.446 115.383  53.145  1.00                 C  
ATOM    706  CG  GLU F 102      84.778 113.982  52.668  1.00                 C  
ATOM    707  OE1 GLU F 102      85.267 116.297  52.921  1.00                 O  
ATOM    708  OE2 GLU F 102      83.364 115.566  53.741  1.00                 O  
ATOM    709  N   GLY F 103      86.959 112.900  48.993  1.00                 N  
ATOM    710  CA  GLY F 103      87.708 113.393  47.788  1.00                 C  
ATOM    711  C   GLY F 103      89.035 112.807  47.535  1.00                 C  
ATOM    712  O   GLY F 103      89.132 111.580  47.387  1.00                 O  
ATOM    713  N   GLU F 104      90.104 113.648  47.455  1.00                 N  
ATOM    714  CA  GLU F 104      91.390 113.175  47.142  1.00                 C  
ATOM    715  C   GLU F 104      92.150 113.077  48.443  1.00                 C  
ATOM    716  O   GLU F 104      93.253 112.483  48.481  1.00                 O  
ATOM    717  CB  GLU F 104      92.074 114.106  46.138  1.00                 C  
ATOM    718  CD  GLU F 104      92.090 115.102  43.818  1.00                 C  
ATOM    719  CG  GLU F 104      91.388 114.168  44.783  1.00                 C  
ATOM    720  OE1 GLU F 104      93.072 115.755  44.230  1.00                 O  
ATOM    721  OE2 GLU F 104      91.659 115.182  42.648  1.00                 O  
ATOM    722  N   THR F 105      91.551 113.453  49.536  1.00                 N  
ATOM    723  CA  THR F 105      92.045 113.288  50.914  1.00                 C  
ATOM    724  C   THR F 105      91.643 111.886  51.422  1.00                 C  
ATOM    725  O   THR F 105      90.793 111.799  52.307  1.00                 O  
ATOM    726  CB  THR F 105      91.493 114.382  51.846  1.00                 C  
ATOM    727  OG1 THR F 105      90.062 114.407  51.765  1.00                 O  
ATOM    728  CG2 THR F 105      92.026 115.747  51.440  1.00                 C  
ATOM    729  N   GLY F 106      91.999 110.768  50.749  1.00                 N  
ATOM    730  CA  GLY F 106      91.659 109.414  51.238  1.00                 C  
ATOM    731  C   GLY F 106      92.425 108.980  52.526  1.00                 C  
ATOM    732  O   GLY F 106      93.072 109.776  53.141  1.00                 O  
ATOM    733  N   GLY F 107      92.350 107.690  52.881  1.00                 N  
ATOM    734  CA  GLY F 107      92.981 107.116  54.136  1.00                 C  
ATOM    735  C   GLY F 107      94.425 106.712  54.123  1.00                 C  
ATOM    736  O   GLY F 107      95.035 106.537  55.198  1.00                 O  
ATOM    737  N   GLN F 108      95.001 106.500  52.985  1.00                 N  
ATOM    738  CA  GLN F 108      96.405 106.158  52.834  1.00                 C  
ATOM    739  C   GLN F 108      97.248 107.309  52.285  1.00                 C  
ATOM    740  O   GLN F 108      98.443 107.111  52.015  1.00                 O  
ATOM    741  CB  GLN F 108      96.565 104.943  51.918  1.00                 C  
ATOM    742  CD  GLN F 108      96.483 103.216  53.759  1.00                 C  
ATOM    743  CG  GLN F 108      95.899 103.680  52.439  1.00                 C  
ATOM    744  OE1 GLN F 108      97.700 103.090  53.900  1.00                 O  
ATOM    745  NE2 GLN F 108      95.616 102.959  54.731  1.00                 N  
ATOM    746  N   VAL F 109      96.684 108.498  52.185  1.00                 N  
ATOM    747  CA  VAL F 109      97.335 109.602  51.454  1.00                 C  
ATOM    748  C   VAL F 109      98.800 109.984  51.905  1.00                 C  
ATOM    749  O   VAL F 109      99.158 110.099  53.096  1.00                 O  
ATOM    750  CB  VAL F 109      96.501 110.895  51.525  1.00                 C  
ATOM    751  CG1 VAL F 109      97.264 112.055  50.904  1.00                 C  
ATOM    752  CG2 VAL F 109      95.161 110.703  50.832  1.00                 C  
ATOM    753  N   LEU F 110      99.664 110.264  50.986  1.00                 N  
ATOM    754  CA  LEU F 110     100.991 110.875  51.236  1.00                 C  
ATOM    755  C   LEU F 110     100.915 112.276  51.871  1.00                 C  
ATOM    756  O   LEU F 110     100.031 113.055  51.590  1.00                 O  
ATOM    757  CB  LEU F 110     101.792 110.968  49.936  1.00                 C  
ATOM    758  CG  LEU F 110     102.192 109.640  49.290  1.00                 C  
ATOM    759  CD1 LEU F 110     102.852 109.876  47.939  1.00                 C  
ATOM    760  CD2 LEU F 110     103.123 108.858  50.203  1.00                 C  
ATOM    761  N   GLY F 111     101.872 112.653  52.729  1.00                 N  
ATOM    762  CA  GLY F 111     101.925 114.011  53.155  1.00                 C  
ATOM    763  C   GLY F 111     101.249 114.396  54.417  1.00                 C  
ATOM    764  O   GLY F 111     100.578 113.581  55.083  1.00                 O  
ATOM    765  N   SER F 112     101.265 115.686  54.804  1.00                 N  
ATOM    766  CA  SER F 112     100.412 116.224  55.895  1.00                 C  
ATOM    767  C   SER F 112     100.980 116.016  57.294  1.00                 C  
ATOM    768  O   SER F 112     101.383 116.934  58.017  1.00                 O  
ATOM    769  CB  SER F 112      99.017 115.598  55.843  1.00                 C  
ATOM    770  OG  SER F 112      98.371 115.891  54.616  1.00                 O  
ATOM    771  N   GLN F 113     101.078 114.746  57.545  1.00                 N  
ATOM    772  CA  GLN F 113     101.854 114.125  58.617  1.00                 C  
ATOM    773  C   GLN F 113     101.146 114.226  59.977  1.00                 C  
ATOM    774  O   GLN F 113     101.783 114.044  61.001  1.00                 O  
ATOM    775  CB  GLN F 113     103.241 114.764  58.714  1.00                 C  
ATOM    776  CD  GLN F 113     105.471 115.197  57.610  1.00                 C  
ATOM    777  CG  GLN F 113     104.072 114.638  57.447  1.00                 C  
ATOM    778  OE1 GLN F 113     105.666 116.234  58.245  1.00                 O  
ATOM    779  NE2 GLN F 113     106.452 114.511  57.036  1.00                 N  
ATOM    780  N   VAL F 114      99.833 114.406  60.007  1.00                 N  
ATOM    781  CA  VAL F 114      98.945 114.564  61.140  1.00                 C  
ATOM    782  C   VAL F 114      98.790 113.328  62.042  1.00                 C  
ATOM    783  O   VAL F 114      98.796 113.445  63.224  1.00                 O  
ATOM    784  CB  VAL F 114      97.531 114.983  60.695  1.00                 C  
ATOM    785  CG1 VAL F 114      97.578 116.312  59.956  1.00                 C  
ATOM    786  CG2 VAL F 114      96.906 113.906  59.823  1.00                 C  
ATOM    787  N   LEU F 115      98.800 112.074  61.528  1.00                 N  
ATOM    788  CA  LEU F 115      98.589 110.875  62.243  1.00                 C  
ATOM    789  C   LEU F 115      99.973 110.253  62.530  1.00                 C  
ATOM    790  O   LEU F 115     100.102 109.206  63.146  1.00                 O  
ATOM    791  CB  LEU F 115      97.690 109.927  61.446  1.00                 C  
ATOM    792  CG  LEU F 115      96.277 110.429  61.141  1.00                 C  
ATOM    793  CD1 LEU F 115      95.526 109.428  60.277  1.00                 C  
ATOM    794  CD2 LEU F 115      95.512 110.697  62.429  1.00                 C  
ATOM    795  N   LYS F 116     101.078 110.789  62.057  1.00                 N  
ATOM    796  CA  LYS F 116     102.405 110.246  62.150  1.00                 C  
ATOM    797  C   LYS F 116     102.980 110.664  63.496  1.00                 C  
ATOM    798  O   LYS F 116     104.047 110.226  63.929  1.00                 O  
ATOM    799  CB  LYS F 116     103.267 110.734  60.984  1.00                 C  
ATOM    800  CD  LYS F 116     103.721 110.737  58.515  1.00                 C  
ATOM    801  CE  LYS F 116     103.272 110.226  57.156  1.00                 C  
ATOM    802  CG  LYS F 116     102.821 110.219  59.625  1.00                 C  
ATOM    803  NZ  LYS F 116     104.126 110.753  56.055  1.00                 N  
ATOM    804  N   VAL F 117     102.195 111.434  64.290  1.00                 N  
ATOM    805  CA  VAL F 117     102.560 111.815  65.601  1.00                 C  
ATOM    806  C   VAL F 117     102.254 110.758  66.575  1.00                 C  
ATOM    807  O   VAL F 117     102.636 110.815  67.779  1.00                 O  
ATOM    808  CB  VAL F 117     101.863 113.122  66.024  1.00                 C  
ATOM    809  CG1 VAL F 117     102.232 114.253  65.075  1.00                 C  
ATOM    810  CG2 VAL F 117     100.355 112.930  66.070  1.00                 C  
ATOM    811  N   ILE F 118     101.516 109.636  66.141  1.00                 N  
ATOM    812  CA  ILE F 118     101.404 108.472  67.048  1.00                 C  
ATOM    813  C   ILE F 118     102.781 107.903  67.252  1.00                 C  
ATOM    814  O   ILE F 118     103.696 107.851  66.397  1.00                 O  
ATOM    815  CB  ILE F 118     100.434 107.414  66.491  1.00                 C  
ATOM    816  CD1 ILE F 118      98.046 107.097  65.657  1.00                 C  
ATOM    817  CG1 ILE F 118      99.015 107.981  66.412  1.00                 C  
ATOM    818  CG2 ILE F 118     100.491 106.145  67.328  1.00                 C  
ATOM    819  N   ASN F 119     103.042 107.353  68.507  1.00                 N  
ATOM    820  CA  ASN F 119     104.241 106.603  68.850  1.00                 C  
ATOM    821  C   ASN F 119     105.451 107.396  69.444  1.00                 C  
ATOM    822  O   ASN F 119     106.551 106.927  69.575  1.00                 O  
ATOM    823  CB  ASN F 119     104.764 105.841  67.630  1.00                 C  
ATOM    824  CG  ASN F 119     103.782 104.801  67.128  1.00                 C  
ATOM    825  OD1 ASN F 119     103.262 103.999  67.904  1.00                 O  
ATOM    826  ND2 ASN F 119     103.526 104.811  65.825  1.00                 N  
ATOM    827  N   GLU F 120     105.201 108.724  69.624  1.00                 N  
ATOM    828  CA  GLU F 120     106.018 109.646  70.394  1.00                 C  
ATOM    829  C   GLU F 120     105.032 110.112  71.478  1.00                 C  
ATOM    830  O   GLU F 120     103.889 110.407  71.107  1.00                 O  
ATOM    831  CB  GLU F 120     106.561 110.760  69.496  1.00                 C  
ATOM    832  CD  GLU F 120     108.026 111.405  67.543  1.00                 C  
ATOM    833  CG  GLU F 120     107.502 110.274  68.406  1.00                 C  
ATOM    834  OE1 GLU F 120     107.577 112.555  67.733  1.00                 O  
ATOM    835  OE2 GLU F 120     108.887 111.142  66.677  1.00                 O  
ATOM    836  N   SER F 121     105.521 110.211  72.790  1.00                 N  
ATOM    837  CA  SER F 121     104.628 110.675  73.865  1.00                 C  
ATOM    838  C   SER F 121     105.235 111.454  74.950  1.00                 C  
ATOM    839  O   SER F 121     106.374 111.341  75.249  1.00                 O  
ATOM    840  CB  SER F 121     103.916 109.489  74.519  1.00                 C  
ATOM    841  OG  SER F 121     104.836 108.652  75.197  1.00                 O  
ATOM    842  N   THR F 122     104.445 112.150  75.706  1.00                 N  
ATOM    843  CA  THR F 122     104.871 112.558  77.090  1.00                 C  
ATOM    844  C   THR F 122     103.659 112.304  78.054  1.00                 C  
ATOM    845  O   THR F 122     103.797 112.312  79.224  1.00                 O  
ATOM    846  CB  THR F 122     105.319 114.031  77.131  1.00                 C  
ATOM    847  OG1 THR F 122     104.226 114.877  76.752  1.00                 O  
ATOM    848  CG2 THR F 122     106.472 114.264  76.167  1.00                 C  
ATOM    849  N   ASN F 123     102.363 112.066  77.509  1.00                 N  
ATOM    850  CA  ASN F 123     101.287 111.750  78.436  1.00                 C  
ATOM    851  C   ASN F 123     100.201 110.921  77.736  1.00                 C  
ATOM    852  O   ASN F 123      99.239 110.487  78.369  1.00                 O  
ATOM    853  CB  ASN F 123     100.699 113.031  79.032  1.00                 C  
ATOM    854  CG  ASN F 123     100.038 113.909  77.988  1.00                 C  
ATOM    855  OD1 ASN F 123      99.855 113.497  76.842  1.00                 O  
ATOM    856  ND2 ASN F 123      99.676 115.124  78.381  1.00                 N  
ATOM    857  N   GLN F 124     100.252 110.919  76.379  1.00                 N  
ATOM    858  CA  GLN F 124      99.198 110.340  75.607  1.00                 C  
ATOM    859  C   GLN F 124      99.585 108.966  75.126  1.00                 C  
ATOM    860  O   GLN F 124      98.847 108.451  74.270  1.00                 O  
ATOM    861  CB  GLN F 124      98.847 111.239  74.420  1.00                 C  
ATOM    862  CD  GLN F 124     101.001 112.269  73.596  1.00                 C  
ATOM    863  CG  GLN F 124      99.901 111.262  73.325  1.00                 C  
ATOM    864  OE1 GLN F 124     101.361 112.515  74.748  1.00                 O  
ATOM    865  NE2 GLN F 124     101.540 112.855  72.534  1.00                 N  
ATOM    866  N   ASN F 125     100.682 108.383  75.689  1.00                 N  
ATOM    867  CA  ASN F 125     101.155 106.999  75.714  1.00                 C  
ATOM    868  C   ASN F 125     100.414 106.029  74.810  1.00                 C  
ATOM    869  O   ASN F 125      99.472 105.314  75.265  1.00                 O  
ATOM    870  CB  ASN F 125     101.112 106.444  77.139  1.00                 C  
ATOM    871  CG  ASN F 125     102.114 107.115  78.057  1.00                 C  
ATOM    872  OD1 ASN F 125     103.140 107.624  77.605  1.00                 O  
ATOM    873  ND2 ASN F 125     101.820 107.119  79.352  1.00                 N  
ATOM    874  N   ALA F 126     100.853 106.024  73.544  1.00                 N  
ATOM    875  CA  ALA F 126     100.149 105.329  72.461  1.00                 C  
ATOM    876  C   ALA F 126     101.017 104.828  71.319  1.00                 C  
ATOM    877  O   ALA F 126     102.222 105.138  71.109  1.00                 O  
ATOM    878  CB  ALA F 126      99.079 106.228  71.861  1.00                 C  
ATOM    879  N   ALA F 127     100.428 103.959  70.551  1.00                 N  
ATOM    880  CA  ALA F 127     101.097 103.243  69.438  1.00                 C  
ATOM    881  C   ALA F 127     100.189 102.905  68.260  1.00                 C  
ATOM    882  O   ALA F 127      99.089 102.413  68.421  1.00                 O  
ATOM    883  CB  ALA F 127     101.724 101.951  69.939  1.00                 C  
ATOM    884  N   VAL F 128     100.587 103.161  67.009  1.00                 N  
ATOM    885  CA  VAL F 128      99.627 102.890  65.930  1.00                 C  
ATOM    886  C   VAL F 128      99.748 101.433  65.439  1.00                 C  
ATOM    887  O   VAL F 128     100.821 100.877  65.363  1.00                 O  
ATOM    888  CB  VAL F 128      99.818 103.859  64.748  1.00                 C  
ATOM    889  CG1 VAL F 128     101.198 103.682  64.133  1.00                 C  
ATOM    890  CG2 VAL F 128      98.733 103.645  63.703  1.00                 C  
ATOM    891  N   LYS F 129      98.626 100.746  65.138  1.00                 N  
ATOM    892  CA  LYS F 129      98.668  99.330  64.770  1.00                 C  
ATOM    893  C   LYS F 129      98.487  99.133  63.303  1.00                 C  
ATOM    894  O   LYS F 129      99.223  98.328  62.722  1.00                 O  
ATOM    895  CB  LYS F 129      97.597  98.546  65.532  1.00                 C  
ATOM    896  CD  LYS F 129      96.587  96.324  66.115  1.00                 C  
ATOM    897  CE  LYS F 129      96.592  94.830  65.833  1.00                 C  
ATOM    898  CG  LYS F 129      97.604  97.053  65.251  1.00                 C  
ATOM    899  NZ  LYS F 129      95.597  94.104  66.669  1.00                 N  
ATOM    900  N   ARG F 130      97.498  99.887  62.714  1.00                 N  
ATOM    901  CA  ARG F 130      97.006  99.736  61.339  1.00                 C  
ATOM    902  C   ARG F 130      96.089 100.842  61.110  1.00                 C  
ATOM    903  O   ARG F 130      95.552 101.479  62.009  1.00                 O  
ATOM    904  CB  ARG F 130      96.340  98.371  61.155  1.00                 C  
ATOM    905  CD  ARG F 130      94.505  96.783  61.797  1.00                 C  
ATOM    906  NE  ARG F 130      93.810  96.736  60.513  1.00                 N  
ATOM    907  CG  ARG F 130      95.136  98.142  62.054  1.00                 C  
ATOM    908  CZ  ARG F 130      93.301  95.630  59.979  1.00                 C  
ATOM    909  NH1 ARG F 130      92.685  95.683  58.806  1.00                 N  
ATOM    910  NH2 ARG F 130      93.409  94.475  60.620  1.00                 N  
ATOM    911  N   ILE F 131      95.910 101.233  59.785  1.00                 N  
ATOM    912  CA  ILE F 131      95.043 102.234  59.188  1.00                 C  
ATOM    913  C   ILE F 131      94.421 101.686  57.961  1.00                 C  
ATOM    914  O   ILE F 131      95.106 101.007  57.141  1.00                 O  
ATOM    915  CB  ILE F 131      95.811 103.531  58.875  1.00                 C  
ATOM    916  CD1 ILE F 131      97.359 105.273  59.908  1.00                 C  
ATOM    917  CG1 ILE F 131      96.420 104.113  60.152  1.00                 C  
ATOM    918  CG2 ILE F 131      94.904 104.531  58.173  1.00                 C  
ATOM    919  N   GLU F 132      93.085 101.807  57.795  1.00                 N  
ATOM    920  CA  GLU F 132      92.315 101.192  56.720  1.00                 C  
ATOM    921  C   GLU F 132      91.336 102.169  56.033  1.00                 C  
ATOM    922  O   GLU F 132      90.953 103.247  56.523  1.00                 O  
ATOM    923  CB  GLU F 132      91.528  99.990  57.245  1.00                 C  
ATOM    924  CD  GLU F 132      93.174  98.147  56.722  1.00                 C  
ATOM    925  CG  GLU F 132      92.397  98.874  57.802  1.00                 C  
ATOM    926  OE1 GLU F 132      92.769  98.225  55.543  1.00                 O  
ATOM    927  OE2 GLU F 132      94.189  97.499  57.055  1.00                 O  
ATOM    928  N   PHE F 133      90.957 101.853  54.739  1.00                 N  
ATOM    929  CA  PHE F 133      90.177 102.663  53.887  1.00                 C  
ATOM    930  C   PHE F 133      89.596 101.836  52.765  1.00                 C  
ATOM    931  O   PHE F 133      90.301 101.332  51.894  1.00                 O  
ATOM    932  CB  PHE F 133      91.015 103.814  53.327  1.00                 C  
ATOM    933  CG  PHE F 133      90.236 104.769  52.468  1.00                 C  
ATOM    934  CZ  PHE F 133      88.799 106.535  50.873  1.00                 C  
ATOM    935  CD1 PHE F 133      89.078 105.360  52.940  1.00                 C  
ATOM    936  CE1 PHE F 133      88.361 106.239  52.150  1.00                 C  
ATOM    937  CD2 PHE F 133      90.662 105.075  51.187  1.00                 C  
ATOM    938  CE2 PHE F 133      89.945 105.953  50.397  1.00                 C  
ATOM    939  N   VAL F 134      88.226 101.780  52.715  1.00                 N  
ATOM    940  CA  VAL F 134      87.525 101.176  51.587  1.00                 C  
ATOM    941  C   VAL F 134      86.513 102.225  51.107  1.00                 C  
ATOM    942  O   VAL F 134      85.712 102.862  51.825  1.00                 O  
ATOM    943  CB  VAL F 134      86.855  99.848  51.985  1.00                 C  
ATOM    944  CG1 VAL F 134      86.082  99.268  50.810  1.00                 C  
ATOM    945  CG2 VAL F 134      87.894  98.856  52.485  1.00                 C  
ATOM    946  N   GLY F 135      86.413 102.438  49.753  1.00                 N  
ATOM    947  CA  GLY F 135      85.443 103.476  49.240  1.00                 C  
ATOM    948  C   GLY F 135      84.122 102.949  48.900  1.00                 C  
ATOM    949  O   GLY F 135      83.821 101.756  48.878  1.00                 O  
ATOM    950  N   PRO F 136      83.149 103.791  48.665  1.00                 N  
ATOM    951  CA  PRO F 136      81.745 103.511  48.985  1.00                 C  
ATOM    952  C   PRO F 136      81.171 102.537  48.078  1.00                 C  
ATOM    953  O   PRO F 136      80.364 101.732  48.549  1.00                 O  
ATOM    954  CB  PRO F 136      81.056 104.870  48.847  1.00                 C  
ATOM    955  CD  PRO F 136      83.387 105.305  48.523  1.00                 C  
ATOM    956  CG  PRO F 136      82.131 105.865  49.131  1.00                 C  
ATOM    957  N   SER F 137      81.343 102.623  46.721  1.00                 N  
ATOM    958  CA  SER F 137      80.669 101.726  45.780  1.00                 C  
ATOM    959  C   SER F 137      81.399 100.453  45.794  1.00                 C  
ATOM    960  O   SER F 137      80.783  99.348  45.716  1.00                 O  
ATOM    961  CB  SER F 137      80.624 102.350  44.384  1.00                 C  
ATOM    962  OG  SER F 137      81.926 102.474  43.838  1.00                 O  
ATOM    963  N   VAL F 138      82.719 100.470  46.079  1.00                 N  
ATOM    964  CA  VAL F 138      83.540  99.266  46.284  1.00                 C  
ATOM    965  C   VAL F 138      83.098  98.411  47.568  1.00                 C  
ATOM    966  O   VAL F 138      82.928  97.163  47.619  1.00                 O  
ATOM    967  CB  VAL F 138      85.033  99.617  46.418  1.00                 C  
ATOM    968  CG1 VAL F 138      85.833  98.393  46.838  1.00                 C  
ATOM    969  CG2 VAL F 138      85.567 100.184  45.111  1.00                 C  
ATOM    970  N   GLY F 139      82.857  99.175  48.677  1.00                 N  
ATOM    971  CA  GLY F 139      82.346  98.569  49.877  1.00                 C  
ATOM    972  C   GLY F 139      80.990  97.971  49.604  1.00                 C  
ATOM    973  O   GLY F 139      80.582  96.905  50.057  1.00                 O  
ATOM    974  N   ALA F 140      80.133  98.684  48.807  1.00                 N  
ATOM    975  CA  ALA F 140      78.865  98.113  48.453  1.00                 C  
ATOM    976  C   ALA F 140      78.740  96.734  47.758  1.00                 C  
ATOM    977  O   ALA F 140      77.950  95.837  48.104  1.00                 O  
ATOM    978  CB  ALA F 140      78.098  99.052  47.535  1.00                 C  
ATOM    979  N   ASP F 141      79.581  96.480  46.792  1.00                 N  
ATOM    980  CA  ASP F 141      79.560  95.167  46.239  1.00                 C  
ATOM    981  C   ASP F 141      79.929  94.130  47.265  1.00                 C  
ATOM    982  O   ASP F 141      79.233  93.117  47.349  1.00                 O  
ATOM    983  CB  ASP F 141      80.508  95.074  45.042  1.00                 C  
ATOM    984  CG  ASP F 141      79.989  95.819  43.828  1.00                 C  
ATOM    985  OD1 ASP F 141      78.791  96.171  43.815  1.00                 O  
ATOM    986  OD2 ASP F 141      80.780  96.052  42.890  1.00                 O  
ATOM    987  N   LEU F 142      80.927  94.372  48.130  1.00                 N  
ATOM    988  CA  LEU F 142      81.300  93.451  49.247  1.00                 C  
ATOM    989  C   LEU F 142      80.238  93.076  50.287  1.00                 C  
ATOM    990  O   LEU F 142      79.931  91.946  50.488  1.00                 O  
ATOM    991  CB  LEU F 142      82.475  94.023  50.043  1.00                 C  
ATOM    992  CG  LEU F 142      83.829  94.048  49.330  1.00                 C  
ATOM    993  CD1 LEU F 142      84.853  94.819  50.148  1.00                 C  
ATOM    994  CD2 LEU F 142      84.322  92.634  49.063  1.00                 C  
ATOM    995  N   ALA F 143      79.520  94.099  50.808  1.00                 N  
ATOM    996  CA  ALA F 143      78.215  93.998  51.494  1.00                 C  
ATOM    997  C   ALA F 143      77.051  93.319  50.775  1.00                 C  
ATOM    998  O   ALA F 143      76.461  92.407  51.279  1.00                 O  
ATOM    999  CB  ALA F 143      77.711  95.380  51.881  1.00                 C  
ATOM   1000  N   GLN F 144      76.659  93.617  49.458  1.00                 N  
ATOM   1001  CA  GLN F 144      75.556  92.958  48.842  1.00                 C  
ATOM   1002  C   GLN F 144      75.840  91.500  48.630  1.00                 C  
ATOM   1003  O   GLN F 144      75.010  90.678  48.897  1.00                 O  
ATOM   1004  CB  GLN F 144      75.212  93.622  47.507  1.00                 C  
ATOM   1005  CD  GLN F 144      72.711  93.288  47.622  1.00                 C  
ATOM   1006  CG  GLN F 144      73.980  93.048  46.828  1.00                 C  
ATOM   1007  OE1 GLN F 144      72.382  94.426  47.956  1.00                 O  
ATOM   1008  NE2 GLN F 144      71.994  92.213  47.928  1.00                 N  
ATOM   1009  N   THR F 145      77.031  91.113  48.127  1.00                 N  
ATOM   1010  CA  THR F 145      77.487  89.750  48.015  1.00                 C  
ATOM   1011  C   THR F 145      77.602  89.102  49.392  1.00                 C  
ATOM   1012  O   THR F 145      77.107  87.985  49.565  1.00                 O  
ATOM   1013  CB  THR F 145      78.844  89.666  47.291  1.00                 C  
ATOM   1014  OG1 THR F 145      78.709  90.172  45.957  1.00                 O  
ATOM   1015  CG2 THR F 145      79.321  88.224  47.218  1.00                 C  
ATOM   1016  N   GLY F 146      78.093  89.842  50.375  1.00                 N  
ATOM   1017  CA  GLY F 146      78.074  89.389  51.741  1.00                 C  
ATOM   1018  C   GLY F 146      76.707  88.986  52.247  1.00                 C  
ATOM   1019  O   GLY F 146      76.513  87.913  52.835  1.00                 O  
ATOM   1020  N   ALA F 147      75.679  89.879  52.048  1.00                 N  
ATOM   1021  CA  ALA F 147      74.263  89.700  52.346  1.00                 C  
ATOM   1022  C   ALA F 147      73.668  88.519  51.553  1.00                 C  
ATOM   1023  O   ALA F 147      72.943  87.660  52.114  1.00                 O  
ATOM   1024  CB  ALA F 147      73.491  90.974  52.039  1.00                 C  
ATOM   1025  N   MET F 148      74.011  88.382  50.238  1.00                 N  
ATOM   1026  CA  MET F 148      73.519  87.166  49.471  1.00                 C  
ATOM   1027  C   MET F 148      74.108  85.865  49.902  1.00                 C  
ATOM   1028  O   MET F 148      73.462  84.818  50.028  1.00                 O  
ATOM   1029  CB  MET F 148      73.789  87.331  47.974  1.00                 C  
ATOM   1030  SD  MET F 148      73.105  88.392  45.508  1.00                 S  
ATOM   1031  CE  MET F 148      74.737  89.107  45.323  1.00                 C  
ATOM   1032  CG  MET F 148      72.933  88.393  47.303  1.00                 C  
ATOM   1033  N   ALA F 149      75.436  85.819  50.173  1.00                 N  
ATOM   1034  CA  ALA F 149      76.232  84.697  50.574  1.00                 C  
ATOM   1035  C   ALA F 149      75.831  84.090  51.803  1.00                 C  
ATOM   1036  O   ALA F 149      75.633  82.868  51.977  1.00                 O  
ATOM   1037  CB  ALA F 149      77.693  85.101  50.699  1.00                 C  
ATOM   1038  N   LEU F 150      75.573  85.044  52.722  1.00                 N  
ATOM   1039  CA  LEU F 150      74.913  84.691  54.018  1.00                 C  
ATOM   1040  C   LEU F 150      73.559  84.014  53.908  1.00                 C  
ATOM   1041  O   LEU F 150      73.345  82.922  54.319  1.00                 O  
ATOM   1042  CB  LEU F 150      74.734  85.939  54.885  1.00                 C  
ATOM   1043  CG  LEU F 150      74.028  85.735  56.228  1.00                 C  
ATOM   1044  CD1 LEU F 150      74.817  84.781  57.111  1.00                 C  
ATOM   1045  CD2 LEU F 150      73.826  87.066  56.936  1.00                 C  
ATOM   1046  N   MET F 151      72.608  84.640  53.116  1.00                 N  
ATOM   1047  CA  MET F 151      71.269  84.107  53.011  1.00                 C  
ATOM   1048  C   MET F 151      71.171  82.784  52.269  1.00                 C  
ATOM   1049  O   MET F 151      70.450  81.899  52.780  1.00                 O  
ATOM   1050  CB  MET F 151      70.345  85.111  52.319  1.00                 C  
ATOM   1051  SD  MET F 151      68.766  87.387  52.408  1.00                 S  
ATOM   1052  CE  MET F 151      69.672  88.111  51.043  1.00                 C  
ATOM   1053  CG  MET F 151      70.040  86.348  53.149  1.00                 C  
ATOM   1054  N   ALA F 152      71.947  82.611  51.159  1.00                 N  
ATOM   1055  CA  ALA F 152      71.829  81.412  50.332  1.00                 C  
ATOM   1056  C   ALA F 152      72.261  80.171  51.044  1.00                 C  
ATOM   1057  O   ALA F 152      71.514  79.186  50.939  1.00                 O  
ATOM   1058  CB  ALA F 152      72.643  81.566  49.056  1.00                 C  
ATOM   1059  N   ALA F 153      73.426  80.229  51.775  1.00                 N  
ATOM   1060  CA  ALA F 153      73.849  79.103  52.623  1.00                 C  
ATOM   1061  C   ALA F 153      72.761  78.711  53.661  1.00                 C  
ATOM   1062  O   ALA F 153      72.480  77.493  53.699  1.00                 O  
ATOM   1063  CB  ALA F 153      75.144  79.440  53.345  1.00                 C  
ATOM   1064  N   LEU F 154      72.030  79.578  54.448  1.00                 N  
ATOM   1065  CA  LEU F 154      71.006  79.241  55.373  1.00                 C  
ATOM   1066  C   LEU F 154      69.817  78.550  54.712  1.00                 C  
ATOM   1067  O   LEU F 154      69.264  77.523  55.134  1.00                 O  
ATOM   1068  CB  LEU F 154      70.516  80.490  56.109  1.00                 C  
ATOM   1069  CG  LEU F 154      69.377  80.284  57.109  1.00                 C  
ATOM   1070  CD1 LEU F 154      69.804  79.341  58.223  1.00                 C  
ATOM   1071  CD2 LEU F 154      68.922  81.616  57.687  1.00                 C  
ATOM   1072  N   LEU F 155      69.357  79.156  53.605  1.00                 N  
ATOM   1073  CA  LEU F 155      68.326  78.640  52.750  1.00                 C  
ATOM   1074  C   LEU F 155      68.673  77.287  52.330  1.00                 C  
ATOM   1075  O   LEU F 155      67.817  76.377  52.242  1.00                 O  
ATOM   1076  CB  LEU F 155      68.127  79.554  51.539  1.00                 C  
ATOM   1077  CG  LEU F 155      67.075  79.110  50.521  1.00                 C  
ATOM   1078  CD1 LEU F 155      65.697  79.052  51.162  1.00                 C  
ATOM   1079  CD2 LEU F 155      67.061  80.044  49.321  1.00                 C  
ATOM   1080  N   SER F 156      69.951  77.115  51.828  1.00                 N  
ATOM   1081  CA  SER F 156      70.409  75.777  51.389  1.00                 C  
ATOM   1082  C   SER F 156      70.431  74.634  52.373  1.00                 C  
ATOM   1083  O   SER F 156      69.933  73.571  52.092  1.00                 O  
ATOM   1084  CB  SER F 156      71.831  75.854  50.829  1.00                 C  
ATOM   1085  OG  SER F 156      71.869  76.618  49.636  1.00                 O  
ATOM   1086  N   ILE F 157      70.871  74.987  53.618  1.00                 N  
ATOM   1087  CA  ILE F 157      70.724  74.081  54.752  1.00                 C  
ATOM   1088  C   ILE F 157      69.263  73.797  55.050  1.00                 C  
ATOM   1089  O   ILE F 157      68.880  72.642  55.225  1.00                 O  
ATOM   1090  CB  ILE F 157      71.411  74.639  56.013  1.00                 C  
ATOM   1091  CD1 ILE F 157      73.666  75.437  56.894  1.00                 C  
ATOM   1092  CG1 ILE F 157      72.930  74.651  55.831  1.00                 C  
ATOM   1093  CG2 ILE F 157      70.994  73.845  57.241  1.00                 C  
ATOM   1094  N   LEU F 158      68.399  74.770  55.003  1.00                 N  
ATOM   1095  CA  LEU F 158      66.958  74.538  55.309  1.00                 C  
ATOM   1096  C   LEU F 158      66.254  73.470  54.521  1.00                 C  
ATOM   1097  O   LEU F 158      65.456  72.625  54.946  1.00                 O  
ATOM   1098  CB  LEU F 158      66.156  75.827  55.120  1.00                 C  
ATOM   1099  CG  LEU F 158      64.649  75.731  55.370  1.00                 C  
ATOM   1100  CD1 LEU F 158      64.368  75.337  56.812  1.00                 C  
ATOM   1101  CD2 LEU F 158      63.964  77.048  55.038  1.00                 C  
ATOM   1102  N   VAL F 159      66.540  73.580  53.199  1.00                 N  
ATOM   1103  CA  VAL F 159      66.151  72.704  52.130  1.00                 C  
ATOM   1104  C   VAL F 159      66.676  71.316  52.210  1.00                 C  
ATOM   1105  O   VAL F 159      66.022  70.330  51.923  1.00                 O  
ATOM   1106  CB  VAL F 159      66.566  73.268  50.759  1.00                 C  
ATOM   1107  CG1 VAL F 159      66.337  72.235  49.666  1.00                 C  
ATOM   1108  CG2 VAL F 159      65.802  74.548  50.456  1.00                 C  
ATOM   1109  N   TYR F 160      67.906  71.104  52.674  1.00                 N  
ATOM   1110  CA  TYR F 160      68.555  69.799  52.953  1.00                 C  
ATOM   1111  C   TYR F 160      67.852  69.089  54.100  1.00                 C  
ATOM   1112  O   TYR F 160      67.536  67.918  53.972  1.00                 O  
ATOM   1113  CB  TYR F 160      70.038  69.996  53.276  1.00                 C  
ATOM   1114  CG  TYR F 160      70.774  68.711  53.583  1.00                 C  
ATOM   1115  OH  TYR F 160      72.799  65.175  54.411  1.00                 O  
ATOM   1116  CZ  TYR F 160      72.128  66.346  54.139  1.00                 C  
ATOM   1117  CD1 TYR F 160      71.174  67.860  52.561  1.00                 C  
ATOM   1118  CE1 TYR F 160      71.848  66.684  52.833  1.00                 C  
ATOM   1119  CD2 TYR F 160      71.065  68.355  54.893  1.00                 C  
ATOM   1120  CE2 TYR F 160      71.737  67.182  55.183  1.00                 C  
ATOM   1121  N   VAL F 161      67.605  69.803  55.250  1.00                 N  
ATOM   1122  CA  VAL F 161      67.038  69.217  56.434  1.00                 C  
ATOM   1123  C   VAL F 161      65.530  68.837  56.134  1.00                 C  
ATOM   1124  O   VAL F 161      65.070  67.720  56.529  1.00                 O  
ATOM   1125  CB  VAL F 161      67.143  70.168  57.641  1.00                 C  
ATOM   1126  CG1 VAL F 161      66.379  69.607  58.830  1.00                 C  
ATOM   1127  CG2 VAL F 161      68.601  70.408  58.004  1.00                 C  
ATOM   1128  N   GLY F 162      64.856  69.682  55.272  1.00                 N  
ATOM   1129  CA  GLY F 162      63.561  69.303  54.757  1.00                 C  
ATOM   1130  C   GLY F 162      63.394  67.990  53.899  1.00                 C  
ATOM   1131  O   GLY F 162      62.611  67.109  54.137  1.00                 O  
ATOM   1132  N   PHE F 163      64.245  67.874  52.815  1.00                 N  
ATOM   1133  CA  PHE F 163      64.353  66.693  51.964  1.00                 C  
ATOM   1134  C   PHE F 163      64.911  65.453  52.663  1.00                 C  
ATOM   1135  O   PHE F 163      64.445  64.366  52.390  1.00                 O  
ATOM   1136  CB  PHE F 163      65.230  66.989  50.746  1.00                 C  
ATOM   1137  CG  PHE F 163      65.347  65.837  49.789  1.00                 C  
ATOM   1138  CZ  PHE F 163      65.570  63.704  48.021  1.00                 C  
ATOM   1139  CD1 PHE F 163      64.292  65.496  48.961  1.00                 C  
ATOM   1140  CE1 PHE F 163      64.400  64.436  48.081  1.00                 C  
ATOM   1141  CD2 PHE F 163      66.512  65.094  49.717  1.00                 C  
ATOM   1142  CE2 PHE F 163      66.620  64.034  48.837  1.00                 C  
ATOM   1143  N   ARG F 164      65.915  65.615  53.453  1.00                 N  
ATOM   1144  CA  ARG F 164      66.648  64.565  54.226  1.00                 C  
ATOM   1145  C   ARG F 164      65.794  63.872  55.187  1.00                 C  
ATOM   1146  O   ARG F 164      65.753  62.648  55.311  1.00                 O  
ATOM   1147  CB  ARG F 164      67.841  65.177  54.963  1.00                 C  
ATOM   1148  CD  ARG F 164      69.221  63.081  54.984  1.00                 C  
ATOM   1149  NE  ARG F 164      70.274  63.579  54.102  1.00                 N  
ATOM   1150  CG  ARG F 164      68.611  64.190  55.825  1.00                 C  
ATOM   1151  CZ  ARG F 164      70.836  62.864  53.132  1.00                 C  
ATOM   1152  NH1 ARG F 164      71.787  63.401  52.380  1.00                 N  
ATOM   1153  NH2 ARG F 164      70.446  61.615  52.917  1.00                 N  
ATOM   1154  N   PHE F 165      65.009  64.619  55.952  1.00                 N  
ATOM   1155  CA  PHE F 165      64.257  64.206  57.100  1.00                 C  
ATOM   1156  C   PHE F 165      62.782  64.597  57.046  1.00                 C  
ATOM   1157  O   PHE F 165      61.896  63.814  56.652  1.00                 O  
ATOM   1158  CB  PHE F 165      64.868  64.785  58.378  1.00                 C  
ATOM   1159  CG  PHE F 165      66.214  64.213  58.719  1.00                 C  
ATOM   1160  CZ  PHE F 165      68.702  63.148  59.353  1.00                 C  
ATOM   1161  CD1 PHE F 165      67.365  64.964  58.551  1.00                 C  
ATOM   1162  CE1 PHE F 165      68.603  64.437  58.865  1.00                 C  
ATOM   1163  CD2 PHE F 165      66.330  62.924  59.208  1.00                 C  
ATOM   1164  CE2 PHE F 165      67.569  62.397  59.522  1.00                 C  
ATOM   1165  N   GLU F 166      62.509  65.829  57.372  1.00                 N  
ATOM   1166  CA  GLU F 166      61.203  66.318  57.406  1.00                 C  
ATOM   1167  C   GLU F 166      61.195  67.833  57.357  1.00                 C  
ATOM   1168  O   GLU F 166      61.857  68.516  58.096  1.00                 O  
ATOM   1169  CB  GLU F 166      60.479  65.824  58.660  1.00                 C  
ATOM   1170  CD  GLU F 166      58.314  65.670  59.953  1.00                 C  
ATOM   1171  CG  GLU F 166      59.018  66.237  58.736  1.00                 C  
ATOM   1172  OE1 GLU F 166      58.359  66.318  61.020  1.00                 O  
ATOM   1173  OE2 GLU F 166      57.718  64.578  59.840  1.00                 O  
ATOM   1174  N   TRP F 167      60.280  68.426  56.521  1.00                 N  
ATOM   1175  CA  TRP F 167      60.018  69.847  56.464  1.00                 C  
ATOM   1176  C   TRP F 167      59.370  70.479  57.792  1.00                 C  
ATOM   1177  O   TRP F 167      59.807  71.531  58.203  1.00                 O  
ATOM   1178  CB  TRP F 167      59.092  70.175  55.291  1.00                 C  
ATOM   1179  CG  TRP F 167      59.759  70.068  53.953  1.00                 C  
ATOM   1180  CD1 TRP F 167      59.507  69.142  52.983  1.00                 C  
ATOM   1181  NE1 TRP F 167      60.315  69.363  51.895  1.00                 N  
ATOM   1182  CD2 TRP F 167      60.789  70.921  53.437  1.00                 C  
ATOM   1183  CE2 TRP F 167      61.112  70.451  52.151  1.00                 C  
ATOM   1184  CH2 TRP F 167      62.735  72.143  51.872  1.00                 C  
ATOM   1185  CZ2 TRP F 167      62.085  71.056  51.358  1.00                 C  
ATOM   1186  CE3 TRP F 167      61.469  72.035  53.938  1.00                 C  
ATOM   1187  CZ3 TRP F 167      62.433  72.631  53.148  1.00                 C  
ATOM   1188  N   ARG F 168      58.484  69.842  58.479  1.00                 N  
ATOM   1189  CA  ARG F 168      57.930  70.438  59.747  1.00                 C  
ATOM   1190  C   ARG F 168      59.016  70.640  60.760  1.00                 C  
ATOM   1191  O   ARG F 168      59.220  71.728  61.322  1.00                 O  
ATOM   1192  CB  ARG F 168      56.829  69.545  60.323  1.00                 C  
ATOM   1193  CD  ARG F 168      54.404  68.900  60.288  1.00                 C  
ATOM   1194  NE  ARG F 168      54.666  67.488  60.560  1.00                 N  
ATOM   1195  CG  ARG F 168      55.540  69.551  59.517  1.00                 C  
ATOM   1196  CZ  ARG F 168      54.349  66.497  59.734  1.00                 C  
ATOM   1197  NH1 ARG F 168      54.626  65.243  60.065  1.00                 N  
ATOM   1198  NH2 ARG F 168      53.756  66.761  58.578  1.00                 N  
ATOM   1199  N   LEU F 169      59.925  69.628  60.923  1.00                 N  
ATOM   1200  CA  LEU F 169      61.145  69.808  61.717  1.00                 C  
ATOM   1201  C   LEU F 169      62.239  70.721  61.132  1.00                 C  
ATOM   1202  O   LEU F 169      62.949  71.450  61.885  1.00                 O  
ATOM   1203  CB  LEU F 169      61.805  68.457  61.999  1.00                 C  
ATOM   1204  CG  LEU F 169      61.042  67.510  62.928  1.00                 C  
ATOM   1205  CD1 LEU F 169      61.731  66.156  62.999  1.00                 C  
ATOM   1206  CD2 LEU F 169      60.911  68.111  64.319  1.00                 C  
ATOM   1207  N   ALA F 170      62.483  70.793  59.830  1.00                 N  
ATOM   1208  CA  ALA F 170      63.440  71.715  59.198  1.00                 C  
ATOM   1209  C   ALA F 170      63.145  73.150  59.523  1.00                 C  
ATOM   1210  O   ALA F 170      64.051  73.956  59.889  1.00                 O  
ATOM   1211  CB  ALA F 170      63.441  71.525  57.689  1.00                 C  
ATOM   1212  N   ALA F 171      61.812  73.521  59.528  1.00                 N  
ATOM   1213  CA  ALA F 171      61.361  74.852  59.762  1.00                 C  
ATOM   1214  C   ALA F 171      61.435  75.079  61.191  1.00                 C  
ATOM   1215  O   ALA F 171      61.966  76.085  61.667  1.00                 O  
ATOM   1216  CB  ALA F 171      59.952  75.037  59.220  1.00                 C  
ATOM   1217  N   GLY F 172      61.081  74.040  62.014  1.00                 N  
ATOM   1218  CA  GLY F 172      61.280  74.230  63.518  1.00                 C  
ATOM   1219  C   GLY F 172      62.724  74.375  63.993  1.00                 C  
ATOM   1220  O   GLY F 172      63.014  75.133  64.978  1.00                 O  
ATOM   1221  N   VAL F 173      63.674  73.631  63.322  1.00                 N  
ATOM   1222  CA  VAL F 173      65.114  73.893  63.508  1.00                 C  
ATOM   1223  C   VAL F 173      65.551  75.277  63.178  1.00                 C  
ATOM   1224  O   VAL F 173      66.022  76.062  63.989  1.00                 O  
ATOM   1225  CB  VAL F 173      65.976  72.924  62.678  1.00                 C  
ATOM   1226  CG1 VAL F 173      67.438  73.339  62.723  1.00                 C  
ATOM   1227  CG2 VAL F 173      65.807  71.498  63.179  1.00                 C  
ATOM   1228  N   VAL F 174      65.418  75.756  61.880  1.00                 N  
ATOM   1229  CA  VAL F 174      65.901  77.100  61.448  1.00                 C  
ATOM   1230  C   VAL F 174      65.293  78.276  62.236  1.00                 C  
ATOM   1231  O   VAL F 174      65.997  79.150  62.643  1.00                 O  
ATOM   1232  CB  VAL F 174      65.632  77.342  59.951  1.00                 C  
ATOM   1233  CG1 VAL F 174      65.936  78.786  59.582  1.00                 C  
ATOM   1234  CG2 VAL F 174      66.456  76.386  59.101  1.00                 C  
ATOM   1235  N   ILE F 175      64.038  78.211  62.566  1.00                 N  
ATOM   1236  CA  ILE F 175      63.386  79.068  63.593  1.00                 C  
ATOM   1237  C   ILE F 175      64.143  79.125  64.952  1.00                 C  
ATOM   1238  O   ILE F 175      64.539  80.214  65.444  1.00                 O  
ATOM   1239  CB  ILE F 175      61.940  78.616  63.870  1.00                 C  
ATOM   1240  CD1 ILE F 175      59.703  78.203  62.720  1.00                 C  
ATOM   1241  CG1 ILE F 175      61.058  78.872  62.646  1.00                 C  
ATOM   1242  CG2 ILE F 175      61.397  79.302  65.114  1.00                 C  
ATOM   1243  N   ALA F 176      64.298  77.895  65.619  1.00                 N  
ATOM   1244  CA  ALA F 176      64.912  77.802  66.939  1.00                 C  
ATOM   1245  C   ALA F 176      66.362  78.215  67.009  1.00                 C  
ATOM   1246  O   ALA F 176      66.586  79.133  67.893  1.00                 O  
ATOM   1247  CB  ALA F 176      64.807  76.382  67.474  1.00                 C  
ATOM   1248  N   LEU F 177      67.294  77.703  66.174  1.00                 N  
ATOM   1249  CA  LEU F 177      68.722  78.002  66.141  1.00                 C  
ATOM   1250  C   LEU F 177      68.986  79.501  65.686  1.00                 C  
ATOM   1251  O   LEU F 177      69.836  80.219  66.187  1.00                 O  
ATOM   1252  CB  LEU F 177      69.450  77.035  65.205  1.00                 C  
ATOM   1253  CG  LEU F 177      69.521  75.576  65.660  1.00                 C  
ATOM   1254  CD1 LEU F 177      70.113  74.700  64.566  1.00                 C  
ATOM   1255  CD2 LEU F 177      70.338  75.450  66.938  1.00                 C  
ATOM   1256  N   ALA F 178      68.214  80.040  64.710  1.00                 N  
ATOM   1257  CA  ALA F 178      68.261  81.461  64.426  1.00                 C  
ATOM   1258  C   ALA F 178      67.775  82.409  65.497  1.00                 C  
ATOM   1259  O   ALA F 178      68.196  83.558  65.574  1.00                 O  
ATOM   1260  CB  ALA F 178      67.459  81.778  63.173  1.00                 C  
ATOM   1261  N   HIS F 179      66.894  82.013  66.432  1.00                 N  
ATOM   1262  CA  HIS F 179      66.339  82.925  67.380  1.00                 C  
ATOM   1263  C   HIS F 179      67.387  83.530  68.330  1.00                 C  
ATOM   1264  O   HIS F 179      67.433  84.736  68.615  1.00                 O  
ATOM   1265  CB  HIS F 179      65.255  82.238  68.213  1.00                 C  
ATOM   1266  CG  HIS F 179      64.591  83.142  69.205  1.00                 C  
ATOM   1267  ND1 HIS F 179      63.722  84.145  68.833  1.00                 N  
ATOM   1268  CE1 HIS F 179      63.292  84.782  69.936  1.00                 C  
ATOM   1269  CD2 HIS F 179      64.606  83.283  70.654  1.00                 C  
ATOM   1270  NE2 HIS F 179      63.818  84.270  71.032  1.00                 N  
ATOM   1271  N   ASP F 180      68.348  82.612  68.893  1.00                 N  
ATOM   1272  CA  ASP F 180      69.402  83.116  69.794  1.00                 C  
ATOM   1273  C   ASP F 180      70.470  83.869  68.988  1.00                 C  
ATOM   1274  O   ASP F 180      71.139  84.777  69.522  1.00                 O  
ATOM   1275  CB  ASP F 180      70.032  81.964  70.579  1.00                 C  
ATOM   1276  CG  ASP F 180      69.099  81.396  71.630  1.00                 C  
ATOM   1277  OD1 ASP F 180      68.085  82.055  71.942  1.00                 O  
ATOM   1278  OD2 ASP F 180      69.382  80.292  72.142  1.00                 O  
ATOM   1279  N   VAL F 181      70.625  83.493  67.692  1.00                 N  
ATOM   1280  CA  VAL F 181      71.463  84.283  66.793  1.00                 C  
ATOM   1281  C   VAL F 181      70.918  85.669  66.635  1.00                 C  
ATOM   1282  O   VAL F 181      71.708  86.602  66.799  1.00                 O  
ATOM   1283  CB  VAL F 181      71.598  83.613  65.413  1.00                 C  
ATOM   1284  CG1 VAL F 181      72.288  84.548  64.432  1.00                 C  
ATOM   1285  CG2 VAL F 181      72.360  82.302  65.530  1.00                 C  
ATOM   1286  N   ILE F 182      69.608  85.896  66.379  1.00                 N  
ATOM   1287  CA  ILE F 182      69.039  87.232  66.149  1.00                 C  
ATOM   1288  C   ILE F 182      68.953  88.077  67.429  1.00                 C  
ATOM   1289  O   ILE F 182      69.117  89.263  67.353  1.00                 O  
ATOM   1290  CB  ILE F 182      67.638  87.147  65.516  1.00                 C  
ATOM   1291  CD1 ILE F 182      68.602  87.224  63.158  1.00                 C  
ATOM   1292  CG1 ILE F 182      67.714  86.489  64.137  1.00                 C  
ATOM   1293  CG2 ILE F 182      66.998  88.526  65.451  1.00                 C  
ATOM   1294  N   ILE F 183      68.756  87.445  68.570  1.00                 N  
ATOM   1295  CA  ILE F 183      68.814  88.065  69.850  1.00                 C  
ATOM   1296  C   ILE F 183      70.242  88.576  70.188  1.00                 C  
ATOM   1297  O   ILE F 183      70.427  89.720  70.492  1.00                 O  
ATOM   1298  CB  ILE F 183      68.339  87.111  70.961  1.00                 C  
ATOM   1299  CD1 ILE F 183      66.357  85.677  71.678  1.00                 C  
ATOM   1300  CG1 ILE F 183      66.846  86.813  70.806  1.00                 C  
ATOM   1301  CG2 ILE F 183      68.663  87.686  72.332  1.00                 C  
ATOM   1302  N   THR F 184      71.302  87.657  70.074  1.00                 N  
ATOM   1303  CA  THR F 184      72.729  88.061  70.175  1.00                 C  
ATOM   1304  C   THR F 184      73.236  89.139  69.250  1.00                 C  
ATOM   1305  O   THR F 184      74.057  90.018  69.577  1.00                 O  
ATOM   1306  CB  THR F 184      73.672  86.863  69.956  1.00                 C  
ATOM   1307  OG1 THR F 184      73.443  85.880  70.974  1.00                 O  
ATOM   1308  CG2 THR F 184      75.124  87.308  70.028  1.00                 C  
ATOM   1309  N   LEU F 185      72.774  89.041  67.969  1.00                 N  
ATOM   1310  CA  LEU F 185      72.976  90.104  66.939  1.00                 C  
ATOM   1311  C   LEU F 185      72.423  91.458  67.292  1.00                 C  
ATOM   1312  O   LEU F 185      73.003  92.485  66.986  1.00                 O  
ATOM   1313  CB  LEU F 185      72.358  89.682  65.605  1.00                 C  
ATOM   1314  CG  LEU F 185      73.048  88.530  64.872  1.00                 C  
ATOM   1315  CD1 LEU F 185      72.233  88.096  63.664  1.00                 C  
ATOM   1316  CD2 LEU F 185      74.453  88.929  64.446  1.00                 C  
ATOM   1317  N   GLY F 186      71.194  91.540  67.860  1.00                 N  
ATOM   1318  CA  GLY F 186      70.588  92.835  68.294  1.00                 C  
ATOM   1319  C   GLY F 186      71.292  93.604  69.450  1.00                 C  
ATOM   1320  O   GLY F 186      71.376  94.865  69.406  1.00                 O  
ATOM   1321  N   ILE F 187      71.964  92.807  70.241  1.00                 N  
ATOM   1322  CA  ILE F 187      72.929  93.296  71.295  1.00                 C  
ATOM   1323  C   ILE F 187      74.150  93.935  70.614  1.00                 C  
ATOM   1324  O   ILE F 187      74.538  95.030  70.985  1.00                 O  
ATOM   1325  CB  ILE F 187      73.363  92.156  72.236  1.00                 C  
ATOM   1326  CD1 ILE F 187      72.438  90.384  73.817  1.00                 C  
ATOM   1327  CG1 ILE F 187      72.176  91.675  73.072  1.00                 C  
ATOM   1328  CG2 ILE F 187      74.528  92.599  73.107  1.00                 C  
ATOM   1329  N   LEU F 188      74.771  93.290  69.651  1.00                 N  
ATOM   1330  CA  LEU F 188      75.884  93.730  68.764  1.00                 C  
ATOM   1331  C   LEU F 188      75.414  94.981  67.987  1.00                 C  
ATOM   1332  O   LEU F 188      76.164  95.912  67.779  1.00                 O  
ATOM   1333  CB  LEU F 188      76.295  92.599  67.819  1.00                 C  
ATOM   1334  CG  LEU F 188      76.988  91.396  68.462  1.00                 C  
ATOM   1335  CD1 LEU F 188      77.175  90.278  67.448  1.00                 C  
ATOM   1336  CD2 LEU F 188      78.328  91.802  69.057  1.00                 C  
ATOM   1337  N   SER F 189      74.156  95.006  67.513  1.00                 N  
ATOM   1338  CA  SER F 189      73.570  96.079  66.656  1.00                 C  
ATOM   1339  C   SER F 189      73.559  97.353  67.451  1.00                 C  
ATOM   1340  O   SER F 189      73.812  98.440  66.950  1.00                 O  
ATOM   1341  CB  SER F 189      72.165  95.688  66.193  1.00                 C  
ATOM   1342  OG  SER F 189      71.600  96.694  65.370  1.00                 O  
ATOM   1343  N   LEU F 190      73.251  97.180  68.707  1.00                 N  
ATOM   1344  CA  LEU F 190      73.199  98.348  69.589  1.00                 C  
ATOM   1345  C   LEU F 190      74.533  98.961  69.909  1.00                 C  
ATOM   1346  O   LEU F 190      74.623 100.122  70.253  1.00                 O  
ATOM   1347  CB  LEU F 190      72.514  97.992  70.910  1.00                 C  
ATOM   1348  CG  LEU F 190      72.340  99.134  71.913  1.00                 C  
ATOM   1349  CD1 LEU F 190      71.495 100.249  71.315  1.00                 C  
ATOM   1350  CD2 LEU F 190      71.711  98.627  73.201  1.00                 C  
ATOM   1351  N   PHE F 191      75.584  98.135  69.738  1.00                 N  
ATOM   1352  CA  PHE F 191      76.893  98.430  70.131  1.00                 C  
ATOM   1353  C   PHE F 191      77.656  99.032  68.945  1.00                 C  
ATOM   1354  O   PHE F 191      78.798  99.406  69.148  1.00                 O  
ATOM   1355  CB  PHE F 191      77.592  97.173  70.652  1.00                 C  
ATOM   1356  CG  PHE F 191      77.020  96.651  71.939  1.00                 C  
ATOM   1357  CZ  PHE F 191      75.963  95.678  74.319  1.00                 C  
ATOM   1358  CD1 PHE F 191      76.239  97.460  72.745  1.00                 C  
ATOM   1359  CE1 PHE F 191      75.712  96.980  73.929  1.00                 C  
ATOM   1360  CD2 PHE F 191      77.262  95.350  72.343  1.00                 C  
ATOM   1361  CE2 PHE F 191      76.735  94.869  73.527  1.00                 C  
ATOM   1362  N   HIS F 192      77.095  99.164  67.709  1.00                 N  
ATOM   1363  CA  HIS F 192      77.739  99.521  66.430  1.00                 C  
ATOM   1364  C   HIS F 192      78.973  98.722  65.948  1.00                 C  
ATOM   1365  O   HIS F 192      80.007  99.237  65.480  1.00                 O  
ATOM   1366  CB  HIS F 192      78.184 100.985  66.444  1.00                 C  
ATOM   1367  CG  HIS F 192      77.060 101.956  66.630  1.00                 C  
ATOM   1368  ND1 HIS F 192      76.081 102.152  65.680  1.00                 N  
ATOM   1369  CE1 HIS F 192      75.215 103.079  66.128  1.00                 C  
ATOM   1370  CD2 HIS F 192      76.649 102.882  67.676  1.00                 C  
ATOM   1371  NE2 HIS F 192      75.550 103.521  67.325  1.00                 N  
ATOM   1372  N   ILE F 193      78.824  97.378  66.038  1.00                 N  
ATOM   1373  CA  ILE F 193      79.763  96.416  65.559  1.00                 C  
ATOM   1374  C   ILE F 193      79.766  96.312  64.039  1.00                 C  
ATOM   1375  O   ILE F 193      78.686  96.282  63.475  1.00                 O  
ATOM   1376  CB  ILE F 193      79.499  95.022  66.159  1.00                 C  
ATOM   1377  CD1 ILE F 193      80.974  95.481  68.186  1.00                 C  
ATOM   1378  CG1 ILE F 193      79.608  95.069  67.684  1.00                 C  
ATOM   1379  CG2 ILE F 193      80.443  93.995  65.554  1.00                 C  
ATOM   1380  N   GLU F 194      80.957  96.368  63.401  1.00                 N  
ATOM   1381  CA  GLU F 194      80.954  96.182  61.962  1.00                 C  
ATOM   1382  C   GLU F 194      80.626  94.733  61.553  1.00                 C  
ATOM   1383  O   GLU F 194      81.040  93.749  62.181  1.00                 O  
ATOM   1384  CB  GLU F 194      82.306  96.581  61.367  1.00                 C  
ATOM   1385  CD  GLU F 194      83.287  98.362  62.865  1.00                 C  
ATOM   1386  CG  GLU F 194      82.644  98.054  61.527  1.00                 C  
ATOM   1387  OE1 GLU F 194      83.227  97.499  63.766  1.00                 O  
ATOM   1388  OE2 GLU F 194      83.851  99.467  63.013  1.00                 O  
ATOM   1389  N   ILE F 195      79.852  94.627  60.493  1.00                 N  
ATOM   1390  CA  ILE F 195      79.318  93.355  60.015  1.00                 C  
ATOM   1391  C   ILE F 195      80.015  92.931  58.761  1.00                 C  
ATOM   1392  O   ILE F 195      79.434  92.268  57.900  1.00                 O  
ATOM   1393  CB  ILE F 195      77.799  93.435  59.777  1.00                 C  
ATOM   1394  CD1 ILE F 195      77.279  92.881  62.210  1.00                 C  
ATOM   1395  CG1 ILE F 195      77.078  93.846  61.062  1.00                 C  
ATOM   1396  CG2 ILE F 195      77.275  92.115  59.231  1.00                 C  
ATOM   1397  N   ASP F 196      81.362  93.232  58.675  1.00                 N  
ATOM   1398  CA  ASP F 196      82.353  92.706  57.758  1.00                 C  
ATOM   1399  C   ASP F 196      82.123  91.259  57.321  1.00                 C  
ATOM   1400  O   ASP F 196      81.577  90.466  58.106  1.00                 O  
ATOM   1401  CB  ASP F 196      83.752  92.798  58.371  1.00                 C  
ATOM   1402  CG  ASP F 196      84.246  94.227  58.484  1.00                 C  
ATOM   1403  OD1 ASP F 196      83.639  95.117  57.853  1.00                 O  
ATOM   1404  OD2 ASP F 196      85.240  94.456  59.205  1.00                 O  
ATOM   1405  N   LEU F 197      82.848  90.820  56.279  1.00                 N  
ATOM   1406  CA  LEU F 197      82.756  89.509  55.696  1.00                 C  
ATOM   1407  C   LEU F 197      83.264  88.445  56.674  1.00                 C  
ATOM   1408  O   LEU F 197      83.009  87.260  56.477  1.00                 O  
ATOM   1409  CB  LEU F 197      83.546  89.448  54.387  1.00                 C  
ATOM   1410  CG  LEU F 197      83.009  90.294  53.231  1.00                 C  
ATOM   1411  CD1 LEU F 197      83.960  90.248  52.045  1.00                 C  
ATOM   1412  CD2 LEU F 197      81.624  89.823  52.818  1.00                 C  
ATOM   1413  N   THR F 198      83.975  88.826  57.680  1.00                 N  
ATOM   1414  CA  THR F 198      84.296  87.974  58.831  1.00                 C  
ATOM   1415  C   THR F 198      83.161  87.630  59.708  1.00                 C  
ATOM   1416  O   THR F 198      83.170  86.569  60.293  1.00                 O  
ATOM   1417  CB  THR F 198      85.372  88.617  59.726  1.00                 C  
ATOM   1418  OG1 THR F 198      84.902  89.881  60.210  1.00                 O  
ATOM   1419  CG2 THR F 198      86.654  88.842  58.940  1.00                 C  
ATOM   1420  N   ILE F 199      82.145  88.540  59.922  1.00                 N  
ATOM   1421  CA  ILE F 199      80.872  88.257  60.563  1.00                 C  
ATOM   1422  C   ILE F 199      80.004  87.328  59.705  1.00                 C  
ATOM   1423  O   ILE F 199      79.348  86.368  60.155  1.00                 O  
ATOM   1424  CB  ILE F 199      80.096  89.551  60.872  1.00                 C  
ATOM   1425  CD1 ILE F 199      81.144  89.734  63.188  1.00                 C  
ATOM   1426  CG1 ILE F 199      80.874  90.416  61.865  1.00                 C  
ATOM   1427  CG2 ILE F 199      78.698  89.226  61.377  1.00                 C  
ATOM   1428  N   VAL F 200      80.053  87.533  58.395  1.00                 N  
ATOM   1429  CA  VAL F 200      79.410  86.604  57.485  1.00                 C  
ATOM   1430  C   VAL F 200      79.977  85.167  57.460  1.00                 C  
ATOM   1431  O   VAL F 200      79.306  84.144  57.505  1.00                 O  
ATOM   1432  CB  VAL F 200      79.442  87.121  56.035  1.00                 C  
ATOM   1433  CG1 VAL F 200      78.961  86.044  55.074  1.00                 C  
ATOM   1434  CG2 VAL F 200      78.596  88.377  55.898  1.00                 C  
ATOM   1435  N   ALA F 201      81.339  85.104  57.347  1.00                 N  
ATOM   1436  CA  ALA F 201      82.016  83.868  57.586  1.00                 C  
ATOM   1437  C   ALA F 201      81.791  83.170  58.945  1.00                 C  
ATOM   1438  O   ALA F 201      81.545  81.961  59.066  1.00                 O  
ATOM   1439  CB  ALA F 201      83.519  84.050  57.442  1.00                 C  
ATOM   1440  N   SER F 202      81.816  83.912  60.046  1.00                 N  
ATOM   1441  CA  SER F 202      81.419  83.403  61.336  1.00                 C  
ATOM   1442  C   SER F 202      79.976  82.888  61.454  1.00                 C  
ATOM   1443  O   SER F 202      79.763  81.743  61.882  1.00                 O  
ATOM   1444  CB  SER F 202      81.606  84.472  62.414  1.00                 C  
ATOM   1445  OG  SER F 202      82.977  84.782  62.593  1.00                 O  
ATOM   1446  N   LEU F 203      78.946  83.626  60.944  1.00                 N  
ATOM   1447  CA  LEU F 203      77.549  83.134  60.845  1.00                 C  
ATOM   1448  C   LEU F 203      77.428  81.905  60.020  1.00                 C  
ATOM   1449  O   LEU F 203      76.597  81.051  60.315  1.00                 O  
ATOM   1450  CB  LEU F 203      76.639  84.219  60.266  1.00                 C  
ATOM   1451  CG  LEU F 203      76.393  85.442  61.152  1.00                 C  
ATOM   1452  CD1 LEU F 203      75.615  86.507  60.394  1.00                 C  
ATOM   1453  CD2 LEU F 203      75.652  85.047  62.420  1.00                 C  
ATOM   1454  N   MET F 204      78.224  81.733  58.972  1.00                 N  
ATOM   1455  CA  MET F 204      78.198  80.511  58.226  1.00                 C  
ATOM   1456  C   MET F 204      79.235  79.479  58.579  1.00                 C  
ATOM   1457  O   MET F 204      79.000  78.319  58.233  1.00                 O  
ATOM   1458  CB  MET F 204      78.342  80.794  56.729  1.00                 C  
ATOM   1459  SD  MET F 204      77.272  81.663  54.325  1.00                 S  
ATOM   1460  CE  MET F 204      78.567  82.889  54.161  1.00                 C  
ATOM   1461  CG  MET F 204      77.158  81.527  56.120  1.00                 C  
ATOM   1462  N   SER F 205      80.244  79.723  59.338  1.00                 N  
ATOM   1463  CA  SER F 205      81.051  78.788  60.152  1.00                 C  
ATOM   1464  C   SER F 205      80.151  77.999  61.133  1.00                 C  
ATOM   1465  O   SER F 205      80.078  76.789  60.957  1.00                 O  
ATOM   1466  CB  SER F 205      82.136  79.545  60.920  1.00                 C  
ATOM   1467  OG  SER F 205      82.909  78.663  61.715  1.00                 O  
ATOM   1468  N   VAL F 206      79.378  78.705  62.055  1.00                 N  
ATOM   1469  CA  VAL F 206      78.797  78.056  63.234  1.00                 C  
ATOM   1470  C   VAL F 206      77.532  77.175  62.960  1.00                 C  
ATOM   1471  O   VAL F 206      77.327  76.237  63.725  1.00                 O  
ATOM   1472  CB  VAL F 206      78.415  79.085  64.314  1.00                 C  
ATOM   1473  CG1 VAL F 206      79.641  79.864  64.765  1.00                 C  
ATOM   1474  CG2 VAL F 206      77.342  80.029  63.794  1.00                 C  
ATOM   1475  N   ILE F 207      76.781  77.474  61.885  1.00                 N  
ATOM   1476  CA  ILE F 207      75.635  76.639  61.681  1.00                 C  
ATOM   1477  C   ILE F 207      76.051  75.260  61.078  1.00                 C  
ATOM   1478  O   ILE F 207      76.577  75.028  60.022  1.00                 O  
ATOM   1479  CB  ILE F 207      74.596  77.319  60.770  1.00                 C  
ATOM   1480  CD1 ILE F 207      73.249  79.464  60.484  1.00                 C  
ATOM   1481  CG1 ILE F 207      74.098  78.618  61.407  1.00                 C  
ATOM   1482  CG2 ILE F 207      73.453  76.365  60.461  1.00                 C  
ATOM   1483  N   GLY F 208      75.980  74.320  62.008  1.00                 N  
ATOM   1484  CA  GLY F 208      76.355  72.903  61.838  1.00                 C  
ATOM   1485  C   GLY F 208      76.965  72.223  63.034  1.00                 C  
ATOM   1486  O   GLY F 208      76.890  71.031  63.099  1.00                 O  
ATOM   1487  N   TYR F 209      77.470  73.044  64.032  1.00                 N  
ATOM   1488  CA  TYR F 209      78.231  72.630  65.218  1.00                 C  
ATOM   1489  C   TYR F 209      77.443  73.223  66.331  1.00                 C  
ATOM   1490  O   TYR F 209      77.840  74.118  67.026  1.00                 O  
ATOM   1491  CB  TYR F 209      79.676  73.126  65.128  1.00                 C  
ATOM   1492  CG  TYR F 209      80.420  72.626  63.911  1.00                 C  
ATOM   1493  OH  TYR F 209      82.466  71.266  60.556  1.00                 O  
ATOM   1494  CZ  TYR F 209      81.789  71.714  61.667  1.00                 C  
ATOM   1495  CD1 TYR F 209      80.634  73.456  62.817  1.00                 C  
ATOM   1496  CE1 TYR F 209      81.313  73.007  61.700  1.00                 C  
ATOM   1497  CD2 TYR F 209      80.907  71.326  63.859  1.00                 C  
ATOM   1498  CE2 TYR F 209      81.588  70.861  62.750  1.00                 C  
ATOM   1499  N   SER F 210      76.191  72.598  66.388  1.00                 N  
ATOM   1500  CA  SER F 210      74.861  73.183  66.592  1.00                 C  
ATOM   1501  C   SER F 210      74.053  73.085  65.325  1.00                 C  
ATOM   1502  O   SER F 210      74.262  73.905  64.457  1.00                 O  
ATOM   1503  CB  SER F 210      74.980  74.640  67.044  1.00                 C  
ATOM   1504  OG  SER F 210      75.630  74.733  68.300  1.00                 O  
ATOM   1505  N   LEU F 211      73.288  72.033  65.286  1.00                 N  
ATOM   1506  CA  LEU F 211      72.523  71.461  64.235  1.00                 C  
ATOM   1507  C   LEU F 211      72.968  70.094  63.942  1.00                 C  
ATOM   1508  O   LEU F 211      72.178  69.190  63.581  1.00                 O  
ATOM   1509  CB  LEU F 211      72.613  72.325  62.975  1.00                 C  
ATOM   1510  CG  LEU F 211      71.828  71.832  61.758  1.00                 C  
ATOM   1511  CD1 LEU F 211      70.338  71.792  62.059  1.00                 C  
ATOM   1512  CD2 LEU F 211      72.100  72.715  60.550  1.00                 C  
ATOM   1513  N   ASN F 212      74.233  69.741  64.246  1.00                 N  
ATOM   1514  CA  ASN F 212      74.649  68.334  64.328  1.00                 C  
ATOM   1515  C   ASN F 212      73.930  67.479  65.376  1.00                 C  
ATOM   1516  O   ASN F 212      73.792  66.281  65.183  1.00                 O  
ATOM   1517  CB  ASN F 212      76.153  68.234  64.593  1.00                 C  
ATOM   1518  CG  ASN F 212      76.660  66.807  64.540  1.00                 C  
ATOM   1519  OD1 ASN F 212      76.597  66.154  63.498  1.00                 O  
ATOM   1520  ND2 ASN F 212      77.166  66.318  65.666  1.00                 N  
ATOM   1521  N   ASP F 213      73.641  68.090  66.564  1.00                 N  
ATOM   1522  CA  ASP F 213      72.781  67.745  67.691  1.00                 C  
ATOM   1523  C   ASP F 213      71.363  67.603  67.132  1.00                 C  
ATOM   1524  O   ASP F 213      70.656  66.661  67.390  1.00                 O  
ATOM   1525  CB  ASP F 213      72.875  68.812  68.783  1.00                 C  
ATOM   1526  CG  ASP F 213      74.203  68.784  69.513  1.00                 C  
ATOM   1527  OD1 ASP F 213      74.939  67.785  69.368  1.00                 O  
ATOM   1528  OD2 ASP F 213      74.508  69.760  70.231  1.00                 O  
ATOM   1529  N   SER F 214      70.852  68.544  66.419  1.00                 N  
ATOM   1530  CA  SER F 214      69.540  68.303  65.711  1.00                 C  
ATOM   1531  C   SER F 214      69.392  67.070  64.766  1.00                 C  
ATOM   1532  O   SER F 214      68.409  66.342  64.583  1.00                 O  
ATOM   1533  CB  SER F 214      69.160  69.516  64.859  1.00                 C  
ATOM   1534  OG  SER F 214      68.891  70.645  65.671  1.00                 O  
ATOM   1535  N   ILE F 215      70.510  66.824  64.098  1.00                 N  
ATOM   1536  CA  ILE F 215      70.715  65.769  63.035  1.00                 C  
ATOM   1537  C   ILE F 215      70.613  64.357  63.574  1.00                 C  
ATOM   1538  O   ILE F 215      70.056  63.391  63.072  1.00                 O  
ATOM   1539  CB  ILE F 215      72.075  65.934  62.331  1.00                 C  
ATOM   1540  CD1 ILE F 215      73.479  67.612  61.023  1.00                 C  
ATOM   1541  CG1 ILE F 215      72.102  67.230  61.519  1.00                 C  
ATOM   1542  CG2 ILE F 215      72.379  64.718  61.469  1.00                 C  
ATOM   1543  N   VAL F 216      71.277  64.100  64.756  1.00                 N  
ATOM   1544  CA  VAL F 216      71.256  62.821  65.464  1.00                 C  
ATOM   1545  C   VAL F 216      69.862  62.452  66.014  1.00                 C  
ATOM   1546  O   VAL F 216      69.376  61.326  65.848  1.00                 O  
ATOM   1547  CB  VAL F 216      72.263  62.804  66.629  1.00                 C  
ATOM   1548  CG1 VAL F 216      72.099  61.538  67.456  1.00                 C  
ATOM   1549  CG2 VAL F 216      73.686  62.922  66.105  1.00                 C  
ATOM   1550  N   VAL F 217      69.192  63.460  66.600  1.00                 N  
ATOM   1551  CA  VAL F 217      67.846  63.256  67.103  1.00                 C  
ATOM   1552  C   VAL F 217      66.851  62.996  65.961  1.00                 C  
ATOM   1553  O   VAL F 217      66.104  62.003  65.980  1.00                 O  
ATOM   1554  CB  VAL F 217      67.368  64.457  67.939  1.00                 C  
ATOM   1555  CG1 VAL F 217      65.900  64.301  68.305  1.00                 C  
ATOM   1556  CG2 VAL F 217      68.220  64.608  69.190  1.00                 C  
ATOM   1557  N   SER F 218      66.978  63.774  64.946  1.00                 N  
ATOM   1558  CA  SER F 218      66.191  63.621  63.783  1.00                 C  
ATOM   1559  C   SER F 218      66.377  62.363  62.936  1.00                 C  
ATOM   1560  O   SER F 218      65.347  61.758  62.452  1.00                 O  
ATOM   1561  CB  SER F 218      66.403  64.802  62.834  1.00                 C  
ATOM   1562  OG  SER F 218      67.733  64.834  62.348  1.00                 O  
ATOM   1563  N   ASP F 219      67.635  61.852  62.808  1.00                 N  
ATOM   1564  CA  ASP F 219      67.971  60.573  62.287  1.00                 C  
ATOM   1565  C   ASP F 219      67.217  59.505  63.096  1.00                 C  
ATOM   1566  O   ASP F 219      66.479  58.674  62.625  1.00                 O  
ATOM   1567  CB  ASP F 219      69.484  60.353  62.341  1.00                 C  
ATOM   1568  CG  ASP F 219      69.905  59.040  61.712  1.00                 C  
ATOM   1569  OD1 ASP F 219      69.680  58.864  60.496  1.00                 O  
ATOM   1570  OD2 ASP F 219      70.459  58.185  62.435  1.00                 O  
ATOM   1571  N   ARG F 220      67.349  59.570  64.489  1.00                 N  
ATOM   1572  CA  ARG F 220      66.731  58.583  65.396  1.00                 C  
ATOM   1573  C   ARG F 220      65.197  58.591  65.283  1.00                 C  
ATOM   1574  O   ARG F 220      64.615  57.504  65.127  1.00                 O  
ATOM   1575  CB  ARG F 220      67.145  58.853  66.844  1.00                 C  
ATOM   1576  CD  ARG F 220      67.053  56.482  67.662  1.00                 C  
ATOM   1577  NE  ARG F 220      66.452  55.544  68.607  1.00                 N  
ATOM   1578  CG  ARG F 220      66.532  57.897  67.854  1.00                 C  
ATOM   1579  CZ  ARG F 220      66.934  55.293  69.819  1.00                 C  
ATOM   1580  NH1 ARG F 220      66.320  54.424  70.610  1.00                 N  
ATOM   1581  NH2 ARG F 220      68.030  55.912  70.238  1.00                 N  
ATOM   1582  N   ILE F 221      64.579  59.771  65.249  1.00                 N  
ATOM   1583  CA  ILE F 221      63.154  59.989  65.091  1.00                 C  
ATOM   1584  C   ILE F 221      62.610  59.451  63.807  1.00                 C  
ATOM   1585  O   ILE F 221      61.586  58.703  63.800  1.00                 O  
ATOM   1586  CB  ILE F 221      62.798  61.484  65.186  1.00                 C  
ATOM   1587  CD1 ILE F 221      62.996  63.507  66.724  1.00                 C  
ATOM   1588  CG1 ILE F 221      63.033  61.999  66.607  1.00                 C  
ATOM   1589  CG2 ILE F 221      61.367  61.721  64.727  1.00                 C  
ATOM   1590  N   ARG F 222      63.233  59.708  62.620  1.00                 N  
ATOM   1591  CA  ARG F 222      62.970  59.064  61.289  1.00                 C  
ATOM   1592  C   ARG F 222      63.119  57.517  61.399  1.00                 C  
ATOM   1593  O   ARG F 222      62.194  56.751  61.068  1.00                 O  
ATOM   1594  CB  ARG F 222      63.921  59.621  60.227  1.00                 C  
ATOM   1595  CD  ARG F 222      64.748  59.560  57.858  1.00                 C  
ATOM   1596  NE  ARG F 222      66.097  59.120  58.207  1.00                 N  
ATOM   1597  CG  ARG F 222      63.709  59.040  58.839  1.00                 C  
ATOM   1598  CZ  ARG F 222      67.208  59.668  57.726  1.00                 C  
ATOM   1599  NH1 ARG F 222      68.392  59.202  58.099  1.00                 N  
ATOM   1600  NH2 ARG F 222      67.133  60.680  56.872  1.00                 N  
ATOM   1601  N   GLU F 223      64.271  57.009  61.870  1.00                 N  
ATOM   1602  CA  GLU F 223      64.458  55.575  62.085  1.00                 C  
ATOM   1603  C   GLU F 223      63.450  54.876  63.004  1.00                 C  
ATOM   1604  O   GLU F 223      62.929  53.819  62.644  1.00                 O  
ATOM   1605  CB  GLU F 223      65.850  55.296  62.656  1.00                 C  
ATOM   1606  CD  GLU F 223      68.349  55.312  62.292  1.00                 C  
ATOM   1607  CG  GLU F 223      66.983  55.523  61.669  1.00                 C  
ATOM   1608  OE1 GLU F 223      68.422  55.175  63.531  1.00                 O  
ATOM   1609  OE2 GLU F 223      69.346  55.282  61.540  1.00                 O  
ATOM   1610  N   ASN F 224      63.003  55.511  64.131  1.00                 N  
ATOM   1611  CA  ASN F 224      62.095  54.966  65.123  1.00                 C  
ATOM   1612  C   ASN F 224      60.698  54.944  64.491  1.00                 C  
ATOM   1613  O   ASN F 224      59.931  53.991  64.680  1.00                 O  
ATOM   1614  CB  ASN F 224      62.150  55.791  66.410  1.00                 C  
ATOM   1615  CG  ASN F 224      63.427  55.562  67.195  1.00                 C  
ATOM   1616  OD1 ASN F 224      64.103  54.549  67.017  1.00                 O  
ATOM   1617  ND2 ASN F 224      63.762  56.506  68.067  1.00                 N  
ATOM   1618  N   PHE F 225      60.392  56.005  63.654  1.00                 N  
ATOM   1619  CA  PHE F 225      59.136  56.120  62.961  1.00                 C  
ATOM   1620  C   PHE F 225      58.939  55.024  61.846  1.00                 C  
ATOM   1621  O   PHE F 225      57.827  54.482  61.695  1.00                 O  
ATOM   1622  CB  PHE F 225      59.000  57.505  62.325  1.00                 C  
ATOM   1623  CG  PHE F 225      57.688  57.725  61.627  1.00                 C  
ATOM   1624  CZ  PHE F 225      55.264  58.131  60.328  1.00                 C  
ATOM   1625  CD1 PHE F 225      56.527  57.931  62.352  1.00                 C  
ATOM   1626  CE1 PHE F 225      55.321  58.133  61.709  1.00                 C  
ATOM   1627  CD2 PHE F 225      57.615  57.726  60.245  1.00                 C  
ATOM   1628  CE2 PHE F 225      56.408  57.928  59.603  1.00                 C  
ATOM   1629  N   ARG F 226      59.991  54.748  61.073  1.00                 N  
ATOM   1630  CA  ARG F 226      59.906  53.689  60.034  1.00                 C  
ATOM   1631  C   ARG F 226      59.715  52.236  60.569  1.00                 C  
ATOM   1632  O   ARG F 226      58.973  51.617  59.865  1.00                 O  
ATOM   1633  CB  ARG F 226      61.158  53.699  59.155  1.00                 C  
ATOM   1634  CD  ARG F 226      62.557  54.882  57.440  1.00                 C  
ATOM   1635  NE  ARG F 226      62.666  56.028  56.540  1.00                 N  
ATOM   1636  CG  ARG F 226      61.266  54.909  58.241  1.00                 C  
ATOM   1637  CZ  ARG F 226      63.748  56.315  55.823  1.00                 C  
ATOM   1638  NH1 ARG F 226      63.756  57.379  55.032  1.00                 N  
ATOM   1639  NH2 ARG F 226      64.819  55.537  55.900  1.00                 N  
ATOM   1640  N   LYS F 227      60.325  51.827  61.714  1.00                 N  
ATOM   1641  CA  LYS F 227      60.164  50.516  62.247  1.00                 C  
ATOM   1642  C   LYS F 227      58.807  50.225  62.822  1.00                 C  
ATOM   1643  O   LYS F 227      58.353  49.079  62.888  1.00                 O  
ATOM   1644  CB  LYS F 227      61.204  50.249  63.337  1.00                 C  
ATOM   1645  CD  LYS F 227      63.604  49.849  63.951  1.00                 C  
ATOM   1646  CE  LYS F 227      65.024  49.696  63.430  1.00                 C  
ATOM   1647  CG  LYS F 227      62.627  50.118  62.819  1.00                 C  
ATOM   1648  NZ  LYS F 227      66.001  49.482  64.534  1.00                 N  
ATOM   1649  N   ILE F 228      58.130  51.209  63.419  1.00                 N  
ATOM   1650  CA  ILE F 228      56.943  51.004  64.220  1.00                 C  
ATOM   1651  C   ILE F 228      55.795  50.542  63.229  1.00                 C  
ATOM   1652  O   ILE F 228      55.843  50.781  62.061  1.00                 O  
ATOM   1653  CB  ILE F 228      56.561  52.276  64.999  1.00                 C  
ATOM   1654  CD1 ILE F 228      55.609  54.622  64.704  1.00                 C  
ATOM   1655  CG1 ILE F 228      56.220  53.412  64.033  1.00                 C  
ATOM   1656  CG2 ILE F 228      57.674  52.665  65.961  1.00                 C  
ATOM   1657  N   ARG F 229      54.764  49.984  63.776  1.00                 N  
ATOM   1658  CA  ARG F 229      53.741  49.226  63.063  1.00                 C  
ATOM   1659  C   ARG F 229      52.365  49.868  63.164  1.00                 C  
ATOM   1660  O   ARG F 229      51.929  50.576  62.294  1.00                 O  
ATOM   1661  CB  ARG F 229      53.671  47.792  63.591  1.00                 C  
ATOM   1662  CD  ARG F 229      54.768  45.548  63.840  1.00                 C  
ATOM   1663  NE  ARG F 229      55.948  44.734  63.558  1.00                 N  
ATOM   1664  CG  ARG F 229      54.893  46.949  63.264  1.00                 C  
ATOM   1665  CZ  ARG F 229      56.148  43.514  64.047  1.00                 C  
ATOM   1666  NH1 ARG F 229      57.251  42.848  63.736  1.00                 N  
ATOM   1667  NH2 ARG F 229      55.244  42.964  64.847  1.00                 N  
ATOM   1668  N   ARG F 230      51.650  49.631  64.346  1.00                 N  
ATOM   1669  CA  ARG F 230      50.349  50.236  64.540  1.00                 C  
ATOM   1670  C   ARG F 230      50.370  51.360  65.538  1.00                 C  
ATOM   1671  O   ARG F 230      49.464  52.144  65.640  1.00                 O  
ATOM   1672  CB  ARG F 230      49.331  49.186  64.990  1.00                 C  
ATOM   1673  CD  ARG F 230      48.401  48.590  62.736  1.00                 C  
ATOM   1674  NE  ARG F 230      48.158  47.528  61.763  1.00                 N  
ATOM   1675  CG  ARG F 230      49.102  48.072  63.981  1.00                 C  
ATOM   1676  CZ  ARG F 230      47.540  47.707  60.600  1.00                 C  
ATOM   1677  NH1 ARG F 230      47.364  46.682  59.778  1.00                 N  
ATOM   1678  NH2 ARG F 230      47.100  48.911  60.262  1.00                 N  
ATOM   1679  N   GLY F 231      51.481  51.532  66.307  1.00                 N  
ATOM   1680  CA  GLY F 231      51.558  52.545  67.324  1.00                 C  
ATOM   1681  C   GLY F 231      51.593  53.950  66.759  1.00                 C  
ATOM   1682  O   GLY F 231      51.658  54.183  65.535  1.00                 O  
ATOM   1683  N   THR F 232      51.624  54.994  67.644  1.00                 N  
ATOM   1684  CA  THR F 232      51.523  56.391  67.253  1.00                 C  
ATOM   1685  C   THR F 232      52.916  56.981  67.034  1.00                 C  
ATOM   1686  O   THR F 232      53.851  56.549  67.753  1.00                 O  
ATOM   1687  CB  THR F 232      50.764  57.219  68.307  1.00                 C  
ATOM   1688  OG1 THR F 232      51.471  57.174  69.553  1.00                 O  
ATOM   1689  CG2 THR F 232      49.367  56.657  68.520  1.00                 C  
ATOM   1690  N   PRO F 233      53.157  57.900  66.152  1.00                 N  
ATOM   1691  CA  PRO F 233      54.473  58.569  65.991  1.00                 C  
ATOM   1692  C   PRO F 233      54.852  59.458  67.184  1.00                 C  
ATOM   1693  O   PRO F 233      56.000  59.412  67.659  1.00                 O  
ATOM   1694  CB  PRO F 233      54.308  59.411  64.724  1.00                 C  
ATOM   1695  CD  PRO F 233      52.211  58.331  65.130  1.00                 C  
ATOM   1696  CG  PRO F 233      52.833  59.584  64.580  1.00                 C  
ATOM   1697  N   TYR F 234      53.894  60.238  67.705  1.00                 N  
ATOM   1698  CA  TYR F 234      54.220  61.437  68.481  1.00                 C  
ATOM   1699  C   TYR F 234      54.701  61.085  69.873  1.00                 C  
ATOM   1700  O   TYR F 234      55.523  61.838  70.415  1.00                 O  
ATOM   1701  CB  TYR F 234      53.006  62.364  68.570  1.00                 C  
ATOM   1702  CG  TYR F 234      51.898  61.840  69.455  1.00                 C  
ATOM   1703  OH  TYR F 234      48.859  60.403  71.903  1.00                 O  
ATOM   1704  CZ  TYR F 234      49.864  60.878  71.091  1.00                 C  
ATOM   1705  CD1 TYR F 234      51.916  62.065  70.826  1.00                 C  
ATOM   1706  CE1 TYR F 234      50.907  61.590  71.642  1.00                 C  
ATOM   1707  CD2 TYR F 234      50.839  61.120  68.917  1.00                 C  
ATOM   1708  CE2 TYR F 234      49.822  60.637  69.719  1.00                 C  
ATOM   1709  N   GLU F 235      54.353  59.939  70.508  1.00                 N  
ATOM   1710  CA  GLU F 235      54.860  59.440  71.717  1.00                 C  
ATOM   1711  C   GLU F 235      56.370  59.080  71.595  1.00                 C  
ATOM   1712  O   GLU F 235      57.201  59.410  72.480  1.00                 O  
ATOM   1713  CB  GLU F 235      54.066  58.211  72.165  1.00                 C  
ATOM   1714  CD  GLU F 235      51.870  57.273  72.989  1.00                 C  
ATOM   1715  CG  GLU F 235      52.651  58.521  72.627  1.00                 C  
ATOM   1716  OE1 GLU F 235      52.361  56.161  72.702  1.00                 O  
ATOM   1717  OE2 GLU F 235      50.768  57.407  73.560  1.00                 O  
ATOM   1718  N   ILE F 236      56.724  58.449  70.421  1.00                 N  
ATOM   1719  CA  ILE F 236      58.042  57.923  70.090  1.00                 C  
ATOM   1720  C   ILE F 236      58.902  59.107  69.750  1.00                 C  
ATOM   1721  O   ILE F 236      60.098  59.072  70.077  1.00                 O  
ATOM   1722  CB  ILE F 236      57.970  56.902  68.939  1.00                 C  
ATOM   1723  CD1 ILE F 236      57.620  54.973  70.568  1.00                 C  
ATOM   1724  CG1 ILE F 236      57.111  55.702  69.344  1.00                 C  
ATOM   1725  CG2 ILE F 236      59.367  56.481  68.512  1.00                 C  
ATOM   1726  N   PHE F 237      58.375  60.267  69.276  1.00                 N  
ATOM   1727  CA  PHE F 237      59.195  61.433  69.121  1.00                 C  
ATOM   1728  C   PHE F 237      59.782  61.944  70.358  1.00                 C  
ATOM   1729  O   PHE F 237      60.903  62.403  70.321  1.00                 O  
ATOM   1730  CB  PHE F 237      58.397  62.567  68.474  1.00                 C  
ATOM   1731  CG  PHE F 237      58.158  62.378  67.003  1.00                 C  
ATOM   1732  CZ  PHE F 237      57.711  62.032  64.282  1.00                 C  
ATOM   1733  CD1 PHE F 237      58.790  61.360  66.310  1.00                 C  
ATOM   1734  CE1 PHE F 237      58.570  61.186  64.957  1.00                 C  
ATOM   1735  CD2 PHE F 237      57.302  63.217  66.313  1.00                 C  
ATOM   1736  CE2 PHE F 237      57.082  63.043  64.960  1.00                 C  
ATOM   1737  N   ASN F 238      59.008  61.948  71.439  1.00                 N  
ATOM   1738  CA  ASN F 238      59.357  62.409  72.781  1.00                 C  
ATOM   1739  C   ASN F 238      60.488  61.532  73.318  1.00                 C  
ATOM   1740  O   ASN F 238      61.517  61.988  73.816  1.00                 O  
ATOM   1741  CB  ASN F 238      58.129  62.383  73.693  1.00                 C  
ATOM   1742  CG  ASN F 238      57.143  63.489  73.374  1.00                 C  
ATOM   1743  OD1 ASN F 238      57.489  64.473  72.720  1.00                 O  
ATOM   1744  ND2 ASN F 238      55.908  63.331  73.836  1.00                 N  
ATOM   1745  N   VAL F 239      60.280  60.188  73.259  1.00                 N  
ATOM   1746  CA  VAL F 239      61.293  59.217  73.727  1.00                 C  
ATOM   1747  C   VAL F 239      62.664  59.345  73.009  1.00                 C  
ATOM   1748  O   VAL F 239      63.726  59.219  73.599  1.00                 O  
ATOM   1749  CB  VAL F 239      60.800  57.767  73.569  1.00                 C  
ATOM   1750  CG1 VAL F 239      61.928  56.787  73.854  1.00                 C  
ATOM   1751  CG2 VAL F 239      59.616  57.504  74.486  1.00                 C  
ATOM   1752  N   SER F 240      62.626  59.615  71.698  1.00                 N  
ATOM   1753  CA  SER F 240      63.741  59.899  70.857  1.00                 C  
ATOM   1754  C   SER F 240      64.579  61.076  71.350  1.00                 C  
ATOM   1755  O   SER F 240      65.807  61.074  71.304  1.00                 O  
ATOM   1756  CB  SER F 240      63.275  60.183  69.428  1.00                 C  
ATOM   1757  OG  SER F 240      62.702  59.029  68.839  1.00                 O  
ATOM   1758  N   LEU F 241      63.941  62.126  71.972  1.00                 N  
ATOM   1759  CA  LEU F 241      64.638  63.198  72.610  1.00                 C  
ATOM   1760  C   LEU F 241      65.449  62.740  73.836  1.00                 C  
ATOM   1761  O   LEU F 241      66.637  62.995  74.056  1.00                 O  
ATOM   1762  CB  LEU F 241      63.660  64.294  73.038  1.00                 C  
ATOM   1763  CG  LEU F 241      62.998  65.089  71.911  1.00                 C  
ATOM   1764  CD1 LEU F 241      61.919  66.009  72.463  1.00                 C  
ATOM   1765  CD2 LEU F 241      64.034  65.892  71.139  1.00                 C  
ATOM   1766  N   THR F 242      64.796  61.940  74.688  1.00                 N  
ATOM   1767  CA  THR F 242      65.259  61.502  76.038  1.00                 C  
ATOM   1768  C   THR F 242      66.316  60.437  75.916  1.00                 C  
ATOM   1769  O   THR F 242      67.174  60.299  76.758  1.00                 O  
ATOM   1770  CB  THR F 242      64.090  60.977  76.892  1.00                 C  
ATOM   1771  OG1 THR F 242      63.485  59.853  76.240  1.00                 O  
ATOM   1772  CG2 THR F 242      63.037  62.058  77.077  1.00                 C  
ATOM   1773  N   GLN F 243      66.305  59.654  74.879  1.00                 N  
ATOM   1774  CA  GLN F 243      67.348  58.745  74.412  1.00                 C  
ATOM   1775  C   GLN F 243      68.639  59.410  73.916  1.00                 C  
ATOM   1776  O   GLN F 243      69.703  58.905  74.313  1.00                 O  
ATOM   1777  CB  GLN F 243      66.821  57.861  73.280  1.00                 C  
ATOM   1778  CD  GLN F 243      66.239  55.881  74.737  1.00                 C  
ATOM   1779  CG  GLN F 243      65.743  56.880  73.710  1.00                 C  
ATOM   1780  OE1 GLN F 243      67.259  55.223  74.534  1.00                 O  
ATOM   1781  NE2 GLN F 243      65.517  55.766  75.845  1.00                 N  
ATOM   1782  N   THR F 244      68.510  60.517  73.210  1.00                 N  
ATOM   1783  CA  THR F 244      69.709  61.210  72.554  1.00                 C  
ATOM   1784  C   THR F 244      70.125  62.497  73.227  1.00                 C  
ATOM   1785  O   THR F 244      70.949  63.277  72.724  1.00                 O  
ATOM   1786  CB  THR F 244      69.437  61.525  71.071  1.00                 C  
ATOM   1787  OG1 THR F 244      68.296  62.386  70.964  1.00                 O  
ATOM   1788  CG2 THR F 244      69.156  60.246  70.298  1.00                 C  
ATOM   1789  N   LEU F 245      69.528  62.734  74.470  1.00                 N  
ATOM   1790  CA  LEU F 245      69.674  64.024  75.162  1.00                 C  
ATOM   1791  C   LEU F 245      71.129  64.356  75.489  1.00                 C  
ATOM   1792  O   LEU F 245      71.661  65.314  75.041  1.00                 O  
ATOM   1793  CB  LEU F 245      68.852  64.036  76.453  1.00                 C  
ATOM   1794  CG  LEU F 245      68.749  65.379  77.178  1.00                 C  
ATOM   1795  CD1 LEU F 245      67.573  65.380  78.142  1.00                 C  
ATOM   1796  CD2 LEU F 245      70.040  65.690  77.919  1.00                 C  
ATOM   1797  N   HIS F 246      71.773  63.443  76.267  1.00                 N  
ATOM   1798  CA  HIS F 246      73.104  63.757  76.754  1.00                 C  
ATOM   1799  C   HIS F 246      74.155  63.880  75.623  1.00                 C  
ATOM   1800  O   HIS F 246      75.111  64.696  75.717  1.00                 O  
ATOM   1801  CB  HIS F 246      73.572  62.698  77.754  1.00                 C  
ATOM   1802  CG  HIS F 246      74.905  62.995  78.369  1.00                 C  
ATOM   1803  ND1 HIS F 246      75.096  64.017  79.272  1.00                 N  
ATOM   1804  CE1 HIS F 246      76.389  64.036  79.644  1.00                 C  
ATOM   1805  CD2 HIS F 246      76.243  62.431  78.269  1.00                 C  
ATOM   1806  NE2 HIS F 246      77.082  63.087  79.046  1.00                 N  
ATOM   1807  N   ARG F 247      74.084  63.065  74.574  1.00                 N  
ATOM   1808  CA  ARG F 247      74.822  63.060  73.383  1.00                 C  
ATOM   1809  C   ARG F 247      74.776  64.393  72.813  1.00                 C  
ATOM   1810  O   ARG F 247      75.831  64.948  72.440  1.00                 O  
ATOM   1811  CB  ARG F 247      74.268  62.014  72.414  1.00                 C  
ATOM   1812  CD  ARG F 247      74.435  60.853  70.195  1.00                 C  
ATOM   1813  NE  ARG F 247      75.125  60.783  68.909  1.00                 N  
ATOM   1814  CG  ARG F 247      75.027  61.921  71.100  1.00                 C  
ATOM   1815  CZ  ARG F 247      74.799  59.943  67.931  1.00                 C  
ATOM   1816  NH1 ARG F 247      75.483  59.950  66.795  1.00                 N  
ATOM   1817  NH2 ARG F 247      73.789  59.099  68.092  1.00                 N  
ATOM   1818  N   THR F 248      73.591  65.020  72.668  1.00                 N  
ATOM   1819  CA  THR F 248      73.611  66.431  72.190  1.00                 C  
ATOM   1820  C   THR F 248      74.435  67.420  73.034  1.00                 C  
ATOM   1821  O   THR F 248      75.083  68.328  72.534  1.00                 O  
ATOM   1822  CB  THR F 248      72.189  67.014  72.093  1.00                 C  
ATOM   1823  OG1 THR F 248      71.559  66.960  73.379  1.00                 O  
ATOM   1824  CG2 THR F 248      71.351  66.215  71.107  1.00                 C  
ATOM   1825  N   LEU F 249      74.425  67.284  74.352  1.00                 N  
ATOM   1826  CA  LEU F 249      75.209  68.075  75.280  1.00                 C  
ATOM   1827  C   LEU F 249      76.809  67.911  75.144  1.00                 C  
ATOM   1828  O   LEU F 249      77.551  68.932  74.859  1.00                 O  
ATOM   1829  CB  LEU F 249      74.826  67.743  76.724  1.00                 C  
ATOM   1830  CG  LEU F 249      75.608  68.473  77.817  1.00                 C  
ATOM   1831  CD1 LEU F 249      75.399  69.976  77.715  1.00                 C  
ATOM   1832  CD2 LEU F 249      75.198  67.975  79.195  1.00                 C  
ATOM   1833  N   ILE F 250      77.209  66.637  75.141  1.00                 N  
ATOM   1834  CA  ILE F 250      78.601  66.286  74.795  1.00                 C  
ATOM   1835  C   ILE F 250      79.162  66.721  73.448  1.00                 C  
ATOM   1836  O   ILE F 250      80.279  67.191  73.221  1.00                 O  
ATOM   1837  CB  ILE F 250      78.832  64.765  74.858  1.00                 C  
ATOM   1838  CD1 ILE F 250      78.657  62.765  76.429  1.00                 C  
ATOM   1839  CG1 ILE F 250      78.739  64.270  76.303  1.00                 C  
ATOM   1840  CG2 ILE F 250      80.163  64.401  74.219  1.00                 C  
ATOM   1841  N   THR F 251      78.292  66.478  72.442  1.00                 N  
ATOM   1842  CA  THR F 251      78.434  66.861  71.034  1.00                 C  
ATOM   1843  C   THR F 251      78.716  68.312  70.917  1.00                 C  
ATOM   1844  O   THR F 251      77.972  69.055  71.420  1.00                 O  
ATOM   1845  CB  THR F 251      77.173  66.510  70.224  1.00                 C  
ATOM   1846  OG1 THR F 251      76.928  65.100  70.302  1.00                 O  
ATOM   1847  CG2 THR F 251      77.355  66.891  68.763  1.00                 C  
ATOM   1848  N   SER F 252      79.800  68.748  70.220  1.00                 N  
ATOM   1849  CA  SER F 252      80.224  70.118  70.031  1.00                 C  
ATOM   1850  C   SER F 252      80.793  70.771  71.221  1.00                 C  
ATOM   1851  O   SER F 252      81.240  71.907  71.182  1.00                 O  
ATOM   1852  CB  SER F 252      79.057  70.977  69.540  1.00                 C  
ATOM   1853  OG  SER F 252      78.553  70.496  68.307  1.00                 O  
ATOM   1854  N   GLY F 253      81.047  69.904  72.176  1.00                 N  
ATOM   1855  CA  GLY F 253      81.944  70.255  73.229  1.00                 C  
ATOM   1856  C   GLY F 253      83.340  70.456  72.766  1.00                 C  
ATOM   1857  O   GLY F 253      84.081  71.381  73.133  1.00                 O  
ATOM   1858  N   THR F 254      83.768  69.600  71.843  1.00                 N  
ATOM   1859  CA  THR F 254      84.975  69.648  71.000  1.00                 C  
ATOM   1860  C   THR F 254      85.224  70.844  70.126  1.00                 C  
ATOM   1861  O   THR F 254      86.346  71.380  70.209  1.00                 O  
ATOM   1862  CB  THR F 254      85.040  68.447  70.038  1.00                 C  
ATOM   1863  OG1 THR F 254      85.113  67.231  70.793  1.00                 O  
ATOM   1864  CG2 THR F 254      86.270  68.542  69.149  1.00                 C  
ATOM   1865  N   THR F 255      84.171  71.225  69.387  1.00                 N  
ATOM   1866  CA  THR F 255      84.294  72.558  68.718  1.00                 C  
ATOM   1867  C   THR F 255      84.346  73.774  69.584  1.00                 C  
ATOM   1868  O   THR F 255      85.091  74.721  69.360  1.00                 O  
ATOM   1869  CB  THR F 255      83.137  72.804  67.732  1.00                 C  
ATOM   1870  OG1 THR F 255      83.158  71.803  66.707  1.00                 O  
ATOM   1871  CG2 THR F 255      83.273  74.171  67.081  1.00                 C  
ATOM   1872  N   LEU F 256      83.571  73.709  70.717  1.00                 N  
ATOM   1873  CA  LEU F 256      83.664  74.801  71.681  1.00                 C  
ATOM   1874  C   LEU F 256      85.098  74.945  72.277  1.00                 C  
ATOM   1875  O   LEU F 256      85.699  76.001  72.469  1.00                 O  
ATOM   1876  CB  LEU F 256      82.659  74.600  72.817  1.00                 C  
ATOM   1877  CG  LEU F 256      82.632  75.682  73.898  1.00                 C  
ATOM   1878  CD1 LEU F 256      82.277  77.034  73.297  1.00                 C  
ATOM   1879  CD2 LEU F 256      81.649  75.318  75.000  1.00                 C  
ATOM   1880  N   MET F 257      85.817  73.773  72.509  1.00                 N  
ATOM   1881  CA  MET F 257      87.233  73.855  72.925  1.00                 C  
ATOM   1882  C   MET F 257      88.124  74.522  71.953  1.00                 C  
ATOM   1883  O   MET F 257      88.940  75.348  72.366  1.00                 O  
ATOM   1884  CB  MET F 257      87.792  72.458  73.202  1.00                 C  
ATOM   1885  SD  MET F 257      87.775  70.091  74.642  1.00                 S  
ATOM   1886  CE  MET F 257      89.501  70.349  75.046  1.00                 C  
ATOM   1887  CG  MET F 257      87.214  71.793  74.441  1.00                 C  
ATOM   1888  N   VAL F 258      87.932  74.305  70.627  1.00                 N  
ATOM   1889  CA  VAL F 258      88.619  74.958  69.604  1.00                 C  
ATOM   1890  C   VAL F 258      88.438  76.521  69.598  1.00                 C  
ATOM   1891  O   VAL F 258      89.428  77.268  69.589  1.00                 O  
ATOM   1892  CB  VAL F 258      88.207  74.426  68.219  1.00                 C  
ATOM   1893  CG1 VAL F 258      88.800  75.292  67.118  1.00                 C  
ATOM   1894  CG2 VAL F 258      88.640  72.978  68.054  1.00                 C  
ATOM   1895  N   ILE F 259      87.215  77.083  69.756  1.00                 N  
ATOM   1896  CA  ILE F 259      86.800  78.453  69.667  1.00                 C  
ATOM   1897  C   ILE F 259      87.320  79.159  70.974  1.00                 C  
ATOM   1898  O   ILE F 259      87.651  80.350  70.913  1.00                 O  
ATOM   1899  CB  ILE F 259      85.273  78.571  69.503  1.00                 C  
ATOM   1900  CD1 ILE F 259      83.342  77.845  68.005  1.00                 C  
ATOM   1901  CG1 ILE F 259      84.839  78.019  68.143  1.00                 C  
ATOM   1902  CG2 ILE F 259      84.826  80.011  69.699  1.00                 C  
ATOM   1903  N   LEU F 260      87.449  78.438  72.039  1.00                 N  
ATOM   1904  CA  LEU F 260      87.913  79.061  73.245  1.00                 C  
ATOM   1905  C   LEU F 260      89.424  79.371  73.184  1.00                 C  
ATOM   1906  O   LEU F 260      89.875  80.463  73.663  1.00                 O  
ATOM   1907  CB  LEU F 260      87.616  78.173  74.455  1.00                 C  
ATOM   1908  CG  LEU F 260      86.141  77.995  74.820  1.00                 C  
ATOM   1909  CD1 LEU F 260      85.983  76.975  75.937  1.00                 C  
ATOM   1910  CD2 LEU F 260      85.523  79.324  75.225  1.00                 C  
ATOM   1911  N   MET F 261      90.181  78.485  72.486  1.00                 N  
ATOM   1912  CA  MET F 261      91.561  78.736  72.204  1.00                 C  
ATOM   1913  C   MET F 261      91.843  79.892  71.240  1.00                 C  
ATOM   1914  O   MET F 261      92.785  80.640  71.395  1.00                 O  
ATOM   1915  CB  MET F 261      92.227  77.484  71.630  1.00                 C  
ATOM   1916  SD  MET F 261      93.393  74.997  71.992  1.00                 S  
ATOM   1917  CE  MET F 261      92.248  74.252  70.834  1.00                 C  
ATOM   1918  CG  MET F 261      92.395  76.355  72.633  1.00                 C  
ATOM   1919  N   LEU F 262      90.977  80.000  70.250  1.00                 N  
ATOM   1920  CA  LEU F 262      90.814  81.128  69.381  1.00                 C  
ATOM   1921  C   LEU F 262      90.484  82.421  70.140  1.00                 C  
ATOM   1922  O   LEU F 262      91.171  83.408  69.920  1.00                 O  
ATOM   1923  CB  LEU F 262      89.716  80.856  68.351  1.00                 C  
ATOM   1924  CG  LEU F 262      89.400  81.996  67.380  1.00                 C  
ATOM   1925  CD1 LEU F 262      90.620  82.341  66.540  1.00                 C  
ATOM   1926  CD2 LEU F 262      88.227  81.630  66.485  1.00                 C  
ATOM   1927  N   TYR F 263      89.551  82.392  71.021  1.00                 N  
ATOM   1928  CA  TYR F 263      89.230  83.486  71.891  1.00                 C  
ATOM   1929  C   TYR F 263      90.326  83.931  72.841  1.00                 C  
ATOM   1930  O   TYR F 263      90.487  85.165  72.923  1.00                 O  
ATOM   1931  CB  TYR F 263      88.001  83.153  72.740  1.00                 C  
ATOM   1932  CG  TYR F 263      87.571  84.272  73.660  1.00                 C  
ATOM   1933  OH  TYR F 263      86.381  87.359  76.180  1.00                 O  
ATOM   1934  CZ  TYR F 263      86.776  86.337  75.348  1.00                 C  
ATOM   1935  CD1 TYR F 263      86.858  85.360  73.173  1.00                 C  
ATOM   1936  CE1 TYR F 263      86.461  86.388  74.007  1.00                 C  
ATOM   1937  CD2 TYR F 263      87.879  84.238  75.014  1.00                 C  
ATOM   1938  CE2 TYR F 263      87.490  85.256  75.864  1.00                 C  
ATOM   1939  N   LEU F 264      91.228  83.030  73.421  1.00                 N  
ATOM   1940  CA  LEU F 264      92.254  83.367  74.353  1.00                 C  
ATOM   1941  C   LEU F 264      93.385  84.114  73.702  1.00                 C  
ATOM   1942  O   LEU F 264      93.928  85.089  74.269  1.00                 O  
ATOM   1943  CB  LEU F 264      92.796  82.108  75.032  1.00                 C  
ATOM   1944  CG  LEU F 264      91.838  81.384  75.981  1.00                 C  
ATOM   1945  CD1 LEU F 264      92.437  80.066  76.447  1.00                 C  
ATOM   1946  CD2 LEU F 264      91.499  82.263  77.176  1.00                 C  
ATOM   1947  N   PHE F 265      93.817  83.689  72.515  1.00                 N  
ATOM   1948  CA  PHE F 265      94.961  84.252  71.756  1.00                 C  
ATOM   1949  C   PHE F 265      94.551  85.254  70.686  1.00                 C  
ATOM   1950  O   PHE F 265      95.456  85.984  70.271  1.00                 O  
ATOM   1951  CB  PHE F 265      95.769  83.133  71.096  1.00                 C  
ATOM   1952  CG  PHE F 265      96.456  82.223  72.073  1.00                 C  
ATOM   1953  CZ  PHE F 265      97.732  80.544  73.884  1.00                 C  
ATOM   1954  CD1 PHE F 265      95.961  80.956  72.328  1.00                 C  
ATOM   1955  CE1 PHE F 265      96.593  80.119  73.227  1.00                 C  
ATOM   1956  CD2 PHE F 265      97.597  82.634  72.739  1.00                 C  
ATOM   1957  CE2 PHE F 265      98.230  81.797  73.638  1.00                 C  
ATOM   1958  N   GLY F 266      93.255  85.315  70.318  1.00                 N  
ATOM   1959  CA  GLY F 266      92.775  86.432  69.506  1.00                 C  
ATOM   1960  C   GLY F 266      92.516  87.708  70.311  1.00                 C  
ATOM   1961  O   GLY F 266      92.590  88.810  69.712  1.00                 O  
ATOM   1962  N   GLY F 267      92.349  87.571  71.634  1.00                 N  
ATOM   1963  CA  GLY F 267      92.132  88.673  72.624  1.00                 C  
ATOM   1964  C   GLY F 267      91.297  89.805  72.091  1.00                 C  
ATOM   1965  O   GLY F 267      90.156  89.640  71.645  1.00                 O  
ATOM   1966  N   PRO F 268      91.793  91.069  72.200  1.00                 N  
ATOM   1967  CA  PRO F 268      90.929  92.127  71.789  1.00                 C  
ATOM   1968  C   PRO F 268      90.574  92.208  70.282  1.00                 C  
ATOM   1969  O   PRO F 268      89.388  92.338  69.908  1.00                 O  
ATOM   1970  CB  PRO F 268      91.684  93.397  72.186  1.00                 C  
ATOM   1971  CD  PRO F 268      93.086  91.545  72.763  1.00                 C  
ATOM   1972  CG  PRO F 268      93.110  92.969  72.283  1.00                 C  
ATOM   1973  N   VAL F 269      91.589  92.152  69.422  1.00                 N  
ATOM   1974  CA  VAL F 269      91.477  92.393  67.933  1.00                 C  
ATOM   1975  C   VAL F 269      90.636  91.277  67.274  1.00                 C  
ATOM   1976  O   VAL F 269      89.882  91.537  66.336  1.00                 O  
ATOM   1977  CB  VAL F 269      92.864  92.479  67.269  1.00                 C  
ATOM   1978  CG1 VAL F 269      93.512  91.104  67.209  1.00                 C  
ATOM   1979  CG2 VAL F 269      92.752  93.080  65.877  1.00                 C  
ATOM   1980  N   LEU F 270      90.533  90.032  67.799  1.00                 N  
ATOM   1981  CA  LEU F 270      89.571  89.065  67.292  1.00                 C  
ATOM   1982  C   LEU F 270      88.412  88.785  68.206  1.00                 C  
ATOM   1983  O   LEU F 270      87.749  87.771  68.092  1.00                 O  
ATOM   1984  CB  LEU F 270      90.261  87.735  66.983  1.00                 C  
ATOM   1985  CG  LEU F 270      91.339  87.766  65.898  1.00                 C  
ATOM   1986  CD1 LEU F 270      92.018  86.410  65.775  1.00                 C  
ATOM   1987  CD2 LEU F 270      90.745  88.183  64.562  1.00                 C  
ATOM   1988  N   GLU F 271      88.132  89.594  69.208  1.00                 N  
ATOM   1989  CA  GLU F 271      86.964  89.386  70.185  1.00                 C  
ATOM   1990  C   GLU F 271      85.587  89.215  69.631  1.00                 C  
ATOM   1991  O   GLU F 271      84.855  88.297  69.948  1.00                 O  
ATOM   1992  CB  GLU F 271      86.876  90.553  71.171  1.00                 C  
ATOM   1993  CD  GLU F 271      85.994  89.274  73.163  1.00                 C  
ATOM   1994  CG  GLU F 271      85.761  90.417  72.195  1.00                 C  
ATOM   1995  OE1 GLU F 271      87.150  88.813  73.270  1.00                 O  
ATOM   1996  OE2 GLU F 271      85.022  88.839  73.814  1.00                 O  
ATOM   1997  N   GLY F 272      85.035  90.077  68.684  1.00                 N  
ATOM   1998  CA  GLY F 272      83.677  89.810  68.271  1.00                 C  
ATOM   1999  C   GLY F 272      83.579  88.632  67.288  1.00                 C  
ATOM   2000  O   GLY F 272      82.579  87.939  67.319  1.00                 O  
ATOM   2001  N   PHE F 273      84.643  88.349  66.511  1.00                 N  
ATOM   2002  CA  PHE F 273      84.753  87.177  65.709  1.00                 C  
ATOM   2003  C   PHE F 273      84.713  85.883  66.515  1.00                 C  
ATOM   2004  O   PHE F 273      83.949  84.982  66.169  1.00                 O  
ATOM   2005  CB  PHE F 273      86.045  87.208  64.890  1.00                 C  
ATOM   2006  CG  PHE F 273      86.229  86.009  64.004  1.00                 C  
ATOM   2007  CZ  PHE F 273      86.575  83.788  62.368  1.00                 C  
ATOM   2008  CD1 PHE F 273      85.552  85.909  62.801  1.00                 C  
ATOM   2009  CE1 PHE F 273      85.722  84.806  61.986  1.00                 C  
ATOM   2010  CD2 PHE F 273      87.080  84.982  64.373  1.00                 C  
ATOM   2011  CE2 PHE F 273      87.249  83.879  63.557  1.00                 C  
ATOM   2012  N   SER F 274      85.447  85.869  67.634  1.00                 N  
ATOM   2013  CA  SER F 274      85.398  84.847  68.683  1.00                 C  
ATOM   2014  C   SER F 274      84.075  84.755  69.390  1.00                 C  
ATOM   2015  O   SER F 274      83.492  83.706  69.584  1.00                 O  
ATOM   2016  CB  SER F 274      86.488  85.098  69.727  1.00                 C  
ATOM   2017  OG  SER F 274      87.779  84.928  69.168  1.00                 O  
ATOM   2018  N   LEU F 275      83.411  85.888  69.794  1.00                 N  
ATOM   2019  CA  LEU F 275      82.118  86.010  70.475  1.00                 C  
ATOM   2020  C   LEU F 275      80.933  85.519  69.674  1.00                 C  
ATOM   2021  O   LEU F 275      80.116  84.723  70.080  1.00                 O  
ATOM   2022  CB  LEU F 275      81.855  87.465  70.870  1.00                 C  
ATOM   2023  CG  LEU F 275      82.743  88.038  71.976  1.00                 C  
ATOM   2024  CD1 LEU F 275      82.501  89.530  72.141  1.00                 C  
ATOM   2025  CD2 LEU F 275      82.497  87.314  73.291  1.00                 C  
ATOM   2026  N   THR F 276      80.895  85.838  68.325  1.00                 N  
ATOM   2027  CA  THR F 276      79.965  85.133  67.412  1.00                 C  
ATOM   2028  C   THR F 276      80.189  83.642  67.273  1.00                 C  
ATOM   2029  O   THR F 276      79.229  82.866  67.424  1.00                 O  
ATOM   2030  CB  THR F 276      80.011  85.726  65.991  1.00                 C  
ATOM   2031  OG1 THR F 276      79.592  87.096  66.028  1.00                 O  
ATOM   2032  CG2 THR F 276      79.082  84.958  65.063  1.00                 C  
ATOM   2033  N   MET F 277      81.374  83.049  67.069  1.00                 N  
ATOM   2034  CA  MET F 277      81.760  81.681  67.183  1.00                 C  
ATOM   2035  C   MET F 277      81.382  80.982  68.522  1.00                 C  
ATOM   2036  O   MET F 277      80.783  79.955  68.528  1.00                 O  
ATOM   2037  CB  MET F 277      83.271  81.533  66.996  1.00                 C  
ATOM   2038  SD  MET F 277      83.071  80.629  64.385  1.00                 S  
ATOM   2039  CE  MET F 277      83.883  79.116  64.893  1.00                 C  
ATOM   2040  CG  MET F 277      83.750  81.798  65.578  1.00                 C  
ATOM   2041  N   LEU F 278      81.727  81.613  69.666  1.00                 N  
ATOM   2042  CA  LEU F 278      81.507  81.213  71.082  1.00                 C  
ATOM   2043  C   LEU F 278      80.000  81.050  71.469  1.00                 C  
ATOM   2044  O   LEU F 278      79.573  80.058  71.972  1.00                 O  
ATOM   2045  CB  LEU F 278      82.146  82.229  72.031  1.00                 C  
ATOM   2046  CG  LEU F 278      81.959  81.969  73.527  1.00                 C  
ATOM   2047  CD1 LEU F 278      82.590  80.643  73.925  1.00                 C  
ATOM   2048  CD2 LEU F 278      82.552  83.104  74.348  1.00                 C  
ATOM   2049  N   ILE F 279      79.214  82.034  71.062  1.00                 N  
ATOM   2050  CA  ILE F 279      77.761  82.002  71.140  1.00                 C  
ATOM   2051  C   ILE F 279      77.167  81.099  70.063  1.00                 C  
ATOM   2052  O   ILE F 279      76.194  80.411  70.333  1.00                 O  
ATOM   2053  CB  ILE F 279      77.158  83.414  71.024  1.00                 C  
ATOM   2054  CD1 ILE F 279      77.215  85.727  72.094  1.00                 C  
ATOM   2055  CG1 ILE F 279      77.534  84.256  72.245  1.00                 C  
ATOM   2056  CG2 ILE F 279      75.652  83.337  70.831  1.00                 C  
ATOM   2057  N   GLY F 280      77.812  80.977  68.912  1.00                 N  
ATOM   2058  CA  GLY F 280      77.318  80.207  67.745  1.00                 C  
ATOM   2059  C   GLY F 280      77.294  78.675  67.932  1.00                 C  
ATOM   2060  O   GLY F 280      76.508  77.981  67.345  1.00                 O  
ATOM   2061  N   VAL F 281      78.213  78.089  68.781  1.00                 N  
ATOM   2062  CA  VAL F 281      78.359  76.722  68.961  1.00                 C  
ATOM   2063  C   VAL F 281      77.477  76.349  70.172  1.00                 C  
ATOM   2064  O   VAL F 281      77.349  75.210  70.624  1.00                 O  
ATOM   2065  CB  VAL F 281      79.835  76.334  69.168  1.00                 C  
ATOM   2066  CG1 VAL F 281      80.307  76.753  70.552  1.00                 C  
ATOM   2067  CG2 VAL F 281      80.027  74.839  68.966  1.00                 C  
ATOM   2068  N   SER F 282      76.857  77.385  70.790  1.00                 N  
ATOM   2069  CA  SER F 282      76.269  77.252  72.107  1.00                 C  
ATOM   2070  C   SER F 282      74.695  77.199  71.900  1.00                 C  
ATOM   2071  O   SER F 282      73.975  76.860  72.862  1.00                 O  
ATOM   2072  CB  SER F 282      76.701  78.412  73.006  1.00                 C  
ATOM   2073  OG  SER F 282      78.104  78.406  73.208  1.00                 O  
ATOM   2074  N   ILE F 283      74.197  77.428  70.668  1.00                 N  
ATOM   2075  CA  ILE F 283      72.740  77.561  70.381  1.00                 C  
ATOM   2076  C   ILE F 283      71.973  76.270  70.162  1.00                 C  
ATOM   2077  O   ILE F 283      70.728  76.221  70.237  1.00                 O  
ATOM   2078  CB  ILE F 283      72.486  78.444  69.145  1.00                 C  
ATOM   2079  CD1 ILE F 283      72.661  78.474  66.602  1.00                 C  
ATOM   2080  CG1 ILE F 283      73.048  77.777  67.888  1.00                 C  
ATOM   2081  CG2 ILE F 283      73.067  79.834  69.356  1.00                 C  
ATOM   2082  N   GLY F 284      72.689  75.161  69.735  1.00                 N  
ATOM   2083  CA  GLY F 284      72.135  73.783  69.607  1.00                 C  
ATOM   2084  C   GLY F 284      71.554  73.139  70.881  1.00                 C  
ATOM   2085  O   GLY F 284      70.732  72.217  70.923  1.00                 O  
ATOM   2086  N   THR F 285      72.155  73.440  72.039  1.00                 N  
ATOM   2087  CA  THR F 285      71.744  72.980  73.349  1.00                 C  
ATOM   2088  C   THR F 285      70.931  73.979  74.128  1.00                 C  
ATOM   2089  O   THR F 285      70.248  73.612  75.111  1.00                 O  
ATOM   2090  CB  THR F 285      72.955  72.588  74.215  1.00                 C  
ATOM   2091  OG1 THR F 285      73.796  73.732  74.413  1.00                 O  
ATOM   2092  CG2 THR F 285      73.769  71.499  73.532  1.00                 C  
ATOM   2093  N   ALA F 286      70.884  75.260  73.768  1.00                 N  
ATOM   2094  CA  ALA F 286      70.093  76.316  74.376  1.00                 C  
ATOM   2095  C   ALA F 286      68.716  76.287  73.839  1.00                 C  
ATOM   2096  O   ALA F 286      67.844  75.575  74.339  1.00                 O  
ATOM   2097  CB  ALA F 286      70.739  77.671  74.130  1.00                 C  
ATOM   2098  N   SER F 287      68.357  77.109  72.801  1.00                 N  
ATOM   2099  CA  SER F 287      67.015  76.955  72.202  1.00                 C  
ATOM   2100  C   SER F 287      66.656  75.641  71.627  1.00                 C  
ATOM   2101  O   SER F 287      65.607  75.047  71.936  1.00                 O  
ATOM   2102  CB  SER F 287      66.805  77.981  71.087  1.00                 C  
ATOM   2103  OG  SER F 287      66.783  79.300  71.604  1.00                 O  
ATOM   2104  N   SER F 288      67.589  75.194  70.774  1.00                 N  
ATOM   2105  CA  SER F 288      67.822  73.731  70.589  1.00                 C  
ATOM   2106  C   SER F 288      66.854  72.908  69.833  1.00                 C  
ATOM   2107  O   SER F 288      65.787  73.428  69.506  1.00                 O  
ATOM   2108  CB  SER F 288      67.955  73.034  71.944  1.00                 C  
ATOM   2109  OG  SER F 288      66.683  72.783  72.516  1.00                 O  
ATOM   2110  N   ILE F 289      67.185  71.634  69.628  1.00                 N  
ATOM   2111  CA  ILE F 289      66.236  70.699  69.020  1.00                 C  
ATOM   2112  C   ILE F 289      64.931  70.443  69.699  1.00                 C  
ATOM   2113  O   ILE F 289      63.919  70.260  68.971  1.00                 O  
ATOM   2114  CB  ILE F 289      66.866  69.309  68.816  1.00                 C  
ATOM   2115  CD1 ILE F 289      65.850  68.994  66.499  1.00                 C  
ATOM   2116  CG1 ILE F 289      65.984  68.452  67.905  1.00                 C  
ATOM   2117  CG2 ILE F 289      67.118  68.636  70.157  1.00                 C  
ATOM   2118  N   TYR F 290      64.971  70.558  71.044  1.00                 N  
ATOM   2119  CA  TYR F 290      63.822  70.121  71.807  1.00                 C  
ATOM   2120  C   TYR F 290      62.491  70.902  71.645  1.00                 C  
ATOM   2121  O   TYR F 290      61.400  70.259  71.575  1.00                 O  
ATOM   2122  CB  TYR F 290      64.138  70.129  73.304  1.00                 C  
ATOM   2123  CG  TYR F 290      65.107  69.049  73.731  1.00                 C  
ATOM   2124  OH  TYR F 290      67.781  66.090  74.908  1.00                 O  
ATOM   2125  CZ  TYR F 290      66.895  67.068  74.518  1.00                 C  
ATOM   2126  CD1 TYR F 290      66.396  69.369  74.136  1.00                 C  
ATOM   2127  CE1 TYR F 290      67.288  68.389  74.528  1.00                 C  
ATOM   2128  CD2 TYR F 290      64.728  67.712  73.727  1.00                 C  
ATOM   2129  CE2 TYR F 290      65.607  66.718  74.116  1.00                 C  
ATOM   2130  N   VAL F 291      62.627  72.276  71.600  1.00                 N  
ATOM   2131  CA  VAL F 291      61.631  73.277  71.302  1.00                 C  
ATOM   2132  C   VAL F 291      61.213  73.133  69.860  1.00                 C  
ATOM   2133  O   VAL F 291      60.011  73.081  69.528  1.00                 O  
ATOM   2134  CB  VAL F 291      62.155  74.697  71.586  1.00                 C  
ATOM   2135  CG1 VAL F 291      61.163  75.739  71.094  1.00                 C  
ATOM   2136  CG2 VAL F 291      62.429  74.876  73.072  1.00                 C  
ATOM   2137  N   ALA F 292      62.205  72.999  68.922  1.00                 N  
ATOM   2138  CA  ALA F 292      61.960  72.679  67.556  1.00                 C  
ATOM   2139  C   ALA F 292      61.124  71.433  67.154  1.00                 C  
ATOM   2140  O   ALA F 292      60.151  71.486  66.443  1.00                 O  
ATOM   2141  CB  ALA F 292      63.273  72.510  66.807  1.00                 C  
ATOM   2142  N   SER F 293      61.496  70.313  67.756  1.00                 N  
ATOM   2143  CA  SER F 293      60.727  69.080  67.753  1.00                 C  
ATOM   2144  C   SER F 293      59.271  69.157  68.305  1.00                 C  
ATOM   2145  O   SER F 293      58.336  68.609  67.737  1.00                 O  
ATOM   2146  CB  SER F 293      61.450  67.996  68.554  1.00                 C  
ATOM   2147  OG  SER F 293      62.665  67.623  67.927  1.00                 O  
ATOM   2148  N   ALA F 294      59.098  69.815  69.411  1.00                 N  
ATOM   2149  CA  ALA F 294      57.754  70.031  70.057  1.00                 C  
ATOM   2150  C   ALA F 294      56.812  70.822  69.185  1.00                 C  
ATOM   2151  O   ALA F 294      55.638  70.342  69.052  1.00                 O  
ATOM   2152  CB  ALA F 294      57.916  70.738  71.394  1.00                 C  
ATOM   2153  N   LEU F 295      57.295  71.912  68.501  1.00                 N  
ATOM   2154  CA  LEU F 295      56.460  72.640  67.520  1.00                 C  
ATOM   2155  C   LEU F 295      56.095  71.832  66.269  1.00                 C  
ATOM   2156  O   LEU F 295      55.011  71.885  65.728  1.00                 O  
ATOM   2157  CB  LEU F 295      57.158  73.925  67.071  1.00                 C  
ATOM   2158  CG  LEU F 295      57.300  75.024  68.127  1.00                 C  
ATOM   2159  CD1 LEU F 295      58.159  76.164  67.603  1.00                 C  
ATOM   2160  CD2 LEU F 295      55.935  75.541  68.551  1.00                 C  
ATOM   2161  N   ALA F 296      57.004  71.034  65.702  1.00                 N  
ATOM   2162  CA  ALA F 296      56.752  70.153  64.598  1.00                 C  
ATOM   2163  C   ALA F 296      55.812  68.971  64.943  1.00                 C  
ATOM   2164  O   ALA F 296      55.018  68.472  64.164  1.00                 O  
ATOM   2165  CB  ALA F 296      58.059  69.594  64.057  1.00                 C  
ATOM   2166  N   LEU F 297      55.918  68.567  66.290  1.00                 N  
ATOM   2167  CA  LEU F 297      55.041  67.566  66.943  1.00                 C  
ATOM   2168  C   LEU F 297      53.593  68.165  67.003  1.00                 C  
ATOM   2169  O   LEU F 297      52.618  67.507  66.582  1.00                 O  
ATOM   2170  CB  LEU F 297      55.571  67.216  68.335  1.00                 C  
ATOM   2171  CG  LEU F 297      54.894  66.041  69.042  1.00                 C  
ATOM   2172  CD1 LEU F 297      55.766  65.520  70.175  1.00                 C  
ATOM   2173  CD2 LEU F 297      53.527  66.446  69.571  1.00                 C  
ATOM   2174  N   LYS F 298      53.427  69.440  67.402  1.00                 N  
ATOM   2175  CA  LYS F 298      52.110  70.062  67.426  1.00                 C  
ATOM   2176  C   LYS F 298      51.452  70.066  66.009  1.00                 C  
ATOM   2177  O   LYS F 298      50.280  69.809  65.769  1.00                 O  
ATOM   2178  CB  LYS F 298      52.203  71.493  67.960  1.00                 C  
ATOM   2179  CD  LYS F 298      51.026  73.610  68.619  1.00                 C  
ATOM   2180  CE  LYS F 298      49.696  74.344  68.663  1.00                 C  
ATOM   2181  CG  LYS F 298      50.867  72.215  68.036  1.00                 C  
ATOM   2182  NZ  LYS F 298      49.836  75.713  69.232  1.00                 N  
ATOM   2183  N   LEU F 299      52.260  70.445  65.058  1.00                 N  
ATOM   2184  CA  LEU F 299      51.920  70.531  63.681  1.00                 C  
ATOM   2185  C   LEU F 299      51.544  69.180  63.028  1.00                 C  
ATOM   2186  O   LEU F 299      50.510  69.035  62.404  1.00                 O  
ATOM   2187  CB  LEU F 299      53.071  71.145  62.882  1.00                 C  
ATOM   2188  CG  LEU F 299      53.348  72.630  63.124  1.00                 C  
ATOM   2189  CD1 LEU F 299      54.632  73.058  62.429  1.00                 C  
ATOM   2190  CD2 LEU F 299      52.180  73.479  62.646  1.00                 C  
ATOM   2191  N   GLY F 300      52.405  68.103  63.280  1.00                 N  
ATOM   2192  CA  GLY F 300      52.097  66.700  62.894  1.00                 C  
ATOM   2193  C   GLY F 300      50.874  66.057  63.431  1.00                 C  
ATOM   2194  O   GLY F 300      50.132  65.303  62.769  1.00                 O  
ATOM   2195  N   MET F 301      50.654  66.355  64.705  1.00                 N  
ATOM   2196  CA  MET F 301      49.418  65.874  65.319  1.00                 C  
ATOM   2197  C   MET F 301      48.067  66.443  64.763  1.00                 C  
ATOM   2198  O   MET F 301      47.828  67.629  64.928  1.00                 O  
ATOM   2199  CB  MET F 301      49.423  66.153  66.823  1.00                 C  
ATOM   2200  SD  MET F 301      48.297  65.887  69.341  1.00                 S  
ATOM   2201  CE  MET F 301      49.702  64.894  69.838  1.00                 C  
ATOM   2202  CG  MET F 301      48.247  65.546  67.571  1.00                 C  
ATOM   2203  N   LYS F 302      47.276  65.652  63.985  1.00                 N  
ATOM   2204  CA  LYS F 302      46.061  66.228  63.507  1.00                 C  
ATOM   2205  C   LYS F 302      45.016  65.589  64.474  1.00                 C  
ATOM   2206  O   LYS F 302      44.261  66.370  65.145  1.00                 O  
ATOM   2207  CB  LYS F 302      45.860  65.901  62.026  1.00                 C  
ATOM   2208  CD  LYS F 302      46.627  66.176  59.652  1.00                 C  
ATOM   2209  CE  LYS F 302      47.666  66.798  58.733  1.00                 C  
ATOM   2210  CG  LYS F 302      46.912  66.503  61.109  1.00                 C  
ATOM   2211  NZ  LYS F 302      47.400  66.485  57.302  1.00                 N  
TER
