# Supplementary material for: Large-scale discovery of protein interactions at residue resolution using co-evolution calculated from genomic sequences
Source: Nat Commun. 2021 Mar 2;12:1396. doi: 10.1038/s41467-021-21636-z (PMC7925567; doi:10.1038/s41467-021-21636-z)
Supplement: Supplementary file 13 — Supplementary Data 11 [file 41467_2021_21636_MOESM13_ESM.zip › supplementary_prediction/cep_tp00809_SECF_SECE/cep_tp00809_SECF_ECOLI_SECE_ECOLI_inter_ecs.csv]

X	Unnamed..0.1	A_i	A_j	cn	dist	dist_intra	dist_multimer	fn	i	j	segmentwise_precision	probability	segment_i	segment_j	precision	evcomplex_raw	X_e_i	X_e_j	intra_enrich_max	intra_enrich_min	Z_score	inter_relative_rank_longrange	asa_i	asa_j	asa_max	asa_min	conservation_i	conservation_j	conservation_max	conservation_min	f_hydrophilicity	enrichment_5	enrichment_10	evcomplex_normed	residue_prediction_strucaware	residue_prediction_strucfree	A_i_state	A_j_state
1	133	A	P	0.084269	NA	NA	NA	0	147	42	NA	1.6775625584775	A_1	B_1	0.666666666666667	1.6775625584775	0	0	0	0	6.33122628675806	0.126520681265207	0.484557725314508	0.285714285714286	0.484557725314508	0.285714285714286	0.465	0.362	0.465	0.362	2.8788	2.3025694429669	2.3025694429669	0.957658345782873	0.59059209456651	0.654476327481312	found	missing
0	115	F	G	0.087843	NA	NA	NA	0	133	32	NA	1.74871100670874	A_1	B_1	0.681818181818182	1.74871100670874	0.779946581715215	3.83246972428858	3.83246972428858	0.779946581715215	6.58659902461789	0.10705596107056	0.316755987822865	0.690721649484536	0.690721649484536	0.316755987822865	0.626	0.61	0.626	0.61	2.5244	1.32352990010058	1.32352990010058	0.998274360305745	0.45552792700821	0.465185067317327	found	missing
6	298	R	F	0.066295	49.9523441491988	NA	NA	0	168	71	0	1.31974996516234	A_1	B_1	0.492424242424242	1.31974996516234	0	0	0	0	5.04693149372707	0.328467153284672	0.412890055635542	0.535442466460268	0.535442466460268	0.412890055635542	0.656	0.723	0.723	0.656	-1.1979	2.86960753537528	2.86960753537528	0.753396385784518	0.42072469240632	0.415515060701382	found	found
5	287	Q	M	0.067424	NA	NA	NA	0	144	40	0	1.34222523042621	A_1	B_1	0.5	1.34222523042621	0	2.58797558238542	2.58797558238542	0	5.12760184096931	0.318734793187348	0.494869095201709	0.689320388349515	0.689320388349515	0.494869095201709	0.273	0.251	0.273	0.251	-2.5379	2.3025694429669	2.3025694429669	0.766226682481867	0.404526251413174	0.401175181844317	found	missing
9	342	P	L	0.063508	64.5585997137484	NA	NA	0	65	91	0	1.26426850874923	A_1	B_1	0.47682119205298	1.26426850874923	0.749958564975613	1.81493268014639	1.81493268014639	0.749958564975613	4.84779220429916	0.37712895377129	0.826811327759651	0.520843042720031	0.826811327759651	0.520843042720031	0.53	0.355	0.53	0.355	1.1103	0.974129123069955	2.02156995222244	0.721724076753951	0.382461948137116	0.343875660964816	found	found
16	469	W	F	0.057753	71.6275967277976	NA	NA	0	167	71	0	1.14970238687715	A_1	B_1	0.374429223744292	1.14970238687715	0	0	0	0	4.43658064683319	0.557177615571776	0.602220263577604	0.535442466460268	0.602220263577604	0.535442466460268	0.659	0.723	0.723	0.659	2.5726	2.86960753537528	2.86960753537528	0.656322520072604	0.365353039974123	0.32917485090807	found	found
2	184	L	W	0.076788	NA	NA	NA	0	50	19	NA	1.52863655365994	A_1	B_1	0.625	1.52863655365994	0	3.49504142359723	3.49504142359723	0	5.79668698851254	0.180048661800487	0.183140574763611	0.246212121212121	0.246212121212121	0.183140574763611	0.668	0.582	0.668	0.582	4.1126	1.16480273387607	1.16480273387607	0.872642004248006	0.317955026010976	0.363809834015639	found	missing
7	308	L	A	0.065563	63.7838753604702	NA	NA	0	190	72	0	1.30517787112058	A_1	B_1	0.489051094890511	1.30517787112058	3.82342193914928	0	3.82342193914928	0	4.99462795592254	0.340632603406326	0.649000475963827	0.49538567493113	0.649000475963827	0.49538567493113	0.514	0.497	0.514	0.497	5.4743	1.00363471570599	1.00363471570599	0.745077716889514	0.315717669542468	0.278873914080555	found	found
4	269	M	T	0.068614	81.214851117268	NA	NA	0	71	86	0	1.36591483686023	A_1	B_1	0.508474576271186	1.36591483686023	3.39824033595513	0	3.39824033595513	0	5.21263081636192	0.291970802919708	0.427687801617045	0.457916497072037	0.457916497072037	0.427687801617045	0.559	0.777	0.777	0.559	2.9431	1.04744082915249	2.02156995222244	0.779750201587132	0.309145956355331	0.272874756054891	found	found
18	499	A	I	0.056522	62.3107019459739	NA	NA	0	36	107	0	1.12519658391894	A_1	B_1	0.362869198312236	1.12519658391894	1.07730265014128	0.905447825811832	1.07730265014128	0.905447825811832	4.34862210170016	0.603406326034063	0.469430141491065	0.408320681511471	0.469430141491065	0.408320681511471	0.495	0.463	0.495	0.463	6.1019	0.873824466060053	0.873824466060053	0.642333064594804	0.289873852736104	0.315738188880293	found	found
10	356	E	F	0.0628	45.9451392967744	NA	NA	0	166	71	0	1.2501741882826	A_1	B_1	0.455696202531646	1.2501741882826	2.42947394152179	0	2.42947394152179	0	4.79720353658658	0.396593673965937	0.383828842238384	0.535442466460268	0.535442466460268	0.383828842238384	0.716	0.723	0.723	0.716	-0.6862	2.86960753537528	2.86960753537528	0.713678151101406	0.281357000626531	0.272951164578081	found	found
11	359	V	V	0.062761	57.4126163486737	NA	NA	0	181	97	0	1.249397806223	A_1	B_1	0.45	1.249397806223	0	0	0	0	4.79441687268715	0.401459854014599	0.129300333174679	0.469617779970541	0.469617779970541	0.129300333174679	0.692	0.94	0.94	0.692	8.0197	0.963403732462111	0.963403732462111	0.71323494333241	0.261752591077577	0.333458771068373	found	found
12	385	M	L	0.061387	NA	NA	NA	0	95	46	0	1.22204526904624	A_1	B_1	0.4375	1.22204526904624	1.77356674611973	2.53056006561773	2.53056006561773	1.77356674611973	4.69624055992291	0.442822384428224	0.406142019964565	0.308900523560209	0.406142019964565	0.308900523560209	0.54	0.451	0.54	0.451	5.1903	0.943675905560937	0.943675905560937	0.697620392701625	0.256323992366188	0.29047650053071	found	missing
3	242	I	K	0.070895	69.9932635687178	NA	NA	0	283	81	0	1.41132323373081	A_1	B_1	0.538461538461538	1.41132323373081	3.1538473214838	0	3.1538473214838	0	5.37561492801785	0.257907542579075	0.148214028286941	0.632596976444392	0.632596976444392	0.148214028286941	0.483	0.844	0.844	0.483	-0.4927	1.08019131908086	1.08019131908086	0.805672173922519	0.243995072216269	0.289541675674168	found	found
8	326	Q	V	0.064091	NA	NA	NA	0	113	58	0	1.27587442517867	A_1	B_1	0.475862068965517	1.27587442517867	0	4.41378581160694	4.41378581160694	0	4.88944925694949	0.362530413625304	0.425201840989737	0.309090909090909	0.425201840989737	0.309090909090909	0.319	0.539	0.539	0.319	0.8538	0.982499809447964	0.982499809447964	0.728349464685354	0.223274230367995	0.239794365871137	found	missing
17	491	A	I	0.056805	NA	NA	NA	0	36	50	0	1.13083033065913	A_1	B_1	0.372294372294372	1.13083033065913	1.07730265014128	2.58241665818944	2.58241665818944	1.07730265014128	4.36884327820109	0.588807785888078	0.469430141491065	0.282051282051282	0.469430141491065	0.282051282051282	0.495	0.47	0.495	0.47	5.4728	0.87788776665178	0.87788776665178	0.645549161995468	0.208723524085027	0.256553464988453	found	missing
13	392	F	V	0.061117	NA	NA	NA	0	163	58	0	1.21667031632592	A_1	B_1	0.435028248587571	1.21667031632592	0	4.41378581160694	4.41378581160694	0	4.67694827138845	0.447688564476886	0.702094788420911	0.309090909090909	0.702094788420911	0.309090909090909	0.525	0.539	0.539	0.525	6.7859	0.939799258353282	0.939799258353282	0.694552031223959	0.19838504034973	0.216930101081327	found	missing
15	465	T	I	0.057774	NA	NA	NA	0	145	30	0	1.1501204387554	A_1	B_1	0.375	1.1501204387554	0	4.16065451125922	4.16065451125922	0	4.43808115816365	0.549878345498783	0.478784548086996	0.287179487179487	0.478784548086996	0.287179487179487	0.294	0.446	0.446	0.294	0.983	0.891800622741473	0.891800622741473	0.656561170409756	0.177374786401351	0.215302611808443	found	missing
14	457	R	V	0.05814	NA	NA	NA	0	230	48	0	1.15740648577628	A_1	B_1	0.377358490566038	1.15740648577628	0	6.12114449758619	6.12114449758619	0	4.46423292706591	0.537712895377129	0.588843177937712	0.36969696969697	0.588843177937712	0.36969696969697	0.456	0.465	0.465	0.456	0.215	0.897055633400738	0.897055633400738	0.660720504857257	0.15080633676307	0.155729712505286	found	missing
19	522	D	V	0.055848	63.817282236084	NA	NA	0	196	100	0	1.11177910935043	A_1	B_1	0.345098039215686	1.11177910935043	3.95131918127447	0.897870387354489	3.95131918127447	0.897870387354489	4.30046283328451	0.647201946472019	0.189579258705928	0.443461700619057	0.443461700619057	0.189579258705928	0.714	0.551	0.714	0.551	0.4717	0.864147205993538	0.864147205993538	0.63467352520241	0.132475915036046	0.169488489215338	found	found
