# Supplementary material for: Large-scale discovery of protein interactions at residue resolution using co-evolution calculated from genomic sequences
Source: Nat Commun. 2021 Mar 2;12:1396. doi: 10.1038/s41467-021-21636-z (PMC7925567; doi:10.1038/s41467-021-21636-z)
Supplement: Supplementary file 13 — Supplementary Data 11 [file 41467_2021_21636_MOESM13_ESM.zip › supplementary_prediction/cep_tp00809_SECF_SECE/haddock_rmsd.disp]

1 2 7.94178
1 3 8.51043
1 4 8.65096
1 5 8.70401
1 6 14.8419
1 7 12.8105
1 8 16.0831
1 9 9.3187
1 10 9.87518
1 11 9.43365
1 12 15.3449
1 13 12.1343
1 14 13.7801
1 15 11.6012
1 16 12.3476
1 17 12.3603
1 18 13.2848
1 19 14.29
1 20 14.4959
1 21 13.5079
1 22 11.5223
1 23 12.8577
1 24 10.1232
1 25 8.84182
1 26 12.6024
1 27 14.559
1 28 13.1982
1 29 13.8848
1 30 16.7633
1 31 10.9803
1 32 1.50424
1 33 14.3408
1 34 15.1277
1 35 14.2587
1 36 9.71015
1 37 15.5594
1 38 12.0765
1 39 12.0497
1 40 14.5498
1 41 10.2362
1 42 13.5884
1 43 8.4934
1 44 13.2196
1 45 13.6284
1 46 13.2515
1 47 15.3975
1 48 14.0268
1 49 14.3989
1 50 13.9081
1 51 10.8615
1 52 13.3356
1 53 12.3966
1 54 11.2429
1 55 12.8837
1 56 9.15995
1 57 11.0909
1 58 9.97115
1 59 10.3505
1 60 9.73443
1 61 11.1267
1 62 13.0312
1 63 10.5164
1 64 12.0285
1 65 13.9769
1 66 13.3314
1 67 12.7246
1 68 12.7751
1 69 10.3889
1 70 13.4506
1 71 13.718
1 72 9.22966
1 73 12.8194
1 74 10.9186
1 75 10.6399
1 76 9.65219
1 77 11.5152
1 78 14.6195
1 79 12.7571
1 80 9.59436
1 81 10.5015
1 82 10.3718
1 83 9.49653
1 84 10.5071
1 85 10.4655
1 86 9.83221
1 87 9.83177
1 88 9.53577
1 89 10.4134
1 90 10.3015
1 91 12.3725
1 92 11.0092
1 93 11.1217
1 94 12.6664
1 95 12.5234
1 96 10.4759
1 97 10.334
1 98 16.9141
1 99 9.31686
1 100 26.1581
2 3 0.846744
2 4 4.19857
2 5 4.36496
2 6 16.7566
2 7 8.65037
2 8 18.9961
2 9 6.59231
2 10 5.74686
2 11 4.14731
2 12 17.1804
2 13 9.0491
2 14 10.8862
2 15 9.06212
2 16 9.22293
2 17 9.19169
2 18 9.04044
2 19 10.1689
2 20 10.3878
2 21 8.93205
2 22 8.56645
2 23 8.42036
2 24 6.03757
2 25 3.73675
2 26 8.75115
2 27 9.94251
2 28 9.78028
2 29 9.8033
2 30 17.3168
2 31 6.74066
2 32 7.66181
2 33 10.0191
2 34 11.1219
2 35 10.3189
2 36 5.65171
2 37 17.4741
2 38 8.46063
2 39 9.32298
2 40 10.4287
2 41 5.81382
2 42 9.31651
2 43 4.71267
2 44 9.04913
2 45 10.5832
2 46 8.64701
2 47 17.1743
2 48 9.55487
2 49 9.8622
2 50 9.8187
2 51 6.73277
2 52 9.33502
2 53 8.46671
2 54 7.18813
2 55 9.29517
2 56 4.03124
2 57 6.89982
2 58 6.17524
2 59 6.52457
2 60 5.61253
2 61 7.3004
2 62 8.64016
2 63 6.27656
2 64 8.69773
2 65 9.18007
2 66 8.82901
2 67 9.11621
2 68 9.18922
2 69 6.39043
2 70 8.66406
2 71 8.98056
2 72 6.18344
2 73 9.35752
2 74 7.08612
2 75 7.13546
2 76 6.23418
2 77 6.70712
2 78 10.533
2 79 7.97755
2 80 6.54602
2 81 6.55476
2 82 7.35523
2 83 5.94912
2 84 6.33097
2 85 6.66488
2 86 5.99735
2 87 6.47317
2 88 5.91151
2 89 6.6112
2 90 5.95717
2 91 7.9252
2 92 6.61087
2 93 6.3307
2 94 8.22687
2 95 8.05839
2 96 5.61523
2 97 6.81927
2 98 18.7966
2 99 7.03032
2 100 27.6749
3 4 3.93394
3 5 4.08087
3 6 16.7546
3 7 8.22918
3 8 19.0766
3 9 6.60774
3 10 5.65539
3 11 3.86733
3 12 17.1666
3 13 8.7065
3 14 10.5358
3 15 8.78362
3 16 8.85686
3 17 8.82349
3 18 8.58766
3 19 9.71439
3 20 9.94936
3 21 8.44823
3 22 8.24599
3 23 8.01067
3 24 5.95704
3 25 3.41999
3 26 8.32519
3 27 9.43978
3 28 9.38817
3 29 9.34609
3 30 17.194
3 31 6.6093
3 32 8.22323
3 33 9.55352
3 34 10.6431
3 35 9.8606
3 36 5.56552
3 37 17.4586
3 38 8.09319
3 39 9.00278
3 40 9.98007
3 41 5.71452
3 42 8.87132
3 43 4.57231
3 44 8.61359
3 45 10.2082
3 46 8.1803
3 47 17.1616
3 48 9.09321
3 49 9.39325
3 50 9.35041
3 51 6.62776
3 52 8.88345
3 53 8.039
3 54 7.04568
3 55 8.90565
3 56 3.693
3 57 6.78185
3 58 6.14577
3 59 6.44411
3 60 5.51732
3 61 7.20855
3 62 8.17912
3 63 6.20131
3 64 8.37702
3 65 8.70493
3 66 8.37252
3 67 8.7297
3 68 8.7903
3 69 6.31859
3 70 8.19377
3 71 8.47317
3 72 6.20896
3 73 8.96664
3 74 7.01733
3 75 7.08385
3 76 6.23824
3 77 6.59527
3 78 10.1041
3 79 7.54886
3 80 6.53847
3 81 6.48458
3 82 7.39049
3 83 5.94526
3 84 6.22558
3 85 6.61961
3 86 5.73261
3 87 6.45956
3 88 5.85596
3 89 6.5725
3 90 5.89813
3 91 7.74962
3 92 6.57828
3 93 6.17918
3 94 8.05647
3 95 7.63018
3 96 5.23708
3 97 6.82211
3 98 18.7412
3 99 7.15302
3 100 27.7705
4 5 1.09765
4 6 15.4383
4 7 6.88967
4 8 18.4457
4 9 4.59589
4 10 4.09402
4 11 1.68239
4 12 15.8679
4 13 7.44323
4 14 8.61662
4 15 7.335
4 16 7.12865
4 17 7.25259
4 18 7.20361
4 19 8.11812
4 20 8.28753
4 21 7.00762
4 22 7.05435
4 23 7.09773
4 24 4.60613
4 25 0.880481
4 26 6.58322
4 27 8.107
4 28 7.93626
4 29 7.69912
4 30 16.013
4 31 5.2742
4 32 8.41004
4 33 8.21392
4 34 8.97394
4 35 8.14874
4 36 3.90752
4 37 16.1136
4 38 6.87555
4 39 7.60743
4 40 8.50712
4 41 4.47132
4 42 7.64279
4 43 1.30194
4 44 7.29869
4 45 8.44714
4 46 6.82114
4 47 16.0346
4 48 7.71418
4 49 7.57396
4 50 7.2077
4 51 5.24252
4 52 7.46334
4 53 6.55759
4 54 5.67968
4 55 7.39906
4 56 0.933153
4 57 5.61195
4 58 4.66056
4 59 5.02786
4 60 4.11126
4 61 5.72796
4 62 7.04399
4 63 5.11434
4 64 7.16819
4 65 7.56124
4 66 7.1226
4 67 7.15318
4 68 7.31106
4 69 5.02949
4 70 7.04973
4 71 7.06454
4 72 4.6629
4 73 7.48221
4 74 5.65631
4 75 5.52176
4 76 4.7237
4 77 6.11787
4 78 8.62345
4 79 6.64635
4 80 4.43991
4 81 5.10464
4 82 6.14284
4 83 4.57631
4 84 4.69279
4 85 5.10581
4 86 2.31887
4 87 4.73392
4 88 3.7742
4 89 5.19873
4 90 4.97594
4 91 6.28624
4 92 5.9825
4 93 5.15868
4 94 6.62181
4 95 6.45201
4 96 2.17961
4 97 5.64745
4 98 17.1416
4 99 5.78385
4 100 25.9526
5 6 15.3216
5 7 7.02974
5 8 18.154
5 9 4.98633
5 10 4.50895
5 11 2.34869
5 12 15.7442
5 13 7.43027
5 14 8.72727
5 15 7.30182
5 16 7.13308
5 17 7.27034
5 18 7.32035
5 19 8.26611
5 20 8.51718
5 21 7.16162
5 22 7.04673
5 23 7.327
5 24 4.93148
5 25 1.08587
5 26 6.6697
5 27 8.28733
5 28 7.96057
5 29 7.78499
5 30 15.8446
5 31 5.61957
5 32 8.37099
5 33 8.39521
5 34 9.06674
5 35 8.31302
5 36 4.28326
5 37 15.9855
5 38 6.94589
5 39 7.54127
5 40 8.69042
5 41 4.8239
5 42 7.78026
5 43 1.66446
5 44 7.43853
5 45 8.50298
5 46 7.01088
5 47 15.8693
5 48 7.92793
5 49 7.84137
5 50 7.34784
5 51 5.68818
5 52 7.49081
5 53 6.52578
5 54 6.0234
5 55 7.50706
5 56 1.45729
5 57 5.93389
5 58 5.12367
5 59 5.33453
5 60 4.35496
5 61 6.11106
5 62 7.10991
5 63 5.47536
5 64 7.23613
5 65 7.76488
5 66 7.32306
5 67 7.23269
5 68 7.33459
5 69 5.3623
5 70 7.22115
5 71 7.10352
5 72 4.95374
5 73 7.51632
5 74 6.04087
5 75 5.84805
5 76 5.02106
5 77 6.63469
5 78 8.86304
5 79 6.87473
5 80 4.81224
5 81 5.46491
5 82 6.39521
5 83 4.82069
5 84 5.13396
5 85 5.46091
5 86 2.29066
5 87 5.16143
5 88 4.18247
5 89 5.43858
5 90 5.30291
5 91 6.64203
5 92 6.42928
5 93 5.56586
5 94 6.99609
5 95 6.61602
5 96 2.35899
5 97 5.91767
5 98 16.8972
5 99 5.93582
5 100 26.5485
6 7 14.8161
6 8 6.94189
6 9 16.7225
6 10 17.0452
6 11 16.3598
6 12 1.13374
6 13 13.4718
6 14 13.9488
6 15 12.9387
6 16 13.783
6 17 13.8888
6 18 14.9799
6 19 15.5168
6 20 16.0042
6 21 15.576
6 22 13.2788
6 23 14.9945
6 24 17.1647
6 25 15.6986
6 26 14.5092
6 27 16.3209
6 28 13.9742
6 29 15.4274
6 30 4.13611
6 31 17.5015
6 32 15.0193
6 33 15.712
6 34 15.5132
6 35 15.2191
6 36 16.9399
6 37 1.53419
6 38 14.0178
6 39 13.0419
6 40 15.7037
6 41 17.3166
6 42 15.1267
6 43 15.528
6 44 15.015
6 45 13.6935
6 46 15.4989
6 47 2.12623
6 48 15.7351
6 49 16.3912
6 50 15.5757
6 51 17.583
6 52 14.5709
6 53 14.5535
6 54 17.5511
6 55 14.2304
6 56 15.7844
6 57 17.589
6 58 17.1831
6 59 17.155
6 60 16.8841
6 61 17.571
6 62 14.968
6 63 17.4862
6 64 13.9751
6 65 16.2277
6 66 15.1993
6 67 14.3305
6 68 14.1506
6 69 17.3238
6 70 15.5822
6 71 15.5526
6 72 16.7771
6 73 13.9071
6 74 17.6336
6 75 17.2978
6 76 17.0733
6 77 18.4206
6 78 15.8066
6 79 15.5817
6 80 16.744
6 81 17.3327
6 82 17.4715
6 83 16.9867
6 84 17.3252
6 85 17.3897
6 86 15.4799
6 87 17.0762
6 88 16.6777
6 89 17.3066
6 90 17.4973
6 91 18.1961
6 92 18.1255
6 93 17.7829
6 94 18.3559
6 95 15.117
6 96 16.0157
6 97 17.4529
6 98 3.79666
6 99 17.0817
6 100 21.9473
7 8 18.3729
7 9 10.9611
7 10 10.3362
7 11 7.51206
7 12 15.32
7 13 2.11156
7 14 2.83394
7 15 2.79314
7 16 1.85862
7 17 1.96481
7 18 0.826764
7 19 2.08098
7 20 2.88666
7 21 1.27435
7 22 2.40218
7 23 1.37357
7 24 10.7494
7 25 6.94041
7 26 1.16854
7 27 2.53807
7 28 1.72264
7 29 1.98723
7 30 15.3964
7 31 11.1382
7 32 12.9321
7 33 2.10916
7 34 2.85693
7 35 2.15076
7 36 10.2038
7 37 15.7315
7 38 1.32491
7 39 2.68681
7 40 2.3817
7 41 10.5816
7 42 0.99601
7 43 7.25505
7 44 0.851269
7 45 2.52786
7 46 1.1237
7 47 15.806
7 48 1.81219
7 49 2.90968
7 50 2.58683
7 51 11.1173
7 52 1.16324
7 53 1.3648
7 54 11.459
7 55 1.27856
7 56 6.52772
7 57 11.4714
7 58 10.7578
7 59 11.1488
7 60 10.4486
7 61 11.5407
7 62 1.00181
7 63 11.1342
7 64 1.74178
7 65 2.12704
7 66 1.05988
7 67 1.23614
7 68 1.29078
7 69 11.1181
7 70 1.26609
7 71 1.66757
7 72 11.09
7 73 1.45241
7 74 11.5662
7 75 11.5546
7 76 11.1023
7 77 11.5543
7 78 2.62623
7 79 1.43315
7 80 10.6299
7 81 11.0953
7 82 12.3135
7 83 11.0344
7 84 10.5548
7 85 11.1299
7 86 6.82011
7 87 10.8992
7 88 10.0148
7 89 11.3007
7 90 11.0911
7 91 11.5775
7 92 11.7349
7 93 10.8085
7 94 11.8038
7 95 0.9061
7 96 6.48574
7 97 11.796
7 98 16.0742
7 99 12.0467
7 100 26.9399
8 9 19.8603
8 10 20.1765
8 11 19.5612
8 12 6.99181
8 13 16.8285
8 14 17.8979
8 15 16.3601
8 16 17.2516
8 17 17.195
8 18 18.5062
8 19 19.1043
8 20 19.586
8 21 19.1128
8 22 16.4344
8 23 18.5009
8 24 20.3258
8 25 18.6272
8 26 18.0797
8 27 19.7348
8 28 17.507
8 29 18.8288
8 30 8.53896
8 31 20.7132
8 32 16.3591
8 33 19.2222
8 34 19.2103
8 35 18.9596
8 36 20.0619
8 37 7.03122
8 38 17.414
8 39 16.4626
8 40 19.2737
8 41 20.4125
8 42 18.6632
8 43 18.6522
8 44 18.488
8 45 17.6117
8 46 19.0307
8 47 6.07396
8 48 19.2908
8 49 20.1069
8 50 19.2888
8 51 20.898
8 52 18.132
8 53 17.9228
8 54 20.7131
8 55 17.767
8 56 18.8548
8 57 20.7848
8 58 20.4939
8 59 20.2883
8 60 19.8635
8 61 20.9188
8 62 18.3092
8 63 20.6868
8 64 17.3608
8 65 19.6389
8 66 18.8917
8 67 17.8623
8 68 17.6098
8 69 20.5487
8 70 19.1899
8 71 19.0948
8 72 19.871
8 73 17.4781
8 74 21.0263
8 75 20.5577
8 76 20.1747
8 77 21.6013
8 78 19.4772
8 79 19.0499
8 80 20.0846
8 81 20.6854
8 82 20.7217
8 83 19.9952
8 84 20.7244
8 85 20.7057
8 86 18.862
8 87 20.3494
8 88 19.958
8 89 20.5576
8 90 20.638
8 91 21.811
8 92 21.3922
8 93 21.0805
8 94 22.0293
8 95 18.5881
8 96 19.3567
8 97 20.6959
8 98 7.91573
8 99 20.3123
8 100 26.3263
9 10 1.67858
9 11 4.01898
9 12 16.99
9 13 11.6048
9 14 12.3423
9 15 11.4176
9 16 11.188
9 17 11.337
9 18 11.2574
9 19 11.952
9 20 11.923
9 21 10.9636
9 22 11.2175
9 23 11.12
9 24 1.9105
9 25 4.8532
9 26 10.6126
9 27 11.9352
9 28 12.0161
9 29 11.6277
9 30 17.0718
9 31 2.41696
9 32 8.93024
9 33 12.0877
9 34 12.744
9 35 11.9115
9 36 1.62822
9 37 17.1147
9 38 11.0571
9 39 11.7164
9 40 12.3244
9 41 2.18275
9 42 11.6725
9 43 4.29132
9 44 11.3696
9 45 12.2598
9 46 10.7968
9 47 17.102
9 48 11.5658
9 49 11.0728
9 50 10.8277
9 51 2.15907
9 52 11.5519
9 53 10.7759
9 54 2.6473
9 55 11.4331
9 56 4.99399
9 57 2.64818
9 58 1.58702
9 59 1.83354
9 60 1.94571
9 61 2.3284
9 62 11.2362
9 63 2.28334
9 64 11.3117
9 65 11.4661
9 66 11.0729
9 67 11.1904
9 68 11.433
9 69 2.0096
9 70 11.032
9 71 11.0895
9 72 1.20993
9 73 11.5647
9 74 2.28949
9 75 1.89439
9 76 1.30789
9 77 3.65811
9 78 12.3249
9 79 10.6979
9 80 1.0607
9 81 2.10496
9 82 2.3753
9 83 1.57742
9 84 2.12847
9 85 1.87737
9 86 5.03384
9 87 1.14901
9 88 1.38281
9 89 2.21134
9 90 2.37455
9 91 3.60429
9 92 3.1514
9 93 2.89321
9 94 3.85053
9 95 10.5638
9 96 5.12534
9 97 2.2696
9 98 18.5494
9 99 2.75043
9 100 24.0333
10 11 3.17191
10 12 17.311
10 13 11.1359
10 14 11.9504
10 15 11.0492
10 16 10.7545
10 17 10.8943
10 18 10.6188
10 19 11.335
10 20 11.3198
10 21 10.2739
10 22 10.7808
10 23 10.4231
10 24 0.908255
10 25 4.16077
10 26 10.0815
10 27 11.2089
10 28 11.492
10 29 11.0238
10 30 17.1847
10 31 1.51112
10 32 9.46194
10 33 11.4113
10 34 12.1277
10 35 11.3321
10 36 0.534253
10 37 17.4641
10 38 10.5116
10 39 11.3084
10 40 11.6956
10 41 0.849444
10 42 11.0121
10 43 3.99091
10 44 10.7313
10 45 11.8355
10 46 10.0987
10 47 17.3934
10 48 10.8838
10 49 10.4295
10 50 10.2806
10 51 1.37827
10 52 10.9443
10 53 10.1964
10 54 2.01065
10 55 10.8893
10 56 4.29676
10 57 1.7988
10 58 1.10444
10 59 1.19922
10 60 0.906341
10 61 1.92405
10 62 10.5479
10 63 1.27291
10 64 10.8151
10 65 10.7096
10 66 10.3839
10 67 10.6725
10 68 10.8972
10 69 1.1906
10 70 10.2913
10 71 10.339
10 72 1.46992
10 73 11.0446
10 74 1.84476
10 75 1.71339
10 76 1.13386
10 77 2.70189
10 78 11.7063
10 79 9.95343
10 80 1.63506
10 81 1.40579
10 82 2.51612
10 83 1.17443
10 84 1.17767
10 85 1.40455
10 86 4.70159
10 87 1.15674
10 88 1.12841
10 89 1.66821
10 90 1.25614
10 91 2.87802
10 92 2.31607
10 93 1.69657
10 94 3.2047
10 95 9.89349
10 96 4.43161
10 97 1.94387
10 98 18.8674
10 99 3.14298
10 100 24.6973
11 12 16.738
11 13 8.34705
11 14 9.37694
11 15 8.33018
11 16 8.03924
11 17 8.18652
11 18 7.83075
11 19 8.69895
11 20 8.78825
11 21 7.51144
11 22 8.0434
11 23 7.58451
11 24 3.66069
11 25 1.63577
11 26 7.33488
11 27 8.56827
11 28 8.75505
11 29 8.36659
11 30 16.7738
11 31 4.27779
11 32 9.14083
11 33 8.74306
11 34 9.56039
11 35 8.73847
11 36 3.0263
11 37 16.9767
11 38 7.67335
11 39 8.56928
11 40 9.06016
11 41 3.48722
11 42 8.21406
11 43 1.86588
11 44 7.94346
11 45 9.22412
11 46 7.30862
11 47 16.9222
11 48 8.19457
11 49 7.91322
11 50 7.75404
11 51 4.1611
11 52 8.17121
11 53 7.35496
11 54 4.76572
11 55 8.16567
11 56 1.40962
11 57 4.63184
11 58 3.6214
11 59 4.1632
11 60 3.35525
11 61 4.71932
11 62 7.69649
11 63 4.04878
11 64 7.96542
11 65 7.98194
11 66 7.58438
11 67 7.91415
11 68 8.11791
11 69 4.04668
11 70 7.45722
11 71 7.58031
11 72 3.99994
11 73 8.28466
11 74 4.57958
11 75 4.63061
11 76 3.93365
11 77 4.8481
11 78 9.09969
11 79 7.05517
11 80 3.7092
11 81 4.07862
11 82 5.27233
11 83 3.84836
11 84 3.59656
11 85 4.08487
11 86 2.75152
11 87 3.85316
11 88 2.96734
11 89 4.25859
11 90 3.92083
11 91 5.07279
11 92 4.74973
11 93 3.90487
11 94 5.38058
11 95 6.99932
11 96 2.16244
11 97 4.70512
11 98 18.1402
11 99 5.13904
11 100 25.8077
12 13 14.0161
12 14 14.4442
12 15 13.5101
12 16 14.305
12 17 14.4079
12 18 15.4643
12 19 15.9653
12 20 16.4237
12 21 16.0345
12 22 13.8473
12 23 15.5092
12 24 17.3929
12 25 16.1139
12 26 15.0068
12 27 16.7347
12 28 14.5046
12 29 15.8766
12 30 3.61241
12 31 17.6962
12 32 15.5111
12 33 16.1588
12 34 15.9414
12 35 15.679
12 36 17.2115
12 37 0.721074
12 38 14.545
12 39 13.6064
12 40 16.1407
12 41 17.561
12 42 15.6122
12 43 15.927
12 44 15.506
12 45 14.2067
12 46 15.9593
12 47 1.6966
12 48 16.1826
12 49 16.8008
12 50 16.0021
12 51 17.8062
12 52 15.0805
12 53 15.0583
12 54 17.7195
12 55 14.7382
12 56 16.2004
12 57 17.7697
12 58 17.4359
12 59 17.3624
12 60 17.1349
12 61 17.7567
12 62 15.4716
12 63 17.7046
12 64 14.5006
12 65 16.6607
12 66 15.689
12 67 14.8371
12 68 14.6663
12 69 17.5452
12 70 16.0693
12 71 16.037
12 72 17.0295
12 73 14.4377
12 74 17.8368
12 75 17.4836
12 76 17.3219
12 77 18.609
12 78 16.23
12 79 16.0765
12 80 17.0133
12 81 17.564
12 82 17.6646
12 83 17.2431
12 84 17.5663
12 85 17.6062
12 86 15.8578
12 87 17.3204
12 88 16.9611
12 89 17.5245
12 90 17.7353
12 91 18.3707
12 92 18.3154
12 93 17.9974
12 94 18.5192
12 95 15.6056
12 96 16.3781
12 97 17.6735
12 98 3.62034
12 99 17.3428
12 100 21.5482
13 14 2.73693
13 15 1.01919
13 16 1.32754
13 17 1.43184
13 18 2.33026
13 19 3.37269
13 20 4.24319
13 21 3.1438
13 22 1.01406
13 23 2.70393
13 24 11.5267
13 25 7.51117
13 26 2.14507
13 27 4.11424
13 28 1.32941
13 29 3.14454
13 30 14.3235
13 31 12.014
13 32 12.2932
13 33 3.49519
13 34 3.81656
13 35 3.35113
13 36 10.9711
13 37 14.4495
13 38 1.0632
13 39 0.815135
13 40 3.61572
13 41 11.4163
13 42 2.47214
13 43 7.76367
13 44 2.31762
13 45 2.22133
13 46 3.06913
13 47 14.5179
13 48 3.49664
13 49 4.65472
13 50 3.96899
13 51 12.0163
13 52 1.92117
13 53 1.79176
13 54 12.3387
13 55 1.70106
13 56 7.21739
13 57 12.332
13 58 11.5516
13 59 11.9206
13 60 11.1575
13 61 12.4115
13 62 2.22503
13 63 11.9649
13 64 1.01861
13 65 3.80465
13 66 2.84301
13 67 1.72109
13 68 1.26182
13 69 11.9091
13 70 3.12684
13 71 3.21923
13 72 11.692
13 73 1.1696
13 74 12.4111
13 75 12.327
13 76 11.7835
13 77 12.5876
13 78 3.91308
13 79 3.10413
13 80 11.3087
13 81 11.8968
13 82 12.9727
13 83 11.6849
13 84 11.427
13 85 11.9352
13 86 7.40523
13 87 11.6448
13 88 10.7334
13 89 12.0379
13 90 11.8919
13 91 12.6015
13 92 12.6368
13 93 11.7613
13 94 12.8537
13 95 2.51074
13 96 7.37266
13 97 12.5117
13 98 14.6269
13 99 12.5331
13 100 27.0747
14 15 2.93409
14 16 2.068
14 17 2.32646
14 18 2.77863
14 19 2.50652
14 20 3.10509
14 21 3.23738
14 22 3.2309
14 23 3.65549
14 24 12.3398
14 25 8.81095
14 26 2.56387
14 27 3.62976
14 28 1.93794
14 29 2.69278
14 30 14.688
14 31 12.7039
14 32 13.9914
14 33 2.97611
14 34 2.4522
14 35 2.18144
14 36 11.8073
14 37 14.8501
14 38 2.9311
14 39 2.80465
14 40 2.68242
14 41 12.2461
14 42 2.76515
14 43 8.78521
14 44 2.76623
14 45 0.941525
14 46 3.37772
14 47 15.1294
14 48 3.1483
14 49 3.72061
14 50 3.00195
14 51 12.6722
14 52 2.49442
14 53 3.04026
14 54 12.9733
14 55 2.04462
14 56 8.4171
14 57 13.04
14 58 12.3185
14 59 12.6843
14 60 12.0719
14 61 13.0079
14 62 3.36067
14 63 12.7664
14 64 2.84519
14 65 3.81447
14 66 3.21699
14 67 2.1402
14 68 2.2692
14 69 12.6899
14 70 3.61874
14 71 3.56934
14 72 12.5541
14 73 2.07117
14 74 13.0861
14 75 12.9985
14 76 12.6151
14 77 13.3184
14 78 2.77488
14 79 4.01749
14 80 11.9999
14 81 12.6288
14 82 13.7369
14 83 12.5957
14 84 12.1032
14 85 12.6396
14 86 8.1339
14 87 12.3455
14 88 11.4945
14 89 12.8276
14 90 12.7765
14 91 13.073
14 92 13.4298
14 93 12.4971
14 94 13.2932
14 95 3.51536
14 96 8.1029
14 97 13.3074
14 98 14.7783
14 99 13.4063
14 100 26.0241
15 16 1.61501
15 17 1.88218
15 18 3.0765
15 19 4.03493
15 20 4.85599
15 21 3.83397
15 22 1.28432
15 23 3.39304
15 24 11.441
15 25 7.44948
15 26 2.61029
15 27 4.87177
15 28 2.02055
15 29 3.80259
15 30 13.9786
15 31 11.9682
15 32 11.7577
15 33 4.26077
15 34 4.4539
15 35 3.94539
15 36 10.8727
15 37 13.9368
15 38 1.73975
15 39 0.699208
15 40 4.31708
15 41 11.3589
15 42 3.27006
15 43 7.5856
15 44 3.07922
15 45 2.47269
15 46 3.74173
15 47 14.047
15 48 4.21059
15 49 5.22589
15 50 4.42506
15 51 11.9556
15 52 2.63918
15 53 2.31135
15 54 12.3067
15 55 2.30514
15 56 7.182
15 57 12.29
15 58 11.4379
15 59 11.8301
15 60 11.0696
15 61 12.333
15 62 3.01587
15 63 11.8968
15 64 1.56436
15 65 4.55814
15 66 3.52538
15 67 2.27093
15 68 1.94804
15 69 11.8179
15 70 3.82865
15 71 3.88147
15 72 11.5153
15 73 1.79894
15 74 12.3172
15 75 12.2107
15 76 11.6335
15 77 12.624
15 78 4.57154
15 79 3.76112
15 80 11.1224
15 81 11.792
15 82 12.8056
15 83 11.5396
15 84 11.3502
15 85 11.8269
15 86 7.25361
15 87 11.5025
15 88 10.586
15 89 11.9138
15 90 11.8187
15 91 12.5789
15 92 12.6068
15 93 11.7538
15 94 12.8356
15 95 3.15022
15 96 7.37215
15 97 12.3734
15 98 14.0884
15 99 12.2694
15 100 26.7502
16 17 0.835411
16 18 1.97641
16 19 2.64692
16 20 3.44335
16 21 2.57875
16 22 1.60652
16 23 2.80293
16 24 11.1601
16 25 7.2623
16 26 1.34529
16 27 3.50659
16 28 1.20953
16 29 2.32955
16 30 14.5477
16 31 11.6
16 32 12.5137
16 33 2.97134
16 34 3.12245
16 35 2.54542
16 36 10.5904
16 37 14.7115
16 38 1.42967
16 39 1.54823
16 40 2.99504
16 41 11.0458
16 42 2.23953
16 43 7.41429
16 44 1.98368
16 45 1.76046
16 46 2.60934
16 47 14.8283
16 48 2.94051
16 49 3.81961
16 50 2.92685
16 51 11.6088
16 52 1.62101
16 53 1.45536
16 54 11.8934
16 55 1.18522
16 56 6.92981
16 57 11.9371
16 58 11.1941
16 59 11.5279
16 60 10.8007
16 61 11.9822
16 62 2.15592
16 63 11.6204
16 64 1.57193
16 65 3.37821
16 66 2.62505
16 67 1.07215
16 68 0.941194
16 69 11.5423
16 70 2.92815
16 71 2.78851
16 72 11.3412
16 73 0.99917
16 74 12.0268
16 75 11.9165
16 76 11.4179
16 77 12.2389
16 78 3.30417
16 79 3.05794
16 80 10.892
16 81 11.5277
16 82 12.6312
16 83 11.3474
16 84 11.0278
16 85 11.5497
16 86 6.90679
16 87 11.2409
16 88 10.3304
16 89 11.6862
16 90 11.5758
16 91 12.1565
16 92 12.3351
16 93 11.3964
16 94 12.4076
16 95 2.37731
16 96 6.86423
16 97 12.1753
16 98 14.8271
16 99 12.2471
16 100 26.6927
17 18 1.97852
17 19 2.56288
17 20 3.35489
17 21 2.58876
17 22 1.45219
17 23 2.80467
17 24 11.3082
17 25 7.37336
17 26 1.57655
17 27 3.30505
17 28 1.2882
17 29 2.22472
17 30 14.6331
17 31 11.7415
17 32 12.5732
17 33 2.78143
17 34 3.11376
17 35 2.5781
17 36 10.7422
17 37 14.8306
17 38 1.50593
17 39 1.8244
17 40 2.85023
17 41 11.1785
17 42 2.18828
17 43 7.59823
17 44 1.85982
17 45 2.12078
17 46 2.6126
17 47 14.9034
17 48 2.8199
17 49 3.83079
17 50 3.0892
17 51 11.7658
17 52 1.8047
17 53 1.6259
17 54 12.0186
17 55 1.22333
17 56 7.05217
17 57 12.0735
17 58 11.3593
17 59 11.6629
17 60 10.9322
17 61 12.1493
17 62 2.10405
17 63 11.7675
17 64 1.60072
17 65 3.20614
17 66 2.74136
17 67 1.1499
17 68 1.14173
17 69 11.7045
17 70 2.99674
17 71 2.92194
17 72 11.5059
17 73 1.26477
17 74 12.2106
17 75 12.0812
17 76 11.5761
17 77 12.3416
17 78 3.18337
17 79 3.05357
17 80 11.098
17 81 11.7196
17 82 12.8231
17 83 11.4899
17 84 11.2097
17 85 11.722
17 86 7.17786
17 87 11.4036
17 88 10.5101
17 89 11.8725
17 90 11.7193
17 91 12.3651
17 92 12.4709
17 93 11.555
17 94 12.6118
17 95 2.41194
17 96 7.06896
17 97 12.3702
17 98 14.9744
17 99 12.4837
17 100 26.8186
18 19 1.62191
18 20 2.56446
18 21 1.00277
18 22 2.65943
18 23 1.53797
18 24 11.0338
18 25 7.2481
18 26 1.18236
18 27 2.10741
18 28 1.67013
18 29 1.55214
18 30 15.4598
18 31 11.3813
18 32 13.4188
18 33 1.67756
18 34 2.42124
18 35 1.81311
18 36 10.4992
18 37 15.87
18 38 1.64917
18 39 2.91561
18 40 1.9606
18 41 10.8639
18 42 0.680754
18 43 7.61061
18 44 0.595371
18 45 2.50298
18 46 1.00103
18 47 15.9377
18 48 1.41989
18 49 2.62757
18 50 2.32778
18 51 11.3728
18 52 1.01683
18 53 1.54811
18 54 11.681
18 55 1.28025
18 56 6.84397
18 57 11.7165
18 58 11.066
18 59 11.4164
18 60 10.7247
18 61 11.7976
18 62 0.978666
18 63 11.4136
18 64 2.06617
18 65 1.78609
18 66 1.06618
18 67 1.25443
18 68 1.37353
18 69 11.3984
18 70 1.22914
18 71 1.48971
18 72 11.4041
18 73 1.56074
18 74 11.8458
18 75 11.8192
18 76 11.4017
18 77 11.8043
18 78 2.30478
18 79 1.68736
18 80 10.9393
18 81 11.3818
18 82 12.6142
18 83 11.3335
18 84 10.8451
18 85 11.4183
18 86 7.09606
18 87 11.1955
18 88 10.3134
18 89 11.5914
18 90 11.3786
18 91 11.8177
18 92 12.0209
18 93 11.0562
18 94 12.0332
18 95 1.23815
18 96 6.72073
18 97 12.1032
18 98 16.1734
18 99 12.4121
18 100 27.1028
19 20 1.2809
19 21 1.49755
19 22 3.66351
19 23 2.68142
19 24 11.7422
19 25 8.2159
19 26 2.06456
19 27 1.2702
19 28 2.32759
19 29 0.869937
19 30 15.8862
19 31 12.0107
19 32 14.4863
19 33 0.858528
19 34 1.27848
19 35 0.812664
19 36 11.224
19 37 16.3645
19 38 2.92935
19 39 3.86639
19 40 0.731578
19 41 11.5641
19 42 1.54748
19 43 8.46816
19 44 1.55175
19 45 2.62024
19 46 1.78724
19 47 16.4952
19 48 1.02606
19 49 1.85357
19 50 1.75635
19 51 12.0148
19 52 2.00524
19 53 2.68621
19 54 12.2548
19 55 1.88177
19 56 7.7799
19 57 12.3537
19 58 11.7951
19 59 12.0886
19 60 11.464
19 61 12.4057
19 62 2.3006
19 63 12.1273
19 64 3.1601
19 65 1.6942
19 66 2.10125
19 67 1.98861
19 68 2.31315
19 69 12.1049
19 70 2.25425
19 71 2.19621
19 72 12.154
19 73 2.45074
19 74 12.5299
19 75 12.4723
19 76 12.1347
19 77 12.4302
19 78 1.15741
19 79 2.75997
19 80 11.6422
19 81 12.0863
19 82 13.3397
19 83 12.0979
19 84 11.5106
19 85 12.1067
19 86 7.83883
19 87 11.875
19 88 11.035
19 89 12.3263
19 90 12.1387
19 91 12.3962
19 92 12.7311
19 93 11.7272
19 94 12.6008
19 95 2.54525
19 96 7.42591
19 97 12.838
19 98 16.5166
19 99 13.2341
19 100 26.8987
20 21 2.18641
20 22 4.44837
20 23 3.34235
20 24 11.7245
20 25 8.42483
20 26 2.88299
20 27 1.40776
20 28 3.31689
20 29 1.57278
20 30 16.3549
20 31 11.9479
20 32 14.7495
20 33 1.40668
20 34 1.94899
20 35 1.56183
20 36 11.2217
20 37 16.8096
20 38 3.74424
20 39 4.74582
20 40 1.12275
20 41 11.5398
20 42 2.4436
20 43 8.59585
20 44 2.46077
20 45 3.47164
20 46 2.42463
20 47 16.9663
20 48 1.53491
20 49 1.44564
20 50 1.91578
20 51 11.9394
20 52 3.0721
20 53 3.57735
20 54 12.1486
20 55 2.7465
20 56 7.96181
20 57 12.2948
20 58 11.7757
20 59 12.054
20 60 11.481
20 61 12.3139
20 62 3.20471
20 63 12.1037
20 64 3.91642
20 65 1.95548
20 66 2.83031
20 67 2.79208
20 68 3.25535
20 69 12.0925
20 70 2.96594
20 71 3.06838
20 72 12.1651
20 73 3.41519
20 74 12.492
20 75 12.4217
20 76 12.1383
20 77 12.2986
20 78 1.0243
20 79 3.323
20 80 11.629
20 81 12.0758
20 82 13.3329
20 83 12.1339
20 84 11.4673
20 85 12.0753
20 86 7.97111
20 87 11.8305
20 88 11.0387
20 89 12.3479
20 90 12.1592
20 91 12.3331
20 92 12.6726
20 93 11.6694
20 94 12.5337
20 95 3.18221
20 96 7.50725
20 97 12.8469
20 98 16.9876
20 99 13.3196
20 100 26.5376
21 22 3.35555
21 23 1.83831
21 24 10.6825
21 25 7.04036
21 26 1.4994
21 27 1.60174
21 28 2.46842
21 29 1.44847
21 30 15.9521
21 31 10.9869
21 32 13.6292
21 33 1.51039
21 34 2.41459
21 35 1.76475
21 36 10.1629
21 37 16.4257
21 38 2.38095
21 39 3.68761
21 40 1.85298
21 41 10.4999
21 42 1.17921
21 43 7.4061
21 44 1.13122
21 45 3.08692
21 46 0.555505
21 47 16.5001
21 48 1.03373
21 49 1.94312
21 50 1.88506
21 51 10.9818
21 52 1.6775
21 53 1.98162
21 54 11.2781
21 55 1.88814
21 56 6.59633
21 57 11.3318
21 58 10.7268
21 59 11.0627
21 60 10.3986
21 61 11.406
21 62 1.43591
21 63 11.0524
21 64 2.76492
21 65 1.26293
21 66 1.14641
21 67 1.80291
21 68 2.08777
21 69 11.043
21 70 1.06717
21 71 1.26833
21 72 11.1165
21 73 2.30954
21 74 11.4801
21 75 11.4684
21 76 11.0895
21 77 11.3657
21 78 2.12198
21 79 1.59169
21 80 10.6334
21 81 11.0275
21 82 12.3029
21 83 11.0362
21 84 10.4638
21 85 11.0613
21 86 6.84181
21 87 10.8598
21 88 9.99707
21 89 11.2613
21 90 11.0352
21 91 11.3755
21 92 11.6365
21 93 10.6411
21 94 11.5839
21 95 1.38011
21 96 6.34449
21 97 11.7763
21 98 16.7634
21 99 12.1759
21 100 27.097
22 23 2.85903
22 24 11.1824
22 25 7.13106
22 26 2.33697
22 27 4.2584
22 28 1.90451
22 29 3.36479
22 30 14.1867
22 31 11.6999
22 32 11.7242
22 33 3.74159
22 34 4.21616
22 35 3.64633
22 36 10.6265
22 37 14.2884
22 38 1.28543
22 39 1.35032
22 40 3.89386
22 41 11.0685
22 42 2.82858
22 43 7.42582
22 44 2.54959
22 45 2.80656
22 46 3.23193
22 47 14.2978
22 48 3.69906
22 49 4.86507
22 50 4.20163
22 51 11.7199
22 52 2.38164
22 53 2.0336
22 54 12.0052
22 55 1.94615
22 56 6.87656
22 57 12.0123
22 58 11.2253
22 59 11.5693
22 60 10.7934
22 61 12.1179
22 62 2.41963
22 63 11.642
22 64 1.37371
22 65 3.97364
22 66 3.13863
22 67 1.99197
22 68 1.68573
22 69 11.5867
22 70 3.41545
22 71 3.52063
22 72 11.3326
22 73 1.70259
22 74 12.1193
22 75 12.002
22 76 11.4334
22 77 12.2615
22 78 4.18669
22 79 3.25842
22 80 10.9941
22 81 11.6113
22 82 12.6755
22 83 11.3219
22 84 11.1428
22 85 11.6274
22 86 7.21917
22 87 11.3061
22 88 10.4113
22 89 11.7426
22 90 11.5622
22 91 12.3979
22 92 12.3275
22 93 11.4953
22 94 12.6503
22 95 2.67805
22 96 7.16744
22 97 12.2147
22 98 14.5753
22 99 12.2375
22 100 26.8991
23 24 10.867
23 25 7.1069
23 26 2.14711
23 27 2.78604
23 28 2.53581
23 29 2.7502
23 30 15.5767
23 31 11.235
23 32 13.0292
23 33 2.42786
23 34 3.49602
23 35 2.80622
23 36 10.3268
23 37 15.9086
23 38 1.79082
23 39 3.3244
23 40 2.78934
23 41 10.665
23 42 1.44596
23 43 7.54196
23 44 1.49122
23 45 3.34671
23 46 1.46665
23 47 15.9507
23 48 2.04895
23 49 3.34307
23 50 3.40211
23 51 11.1629
23 52 2.05679
23 53 2.34985
23 54 11.5574
23 55 2.01658
23 56 6.69403
23 57 11.5572
23 58 10.8307
23 59 11.2708
23 60 10.5859
23 61 11.6416
23 62 1.45628
23 63 11.1919
23 64 2.20882
23 65 2.22687
23 66 1.12251
23 67 2.12231
23 68 2.17844
23 69 11.2163
23 70 1.29952
23 71 2.32431
23 72 11.2475
23 73 2.27431
23 74 11.6544
23 75 11.6935
23 76 11.2406
23 77 11.4529
23 78 2.92824
23 79 1.02678
23 80 10.8155
23 81 11.1933
23 82 12.4519
23 83 11.1718
23 84 10.6599
23 85 11.2572
23 86 7.29474
23 87 11.0305
23 88 10.1845
23 89 11.4462
23 90 11.1429
23 91 11.6813
23 92 11.7047
23 93 10.8207
23 94 11.8863
23 95 1.2207
23 96 6.82999
23 97 11.9077
23 98 16.4726
23 99 12.2553
23 100 26.9299
24 25 4.60783
24 26 10.4936
24 27 11.6185
24 28 11.9011
24 29 11.4323
24 30 17.2042
24 31 1.08809
24 32 9.63499
24 33 11.8236
24 34 12.5112
24 35 11.7412
24 36 0.947533
24 37 17.5326
24 38 10.9261
24 39 11.6913
24 40 12.1031
24 41 0.722419
24 42 11.4267
24 43 4.43031
24 44 11.1611
24 45 12.2046
24 46 10.519
24 47 17.47
24 48 11.3025
24 49 10.8326
24 50 10.6844
24 51 1.15696
24 52 11.3372
24 53 10.5872
24 54 1.67426
24 55 11.3054
24 56 4.76831
24 57 1.29095
24 58 1.09565
24 59 0.772956
24 60 0.951499
24 61 1.47425
24 62 10.968
24 63 0.748409
24 64 11.2155
24 65 11.1134
24 66 10.7904
24 67 11.0905
24 68 11.3004
24 69 0.584999
24 70 10.7017
24 71 10.7346
24 72 1.3029
24 73 11.4491
24 74 1.39892
24 75 1.24263
24 76 1.00643
24 77 2.54988
24 78 12.1097
24 79 10.3848
24 80 1.67766
24 81 0.90313
24 82 1.91982
24 83 1.09758
24 84 0.922612
24 85 0.963601
24 86 5.00979
24 87 1.16753
24 88 1.44764
24 89 1.10347
24 90 0.94286
24 91 2.48378
24 92 1.9016
24 93 1.4121
24 94 2.85011
24 95 10.3093
24 96 4.79532
24 97 1.36354
24 98 18.9211
24 99 2.82166
24 100 24.653
25 26 6.68298
25 27 8.15348
25 28 8.02184
25 29 7.79246
25 30 16.1756
25 31 5.27818
25 32 8.53979
25 33 8.28566
25 34 9.0639
25 35 8.27798
25 36 3.97944
25 37 16.3705
25 38 6.93028
25 39 7.69325
25 40 8.60055
25 41 4.45063
25 42 7.677
25 43 1.68814
25 44 7.35871
25 45 8.58796
25 46 6.8528
25 47 16.2529
25 48 7.7811
25 49 7.69611
25 50 7.37035
25 51 5.29835
25 52 7.49692
25 53 6.58268
25 54 5.72158
25 55 7.50363
25 56 0.83546
25 57 5.59213
25 58 4.74531
25 59 5.07765
25 60 4.10503
25 61 5.79844
25 62 7.03846
25 63 5.07955
25 64 7.23654
25 65 7.56798
25 66 7.14466
25 67 7.25459
25 68 7.38455
25 69 5.02519
25 70 7.02209
25 71 7.03492
25 72 4.76331
25 73 7.56624
25 74 5.70064
25 75 5.60437
25 76 4.79669
25 77 6.06131
25 78 8.73639
25 79 6.62022
25 80 4.64332
25 81 5.1139
25 82 6.17409
25 83 4.61837
25 84 4.72733
25 85 5.15183
25 86 2.55468
25 87 4.87935
25 88 3.93148
25 89 5.17774
25 90 4.90183
25 91 6.28747
25 92 5.9072
25 93 5.0854
25 94 6.61843
25 95 6.46233
25 96 2.26509
25 97 5.6396
25 98 17.3908
25 99 5.84376
25 100 26.4131
26 27 2.72207
26 28 1.72325
26 29 1.79564
26 30 15.0938
26 31 10.8828
26 32 12.7289
26 33 2.3828
26 34 2.80437
26 35 2.05805
26 36 9.9449
26 37 15.3968
26 38 1.54166
26 39 2.55116
26 40 2.51526
26 41 10.3572
26 42 1.63979
26 43 6.93312
26 44 1.32496
26 45 2.3074
26 46 1.51651
26 47 15.4975
26 48 2.09354
26 49 2.86528
26 50 2.14006
26 51 10.8762
26 52 1.27516
26 53 1.14254
26 54 11.1802
26 55 1.15871
26 56 6.29719
26 57 11.2235
26 58 10.5168
26 59 10.8707
26 60 10.172
26 61 11.2735
26 62 1.51549
26 63 10.9145
26 64 1.95004
26 65 2.46521
26 66 1.678
26 67 0.980029
26 68 1.21034
26 69 10.8631
26 70 1.92306
26 71 1.8432
26 72 10.7807
26 73 1.39895
26 74 11.3225
26 75 11.2582
26 76 10.811
26 77 11.4394
26 78 2.81942
26 79 2.17324
26 80 10.3022
26 81 10.841
26 82 12.0317
26 83 10.753
26 84 10.3151
26 85 10.8733
26 86 6.37843
26 87 10.6089
26 88 9.70512
26 89 11.0378
26 90 10.888
26 91 11.3611
26 92 11.5857
26 93 10.6203
26 94 11.5864
26 95 1.53362
26 96 6.13479
26 97 11.5464
26 98 15.6754
26 99 11.7613
26 100 26.6802
27 28 3.19439
27 29 1.46815
27 30 16.5357
27 31 11.8483
27 32 14.7576
27 33 0.917841
27 34 1.99655
27 35 1.73625
27 36 11.116
27 37 17.1432
27 38 3.50064
27 39 4.69159
27 40 1.19437
27 41 11.4054
27 42 1.9545
27 43 8.53316
27 44 2.01152
27 45 3.66788
27 46 1.85551
27 47 17.2156
27 48 1.00857
27 49 1.71897
27 50 2.20425
27 51 11.8673
27 52 2.66269
27 53 3.21345
27 54 12.0742
27 55 2.67989
27 56 7.70882
27 57 12.1855
27 58 11.7046
27 59 11.963
27 60 11.3374
27 61 12.2816
27 62 2.5149
27 63 11.9771
27 64 3.79083
27 65 1.20987
27 66 2.3195
27 67 2.75367
27 68 3.0543
27 69 11.9841
27 70 2.28171
27 71 2.30613
27 72 12.1133
27 73 3.25515
27 74 12.413
27 75 12.3847
27 76 12.062
27 77 12.1363
27 78 1.49408
27 79 2.68888
27 80 11.6436
27 81 11.9853
27 82 13.2866
27 83 12.0099
27 84 11.3921
27 85 12.0143
27 86 7.96796
27 87 11.8066
27 88 10.9919
27 89 12.2474
27 90 11.9828
27 91 12.2385
27 92 12.5297
27 93 11.5144
27 94 12.4404
27 95 2.71091
27 96 7.36876
27 97 12.7553
27 98 17.3924
27 99 13.2804
27 100 27.3519
28 29 2.23053
28 30 14.6351
28 31 12.3044
28 32 13.3574
28 33 2.53271
28 34 2.58853
28 35 2.25418
28 36 11.3476
28 37 14.9208
28 38 1.50758
28 39 1.71773
28 40 2.57627
28 41 11.7597
28 42 1.72867
28 43 8.28231
28 44 1.65042
28 45 1.41584
28 46 2.53219
28 47 15.0238
28 48 2.64975
28 49 3.81293
28 50 3.14127
28 51 12.3028
28 52 1.14698
28 53 1.75068
28 54 12.5989
28 55 1.07639
28 56 7.68878
28 57 12.6266
28 58 11.9347
28 59 12.2706
28 60 11.5545
28 61 12.6974
28 62 1.85366
28 63 12.321
28 64 1.68765
28 65 3.13447
28 66 2.33988
28 67 1.2592
28 68 0.832266
28 69 12.2715
28 70 2.64569
28 71 2.55831
28 72 12.1512
28 73 0.685103
28 74 12.7426
28 75 12.6703
28 76 12.2008
28 77 12.8637
28 78 2.95309
28 79 2.96459
28 80 11.7092
28 81 12.2511
28 82 13.3969
28 83 12.1213
28 84 11.7469
28 85 12.2898
28 86 7.77227
28 87 12.0272
28 88 11.1301
28 89 12.4248
28 90 12.2744
28 91 12.7862
28 92 12.9948
28 93 12.0595
28 94 13.0296
28 95 2.41625
28 96 7.62603
28 97 12.9134
28 98 15.0099
28 99 13.0564
28 100 27.0525
29 30 15.8153
29 31 11.7264
29 32 14.0663
29 33 1.26271
29 34 1.68535
29 35 1.2597
29 36 10.8976
29 37 16.271
29 38 2.72233
29 39 3.64179
29 40 1.28612
29 41 11.2511
29 42 1.65045
29 43 8.06338
29 44 1.52028
29 45 2.75797
29 46 1.74411
29 47 16.362
29 48 1.34436
29 49 2.02608
29 50 1.61339
29 51 11.7513
29 52 1.90017
29 53 2.29289
29 54 11.9651
29 55 1.79647
29 56 7.38046
29 57 12.0704
29 58 11.5202
29 59 11.7777
29 60 11.1151
29 61 12.1405
29 62 2.08157
29 63 11.8434
29 64 2.98188
29 65 1.76038
29 66 2.23379
29 67 1.79793
29 68 2.06993
29 69 11.8137
29 70 2.33553
29 71 2.03922
29 72 11.8215
29 73 2.33168
29 74 12.2714
29 75 12.1825
29 76 11.8076
29 77 12.2071
29 78 1.73742
29 79 2.74576
29 80 11.3358
29 81 11.8132
29 82 13.0462
29 83 11.7591
29 84 11.2457
29 85 11.8242
29 86 7.4219
29 87 11.5823
29 88 10.7193
29 89 12.0246
29 90 11.8475
29 91 12.1815
29 92 12.4969
29 93 11.4692
29 94 12.4068
29 95 2.39561
29 96 7.03573
29 97 12.5465
29 98 16.3986
29 99 12.9153
29 100 27.1549
30 31 17.3721
30 32 16.8032
30 33 16.0442
30 34 15.761
30 35 15.589
30 36 17.1088
30 37 3.56636
30 38 14.7757
30 39 13.9881
30 40 16.0596
30 41 17.3218
30 42 15.6047
30 43 16.209
30 44 15.5238
30 45 14.3845
30 46 15.9139
30 47 3.32681
30 48 16.0961
30 49 16.6772
30 50 15.9295
30 51 17.5676
30 52 15.0678
30 53 15.16
30 54 17.3272
30 55 14.8608
30 56 16.2971
30 57 17.3905
30 58 17.3866
30 59 17.1246
30 60 16.9548
30 61 17.4949
30 62 15.4482
30 63 17.4678
30 64 14.8682
30 65 16.5506
30 66 15.6713
30 67 15.0157
30 68 14.8038
30 69 17.333
30 70 16.013
30 71 15.8599
30 72 17.0311
30 73 14.5931
30 74 17.6276
30 75 17.2904
30 76 17.258
30 77 18.2734
30 78 16.1969
30 79 16.1199
30 80 17.082
30 81 17.3746
30 82 17.5506
30 83 17.1522
30 84 17.3843
30 85 17.4738
30 86 16.0151
30 87 17.3
30 88 16.9777
30 89 17.3499
30 90 17.51
30 91 17.9533
30 92 18.0724
30 93 17.7039
30 94 18.0919
30 95 15.6955
30 96 16.3403
30 97 17.51
30 98 4.98434
30 99 17.4708
30 100 21.8425
31 32 10.5361
31 33 12.0825
31 34 12.7589
31 35 12.0093
31 36 1.71591
31 37 17.8181
31 38 11.3843
31 39 12.1991
31 40 12.359
31 41 1.17781
31 42 11.7658
31 43 5.18629
31 44 11.5127
31 45 12.6008
31 46 10.8345
31 47 17.751
31 48 11.5641
31 49 11.0236
31 50 10.9354
31 51 0.828881
31 52 11.7202
31 53 11.0306
31 54 0.85749
31 55 11.69
31 56 5.39018
31 57 0.637572
31 58 1.67464
31 59 0.851655
31 60 1.59659
31 61 0.906921
31 62 11.3476
31 63 0.926123
31 64 11.7029
31 65 11.3781
31 66 11.1334
31 67 11.4883
31 68 11.7225
31 69 0.990889
31 70 11.0338
31 71 11.0594
31 72 2.09147
31 73 11.8709
31 74 1.32442
31 75 1.11355
31 76 1.70799
31 77 2.07378
31 78 12.3523
31 79 10.7541
31 80 2.33309
31 81 1.22774
31 82 2.14007
31 83 1.83726
31 84 1.27654
31 85 1.27708
31 86 5.59886
31 87 1.67777
31 88 2.17948
31 89 1.55076
31 90 1.36376
31 91 1.9627
31 92 1.77658
31 93 1.16327
31 94 2.2689
31 95 10.7031
31 96 5.2468
31 97 1.74025
31 98 19.2487
31 99 3.52947
31 100 24.3784
32 33 14.5567
32 34 15.2943
32 35 14.4506
32 36 9.27457
32 37 15.7196
32 38 12.2302
32 39 12.1845
32 40 14.7848
32 41 9.78598
32 42 13.7474
32 43 8.20989
32 44 13.3857
32 45 13.7915
32 46 13.3795
32 47 15.5398
32 48 14.2232
32 49 14.5648
32 50 14.0287
32 51 10.4626
32 52 13.4282
32 53 12.4569
32 54 10.8442
32 55 13.0743
32 56 8.90792
32 57 10.6294
32 58 9.53083
32 59 9.88808
32 60 9.25784
32 61 10.6898
32 62 13.1361
32 63 10.0299
32 64 12.2128
32 65 14.1564
32 66 13.4474
32 67 12.9015
32 68 12.9112
32 69 9.88933
32 70 13.5386
32 71 13.7308
32 72 8.72214
32 73 12.9579
32 74 10.4121
32 75 10.1522
32 76 9.14452
32 77 11.1826
32 78 14.8786
32 79 12.8864
32 80 9.14205
32 81 9.98454
32 82 9.77545
32 83 8.96047
32 84 10.058
32 85 9.96334
32 86 9.51239
32 87 9.4039
32 88 9.10812
32 89 9.82637
32 90 9.77662
32 91 11.8676
32 92 10.5475
32 93 10.69
32 94 12.1626
32 95 12.6381
32 96 10.1973
32 97 9.74441
32 98 17.0186
32 99 8.58252
32 100 26.5863
33 34 1.60751
33 35 1.27837
33 36 11.3148
33 37 16.5578
33 38 2.96659
33 39 4.05975
33 40 0.711106
33 41 11.6281
33 42 1.42286
33 43 8.62051
33 44 1.51886
33 45 3.03475
33 46 1.73272
33 47 16.6545
33 48 0.804264
33 49 2.01026
33 50 2.26509
33 51 12.0772
33 52 2.20077
33 53 2.87695
33 54 12.3238
33 55 2.08026
33 56 7.8503
33 57 12.4179
33 58 11.8844
33 59 12.1728
33 60 11.5447
33 61 12.4946
33 62 2.20192
33 63 12.1879
33 64 3.22235
33 65 1.32447
33 66 2.01525
33 67 2.22812
33 68 2.50248
33 69 12.1882
33 70 2.11462
33 71 2.28255
33 72 12.2681
33 73 2.66535
33 74 12.6233
33 75 12.5893
33 76 12.2423
33 77 12.4015
33 78 1.06004
33 79 2.52535
33 80 11.7957
33 81 12.1801
33 82 13.4493
33 83 12.1944
33 84 11.6008
33 85 12.2127
33 86 8.08141
33 87 11.9849
33 88 11.1656
33 89 12.4393
33 90 12.1914
33 91 12.4892
33 92 12.7514
33 93 11.7626
33 94 12.6987
33 95 2.44453
33 96 7.58098
33 97 12.9311
33 98 16.7841
33 99 13.3853
33 100 27.0771
34 35 1.15659
34 36 12.0123
34 37 16.3496
34 38 3.59842
34 39 4.16923
34 40 1.36365
34 41 12.3474
34 42 2.28942
34 43 9.29747
34 44 2.41372
34 45 2.53479
34 46 2.73691
34 47 16.5152
34 48 2.04063
34 49 2.56328
34 50 2.24982
34 51 12.7828
34 52 2.402
34 53 3.2861
34 54 12.9857
34 55 2.49809
34 56 8.64721
34 57 13.09
34 58 12.5847
34 59 12.8417
34 60 12.2437
34 61 13.1464
34 62 2.9659
34 63 12.8977
34 64 3.81108
34 65 2.66281
34 66 2.83887
34 67 2.70155
34 68 2.76977
34 69 12.863
34 70 3.02436
34 71 2.62268
34 72 12.9253
34 73 2.83009
34 74 13.2694
34 75 13.214
34 76 12.9069
34 77 13.2349
34 78 1.71561
34 79 3.67462
34 80 12.4065
34 81 12.8346
34 82 14.0721
34 83 12.871
34 84 12.2647
34 85 12.8672
34 86 8.56495
34 87 12.6493
34 88 11.8165
34 89 13.0654
34 90 12.9118
34 91 13.0668
34 92 13.5216
34 93 12.5015
34 94 13.2671
34 95 3.43995
34 96 8.1916
34 97 13.5758
34 98 16.3267
34 99 13.9626
34 100 27.0581
35 36 11.2211
35 37 16.0725
35 38 2.96141
35 39 3.76574
35 40 1.10851
35 41 11.5752
35 42 1.72627
35 43 8.48713
35 44 1.76235
35 45 2.2749
35 46 2.02645
35 47 16.2392
35 48 1.44252
35 49 2.06351
35 50 1.71919
35 51 12.0022
35 52 1.97653
35 53 2.78054
35 54 12.2423
35 55 1.86612
35 56 7.846
35 57 12.346
35 58 11.773
35 59 12.0755
35 60 11.4745
35 61 12.3798
35 62 2.47281
35 63 12.1281
35 64 3.23864
35 65 2.20255
35 66 2.17186
35 67 2.04003
35 68 2.29256
35 69 12.0926
35 70 2.45271
35 71 2.31087
35 72 12.1205
35 73 2.36954
35 74 12.4969
35 75 12.4488
35 76 12.116
35 77 12.4581
35 78 1.38456
35 79 2.98446
35 80 11.5966
35 81 12.061
35 82 13.3043
35 83 12.0898
35 84 11.487
35 85 12.092
35 86 7.84988
35 87 11.8434
35 88 11.0131
35 89 12.3172
35 90 12.1414
35 91 12.3672
35 92 12.7409
35 93 11.7503
35 94 12.5684
35 95 2.72463
35 96 7.48048
35 97 12.8106
35 98 16.21
35 99 13.1782
35 100 26.5179
36 37 17.3657
36 38 10.3688
36 39 11.134
36 40 11.5926
36 41 0.937925
36 42 10.8983
36 43 3.73892
36 44 10.6116
36 45 11.6897
36 46 9.98986
36 47 17.3018
36 48 10.7894
36 49 10.341
36 50 10.1577
36 51 1.64433
36 52 10.8065
36 53 10.0361
36 54 2.20437
36 55 10.7581
36 56 4.11829
36 57 1.99785
36 58 1.18829
36 59 1.31693
36 60 0.85336
36 61 2.11536
36 62 10.4201
36 63 1.4751
36 64 10.6593
36 65 10.6199
36 66 10.2793
36 67 10.5362
36 68 10.7479
36 69 1.32869
36 70 10.1886
36 71 10.2162
36 72 1.36032
36 73 10.8967
36 74 2.00411
36 75 1.83007
36 76 1.10289
36 77 2.97993
36 78 11.6114
36 79 9.84938
36 80 1.50195
36 81 1.52537
36 82 2.5484
36 83 1.1225
36 84 1.2695
36 85 1.4778
36 86 4.4675
36 87 1.21721
36 88 0.964812
36 89 1.68753
36 90 1.42326
36 91 3.01484
36 92 2.5524
36 93 1.9045
36 94 3.37475
36 95 9.77239
36 96 4.25845
36 97 1.98674
36 98 18.7217
36 99 3.01062
36 100 24.7986
37 38 14.9628
37 39 14.0375
37 40 16.5501
37 41 17.7151
37 42 16.0251
37 43 16.1676
37 44 15.9111
37 45 14.6364
37 46 16.3564
37 47 1.58612
37 48 16.58
37 49 17.1705
37 50 16.3667
37 51 17.9322
37 52 15.4916
37 53 15.4611
37 54 17.8271
37 55 15.1469
37 56 16.4588
37 57 17.8842
37 58 17.582
37 59 17.4806
37 60 17.2753
37 61 17.8639
37 62 15.8791
37 63 17.8382
37 64 14.9342
37 65 17.0532
37 66 16.0914
37 67 15.2388
37 68 15.0803
37 69 17.6716
37 70 16.47
37 71 16.4217
37 72 17.1484
37 73 14.8525
37 74 17.9522
37 75 17.59
37 76 17.4472
37 77 18.7483
37 78 16.6339
37 79 16.4681
37 80 17.1455
37 81 17.6858
37 82 17.7508
37 83 17.3693
37 84 17.7108
37 85 17.7353
37 86 16.0891
37 87 17.4488
37 88 17.1089
37 89 17.6479
37 90 17.874
37 91 18.4928
37 92 18.4493
37 93 18.1319
37 94 18.6383
37 95 16.0027
37 96 16.6125
37 97 17.7787
37 98 3.61746
37 99 17.4494
37 100 21.411
38 39 1.69133
38 40 3.18271
38 41 10.7882
38 42 1.83109
38 43 7.25002
38 44 1.6537
38 45 2.47098
38 46 2.21384
38 47 15.0176
38 48 2.8077
38 49 3.98318
38 50 3.47399
38 51 11.3603
38 52 1.54161
38 53 1.35275
38 54 11.7145
38 55 1.33249
38 56 6.59693
38 57 11.7108
38 58 10.9337
38 59 11.3298
38 60 10.5804
38 61 11.7868
38 62 1.51172
38 63 11.3346
38 64 0.832503
38 65 3.05146
38 66 1.99853
38 67 1.31055
38 68 1.07159
38 69 11.3034
38 70 2.26665
38 71 2.58946
38 72 11.1589
38 73 1.13925
38 74 11.7934
38 75 11.7469
38 76 11.218
38 77 11.8555
38 78 3.44726
38 79 2.14312
38 80 10.7588
38 81 11.2876
38 82 12.4299
38 83 11.1293
38 84 10.7952
38 85 11.3331
38 86 6.92564
38 87 11.0586
38 88 10.1574
38 89 11.4682
38 90 11.2694
38 91 11.946
38 92 11.9687
38 93 11.0787
38 94 12.1896
38 95 1.5626
38 96 6.75231
38 97 11.9404
38 98 15.3057
38 99 12.063
38 100 26.966
39 40 4.13979
39 41 11.6083
39 42 3.07258
39 43 7.87638
39 44 2.93647
39 45 2.25917
39 46 3.64965
39 47 14.1334
39 48 4.07774
39 49 5.1483
39 50 4.32504
39 51 12.202
39 52 2.3565
39 53 2.17484
39 54 12.533
39 55 2.17843
39 56 7.42368
39 57 12.5189
39 58 11.7103
39 59 12.0767
39 60 11.3183
39 61 12.5767
39 62 2.81
39 63 12.1415
39 64 1.57966
39 65 4.43501
39 66 3.38911
39 67 2.18162
39 68 1.71138
39 69 12.066
39 70 3.6825
39 71 3.65044
39 72 11.7987
39 73 1.5316
39 74 12.5667
39 75 12.4706
39 76 11.9106
39 77 12.8564
39 78 4.4243
39 79 3.71515
39 80 11.4107
39 81 12.0443
39 82 13.0724
39 83 11.8114
39 84 11.597
39 85 12.0831
39 86 7.4834
39 87 11.7842
39 88 10.866
39 89 12.1657
39 90 12.0645
39 91 12.7792
39 92 12.8489
39 93 11.9777
39 94 13.0333
39 95 3.09571
39 96 7.55802
39 97 12.6314
39 98 14.132
39 99 12.565
39 100 27.0204
40 41 11.9198
40 42 1.72216
40 43 8.87057
40 44 1.82699
40 45 2.84691
40 46 2.09145
40 47 16.6812
40 48 1.10653
40 49 1.98986
40 50 2.19315
40 51 12.3563
40 52 2.38039
40 53 3.10437
40 54 12.5923
40 55 2.16568
40 56 8.16329
40 57 12.6969
40 58 12.152
40 59 12.4472
40 60 11.8342
40 61 12.7484
40 62 2.57572
40 63 12.4746
40 64 3.37072
40 65 1.71796
40 66 2.31392
40 67 2.30326
40 68 2.63847
40 69 12.4647
40 70 2.47999
40 71 2.60766
40 72 12.5242
40 73 2.75636
40 74 12.8823
40 75 12.833
40 76 12.5065
40 77 12.7119
40 78 0.759222
40 79 2.93222
40 80 12.0218
40 81 12.4446
40 82 13.7041
40 83 12.473
40 84 11.8635
40 85 12.4694
40 86 8.28008
40 87 12.2337
40 88 11.4126
40 89 12.7034
40 90 12.4916
40 91 12.7518
40 92 13.044
40 93 12.0556
40 94 12.9511
40 95 2.79319
40 96 7.83742
40 97 13.2029
40 98 16.7082
40 99 13.6315
40 100 26.9335
41 42 11.2452
41 43 4.41858
41 44 10.976
41 45 12.1166
41 46 10.3264
41 47 17.6175
41 48 11.1037
41 49 10.6444
41 50 10.5291
41 51 1.3136
41 52 11.1849
41 53 10.4512
41 54 1.70248
41 55 11.1542
41 56 4.60404
41 57 1.38524
41 58 1.38593
41 59 1.01971
41 60 0.907312
41 61 1.75518
41 62 10.7774
41 63 0.96618
41 64 11.1014
41 65 10.9061
41 66 10.621
41 67 10.9526
41 68 11.1631
41 69 1.01291
41 70 10.5115
41 71 10.5387
41 72 1.72192
41 73 11.3187
41 74 1.72738
41 75 1.63451
41 76 1.28628
41 77 2.41109
41 78 11.9355
41 79 10.1792
41 80 2.05439
41 81 1.31046
41 82 2.40777
41 83 1.29351
41 84 1.15615
41 85 1.41151
41 86 5.04767
41 87 1.52876
41 88 1.63631
41 89 1.51549
41 90 0.97009
41 91 2.60665
41 92 2.03773
41 93 1.41559
41 94 2.95217
41 95 10.1391
41 96 4.70058
41 97 1.79166
41 98 19.1017
41 99 3.26477
41 100 24.8682
42 43 8.04283
42 44 0.667765
42 45 2.52234
42 46 1.17361
42 47 16.0977
42 48 1.27017
42 49 2.66106
42 50 2.55636
42 51 11.7469
42 52 1.21777
42 53 1.94368
42 54 12.0603
42 55 1.41753
42 56 7.26702
42 57 12.0964
42 58 11.4504
42 59 11.8098
42 60 11.1284
42 61 12.1751
42 62 1.15551
42 63 11.7939
42 64 2.16512
42 65 1.68563
42 66 1.0945
42 67 1.45122
42 68 1.58374
42 69 11.789
42 70 1.25254
42 71 1.73922
42 72 11.8131
42 73 1.71617
42 74 12.2279
42 75 12.2184
42 76 11.8076
42 77 12.122
42 78 2.01941
42 79 1.68668
42 80 11.3527
42 81 11.7717
42 82 13.0123
42 83 11.7424
42 84 11.225
42 85 11.8074
42 86 7.56793
42 87 11.5929
42 88 10.7278
42 89 11.993
42 90 11.761
42 91 12.1764
42 92 12.3678
42 93 11.4186
42 94 12.3896
42 95 1.41953
42 96 7.16015
42 97 12.4938
42 98 16.3215
42 99 12.8227
42 100 27.1747
43 44 7.71679
43 45 8.66205
43 46 7.23191
43 47 16.1702
43 48 8.12014
43 49 7.86387
43 50 7.46019
43 51 5.10745
43 52 7.84742
43 53 6.90263
43 54 5.6364
43 55 7.75354
43 56 1.559
43 57 5.54041
43 58 4.39481
43 59 4.88975
43 60 4.043
43 61 5.53217
43 62 7.51358
43 63 4.98316
43 64 7.44177
43 65 7.98467
43 66 7.51024
43 67 7.45914
43 68 7.65182
43 69 4.85372
43 70 7.44959
43 71 7.47296
43 72 4.35893
43 73 7.8088
43 74 5.41702
43 75 5.26645
43 76 4.46355
43 77 6.13335
43 78 8.93108
43 79 7.06245
43 80 3.98327
43 81 4.87141
43 82 5.78345
43 83 4.38861
43 84 4.46221
43 85 4.79696
43 86 1.78328
43 87 4.39946
43 88 3.42391
43 89 4.90414
43 90 4.87293
43 91 6.06825
43 92 5.84298
43 93 5.05765
43 94 6.41134
43 95 6.84089
43 96 2.15535
43 97 5.34543
43 98 17.1409
43 99 5.23563
43 100 25.674
44 45 2.53428
44 46 1.10205
44 47 15.9783
44 48 1.34215
44 49 2.68541
44 50 2.45876
44 51 11.4938
44 52 1.19013
44 53 1.66538
44 54 11.806
44 55 1.19207
44 56 6.95653
44 57 11.8443
44 58 11.1919
44 59 11.537
44 60 10.8415
44 61 11.9317
44 62 1.02815
44 63 11.5453
44 64 2.04143
44 65 1.71667
44 66 1.24679
44 67 1.26006
44 68 1.39809
44 69 11.5309
44 70 1.40993
44 71 1.7198
44 72 11.5218
44 73 1.59172
44 74 11.9929
44 75 11.9644
44 76 11.5233
44 77 11.8986
44 78 2.18303
44 79 1.65873
44 80 11.0729
44 81 11.5188
44 82 12.7555
44 83 11.4511
44 84 10.9725
44 85 11.5594
44 86 7.27833
44 87 11.3154
44 88 10.4431
44 89 11.7423
44 90 11.5024
44 91 11.9811
44 92 12.1453
44 93 11.1872
44 94 12.2046
44 95 1.34429
44 96 6.88753
44 97 12.2318
44 98 16.2193
44 99 12.548
44 100 27.0901
45 46 3.18767
45 47 14.859
45 48 3.15315
45 49 3.97923
45 50 3.17696
45 51 12.5982
45 52 1.98617
45 53 2.61845
45 54 12.8818
45 55 1.75689
45 56 8.21791
45 57 12.9247
45 58 12.2039
45 59 12.565
45 60 11.9269
45 61 12.9297
45 62 2.91101
45 63 12.6333
45 64 2.49443
45 65 3.81348
45 66 2.9242
45 67 1.92203
45 68 1.8111
45 69 12.5595
45 70 3.33965
45 71 3.22575
45 72 12.4302
45 73 1.51966
45 74 12.9647
45 75 12.8927
45 76 12.4948
45 77 13.224
45 78 3.05831
45 79 3.77634
45 80 11.9126
45 81 12.5094
45 82 13.6202
45 83 12.4518
45 84 12.0007
45 85 12.5307
45 86 8.0376
45 87 12.2647
45 88 11.3917
45 89 12.6828
45 90 12.6214
45 91 12.9763
45 92 13.2958
45 93 12.3894
45 94 13.1869
45 95 3.22917
45 96 7.99187
45 97 13.1793
45 98 14.6007
45 99 13.2601
45 100 26.3077
46 47 16.4224
46 48 1.16547
46 49 2.13546
46 50 2.17282
46 51 10.8137
46 52 1.7551
46 53 1.98131
46 54 11.1372
46 55 1.88135
46 56 6.40319
46 57 11.1791
46 58 10.5387
46 59 10.9046
46 60 10.2359
46 61 11.2521
46 62 1.34742
46 63 10.8746
46 64 2.62274
46 65 1.35083
46 66 0.919869
46 67 1.83486
46 68 2.09042
46 69 10.8756
46 70 0.87114
46 71 1.4291
46 72 10.9458
46 73 2.31733
46 74 11.3111
46 75 11.3137
46 76 10.9177
46 77 11.166
46 78 2.30791
46 79 1.20851
46 80 10.4687
46 81 10.8545
46 82 12.1357
46 83 10.8622
46 84 10.2949
46 85 10.8977
46 86 6.7483
46 87 10.6879
46 88 9.8257
46 89 11.0983
46 90 10.8505
46 91 11.2404
46 92 11.4431
46 93 10.4663
46 94 11.4461
46 95 1.08979
46 96 6.23727
46 97 11.6037
46 98 16.7702
46 99 12.0015
46 100 26.9972
47 48 16.6717
47 49 17.3258
47 50 16.5393
47 51 17.8935
47 52 15.5678
47 53 15.5107
47 54 17.7536
47 55 15.2546
47 56 16.3879
47 57 17.8021
47 58 17.5669
47 59 17.4088
47 60 17.1661
47 61 17.8441
47 62 15.8853
47 63 17.7652
47 64 15.0187
47 65 17.1056
47 66 16.1777
47 67 15.3485
47 68 15.1663
47 69 17.615
47 70 16.5248
47 71 16.4672
47 72 17.1084
47 73 14.961
47 74 17.9399
47 75 17.5659
47 76 17.394
47 77 18.6547
47 78 16.8047
47 79 16.505
47 80 17.1788
47 81 17.6615
47 82 17.7314
47 83 17.2841
47 84 17.7045
47 85 17.723
47 86 16.154
47 87 17.4523
47 88 17.1113
47 89 17.6066
47 90 17.7789
47 91 18.509
47 92 18.3883
47 93 18.0734
47 94 18.6656
47 95 16.0507
47 96 16.6268
47 97 17.7375
47 98 4.3443
47 99 17.4656
47 100 22.3121
48 49 1.67389
48 50 2.04773
48 51 11.5445
48 52 2.13247
48 53 2.68887
48 54 11.824
48 55 2.05618
48 56 7.32464
48 57 11.9056
48 58 11.3354
48 59 11.6598
48 60 11.0324
48 61 11.9664
48 62 1.98646
48 63 11.6557
48 64 3.10814
48 65 0.985112
48 66 1.57012
48 67 2.10404
48 68 2.48077
48 69 11.6606
48 70 1.6143
48 71 2.0056
48 72 11.7545
48 73 2.65124
48 74 12.0801
48 75 12.0631
48 76 11.7208
48 77 11.8589
48 78 1.31458
48 79 2.03954
48 80 11.2613
48 81 11.6433
48 82 12.9307
48 83 11.6789
48 84 11.0664
48 85 11.6741
48 86 7.59475
48 87 11.4584
48 88 10.6304
48 89 11.9092
48 90 11.6576
48 91 11.9545
48 92 12.2032
48 93 11.2151
48 94 12.152
48 95 2.00859
48 96 7.06639
48 97 12.4076
48 98 16.9069
48 99 12.8699
48 100 26.9177
49 50 1.4632
49 51 10.9999
49 52 3.26582
49 53 3.58323
49 54 11.2501
49 55 3.18181
49 56 7.1827
49 57 11.3875
49 58 10.8544
49 59 11.1681
49 60 10.6219
49 61 11.3772
49 62 3.25652
49 63 11.1826
49 64 4.22417
49 65 1.915
49 66 2.65111
49 67 3.09494
49 68 3.57571
49 69 11.1796
49 70 2.64212
49 71 2.71692
49 72 11.3284
49 73 3.76408
49 74 11.5321
49 75 11.506
49 76 11.2619
49 77 11.3637
49 78 1.88889
49 79 3.07196
49 80 10.7412
49 81 11.1434
49 82 12.4368
49 83 11.2714
49 84 10.5332
49 85 11.1346
49 86 7.15654
49 87 10.9386
49 88 10.1455
49 89 11.4195
49 90 11.2405
49 91 11.2889
49 92 11.7308
49 93 10.7069
49 94 11.4671
49 95 3.00118
49 96 6.59921
49 97 11.9426
49 98 17.4747
49 99 12.4637
49 100 26.4875
50 51 10.9398
50 52 2.63158
50 53 2.85799
50 54 11.1662
50 55 2.6291
50 56 6.90038
50 57 11.2982
50 58 10.7262
50 59 11.0095
50 60 10.4242
50 61 11.2858
50 62 2.9277
50 63 11.0885
50 64 3.74571
50 65 2.50555
50 66 2.62457
50 67 2.48458
50 68 2.86901
50 69 11.0415
50 70 2.72461
50 71 2.33772
50 72 11.0774
50 73 3.05087
50 74 11.4212
50 75 11.3492
50 76 11.0481
50 77 11.4897
50 78 2.34239
50 79 3.24381
50 80 10.4865
50 81 11.0032
50 82 12.2371
50 83 11.041
50 84 10.4254
50 85 10.9974
50 86 6.64447
50 87 10.7685
50 88 9.91946
50 89 11.2301
50 90 11.13
50 91 11.2433
50 92 11.7533
50 93 10.698
50 94 11.4472
50 95 2.87302
50 96 6.27883
50 97 11.7614
50 98 16.5404
50 99 12.1334
50 100 26.4606
51 52 11.7347
51 53 11.057
51 54 1.25186
51 55 11.6761
51 56 5.35773
51 57 1.04863
51 58 1.22574
51 59 1.04255
51 60 1.8102
51 61 0.901305
51 62 11.3495
51 63 0.897066
51 64 11.6684
51 65 11.3694
51 66 11.0893
51 67 11.4727
51 68 11.7241
51 69 0.945339
51 70 11.0003
51 71 11.0772
51 72 1.99328
51 73 11.8653
51 74 1.05325
51 75 1.14428
51 76 1.60949
51 77 1.91911
51 78 12.3226
51 79 10.6879
51 80 2.05983
51 81 1.06779
51 82 2.08293
51 83 1.84374
51 84 1.03816
51 85 1.06504
51 86 5.61894
51 87 1.32696
51 88 1.95947
51 89 1.59159
51 90 1.30797
51 91 1.91926
51 92 1.51399
51 93 1.07026
51 94 2.16429
51 95 10.665
51 96 5.2669
51 97 1.67324
51 98 19.4101
51 99 3.41044
51 100 24.1797
52 53 1.31108
52 54 12.0261
52 55 1.19683
52 56 7.13959
52 57 12.0453
52 58 11.3883
52 59 11.7228
52 60 11.0179
52 61 12.1321
52 62 1.13327
52 63 11.7389
52 64 1.99163
52 65 2.56363
52 66 1.57632
52 67 1.30497
52 68 0.934562
52 69 11.7042
52 70 1.80725
52 71 1.55633
52 72 11.6679
52 73 1.01334
52 74 12.1618
52 75 12.1274
52 76 11.6838
52 77 12.2424
52 78 2.79357
52 79 2.31503
52 80 11.2185
52 81 11.6827
52 82 12.8838
52 83 11.605
52 84 11.1669
52 85 11.7291
52 86 7.28512
52 87 11.5133
52 88 10.6151
52 89 11.866
52 90 11.6922
52 91 12.1421
52 92 12.3945
52 93 11.4347
52 94 12.3666
52 95 1.78066
52 96 7.01189
52 97 12.3745
52 98 15.6686
52 99 12.5966
52 100 27.2588
53 54 11.3689
53 55 1.58435
53 56 6.23195
53 57 11.3651
53 58 10.6544
53 59 10.9928
53 60 10.2267
53 61 11.4582
53 62 1.35278
53 63 11.0186
53 64 1.69037
53 65 2.83536
53 66 2.06251
53 67 1.348
53 68 1.12686
53 69 10.9696
53 70 2.13112
53 71 1.83595
53 72 10.8602
53 73 1.3778
53 74 11.4698
53 75 11.4099
53 76 10.8973
53 77 11.6267
53 78 3.45657
53 79 2.27167
53 80 10.4398
53 81 10.9615
53 82 12.1148
53 83 10.8007
53 84 10.4584
53 85 10.996
53 86 6.37358
53 87 10.7569
53 88 9.82332
53 89 11.1014
53 90 10.9513
53 91 11.5342
53 92 11.7088
53 93 10.7506
53 94 11.7878
53 95 1.58901
53 96 6.17694
53 97 11.6153
53 98 15.6702
53 99 11.7511
53 100 27.4125
54 55 11.978
54 56 5.84259
54 57 0.833214
54 58 2.21111
54 59 1.19352
54 60 2.0474
54 61 1.12547
54 62 11.6628
54 63 1.55701
54 64 12.0434
54 65 11.6514
54 66 11.4528
54 67 11.7869
54 68 12.0299
54 69 1.57668
54 70 11.3675
54 71 11.3741
54 72 2.46023
54 73 12.1806
54 74 1.76144
54 75 1.42747
54 76 2.1249
54 77 2.15781
54 78 12.5827
54 79 11.0971
54 80 2.75927
54 81 1.83386
54 82 2.44363
54 83 2.28149
54 84 1.86082
54 85 1.86314
54 86 6.02823
54 87 2.08174
54 88 2.66898
54 89 2.1403
54 90 1.96663
54 91 2.23986
54 92 2.17806
54 93 1.70593
54 94 2.50153
54 95 11.0446
54 96 5.64977
54 97 2.1869
54 98 19.2844
54 99 3.9863
54 100 24.0793
55 56 7.1374
55 57 12.0213
55 58 11.3295
55 59 11.6781
55 60 10.9874
55 61 12.0811
55 62 1.60555
55 63 11.7142
55 64 1.6221
55 65 2.54977
55 66 1.81689
55 67 0.851094
55 68 0.822168
55 69 11.6724
55 70 2.20994
55 71 2.29311
55 72 11.5838
55 73 0.908943
55 74 12.1423
55 75 12.0744
55 76 11.6257
55 77 12.1909
55 78 2.4727
55 79 2.38579
55 80 11.1305
55 81 11.6516
55 82 12.8321
55 83 11.5619
55 84 11.1259
55 85 11.701
55 86 7.28125
55 87 11.4185
55 88 10.5395
55 89 11.8615
55 90 11.6902
55 91 12.1907
55 92 12.362
55 93 11.4292
55 94 12.4241
55 95 1.89151
55 96 7.05491
55 97 12.3449
55 98 15.3688
55 99 12.5562
55 100 26.6458
56 57 5.74246
56 58 4.82278
56 59 5.24173
56 60 4.3363
56 61 5.86569
56 62 6.6711
56 63 5.22172
56 64 6.88215
56 65 7.11582
56 66 6.70447
56 67 6.87164
56 68 7.03781
56 69 5.18343
56 70 6.57859
56 71 6.63738
56 72 4.98124
56 73 7.22065
56 74 5.78557
56 75 5.73301
56 76 4.99302
56 77 6.07562
56 78 8.26419
56 79 6.17462
56 80 4.72734
56 81 5.23164
56 82 6.35518
56 83 4.85959
56 84 4.78461
56 85 5.25304
56 86 2.30371
56 87 4.9746
56 88 4.01705
56 89 5.34606
56 90 5.08176
56 91 6.26712
56 92 5.99337
56 93 5.1205
56 94 6.59307
56 95 6.03478
56 96 1.86034
56 97 5.81642
56 98 17.4665
56 99 6.05541
56 100 26.2654
57 58 1.89977
57 59 0.970996
57 60 1.81426
57 61 1.04513
57 62 11.6726
57 63 1.01646
57 64 12.0325
57 65 11.7159
57 66 11.4623
57 67 11.8278
57 68 12.0531
57 69 1.06442
57 70 11.3678
57 71 11.3847
57 72 2.19883
57 73 12.1945
57 74 1.36711
57 75 1.22177
57 76 1.84117
57 77 2.0825
57 78 12.6937
57 79 11.0856
57 80 2.60249
57 81 1.35356
57 82 2.0441
57 83 1.96382
57 84 1.53486
57 85 1.49485
57 86 5.97791
57 87 1.91633
57 88 2.50467
57 89 1.61302
57 90 1.3703
57 91 2.01525
57 92 1.68784
57 93 1.37097
57 94 2.30819
57 95 11.043
57 96 5.63363
57 97 1.63548
57 98 19.3436
57 99 3.53666
57 100 24.3423
58 59 1.39587
58 60 1.6511
58 61 1.65952
58 62 11.0228
58 63 1.15946
58 64 11.2005
58 65 11.1783
58 66 10.7744
58 67 11.1045
58 68 11.3405
58 69 1.05967
58 70 10.7027
58 71 10.8111
58 72 1.34172
58 73 11.468
58 74 1.289
58 75 1.44714
58 76 1.1086
58 77 2.61701
58 78 12.1275
58 79 10.3648
58 80 1.2756
58 81 1.01442
58 82 1.97346
58 83 1.447
58 84 0.950008
58 85 0.986208
58 86 5.07836
58 87 0.80728
58 88 1.21333
58 89 1.41389
58 90 1.31865
58 91 2.57748
58 92 1.87686
58 93 1.65898
58 94 2.83051
58 95 10.3113
58 96 4.93193
58 97 1.51686
58 98 19.0484
58 99 2.65424
58 100 24.3136
59 60 1.16268
59 61 1.16683
59 62 11.3626
59 63 0.93209
59 64 11.6294
59 65 11.4943
59 66 11.1954
59 67 11.4647
59 68 11.6844
59 69 0.753713
59 70 11.1129
59 71 11.1298
59 72 1.43159
59 73 11.8293
59 74 1.34099
59 75 0.929039
59 76 1.07709
59 77 2.48896
59 78 12.4548
59 79 10.8074
59 80 1.88385
59 81 1.14465
59 82 1.79544
59 83 1.19799
59 84 1.32442
59 85 1.1244
59 86 5.44027
59 87 1.27027
59 88 1.80389
59 89 1.30395
59 90 1.18744
59 91 2.42214
59 92 2.01309
59 93 1.60693
59 94 2.75694
59 95 10.7262
59 96 5.22048
59 97 1.39768
59 98 18.917
59 99 3.01262
59 100 24.3565
60 61 2.13301
60 62 10.6249
60 63 1.45528
60 64 10.8841
60 65 10.8423
60 66 10.5398
60 67 10.7593
60 68 10.9587
60 69 1.33243
60 70 10.4403
60 71 10.4389
60 72 1.41847
60 73 11.1155
60 74 2.15111
60 75 1.83602
60 76 1.18896
60 77 3.01669
60 78 11.8765
60 79 10.1071
60 80 1.95346
60 81 1.65555
60 82 2.48118
60 83 0.987344
60 84 1.63416
60 85 1.68567
60 86 4.70673
60 87 1.61599
60 88 1.47372
60 89 1.63882
60 90 1.36882
60 91 3.13951
60 92 2.59508
60 93 1.97678
60 94 3.5183
60 95 10.0103
60 96 4.49664
60 97 1.96611
60 98 18.6336
60 99 3.07999
60 100 25.0224
61 62 11.7938
61 63 1.21459
61 64 12.0859
61 65 11.8101
61 66 11.525
61 67 11.8707
61 68 12.1246
61 69 1.19211
61 70 11.4479
61 71 11.4975
61 72 2.12678
61 73 12.2598
61 74 0.906427
61 75 0.760941
61 76 1.80465
61 77 2.25512
61 78 12.7133
61 79 11.1764
61 80 2.1902
61 81 1.17945
61 82 1.76729
61 83 2.10038
61 84 1.40904
61 85 1.13534
61 86 5.90166
61 87 1.58651
61 88 2.31073
61 89 1.55976
61 90 1.74791
61 91 1.73434
61 92 1.76665
61 93 1.49304
61 94 1.94832
61 95 11.1133
61 96 5.63939
61 97 1.60639
61 98 19.329
61 99 3.32555
61 100 23.9016
62 63 11.3462
62 64 2.03467
62 65 2.13577
62 66 1.32339
62 67 1.63517
62 68 1.42351
62 69 11.3394
62 70 1.34326
62 71 1.43269
62 72 11.3348
62 73 1.66105
62 74 11.8228
62 75 11.8099
62 76 11.3343
62 77 11.7521
62 78 2.96661
62 79 1.56955
62 80 10.9297
62 81 11.3372
62 82 12.5713
62 83 11.2377
62 84 10.8164
62 85 11.3941
62 86 7.08697
62 87 11.1808
62 88 10.2824
62 89 11.5333
62 90 11.2823
62 91 11.8232
62 92 11.9656
62 93 11.0075
62 94 12.0603
62 95 1.20215
62 96 6.68421
62 97 12.0306
62 98 16.2214
62 99 12.326
62 100 27.5791
63 64 11.6347
63 65 11.4581
63 66 11.1295
63 67 11.5091
63 68 11.7267
63 69 0.52397
63 70 11.0319
63 71 11.1008
63 72 1.72114
63 73 11.8657
63 74 1.02831
63 75 1.17203
63 76 1.33207
63 77 2.08245
63 78 12.4679
63 79 10.714
63 80 2.07978
63 81 0.747735
63 82 1.79463
63 83 1.45286
63 84 1.02411
63 85 0.964044
63 86 5.55676
63 87 1.43959
63 88 1.94491
63 89 1.12565
63 90 0.685247
63 91 2.14753
63 92 1.3105
63 93 1.06181
63 94 2.44977
63 95 10.6762
63 96 5.26293
63 97 1.2227
63 98 19.3084
63 99 2.98909
63 100 24.5995
64 65 3.30719
64 66 2.40689
64 67 1.47266
64 68 1.39216
64 69 11.5979
64 70 2.65872
64 71 3.05231
64 72 11.414
64 73 1.39052
64 74 12.0807
64 75 12.025
64 76 11.4914
64 77 12.181
64 78 3.55303
64 79 2.48124
64 80 10.9997
64 81 11.5819
64 82 12.6803
64 83 11.4101
64 84 11.0887
64 85 11.6029
64 86 7.12701
64 87 11.3176
64 88 10.4173
64 89 11.7397
64 90 11.5747
64 91 12.2586
64 92 12.2504
64 93 11.3903
64 94 12.5054
64 95 1.93436
64 96 7.03107
64 97 12.2139
64 98 15.2188
64 99 12.2659
64 100 26.9908
65 66 1.85503
65 67 2.51279
65 68 2.87794
65 69 11.4794
65 70 1.69879
65 71 2.14611
65 72 11.6085
65 73 3.11275
65 74 11.9233
65 75 11.9161
65 76 11.5654
65 77 11.6238
65 78 1.84799
65 79 1.91154
65 80 11.1566
65 81 11.477
65 82 12.7738
65 83 11.5148
65 84 10.8963
65 85 11.5106
65 86 7.47932
65 87 11.3204
65 88 10.4947
65 89 11.7335
65 90 11.4577
65 91 11.7888
65 92 11.9718
65 93 10.9917
65 94 11.9985
65 95 2.01808
65 96 6.87792
65 97 12.2396
65 98 17.4078
65 99 12.7389
65 100 27.3915
66 67 1.86059
66 68 1.99238
66 69 11.1336
66 70 0.692015
66 71 1.56943
66 72 11.2007
66 73 2.07773
66 74 11.5428
66 75 11.5793
66 76 11.1911
66 77 11.454
66 78 2.47811
66 79 1.24241
66 80 10.7172
66 81 11.095
66 82 12.3636
66 83 11.1387
66 84 10.551
66 85 11.1516
66 86 7.04295
66 87 10.9575
66 88 10.0988
66 89 11.3395
66 90 11.1062
66 91 11.48
66 92 11.6675
66 93 10.7428
66 94 11.6752
66 95 1.12586
66 96 6.59154
66 97 11.8345
66 98 16.5237
66 99 12.1828
66 100 26.8969
67 68 0.947195
67 69 11.4636
67 70 2.11876
67 71 2.29071
67 72 11.3534
67 73 1.0622
67 74 11.9267
67 75 11.8531
67 76 11.4005
67 77 12.0108
67 78 2.5597
67 79 2.32794
67 80 10.8813
67 81 11.4482
67 82 12.6061
67 83 11.3374
67 84 10.9245
67 85 11.4656
67 86 6.95617
67 87 11.1927
67 88 10.2967
67 89 11.6296
67 90 11.4828
67 91 11.9837
67 92 12.1572
67 93 11.2201
67 94 12.2187
67 95 1.69559
67 96 6.76517
67 97 12.1306
67 98 15.4606
67 99 12.3072
67 100 26.7445
68 69 11.6778
68 70 2.27374
68 71 2.16455
68 72 11.5587
68 73 0.517892
68 74 12.1573
68 75 12.0899
68 76 11.6036
68 77 12.2751
68 78 2.99412
68 79 2.49629
68 80 11.1199
68 81 11.6607
68 82 12.8137
68 83 11.5252
68 84 11.1539
68 85 11.6983
68 86 7.15994
68 87 11.4337
68 88 10.5278
68 89 11.8299
68 90 11.6757
68 91 12.2205
68 92 12.402
68 93 11.4585
68 94 12.4631
68 95 1.87859
68 96 6.98574
68 97 12.3247
68 98 15.2518
68 99 12.472
68 100 27.067
69 70 11.0488
69 71 11.0894
69 72 1.42083
69 73 11.8147
69 74 0.999012
69 75 0.978727
69 76 1.09471
69 77 2.42881
69 78 12.4641
69 79 10.7398
69 80 1.79296
69 81 0.617358
69 82 1.61338
69 83 1.25619
69 84 0.947083
69 85 0.7989
69 86 5.39843
69 87 1.20842
69 88 1.71725
69 89 0.895457
69 90 0.836631
69 91 2.1972
69 92 1.62805
69 93 1.33903
69 94 2.51741
69 95 10.6795
69 96 5.18649
69 97 1.05453
69 98 19.1097
69 99 2.73111
69 100 24.5115
70 71 1.40009
70 72 11.1481
70 73 2.41146
70 74 11.4654
70 75 11.511
70 76 11.1147
70 77 11.3329
70 78 2.65969
70 79 1.05967
70 80 10.6709
70 81 11.0181
70 82 12.3009
70 83 11.0534
70 84 10.4717
70 85 11.0642
70 86 6.97609
70 87 10.8997
70 88 10.0349
70 89 11.2474
70 90 10.9944
70 91 11.3685
70 92 11.5613
70 93 10.625
70 94 11.5658
70 95 1.07378
70 96 6.46183
70 97 11.7564
70 98 16.9071
70 99 12.1326
70 100 27.2767
71 72 11.1839
71 73 2.3676
71 74 11.5352
71 75 11.5447
71 76 11.1415
71 77 11.5286
71 78 2.98134
71 79 2.09933
71 80 10.7223
71 81 11.0699
71 82 12.3421
71 83 11.065
71 84 10.5285
71 85 11.1255
71 86 6.82534
71 87 10.9717
71 88 10.0831
71 89 11.2598
71 90 11.0564
71 91 11.3723
71 92 11.7338
71 93 10.7259
71 94 11.5995
71 95 1.8638
71 96 6.3489
71 97 11.7849
71 98 16.6802
71 99 12.1433
71 100 27.6304
72 73 11.6899
72 74 1.94277
72 75 1.59766
72 76 0.71277
72 77 3.45059
72 78 12.5373
72 79 10.7994
72 80 1.24025
72 81 1.56979
72 82 1.72977
72 83 0.913348
72 84 1.76678
72 85 1.51123
72 86 5.10836
72 87 1.08517
72 88 1.38118
72 89 1.51574
72 90 1.73554
72 91 3.35456
72 92 2.65671
72 93 2.53602
72 94 3.67933
72 95 10.6724
72 96 5.18417
72 97 1.50092
72 98 18.5585
72 99 2.05897
72 100 24.4139
73 74 12.2813
73 75 12.2208
73 76 11.7434
73 77 12.4326
73 78 3.08358
73 79 2.66392
73 80 11.245
73 81 11.7883
73 82 12.9313
73 83 11.6663
73 84 11.2874
73 85 11.8338
73 86 7.31799
73 87 11.5668
73 88 10.6667
73 89 11.9611
73 90 11.8178
73 91 12.3474
73 92 12.5339
73 93 11.6105
73 94 12.5862
73 95 2.07978
73 96 7.17737
73 97 12.4478
73 98 15.0181
73 99 12.5714
73 100 26.8915
74 75 0.90885
74 76 1.60542
74 77 2.39512
74 78 12.8558
74 79 11.1892
74 80 1.98057
74 81 0.780917
74 82 1.44899
74 83 1.90307
74 84 1.23603
74 85 0.861477
74 86 5.86387
74 87 1.46739
74 88 2.16808
74 89 1.17216
74 90 1.41822
74 91 1.68556
74 92 1.51034
74 93 1.50171
74 94 1.90923
74 95 11.1343
74 96 5.6701
74 97 1.12857
74 98 19.4379
74 99 2.79723
74 100 24.1615
75 76 1.30314
75 77 2.69618
75 78 12.8208
75 79 11.2398
75 80 1.76365
75 81 1.01182
75 82 1.32954
75 83 1.62023
75 84 1.42245
75 85 0.881856
75 86 5.68963
75 87 1.25673
75 88 1.9988
75 89 1.14791
75 90 1.59386
75 91 2.13684
75 92 1.99486
75 93 1.8011
75 94 2.40164
75 95 11.1431
75 96 5.58367
75 97 1.20869
75 98 19.0404
75 99 2.7623
75 100 24.0112
76 77 3.09709
76 78 12.5201
76 79 10.7788
76 80 1.29302
76 81 1.26262
76 82 1.6638
76 83 0.626358
76 84 1.46899
76 85 1.15743
76 86 5.15922
76 87 0.899681
76 88 1.30216
76 89 1.20755
76 90 1.32391
76 91 2.94304
76 92 2.37002
76 93 2.15444
76 94 3.27444
76 95 10.677
76 96 5.12543
76 97 1.28395
76 98 18.8566
76 99 2.2658
76 100 24.5597
77 78 12.6486
77 79 10.9654
77 80 3.69057
77 81 2.5686
77 82 3.35952
77 83 3.21866
77 84 2.47237
77 85 2.63922
77 86 6.78848
77 87 2.90907
77 88 3.4752
77 89 3.05454
77 90 2.31297
77 91 2.76838
77 92 1.52227
77 93 1.60335
77 94 2.83293
77 95 11.0471
77 96 6.17033
77 97 2.97502
77 98 20.3881
77 99 4.78693
77 100 24.4141
78 79 3.0381
78 80 12.0097
78 81 12.4327
78 82 13.6866
78 83 12.5075
78 84 11.8399
78 85 12.451
78 86 8.35658
78 87 12.2092
78 88 11.4148
78 89 12.7107
78 90 12.5041
78 91 12.7061
78 92 12.9958
78 93 12.0265
78 94 12.8991
78 95 2.96505
78 96 7.90962
78 97 13.1971
78 98 16.8297
78 99 13.6364
78 100 26.5882
79 80 10.3699
79 81 10.7218
79 82 11.9928
79 83 10.7074
79 84 10.1706
79 85 10.7733
79 86 6.79532
79 87 10.5683
79 88 9.71408
79 89 10.9664
79 90 10.6583
79 91 11.1787
79 92 11.2161
79 93 10.3125
79 94 11.395
79 95 0.894084
79 96 6.26336
79 97 11.4394
79 98 17.0126
79 99 11.8025
79 100 27.2056
80 81 1.69157
80 82 2.19491
80 83 1.64167
80 84 1.66685
80 85 1.45503
80 86 4.55525
80 87 0.995184
80 88 0.932309
80 89 1.75826
80 90 2.21587
80 91 3.1479
80 92 2.96591
80 93 2.62436
80 94 3.41751
80 95 10.2307
80 96 4.69579
80 97 1.98418
80 98 18.4922
80 99 2.344
80 100 24.135
81 82 1.57598
81 83 1.51019
81 84 0.800006
81 85 0.68748
81 86 5.35532
81 87 1.23258
81 88 1.71493
81 89 0.85966
81 90 1.09263
81 91 2.00656
81 92 1.65196
81 93 1.40377
81 94 2.31323
81 95 10.6596
81 96 5.17169
81 97 1.01665
81 98 19.1114
81 99 2.6165
81 100 24.3659
82 83 1.88607
82 84 2.17693
82 85 1.50754
82 86 6.30385
82 87 1.86227
82 88 2.60983
82 89 1.33319
82 90 1.97639
82 91 2.69709
82 92 2.21931
82 93 2.59321
82 94 2.94603
82 95 11.8866
82 96 6.34646
82 97 0.892246
82 98 19.2258
82 99 1.93224
82 100 24.1676
83 84 1.74203
83 85 1.45487
83 86 5.14349
83 87 1.31439
83 88 1.52012
83 89 1.35444
83 90 1.27509
83 91 3.15658
83 92 2.52346
83 93 2.27803
83 94 3.51814
83 95 10.6058
83 96 5.08671
83 97 1.45772
83 98 18.7756
83 99 2.3482
83 100 24.8404
84 85 0.979997
84 86 4.94801
84 87 1.17232
84 88 1.44425
84 89 1.37548
84 90 1.32159
84 91 2.07037
84 92 1.84922
84 93 1.28663
84 94 2.39742
84 95 10.125
84 96 4.68426
84 97 1.61788
84 98 19.0853
84 99 3.02942
84 100 24.3343
85 86 5.27398
85 87 0.991818
85 88 1.58813
85 89 0.859558
85 90 1.25313
85 91 2.05172
85 92 1.80292
85 93 1.5066
85 94 2.36879
85 95 10.694
85 96 5.14204
85 97 1.10512
85 98 19.1462
85 99 2.55254
85 100 24.3469
86 87 5.05534
86 88 4.06494
86 89 5.34428
86 90 5.55083
86 91 6.16631
86 92 6.46864
86 93 5.52057
86 94 6.49555
86 95 6.46334
86 96 1.41899
86 97 5.91067
86 98 16.8275
86 99 5.8586
86 100 25.7755
87 88 1.11046
87 89 1.49698
87 90 1.62064
87 91 2.74873
87 92 2.27412
87 93 2.02502
87 94 3.04646
87 95 10.4776
87 96 5.00312
87 97 1.57142
87 98 18.8702
87 99 2.56373
87 100 24.0466
88 89 1.83873
88 90 1.98115
88 91 3.17167
88 92 2.91268
88 93 2.3298
88 94 3.49394
88 95 9.59449
88 96 4.06303
88 97 2.21288
88 98 18.4291
88 99 2.79151
88 100 24.4953
89 90 1.21771
89 91 2.22898
89 92 2.00748
89 93 1.83378
89 94 2.56502
89 95 10.8724
89 96 5.27682
89 97 0.817655
89 98 19.0291
89 99 2.1943
89 100 24.7029
90 91 2.46002
90 92 1.5379
90 93 1.38298
90 94 2.77881
90 95 10.6296
90 96 5.26161
90 97 1.29732
90 98 19.3415
90 99 2.89432
90 100 24.9128
91 92 2.29171
91 93 1.90488
91 94 0.624529
91 95 11.1614
91 96 5.77968
91 97 2.395
91 98 19.871
91 99 3.96585
91 100 24.3093
92 93 1.33759
92 94 2.43355
92 95 11.2418
92 96 6.09979
92 97 1.83988
92 98 20.0409
92 99 3.55016
92 100 24.4869
93 94 2.1653
93 95 10.3158
93 96 5.02273
93 97 2.06369
93 98 19.5973
93 99 3.79647
93 100 24.7092
94 95 11.3886
94 96 6.10759
94 97 2.71103
94 98 20.0644
94 99 4.25207
94 100 24.1469
95 96 6.05359
95 97 11.3649
95 98 16.4571
95 99 11.6465
95 100 27.0987
96 97 5.84159
96 98 17.4427
96 99 6.20256
96 100 25.9825
97 98 19.229
97 99 2.03598
97 100 24.4652
98 99 18.7913
98 100 22.9857
99 100 24.7108
