# Supplementary material for: Large-scale discovery of protein interactions at residue resolution using co-evolution calculated from genomic sequences
Source: Nat Commun. 2021 Mar 2;12:1396. doi: 10.1038/s41467-021-21636-z (PMC7925567; doi:10.1038/s41467-021-21636-z)
Supplement: Supplementary file 13 — Supplementary Data 11 [file 41467_2021_21636_MOESM13_ESM.zip › supplementary_prediction/cep_tp00809_SECF_SECE/models/haddock_top_7_haddock_68w.pdb]

REMARK FILENAME="haddock_68w.pdb0"
REMARK ===============================================================
REMARK HADDOCK run for haddock
REMARK initial structure: haddock_68.pdb
REMARK final NOE weights: unambig 50 amb: 50
REMARK ===============================================================
REMARK            total,bonds,angles,improper,dihe,vdw,elec,air,cdih,coup,rdcs,vean,dani,xpcs,rg
REMARK energies: 284.976, 0, 0, 0, 0, -60.8943, -166.902, 512.772, 0, 0, 0, 0, 0, 0, 0
REMARK ===============================================================
REMARK            bonds,angles,impropers,dihe,air,cdih,coup,rdcs,vean,dani,xpcs
REMARK rms-dev.: 0,0,0,0,19.6356,0,0, 0, 0, 0, 0
REMARK ===============================================================
REMARK               air,cdih,coup,rdcs,vean,dani,xpcs
REMARK               >0.3,>5,>1,>0,>5,>0.2,>0.2
REMARK violations.: 5, 0, 0, 0, 0, 0, 0
REMARK ===============================================================
REMARK                        CVpartition#,violations,rms
REMARK AIRs cross-validation: 1, 0, NaN
REMARK ===============================================================
REMARK NCS energy: 0
REMARK ===============================================================
REMARK Symmetry energy: 0
REMARK ===============================================================
REMARK Desolvation energy: -25.8893
REMARK Internal energy free molecules: 61125.2
REMARK Internal energy complex: -11809.2
REMARK Binding energy: -73188
REMARK ===============================================================
REMARK buried surface area: 1985.66
REMARK ===============================================================
REMARK water - chain1: 0 0 0
REMARK water - chain2: 0 0 0
REMARK water - chain3: 0 0 0
REMARK water - chain4: 0 0 0
REMARK water - chain5: 0 0 0
REMARK water - chain6: 0 0 0
REMARK ===============================================================
REMARK water - water: 0 0 0
REMARK ===============================================================
REMARK DATE:05-Aug-2020  10:05:34       created by user: he47
REMARK VERSION:1.3
ATOM      1  CB  ARG    14     -27.059  16.197  17.987  1.00 10.00      A   
ATOM      2  CG  ARG    14     -27.404  14.747  17.688  1.00 10.00      A   
ATOM      3  CD  ARG    14     -28.666  14.317  18.415  1.00 10.00      A   
ATOM      4  NE  ARG    14     -29.266  13.134  17.802  1.00 10.00      A   
ATOM      5  HE  ARG    14     -28.653  12.453  17.444  1.00 10.00      A   
ATOM      6  CZ  ARG    14     -30.581  12.934  17.704  1.00 10.00      A   
ATOM      7  NH1 ARG    14     -31.434  13.833  18.179  1.00 10.00      A   
ATOM      8 HH11 ARG    14     -32.464  13.675  18.100  1.00 10.00      A   
ATOM      9 HH12 ARG    14     -31.080  14.703  18.634  1.00 10.00      A   
ATOM     10  NH2 ARG    14     -31.042  11.832  17.126  1.00 10.00      A   
ATOM     11 HH21 ARG    14     -30.380  11.124  16.749  1.00 10.00      A   
ATOM     12 HH22 ARG    14     -32.071  11.670  17.046  1.00 10.00      A   
ATOM     13  C   ARG    14     -26.251  16.525  15.632  1.00 10.00      A   
ATOM     14  O   ARG    14     -25.544  15.778  14.955  1.00 10.00      A   
ATOM     15  N   ARG    14     -25.741  18.207  17.395  1.00 10.00      A   
ATOM     16  HT1 ARG    14     -24.938  18.572  16.842  1.00 10.00      A   
ATOM     17  HT2 ARG    14     -25.537  18.352  18.404  1.00 10.00      A   
ATOM     18  HT3 ARG    14     -26.591  18.744  17.146  1.00 10.00      A   
ATOM     19  CA  ARG    14     -25.939  16.767  17.111  1.00 10.00      A   
ATOM     20  N   LYS    15     -27.319  17.148  15.142  1.00 10.00      A   
ATOM     21  HN  LYS    15     -27.841  17.736  15.729  1.00 10.00      A   
ATOM     22  CA  LYS    15     -27.734  16.992  13.751  1.00 10.00      A   
ATOM     23  CB  LYS    15     -29.252  16.829  13.660  1.00 10.00      A   
ATOM     24  CG  LYS    15     -29.781  15.560  14.310  1.00 10.00      A   
ATOM     25  CD  LYS    15     -31.290  15.604  14.483  1.00 10.00      A   
ATOM     26  CE  LYS    15     -32.013  15.474  13.151  1.00 10.00      A   
ATOM     27  NZ  LYS    15     -33.490  15.441  13.320  1.00 10.00      A   
ATOM     28  HZ1 LYS    15     -33.748  14.765  14.068  1.00 10.00      A   
ATOM     29  HZ2 LYS    15     -33.944  15.145  12.434  1.00 10.00      A   
ATOM     30  HZ3 LYS    15     -33.847  16.385  13.579  1.00 10.00      A   
ATOM     31  C   LYS    15     -27.279  18.179  12.909  1.00 10.00      A   
ATOM     32  O   LYS    15     -26.645  19.100  13.423  1.00 10.00      A   
ATOM     33  N   VAL    16     -27.618  18.143  11.621  1.00 10.00      A   
ATOM     34  HN  VAL    16     -28.130  17.374  11.293  1.00 10.00      A   
ATOM     35  CA  VAL    16     -27.255  19.198  10.668  1.00 10.00      A   
ATOM     36  CB  VAL    16     -27.574  20.630  11.176  1.00 10.00      A   
ATOM     37  CG1 VAL    16     -27.129  21.677  10.162  1.00 10.00      A   
ATOM     38  CG2 VAL    16     -29.061  20.782  11.465  1.00 10.00      A   
ATOM     39  C   VAL    16     -25.787  19.089  10.249  1.00 10.00      A   
ATOM     40  O   VAL    16     -24.882  19.457  10.999  1.00 10.00      A   
ATOM     41  N   TYR    17     -25.563  18.571   9.049  1.00 10.00      A   
ATOM     42  HN  TYR    17     -26.327  18.294   8.498  1.00 10.00      A   
ATOM     43  CA  TYR    17     -24.215  18.414   8.520  1.00 10.00      A   
ATOM     44  CB  TYR    17     -23.703  16.982   8.705  1.00 10.00      A   
ATOM     45  CG  TYR    17     -23.044  16.761  10.045  1.00 10.00      A   
ATOM     46  CD1 TYR    17     -23.696  16.074  11.061  1.00 10.00      A   
ATOM     47  CD2 TYR    17     -21.772  17.257  10.297  1.00 10.00      A   
ATOM     48  CE1 TYR    17     -23.096  15.888  12.291  1.00 10.00      A   
ATOM     49  CE2 TYR    17     -21.165  17.074  11.520  1.00 10.00      A   
ATOM     50  CZ  TYR    17     -21.831  16.392  12.512  1.00 10.00      A   
ATOM     51  OH  TYR    17     -21.231  16.213  13.735  1.00 10.00      A   
ATOM     52  HH  TYR    17     -21.013  15.278  13.848  1.00 10.00      A   
ATOM     53  C   TYR    17     -24.144  18.834   7.057  1.00 10.00      A   
ATOM     54  O   TYR    17     -24.546  18.092   6.158  1.00 10.00      A   
ATOM     55  N   ASP    18     -23.641  20.036   6.825  1.00 10.00      A   
ATOM     56  HN  ASP    18     -23.347  20.587   7.586  1.00 10.00      A   
ATOM     57  CA  ASP    18     -23.514  20.570   5.475  1.00 10.00      A   
ATOM     58  CB  ASP    18     -23.594  22.097   5.506  1.00 10.00      A   
ATOM     59  CG  ASP    18     -24.685  22.653   4.620  1.00 10.00      A   
ATOM     60  OD1 ASP    18     -24.739  22.289   3.427  1.00 10.00      A   
ATOM     61  OD2 ASP    18     -25.491  23.472   5.115  1.00 10.00      A   
ATOM     62  C   ASP    18     -22.191  20.146   4.847  1.00 10.00      A   
ATOM     63  O   ASP    18     -21.269  20.950   4.724  1.00 10.00      A   
ATOM     64  N   PHE    19     -22.093  18.881   4.463  1.00 10.00      A   
ATOM     65  HN  PHE    19     -22.858  18.281   4.593  1.00 10.00      A   
ATOM     66  CA  PHE    19     -20.871  18.366   3.856  1.00 10.00      A   
ATOM     67  CB  PHE    19     -19.942  17.776   4.920  1.00 10.00      A   
ATOM     68  CG  PHE    19     -18.722  18.611   5.182  1.00 10.00      A   
ATOM     69  CD1 PHE    19     -18.649  19.418   6.304  1.00 10.00      A   
ATOM     70  CD2 PHE    19     -17.651  18.593   4.302  1.00 10.00      A   
ATOM     71  CE1 PHE    19     -17.530  20.192   6.546  1.00 10.00      A   
ATOM     72  CE2 PHE    19     -16.530  19.363   4.539  1.00 10.00      A   
ATOM     73  CZ  PHE    19     -16.470  20.164   5.662  1.00 10.00      A   
ATOM     74  C   PHE    19     -21.162  17.326   2.780  1.00 10.00      A   
ATOM     75  O   PHE    19     -20.264  16.602   2.347  1.00 10.00      A   
ATOM     76  N   MET    20     -22.406  17.266   2.331  1.00 10.00      A   
ATOM     77  HN  MET    20     -23.076  17.894   2.677  1.00 10.00      A   
ATOM     78  CA  MET    20     -22.795  16.299   1.312  1.00 10.00      A   
ATOM     79  CB  MET    20     -24.305  16.045   1.352  1.00 10.00      A   
ATOM     80  CG  MET    20     -24.726  14.731   0.712  1.00 10.00      A   
ATOM     81  SD  MET    20     -26.518  14.537   0.612  1.00 10.00      A   
ATOM     82  CE  MET    20     -26.892  15.597  -0.784  1.00 10.00      A   
ATOM     83  C   MET    20     -22.380  16.783  -0.075  1.00 10.00      A   
ATOM     84  O   MET    20     -21.929  16.001  -0.913  1.00 10.00      A   
ATOM     85  N   ARG    21     -22.517  18.084  -0.294  1.00 10.00      A   
ATOM     86  HN  ARG    21     -22.871  18.650   0.424  1.00 10.00      A   
ATOM     87  CA  ARG    21     -22.170  18.696  -1.570  1.00 10.00      A   
ATOM     88  CB  ARG    21     -22.808  20.083  -1.681  1.00 10.00      A   
ATOM     89  CG  ARG    21     -22.981  20.581  -3.106  1.00 10.00      A   
ATOM     90  CD  ARG    21     -23.739  21.900  -3.146  1.00 10.00      A   
ATOM     91  NE  ARG    21     -25.071  21.787  -2.551  1.00 10.00      A   
ATOM     92  HE  ARG    21     -25.510  20.905  -2.600  1.00 10.00      A   
ATOM     93  CZ  ARG    21     -25.718  22.797  -1.967  1.00 10.00      A   
ATOM     94  NH1 ARG    21     -25.154  24.002  -1.897  1.00 10.00      A   
ATOM     95 HH11 ARG    21     -25.660  24.792  -1.440  1.00 10.00      A   
ATOM     96 HH12 ARG    21     -24.206  24.165  -2.300  1.00 10.00      A   
ATOM     97  NH2 ARG    21     -26.922  22.602  -1.448  1.00 10.00      A   
ATOM     98 HH21 ARG    21     -27.429  23.390  -0.989  1.00 10.00      A   
ATOM     99 HH22 ARG    21     -27.372  21.659  -1.499  1.00 10.00      A   
ATOM    100  C   ARG    21     -20.656  18.795  -1.742  1.00 10.00      A   
ATOM    101  O   ARG    21     -20.152  18.897  -2.858  1.00 10.00      A   
ATOM    102  N   TRP    22     -19.932  18.758  -0.632  1.00 10.00      A   
ATOM    103  HN  TRP    22     -20.385  18.668   0.231  1.00 10.00      A   
ATOM    104  CA  TRP    22     -18.476  18.846  -0.672  1.00 10.00      A   
ATOM    105  CB  TRP    22     -17.935  19.511   0.601  1.00 10.00      A   
ATOM    106  CG  TRP    22     -16.483  19.897   0.519  1.00 10.00      A   
ATOM    107  CD1 TRP    22     -15.975  21.074   0.050  1.00 10.00      A   
ATOM    108  CD2 TRP    22     -15.351  19.104   0.912  1.00 10.00      A   
ATOM    109  NE1 TRP    22     -14.604  21.065   0.126  1.00 10.00      A   
ATOM    110  HE1 TRP    22     -14.011  21.802  -0.152  1.00 10.00      A   
ATOM    111  CE2 TRP    22     -14.196  19.867   0.650  1.00 10.00      A   
ATOM    112  CE3 TRP    22     -15.203  17.825   1.460  1.00 10.00      A   
ATOM    113  CZ2 TRP    22     -12.914  19.394   0.916  1.00 10.00      A   
ATOM    114  CZ3 TRP    22     -13.928  17.358   1.721  1.00 10.00      A   
ATOM    115  CH2 TRP    22     -12.801  18.141   1.451  1.00 10.00      A   
ATOM    116  C   TRP    22     -17.849  17.465  -0.855  1.00 10.00      A   
ATOM    117  O   TRP    22     -16.890  17.308  -1.608  1.00 10.00      A   
ATOM    118  N   ASP    23     -18.415  16.466  -0.180  1.00 10.00      A   
ATOM    119  HN  ASP    23     -19.196  16.655   0.380  1.00 10.00      A   
ATOM    120  CA  ASP    23     -17.904  15.096  -0.239  1.00 10.00      A   
ATOM    121  CB  ASP    23     -18.746  14.166   0.634  1.00 10.00      A   
ATOM    122  CG  ASP    23     -17.939  13.506   1.733  1.00 10.00      A   
ATOM    123  OD1 ASP    23     -16.852  12.958   1.439  1.00 10.00      A   
ATOM    124  OD2 ASP    23     -18.389  13.529   2.903  1.00 10.00      A   
ATOM    125  C   ASP    23     -17.837  14.559  -1.664  1.00 10.00      A   
ATOM    126  O   ASP    23     -16.788  14.099  -2.114  1.00 10.00      A   
ATOM    127  N   TYR    24     -18.953  14.631  -2.383  1.00 10.00      A   
ATOM    128  HN  TYR    24     -19.758  15.018  -1.982  1.00 10.00      A   
ATOM    129  CA  TYR    24     -18.999  14.131  -3.755  1.00 10.00      A   
ATOM    130  CB  TYR    24     -20.443  13.971  -4.263  1.00 10.00      A   
ATOM    131  CG  TYR    24     -21.017  15.180  -4.974  1.00 10.00      A   
ATOM    132  CD1 TYR    24     -21.068  15.232  -6.362  1.00 10.00      A   
ATOM    133  CD2 TYR    24     -21.511  16.261  -4.259  1.00 10.00      A   
ATOM    134  CE1 TYR    24     -21.593  16.330  -7.017  1.00 10.00      A   
ATOM    135  CE2 TYR    24     -22.038  17.363  -4.906  1.00 10.00      A   
ATOM    136  CZ  TYR    24     -22.077  17.393  -6.282  1.00 10.00      A   
ATOM    137  OH  TYR    24     -22.596  18.493  -6.926  1.00 10.00      A   
ATOM    138  HH  TYR    24     -22.177  19.290  -6.579  1.00 10.00      A   
ATOM    139  C   TYR    24     -18.145  14.981  -4.698  1.00 10.00      A   
ATOM    140  O   TYR    24     -17.635  14.484  -5.705  1.00 10.00      A   
ATOM    141  N   TRP    25     -17.977  16.254  -4.356  1.00 10.00      A   
ATOM    142  HN  TRP    25     -18.403  16.589  -3.540  1.00 10.00      A   
ATOM    143  CA  TRP    25     -17.171  17.162  -5.163  1.00 10.00      A   
ATOM    144  CB  TRP    25     -17.407  18.613  -4.736  1.00 10.00      A   
ATOM    145  CG  TRP    25     -16.618  19.616  -5.520  1.00 10.00      A   
ATOM    146  CD1 TRP    25     -16.660  19.827  -6.867  1.00 10.00      A   
ATOM    147  CD2 TRP    25     -15.670  20.551  -5.000  1.00 10.00      A   
ATOM    148  NE1 TRP    25     -15.795  20.832  -7.217  1.00 10.00      A   
ATOM    149  HE1 TRP    25     -15.647  21.166  -8.129  1.00 10.00      A   
ATOM    150  CE2 TRP    25     -15.174  21.293  -6.088  1.00 10.00      A   
ATOM    151  CE3 TRP    25     -15.190  20.830  -3.718  1.00 10.00      A   
ATOM    152  CZ2 TRP    25     -14.224  22.299  -5.935  1.00 10.00      A   
ATOM    153  CZ3 TRP    25     -14.248  21.828  -3.567  1.00 10.00      A   
ATOM    154  CH2 TRP    25     -13.773  22.550  -4.669  1.00 10.00      A   
ATOM    155  C   TRP    25     -15.694  16.798  -5.037  1.00 10.00      A   
ATOM    156  O   TRP    25     -14.962  16.748  -6.031  1.00 10.00      A   
ATOM    157  N   ALA    26     -15.267  16.535  -3.806  1.00 10.00      A   
ATOM    158  HN  ALA    26     -15.899  16.608  -3.054  1.00 10.00      A   
ATOM    159  CA  ALA    26     -13.888  16.153  -3.536  1.00 10.00      A   
ATOM    160  CB  ALA    26     -13.629  16.125  -2.037  1.00 10.00      A   
ATOM    161  C   ALA    26     -13.604  14.791  -4.150  1.00 10.00      A   
ATOM    162  O   ALA    26     -12.517  14.543  -4.678  1.00 10.00      A   
ATOM    163  N   PHE    27     -14.599  13.914  -4.086  1.00 10.00      A   
ATOM    164  HN  PHE    27     -15.434  14.172  -3.633  1.00 10.00      A   
ATOM    165  CA  PHE    27     -14.485  12.577  -4.645  1.00 10.00      A   
ATOM    166  CB  PHE    27     -15.755  11.770  -4.344  1.00 10.00      A   
ATOM    167  CG  PHE    27     -15.679  10.321  -4.736  1.00 10.00      A   
ATOM    168  CD1 PHE    27     -15.108   9.390  -3.886  1.00 10.00      A   
ATOM    169  CD2 PHE    27     -16.181   9.890  -5.954  1.00 10.00      A   
ATOM    170  CE1 PHE    27     -15.038   8.057  -4.241  1.00 10.00      A   
ATOM    171  CE2 PHE    27     -16.113   8.559  -6.315  1.00 10.00      A   
ATOM    172  CZ  PHE    27     -15.540   7.641  -5.459  1.00 10.00      A   
ATOM    173  C   PHE    27     -14.253  12.650  -6.151  1.00 10.00      A   
ATOM    174  O   PHE    27     -13.438  11.910  -6.698  1.00 10.00      A   
ATOM    175  N   GLY    28     -14.962  13.561  -6.806  1.00 10.00      A   
ATOM    176  HN  GLY    28     -15.584  14.133  -6.306  1.00 10.00      A   
ATOM    177  CA  GLY    28     -14.837  13.722  -8.243  1.00 10.00      A   
ATOM    178  C   GLY    28     -13.450  14.158  -8.678  1.00 10.00      A   
ATOM    179  O   GLY    28     -12.862  13.560  -9.578  1.00 10.00      A   
ATOM    180  N   ILE    29     -12.912  15.185  -8.024  1.00 10.00      A   
ATOM    181  HN  ILE    29     -13.420  15.609  -7.298  1.00 10.00      A   
ATOM    182  CA  ILE    29     -11.587  15.701  -8.368  1.00 10.00      A   
ATOM    183  CB  ILE    29     -11.308  17.081  -7.719  1.00 10.00      A   
ATOM    184  CG1 ILE    29     -10.124  17.779  -8.399  1.00 10.00      A   
ATOM    185  CG2 ILE    29     -11.069  16.957  -6.222  1.00 10.00      A   
ATOM    186  CD1 ILE    29     -10.380  18.140  -9.846  1.00 10.00      A   
ATOM    187  C   ILE    29     -10.479  14.703  -8.018  1.00 10.00      A   
ATOM    188  O   ILE    29      -9.357  14.800  -8.515  1.00 10.00      A   
ATOM    189  N   SER    30     -10.802  13.738  -7.168  1.00 10.00      A   
ATOM    190  HN  SER    30     -11.711  13.711  -6.800  1.00 10.00      A   
ATOM    191  CA  SER    30      -9.837  12.723  -6.762  1.00 10.00      A   
ATOM    192  CB  SER    30     -10.022  12.378  -5.285  1.00 10.00      A   
ATOM    193  OG  SER    30     -10.037  13.556  -4.495  1.00 10.00      A   
ATOM    194  HG  SER    30     -10.916  13.962  -4.549  1.00 10.00      A   
ATOM    195  C   SER    30      -9.960  11.471  -7.624  1.00 10.00      A   
ATOM    196  O   SER    30      -9.250  10.488  -7.415  1.00 10.00      A   
ATOM    197  N   GLY    31     -10.854  11.520  -8.603  1.00 10.00      A   
ATOM    198  HN  GLY    31     -11.388  12.335  -8.729  1.00 10.00      A   
ATOM    199  CA  GLY    31     -11.053  10.386  -9.484  1.00 10.00      A   
ATOM    200  C   GLY    31      -9.905  10.212 -10.455  1.00 10.00      A   
ATOM    201  O   GLY    31      -9.714   9.136 -11.023  1.00 10.00      A   
ATOM    202  N   LEU    32      -9.124  11.270 -10.630  1.00 10.00      A   
ATOM    203  HN  LEU    32      -9.323  12.091 -10.136  1.00 10.00      A   
ATOM    204  CA  LEU    32      -7.985  11.247 -11.535  1.00 10.00      A   
ATOM    205  CB  LEU    32      -7.457  12.665 -11.770  1.00 10.00      A   
ATOM    206  CG  LEU    32      -8.493  13.706 -12.212  1.00 10.00      A   
ATOM    207  CD1 LEU    32      -7.852  15.076 -12.354  1.00 10.00      A   
ATOM    208  CD2 LEU    32      -9.161  13.286 -13.511  1.00 10.00      A   
ATOM    209  C   LEU    32      -6.879  10.340 -11.002  1.00 10.00      A   
ATOM    210  O   LEU    32      -6.031   9.867 -11.760  1.00 10.00      A   
ATOM    211  N   LEU    33      -6.905  10.086  -9.696  1.00 10.00      A   
ATOM    212  HN  LEU    33      -7.604  10.496  -9.142  1.00 10.00      A   
ATOM    213  CA  LEU    33      -5.917   9.222  -9.064  1.00 10.00      A   
ATOM    214  CB  LEU    33      -6.072   9.248  -7.543  1.00 10.00      A   
ATOM    215  CG  LEU    33      -5.800  10.590  -6.860  1.00 10.00      A   
ATOM    216  CD1 LEU    33      -6.102  10.504  -5.371  1.00 10.00      A   
ATOM    217  CD2 LEU    33      -4.362  11.031  -7.087  1.00 10.00      A   
ATOM    218  C   LEU    33      -6.047   7.796  -9.585  1.00 10.00      A   
ATOM    219  O   LEU    33      -5.081   7.034  -9.585  1.00 10.00      A   
ATOM    220  N   LEU    34      -7.250   7.452 -10.044  1.00 10.00      A   
ATOM    221  HN  LEU    34      -7.974   8.115 -10.024  1.00 10.00      A   
ATOM    222  CA  LEU    34      -7.521   6.126 -10.585  1.00 10.00      A   
ATOM    223  CB  LEU    34      -9.012   5.994 -10.920  1.00 10.00      A   
ATOM    224  CG  LEU    34      -9.449   4.701 -11.615  1.00 10.00      A   
ATOM    225  CD1 LEU    34      -9.506   3.547 -10.625  1.00 10.00      A   
ATOM    226  CD2 LEU    34     -10.795   4.891 -12.303  1.00 10.00      A   
ATOM    227  C   LEU    34      -6.690   5.898 -11.841  1.00 10.00      A   
ATOM    228  O   LEU    34      -6.119   4.828 -12.041  1.00 10.00      A   
ATOM    229  N   ILE    35      -6.605   6.932 -12.668  1.00 10.00      A   
ATOM    230  HN  ILE    35      -7.055   7.769 -12.429  1.00 10.00      A   
ATOM    231  CA  ILE    35      -5.847   6.869 -13.909  1.00 10.00      A   
ATOM    232  CB  ILE    35      -6.041   8.154 -14.744  1.00 10.00      A   
ATOM    233  CG1 ILE    35      -7.535   8.461 -14.919  1.00 10.00      A   
ATOM    234  CG2 ILE    35      -5.359   8.023 -16.099  1.00 10.00      A   
ATOM    235  CD1 ILE    35      -7.818   9.818 -15.531  1.00 10.00      A   
ATOM    236  C   ILE    35      -4.364   6.692 -13.604  1.00 10.00      A   
ATOM    237  O   ILE    35      -3.678   5.890 -14.240  1.00 10.00      A   
ATOM    238  N   ALA    36      -3.887   7.438 -12.610  1.00 10.00      A   
ATOM    239  HN  ALA    36      -4.495   8.047 -12.141  1.00 10.00      A   
ATOM    240  CA  ALA    36      -2.492   7.385 -12.198  1.00 10.00      A   
ATOM    241  CB  ALA    36      -2.211   8.444 -11.144  1.00 10.00      A   
ATOM    242  C   ALA    36      -2.126   6.002 -11.672  1.00 10.00      A   
ATOM    243  O   ALA    36      -1.010   5.528 -11.887  1.00 10.00      A   
ATOM    244  N   ALA    37      -3.071   5.359 -10.988  1.00 10.00      A   
ATOM    245  HN  ALA    37      -3.939   5.797 -10.842  1.00 10.00      A   
ATOM    246  CA  ALA    37      -2.849   4.024 -10.440  1.00 10.00      A   
ATOM    247  CB  ALA    37      -4.008   3.614  -9.546  1.00 10.00      A   
ATOM    248  C   ALA    37      -2.648   3.006 -11.558  1.00 10.00      A   
ATOM    249  O   ALA    37      -1.851   2.073 -11.428  1.00 10.00      A   
ATOM    250  N   ILE    38      -3.374   3.196 -12.657  1.00 10.00      A   
ATOM    251  HN  ILE    38      -4.000   3.952 -12.691  1.00 10.00      A   
ATOM    252  CA  ILE    38      -3.269   2.307 -13.809  1.00 10.00      A   
ATOM    253  CB  ILE    38      -4.364   2.609 -14.860  1.00 10.00      A   
ATOM    254  CG1 ILE    38      -5.757   2.480 -14.234  1.00 10.00      A   
ATOM    255  CG2 ILE    38      -4.233   1.677 -16.060  1.00 10.00      A   
ATOM    256  CD1 ILE    38      -6.877   3.014 -15.103  1.00 10.00      A   
ATOM    257  C   ILE    38      -1.895   2.464 -14.457  1.00 10.00      A   
ATOM    258  O   ILE    38      -1.270   1.483 -14.867  1.00 10.00      A   
ATOM    259  N   VAL    39      -1.421   3.709 -14.514  1.00 10.00      A   
ATOM    260  HN  VAL    39      -1.965   4.439 -14.150  1.00 10.00      A   
ATOM    261  CA  VAL    39      -0.120   4.020 -15.102  1.00 10.00      A   
ATOM    262  CB  VAL    39       0.182   5.538 -15.042  1.00 10.00      A   
ATOM    263  CG1 VAL    39       1.552   5.849 -15.626  1.00 10.00      A   
ATOM    264  CG2 VAL    39      -0.893   6.334 -15.764  1.00 10.00      A   
ATOM    265  C   VAL    39       0.992   3.257 -14.386  1.00 10.00      A   
ATOM    266  O   VAL    39       1.917   2.747 -15.018  1.00 10.00      A   
ATOM    267  N   ILE    40       0.876   3.159 -13.067  1.00 10.00      A   
ATOM    268  HN  ILE    40       0.105   3.576 -12.626  1.00 10.00      A   
ATOM    269  CA  ILE    40       1.866   2.461 -12.255  1.00 10.00      A   
ATOM    270  CB  ILE    40       1.568   2.596 -10.745  1.00 10.00      A   
ATOM    271  CG1 ILE    40       1.392   4.070 -10.372  1.00 10.00      A   
ATOM    272  CG2 ILE    40       2.686   1.973  -9.919  1.00 10.00      A   
ATOM    273  CD1 ILE    40       0.888   4.294  -8.963  1.00 10.00      A   
ATOM    274  C   ILE    40       1.952   0.982 -12.634  1.00 10.00      A   
ATOM    275  O   ILE    40       3.037   0.401 -12.646  1.00 10.00      A   
ATOM    276  N   MET    41       0.813   0.382 -12.965  1.00 10.00      A   
ATOM    277  HN  MET    41      -0.022   0.902 -12.966  1.00 10.00      A   
ATOM    278  CA  MET    41       0.775  -1.031 -13.337  1.00 10.00      A   
ATOM    279  CB  MET    41      -0.666  -1.556 -13.312  1.00 10.00      A   
ATOM    280  CG  MET    41      -0.814  -3.000 -13.772  1.00 10.00      A   
ATOM    281  SD  MET    41      -2.531  -3.548 -13.837  1.00 10.00      A   
ATOM    282  CE  MET    41      -2.910  -3.688 -12.091  1.00 10.00      A   
ATOM    283  C   MET    41       1.395  -1.265 -14.715  1.00 10.00      A   
ATOM    284  O   MET    41       2.046  -2.287 -14.949  1.00 10.00      A   
ATOM    285  N   GLY    42       1.208  -0.311 -15.614  1.00 10.00      A   
ATOM    286  HN  GLY    42       0.707   0.497 -15.366  1.00 10.00      A   
ATOM    287  CA  GLY    42       1.738  -0.448 -16.955  1.00 10.00      A   
ATOM    288  C   GLY    42       3.198  -0.057 -17.074  1.00 10.00      A   
ATOM    289  O   GLY    42       3.990  -0.779 -17.677  1.00 10.00      A   
ATOM    290  N   VAL    43       3.559   1.076 -16.492  1.00 10.00      A   
ATOM    291  HN  VAL    43       2.887   1.598 -15.994  1.00 10.00      A   
ATOM    292  CA  VAL    43       4.931   1.568 -16.567  1.00 10.00      A   
ATOM    293  CB  VAL    43       5.019   3.084 -16.283  1.00 10.00      A   
ATOM    294  CG1 VAL    43       6.461   3.570 -16.361  1.00 10.00      A   
ATOM    295  CG2 VAL    43       4.151   3.854 -17.264  1.00 10.00      A   
ATOM    296  C   VAL    43       5.874   0.808 -15.637  1.00 10.00      A   
ATOM    297  O   VAL    43       6.906   0.298 -16.073  1.00 10.00      A   
ATOM    298  N   ARG    44       5.518   0.726 -14.362  1.00 10.00      A   
ATOM    299  HN  ARG    44       4.668   1.121 -14.073  1.00 10.00      A   
ATOM    300  CA  ARG    44       6.360   0.046 -13.386  1.00 10.00      A   
ATOM    301  CB  ARG    44       6.334   0.767 -12.039  1.00 10.00      A   
ATOM    302  CG  ARG    44       7.445   1.792 -11.889  1.00 10.00      A   
ATOM    303  CD  ARG    44       7.020   2.975 -11.035  1.00 10.00      A   
ATOM    304  NE  ARG    44       8.093   3.966 -10.922  1.00 10.00      A   
ATOM    305  HE  ARG    44       9.012   3.623 -10.853  1.00 10.00      A   
ATOM    306  CZ  ARG    44       7.903   5.286 -10.916  1.00 10.00      A   
ATOM    307  NH1 ARG    44       6.677   5.787 -11.022  1.00 10.00      A   
ATOM    308 HH11 ARG    44       6.524   6.827 -11.010  1.00 10.00      A   
ATOM    309 HH12 ARG    44       5.857   5.149 -11.119  1.00 10.00      A   
ATOM    310  NH2 ARG    44       8.946   6.105 -10.830  1.00 10.00      A   
ATOM    311 HH21 ARG    44       8.801   7.139 -10.831  1.00 10.00      A   
ATOM    312 HH22 ARG    44       9.916   5.722 -10.765  1.00 10.00      A   
ATOM    313  C   ARG    44       6.018  -1.434 -13.248  1.00 10.00      A   
ATOM    314  O   ARG    44       6.872  -2.293 -13.471  1.00 10.00      A   
ATOM    315  N   GLY    45       4.780  -1.734 -12.884  1.00 10.00      A   
ATOM    316  HN  GLY    45       4.136  -1.012 -12.700  1.00 10.00      A   
ATOM    317  CA  GLY    45       4.377  -3.118 -12.742  1.00 10.00      A   
ATOM    318  C   GLY    45       3.650  -3.394 -11.445  1.00 10.00      A   
ATOM    319  O   GLY    45       3.793  -2.650 -10.470  1.00 10.00      A   
ATOM    320  N   PHE    46       2.874  -4.470 -11.435  1.00 10.00      A   
ATOM    321  HN  PHE    46       2.816  -5.020 -12.246  1.00 10.00      A   
ATOM    322  CA  PHE    46       2.110  -4.864 -10.258  1.00 10.00      A   
ATOM    323  CB  PHE    46       0.611  -4.900 -10.587  1.00 10.00      A   
ATOM    324  CG  PHE    46      -0.283  -5.187  -9.407  1.00 10.00      A   
ATOM    325  CD1 PHE    46      -0.596  -4.192  -8.497  1.00 10.00      A   
ATOM    326  CD2 PHE    46      -0.811  -6.454  -9.213  1.00 10.00      A   
ATOM    327  CE1 PHE    46      -1.417  -4.451  -7.417  1.00 10.00      A   
ATOM    328  CE2 PHE    46      -1.633  -6.720  -8.135  1.00 10.00      A   
ATOM    329  CZ  PHE    46      -1.936  -5.717  -7.236  1.00 10.00      A   
ATOM    330  C   PHE    46       2.569  -6.228  -9.758  1.00 10.00      A   
ATOM    331  O   PHE    46       2.587  -6.479  -8.554  1.00 10.00      A   
ATOM    332  N   ASN    47       2.947  -7.099 -10.694  1.00 10.00      A   
ATOM    333  HN  ASN    47       2.918  -6.828 -11.636  1.00 10.00      A   
ATOM    334  CA  ASN    47       3.402  -8.449 -10.359  1.00 10.00      A   
ATOM    335  CB  ASN    47       3.630  -9.278 -11.634  1.00 10.00      A   
ATOM    336  CG  ASN    47       3.951 -10.745 -11.363  1.00 10.00      A   
ATOM    337  OD1 ASN    47       4.567 -11.098 -10.354  1.00 10.00      A   
ATOM    338  ND2 ASN    47       3.533 -11.613 -12.270  1.00 10.00      A   
ATOM    339 HD21 ASN    47       3.049 -11.271 -13.051  1.00 10.00      A   
ATOM    340 HD22 ASN    47       3.721 -12.567 -12.118  1.00 10.00      A   
ATOM    341  C   ASN    47       4.677  -8.417  -9.525  1.00 10.00      A   
ATOM    342  O   ASN    47       5.732  -7.993 -10.003  1.00 10.00      A   
ATOM    343  N   TRP    48       4.566  -8.871  -8.283  1.00 10.00      A   
ATOM    344  HN  TRP    48       3.693  -9.185  -7.966  1.00 10.00      A   
ATOM    345  CA  TRP    48       5.697  -8.918  -7.372  1.00 10.00      A   
ATOM    346  CB  TRP    48       6.164  -7.506  -7.016  1.00 10.00      A   
ATOM    347  CG  TRP    48       7.533  -7.468  -6.415  1.00 10.00      A   
ATOM    348  CD1 TRP    48       7.847  -7.471  -5.088  1.00 10.00      A   
ATOM    349  CD2 TRP    48       8.775  -7.421  -7.122  1.00 10.00      A   
ATOM    350  NE1 TRP    48       9.208  -7.427  -4.924  1.00 10.00      A   
ATOM    351  HE1 TRP    48       9.678  -7.417  -4.059  1.00 10.00      A   
ATOM    352  CE2 TRP    48       9.803  -7.396  -6.159  1.00 10.00      A   
ATOM    353  CE3 TRP    48       9.117  -7.398  -8.476  1.00 10.00      A   
ATOM    354  CZ2 TRP    48      11.149  -7.348  -6.510  1.00 10.00      A   
ATOM    355  CZ3 TRP    48      10.453  -7.350  -8.822  1.00 10.00      A   
ATOM    356  CH2 TRP    48      11.453  -7.326  -7.843  1.00 10.00      A   
ATOM    357  C   TRP    48       5.311  -9.661  -6.103  1.00 10.00      A   
ATOM    358  O   TRP    48       4.219  -9.462  -5.570  1.00 10.00      A   
ATOM    359  N   GLY    49       6.200 -10.519  -5.631  1.00 10.00      A   
ATOM    360  HN  GLY    49       7.039 -10.661  -6.117  1.00 10.00      A   
ATOM    361  CA  GLY    49       5.935 -11.262  -4.419  1.00 10.00      A   
ATOM    362  C   GLY    49       6.659 -12.590  -4.390  1.00 10.00      A   
ATOM    363  O   GLY    49       7.664 -12.773  -5.081  1.00 10.00      A   
ATOM    364  N   LEU    50       6.155 -13.507  -3.579  1.00 10.00      A   
ATOM    365  HN  LEU    50       5.354 -13.282  -3.038  1.00 10.00      A   
ATOM    366  CA  LEU    50       6.731 -14.838  -3.453  1.00 10.00      A   
ATOM    367  CB  LEU    50       7.021 -15.146  -1.983  1.00 10.00      A   
ATOM    368  CG  LEU    50       7.600 -16.529  -1.679  1.00 10.00      A   
ATOM    369  CD1 LEU    50       9.052 -16.618  -2.125  1.00 10.00      A   
ATOM    370  CD2 LEU    50       7.468 -16.850  -0.201  1.00 10.00      A   
ATOM    371  C   LEU    50       5.755 -15.862  -4.013  1.00 10.00      A   
ATOM    372  O   LEU    50       6.137 -16.775  -4.745  1.00 10.00      A   
ATOM    373  N   ASP    51       4.486 -15.692  -3.666  1.00 10.00      A   
ATOM    374  HN  ASP    51       4.247 -14.941  -3.068  1.00 10.00      A   
ATOM    375  CA  ASP    51       3.436 -16.581  -4.148  1.00 10.00      A   
ATOM    376  CB  ASP    51       2.208 -16.537  -3.226  1.00 10.00      A   
ATOM    377  CG  ASP    51       2.437 -17.193  -1.874  1.00 10.00      A   
ATOM    378  OD1 ASP    51       2.914 -18.347  -1.836  1.00 10.00      A   
ATOM    379  OD2 ASP    51       2.122 -16.558  -0.838  1.00 10.00      A   
ATOM    380  C   ASP    51       3.033 -16.148  -5.549  1.00 10.00      A   
ATOM    381  O   ASP    51       2.477 -16.923  -6.324  1.00 10.00      A   
ATOM    382  N   PHE    52       3.335 -14.895  -5.863  1.00 10.00      A   
ATOM    383  HN  PHE    52       3.792 -14.339  -5.200  1.00 10.00      A   
ATOM    384  CA  PHE    52       3.017 -14.326  -7.159  1.00 10.00      A   
ATOM    385  CB  PHE    52       2.943 -12.797  -7.064  1.00 10.00      A   
ATOM    386  CG  PHE    52       1.879 -12.177  -7.927  1.00 10.00      A   
ATOM    387  CD1 PHE    52       1.070 -11.168  -7.431  1.00 10.00      A   
ATOM    388  CD2 PHE    52       1.689 -12.597  -9.234  1.00 10.00      A   
ATOM    389  CE1 PHE    52       0.093 -10.588  -8.217  1.00 10.00      A   
ATOM    390  CE2 PHE    52       0.713 -12.021 -10.028  1.00 10.00      A   
ATOM    391  CZ  PHE    52      -0.087 -11.015  -9.519  1.00 10.00      A   
ATOM    392  C   PHE    52       4.060 -14.738  -8.195  1.00 10.00      A   
ATOM    393  O   PHE    52       5.112 -14.113  -8.310  1.00 10.00      A   
ATOM    394  N   THR    53       3.758 -15.801  -8.935  1.00 10.00      A   
ATOM    395  HN  THR    53       2.907 -16.259  -8.767  1.00 10.00      A   
ATOM    396  CA  THR    53       4.639 -16.328  -9.985  1.00 10.00      A   
ATOM    397  CB  THR    53       4.817 -15.386 -11.200  1.00 10.00      A   
ATOM    398  OG1 THR    53       4.287 -14.084 -10.920  1.00 10.00      A   
ATOM    399  HG1 THR    53       4.656 -13.763 -10.086  1.00 10.00      A   
ATOM    400  CG2 THR    53       4.108 -15.960 -12.416  1.00 10.00      A   
ATOM    401  C   THR    53       5.995 -16.835  -9.473  1.00 10.00      A   
ATOM    402  O   THR    53       6.929 -17.029 -10.255  1.00 10.00      A   
ATOM    403  N   GLY    54       6.095 -17.058  -8.168  1.00 10.00      A   
ATOM    404  HN  GLY    54       5.329 -16.866  -7.588  1.00 10.00      A   
ATOM    405  CA  GLY    54       7.328 -17.562  -7.589  1.00 10.00      A   
ATOM    406  C   GLY    54       8.374 -16.485  -7.374  1.00 10.00      A   
ATOM    407  O   GLY    54       8.118 -15.302  -7.607  1.00 10.00      A   
ATOM    408  N   GLY    55       9.552 -16.903  -6.930  1.00 10.00      A   
ATOM    409  HN  GLY    55       9.686 -17.862  -6.758  1.00 10.00      A   
ATOM    410  CA  GLY    55      10.640 -15.974  -6.686  1.00 10.00      A   
ATOM    411  C   GLY    55      11.422 -16.343  -5.442  1.00 10.00      A   
ATOM    412  O   GLY    55      11.092 -17.320  -4.765  1.00 10.00      A   
ATOM    413  N   THR    56      12.450 -15.568  -5.141  1.00 10.00      A   
ATOM    414  HN  THR    56      12.667 -14.807  -5.724  1.00 10.00      A   
ATOM    415  CA  THR    56      13.277 -15.812  -3.969  1.00 10.00      A   
ATOM    416  CB  THR    56      14.736 -16.099  -4.382  1.00 10.00      A   
ATOM    417  OG1 THR    56      14.752 -16.808  -5.635  1.00 10.00      A   
ATOM    418  HG1 THR    56      15.142 -16.244  -6.317  1.00 10.00      A   
ATOM    419  CG2 THR    56      15.440 -16.936  -3.324  1.00 10.00      A   
ATOM    420  C   THR    56      13.239 -14.594  -3.045  1.00 10.00      A   
ATOM    421  O   THR    56      13.445 -13.462  -3.490  1.00 10.00      A   
ATOM    422  N   VAL    57      12.954 -14.824  -1.767  1.00 10.00      A   
ATOM    423  HN  VAL    57      12.798 -15.749  -1.471  1.00 10.00      A   
ATOM    424  CA  VAL    57      12.877 -13.744  -0.787  1.00 10.00      A   
ATOM    425  CB  VAL    57      11.421 -13.507  -0.320  1.00 10.00      A   
ATOM    426  CG1 VAL    57      11.351 -12.357   0.673  1.00 10.00      A   
ATOM    427  CG2 VAL    57      10.504 -13.247  -1.504  1.00 10.00      A   
ATOM    428  C   VAL    57      13.741 -14.057   0.432  1.00 10.00      A   
ATOM    429  O   VAL    57      13.619 -15.124   1.035  1.00 10.00      A   
ATOM    430  N   ILE    58      14.620 -13.129   0.786  1.00 10.00      A   
ATOM    431  HN  ILE    58      14.688 -12.306   0.253  1.00 10.00      A   
ATOM    432  CA  ILE    58      15.496 -13.304   1.939  1.00 10.00      A   
ATOM    433  CB  ILE    58      16.984 -13.381   1.521  1.00 10.00      A   
ATOM    434  CG1 ILE    58      17.206 -14.524   0.523  1.00 10.00      A   
ATOM    435  CG2 ILE    58      17.878 -13.553   2.744  1.00 10.00      A   
ATOM    436  CD1 ILE    58      18.641 -14.672   0.067  1.00 10.00      A   
ATOM    437  C   ILE    58      15.310 -12.166   2.942  1.00 10.00      A   
ATOM    438  O   ILE    58      15.418 -10.992   2.587  1.00 10.00      A   
ATOM    439  N   GLU    59      15.019 -12.522   4.185  1.00 10.00      A   
ATOM    440  HN  GLU    59      14.925 -13.477   4.397  1.00 10.00      A   
ATOM    441  CA  GLU    59      14.837 -11.543   5.245  1.00 10.00      A   
ATOM    442  CB  GLU    59      13.557 -11.828   6.032  1.00 10.00      A   
ATOM    443  CG  GLU    59      12.296 -11.263   5.403  1.00 10.00      A   
ATOM    444  CD  GLU    59      11.119 -11.287   6.356  1.00 10.00      A   
ATOM    445  OE1 GLU    59      10.277 -12.197   6.242  1.00 10.00      A   
ATOM    446  OE2 GLU    59      11.035 -10.398   7.229  1.00 10.00      A   
ATOM    447  C   GLU    59      16.034 -11.565   6.189  1.00 10.00      A   
ATOM    448  O   GLU    59      16.454 -12.632   6.648  1.00 10.00      A   
ATOM    449  N   ILE    60      16.579 -10.397   6.476  1.00 10.00      A   
ATOM    450  HN  ILE    60      16.204  -9.579   6.074  1.00 10.00      A   
ATOM    451  CA  ILE    60      17.726 -10.286   7.359  1.00 10.00      A   
ATOM    452  CB  ILE    60      19.052 -10.349   6.560  1.00 10.00      A   
ATOM    453  CG1 ILE    60      20.253 -10.025   7.450  1.00 10.00      A   
ATOM    454  CG2 ILE    60      19.005  -9.434   5.340  1.00 10.00      A   
ATOM    455  CD1 ILE    60      21.588 -10.187   6.759  1.00 10.00      A   
ATOM    456  C   ILE    60      17.661  -8.993   8.174  1.00 10.00      A   
ATOM    457  O   ILE    60      17.477  -7.913   7.622  1.00 10.00      A   
ATOM    458  N   THR    61      17.789  -9.110   9.487  1.00 10.00      A   
ATOM    459  HN  THR    61      17.924 -10.002   9.881  1.00 10.00      A   
ATOM    460  CA  THR    61      17.753  -7.948  10.361  1.00 10.00      A   
ATOM    461  CB  THR    61      17.355  -8.352  11.791  1.00 10.00      A   
ATOM    462  OG1 THR    61      16.296  -9.321  11.729  1.00 10.00      A   
ATOM    463  HG1 THR    61      15.539  -8.943  11.238  1.00 10.00      A   
ATOM    464  CG2 THR    61      16.879  -7.137  12.576  1.00 10.00      A   
ATOM    465  C   THR    61      19.126  -7.279  10.381  1.00 10.00      A   
ATOM    466  O   THR    61      20.110  -7.873  10.825  1.00 10.00      A   
ATOM    467  N   LEU    62      19.189  -6.047   9.898  1.00 10.00      A   
ATOM    468  HN  LEU    62      18.363  -5.607   9.591  1.00 10.00      A   
ATOM    469  CA  LEU    62      20.447  -5.315   9.830  1.00 10.00      A   
ATOM    470  CB  LEU    62      20.692  -4.863   8.387  1.00 10.00      A   
ATOM    471  CG  LEU    62      22.007  -4.136   8.100  1.00 10.00      A   
ATOM    472  CD1 LEU    62      23.127  -5.131   7.836  1.00 10.00      A   
ATOM    473  CD2 LEU    62      21.841  -3.187   6.926  1.00 10.00      A   
ATOM    474  C   LEU    62      20.439  -4.105  10.758  1.00 10.00      A   
ATOM    475  O   LEU    62      19.395  -3.489  10.987  1.00 10.00      A   
ATOM    476  N   GLU    63      21.607  -3.771  11.296  1.00 10.00      A   
ATOM    477  HN  GLU    63      22.403  -4.311  11.091  1.00 10.00      A   
ATOM    478  CA  GLU    63      21.735  -2.624  12.185  1.00 10.00      A   
ATOM    479  CB  GLU    63      22.953  -2.779  13.098  1.00 10.00      A   
ATOM    480  CG  GLU    63      22.758  -2.193  14.487  1.00 10.00      A   
ATOM    481  CD  GLU    63      23.910  -2.499  15.420  1.00 10.00      A   
ATOM    482  OE1 GLU    63      24.778  -1.623  15.601  1.00 10.00      A   
ATOM    483  OE2 GLU    63      23.949  -3.615  15.987  1.00 10.00      A   
ATOM    484  C   GLU    63      21.827  -1.335  11.368  1.00 10.00      A   
ATOM    485  O   GLU    63      21.987  -1.381  10.145  1.00 10.00      A   
ATOM    486  N   LYS    64      21.711  -0.193  12.036  1.00 10.00      A   
ATOM    487  HN  LYS    64      21.576  -0.220  13.008  1.00 10.00      A   
ATOM    488  CA  LYS    64      21.766   1.099  11.359  1.00 10.00      A   
ATOM    489  CB  LYS    64      21.320   2.245  12.272  1.00 10.00      A   
ATOM    490  CG  LYS    64      21.180   3.583  11.566  1.00 10.00      A   
ATOM    491  CD  LYS    64      20.573   4.629  12.486  1.00 10.00      A   
ATOM    492  CE  LYS    64      20.250   5.904  11.726  1.00 10.00      A   
ATOM    493  NZ  LYS    64      19.318   6.781  12.480  1.00 10.00      A   
ATOM    494  HZ1 LYS    64      18.458   6.255  12.734  1.00 10.00      A   
ATOM    495  HZ2 LYS    64      19.050   7.598  11.902  1.00 10.00      A   
ATOM    496  HZ3 LYS    64      19.771   7.126  13.352  1.00 10.00      A   
ATOM    497  C   LYS    64      23.120   1.391  10.694  1.00 10.00      A   
ATOM    498  O   LYS    64      23.181   1.539   9.474  1.00 10.00      A   
ATOM    499  N   PRO    65      24.229   1.470  11.461  1.00 10.00      A   
ATOM    500  CA  PRO    65      25.549   1.761  10.899  1.00 10.00      A   
ATOM    501  CB  PRO    65      26.253   2.437  12.072  1.00 10.00      A   
ATOM    502  CG  PRO    65      25.692   1.761  13.283  1.00 10.00      A   
ATOM    503  CD  PRO    65      24.303   1.286  12.925  1.00 10.00      A   
ATOM    504  C   PRO    65      26.298   0.493  10.504  1.00 10.00      A   
ATOM    505  O   PRO    65      27.515   0.393  10.682  1.00 10.00      A   
ATOM    506  N   ALA    66      25.571  -0.469   9.963  1.00 10.00      A   
ATOM    507  HN  ALA    66      24.611  -0.320   9.820  1.00 10.00      A   
ATOM    508  CA  ALA    66      26.166  -1.725   9.548  1.00 10.00      A   
ATOM    509  CB  ALA    66      25.158  -2.854   9.673  1.00 10.00      A   
ATOM    510  C   ALA    66      26.692  -1.627   8.122  1.00 10.00      A   
ATOM    511  O   ALA    66      26.048  -1.037   7.252  1.00 10.00      A   
ATOM    512  N   GLU    67      27.868  -2.197   7.898  1.00 10.00      A   
ATOM    513  HN  GLU    67      28.335  -2.630   8.646  1.00 10.00      A   
ATOM    514  CA  GLU    67      28.495  -2.184   6.585  1.00 10.00      A   
ATOM    515  CB  GLU    67      29.938  -2.675   6.682  1.00 10.00      A   
ATOM    516  CG  GLU    67      30.840  -2.157   5.577  1.00 10.00      A   
ATOM    517  CD  GLU    67      31.862  -1.171   6.095  1.00 10.00      A   
ATOM    518  OE1 GLU    67      31.493  -0.007   6.366  1.00 10.00      A   
ATOM    519  OE2 GLU    67      33.040  -1.558   6.247  1.00 10.00      A   
ATOM    520  C   GLU    67      27.716  -3.047   5.592  1.00 10.00      A   
ATOM    521  O   GLU    67      27.932  -4.258   5.502  1.00 10.00      A   
ATOM    522  N   ILE    68      26.811  -2.418   4.850  1.00 10.00      A   
ATOM    523  HN  ILE    68      26.667  -1.455   4.986  1.00 10.00      A   
ATOM    524  CA  ILE    68      26.003  -3.130   3.865  1.00 10.00      A   
ATOM    525  CB  ILE    68      24.824  -2.280   3.339  1.00 10.00      A   
ATOM    526  CG1 ILE    68      25.320  -1.163   2.415  1.00 10.00      A   
ATOM    527  CG2 ILE    68      24.030  -1.700   4.498  1.00 10.00      A   
ATOM    528  CD1 ILE    68      24.218  -0.470   1.645  1.00 10.00      A   
ATOM    529  C   ILE    68      26.853  -3.607   2.691  1.00 10.00      A   
ATOM    530  O   ILE    68      26.462  -4.516   1.963  1.00 10.00      A   
ATOM    531  N   ASP    69      28.022  -2.991   2.521  1.00 10.00      A   
ATOM    532  HN  ASP    69      28.274  -2.275   3.142  1.00 10.00      A   
ATOM    533  CA  ASP    69      28.934  -3.345   1.435  1.00 10.00      A   
ATOM    534  CB  ASP    69      30.150  -2.413   1.426  1.00 10.00      A   
ATOM    535  CG  ASP    69      30.915  -2.452   0.115  1.00 10.00      A   
ATOM    536  OD1 ASP    69      32.153  -2.281   0.140  1.00 10.00      A   
ATOM    537  OD2 ASP    69      30.280  -2.637  -0.950  1.00 10.00      A   
ATOM    538  C   ASP    69      29.378  -4.801   1.552  1.00 10.00      A   
ATOM    539  O   ASP    69      29.389  -5.540   0.566  1.00 10.00      A   
ATOM    540  N   VAL    70      29.713  -5.213   2.773  1.00 10.00      A   
ATOM    541  HN  VAL    70      29.669  -4.578   3.517  1.00 10.00      A   
ATOM    542  CA  VAL    70      30.144  -6.584   3.034  1.00 10.00      A   
ATOM    543  CB  VAL    70      30.715  -6.737   4.464  1.00 10.00      A   
ATOM    544  CG1 VAL    70      31.257  -8.142   4.689  1.00 10.00      A   
ATOM    545  CG2 VAL    70      31.797  -5.698   4.724  1.00 10.00      A   
ATOM    546  C   VAL    70      28.963  -7.535   2.861  1.00 10.00      A   
ATOM    547  O   VAL    70      29.111  -8.649   2.358  1.00 10.00      A   
ATOM    548  N   MET    71      27.787  -7.069   3.264  1.00 10.00      A   
ATOM    549  HN  MET    71      27.740  -6.168   3.651  1.00 10.00      A   
ATOM    550  CA  MET    71      26.566  -7.858   3.151  1.00 10.00      A   
ATOM    551  CB  MET    71      25.400  -7.127   3.823  1.00 10.00      A   
ATOM    552  CG  MET    71      24.132  -7.957   3.952  1.00 10.00      A   
ATOM    553  SD  MET    71      22.830  -7.105   4.866  1.00 10.00      A   
ATOM    554  CE  MET    71      22.445  -5.767   3.739  1.00 10.00      A   
ATOM    555  C   MET    71      26.237  -8.130   1.685  1.00 10.00      A   
ATOM    556  O   MET    71      25.890  -9.250   1.312  1.00 10.00      A   
ATOM    557  N   ARG    72      26.366  -7.097   0.857  1.00 10.00      A   
ATOM    558  HN  ARG    72      26.649  -6.227   1.218  1.00 10.00      A   
ATOM    559  CA  ARG    72      26.092  -7.216  -0.570  1.00 10.00      A   
ATOM    560  CB  ARG    72      26.116  -5.840  -1.234  1.00 10.00      A   
ATOM    561  CG  ARG    72      24.995  -4.912  -0.801  1.00 10.00      A   
ATOM    562  CD  ARG    72      25.038  -3.610  -1.586  1.00 10.00      A   
ATOM    563  NE  ARG    72      24.934  -3.847  -3.023  1.00 10.00      A   
ATOM    564  HE  ARG    72      24.244  -4.484  -3.321  1.00 10.00      A   
ATOM    565  CZ  ARG    72      25.698  -3.257  -3.946  1.00 10.00      A   
ATOM    566  NH1 ARG    72      26.627  -2.379  -3.591  1.00 10.00      A   
ATOM    567 HH11 ARG    72      27.221  -1.921  -4.320  1.00 10.00      A   
ATOM    568 HH12 ARG    72      26.771  -2.140  -2.586  1.00 10.00      A   
ATOM    569  NH2 ARG    72      25.529  -3.558  -5.222  1.00 10.00      A   
ATOM    570 HH21 ARG    72      26.118  -3.106  -5.961  1.00 10.00      A   
ATOM    571 HH22 ARG    72      24.807  -4.254  -5.498  1.00 10.00      A   
ATOM    572  C   ARG    72      27.112  -8.125  -1.246  1.00 10.00      A   
ATOM    573  O   ARG    72      26.782  -8.862  -2.176  1.00 10.00      A   
ATOM    574  N   ASP    73      28.351  -8.072  -0.760  1.00 10.00      A   
ATOM    575  HN  ASP    73      28.540  -7.471  -0.007  1.00 10.00      A   
ATOM    576  CA  ASP    73      29.439  -8.881  -1.311  1.00 10.00      A   
ATOM    577  CB  ASP    73      30.749  -8.592  -0.572  1.00 10.00      A   
ATOM    578  CG  ASP    73      31.906  -9.458  -1.035  1.00 10.00      A   
ATOM    579  OD1 ASP    73      32.369  -9.280  -2.184  1.00 10.00      A   
ATOM    580  OD2 ASP    73      32.373 -10.310  -0.245  1.00 10.00      A   
ATOM    581  C   ASP    73      29.109 -10.369  -1.256  1.00 10.00      A   
ATOM    582  O   ASP    73      29.421 -11.115  -2.183  1.00 10.00      A   
ATOM    583  N   ALA    74      28.449 -10.785  -0.181  1.00 10.00      A   
ATOM    584  HN  ALA    74      28.208 -10.135   0.513  1.00 10.00      A   
ATOM    585  CA  ALA    74      28.072 -12.181  -0.007  1.00 10.00      A   
ATOM    586  CB  ALA    74      27.430 -12.388   1.354  1.00 10.00      A   
ATOM    587  C   ALA    74      27.126 -12.631  -1.118  1.00 10.00      A   
ATOM    588  O   ALA    74      27.279 -13.717  -1.675  1.00 10.00      A   
ATOM    589  N   LEU    75      26.161 -11.780  -1.445  1.00 10.00      A   
ATOM    590  HN  LEU    75      26.098 -10.927  -0.967  1.00 10.00      A   
ATOM    591  CA  LEU    75      25.196 -12.078  -2.497  1.00 10.00      A   
ATOM    592  CB  LEU    75      24.021 -11.096  -2.448  1.00 10.00      A   
ATOM    593  CG  LEU    75      23.071 -11.233  -1.255  1.00 10.00      A   
ATOM    594  CD1 LEU    75      22.055 -10.100  -1.242  1.00 10.00      A   
ATOM    595  CD2 LEU    75      22.372 -12.584  -1.283  1.00 10.00      A   
ATOM    596  C   LEU    75      25.867 -12.023  -3.866  1.00 10.00      A   
ATOM    597  O   LEU    75      25.562 -12.819  -4.756  1.00 10.00      A   
ATOM    598  N   GLN    76      26.793 -11.084  -4.019  1.00 10.00      A   
ATOM    599  HN  GLN    76      26.986 -10.476  -3.271  1.00 10.00      A   
ATOM    600  CA  GLN    76      27.524 -10.920  -5.267  1.00 10.00      A   
ATOM    601  CB  GLN    76      28.404  -9.669  -5.210  1.00 10.00      A   
ATOM    602  CG  GLN    76      28.949  -9.215  -6.554  1.00 10.00      A   
ATOM    603  CD  GLN    76      27.863  -9.009  -7.591  1.00 10.00      A   
ATOM    604  OE1 GLN    76      27.260  -7.936  -7.675  1.00 10.00      A   
ATOM    605  NE2 GLN    76      27.611 -10.032  -8.394  1.00 10.00      A   
ATOM    606 HE21 GLN    76      28.137 -10.855  -8.272  1.00 10.00      A   
ATOM    607 HE22 GLN    76      26.919  -9.929  -9.079  1.00 10.00      A   
ATOM    608  C   GLN    76      28.366 -12.160  -5.556  1.00 10.00      A   
ATOM    609  O   GLN    76      28.486 -12.584  -6.702  1.00 10.00      A   
ATOM    610  N   LYS    77      28.918 -12.753  -4.503  1.00 10.00      A   
ATOM    611  HN  LYS    77      28.775 -12.369  -3.608  1.00 10.00      A   
ATOM    612  CA  LYS    77      29.741 -13.954  -4.640  1.00 10.00      A   
ATOM    613  CB  LYS    77      30.676 -14.107  -3.440  1.00 10.00      A   
ATOM    614  CG  LYS    77      31.895 -13.202  -3.492  1.00 10.00      A   
ATOM    615  CD  LYS    77      32.637 -13.186  -2.166  1.00 10.00      A   
ATOM    616  CE  LYS    77      33.957 -12.438  -2.289  1.00 10.00      A   
ATOM    617  NZ  LYS    77      34.413 -11.891  -0.982  1.00 10.00      A   
ATOM    618  HZ1 LYS    77      33.686 -11.244  -0.594  1.00 10.00      A   
ATOM    619  HZ2 LYS    77      35.300 -11.363  -1.104  1.00 10.00      A   
ATOM    620  HZ3 LYS    77      34.570 -12.661  -0.303  1.00 10.00      A   
ATOM    621  C   LYS    77      28.883 -15.207  -4.800  1.00 10.00      A   
ATOM    622  O   LYS    77      29.406 -16.300  -5.025  1.00 10.00      A   
ATOM    623  N   ALA    78      27.570 -15.041  -4.685  1.00 10.00      A   
ATOM    624  HN  ALA    78      27.216 -14.143  -4.496  1.00 10.00      A   
ATOM    625  CA  ALA    78      26.638 -16.153  -4.819  1.00 10.00      A   
ATOM    626  CB  ALA    78      25.597 -16.105  -3.712  1.00 10.00      A   
ATOM    627  C   ALA    78      25.970 -16.143  -6.194  1.00 10.00      A   
ATOM    628  O   ALA    78      25.058 -16.928  -6.464  1.00 10.00      A   
ATOM    629  N   GLY    79      26.430 -15.245  -7.053  1.00 10.00      A   
ATOM    630  HN  GLY    79      27.151 -14.644  -6.773  1.00 10.00      A   
ATOM    631  CA  GLY    79      25.886 -15.144  -8.396  1.00 10.00      A   
ATOM    632  C   GLY    79      24.596 -14.352  -8.459  1.00 10.00      A   
ATOM    633  O   GLY    79      23.638 -14.766  -9.115  1.00 10.00      A   
ATOM    634  N   PHE    80      24.561 -13.216  -7.774  1.00 10.00      A   
ATOM    635  HN  PHE    80      25.349 -12.939  -7.262  1.00 10.00      A   
ATOM    636  CA  PHE    80      23.375 -12.372  -7.767  1.00 10.00      A   
ATOM    637  CB  PHE    80      22.688 -12.402  -6.399  1.00 10.00      A   
ATOM    638  CG  PHE    80      21.998 -13.703  -6.095  1.00 10.00      A   
ATOM    639  CD1 PHE    80      22.460 -14.531  -5.085  1.00 10.00      A   
ATOM    640  CD2 PHE    80      20.890 -14.099  -6.828  1.00 10.00      A   
ATOM    641  CE1 PHE    80      21.827 -15.729  -4.810  1.00 10.00      A   
ATOM    642  CE2 PHE    80      20.252 -15.295  -6.559  1.00 10.00      A   
ATOM    643  CZ  PHE    80      20.723 -16.112  -5.548  1.00 10.00      A   
ATOM    644  C   PHE    80      23.714 -10.942  -8.170  1.00 10.00      A   
ATOM    645  O   PHE    80      24.349 -10.204  -7.412  1.00 10.00      A   
ATOM    646  N   GLU    81      23.299 -10.566  -9.372  1.00 10.00      A   
ATOM    647  HN  GLU    81      22.811 -11.210  -9.931  1.00 10.00      A   
ATOM    648  CA  GLU    81      23.550  -9.228  -9.892  1.00 10.00      A   
ATOM    649  CB  GLU    81      23.195  -9.158 -11.380  1.00 10.00      A   
ATOM    650  CG  GLU    81      23.906 -10.187 -12.245  1.00 10.00      A   
ATOM    651  CD  GLU    81      25.413 -10.076 -12.175  1.00 10.00      A   
ATOM    652  OE1 GLU    81      25.930  -8.937 -12.097  1.00 10.00      A   
ATOM    653  OE2 GLU    81      26.093 -11.126 -12.204  1.00 10.00      A   
ATOM    654  C   GLU    81      22.750  -8.183  -9.121  1.00 10.00      A   
ATOM    655  O   GLU    81      21.566  -8.378  -8.845  1.00 10.00      A   
ATOM    656  N   GLU    82      23.402  -7.069  -8.797  1.00 10.00      A   
ATOM    657  HN  GLU    82      24.341  -6.972  -9.066  1.00 10.00      A   
ATOM    658  CA  GLU    82      22.769  -5.978  -8.054  1.00 10.00      A   
ATOM    659  CB  GLU    82      23.749  -4.847  -7.710  1.00 10.00      A   
ATOM    660  CG  GLU    82      24.849  -4.608  -8.731  1.00 10.00      A   
ATOM    661  CD  GLU    82      25.626  -3.341  -8.458  1.00 10.00      A   
ATOM    662  OE1 GLU    82      25.178  -2.263  -8.902  1.00 10.00      A   
ATOM    663  OE2 GLU    82      26.680  -3.410  -7.787  1.00 10.00      A   
ATOM    664  C   GLU    82      21.478  -5.439  -8.693  1.00 10.00      A   
ATOM    665  O   GLU    82      20.494  -5.245  -7.989  1.00 10.00      A   
ATOM    666  N   PRO    83      21.439  -5.187 -10.025  1.00 10.00      A   
ATOM    667  CA  PRO    83      20.222  -4.679 -10.681  1.00 10.00      A   
ATOM    668  CB  PRO    83      20.628  -4.536 -12.152  1.00 10.00      A   
ATOM    669  CG  PRO    83      21.831  -5.398 -12.307  1.00 10.00      A   
ATOM    670  CD  PRO    83      22.543  -5.340 -10.991  1.00 10.00      A   
ATOM    671  C   PRO    83      19.045  -5.648 -10.555  1.00 10.00      A   
ATOM    672  O   PRO    83      17.888  -5.256 -10.696  1.00 10.00      A   
ATOM    673  N   MET    84      19.351  -6.906 -10.268  1.00 10.00      A   
ATOM    674  HN  MET    84      20.291  -7.149 -10.131  1.00 10.00      A   
ATOM    675  CA  MET    84      18.325  -7.933 -10.126  1.00 10.00      A   
ATOM    676  CB  MET    84      18.785  -9.238 -10.785  1.00 10.00      A   
ATOM    677  CG  MET    84      18.958  -9.149 -12.294  1.00 10.00      A   
ATOM    678  SD  MET    84      19.926 -10.513 -12.976  1.00 10.00      A   
ATOM    679  CE  MET    84      18.815 -11.893 -12.709  1.00 10.00      A   
ATOM    680  C   MET    84      18.000  -8.175  -8.656  1.00 10.00      A   
ATOM    681  O   MET    84      17.107  -8.953  -8.322  1.00 10.00      A   
ATOM    682  N   LEU    85      18.732  -7.497  -7.785  1.00 10.00      A   
ATOM    683  HN  LEU    85      19.418  -6.877  -8.114  1.00 10.00      A   
ATOM    684  CA  LEU    85      18.535  -7.632  -6.351  1.00 10.00      A   
ATOM    685  CB  LEU    85      19.881  -7.768  -5.629  1.00 10.00      A   
ATOM    686  CG  LEU    85      20.678  -9.044  -5.900  1.00 10.00      A   
ATOM    687  CD1 LEU    85      21.972  -9.043  -5.104  1.00 10.00      A   
ATOM    688  CD2 LEU    85      19.849 -10.274  -5.576  1.00 10.00      A   
ATOM    689  C   LEU    85      17.776  -6.435  -5.799  1.00 10.00      A   
ATOM    690  O   LEU    85      18.376  -5.426  -5.430  1.00 10.00      A   
ATOM    691  N   GLN    86      16.458  -6.538  -5.757  1.00 10.00      A   
ATOM    692  HN  GLN    86      16.025  -7.362  -6.070  1.00 10.00      A   
ATOM    693  CA  GLN    86      15.643  -5.458  -5.237  1.00 10.00      A   
ATOM    694  CB  GLN    86      14.221  -5.522  -5.790  1.00 10.00      A   
ATOM    695  CG  GLN    86      13.999  -4.668  -7.032  1.00 10.00      A   
ATOM    696  CD  GLN    86      14.892  -5.059  -8.196  1.00 10.00      A   
ATOM    697  OE1 GLN    86      14.553  -5.943  -8.982  1.00 10.00      A   
ATOM    698  NE2 GLN    86      16.032  -4.397  -8.324  1.00 10.00      A   
ATOM    699 HE21 GLN    86      16.239  -3.693  -7.668  1.00 10.00      A   
ATOM    700 HE22 GLN    86      16.627  -4.634  -9.070  1.00 10.00      A   
ATOM    701  C   GLN    86      15.655  -5.490  -3.715  1.00 10.00      A   
ATOM    702  O   GLN    86      15.071  -6.380  -3.094  1.00 10.00      A   
ATOM    703  N   ASN    87      16.356  -4.534  -3.130  1.00 10.00      A   
ATOM    704  HN  ASN    87      16.807  -3.867  -3.690  1.00 10.00      A   
ATOM    705  CA  ASN    87      16.486  -4.441  -1.685  1.00 10.00      A   
ATOM    706  CB  ASN    87      17.850  -3.852  -1.316  1.00 10.00      A   
ATOM    707  CG  ASN    87      18.950  -4.893  -1.242  1.00 10.00      A   
ATOM    708  OD1 ASN    87      19.304  -5.362  -0.160  1.00 10.00      A   
ATOM    709  ND2 ASN    87      19.500  -5.261  -2.390  1.00 10.00      A   
ATOM    710 HD21 ASN    87      19.170  -4.846  -3.219  1.00 10.00      A   
ATOM    711 HD22 ASN    87      20.217  -5.931  -2.367  1.00 10.00      A   
ATOM    712  C   ASN    87      15.382  -3.602  -1.061  1.00 10.00      A   
ATOM    713  O   ASN    87      15.197  -2.433  -1.403  1.00 10.00      A   
ATOM    714  N   PHE    88      14.644  -4.212  -0.153  1.00 10.00      A   
ATOM    715  HN  PHE    88      14.822  -5.160   0.052  1.00 10.00      A   
ATOM    716  CA  PHE    88      13.575  -3.534   0.557  1.00 10.00      A   
ATOM    717  CB  PHE    88      12.252  -4.285   0.378  1.00 10.00      A   
ATOM    718  CG  PHE    88      11.850  -4.476  -1.058  1.00 10.00      A   
ATOM    719  CD1 PHE    88      11.869  -5.735  -1.636  1.00 10.00      A   
ATOM    720  CD2 PHE    88      11.455  -3.396  -1.830  1.00 10.00      A   
ATOM    721  CE1 PHE    88      11.501  -5.912  -2.957  1.00 10.00      A   
ATOM    722  CE2 PHE    88      11.086  -3.565  -3.151  1.00 10.00      A   
ATOM    723  CZ  PHE    88      11.108  -4.825  -3.715  1.00 10.00      A   
ATOM    724  C   PHE    88      13.946  -3.470   2.029  1.00 10.00      A   
ATOM    725  O   PHE    88      14.723  -4.294   2.504  1.00 10.00      A   
ATOM    726  N   GLY    89      13.408  -2.503   2.754  1.00 10.00      A   
ATOM    727  HN  GLY    89      12.783  -1.872   2.341  1.00 10.00      A   
ATOM    728  CA  GLY    89      13.737  -2.391   4.160  1.00 10.00      A   
ATOM    729  C   GLY    89      12.630  -1.774   4.977  1.00 10.00      A   
ATOM    730  O   GLY    89      11.904  -0.903   4.490  1.00 10.00      A   
ATOM    731  N   SER    90      12.493  -2.243   6.206  1.00 10.00      A   
ATOM    732  HN  SER    90      13.092  -2.964   6.513  1.00 10.00      A   
ATOM    733  CA  SER    90      11.485  -1.736   7.119  1.00 10.00      A   
ATOM    734  CB  SER    90      10.208  -2.576   7.027  1.00 10.00      A   
ATOM    735  OG  SER    90       9.601  -2.446   5.749  1.00 10.00      A   
ATOM    736  HG  SER    90       9.293  -3.312   5.451  1.00 10.00      A   
ATOM    737  C   SER    90      12.024  -1.741   8.547  1.00 10.00      A   
ATOM    738  O   SER    90      12.173  -2.801   9.155  1.00 10.00      A   
ATOM    739  N   SER    91      12.339  -0.549   9.053  1.00 10.00      A   
ATOM    740  HN  SER    91      12.214   0.249   8.495  1.00 10.00      A   
ATOM    741  CA  SER    91      12.868  -0.383  10.406  1.00 10.00      A   
ATOM    742  CB  SER    91      11.909  -0.950  11.461  1.00 10.00      A   
ATOM    743  OG  SER    91      10.586  -0.473  11.255  1.00 10.00      A   
ATOM    744  HG  SER    91      10.622   0.380  10.812  1.00 10.00      A   
ATOM    745  C   SER    91      14.275  -0.975  10.545  1.00 10.00      A   
ATOM    746  O   SER    91      15.273  -0.278  10.343  1.00 10.00      A   
ATOM    747  N   HIS    92      14.354  -2.256  10.878  1.00 10.00      A   
ATOM    748  HN  HIS    92      13.524  -2.771  11.009  1.00 10.00      A   
ATOM    749  CA  HIS    92      15.639  -2.924  11.043  1.00 10.00      A   
ATOM    750  CB  HIS    92      15.823  -3.397  12.491  1.00 10.00      A   
ATOM    751  CG  HIS    92      16.066  -2.310  13.494  1.00 10.00      A   
ATOM    752  ND1 HIS    92      17.226  -2.216  14.229  1.00 10.00      A   
ATOM    753  HD1 HIS    92      17.998  -2.824  14.165  1.00 10.00      A   
ATOM    754  CD2 HIS    92      15.286  -1.279  13.897  1.00 10.00      A   
ATOM    755  CE1 HIS    92      17.148  -1.182  15.044  1.00 10.00      A   
ATOM    756  NE2 HIS    92      15.981  -0.596  14.858  1.00 10.00      A   
ATOM    757  HE2 HIS    92      15.665   0.205  15.338  1.00 10.00      A   
ATOM    758  C   HIS    92      15.753  -4.122  10.110  1.00 10.00      A   
ATOM    759  O   HIS    92      16.850  -4.513   9.716  1.00 10.00      A   
ATOM    760  N   ASP    93      14.616  -4.696   9.753  1.00 10.00      A   
ATOM    761  HN  ASP    93      13.767  -4.320  10.070  1.00 10.00      A   
ATOM    762  CA  ASP    93      14.593  -5.866   8.886  1.00 10.00      A   
ATOM    763  CB  ASP    93      13.332  -6.704   9.113  1.00 10.00      A   
ATOM    764  CG  ASP    93      13.331  -7.420  10.448  1.00 10.00      A   
ATOM    765  OD1 ASP    93      12.588  -6.988  11.357  1.00 10.00      A   
ATOM    766  OD2 ASP    93      14.067  -8.419  10.600  1.00 10.00      A   
ATOM    767  C   ASP    93      14.718  -5.488   7.419  1.00 10.00      A   
ATOM    768  O   ASP    93      14.001  -4.615   6.921  1.00 10.00      A   
ATOM    769  N   ILE    94      15.644  -6.142   6.738  1.00 10.00      A   
ATOM    770  HN  ILE    94      16.192  -6.816   7.204  1.00 10.00      A   
ATOM    771  CA  ILE    94      15.878  -5.911   5.323  1.00 10.00      A   
ATOM    772  CB  ILE    94      17.384  -5.695   5.030  1.00 10.00      A   
ATOM    773  CG1 ILE    94      17.932  -4.502   5.826  1.00 10.00      A   
ATOM    774  CG2 ILE    94      17.644  -5.515   3.540  1.00 10.00      A   
ATOM    775  CD1 ILE    94      17.243  -3.184   5.532  1.00 10.00      A   
ATOM    776  C   ILE    94      15.372  -7.116   4.537  1.00 10.00      A   
ATOM    777  O   ILE    94      15.585  -8.260   4.941  1.00 10.00      A   
ATOM    778  N   MET    95      14.692  -6.862   3.433  1.00 10.00      A   
ATOM    779  HN  MET    95      14.561  -5.927   3.153  1.00 10.00      A   
ATOM    780  CA  MET    95      14.153  -7.930   2.607  1.00 10.00      A   
ATOM    781  CB  MET    95      12.627  -7.853   2.579  1.00 10.00      A   
ATOM    782  CG  MET    95      11.943  -9.196   2.390  1.00 10.00      A   
ATOM    783  SD  MET    95      10.147  -9.059   2.273  1.00 10.00      A   
ATOM    784  CE  MET    95       9.769  -8.172   3.785  1.00 10.00      A   
ATOM    785  C   MET    95      14.703  -7.835   1.190  1.00 10.00      A   
ATOM    786  O   MET    95      14.554  -6.813   0.526  1.00 10.00      A   
ATOM    787  N   VAL    96      15.349  -8.893   0.735  1.00 10.00      A   
ATOM    788  HN  VAL    96      15.445  -9.685   1.310  1.00 10.00      A   
ATOM    789  CA  VAL    96      15.917  -8.912  -0.602  1.00 10.00      A   
ATOM    790  CB  VAL    96      17.393  -9.370  -0.589  1.00 10.00      A   
ATOM    791  CG1 VAL    96      18.058  -9.080  -1.928  1.00 10.00      A   
ATOM    792  CG2 VAL    96      18.158  -8.704   0.546  1.00 10.00      A   
ATOM    793  C   VAL    96      15.110  -9.837  -1.507  1.00 10.00      A   
ATOM    794  O   VAL    96      15.005 -11.037  -1.242  1.00 10.00      A   
ATOM    795  N   ARG    97      14.529  -9.271  -2.559  1.00 10.00      A   
ATOM    796  HN  ARG    97      14.632  -8.304  -2.700  1.00 10.00      A   
ATOM    797  CA  ARG    97      13.742 -10.043  -3.510  1.00 10.00      A   
ATOM    798  CB  ARG    97      12.430  -9.321  -3.839  1.00 10.00      A   
ATOM    799  CG  ARG    97      11.181 -10.198  -3.790  1.00 10.00      A   
ATOM    800  CD  ARG    97      11.267 -11.399  -4.726  1.00 10.00      A   
ATOM    801  NE  ARG    97      11.505 -11.018  -6.119  1.00 10.00      A   
ATOM    802  HE  ARG    97      12.313 -10.488  -6.310  1.00 10.00      A   
ATOM    803  CZ  ARG    97      10.706 -11.357  -7.133  1.00 10.00      A   
ATOM    804  NH1 ARG    97       9.608 -12.072  -6.916  1.00 10.00      A   
ATOM    805 HH11 ARG    97       9.363 -12.382  -5.949  1.00 10.00      A   
ATOM    806 HH12 ARG    97       8.981 -12.333  -7.712  1.00 10.00      A   
ATOM    807  NH2 ARG    97      11.012 -10.984  -8.369  1.00 10.00      A   
ATOM    808 HH21 ARG    97      10.388 -11.241  -9.167  1.00 10.00      A   
ATOM    809 HH22 ARG    97      11.880 -10.436  -8.551  1.00 10.00      A   
ATOM    810  C   ARG    97      14.542 -10.253  -4.788  1.00 10.00      A   
ATOM    811  O   ARG    97      14.896  -9.293  -5.481  1.00 10.00      A   
ATOM    812  N   MET    98      14.828 -11.506  -5.093  1.00 10.00      A   
ATOM    813  HN  MET    98      14.527 -12.226  -4.492  1.00 10.00      A   
ATOM    814  CA  MET    98      15.578 -11.853  -6.290  1.00 10.00      A   
ATOM    815  CB  MET    98      16.987 -12.348  -5.932  1.00 10.00      A   
ATOM    816  CG  MET    98      17.027 -13.653  -5.152  1.00 10.00      A   
ATOM    817  SD  MET    98      16.902 -13.411  -3.369  1.00 10.00      A   
ATOM    818  CE  MET    98      18.483 -12.647  -3.021  1.00 10.00      A   
ATOM    819  C   MET    98      14.836 -12.912  -7.103  1.00 10.00      A   
ATOM    820  O   MET    98      13.981 -13.624  -6.572  1.00 10.00      A   
ATOM    821  N   PRO    99      15.134 -13.007  -8.410  1.00 10.00      A   
ATOM    822  CA  PRO    99      14.509 -13.995  -9.296  1.00 10.00      A   
ATOM    823  CB  PRO    99      15.093 -13.658 -10.679  1.00 10.00      A   
ATOM    824  CG  PRO    99      15.621 -12.273 -10.550  1.00 10.00      A   
ATOM    825  CD  PRO    99      16.086 -12.151  -9.132  1.00 10.00      A   
ATOM    826  C   PRO    99      14.895 -15.422  -8.897  1.00 10.00      A   
ATOM    827  O   PRO    99      15.799 -15.621  -8.079  1.00 10.00      A   
ATOM    828  N   PRO   100      14.200 -16.434  -9.452  1.00 10.00      A   
ATOM    829  CA  PRO   100      14.487 -17.844  -9.159  1.00 10.00      A   
ATOM    830  CB  PRO   100      13.506 -18.609 -10.054  1.00 10.00      A   
ATOM    831  CG  PRO   100      12.416 -17.634 -10.338  1.00 10.00      A   
ATOM    832  CD  PRO   100      13.073 -16.287 -10.390  1.00 10.00      A   
ATOM    833  C   PRO   100      15.929 -18.222  -9.502  1.00 10.00      A   
ATOM    834  O   PRO   100      16.526 -17.675 -10.434  1.00 10.00      A   
ATOM    835  N   ALA   101      16.479 -19.153  -8.733  1.00 10.00      A   
ATOM    836  HN  ALA   101      15.950 -19.544  -8.010  1.00 10.00      A   
ATOM    837  CA  ALA   101      17.844 -19.612  -8.932  1.00 10.00      A   
ATOM    838  CB  ALA   101      18.285 -20.469  -7.757  1.00 10.00      A   
ATOM    839  C   ALA   101      17.985 -20.387 -10.239  1.00 10.00      A   
ATOM    840  O   ALA   101      17.084 -21.132 -10.636  1.00 10.00      A   
ATOM    841  N   GLU   102      19.121 -20.211 -10.894  1.00 10.00      A   
ATOM    842  HN  GLU   102      19.804 -19.616 -10.513  1.00 10.00      A   
ATOM    843  CA  GLU   102      19.387 -20.878 -12.157  1.00 10.00      A   
ATOM    844  CB  GLU   102      20.270 -20.006 -13.047  1.00 10.00      A   
ATOM    845  CG  GLU   102      19.665 -18.663 -13.418  1.00 10.00      A   
ATOM    846  CD  GLU   102      20.602 -17.841 -14.274  1.00 10.00      A   
ATOM    847  OE1 GLU   102      20.893 -18.270 -15.413  1.00 10.00      A   
ATOM    848  OE2 GLU   102      21.061 -16.775 -13.810  1.00 10.00      A   
ATOM    849  C   GLU   102      20.058 -22.230 -11.940  1.00 10.00      A   
ATOM    850  O   GLU   102      20.878 -22.390 -11.029  1.00 10.00      A   
ATOM    851  N   GLY   103      19.710 -23.189 -12.790  1.00 10.00      A   
ATOM    852  HN  GLY   103      19.048 -22.992 -13.483  1.00 10.00      A   
ATOM    853  CA  GLY   103      20.282 -24.519 -12.705  1.00 10.00      A   
ATOM    854  C   GLY   103      19.944 -25.214 -11.407  1.00 10.00      A   
ATOM    855  O   GLY   103      18.800 -25.173 -10.953  1.00 10.00      A   
ATOM    856  N   GLU   104      20.944 -25.841 -10.808  1.00 10.00      A   
ATOM    857  HN  GLU   104      21.830 -25.830 -11.225  1.00 10.00      A   
ATOM    858  CA  GLU   104      20.768 -26.548  -9.550  1.00 10.00      A   
ATOM    859  CB  GLU   104      21.376 -27.947  -9.634  1.00 10.00      A   
ATOM    860  CG  GLU   104      20.630 -28.879 -10.574  1.00 10.00      A   
ATOM    861  CD  GLU   104      21.186 -30.286 -10.580  1.00 10.00      A   
ATOM    862  OE1 GLU   104      21.842 -30.680  -9.591  1.00 10.00      A   
ATOM    863  OE2 GLU   104      20.960 -31.013 -11.573  1.00 10.00      A   
ATOM    864  C   GLU   104      21.393 -25.762  -8.408  1.00 10.00      A   
ATOM    865  O   GLU   104      21.559 -26.269  -7.300  1.00 10.00      A   
ATOM    866  N   THR   105      21.731 -24.514  -8.685  1.00 10.00      A   
ATOM    867  HN  THR   105      21.570 -24.166  -9.588  1.00 10.00      A   
ATOM    868  CA  THR   105      22.334 -23.644  -7.686  1.00 10.00      A   
ATOM    869  CB  THR   105      23.262 -22.610  -8.347  1.00 10.00      A   
ATOM    870  OG1 THR   105      23.247 -22.799  -9.774  1.00 10.00      A   
ATOM    871  HG1 THR   105      22.461 -22.367 -10.145  1.00 10.00      A   
ATOM    872  CG2 THR   105      24.683 -22.773  -7.832  1.00 10.00      A   
ATOM    873  C   THR   105      21.253 -22.926  -6.882  1.00 10.00      A   
ATOM    874  O   THR   105      21.215 -21.697  -6.817  1.00 10.00      A   
ATOM    875  N   GLY   106      20.380 -23.712  -6.269  1.00 10.00      A   
ATOM    876  HN  GLY   106      20.481 -24.685  -6.344  1.00 10.00      A   
ATOM    877  CA  GLY   106      19.291 -23.159  -5.488  1.00 10.00      A   
ATOM    878  C   GLY   106      19.714 -22.671  -4.115  1.00 10.00      A   
ATOM    879  O   GLY   106      20.844 -22.905  -3.678  1.00 10.00      A   
ATOM    880  N   GLY   107      18.792 -22.012  -3.423  1.00 10.00      A   
ATOM    881  HN  GLY   107      17.904 -21.886  -3.814  1.00 10.00      A   
ATOM    882  CA  GLY   107      19.077 -21.484  -2.101  1.00 10.00      A   
ATOM    883  C   GLY   107      19.048 -22.548  -1.020  1.00 10.00      A   
ATOM    884  O   GLY   107      19.525 -22.328   0.091  1.00 10.00      A   
ATOM    885  N   GLN   108      18.485 -23.701  -1.339  1.00 10.00      A   
ATOM    886  HN  GLN   108      18.113 -23.821  -2.238  1.00 10.00      A   
ATOM    887  CA  GLN   108      18.401 -24.798  -0.384  1.00 10.00      A   
ATOM    888  CB  GLN   108      17.059 -25.526  -0.500  1.00 10.00      A   
ATOM    889  CG  GLN   108      15.851 -24.718  -0.049  1.00 10.00      A   
ATOM    890  CD  GLN   108      15.918 -24.306   1.409  1.00 10.00      A   
ATOM    891  OE1 GLN   108      16.590 -24.942   2.223  1.00 10.00      A   
ATOM    892  NE2 GLN   108      15.198 -23.249   1.752  1.00 10.00      A   
ATOM    893 HE21 GLN   108      14.667 -22.804   1.057  1.00 10.00      A   
ATOM    894 HE22 GLN   108      15.215 -22.957   2.690  1.00 10.00      A   
ATOM    895  C   GLN   108      19.544 -25.786  -0.585  1.00 10.00      A   
ATOM    896  O   GLN   108      19.618 -26.811   0.091  1.00 10.00      A   
ATOM    897  N   VAL   109      20.436 -25.473  -1.512  1.00 10.00      A   
ATOM    898  HN  VAL   109      20.339 -24.632  -2.006  1.00 10.00      A   
ATOM    899  CA  VAL   109      21.570 -26.340  -1.800  1.00 10.00      A   
ATOM    900  CB  VAL   109      22.117 -26.116  -3.226  1.00 10.00      A   
ATOM    901  CG1 VAL   109      23.322 -27.007  -3.502  1.00 10.00      A   
ATOM    902  CG2 VAL   109      21.021 -26.387  -4.242  1.00 10.00      A   
ATOM    903  C   VAL   109      22.674 -26.146  -0.762  1.00 10.00      A   
ATOM    904  O   VAL   109      23.035 -25.016  -0.423  1.00 10.00      A   
ATOM    905  N   LEU   110      23.187 -27.254  -0.250  1.00 10.00      A   
ATOM    906  HN  LEU   110      22.856 -28.123  -0.569  1.00 10.00      A   
ATOM    907  CA  LEU   110      24.237 -27.227   0.761  1.00 10.00      A   
ATOM    908  CB  LEU   110      24.294 -28.576   1.480  1.00 10.00      A   
ATOM    909  CG  LEU   110      22.995 -29.047   2.132  1.00 10.00      A   
ATOM    910  CD1 LEU   110      23.127 -30.488   2.600  1.00 10.00      A   
ATOM    911  CD2 LEU   110      22.629 -28.138   3.294  1.00 10.00      A   
ATOM    912  C   LEU   110      25.596 -26.915   0.145  1.00 10.00      A   
ATOM    913  O   LEU   110      25.759 -26.968  -1.072  1.00 10.00      A   
ATOM    914  N   GLY   111      26.563 -26.588   0.994  1.00 10.00      A   
ATOM    915  HN  GLY   111      26.366 -26.550   1.954  1.00 10.00      A   
ATOM    916  CA  GLY   111      27.904 -26.286   0.523  1.00 10.00      A   
ATOM    917  C   GLY   111      28.105 -24.820   0.199  1.00 10.00      A   
ATOM    918  O   GLY   111      27.223 -23.994   0.454  1.00 10.00      A   
ATOM    919  N   SER   112      29.274 -24.507  -0.356  1.00 10.00      A   
ATOM    920  HN  SER   112      29.918 -25.227  -0.521  1.00 10.00      A   
ATOM    921  CA  SER   112      29.646 -23.144  -0.739  1.00 10.00      A   
ATOM    922  CB  SER   112      28.603 -22.502  -1.658  1.00 10.00      A   
ATOM    923  OG  SER   112      28.391 -23.295  -2.816  1.00 10.00      A   
ATOM    924  HG  SER   112      27.890 -22.783  -3.465  1.00 10.00      A   
ATOM    925  C   SER   112      29.963 -22.249   0.462  1.00 10.00      A   
ATOM    926  O   SER   112      31.034 -21.643   0.520  1.00 10.00      A   
ATOM    927  N   GLN   113      29.025 -22.163   1.406  1.00 10.00      A   
ATOM    928  HN  GLN   113      28.192 -22.674   1.290  1.00 10.00      A   
ATOM    929  CA  GLN   113      29.189 -21.342   2.609  1.00 10.00      A   
ATOM    930  CB  GLN   113      30.352 -21.838   3.477  1.00 10.00      A   
ATOM    931  CG  GLN   113      30.040 -23.087   4.285  1.00 10.00      A   
ATOM    932  CD  GLN   113      31.178 -23.477   5.208  1.00 10.00      A   
ATOM    933  OE1 GLN   113      32.349 -23.257   4.901  1.00 10.00      A   
ATOM    934  NE2 GLN   113      30.840 -24.055   6.350  1.00 10.00      A   
ATOM    935 HE21 GLN   113      29.885 -24.195   6.531  1.00 10.00      A   
ATOM    936 HE22 GLN   113      31.552 -24.312   6.970  1.00 10.00      A   
ATOM    937  C   GLN   113      29.364 -19.863   2.272  1.00 10.00      A   
ATOM    938  O   GLN   113      30.001 -19.112   3.012  1.00 10.00      A   
ATOM    939  N   VAL   114      28.766 -19.441   1.166  1.00 10.00      A   
ATOM    940  HN  VAL   114      28.240 -20.077   0.636  1.00 10.00      A   
ATOM    941  CA  VAL   114      28.862 -18.057   0.726  1.00 10.00      A   
ATOM    942  CB  VAL   114      28.599 -17.903  -0.785  1.00 10.00      A   
ATOM    943  CG1 VAL   114      29.784 -18.421  -1.581  1.00 10.00      A   
ATOM    944  CG2 VAL   114      27.320 -18.620  -1.196  1.00 10.00      A   
ATOM    945  C   VAL   114      27.915 -17.162   1.511  1.00 10.00      A   
ATOM    946  O   VAL   114      28.185 -15.979   1.713  1.00 10.00      A   
ATOM    947  N   LEU   115      26.814 -17.738   1.975  1.00 10.00      A   
ATOM    948  HN  LEU   115      26.658 -18.690   1.791  1.00 10.00      A   
ATOM    949  CA  LEU   115      25.829 -16.989   2.743  1.00 10.00      A   
ATOM    950  CB  LEU   115      24.423 -17.200   2.171  1.00 10.00      A   
ATOM    951  CG  LEU   115      24.206 -16.745   0.725  1.00 10.00      A   
ATOM    952  CD1 LEU   115      22.818 -17.135   0.243  1.00 10.00      A   
ATOM    953  CD2 LEU   115      24.416 -15.243   0.595  1.00 10.00      A   
ATOM    954  C   LEU   115      25.875 -17.394   4.212  1.00 10.00      A   
ATOM    955  O   LEU   115      24.918 -17.197   4.956  1.00 10.00      A   
ATOM    956  N   LYS   116      27.007 -17.943   4.631  1.00 10.00      A   
ATOM    957  HN  LYS   116      27.749 -18.054   4.000  1.00 10.00      A   
ATOM    958  CA  LYS   116      27.175 -18.373   6.009  1.00 10.00      A   
ATOM    959  CB  LYS   116      27.853 -19.743   6.065  1.00 10.00      A   
ATOM    960  CG  LYS   116      27.111 -20.842   5.317  1.00 10.00      A   
ATOM    961  CD  LYS   116      25.743 -21.113   5.921  1.00 10.00      A   
ATOM    962  CE  LYS   116      25.081 -22.315   5.266  1.00 10.00      A   
ATOM    963  NZ  LYS   116      23.771 -22.635   5.886  1.00 10.00      A   
ATOM    964  HZ1 LYS   116      23.354 -23.473   5.432  1.00 10.00      A   
ATOM    965  HZ2 LYS   116      23.115 -21.834   5.783  1.00 10.00      A   
ATOM    966  HZ3 LYS   116      23.898 -22.833   6.899  1.00 10.00      A   
ATOM    967  C   LYS   116      27.978 -17.346   6.797  1.00 10.00      A   
ATOM    968  O   LYS   116      28.565 -17.658   7.831  1.00 10.00      A   
ATOM    969  N   VAL   117      28.002 -16.118   6.294  1.00 10.00      A   
ATOM    970  HN  VAL   117      27.521 -15.935   5.462  1.00 10.00      A   
ATOM    971  CA  VAL   117      28.725 -15.033   6.945  1.00 10.00      A   
ATOM    972  CB  VAL   117      29.468 -14.148   5.922  1.00 10.00      A   
ATOM    973  CG1 VAL   117      30.646 -14.898   5.321  1.00 10.00      A   
ATOM    974  CG2 VAL   117      28.524 -13.667   4.829  1.00 10.00      A   
ATOM    975  C   VAL   117      27.774 -14.168   7.765  1.00 10.00      A   
ATOM    976  O   VAL   117      28.174 -13.168   8.357  1.00 10.00      A   
ATOM    977  N   ILE   118      26.509 -14.565   7.791  1.00 10.00      A   
ATOM    978  HN  ILE   118      26.255 -15.381   7.313  1.00 10.00      A   
ATOM    979  CA  ILE   118      25.496 -13.830   8.533  1.00 10.00      A   
ATOM    980  CB  ILE   118      24.075 -14.134   8.010  1.00 10.00      A   
ATOM    981  CG1 ILE   118      24.086 -14.266   6.483  1.00 10.00      A   
ATOM    982  CG2 ILE   118      23.114 -13.033   8.429  1.00 10.00      A   
ATOM    983  CD1 ILE   118      22.760 -14.695   5.895  1.00 10.00      A   
ATOM    984  C   ILE   118      25.591 -14.172  10.017  1.00 10.00      A   
ATOM    985  O   ILE   118      26.192 -15.187  10.383  1.00 10.00      A   
ATOM    986  N   ASN   119      25.014 -13.314  10.858  1.00 10.00      A   
ATOM    987  HN  ASN   119      24.570 -12.523  10.488  1.00 10.00      A   
ATOM    988  CA  ASN   119      25.027 -13.488  12.316  1.00 10.00      A   
ATOM    989  CB  ASN   119      24.634 -14.907  12.755  1.00 10.00      A   
ATOM    990  CG  ASN   119      23.139 -15.157  12.685  1.00 10.00      A   
ATOM    991  OD1 ASN   119      22.417 -14.515  11.921  1.00 10.00      A   
ATOM    992  ND2 ASN   119      22.663 -16.099  13.480  1.00 10.00      A   
ATOM    993 HD21 ASN   119      23.292 -16.577  14.065  1.00 10.00      A   
ATOM    994 HD22 ASN   119      21.705 -16.286  13.450  1.00 10.00      A   
ATOM    995  C   ASN   119      26.372 -13.068  12.893  1.00 10.00      A   
ATOM    996  O   ASN   119      26.451 -12.154  13.713  1.00 10.00      A   
ATOM    997  N   GLU   120      27.431 -13.726  12.450  1.00 10.00      A   
ATOM    998  HN  GLU   120      27.307 -14.449  11.795  1.00 10.00      A   
ATOM    999  CA  GLU   120      28.773 -13.394  12.896  1.00 10.00      A   
ATOM   1000  CB  GLU   120      29.728 -14.570  12.672  1.00 10.00      A   
ATOM   1001  CG  GLU   120      29.541 -15.294  11.348  1.00 10.00      A   
ATOM   1002  CD  GLU   120      30.697 -16.213  11.024  1.00 10.00      A   
ATOM   1003  OE1 GLU   120      31.680 -15.743  10.406  1.00 10.00      A   
ATOM   1004  OE2 GLU   120      30.634 -17.408  11.393  1.00 10.00      A   
ATOM   1005  C   GLU   120      29.251 -12.162  12.142  1.00 10.00      A   
ATOM   1006  O   GLU   120      29.669 -12.247  10.992  1.00 10.00      A   
ATOM   1007  N   SER   121      29.158 -11.009  12.774  1.00 10.00      A   
ATOM   1008  HN  SER   121      28.825 -10.987  13.697  1.00 10.00      A   
ATOM   1009  CA  SER   121      29.554  -9.772  12.132  1.00 10.00      A   
ATOM   1010  CB  SER   121      28.304  -8.982  11.748  1.00 10.00      A   
ATOM   1011  OG  SER   121      27.262  -9.857  11.354  1.00 10.00      A   
ATOM   1012  HG  SER   121      27.436 -10.736  11.715  1.00 10.00      A   
ATOM   1013  C   SER   121      30.441  -8.936  13.041  1.00 10.00      A   
ATOM   1014  O   SER   121      30.405  -9.085  14.264  1.00 10.00      A   
ATOM   1015  N   THR   122      31.254  -8.084  12.435  1.00 10.00      A   
ATOM   1016  HN  THR   122      31.267  -8.052  11.452  1.00 10.00      A   
ATOM   1017  CA  THR   122      32.137  -7.201  13.181  1.00 10.00      A   
ATOM   1018  CB  THR   122      33.567  -7.235  12.608  1.00 10.00      A   
ATOM   1019  OG1 THR   122      33.509  -7.563  11.211  1.00 10.00      A   
ATOM   1020  HG1 THR   122      33.421  -8.521  11.110  1.00 10.00      A   
ATOM   1021  CG2 THR   122      34.405  -8.278  13.330  1.00 10.00      A   
ATOM   1022  C   THR   122      31.598  -5.774  13.122  1.00 10.00      A   
ATOM   1023  O   THR   122      31.316  -5.158  14.149  1.00 10.00      A   
ATOM   1024  N   ASN   123      31.438  -5.264  11.906  1.00 10.00      A   
ATOM   1025  HN  ASN   123      31.687  -5.805  11.123  1.00 10.00      A   
ATOM   1026  CA  ASN   123      30.914  -3.921  11.696  1.00 10.00      A   
ATOM   1027  CB  ASN   123      32.003  -2.974  11.166  1.00 10.00      A   
ATOM   1028  CG  ASN   123      32.424  -3.276   9.739  1.00 10.00      A   
ATOM   1029  OD1 ASN   123      32.467  -4.434   9.320  1.00 10.00      A   
ATOM   1030  ND2 ASN   123      32.749  -2.240   8.983  1.00 10.00      A   
ATOM   1031 HD21 ASN   123      32.709  -1.344   9.376  1.00 10.00      A   
ATOM   1032 HD22 ASN   123      33.005  -2.408   8.047  1.00 10.00      A   
ATOM   1033  C   ASN   123      29.726  -3.968  10.741  1.00 10.00      A   
ATOM   1034  O   ASN   123      29.139  -2.944  10.397  1.00 10.00      A   
ATOM   1035  N   GLN   124      29.380  -5.176  10.319  1.00 10.00      A   
ATOM   1036  HN  GLN   124      29.905  -5.949  10.618  1.00 10.00      A   
ATOM   1037  CA  GLN   124      28.265  -5.397   9.411  1.00 10.00      A   
ATOM   1038  CB  GLN   124      28.726  -6.209   8.185  1.00 10.00      A   
ATOM   1039  CG  GLN   124      29.017  -7.690   8.430  1.00 10.00      A   
ATOM   1040  CD  GLN   124      30.405  -7.974   8.987  1.00 10.00      A   
ATOM   1041  OE1 GLN   124      30.955  -7.204   9.770  1.00 10.00      A   
ATOM   1042  NE2 GLN   124      30.975  -9.095   8.593  1.00 10.00      A   
ATOM   1043 HE21 GLN   124      30.478  -9.674   7.971  1.00 10.00      A   
ATOM   1044 HE22 GLN   124      31.868  -9.309   8.938  1.00 10.00      A   
ATOM   1045  C   GLN   124      27.122  -6.095  10.149  1.00 10.00      A   
ATOM   1046  O   GLN   124      26.388  -6.896   9.572  1.00 10.00      A   
ATOM   1047  N   ASN   125      27.000  -5.748  11.435  1.00 10.00      A   
ATOM   1048  HN  ASN   125      27.627  -5.085  11.789  1.00 10.00      A   
ATOM   1049  CA  ASN   125      25.990  -6.296  12.353  1.00 10.00      A   
ATOM   1050  CB  ASN   125      25.721  -5.306  13.492  1.00 10.00      A   
ATOM   1051  CG  ASN   125      26.887  -5.157  14.452  1.00 10.00      A   
ATOM   1052  OD1 ASN   125      28.039  -5.441  14.110  1.00 10.00      A   
ATOM   1053  ND2 ASN   125      26.598  -4.685  15.655  1.00 10.00      A   
ATOM   1054 HD21 ASN   125      25.655  -4.456  15.852  1.00 10.00      A   
ATOM   1055 HD22 ASN   125      27.326  -4.583  16.303  1.00 10.00      A   
ATOM   1056  C   ASN   125      24.671  -6.652  11.675  1.00 10.00      A   
ATOM   1057  O   ASN   125      23.913  -5.769  11.265  1.00 10.00      A   
ATOM   1058  N   ALA   126      24.401  -7.950  11.570  1.00 10.00      A   
ATOM   1059  HN  ALA   126      25.047  -8.604  11.910  1.00 10.00      A   
ATOM   1060  CA  ALA   126      23.175  -8.430  10.953  1.00 10.00      A   
ATOM   1061  CB  ALA   126      23.285  -8.371   9.439  1.00 10.00      A   
ATOM   1062  C   ALA   126      22.863  -9.852  11.402  1.00 10.00      A   
ATOM   1063  O   ALA   126      23.768 -10.630  11.712  1.00 10.00      A   
ATOM   1064  N   ALA   127      21.583 -10.186  11.435  1.00 10.00      A   
ATOM   1065  HN  ALA   127      20.907  -9.518  11.180  1.00 10.00      A   
ATOM   1066  CA  ALA   127      21.147 -11.516  11.833  1.00 10.00      A   
ATOM   1067  CB  ALA   127      20.476 -11.467  13.196  1.00 10.00      A   
ATOM   1068  C   ALA   127      20.195 -12.084  10.790  1.00 10.00      A   
ATOM   1069  O   ALA   127      19.303 -11.382  10.313  1.00 10.00      A   
ATOM   1070  N   VAL   128      20.395 -13.344  10.428  1.00 10.00      A   
ATOM   1071  HN  VAL   128      21.121 -13.856  10.852  1.00 10.00      A   
ATOM   1072  CA  VAL   128      19.556 -13.995   9.434  1.00 10.00      A   
ATOM   1073  CB  VAL   128      20.215 -15.272   8.859  1.00 10.00      A   
ATOM   1074  CG1 VAL   128      20.497 -16.302   9.945  1.00 10.00      A   
ATOM   1075  CG2 VAL   128      19.371 -15.871   7.744  1.00 10.00      A   
ATOM   1076  C   VAL   128      18.176 -14.310  10.003  1.00 10.00      A   
ATOM   1077  O   VAL   128      18.052 -14.842  11.106  1.00 10.00      A   
ATOM   1078  N   LYS   129      17.142 -13.954   9.260  1.00 10.00      A   
ATOM   1079  HN  LYS   129      17.296 -13.514   8.395  1.00 10.00      A   
ATOM   1080  CA  LYS   129      15.781 -14.201   9.697  1.00 10.00      A   
ATOM   1081  CB  LYS   129      14.907 -12.971   9.434  1.00 10.00      A   
ATOM   1082  CG  LYS   129      13.520 -13.036  10.049  1.00 10.00      A   
ATOM   1083  CD  LYS   129      12.728 -11.775   9.740  1.00 10.00      A   
ATOM   1084  CE  LYS   129      11.296 -11.876  10.240  1.00 10.00      A   
ATOM   1085  NZ  LYS   129      10.489 -10.688   9.855  1.00 10.00      A   
ATOM   1086  HZ1 LYS   129      10.865  -9.831  10.316  1.00 10.00      A   
ATOM   1087  HZ2 LYS   129       9.499 -10.817  10.149  1.00 10.00      A   
ATOM   1088  HZ3 LYS   129      10.522 -10.554   8.817  1.00 10.00      A   
ATOM   1089  C   LYS   129      15.214 -15.441   9.009  1.00 10.00      A   
ATOM   1090  O   LYS   129      15.044 -16.485   9.638  1.00 10.00      A   
ATOM   1091  N   ARG   130      14.955 -15.338   7.707  1.00 10.00      A   
ATOM   1092  HN  ARG   130      15.147 -14.496   7.240  1.00 10.00      A   
ATOM   1093  CA  ARG   130      14.400 -16.459   6.954  1.00 10.00      A   
ATOM   1094  CB  ARG   130      12.899 -16.611   7.231  1.00 10.00      A   
ATOM   1095  CG  ARG   130      12.109 -15.312   7.171  1.00 10.00      A   
ATOM   1096  CD  ARG   130      11.426 -15.132   5.825  1.00 10.00      A   
ATOM   1097  NE  ARG   130      10.275 -16.019   5.672  1.00 10.00      A   
ATOM   1098  HE  ARG   130      10.459 -16.968   5.463  1.00 10.00      A   
ATOM   1099  CZ  ARG   130       9.009 -15.619   5.785  1.00 10.00      A   
ATOM   1100  NH1 ARG   130       8.723 -14.351   6.051  1.00 10.00      A   
ATOM   1101 HH11 ARG   130       9.492 -13.642   6.173  1.00 10.00      A   
ATOM   1102 HH12 ARG   130       7.730 -14.049   6.138  1.00 10.00      A   
ATOM   1103  NH2 ARG   130       8.018 -16.489   5.626  1.00 10.00      A   
ATOM   1104 HH21 ARG   130       7.026 -16.172   5.714  1.00 10.00      A   
ATOM   1105 HH22 ARG   130       8.223 -17.487   5.413  1.00 10.00      A   
ATOM   1106  C   ARG   130      14.654 -16.316   5.457  1.00 10.00      A   
ATOM   1107  O   ARG   130      14.759 -15.203   4.937  1.00 10.00      A   
ATOM   1108  N   ILE   131      14.754 -17.451   4.774  1.00 10.00      A   
ATOM   1109  HN  ILE   131      14.661 -18.303   5.250  1.00 10.00      A   
ATOM   1110  CA  ILE   131      14.991 -17.478   3.334  1.00 10.00      A   
ATOM   1111  CB  ILE   131      16.389 -18.055   3.004  1.00 10.00      A   
ATOM   1112  CG1 ILE   131      17.485 -17.230   3.683  1.00 10.00      A   
ATOM   1113  CG2 ILE   131      16.613 -18.093   1.498  1.00 10.00      A   
ATOM   1114  CD1 ILE   131      18.860 -17.855   3.613  1.00 10.00      A   
ATOM   1115  C   ILE   131      13.924 -18.330   2.648  1.00 10.00      A   
ATOM   1116  O   ILE   131      13.826 -19.535   2.893  1.00 10.00      A   
ATOM   1117  N   GLU   132      13.127 -17.706   1.795  1.00 10.00      A   
ATOM   1118  HN  GLU   132      13.259 -16.744   1.628  1.00 10.00      A   
ATOM   1119  CA  GLU   132      12.062 -18.406   1.087  1.00 10.00      A   
ATOM   1120  CB  GLU   132      10.737 -17.662   1.267  1.00 10.00      A   
ATOM   1121  CG  GLU   132      10.393 -17.311   2.703  1.00 10.00      A   
ATOM   1122  CD  GLU   132      10.123 -18.532   3.556  1.00 10.00      A   
ATOM   1123  OE1 GLU   132       9.298 -19.378   3.145  1.00 10.00      A   
ATOM   1124  OE2 GLU   132      10.720 -18.646   4.648  1.00 10.00      A   
ATOM   1125  C   GLU   132      12.376 -18.506  -0.401  1.00 10.00      A   
ATOM   1126  O   GLU   132      12.856 -17.547  -1.006  1.00 10.00      A   
ATOM   1127  N   PHE   133      12.109 -19.666  -0.985  1.00 10.00      A   
ATOM   1128  HN  PHE   133      11.744 -20.401  -0.447  1.00 10.00      A   
ATOM   1129  CA  PHE   133      12.352 -19.882  -2.407  1.00 10.00      A   
ATOM   1130  CB  PHE   133      13.679 -20.613  -2.627  1.00 10.00      A   
ATOM   1131  CG  PHE   133      13.938 -20.998  -4.057  1.00 10.00      A   
ATOM   1132  CD1 PHE   133      14.072 -20.030  -5.037  1.00 10.00      A   
ATOM   1133  CD2 PHE   133      14.047 -22.332  -4.418  1.00 10.00      A   
ATOM   1134  CE1 PHE   133      14.312 -20.381  -6.351  1.00 10.00      A   
ATOM   1135  CE2 PHE   133      14.287 -22.692  -5.730  1.00 10.00      A   
ATOM   1136  CZ  PHE   133      14.419 -21.716  -6.699  1.00 10.00      A   
ATOM   1137  C   PHE   133      11.209 -20.671  -3.038  1.00 10.00      A   
ATOM   1138  O   PHE   133      10.931 -21.806  -2.642  1.00 10.00      A   
ATOM   1139  N   VAL   134      10.547 -20.067  -4.014  1.00 10.00      A   
ATOM   1140  HN  VAL   134      10.817 -19.161  -4.287  1.00 10.00      A   
ATOM   1141  CA  VAL   134       9.436 -20.708  -4.704  1.00 10.00      A   
ATOM   1142  CB  VAL   134       8.089 -20.005  -4.402  1.00 10.00      A   
ATOM   1143  CG1 VAL   134       6.954 -20.640  -5.194  1.00 10.00      A   
ATOM   1144  CG2 VAL   134       7.782 -20.050  -2.911  1.00 10.00      A   
ATOM   1145  C   VAL   134       9.692 -20.705  -6.208  1.00 10.00      A   
ATOM   1146  O   VAL   134      10.101 -19.687  -6.770  1.00 10.00      A   
ATOM   1147  N   GLY   135       9.461 -21.845  -6.848  1.00 10.00      A   
ATOM   1148  HN  GLY   135       9.124 -22.618  -6.346  1.00 10.00      A   
ATOM   1149  CA  GLY   135       9.682 -21.958  -8.279  1.00 10.00      A   
ATOM   1150  C   GLY   135       8.622 -21.238  -9.092  1.00 10.00      A   
ATOM   1151  O   GLY   135       7.498 -21.064  -8.626  1.00 10.00      A   
ATOM   1152  N   PRO   136       8.951 -20.826 -10.330  1.00 10.00      A   
ATOM   1153  CA  PRO   136       8.020 -20.102 -11.206  1.00 10.00      A   
ATOM   1154  CB  PRO   136       8.850 -19.817 -12.466  1.00 10.00      A   
ATOM   1155  CG  PRO   136      10.266 -19.975 -12.037  1.00 10.00      A   
ATOM   1156  CD  PRO   136      10.255 -21.032 -10.975  1.00 10.00      A   
ATOM   1157  C   PRO   136       6.793 -20.931 -11.572  1.00 10.00      A   
ATOM   1158  O   PRO   136       5.672 -20.427 -11.566  1.00 10.00      A   
ATOM   1159  N   SER   137       7.010 -22.206 -11.868  1.00 10.00      A   
ATOM   1160  HN  SER   137       7.923 -22.559 -11.825  1.00 10.00      A   
ATOM   1161  CA  SER   137       5.926 -23.100 -12.251  1.00 10.00      A   
ATOM   1162  CB  SER   137       6.489 -24.453 -12.681  1.00 10.00      A   
ATOM   1163  OG  SER   137       7.573 -24.277 -13.579  1.00 10.00      A   
ATOM   1164  HG  SER   137       7.273 -24.462 -14.477  1.00 10.00      A   
ATOM   1165  C   SER   137       4.920 -23.275 -11.116  1.00 10.00      A   
ATOM   1166  O   SER   137       3.707 -23.256 -11.339  1.00 10.00      A   
ATOM   1167  N   VAL   138       5.432 -23.437  -9.903  1.00 10.00      A   
ATOM   1168  HN  VAL   138       6.408 -23.446  -9.795  1.00 10.00      A   
ATOM   1169  CA  VAL   138       4.585 -23.605  -8.730  1.00 10.00      A   
ATOM   1170  CB  VAL   138       5.383 -24.136  -7.517  1.00 10.00      A   
ATOM   1171  CG1 VAL   138       4.460 -24.383  -6.332  1.00 10.00      A   
ATOM   1172  CG2 VAL   138       6.137 -25.406  -7.882  1.00 10.00      A   
ATOM   1173  C   VAL   138       3.928 -22.276  -8.364  1.00 10.00      A   
ATOM   1174  O   VAL   138       2.724 -22.209  -8.115  1.00 10.00      A   
ATOM   1175  N   GLY   139       4.727 -21.213  -8.365  1.00 10.00      A   
ATOM   1176  HN  GLY   139       5.678 -21.325  -8.590  1.00 10.00      A   
ATOM   1177  CA  GLY   139       4.220 -19.894  -8.033  1.00 10.00      A   
ATOM   1178  C   GLY   139       3.167 -19.407  -9.009  1.00 10.00      A   
ATOM   1179  O   GLY   139       2.269 -18.654  -8.637  1.00 10.00      A   
ATOM   1180  N   ALA   140       3.279 -19.825 -10.263  1.00 10.00      A   
ATOM   1181  HN  ALA   140       4.037 -20.397 -10.512  1.00 10.00      A   
ATOM   1182  CA  ALA   140       2.318 -19.436 -11.283  1.00 10.00      A   
ATOM   1183  CB  ALA   140       2.755 -19.942 -12.644  1.00 10.00      A   
ATOM   1184  C   ALA   140       0.928 -19.959 -10.934  1.00 10.00      A   
ATOM   1185  O   ALA   140      -0.068 -19.258 -11.101  1.00 10.00      A   
ATOM   1186  N   ASP   141       0.872 -21.191 -10.435  1.00 10.00      A   
ATOM   1187  HN  ASP   141       1.702 -21.700 -10.325  1.00 10.00      A   
ATOM   1188  CA  ASP   141      -0.396 -21.800 -10.043  1.00 10.00      A   
ATOM   1189  CB  ASP   141      -0.210 -23.280  -9.695  1.00 10.00      A   
ATOM   1190  CG  ASP   141      -1.439 -23.886  -9.042  1.00 10.00      A   
ATOM   1191  OD1 ASP   141      -2.441 -24.125  -9.753  1.00 10.00      A   
ATOM   1192  OD2 ASP   141      -1.408 -24.136  -7.818  1.00 10.00      A   
ATOM   1193  C   ASP   141      -0.992 -21.056  -8.856  1.00 10.00      A   
ATOM   1194  O   ASP   141      -2.188 -20.761  -8.831  1.00 10.00      A   
ATOM   1195  N   LEU   142      -0.144 -20.747  -7.885  1.00 10.00      A   
ATOM   1196  HN  LEU   142       0.796 -21.018  -7.971  1.00 10.00      A   
ATOM   1197  CA  LEU   142      -0.566 -20.025  -6.690  1.00 10.00      A   
ATOM   1198  CB  LEU   142       0.618 -19.841  -5.741  1.00 10.00      A   
ATOM   1199  CG  LEU   142       1.218 -21.123  -5.163  1.00 10.00      A   
ATOM   1200  CD1 LEU   142       2.619 -20.862  -4.643  1.00 10.00      A   
ATOM   1201  CD2 LEU   142       0.327 -21.678  -4.061  1.00 10.00      A   
ATOM   1202  C   LEU   142      -1.149 -18.669  -7.062  1.00 10.00      A   
ATOM   1203  O   LEU   142      -2.223 -18.291  -6.588  1.00 10.00      A   
ATOM   1204  N   ALA   143      -0.441 -17.950  -7.926  1.00 10.00      A   
ATOM   1205  HN  ALA   143       0.407 -18.312  -8.262  1.00 10.00      A   
ATOM   1206  CA  ALA   143      -0.878 -16.636  -8.375  1.00 10.00      A   
ATOM   1207  CB  ALA   143       0.190 -15.992  -9.246  1.00 10.00      A   
ATOM   1208  C   ALA   143      -2.198 -16.717  -9.129  1.00 10.00      A   
ATOM   1209  O   ALA   143      -3.123 -15.952  -8.853  1.00 10.00      A   
ATOM   1210  N   GLN   144      -2.286 -17.659 -10.067  1.00 10.00      A   
ATOM   1211  HN  GLN   144      -1.515 -18.250 -10.224  1.00 10.00      A   
ATOM   1212  CA  GLN   144      -3.489 -17.835 -10.871  1.00 10.00      A   
ATOM   1213  CB  GLN   144      -3.286 -18.944 -11.904  1.00 10.00      A   
ATOM   1214  CG  GLN   144      -4.143 -18.785 -13.149  1.00 10.00      A   
ATOM   1215  CD  GLN   144      -3.598 -17.734 -14.093  1.00 10.00      A   
ATOM   1216  OE1 GLN   144      -2.385 -17.568 -14.226  1.00 10.00      A   
ATOM   1217  NE2 GLN   144      -4.488 -17.004 -14.746  1.00 10.00      A   
ATOM   1218 HE21 GLN   144      -5.443 -17.180 -14.584  1.00 10.00      A   
ATOM   1219 HE22 GLN   144      -4.161 -16.316 -15.365  1.00 10.00      A   
ATOM   1220  C   GLN   144      -4.697 -18.154  -9.996  1.00 10.00      A   
ATOM   1221  O   GLN   144      -5.752 -17.531 -10.123  1.00 10.00      A   
ATOM   1222  N   THR   145      -4.533 -19.121  -9.102  1.00 10.00      A   
ATOM   1223  HN  THR   145      -3.663 -19.579  -9.046  1.00 10.00      A   
ATOM   1224  CA  THR   145      -5.608 -19.528  -8.206  1.00 10.00      A   
ATOM   1225  CB  THR   145      -5.202 -20.774  -7.396  1.00 10.00      A   
ATOM   1226  OG1 THR   145      -4.601 -21.725  -8.284  1.00 10.00      A   
ATOM   1227  HG1 THR   145      -3.639 -21.649  -8.230  1.00 10.00      A   
ATOM   1228  CG2 THR   145      -6.414 -21.410  -6.734  1.00 10.00      A   
ATOM   1229  C   THR   145      -6.004 -18.394  -7.258  1.00 10.00      A   
ATOM   1230  O   THR   145      -7.193 -18.133  -7.048  1.00 10.00      A   
ATOM   1231  N   GLY   146      -5.003 -17.707  -6.713  1.00 10.00      A   
ATOM   1232  HN  GLY   146      -4.075 -17.946  -6.937  1.00 10.00      A   
ATOM   1233  CA  GLY   146      -5.263 -16.611  -5.798  1.00 10.00      A   
ATOM   1234  C   GLY   146      -6.050 -15.495  -6.455  1.00 10.00      A   
ATOM   1235  O   GLY   146      -7.032 -15.002  -5.893  1.00 10.00      A   
ATOM   1236  N   ALA   147      -5.630 -15.118  -7.657  1.00 10.00      A   
ATOM   1237  HN  ALA   147      -4.849 -15.566  -8.054  1.00 10.00      A   
ATOM   1238  CA  ALA   147      -6.294 -14.061  -8.405  1.00 10.00      A   
ATOM   1239  CB  ALA   147      -5.520 -13.749  -9.677  1.00 10.00      A   
ATOM   1240  C   ALA   147      -7.726 -14.458  -8.739  1.00 10.00      A   
ATOM   1241  O   ALA   147      -8.657 -13.677  -8.547  1.00 10.00      A   
ATOM   1242  N   MET   148      -7.896 -15.685  -9.225  1.00 10.00      A   
ATOM   1243  HN  MET   148      -7.109 -16.263  -9.349  1.00 10.00      A   
ATOM   1244  CA  MET   148      -9.216 -16.191  -9.584  1.00 10.00      A   
ATOM   1245  CB  MET   148      -9.133 -17.606 -10.157  1.00 10.00      A   
ATOM   1246  CG  MET   148      -8.800 -17.659 -11.637  1.00 10.00      A   
ATOM   1247  SD  MET   148      -9.029 -19.307 -12.336  1.00 10.00      A   
ATOM   1248  CE  MET   148      -7.857 -20.253 -11.366  1.00 10.00      A   
ATOM   1249  C   MET   148     -10.167 -16.162  -8.395  1.00 10.00      A   
ATOM   1250  O   MET   148     -11.300 -15.689  -8.509  1.00 10.00      A   
ATOM   1251  N   ALA   149      -9.694 -16.651  -7.253  1.00 10.00      A   
ATOM   1252  HN  ALA   149      -8.778 -17.007  -7.229  1.00 10.00      A   
ATOM   1253  CA  ALA   149     -10.497 -16.685  -6.039  1.00 10.00      A   
ATOM   1254  CB  ALA   149      -9.751 -17.404  -4.929  1.00 10.00      A   
ATOM   1255  C   ALA   149     -10.892 -15.279  -5.599  1.00 10.00      A   
ATOM   1256  O   ALA   149     -12.035 -15.040  -5.212  1.00 10.00      A   
ATOM   1257  N   LEU   150      -9.943 -14.351  -5.676  1.00 10.00      A   
ATOM   1258  HN  LEU   150      -9.051 -14.605  -6.003  1.00 10.00      A   
ATOM   1259  CA  LEU   150     -10.189 -12.966  -5.288  1.00 10.00      A   
ATOM   1260  CB  LEU   150      -8.891 -12.152  -5.361  1.00 10.00      A   
ATOM   1261  CG  LEU   150      -8.935 -10.751  -4.747  1.00 10.00      A   
ATOM   1262  CD1 LEU   150      -9.116 -10.832  -3.238  1.00 10.00      A   
ATOM   1263  CD2 LEU   150      -7.676  -9.973  -5.098  1.00 10.00      A   
ATOM   1264  C   LEU   150     -11.258 -12.332  -6.176  1.00 10.00      A   
ATOM   1265  O   LEU   150     -12.137 -11.612  -5.698  1.00 10.00      A   
ATOM   1266  N   MET   151     -11.182 -12.612  -7.471  1.00 10.00      A   
ATOM   1267  HN  MET   151     -10.458 -13.193  -7.792  1.00 10.00      A   
ATOM   1268  CA  MET   151     -12.144 -12.073  -8.426  1.00 10.00      A   
ATOM   1269  CB  MET   151     -11.665 -12.289  -9.866  1.00 10.00      A   
ATOM   1270  CG  MET   151     -10.378 -11.555 -10.212  1.00 10.00      A   
ATOM   1271  SD  MET   151      -9.913 -11.736 -11.946  1.00 10.00      A   
ATOM   1272  CE  MET   151      -9.788 -13.517 -12.083  1.00 10.00      A   
ATOM   1273  C   MET   151     -13.519 -12.705  -8.230  1.00 10.00      A   
ATOM   1274  O   MET   151     -14.536 -12.007  -8.209  1.00 10.00      A   
ATOM   1275  N   ALA   152     -13.539 -14.026  -8.075  1.00 10.00      A   
ATOM   1276  HN  ALA   152     -12.687 -14.521  -8.095  1.00 10.00      A   
ATOM   1277  CA  ALA   152     -14.784 -14.767  -7.881  1.00 10.00      A   
ATOM   1278  CB  ALA   152     -14.505 -16.263  -7.826  1.00 10.00      A   
ATOM   1279  C   ALA   152     -15.508 -14.311  -6.618  1.00 10.00      A   
ATOM   1280  O   ALA   152     -16.724 -14.117  -6.624  1.00 10.00      A   
ATOM   1281  N   ALA   153     -14.749 -14.126  -5.542  1.00 10.00      A   
ATOM   1282  HN  ALA   153     -13.783 -14.295  -5.605  1.00 10.00      A   
ATOM   1283  CA  ALA   153     -15.312 -13.691  -4.267  1.00 10.00      A   
ATOM   1284  CB  ALA   153     -14.231 -13.607  -3.199  1.00 10.00      A   
ATOM   1285  C   ALA   153     -16.035 -12.355  -4.407  1.00 10.00      A   
ATOM   1286  O   ALA   153     -17.182 -12.215  -3.982  1.00 10.00      A   
ATOM   1287  N   LEU   154     -15.368 -11.381  -5.019  1.00 10.00      A   
ATOM   1288  HN  LEU   154     -14.457 -11.554  -5.345  1.00 10.00      A   
ATOM   1289  CA  LEU   154     -15.954 -10.060  -5.213  1.00 10.00      A   
ATOM   1290  CB  LEU   154     -14.935  -9.110  -5.850  1.00 10.00      A   
ATOM   1291  CG  LEU   154     -15.342  -7.636  -5.923  1.00 10.00      A   
ATOM   1292  CD1 LEU   154     -15.436  -7.031  -4.529  1.00 10.00      A   
ATOM   1293  CD2 LEU   154     -14.372  -6.849  -6.789  1.00 10.00      A   
ATOM   1294  C   LEU   154     -17.216 -10.145  -6.073  1.00 10.00      A   
ATOM   1295  O   LEU   154     -18.229  -9.507  -5.778  1.00 10.00      A   
ATOM   1296  N   LEU   155     -17.154 -10.958  -7.123  1.00 10.00      A   
ATOM   1297  HN  LEU   155     -16.323 -11.458  -7.296  1.00 10.00      A   
ATOM   1298  CA  LEU   155     -18.284 -11.131  -8.022  1.00 10.00      A   
ATOM   1299  CB  LEU   155     -17.889 -12.017  -9.202  1.00 10.00      A   
ATOM   1300  CG  LEU   155     -18.929 -12.166 -10.311  1.00 10.00      A   
ATOM   1301  CD1 LEU   155     -19.141 -10.842 -11.028  1.00 10.00      A   
ATOM   1302  CD2 LEU   155     -18.509 -13.253 -11.285  1.00 10.00      A   
ATOM   1303  C   LEU   155     -19.479 -11.731  -7.287  1.00 10.00      A   
ATOM   1304  O   LEU   155     -20.613 -11.286  -7.466  1.00 10.00      A   
ATOM   1305  N   SER   156     -19.214 -12.725  -6.443  1.00 10.00      A   
ATOM   1306  HN  SER   156     -18.283 -13.018  -6.326  1.00 10.00      A   
ATOM   1307  CA  SER   156     -20.267 -13.386  -5.683  1.00 10.00      A   
ATOM   1308  CB  SER   156     -19.698 -14.563  -4.891  1.00 10.00      A   
ATOM   1309  OG  SER   156     -18.989 -15.454  -5.741  1.00 10.00      A   
ATOM   1310  HG  SER   156     -18.643 -14.969  -6.505  1.00 10.00      A   
ATOM   1311  C   SER   156     -20.973 -12.411  -4.742  1.00 10.00      A   
ATOM   1312  O   SER   156     -22.176 -12.527  -4.496  1.00 10.00      A   
ATOM   1313  N   ILE   157     -20.220 -11.453  -4.217  1.00 10.00      A   
ATOM   1314  HN  ILE   157     -19.265 -11.413  -4.444  1.00 10.00      A   
ATOM   1315  CA  ILE   157     -20.777 -10.458  -3.312  1.00 10.00      A   
ATOM   1316  CB  ILE   157     -19.666  -9.653  -2.601  1.00 10.00      A   
ATOM   1317  CG1 ILE   157     -18.786 -10.593  -1.773  1.00 10.00      A   
ATOM   1318  CG2 ILE   157     -20.268  -8.572  -1.713  1.00 10.00      A   
ATOM   1319  CD1 ILE   157     -17.438 -10.010  -1.412  1.00 10.00      A   
ATOM   1320  C   ILE   157     -21.701  -9.513  -4.078  1.00 10.00      A   
ATOM   1321  O   ILE   157     -22.828  -9.251  -3.653  1.00 10.00      A   
ATOM   1322  N   LEU   158     -21.221  -9.034  -5.224  1.00 10.00      A   
ATOM   1323  HN  LEU   158     -20.316  -9.293  -5.504  1.00 10.00      A   
ATOM   1324  CA  LEU   158     -21.991  -8.129  -6.076  1.00 10.00      A   
ATOM   1325  CB  LEU   158     -21.185  -7.788  -7.337  1.00 10.00      A   
ATOM   1326  CG  LEU   158     -21.950  -7.130  -8.491  1.00 10.00      A   
ATOM   1327  CD1 LEU   158     -22.343  -5.703  -8.143  1.00 10.00      A   
ATOM   1328  CD2 LEU   158     -21.129  -7.168  -9.770  1.00 10.00      A   
ATOM   1329  C   LEU   158     -23.333  -8.750  -6.460  1.00 10.00      A   
ATOM   1330  O   LEU   158     -24.376  -8.090  -6.417  1.00 10.00      A   
ATOM   1331  N   VAL   159     -23.293 -10.026  -6.829  1.00 10.00      A   
ATOM   1332  HN  VAL   159     -22.427 -10.491  -6.845  1.00 10.00      A   
ATOM   1333  CA  VAL   159     -24.494 -10.753  -7.216  1.00 10.00      A   
ATOM   1334  CB  VAL   159     -24.162 -12.184  -7.700  1.00 10.00      A   
ATOM   1335  CG1 VAL   159     -25.430 -12.987  -7.944  1.00 10.00      A   
ATOM   1336  CG2 VAL   159     -23.314 -12.137  -8.962  1.00 10.00      A   
ATOM   1337  C   VAL   159     -25.481 -10.822  -6.056  1.00 10.00      A   
ATOM   1338  O   VAL   159     -26.672 -10.550  -6.226  1.00 10.00      A   
ATOM   1339  N   TYR   160     -24.977 -11.154  -4.870  1.00 10.00      A   
ATOM   1340  HN  TYR   160     -24.014 -11.323  -4.790  1.00 10.00      A   
ATOM   1341  CA  TYR   160     -25.820 -11.262  -3.687  1.00 10.00      A   
ATOM   1342  CB  TYR   160     -25.058 -11.848  -2.493  1.00 10.00      A   
ATOM   1343  CG  TYR   160     -25.838 -11.792  -1.196  1.00 10.00      A   
ATOM   1344  CD1 TYR   160     -27.035 -12.484  -1.049  1.00 10.00      A   
ATOM   1345  CD2 TYR   160     -25.386 -11.036  -0.123  1.00 10.00      A   
ATOM   1346  CE1 TYR   160     -27.757 -12.422   0.127  1.00 10.00      A   
ATOM   1347  CE2 TYR   160     -26.100 -10.972   1.059  1.00 10.00      A   
ATOM   1348  CZ  TYR   160     -27.286 -11.664   1.178  1.00 10.00      A   
ATOM   1349  OH  TYR   160     -28.005 -11.600   2.353  1.00 10.00      A   
ATOM   1350  HH  TYR   160     -27.875 -10.735   2.762  1.00 10.00      A   
ATOM   1351  C   TYR   160     -26.464  -9.925  -3.319  1.00 10.00      A   
ATOM   1352  O   TYR   160     -27.654  -9.874  -3.020  1.00 10.00      A   
ATOM   1353  N   VAL   161     -25.684  -8.847  -3.347  1.00 10.00      A   
ATOM   1354  HN  VAL   161     -24.738  -8.943  -3.602  1.00 10.00      A   
ATOM   1355  CA  VAL   161     -26.206  -7.524  -3.012  1.00 10.00      A   
ATOM   1356  CB  VAL   161     -25.104  -6.445  -3.017  1.00 10.00      A   
ATOM   1357  CG1 VAL   161     -25.678  -5.087  -2.638  1.00 10.00      A   
ATOM   1358  CG2 VAL   161     -23.985  -6.830  -2.061  1.00 10.00      A   
ATOM   1359  C   VAL   161     -27.329  -7.127  -3.969  1.00 10.00      A   
ATOM   1360  O   VAL   161     -28.390  -6.663  -3.540  1.00 10.00      A   
ATOM   1361  N   GLY   162     -27.099  -7.337  -5.262  1.00 10.00      A   
ATOM   1362  HN  GLY   162     -26.232  -7.708  -5.545  1.00 10.00      A   
ATOM   1363  CA  GLY   162     -28.102  -7.011  -6.256  1.00 10.00      A   
ATOM   1364  C   GLY   162     -29.345  -7.866  -6.106  1.00 10.00      A   
ATOM   1365  O   GLY   162     -30.465  -7.377  -6.241  1.00 10.00      A   
ATOM   1366  N   PHE   163     -29.138  -9.144  -5.819  1.00 10.00      A   
ATOM   1367  HN  PHE   163     -28.212  -9.468  -5.739  1.00 10.00      A   
ATOM   1368  CA  PHE   163     -30.229 -10.095  -5.634  1.00 10.00      A   
ATOM   1369  CB  PHE   163     -29.655 -11.520  -5.584  1.00 10.00      A   
ATOM   1370  CG  PHE   163     -30.527 -12.546  -4.917  1.00 10.00      A   
ATOM   1371  CD1 PHE   163     -31.575 -13.138  -5.602  1.00 10.00      A   
ATOM   1372  CD2 PHE   163     -30.292 -12.924  -3.604  1.00 10.00      A   
ATOM   1373  CE1 PHE   163     -32.372 -14.085  -4.991  1.00 10.00      A   
ATOM   1374  CE2 PHE   163     -31.086 -13.869  -2.987  1.00 10.00      A   
ATOM   1375  CZ  PHE   163     -32.128 -14.450  -3.681  1.00 10.00      A   
ATOM   1376  C   PHE   163     -31.022  -9.780  -4.365  1.00 10.00      A   
ATOM   1377  O   PHE   163     -32.230 -10.025  -4.291  1.00 10.00      A   
ATOM   1378  N   ARG   164     -30.341  -9.221  -3.377  1.00 10.00      A   
ATOM   1379  HN  ARG   164     -29.387  -9.033  -3.506  1.00 10.00      A   
ATOM   1380  CA  ARG   164     -30.967  -8.878  -2.110  1.00 10.00      A   
ATOM   1381  CB  ARG   164     -29.927  -8.833  -0.988  1.00 10.00      A   
ATOM   1382  CG  ARG   164     -30.504  -8.519   0.383  1.00 10.00      A   
ATOM   1383  CD  ARG   164     -30.643  -9.771   1.227  1.00 10.00      A   
ATOM   1384  NE  ARG   164     -31.544 -10.752   0.628  1.00 10.00      A   
ATOM   1385  HE  ARG   164     -32.054 -10.473  -0.171  1.00 10.00      A   
ATOM   1386  CZ  ARG   164     -31.708 -11.986   1.100  1.00 10.00      A   
ATOM   1387  NH1 ARG   164     -31.034 -12.394   2.170  1.00 10.00      A   
ATOM   1388 HH11 ARG   164     -30.367 -11.752   2.650  1.00 10.00      A   
ATOM   1389 HH12 ARG   164     -31.170 -13.361   2.535  1.00 10.00      A   
ATOM   1390  NH2 ARG   164     -32.545 -12.819   0.501  1.00 10.00      A   
ATOM   1391 HH21 ARG   164     -33.080 -12.515  -0.347  1.00 10.00      A   
ATOM   1392 HH22 ARG   164     -32.676 -13.784   0.872  1.00 10.00      A   
ATOM   1393  C   ARG   164     -31.709  -7.548  -2.182  1.00 10.00      A   
ATOM   1394  O   ARG   164     -32.901  -7.478  -1.885  1.00 10.00      A   
ATOM   1395  N   PHE   165     -31.005  -6.496  -2.579  1.00 10.00      A   
ATOM   1396  HN  PHE   165     -30.063  -6.616  -2.845  1.00 10.00      A   
ATOM   1397  CA  PHE   165     -31.609  -5.174  -2.648  1.00 10.00      A   
ATOM   1398  CB  PHE   165     -30.765  -4.141  -1.893  1.00 10.00      A   
ATOM   1399  CG  PHE   165     -30.541  -4.474  -0.444  1.00 10.00      A   
ATOM   1400  CD1 PHE   165     -29.296  -4.887   0.003  1.00 10.00      A   
ATOM   1401  CD2 PHE   165     -31.577  -4.378   0.471  1.00 10.00      A   
ATOM   1402  CE1 PHE   165     -29.088  -5.198   1.333  1.00 10.00      A   
ATOM   1403  CE2 PHE   165     -31.376  -4.688   1.802  1.00 10.00      A   
ATOM   1404  CZ  PHE   165     -30.130  -5.098   2.234  1.00 10.00      A   
ATOM   1405  C   PHE   165     -31.859  -4.721  -4.082  1.00 10.00      A   
ATOM   1406  O   PHE   165     -32.939  -4.948  -4.635  1.00 10.00      A   
ATOM   1407  N   GLU   166     -30.859  -4.084  -4.681  1.00 10.00      A   
ATOM   1408  HN  GLU   166     -30.012  -3.960  -4.196  1.00 10.00      A   
ATOM   1409  CA  GLU   166     -30.972  -3.576  -6.041  1.00 10.00      A   
ATOM   1410  CB  GLU   166     -31.530  -2.148  -6.007  1.00 10.00      A   
ATOM   1411  CG  GLU   166     -31.842  -1.554  -7.368  1.00 10.00      A   
ATOM   1412  CD  GLU   166     -33.001  -0.581  -7.325  1.00 10.00      A   
ATOM   1413  OE1 GLU   166     -32.832   0.532  -6.786  1.00 10.00      A   
ATOM   1414  OE2 GLU   166     -34.090  -0.928  -7.834  1.00 10.00      A   
ATOM   1415  C   GLU   166     -29.605  -3.596  -6.719  1.00 10.00      A   
ATOM   1416  O   GLU   166     -28.600  -3.220  -6.109  1.00 10.00      A   
ATOM   1417  N   TRP   167     -29.572  -4.028  -7.977  1.00 10.00      A   
ATOM   1418  HN  TRP   167     -30.412  -4.294  -8.413  1.00 10.00      A   
ATOM   1419  CA  TRP   167     -28.325  -4.105  -8.735  1.00 10.00      A   
ATOM   1420  CB  TRP   167     -28.532  -4.843 -10.060  1.00 10.00      A   
ATOM   1421  CG  TRP   167     -28.924  -6.278  -9.886  1.00 10.00      A   
ATOM   1422  CD1 TRP   167     -30.186  -6.768  -9.721  1.00 10.00      A   
ATOM   1423  CD2 TRP   167     -28.047  -7.411  -9.853  1.00 10.00      A   
ATOM   1424  NE1 TRP   167     -30.151  -8.134  -9.583  1.00 10.00      A   
ATOM   1425  HE1 TRP   167     -30.935  -8.715  -9.450  1.00 10.00      A   
ATOM   1426  CE2 TRP   167     -28.850  -8.554  -9.665  1.00 10.00      A   
ATOM   1427  CE3 TRP   167     -26.663  -7.569  -9.967  1.00 10.00      A   
ATOM   1428  CZ2 TRP   167     -28.314  -9.836  -9.585  1.00 10.00      A   
ATOM   1429  CZ3 TRP   167     -26.134  -8.843  -9.890  1.00 10.00      A   
ATOM   1430  CH2 TRP   167     -26.958  -9.959  -9.700  1.00 10.00      A   
ATOM   1431  C   TRP   167     -27.748  -2.720  -8.984  1.00 10.00      A   
ATOM   1432  O   TRP   167     -26.530  -2.546  -9.025  1.00 10.00      A   
ATOM   1433  N   ARG   168     -28.632  -1.743  -9.152  1.00 10.00      A   
ATOM   1434  HN  ARG   168     -29.591  -1.959  -9.130  1.00 10.00      A   
ATOM   1435  CA  ARG   168     -28.219  -0.364  -9.379  1.00 10.00      A   
ATOM   1436  CB  ARG   168     -29.455   0.523  -9.539  1.00 10.00      A   
ATOM   1437  CG  ARG   168     -29.165   1.943  -9.993  1.00 10.00      A   
ATOM   1438  CD  ARG   168     -30.431   2.782  -9.999  1.00 10.00      A   
ATOM   1439  NE  ARG   168     -31.461   2.209 -10.864  1.00 10.00      A   
ATOM   1440  HE  ARG   168     -31.196   1.978 -11.784  1.00 10.00      A   
ATOM   1441  CZ  ARG   168     -32.719   2.000 -10.486  1.00 10.00      A   
ATOM   1442  NH1 ARG   168     -33.116   2.321  -9.259  1.00 10.00      A   
ATOM   1443 HH11 ARG   168     -34.103   2.153  -8.963  1.00 10.00      A   
ATOM   1444 HH12 ARG   168     -32.440   2.739  -8.580  1.00 10.00      A   
ATOM   1445  NH2 ARG   168     -33.585   1.468 -11.339  1.00 10.00      A   
ATOM   1446 HH21 ARG   168     -34.574   1.297 -11.049  1.00 10.00      A   
ATOM   1447 HH22 ARG   168     -33.280   1.217 -12.305  1.00 10.00      A   
ATOM   1448  C   ARG   168     -27.377   0.117  -8.201  1.00 10.00      A   
ATOM   1449  O   ARG   168     -26.329   0.743  -8.379  1.00 10.00      A   
ATOM   1450  N   LEU   169     -27.843  -0.202  -6.998  1.00 10.00      A   
ATOM   1451  HN  LEU   169     -28.680  -0.705  -6.931  1.00 10.00      A   
ATOM   1452  CA  LEU   169     -27.143   0.171  -5.781  1.00 10.00      A   
ATOM   1453  CB  LEU   169     -28.054  -0.013  -4.563  1.00 10.00      A   
ATOM   1454  CG  LEU   169     -29.122   1.060  -4.339  1.00 10.00      A   
ATOM   1455  CD1 LEU   169     -30.161   0.565  -3.346  1.00 10.00      A   
ATOM   1456  CD2 LEU   169     -28.487   2.349  -3.841  1.00 10.00      A   
ATOM   1457  C   LEU   169     -25.890  -0.677  -5.623  1.00 10.00      A   
ATOM   1458  O   LEU   169     -24.815  -0.155  -5.335  1.00 10.00      A   
ATOM   1459  N   ALA   170     -26.042  -1.983  -5.841  1.00 10.00      A   
ATOM   1460  HN  ALA   170     -26.933  -2.321  -6.080  1.00 10.00      A   
ATOM   1461  CA  ALA   170     -24.938  -2.933  -5.729  1.00 10.00      A   
ATOM   1462  CB  ALA   170     -25.386  -4.317  -6.175  1.00 10.00      A   
ATOM   1463  C   ALA   170     -23.732  -2.487  -6.545  1.00 10.00      A   
ATOM   1464  O   ALA   170     -22.615  -2.414  -6.029  1.00 10.00      A   
ATOM   1465  N   ALA   171     -23.964  -2.178  -7.815  1.00 10.00      A   
ATOM   1466  HN  ALA   171     -24.881  -2.256  -8.168  1.00 10.00      A   
ATOM   1467  CA  ALA   171     -22.895  -1.734  -8.701  1.00 10.00      A   
ATOM   1468  CB  ALA   171     -23.431  -1.501 -10.106  1.00 10.00      A   
ATOM   1469  C   ALA   171     -22.230  -0.470  -8.164  1.00 10.00      A   
ATOM   1470  O   ALA   171     -21.007  -0.342  -8.189  1.00 10.00      A   
ATOM   1471  N   GLY   172     -23.043   0.451  -7.661  1.00 10.00      A   
ATOM   1472  HN  GLY   172     -24.009   0.283  -7.648  1.00 10.00      A   
ATOM   1473  CA  GLY   172     -22.521   1.691  -7.121  1.00 10.00      A   
ATOM   1474  C   GLY   172     -21.668   1.466  -5.887  1.00 10.00      A   
ATOM   1475  O   GLY   172     -20.642   2.126  -5.707  1.00 10.00      A   
ATOM   1476  N   VAL   173     -22.094   0.530  -5.040  1.00 10.00      A   
ATOM   1477  HN  VAL   173     -22.925   0.046  -5.244  1.00 10.00      A   
ATOM   1478  CA  VAL   173     -21.364   0.206  -3.818  1.00 10.00      A   
ATOM   1479  CB  VAL   173     -22.127  -0.818  -2.942  1.00 10.00      A   
ATOM   1480  CG1 VAL   173     -21.326  -1.173  -1.694  1.00 10.00      A   
ATOM   1481  CG2 VAL   173     -23.493  -0.280  -2.553  1.00 10.00      A   
ATOM   1482  C   VAL   173     -19.986  -0.353  -4.153  1.00 10.00      A   
ATOM   1483  O   VAL   173     -18.975   0.085  -3.598  1.00 10.00      A   
ATOM   1484  N   VAL   174     -19.956  -1.313  -5.075  1.00 10.00      A   
ATOM   1485  HN  VAL   174     -20.799  -1.602  -5.493  1.00 10.00      A   
ATOM   1486  CA  VAL   174     -18.708  -1.944  -5.485  1.00 10.00      A   
ATOM   1487  CB  VAL   174     -18.936  -3.081  -6.506  1.00 10.00      A   
ATOM   1488  CG1 VAL   174     -17.613  -3.717  -6.906  1.00 10.00      A   
ATOM   1489  CG2 VAL   174     -19.870  -4.134  -5.933  1.00 10.00      A   
ATOM   1490  C   VAL   174     -17.738  -0.917  -6.062  1.00 10.00      A   
ATOM   1491  O   VAL   174     -16.561  -0.897  -5.701  1.00 10.00      A   
ATOM   1492  N   ILE   175     -18.242  -0.054  -6.944  1.00 10.00      A   
ATOM   1493  HN  ILE   175     -19.194  -0.118  -7.187  1.00 10.00      A   
ATOM   1494  CA  ILE   175     -17.421   0.981  -7.566  1.00 10.00      A   
ATOM   1495  CB  ILE   175     -18.244   1.857  -8.542  1.00 10.00      A   
ATOM   1496  CG1 ILE   175     -18.699   1.033  -9.748  1.00 10.00      A   
ATOM   1497  CG2 ILE   175     -17.438   3.066  -9.003  1.00 10.00      A   
ATOM   1498  CD1 ILE   175     -19.626   1.775 -10.690  1.00 10.00      A   
ATOM   1499  C   ILE   175     -16.769   1.872  -6.510  1.00 10.00      A   
ATOM   1500  O   ILE   175     -15.588   2.203  -6.610  1.00 10.00      A   
ATOM   1501  N   ALA   176     -17.541   2.244  -5.497  1.00 10.00      A   
ATOM   1502  HN  ALA   176     -18.473   1.933  -5.467  1.00 10.00      A   
ATOM   1503  CA  ALA   176     -17.043   3.106  -4.428  1.00 10.00      A   
ATOM   1504  CB  ALA   176     -18.190   3.587  -3.553  1.00 10.00      A   
ATOM   1505  C   ALA   176     -15.980   2.414  -3.576  1.00 10.00      A   
ATOM   1506  O   ALA   176     -14.879   2.937  -3.397  1.00 10.00      A   
ATOM   1507  N   LEU   177     -16.307   1.232  -3.067  1.00 10.00      A   
ATOM   1508  HN  LEU   177     -17.195   0.857  -3.260  1.00 10.00      A   
ATOM   1509  CA  LEU   177     -15.387   0.483  -2.219  1.00 10.00      A   
ATOM   1510  CB  LEU   177     -16.069  -0.754  -1.632  1.00 10.00      A   
ATOM   1511  CG  LEU   177     -17.304  -0.502  -0.763  1.00 10.00      A   
ATOM   1512  CD1 LEU   177     -17.860  -1.818  -0.242  1.00 10.00      A   
ATOM   1513  CD2 LEU   177     -16.973   0.435   0.390  1.00 10.00      A   
ATOM   1514  C   LEU   177     -14.112   0.090  -2.961  1.00 10.00      A   
ATOM   1515  O   LEU   177     -13.007   0.253  -2.441  1.00 10.00      A   
ATOM   1516  N   ALA   178     -14.263  -0.401  -4.188  1.00 10.00      A   
ATOM   1517  HN  ALA   178     -15.169  -0.480  -4.567  1.00 10.00      A   
ATOM   1518  CA  ALA   178     -13.117  -0.817  -4.986  1.00 10.00      A   
ATOM   1519  CB  ALA   178     -13.565  -1.591  -6.216  1.00 10.00      A   
ATOM   1520  C   ALA   178     -12.253   0.375  -5.388  1.00 10.00      A   
ATOM   1521  O   ALA   178     -11.047   0.235  -5.597  1.00 10.00      A   
ATOM   1522  N   HIS   179     -12.874   1.546  -5.477  1.00 10.00      A   
ATOM   1523  HN  HIS   179     -13.833   1.592  -5.274  1.00 10.00      A   
ATOM   1524  CA  HIS   179     -12.174   2.769  -5.858  1.00 10.00      A   
ATOM   1525  CB  HIS   179     -13.157   3.940  -5.933  1.00 10.00      A   
ATOM   1526  CG  HIS   179     -12.675   5.106  -6.733  1.00 10.00      A   
ATOM   1527  ND1 HIS   179     -12.801   5.186  -8.104  1.00 10.00      A   
ATOM   1528  HD1 HIS   179     -13.197   4.496  -8.686  1.00 10.00      A   
ATOM   1529  CD2 HIS   179     -12.081   6.261  -6.346  1.00 10.00      A   
ATOM   1530  CE1 HIS   179     -12.310   6.337  -8.525  1.00 10.00      A   
ATOM   1531  NE2 HIS   179     -11.869   7.005  -7.474  1.00 10.00      A   
ATOM   1532  HE2 HIS   179     -11.471   7.903  -7.499  1.00 10.00      A   
ATOM   1533  C   HIS   179     -11.060   3.090  -4.869  1.00 10.00      A   
ATOM   1534  O   HIS   179      -9.941   3.424  -5.270  1.00 10.00      A   
ATOM   1535  N   ASP   180     -11.370   2.984  -3.580  1.00 10.00      A   
ATOM   1536  HN  ASP   180     -12.280   2.715  -3.328  1.00 10.00      A   
ATOM   1537  CA  ASP   180     -10.394   3.258  -2.530  1.00 10.00      A   
ATOM   1538  CB  ASP   180     -11.065   3.299  -1.153  1.00 10.00      A   
ATOM   1539  CG  ASP   180     -11.541   4.685  -0.767  1.00 10.00      A   
ATOM   1540  OD1 ASP   180     -10.862   5.674  -1.127  1.00 10.00      A   
ATOM   1541  OD2 ASP   180     -12.600   4.795  -0.108  1.00 10.00      A   
ATOM   1542  C   ASP   180      -9.292   2.208  -2.537  1.00 10.00      A   
ATOM   1543  O   ASP   180      -8.113   2.525  -2.352  1.00 10.00      A   
ATOM   1544  N   VAL   181      -9.689   0.958  -2.766  1.00 10.00      A   
ATOM   1545  HN  VAL   181     -10.645   0.783  -2.902  1.00 10.00      A   
ATOM   1546  CA  VAL   181      -8.749  -0.158  -2.809  1.00 10.00      A   
ATOM   1547  CB  VAL   181      -9.475  -1.509  -2.997  1.00 10.00      A   
ATOM   1548  CG1 VAL   181      -8.481  -2.660  -3.038  1.00 10.00      A   
ATOM   1549  CG2 VAL   181     -10.492  -1.728  -1.889  1.00 10.00      A   
ATOM   1550  C   VAL   181      -7.727   0.039  -3.925  1.00 10.00      A   
ATOM   1551  O   VAL   181      -6.537  -0.220  -3.742  1.00 10.00      A   
ATOM   1552  N   ILE   182      -8.192   0.522  -5.074  1.00 10.00      A   
ATOM   1553  HN  ILE   182      -9.154   0.712  -5.161  1.00 10.00      A   
ATOM   1554  CA  ILE   182      -7.312   0.764  -6.213  1.00 10.00      A   
ATOM   1555  CB  ILE   182      -8.086   1.307  -7.436  1.00 10.00      A   
ATOM   1556  CG1 ILE   182      -9.078   0.260  -7.960  1.00 10.00      A   
ATOM   1557  CG2 ILE   182      -7.131   1.742  -8.543  1.00 10.00      A   
ATOM   1558  CD1 ILE   182      -8.437  -1.043  -8.396  1.00 10.00      A   
ATOM   1559  C   ILE   182      -6.189   1.732  -5.839  1.00 10.00      A   
ATOM   1560  O   ILE   182      -5.032   1.529  -6.214  1.00 10.00      A   
ATOM   1561  N   ILE   183      -6.537   2.775  -5.087  1.00 10.00      A   
ATOM   1562  HN  ILE   183      -7.471   2.867  -4.804  1.00 10.00      A   
ATOM   1563  CA  ILE   183      -5.559   3.771  -4.658  1.00 10.00      A   
ATOM   1564  CB  ILE   183      -6.214   4.903  -3.838  1.00 10.00      A   
ATOM   1565  CG1 ILE   183      -7.367   5.532  -4.623  1.00 10.00      A   
ATOM   1566  CG2 ILE   183      -5.183   5.963  -3.468  1.00 10.00      A   
ATOM   1567  CD1 ILE   183      -8.223   6.479  -3.808  1.00 10.00      A   
ATOM   1568  C   ILE   183      -4.478   3.103  -3.815  1.00 10.00      A   
ATOM   1569  O   ILE   183      -3.285   3.270  -4.071  1.00 10.00      A   
ATOM   1570  N   THR   184      -4.909   2.322  -2.831  1.00 10.00      A   
ATOM   1571  HN  THR   184      -5.876   2.225  -2.688  1.00 10.00      A   
ATOM   1572  CA  THR   184      -3.994   1.611  -1.951  1.00 10.00      A   
ATOM   1573  CB  THR   184      -4.776   0.836  -0.873  1.00 10.00      A   
ATOM   1574  OG1 THR   184      -5.843   1.665  -0.382  1.00 10.00      A   
ATOM   1575  HG1 THR   184      -6.648   1.138  -0.309  1.00 10.00      A   
ATOM   1576  CG2 THR   184      -3.864   0.455   0.282  1.00 10.00      A   
ATOM   1577  C   THR   184      -3.102   0.649  -2.746  1.00 10.00      A   
ATOM   1578  O   THR   184      -1.900   0.545  -2.492  1.00 10.00      A   
ATOM   1579  N   LEU   185      -3.694  -0.031  -3.724  1.00 10.00      A   
ATOM   1580  HN  LEU   185      -4.656   0.096  -3.880  1.00 10.00      A   
ATOM   1581  CA  LEU   185      -2.951  -0.966  -4.563  1.00 10.00      A   
ATOM   1582  CB  LEU   185      -3.893  -1.745  -5.485  1.00 10.00      A   
ATOM   1583  CG  LEU   185      -4.821  -2.753  -4.803  1.00 10.00      A   
ATOM   1584  CD1 LEU   185      -5.776  -3.366  -5.815  1.00 10.00      A   
ATOM   1585  CD2 LEU   185      -4.014  -3.837  -4.102  1.00 10.00      A   
ATOM   1586  C   LEU   185      -1.887  -0.235  -5.375  1.00 10.00      A   
ATOM   1587  O   LEU   185      -0.777  -0.738  -5.552  1.00 10.00      A   
ATOM   1588  N   GLY   186      -2.230   0.958  -5.855  1.00 10.00      A   
ATOM   1589  HN  GLY   186      -3.135   1.300  -5.689  1.00 10.00      A   
ATOM   1590  CA  GLY   186      -1.293   1.751  -6.626  1.00 10.00      A   
ATOM   1591  C   GLY   186      -0.079   2.131  -5.803  1.00 10.00      A   
ATOM   1592  O   GLY   186       1.051   2.104  -6.294  1.00 10.00      A   
ATOM   1593  N   ILE   187      -0.313   2.469  -4.538  1.00 10.00      A   
ATOM   1594  HN  ILE   187      -1.240   2.477  -4.212  1.00 10.00      A   
ATOM   1595  CA  ILE   187       0.766   2.836  -3.627  1.00 10.00      A   
ATOM   1596  CB  ILE   187       0.219   3.269  -2.248  1.00 10.00      A   
ATOM   1597  CG1 ILE   187      -0.818   4.385  -2.409  1.00 10.00      A   
ATOM   1598  CG2 ILE   187       1.354   3.719  -1.336  1.00 10.00      A   
ATOM   1599  CD1 ILE   187      -1.595   4.692  -1.144  1.00 10.00      A   
ATOM   1600  C   ILE   187       1.711   1.651  -3.437  1.00 10.00      A   
ATOM   1601  O   ILE   187       2.936   1.800  -3.470  1.00 10.00      A   
ATOM   1602  N   LEU   188       1.126   0.470  -3.264  1.00 10.00      A   
ATOM   1603  HN  LEU   188       0.144   0.420  -3.258  1.00 10.00      A   
ATOM   1604  CA  LEU   188       1.896  -0.752  -3.074  1.00 10.00      A   
ATOM   1605  CB  LEU   188       0.984  -1.904  -2.649  1.00 10.00      A   
ATOM   1606  CG  LEU   188       0.170  -1.692  -1.374  1.00 10.00      A   
ATOM   1607  CD1 LEU   188      -0.685  -2.913  -1.084  1.00 10.00      A   
ATOM   1608  CD2 LEU   188       1.078  -1.377  -0.195  1.00 10.00      A   
ATOM   1609  C   LEU   188       2.644  -1.126  -4.347  1.00 10.00      A   
ATOM   1610  O   LEU   188       3.768  -1.620  -4.292  1.00 10.00      A   
ATOM   1611  N   SER   189       2.010  -0.887  -5.488  1.00 10.00      A   
ATOM   1612  HN  SER   189       1.100  -0.515  -5.460  1.00 10.00      A   
ATOM   1613  CA  SER   189       2.609  -1.185  -6.779  1.00 10.00      A   
ATOM   1614  CB  SER   189       1.589  -0.943  -7.895  1.00 10.00      A   
ATOM   1615  OG  SER   189       1.627  -1.972  -8.869  1.00 10.00      A   
ATOM   1616  HG  SER   189       2.531  -2.082  -9.194  1.00 10.00      A   
ATOM   1617  C   SER   189       3.845  -0.318  -7.006  1.00 10.00      A   
ATOM   1618  O   SER   189       4.854  -0.786  -7.538  1.00 10.00      A   
ATOM   1619  N   LEU   190       3.757   0.941  -6.586  1.00 10.00      A   
ATOM   1620  HN  LEU   190       2.920   1.243  -6.172  1.00 10.00      A   
ATOM   1621  CA  LEU   190       4.856   1.889  -6.734  1.00 10.00      A   
ATOM   1622  CB  LEU   190       4.408   3.290  -6.299  1.00 10.00      A   
ATOM   1623  CG  LEU   190       5.324   4.450  -6.691  1.00 10.00      A   
ATOM   1624  CD1 LEU   190       5.351   4.619  -8.199  1.00 10.00      A   
ATOM   1625  CD2 LEU   190       4.866   5.732  -6.025  1.00 10.00      A   
ATOM   1626  C   LEU   190       6.073   1.455  -5.919  1.00 10.00      A   
ATOM   1627  O   LEU   190       7.207   1.536  -6.389  1.00 10.00      A   
ATOM   1628  N   PHE   191       5.823   0.985  -4.703  1.00 10.00      A   
ATOM   1629  HN  PHE   191       4.895   0.938  -4.396  1.00 10.00      A   
ATOM   1630  CA  PHE   191       6.886   0.531  -3.816  1.00 10.00      A   
ATOM   1631  CB  PHE   191       6.421   0.623  -2.360  1.00 10.00      A   
ATOM   1632  CG  PHE   191       7.191   1.609  -1.526  1.00 10.00      A   
ATOM   1633  CD1 PHE   191       8.566   1.711  -1.650  1.00 10.00      A   
ATOM   1634  CD2 PHE   191       6.544   2.428  -0.617  1.00 10.00      A   
ATOM   1635  CE1 PHE   191       9.277   2.614  -0.884  1.00 10.00      A   
ATOM   1636  CE2 PHE   191       7.251   3.332   0.153  1.00 10.00      A   
ATOM   1637  CZ  PHE   191       8.620   3.424   0.019  1.00 10.00      A   
ATOM   1638  C   PHE   191       7.274  -0.908  -4.139  1.00 10.00      A   
ATOM   1639  O   PHE   191       8.274  -1.425  -3.632  1.00 10.00      A   
ATOM   1640  N   HIS   192       6.472  -1.535  -4.995  1.00 10.00      A   
ATOM   1641  HN  HIS   192       5.711  -1.041  -5.366  1.00 10.00      A   
ATOM   1642  CA  HIS   192       6.678  -2.919  -5.409  1.00 10.00      A   
ATOM   1643  CB  HIS   192       7.992  -3.106  -6.170  1.00 10.00      A   
ATOM   1644  CG  HIS   192       7.805  -3.542  -7.590  1.00 10.00      A   
ATOM   1645  ND1 HIS   192       6.627  -4.080  -8.063  1.00 10.00      A   
ATOM   1646  HD1 HIS   192       5.812  -4.231  -7.535  1.00 10.00      A   
ATOM   1647  CD2 HIS   192       8.653  -3.515  -8.645  1.00 10.00      A   
ATOM   1648  CE1 HIS   192       6.762  -4.366  -9.345  1.00 10.00      A   
ATOM   1649  NE2 HIS   192       7.977  -4.034  -9.723  1.00 10.00      A   
ATOM   1650  HE2 HIS   192       8.343  -4.143 -10.631  1.00 10.00      A   
ATOM   1651  C   HIS   192       6.579  -3.872  -4.223  1.00 10.00      A   
ATOM   1652  O   HIS   192       7.478  -4.671  -3.975  1.00 10.00      A   
ATOM   1653  N   ILE   193       5.477  -3.767  -3.494  1.00 10.00      A   
ATOM   1654  HN  ILE   193       4.799  -3.104  -3.750  1.00 10.00      A   
ATOM   1655  CA  ILE   193       5.240  -4.611  -2.332  1.00 10.00      A   
ATOM   1656  CB  ILE   193       4.135  -4.016  -1.427  1.00 10.00      A   
ATOM   1657  CG1 ILE   193       4.500  -2.588  -1.011  1.00 10.00      A   
ATOM   1658  CG2 ILE   193       3.896  -4.880  -0.195  1.00 10.00      A   
ATOM   1659  CD1 ILE   193       5.767  -2.488  -0.185  1.00 10.00      A   
ATOM   1660  C   ILE   193       4.850  -6.017  -2.779  1.00 10.00      A   
ATOM   1661  O   ILE   193       4.200  -6.191  -3.813  1.00 10.00      A   
ATOM   1662  N   GLU   194       5.261  -7.009  -2.004  1.00 10.00      A   
ATOM   1663  HN  GLU   194       5.781  -6.797  -1.195  1.00 10.00      A   
ATOM   1664  CA  GLU   194       4.976  -8.402  -2.311  1.00 10.00      A   
ATOM   1665  CB  GLU   194       5.841  -9.332  -1.450  1.00 10.00      A   
ATOM   1666  CG  GLU   194       7.336  -9.032  -1.487  1.00 10.00      A   
ATOM   1667  CD  GLU   194       7.719  -7.847  -0.621  1.00 10.00      A   
ATOM   1668  OE1 GLU   194       7.005  -7.575   0.371  1.00 10.00      A   
ATOM   1669  OE2 GLU   194       8.728  -7.181  -0.929  1.00 10.00      A   
ATOM   1670  C   GLU   194       3.496  -8.731  -2.111  1.00 10.00      A   
ATOM   1671  O   GLU   194       3.012  -8.802  -0.976  1.00 10.00      A   
ATOM   1672  N   ILE   195       2.787  -8.933  -3.215  1.00 10.00      A   
ATOM   1673  HN  ILE   195       3.235  -8.863  -4.090  1.00 10.00      A   
ATOM   1674  CA  ILE   195       1.369  -9.264  -3.173  1.00 10.00      A   
ATOM   1675  CB  ILE   195       0.615  -8.702  -4.400  1.00 10.00      A   
ATOM   1676  CG1 ILE   195       0.962  -7.227  -4.620  1.00 10.00      A   
ATOM   1677  CG2 ILE   195      -0.890  -8.881  -4.249  1.00 10.00      A   
ATOM   1678  CD1 ILE   195       0.544  -6.316  -3.484  1.00 10.00      A   
ATOM   1679  C   ILE   195       1.198 -10.779  -3.115  1.00 10.00      A   
ATOM   1680  O   ILE   195       0.931 -11.436  -4.126  1.00 10.00      A   
ATOM   1681  N   ASP   196       1.380 -11.327  -1.926  1.00 10.00      A   
ATOM   1682  HN  ASP   196       1.602 -10.749  -1.167  1.00 10.00      A   
ATOM   1683  CA  ASP   196       1.264 -12.762  -1.714  1.00 10.00      A   
ATOM   1684  CB  ASP   196       2.210 -13.215  -0.606  1.00 10.00      A   
ATOM   1685  CG  ASP   196       3.641 -13.368  -1.072  1.00 10.00      A   
ATOM   1686  OD1 ASP   196       3.870 -13.452  -2.296  1.00 10.00      A   
ATOM   1687  OD2 ASP   196       4.543 -13.413  -0.209  1.00 10.00      A   
ATOM   1688  C   ASP   196      -0.158 -13.152  -1.357  1.00 10.00      A   
ATOM   1689  O   ASP   196      -1.073 -12.322  -1.408  1.00 10.00      A   
ATOM   1690  N   LEU   197      -0.341 -14.417  -0.980  1.00 10.00      A   
ATOM   1691  HN  LEU   197       0.434 -15.028  -0.954  1.00 10.00      A   
ATOM   1692  CA  LEU   197      -1.656 -14.925  -0.607  1.00 10.00      A   
ATOM   1693  CB  LEU   197      -1.617 -16.441  -0.406  1.00 10.00      A   
ATOM   1694  CG  LEU   197      -1.337 -17.277  -1.656  1.00 10.00      A   
ATOM   1695  CD1 LEU   197      -1.261 -18.753  -1.305  1.00 10.00      A   
ATOM   1696  CD2 LEU   197      -2.396 -17.031  -2.716  1.00 10.00      A   
ATOM   1697  C   LEU   197      -2.173 -14.230   0.647  1.00 10.00      A   
ATOM   1698  O   LEU   197      -3.380 -14.164   0.874  1.00 10.00      A   
ATOM   1699  N   THR   198      -1.253 -13.705   1.449  1.00 10.00      A   
ATOM   1700  HN  THR   198      -0.303 -13.797   1.216  1.00 10.00      A   
ATOM   1701  CA  THR   198      -1.608 -12.998   2.671  1.00 10.00      A   
ATOM   1702  CB  THR   198      -0.342 -12.636   3.464  1.00 10.00      A   
ATOM   1703  OG1 THR   198       0.726 -12.381   2.540  1.00 10.00      A   
ATOM   1704  HG1 THR   198       1.324 -11.724   2.920  1.00 10.00      A   
ATOM   1705  CG2 THR   198       0.058 -13.775   4.389  1.00 10.00      A   
ATOM   1706  C   THR   198      -2.370 -11.717   2.335  1.00 10.00      A   
ATOM   1707  O   THR   198      -3.347 -11.365   3.000  1.00 10.00      A   
ATOM   1708  N   ILE   199      -1.922 -11.034   1.283  1.00 10.00      A   
ATOM   1709  HN  ILE   199      -1.140 -11.368   0.795  1.00 10.00      A   
ATOM   1710  CA  ILE   199      -2.559  -9.803   0.838  1.00 10.00      A   
ATOM   1711  CB  ILE   199      -1.706  -9.076  -0.227  1.00 10.00      A   
ATOM   1712  CG1 ILE   199      -0.280  -8.844   0.292  1.00 10.00      A   
ATOM   1713  CG2 ILE   199      -2.348  -7.757  -0.638  1.00 10.00      A   
ATOM   1714  CD1 ILE   199      -0.206  -7.992   1.544  1.00 10.00      A   
ATOM   1715  C   ILE   199      -3.936 -10.123   0.265  1.00 10.00      A   
ATOM   1716  O   ILE   199      -4.896  -9.379   0.465  1.00 10.00      A   
ATOM   1717  N   VAL   200      -4.024 -11.249  -0.435  1.00 10.00      A   
ATOM   1718  HN  VAL   200      -3.219 -11.793  -0.569  1.00 10.00      A   
ATOM   1719  CA  VAL   200      -5.285 -11.693  -1.015  1.00 10.00      A   
ATOM   1720  CB  VAL   200      -5.086 -12.958  -1.879  1.00 10.00      A   
ATOM   1721  CG1 VAL   200      -6.402 -13.417  -2.487  1.00 10.00      A   
ATOM   1722  CG2 VAL   200      -4.055 -12.707  -2.967  1.00 10.00      A   
ATOM   1723  C   VAL   200      -6.278 -11.994   0.105  1.00 10.00      A   
ATOM   1724  O   VAL   200      -7.471 -11.702  -0.001  1.00 10.00      A   
ATOM   1725  N   ALA   201      -5.760 -12.560   1.191  1.00 10.00      A   
ATOM   1726  HN  ALA   201      -4.801 -12.758   1.211  1.00 10.00      A   
ATOM   1727  CA  ALA   201      -6.571 -12.899   2.345  1.00 10.00      A   
ATOM   1728  CB  ALA   201      -5.761 -13.707   3.349  1.00 10.00      A   
ATOM   1729  C   ALA   201      -7.129 -11.645   3.000  1.00 10.00      A   
ATOM   1730  O   ALA   201      -8.327 -11.557   3.259  1.00 10.00      A   
ATOM   1731  N   SER   202      -6.260 -10.665   3.241  1.00 10.00      A   
ATOM   1732  HN  SER   202      -5.318 -10.782   2.986  1.00 10.00      A   
ATOM   1733  CA  SER   202      -6.678  -9.418   3.866  1.00 10.00      A   
ATOM   1734  CB  SER   202      -5.470  -8.532   4.177  1.00 10.00      A   
ATOM   1735  OG  SER   202      -4.367  -8.859   3.351  1.00 10.00      A   
ATOM   1736  HG  SER   202      -3.958  -9.672   3.666  1.00 10.00      A   
ATOM   1737  C   SER   202      -7.687  -8.682   2.994  1.00 10.00      A   
ATOM   1738  O   SER   202      -8.682  -8.158   3.492  1.00 10.00      A   
ATOM   1739  N   LEU   203      -7.447  -8.682   1.684  1.00 10.00      A   
ATOM   1740  HN  LEU   203      -6.635  -9.125   1.346  1.00 10.00      A   
ATOM   1741  CA  LEU   203      -8.340  -8.026   0.733  1.00 10.00      A   
ATOM   1742  CB  LEU   203      -7.739  -8.040  -0.672  1.00 10.00      A   
ATOM   1743  CG  LEU   203      -6.607  -7.046  -0.938  1.00 10.00      A   
ATOM   1744  CD1 LEU   203      -6.013  -7.285  -2.318  1.00 10.00      A   
ATOM   1745  CD2 LEU   203      -7.104  -5.612  -0.805  1.00 10.00      A   
ATOM   1746  C   LEU   203      -9.719  -8.682   0.719  1.00 10.00      A   
ATOM   1747  O   LEU   203     -10.682  -8.109   0.218  1.00 10.00      A   
ATOM   1748  N   MET   204      -9.801  -9.890   1.262  1.00 10.00      A   
ATOM   1749  HN  MET   204      -8.988 -10.302   1.626  1.00 10.00      A   
ATOM   1750  CA  MET   204     -11.056 -10.622   1.326  1.00 10.00      A   
ATOM   1751  CB  MET   204     -10.806 -12.112   1.065  1.00 10.00      A   
ATOM   1752  CG  MET   204     -12.057 -12.922   0.765  1.00 10.00      A   
ATOM   1753  SD  MET   204     -11.684 -14.634   0.327  1.00 10.00      A   
ATOM   1754  CE  MET   204     -10.660 -14.403  -1.125  1.00 10.00      A   
ATOM   1755  C   MET   204     -11.712 -10.430   2.691  1.00 10.00      A   
ATOM   1756  O   MET   204     -12.937 -10.435   2.811  1.00 10.00      A   
ATOM   1757  N   SER   205     -10.887 -10.253   3.719  1.00 10.00      A   
ATOM   1758  HN  SER   205      -9.917 -10.262   3.563  1.00 10.00      A   
ATOM   1759  CA  SER   205     -11.379 -10.063   5.076  1.00 10.00      A   
ATOM   1760  CB  SER   205     -10.274 -10.367   6.088  1.00 10.00      A   
ATOM   1761  OG  SER   205      -9.722 -11.651   5.863  1.00 10.00      A   
ATOM   1762  HG  SER   205     -10.392 -12.321   6.039  1.00 10.00      A   
ATOM   1763  C   SER   205     -11.913  -8.651   5.295  1.00 10.00      A   
ATOM   1764  O   SER   205     -12.790  -8.438   6.132  1.00 10.00      A   
ATOM   1765  N   VAL   206     -11.383  -7.687   4.547  1.00 10.00      A   
ATOM   1766  HN  VAL   206     -10.675  -7.912   3.904  1.00 10.00      A   
ATOM   1767  CA  VAL   206     -11.819  -6.300   4.677  1.00 10.00      A   
ATOM   1768  CB  VAL   206     -10.858  -5.306   3.988  1.00 10.00      A   
ATOM   1769  CG1 VAL   206      -9.499  -5.307   4.670  1.00 10.00      A   
ATOM   1770  CG2 VAL   206     -10.721  -5.611   2.504  1.00 10.00      A   
ATOM   1771  C   VAL   206     -13.233  -6.096   4.143  1.00 10.00      A   
ATOM   1772  O   VAL   206     -13.919  -5.151   4.531  1.00 10.00      A   
ATOM   1773  N   ILE   207     -13.670  -6.990   3.260  1.00 10.00      A   
ATOM   1774  HN  ILE   207     -13.084  -7.730   2.995  1.00 10.00      A   
ATOM   1775  CA  ILE   207     -15.002  -6.893   2.680  1.00 10.00      A   
ATOM   1776  CB  ILE   207     -15.134  -7.680   1.360  1.00 10.00      A   
ATOM   1777  CG1 ILE   207     -13.950  -7.372   0.441  1.00 10.00      A   
ATOM   1778  CG2 ILE   207     -16.444  -7.326   0.670  1.00 10.00      A   
ATOM   1779  CD1 ILE   207     -13.890  -8.236  -0.800  1.00 10.00      A   
ATOM   1780  C   ILE   207     -16.062  -7.360   3.671  1.00 10.00      A   
ATOM   1781  O   ILE   207     -16.433  -8.533   3.710  1.00 10.00      A   
ATOM   1782  N   GLY   208     -16.516  -6.432   4.492  1.00 10.00      A   
ATOM   1783  HN  GLY   208     -16.145  -5.526   4.437  1.00 10.00      A   
ATOM   1784  CA  GLY   208     -17.525  -6.738   5.480  1.00 10.00      A   
ATOM   1785  C   GLY   208     -17.618  -5.648   6.519  1.00 10.00      A   
ATOM   1786  O   GLY   208     -18.682  -5.059   6.720  1.00 10.00      A   
ATOM   1787  N   TYR   209     -16.489  -5.350   7.148  1.00 10.00      A   
ATOM   1788  HN  TYR   209     -15.673  -5.840   6.914  1.00 10.00      A   
ATOM   1789  CA  TYR   209     -16.419  -4.317   8.181  1.00 10.00      A   
ATOM   1790  CB  TYR   209     -15.232  -4.583   9.107  1.00 10.00      A   
ATOM   1791  CG  TYR   209     -15.239  -5.968   9.714  1.00 10.00      A   
ATOM   1792  CD1 TYR   209     -14.401  -6.968   9.233  1.00 10.00      A   
ATOM   1793  CD2 TYR   209     -16.081  -6.277  10.771  1.00 10.00      A   
ATOM   1794  CE1 TYR   209     -14.406  -8.233   9.789  1.00 10.00      A   
ATOM   1795  CE2 TYR   209     -16.091  -7.537  11.333  1.00 10.00      A   
ATOM   1796  CZ  TYR   209     -15.253  -8.510  10.840  1.00 10.00      A   
ATOM   1797  OH  TYR   209     -15.260  -9.766  11.403  1.00 10.00      A   
ATOM   1798  HH  TYR   209     -16.164 -10.103  11.418  1.00 10.00      A   
ATOM   1799  C   TYR   209     -16.319  -2.932   7.548  1.00 10.00      A   
ATOM   1800  O   TYR   209     -15.378  -2.180   7.794  1.00 10.00      A   
ATOM   1801  N   SER   210     -17.317  -2.633   6.730  1.00 10.00      A   
ATOM   1802  HN  SER   210     -18.035  -3.292   6.635  1.00 10.00      A   
ATOM   1803  CA  SER   210     -17.445  -1.382   5.993  1.00 10.00      A   
ATOM   1804  CB  SER   210     -16.176  -1.057   5.191  1.00 10.00      A   
ATOM   1805  OG  SER   210     -15.241  -0.323   5.966  1.00 10.00      A   
ATOM   1806  HG  SER   210     -15.131  -0.760   6.825  1.00 10.00      A   
ATOM   1807  C   SER   210     -18.622  -1.536   5.038  1.00 10.00      A   
ATOM   1808  O   SER   210     -19.271  -0.565   4.654  1.00 10.00      A   
ATOM   1809  N   LEU   211     -18.890  -2.788   4.666  1.00 10.00      A   
ATOM   1810  HN  LEU   211     -18.326  -3.513   5.002  1.00 10.00      A   
ATOM   1811  CA  LEU   211     -19.988  -3.112   3.766  1.00 10.00      A   
ATOM   1812  CB  LEU   211     -19.633  -4.334   2.916  1.00 10.00      A   
ATOM   1813  CG  LEU   211     -20.746  -4.901   2.029  1.00 10.00      A   
ATOM   1814  CD1 LEU   211     -21.085  -3.936   0.905  1.00 10.00      A   
ATOM   1815  CD2 LEU   211     -20.340  -6.254   1.468  1.00 10.00      A   
ATOM   1816  C   LEU   211     -21.261  -3.376   4.557  1.00 10.00      A   
ATOM   1817  O   LEU   211     -22.363  -3.073   4.098  1.00 10.00      A   
ATOM   1818  N   ASN   212     -21.103  -3.946   5.751  1.00 10.00      A   
ATOM   1819  HN  ASN   212     -20.199  -4.177   6.058  1.00 10.00      A   
ATOM   1820  CA  ASN   212     -22.244  -4.238   6.613  1.00 10.00      A   
ATOM   1821  CB  ASN   212     -21.793  -4.913   7.909  1.00 10.00      A   
ATOM   1822  CG  ASN   212     -22.945  -5.210   8.855  1.00 10.00      A   
ATOM   1823  OD1 ASN   212     -23.943  -5.821   8.470  1.00 10.00      A   
ATOM   1824  ND2 ASN   212     -22.820  -4.766  10.096  1.00 10.00      A   
ATOM   1825 HD21 ASN   212     -22.001  -4.277  10.333  1.00 10.00      A   
ATOM   1826 HD22 ASN   212     -23.547  -4.949  10.731  1.00 10.00      A   
ATOM   1827  C   ASN   212     -22.981  -2.948   6.932  1.00 10.00      A   
ATOM   1828  O   ASN   212     -24.210  -2.919   7.021  1.00 10.00      A   
ATOM   1829  N   ASP   213     -22.210  -1.879   7.080  1.00 10.00      A   
ATOM   1830  HN  ASP   213     -21.235  -1.981   7.007  1.00 10.00      A   
ATOM   1831  CA  ASP   213     -22.749  -0.561   7.365  1.00 10.00      A   
ATOM   1832  CB  ASP   213     -21.604   0.441   7.498  1.00 10.00      A   
ATOM   1833  CG  ASP   213     -20.607   0.033   8.564  1.00 10.00      A   
ATOM   1834  OD1 ASP   213     -20.589   0.672   9.634  1.00 10.00      A   
ATOM   1835  OD2 ASP   213     -19.862  -0.951   8.342  1.00 10.00      A   
ATOM   1836  C   ASP   213     -23.683  -0.139   6.244  1.00 10.00      A   
ATOM   1837  O   ASP   213     -24.778   0.371   6.488  1.00 10.00      A   
ATOM   1838  N   SER   214     -23.243  -0.370   5.012  1.00 10.00      A   
ATOM   1839  HN  SER   214     -22.354  -0.764   4.887  1.00 10.00      A   
ATOM   1840  CA  SER   214     -24.034  -0.049   3.841  1.00 10.00      A   
ATOM   1841  CB  SER   214     -23.212  -0.310   2.581  1.00 10.00      A   
ATOM   1842  OG  SER   214     -21.832  -0.134   2.845  1.00 10.00      A   
ATOM   1843  HG  SER   214     -21.417   0.299   2.091  1.00 10.00      A   
ATOM   1844  C   SER   214     -25.294  -0.905   3.827  1.00 10.00      A   
ATOM   1845  O   SER   214     -26.378  -0.420   3.506  1.00 10.00      A   
ATOM   1846  N   ILE   215     -25.137  -2.176   4.204  1.00 10.00      A   
ATOM   1847  HN  ILE   215     -24.239  -2.488   4.453  1.00 10.00      A   
ATOM   1848  CA  ILE   215     -26.254  -3.117   4.255  1.00 10.00      A   
ATOM   1849  CB  ILE   215     -25.811  -4.510   4.758  1.00 10.00      A   
ATOM   1850  CG1 ILE   215     -24.742  -5.102   3.835  1.00 10.00      A   
ATOM   1851  CG2 ILE   215     -27.004  -5.454   4.869  1.00 10.00      A   
ATOM   1852  CD1 ILE   215     -24.139  -6.392   4.344  1.00 10.00      A   
ATOM   1853  C   ILE   215     -27.356  -2.580   5.163  1.00 10.00      A   
ATOM   1854  O   ILE   215     -28.530  -2.581   4.792  1.00 10.00      A   
ATOM   1855  N   VAL   216     -26.961  -2.113   6.347  1.00 10.00      A   
ATOM   1856  HN  VAL   216     -26.005  -2.158   6.583  1.00 10.00      A   
ATOM   1857  CA  VAL   216     -27.906  -1.550   7.310  1.00 10.00      A   
ATOM   1858  CB  VAL   216     -27.186  -1.061   8.585  1.00 10.00      A   
ATOM   1859  CG1 VAL   216     -28.175  -0.462   9.574  1.00 10.00      A   
ATOM   1860  CG2 VAL   216     -26.405  -2.193   9.232  1.00 10.00      A   
ATOM   1861  C   VAL   216     -28.653  -0.382   6.680  1.00 10.00      A   
ATOM   1862  O   VAL   216     -29.875  -0.267   6.803  1.00 10.00      A   
ATOM   1863  N   VAL   217     -27.913   0.472   5.986  1.00 10.00      A   
ATOM   1864  HN  VAL   217     -26.944   0.325   5.926  1.00 10.00      A   
ATOM   1865  CA  VAL   217     -28.496   1.624   5.319  1.00 10.00      A   
ATOM   1866  CB  VAL   217     -27.418   2.515   4.661  1.00 10.00      A   
ATOM   1867  CG1 VAL   217     -28.059   3.677   3.912  1.00 10.00      A   
ATOM   1868  CG2 VAL   217     -26.443   3.035   5.709  1.00 10.00      A   
ATOM   1869  C   VAL   217     -29.511   1.184   4.264  1.00 10.00      A   
ATOM   1870  O   VAL   217     -30.646   1.671   4.243  1.00 10.00      A   
ATOM   1871  N   SER   218     -29.102   0.257   3.401  1.00 10.00      A   
ATOM   1872  HN  SER   218     -28.184  -0.092   3.467  1.00 10.00      A   
ATOM   1873  CA  SER   218     -29.967  -0.245   2.347  1.00 10.00      A   
ATOM   1874  CB  SER   218     -29.182  -1.135   1.384  1.00 10.00      A   
ATOM   1875  OG  SER   218     -28.228  -1.923   2.073  1.00 10.00      A   
ATOM   1876  HG  SER   218     -28.598  -2.214   2.918  1.00 10.00      A   
ATOM   1877  C   SER   218     -31.172  -0.989   2.913  1.00 10.00      A   
ATOM   1878  O   SER   218     -32.256  -0.944   2.334  1.00 10.00      A   
ATOM   1879  N   ASP   219     -30.984  -1.668   4.043  1.00 10.00      A   
ATOM   1880  HN  ASP   219     -30.092  -1.676   4.456  1.00 10.00      A   
ATOM   1881  CA  ASP   219     -32.067  -2.411   4.680  1.00 10.00      A   
ATOM   1882  CB  ASP   219     -31.537  -3.305   5.803  1.00 10.00      A   
ATOM   1883  CG  ASP   219     -32.546  -4.347   6.244  1.00 10.00      A   
ATOM   1884  OD1 ASP   219     -32.858  -5.255   5.445  1.00 10.00      A   
ATOM   1885  OD2 ASP   219     -33.018  -4.273   7.401  1.00 10.00      A   
ATOM   1886  C   ASP   219     -33.119  -1.447   5.214  1.00 10.00      A   
ATOM   1887  O   ASP   219     -34.317  -1.657   5.030  1.00 10.00      A   
ATOM   1888  N   ARG   220     -32.658  -0.379   5.855  1.00 10.00      A   
ATOM   1889  HN  ARG   220     -31.691  -0.279   5.979  1.00 10.00      A   
ATOM   1890  CA  ARG   220     -33.555   0.640   6.392  1.00 10.00      A   
ATOM   1891  CB  ARG   220     -32.759   1.708   7.150  1.00 10.00      A   
ATOM   1892  CG  ARG   220     -33.607   2.822   7.748  1.00 10.00      A   
ATOM   1893  CD  ARG   220     -34.606   2.282   8.760  1.00 10.00      A   
ATOM   1894  NE  ARG   220     -33.950   1.623   9.890  1.00 10.00      A   
ATOM   1895  HE  ARG   220     -33.518   0.754   9.717  1.00 10.00      A   
ATOM   1896  CZ  ARG   220     -33.898   2.132  11.121  1.00 10.00      A   
ATOM   1897  NH1 ARG   220     -34.461   3.305  11.388  1.00 10.00      A   
ATOM   1898 HH11 ARG   220     -34.945   3.837  10.630  1.00 10.00      A   
ATOM   1899 HH12 ARG   220     -34.422   3.702  12.352  1.00 10.00      A   
ATOM   1900  NH2 ARG   220     -33.288   1.457  12.088  1.00 10.00      A   
ATOM   1901 HH21 ARG   220     -32.850   0.532  11.885  1.00 10.00      A   
ATOM   1902 HH22 ARG   220     -33.245   1.847  13.055  1.00 10.00      A   
ATOM   1903  C   ARG   220     -34.346   1.278   5.256  1.00 10.00      A   
ATOM   1904  O   ARG   220     -35.555   1.494   5.364  1.00 10.00      A   
ATOM   1905  N   ILE   221     -33.649   1.573   4.167  1.00 10.00      A   
ATOM   1906  HN  ILE   221     -32.680   1.406   4.163  1.00 10.00      A   
ATOM   1907  CA  ILE   221     -34.276   2.153   2.987  1.00 10.00      A   
ATOM   1908  CB  ILE   221     -33.221   2.489   1.911  1.00 10.00      A   
ATOM   1909  CG1 ILE   221     -32.398   3.706   2.341  1.00 10.00      A   
ATOM   1910  CG2 ILE   221     -33.874   2.725   0.555  1.00 10.00      A   
ATOM   1911  CD1 ILE   221     -31.222   4.007   1.437  1.00 10.00      A   
ATOM   1912  C   ILE   221     -35.294   1.168   2.418  1.00 10.00      A   
ATOM   1913  O   ILE   221     -36.399   1.548   2.036  1.00 10.00      A   
ATOM   1914  N   ARG   222     -34.905  -0.100   2.399  1.00 10.00      A   
ATOM   1915  HN  ARG   222     -34.006  -0.320   2.730  1.00 10.00      A   
ATOM   1916  CA  ARG   222     -35.746  -1.181   1.901  1.00 10.00      A   
ATOM   1917  CB  ARG   222     -34.972  -2.499   2.016  1.00 10.00      A   
ATOM   1918  CG  ARG   222     -35.809  -3.760   2.008  1.00 10.00      A   
ATOM   1919  CD  ARG   222     -35.160  -4.830   2.865  1.00 10.00      A   
ATOM   1920  NE  ARG   222     -35.144  -6.131   2.201  1.00 10.00      A   
ATOM   1921  HE  ARG   222     -35.580  -6.189   1.316  1.00 10.00      A   
ATOM   1922  CZ  ARG   222     -34.581  -7.225   2.715  1.00 10.00      A   
ATOM   1923  NH1 ARG   222     -33.983  -7.179   3.901  1.00 10.00      A   
ATOM   1924 HH11 ARG   222     -33.939  -6.282   4.444  1.00 10.00      A   
ATOM   1925 HH12 ARG   222     -33.549  -8.037   4.302  1.00 10.00      A   
ATOM   1926  NH2 ARG   222     -34.615  -8.367   2.040  1.00 10.00      A   
ATOM   1927 HH21 ARG   222     -34.178  -9.225   2.441  1.00 10.00      A   
ATOM   1928 HH22 ARG   222     -35.083  -8.409   1.105  1.00 10.00      A   
ATOM   1929  C   ARG   222     -37.055  -1.256   2.682  1.00 10.00      A   
ATOM   1930  O   ARG   222     -38.135  -1.344   2.093  1.00 10.00      A   
ATOM   1931  N   GLU   223     -36.951  -1.205   4.007  1.00 10.00      A   
ATOM   1932  HN  GLU   223     -36.058  -1.133   4.415  1.00 10.00      A   
ATOM   1933  CA  GLU   223     -38.122  -1.264   4.870  1.00 10.00      A   
ATOM   1934  CB  GLU   223     -37.712  -1.348   6.344  1.00 10.00      A   
ATOM   1935  CG  GLU   223     -36.808  -2.528   6.667  1.00 10.00      A   
ATOM   1936  CD  GLU   223     -36.771  -2.853   8.145  1.00 10.00      A   
ATOM   1937  OE1 GLU   223     -36.386  -1.976   8.946  1.00 10.00      A   
ATOM   1938  OE2 GLU   223     -37.131  -3.992   8.512  1.00 10.00      A   
ATOM   1939  C   GLU   223     -39.039  -0.066   4.635  1.00 10.00      A   
ATOM   1940  O   GLU   223     -40.253  -0.218   4.508  1.00 10.00      A   
ATOM   1941  N   ASN   224     -38.447   1.122   4.560  1.00 10.00      A   
ATOM   1942  HN  ASN   224     -37.473   1.175   4.665  1.00 10.00      A   
ATOM   1943  CA  ASN   224     -39.206   2.351   4.329  1.00 10.00      A   
ATOM   1944  CB  ASN   224     -38.288   3.577   4.414  1.00 10.00      A   
ATOM   1945  CG  ASN   224     -38.190   4.154   5.814  1.00 10.00      A   
ATOM   1946  OD1 ASN   224     -39.146   4.106   6.590  1.00 10.00      A   
ATOM   1947  ND2 ASN   224     -37.033   4.713   6.142  1.00 10.00      A   
ATOM   1948 HD21 ASN   224     -36.314   4.725   5.470  1.00 10.00      A   
ATOM   1949 HD22 ASN   224     -36.938   5.090   7.044  1.00 10.00      A   
ATOM   1950  C   ASN   224     -39.886   2.315   2.965  1.00 10.00      A   
ATOM   1951  O   ASN   224     -41.044   2.710   2.821  1.00 10.00      A   
ATOM   1952  N   PHE   225     -39.157   1.814   1.977  1.00 10.00      A   
ATOM   1953  HN  PHE   225     -38.246   1.502   2.173  1.00 10.00      A   
ATOM   1954  CA  PHE   225     -39.650   1.712   0.610  1.00 10.00      A   
ATOM   1955  CB  PHE   225     -38.533   1.169  -0.293  1.00 10.00      A   
ATOM   1956  CG  PHE   225     -38.915   0.988  -1.734  1.00 10.00      A   
ATOM   1957  CD1 PHE   225     -39.053   2.083  -2.570  1.00 10.00      A   
ATOM   1958  CD2 PHE   225     -39.129  -0.279  -2.254  1.00 10.00      A   
ATOM   1959  CE1 PHE   225     -39.397   1.918  -3.898  1.00 10.00      A   
ATOM   1960  CE2 PHE   225     -39.474  -0.450  -3.579  1.00 10.00      A   
ATOM   1961  CZ  PHE   225     -39.609   0.650  -4.402  1.00 10.00      A   
ATOM   1962  C   PHE   225     -40.891   0.823   0.523  1.00 10.00      A   
ATOM   1963  O   PHE   225     -41.776   1.057  -0.299  1.00 10.00      A   
ATOM   1964  N   ARG   226     -40.960  -0.180   1.387  1.00 10.00      A   
ATOM   1965  HN  ARG   226     -40.236  -0.306   2.039  1.00 10.00      A   
ATOM   1966  CA  ARG   226     -42.088  -1.102   1.389  1.00 10.00      A   
ATOM   1967  CB  ARG   226     -41.633  -2.514   1.768  1.00 10.00      A   
ATOM   1968  CG  ARG   226     -41.222  -3.368   0.580  1.00 10.00      A   
ATOM   1969  CD  ARG   226     -39.751  -3.746   0.638  1.00 10.00      A   
ATOM   1970  NE  ARG   226     -39.452  -4.640   1.754  1.00 10.00      A   
ATOM   1971  HE  ARG   226     -39.677  -4.322   2.659  1.00 10.00      A   
ATOM   1972  CZ  ARG   226     -38.904  -5.845   1.617  1.00 10.00      A   
ATOM   1973  NH1 ARG   226     -38.593  -6.310   0.413  1.00 10.00      A   
ATOM   1974 HH11 ARG   226     -38.161  -7.254   0.310  1.00 10.00      A   
ATOM   1975 HH12 ARG   226     -38.783  -5.735  -0.437  1.00 10.00      A   
ATOM   1976  NH2 ARG   226     -38.658  -6.582   2.690  1.00 10.00      A   
ATOM   1977 HH21 ARG   226     -38.901  -6.220   3.642  1.00 10.00      A   
ATOM   1978 HH22 ARG   226     -38.229  -7.528   2.592  1.00 10.00      A   
ATOM   1979  C   ARG   226     -43.218  -0.641   2.308  1.00 10.00      A   
ATOM   1980  O   ARG   226     -44.264  -1.287   2.389  1.00 10.00      A   
ATOM   1981  N   LYS   227     -43.014   0.471   3.001  1.00 10.00      A   
ATOM   1982  HN  LYS   227     -42.163   0.949   2.903  1.00 10.00      A   
ATOM   1983  CA  LYS   227     -44.027   0.988   3.913  1.00 10.00      A   
ATOM   1984  CB  LYS   227     -43.415   1.349   5.267  1.00 10.00      A   
ATOM   1985  CG  LYS   227     -42.969   0.145   6.082  1.00 10.00      A   
ATOM   1986  CD  LYS   227     -42.483   0.555   7.461  1.00 10.00      A   
ATOM   1987  CE  LYS   227     -41.907  -0.633   8.214  1.00 10.00      A   
ATOM   1988  NZ  LYS   227     -41.625  -0.307   9.636  1.00 10.00      A   
ATOM   1989  HZ1 LYS   227     -41.149  -1.106  10.099  1.00 10.00      A   
ATOM   1990  HZ2 LYS   227     -42.513  -0.107  10.142  1.00 10.00      A   
ATOM   1991  HZ3 LYS   227     -41.011   0.530   9.696  1.00 10.00      A   
ATOM   1992  C   LYS   227     -44.775   2.184   3.329  1.00 10.00      A   
ATOM   1993  O   LYS   227     -45.955   2.387   3.626  1.00 10.00      A   
ATOM   1994  N   ILE   228     -44.095   2.963   2.496  1.00 10.00      A   
ATOM   1995  HN  ILE   228     -43.165   2.740   2.287  1.00 10.00      A   
ATOM   1996  CA  ILE   228     -44.701   4.143   1.882  1.00 10.00      A   
ATOM   1997  CB  ILE   228     -43.671   5.002   1.119  1.00 10.00      A   
ATOM   1998  CG1 ILE   228     -42.850   4.142   0.152  1.00 10.00      A   
ATOM   1999  CG2 ILE   228     -42.766   5.739   2.097  1.00 10.00      A   
ATOM   2000  CD1 ILE   228     -41.923   4.939  -0.743  1.00 10.00      A   
ATOM   2001  C   ILE   228     -45.857   3.771   0.957  1.00 10.00      A   
ATOM   2002  O   ILE   228     -45.848   2.717   0.321  1.00 10.00      A   
ATOM   2003  N   ARG   229     -46.853   4.645   0.891  1.00 10.00      A   
ATOM   2004  HN  ARG   229     -46.793   5.474   1.411  1.00 10.00      A   
ATOM   2005  CA  ARG   229     -48.027   4.414   0.060  1.00 10.00      A   
ATOM   2006  CB  ARG   229     -49.274   5.012   0.713  1.00 10.00      A   
ATOM   2007  CG  ARG   229     -49.715   4.321   1.990  1.00 10.00      A   
ATOM   2008  CD  ARG   229     -50.598   5.237   2.820  1.00 10.00      A   
ATOM   2009  NE  ARG   229     -51.729   4.533   3.417  1.00 10.00      A   
ATOM   2010  HE  ARG   229     -52.274   3.968   2.818  1.00 10.00      A   
ATOM   2011  CZ  ARG   229     -52.066   4.621   4.702  1.00 10.00      A   
ATOM   2012  NH1 ARG   229     -51.358   5.385   5.523  1.00 10.00      A   
ATOM   2013 HH11 ARG   229     -50.536   5.915   5.167  1.00 10.00      A   
ATOM   2014 HH12 ARG   229     -51.623   5.457   6.530  1.00 10.00      A   
ATOM   2015  NH2 ARG   229     -53.111   3.949   5.164  1.00 10.00      A   
ATOM   2016 HH21 ARG   229     -53.379   4.017   6.172  1.00 10.00      A   
ATOM   2017 HH22 ARG   229     -53.673   3.346   4.523  1.00 10.00      A   
ATOM   2018  C   ARG   229     -47.842   5.005  -1.331  1.00 10.00      A   
ATOM   2019  O   ARG   229     -47.573   4.286  -2.289  1.00 10.00      A   
ATOM   2020  N   ARG   230     -47.990   6.319  -1.435  1.00 10.00      A   
ATOM   2021  HN  ARG   230     -48.196   6.845  -0.632  1.00 10.00      A   
ATOM   2022  CA  ARG   230     -47.849   7.005  -2.715  1.00 10.00      A   
ATOM   2023  CB  ARG   230     -49.145   7.745  -3.074  1.00 10.00      A   
ATOM   2024  CG  ARG   230     -50.426   7.001  -2.724  1.00 10.00      A   
ATOM   2025  CD  ARG   230     -50.568   5.713  -3.519  1.00 10.00      A   
ATOM   2026  NE  ARG   230     -51.083   5.944  -4.865  1.00 10.00      A   
ATOM   2027  HE  ARG   230     -50.958   6.842  -5.248  1.00 10.00      A   
ATOM   2028  CZ  ARG   230     -51.700   5.012  -5.588  1.00 10.00      A   
ATOM   2029  NH1 ARG   230     -51.873   3.793  -5.091  1.00 10.00      A   
ATOM   2030 HH11 ARG   230     -52.354   3.062  -5.652  1.00 10.00      A   
ATOM   2031 HH12 ARG   230     -51.523   3.563  -4.133  1.00 10.00      A   
ATOM   2032  NH2 ARG   230     -52.148   5.302  -6.803  1.00 10.00      A   
ATOM   2033 HH21 ARG   230     -52.629   4.573  -7.376  1.00 10.00      A   
ATOM   2034 HH22 ARG   230     -52.024   6.262  -7.192  1.00 10.00      A   
ATOM   2035  C   ARG   230     -46.693   7.994  -2.658  1.00 10.00      A   
ATOM   2036  O   ARG   230     -46.493   8.790  -3.577  1.00 10.00      A   
ATOM   2037  N   GLY   231     -45.942   7.943  -1.567  1.00 10.00      A   
ATOM   2038  HN  GLY   231     -46.155   7.290  -0.869  1.00 10.00      A   
ATOM   2039  CA  GLY   231     -44.815   8.830  -1.396  1.00 10.00      A   
ATOM   2040  C   GLY   231     -43.682   8.516  -2.351  1.00 10.00      A   
ATOM   2041  O   GLY   231     -43.462   7.355  -2.703  1.00 10.00      A   
ATOM   2042  N   THR   232     -42.978   9.548  -2.785  1.00 10.00      A   
ATOM   2043  HN  THR   232     -43.222  10.454  -2.493  1.00 10.00      A   
ATOM   2044  CA  THR   232     -41.865   9.388  -3.704  1.00 10.00      A   
ATOM   2045  CB  THR   232     -41.523  10.731  -4.368  1.00 10.00      A   
ATOM   2046  OG1 THR   232     -42.338  11.758  -3.779  1.00 10.00      A   
ATOM   2047  HG1 THR   232     -41.790  12.535  -3.581  1.00 10.00      A   
ATOM   2048  CG2 THR   232     -41.822  10.663  -5.856  1.00 10.00      A   
ATOM   2049  C   THR   232     -40.637   8.819  -2.990  1.00 10.00      A   
ATOM   2050  O   THR   232     -40.087   9.446  -2.082  1.00 10.00      A   
ATOM   2051  N   PRO   233     -40.188   7.622  -3.409  1.00 10.00      A   
ATOM   2052  CA  PRO   233     -39.039   6.933  -2.807  1.00 10.00      A   
ATOM   2053  CB  PRO   233     -38.826   5.709  -3.709  1.00 10.00      A   
ATOM   2054  CG  PRO   233     -39.619   5.981  -4.942  1.00 10.00      A   
ATOM   2055  CD  PRO   233     -40.772   6.834  -4.509  1.00 10.00      A   
ATOM   2056  C   PRO   233     -37.765   7.774  -2.747  1.00 10.00      A   
ATOM   2057  O   PRO   233     -37.055   7.756  -1.741  1.00 10.00      A   
ATOM   2058  N   TYR   234     -37.491   8.537  -3.803  1.00 10.00      A   
ATOM   2059  HN  TYR   234     -38.114   8.546  -4.560  1.00 10.00      A   
ATOM   2060  CA  TYR   234     -36.278   9.358  -3.859  1.00 10.00      A   
ATOM   2061  CB  TYR   234     -36.063   9.983  -5.245  1.00 10.00      A   
ATOM   2062  CG  TYR   234     -36.825  11.264  -5.509  1.00 10.00      A   
ATOM   2063  CD1 TYR   234     -36.210  12.504  -5.370  1.00 10.00      A   
ATOM   2064  CD2 TYR   234     -38.153  11.237  -5.912  1.00 10.00      A   
ATOM   2065  CE1 TYR   234     -36.897  13.677  -5.626  1.00 10.00      A   
ATOM   2066  CE2 TYR   234     -38.847  12.404  -6.168  1.00 10.00      A   
ATOM   2067  CZ  TYR   234     -38.216  13.619  -6.025  1.00 10.00      A   
ATOM   2068  OH  TYR   234     -38.909  14.783  -6.283  1.00 10.00      A   
ATOM   2069  HH  TYR   234     -38.412  15.318  -6.918  1.00 10.00      A   
ATOM   2070  C   TYR   234     -36.211  10.408  -2.746  1.00 10.00      A   
ATOM   2071  O   TYR   234     -35.131  10.894  -2.406  1.00 10.00      A   
ATOM   2072  N   GLU   235     -37.360  10.745  -2.174  1.00 10.00      A   
ATOM   2073  HN  GLU   235     -38.194  10.321  -2.478  1.00 10.00      A   
ATOM   2074  CA  GLU   235     -37.414  11.725  -1.102  1.00 10.00      A   
ATOM   2075  CB  GLU   235     -38.752  12.466  -1.124  1.00 10.00      A   
ATOM   2076  CG  GLU   235     -38.950  13.361  -2.340  1.00 10.00      A   
ATOM   2077  CD  GLU   235     -40.245  14.145  -2.280  1.00 10.00      A   
ATOM   2078  OE1 GLU   235     -40.422  14.941  -1.332  1.00 10.00      A   
ATOM   2079  OE2 GLU   235     -41.094  13.967  -3.177  1.00 10.00      A   
ATOM   2080  C   GLU   235     -37.201  11.059   0.255  1.00 10.00      A   
ATOM   2081  O   GLU   235     -36.729  11.686   1.204  1.00 10.00      A   
ATOM   2082  N   ILE   236     -37.540   9.780   0.335  1.00 10.00      A   
ATOM   2083  HN  ILE   236     -37.893   9.330  -0.461  1.00 10.00      A   
ATOM   2084  CA  ILE   236     -37.400   9.021   1.574  1.00 10.00      A   
ATOM   2085  CB  ILE   236     -38.375   7.820   1.610  1.00 10.00      A   
ATOM   2086  CG1 ILE   236     -39.795   8.264   1.233  1.00 10.00      A   
ATOM   2087  CG2 ILE   236     -38.372   7.153   2.981  1.00 10.00      A   
ATOM   2088  CD1 ILE   236     -40.388   9.309   2.156  1.00 10.00      A   
ATOM   2089  C   ILE   236     -35.965   8.522   1.747  1.00 10.00      A   
ATOM   2090  O   ILE   236     -35.494   8.325   2.872  1.00 10.00      A   
ATOM   2091  N   PHE   237     -35.274   8.331   0.625  1.00 10.00      A   
ATOM   2092  HN  PHE   237     -35.712   8.502  -0.237  1.00 10.00      A   
ATOM   2093  CA  PHE   237     -33.891   7.860   0.640  1.00 10.00      A   
ATOM   2094  CB  PHE   237     -33.323   7.770  -0.782  1.00 10.00      A   
ATOM   2095  CG  PHE   237     -33.981   6.746  -1.664  1.00 10.00      A   
ATOM   2096  CD1 PHE   237     -34.702   5.694  -1.123  1.00 10.00      A   
ATOM   2097  CD2 PHE   237     -33.875   6.841  -3.042  1.00 10.00      A   
ATOM   2098  CE1 PHE   237     -35.305   4.758  -1.940  1.00 10.00      A   
ATOM   2099  CE2 PHE   237     -34.475   5.908  -3.866  1.00 10.00      A   
ATOM   2100  CZ  PHE   237     -35.191   4.866  -3.314  1.00 10.00      A   
ATOM   2101  C   PHE   237     -33.007   8.773   1.481  1.00 10.00      A   
ATOM   2102  O   PHE   237     -32.270   8.309   2.349  1.00 10.00      A   
ATOM   2103  N   ASN   238     -33.107  10.077   1.226  1.00 10.00      A   
ATOM   2104  HN  ASN   238     -33.726  10.375   0.527  1.00 10.00      A   
ATOM   2105  CA  ASN   238     -32.315  11.078   1.942  1.00 10.00      A   
ATOM   2106  CB  ASN   238     -32.613  12.486   1.419  1.00 10.00      A   
ATOM   2107  CG  ASN   238     -31.915  12.800   0.109  1.00 10.00      A   
ATOM   2108  OD1 ASN   238     -31.746  11.930  -0.746  1.00 10.00      A   
ATOM   2109  ND2 ASN   238     -31.508  14.049  -0.057  1.00 10.00      A   
ATOM   2110 HD21 ASN   238     -31.680  14.693   0.663  1.00 10.00      A   
ATOM   2111 HD22 ASN   238     -31.044  14.278  -0.892  1.00 10.00      A   
ATOM   2112  C   ASN   238     -32.557  11.028   3.444  1.00 10.00      A   
ATOM   2113  O   ASN   238     -31.613  11.059   4.232  1.00 10.00      A   
ATOM   2114  N   VAL   239     -33.824  10.938   3.834  1.00 10.00      A   
ATOM   2115  HN  VAL   239     -34.528  10.898   3.155  1.00 10.00      A   
ATOM   2116  CA  VAL   239     -34.192  10.895   5.247  1.00 10.00      A   
ATOM   2117  CB  VAL   239     -35.720  10.850   5.448  1.00 10.00      A   
ATOM   2118  CG1 VAL   239     -36.074  11.071   6.910  1.00 10.00      A   
ATOM   2119  CG2 VAL   239     -36.408  11.880   4.571  1.00 10.00      A   
ATOM   2120  C   VAL   239     -33.567   9.691   5.941  1.00 10.00      A   
ATOM   2121  O   VAL   239     -33.014   9.811   7.037  1.00 10.00      A   
ATOM   2122  N   SER   240     -33.649   8.537   5.292  1.00 10.00      A   
ATOM   2123  HN  SER   240     -34.090   8.512   4.418  1.00 10.00      A   
ATOM   2124  CA  SER   240     -33.094   7.308   5.838  1.00 10.00      A   
ATOM   2125  CB  SER   240     -33.443   6.132   4.927  1.00 10.00      A   
ATOM   2126  OG  SER   240     -34.834   6.129   4.631  1.00 10.00      A   
ATOM   2127  HG  SER   240     -34.996   6.686   3.860  1.00 10.00      A   
ATOM   2128  C   SER   240     -31.583   7.433   6.027  1.00 10.00      A   
ATOM   2129  O   SER   240     -31.030   6.956   7.022  1.00 10.00      A   
ATOM   2130  N   LEU   241     -30.928   8.108   5.084  1.00 10.00      A   
ATOM   2131  HN  LEU   241     -31.429   8.469   4.320  1.00 10.00      A   
ATOM   2132  CA  LEU   241     -29.486   8.318   5.152  1.00 10.00      A   
ATOM   2133  CB  LEU   241     -28.983   9.079   3.920  1.00 10.00      A   
ATOM   2134  CG  LEU   241     -29.024   8.323   2.589  1.00 10.00      A   
ATOM   2135  CD1 LEU   241     -28.779   9.272   1.428  1.00 10.00      A   
ATOM   2136  CD2 LEU   241     -28.003   7.196   2.583  1.00 10.00      A   
ATOM   2137  C   LEU   241     -29.113   9.074   6.423  1.00 10.00      A   
ATOM   2138  O   LEU   241     -28.210   8.671   7.151  1.00 10.00      A   
ATOM   2139  N   THR   242     -29.830  10.159   6.697  1.00 10.00      A   
ATOM   2140  HN  THR   242     -30.541  10.437   6.074  1.00 10.00      A   
ATOM   2141  CA  THR   242     -29.573  10.966   7.883  1.00 10.00      A   
ATOM   2142  CB  THR   242     -30.366  12.286   7.847  1.00 10.00      A   
ATOM   2143  OG1 THR   242     -31.520  12.128   7.009  1.00 10.00      A   
ATOM   2144  HG1 THR   242     -32.039  11.373   7.312  1.00 10.00      A   
ATOM   2145  CG2 THR   242     -29.501  13.410   7.296  1.00 10.00      A   
ATOM   2146  C   THR   242     -29.889  10.208   9.172  1.00 10.00      A   
ATOM   2147  O   THR   242     -29.226  10.401  10.191  1.00 10.00      A   
ATOM   2148  N   GLN   243     -30.885   9.332   9.117  1.00 10.00      A   
ATOM   2149  HN  GLN   243     -31.369   9.212   8.272  1.00 10.00      A   
ATOM   2150  CA  GLN   243     -31.284   8.548  10.285  1.00 10.00      A   
ATOM   2151  CB  GLN   243     -32.660   7.911  10.066  1.00 10.00      A   
ATOM   2152  CG  GLN   243     -33.831   8.879  10.147  1.00 10.00      A   
ATOM   2153  CD  GLN   243     -33.955   9.549  11.502  1.00 10.00      A   
ATOM   2154  OE1 GLN   243     -33.488   9.029  12.515  1.00 10.00      A   
ATOM   2155  NE2 GLN   243     -34.605  10.701  11.534  1.00 10.00      A   
ATOM   2156 HE21 GLN   243     -34.968  11.052  10.693  1.00 10.00      A   
ATOM   2157 HE22 GLN   243     -34.708  11.154  12.398  1.00 10.00      A   
ATOM   2158  C   GLN   243     -30.262   7.461  10.609  1.00 10.00      A   
ATOM   2159  O   GLN   243     -30.193   6.971  11.739  1.00 10.00      A   
ATOM   2160  N   THR   244     -29.468   7.089   9.616  1.00 10.00      A   
ATOM   2161  HN  THR   244     -29.564   7.520   8.738  1.00 10.00      A   
ATOM   2162  CA  THR   244     -28.455   6.057   9.791  1.00 10.00      A   
ATOM   2163  CB  THR   244     -28.663   4.926   8.761  1.00 10.00      A   
ATOM   2164  OG1 THR   244     -30.064   4.816   8.455  1.00 10.00      A   
ATOM   2165  HG1 THR   244     -30.361   5.623   8.006  1.00 10.00      A   
ATOM   2166  CG2 THR   244     -28.174   3.593   9.308  1.00 10.00      A   
ATOM   2167  C   THR   244     -27.055   6.654   9.628  1.00 10.00      A   
ATOM   2168  O   THR   244     -26.066   5.934   9.491  1.00 10.00      A   
ATOM   2169  N   LEU   245     -26.984   7.980   9.667  1.00 10.00      A   
ATOM   2170  HN  LEU   245     -27.809   8.495   9.798  1.00 10.00      A   
ATOM   2171  CA  LEU   245     -25.722   8.694   9.507  1.00 10.00      A   
ATOM   2172  CB  LEU   245     -25.990  10.185   9.270  1.00 10.00      A   
ATOM   2173  CG  LEU   245     -24.787  11.046   8.884  1.00 10.00      A   
ATOM   2174  CD1 LEU   245     -25.094  11.858   7.635  1.00 10.00      A   
ATOM   2175  CD2 LEU   245     -24.396  11.964  10.031  1.00 10.00      A   
ATOM   2176  C   LEU   245     -24.806   8.504  10.716  1.00 10.00      A   
ATOM   2177  O   LEU   245     -23.581   8.469  10.584  1.00 10.00      A   
ATOM   2178  N   HIS   246     -25.397   8.391  11.897  1.00 10.00      A   
ATOM   2179  HN  HIS   246     -26.376   8.442  11.955  1.00 10.00      A   
ATOM   2180  CA  HIS   246     -24.617   8.212  13.113  1.00 10.00      A   
ATOM   2181  CB  HIS   246     -25.340   8.800  14.323  1.00 10.00      A   
ATOM   2182  CG  HIS   246     -24.438   9.068  15.486  1.00 10.00      A   
ATOM   2183  ND1 HIS   246     -23.563  10.132  15.526  1.00 10.00      A   
ATOM   2184  HD1 HIS   246     -23.449  10.812  14.823  1.00 10.00      A   
ATOM   2185  CD2 HIS   246     -24.258   8.393  16.645  1.00 10.00      A   
ATOM   2186  CE1 HIS   246     -22.892  10.105  16.661  1.00 10.00      A   
ATOM   2187  NE2 HIS   246     -23.294   9.059  17.354  1.00 10.00      A   
ATOM   2188  HE2 HIS   246     -22.956   8.803  18.240  1.00 10.00      A   
ATOM   2189  C   HIS   246     -24.271   6.744  13.349  1.00 10.00      A   
ATOM   2190  O   HIS   246     -23.388   6.426  14.146  1.00 10.00      A   
ATOM   2191  N   ARG   247     -24.960   5.855  12.645  1.00 10.00      A   
ATOM   2192  HN  ARG   247     -25.643   6.170  12.019  1.00 10.00      A   
ATOM   2193  CA  ARG   247     -24.725   4.422  12.779  1.00 10.00      A   
ATOM   2194  CB  ARG   247     -25.798   3.639  12.014  1.00 10.00      A   
ATOM   2195  CG  ARG   247     -25.681   2.126  12.116  1.00 10.00      A   
ATOM   2196  CD  ARG   247     -26.409   1.583  13.337  1.00 10.00      A   
ATOM   2197  NE  ARG   247     -27.860   1.517  13.139  1.00 10.00      A   
ATOM   2198  HE  ARG   247     -28.341   2.370  13.042  1.00 10.00      A   
ATOM   2199  CZ  ARG   247     -28.553   0.379  13.098  1.00 10.00      A   
ATOM   2200  NH1 ARG   247     -27.935  -0.785  13.249  1.00 10.00      A   
ATOM   2201 HH11 ARG   247     -26.905  -0.815  13.401  1.00 10.00      A   
ATOM   2202 HH12 ARG   247     -28.477  -1.675  13.218  1.00 10.00      A   
ATOM   2203  NH2 ARG   247     -29.869   0.404  12.926  1.00 10.00      A   
ATOM   2204 HH21 ARG   247     -30.410  -0.490  12.895  1.00 10.00      A   
ATOM   2205 HH22 ARG   247     -30.365   1.317  12.824  1.00 10.00      A   
ATOM   2206  C   ARG   247     -23.331   4.050  12.271  1.00 10.00      A   
ATOM   2207  O   ARG   247     -22.647   3.212  12.856  1.00 10.00      A   
ATOM   2208  N   THR   248     -22.905   4.710  11.203  1.00 10.00      A   
ATOM   2209  HN  THR   248     -23.484   5.394  10.797  1.00 10.00      A   
ATOM   2210  CA  THR   248     -21.604   4.454  10.596  1.00 10.00      A   
ATOM   2211  CB  THR   248     -21.545   5.117   9.213  1.00 10.00      A   
ATOM   2212  OG1 THR   248     -22.827   5.698   8.933  1.00 10.00      A   
ATOM   2213  HG1 THR   248     -23.141   5.391   8.076  1.00 10.00      A   
ATOM   2214  CG2 THR   248     -21.216   4.091   8.142  1.00 10.00      A   
ATOM   2215  C   THR   248     -20.456   4.987  11.453  1.00 10.00      A   
ATOM   2216  O   THR   248     -19.284   4.742  11.165  1.00 10.00      A   
ATOM   2217  N   LEU   249     -20.791   5.719  12.506  1.00 10.00      A   
ATOM   2218  HN  LEU   249     -21.738   5.891  12.690  1.00 10.00      A   
ATOM   2219  CA  LEU   249     -19.779   6.272  13.392  1.00 10.00      A   
ATOM   2220  CB  LEU   249     -20.203   7.654  13.906  1.00 10.00      A   
ATOM   2221  CG  LEU   249     -19.071   8.592  14.340  1.00 10.00      A   
ATOM   2222  CD1 LEU   249     -18.244   9.022  13.139  1.00 10.00      A   
ATOM   2223  CD2 LEU   249     -19.623   9.807  15.073  1.00 10.00      A   
ATOM   2224  C   LEU   249     -19.518   5.327  14.561  1.00 10.00      A   
ATOM   2225  O   LEU   249     -18.536   5.477  15.294  1.00 10.00      A   
ATOM   2226  N   ILE   250     -20.392   4.346  14.717  1.00 10.00      A   
ATOM   2227  HN  ILE   250     -21.137   4.262  14.085  1.00 10.00      A   
ATOM   2228  CA  ILE   250     -20.272   3.384  15.800  1.00 10.00      A   
ATOM   2229  CB  ILE   250     -21.605   3.243  16.560  1.00 10.00      A   
ATOM   2230  CG1 ILE   250     -22.077   4.613  17.059  1.00 10.00      A   
ATOM   2231  CG2 ILE   250     -21.460   2.273  17.720  1.00 10.00      A   
ATOM   2232  CD1 ILE   250     -23.450   4.601  17.694  1.00 10.00      A   
ATOM   2233  C   ILE   250     -19.832   2.018  15.282  1.00 10.00      A   
ATOM   2234  O   ILE   250     -18.912   1.402  15.826  1.00 10.00      A   
ATOM   2235  N   THR   251     -20.484   1.551  14.227  1.00 10.00      A   
ATOM   2236  HN  THR   251     -21.203   2.089  13.828  1.00 10.00      A   
ATOM   2237  CA  THR   251     -20.164   0.258  13.643  1.00 10.00      A   
ATOM   2238  CB  THR   251     -21.184  -0.128  12.556  1.00 10.00      A   
ATOM   2239  OG1 THR   251     -22.477   0.366  12.931  1.00 10.00      A   
ATOM   2240  HG1 THR   251     -22.648   1.195  12.463  1.00 10.00      A   
ATOM   2241  CG2 THR   251     -21.262  -1.640  12.403  1.00 10.00      A   
ATOM   2242  C   THR   251     -18.754   0.248  13.051  1.00 10.00      A   
ATOM   2243  O   THR   251     -18.250   1.280  12.602  1.00 10.00      A   
ATOM   2244  N   SER   252     -18.115  -0.920  13.108  1.00 10.00      A   
ATOM   2245  HN  SER   252     -18.565  -1.679  13.529  1.00 10.00      A   
ATOM   2246  CA  SER   252     -16.764  -1.121  12.580  1.00 10.00      A   
ATOM   2247  CB  SER   252     -16.652  -0.669  11.119  1.00 10.00      A   
ATOM   2248  OG  SER   252     -17.623  -1.329  10.316  1.00 10.00      A   
ATOM   2249  HG  SER   252     -18.154  -0.670   9.843  1.00 10.00      A   
ATOM   2250  C   SER   252     -15.687  -0.489  13.466  1.00 10.00      A   
ATOM   2251  O   SER   252     -14.490  -0.725  13.278  1.00 10.00      A   
ATOM   2252  N   GLY   253     -16.121   0.291  14.454  1.00 10.00      A   
ATOM   2253  HN  GLY   253     -17.085   0.432  14.563  1.00 10.00      A   
ATOM   2254  CA  GLY   253     -15.191   0.936  15.359  1.00 10.00      A   
ATOM   2255  C   GLY   253     -14.493  -0.069  16.250  1.00 10.00      A   
ATOM   2256  O   GLY   253     -13.362   0.149  16.688  1.00 10.00      A   
ATOM   2257  N   THR   254     -15.172  -1.175  16.521  1.00 10.00      A   
ATOM   2258  HN  THR   254     -16.072  -1.290  16.148  1.00 10.00      A   
ATOM   2259  CA  THR   254     -14.613  -2.224  17.354  1.00 10.00      A   
ATOM   2260  CB  THR   254     -15.710  -3.190  17.835  1.00 10.00      A   
ATOM   2261  OG1 THR   254     -16.913  -2.450  18.092  1.00 10.00      A   
ATOM   2262  HG1 THR   254     -16.959  -2.231  19.031  1.00 10.00      A   
ATOM   2263  CG2 THR   254     -15.275  -3.897  19.111  1.00 10.00      A   
ATOM   2264  C   THR   254     -13.555  -2.997  16.572  1.00 10.00      A   
ATOM   2265  O   THR   254     -12.508  -3.357  17.108  1.00 10.00      A   
ATOM   2266  N   THR   255     -13.832  -3.231  15.292  1.00 10.00      A   
ATOM   2267  HN  THR   255     -14.683  -2.916  14.918  1.00 10.00      A   
ATOM   2268  CA  THR   255     -12.905  -3.944  14.426  1.00 10.00      A   
ATOM   2269  CB  THR   255     -13.526  -4.170  13.039  1.00 10.00      A   
ATOM   2270  OG1 THR   255     -14.955  -4.215  13.173  1.00 10.00      A   
ATOM   2271  HG1 THR   255     -15.212  -5.045  13.591  1.00 10.00      A   
ATOM   2272  CG2 THR   255     -13.029  -5.477  12.442  1.00 10.00      A   
ATOM   2273  C   THR   255     -11.617  -3.142  14.274  1.00 10.00      A   
ATOM   2274  O   THR   255     -10.522  -3.704  14.200  1.00 10.00      A   
ATOM   2275  N   LEU   256     -11.764  -1.819  14.244  1.00 10.00      A   
ATOM   2276  HN  LEU   256     -12.670  -1.441  14.291  1.00 10.00      A   
ATOM   2277  CA  LEU   256     -10.631  -0.912  14.125  1.00 10.00      A   
ATOM   2278  CB  LEU   256     -11.127   0.539  14.151  1.00 10.00      A   
ATOM   2279  CG  LEU   256     -10.062   1.632  14.041  1.00 10.00      A   
ATOM   2280  CD1 LEU   256      -9.728   1.917  12.587  1.00 10.00      A   
ATOM   2281  CD2 LEU   256     -10.519   2.900  14.744  1.00 10.00      A   
ATOM   2282  C   LEU   256      -9.651  -1.144  15.271  1.00 10.00      A   
ATOM   2283  O   LEU   256      -8.436  -1.150  15.072  1.00 10.00      A   
ATOM   2284  N   MET   257     -10.198  -1.360  16.461  1.00 10.00      A   
ATOM   2285  HN  MET   257     -11.177  -1.365  16.538  1.00 10.00      A   
ATOM   2286  CA  MET   257      -9.394  -1.598  17.652  1.00 10.00      A   
ATOM   2287  CB  MET   257     -10.288  -1.655  18.893  1.00 10.00      A   
ATOM   2288  CG  MET   257     -10.952  -0.335  19.254  1.00 10.00      A   
ATOM   2289  SD  MET   257     -12.309  -0.540  20.426  1.00 10.00      A   
ATOM   2290  CE  MET   257     -11.459  -1.312  21.800  1.00 10.00      A   
ATOM   2291  C   MET   257      -8.613  -2.901  17.529  1.00 10.00      A   
ATOM   2292  O   MET   257      -7.431  -2.960  17.863  1.00 10.00      A   
ATOM   2293  N   VAL   258      -9.280  -3.939  17.035  1.00 10.00      A   
ATOM   2294  HN  VAL   258     -10.219  -3.824  16.769  1.00 10.00      A   
ATOM   2295  CA  VAL   258      -8.650  -5.246  16.869  1.00 10.00      A   
ATOM   2296  CB  VAL   258      -9.654  -6.304  16.367  1.00 10.00      A   
ATOM   2297  CG1 VAL   258      -9.013  -7.683  16.338  1.00 10.00      A   
ATOM   2298  CG2 VAL   258     -10.903  -6.315  17.235  1.00 10.00      A   
ATOM   2299  C   VAL   258      -7.471  -5.161  15.903  1.00 10.00      A   
ATOM   2300  O   VAL   258      -6.389  -5.685  16.180  1.00 10.00      A   
ATOM   2301  N   ILE   259      -7.689  -4.486  14.780  1.00 10.00      A   
ATOM   2302  HN  ILE   259      -8.576  -4.094  14.624  1.00 10.00      A   
ATOM   2303  CA  ILE   259      -6.654  -4.321  13.767  1.00 10.00      A   
ATOM   2304  CB  ILE   259      -7.218  -3.687  12.478  1.00 10.00      A   
ATOM   2305  CG1 ILE   259      -8.345  -4.557  11.912  1.00 10.00      A   
ATOM   2306  CG2 ILE   259      -6.115  -3.503  11.443  1.00 10.00      A   
ATOM   2307  CD1 ILE   259      -9.196  -3.864  10.872  1.00 10.00      A   
ATOM   2308  C   ILE   259      -5.488  -3.482  14.296  1.00 10.00      A   
ATOM   2309  O   ILE   259      -4.324  -3.798  14.042  1.00 10.00      A   
ATOM   2310  N   LEU   260      -5.805  -2.425  15.039  1.00 10.00      A   
ATOM   2311  HN  LEU   260      -6.750  -2.225  15.208  1.00 10.00      A   
ATOM   2312  CA  LEU   260      -4.783  -1.552  15.607  1.00 10.00      A   
ATOM   2313  CB  LEU   260      -5.423  -0.403  16.391  1.00 10.00      A   
ATOM   2314  CG  LEU   260      -6.055   0.710  15.555  1.00 10.00      A   
ATOM   2315  CD1 LEU   260      -6.814   1.681  16.446  1.00 10.00      A   
ATOM   2316  CD2 LEU   260      -4.991   1.438  14.750  1.00 10.00      A   
ATOM   2317  C   LEU   260      -3.841  -2.344  16.505  1.00 10.00      A   
ATOM   2318  O   LEU   260      -2.620  -2.193  16.424  1.00 10.00      A   
ATOM   2319  N   MET   261      -4.414  -3.201  17.345  1.00 10.00      A   
ATOM   2320  HN  MET   261      -5.394  -3.274  17.356  1.00 10.00      A   
ATOM   2321  CA  MET   261      -3.623  -4.029  18.249  1.00 10.00      A   
ATOM   2322  CB  MET   261      -4.527  -4.867  19.159  1.00 10.00      A   
ATOM   2323  CG  MET   261      -5.223  -4.073  20.252  1.00 10.00      A   
ATOM   2324  SD  MET   261      -6.187  -5.114  21.370  1.00 10.00      A   
ATOM   2325  CE  MET   261      -7.556  -5.587  20.312  1.00 10.00      A   
ATOM   2326  C   MET   261      -2.693  -4.939  17.457  1.00 10.00      A   
ATOM   2327  O   MET   261      -1.517  -5.088  17.792  1.00 10.00      A   
ATOM   2328  N   LEU   262      -3.223  -5.528  16.390  1.00 10.00      A   
ATOM   2329  HN  LEU   262      -4.163  -5.351  16.164  1.00 10.00      A   
ATOM   2330  CA  LEU   262      -2.444  -6.417  15.540  1.00 10.00      A   
ATOM   2331  CB  LEU   262      -3.340  -7.075  14.489  1.00 10.00      A   
ATOM   2332  CG  LEU   262      -4.355  -8.095  15.006  1.00 10.00      A   
ATOM   2333  CD1 LEU   262      -5.334  -8.469  13.908  1.00 10.00      A   
ATOM   2334  CD2 LEU   262      -3.648  -9.333  15.534  1.00 10.00      A   
ATOM   2335  C   LEU   262      -1.320  -5.650  14.860  1.00 10.00      A   
ATOM   2336  O   LEU   262      -0.209  -6.155  14.711  1.00 10.00      A   
ATOM   2337  N   TYR   263      -1.618  -4.421  14.459  1.00 10.00      A   
ATOM   2338  HN  TYR   263      -2.533  -4.080  14.602  1.00 10.00      A   
ATOM   2339  CA  TYR   263      -0.637  -3.570  13.798  1.00 10.00      A   
ATOM   2340  CB  TYR   263      -1.292  -2.269  13.317  1.00 10.00      A   
ATOM   2341  CG  TYR   263      -0.332  -1.292  12.671  1.00 10.00      A   
ATOM   2342  CD1 TYR   263       0.380  -1.643  11.532  1.00 10.00      A   
ATOM   2343  CD2 TYR   263      -0.143  -0.018  13.195  1.00 10.00      A   
ATOM   2344  CE1 TYR   263       1.255  -0.761  10.936  1.00 10.00      A   
ATOM   2345  CE2 TYR   263       0.731   0.873  12.603  1.00 10.00      A   
ATOM   2346  CZ  TYR   263       1.428   0.495  11.473  1.00 10.00      A   
ATOM   2347  OH  TYR   263       2.298   1.375  10.875  1.00 10.00      A   
ATOM   2348  HH  TYR   263       2.570   1.013  10.010  1.00 10.00      A   
ATOM   2349  C   TYR   263       0.540  -3.265  14.724  1.00 10.00      A   
ATOM   2350  O   TYR   263       1.702  -3.340  14.315  1.00 10.00      A   
ATOM   2351  N   LEU   264       0.231  -2.933  15.971  1.00 10.00      A   
ATOM   2352  HN  LEU   264      -0.716  -2.902  16.237  1.00 10.00      A   
ATOM   2353  CA  LEU   264       1.256  -2.605  16.954  1.00 10.00      A   
ATOM   2354  CB  LEU   264       0.638  -1.937  18.185  1.00 10.00      A   
ATOM   2355  CG  LEU   264      -0.192  -0.674  17.936  1.00 10.00      A   
ATOM   2356  CD1 LEU   264      -0.602  -0.047  19.256  1.00 10.00      A   
ATOM   2357  CD2 LEU   264       0.576   0.324  17.083  1.00 10.00      A   
ATOM   2358  C   LEU   264       2.058  -3.831  17.372  1.00 10.00      A   
ATOM   2359  O   LEU   264       3.288  -3.791  17.411  1.00 10.00      A   
ATOM   2360  N   PHE   265       1.358  -4.919  17.676  1.00 10.00      A   
ATOM   2361  HN  PHE   265       0.375  -4.890  17.613  1.00 10.00      A   
ATOM   2362  CA  PHE   265       2.012  -6.153  18.107  1.00 10.00      A   
ATOM   2363  CB  PHE   265       1.007  -7.128  18.724  1.00 10.00      A   
ATOM   2364  CG  PHE   265       0.506  -6.705  20.079  1.00 10.00      A   
ATOM   2365  CD1 PHE   265      -0.844  -6.756  20.381  1.00 10.00      A   
ATOM   2366  CD2 PHE   265       1.386  -6.256  21.051  1.00 10.00      A   
ATOM   2367  CE1 PHE   265      -1.308  -6.368  21.624  1.00 10.00      A   
ATOM   2368  CE2 PHE   265       0.929  -5.866  22.296  1.00 10.00      A   
ATOM   2369  CZ  PHE   265      -0.421  -5.922  22.583  1.00 10.00      A   
ATOM   2370  C   PHE   265       2.792  -6.819  16.978  1.00 10.00      A   
ATOM   2371  O   PHE   265       3.820  -7.448  17.218  1.00 10.00      A   
ATOM   2372  N   GLY   266       2.296  -6.685  15.755  1.00 10.00      A   
ATOM   2373  HN  GLY   266       1.462  -6.185  15.626  1.00 10.00      A   
ATOM   2374  CA  GLY   266       2.963  -7.275  14.615  1.00 10.00      A   
ATOM   2375  C   GLY   266       4.258  -6.562  14.284  1.00 10.00      A   
ATOM   2376  O   GLY   266       5.320  -7.185  14.216  1.00 10.00      A   
ATOM   2377  N   GLY   267       4.175  -5.258  14.086  1.00 10.00      A   
ATOM   2378  HN  GLY   267       3.304  -4.812  14.165  1.00 10.00      A   
ATOM   2379  CA  GLY   267       5.355  -4.484  13.763  1.00 10.00      A   
ATOM   2380  C   GLY   267       5.541  -4.314  12.267  1.00 10.00      A   
ATOM   2381  O   GLY   267       4.564  -4.344  11.517  1.00 10.00      A   
ATOM   2382  N   PRO   268       6.794  -4.149  11.807  1.00 10.00      A   
ATOM   2383  CA  PRO   268       7.112  -3.957  10.382  1.00 10.00      A   
ATOM   2384  CB  PRO   268       8.609  -3.625  10.390  1.00 10.00      A   
ATOM   2385  CG  PRO   268       9.124  -4.221  11.653  1.00 10.00      A   
ATOM   2386  CD  PRO   268       8.005  -4.117  12.650  1.00 10.00      A   
ATOM   2387  C   PRO   268       6.857  -5.202   9.535  1.00 10.00      A   
ATOM   2388  O   PRO   268       6.551  -5.101   8.346  1.00 10.00      A   
ATOM   2389  N   VAL   269       6.978  -6.371  10.151  1.00 10.00      A   
ATOM   2390  HN  VAL   269       7.217  -6.388  11.100  1.00 10.00      A   
ATOM   2391  CA  VAL   269       6.771  -7.631   9.446  1.00 10.00      A   
ATOM   2392  CB  VAL   269       7.151  -8.851  10.318  1.00 10.00      A   
ATOM   2393  CG1 VAL   269       6.344  -8.889  11.608  1.00 10.00      A   
ATOM   2394  CG2 VAL   269       7.003 -10.150   9.538  1.00 10.00      A   
ATOM   2395  C   VAL   269       5.336  -7.759   8.934  1.00 10.00      A   
ATOM   2396  O   VAL   269       5.093  -8.293   7.853  1.00 10.00      A   
ATOM   2397  N   LEU   270       4.388  -7.239   9.702  1.00 10.00      A   
ATOM   2398  HN  LEU   270       4.638  -6.804  10.544  1.00 10.00      A   
ATOM   2399  CA  LEU   270       2.985  -7.301   9.320  1.00 10.00      A   
ATOM   2400  CB  LEU   270       2.134  -7.852  10.469  1.00 10.00      A   
ATOM   2401  CG  LEU   270       2.332  -9.331  10.804  1.00 10.00      A   
ATOM   2402  CD1 LEU   270       1.467  -9.730  11.990  1.00 10.00      A   
ATOM   2403  CD2 LEU   270       2.018 -10.195   9.594  1.00 10.00      A   
ATOM   2404  C   LEU   270       2.474  -5.931   8.894  1.00 10.00      A   
ATOM   2405  O   LEU   270       1.271  -5.677   8.910  1.00 10.00      A   
ATOM   2406  N   GLU   271       3.396  -5.060   8.498  1.00 10.00      A   
ATOM   2407  HN  GLU   271       4.335  -5.336   8.483  1.00 10.00      A   
ATOM   2408  CA  GLU   271       3.052  -3.708   8.071  1.00 10.00      A   
ATOM   2409  CB  GLU   271       4.312  -2.946   7.661  1.00 10.00      A   
ATOM   2410  CG  GLU   271       4.091  -1.474   7.365  1.00 10.00      A   
ATOM   2411  CD  GLU   271       3.979  -0.631   8.617  1.00 10.00      A   
ATOM   2412  OE1 GLU   271       4.719  -0.900   9.590  1.00 10.00      A   
ATOM   2413  OE2 GLU   271       3.169   0.319   8.629  1.00 10.00      A   
ATOM   2414  C   GLU   271       2.053  -3.732   6.917  1.00 10.00      A   
ATOM   2415  O   GLU   271       0.943  -3.210   7.037  1.00 10.00      A   
ATOM   2416  N   GLY   272       2.444  -4.362   5.813  1.00 10.00      A   
ATOM   2417  HN  GLY   272       3.332  -4.781   5.791  1.00 10.00      A   
ATOM   2418  CA  GLY   272       1.583  -4.440   4.643  1.00 10.00      A   
ATOM   2419  C   GLY   272       0.258  -5.116   4.934  1.00 10.00      A   
ATOM   2420  O   GLY   272      -0.792  -4.677   4.458  1.00 10.00      A   
ATOM   2421  N   PHE   273       0.307  -6.180   5.725  1.00 10.00      A   
ATOM   2422  HN  PHE   273       1.176  -6.477   6.069  1.00 10.00      A   
ATOM   2423  CA  PHE   273      -0.892  -6.921   6.091  1.00 10.00      A   
ATOM   2424  CB  PHE   273      -0.519  -8.182   6.874  1.00 10.00      A   
ATOM   2425  CG  PHE   273      -1.665  -9.123   7.105  1.00 10.00      A   
ATOM   2426  CD1 PHE   273      -2.113  -9.952   6.091  1.00 10.00      A   
ATOM   2427  CD2 PHE   273      -2.290  -9.180   8.335  1.00 10.00      A   
ATOM   2428  CE1 PHE   273      -3.164 -10.820   6.301  1.00 10.00      A   
ATOM   2429  CE2 PHE   273      -3.342 -10.046   8.554  1.00 10.00      A   
ATOM   2430  CZ  PHE   273      -3.780 -10.868   7.535  1.00 10.00      A   
ATOM   2431  C   PHE   273      -1.844  -6.049   6.909  1.00 10.00      A   
ATOM   2432  O   PHE   273      -3.007  -5.879   6.546  1.00 10.00      A   
ATOM   2433  N   SER   274      -1.334  -5.477   7.993  1.00 10.00      A   
ATOM   2434  HN  SER   274      -0.388  -5.623   8.213  1.00 10.00      A   
ATOM   2435  CA  SER   274      -2.138  -4.639   8.870  1.00 10.00      A   
ATOM   2436  CB  SER   274      -1.378  -4.309  10.152  1.00 10.00      A   
ATOM   2437  OG  SER   274      -0.935  -5.491  10.795  1.00 10.00      A   
ATOM   2438  HG  SER   274       0.025  -5.452  10.906  1.00 10.00      A   
ATOM   2439  C   SER   274      -2.619  -3.366   8.177  1.00 10.00      A   
ATOM   2440  O   SER   274      -3.741  -2.922   8.414  1.00 10.00      A   
ATOM   2441  N   LEU   275      -1.781  -2.786   7.317  1.00 10.00      A   
ATOM   2442  HN  LEU   275      -0.887  -3.174   7.177  1.00 10.00      A   
ATOM   2443  CA  LEU   275      -2.154  -1.572   6.595  1.00 10.00      A   
ATOM   2444  CB  LEU   275      -0.999  -1.058   5.729  1.00 10.00      A   
ATOM   2445  CG  LEU   275       0.119  -0.310   6.459  1.00 10.00      A   
ATOM   2446  CD1 LEU   275       1.189   0.134   5.475  1.00 10.00      A   
ATOM   2447  CD2 LEU   275      -0.443   0.883   7.214  1.00 10.00      A   
ATOM   2448  C   LEU   275      -3.386  -1.813   5.734  1.00 10.00      A   
ATOM   2449  O   LEU   275      -4.285  -0.973   5.676  1.00 10.00      A   
ATOM   2450  N   THR   276      -3.423  -2.967   5.081  1.00 10.00      A   
ATOM   2451  HN  THR   276      -2.671  -3.591   5.172  1.00 10.00      A   
ATOM   2452  CA  THR   276      -4.546  -3.333   4.233  1.00 10.00      A   
ATOM   2453  CB  THR   276      -4.276  -4.670   3.513  1.00 10.00      A   
ATOM   2454  OG1 THR   276      -3.046  -4.572   2.776  1.00 10.00      A   
ATOM   2455  HG1 THR   276      -2.302  -4.756   3.367  1.00 10.00      A   
ATOM   2456  CG2 THR   276      -5.411  -5.012   2.559  1.00 10.00      A   
ATOM   2457  C   THR   276      -5.824  -3.438   5.062  1.00 10.00      A   
ATOM   2458  O   THR   276      -6.893  -3.004   4.636  1.00 10.00      A   
ATOM   2459  N   MET   277      -5.695  -3.985   6.265  1.00 10.00      A   
ATOM   2460  HN  MET   277      -4.810  -4.289   6.557  1.00 10.00      A   
ATOM   2461  CA  MET   277      -6.830  -4.144   7.162  1.00 10.00      A   
ATOM   2462  CB  MET   277      -6.469  -5.088   8.315  1.00 10.00      A   
ATOM   2463  CG  MET   277      -5.930  -6.441   7.878  1.00 10.00      A   
ATOM   2464  SD  MET   277      -7.169  -7.458   7.055  1.00 10.00      A   
ATOM   2465  CE  MET   277      -8.240  -7.854   8.433  1.00 10.00      A   
ATOM   2466  C   MET   277      -7.279  -2.790   7.712  1.00 10.00      A   
ATOM   2467  O   MET   277      -8.473  -2.494   7.757  1.00 10.00      A   
ATOM   2468  N   LEU   278      -6.306  -1.972   8.107  1.00 10.00      A   
ATOM   2469  HN  LEU   278      -5.373  -2.276   8.034  1.00 10.00      A   
ATOM   2470  CA  LEU   278      -6.570  -0.645   8.657  1.00 10.00      A   
ATOM   2471  CB  LEU   278      -5.254   0.014   9.086  1.00 10.00      A   
ATOM   2472  CG  LEU   278      -5.309   1.503   9.447  1.00 10.00      A   
ATOM   2473  CD1 LEU   278      -6.052   1.723  10.756  1.00 10.00      A   
ATOM   2474  CD2 LEU   278      -3.907   2.088   9.516  1.00 10.00      A   
ATOM   2475  C   LEU   278      -7.305   0.240   7.655  1.00 10.00      A   
ATOM   2476  O   LEU   278      -8.342   0.826   7.969  1.00 10.00      A   
ATOM   2477  N   ILE   279      -6.770   0.331   6.445  1.00 10.00      A   
ATOM   2478  HN  ILE   279      -5.939  -0.157   6.245  1.00 10.00      A   
ATOM   2479  CA  ILE   279      -7.388   1.146   5.407  1.00 10.00      A   
ATOM   2480  CB  ILE   279      -6.436   1.374   4.213  1.00 10.00      A   
ATOM   2481  CG1 ILE   279      -5.129   2.016   4.699  1.00 10.00      A   
ATOM   2482  CG2 ILE   279      -7.098   2.248   3.156  1.00 10.00      A   
ATOM   2483  CD1 ILE   279      -4.053   2.114   3.639  1.00 10.00      A   
ATOM   2484  C   ILE   279      -8.694   0.505   4.937  1.00 10.00      A   
ATOM   2485  O   ILE   279      -9.670   1.197   4.642  1.00 10.00      A   
ATOM   2486  N   GLY   280      -8.714  -0.825   4.910  1.00 10.00      A   
ATOM   2487  HN  GLY   280      -7.907  -1.320   5.174  1.00 10.00      A   
ATOM   2488  CA  GLY   280      -9.895  -1.557   4.487  1.00 10.00      A   
ATOM   2489  C   GLY   280     -11.094  -1.317   5.387  1.00 10.00      A   
ATOM   2490  O   GLY   280     -12.233  -1.346   4.929  1.00 10.00      A   
ATOM   2491  N   VAL   281     -10.845  -1.079   6.670  1.00 10.00      A   
ATOM   2492  HN  VAL   281      -9.915  -1.082   6.989  1.00 10.00      A   
ATOM   2493  CA  VAL   281     -11.925  -0.826   7.619  1.00 10.00      A   
ATOM   2494  CB  VAL   281     -11.579  -1.355   9.036  1.00 10.00      A   
ATOM   2495  CG1 VAL   281     -10.623  -0.425   9.770  1.00 10.00      A   
ATOM   2496  CG2 VAL   281     -12.836  -1.612   9.855  1.00 10.00      A   
ATOM   2497  C   VAL   281     -12.263   0.670   7.663  1.00 10.00      A   
ATOM   2498  O   VAL   281     -13.140   1.107   8.407  1.00 10.00      A   
ATOM   2499  N   SER   282     -11.571   1.449   6.842  1.00 10.00      A   
ATOM   2500  HN  SER   282     -10.898   1.047   6.253  1.00 10.00      A   
ATOM   2501  CA  SER   282     -11.789   2.885   6.793  1.00 10.00      A   
ATOM   2502  CB  SER   282     -10.459   3.626   6.956  1.00 10.00      A   
ATOM   2503  OG  SER   282      -9.785   3.226   8.143  1.00 10.00      A   
ATOM   2504  HG  SER   282      -9.540   2.293   8.076  1.00 10.00      A   
ATOM   2505  C   SER   282     -12.476   3.306   5.493  1.00 10.00      A   
ATOM   2506  O   SER   282     -12.890   4.456   5.348  1.00 10.00      A   
ATOM   2507  N   ILE   283     -12.613   2.373   4.554  1.00 10.00      A   
ATOM   2508  HN  ILE   283     -12.283   1.467   4.728  1.00 10.00      A   
ATOM   2509  CA  ILE   283     -13.246   2.673   3.268  1.00 10.00      A   
ATOM   2510  CB  ILE   283     -13.079   1.532   2.234  1.00 10.00      A   
ATOM   2511  CG1 ILE   283     -13.722   0.233   2.726  1.00 10.00      A   
ATOM   2512  CG2 ILE   283     -11.607   1.317   1.912  1.00 10.00      A   
ATOM   2513  CD1 ILE   283     -13.688  -0.894   1.714  1.00 10.00      A   
ATOM   2514  C   ILE   283     -14.723   3.032   3.430  1.00 10.00      A   
ATOM   2515  O   ILE   283     -15.264   3.840   2.665  1.00 10.00      A   
ATOM   2516  N   GLY   284     -15.359   2.451   4.446  1.00 10.00      A   
ATOM   2517  HN  GLY   284     -14.868   1.824   5.023  1.00 10.00      A   
ATOM   2518  CA  GLY   284     -16.763   2.717   4.705  1.00 10.00      A   
ATOM   2519  C   GLY   284     -17.010   4.152   5.132  1.00 10.00      A   
ATOM   2520  O   GLY   284     -18.107   4.682   4.957  1.00 10.00      A   
ATOM   2521  N   THR   285     -15.987   4.779   5.695  1.00 10.00      A   
ATOM   2522  HN  THR   285     -15.143   4.296   5.829  1.00 10.00      A   
ATOM   2523  CA  THR   285     -16.088   6.156   6.141  1.00 10.00      A   
ATOM   2524  CB  THR   285     -15.531   6.323   7.565  1.00 10.00      A   
ATOM   2525  OG1 THR   285     -14.495   5.354   7.794  1.00 10.00      A   
ATOM   2526  HG1 THR   285     -13.660   5.816   7.948  1.00 10.00      A   
ATOM   2527  CG2 THR   285     -16.636   6.125   8.588  1.00 10.00      A   
ATOM   2528  C   THR   285     -15.362   7.100   5.186  1.00 10.00      A   
ATOM   2529  O   THR   285     -15.372   8.315   5.368  1.00 10.00      A   
ATOM   2530  N   ALA   286     -14.731   6.532   4.167  1.00 10.00      A   
ATOM   2531  HN  ALA   286     -14.756   5.558   4.073  1.00 10.00      A   
ATOM   2532  CA  ALA   286     -14.009   7.322   3.180  1.00 10.00      A   
ATOM   2533  CB  ALA   286     -12.758   6.592   2.720  1.00 10.00      A   
ATOM   2534  C   ALA   286     -14.924   7.645   2.004  1.00 10.00      A   
ATOM   2535  O   ALA   286     -15.458   8.751   1.907  1.00 10.00      A   
ATOM   2536  N   SER   287     -15.110   6.674   1.114  1.00 10.00      A   
ATOM   2537  HN  SER   287     -14.641   5.817   1.227  1.00 10.00      A   
ATOM   2538  CA  SER   287     -15.988   6.860  -0.031  1.00 10.00      A   
ATOM   2539  CB  SER   287     -15.731   5.779  -1.081  1.00 10.00      A   
ATOM   2540  OG  SER   287     -14.415   5.888  -1.598  1.00 10.00      A   
ATOM   2541  HG  SER   287     -13.795   5.410  -1.013  1.00 10.00      A   
ATOM   2542  C   SER   287     -17.439   6.824   0.441  1.00 10.00      A   
ATOM   2543  O   SER   287     -18.295   7.545  -0.073  1.00 10.00      A   
ATOM   2544  N   SER   288     -17.683   5.983   1.449  1.00 10.00      A   
ATOM   2545  HN  SER   288     -16.939   5.446   1.793  1.00 10.00      A   
ATOM   2546  CA  SER   288     -18.998   5.811   2.065  1.00 10.00      A   
ATOM   2547  CB  SER   288     -19.388   7.025   2.925  1.00 10.00      A   
ATOM   2548  OG  SER   288     -19.423   8.225   2.167  1.00 10.00      A   
ATOM   2549  HG  SER   288     -18.975   8.083   1.318  1.00 10.00      A   
ATOM   2550  C   SER   288     -20.108   5.416   1.083  1.00 10.00      A   
ATOM   2551  O   SER   288     -19.891   5.301  -0.126  1.00 10.00      A   
ATOM   2552  N   ILE   289     -21.300   5.202   1.621  1.00 10.00      A   
ATOM   2553  HN  ILE   289     -21.410   5.290   2.592  1.00 10.00      A   
ATOM   2554  CA  ILE   289     -22.449   4.823   0.814  1.00 10.00      A   
ATOM   2555  CB  ILE   289     -23.482   4.031   1.656  1.00 10.00      A   
ATOM   2556  CG1 ILE   289     -24.568   3.412   0.772  1.00 10.00      A   
ATOM   2557  CG2 ILE   289     -24.105   4.905   2.738  1.00 10.00      A   
ATOM   2558  CD1 ILE   289     -24.058   2.335  -0.159  1.00 10.00      A   
ATOM   2559  C   ILE   289     -23.112   6.060   0.204  1.00 10.00      A   
ATOM   2560  O   ILE   289     -23.819   5.969  -0.797  1.00 10.00      A   
ATOM   2561  N   TYR   290     -22.835   7.221   0.789  1.00 10.00      A   
ATOM   2562  HN  TYR   290     -22.218   7.230   1.549  1.00 10.00      A   
ATOM   2563  CA  TYR   290     -23.416   8.482   0.334  1.00 10.00      A   
ATOM   2564  CB  TYR   290     -22.973   9.640   1.230  1.00 10.00      A   
ATOM   2565  CG  TYR   290     -23.210   9.380   2.702  1.00 10.00      A   
ATOM   2566  CD1 TYR   290     -22.149   9.111   3.551  1.00 10.00      A   
ATOM   2567  CD2 TYR   290     -24.492   9.390   3.236  1.00 10.00      A   
ATOM   2568  CE1 TYR   290     -22.353   8.859   4.891  1.00 10.00      A   
ATOM   2569  CE2 TYR   290     -24.706   9.141   4.580  1.00 10.00      A   
ATOM   2570  CZ  TYR   290     -23.630   8.875   5.402  1.00 10.00      A   
ATOM   2571  OH  TYR   290     -23.833   8.618   6.738  1.00 10.00      A   
ATOM   2572  HH  TYR   290     -23.238   9.169   7.266  1.00 10.00      A   
ATOM   2573  C   TYR   290     -23.102   8.774  -1.131  1.00 10.00      A   
ATOM   2574  O   TYR   290     -23.939   9.313  -1.853  1.00 10.00      A   
ATOM   2575  N   VAL   291     -21.903   8.419  -1.573  1.00 10.00      A   
ATOM   2576  HN  VAL   291     -21.268   8.000  -0.957  1.00 10.00      A   
ATOM   2577  CA  VAL   291     -21.514   8.645  -2.959  1.00 10.00      A   
ATOM   2578  CB  VAL   291     -19.980   8.597  -3.141  1.00 10.00      A   
ATOM   2579  CG1 VAL   291     -19.596   8.775  -4.604  1.00 10.00      A   
ATOM   2580  CG2 VAL   291     -19.309   9.662  -2.285  1.00 10.00      A   
ATOM   2581  C   VAL   291     -22.181   7.613  -3.866  1.00 10.00      A   
ATOM   2582  O   VAL   291     -22.629   7.931  -4.971  1.00 10.00      A   
ATOM   2583  N   ALA   292     -22.271   6.381  -3.376  1.00 10.00      A   
ATOM   2584  HN  ALA   292     -21.919   6.199  -2.481  1.00 10.00      A   
ATOM   2585  CA  ALA   292     -22.887   5.297  -4.129  1.00 10.00      A   
ATOM   2586  CB  ALA   292     -22.687   3.974  -3.408  1.00 10.00      A   
ATOM   2587  C   ALA   292     -24.370   5.571  -4.349  1.00 10.00      A   
ATOM   2588  O   ALA   292     -24.880   5.430  -5.463  1.00 10.00      A   
ATOM   2589  N   SER   293     -25.053   5.975  -3.282  1.00 10.00      A   
ATOM   2590  HN  SER   293     -24.589   6.057  -2.416  1.00 10.00      A   
ATOM   2591  CA  SER   293     -26.475   6.280  -3.349  1.00 10.00      A   
ATOM   2592  CB  SER   293     -27.039   6.503  -1.943  1.00 10.00      A   
ATOM   2593  OG  SER   293     -26.711   5.419  -1.089  1.00 10.00      A   
ATOM   2594  HG  SER   293     -27.370   4.726  -1.182  1.00 10.00      A   
ATOM   2595  C   SER   293     -26.734   7.499  -4.233  1.00 10.00      A   
ATOM   2596  O   SER   293     -27.795   7.615  -4.838  1.00 10.00      A   
ATOM   2597  N   ALA   294     -25.755   8.398  -4.309  1.00 10.00      A   
ATOM   2598  HN  ALA   294     -24.931   8.251  -3.798  1.00 10.00      A   
ATOM   2599  CA  ALA   294     -25.876   9.598  -5.129  1.00 10.00      A   
ATOM   2600  CB  ALA   294     -24.732  10.559  -4.847  1.00 10.00      A   
ATOM   2601  C   ALA   294     -25.909   9.227  -6.606  1.00 10.00      A   
ATOM   2602  O   ALA   294     -26.709   9.759  -7.378  1.00 10.00      A   
ATOM   2603  N   LEU   295     -25.042   8.300  -6.993  1.00 10.00      A   
ATOM   2604  HN  LEU   295     -24.426   7.915  -6.332  1.00 10.00      A   
ATOM   2605  CA  LEU   295     -24.980   7.846  -8.374  1.00 10.00      A   
ATOM   2606  CB  LEU   295     -23.739   6.979  -8.602  1.00 10.00      A   
ATOM   2607  CG  LEU   295     -22.388   7.630  -8.291  1.00 10.00      A   
ATOM   2608  CD1 LEU   295     -21.252   6.654  -8.557  1.00 10.00      A   
ATOM   2609  CD2 LEU   295     -22.202   8.907  -9.100  1.00 10.00      A   
ATOM   2610  C   LEU   295     -26.238   7.062  -8.723  1.00 10.00      A   
ATOM   2611  O   LEU   295     -26.839   7.265  -9.777  1.00 10.00      A   
ATOM   2612  N   ALA   296     -26.637   6.174  -7.816  1.00 10.00      A   
ATOM   2613  HN  ALA   296     -26.110   6.067  -6.992  1.00 10.00      A   
ATOM   2614  CA  ALA   296     -27.826   5.354  -8.011  1.00 10.00      A   
ATOM   2615  CB  ALA   296     -27.937   4.305  -6.916  1.00 10.00      A   
ATOM   2616  C   ALA   296     -29.082   6.217  -8.061  1.00 10.00      A   
ATOM   2617  O   ALA   296     -30.036   5.896  -8.767  1.00 10.00      A   
ATOM   2618  N   LEU   297     -29.066   7.318  -7.320  1.00 10.00      A   
ATOM   2619  HN  LEU   297     -28.268   7.518  -6.781  1.00 10.00      A   
ATOM   2620  CA  LEU   297     -30.196   8.238  -7.276  1.00 10.00      A   
ATOM   2621  CB  LEU   297     -29.931   9.363  -6.273  1.00 10.00      A   
ATOM   2622  CG  LEU   297     -31.075  10.350  -6.032  1.00 10.00      A   
ATOM   2623  CD1 LEU   297     -32.264   9.652  -5.391  1.00 10.00      A   
ATOM   2624  CD2 LEU   297     -30.603  11.512  -5.171  1.00 10.00      A   
ATOM   2625  C   LEU   297     -30.464   8.822  -8.658  1.00 10.00      A   
ATOM   2626  O   LEU   297     -31.608   8.890  -9.102  1.00 10.00      A   
ATOM   2627  N   LYS   298     -29.398   9.233  -9.334  1.00 10.00      A   
ATOM   2628  HN  LYS   298     -28.511   9.155  -8.921  1.00 10.00      A   
ATOM   2629  CA  LYS   298     -29.510   9.805 -10.672  1.00 10.00      A   
ATOM   2630  CB  LYS   298     -28.177  10.424 -11.096  1.00 10.00      A   
ATOM   2631  CG  LYS   298     -28.188  11.048 -12.483  1.00 10.00      A   
ATOM   2632  CD  LYS   298     -26.805  11.537 -12.871  1.00 10.00      A   
ATOM   2633  CE  LYS   298     -26.758  11.987 -14.319  1.00 10.00      A   
ATOM   2634  NZ  LYS   298     -25.376  12.332 -14.738  1.00 10.00      A   
ATOM   2635  HZ1 LYS   298     -25.362  12.583 -15.747  1.00 10.00      A   
ATOM   2636  HZ2 LYS   298     -24.745  11.523 -14.588  1.00 10.00      A   
ATOM   2637  HZ3 LYS   298     -25.023  13.136 -14.184  1.00 10.00      A   
ATOM   2638  C   LYS   298     -29.937   8.739 -11.677  1.00 10.00      A   
ATOM   2639  O   LYS   298     -30.700   9.008 -12.604  1.00 10.00      A   
ATOM   2640  N   LEU   299     -29.439   7.525 -11.482  1.00 10.00      A   
ATOM   2641  HN  LEU   299     -28.826   7.377 -10.731  1.00 10.00      A   
ATOM   2642  CA  LEU   299     -29.766   6.410 -12.364  1.00 10.00      A   
ATOM   2643  CB  LEU   299     -28.804   5.238 -12.133  1.00 10.00      A   
ATOM   2644  CG  LEU   299     -27.313   5.531 -12.345  1.00 10.00      A   
ATOM   2645  CD1 LEU   299     -26.467   4.315 -12.005  1.00 10.00      A   
ATOM   2646  CD2 LEU   299     -27.049   5.989 -13.771  1.00 10.00      A   
ATOM   2647  C   LEU   299     -31.216   5.957 -12.170  1.00 10.00      A   
ATOM   2648  O   LEU   299     -31.868   5.492 -13.110  1.00 10.00      A   
ATOM   2649  N   GLY   300     -31.714   6.104 -10.946  1.00 10.00      A   
ATOM   2650  HN  GLY   300     -31.145   6.480 -10.239  1.00 10.00      A   
ATOM   2651  CA  GLY   300     -33.075   5.708 -10.635  1.00 10.00      A   
ATOM   2652  C   GLY   300     -34.076   6.815 -10.884  1.00 10.00      A   
ATOM   2653  O   GLY   300     -35.281   6.566 -10.967  1.00 10.00      A   
ATOM   2654  N   MET   301     -33.587   8.042 -10.991  1.00 10.00      A   
ATOM   2655  HN  MET   301     -32.622   8.182 -10.891  1.00 10.00      A   
ATOM   2656  CA  MET   301     -34.446   9.190 -11.239  1.00 10.00      A   
ATOM   2657  CB  MET   301     -33.734  10.488 -10.866  1.00 10.00      A   
ATOM   2658  CG  MET   301     -34.630  11.713 -10.906  1.00 10.00      A   
ATOM   2659  SD  MET   301     -33.818  13.185 -10.255  1.00 10.00      A   
ATOM   2660  CE  MET   301     -33.646  12.743  -8.526  1.00 10.00      A   
ATOM   2661  C   MET   301     -34.884   9.226 -12.697  1.00 10.00      A   
ATOM   2662  O   MET   301     -34.160   9.716 -13.565  1.00 10.00      A   
ATOM   2663  N   LYS   302     -36.059   8.683 -12.961  1.00 10.00      A   
ATOM   2664  HN  LYS   302     -36.581   8.301 -12.225  1.00 10.00      A   
ATOM   2665  CB  LYS   302     -37.369   7.341 -14.542  1.00 10.00      A   
ATOM   2666  CG  LYS   302     -36.611   6.088 -14.140  1.00 10.00      A   
ATOM   2667  CD  LYS   302     -37.328   4.837 -14.614  1.00 10.00      A   
ATOM   2668  CE  LYS   302     -37.206   4.676 -16.121  1.00 10.00      A   
ATOM   2669  NZ  LYS   302     -37.999   3.528 -16.629  1.00 10.00      A   
ATOM   2670  HZ1 LYS   302     -37.866   2.703 -16.017  1.00 10.00      A   
ATOM   2671  HZ2 LYS   302     -37.687   3.281 -17.589  1.00 10.00      A   
ATOM   2672  HZ3 LYS   302     -39.013   3.770 -16.655  1.00 10.00      A   
ATOM   2673  CA  LYS   302     -36.598   8.642 -14.310  1.00 10.00      A   
ATOM   2674  C   LYS   302     -37.508   9.834 -14.546  1.00 10.00      A   
ATOM   2675  O   LYS   302     -37.338  10.523 -15.571  1.00 10.00      A   
ATOM   2676  OXT LYS   302     -38.390  10.082 -13.699  1.00 10.00      A   
ATOM   2677  CB  LEU    60      -6.071  25.168 -12.091  1.00 10.00      B   
ATOM   2678  CG  LEU    60      -6.637  25.442 -13.487  1.00 10.00      B   
ATOM   2679  CD1 LEU    60      -6.682  26.938 -13.759  1.00 10.00      B   
ATOM   2680  CD2 LEU    60      -5.817  24.729 -14.550  1.00 10.00      B   
ATOM   2681  C   LEU    60      -5.183  23.540 -10.386  1.00 10.00      B   
ATOM   2682  O   LEU    60      -4.376  22.616 -10.281  1.00 10.00      B   
ATOM   2683  N   LEU    60      -7.385  23.150 -11.463  1.00 10.00      B   
ATOM   2684  HT1 LEU    60      -7.861  23.631 -10.675  1.00 10.00      B   
ATOM   2685  HT2 LEU    60      -7.333  22.134 -11.250  1.00 10.00      B   
ATOM   2686  HT3 LEU    60      -7.950  23.282 -12.325  1.00 10.00      B   
ATOM   2687  CA  LEU    60      -6.021  23.700 -11.653  1.00 10.00      B   
ATOM   2688  N   LEU    61      -5.389  24.430  -9.417  1.00 10.00      B   
ATOM   2689  HN  LEU    61      -6.057  25.140  -9.551  1.00 10.00      B   
ATOM   2690  CA  LEU    61      -4.648  24.379  -8.159  1.00 10.00      B   
ATOM   2691  CB  LEU    61      -4.968  25.599  -7.293  1.00 10.00      B   
ATOM   2692  CG  LEU    61      -4.044  26.806  -7.461  1.00 10.00      B   
ATOM   2693  CD1 LEU    61      -4.543  27.975  -6.630  1.00 10.00      B   
ATOM   2694  CD2 LEU    61      -2.621  26.444  -7.068  1.00 10.00      B   
ATOM   2695  C   LEU    61      -4.961  23.099  -7.397  1.00 10.00      B   
ATOM   2696  O   LEU    61      -4.062  22.437  -6.872  1.00 10.00      B   
ATOM   2697  N   THR    62      -6.240  22.754  -7.357  1.00 10.00      B   
ATOM   2698  HN  THR    62      -6.904  23.327  -7.796  1.00 10.00      B   
ATOM   2699  CA  THR    62      -6.701  21.553  -6.681  1.00 10.00      B   
ATOM   2700  CB  THR    62      -8.222  21.426  -6.864  1.00 10.00      B   
ATOM   2701  OG1 THR    62      -8.598  22.181  -8.027  1.00 10.00      B   
ATOM   2702  HG1 THR    62      -9.420  21.829  -8.392  1.00 10.00      B   
ATOM   2703  CG2 THR    62      -8.954  21.980  -5.652  1.00 10.00      B   
ATOM   2704  C   THR    62      -6.031  20.323  -7.287  1.00 10.00      B   
ATOM   2705  O   THR    62      -5.559  19.436  -6.572  1.00 10.00      B   
ATOM   2706  N   THR    63      -5.975  20.304  -8.613  1.00 10.00      B   
ATOM   2707  HN  THR    63      -6.361  21.052  -9.113  1.00 10.00      B   
ATOM   2708  CA  THR    63      -5.378  19.214  -9.361  1.00 10.00      B   
ATOM   2709  CB  THR    63      -5.601  19.441 -10.867  1.00 10.00      B   
ATOM   2710  OG1 THR    63      -6.673  20.387 -11.046  1.00 10.00      B   
ATOM   2711  HG1 THR    63      -7.193  20.129 -11.817  1.00 10.00      B   
ATOM   2712  CG2 THR    63      -5.975  18.137 -11.550  1.00 10.00      B   
ATOM   2713  C   THR    63      -3.878  19.113  -9.076  1.00 10.00      B   
ATOM   2714  O   THR    63      -3.353  18.023  -8.834  1.00 10.00      B   
ATOM   2715  N   LYS    64      -3.198  20.255  -9.087  1.00 10.00      B   
ATOM   2716  HN  LYS    64      -3.673  21.096  -9.279  1.00 10.00      B   
ATOM   2717  CA  LYS    64      -1.764  20.296  -8.824  1.00 10.00      B   
ATOM   2718  CB  LYS    64      -1.218  21.709  -9.019  1.00 10.00      B   
ATOM   2719  CG  LYS    64      -1.199  22.174 -10.465  1.00 10.00      B   
ATOM   2720  CD  LYS    64      -0.715  23.609 -10.570  1.00 10.00      B   
ATOM   2721  CE  LYS    64      -0.726  24.097 -12.009  1.00 10.00      B   
ATOM   2722  NZ  LYS    64      -0.110  25.443 -12.135  1.00 10.00      B   
ATOM   2723  HZ1 LYS    64       0.916  25.381 -11.977  1.00 10.00      B   
ATOM   2724  HZ2 LYS    64      -0.521  26.093 -11.433  1.00 10.00      B   
ATOM   2725  HZ3 LYS    64      -0.280  25.827 -13.084  1.00 10.00      B   
ATOM   2726  C   LYS    64      -1.460  19.799  -7.415  1.00 10.00      B   
ATOM   2727  O   LYS    64      -0.457  19.118  -7.186  1.00 10.00      B   
ATOM   2728  N   GLY    65      -2.337  20.135  -6.476  1.00 10.00      B   
ATOM   2729  HN  GLY    65      -3.108  20.695  -6.715  1.00 10.00      B   
ATOM   2730  CA  GLY    65      -2.162  19.702  -5.105  1.00 10.00      B   
ATOM   2731  C   GLY    65      -2.165  18.190  -5.001  1.00 10.00      B   
ATOM   2732  O   GLY    65      -1.348  17.606  -4.287  1.00 10.00      B   
ATOM   2733  N   LYS    66      -3.072  17.555  -5.740  1.00 10.00      B   
ATOM   2734  HN  LYS    66      -3.687  18.079  -6.297  1.00 10.00      B   
ATOM   2735  CA  LYS    66      -3.176  16.101  -5.747  1.00 10.00      B   
ATOM   2736  CB  LYS    66      -4.434  15.655  -6.502  1.00 10.00      B   
ATOM   2737  CG  LYS    66      -5.734  16.255  -5.987  1.00 10.00      B   
ATOM   2738  CD  LYS    66      -6.310  15.452  -4.831  1.00 10.00      B   
ATOM   2739  CE  LYS    66      -7.628  16.048  -4.365  1.00 10.00      B   
ATOM   2740  NZ  LYS    66      -8.244  15.255  -3.269  1.00 10.00      B   
ATOM   2741  HZ1 LYS    66      -8.699  14.396  -3.651  1.00 10.00      B   
ATOM   2742  HZ2 LYS    66      -8.961  15.823  -2.780  1.00 10.00      B   
ATOM   2743  HZ3 LYS    66      -7.519  14.974  -2.582  1.00 10.00      B   
ATOM   2744  C   LYS    66      -1.942  15.500  -6.412  1.00 10.00      B   
ATOM   2745  O   LYS    66      -1.386  14.508  -5.938  1.00 10.00      B   
ATOM   2746  N   ALA    67      -1.514  16.127  -7.506  1.00 10.00      B   
ATOM   2747  HN  ALA    67      -2.007  16.916  -7.824  1.00 10.00      B   
ATOM   2748  CA  ALA    67      -0.343  15.676  -8.253  1.00 10.00      B   
ATOM   2749  CB  ALA    67      -0.142  16.528  -9.496  1.00 10.00      B   
ATOM   2750  C   ALA    67       0.905  15.710  -7.380  1.00 10.00      B   
ATOM   2751  O   ALA    67       1.768  14.837  -7.481  1.00 10.00      B   
ATOM   2752  N   THR    68       0.989  16.717  -6.517  1.00 10.00      B   
ATOM   2753  HN  THR    68       0.267  17.379  -6.487  1.00 10.00      B   
ATOM   2754  CA  THR    68       2.125  16.859  -5.616  1.00 10.00      B   
ATOM   2755  CB  THR    68       2.082  18.211  -4.872  1.00 10.00      B   
ATOM   2756  OG1 THR    68       1.875  19.271  -5.822  1.00 10.00      B   
ATOM   2757  HG1 THR    68       1.137  19.043  -6.403  1.00 10.00      B   
ATOM   2758  CG2 THR    68       3.384  18.459  -4.124  1.00 10.00      B   
ATOM   2759  C   THR    68       2.149  15.707  -4.608  1.00 10.00      B   
ATOM   2760  O   THR    68       3.207  15.161  -4.294  1.00 10.00      B   
ATOM   2761  N   VAL    69       0.968  15.321  -4.134  1.00 10.00      B   
ATOM   2762  HN  VAL    69       0.158  15.781  -4.440  1.00 10.00      B   
ATOM   2763  CA  VAL    69       0.845  14.228  -3.172  1.00 10.00      B   
ATOM   2764  CB  VAL    69      -0.586  14.132  -2.600  1.00 10.00      B   
ATOM   2765  CG1 VAL    69      -0.705  12.971  -1.626  1.00 10.00      B   
ATOM   2766  CG2 VAL    69      -0.976  15.437  -1.922  1.00 10.00      B   
ATOM   2767  C   VAL    69       1.222  12.898  -3.821  1.00 10.00      B   
ATOM   2768  O   VAL    69       1.924  12.078  -3.224  1.00 10.00      B   
ATOM   2769  N   ALA    70       0.759  12.698  -5.050  1.00 10.00      B   
ATOM   2770  HN  ALA    70       0.199  13.389  -5.467  1.00 10.00      B   
ATOM   2771  CA  ALA    70       1.050  11.477  -5.792  1.00 10.00      B   
ATOM   2772  CB  ALA    70       0.214  11.414  -7.062  1.00 10.00      B   
ATOM   2773  C   ALA    70       2.536  11.394  -6.130  1.00 10.00      B   
ATOM   2774  O   ALA    70       3.136  10.319  -6.092  1.00 10.00      B   
ATOM   2775  N   PHE    71       3.122  12.541  -6.451  1.00 10.00      B   
ATOM   2776  HN  PHE    71       2.584  13.362  -6.470  1.00 10.00      B   
ATOM   2777  CA  PHE    71       4.538  12.617  -6.786  1.00 10.00      B   
ATOM   2778  CB  PHE    71       4.876  14.000  -7.349  1.00 10.00      B   
ATOM   2779  CG  PHE    71       6.351  14.246  -7.531  1.00 10.00      B   
ATOM   2780  CD1 PHE    71       7.011  13.772  -8.650  1.00 10.00      B   
ATOM   2781  CD2 PHE    71       7.076  14.950  -6.581  1.00 10.00      B   
ATOM   2782  CE1 PHE    71       8.364  13.993  -8.820  1.00 10.00      B   
ATOM   2783  CE2 PHE    71       8.430  15.174  -6.746  1.00 10.00      B   
ATOM   2784  CZ  PHE    71       9.074  14.695  -7.868  1.00 10.00      B   
ATOM   2785  C   PHE    71       5.398  12.310  -5.562  1.00 10.00      B   
ATOM   2786  O   PHE    71       6.430  11.642  -5.664  1.00 10.00      B   
ATOM   2787  N   ALA    72       4.953  12.787  -4.404  1.00 10.00      B   
ATOM   2788  HN  ALA    72       4.124  13.313  -4.391  1.00 10.00      B   
ATOM   2789  CA  ALA    72       5.670  12.564  -3.151  1.00 10.00      B   
ATOM   2790  CB  ALA    72       4.929  13.212  -1.993  1.00 10.00      B   
ATOM   2791  C   ALA    72       5.853  11.074  -2.890  1.00 10.00      B   
ATOM   2792  O   ALA    72       6.884  10.642  -2.375  1.00 10.00      B   
ATOM   2793  N   ARG    73       4.855  10.287  -3.274  1.00 10.00      B   
ATOM   2794  HN  ARG    73       4.066  10.687  -3.701  1.00 10.00      B   
ATOM   2795  CA  ARG    73       4.913   8.847  -3.083  1.00 10.00      B   
ATOM   2796  CB  ARG    73       3.570   8.197  -3.403  1.00 10.00      B   
ATOM   2797  CG  ARG    73       2.463   8.602  -2.445  1.00 10.00      B   
ATOM   2798  CD  ARG    73       1.406   7.520  -2.318  1.00 10.00      B   
ATOM   2799  NE  ARG    73       0.297   7.733  -3.241  1.00 10.00      B   
ATOM   2800  HE  ARG    73       0.451   7.507  -4.188  1.00 10.00      B   
ATOM   2801  CZ  ARG    73      -0.897   8.190  -2.871  1.00 10.00      B   
ATOM   2802  NH1 ARG    73      -1.137   8.478  -1.599  1.00 10.00      B   
ATOM   2803 HH11 ARG    73      -2.074   8.839  -1.313  1.00 10.00      B   
ATOM   2804 HH12 ARG    73      -0.394   8.342  -0.881  1.00 10.00      B   
ATOM   2805  NH2 ARG    73      -1.851   8.372  -3.773  1.00 10.00      B   
ATOM   2806 HH21 ARG    73      -1.671   8.155  -4.778  1.00 10.00      B   
ATOM   2807 HH22 ARG    73      -2.787   8.733  -3.481  1.00 10.00      B   
ATOM   2808  C   ARG    73       6.037   8.234  -3.909  1.00 10.00      B   
ATOM   2809  O   ARG    73       6.693   7.285  -3.473  1.00 10.00      B   
ATOM   2810  N   GLU    74       6.268   8.794  -5.093  1.00 10.00      B   
ATOM   2811  HN  GLU    74       5.719   9.558  -5.378  1.00 10.00      B   
ATOM   2812  CA  GLU    74       7.329   8.314  -5.969  1.00 10.00      B   
ATOM   2813  CB  GLU    74       7.212   8.937  -7.364  1.00 10.00      B   
ATOM   2814  CG  GLU    74       5.863   8.736  -8.037  1.00 10.00      B   
ATOM   2815  CD  GLU    74       5.873   9.170  -9.489  1.00 10.00      B   
ATOM   2816  OE1 GLU    74       5.911  10.392  -9.753  1.00 10.00      B   
ATOM   2817  OE2 GLU    74       5.844   8.292 -10.377  1.00 10.00      B   
ATOM   2818  C   GLU    74       8.678   8.666  -5.362  1.00 10.00      B   
ATOM   2819  O   GLU    74       9.592   7.842  -5.325  1.00 10.00      B   
ATOM   2820  N   ALA    75       8.776   9.892  -4.860  1.00 10.00      B   
ATOM   2821  HN  ALA    75       8.001  10.493  -4.922  1.00 10.00      B   
ATOM   2822  CA  ALA    75       9.996  10.379  -4.233  1.00 10.00      B   
ATOM   2823  CB  ALA    75       9.841  11.844  -3.863  1.00 10.00      B   
ATOM   2824  C   ALA    75      10.340   9.552  -2.998  1.00 10.00      B   
ATOM   2825  O   ALA    75      11.506   9.233  -2.758  1.00 10.00      B   
ATOM   2826  N   ARG    76       9.315   9.198  -2.230  1.00 10.00      B   
ATOM   2827  HN  ARG    76       8.410   9.495  -2.476  1.00 10.00      B   
ATOM   2828  CA  ARG    76       9.497   8.402  -1.020  1.00 10.00      B   
ATOM   2829  CB  ARG    76       8.184   8.304  -0.236  1.00 10.00      B   
ATOM   2830  CG  ARG    76       8.352   7.870   1.213  1.00 10.00      B   
ATOM   2831  CD  ARG    76       7.010   7.751   1.919  1.00 10.00      B   
ATOM   2832  NE  ARG    76       6.291   6.530   1.544  1.00 10.00      B   
ATOM   2833  HE  ARG    76       6.459   6.167   0.644  1.00 10.00      B   
ATOM   2834  CZ  ARG    76       5.436   5.894   2.347  1.00 10.00      B   
ATOM   2835  NH1 ARG    76       5.191   6.361   3.565  1.00 10.00      B   
ATOM   2836 HH11 ARG    76       5.663   7.230   3.898  1.00 10.00      B   
ATOM   2837 HH12 ARG    76       4.525   5.862   4.197  1.00 10.00      B   
ATOM   2838  NH2 ARG    76       4.824   4.789   1.930  1.00 10.00      B   
ATOM   2839 HH21 ARG    76       5.009   4.415   0.978  1.00 10.00      B   
ATOM   2840 HH22 ARG    76       4.157   4.289   2.560  1.00 10.00      B   
ATOM   2841  C   ARG    76      10.015   7.009  -1.367  1.00 10.00      B   
ATOM   2842  O   ARG    76      10.765   6.401  -0.599  1.00 10.00      B   
ATOM   2843  N   THR    77       9.630   6.518  -2.540  1.00 10.00      B   
ATOM   2844  HN  THR    77       9.049   7.060  -3.114  1.00 10.00      B   
ATOM   2845  CA  THR    77      10.056   5.206  -3.001  1.00 10.00      B   
ATOM   2846  CB  THR    77       9.252   4.776  -4.247  1.00 10.00      B   
ATOM   2847  OG1 THR    77       7.848   4.829  -3.951  1.00 10.00      B   
ATOM   2848  HG1 THR    77       7.557   5.749  -3.927  1.00 10.00      B   
ATOM   2849  CG2 THR    77       9.621   3.364  -4.679  1.00 10.00      B   
ATOM   2850  C   THR    77      11.551   5.218  -3.323  1.00 10.00      B   
ATOM   2851  O   THR    77      12.263   4.241  -3.085  1.00 10.00      B   
ATOM   2852  N   GLU    78      12.028   6.348  -3.827  1.00 10.00      B   
ATOM   2853  HN  GLU    78      11.418   7.104  -3.970  1.00 10.00      B   
ATOM   2854  CA  GLU    78      13.434   6.495  -4.178  1.00 10.00      B   
ATOM   2855  CB  GLU    78      13.657   7.760  -5.007  1.00 10.00      B   
ATOM   2856  CG  GLU    78      12.736   7.875  -6.210  1.00 10.00      B   
ATOM   2857  CD  GLU    78      13.166   8.957  -7.171  1.00 10.00      B   
ATOM   2858  OE1 GLU    78      13.007  10.151  -6.846  1.00 10.00      B   
ATOM   2859  OE2 GLU    78      13.664   8.618  -8.265  1.00 10.00      B   
ATOM   2860  C   GLU    78      14.312   6.510  -2.930  1.00 10.00      B   
ATOM   2861  O   GLU    78      15.483   6.129  -2.980  1.00 10.00      B   
ATOM   2862  N   VAL    79      13.730   6.930  -1.811  1.00 10.00      B   
ATOM   2863  HN  VAL    79      12.792   7.212  -1.845  1.00 10.00      B   
ATOM   2864  CA  VAL    79      14.443   6.991  -0.536  1.00 10.00      B   
ATOM   2865  CB  VAL    79      13.595   7.701   0.546  1.00 10.00      B   
ATOM   2866  CG1 VAL    79      14.372   7.855   1.845  1.00 10.00      B   
ATOM   2867  CG2 VAL    79      13.125   9.058   0.051  1.00 10.00      B   
ATOM   2868  C   VAL    79      14.806   5.582  -0.058  1.00 10.00      B   
ATOM   2869  O   VAL    79      15.814   5.381   0.621  1.00 10.00      B   
ATOM   2870  N   ARG    80      13.988   4.609  -0.442  1.00 10.00      B   
ATOM   2871  HN  ARG    80      13.212   4.832  -0.996  1.00 10.00      B   
ATOM   2872  CA  ARG    80      14.216   3.218  -0.064  1.00 10.00      B   
ATOM   2873  CB  ARG    80      12.926   2.412  -0.220  1.00 10.00      B   
ATOM   2874  CG  ARG    80      12.762   1.287   0.790  1.00 10.00      B   
ATOM   2875  CD  ARG    80      11.521   0.460   0.490  1.00 10.00      B   
ATOM   2876  NE  ARG    80      11.038  -0.277   1.661  1.00 10.00      B   
ATOM   2877  HE  ARG    80      11.314   0.056   2.549  1.00 10.00      B   
ATOM   2878  CZ  ARG    80      10.240  -1.349   1.600  1.00 10.00      B   
ATOM   2879  NH1 ARG    80       9.816  -1.806   0.425  1.00 10.00      B   
ATOM   2880 HH11 ARG    80      10.105  -1.339  -0.459  1.00 10.00      B   
ATOM   2881 HH12 ARG    80       9.193  -2.648   0.382  1.00 10.00      B   
ATOM   2882  NH2 ARG    80       9.872  -1.963   2.717  1.00 10.00      B   
ATOM   2883 HH21 ARG    80      10.209  -1.617   3.646  1.00 10.00      B   
ATOM   2884 HH22 ARG    80       9.247  -2.800   2.678  1.00 10.00      B   
ATOM   2885  C   ARG    80      15.313   2.608  -0.932  1.00 10.00      B   
ATOM   2886  O   ARG    80      15.899   1.579  -0.590  1.00 10.00      B   
ATOM   2887  N   LYS    81      15.596   3.263  -2.051  1.00 10.00      B   
ATOM   2888  HN  LYS    81      15.111   4.095  -2.255  1.00 10.00      B   
ATOM   2889  CA  LYS    81      16.614   2.792  -2.978  1.00 10.00      B   
ATOM   2890  CB  LYS    81      16.139   2.965  -4.424  1.00 10.00      B   
ATOM   2891  CG  LYS    81      14.817   2.280  -4.739  1.00 10.00      B   
ATOM   2892  CD  LYS    81      14.434   2.464  -6.200  1.00 10.00      B   
ATOM   2893  CE  LYS    81      13.141   1.732  -6.525  1.00 10.00      B   
ATOM   2894  NZ  LYS    81      12.808   1.802  -7.972  1.00 10.00      B   
ATOM   2895  HZ1 LYS    81      12.665   2.790  -8.259  1.00 10.00      B   
ATOM   2896  HZ2 LYS    81      11.935   1.273  -8.164  1.00 10.00      B   
ATOM   2897  HZ3 LYS    81      13.578   1.396  -8.541  1.00 10.00      B   
ATOM   2898  C   LYS    81      17.927   3.542  -2.765  1.00 10.00      B   
ATOM   2899  O   LYS    81      18.739   3.671  -3.682  1.00 10.00      B   
ATOM   2900  N   VAL    82      18.121   4.048  -1.554  1.00 10.00      B   
ATOM   2901  HN  VAL    82      17.433   3.920  -0.867  1.00 10.00      B   
ATOM   2902  CA  VAL    82      19.335   4.783  -1.214  1.00 10.00      B   
ATOM   2903  CB  VAL    82      19.005   6.095  -0.460  1.00 10.00      B   
ATOM   2904  CG1 VAL    82      20.267   6.862  -0.094  1.00 10.00      B   
ATOM   2905  CG2 VAL    82      18.080   6.974  -1.290  1.00 10.00      B   
ATOM   2906  C   VAL    82      20.251   3.911  -0.355  1.00 10.00      B   
ATOM   2907  O   VAL    82      19.775   3.043   0.381  1.00 10.00      B   
ATOM   2908  N   ILE    83      21.558   4.121  -0.485  1.00 10.00      B   
ATOM   2909  HN  ILE    83      21.867   4.802  -1.124  1.00 10.00      B   
ATOM   2910  CA  ILE    83      22.549   3.373   0.283  1.00 10.00      B   
ATOM   2911  CB  ILE    83      23.988   3.738  -0.156  1.00 10.00      B   
ATOM   2912  CG1 ILE    83      24.181   3.436  -1.644  1.00 10.00      B   
ATOM   2913  CG2 ILE    83      25.022   2.994   0.679  1.00 10.00      B   
ATOM   2914  CD1 ILE    83      25.495   3.928  -2.206  1.00 10.00      B   
ATOM   2915  C   ILE    83      22.392   3.650   1.778  1.00 10.00      B   
ATOM   2916  O   ILE    83      22.395   4.804   2.208  1.00 10.00      B   
ATOM   2917  N   TRP    84      22.246   2.588   2.557  1.00 10.00      B   
ATOM   2918  HN  TRP    84      22.246   1.699   2.149  1.00 10.00      B   
ATOM   2919  CA  TRP    84      22.087   2.707   4.000  1.00 10.00      B   
ATOM   2920  CB  TRP    84      21.633   1.367   4.586  1.00 10.00      B   
ATOM   2921  CG  TRP    84      20.440   0.784   3.888  1.00 10.00      B   
ATOM   2922  CD1 TRP    84      20.339  -0.464   3.351  1.00 10.00      B   
ATOM   2923  CD2 TRP    84      19.178   1.427   3.647  1.00 10.00      B   
ATOM   2924  NE1 TRP    84      19.098  -0.643   2.795  1.00 10.00      B   
ATOM   2925  HE1 TRP    84      18.788  -1.461   2.348  1.00 10.00      B   
ATOM   2926  CE2 TRP    84      18.368   0.503   2.959  1.00 10.00      B   
ATOM   2927  CE3 TRP    84      18.659   2.692   3.941  1.00 10.00      B   
ATOM   2928  CZ2 TRP    84      17.065   0.801   2.568  1.00 10.00      B   
ATOM   2929  CZ3 TRP    84      17.366   2.986   3.550  1.00 10.00      B   
ATOM   2930  CH2 TRP    84      16.584   2.045   2.870  1.00 10.00      B   
ATOM   2931  C   TRP    84      23.391   3.171   4.653  1.00 10.00      B   
ATOM   2932  O   TRP    84      24.455   3.082   4.038  1.00 10.00      B   
ATOM   2933  N   PRO    85      23.319   3.691   5.896  1.00 10.00      B   
ATOM   2934  CA  PRO    85      24.496   4.181   6.635  1.00 10.00      B   
ATOM   2935  CB  PRO    85      23.941   4.486   8.028  1.00 10.00      B   
ATOM   2936  CG  PRO    85      22.500   4.771   7.795  1.00 10.00      B   
ATOM   2937  CD  PRO    85      22.080   3.859   6.679  1.00 10.00      B   
ATOM   2938  C   PRO    85      25.624   3.155   6.726  1.00 10.00      B   
ATOM   2939  O   PRO    85      25.607   2.258   7.569  1.00 10.00      B   
ATOM   2940  N   THR    86      26.605   3.299   5.847  1.00 10.00      B   
ATOM   2941  HN  THR    86      26.558   4.032   5.197  1.00 10.00      B   
ATOM   2942  CA  THR    86      27.751   2.403   5.818  1.00 10.00      B   
ATOM   2943  CB  THR    86      27.974   1.847   4.398  1.00 10.00      B   
ATOM   2944  OG1 THR    86      26.720   1.399   3.866  1.00 10.00      B   
ATOM   2945  HG1 THR    86      26.012   1.979   4.183  1.00 10.00      B   
ATOM   2946  CG2 THR    86      28.946   0.679   4.422  1.00 10.00      B   
ATOM   2947  C   THR    86      28.997   3.156   6.288  1.00 10.00      B   
ATOM   2948  O   THR    86      29.401   4.147   5.674  1.00 10.00      B   
ATOM   2949  N   ARG    87      29.594   2.677   7.376  1.00 10.00      B   
ATOM   2950  HN  ARG    87      29.228   1.867   7.791  1.00 10.00      B   
ATOM   2951  CA  ARG    87      30.774   3.304   7.976  1.00 10.00      B   
ATOM   2952  CB  ARG    87      31.314   2.462   9.134  1.00 10.00      B   
ATOM   2953  CG  ARG    87      30.400   2.429  10.345  1.00 10.00      B   
ATOM   2954  CD  ARG    87      31.037   1.692  11.509  1.00 10.00      B   
ATOM   2955  NE  ARG    87      30.129   1.613  12.650  1.00 10.00      B   
ATOM   2956  HE  ARG    87      29.496   2.361  12.766  1.00 10.00      B   
ATOM   2957  CZ  ARG    87      30.110   0.611  13.531  1.00 10.00      B   
ATOM   2958  NH1 ARG    87      30.955  -0.406  13.413  1.00 10.00      B   
ATOM   2959 HH11 ARG    87      31.646  -0.427  12.631  1.00 10.00      B   
ATOM   2960 HH12 ARG    87      30.936  -1.187  14.105  1.00 10.00      B   
ATOM   2961  NH2 ARG    87      29.234   0.621  14.527  1.00 10.00      B   
ATOM   2962 HH21 ARG    87      29.213  -0.161  15.216  1.00 10.00      B   
ATOM   2963 HH22 ARG    87      28.560   1.410  14.626  1.00 10.00      B   
ATOM   2964  C   ARG    87      31.888   3.615   6.975  1.00 10.00      B   
ATOM   2965  O   ARG    87      32.373   4.750   6.915  1.00 10.00      B   
ATOM   2966  N   GLN    88      32.291   2.615   6.197  1.00 10.00      B   
ATOM   2967  HN  GLN    88      31.865   1.727   6.292  1.00 10.00      B   
ATOM   2968  CA  GLN    88      33.359   2.792   5.216  1.00 10.00      B   
ATOM   2969  CB  GLN    88      33.724   1.459   4.558  1.00 10.00      B   
ATOM   2970  CG  GLN    88      35.188   1.331   4.165  1.00 10.00      B   
ATOM   2971  CD  GLN    88      36.137   1.597   5.322  1.00 10.00      B   
ATOM   2972  OE1 GLN    88      35.787   1.417   6.489  1.00 10.00      B   
ATOM   2973  NE2 GLN    88      37.351   2.013   5.005  1.00 10.00      B   
ATOM   2974 HE21 GLN    88      37.573   2.121   4.052  1.00 10.00      B   
ATOM   2975 HE22 GLN    88      37.980   2.202   5.731  1.00 10.00      B   
ATOM   2976  C   GLN    88      32.991   3.827   4.157  1.00 10.00      B   
ATOM   2977  O   GLN    88      33.850   4.557   3.666  1.00 10.00      B   
ATOM   2978  N   GLU    89      31.709   3.903   3.828  1.00 10.00      B   
ATOM   2979  HN  GLU    89      31.066   3.313   4.271  1.00 10.00      B   
ATOM   2980  CA  GLU    89      31.234   4.847   2.825  1.00 10.00      B   
ATOM   2981  CB  GLU    89      29.843   4.462   2.319  1.00 10.00      B   
ATOM   2982  CG  GLU    89      29.797   3.104   1.634  1.00 10.00      B   
ATOM   2983  CD  GLU    89      30.714   3.021   0.430  1.00 10.00      B   
ATOM   2984  OE1 GLU    89      30.207   3.077  -0.707  1.00 10.00      B   
ATOM   2985  OE2 GLU    89      31.945   2.891   0.612  1.00 10.00      B   
ATOM   2986  C   GLU    89      31.266   6.278   3.349  1.00 10.00      B   
ATOM   2987  O   GLU    89      31.626   7.205   2.620  1.00 10.00      B   
ATOM   2988  N   THR    90      30.900   6.457   4.616  1.00 10.00      B   
ATOM   2989  HN  THR    90      30.604   5.682   5.146  1.00 10.00      B   
ATOM   2990  CA  THR    90      30.920   7.777   5.231  1.00 10.00      B   
ATOM   2991  CB  THR    90      30.380   7.730   6.672  1.00 10.00      B   
ATOM   2992  OG1 THR    90      29.273   6.822   6.734  1.00 10.00      B   
ATOM   2993  HG1 THR    90      28.814   6.819   5.882  1.00 10.00      B   
ATOM   2994  CG2 THR    90      29.919   9.108   7.121  1.00 10.00      B   
ATOM   2995  C   THR    90      32.355   8.289   5.253  1.00 10.00      B   
ATOM   2996  O   THR    90      32.625   9.449   4.938  1.00 10.00      B   
ATOM   2997  N   LEU    91      33.275   7.394   5.603  1.00 10.00      B   
ATOM   2998  HN  LEU    91      32.990   6.484   5.836  1.00 10.00      B   
ATOM   2999  CA  LEU    91      34.690   7.726   5.651  1.00 10.00      B   
ATOM   3000  CB  LEU    91      35.479   6.581   6.293  1.00 10.00      B   
ATOM   3001  CG  LEU    91      35.195   6.307   7.773  1.00 10.00      B   
ATOM   3002  CD1 LEU    91      35.827   4.993   8.202  1.00 10.00      B   
ATOM   3003  CD2 LEU    91      35.690   7.457   8.642  1.00 10.00      B   
ATOM   3004  C   LEU    91      35.206   7.995   4.242  1.00 10.00      B   
ATOM   3005  O   LEU    91      35.922   8.969   4.011  1.00 10.00      B   
ATOM   3006  N   HIS    92      34.807   7.133   3.305  1.00 10.00      B   
ATOM   3007  HN  HIS    92      34.220   6.392   3.570  1.00 10.00      B   
ATOM   3008  CA  HIS    92      35.208   7.242   1.900  1.00 10.00      B   
ATOM   3009  CB  HIS    92      34.422   6.242   1.041  1.00 10.00      B   
ATOM   3010  CG  HIS    92      35.124   4.943   0.792  1.00 10.00      B   
ATOM   3011  ND1 HIS    92      34.458   3.742   0.637  1.00 10.00      B   
ATOM   3012  HD1 HIS    92      33.472   3.605   0.684  1.00 10.00      B   
ATOM   3013  CD2 HIS    92      36.440   4.660   0.647  1.00 10.00      B   
ATOM   3014  CE1 HIS    92      35.334   2.784   0.418  1.00 10.00      B   
ATOM   3015  NE2 HIS    92      36.540   3.313   0.417  1.00 10.00      B   
ATOM   3016  HE2 HIS    92      37.376   2.818   0.268  1.00 10.00      B   
ATOM   3017  C   HIS    92      34.969   8.644   1.359  1.00 10.00      B   
ATOM   3018  O   HIS    92      35.908   9.345   0.986  1.00 10.00      B   
ATOM   3019  N   THR    93      33.704   9.043   1.333  1.00 10.00      B   
ATOM   3020  HN  THR    93      33.005   8.433   1.661  1.00 10.00      B   
ATOM   3021  CA  THR    93      33.312  10.350   0.826  1.00 10.00      B   
ATOM   3022  CB  THR    93      31.801  10.569   1.009  1.00 10.00      B   
ATOM   3023  OG1 THR    93      31.110   9.354   0.683  1.00 10.00      B   
ATOM   3024  HG1 THR    93      30.706   8.990   1.482  1.00 10.00      B   
ATOM   3025  CG2 THR    93      31.315  11.679   0.091  1.00 10.00      B   
ATOM   3026  C   THR    93      34.077  11.490   1.497  1.00 10.00      B   
ATOM   3027  O   THR    93      34.645  12.347   0.821  1.00 10.00      B   
ATOM   3028  N   THR    94      34.116  11.472   2.821  1.00 10.00      B   
ATOM   3029  HN  THR    94      33.680  10.740   3.303  1.00 10.00      B   
ATOM   3030  CA  THR    94      34.794  12.509   3.580  1.00 10.00      B   
ATOM   3031  CB  THR    94      34.614  12.300   5.095  1.00 10.00      B   
ATOM   3032  OG1 THR    94      33.235  11.999   5.365  1.00 10.00      B   
ATOM   3033  HG1 THR    94      33.110  11.039   5.371  1.00 10.00      B   
ATOM   3034  CG2 THR    94      35.007  13.558   5.854  1.00 10.00      B   
ATOM   3035  C   THR    94      36.282  12.598   3.229  1.00 10.00      B   
ATOM   3036  O   THR    94      36.795  13.685   2.969  1.00 10.00      B   
ATOM   3037  N   LEU    95      36.961  11.454   3.191  1.00 10.00      B   
ATOM   3038  HN  LEU    95      36.490  10.608   3.377  1.00 10.00      B   
ATOM   3039  CA  LEU    95      38.390  11.424   2.878  1.00 10.00      B   
ATOM   3040  CB  LEU    95      38.970  10.022   3.083  1.00 10.00      B   
ATOM   3041  CG  LEU    95      38.925   9.480   4.514  1.00 10.00      B   
ATOM   3042  CD1 LEU    95      39.504   8.076   4.575  1.00 10.00      B   
ATOM   3043  CD2 LEU    95      39.652  10.412   5.473  1.00 10.00      B   
ATOM   3044  C   LEU    95      38.660  11.906   1.460  1.00 10.00      B   
ATOM   3045  O   LEU    95      39.604  12.664   1.220  1.00 10.00      B   
ATOM   3046  N   ILE    96      37.825  11.465   0.527  1.00 10.00      B   
ATOM   3047  HN  ILE    96      37.098  10.856   0.786  1.00 10.00      B   
ATOM   3048  CA  ILE    96      37.960  11.849  -0.873  1.00 10.00      B   
ATOM   3049  CB  ILE    96      36.942  11.098  -1.770  1.00 10.00      B   
ATOM   3050  CG1 ILE    96      37.290   9.607  -1.837  1.00 10.00      B   
ATOM   3051  CG2 ILE    96      36.890  11.699  -3.170  1.00 10.00      B   
ATOM   3052  CD1 ILE    96      36.197   8.749  -2.439  1.00 10.00      B   
ATOM   3053  C   ILE    96      37.787  13.357  -1.044  1.00 10.00      B   
ATOM   3054  O   ILE    96      38.625  14.024  -1.656  1.00 10.00      B   
ATOM   3055  N   VAL    97      36.707  13.889  -0.479  1.00 10.00      B   
ATOM   3056  HN  VAL    97      36.087  13.304   0.016  1.00 10.00      B   
ATOM   3057  CA  VAL    97      36.415  15.313  -0.576  1.00 10.00      B   
ATOM   3058  CB  VAL    97      35.005  15.657  -0.041  1.00 10.00      B   
ATOM   3059  CG1 VAL    97      34.744  17.151  -0.143  1.00 10.00      B   
ATOM   3060  CG2 VAL    97      33.942  14.894  -0.817  1.00 10.00      B   
ATOM   3061  C   VAL    97      37.479  16.152   0.137  1.00 10.00      B   
ATOM   3062  O   VAL    97      37.979  17.131  -0.420  1.00 10.00      B   
ATOM   3063  N   ALA    98      37.845  15.747   1.354  1.00 10.00      B   
ATOM   3064  HN  ALA    98      37.426  14.941   1.738  1.00 10.00      B   
ATOM   3065  CA  ALA    98      38.850  16.471   2.134  1.00 10.00      B   
ATOM   3066  CB  ALA    98      39.057  15.824   3.494  1.00 10.00      B   
ATOM   3067  C   ALA    98      40.170  16.564   1.380  1.00 10.00      B   
ATOM   3068  O   ALA    98      40.843  17.596   1.412  1.00 10.00      B   
ATOM   3069  N   ALA    99      40.529  15.484   0.696  1.00 10.00      B   
ATOM   3070  HN  ALA    99      39.950  14.691   0.716  1.00 10.00      B   
ATOM   3071  CA  ALA    99      41.763  15.442  -0.077  1.00 10.00      B   
ATOM   3072  CB  ALA    99      41.990  14.046  -0.632  1.00 10.00      B   
ATOM   3073  C   ALA    99      41.725  16.464  -1.210  1.00 10.00      B   
ATOM   3074  O   ALA    99      42.710  17.157  -1.468  1.00 10.00      B   
ATOM   3075  N   VAL   100      40.574  16.563  -1.868  1.00 10.00      B   
ATOM   3076  HN  VAL   100      39.824  15.993  -1.599  1.00 10.00      B   
ATOM   3077  CA  VAL   100      40.392  17.501  -2.969  1.00 10.00      B   
ATOM   3078  CB  VAL   100      39.042  17.281  -3.685  1.00 10.00      B   
ATOM   3079  CG1 VAL   100      38.833  18.323  -4.774  1.00 10.00      B   
ATOM   3080  CG2 VAL   100      38.975  15.881  -4.274  1.00 10.00      B   
ATOM   3081  C   VAL   100      40.471  18.935  -2.458  1.00 10.00      B   
ATOM   3082  O   VAL   100      41.184  19.769  -3.022  1.00 10.00      B   
ATOM   3083  N   THR   101      39.753  19.208  -1.372  1.00 10.00      B   
ATOM   3084  HN  THR   101      39.212  18.495  -0.965  1.00 10.00      B   
ATOM   3085  CA  THR   101      39.745  20.535  -0.769  1.00 10.00      B   
ATOM   3086  CB  THR   101      38.834  20.579   0.474  1.00 10.00      B   
ATOM   3087  OG1 THR   101      37.577  19.963   0.163  1.00 10.00      B   
ATOM   3088  HG1 THR   101      37.179  20.418  -0.589  1.00 10.00      B   
ATOM   3089  CG2 THR   101      38.588  22.017   0.911  1.00 10.00      B   
ATOM   3090  C   THR   101      41.164  20.953  -0.380  1.00 10.00      B   
ATOM   3091  O   THR   101      41.557  22.107  -0.566  1.00 10.00      B   
ATOM   3092  N   ALA   102      41.934  20.000   0.138  1.00 10.00      B   
ATOM   3093  HN  ALA   102      41.563  19.095   0.248  1.00 10.00      B   
ATOM   3094  CA  ALA   102      43.308  20.257   0.550  1.00 10.00      B   
ATOM   3095  CB  ALA   102      43.910  19.028   1.212  1.00 10.00      B   
ATOM   3096  C   ALA   102      44.161  20.696  -0.631  1.00 10.00      B   
ATOM   3097  O   ALA   102      44.813  21.737  -0.579  1.00 10.00      B   
ATOM   3098  N   VAL   103      44.133  19.906  -1.702  1.00 10.00      B   
ATOM   3099  HN  VAL   103      43.573  19.098  -1.686  1.00 10.00      B   
ATOM   3100  CA  VAL   103      44.910  20.209  -2.904  1.00 10.00      B   
ATOM   3101  CB  VAL   103      44.701  19.145  -4.004  1.00 10.00      B   
ATOM   3102  CG1 VAL   103      45.456  19.519  -5.273  1.00 10.00      B   
ATOM   3103  CG2 VAL   103      45.146  17.777  -3.511  1.00 10.00      B   
ATOM   3104  C   VAL   103      44.554  21.587  -3.449  1.00 10.00      B   
ATOM   3105  O   VAL   103      45.435  22.394  -3.742  1.00 10.00      B   
ATOM   3106  N   MET   104      43.259  21.856  -3.559  1.00 10.00      B   
ATOM   3107  HN  MET   104      42.604  21.172  -3.296  1.00 10.00      B   
ATOM   3108  CA  MET   104      42.787  23.139  -4.063  1.00 10.00      B   
ATOM   3109  CB  MET   104      41.260  23.169  -4.134  1.00 10.00      B   
ATOM   3110  CG  MET   104      40.666  22.249  -5.184  1.00 10.00      B   
ATOM   3111  SD  MET   104      38.866  22.360  -5.258  1.00 10.00      B   
ATOM   3112  CE  MET   104      38.652  24.042  -5.842  1.00 10.00      B   
ATOM   3113  C   MET   104      43.283  24.285  -3.189  1.00 10.00      B   
ATOM   3114  O   MET   104      43.826  25.268  -3.690  1.00 10.00      B   
ATOM   3115  N   SER   105      43.121  24.137  -1.879  1.00 10.00      B   
ATOM   3116  HN  SER   105      42.715  23.311  -1.539  1.00 10.00      B   
ATOM   3117  CA  SER   105      43.539  25.160  -0.934  1.00 10.00      B   
ATOM   3118  CB  SER   105      43.079  24.809   0.479  1.00 10.00      B   
ATOM   3119  OG  SER   105      41.684  24.560   0.500  1.00 10.00      B   
ATOM   3120  HG  SER   105      41.506  23.699   0.098  1.00 10.00      B   
ATOM   3121  C   SER   105      45.047  25.383  -0.972  1.00 10.00      B   
ATOM   3122  O   SER   105      45.510  26.510  -0.825  1.00 10.00      B   
ATOM   3123  N   LEU   106      45.809  24.312  -1.176  1.00 10.00      B   
ATOM   3124  HN  LEU   106      45.385  23.429  -1.276  1.00 10.00      B   
ATOM   3125  CA  LEU   106      47.265  24.416  -1.247  1.00 10.00      B   
ATOM   3126  CB  LEU   106      47.909  23.037  -1.389  1.00 10.00      B   
ATOM   3127  CG  LEU   106      47.900  22.155  -0.141  1.00 10.00      B   
ATOM   3128  CD1 LEU   106      48.375  20.751  -0.477  1.00 10.00      B   
ATOM   3129  CD2 LEU   106      48.764  22.765   0.949  1.00 10.00      B   
ATOM   3130  C   LEU   106      47.683  25.305  -2.410  1.00 10.00      B   
ATOM   3131  O   LEU   106      48.538  26.179  -2.262  1.00 10.00      B   
ATOM   3132  N   ILE   107      47.067  25.076  -3.565  1.00 10.00      B   
ATOM   3133  HN  ILE   107      46.399  24.357  -3.617  1.00 10.00      B   
ATOM   3134  CA  ILE   107      47.363  25.856  -4.756  1.00 10.00      B   
ATOM   3135  CB  ILE   107      46.674  25.265  -6.004  1.00 10.00      B   
ATOM   3136  CG1 ILE   107      47.092  23.806  -6.196  1.00 10.00      B   
ATOM   3137  CG2 ILE   107      47.016  26.079  -7.244  1.00 10.00      B   
ATOM   3138  CD1 ILE   107      46.226  23.055  -7.181  1.00 10.00      B   
ATOM   3139  C   ILE   107      46.915  27.303  -4.565  1.00 10.00      B   
ATOM   3140  O   ILE   107      47.654  28.240  -4.878  1.00 10.00      B   
ATOM   3141  N   LEU   108      45.712  27.470  -4.028  1.00 10.00      B   
ATOM   3142  HN  LEU   108      45.180  26.679  -3.791  1.00 10.00      B   
ATOM   3143  CA  LEU   108      45.156  28.793  -3.786  1.00 10.00      B   
ATOM   3144  CB  LEU   108      43.718  28.689  -3.266  1.00 10.00      B   
ATOM   3145  CG  LEU   108      42.687  28.115  -4.241  1.00 10.00      B   
ATOM   3146  CD1 LEU   108      41.333  27.963  -3.565  1.00 10.00      B   
ATOM   3147  CD2 LEU   108      42.573  28.997  -5.473  1.00 10.00      B   
ATOM   3148  C   LEU   108      46.010  29.579  -2.800  1.00 10.00      B   
ATOM   3149  O   LEU   108      46.364  30.726  -3.054  1.00 10.00      B   
ATOM   3150  N   TRP   109      46.351  28.948  -1.681  1.00 10.00      B   
ATOM   3151  HN  TRP   109      46.044  28.023  -1.542  1.00 10.00      B   
ATOM   3152  CA  TRP   109      47.161  29.588  -0.650  1.00 10.00      B   
ATOM   3153  CB  TRP   109      47.283  28.681   0.579  1.00 10.00      B   
ATOM   3154  CG  TRP   109      48.056  29.293   1.706  1.00 10.00      B   
ATOM   3155  CD1 TRP   109      47.593  30.179   2.637  1.00 10.00      B   
ATOM   3156  CD2 TRP   109      49.432  29.064   2.017  1.00 10.00      B   
ATOM   3157  NE1 TRP   109      48.601  30.519   3.505  1.00 10.00      B   
ATOM   3158  HE1 TRP   109      48.519  31.144   4.260  1.00 10.00      B   
ATOM   3159  CE2 TRP   109      49.740  29.846   3.146  1.00 10.00      B   
ATOM   3160  CE3 TRP   109      50.435  28.272   1.448  1.00 10.00      B   
ATOM   3161  CZ2 TRP   109      51.008  29.860   3.716  1.00 10.00      B   
ATOM   3162  CZ3 TRP   109      51.692  28.289   2.015  1.00 10.00      B   
ATOM   3163  CH2 TRP   109      51.967  29.075   3.139  1.00 10.00      B   
ATOM   3164  C   TRP   109      48.542  29.949  -1.183  1.00 10.00      B   
ATOM   3165  O   TRP   109      49.095  31.000  -0.850  1.00 10.00      B   
ATOM   3166  N   GLY   110      49.094  29.075  -2.012  1.00 10.00      B   
ATOM   3167  HN  GLY   110      48.611  28.250  -2.232  1.00 10.00      B   
ATOM   3168  CA  GLY   110      50.404  29.320  -2.582  1.00 10.00      B   
ATOM   3169  C   GLY   110      50.420  30.539  -3.485  1.00 10.00      B   
ATOM   3170  O   GLY   110      51.404  31.279  -3.522  1.00 10.00      B   
ATOM   3171  N   LEU   111      49.326  30.757  -4.199  1.00 10.00      B   
ATOM   3172  HN  LEU   111      48.564  30.141  -4.114  1.00 10.00      B   
ATOM   3173  CA  LEU   111      49.225  31.891  -5.107  1.00 10.00      B   
ATOM   3174  CB  LEU   111      48.294  31.558  -6.275  1.00 10.00      B   
ATOM   3175  CG  LEU   111      48.706  30.370  -7.146  1.00 10.00      B   
ATOM   3176  CD1 LEU   111      47.607  30.024  -8.138  1.00 10.00      B   
ATOM   3177  CD2 LEU   111      50.009  30.665  -7.873  1.00 10.00      B   
ATOM   3178  C   LEU   111      48.736  33.144  -4.389  1.00 10.00      B   
ATOM   3179  O   LEU   111      49.367  34.196  -4.462  1.00 10.00      B   
ATOM   3180  N   ASP   112      47.615  33.023  -3.685  1.00 10.00      B   
ATOM   3181  HN  ASP   112      47.161  32.147  -3.645  1.00 10.00      B   
ATOM   3182  CA  ASP   112      47.033  34.152  -2.965  1.00 10.00      B   
ATOM   3183  CB  ASP   112      45.667  33.786  -2.379  1.00 10.00      B   
ATOM   3184  CG  ASP   112      44.512  34.118  -3.305  1.00 10.00      B   
ATOM   3185  OD1 ASP   112      44.013  35.261  -3.254  1.00 10.00      B   
ATOM   3186  OD2 ASP   112      44.085  33.233  -4.079  1.00 10.00      B   
ATOM   3187  C   ASP   112      47.956  34.654  -1.864  1.00 10.00      B   
ATOM   3188  O   ASP   112      47.947  35.837  -1.531  1.00 10.00      B   
ATOM   3189  N   GLY   113      48.752  33.750  -1.300  1.00 10.00      B   
ATOM   3190  HN  GLY   113      48.709  32.815  -1.602  1.00 10.00      B   
ATOM   3191  CA  GLY   113      49.675  34.123  -0.242  1.00 10.00      B   
ATOM   3192  C   GLY   113      50.656  35.190  -0.683  1.00 10.00      B   
ATOM   3193  O   GLY   113      50.764  36.245  -0.053  1.00 10.00      B   
ATOM   3194  N   ILE   114      51.353  34.929  -1.784  1.00 10.00      B   
ATOM   3195  HN  ILE   114      51.206  34.082  -2.253  1.00 10.00      B   
ATOM   3196  CA  ILE   114      52.327  35.874  -2.310  1.00 10.00      B   
ATOM   3197  CB  ILE   114      53.246  35.244  -3.380  1.00 10.00      B   
ATOM   3198  CG1 ILE   114      52.435  34.464  -4.420  1.00 10.00      B   
ATOM   3199  CG2 ILE   114      54.288  34.352  -2.725  1.00 10.00      B   
ATOM   3200  CD1 ILE   114      53.252  33.978  -5.597  1.00 10.00      B   
ATOM   3201  C   ILE   114      51.648  37.117  -2.873  1.00 10.00      B   
ATOM   3202  O   ILE   114      52.189  38.215  -2.782  1.00 10.00      B   
ATOM   3203  N   LEU   115      50.454  36.938  -3.435  1.00 10.00      B   
ATOM   3204  HN  LEU   115      50.075  36.033  -3.476  1.00 10.00      B   
ATOM   3205  CA  LEU   115      49.700  38.049  -4.009  1.00 10.00      B   
ATOM   3206  CB  LEU   115      48.433  37.546  -4.705  1.00 10.00      B   
ATOM   3207  CG  LEU   115      48.642  36.747  -5.993  1.00 10.00      B   
ATOM   3208  CD1 LEU   115      47.314  36.247  -6.534  1.00 10.00      B   
ATOM   3209  CD2 LEU   115      49.367  37.588  -7.032  1.00 10.00      B   
ATOM   3210  C   LEU   115      49.341  39.088  -2.952  1.00 10.00      B   
ATOM   3211  O   LEU   115      49.537  40.287  -3.155  1.00 10.00      B   
ATOM   3212  N   VAL   116      48.824  38.624  -1.824  1.00 10.00      B   
ATOM   3213  HN  VAL   116      48.676  37.655  -1.725  1.00 10.00      B   
ATOM   3214  CA  VAL   116      48.447  39.519  -0.733  1.00 10.00      B   
ATOM   3215  CB  VAL   116      47.570  38.797   0.316  1.00 10.00      B   
ATOM   3216  CG1 VAL   116      47.211  39.727   1.466  1.00 10.00      B   
ATOM   3217  CG2 VAL   116      46.305  38.254  -0.332  1.00 10.00      B   
ATOM   3218  C   VAL   116      49.689  40.109  -0.063  1.00 10.00      B   
ATOM   3219  O   VAL   116      49.670  41.240   0.427  1.00 10.00      B   
ATOM   3220  N   ARG   117      50.780  39.349  -0.077  1.00 10.00      B   
ATOM   3221  HN  ARG   117      50.743  38.466  -0.505  1.00 10.00      B   
ATOM   3222  CA  ARG   117      52.027  39.796   0.534  1.00 10.00      B   
ATOM   3223  CB  ARG   117      52.917  38.604   0.890  1.00 10.00      B   
ATOM   3224  CG  ARG   117      53.906  38.883   2.013  1.00 10.00      B   
ATOM   3225  CD  ARG   117      55.283  38.325   1.690  1.00 10.00      B   
ATOM   3226  NE  ARG   117      55.882  38.992   0.538  1.00 10.00      B   
ATOM   3227  HE  ARG   117      55.588  39.913   0.347  1.00 10.00      B   
ATOM   3228  CZ  ARG   117      56.792  38.431  -0.262  1.00 10.00      B   
ATOM   3229  NH1 ARG   117      57.211  37.190  -0.042  1.00 10.00      B   
ATOM   3230 HH11 ARG   117      57.925  36.755  -0.670  1.00 10.00      B   
ATOM   3231 HH12 ARG   117      56.829  36.643   0.758  1.00 10.00      B   
ATOM   3232  NH2 ARG   117      57.283  39.117  -1.281  1.00 10.00      B   
ATOM   3233 HH21 ARG   117      57.998  38.688  -1.909  1.00 10.00      B   
ATOM   3234 HH22 ARG   117      56.962  40.093  -1.459  1.00 10.00      B   
ATOM   3235  C   ARG   117      52.789  40.766  -0.370  1.00 10.00      B   
ATOM   3236  O   ARG   117      53.857  41.262  -0.001  1.00 10.00      B   
ATOM   3237  N   LEU   118      52.248  41.030  -1.554  1.00 10.00      B   
ATOM   3238  HN  LEU   118      51.403  40.598  -1.801  1.00 10.00      B   
ATOM   3239  CB  LEU   118      52.328  41.783  -3.904  1.00 10.00      B   
ATOM   3240  CG  LEU   118      52.810  40.553  -4.673  1.00 10.00      B   
ATOM   3241  CD1 LEU   118      52.056  40.412  -5.985  1.00 10.00      B   
ATOM   3242  CD2 LEU   118      54.309  40.623  -4.923  1.00 10.00      B   
ATOM   3243  CA  LEU   118      52.884  41.949  -2.490  1.00 10.00      B   
ATOM   3244  C   LEU   118      52.731  43.389  -2.024  1.00 10.00      B   
ATOM   3245  O   LEU   118      53.750  43.992  -1.631  1.00 10.00      B   
ATOM   3246  OXT LEU   118      51.593  43.907  -2.032  1.00 10.00      B   
END
