# Supplementary material for: Large-scale discovery of protein interactions at residue resolution using co-evolution calculated from genomic sequences
Source: Nat Commun. 2021 Mar 2;12:1396. doi: 10.1038/s41467-021-21636-z (PMC7925567; doi:10.1038/s41467-021-21636-z)
Supplement: Supplementary file 13 — Supplementary Data 11 [file 41467_2021_21636_MOESM13_ESM.zip › supplementary_prediction/cep_tp00809_SECF_SECE/models/haddock_top_9_haddock_18w.pdb]

REMARK FILENAME="haddock_18w.pdb0"
REMARK ===============================================================
REMARK HADDOCK run for haddock
REMARK initial structure: haddock_18.pdb
REMARK final NOE weights: unambig 50 amb: 50
REMARK ===============================================================
REMARK            total,bonds,angles,improper,dihe,vdw,elec,air,cdih,coup,rdcs,vean,dani,xpcs,rg
REMARK energies: 282.703, 0, 0, 0, 0, -40.7427, -108.233, 431.678, 0, 0, 0, 0, 0, 0, 0
REMARK ===============================================================
REMARK            bonds,angles,impropers,dihe,air,cdih,coup,rdcs,vean,dani,xpcs
REMARK rms-dev.: 0,0,0,0,15.233,0,0, 0, 0, 0, 0
REMARK ===============================================================
REMARK               air,cdih,coup,rdcs,vean,dani,xpcs
REMARK               >0.3,>5,>1,>0,>5,>0.2,>0.2
REMARK violations.: 5, 0, 0, 0, 0, 0, 0
REMARK ===============================================================
REMARK                        CVpartition#,violations,rms
REMARK AIRs cross-validation: 2, 0, NaN
REMARK ===============================================================
REMARK NCS energy: 0
REMARK ===============================================================
REMARK Symmetry energy: 0
REMARK ===============================================================
REMARK Desolvation energy: -44.7717
REMARK Internal energy free molecules: 61431.1
REMARK Internal energy complex: -11796.3
REMARK Binding energy: -73421.1
REMARK ===============================================================
REMARK buried surface area: 1796.17
REMARK ===============================================================
REMARK water - chain1: 0 0 0
REMARK water - chain2: 0 0 0
REMARK water - chain3: 0 0 0
REMARK water - chain4: 0 0 0
REMARK water - chain5: 0 0 0
REMARK water - chain6: 0 0 0
REMARK ===============================================================
REMARK water - water: 0 0 0
REMARK ===============================================================
REMARK DATE:05-Aug-2020  09:44:05       created by user: he47
REMARK VERSION:1.3
ATOM      1  CB  ARG    14     -31.708   7.666  19.719  1.00 10.00      A   
ATOM      2  CG  ARG    14     -31.489   6.217  19.319  1.00 10.00      A   
ATOM      3  CD  ARG    14     -32.777   5.414  19.368  1.00 10.00      A   
ATOM      4  NE  ARG    14     -32.926   4.572  18.181  1.00 10.00      A   
ATOM      5  HE  ARG    14     -32.182   4.569  17.537  1.00 10.00      A   
ATOM      6  CZ  ARG    14     -33.997   3.823  17.921  1.00 10.00      A   
ATOM      7  NH1 ARG    14     -35.020   3.798  18.766  1.00 10.00      A   
ATOM      8 HH11 ARG    14     -35.859   3.213  18.559  1.00 10.00      A   
ATOM      9 HH12 ARG    14     -34.991   4.363  19.644  1.00 10.00      A   
ATOM     10  NH2 ARG    14     -34.032   3.088  16.818  1.00 10.00      A   
ATOM     11 HH21 ARG    14     -33.226   3.095  16.156  1.00 10.00      A   
ATOM     12 HH22 ARG    14     -34.870   2.501  16.602  1.00 10.00      A   
ATOM     13  C   ARG    14     -30.414   8.563  17.772  1.00 10.00      A   
ATOM     14  O   ARG    14     -29.459   7.982  17.255  1.00 10.00      A   
ATOM     15  N   ARG    14     -30.831   9.989  19.754  1.00 10.00      A   
ATOM     16  HT1 ARG    14     -30.153  10.641  19.313  1.00 10.00      A   
ATOM     17  HT2 ARG    14     -30.718  10.047  20.785  1.00 10.00      A   
ATOM     18  HT3 ARG    14     -31.795  10.288  19.505  1.00 10.00      A   
ATOM     19  CA  ARG    14     -30.578   8.605  19.288  1.00 10.00      A   
ATOM     20  N   LYS    15     -31.350   9.182  17.064  1.00 10.00      A   
ATOM     21  HN  LYS    15     -32.079   9.641  17.533  1.00 10.00      A   
ATOM     22  CA  LYS    15     -31.318   9.215  15.608  1.00 10.00      A   
ATOM     23  CB  LYS    15     -32.746   9.135  15.056  1.00 10.00      A   
ATOM     24  CG  LYS    15     -33.533   7.912  15.502  1.00 10.00      A   
ATOM     25  CD  LYS    15     -34.998   8.045  15.123  1.00 10.00      A   
ATOM     26  CE  LYS    15     -35.796   6.819  15.536  1.00 10.00      A   
ATOM     27  NZ  LYS    15     -37.260   7.061  15.454  1.00 10.00      A   
ATOM     28  HZ1 LYS    15     -37.538   7.808  16.120  1.00 10.00      A   
ATOM     29  HZ2 LYS    15     -37.780   6.193  15.687  1.00 10.00      A   
ATOM     30  HZ3 LYS    15     -37.523   7.355  14.491  1.00 10.00      A   
ATOM     31  C   LYS    15     -30.652  10.501  15.125  1.00 10.00      A   
ATOM     32  O   LYS    15     -29.881  11.120  15.861  1.00 10.00      A   
ATOM     33  N   VAL    16     -30.963  10.892  13.892  1.00 10.00      A   
ATOM     34  HN  VAL    16     -31.584  10.344  13.366  1.00 10.00      A   
ATOM     35  CA  VAL    16     -30.420  12.105  13.285  1.00 10.00      A   
ATOM     36  CB  VAL    16     -30.699  13.377  14.115  1.00 10.00      A   
ATOM     37  CG1 VAL    16     -30.138  14.610  13.421  1.00 10.00      A   
ATOM     38  CG2 VAL    16     -32.191  13.537  14.353  1.00 10.00      A   
ATOM     39  C   VAL    16     -28.932  11.992  12.960  1.00 10.00      A   
ATOM     40  O   VAL    16     -28.075  12.077  13.844  1.00 10.00      A   
ATOM     41  N   TYR    17     -28.645  11.783  11.686  1.00 10.00      A   
ATOM     42  HN  TYR    17     -29.382  11.697  11.045  1.00 10.00      A   
ATOM     43  CA  TYR    17     -27.278  11.682  11.198  1.00 10.00      A   
ATOM     44  CB  TYR    17     -26.983  10.265  10.692  1.00 10.00      A   
ATOM     45  CG  TYR    17     -26.865   9.219  11.778  1.00 10.00      A   
ATOM     46  CD1 TYR    17     -27.962   8.456  12.155  1.00 10.00      A   
ATOM     47  CD2 TYR    17     -25.654   8.988  12.418  1.00 10.00      A   
ATOM     48  CE1 TYR    17     -27.858   7.490  13.135  1.00 10.00      A   
ATOM     49  CE2 TYR    17     -25.541   8.023  13.401  1.00 10.00      A   
ATOM     50  CZ  TYR    17     -26.646   7.278  13.758  1.00 10.00      A   
ATOM     51  OH  TYR    17     -26.538   6.310  14.734  1.00 10.00      A   
ATOM     52  HH  TYR    17     -25.920   6.611  15.412  1.00 10.00      A   
ATOM     53  C   TYR    17     -27.091  12.680  10.063  1.00 10.00      A   
ATOM     54  O   TYR    17     -27.798  12.617   9.057  1.00 10.00      A   
ATOM     55  N   ASP    18     -26.162  13.609  10.223  1.00 10.00      A   
ATOM     56  HN  ASP    18     -25.629  13.622  11.048  1.00 10.00      A   
ATOM     57  CA  ASP    18     -25.918  14.620   9.196  1.00 10.00      A   
ATOM     58  CB  ASP    18     -26.361  16.009   9.671  1.00 10.00      A   
ATOM     59  CG  ASP    18     -25.402  16.656  10.651  1.00 10.00      A   
ATOM     60  OD1 ASP    18     -25.026  17.826  10.432  1.00 10.00      A   
ATOM     61  OD2 ASP    18     -25.018  16.001  11.646  1.00 10.00      A   
ATOM     62  C   ASP    18     -24.462  14.627   8.731  1.00 10.00      A   
ATOM     63  O   ASP    18     -23.909  15.665   8.366  1.00 10.00      A   
ATOM     64  N   PHE    19     -23.858  13.451   8.697  1.00 10.00      A   
ATOM     65  HN  PHE    19     -24.361  12.647   8.946  1.00 10.00      A   
ATOM     66  CA  PHE    19     -22.469  13.314   8.272  1.00 10.00      A   
ATOM     67  CB  PHE    19     -21.715  12.380   9.223  1.00 10.00      A   
ATOM     68  CG  PHE    19     -21.998  12.614  10.682  1.00 10.00      A   
ATOM     69  CD1 PHE    19     -22.647  11.649  11.435  1.00 10.00      A   
ATOM     70  CD2 PHE    19     -21.614  13.793  11.300  1.00 10.00      A   
ATOM     71  CE1 PHE    19     -22.907  11.853  12.776  1.00 10.00      A   
ATOM     72  CE2 PHE    19     -21.871  14.005  12.641  1.00 10.00      A   
ATOM     73  CZ  PHE    19     -22.517  13.033  13.379  1.00 10.00      A   
ATOM     74  C   PHE    19     -22.414  12.749   6.856  1.00 10.00      A   
ATOM     75  O   PHE    19     -21.361  12.325   6.378  1.00 10.00      A   
ATOM     76  N   MET    20     -23.560  12.749   6.194  1.00 10.00      A   
ATOM     77  HN  MET    20     -24.356  13.117   6.632  1.00 10.00      A   
ATOM     78  CA  MET    20     -23.678  12.215   4.842  1.00 10.00      A   
ATOM     79  CB  MET    20     -25.141  11.871   4.559  1.00 10.00      A   
ATOM     80  CG  MET    20     -25.391  11.178   3.230  1.00 10.00      A   
ATOM     81  SD  MET    20     -27.147  10.886   2.927  1.00 10.00      A   
ATOM     82  CE  MET    20     -27.757  12.569   2.815  1.00 10.00      A   
ATOM     83  C   MET    20     -23.149  13.181   3.783  1.00 10.00      A   
ATOM     84  O   MET    20     -22.361  12.794   2.919  1.00 10.00      A   
ATOM     85  N   ARG    21     -23.576  14.437   3.862  1.00 10.00      A   
ATOM     86  HN  ARG    21     -24.188  14.687   4.588  1.00 10.00      A   
ATOM     87  CA  ARG    21     -23.168  15.457   2.900  1.00 10.00      A   
ATOM     88  CB  ARG    21     -23.871  16.788   3.187  1.00 10.00      A   
ATOM     89  CG  ARG    21     -23.708  17.831   2.091  1.00 10.00      A   
ATOM     90  CD  ARG    21     -24.590  19.045   2.343  1.00 10.00      A   
ATOM     91  NE  ARG    21     -26.005  18.769   2.088  1.00 10.00      A   
ATOM     92  HE  ARG    21     -26.237  17.873   1.756  1.00 10.00      A   
ATOM     93  CZ  ARG    21     -26.984  19.657   2.274  1.00 10.00      A   
ATOM     94  NH1 ARG    21     -26.706  20.882   2.714  1.00 10.00      A   
ATOM     95 HH11 ARG    21     -27.475  21.574   2.861  1.00 10.00      A   
ATOM     96 HH12 ARG    21     -25.721  21.160   2.915  1.00 10.00      A   
ATOM     97  NH2 ARG    21     -28.243  19.321   2.014  1.00 10.00      A   
ATOM     98 HH21 ARG    21     -29.012  20.012   2.158  1.00 10.00      A   
ATOM     99 HH22 ARG    21     -28.473  18.364   1.663  1.00 10.00      A   
ATOM    100  C   ARG    21     -21.651  15.641   2.852  1.00 10.00      A   
ATOM    101  O   ARG    21     -21.055  15.637   1.776  1.00 10.00      A   
ATOM    102  N   TRP    22     -21.027  15.789   4.013  1.00 10.00      A   
ATOM    103  HN  TRP    22     -21.551  15.782   4.843  1.00 10.00      A   
ATOM    104  CA  TRP    22     -19.580  15.974   4.078  1.00 10.00      A   
ATOM    105  CB  TRP    22     -19.134  16.211   5.526  1.00 10.00      A   
ATOM    106  CG  TRP    22     -17.730  16.726   5.659  1.00 10.00      A   
ATOM    107  CD1 TRP    22     -17.348  18.028   5.793  1.00 10.00      A   
ATOM    108  CD2 TRP    22     -16.522  15.951   5.671  1.00 10.00      A   
ATOM    109  NE1 TRP    22     -15.982  18.115   5.886  1.00 10.00      A   
ATOM    110  HE1 TRP    22     -15.470  18.945   5.992  1.00 10.00      A   
ATOM    111  CE2 TRP    22     -15.451  16.854   5.814  1.00 10.00      A   
ATOM    112  CE3 TRP    22     -16.243  14.585   5.576  1.00 10.00      A   
ATOM    113  CZ2 TRP    22     -14.123  16.434   5.861  1.00 10.00      A   
ATOM    114  CZ3 TRP    22     -14.927  14.171   5.623  1.00 10.00      A   
ATOM    115  CH2 TRP    22     -13.883  15.091   5.765  1.00 10.00      A   
ATOM    116  C   TRP    22     -18.847  14.764   3.503  1.00 10.00      A   
ATOM    117  O   TRP    22     -17.897  14.911   2.731  1.00 10.00      A   
ATOM    118  N   ASP    23     -19.311  13.573   3.870  1.00 10.00      A   
ATOM    119  HN  ASP    23     -20.093  13.529   4.462  1.00 10.00      A   
ATOM    120  CA  ASP    23     -18.694  12.330   3.417  1.00 10.00      A   
ATOM    121  CB  ASP    23     -19.329  11.130   4.117  1.00 10.00      A   
ATOM    122  CG  ASP    23     -18.303  10.111   4.564  1.00 10.00      A   
ATOM    123  OD1 ASP    23     -18.337   8.967   4.063  1.00 10.00      A   
ATOM    124  OD2 ASP    23     -17.462  10.448   5.429  1.00 10.00      A   
ATOM    125  C   ASP    23     -18.791  12.171   1.907  1.00 10.00      A   
ATOM    126  O   ASP    23     -17.819  11.799   1.250  1.00 10.00      A   
ATOM    127  N   TYR    24     -19.963  12.461   1.359  1.00 10.00      A   
ATOM    128  HN  TYR    24     -20.705  12.747   1.938  1.00 10.00      A   
ATOM    129  CA  TYR    24     -20.177  12.352  -0.078  1.00 10.00      A   
ATOM    130  CB  TYR    24     -21.678  12.415  -0.419  1.00 10.00      A   
ATOM    131  CG  TYR    24     -22.113  13.549  -1.323  1.00 10.00      A   
ATOM    132  CD1 TYR    24     -22.144  13.397  -2.706  1.00 10.00      A   
ATOM    133  CD2 TYR    24     -22.508  14.770  -0.792  1.00 10.00      A   
ATOM    134  CE1 TYR    24     -22.555  14.430  -3.526  1.00 10.00      A   
ATOM    135  CE2 TYR    24     -22.920  15.805  -1.603  1.00 10.00      A   
ATOM    136  CZ  TYR    24     -22.940  15.632  -2.968  1.00 10.00      A   
ATOM    137  OH  TYR    24     -23.352  16.663  -3.779  1.00 10.00      A   
ATOM    138  HH  TYR    24     -22.830  17.451  -3.580  1.00 10.00      A   
ATOM    139  C   TYR    24     -19.361  13.398  -0.838  1.00 10.00      A   
ATOM    140  O   TYR    24     -18.858  13.138  -1.934  1.00 10.00      A   
ATOM    141  N   TRP    25     -19.220  14.572  -0.236  1.00 10.00      A   
ATOM    142  HN  TRP    25     -19.650  14.718   0.636  1.00 10.00      A   
ATOM    143  CA  TRP    25     -18.456  15.653  -0.840  1.00 10.00      A   
ATOM    144  CB  TRP    25     -18.700  16.959  -0.082  1.00 10.00      A   
ATOM    145  CG  TRP    25     -19.131  18.094  -0.958  1.00 10.00      A   
ATOM    146  CD1 TRP    25     -18.863  18.252  -2.287  1.00 10.00      A   
ATOM    147  CD2 TRP    25     -19.904  19.236  -0.566  1.00 10.00      A   
ATOM    148  NE1 TRP    25     -19.417  19.419  -2.747  1.00 10.00      A   
ATOM    149  HE1 TRP    25     -19.361  19.751  -3.670  1.00 10.00      A   
ATOM    150  CE2 TRP    25     -20.065  20.042  -1.711  1.00 10.00      A   
ATOM    151  CE3 TRP    25     -20.479  19.653   0.639  1.00 10.00      A   
ATOM    152  CZ2 TRP    25     -20.771  21.243  -1.684  1.00 10.00      A   
ATOM    153  CZ3 TRP    25     -21.178  20.843   0.661  1.00 10.00      A   
ATOM    154  CH2 TRP    25     -21.321  21.623  -0.492  1.00 10.00      A   
ATOM    155  C   TRP    25     -16.970  15.315  -0.832  1.00 10.00      A   
ATOM    156  O   TRP    25     -16.256  15.567  -1.807  1.00 10.00      A   
ATOM    157  N   ALA    26     -16.514  14.732   0.273  1.00 10.00      A   
ATOM    158  HN  ALA    26     -17.135  14.569   1.018  1.00 10.00      A   
ATOM    159  CA  ALA    26     -15.120  14.342   0.417  1.00 10.00      A   
ATOM    160  CB  ALA    26     -14.856  13.817   1.819  1.00 10.00      A   
ATOM    161  C   ALA    26     -14.754  13.292  -0.624  1.00 10.00      A   
ATOM    162  O   ALA    26     -13.649  13.295  -1.164  1.00 10.00      A   
ATOM    163  N   PHE    27     -15.698  12.403  -0.912  1.00 10.00      A   
ATOM    164  HN  PHE    27     -16.561  12.453  -0.444  1.00 10.00      A   
ATOM    165  CA  PHE    27     -15.486  11.354  -1.898  1.00 10.00      A   
ATOM    166  CB  PHE    27     -16.681  10.394  -1.913  1.00 10.00      A   
ATOM    167  CG  PHE    27     -16.501   9.179  -2.782  1.00 10.00      A   
ATOM    168  CD1 PHE    27     -15.888   8.039  -2.286  1.00 10.00      A   
ATOM    169  CD2 PHE    27     -16.956   9.175  -4.094  1.00 10.00      A   
ATOM    170  CE1 PHE    27     -15.729   6.919  -3.080  1.00 10.00      A   
ATOM    171  CE2 PHE    27     -16.798   8.059  -4.894  1.00 10.00      A   
ATOM    172  CZ  PHE    27     -16.185   6.929  -4.385  1.00 10.00      A   
ATOM    173  C   PHE    27     -15.290  11.971  -3.278  1.00 10.00      A   
ATOM    174  O   PHE    27     -14.390  11.582  -4.022  1.00 10.00      A   
ATOM    175  N   GLY    28     -16.127  12.949  -3.601  1.00 10.00      A   
ATOM    176  HN  GLY    28     -16.817  13.222  -2.956  1.00 10.00      A   
ATOM    177  CA  GLY    28     -16.041  13.611  -4.887  1.00 10.00      A   
ATOM    178  C   GLY    28     -14.757  14.402  -5.051  1.00 10.00      A   
ATOM    179  O   GLY    28     -14.175  14.433  -6.135  1.00 10.00      A   
ATOM    180  N   ILE    29     -14.301  15.033  -3.977  1.00 10.00      A   
ATOM    181  HN  ILE    29     -14.803  14.972  -3.132  1.00 10.00      A   
ATOM    182  CA  ILE    29     -13.079  15.829  -4.029  1.00 10.00      A   
ATOM    183  CB  ILE    29     -13.053  16.938  -2.948  1.00 10.00      A   
ATOM    184  CG1 ILE    29     -12.077  18.056  -3.333  1.00 10.00      A   
ATOM    185  CG2 ILE    29     -12.706  16.370  -1.579  1.00 10.00      A   
ATOM    186  CD1 ILE    29     -12.396  18.735  -4.650  1.00 10.00      A   
ATOM    187  C   ILE    29     -11.826  14.950  -3.953  1.00 10.00      A   
ATOM    188  O   ILE    29     -10.709  15.418  -4.176  1.00 10.00      A   
ATOM    189  N   SER    30     -12.019  13.666  -3.658  1.00 10.00      A   
ATOM    190  HN  SER    30     -12.932  13.347  -3.488  1.00 10.00      A   
ATOM    191  CA  SER    30     -10.908  12.724  -3.568  1.00 10.00      A   
ATOM    192  CB  SER    30     -11.371  11.395  -2.968  1.00 10.00      A   
ATOM    193  OG  SER    30     -11.739  11.555  -1.606  1.00 10.00      A   
ATOM    194  HG  SER    30     -12.393  12.271  -1.525  1.00 10.00      A   
ATOM    195  C   SER    30     -10.258  12.499  -4.934  1.00 10.00      A   
ATOM    196  O   SER    30      -9.171  11.925  -5.031  1.00 10.00      A   
ATOM    197  N   GLY    31     -10.928  12.965  -5.986  1.00 10.00      A   
ATOM    198  HN  GLY    31     -11.788  13.413  -5.841  1.00 10.00      A   
ATOM    199  CA  GLY    31     -10.406  12.821  -7.332  1.00 10.00      A   
ATOM    200  C   GLY    31      -9.064  13.509  -7.498  1.00 10.00      A   
ATOM    201  O   GLY    31      -8.166  12.987  -8.158  1.00 10.00      A   
ATOM    202  N   LEU    32      -8.920  14.671  -6.866  1.00 10.00      A   
ATOM    203  HN  LEU    32      -9.665  15.018  -6.334  1.00 10.00      A   
ATOM    204  CA  LEU    32      -7.682  15.438  -6.937  1.00 10.00      A   
ATOM    205  CB  LEU    32      -7.862  16.826  -6.310  1.00 10.00      A   
ATOM    206  CG  LEU    32      -8.434  17.915  -7.224  1.00 10.00      A   
ATOM    207  CD1 LEU    32      -9.912  17.680  -7.497  1.00 10.00      A   
ATOM    208  CD2 LEU    32      -8.207  19.295  -6.624  1.00 10.00      A   
ATOM    209  C   LEU    32      -6.550  14.690  -6.243  1.00 10.00      A   
ATOM    210  O   LEU    32      -5.388  14.779  -6.646  1.00 10.00      A   
ATOM    211  N   LEU    33      -6.901  13.948  -5.199  1.00 10.00      A   
ATOM    212  HN  LEU    33      -7.843  13.921  -4.927  1.00 10.00      A   
ATOM    213  CA  LEU    33      -5.924  13.172  -4.450  1.00 10.00      A   
ATOM    214  CB  LEU    33      -6.512  12.719  -3.108  1.00 10.00      A   
ATOM    215  CG  LEU    33      -7.531  13.658  -2.448  1.00 10.00      A   
ATOM    216  CD1 LEU    33      -8.014  13.078  -1.128  1.00 10.00      A   
ATOM    217  CD2 LEU    33      -6.945  15.045  -2.236  1.00 10.00      A   
ATOM    218  C   LEU    33      -5.524  11.959  -5.276  1.00 10.00      A   
ATOM    219  O   LEU    33      -4.354  11.581  -5.333  1.00 10.00      A   
ATOM    220  N   LEU    34      -6.520  11.372  -5.932  1.00 10.00      A   
ATOM    221  HN  LEU    34      -7.430  11.729  -5.828  1.00 10.00      A   
ATOM    222  CA  LEU    34      -6.314  10.212  -6.786  1.00 10.00      A   
ATOM    223  CB  LEU    34      -7.644   9.779  -7.410  1.00 10.00      A   
ATOM    224  CG  LEU    34      -7.591   8.569  -8.342  1.00 10.00      A   
ATOM    225  CD1 LEU    34      -7.239   7.311  -7.566  1.00 10.00      A   
ATOM    226  CD2 LEU    34      -8.914   8.399  -9.068  1.00 10.00      A   
ATOM    227  C   LEU    34      -5.301  10.530  -7.881  1.00 10.00      A   
ATOM    228  O   LEU    34      -4.413   9.729  -8.169  1.00 10.00      A   
ATOM    229  N   ILE    35      -5.434  11.713  -8.473  1.00 10.00      A   
ATOM    230  HN  ILE    35      -6.168  12.302  -8.197  1.00 10.00      A   
ATOM    231  CA  ILE    35      -4.526  12.158  -9.527  1.00 10.00      A   
ATOM    232  CB  ILE    35      -4.886  13.579 -10.015  1.00 10.00      A   
ATOM    233  CG1 ILE    35      -6.269  13.582 -10.673  1.00 10.00      A   
ATOM    234  CG2 ILE    35      -3.834  14.105 -10.983  1.00 10.00      A   
ATOM    235  CD1 ILE    35      -6.786  14.965 -11.004  1.00 10.00      A   
ATOM    236  C   ILE    35      -3.084  12.143  -9.025  1.00 10.00      A   
ATOM    237  O   ILE    35      -2.181  11.678  -9.719  1.00 10.00      A   
ATOM    238  N   ALA    36      -2.887  12.625  -7.801  1.00 10.00      A   
ATOM    239  HN  ALA    36      -3.658  12.951  -7.288  1.00 10.00      A   
ATOM    240  CA  ALA    36      -1.560  12.670  -7.196  1.00 10.00      A   
ATOM    241  CB  ALA    36      -1.620  13.343  -5.832  1.00 10.00      A   
ATOM    242  C   ALA    36      -0.969  11.270  -7.080  1.00 10.00      A   
ATOM    243  O   ALA    36       0.194  11.047  -7.414  1.00 10.00      A   
ATOM    244  N   ALA    37      -1.789  10.328  -6.622  1.00 10.00      A   
ATOM    245  HN  ALA    37      -2.708  10.572  -6.380  1.00 10.00      A   
ATOM    246  CA  ALA    37      -1.360   8.945  -6.464  1.00 10.00      A   
ATOM    247  CB  ALA    37      -2.440   8.129  -5.771  1.00 10.00      A   
ATOM    248  C   ALA    37      -1.000   8.332  -7.813  1.00 10.00      A   
ATOM    249  O   ALA    37       0.001   7.624  -7.940  1.00 10.00      A   
ATOM    250  N   ILE    38      -1.817   8.622  -8.821  1.00 10.00      A   
ATOM    251  HN  ILE    38      -2.602   9.190  -8.652  1.00 10.00      A   
ATOM    252  CA  ILE    38      -1.583   8.113 -10.167  1.00 10.00      A   
ATOM    253  CB  ILE    38      -2.748   8.457 -11.125  1.00 10.00      A   
ATOM    254  CG1 ILE    38      -4.048   7.816 -10.628  1.00 10.00      A   
ATOM    255  CG2 ILE    38      -2.442   7.997 -12.543  1.00 10.00      A   
ATOM    256  CD1 ILE    38      -5.276   8.239 -11.406  1.00 10.00      A   
ATOM    257  C   ILE    38      -0.270   8.660 -10.723  1.00 10.00      A   
ATOM    258  O   ILE    38       0.531   7.914 -11.292  1.00 10.00      A   
ATOM    259  N   VAL    39      -0.047   9.959 -10.529  1.00 10.00      A   
ATOM    260  HN  VAL    39      -0.725  10.499 -10.060  1.00 10.00      A   
ATOM    261  CA  VAL    39       1.173  10.605 -10.999  1.00 10.00      A   
ATOM    262  CB  VAL    39       1.150  12.130 -10.743  1.00 10.00      A   
ATOM    263  CG1 VAL    39       2.505  12.756 -11.048  1.00 10.00      A   
ATOM    264  CG2 VAL    39       0.069  12.788 -11.587  1.00 10.00      A   
ATOM    265  C   VAL    39       2.397   9.979 -10.333  1.00 10.00      A   
ATOM    266  O   VAL    39       3.402   9.708 -10.988  1.00 10.00      A   
ATOM    267  N   ILE    40       2.299   9.739  -9.032  1.00 10.00      A   
ATOM    268  HN  ILE    40       1.470   9.983  -8.562  1.00 10.00      A   
ATOM    269  CA  ILE    40       3.391   9.126  -8.283  1.00 10.00      A   
ATOM    270  CB  ILE    40       3.057   9.011  -6.779  1.00 10.00      A   
ATOM    271  CG1 ILE    40       3.055  10.399  -6.130  1.00 10.00      A   
ATOM    272  CG2 ILE    40       4.042   8.090  -6.067  1.00 10.00      A   
ATOM    273  CD1 ILE    40       2.572  10.405  -4.693  1.00 10.00      A   
ATOM    274  C   ILE    40       3.701   7.740  -8.847  1.00 10.00      A   
ATOM    275  O   ILE    40       4.859   7.393  -9.083  1.00 10.00      A   
ATOM    276  N   MET    41       2.648   6.975  -9.096  1.00 10.00      A   
ATOM    277  HN  MET    41       1.750   7.328  -8.906  1.00 10.00      A   
ATOM    278  CA  MET    41       2.772   5.626  -9.635  1.00 10.00      A   
ATOM    279  CB  MET    41       1.387   4.977  -9.713  1.00 10.00      A   
ATOM    280  CG  MET    41       1.393   3.513 -10.122  1.00 10.00      A   
ATOM    281  SD  MET    41      -0.259   2.788 -10.114  1.00 10.00      A   
ATOM    282  CE  MET    41      -0.696   2.972  -8.386  1.00 10.00      A   
ATOM    283  C   MET    41       3.430   5.632 -11.016  1.00 10.00      A   
ATOM    284  O   MET    41       4.244   4.765 -11.332  1.00 10.00      A   
ATOM    285  N   GLY    42       3.079   6.619 -11.829  1.00 10.00      A   
ATOM    286  HN  GLY    42       2.424   7.283 -11.523  1.00 10.00      A   
ATOM    287  CA  GLY    42       3.637   6.717 -13.165  1.00 10.00      A   
ATOM    288  C   GLY    42       5.047   7.278 -13.191  1.00 10.00      A   
ATOM    289  O   GLY    42       5.881   6.839 -13.984  1.00 10.00      A   
ATOM    290  N   VAL    43       5.319   8.245 -12.327  1.00 10.00      A   
ATOM    291  HN  VAL    43       4.609   8.556 -11.718  1.00 10.00      A   
ATOM    292  CA  VAL    43       6.638   8.870 -12.269  1.00 10.00      A   
ATOM    293  CB  VAL    43       6.585  10.274 -11.620  1.00 10.00      A   
ATOM    294  CG1 VAL    43       7.985  10.834 -11.409  1.00 10.00      A   
ATOM    295  CG2 VAL    43       5.766  11.225 -12.481  1.00 10.00      A   
ATOM    296  C   VAL    43       7.662   7.991 -11.548  1.00 10.00      A   
ATOM    297  O   VAL    43       8.750   7.743 -12.067  1.00 10.00      A   
ATOM    298  N   ARG    44       7.309   7.509 -10.365  1.00 10.00      A   
ATOM    299  HN  ARG    44       6.413   7.704 -10.012  1.00 10.00      A   
ATOM    300  CA  ARG    44       8.218   6.675  -9.589  1.00 10.00      A   
ATOM    301  CB  ARG    44       7.808   6.631  -8.113  1.00 10.00      A   
ATOM    302  CG  ARG    44       7.500   7.990  -7.504  1.00 10.00      A   
ATOM    303  CD  ARG    44       8.677   8.943  -7.621  1.00 10.00      A   
ATOM    304  NE  ARG    44       8.249  10.338  -7.521  1.00 10.00      A   
ATOM    305  HE  ARG    44       7.411  10.583  -7.977  1.00 10.00      A   
ATOM    306  CZ  ARG    44       8.925  11.278  -6.867  1.00 10.00      A   
ATOM    307  NH1 ARG    44      10.067  10.978  -6.262  1.00 10.00      A   
ATOM    308 HH11 ARG    44      10.599  11.718  -5.745  1.00 10.00      A   
ATOM    309 HH12 ARG    44      10.442  10.008  -6.302  1.00 10.00      A   
ATOM    310  NH2 ARG    44       8.454  12.518  -6.815  1.00 10.00      A   
ATOM    311 HH21 ARG    44       8.981  13.258  -6.300  1.00 10.00      A   
ATOM    312 HH22 ARG    44       7.555  12.759  -7.284  1.00 10.00      A   
ATOM    313  C   ARG    44       8.277   5.265 -10.157  1.00 10.00      A   
ATOM    314  O   ARG    44       9.354   4.751 -10.458  1.00 10.00      A   
ATOM    315  N   GLY    45       7.118   4.647 -10.311  1.00 10.00      A   
ATOM    316  HN  GLY    45       6.288   5.108 -10.063  1.00 10.00      A   
ATOM    317  CA  GLY    45       7.063   3.304 -10.842  1.00 10.00      A   
ATOM    318  C   GLY    45       6.383   2.339  -9.894  1.00 10.00      A   
ATOM    319  O   GLY    45       6.543   2.435  -8.675  1.00 10.00      A   
ATOM    320  N   PHE    46       5.616   1.419 -10.449  1.00 10.00      A   
ATOM    321  HN  PHE    46       5.512   1.409 -11.426  1.00 10.00      A   
ATOM    322  CA  PHE    46       4.914   0.426  -9.652  1.00 10.00      A   
ATOM    323  CB  PHE    46       3.439   0.377 -10.065  1.00 10.00      A   
ATOM    324  CG  PHE    46       2.524  -0.241  -9.045  1.00 10.00      A   
ATOM    325  CD1 PHE    46       2.337   0.354  -7.809  1.00 10.00      A   
ATOM    326  CD2 PHE    46       1.846  -1.414  -9.327  1.00 10.00      A   
ATOM    327  CE1 PHE    46       1.492  -0.209  -6.874  1.00 10.00      A   
ATOM    328  CE2 PHE    46       1.000  -1.983  -8.395  1.00 10.00      A   
ATOM    329  CZ  PHE    46       0.822  -1.380  -7.167  1.00 10.00      A   
ATOM    330  C   PHE    46       5.564  -0.941  -9.839  1.00 10.00      A   
ATOM    331  O   PHE    46       5.311  -1.882  -9.086  1.00 10.00      A   
ATOM    332  N   ASN    47       6.417  -1.031 -10.849  1.00 10.00      A   
ATOM    333  HN  ASN    47       6.580  -0.240 -11.404  1.00 10.00      A   
ATOM    334  CA  ASN    47       7.117  -2.268 -11.164  1.00 10.00      A   
ATOM    335  CB  ASN    47       7.703  -2.186 -12.576  1.00 10.00      A   
ATOM    336  CG  ASN    47       8.720  -3.271 -12.891  1.00 10.00      A   
ATOM    337  OD1 ASN    47       8.638  -4.393 -12.393  1.00 10.00      A   
ATOM    338  ND2 ASN    47       9.688  -2.941 -13.734  1.00 10.00      A   
ATOM    339 HD21 ASN    47       9.693  -2.030 -14.102  1.00 10.00      A   
ATOM    340 HD22 ASN    47      10.361  -3.619 -13.953  1.00 10.00      A   
ATOM    341  C   ASN    47       8.217  -2.567 -10.149  1.00 10.00      A   
ATOM    342  O   ASN    47       9.288  -1.953 -10.179  1.00 10.00      A   
ATOM    343  N   TRP    48       7.941  -3.514  -9.258  1.00 10.00      A   
ATOM    344  HN  TRP    48       7.062  -3.953  -9.288  1.00 10.00      A   
ATOM    345  CA  TRP    48       8.892  -3.924  -8.234  1.00 10.00      A   
ATOM    346  CB  TRP    48       9.109  -2.803  -7.209  1.00 10.00      A   
ATOM    347  CG  TRP    48      10.471  -2.819  -6.585  1.00 10.00      A   
ATOM    348  CD1 TRP    48      10.816  -3.379  -5.392  1.00 10.00      A   
ATOM    349  CD2 TRP    48      11.670  -2.253  -7.125  1.00 10.00      A   
ATOM    350  NE1 TRP    48      12.156  -3.202  -5.157  1.00 10.00      A   
ATOM    351  HE1 TRP    48      12.639  -3.515  -4.364  1.00 10.00      A   
ATOM    352  CE2 TRP    48      12.703  -2.510  -6.205  1.00 10.00      A   
ATOM    353  CE3 TRP    48      11.971  -1.558  -8.299  1.00 10.00      A   
ATOM    354  CZ2 TRP    48      14.015  -2.091  -6.420  1.00 10.00      A   
ATOM    355  CZ3 TRP    48      13.272  -1.141  -8.511  1.00 10.00      A   
ATOM    356  CH2 TRP    48      14.278  -1.412  -7.578  1.00 10.00      A   
ATOM    357  C   TRP    48       8.388  -5.181  -7.533  1.00 10.00      A   
ATOM    358  O   TRP    48       7.185  -5.339  -7.329  1.00 10.00      A   
ATOM    359  N   GLY    49       9.300  -6.081  -7.191  1.00 10.00      A   
ATOM    360  HN  GLY    49      10.240  -5.923  -7.420  1.00 10.00      A   
ATOM    361  CA  GLY    49       8.921  -7.305  -6.509  1.00 10.00      A   
ATOM    362  C   GLY    49       9.812  -8.468  -6.887  1.00 10.00      A   
ATOM    363  O   GLY    49      10.539  -8.394  -7.875  1.00 10.00      A   
ATOM    364  N   LEU    50       9.769  -9.535  -6.103  1.00 10.00      A   
ATOM    365  HN  LEU    50       9.162  -9.542  -5.327  1.00 10.00      A   
ATOM    366  CA  LEU    50      10.577 -10.715  -6.377  1.00 10.00      A   
ATOM    367  CB  LEU    50      10.818 -11.512  -5.094  1.00 10.00      A   
ATOM    368  CG  LEU    50      11.614 -12.812  -5.237  1.00 10.00      A   
ATOM    369  CD1 LEU    50      13.037 -12.528  -5.695  1.00 10.00      A   
ATOM    370  CD2 LEU    50      11.612 -13.586  -3.926  1.00 10.00      A   
ATOM    371  C   LEU    50       9.876 -11.578  -7.414  1.00 10.00      A   
ATOM    372  O   LEU    50      10.486 -12.026  -8.385  1.00 10.00      A   
ATOM    373  N   ASP    51       8.587 -11.801  -7.199  1.00 10.00      A   
ATOM    374  HN  ASP    51       8.165 -11.430  -6.386  1.00 10.00      A   
ATOM    375  CA  ASP    51       7.784 -12.584  -8.129  1.00 10.00      A   
ATOM    376  CB  ASP    51       6.479 -13.057  -7.476  1.00 10.00      A   
ATOM    377  CG  ASP    51       6.682 -14.085  -6.384  1.00 10.00      A   
ATOM    378  OD1 ASP    51       7.366 -15.103  -6.626  1.00 10.00      A   
ATOM    379  OD2 ASP    51       6.140 -13.889  -5.274  1.00 10.00      A   
ATOM    380  C   ASP    51       7.450 -11.724  -9.336  1.00 10.00      A   
ATOM    381  O   ASP    51       7.243 -12.223 -10.440  1.00 10.00      A   
ATOM    382  N   PHE    52       7.415 -10.421  -9.109  1.00 10.00      A   
ATOM    383  HN  PHE    52       7.611 -10.095  -8.209  1.00 10.00      A   
ATOM    384  CA  PHE    52       7.108  -9.462 -10.154  1.00 10.00      A   
ATOM    385  CB  PHE    52       6.513  -8.193  -9.534  1.00 10.00      A   
ATOM    386  CG  PHE    52       5.687  -7.370 -10.482  1.00 10.00      A   
ATOM    387  CD1 PHE    52       4.322  -7.579 -10.590  1.00 10.00      A   
ATOM    388  CD2 PHE    52       6.273  -6.389 -11.266  1.00 10.00      A   
ATOM    389  CE1 PHE    52       3.556  -6.826 -11.461  1.00 10.00      A   
ATOM    390  CE2 PHE    52       5.513  -5.632 -12.139  1.00 10.00      A   
ATOM    391  CZ  PHE    52       4.152  -5.851 -12.238  1.00 10.00      A   
ATOM    392  C   PHE    52       8.369  -9.122 -10.939  1.00 10.00      A   
ATOM    393  O   PHE    52       9.256  -8.452 -10.425  1.00 10.00      A   
ATOM    394  N   THR    53       8.446  -9.630 -12.167  1.00 10.00      A   
ATOM    395  HN  THR    53       7.711 -10.202 -12.480  1.00 10.00      A   
ATOM    396  CA  THR    53       9.581  -9.400 -13.075  1.00 10.00      A   
ATOM    397  CB  THR    53       9.759  -7.930 -13.534  1.00 10.00      A   
ATOM    398  OG1 THR    53       9.981  -7.060 -12.417  1.00 10.00      A   
ATOM    399  HG1 THR    53       9.807  -7.545 -11.595  1.00 10.00      A   
ATOM    400  CG2 THR    53       8.544  -7.456 -14.315  1.00 10.00      A   
ATOM    401  C   THR    53      10.908 -10.010 -12.604  1.00 10.00      A   
ATOM    402  O   THR    53      11.933  -9.864 -13.270  1.00 10.00      A   
ATOM    403  N   GLY    54      10.885 -10.702 -11.473  1.00 10.00      A   
ATOM    404  HN  GLY    54      10.048 -10.766 -10.965  1.00 10.00      A   
ATOM    405  CA  GLY    54      12.091 -11.333 -10.966  1.00 10.00      A   
ATOM    406  C   GLY    54      12.982 -10.377 -10.199  1.00 10.00      A   
ATOM    407  O   GLY    54      12.562  -9.274  -9.834  1.00 10.00      A   
ATOM    408  N   GLY    55      14.216 -10.797  -9.952  1.00 10.00      A   
ATOM    409  HN  GLY    55      14.496 -11.689 -10.265  1.00 10.00      A   
ATOM    410  CA  GLY    55      15.151  -9.966  -9.223  1.00 10.00      A   
ATOM    411  C   GLY    55      15.854 -10.735  -8.123  1.00 10.00      A   
ATOM    412  O   GLY    55      15.615 -11.932  -7.942  1.00 10.00      A   
ATOM    413  N   THR    56      16.722 -10.052  -7.395  1.00 10.00      A   
ATOM    414  HN  THR    56      16.874  -9.100  -7.595  1.00 10.00      A   
ATOM    415  CA  THR    56      17.464 -10.666  -6.310  1.00 10.00      A   
ATOM    416  CB  THR    56      18.979 -10.565  -6.571  1.00 10.00      A   
ATOM    417  OG1 THR    56      19.229 -10.605  -7.989  1.00 10.00      A   
ATOM    418  HG1 THR    56      19.469  -9.721  -8.297  1.00 10.00      A   
ATOM    419  CG2 THR    56      19.714 -11.714  -5.898  1.00 10.00      A   
ATOM    420  C   THR    56      17.120  -9.972  -4.992  1.00 10.00      A   
ATOM    421  O   THR    56      17.087  -8.741  -4.929  1.00 10.00      A   
ATOM    422  N   VAL    57      16.835 -10.757  -3.955  1.00 10.00      A   
ATOM    423  HN  VAL    57      16.872 -11.736  -4.068  1.00 10.00      A   
ATOM    424  CA  VAL    57      16.482 -10.211  -2.646  1.00 10.00      A   
ATOM    425  CB  VAL    57      14.981 -10.416  -2.332  1.00 10.00      A   
ATOM    426  CG1 VAL    57      14.579  -9.652  -1.078  1.00 10.00      A   
ATOM    427  CG2 VAL    57      14.112 -10.011  -3.510  1.00 10.00      A   
ATOM    428  C   VAL    57      17.289 -10.877  -1.537  1.00 10.00      A   
ATOM    429  O   VAL    57      17.457 -12.094  -1.527  1.00 10.00      A   
ATOM    430  N   ILE    58      17.784 -10.074  -0.609  1.00 10.00      A   
ATOM    431  HN  ILE    58      17.630  -9.106  -0.684  1.00 10.00      A   
ATOM    432  CA  ILE    58      18.549 -10.586   0.518  1.00 10.00      A   
ATOM    433  CB  ILE    58      20.067 -10.322   0.378  1.00 10.00      A   
ATOM    434  CG1 ILE    58      20.818 -10.760   1.641  1.00 10.00      A   
ATOM    435  CG2 ILE    58      20.351  -8.866   0.044  1.00 10.00      A   
ATOM    436  CD1 ILE    58      22.327 -10.679   1.524  1.00 10.00      A   
ATOM    437  C   ILE    58      18.012 -10.010   1.829  1.00 10.00      A   
ATOM    438  O   ILE    58      17.904  -8.793   1.990  1.00 10.00      A   
ATOM    439  N   GLU    59      17.649 -10.896   2.745  1.00 10.00      A   
ATOM    440  HN  GLU    59      17.751 -11.854   2.549  1.00 10.00      A   
ATOM    441  CA  GLU    59      17.114 -10.492   4.035  1.00 10.00      A   
ATOM    442  CB  GLU    59      15.867 -11.312   4.361  1.00 10.00      A   
ATOM    443  CG  GLU    59      14.736 -11.169   3.354  1.00 10.00      A   
ATOM    444  CD  GLU    59      13.661 -12.221   3.538  1.00 10.00      A   
ATOM    445  OE1 GLU    59      12.944 -12.525   2.559  1.00 10.00      A   
ATOM    446  OE2 GLU    59      13.536 -12.766   4.656  1.00 10.00      A   
ATOM    447  C   GLU    59      18.155 -10.698   5.128  1.00 10.00      A   
ATOM    448  O   GLU    59      18.770 -11.764   5.216  1.00 10.00      A   
ATOM    449  N   ILE    60      18.346  -9.685   5.959  1.00 10.00      A   
ATOM    450  HN  ILE    60      17.833  -8.854   5.832  1.00 10.00      A   
ATOM    451  CA  ILE    60      19.311  -9.761   7.046  1.00 10.00      A   
ATOM    452  CB  ILE    60      20.740  -9.421   6.553  1.00 10.00      A   
ATOM    453  CG1 ILE    60      21.740  -9.427   7.709  1.00 10.00      A   
ATOM    454  CG2 ILE    60      20.770  -8.089   5.808  1.00 10.00      A   
ATOM    455  CD1 ILE    60      23.183  -9.447   7.262  1.00 10.00      A   
ATOM    456  C   ILE    60      18.921  -8.845   8.209  1.00 10.00      A   
ATOM    457  O   ILE    60      18.535  -7.696   8.007  1.00 10.00      A   
ATOM    458  N   THR    61      19.006  -9.365   9.422  1.00 10.00      A   
ATOM    459  HN  THR    61      19.298 -10.297   9.526  1.00 10.00      A   
ATOM    460  CA  THR    61      18.681  -8.594  10.611  1.00 10.00      A   
ATOM    461  CB  THR    61      18.250  -9.526  11.756  1.00 10.00      A   
ATOM    462  OG1 THR    61      17.413 -10.559  11.217  1.00 10.00      A   
ATOM    463  HG1 THR    61      16.635 -10.149  10.790  1.00 10.00      A   
ATOM    464  CG2 THR    61      17.471  -8.752  12.809  1.00 10.00      A   
ATOM    465  C   THR    61      19.903  -7.789  11.044  1.00 10.00      A   
ATOM    466  O   THR    61      20.938  -8.360  11.387  1.00 10.00      A   
ATOM    467  N   LEU    62      19.782  -6.468  11.013  1.00 10.00      A   
ATOM    468  HN  LEU    62      18.926  -6.074  10.745  1.00 10.00      A   
ATOM    469  CA  LEU    62      20.890  -5.591  11.379  1.00 10.00      A   
ATOM    470  CB  LEU    62      21.153  -4.588  10.249  1.00 10.00      A   
ATOM    471  CG  LEU    62      22.400  -3.709  10.388  1.00 10.00      A   
ATOM    472  CD1 LEU    62      23.653  -4.484  10.012  1.00 10.00      A   
ATOM    473  CD2 LEU    62      22.268  -2.452   9.542  1.00 10.00      A   
ATOM    474  C   LEU    62      20.607  -4.846  12.682  1.00 10.00      A   
ATOM    475  O   LEU    62      19.454  -4.563  13.006  1.00 10.00      A   
ATOM    476  N   GLU    63      21.663  -4.544  13.429  1.00 10.00      A   
ATOM    477  HN  GLU    63      22.556  -4.819  13.128  1.00 10.00      A   
ATOM    478  CA  GLU    63      21.534  -3.815  14.684  1.00 10.00      A   
ATOM    479  CB  GLU    63      22.800  -3.992  15.524  1.00 10.00      A   
ATOM    480  CG  GLU    63      22.563  -4.607  16.892  1.00 10.00      A   
ATOM    481  CD  GLU    63      22.137  -3.584  17.925  1.00 10.00      A   
ATOM    482  OE1 GLU    63      22.920  -3.326  18.866  1.00 10.00      A   
ATOM    483  OE2 GLU    63      21.023  -3.031  17.796  1.00 10.00      A   
ATOM    484  C   GLU    63      21.292  -2.334  14.400  1.00 10.00      A   
ATOM    485  O   GLU    63      21.442  -1.882  13.261  1.00 10.00      A   
ATOM    486  N   LYS    64      20.925  -1.577  15.427  1.00 10.00      A   
ATOM    487  HN  LYS    64      20.840  -1.983  16.321  1.00 10.00      A   
ATOM    488  CA  LYS    64      20.656  -0.156  15.255  1.00 10.00      A   
ATOM    489  CB  LYS    64      19.870   0.441  16.429  1.00 10.00      A   
ATOM    490  CG  LYS    64      19.198   1.764  16.096  1.00 10.00      A   
ATOM    491  CD  LYS    64      17.921   1.961  16.893  1.00 10.00      A   
ATOM    492  CE  LYS    64      18.208   2.467  18.293  1.00 10.00      A   
ATOM    493  NZ  LYS    64      16.962   2.866  18.995  1.00 10.00      A   
ATOM    494  HZ1 LYS    64      16.459   3.587  18.440  1.00 10.00      A   
ATOM    495  HZ2 LYS    64      17.188   3.261  19.929  1.00 10.00      A   
ATOM    496  HZ3 LYS    64      16.339   2.041  19.119  1.00 10.00      A   
ATOM    497  C   LYS    64      21.929   0.636  14.926  1.00 10.00      A   
ATOM    498  O   LYS    64      22.019   1.236  13.853  1.00 10.00      A   
ATOM    499  N   PRO    65      22.944   0.659  15.819  1.00 10.00      A   
ATOM    500  CA  PRO    65      24.184   1.366  15.559  1.00 10.00      A   
ATOM    501  CB  PRO    65      24.607   1.841  16.944  1.00 10.00      A   
ATOM    502  CG  PRO    65      24.040   0.820  17.888  1.00 10.00      A   
ATOM    503  CD  PRO    65      22.982   0.027  17.145  1.00 10.00      A   
ATOM    504  C   PRO    65      25.241   0.445  14.958  1.00 10.00      A   
ATOM    505  O   PRO    65      26.398   0.449  15.375  1.00 10.00      A   
ATOM    506  N   ALA    66      24.834  -0.347  13.979  1.00 10.00      A   
ATOM    507  HN  ALA    66      23.897  -0.312  13.693  1.00 10.00      A   
ATOM    508  CA  ALA    66      25.747  -1.252  13.309  1.00 10.00      A   
ATOM    509  CB  ALA    66      25.017  -2.499  12.845  1.00 10.00      A   
ATOM    510  C   ALA    66      26.385  -0.544  12.126  1.00 10.00      A   
ATOM    511  O   ALA    66      25.766   0.323  11.509  1.00 10.00      A   
ATOM    512  N   GLU    67      27.617  -0.902  11.815  1.00 10.00      A   
ATOM    513  HN  GLU    67      28.063  -1.594  12.343  1.00 10.00      A   
ATOM    514  CA  GLU    67      28.322  -0.282  10.707  1.00 10.00      A   
ATOM    515  CB  GLU    67      29.832  -0.473  10.842  1.00 10.00      A   
ATOM    516  CG  GLU    67      30.622   0.822  10.747  1.00 10.00      A   
ATOM    517  CD  GLU    67      30.253   1.814  11.834  1.00 10.00      A   
ATOM    518  OE1 GLU    67      31.058   1.998  12.771  1.00 10.00      A   
ATOM    519  OE2 GLU    67      29.161   2.415  11.757  1.00 10.00      A   
ATOM    520  C   GLU    67      27.825  -0.801   9.360  1.00 10.00      A   
ATOM    521  O   GLU    67      28.237  -1.868   8.900  1.00 10.00      A   
ATOM    522  N   ILE    68      26.936  -0.034   8.730  1.00 10.00      A   
ATOM    523  HN  ILE    68      26.639   0.794   9.159  1.00 10.00      A   
ATOM    524  CA  ILE    68      26.378  -0.399   7.428  1.00 10.00      A   
ATOM    525  CB  ILE    68      25.229   0.544   7.001  1.00 10.00      A   
ATOM    526  CG1 ILE    68      25.752   1.961   6.735  1.00 10.00      A   
ATOM    527  CG2 ILE    68      24.134   0.561   8.058  1.00 10.00      A   
ATOM    528  CD1 ILE    68      24.736   2.888   6.099  1.00 10.00      A   
ATOM    529  C   ILE    68      27.463  -0.391   6.355  1.00 10.00      A   
ATOM    530  O   ILE    68      27.283  -0.944   5.267  1.00 10.00      A   
ATOM    531  N   ASP    69      28.585   0.242   6.678  1.00 10.00      A   
ATOM    532  HN  ASP    69      28.644   0.684   7.553  1.00 10.00      A   
ATOM    533  CA  ASP    69      29.723   0.328   5.772  1.00 10.00      A   
ATOM    534  CB  ASP    69      30.887   1.058   6.450  1.00 10.00      A   
ATOM    535  CG  ASP    69      30.520   2.454   6.910  1.00 10.00      A   
ATOM    536  OD1 ASP    69      31.034   3.429   6.322  1.00 10.00      A   
ATOM    537  OD2 ASP    69      29.714   2.580   7.859  1.00 10.00      A   
ATOM    538  C   ASP    69      30.170  -1.065   5.361  1.00 10.00      A   
ATOM    539  O   ASP    69      30.443  -1.321   4.190  1.00 10.00      A   
ATOM    540  N   VAL    70      30.225  -1.966   6.335  1.00 10.00      A   
ATOM    541  HN  VAL    70      29.986  -1.696   7.246  1.00 10.00      A   
ATOM    542  CA  VAL    70      30.630  -3.344   6.086  1.00 10.00      A   
ATOM    543  CB  VAL    70      30.919  -4.095   7.401  1.00 10.00      A   
ATOM    544  CG1 VAL    70      31.572  -5.439   7.117  1.00 10.00      A   
ATOM    545  CG2 VAL    70      31.798  -3.257   8.317  1.00 10.00      A   
ATOM    546  C   VAL    70      29.544  -4.081   5.308  1.00 10.00      A   
ATOM    547  O   VAL    70      29.831  -4.904   4.438  1.00 10.00      A   
ATOM    548  N   MET    71      28.292  -3.759   5.616  1.00 10.00      A   
ATOM    549  HN  MET    71      28.134  -3.090   6.314  1.00 10.00      A   
ATOM    550  CA  MET    71      27.148  -4.373   4.945  1.00 10.00      A   
ATOM    551  CB  MET    71      25.833  -3.871   5.563  1.00 10.00      A   
ATOM    552  CG  MET    71      24.586  -4.555   5.022  1.00 10.00      A   
ATOM    553  SD  MET    71      23.055  -3.859   5.680  1.00 10.00      A   
ATOM    554  CE  MET    71      23.025  -2.263   4.869  1.00 10.00      A   
ATOM    555  C   MET    71      27.184  -4.050   3.452  1.00 10.00      A   
ATOM    556  O   MET    71      26.881  -4.897   2.608  1.00 10.00      A   
ATOM    557  N   ARG    72      27.572  -2.819   3.139  1.00 10.00      A   
ATOM    558  HN  ARG    72      27.803  -2.193   3.863  1.00 10.00      A   
ATOM    559  CA  ARG    72      27.667  -2.365   1.754  1.00 10.00      A   
ATOM    560  CB  ARG    72      27.649  -0.835   1.687  1.00 10.00      A   
ATOM    561  CG  ARG    72      26.311  -0.222   2.072  1.00 10.00      A   
ATOM    562  CD  ARG    72      26.468   1.208   2.563  1.00 10.00      A   
ATOM    563  NE  ARG    72      26.496   2.176   1.466  1.00 10.00      A   
ATOM    564  HE  ARG    72      27.164   2.036   0.754  1.00 10.00      A   
ATOM    565  CZ  ARG    72      25.674   3.225   1.383  1.00 10.00      A   
ATOM    566  NH1 ARG    72      24.759   3.433   2.324  1.00 10.00      A   
ATOM    567 HH11 ARG    72      24.114   4.253   2.258  1.00 10.00      A   
ATOM    568 HH12 ARG    72      24.678   2.780   3.131  1.00 10.00      A   
ATOM    569  NH2 ARG    72      25.761   4.058   0.358  1.00 10.00      A   
ATOM    570 HH21 ARG    72      25.118   4.876   0.292  1.00 10.00      A   
ATOM    571 HH22 ARG    72      26.479   3.898  -0.394  1.00 10.00      A   
ATOM    572  C   ARG    72      28.932  -2.915   1.101  1.00 10.00      A   
ATOM    573  O   ARG    72      28.940  -3.234  -0.085  1.00 10.00      A   
ATOM    574  N   ASP    73      29.993  -3.044   1.896  1.00 10.00      A   
ATOM    575  HN  ASP    73      29.919  -2.767   2.835  1.00 10.00      A   
ATOM    576  CA  ASP    73      31.272  -3.566   1.412  1.00 10.00      A   
ATOM    577  CB  ASP    73      32.299  -3.596   2.547  1.00 10.00      A   
ATOM    578  CG  ASP    73      33.657  -4.108   2.109  1.00 10.00      A   
ATOM    579  OD1 ASP    73      34.323  -3.432   1.296  1.00 10.00      A   
ATOM    580  OD2 ASP    73      34.073  -5.183   2.592  1.00 10.00      A   
ATOM    581  C   ASP    73      31.102  -4.965   0.831  1.00 10.00      A   
ATOM    582  O   ASP    73      31.669  -5.294  -0.211  1.00 10.00      A   
ATOM    583  N   ALA    74      30.304  -5.782   1.509  1.00 10.00      A   
ATOM    584  HN  ALA    74      29.891  -5.461   2.344  1.00 10.00      A   
ATOM    585  CA  ALA    74      30.043  -7.145   1.058  1.00 10.00      A   
ATOM    586  CB  ALA    74      29.257  -7.913   2.110  1.00 10.00      A   
ATOM    587  C   ALA    74      29.295  -7.149  -0.274  1.00 10.00      A   
ATOM    588  O   ALA    74      29.558  -7.981  -1.143  1.00 10.00      A   
ATOM    589  N   LEU    75      28.376  -6.202  -0.431  1.00 10.00      A   
ATOM    590  HN  LEU    75      28.229  -5.555   0.290  1.00 10.00      A   
ATOM    591  CA  LEU    75      27.586  -6.094  -1.651  1.00 10.00      A   
ATOM    592  CB  LEU    75      26.387  -5.170  -1.431  1.00 10.00      A   
ATOM    593  CG  LEU    75      25.386  -5.617  -0.362  1.00 10.00      A   
ATOM    594  CD1 LEU    75      24.411  -4.497  -0.041  1.00 10.00      A   
ATOM    595  CD2 LEU    75      24.641  -6.866  -0.811  1.00 10.00      A   
ATOM    596  C   LEU    75      28.441  -5.601  -2.814  1.00 10.00      A   
ATOM    597  O   LEU    75      28.273  -6.041  -3.953  1.00 10.00      A   
ATOM    598  N   GLN    76      29.365  -4.697  -2.514  1.00 10.00      A   
ATOM    599  HN  GLN    76      29.438  -4.382  -1.585  1.00 10.00      A   
ATOM    600  CA  GLN    76      30.268  -4.146  -3.523  1.00 10.00      A   
ATOM    601  CB  GLN    76      31.140  -3.045  -2.904  1.00 10.00      A   
ATOM    602  CG  GLN    76      32.008  -2.280  -3.896  1.00 10.00      A   
ATOM    603  CD  GLN    76      31.219  -1.323  -4.772  1.00 10.00      A   
ATOM    604  OE1 GLN    76      30.165  -0.822  -4.385  1.00 10.00      A   
ATOM    605  NE2 GLN    76      31.734  -1.055  -5.960  1.00 10.00      A   
ATOM    606 HE21 GLN    76      32.581  -1.483  -6.202  1.00 10.00      A   
ATOM    607 HE22 GLN    76      31.250  -0.436  -6.546  1.00 10.00      A   
ATOM    608  C   GLN    76      31.144  -5.258  -4.099  1.00 10.00      A   
ATOM    609  O   GLN    76      31.395  -5.309  -5.304  1.00 10.00      A   
ATOM    610  N   LYS    77      31.589  -6.161  -3.229  1.00 10.00      A   
ATOM    611  HN  LYS    77      31.356  -6.065  -2.279  1.00 10.00      A   
ATOM    612  CA  LYS    77      32.424  -7.281  -3.648  1.00 10.00      A   
ATOM    613  CB  LYS    77      33.084  -7.954  -2.447  1.00 10.00      A   
ATOM    614  CG  LYS    77      34.105  -7.092  -1.731  1.00 10.00      A   
ATOM    615  CD  LYS    77      34.826  -7.883  -0.656  1.00 10.00      A   
ATOM    616  CE  LYS    77      35.773  -7.001   0.132  1.00 10.00      A   
ATOM    617  NZ  LYS    77      36.524  -7.778   1.151  1.00 10.00      A   
ATOM    618  HZ1 LYS    77      37.166  -8.455   0.686  1.00 10.00      A   
ATOM    619  HZ2 LYS    77      35.865  -8.306   1.754  1.00 10.00      A   
ATOM    620  HZ3 LYS    77      37.085  -7.139   1.747  1.00 10.00      A   
ATOM    621  C   LYS    77      31.604  -8.298  -4.434  1.00 10.00      A   
ATOM    622  O   LYS    77      32.126  -8.988  -5.311  1.00 10.00      A   
ATOM    623  N   ALA    78      30.312  -8.373  -4.123  1.00 10.00      A   
ATOM    624  HN  ALA    78      29.960  -7.798  -3.409  1.00 10.00      A   
ATOM    625  CA  ALA    78      29.407  -9.292  -4.806  1.00 10.00      A   
ATOM    626  CB  ALA    78      28.077  -9.373  -4.069  1.00 10.00      A   
ATOM    627  C   ALA    78      29.197  -8.857  -6.254  1.00 10.00      A   
ATOM    628  O   ALA    78      28.755  -9.640  -7.098  1.00 10.00      A   
ATOM    629  N   GLY    79      29.519  -7.599  -6.532  1.00 10.00      A   
ATOM    630  HN  GLY    79      29.858  -7.022  -5.815  1.00 10.00      A   
ATOM    631  CA  GLY    79      29.378  -7.074  -7.872  1.00 10.00      A   
ATOM    632  C   GLY    79      28.110  -6.271  -8.052  1.00 10.00      A   
ATOM    633  O   GLY    79      27.594  -6.164  -9.161  1.00 10.00      A   
ATOM    634  N   PHE    80      27.597  -5.719  -6.965  1.00 10.00      A   
ATOM    635  HN  PHE    80      28.048  -5.844  -6.103  1.00 10.00      A   
ATOM    636  CA  PHE    80      26.382  -4.921  -7.017  1.00 10.00      A   
ATOM    637  CB  PHE    80      25.279  -5.545  -6.157  1.00 10.00      A   
ATOM    638  CG  PHE    80      24.735  -6.837  -6.704  1.00 10.00      A   
ATOM    639  CD1 PHE    80      24.937  -8.031  -6.032  1.00 10.00      A   
ATOM    640  CD2 PHE    80      24.023  -6.856  -7.894  1.00 10.00      A   
ATOM    641  CE1 PHE    80      24.438  -9.219  -6.531  1.00 10.00      A   
ATOM    642  CE2 PHE    80      23.520  -8.041  -8.399  1.00 10.00      A   
ATOM    643  CZ  PHE    80      23.729  -9.225  -7.717  1.00 10.00      A   
ATOM    644  C   PHE    80      26.658  -3.491  -6.574  1.00 10.00      A   
ATOM    645  O   PHE    80      27.197  -3.260  -5.491  1.00 10.00      A   
ATOM    646  N   GLU    81      26.315  -2.536  -7.431  1.00 10.00      A   
ATOM    647  HN  GLU    81      25.921  -2.788  -8.295  1.00 10.00      A   
ATOM    648  CA  GLU    81      26.516  -1.126  -7.127  1.00 10.00      A   
ATOM    649  CB  GLU    81      26.446  -0.285  -8.403  1.00 10.00      A   
ATOM    650  CG  GLU    81      27.629  -0.470  -9.340  1.00 10.00      A   
ATOM    651  CD  GLU    81      28.937  -0.004  -8.732  1.00 10.00      A   
ATOM    652  OE1 GLU    81      29.150   1.226  -8.634  1.00 10.00      A   
ATOM    653  OE2 GLU    81      29.764  -0.862  -8.357  1.00 10.00      A   
ATOM    654  C   GLU    81      25.478  -0.633  -6.127  1.00 10.00      A   
ATOM    655  O   GLU    81      24.294  -0.970  -6.232  1.00 10.00      A   
ATOM    656  N   GLU    82      25.922   0.174  -5.170  1.00 10.00      A   
ATOM    657  HN  GLU    82      26.876   0.413  -5.152  1.00 10.00      A   
ATOM    658  CA  GLU    82      25.035   0.720  -4.144  1.00 10.00      A   
ATOM    659  CB  GLU    82      25.789   1.404  -2.997  1.00 10.00      A   
ATOM    660  CG  GLU    82      26.983   2.241  -3.422  1.00 10.00      A   
ATOM    661  CD  GLU    82      27.027   3.584  -2.730  1.00 10.00      A   
ATOM    662  OE1 GLU    82      26.579   4.582  -3.332  1.00 10.00      A   
ATOM    663  OE2 GLU    82      27.507   3.652  -1.578  1.00 10.00      A   
ATOM    664  C   GLU    82      23.893   1.594  -4.693  1.00 10.00      A   
ATOM    665  O   GLU    82      22.767   1.481  -4.214  1.00 10.00      A   
ATOM    666  N   PRO    83      24.135   2.478  -5.697  1.00 10.00      A   
ATOM    667  CA  PRO    83      23.067   3.318  -6.265  1.00 10.00      A   
ATOM    668  CB  PRO    83      23.798   4.201  -7.285  1.00 10.00      A   
ATOM    669  CG  PRO    83      25.056   3.469  -7.596  1.00 10.00      A   
ATOM    670  CD  PRO    83      25.439   2.770  -6.330  1.00 10.00      A   
ATOM    671  C   PRO    83      21.992   2.481  -6.961  1.00 10.00      A   
ATOM    672  O   PRO    83      20.954   2.998  -7.384  1.00 10.00      A   
ATOM    673  N   MET    84      22.249   1.185  -7.075  1.00 10.00      A   
ATOM    674  HN  MET    84      23.090   0.833  -6.710  1.00 10.00      A   
ATOM    675  CA  MET    84      21.320   0.268  -7.708  1.00 10.00      A   
ATOM    676  CB  MET    84      22.004  -0.428  -8.889  1.00 10.00      A   
ATOM    677  CG  MET    84      21.047  -0.999  -9.923  1.00 10.00      A   
ATOM    678  SD  MET    84      21.899  -1.657 -11.372  1.00 10.00      A   
ATOM    679  CE  MET    84      22.751  -3.066 -10.664  1.00 10.00      A   
ATOM    680  C   MET    84      20.837  -0.761  -6.688  1.00 10.00      A   
ATOM    681  O   MET    84      20.390  -1.852  -7.043  1.00 10.00      A   
ATOM    682  N   LEU    85      20.949  -0.409  -5.416  1.00 10.00      A   
ATOM    683  HN  LEU    85      21.331   0.470  -5.194  1.00 10.00      A   
ATOM    684  CA  LEU    85      20.519  -1.282  -4.335  1.00 10.00      A   
ATOM    685  CB  LEU    85      21.684  -1.583  -3.388  1.00 10.00      A   
ATOM    686  CG  LEU    85      22.811  -2.454  -3.943  1.00 10.00      A   
ATOM    687  CD1 LEU    85      24.011  -2.433  -3.013  1.00 10.00      A   
ATOM    688  CD2 LEU    85      22.329  -3.877  -4.156  1.00 10.00      A   
ATOM    689  C   LEU    85      19.389  -0.631  -3.552  1.00 10.00      A   
ATOM    690  O   LEU    85      19.581   0.408  -2.919  1.00 10.00      A   
ATOM    691  N   GLN    86      18.215  -1.237  -3.600  1.00 10.00      A   
ATOM    692  HN  GLN    86      18.126  -2.069  -4.118  1.00 10.00      A   
ATOM    693  CA  GLN    86      17.057  -0.716  -2.886  1.00 10.00      A   
ATOM    694  CB  GLN    86      15.762  -1.180  -3.552  1.00 10.00      A   
ATOM    695  CG  GLN    86      14.496  -0.612  -2.929  1.00 10.00      A   
ATOM    696  CD  GLN    86      14.347   0.876  -3.158  1.00 10.00      A   
ATOM    697  OE1 GLN    86      14.776   1.406  -4.182  1.00 10.00      A   
ATOM    698  NE2 GLN    86      13.748   1.561  -2.198  1.00 10.00      A   
ATOM    699 HE21 GLN    86      13.439   1.072  -1.405  1.00 10.00      A   
ATOM    700 HE22 GLN    86      13.633   2.530  -2.317  1.00 10.00      A   
ATOM    701  C   GLN    86      17.102  -1.180  -1.437  1.00 10.00      A   
ATOM    702  O   GLN    86      17.084  -2.379  -1.163  1.00 10.00      A   
ATOM    703  N   ASN    87      17.160  -0.232  -0.516  1.00 10.00      A   
ATOM    704  HN  ASN    87      17.148   0.709  -0.793  1.00 10.00      A   
ATOM    705  CA  ASN    87      17.236  -0.555   0.905  1.00 10.00      A   
ATOM    706  CB  ASN    87      18.174   0.414   1.632  1.00 10.00      A   
ATOM    707  CG  ASN    87      19.550   0.491   1.005  1.00 10.00      A   
ATOM    708  OD1 ASN    87      20.415  -0.345   1.267  1.00 10.00      A   
ATOM    709  ND2 ASN    87      19.769   1.503   0.176  1.00 10.00      A   
ATOM    710 HD21 ASN    87      19.039   2.137   0.015  1.00 10.00      A   
ATOM    711 HD22 ASN    87      20.652   1.574  -0.243  1.00 10.00      A   
ATOM    712  C   ASN    87      15.865  -0.520   1.558  1.00 10.00      A   
ATOM    713  O   ASN    87      15.199   0.517   1.569  1.00 10.00      A   
ATOM    714  N   PHE    88      15.444  -1.656   2.098  1.00 10.00      A   
ATOM    715  HN  PHE    88      16.015  -2.457   2.043  1.00 10.00      A   
ATOM    716  CA  PHE    88      14.155  -1.756   2.767  1.00 10.00      A   
ATOM    717  CB  PHE    88      13.275  -2.816   2.103  1.00 10.00      A   
ATOM    718  CG  PHE    88      12.639  -2.366   0.819  1.00 10.00      A   
ATOM    719  CD1 PHE    88      12.702  -3.160  -0.313  1.00 10.00      A   
ATOM    720  CD2 PHE    88      11.975  -1.152   0.747  1.00 10.00      A   
ATOM    721  CE1 PHE    88      12.115  -2.755  -1.495  1.00 10.00      A   
ATOM    722  CE2 PHE    88      11.387  -0.741  -0.432  1.00 10.00      A   
ATOM    723  CZ  PHE    88      11.456  -1.543  -1.554  1.00 10.00      A   
ATOM    724  C   PHE    88      14.340  -2.087   4.240  1.00 10.00      A   
ATOM    725  O   PHE    88      14.858  -3.150   4.588  1.00 10.00      A   
ATOM    726  N   GLY    89      13.926  -1.172   5.099  1.00 10.00      A   
ATOM    727  HN  GLY    89      13.529  -0.342   4.763  1.00 10.00      A   
ATOM    728  CA  GLY    89      14.045  -1.382   6.523  1.00 10.00      A   
ATOM    729  C   GLY    89      12.702  -1.679   7.151  1.00 10.00      A   
ATOM    730  O   GLY    89      11.712  -1.004   6.859  1.00 10.00      A   
ATOM    731  N   SER    90      12.654  -2.703   7.983  1.00 10.00      A   
ATOM    732  HN  SER    90      13.474  -3.226   8.150  1.00 10.00      A   
ATOM    733  CA  SER    90      11.423  -3.085   8.652  1.00 10.00      A   
ATOM    734  CB  SER    90      10.751  -4.242   7.910  1.00 10.00      A   
ATOM    735  OG  SER    90      10.525  -3.911   6.548  1.00 10.00      A   
ATOM    736  HG  SER    90      10.613  -2.959   6.433  1.00 10.00      A   
ATOM    737  C   SER    90      11.688  -3.464  10.105  1.00 10.00      A   
ATOM    738  O   SER    90      12.106  -4.586  10.398  1.00 10.00      A   
ATOM    739  N   SER    91      11.436  -2.517  11.006  1.00 10.00      A   
ATOM    740  HN  SER    91      11.096  -1.648  10.693  1.00 10.00      A   
ATOM    741  CA  SER    91      11.644  -2.716  12.439  1.00 10.00      A   
ATOM    742  CB  SER    91      10.717  -3.806  12.999  1.00 10.00      A   
ATOM    743  OG  SER    91       9.376  -3.614  12.568  1.00 10.00      A   
ATOM    744  HG  SER    91       8.947  -2.960  13.136  1.00 10.00      A   
ATOM    745  C   SER    91      13.116  -3.000  12.760  1.00 10.00      A   
ATOM    746  O   SER    91      13.898  -2.074  12.984  1.00 10.00      A   
ATOM    747  N   HIS    92      13.495  -4.275  12.751  1.00 10.00      A   
ATOM    748  HN  HIS    92      12.836  -4.968  12.532  1.00 10.00      A   
ATOM    749  CA  HIS    92      14.868  -4.670  13.041  1.00 10.00      A   
ATOM    750  CB  HIS    92      14.930  -5.551  14.295  1.00 10.00      A   
ATOM    751  CG  HIS    92      14.848  -4.808  15.595  1.00 10.00      A   
ATOM    752  ND1 HIS    92      15.886  -4.760  16.500  1.00 10.00      A   
ATOM    753  HD1 HIS    92      16.763  -5.186  16.387  1.00 10.00      A   
ATOM    754  CD2 HIS    92      13.841  -4.092  16.149  1.00 10.00      A   
ATOM    755  CE1 HIS    92      15.525  -4.050  17.552  1.00 10.00      A   
ATOM    756  NE2 HIS    92      14.289  -3.634  17.363  1.00 10.00      A   
ATOM    757  HE2 HIS    92      13.776  -3.079  17.991  1.00 10.00      A   
ATOM    758  C   HIS    92      15.487  -5.411  11.856  1.00 10.00      A   
ATOM    759  O   HIS    92      16.699  -5.622  11.814  1.00 10.00      A   
ATOM    760  N   ASP    93      14.655  -5.790  10.888  1.00 10.00      A   
ATOM    761  HN  ASP    93      13.705  -5.555  10.951  1.00 10.00      A   
ATOM    762  CA  ASP    93      15.130  -6.521   9.716  1.00 10.00      A   
ATOM    763  CB  ASP    93      14.123  -7.594   9.286  1.00 10.00      A   
ATOM    764  CG  ASP    93      14.216  -8.862  10.109  1.00 10.00      A   
ATOM    765  OD1 ASP    93      15.287  -9.506  10.109  1.00 10.00      A   
ATOM    766  OD2 ASP    93      13.212  -9.230  10.756  1.00 10.00      A   
ATOM    767  C   ASP    93      15.411  -5.587   8.550  1.00 10.00      A   
ATOM    768  O   ASP    93      14.709  -4.593   8.348  1.00 10.00      A   
ATOM    769  N   ILE    94      16.444  -5.908   7.789  1.00 10.00      A   
ATOM    770  HN  ILE    94      16.972  -6.708   8.009  1.00 10.00      A   
ATOM    771  CA  ILE    94      16.829  -5.118   6.632  1.00 10.00      A   
ATOM    772  CB  ILE    94      18.252  -4.535   6.803  1.00 10.00      A   
ATOM    773  CG1 ILE    94      18.323  -3.583   8.004  1.00 10.00      A   
ATOM    774  CG2 ILE    94      18.731  -3.846   5.530  1.00 10.00      A   
ATOM    775  CD1 ILE    94      17.465  -2.343   7.867  1.00 10.00      A   
ATOM    776  C   ILE    94      16.801  -5.996   5.384  1.00 10.00      A   
ATOM    777  O   ILE    94      17.342  -7.103   5.379  1.00 10.00      A   
ATOM    778  N   MET    95      16.152  -5.512   4.342  1.00 10.00      A   
ATOM    779  HN  MET    95      15.725  -4.627   4.413  1.00 10.00      A   
ATOM    780  CA  MET    95      16.059  -6.242   3.086  1.00 10.00      A   
ATOM    781  CB  MET    95      14.602  -6.587   2.759  1.00 10.00      A   
ATOM    782  CG  MET    95      13.907  -7.435   3.814  1.00 10.00      A   
ATOM    783  SD  MET    95      12.311  -8.082   3.266  1.00 10.00      A   
ATOM    784  CE  MET    95      11.491  -6.579   2.733  1.00 10.00      A   
ATOM    785  C   MET    95      16.664  -5.416   1.963  1.00 10.00      A   
ATOM    786  O   MET    95      16.394  -4.220   1.847  1.00 10.00      A   
ATOM    787  N   VAL    96      17.504  -6.041   1.160  1.00 10.00      A   
ATOM    788  HN  VAL    96      17.701  -6.993   1.314  1.00 10.00      A   
ATOM    789  CA  VAL    96      18.138  -5.353   0.049  1.00 10.00      A   
ATOM    790  CB  VAL    96      19.678  -5.447   0.113  1.00 10.00      A   
ATOM    791  CG1 VAL    96      20.315  -4.509  -0.905  1.00 10.00      A   
ATOM    792  CG2 VAL    96      20.177  -5.134   1.515  1.00 10.00      A   
ATOM    793  C   VAL    96      17.641  -5.923  -1.271  1.00 10.00      A   
ATOM    794  O   VAL    96      17.705  -7.133  -1.501  1.00 10.00      A   
ATOM    795  N   ARG    97      17.131  -5.050  -2.122  1.00 10.00      A   
ATOM    796  HN  ARG    97      17.105  -4.100  -1.872  1.00 10.00      A   
ATOM    797  CA  ARG    97      16.616  -5.458  -3.419  1.00 10.00      A   
ATOM    798  CB  ARG    97      15.225  -4.862  -3.658  1.00 10.00      A   
ATOM    799  CG  ARG    97      14.130  -5.892  -3.884  1.00 10.00      A   
ATOM    800  CD  ARG    97      14.513  -6.896  -4.961  1.00 10.00      A   
ATOM    801  NE  ARG    97      14.126  -6.467  -6.308  1.00 10.00      A   
ATOM    802  HE  ARG    97      14.367  -5.554  -6.580  1.00 10.00      A   
ATOM    803  CZ  ARG    97      13.474  -7.246  -7.171  1.00 10.00      A   
ATOM    804  NH1 ARG    97      13.141  -8.481  -6.825  1.00 10.00      A   
ATOM    805 HH11 ARG    97      13.387  -8.848  -5.883  1.00 10.00      A   
ATOM    806 HH12 ARG    97      12.622  -9.090  -7.500  1.00 10.00      A   
ATOM    807  NH2 ARG    97      13.156  -6.802  -8.382  1.00 10.00      A   
ATOM    808 HH21 ARG    97      12.644  -7.429  -9.049  1.00 10.00      A   
ATOM    809 HH22 ARG    97      13.415  -5.836  -8.679  1.00 10.00      A   
ATOM    810  C   ARG    97      17.549  -5.024  -4.538  1.00 10.00      A   
ATOM    811  O   ARG    97      17.911  -3.849  -4.634  1.00 10.00      A   
ATOM    812  N   MET    98      17.930  -5.970  -5.381  1.00 10.00      A   
ATOM    813  HN  MET    98      17.618  -6.895  -5.242  1.00 10.00      A   
ATOM    814  CA  MET    98      18.805  -5.683  -6.506  1.00 10.00      A   
ATOM    815  CB  MET    98      20.264  -6.045  -6.187  1.00 10.00      A   
ATOM    816  CG  MET    98      20.539  -7.532  -6.020  1.00 10.00      A   
ATOM    817  SD  MET    98      20.232  -8.124  -4.342  1.00 10.00      A   
ATOM    818  CE  MET    98      21.534  -7.287  -3.441  1.00 10.00      A   
ATOM    819  C   MET    98      18.321  -6.422  -7.750  1.00 10.00      A   
ATOM    820  O   MET    98      17.639  -7.443  -7.643  1.00 10.00      A   
ATOM    821  N   PRO    99      18.640  -5.901  -8.945  1.00 10.00      A   
ATOM    822  CA  PRO    99      18.244  -6.525 -10.215  1.00 10.00      A   
ATOM    823  CB  PRO    99      18.850  -5.594 -11.276  1.00 10.00      A   
ATOM    824  CG  PRO    99      19.047  -4.297 -10.574  1.00 10.00      A   
ATOM    825  CD  PRO    99      19.395  -4.654  -9.160  1.00 10.00      A   
ATOM    826  C   PRO    99      18.832  -7.929 -10.354  1.00 10.00      A   
ATOM    827  O   PRO    99      19.746  -8.302  -9.613  1.00 10.00      A   
ATOM    828  N   PRO   100      18.297  -8.739 -11.285  1.00 10.00      A   
ATOM    829  CA  PRO   100      18.785 -10.103 -11.516  1.00 10.00      A   
ATOM    830  CB  PRO   100      17.970 -10.580 -12.724  1.00 10.00      A   
ATOM    831  CG  PRO   100      16.739  -9.740 -12.696  1.00 10.00      A   
ATOM    832  CD  PRO   100      17.170  -8.399 -12.173  1.00 10.00      A   
ATOM    833  C   PRO   100      20.276 -10.124 -11.840  1.00 10.00      A   
ATOM    834  O   PRO   100      20.760  -9.318 -12.645  1.00 10.00      A   
ATOM    835  N   ALA   101      20.992 -11.037 -11.197  1.00 10.00      A   
ATOM    836  HN  ALA   101      20.539 -11.632 -10.564  1.00 10.00      A   
ATOM    837  CA  ALA   101      22.429 -11.182 -11.396  1.00 10.00      A   
ATOM    838  CB  ALA   101      22.986 -12.250 -10.471  1.00 10.00      A   
ATOM    839  C   ALA   101      22.764 -11.501 -12.848  1.00 10.00      A   
ATOM    840  O   ALA   101      21.969 -12.116 -13.564  1.00 10.00      A   
ATOM    841  N   GLU   102      23.938 -11.068 -13.278  1.00 10.00      A   
ATOM    842  HN  GLU   102      24.522 -10.580 -12.655  1.00 10.00      A   
ATOM    843  CA  GLU   102      24.386 -11.291 -14.647  1.00 10.00      A   
ATOM    844  CB  GLU   102      25.013 -10.018 -15.210  1.00 10.00      A   
ATOM    845  CG  GLU   102      24.192  -8.767 -14.963  1.00 10.00      A   
ATOM    846  CD  GLU   102      24.943  -7.509 -15.325  1.00 10.00      A   
ATOM    847  OE1 GLU   102      25.650  -6.961 -14.454  1.00 10.00      A   
ATOM    848  OE2 GLU   102      24.827  -7.057 -16.485  1.00 10.00      A   
ATOM    849  C   GLU   102      25.391 -12.431 -14.722  1.00 10.00      A   
ATOM    850  O   GLU   102      26.069 -12.741 -13.737  1.00 10.00      A   
ATOM    851  N   GLY   103      25.485 -13.048 -15.895  1.00 10.00      A   
ATOM    852  HN  GLY   103      24.911 -12.758 -16.636  1.00 10.00      A   
ATOM    853  CA  GLY   103      26.412 -14.140 -16.094  1.00 10.00      A   
ATOM    854  C   GLY   103      26.069 -15.353 -15.257  1.00 10.00      A   
ATOM    855  O   GLY   103      24.924 -15.529 -14.840  1.00 10.00      A   
ATOM    856  N   GLU   104      27.066 -16.182 -14.998  1.00 10.00      A   
ATOM    857  HN  GLU   104      27.961 -15.979 -15.349  1.00 10.00      A   
ATOM    858  CA  GLU   104      26.874 -17.388 -14.205  1.00 10.00      A   
ATOM    859  CB  GLU   104      27.845 -18.479 -14.660  1.00 10.00      A   
ATOM    860  CG  GLU   104      27.768 -18.787 -16.149  1.00 10.00      A   
ATOM    861  CD  GLU   104      28.674 -19.931 -16.562  1.00 10.00      A   
ATOM    862  OE1 GLU   104      29.907 -19.731 -16.606  1.00 10.00      A   
ATOM    863  OE2 GLU   104      28.156 -21.032 -16.859  1.00 10.00      A   
ATOM    864  C   GLU   104      27.053 -17.090 -12.718  1.00 10.00      A   
ATOM    865  O   GLU   104      27.104 -17.998 -11.885  1.00 10.00      A   
ATOM    866  N   THR   105      27.152 -15.813 -12.396  1.00 10.00      A   
ATOM    867  HN  THR   105      27.122 -15.140 -13.107  1.00 10.00      A   
ATOM    868  CA  THR   105      27.308 -15.377 -11.023  1.00 10.00      A   
ATOM    869  CB  THR   105      28.141 -14.085 -10.957  1.00 10.00      A   
ATOM    870  OG1 THR   105      28.174 -13.475 -12.258  1.00 10.00      A   
ATOM    871  HG1 THR   105      27.277 -13.204 -12.512  1.00 10.00      A   
ATOM    872  CG2 THR   105      29.564 -14.392 -10.511  1.00 10.00      A   
ATOM    873  C   THR   105      25.938 -15.135 -10.392  1.00 10.00      A   
ATOM    874  O   THR   105      25.600 -14.006 -10.032  1.00 10.00      A   
ATOM    875  N   GLY   106      25.149 -16.203 -10.282  1.00 10.00      A   
ATOM    876  HN  GLY   106      25.474 -17.071 -10.605  1.00 10.00      A   
ATOM    877  CA  GLY   106      23.815 -16.105  -9.712  1.00 10.00      A   
ATOM    878  C   GLY   106      23.808 -15.905  -8.205  1.00 10.00      A   
ATOM    879  O   GLY   106      24.747 -15.349  -7.635  1.00 10.00      A   
ATOM    880  N   GLY   107      22.746 -16.363  -7.556  1.00 10.00      A   
ATOM    881  HN  GLY   107      22.034 -16.816  -8.056  1.00 10.00      A   
ATOM    882  CA  GLY   107      22.633 -16.214  -6.118  1.00 10.00      A   
ATOM    883  C   GLY   107      23.312 -17.339  -5.364  1.00 10.00      A   
ATOM    884  O   GLY   107      24.191 -17.096  -4.537  1.00 10.00      A   
ATOM    885  N   GLN   108      22.919 -18.573  -5.658  1.00 10.00      A   
ATOM    886  HN  GLN   108      22.231 -18.705  -6.347  1.00 10.00      A   
ATOM    887  CA  GLN   108      23.492 -19.738  -4.992  1.00 10.00      A   
ATOM    888  CB  GLN   108      22.472 -20.880  -4.906  1.00 10.00      A   
ATOM    889  CG  GLN   108      21.265 -20.586  -4.022  1.00 10.00      A   
ATOM    890  CD  GLN   108      21.648 -20.237  -2.594  1.00 10.00      A   
ATOM    891  OE1 GLN   108      22.690 -20.665  -2.095  1.00 10.00      A   
ATOM    892  NE2 GLN   108      20.801 -19.472  -1.921  1.00 10.00      A   
ATOM    893 HE21 GLN   108      19.978 -19.178  -2.373  1.00 10.00      A   
ATOM    894 HE22 GLN   108      21.031 -19.226  -0.998  1.00 10.00      A   
ATOM    895  C   GLN   108      24.769 -20.204  -5.689  1.00 10.00      A   
ATOM    896  O   GLN   108      24.770 -21.199  -6.415  1.00 10.00      A   
ATOM    897  N   VAL   109      25.848 -19.468  -5.472  1.00 10.00      A   
ATOM    898  HN  VAL   109      25.779 -18.680  -4.892  1.00 10.00      A   
ATOM    899  CA  VAL   109      27.134 -19.793  -6.072  1.00 10.00      A   
ATOM    900  CB  VAL   109      27.636 -18.639  -6.973  1.00 10.00      A   
ATOM    901  CG1 VAL   109      29.050 -18.901  -7.476  1.00 10.00      A   
ATOM    902  CG2 VAL   109      26.688 -18.419  -8.140  1.00 10.00      A   
ATOM    903  C   VAL   109      28.169 -20.074  -4.988  1.00 10.00      A   
ATOM    904  O   VAL   109      28.367 -19.263  -4.080  1.00 10.00      A   
ATOM    905  N   LEU   110      28.810 -21.229  -5.072  1.00 10.00      A   
ATOM    906  HN  LEU   110      28.590 -21.848  -5.804  1.00 10.00      A   
ATOM    907  CA  LEU   110      29.829 -21.602  -4.103  1.00 10.00      A   
ATOM    908  CB  LEU   110      29.974 -23.122  -4.012  1.00 10.00      A   
ATOM    909  CG  LEU   110      28.849 -23.870  -3.295  1.00 10.00      A   
ATOM    910  CD1 LEU   110      29.185 -25.348  -3.186  1.00 10.00      A   
ATOM    911  CD2 LEU   110      28.596 -23.274  -1.918  1.00 10.00      A   
ATOM    912  C   LEU   110      31.167 -20.967  -4.460  1.00 10.00      A   
ATOM    913  O   LEU   110      31.890 -21.463  -5.327  1.00 10.00      A   
ATOM    914  N   GLY   111      31.477 -19.863  -3.799  1.00 10.00      A   
ATOM    915  HN  GLY   111      30.845 -19.504  -3.143  1.00 10.00      A   
ATOM    916  CA  GLY   111      32.722 -19.167  -4.043  1.00 10.00      A   
ATOM    917  C   GLY   111      32.640 -17.723  -3.593  1.00 10.00      A   
ATOM    918  O   GLY   111      31.666 -17.336  -2.942  1.00 10.00      A   
ATOM    919  N   SER   112      33.669 -16.939  -3.921  1.00 10.00      A   
ATOM    920  HN  SER   112      34.422 -17.334  -4.413  1.00 10.00      A   
ATOM    921  CA  SER   112      33.737 -15.514  -3.577  1.00 10.00      A   
ATOM    922  CB  SER   112      32.493 -14.757  -4.058  1.00 10.00      A   
ATOM    923  OG  SER   112      32.285 -14.959  -5.447  1.00 10.00      A   
ATOM    924  HG  SER   112      31.341 -15.109  -5.611  1.00 10.00      A   
ATOM    925  C   SER   112      33.994 -15.269  -2.088  1.00 10.00      A   
ATOM    926  O   SER   112      34.876 -14.488  -1.724  1.00 10.00      A   
ATOM    927  N   GLN   113      33.205 -15.928  -1.238  1.00 10.00      A   
ATOM    928  HN  GLN   113      32.508 -16.517  -1.607  1.00 10.00      A   
ATOM    929  CA  GLN   113      33.326 -15.808   0.214  1.00 10.00      A   
ATOM    930  CB  GLN   113      34.719 -16.221   0.708  1.00 10.00      A   
ATOM    931  CG  GLN   113      35.119 -17.635   0.321  1.00 10.00      A   
ATOM    932  CD  GLN   113      36.553 -17.960   0.692  1.00 10.00      A   
ATOM    933  OE1 GLN   113      37.411 -17.080   0.751  1.00 10.00      A   
ATOM    934  NE2 GLN   113      36.824 -19.224   0.941  1.00 10.00      A   
ATOM    935 HE21 GLN   113      36.095 -19.876   0.874  1.00 10.00      A   
ATOM    936 HE22 GLN   113      37.743 -19.463   1.181  1.00 10.00      A   
ATOM    937  C   GLN   113      32.974 -14.405   0.697  1.00 10.00      A   
ATOM    938  O   GLN   113      33.320 -14.018   1.811  1.00 10.00      A   
ATOM    939  N   VAL   114      32.267 -13.654  -0.137  1.00 10.00      A   
ATOM    940  HN  VAL   114      32.003 -14.025  -1.007  1.00 10.00      A   
ATOM    941  CA  VAL   114      31.874 -12.295   0.208  1.00 10.00      A   
ATOM    942  CB  VAL   114      31.586 -11.439  -1.043  1.00 10.00      A   
ATOM    943  CG1 VAL   114      32.819 -11.365  -1.930  1.00 10.00      A   
ATOM    944  CG2 VAL   114      30.404 -11.990  -1.825  1.00 10.00      A   
ATOM    945  C   VAL   114      30.657 -12.308   1.127  1.00 10.00      A   
ATOM    946  O   VAL   114      30.445 -11.384   1.911  1.00 10.00      A   
ATOM    947  N   LEU   115      29.874 -13.376   1.033  1.00 10.00      A   
ATOM    948  HN  LEU   115      30.101 -14.078   0.386  1.00 10.00      A   
ATOM    949  CA  LEU   115      28.685 -13.535   1.853  1.00 10.00      A   
ATOM    950  CB  LEU   115      27.478 -13.903   0.985  1.00 10.00      A   
ATOM    951  CG  LEU   115      27.061 -12.867  -0.063  1.00 10.00      A   
ATOM    952  CD1 LEU   115      25.925 -13.401  -0.920  1.00 10.00      A   
ATOM    953  CD2 LEU   115      26.666 -11.555   0.602  1.00 10.00      A   
ATOM    954  C   LEU   115      28.932 -14.613   2.902  1.00 10.00      A   
ATOM    955  O   LEU   115      28.000 -15.178   3.469  1.00 10.00      A   
ATOM    956  N   LYS   116      30.205 -14.897   3.139  1.00 10.00      A   
ATOM    957  HN  LYS   116      30.900 -14.417   2.638  1.00 10.00      A   
ATOM    958  CA  LYS   116      30.600 -15.900   4.118  1.00 10.00      A   
ATOM    959  CB  LYS   116      31.578 -16.903   3.494  1.00 10.00      A   
ATOM    960  CG  LYS   116      30.979 -17.782   2.407  1.00 10.00      A   
ATOM    961  CD  LYS   116      30.310 -19.021   2.985  1.00 10.00      A   
ATOM    962  CE  LYS   116      30.087 -20.067   1.905  1.00 10.00      A   
ATOM    963  NZ  LYS   116      29.612 -21.362   2.461  1.00 10.00      A   
ATOM    964  HZ1 LYS   116      30.009 -21.515   3.412  1.00 10.00      A   
ATOM    965  HZ2 LYS   116      29.912 -22.144   1.844  1.00 10.00      A   
ATOM    966  HZ3 LYS   116      28.574 -21.371   2.524  1.00 10.00      A   
ATOM    967  C   LYS   116      31.244 -15.230   5.327  1.00 10.00      A   
ATOM    968  O   LYS   116      31.800 -15.893   6.197  1.00 10.00      A   
ATOM    969  N   VAL   117      31.157 -13.904   5.374  1.00 10.00      A   
ATOM    970  HN  VAL   117      30.691 -13.431   4.654  1.00 10.00      A   
ATOM    971  CA  VAL   117      31.732 -13.137   6.473  1.00 10.00      A   
ATOM    972  CB  VAL   117      32.573 -11.947   5.965  1.00 10.00      A   
ATOM    973  CG1 VAL   117      33.845 -12.437   5.289  1.00 10.00      A   
ATOM    974  CG2 VAL   117      31.762 -11.074   5.019  1.00 10.00      A   
ATOM    975  C   VAL   117      30.644 -12.624   7.411  1.00 10.00      A   
ATOM    976  O   VAL   117      30.873 -11.714   8.211  1.00 10.00      A   
ATOM    977  N   ILE   118      29.466 -13.228   7.315  1.00 10.00      A   
ATOM    978  HN  ILE   118      29.363 -13.971   6.685  1.00 10.00      A   
ATOM    979  CA  ILE   118      28.329 -12.840   8.140  1.00 10.00      A   
ATOM    980  CB  ILE   118      26.988 -13.258   7.485  1.00 10.00      A   
ATOM    981  CG1 ILE   118      27.019 -12.942   5.983  1.00 10.00      A   
ATOM    982  CG2 ILE   118      25.815 -12.545   8.151  1.00 10.00      A   
ATOM    983  CD1 ILE   118      25.798 -13.412   5.223  1.00 10.00      A   
ATOM    984  C   ILE   118      28.447 -13.458   9.534  1.00 10.00      A   
ATOM    985  O   ILE   118      29.113 -14.481   9.708  1.00 10.00      A   
ATOM    986  N   ASN   119      27.826 -12.807  10.519  1.00 10.00      A   
ATOM    987  HN  ASN   119      27.348 -11.977  10.297  1.00 10.00      A   
ATOM    988  CA  ASN   119      27.840 -13.249  11.920  1.00 10.00      A   
ATOM    989  CB  ASN   119      27.504 -14.736  12.105  1.00 10.00      A   
ATOM    990  CG  ASN   119      26.016 -14.983  12.261  1.00 10.00      A   
ATOM    991  OD1 ASN   119      25.455 -14.822  13.347  1.00 10.00      A   
ATOM    992  ND2 ASN   119      25.369 -15.399  11.186  1.00 10.00      A   
ATOM    993 HD21 ASN   119      25.881 -15.528  10.356  1.00 10.00      A   
ATOM    994 HD22 ASN   119      24.404 -15.558  11.259  1.00 10.00      A   
ATOM    995  C   ASN   119      29.135 -12.867  12.623  1.00 10.00      A   
ATOM    996  O   ASN   119      29.130 -12.514  13.802  1.00 10.00      A   
ATOM    997  N   GLU   120      30.243 -12.945  11.899  1.00 10.00      A   
ATOM    998  HN  GLU   120      30.188 -13.264  10.971  1.00 10.00      A   
ATOM    999  CA  GLU   120      31.538 -12.566  12.446  1.00 10.00      A   
ATOM   1000  CB  GLU   120      32.671 -13.244  11.675  1.00 10.00      A   
ATOM   1001  CG  GLU   120      32.820 -14.725  11.971  1.00 10.00      A   
ATOM   1002  CD  GLU   120      33.943 -15.358  11.179  1.00 10.00      A   
ATOM   1003  OE1 GLU   120      35.123 -15.128  11.523  1.00 10.00      A   
ATOM   1004  OE2 GLU   120      33.647 -16.096  10.213  1.00 10.00      A   
ATOM   1005  C   GLU   120      31.677 -11.050  12.379  1.00 10.00      A   
ATOM   1006  O   GLU   120      32.354 -10.506  11.502  1.00 10.00      A   
ATOM   1007  N   SER   121      31.023 -10.376  13.308  1.00 10.00      A   
ATOM   1008  HN  SER   121      30.524 -10.868  13.995  1.00 10.00      A   
ATOM   1009  CA  SER   121      31.030  -8.928  13.342  1.00 10.00      A   
ATOM   1010  CB  SER   121      29.603  -8.423  13.145  1.00 10.00      A   
ATOM   1011  OG  SER   121      28.830  -9.353  12.405  1.00 10.00      A   
ATOM   1012  HG  SER   121      28.362  -9.931  13.019  1.00 10.00      A   
ATOM   1013  C   SER   121      31.586  -8.387  14.654  1.00 10.00      A   
ATOM   1014  O   SER   121      31.373  -8.966  15.724  1.00 10.00      A   
ATOM   1015  N   THR   122      32.297  -7.273  14.561  1.00 10.00      A   
ATOM   1016  HN  THR   122      32.452  -6.879  13.675  1.00 10.00      A   
ATOM   1017  CA  THR   122      32.870  -6.623  15.726  1.00 10.00      A   
ATOM   1018  CB  THR   122      34.245  -6.028  15.378  1.00 10.00      A   
ATOM   1019  OG1 THR   122      34.255  -5.652  13.991  1.00 10.00      A   
ATOM   1020  HG1 THR   122      34.167  -4.689  13.920  1.00 10.00      A   
ATOM   1021  CG2 THR   122      35.338  -7.054  15.625  1.00 10.00      A   
ATOM   1022  C   THR   122      31.944  -5.505  16.187  1.00 10.00      A   
ATOM   1023  O   THR   122      31.713  -5.315  17.381  1.00 10.00      A   
ATOM   1024  N   ASN   123      31.421  -4.772  15.218  1.00 10.00      A   
ATOM   1025  HN  ASN   123      31.675  -4.967  14.289  1.00 10.00      A   
ATOM   1026  CA  ASN   123      30.509  -3.666  15.483  1.00 10.00      A   
ATOM   1027  CB  ASN   123      31.241  -2.316  15.399  1.00 10.00      A   
ATOM   1028  CG  ASN   123      31.928  -2.074  14.064  1.00 10.00      A   
ATOM   1029  OD1 ASN   123      32.429  -2.997  13.426  1.00 10.00      A   
ATOM   1030  ND2 ASN   123      31.958  -0.825  13.637  1.00 10.00      A   
ATOM   1031 HD21 ASN   123      31.541  -0.133  14.197  1.00 10.00      A   
ATOM   1032 HD22 ASN   123      32.397  -0.640  12.784  1.00 10.00      A   
ATOM   1033  C   ASN   123      29.330  -3.700  14.515  1.00 10.00      A   
ATOM   1034  O   ASN   123      28.277  -3.121  14.773  1.00 10.00      A   
ATOM   1035  N   GLN   124      29.515  -4.398  13.403  1.00 10.00      A   
ATOM   1036  HN  GLN   124      30.384  -4.830  13.253  1.00 10.00      A   
ATOM   1037  CA  GLN   124      28.483  -4.531  12.384  1.00 10.00      A   
ATOM   1038  CB  GLN   124      29.117  -4.616  10.980  1.00 10.00      A   
ATOM   1039  CG  GLN   124      29.839  -5.922  10.640  1.00 10.00      A   
ATOM   1040  CD  GLN   124      31.257  -6.022  11.180  1.00 10.00      A   
ATOM   1041  OE1 GLN   124      31.562  -5.557  12.276  1.00 10.00      A   
ATOM   1042  NE2 GLN   124      32.134  -6.640  10.408  1.00 10.00      A   
ATOM   1043 HE21 GLN   124      31.827  -6.992   9.544  1.00 10.00      A   
ATOM   1044 HE22 GLN   124      33.057  -6.724  10.729  1.00 10.00      A   
ATOM   1045  C   GLN   124      27.579  -5.735  12.671  1.00 10.00      A   
ATOM   1046  O   GLN   124      27.207  -6.482  11.767  1.00 10.00      A   
ATOM   1047  N   ASN   125      27.217  -5.887  13.947  1.00 10.00      A   
ATOM   1048  HN  ASN   125      27.523  -5.222  14.600  1.00 10.00      A   
ATOM   1049  CA  ASN   125      26.371  -6.991  14.416  1.00 10.00      A   
ATOM   1050  CB  ASN   125      25.960  -6.768  15.874  1.00 10.00      A   
ATOM   1051  CG  ASN   125      27.064  -7.128  16.849  1.00 10.00      A   
ATOM   1052  OD1 ASN   125      27.756  -8.132  16.677  1.00 10.00      A   
ATOM   1053  ND2 ASN   125      27.252  -6.301  17.868  1.00 10.00      A   
ATOM   1054 HD21 ASN   125      26.676  -5.507  17.936  1.00 10.00      A   
ATOM   1055 HD22 ASN   125      27.963  -6.512  18.509  1.00 10.00      A   
ATOM   1056  C   ASN   125      25.138  -7.198  13.543  1.00 10.00      A   
ATOM   1057  O   ASN   125      24.247  -6.343  13.494  1.00 10.00      A   
ATOM   1058  N   ALA   126      25.092  -8.343  12.866  1.00 10.00      A   
ATOM   1059  HN  ALA   126      25.826  -8.989  12.970  1.00 10.00      A   
ATOM   1060  CA  ALA   126      23.984  -8.673  11.982  1.00 10.00      A   
ATOM   1061  CB  ALA   126      24.186  -8.020  10.622  1.00 10.00      A   
ATOM   1062  C   ALA   126      23.842 -10.183  11.821  1.00 10.00      A   
ATOM   1063  O   ALA   126      24.799 -10.930  12.023  1.00 10.00      A   
ATOM   1064  N   ALA   127      22.640 -10.619  11.465  1.00 10.00      A   
ATOM   1065  HN  ALA   127      21.915  -9.963  11.337  1.00 10.00      A   
ATOM   1066  CA  ALA   127      22.358 -12.036  11.263  1.00 10.00      A   
ATOM   1067  CB  ALA   127      21.581 -12.596  12.444  1.00 10.00      A   
ATOM   1068  C   ALA   127      21.576 -12.231   9.969  1.00 10.00      A   
ATOM   1069  O   ALA   127      20.457 -11.733   9.828  1.00 10.00      A   
ATOM   1070  N   VAL   128      22.168 -12.951   9.025  1.00 10.00      A   
ATOM   1071  HN  VAL   128      23.049 -13.341   9.206  1.00 10.00      A   
ATOM   1072  CA  VAL   128      21.535 -13.196   7.733  1.00 10.00      A   
ATOM   1073  CB  VAL   128      22.519 -13.835   6.722  1.00 10.00      A   
ATOM   1074  CG1 VAL   128      22.994 -15.200   7.199  1.00 10.00      A   
ATOM   1075  CG2 VAL   128      21.902 -13.925   5.331  1.00 10.00      A   
ATOM   1076  C   VAL   128      20.282 -14.063   7.876  1.00 10.00      A   
ATOM   1077  O   VAL   128      20.263 -15.031   8.642  1.00 10.00      A   
ATOM   1078  N   LYS   129      19.235 -13.702   7.148  1.00 10.00      A   
ATOM   1079  HN  LYS   129      19.308 -12.918   6.556  1.00 10.00      A   
ATOM   1080  CA  LYS   129      17.984 -14.439   7.190  1.00 10.00      A   
ATOM   1081  CB  LYS   129      16.798 -13.467   7.190  1.00 10.00      A   
ATOM   1082  CG  LYS   129      15.440 -14.116   7.390  1.00 10.00      A   
ATOM   1083  CD  LYS   129      14.585 -13.305   8.349  1.00 10.00      A   
ATOM   1084  CE  LYS   129      13.111 -13.611   8.170  1.00 10.00      A   
ATOM   1085  NZ  LYS   129      12.490 -12.744   7.135  1.00 10.00      A   
ATOM   1086  HZ1 LYS   129      12.396 -11.771   7.494  1.00 10.00      A   
ATOM   1087  HZ2 LYS   129      11.548 -13.104   6.887  1.00 10.00      A   
ATOM   1088  HZ3 LYS   129      13.080 -12.728   6.271  1.00 10.00      A   
ATOM   1089  C   LYS   129      17.901 -15.415   6.018  1.00 10.00      A   
ATOM   1090  O   LYS   129      17.983 -16.628   6.205  1.00 10.00      A   
ATOM   1091  N   ARG   130      17.770 -14.881   4.808  1.00 10.00      A   
ATOM   1092  HN  ARG   130      17.749 -13.905   4.715  1.00 10.00      A   
ATOM   1093  CA  ARG   130      17.681 -15.708   3.610  1.00 10.00      A   
ATOM   1094  CB  ARG   130      16.298 -16.369   3.490  1.00 10.00      A   
ATOM   1095  CG  ARG   130      15.172 -15.423   3.097  1.00 10.00      A   
ATOM   1096  CD  ARG   130      13.892 -16.178   2.779  1.00 10.00      A   
ATOM   1097  NE  ARG   130      12.854 -15.305   2.225  1.00 10.00      A   
ATOM   1098  HE  ARG   130      12.895 -14.345   2.463  1.00 10.00      A   
ATOM   1099  CZ  ARG   130      11.871 -15.729   1.430  1.00 10.00      A   
ATOM   1100  NH1 ARG   130      11.797 -17.012   1.094  1.00 10.00      A   
ATOM   1101 HH11 ARG   130      12.505 -17.689   1.449  1.00 10.00      A   
ATOM   1102 HH12 ARG   130      11.028 -17.351   0.474  1.00 10.00      A   
ATOM   1103  NH2 ARG   130      10.964 -14.868   0.972  1.00 10.00      A   
ATOM   1104 HH21 ARG   130      10.194 -15.195   0.345  1.00 10.00      A   
ATOM   1105 HH22 ARG   130      11.015 -13.860   1.237  1.00 10.00      A   
ATOM   1106  C   ARG   130      17.991 -14.893   2.358  1.00 10.00      A   
ATOM   1107  O   ARG   130      17.903 -13.662   2.371  1.00 10.00      A   
ATOM   1108  N   ILE   131      18.362 -15.587   1.287  1.00 10.00      A   
ATOM   1109  HN  ILE   131      18.424 -16.564   1.351  1.00 10.00      A   
ATOM   1110  CA  ILE   131      18.676 -14.947   0.016  1.00 10.00      A   
ATOM   1111  CB  ILE   131      20.184 -15.045  -0.314  1.00 10.00      A   
ATOM   1112  CG1 ILE   131      21.032 -14.576   0.875  1.00 10.00      A   
ATOM   1113  CG2 ILE   131      20.511 -14.225  -1.555  1.00 10.00      A   
ATOM   1114  CD1 ILE   131      22.506 -14.889   0.740  1.00 10.00      A   
ATOM   1115  C   ILE   131      17.877 -15.616  -1.104  1.00 10.00      A   
ATOM   1116  O   ILE   131      17.931 -16.838  -1.267  1.00 10.00      A   
ATOM   1117  N   GLU   132      17.139 -14.819  -1.867  1.00 10.00      A   
ATOM   1118  HN  GLU   132      17.156 -13.850  -1.705  1.00 10.00      A   
ATOM   1119  CA  GLU   132      16.323 -15.335  -2.960  1.00 10.00      A   
ATOM   1120  CB  GLU   132      14.833 -15.153  -2.655  1.00 10.00      A   
ATOM   1121  CG  GLU   132      14.314 -16.020  -1.517  1.00 10.00      A   
ATOM   1122  CD  GLU   132      14.532 -17.500  -1.758  1.00 10.00      A   
ATOM   1123  OE1 GLU   132      14.493 -17.931  -2.930  1.00 10.00      A   
ATOM   1124  OE2 GLU   132      14.739 -18.244  -0.774  1.00 10.00      A   
ATOM   1125  C   GLU   132      16.676 -14.660  -4.283  1.00 10.00      A   
ATOM   1126  O   GLU   132      17.038 -13.482  -4.315  1.00 10.00      A   
ATOM   1127  N   PHE   133      16.571 -15.415  -5.367  1.00 10.00      A   
ATOM   1128  HN  PHE   133      16.278 -16.345  -5.270  1.00 10.00      A   
ATOM   1129  CA  PHE   133      16.876 -14.910  -6.696  1.00 10.00      A   
ATOM   1130  CB  PHE   133      18.347 -15.193  -7.041  1.00 10.00      A   
ATOM   1131  CG  PHE   133      18.717 -14.938  -8.476  1.00 10.00      A   
ATOM   1132  CD1 PHE   133      18.535 -13.687  -9.044  1.00 10.00      A   
ATOM   1133  CD2 PHE   133      19.252 -15.954  -9.255  1.00 10.00      A   
ATOM   1134  CE1 PHE   133      18.875 -13.454 -10.362  1.00 10.00      A   
ATOM   1135  CE2 PHE   133      19.595 -15.728 -10.572  1.00 10.00      A   
ATOM   1136  CZ  PHE   133      19.406 -14.476 -11.128  1.00 10.00      A   
ATOM   1137  C   PHE   133      15.949 -15.541  -7.732  1.00 10.00      A   
ATOM   1138  O   PHE   133      15.899 -16.764  -7.875  1.00 10.00      A   
ATOM   1139  N   VAL   134      15.210 -14.699  -8.441  1.00 10.00      A   
ATOM   1140  HN  VAL   134      15.294 -13.733  -8.275  1.00 10.00      A   
ATOM   1141  CA  VAL   134      14.286 -15.161  -9.469  1.00 10.00      A   
ATOM   1142  CB  VAL   134      12.820 -14.789  -9.131  1.00 10.00      A   
ATOM   1143  CG1 VAL   134      11.868 -15.277 -10.214  1.00 10.00      A   
ATOM   1144  CG2 VAL   134      12.417 -15.365  -7.782  1.00 10.00      A   
ATOM   1145  C   VAL   134      14.664 -14.559 -10.823  1.00 10.00      A   
ATOM   1146  O   VAL   134      14.935 -13.358 -10.924  1.00 10.00      A   
ATOM   1147  N   GLY   135      14.691 -15.401 -11.849  1.00 10.00      A   
ATOM   1148  HN  GLY   135      14.474 -16.344 -11.696  1.00 10.00      A   
ATOM   1149  CA  GLY   135      15.034 -14.948 -13.183  1.00 10.00      A   
ATOM   1150  C   GLY   135      13.981 -14.026 -13.772  1.00 10.00      A   
ATOM   1151  O   GLY   135      12.799 -14.141 -13.440  1.00 10.00      A   
ATOM   1152  N   PRO   136      14.382 -13.104 -14.663  1.00 10.00      A   
ATOM   1153  CA  PRO   136      13.460 -12.148 -15.293  1.00 10.00      A   
ATOM   1154  CB  PRO   136      14.358 -11.352 -16.248  1.00 10.00      A   
ATOM   1155  CG  PRO   136      15.742 -11.549 -15.731  1.00 10.00      A   
ATOM   1156  CD  PRO   136      15.767 -12.925 -15.133  1.00 10.00      A   
ATOM   1157  C   PRO   136      12.351 -12.842 -16.078  1.00 10.00      A   
ATOM   1158  O   PRO   136      11.177 -12.485 -15.963  1.00 10.00      A   
ATOM   1159  N   SER   137      12.731 -13.844 -16.862  1.00 10.00      A   
ATOM   1160  HN  SER   137      13.681 -14.085 -16.900  1.00 10.00      A   
ATOM   1161  CA  SER   137      11.784 -14.597 -17.674  1.00 10.00      A   
ATOM   1162  CB  SER   137      12.543 -15.655 -18.475  1.00 10.00      A   
ATOM   1163  OG  SER   137      13.929 -15.604 -18.166  1.00 10.00      A   
ATOM   1164  HG  SER   137      14.430 -15.413 -18.971  1.00 10.00      A   
ATOM   1165  C   SER   137      10.714 -15.257 -16.806  1.00 10.00      A   
ATOM   1166  O   SER   137       9.538 -15.302 -17.172  1.00 10.00      A   
ATOM   1167  N   VAL   138      11.129 -15.748 -15.647  1.00 10.00      A   
ATOM   1168  HN  VAL   138      12.071 -15.659 -15.404  1.00 10.00      A   
ATOM   1169  CA  VAL   138      10.218 -16.407 -14.723  1.00 10.00      A   
ATOM   1170  CB  VAL   138      10.983 -17.235 -13.667  1.00 10.00      A   
ATOM   1171  CG1 VAL   138      10.028 -18.111 -12.867  1.00 10.00      A   
ATOM   1172  CG2 VAL   138      12.067 -18.074 -14.326  1.00 10.00      A   
ATOM   1173  C   VAL   138       9.345 -15.377 -14.019  1.00 10.00      A   
ATOM   1174  O   VAL   138       8.129 -15.551 -13.905  1.00 10.00      A   
ATOM   1175  N   GLY   139       9.974 -14.297 -13.565  1.00 10.00      A   
ATOM   1176  HN  GLY   139      10.948 -14.217 -13.691  1.00 10.00      A   
ATOM   1177  CA  GLY   139       9.253 -13.243 -12.879  1.00 10.00      A   
ATOM   1178  C   GLY   139       8.221 -12.569 -13.760  1.00 10.00      A   
ATOM   1179  O   GLY   139       7.150 -12.188 -13.293  1.00 10.00      A   
ATOM   1180  N   ALA   140       8.543 -12.404 -15.032  1.00 10.00      A   
ATOM   1181  HN  ALA   140       9.427 -12.702 -15.351  1.00 10.00      A   
ATOM   1182  CA  ALA   140       7.619 -11.777 -15.968  1.00 10.00      A   
ATOM   1183  CB  ALA   140       8.282 -11.576 -17.318  1.00 10.00      A   
ATOM   1184  C   ALA   140       6.360 -12.624 -16.112  1.00 10.00      A   
ATOM   1185  O   ALA   140       5.242 -12.105 -16.121  1.00 10.00      A   
ATOM   1186  N   ASP   141       6.558 -13.934 -16.200  1.00 10.00      A   
ATOM   1187  HN  ASP   141       7.474 -14.278 -16.175  1.00 10.00      A   
ATOM   1188  CA  ASP   141       5.453 -14.871 -16.331  1.00 10.00      A   
ATOM   1189  CB  ASP   141       5.988 -16.281 -16.575  1.00 10.00      A   
ATOM   1190  CG  ASP   141       4.922 -17.243 -17.054  1.00 10.00      A   
ATOM   1191  OD1 ASP   141       4.216 -16.917 -18.034  1.00 10.00      A   
ATOM   1192  OD2 ASP   141       4.809 -18.346 -16.473  1.00 10.00      A   
ATOM   1193  C   ASP   141       4.592 -14.842 -15.074  1.00 10.00      A   
ATOM   1194  O   ASP   141       3.361 -14.829 -15.148  1.00 10.00      A   
ATOM   1195  N   LEU   142       5.254 -14.814 -13.919  1.00 10.00      A   
ATOM   1196  HN  LEU   142       6.237 -14.828 -13.934  1.00 10.00      A   
ATOM   1197  CA  LEU   142       4.565 -14.768 -12.634  1.00 10.00      A   
ATOM   1198  CB  LEU   142       5.566 -14.885 -11.481  1.00 10.00      A   
ATOM   1199  CG  LEU   142       6.213 -16.258 -11.281  1.00 10.00      A   
ATOM   1200  CD1 LEU   142       7.405 -16.159 -10.343  1.00 10.00      A   
ATOM   1201  CD2 LEU   142       5.198 -17.256 -10.747  1.00 10.00      A   
ATOM   1202  C   LEU   142       3.771 -13.475 -12.500  1.00 10.00      A   
ATOM   1203  O   LEU   142       2.610 -13.485 -12.081  1.00 10.00      A   
ATOM   1204  N   ALA   143       4.405 -12.365 -12.873  1.00 10.00      A   
ATOM   1205  HN  ALA   143       5.330 -12.436 -13.199  1.00 10.00      A   
ATOM   1206  CA  ALA   143       3.777 -11.051 -12.811  1.00 10.00      A   
ATOM   1207  CB  ALA   143       4.741  -9.975 -13.283  1.00 10.00      A   
ATOM   1208  C   ALA   143       2.506 -11.020 -13.646  1.00 10.00      A   
ATOM   1209  O   ALA   143       1.466 -10.552 -13.185  1.00 10.00      A   
ATOM   1210  N   GLN   144       2.595 -11.535 -14.870  1.00 10.00      A   
ATOM   1211  HN  GLN   144       3.459 -11.892 -15.176  1.00 10.00      A   
ATOM   1212  CA  GLN   144       1.453 -11.577 -15.775  1.00 10.00      A   
ATOM   1213  CB  GLN   144       1.888 -12.083 -17.153  1.00 10.00      A   
ATOM   1214  CG  GLN   144       0.831 -11.957 -18.239  1.00 10.00      A   
ATOM   1215  CD  GLN   144       0.238 -10.561 -18.340  1.00 10.00      A   
ATOM   1216  OE1 GLN   144       0.881  -9.566 -18.006  1.00 10.00      A   
ATOM   1217  NE2 GLN   144      -1.000 -10.481 -18.804  1.00 10.00      A   
ATOM   1218 HE21 GLN   144      -1.458 -11.313 -19.051  1.00 10.00      A   
ATOM   1219 HE22 GLN   144      -1.406  -9.591 -18.883  1.00 10.00      A   
ATOM   1220  C   GLN   144       0.346 -12.458 -15.202  1.00 10.00      A   
ATOM   1221  O   GLN   144      -0.829 -12.092 -15.234  1.00 10.00      A   
ATOM   1222  N   THR   145       0.733 -13.607 -14.655  1.00 10.00      A   
ATOM   1223  HN  THR   145       1.687 -13.834 -14.648  1.00 10.00      A   
ATOM   1224  CA  THR   145      -0.221 -14.536 -14.061  1.00 10.00      A   
ATOM   1225  CB  THR   145       0.482 -15.811 -13.543  1.00 10.00      A   
ATOM   1226  OG1 THR   145       1.274 -16.390 -14.592  1.00 10.00      A   
ATOM   1227  HG1 THR   145       2.004 -15.794 -14.819  1.00 10.00      A   
ATOM   1228  CG2 THR   145      -0.544 -16.833 -13.071  1.00 10.00      A   
ATOM   1229  C   THR   145      -0.978 -13.870 -12.909  1.00 10.00      A   
ATOM   1230  O   THR   145      -2.211 -13.908 -12.857  1.00 10.00      A   
ATOM   1231  N   GLY   146      -0.231 -13.243 -12.004  1.00 10.00      A   
ATOM   1232  HN  GLY   146       0.749 -13.236 -12.109  1.00 10.00      A   
ATOM   1233  CA  GLY   146      -0.839 -12.575 -10.866  1.00 10.00      A   
ATOM   1234  C   GLY   146      -1.715 -11.406 -11.279  1.00 10.00      A   
ATOM   1235  O   GLY   146      -2.804 -11.212 -10.733  1.00 10.00      A   
ATOM   1236  N   ALA   147      -1.249 -10.639 -12.258  1.00 10.00      A   
ATOM   1237  HN  ALA   147      -0.381 -10.853 -12.663  1.00 10.00      A   
ATOM   1238  CA  ALA   147      -1.991  -9.485 -12.745  1.00 10.00      A   
ATOM   1239  CB  ALA   147      -1.175  -8.732 -13.785  1.00 10.00      A   
ATOM   1240  C   ALA   147      -3.335  -9.906 -13.326  1.00 10.00      A   
ATOM   1241  O   ALA   147      -4.368  -9.301 -13.034  1.00 10.00      A   
ATOM   1242  N   MET   148      -3.317 -10.957 -14.137  1.00 10.00      A   
ATOM   1243  HN  MET   148      -2.461 -11.405 -14.321  1.00 10.00      A   
ATOM   1244  CA  MET   148      -4.532 -11.458 -14.763  1.00 10.00      A   
ATOM   1245  CB  MET   148      -4.211 -12.464 -15.871  1.00 10.00      A   
ATOM   1246  CG  MET   148      -3.551 -11.834 -17.085  1.00 10.00      A   
ATOM   1247  SD  MET   148      -3.252 -13.000 -18.426  1.00 10.00      A   
ATOM   1248  CE  MET   148      -2.239 -14.224 -17.600  1.00 10.00      A   
ATOM   1249  C   MET   148      -5.476 -12.064 -13.736  1.00 10.00      A   
ATOM   1250  O   MET   148      -6.694 -11.948 -13.866  1.00 10.00      A   
ATOM   1251  N   ALA   149      -4.911 -12.693 -12.711  1.00 10.00      A   
ATOM   1252  HN  ALA   149      -3.931 -12.747 -12.663  1.00 10.00      A   
ATOM   1253  CA  ALA   149      -5.711 -13.307 -11.657  1.00 10.00      A   
ATOM   1254  CB  ALA   149      -4.820 -14.094 -10.708  1.00 10.00      A   
ATOM   1255  C   ALA   149      -6.488 -12.241 -10.894  1.00 10.00      A   
ATOM   1256  O   ALA   149      -7.689 -12.381 -10.657  1.00 10.00      A   
ATOM   1257  N   LEU   150      -5.796 -11.167 -10.535  1.00 10.00      A   
ATOM   1258  HN  LEU   150      -4.842 -11.118 -10.766  1.00 10.00      A   
ATOM   1259  CA  LEU   150      -6.408 -10.063  -9.806  1.00 10.00      A   
ATOM   1260  CB  LEU   150      -5.341  -9.039  -9.408  1.00 10.00      A   
ATOM   1261  CG  LEU   150      -5.809  -7.882  -8.524  1.00 10.00      A   
ATOM   1262  CD1 LEU   150      -6.271  -8.395  -7.170  1.00 10.00      A   
ATOM   1263  CD2 LEU   150      -4.702  -6.850  -8.364  1.00 10.00      A   
ATOM   1264  C   LEU   150      -7.489  -9.394 -10.652  1.00 10.00      A   
ATOM   1265  O   LEU   150      -8.572  -9.070 -10.158  1.00 10.00      A   
ATOM   1266  N   MET   151      -7.190  -9.200 -11.931  1.00 10.00      A   
ATOM   1267  HN  MET   151      -6.307  -9.479 -12.264  1.00 10.00      A   
ATOM   1268  CA  MET   151      -8.130  -8.574 -12.853  1.00 10.00      A   
ATOM   1269  CB  MET   151      -7.457  -8.313 -14.201  1.00 10.00      A   
ATOM   1270  CG  MET   151      -8.327  -7.560 -15.196  1.00 10.00      A   
ATOM   1271  SD  MET   151      -7.597  -7.494 -16.844  1.00 10.00      A   
ATOM   1272  CE  MET   151      -6.170  -6.457 -16.538  1.00 10.00      A   
ATOM   1273  C   MET   151      -9.371  -9.442 -13.050  1.00 10.00      A   
ATOM   1274  O   MET   151     -10.497  -8.939 -13.068  1.00 10.00      A   
ATOM   1275  N   ALA   152      -9.160 -10.746 -13.190  1.00 10.00      A   
ATOM   1276  HN  ALA   152      -8.238 -11.089 -13.163  1.00 10.00      A   
ATOM   1277  CA  ALA   152     -10.261 -11.682 -13.384  1.00 10.00      A   
ATOM   1278  CB  ALA   152      -9.739 -13.068 -13.730  1.00 10.00      A   
ATOM   1279  C   ALA   152     -11.155 -11.739 -12.154  1.00 10.00      A   
ATOM   1280  O   ALA   152     -12.380 -11.674 -12.266  1.00 10.00      A   
ATOM   1281  N   ALA   153     -10.535 -11.847 -10.983  1.00 10.00      A   
ATOM   1282  HN  ALA   153      -9.551 -11.894 -10.964  1.00 10.00      A   
ATOM   1283  CA  ALA   153     -11.273 -11.910  -9.725  1.00 10.00      A   
ATOM   1284  CB  ALA   153     -10.316 -12.072  -8.555  1.00 10.00      A   
ATOM   1285  C   ALA   153     -12.143 -10.670  -9.537  1.00 10.00      A   
ATOM   1286  O   ALA   153     -13.299 -10.770  -9.121  1.00 10.00      A   
ATOM   1287  N   LEU   154     -11.584  -9.508  -9.861  1.00 10.00      A   
ATOM   1288  HN  LEU   154     -10.659  -9.501 -10.192  1.00 10.00      A   
ATOM   1289  CA  LEU   154     -12.298  -8.244  -9.736  1.00 10.00      A   
ATOM   1290  CB  LEU   154     -11.371  -7.076 -10.079  1.00 10.00      A   
ATOM   1291  CG  LEU   154     -11.977  -5.675  -9.975  1.00 10.00      A   
ATOM   1292  CD1 LEU   154     -12.186  -5.285  -8.519  1.00 10.00      A   
ATOM   1293  CD2 LEU   154     -11.096  -4.662 -10.690  1.00 10.00      A   
ATOM   1294  C   LEU   154     -13.526  -8.216 -10.643  1.00 10.00      A   
ATOM   1295  O   LEU   154     -14.589  -7.726 -10.254  1.00 10.00      A   
ATOM   1296  N   LEU   155     -13.374  -8.755 -11.849  1.00 10.00      A   
ATOM   1297  HN  LEU   155     -12.508  -9.146 -12.092  1.00 10.00      A   
ATOM   1298  CA  LEU   155     -14.461  -8.792 -12.819  1.00 10.00      A   
ATOM   1299  CB  LEU   155     -13.940  -9.253 -14.183  1.00 10.00      A   
ATOM   1300  CG  LEU   155     -14.945  -9.230 -15.338  1.00 10.00      A   
ATOM   1301  CD1 LEU   155     -15.421  -7.811 -15.619  1.00 10.00      A   
ATOM   1302  CD2 LEU   155     -14.345  -9.856 -16.587  1.00 10.00      A   
ATOM   1303  C   LEU   155     -15.590  -9.706 -12.346  1.00 10.00      A   
ATOM   1304  O   LEU   155     -16.770  -9.402 -12.540  1.00 10.00      A   
ATOM   1305  N   SER   156     -15.224 -10.815 -11.707  1.00 10.00      A   
ATOM   1306  HN  SER   156     -14.265 -10.995 -11.567  1.00 10.00      A   
ATOM   1307  CA  SER   156     -16.207 -11.773 -11.208  1.00 10.00      A   
ATOM   1308  CB  SER   156     -15.503 -12.961 -10.549  1.00 10.00      A   
ATOM   1309  OG  SER   156     -14.428 -13.425 -11.350  1.00 10.00      A   
ATOM   1310  HG  SER   156     -14.467 -13.000 -12.217  1.00 10.00      A   
ATOM   1311  C   SER   156     -17.167 -11.117 -10.214  1.00 10.00      A   
ATOM   1312  O   SER   156     -18.370 -11.391 -10.225  1.00 10.00      A   
ATOM   1313  N   ILE   157     -16.627 -10.239  -9.369  1.00 10.00      A   
ATOM   1314  HN  ILE   157     -15.662 -10.060  -9.419  1.00 10.00      A   
ATOM   1315  CA  ILE   157     -17.426  -9.542  -8.362  1.00 10.00      A   
ATOM   1316  CB  ILE   157     -16.545  -8.674  -7.439  1.00 10.00      A   
ATOM   1317  CG1 ILE   157     -15.298  -9.442  -6.999  1.00 10.00      A   
ATOM   1318  CG2 ILE   157     -17.338  -8.213  -6.223  1.00 10.00      A   
ATOM   1319  CD1 ILE   157     -14.140  -8.548  -6.618  1.00 10.00      A   
ATOM   1320  C   ILE   157     -18.468  -8.642  -9.016  1.00 10.00      A   
ATOM   1321  O   ILE   157     -19.647  -8.684  -8.663  1.00 10.00      A   
ATOM   1322  N   LEU   158     -18.019  -7.841  -9.978  1.00 10.00      A   
ATOM   1323  HN  LEU   158     -17.070  -7.880 -10.221  1.00 10.00      A   
ATOM   1324  CA  LEU   158     -18.893  -6.911 -10.688  1.00 10.00      A   
ATOM   1325  CB  LEU   158     -18.105  -6.159 -11.768  1.00 10.00      A   
ATOM   1326  CG  LEU   158     -18.893  -5.130 -12.587  1.00 10.00      A   
ATOM   1327  CD1 LEU   158     -19.284  -3.941 -11.725  1.00 10.00      A   
ATOM   1328  CD2 LEU   158     -18.092  -4.674 -13.797  1.00 10.00      A   
ATOM   1329  C   LEU   158     -20.087  -7.626 -11.312  1.00 10.00      A   
ATOM   1330  O   LEU   158     -21.234  -7.212 -11.130  1.00 10.00      A   
ATOM   1331  N   VAL   159     -19.811  -8.706 -12.034  1.00 10.00      A   
ATOM   1332  HN  VAL   159     -18.876  -8.991 -12.129  1.00 10.00      A   
ATOM   1333  CA  VAL   159     -20.857  -9.478 -12.691  1.00 10.00      A   
ATOM   1334  CB  VAL   159     -20.265 -10.594 -13.578  1.00 10.00      A   
ATOM   1335  CG1 VAL   159     -21.366 -11.366 -14.293  1.00 10.00      A   
ATOM   1336  CG2 VAL   159     -19.284 -10.010 -14.585  1.00 10.00      A   
ATOM   1337  C   VAL   159     -21.817 -10.089 -11.670  1.00 10.00      A   
ATOM   1338  O   VAL   159     -23.036 -10.036 -11.839  1.00 10.00      A   
ATOM   1339  N   TYR   160     -21.260 -10.644 -10.600  1.00 10.00      A   
ATOM   1340  HN  TYR   160     -20.282 -10.630 -10.507  1.00 10.00      A   
ATOM   1341  CA  TYR   160     -22.064 -11.274  -9.558  1.00 10.00      A   
ATOM   1342  CB  TYR   160     -21.170 -11.909  -8.490  1.00 10.00      A   
ATOM   1343  CG  TYR   160     -21.933 -12.561  -7.359  1.00 10.00      A   
ATOM   1344  CD1 TYR   160     -22.774 -13.640  -7.593  1.00 10.00      A   
ATOM   1345  CD2 TYR   160     -21.807 -12.100  -6.057  1.00 10.00      A   
ATOM   1346  CE1 TYR   160     -23.476 -14.235  -6.564  1.00 10.00      A   
ATOM   1347  CE2 TYR   160     -22.503 -12.691  -5.020  1.00 10.00      A   
ATOM   1348  CZ  TYR   160     -23.333 -13.760  -5.278  1.00 10.00      A   
ATOM   1349  OH  TYR   160     -24.033 -14.348  -4.249  1.00 10.00      A   
ATOM   1350  HH  TYR   160     -24.403 -13.660  -3.677  1.00 10.00      A   
ATOM   1351  C   TYR   160     -23.049 -10.296  -8.920  1.00 10.00      A   
ATOM   1352  O   TYR   160     -24.253 -10.553  -8.887  1.00 10.00      A   
ATOM   1353  N   VAL   161     -22.540  -9.171  -8.431  1.00 10.00      A   
ATOM   1354  HN  VAL   161     -21.576  -9.004  -8.514  1.00 10.00      A   
ATOM   1355  CA  VAL   161     -23.382  -8.170  -7.778  1.00 10.00      A   
ATOM   1356  CB  VAL   161     -22.544  -7.055  -7.112  1.00 10.00      A   
ATOM   1357  CG1 VAL   161     -23.436  -6.098  -6.333  1.00 10.00      A   
ATOM   1358  CG2 VAL   161     -21.485  -7.650  -6.201  1.00 10.00      A   
ATOM   1359  C   VAL   161     -24.391  -7.551  -8.750  1.00 10.00      A   
ATOM   1360  O   VAL   161     -25.546  -7.308  -8.390  1.00 10.00      A   
ATOM   1361  N   GLY   162     -23.958  -7.320  -9.981  1.00 10.00      A   
ATOM   1362  HN  GLY   162     -23.032  -7.550 -10.215  1.00 10.00      A   
ATOM   1363  CA  GLY   162     -24.827  -6.725 -10.980  1.00 10.00      A   
ATOM   1364  C   GLY   162     -25.995  -7.612 -11.363  1.00 10.00      A   
ATOM   1365  O   GLY   162     -27.108  -7.129 -11.563  1.00 10.00      A   
ATOM   1366  N   PHE   163     -25.745  -8.908 -11.450  1.00 10.00      A   
ATOM   1367  HN  PHE   163     -24.836  -9.234 -11.264  1.00 10.00      A   
ATOM   1368  CA  PHE   163     -26.776  -9.863 -11.827  1.00 10.00      A   
ATOM   1369  CB  PHE   163     -26.129 -11.086 -12.485  1.00 10.00      A   
ATOM   1370  CG  PHE   163     -27.088 -11.980 -13.217  1.00 10.00      A   
ATOM   1371  CD1 PHE   163     -27.673 -11.566 -14.400  1.00 10.00      A   
ATOM   1372  CD2 PHE   163     -27.396 -13.239 -12.725  1.00 10.00      A   
ATOM   1373  CE1 PHE   163     -28.547 -12.391 -15.083  1.00 10.00      A   
ATOM   1374  CE2 PHE   163     -28.269 -14.068 -13.401  1.00 10.00      A   
ATOM   1375  CZ  PHE   163     -28.847 -13.643 -14.581  1.00 10.00      A   
ATOM   1376  C   PHE   163     -27.625 -10.290 -10.630  1.00 10.00      A   
ATOM   1377  O   PHE   163     -28.762 -10.733 -10.793  1.00 10.00      A   
ATOM   1378  N   ARG   164     -27.069 -10.164  -9.432  1.00 10.00      A   
ATOM   1379  HN  ARG   164     -26.158  -9.806  -9.361  1.00 10.00      A   
ATOM   1380  CA  ARG   164     -27.776 -10.555  -8.218  1.00 10.00      A   
ATOM   1381  CB  ARG   164     -26.788 -11.089  -7.175  1.00 10.00      A   
ATOM   1382  CG  ARG   164     -27.423 -11.539  -5.869  1.00 10.00      A   
ATOM   1383  CD  ARG   164     -26.949 -12.929  -5.471  1.00 10.00      A   
ATOM   1384  NE  ARG   164     -27.489 -13.966  -6.351  1.00 10.00      A   
ATOM   1385  HE  ARG   164     -27.416 -13.817  -7.321  1.00 10.00      A   
ATOM   1386  CZ  ARG   164     -28.060 -15.087  -5.914  1.00 10.00      A   
ATOM   1387  NH1 ARG   164     -28.164 -15.325  -4.611  1.00 10.00      A   
ATOM   1388 HH11 ARG   164     -27.796 -14.636  -3.918  1.00 10.00      A   
ATOM   1389 HH12 ARG   164     -28.612 -16.205  -4.272  1.00 10.00      A   
ATOM   1390  NH2 ARG   164     -28.533 -15.973  -6.782  1.00 10.00      A   
ATOM   1391 HH21 ARG   164     -28.460 -15.797  -7.807  1.00 10.00      A   
ATOM   1392 HH22 ARG   164     -28.980 -16.853  -6.442  1.00 10.00      A   
ATOM   1393  C   ARG   164     -28.603  -9.410  -7.635  1.00 10.00      A   
ATOM   1394  O   ARG   164     -29.663  -9.641  -7.047  1.00 10.00      A   
ATOM   1395  N   PHE   165     -28.124  -8.184  -7.792  1.00 10.00      A   
ATOM   1396  HN  PHE   165     -27.280  -8.050  -8.278  1.00 10.00      A   
ATOM   1397  CA  PHE   165     -28.830  -7.028  -7.256  1.00 10.00      A   
ATOM   1398  CB  PHE   165     -28.062  -6.412  -6.081  1.00 10.00      A   
ATOM   1399  CG  PHE   165     -28.051  -7.262  -4.843  1.00 10.00      A   
ATOM   1400  CD1 PHE   165     -26.874  -7.826  -4.384  1.00 10.00      A   
ATOM   1401  CD2 PHE   165     -29.221  -7.499  -4.141  1.00 10.00      A   
ATOM   1402  CE1 PHE   165     -26.860  -8.610  -3.246  1.00 10.00      A   
ATOM   1403  CE2 PHE   165     -29.215  -8.280  -3.002  1.00 10.00      A   
ATOM   1404  CZ  PHE   165     -28.034  -8.837  -2.554  1.00 10.00      A   
ATOM   1405  C   PHE   165     -29.115  -5.973  -8.319  1.00 10.00      A   
ATOM   1406  O   PHE   165     -30.251  -5.837  -8.778  1.00 10.00      A   
ATOM   1407  N   GLU   166     -28.084  -5.227  -8.703  1.00 10.00      A   
ATOM   1408  HN  GLU   166     -27.196  -5.405  -8.320  1.00 10.00      A   
ATOM   1409  CA  GLU   166     -28.224  -4.163  -9.691  1.00 10.00      A   
ATOM   1410  CB  GLU   166     -28.922  -2.955  -9.045  1.00 10.00      A   
ATOM   1411  CG  GLU   166     -29.114  -1.751  -9.954  1.00 10.00      A   
ATOM   1412  CD  GLU   166     -30.307  -0.906  -9.551  1.00 10.00      A   
ATOM   1413  OE1 GLU   166     -30.362  -0.456  -8.384  1.00 10.00      A   
ATOM   1414  OE2 GLU   166     -31.201  -0.692 -10.398  1.00 10.00      A   
ATOM   1415  C   GLU   166     -26.850  -3.760 -10.208  1.00 10.00      A   
ATOM   1416  O   GLU   166     -25.908  -3.635  -9.425  1.00 10.00      A   
ATOM   1417  N   TRP   167     -26.735  -3.558 -11.519  1.00 10.00      A   
ATOM   1418  HN  TRP   167     -27.526  -3.663 -12.090  1.00 10.00      A   
ATOM   1419  CA  TRP   167     -25.458  -3.177 -12.127  1.00 10.00      A   
ATOM   1420  CB  TRP   167     -25.531  -3.219 -13.656  1.00 10.00      A   
ATOM   1421  CG  TRP   167     -25.651  -4.609 -14.207  1.00 10.00      A   
ATOM   1422  CD1 TRP   167     -26.790  -5.232 -14.627  1.00 10.00      A   
ATOM   1423  CD2 TRP   167     -24.588  -5.551 -14.394  1.00 10.00      A   
ATOM   1424  NE1 TRP   167     -26.505  -6.506 -15.054  1.00 10.00      A   
ATOM   1425  HE1 TRP   167     -27.159  -7.152 -15.399  1.00 10.00      A   
ATOM   1426  CE2 TRP   167     -25.159  -6.727 -14.922  1.00 10.00      A   
ATOM   1427  CE3 TRP   167     -23.210  -5.516 -14.162  1.00 10.00      A   
ATOM   1428  CZ2 TRP   167     -24.400  -7.854 -15.222  1.00 10.00      A   
ATOM   1429  CZ3 TRP   167     -22.459  -6.635 -14.461  1.00 10.00      A   
ATOM   1430  CH2 TRP   167     -23.055  -7.788 -14.984  1.00 10.00      A   
ATOM   1431  C   TRP   167     -25.001  -1.804 -11.654  1.00 10.00      A   
ATOM   1432  O   TRP   167     -23.815  -1.590 -11.404  1.00 10.00      A   
ATOM   1433  N   ARG   168     -25.948  -0.881 -11.536  1.00 10.00      A   
ATOM   1434  HN  ARG   168     -26.872  -1.114 -11.771  1.00 10.00      A   
ATOM   1435  CA  ARG   168     -25.648   0.472 -11.079  1.00 10.00      A   
ATOM   1436  CB  ARG   168     -26.926   1.308 -11.047  1.00 10.00      A   
ATOM   1437  CG  ARG   168     -26.701   2.798 -10.858  1.00 10.00      A   
ATOM   1438  CD  ARG   168     -28.017   3.521 -10.632  1.00 10.00      A   
ATOM   1439  NE  ARG   168     -28.950   3.341 -11.745  1.00 10.00      A   
ATOM   1440  HE  ARG   168     -28.639   3.614 -12.643  1.00 10.00      A   
ATOM   1441  CZ  ARG   168     -30.179   2.835 -11.613  1.00 10.00      A   
ATOM   1442  NH1 ARG   168     -30.624   2.458 -10.415  1.00 10.00      A   
ATOM   1443 HH11 ARG   168     -31.583   2.059 -10.306  1.00 10.00      A   
ATOM   1444 HH12 ARG   168     -30.010   2.557  -9.577  1.00 10.00      A   
ATOM   1445  NH2 ARG   168     -30.962   2.710 -12.675  1.00 10.00      A   
ATOM   1446 HH21 ARG   168     -31.924   2.315 -12.582  1.00 10.00      A   
ATOM   1447 HH22 ARG   168     -30.620   3.003 -13.616  1.00 10.00      A   
ATOM   1448  C   ARG   168     -25.023   0.420  -9.689  1.00 10.00      A   
ATOM   1449  O   ARG   168     -24.020   1.083  -9.417  1.00 10.00      A   
ATOM   1450  N   LEU   169     -25.620  -0.389  -8.818  1.00 10.00      A   
ATOM   1451  HN  LEU   169     -26.420  -0.885  -9.095  1.00 10.00      A   
ATOM   1452  CA  LEU   169     -25.119  -0.551  -7.464  1.00 10.00      A   
ATOM   1453  CB  LEU   169     -26.122  -1.318  -6.601  1.00 10.00      A   
ATOM   1454  CG  LEU   169     -27.334  -0.522  -6.111  1.00 10.00      A   
ATOM   1455  CD1 LEU   169     -28.330  -1.443  -5.425  1.00 10.00      A   
ATOM   1456  CD2 LEU   169     -26.899   0.593  -5.172  1.00 10.00      A   
ATOM   1457  C   LEU   169     -23.775  -1.265  -7.480  1.00 10.00      A   
ATOM   1458  O   LEU   169     -22.840  -0.850  -6.798  1.00 10.00      A   
ATOM   1459  N   ALA   170     -23.686  -2.321  -8.287  1.00 10.00      A   
ATOM   1460  HN  ALA   170     -24.474  -2.584  -8.813  1.00 10.00      A   
ATOM   1461  CA  ALA   170     -22.458  -3.104  -8.411  1.00 10.00      A   
ATOM   1462  CB  ALA   170     -22.626  -4.201  -9.451  1.00 10.00      A   
ATOM   1463  C   ALA   170     -21.278  -2.213  -8.775  1.00 10.00      A   
ATOM   1464  O   ALA   170     -20.229  -2.262  -8.128  1.00 10.00      A   
ATOM   1465  N   ALA   171     -21.462  -1.393  -9.807  1.00 10.00      A   
ATOM   1466  HN  ALA   171     -22.326  -1.406 -10.278  1.00 10.00      A   
ATOM   1467  CA  ALA   171     -20.423  -0.480 -10.258  1.00 10.00      A   
ATOM   1468  CB  ALA   171     -20.884   0.276 -11.497  1.00 10.00      A   
ATOM   1469  C   ALA   171     -20.056   0.489  -9.141  1.00 10.00      A   
ATOM   1470  O   ALA   171     -18.886   0.811  -8.943  1.00 10.00      A   
ATOM   1471  N   GLY   172     -21.069   0.928  -8.399  1.00 10.00      A   
ATOM   1472  HN  GLY   172     -21.979   0.617  -8.599  1.00 10.00      A   
ATOM   1473  CA  GLY   172     -20.850   1.844  -7.299  1.00 10.00      A   
ATOM   1474  C   GLY   172     -20.007   1.218  -6.207  1.00 10.00      A   
ATOM   1475  O   GLY   172     -19.082   1.850  -5.696  1.00 10.00      A   
ATOM   1476  N   VAL   173     -20.322  -0.028  -5.858  1.00 10.00      A   
ATOM   1477  HN  VAL   173     -21.077  -0.473  -6.308  1.00 10.00      A   
ATOM   1478  CA  VAL   173     -19.585  -0.751  -4.825  1.00 10.00      A   
ATOM   1479  CB  VAL   173     -20.174  -2.162  -4.579  1.00 10.00      A   
ATOM   1480  CG1 VAL   173     -19.433  -2.870  -3.455  1.00 10.00      A   
ATOM   1481  CG2 VAL   173     -21.659  -2.091  -4.266  1.00 10.00      A   
ATOM   1482  C   VAL   173     -18.116  -0.887  -5.213  1.00 10.00      A   
ATOM   1483  O   VAL   173     -17.221  -0.638  -4.404  1.00 10.00      A   
ATOM   1484  N   VAL   174     -17.882  -1.278  -6.459  1.00 10.00      A   
ATOM   1485  HN  VAL   174     -18.646  -1.455  -7.054  1.00 10.00      A   
ATOM   1486  CA  VAL   174     -16.528  -1.451  -6.969  1.00 10.00      A   
ATOM   1487  CB  VAL   174     -16.525  -2.023  -8.403  1.00 10.00      A   
ATOM   1488  CG1 VAL   174     -15.106  -2.126  -8.941  1.00 10.00      A   
ATOM   1489  CG2 VAL   174     -17.201  -3.385  -8.432  1.00 10.00      A   
ATOM   1490  C   VAL   174     -15.754  -0.134  -6.937  1.00 10.00      A   
ATOM   1491  O   VAL   174     -14.661  -0.067  -6.382  1.00 10.00      A   
ATOM   1492  N   ILE   175     -16.342   0.914  -7.506  1.00 10.00      A   
ATOM   1493  HN  ILE   175     -17.232   0.805  -7.907  1.00 10.00      A   
ATOM   1494  CA  ILE   175     -15.705   2.226  -7.549  1.00 10.00      A   
ATOM   1495  CB  ILE   175     -16.579   3.251  -8.310  1.00 10.00      A   
ATOM   1496  CG1 ILE   175     -16.648   2.891  -9.797  1.00 10.00      A   
ATOM   1497  CG2 ILE   175     -16.055   4.669  -8.126  1.00 10.00      A   
ATOM   1498  CD1 ILE   175     -17.639   3.724 -10.580  1.00 10.00      A   
ATOM   1499  C   ILE   175     -15.384   2.745  -6.147  1.00 10.00      A   
ATOM   1500  O   ILE   175     -14.298   3.282  -5.910  1.00 10.00      A   
ATOM   1501  N   ALA   176     -16.325   2.566  -5.224  1.00 10.00      A   
ATOM   1502  HN  ALA   176     -17.164   2.118  -5.478  1.00 10.00      A   
ATOM   1503  CA  ALA   176     -16.154   3.018  -3.849  1.00 10.00      A   
ATOM   1504  CB  ALA   176     -17.444   2.837  -3.065  1.00 10.00      A   
ATOM   1505  C   ALA   176     -15.008   2.292  -3.152  1.00 10.00      A   
ATOM   1506  O   ALA   176     -14.051   2.919  -2.699  1.00 10.00      A   
ATOM   1507  N   LEU   177     -15.098   0.968  -3.097  1.00 10.00      A   
ATOM   1508  HN  LEU   177     -15.870   0.522  -3.517  1.00 10.00      A   
ATOM   1509  CA  LEU   177     -14.080   0.154  -2.436  1.00 10.00      A   
ATOM   1510  CB  LEU   177     -14.482  -1.323  -2.424  1.00 10.00      A   
ATOM   1511  CG  LEU   177     -15.734  -1.680  -1.614  1.00 10.00      A   
ATOM   1512  CD1 LEU   177     -16.004  -3.175  -1.679  1.00 10.00      A   
ATOM   1513  CD2 LEU   177     -15.590  -1.226  -0.169  1.00 10.00      A   
ATOM   1514  C   LEU   177     -12.700   0.333  -3.067  1.00 10.00      A   
ATOM   1515  O   LEU   177     -11.703   0.485  -2.362  1.00 10.00      A   
ATOM   1516  N   ALA   178     -12.649   0.331  -4.395  1.00 10.00      A   
ATOM   1517  HN  ALA   178     -13.481   0.220  -4.908  1.00 10.00      A   
ATOM   1518  CA  ALA   178     -11.386   0.488  -5.109  1.00 10.00      A   
ATOM   1519  CB  ALA   178     -11.580   0.298  -6.603  1.00 10.00      A   
ATOM   1520  C   ALA   178     -10.745   1.840  -4.821  1.00 10.00      A   
ATOM   1521  O   ALA   178      -9.521   1.958  -4.804  1.00 10.00      A   
ATOM   1522  N   HIS   179     -11.577   2.848  -4.577  1.00 10.00      A   
ATOM   1523  HN  HIS   179     -12.545   2.680  -4.596  1.00 10.00      A   
ATOM   1524  CA  HIS   179     -11.100   4.197  -4.290  1.00 10.00      A   
ATOM   1525  CB  HIS   179     -12.288   5.159  -4.064  1.00 10.00      A   
ATOM   1526  CG  HIS   179     -12.188   6.053  -2.856  1.00 10.00      A   
ATOM   1527  ND1 HIS   179     -11.505   7.253  -2.858  1.00 10.00      A   
ATOM   1528  HD1 HIS   179     -11.025   7.638  -3.623  1.00 10.00      A   
ATOM   1529  CD2 HIS   179     -12.678   5.905  -1.600  1.00 10.00      A   
ATOM   1530  CE1 HIS   179     -11.584   7.802  -1.660  1.00 10.00      A   
ATOM   1531  NE2 HIS   179     -12.289   7.005  -0.881  1.00 10.00      A   
ATOM   1532  HE2 HIS   179     -12.492   7.169   0.069  1.00 10.00      A   
ATOM   1533  C   HIS   179     -10.124   4.214  -3.111  1.00 10.00      A   
ATOM   1534  O   HIS   179      -9.094   4.883  -3.162  1.00 10.00      A   
ATOM   1535  N   ASP   180     -10.442   3.465  -2.064  1.00 10.00      A   
ATOM   1536  HN  ASP   180     -11.258   2.916  -2.090  1.00 10.00      A   
ATOM   1537  CA  ASP   180      -9.592   3.424  -0.884  1.00 10.00      A   
ATOM   1538  CB  ASP   180     -10.387   2.998   0.352  1.00 10.00      A   
ATOM   1539  CG  ASP   180     -10.571   4.127   1.351  1.00 10.00      A   
ATOM   1540  OD1 ASP   180      -9.653   4.356   2.170  1.00 10.00      A   
ATOM   1541  OD2 ASP   180     -11.636   4.784   1.328  1.00 10.00      A   
ATOM   1542  C   ASP   180      -8.390   2.509  -1.098  1.00 10.00      A   
ATOM   1543  O   ASP   180      -7.355   2.673  -0.452  1.00 10.00      A   
ATOM   1544  N   VAL   181      -8.532   1.556  -2.013  1.00 10.00      A   
ATOM   1545  HN  VAL   181      -9.383   1.479  -2.493  1.00 10.00      A   
ATOM   1546  CA  VAL   181      -7.456   0.616  -2.317  1.00 10.00      A   
ATOM   1547  CB  VAL   181      -7.982  -0.628  -3.072  1.00 10.00      A   
ATOM   1548  CG1 VAL   181      -6.844  -1.569  -3.439  1.00 10.00      A   
ATOM   1549  CG2 VAL   181      -9.026  -1.357  -2.239  1.00 10.00      A   
ATOM   1550  C   VAL   181      -6.356   1.292  -3.139  1.00 10.00      A   
ATOM   1551  O   VAL   181      -5.164   1.107  -2.872  1.00 10.00      A   
ATOM   1552  N   ILE   182      -6.761   2.089  -4.127  1.00 10.00      A   
ATOM   1553  HN  ILE   182      -7.725   2.200  -4.289  1.00 10.00      A   
ATOM   1554  CA  ILE   182      -5.812   2.794  -4.982  1.00 10.00      A   
ATOM   1555  CB  ILE   182      -6.508   3.611  -6.093  1.00 10.00      A   
ATOM   1556  CG1 ILE   182      -7.456   2.726  -6.914  1.00 10.00      A   
ATOM   1557  CG2 ILE   182      -5.480   4.272  -7.002  1.00 10.00      A   
ATOM   1558  CD1 ILE   182      -6.779   1.573  -7.626  1.00 10.00      A   
ATOM   1559  C   ILE   182      -4.911   3.709  -4.153  1.00 10.00      A   
ATOM   1560  O   ILE   182      -3.730   3.879  -4.463  1.00 10.00      A   
ATOM   1561  N   ILE   183      -5.475   4.284  -3.091  1.00 10.00      A   
ATOM   1562  HN  ILE   183      -6.422   4.115  -2.906  1.00 10.00      A   
ATOM   1563  CA  ILE   183      -4.724   5.166  -2.203  1.00 10.00      A   
ATOM   1564  CB  ILE   183      -5.607   5.682  -1.045  1.00 10.00      A   
ATOM   1565  CG1 ILE   183      -6.753   6.535  -1.595  1.00 10.00      A   
ATOM   1566  CG2 ILE   183      -4.781   6.478  -0.042  1.00 10.00      A   
ATOM   1567  CD1 ILE   183      -7.796   6.905  -0.563  1.00 10.00      A   
ATOM   1568  C   ILE   183      -3.510   4.432  -1.637  1.00 10.00      A   
ATOM   1569  O   ILE   183      -2.386   4.935  -1.684  1.00 10.00      A   
ATOM   1570  N   THR   184      -3.744   3.227  -1.130  1.00 10.00      A   
ATOM   1571  HN  THR   184      -4.660   2.878  -1.127  1.00 10.00      A   
ATOM   1572  CA  THR   184      -2.681   2.411  -0.570  1.00 10.00      A   
ATOM   1573  CB  THR   184      -3.255   1.107   0.018  1.00 10.00      A   
ATOM   1574  OG1 THR   184      -4.525   1.389   0.626  1.00 10.00      A   
ATOM   1575  HG1 THR   184      -5.137   0.665   0.438  1.00 10.00      A   
ATOM   1576  CG2 THR   184      -2.313   0.532   1.066  1.00 10.00      A   
ATOM   1577  C   THR   184      -1.644   2.079  -1.644  1.00 10.00      A   
ATOM   1578  O   THR   184      -0.439   2.088  -1.383  1.00 10.00      A   
ATOM   1579  N   LEU   185      -2.123   1.820  -2.859  1.00 10.00      A   
ATOM   1580  HN  LEU   185      -3.093   1.855  -3.005  1.00 10.00      A   
ATOM   1581  CA  LEU   185      -1.251   1.492  -3.980  1.00 10.00      A   
ATOM   1582  CB  LEU   185      -2.077   1.106  -5.210  1.00 10.00      A   
ATOM   1583  CG  LEU   185      -2.955  -0.142  -5.078  1.00 10.00      A   
ATOM   1584  CD1 LEU   185      -3.790  -0.342  -6.333  1.00 10.00      A   
ATOM   1585  CD2 LEU   185      -2.106  -1.371  -4.793  1.00 10.00      A   
ATOM   1586  C   LEU   185      -0.329   2.660  -4.310  1.00 10.00      A   
ATOM   1587  O   LEU   185       0.840   2.465  -4.644  1.00 10.00      A   
ATOM   1588  N   GLY   186      -0.863   3.874  -4.212  1.00 10.00      A   
ATOM   1589  HN  GLY   186      -1.807   3.964  -3.952  1.00 10.00      A   
ATOM   1590  CA  GLY   186      -0.071   5.060  -4.484  1.00 10.00      A   
ATOM   1591  C   GLY   186       1.078   5.185  -3.510  1.00 10.00      A   
ATOM   1592  O   GLY   186       2.216   5.450  -3.904  1.00 10.00      A   
ATOM   1593  N   ILE   187       0.778   4.968  -2.235  1.00 10.00      A   
ATOM   1594  HN  ILE   187      -0.152   4.771  -1.994  1.00 10.00      A   
ATOM   1595  CA  ILE   187       1.782   5.035  -1.182  1.00 10.00      A   
ATOM   1596  CB  ILE   187       1.148   4.836   0.211  1.00 10.00      A   
ATOM   1597  CG1 ILE   187       0.010   5.835   0.423  1.00 10.00      A   
ATOM   1598  CG2 ILE   187       2.195   4.983   1.307  1.00 10.00      A   
ATOM   1599  CD1 ILE   187      -0.827   5.559   1.653  1.00 10.00      A   
ATOM   1600  C   ILE   187       2.853   3.971  -1.409  1.00 10.00      A   
ATOM   1601  O   ILE   187       4.047   4.229  -1.253  1.00 10.00      A   
ATOM   1602  N   LEU   188       2.415   2.778  -1.801  1.00 10.00      A   
ATOM   1603  HN  LEU   188       1.448   2.639  -1.913  1.00 10.00      A   
ATOM   1604  CA  LEU   188       3.329   1.673  -2.064  1.00 10.00      A   
ATOM   1605  CB  LEU   188       2.559   0.385  -2.379  1.00 10.00      A   
ATOM   1606  CG  LEU   188       1.609  -0.130  -1.291  1.00 10.00      A   
ATOM   1607  CD1 LEU   188       0.911  -1.401  -1.750  1.00 10.00      A   
ATOM   1608  CD2 LEU   188       2.350  -0.364   0.017  1.00 10.00      A   
ATOM   1609  C   LEU   188       4.266   2.015  -3.217  1.00 10.00      A   
ATOM   1610  O   LEU   188       5.455   1.710  -3.175  1.00 10.00      A   
ATOM   1611  N   SER   189       3.719   2.664  -4.240  1.00 10.00      A   
ATOM   1612  HN  SER   189       2.760   2.873  -4.213  1.00 10.00      A   
ATOM   1613  CA  SER   189       4.494   3.062  -5.405  1.00 10.00      A   
ATOM   1614  CB  SER   189       3.557   3.599  -6.491  1.00 10.00      A   
ATOM   1615  OG  SER   189       4.195   3.651  -7.755  1.00 10.00      A   
ATOM   1616  HG  SER   189       5.039   3.182  -7.711  1.00 10.00      A   
ATOM   1617  C   SER   189       5.524   4.125  -5.029  1.00 10.00      A   
ATOM   1618  O   SER   189       6.629   4.155  -5.573  1.00 10.00      A   
ATOM   1619  N   LEU   190       5.157   4.985  -4.086  1.00 10.00      A   
ATOM   1620  HN  LEU   190       4.260   4.906  -3.692  1.00 10.00      A   
ATOM   1621  CA  LEU   190       6.038   6.051  -3.630  1.00 10.00      A   
ATOM   1622  CB  LEU   190       5.300   6.979  -2.658  1.00 10.00      A   
ATOM   1623  CG  LEU   190       6.100   8.168  -2.114  1.00 10.00      A   
ATOM   1624  CD1 LEU   190       6.435   9.152  -3.227  1.00 10.00      A   
ATOM   1625  CD2 LEU   190       5.338   8.857  -0.993  1.00 10.00      A   
ATOM   1626  C   LEU   190       7.300   5.493  -2.974  1.00 10.00      A   
ATOM   1627  O   LEU   190       8.391   6.036  -3.149  1.00 10.00      A   
ATOM   1628  N   PHE   191       7.151   4.401  -2.237  1.00 10.00      A   
ATOM   1629  HN  PHE   191       6.260   4.000  -2.148  1.00 10.00      A   
ATOM   1630  CA  PHE   191       8.284   3.789  -1.553  1.00 10.00      A   
ATOM   1631  CB  PHE   191       7.900   3.356  -0.137  1.00 10.00      A   
ATOM   1632  CG  PHE   191       7.511   4.504   0.752  1.00 10.00      A   
ATOM   1633  CD1 PHE   191       8.452   5.439   1.148  1.00 10.00      A   
ATOM   1634  CD2 PHE   191       6.206   4.651   1.186  1.00 10.00      A   
ATOM   1635  CE1 PHE   191       8.098   6.501   1.958  1.00 10.00      A   
ATOM   1636  CE2 PHE   191       5.844   5.710   1.997  1.00 10.00      A   
ATOM   1637  CZ  PHE   191       6.792   6.636   2.384  1.00 10.00      A   
ATOM   1638  C   PHE   191       8.862   2.613  -2.339  1.00 10.00      A   
ATOM   1639  O   PHE   191       9.861   2.022  -1.929  1.00 10.00      A   
ATOM   1640  N   HIS   192       8.232   2.295  -3.471  1.00 10.00      A   
ATOM   1641  HN  HIS   192       7.440   2.812  -3.727  1.00 10.00      A   
ATOM   1642  CA  HIS   192       8.663   1.192  -4.344  1.00 10.00      A   
ATOM   1643  CB  HIS   192      10.109   1.363  -4.821  1.00 10.00      A   
ATOM   1644  CG  HIS   192      10.304   2.471  -5.806  1.00 10.00      A   
ATOM   1645  ND1 HIS   192      10.159   2.310  -7.169  1.00 10.00      A   
ATOM   1646  HD1 HIS   192       9.901   1.476  -7.629  1.00 10.00      A   
ATOM   1647  CD2 HIS   192      10.638   3.767  -5.618  1.00 10.00      A   
ATOM   1648  CE1 HIS   192      10.400   3.457  -7.771  1.00 10.00      A   
ATOM   1649  NE2 HIS   192      10.690   4.355  -6.854  1.00 10.00      A   
ATOM   1650  HE2 HIS   192      10.914   5.296  -7.028  1.00 10.00      A   
ATOM   1651  C   HIS   192       8.484  -0.163  -3.671  1.00 10.00      A   
ATOM   1652  O   HIS   192       9.358  -1.027  -3.749  1.00 10.00      A   
ATOM   1653  N   ILE   193       7.345  -0.345  -3.020  1.00 10.00      A   
ATOM   1654  HN  ILE   193       6.676   0.376  -3.012  1.00 10.00      A   
ATOM   1655  CA  ILE   193       7.054  -1.594  -2.331  1.00 10.00      A   
ATOM   1656  CB  ILE   193       5.811  -1.461  -1.425  1.00 10.00      A   
ATOM   1657  CG1 ILE   193       6.003  -0.318  -0.416  1.00 10.00      A   
ATOM   1658  CG2 ILE   193       5.519  -2.770  -0.704  1.00 10.00      A   
ATOM   1659  CD1 ILE   193       7.232  -0.462   0.459  1.00 10.00      A   
ATOM   1660  C   ILE   193       6.856  -2.723  -3.340  1.00 10.00      A   
ATOM   1661  O   ILE   193       6.220  -2.534  -4.379  1.00 10.00      A   
ATOM   1662  N   GLU   194       7.418  -3.883  -3.031  1.00 10.00      A   
ATOM   1663  HN  GLU   194       7.910  -3.965  -2.180  1.00 10.00      A   
ATOM   1664  CA  GLU   194       7.334  -5.047  -3.902  1.00 10.00      A   
ATOM   1665  CB  GLU   194       8.265  -6.153  -3.404  1.00 10.00      A   
ATOM   1666  CG  GLU   194       9.648  -5.671  -3.002  1.00 10.00      A   
ATOM   1667  CD  GLU   194       9.781  -5.474  -1.505  1.00 10.00      A   
ATOM   1668  OE1 GLU   194       8.994  -4.688  -0.932  1.00 10.00      A   
ATOM   1669  OE2 GLU   194      10.670  -6.106  -0.898  1.00 10.00      A   
ATOM   1670  C   GLU   194       5.910  -5.582  -4.012  1.00 10.00      A   
ATOM   1671  O   GLU   194       5.216  -5.762  -3.006  1.00 10.00      A   
ATOM   1672  N   ILE   195       5.479  -5.823  -5.244  1.00 10.00      A   
ATOM   1673  HN  ILE   195       6.076  -5.632  -6.004  1.00 10.00      A   
ATOM   1674  CA  ILE   195       4.150  -6.354  -5.510  1.00 10.00      A   
ATOM   1675  CB  ILE   195       3.422  -5.557  -6.618  1.00 10.00      A   
ATOM   1676  CG1 ILE   195       3.520  -4.049  -6.352  1.00 10.00      A   
ATOM   1677  CG2 ILE   195       1.962  -5.983  -6.726  1.00 10.00      A   
ATOM   1678  CD1 ILE   195       2.880  -3.606  -5.053  1.00 10.00      A   
ATOM   1679  C   ILE   195       4.267  -7.821  -5.917  1.00 10.00      A   
ATOM   1680  O   ILE   195       4.200  -8.167  -7.099  1.00 10.00      A   
ATOM   1681  N   ASP   196       4.480  -8.674  -4.927  1.00 10.00      A   
ATOM   1682  HN  ASP   196       4.541  -8.331  -4.012  1.00 10.00      A   
ATOM   1683  CA  ASP   196       4.629 -10.104  -5.162  1.00 10.00      A   
ATOM   1684  CB  ASP   196       5.473 -10.746  -4.057  1.00 10.00      A   
ATOM   1685  CG  ASP   196       6.906 -10.273  -4.065  1.00 10.00      A   
ATOM   1686  OD1 ASP   196       7.714 -10.829  -4.834  1.00 10.00      A   
ATOM   1687  OD2 ASP   196       7.232  -9.344  -3.302  1.00 10.00      A   
ATOM   1688  C   ASP   196       3.281 -10.799  -5.232  1.00 10.00      A   
ATOM   1689  O   ASP   196       2.230 -10.158  -5.150  1.00 10.00      A   
ATOM   1690  N   LEU   197       3.314 -12.123  -5.351  1.00 10.00      A   
ATOM   1691  HN  LEU   197       4.184 -12.581  -5.387  1.00 10.00      A   
ATOM   1692  CA  LEU   197       2.093 -12.917  -5.423  1.00 10.00      A   
ATOM   1693  CB  LEU   197       2.404 -14.369  -5.799  1.00 10.00      A   
ATOM   1694  CG  LEU   197       2.970 -14.596  -7.205  1.00 10.00      A   
ATOM   1695  CD1 LEU   197       3.272 -16.068  -7.428  1.00 10.00      A   
ATOM   1696  CD2 LEU   197       2.013 -14.079  -8.269  1.00 10.00      A   
ATOM   1697  C   LEU   197       1.333 -12.845  -4.101  1.00 10.00      A   
ATOM   1698  O   LEU   197       0.110 -12.997  -4.063  1.00 10.00      A   
ATOM   1699  N   THR   198       2.069 -12.584  -3.025  1.00 10.00      A   
ATOM   1700  HN  THR   198       3.040 -12.475  -3.125  1.00 10.00      A   
ATOM   1701  CA  THR   198       1.491 -12.457  -1.699  1.00 10.00      A   
ATOM   1702  CB  THR   198       2.617 -12.334  -0.657  1.00 10.00      A   
ATOM   1703  OG1 THR   198       3.863 -12.123  -1.347  1.00 10.00      A   
ATOM   1704  HG1 THR   198       4.498 -11.705  -0.751  1.00 10.00      A   
ATOM   1705  CG2 THR   198       2.714 -13.603   0.175  1.00 10.00      A   
ATOM   1706  C   THR   198       0.609 -11.212  -1.637  1.00 10.00      A   
ATOM   1707  O   THR   198      -0.407 -11.183  -0.938  1.00 10.00      A   
ATOM   1708  N   ILE   199       0.997 -10.192  -2.399  1.00 10.00      A   
ATOM   1709  HN  ILE   199       1.805 -10.288  -2.947  1.00 10.00      A   
ATOM   1710  CA  ILE   199       0.252  -8.943  -2.456  1.00 10.00      A   
ATOM   1711  CB  ILE   199       1.060  -7.844  -3.185  1.00 10.00      A   
ATOM   1712  CG1 ILE   199       2.351  -7.527  -2.426  1.00 10.00      A   
ATOM   1713  CG2 ILE   199       0.229  -6.583  -3.387  1.00 10.00      A   
ATOM   1714  CD1 ILE   199       2.133  -7.009  -1.021  1.00 10.00      A   
ATOM   1715  C   ILE   199      -1.065  -9.179  -3.183  1.00 10.00      A   
ATOM   1716  O   ILE   199      -2.127  -8.750  -2.724  1.00 10.00      A   
ATOM   1717  N   VAL   200      -0.985  -9.888  -4.304  1.00 10.00      A   
ATOM   1718  HN  VAL   200      -0.105 -10.206  -4.605  1.00 10.00      A   
ATOM   1719  CA  VAL   200      -2.163 -10.203  -5.105  1.00 10.00      A   
ATOM   1720  CB  VAL   200      -1.780 -10.969  -6.391  1.00 10.00      A   
ATOM   1721  CG1 VAL   200      -3.007 -11.234  -7.256  1.00 10.00      A   
ATOM   1722  CG2 VAL   200      -0.726 -10.202  -7.175  1.00 10.00      A   
ATOM   1723  C   VAL   200      -3.147 -11.040  -4.293  1.00 10.00      A   
ATOM   1724  O   VAL   200      -4.354 -10.790  -4.307  1.00 10.00      A   
ATOM   1725  N   ALA   201      -2.615 -12.023  -3.577  1.00 10.00      A   
ATOM   1726  HN  ALA   201      -1.644 -12.172  -3.621  1.00 10.00      A   
ATOM   1727  CA  ALA   201      -3.425 -12.896  -2.743  1.00 10.00      A   
ATOM   1728  CB  ALA   201      -2.551 -13.956  -2.096  1.00 10.00      A   
ATOM   1729  C   ALA   201      -4.168 -12.093  -1.680  1.00 10.00      A   
ATOM   1730  O   ALA   201      -5.360 -12.301  -1.453  1.00 10.00      A   
ATOM   1731  N   SER   202      -3.465 -11.160  -1.049  1.00 10.00      A   
ATOM   1732  HN  SER   202      -2.518 -11.040  -1.276  1.00 10.00      A   
ATOM   1733  CA  SER   202      -4.057 -10.317  -0.022  1.00 10.00      A   
ATOM   1734  CB  SER   202      -2.980  -9.461   0.645  1.00 10.00      A   
ATOM   1735  OG  SER   202      -1.950 -10.279   1.180  1.00 10.00      A   
ATOM   1736  HG  SER   202      -1.337 -10.532   0.474  1.00 10.00      A   
ATOM   1737  C   SER   202      -5.166  -9.448  -0.606  1.00 10.00      A   
ATOM   1738  O   SER   202      -6.233  -9.303  -0.010  1.00 10.00      A   
ATOM   1739  N   LEU   203      -4.922  -8.908  -1.797  1.00 10.00      A   
ATOM   1740  HN  LEU   203      -4.059  -9.080  -2.233  1.00 10.00      A   
ATOM   1741  CA  LEU   203      -5.899  -8.062  -2.469  1.00 10.00      A   
ATOM   1742  CB  LEU   203      -5.292  -7.412  -3.715  1.00 10.00      A   
ATOM   1743  CG  LEU   203      -4.322  -6.252  -3.462  1.00 10.00      A   
ATOM   1744  CD1 LEU   203      -3.706  -5.770  -4.766  1.00 10.00      A   
ATOM   1745  CD2 LEU   203      -5.020  -5.109  -2.742  1.00 10.00      A   
ATOM   1746  C   LEU   203      -7.152  -8.852  -2.829  1.00 10.00      A   
ATOM   1747  O   LEU   203      -8.238  -8.291  -2.953  1.00 10.00      A   
ATOM   1748  N   MET   204      -6.994 -10.155  -3.001  1.00 10.00      A   
ATOM   1749  HN  MET   204      -6.097 -10.544  -2.916  1.00 10.00      A   
ATOM   1750  CA  MET   204      -8.115 -11.020  -3.325  1.00 10.00      A   
ATOM   1751  CB  MET   204      -7.658 -12.220  -4.161  1.00 10.00      A   
ATOM   1752  CG  MET   204      -7.299 -11.883  -5.600  1.00 10.00      A   
ATOM   1753  SD  MET   204      -6.991 -13.352  -6.607  1.00 10.00      A   
ATOM   1754  CE  MET   204      -5.552 -14.038  -5.783  1.00 10.00      A   
ATOM   1755  C   MET   204      -8.803 -11.496  -2.050  1.00 10.00      A   
ATOM   1756  O   MET   204      -9.996 -11.789  -2.049  1.00 10.00      A   
ATOM   1757  N   SER   205      -8.045 -11.543  -0.961  1.00 10.00      A   
ATOM   1758  HN  SER   205      -7.107 -11.273  -1.021  1.00 10.00      A   
ATOM   1759  CA  SER   205      -8.568 -11.988   0.323  1.00 10.00      A   
ATOM   1760  CB  SER   205      -7.424 -12.398   1.255  1.00 10.00      A   
ATOM   1761  OG  SER   205      -6.636 -13.425   0.672  1.00 10.00      A   
ATOM   1762  HG  SER   205      -6.277 -13.111  -0.168  1.00 10.00      A   
ATOM   1763  C   SER   205      -9.428 -10.912   0.981  1.00 10.00      A   
ATOM   1764  O   SER   205     -10.457 -11.220   1.583  1.00 10.00      A   
ATOM   1765  N   VAL   206      -9.010  -9.653   0.851  1.00 10.00      A   
ATOM   1766  HN  VAL   206      -8.185  -9.472   0.353  1.00 10.00      A   
ATOM   1767  CA  VAL   206      -9.744  -8.533   1.443  1.00 10.00      A   
ATOM   1768  CB  VAL   206      -8.994  -7.185   1.316  1.00 10.00      A   
ATOM   1769  CG1 VAL   206      -7.641  -7.244   2.014  1.00 10.00      A   
ATOM   1770  CG2 VAL   206      -8.829  -6.779  -0.139  1.00 10.00      A   
ATOM   1771  C   VAL   206     -11.143  -8.407   0.842  1.00 10.00      A   
ATOM   1772  O   VAL   206     -12.063  -7.893   1.484  1.00 10.00      A   
ATOM   1773  N   ILE   207     -11.295  -8.884  -0.391  1.00 10.00      A   
ATOM   1774  HN  ILE   207     -10.523  -9.278  -0.847  1.00 10.00      A   
ATOM   1775  CA  ILE   207     -12.580  -8.843  -1.074  1.00 10.00      A   
ATOM   1776  CB  ILE   207     -12.456  -9.293  -2.544  1.00 10.00      A   
ATOM   1777  CG1 ILE   207     -11.508  -8.366  -3.308  1.00 10.00      A   
ATOM   1778  CG2 ILE   207     -13.825  -9.326  -3.211  1.00 10.00      A   
ATOM   1779  CD1 ILE   207     -11.090  -8.893  -4.664  1.00 10.00      A   
ATOM   1780  C   ILE   207     -13.575  -9.743  -0.347  1.00 10.00      A   
ATOM   1781  O   ILE   207     -13.359 -10.947  -0.213  1.00 10.00      A   
ATOM   1782  N   GLY   208     -14.648  -9.144   0.137  1.00 10.00      A   
ATOM   1783  HN  GLY   208     -14.759  -8.182   0.003  1.00 10.00      A   
ATOM   1784  CA  GLY   208     -15.651  -9.891   0.857  1.00 10.00      A   
ATOM   1785  C   GLY   208     -15.724  -9.446   2.298  1.00 10.00      A   
ATOM   1786  O   GLY   208     -16.811  -9.270   2.843  1.00 10.00      A   
ATOM   1787  N   TYR   209     -14.560  -9.217   2.900  1.00 10.00      A   
ATOM   1788  HN  TYR   209     -13.728  -9.342   2.393  1.00 10.00      A   
ATOM   1789  CA  TYR   209     -14.483  -8.786   4.292  1.00 10.00      A   
ATOM   1790  CB  TYR   209     -13.030  -8.742   4.770  1.00 10.00      A   
ATOM   1791  CG  TYR   209     -12.402 -10.107   4.961  1.00 10.00      A   
ATOM   1792  CD1 TYR   209     -11.061 -10.321   4.680  1.00 10.00      A   
ATOM   1793  CD2 TYR   209     -13.154 -11.182   5.423  1.00 10.00      A   
ATOM   1794  CE1 TYR   209     -10.482 -11.564   4.854  1.00 10.00      A   
ATOM   1795  CE2 TYR   209     -12.585 -12.430   5.601  1.00 10.00      A   
ATOM   1796  CZ  TYR   209     -11.248 -12.615   5.314  1.00 10.00      A   
ATOM   1797  OH  TYR   209     -10.673 -13.856   5.492  1.00 10.00      A   
ATOM   1798  HH  TYR   209      -9.728 -13.748   5.658  1.00 10.00      A   
ATOM   1799  C   TYR   209     -15.163  -7.435   4.485  1.00 10.00      A   
ATOM   1800  O   TYR   209     -15.784  -7.183   5.510  1.00 10.00      A   
ATOM   1801  N   SER   210     -15.037  -6.569   3.490  1.00 10.00      A   
ATOM   1802  HN  SER   210     -14.489  -6.811   2.717  1.00 10.00      A   
ATOM   1803  CA  SER   210     -15.673  -5.260   3.528  1.00 10.00      A   
ATOM   1804  CB  SER   210     -14.641  -4.153   3.303  1.00 10.00      A   
ATOM   1805  OG  SER   210     -13.911  -3.889   4.488  1.00 10.00      A   
ATOM   1806  HG  SER   210     -14.409  -4.206   5.250  1.00 10.00      A   
ATOM   1807  C   SER   210     -16.771  -5.189   2.469  1.00 10.00      A   
ATOM   1808  O   SER   210     -17.124  -4.112   1.983  1.00 10.00      A   
ATOM   1809  N   LEU   211     -17.306  -6.355   2.122  1.00 10.00      A   
ATOM   1810  HN  LEU   211     -16.994  -7.171   2.569  1.00 10.00      A   
ATOM   1811  CA  LEU   211     -18.355  -6.457   1.118  1.00 10.00      A   
ATOM   1812  CB  LEU   211     -17.832  -7.189  -0.122  1.00 10.00      A   
ATOM   1813  CG  LEU   211     -18.852  -7.481  -1.229  1.00 10.00      A   
ATOM   1814  CD1 LEU   211     -19.380  -6.190  -1.835  1.00 10.00      A   
ATOM   1815  CD2 LEU   211     -18.240  -8.370  -2.301  1.00 10.00      A   
ATOM   1816  C   LEU   211     -19.583  -7.173   1.674  1.00 10.00      A   
ATOM   1817  O   LEU   211     -20.708  -6.896   1.262  1.00 10.00      A   
ATOM   1818  N   ASN   212     -19.359  -8.093   2.609  1.00 10.00      A   
ATOM   1819  HN  ASN   212     -18.439  -8.272   2.894  1.00 10.00      A   
ATOM   1820  CA  ASN   212     -20.444  -8.857   3.222  1.00 10.00      A   
ATOM   1821  CB  ASN   212     -19.899  -9.767   4.325  1.00 10.00      A   
ATOM   1822  CG  ASN   212     -20.977 -10.622   4.961  1.00 10.00      A   
ATOM   1823  OD1 ASN   212     -21.813 -11.204   4.269  1.00 10.00      A   
ATOM   1824  ND2 ASN   212     -20.971 -10.694   6.283  1.00 10.00      A   
ATOM   1825 HD21 ASN   212     -20.276 -10.196   6.771  1.00 10.00      A   
ATOM   1826 HD22 ASN   212     -21.660 -11.234   6.724  1.00 10.00      A   
ATOM   1827  C   ASN   212     -21.514  -7.936   3.793  1.00 10.00      A   
ATOM   1828  O   ASN   212     -22.709  -8.149   3.588  1.00 10.00      A   
ATOM   1829  N   ASP   213     -21.070  -6.899   4.490  1.00 10.00      A   
ATOM   1830  HN  ASP   213     -20.103  -6.776   4.596  1.00 10.00      A   
ATOM   1831  CA  ASP   213     -21.975  -5.934   5.096  1.00 10.00      A   
ATOM   1832  CB  ASP   213     -21.202  -4.931   5.956  1.00 10.00      A   
ATOM   1833  CG  ASP   213     -20.904  -5.464   7.343  1.00 10.00      A   
ATOM   1834  OD1 ASP   213     -21.757  -5.290   8.240  1.00 10.00      A   
ATOM   1835  OD2 ASP   213     -19.824  -6.067   7.538  1.00 10.00      A   
ATOM   1836  C   ASP   213     -22.789  -5.215   4.032  1.00 10.00      A   
ATOM   1837  O   ASP   213     -23.991  -5.001   4.198  1.00 10.00      A   
ATOM   1838  N   SER   214     -22.135  -4.860   2.932  1.00 10.00      A   
ATOM   1839  HN  SER   214     -21.176  -5.053   2.862  1.00 10.00      A   
ATOM   1840  CA  SER   214     -22.800  -4.187   1.825  1.00 10.00      A   
ATOM   1841  CB  SER   214     -21.772  -3.804   0.761  1.00 10.00      A   
ATOM   1842  OG  SER   214     -20.497  -3.616   1.352  1.00 10.00      A   
ATOM   1843  HG  SER   214     -20.326  -2.673   1.457  1.00 10.00      A   
ATOM   1844  C   SER   214     -23.872  -5.100   1.232  1.00 10.00      A   
ATOM   1845  O   SER   214     -24.950  -4.643   0.841  1.00 10.00      A   
ATOM   1846  N   ILE   215     -23.569  -6.396   1.187  1.00 10.00      A   
ATOM   1847  HN  ILE   215     -22.683  -6.687   1.502  1.00 10.00      A   
ATOM   1848  CA  ILE   215     -24.501  -7.396   0.674  1.00 10.00      A   
ATOM   1849  CB  ILE   215     -23.861  -8.802   0.629  1.00 10.00      A   
ATOM   1850  CG1 ILE   215     -22.608  -8.799  -0.249  1.00 10.00      A   
ATOM   1851  CG2 ILE   215     -24.860  -9.839   0.131  1.00 10.00      A   
ATOM   1852  CD1 ILE   215     -21.801 -10.077  -0.167  1.00 10.00      A   
ATOM   1853  C   ILE   215     -25.743  -7.439   1.560  1.00 10.00      A   
ATOM   1854  O   ILE   215     -26.868  -7.508   1.067  1.00 10.00      A   
ATOM   1855  N   VAL   216     -25.528  -7.379   2.872  1.00 10.00      A   
ATOM   1856  HN  VAL   216     -24.603  -7.328   3.203  1.00 10.00      A   
ATOM   1857  CA  VAL   216     -26.628  -7.391   3.831  1.00 10.00      A   
ATOM   1858  CB  VAL   216     -26.118  -7.362   5.290  1.00 10.00      A   
ATOM   1859  CG1 VAL   216     -27.274  -7.276   6.279  1.00 10.00      A   
ATOM   1860  CG2 VAL   216     -25.267  -8.592   5.573  1.00 10.00      A   
ATOM   1861  C   VAL   216     -27.551  -6.202   3.580  1.00 10.00      A   
ATOM   1862  O   VAL   216     -28.775  -6.345   3.556  1.00 10.00      A   
ATOM   1863  N   VAL   217     -26.956  -5.034   3.367  1.00 10.00      A   
ATOM   1864  HN  VAL   217     -25.976  -4.980   3.402  1.00 10.00      A   
ATOM   1865  CA  VAL   217     -27.727  -3.829   3.091  1.00 10.00      A   
ATOM   1866  CB  VAL   217     -26.832  -2.574   3.024  1.00 10.00      A   
ATOM   1867  CG1 VAL   217     -27.676  -1.316   2.870  1.00 10.00      A   
ATOM   1868  CG2 VAL   217     -25.954  -2.477   4.260  1.00 10.00      A   
ATOM   1869  C   VAL   217     -28.470  -3.992   1.767  1.00 10.00      A   
ATOM   1870  O   VAL   217     -29.668  -3.725   1.679  1.00 10.00      A   
ATOM   1871  N   SER   218     -27.752  -4.471   0.752  1.00 10.00      A   
ATOM   1872  HN  SER   218     -26.807  -4.694   0.903  1.00 10.00      A   
ATOM   1873  CA  SER   218     -28.328  -4.682  -0.572  1.00 10.00      A   
ATOM   1874  CB  SER   218     -27.260  -5.173  -1.551  1.00 10.00      A   
ATOM   1875  OG  SER   218     -26.158  -4.277  -1.600  1.00 10.00      A   
ATOM   1876  HG  SER   218     -25.954  -3.970  -0.707  1.00 10.00      A   
ATOM   1877  C   SER   218     -29.500  -5.664  -0.513  1.00 10.00      A   
ATOM   1878  O   SER   218     -30.480  -5.526  -1.250  1.00 10.00      A   
ATOM   1879  N   ASP   219     -29.396  -6.651   0.371  1.00 10.00      A   
ATOM   1880  HN  ASP   219     -28.579  -6.722   0.913  1.00 10.00      A   
ATOM   1881  CA  ASP   219     -30.454  -7.639   0.546  1.00 10.00      A   
ATOM   1882  CB  ASP   219     -30.020  -8.731   1.530  1.00 10.00      A   
ATOM   1883  CG  ASP   219     -31.176  -9.599   1.992  1.00 10.00      A   
ATOM   1884  OD1 ASP   219     -31.593 -10.499   1.231  1.00 10.00      A   
ATOM   1885  OD2 ASP   219     -31.670  -9.388   3.121  1.00 10.00      A   
ATOM   1886  C   ASP   219     -31.716  -6.952   1.048  1.00 10.00      A   
ATOM   1887  O   ASP   219     -32.812  -7.191   0.541  1.00 10.00      A   
ATOM   1888  N   ARG   220     -31.543  -6.071   2.026  1.00 10.00      A   
ATOM   1889  HN  ARG   220     -30.639  -5.914   2.371  1.00 10.00      A   
ATOM   1890  CA  ARG   220     -32.659  -5.330   2.593  1.00 10.00      A   
ATOM   1891  CB  ARG   220     -32.220  -4.551   3.836  1.00 10.00      A   
ATOM   1892  CG  ARG   220     -33.346  -3.824   4.554  1.00 10.00      A   
ATOM   1893  CD  ARG   220     -34.490  -4.767   4.908  1.00 10.00      A   
ATOM   1894  NE  ARG   220     -34.108  -5.763   5.913  1.00 10.00      A   
ATOM   1895  HE  ARG   220     -33.600  -6.548   5.601  1.00 10.00      A   
ATOM   1896  CZ  ARG   220     -34.421  -5.672   7.204  1.00 10.00      A   
ATOM   1897  NH1 ARG   220     -35.114  -4.630   7.650  1.00 10.00      A   
ATOM   1898 HH11 ARG   220     -35.418  -3.879   6.992  1.00 10.00      A   
ATOM   1899 HH12 ARG   220     -35.362  -4.560   8.662  1.00 10.00      A   
ATOM   1900  NH2 ARG   220     -34.041  -6.621   8.049  1.00 10.00      A   
ATOM   1901 HH21 ARG   220     -33.497  -7.445   7.707  1.00 10.00      A   
ATOM   1902 HH22 ARG   220     -34.286  -6.549   9.061  1.00 10.00      A   
ATOM   1903  C   ARG   220     -33.241  -4.393   1.543  1.00 10.00      A   
ATOM   1904  O   ARG   220     -34.450  -4.202   1.478  1.00 10.00      A   
ATOM   1905  N   ILE   221     -32.364  -3.820   0.723  1.00 10.00      A   
ATOM   1906  HN  ILE   221     -31.406  -3.987   0.861  1.00 10.00      A   
ATOM   1907  CA  ILE   221     -32.778  -2.927  -0.357  1.00 10.00      A   
ATOM   1908  CB  ILE   221     -31.550  -2.413  -1.149  1.00 10.00      A   
ATOM   1909  CG1 ILE   221     -30.698  -1.488  -0.279  1.00 10.00      A   
ATOM   1910  CG2 ILE   221     -31.973  -1.707  -2.432  1.00 10.00      A   
ATOM   1911  CD1 ILE   221     -29.364  -1.126  -0.895  1.00 10.00      A   
ATOM   1912  C   ILE   221     -33.706  -3.680  -1.307  1.00 10.00      A   
ATOM   1913  O   ILE   221     -34.789  -3.205  -1.647  1.00 10.00      A   
ATOM   1914  N   ARG   222     -33.276  -4.876  -1.699  1.00 10.00      A   
ATOM   1915  HN  ARG   222     -32.412  -5.200  -1.364  1.00 10.00      A   
ATOM   1916  CA  ARG   222     -34.048  -5.718  -2.604  1.00 10.00      A   
ATOM   1917  CB  ARG   222     -33.231  -6.945  -3.022  1.00 10.00      A   
ATOM   1918  CG  ARG   222     -33.936  -7.864  -4.009  1.00 10.00      A   
ATOM   1919  CD  ARG   222     -34.049  -9.283  -3.471  1.00 10.00      A   
ATOM   1920  NE  ARG   222     -32.746  -9.943  -3.366  1.00 10.00      A   
ATOM   1921  HE  ARG   222     -32.278 -10.152  -4.208  1.00 10.00      A   
ATOM   1922  CZ  ARG   222     -32.167 -10.272  -2.214  1.00 10.00      A   
ATOM   1923  NH1 ARG   222     -32.776 -10.012  -1.062  1.00 10.00      A   
ATOM   1924 HH11 ARG   222     -33.705  -9.548  -1.055  1.00 10.00      A   
ATOM   1925 HH12 ARG   222     -32.318 -10.272  -0.149  1.00 10.00      A   
ATOM   1926  NH2 ARG   222     -30.985 -10.874  -2.216  1.00 10.00      A   
ATOM   1927 HH21 ARG   222     -30.526 -11.136  -1.316  1.00 10.00      A   
ATOM   1928 HH22 ARG   222     -30.508 -11.087  -3.121  1.00 10.00      A   
ATOM   1929  C   ARG   222     -35.357  -6.149  -1.949  1.00 10.00      A   
ATOM   1930  O   ARG   222     -36.411  -6.117  -2.577  1.00 10.00      A   
ATOM   1931  N   GLU   223     -35.281  -6.539  -0.681  1.00 10.00      A   
ATOM   1932  HN  GLU   223     -34.405  -6.540  -0.231  1.00 10.00      A   
ATOM   1933  CA  GLU   223     -36.459  -6.967   0.062  1.00 10.00      A   
ATOM   1934  CB  GLU   223     -36.060  -7.445   1.459  1.00 10.00      A   
ATOM   1935  CG  GLU   223     -35.547  -8.873   1.499  1.00 10.00      A   
ATOM   1936  CD  GLU   223     -36.669  -9.887   1.442  1.00 10.00      A   
ATOM   1937  OE1 GLU   223     -37.319 -10.115   2.482  1.00 10.00      A   
ATOM   1938  OE2 GLU   223     -36.903 -10.467   0.358  1.00 10.00      A   
ATOM   1939  C   GLU   223     -37.474  -5.840   0.173  1.00 10.00      A   
ATOM   1940  O   GLU   223     -38.657  -6.030  -0.098  1.00 10.00      A   
ATOM   1941  N   ASN   224     -36.996  -4.665   0.556  1.00 10.00      A   
ATOM   1942  HN  ASN   224     -36.036  -4.580   0.749  1.00 10.00      A   
ATOM   1943  CA  ASN   224     -37.854  -3.497   0.707  1.00 10.00      A   
ATOM   1944  CB  ASN   224     -37.080  -2.333   1.337  1.00 10.00      A   
ATOM   1945  CG  ASN   224     -37.116  -2.348   2.856  1.00 10.00      A   
ATOM   1946  OD1 ASN   224     -38.083  -2.805   3.464  1.00 10.00      A   
ATOM   1947  ND2 ASN   224     -36.067  -1.839   3.482  1.00 10.00      A   
ATOM   1948 HD21 ASN   224     -35.327  -1.482   2.940  1.00 10.00      A   
ATOM   1949 HD22 ASN   224     -36.070  -1.832   4.463  1.00 10.00      A   
ATOM   1950  C   ASN   224     -38.452  -3.076  -0.631  1.00 10.00      A   
ATOM   1951  O   ASN   224     -39.586  -2.600  -0.695  1.00 10.00      A   
ATOM   1952  N   PHE   225     -37.688  -3.268  -1.702  1.00 10.00      A   
ATOM   1953  HN  PHE   225     -36.791  -3.652  -1.586  1.00 10.00      A   
ATOM   1954  CA  PHE   225     -38.138  -2.917  -3.045  1.00 10.00      A   
ATOM   1955  CB  PHE   225     -36.976  -3.048  -4.037  1.00 10.00      A   
ATOM   1956  CG  PHE   225     -37.262  -2.505  -5.408  1.00 10.00      A   
ATOM   1957  CD1 PHE   225     -37.278  -1.140  -5.638  1.00 10.00      A   
ATOM   1958  CD2 PHE   225     -37.511  -3.360  -6.469  1.00 10.00      A   
ATOM   1959  CE1 PHE   225     -37.538  -0.637  -6.898  1.00 10.00      A   
ATOM   1960  CE2 PHE   225     -37.772  -2.865  -7.731  1.00 10.00      A   
ATOM   1961  CZ  PHE   225     -37.786  -1.502  -7.945  1.00 10.00      A   
ATOM   1962  C   PHE   225     -39.305  -3.803  -3.475  1.00 10.00      A   
ATOM   1963  O   PHE   225     -40.125  -3.415  -4.306  1.00 10.00      A   
ATOM   1964  N   ARG   226     -39.383  -4.992  -2.889  1.00 10.00      A   
ATOM   1965  HN  ARG   226     -38.708  -5.245  -2.219  1.00 10.00      A   
ATOM   1966  CA  ARG   226     -40.449  -5.928  -3.211  1.00 10.00      A   
ATOM   1967  CB  ARG   226     -39.888  -7.339  -3.406  1.00 10.00      A   
ATOM   1968  CG  ARG   226     -39.161  -7.530  -4.725  1.00 10.00      A   
ATOM   1969  CD  ARG   226     -37.868  -8.304  -4.548  1.00 10.00      A   
ATOM   1970  NE  ARG   226     -38.092  -9.664  -4.065  1.00 10.00      A   
ATOM   1971  HE  ARG   226     -38.625  -9.768  -3.243  1.00 10.00      A   
ATOM   1972  CZ  ARG   226     -37.618 -10.753  -4.661  1.00 10.00      A   
ATOM   1973  NH1 ARG   226     -36.882 -10.645  -5.760  1.00 10.00      A   
ATOM   1974 HH11 ARG   226     -36.510 -11.500  -6.227  1.00 10.00      A   
ATOM   1975 HH12 ARG   226     -36.674  -9.703  -6.170  1.00 10.00      A   
ATOM   1976  NH2 ARG   226     -37.884 -11.952  -4.159  1.00 10.00      A   
ATOM   1977 HH21 ARG   226     -38.475 -12.045  -3.302  1.00 10.00      A   
ATOM   1978 HH22 ARG   226     -37.508 -12.811  -4.620  1.00 10.00      A   
ATOM   1979  C   ARG   226     -41.537  -5.919  -2.142  1.00 10.00      A   
ATOM   1980  O   ARG   226     -42.466  -6.725  -2.181  1.00 10.00      A   
ATOM   1981  N   LYS   227     -41.422  -5.001  -1.189  1.00 10.00      A   
ATOM   1982  HN  LYS   227     -40.655  -4.386  -1.206  1.00 10.00      A   
ATOM   1983  CA  LYS   227     -42.403  -4.886  -0.113  1.00 10.00      A   
ATOM   1984  CB  LYS   227     -41.725  -4.929   1.263  1.00 10.00      A   
ATOM   1985  CG  LYS   227     -41.572  -6.332   1.832  1.00 10.00      A   
ATOM   1986  CD  LYS   227     -40.995  -6.309   3.238  1.00 10.00      A   
ATOM   1987  CE  LYS   227     -41.084  -7.681   3.887  1.00 10.00      A   
ATOM   1988  NZ  LYS   227     -40.531  -7.687   5.266  1.00 10.00      A   
ATOM   1989  HZ1 LYS   227     -41.004  -6.965   5.848  1.00 10.00      A   
ATOM   1990  HZ2 LYS   227     -39.514  -7.483   5.240  1.00 10.00      A   
ATOM   1991  HZ3 LYS   227     -40.673  -8.619   5.706  1.00 10.00      A   
ATOM   1992  C   LYS   227     -43.241  -3.618  -0.258  1.00 10.00      A   
ATOM   1993  O   LYS   227     -44.134  -3.353   0.549  1.00 10.00      A   
ATOM   1994  N   ILE   228     -42.956  -2.838  -1.290  1.00 10.00      A   
ATOM   1995  HN  ILE   228     -42.249  -3.107  -1.911  1.00 10.00      A   
ATOM   1996  CA  ILE   228     -43.685  -1.602  -1.530  1.00 10.00      A   
ATOM   1997  CB  ILE   228     -42.747  -0.451  -1.955  1.00 10.00      A   
ATOM   1998  CG1 ILE   228     -41.948  -0.837  -3.204  1.00 10.00      A   
ATOM   1999  CG2 ILE   228     -41.817  -0.071  -0.811  1.00 10.00      A   
ATOM   2000  CD1 ILE   228     -41.174   0.310  -3.816  1.00 10.00      A   
ATOM   2001  C   ILE   228     -44.767  -1.796  -2.586  1.00 10.00      A   
ATOM   2002  O   ILE   228     -44.695  -2.715  -3.402  1.00 10.00      A   
ATOM   2003  N   ARG   229     -45.777  -0.941  -2.543  1.00 10.00      A   
ATOM   2004  HN  ARG   229     -45.779  -0.241  -1.855  1.00 10.00      A   
ATOM   2005  CA  ARG   229     -46.875  -0.995  -3.499  1.00 10.00      A   
ATOM   2006  CB  ARG   229     -48.175  -1.452  -2.831  1.00 10.00      A   
ATOM   2007  CG  ARG   229     -48.283  -2.953  -2.621  1.00 10.00      A   
ATOM   2008  CD  ARG   229     -47.760  -3.366  -1.256  1.00 10.00      A   
ATOM   2009  NE  ARG   229     -48.524  -2.762  -0.164  1.00 10.00      A   
ATOM   2010  HE  ARG   229     -48.435  -1.791  -0.036  1.00 10.00      A   
ATOM   2011  CZ  ARG   229     -49.324  -3.444   0.654  1.00 10.00      A   
ATOM   2012  NH1 ARG   229     -49.480  -4.752   0.503  1.00 10.00      A   
ATOM   2013 HH11 ARG   229     -48.979  -5.260  -0.257  1.00 10.00      A   
ATOM   2014 HH12 ARG   229     -50.106  -5.278   1.151  1.00 10.00      A   
ATOM   2015  NH2 ARG   229     -49.973  -2.816   1.628  1.00 10.00      A   
ATOM   2016 HH21 ARG   229     -50.604  -3.351   2.270  1.00 10.00      A   
ATOM   2017 HH22 ARG   229     -49.856  -1.788   1.762  1.00 10.00      A   
ATOM   2018  C   ARG   229     -47.079   0.375  -4.128  1.00 10.00      A   
ATOM   2019  O   ARG   229     -47.127   0.512  -5.350  1.00 10.00      A   
ATOM   2020  N   ARG   230     -47.190   1.392  -3.285  1.00 10.00      A   
ATOM   2021  HN  ARG   230     -47.132   1.225  -2.319  1.00 10.00      A   
ATOM   2022  CA  ARG   230     -47.388   2.754  -3.754  1.00 10.00      A   
ATOM   2023  CB  ARG   230     -48.837   3.198  -3.534  1.00 10.00      A   
ATOM   2024  CG  ARG   230     -49.815   2.657  -4.563  1.00 10.00      A   
ATOM   2025  CD  ARG   230     -49.452   3.122  -5.962  1.00 10.00      A   
ATOM   2026  NE  ARG   230     -50.179   2.373  -6.982  1.00 10.00      A   
ATOM   2027  HE  ARG   230     -51.154   2.291  -6.871  1.00 10.00      A   
ATOM   2028  CZ  ARG   230     -49.608   1.813  -8.042  1.00 10.00      A   
ATOM   2029  NH1 ARG   230     -48.300   1.921  -8.228  1.00 10.00      A   
ATOM   2030 HH11 ARG   230     -47.853   1.481  -9.061  1.00 10.00      A   
ATOM   2031 HH12 ARG   230     -47.714   2.449  -7.544  1.00 10.00      A   
ATOM   2032  NH2 ARG   230     -50.349   1.149  -8.920  1.00 10.00      A   
ATOM   2033 HH21 ARG   230     -49.904   0.706  -9.752  1.00 10.00      A   
ATOM   2034 HH22 ARG   230     -51.383   1.070  -8.784  1.00 10.00      A   
ATOM   2035  C   ARG   230     -46.428   3.701  -3.053  1.00 10.00      A   
ATOM   2036  O   ARG   230     -46.843   4.680  -2.429  1.00 10.00      A   
ATOM   2037  N   GLY   231     -45.144   3.397  -3.151  1.00 10.00      A   
ATOM   2038  HN  GLY   231     -44.872   2.602  -3.664  1.00 10.00      A   
ATOM   2039  CA  GLY   231     -44.137   4.227  -2.523  1.00 10.00      A   
ATOM   2040  C   GLY   231     -42.951   4.457  -3.430  1.00 10.00      A   
ATOM   2041  O   GLY   231     -42.803   3.780  -4.444  1.00 10.00      A   
ATOM   2042  N   THR   232     -42.118   5.423  -3.084  1.00 10.00      A   
ATOM   2043  HN  THR   232     -42.295   5.946  -2.275  1.00 10.00      A   
ATOM   2044  CA  THR   232     -40.940   5.726  -3.876  1.00 10.00      A   
ATOM   2045  CB  THR   232     -40.684   7.243  -3.937  1.00 10.00      A   
ATOM   2046  OG1 THR   232     -41.774   7.930  -3.306  1.00 10.00      A   
ATOM   2047  HG1 THR   232     -41.694   7.838  -2.337  1.00 10.00      A   
ATOM   2048  CG2 THR   232     -40.588   7.703  -5.383  1.00 10.00      A   
ATOM   2049  C   THR   232     -39.730   5.006  -3.289  1.00 10.00      A   
ATOM   2050  O   THR   232     -39.341   5.264  -2.148  1.00 10.00      A   
ATOM   2051  N   PRO   233     -39.138   4.082  -4.066  1.00 10.00      A   
ATOM   2052  CA  PRO   233     -37.981   3.280  -3.643  1.00 10.00      A   
ATOM   2053  CB  PRO   233     -37.466   2.699  -4.959  1.00 10.00      A   
ATOM   2054  CG  PRO   233     -38.682   2.578  -5.807  1.00 10.00      A   
ATOM   2055  CD  PRO   233     -39.564   3.738  -5.436  1.00 10.00      A   
ATOM   2056  C   PRO   233     -36.877   4.084  -2.960  1.00 10.00      A   
ATOM   2057  O   PRO   233     -36.333   3.652  -1.942  1.00 10.00      A   
ATOM   2058  N   TYR   234     -36.560   5.257  -3.506  1.00 10.00      A   
ATOM   2059  HN  TYR   234     -37.051   5.560  -4.307  1.00 10.00      A   
ATOM   2060  CA  TYR   234     -35.498   6.103  -2.956  1.00 10.00      A   
ATOM   2061  CB  TYR   234     -35.302   7.380  -3.790  1.00 10.00      A   
ATOM   2062  CG  TYR   234     -36.124   8.580  -3.361  1.00 10.00      A   
ATOM   2063  CD1 TYR   234     -35.598   9.538  -2.501  1.00 10.00      A   
ATOM   2064  CD2 TYR   234     -37.418   8.762  -3.828  1.00 10.00      A   
ATOM   2065  CE1 TYR   234     -36.341  10.638  -2.119  1.00 10.00      A   
ATOM   2066  CE2 TYR   234     -38.166   9.858  -3.450  1.00 10.00      A   
ATOM   2067  CZ  TYR   234     -37.624  10.794  -2.597  1.00 10.00      A   
ATOM   2068  OH  TYR   234     -38.370  11.888  -2.218  1.00 10.00      A   
ATOM   2069  HH  TYR   234     -37.848  12.691  -2.334  1.00 10.00      A   
ATOM   2070  C   TYR   234     -35.688   6.423  -1.472  1.00 10.00      A   
ATOM   2071  O   TYR   234     -34.712   6.541  -0.730  1.00 10.00      A   
ATOM   2072  N   GLU   235     -36.940   6.535  -1.042  1.00 10.00      A   
ATOM   2073  HN  GLU   235     -37.678   6.388  -1.673  1.00 10.00      A   
ATOM   2074  CA  GLU   235     -37.245   6.847   0.348  1.00 10.00      A   
ATOM   2075  CB  GLU   235     -38.729   7.181   0.504  1.00 10.00      A   
ATOM   2076  CG  GLU   235     -39.231   8.258  -0.442  1.00 10.00      A   
ATOM   2077  CD  GLU   235     -40.707   8.546  -0.263  1.00 10.00      A   
ATOM   2078  OE1 GLU   235     -41.539   7.745  -0.744  1.00 10.00      A   
ATOM   2079  OE2 GLU   235     -41.041   9.582   0.354  1.00 10.00      A   
ATOM   2080  C   GLU   235     -36.894   5.673   1.250  1.00 10.00      A   
ATOM   2081  O   GLU   235     -36.262   5.837   2.294  1.00 10.00      A   
ATOM   2082  N   ILE   236     -37.284   4.483   0.819  1.00 10.00      A   
ATOM   2083  HN  ILE   236     -37.747   4.417  -0.042  1.00 10.00      A   
ATOM   2084  CA  ILE   236     -37.038   3.269   1.583  1.00 10.00      A   
ATOM   2085  CB  ILE   236     -37.829   2.069   1.021  1.00 10.00      A   
ATOM   2086  CG1 ILE   236     -39.211   2.510   0.517  1.00 10.00      A   
ATOM   2087  CG2 ILE   236     -37.965   0.981   2.076  1.00 10.00      A   
ATOM   2088  CD1 ILE   236     -40.141   3.024   1.599  1.00 10.00      A   
ATOM   2089  C   ILE   236     -35.548   2.934   1.624  1.00 10.00      A   
ATOM   2090  O   ILE   236     -35.051   2.378   2.607  1.00 10.00      A   
ATOM   2091  N   PHE   237     -34.834   3.283   0.559  1.00 10.00      A   
ATOM   2092  HN  PHE   237     -35.285   3.710  -0.202  1.00 10.00      A   
ATOM   2093  CA  PHE   237     -33.397   3.028   0.487  1.00 10.00      A   
ATOM   2094  CB  PHE   237     -32.843   3.387  -0.895  1.00 10.00      A   
ATOM   2095  CG  PHE   237     -33.387   2.555  -2.027  1.00 10.00      A   
ATOM   2096  CD1 PHE   237     -34.038   1.353  -1.781  1.00 10.00      A   
ATOM   2097  CD2 PHE   237     -33.252   2.980  -3.339  1.00 10.00      A   
ATOM   2098  CE1 PHE   237     -34.541   0.594  -2.819  1.00 10.00      A   
ATOM   2099  CE2 PHE   237     -33.750   2.225  -4.383  1.00 10.00      A   
ATOM   2100  CZ  PHE   237     -34.397   1.030  -4.122  1.00 10.00      A   
ATOM   2101  C   PHE   237     -32.662   3.817   1.567  1.00 10.00      A   
ATOM   2102  O   PHE   237     -31.755   3.302   2.223  1.00 10.00      A   
ATOM   2103  N   ASN   238     -33.076   5.063   1.760  1.00 10.00      A   
ATOM   2104  HN  ASN   238     -33.808   5.416   1.209  1.00 10.00      A   
ATOM   2105  CA  ASN   238     -32.466   5.920   2.768  1.00 10.00      A   
ATOM   2106  CB  ASN   238     -33.019   7.346   2.684  1.00 10.00      A   
ATOM   2107  CG  ASN   238     -32.474   8.112   1.493  1.00 10.00      A   
ATOM   2108  OD1 ASN   238     -31.355   7.863   1.035  1.00 10.00      A   
ATOM   2109  ND2 ASN   238     -33.258   9.049   0.981  1.00 10.00      A   
ATOM   2110 HD21 ASN   238     -34.135   9.197   1.393  1.00 10.00      A   
ATOM   2111 HD22 ASN   238     -32.925   9.559   0.210  1.00 10.00      A   
ATOM   2112  C   ASN   238     -32.688   5.341   4.160  1.00 10.00      A   
ATOM   2113  O   ASN   238     -31.806   5.392   5.023  1.00 10.00      A   
ATOM   2114  N   VAL   239     -33.870   4.772   4.367  1.00 10.00      A   
ATOM   2115  HN  VAL   239     -34.530   4.763   3.641  1.00 10.00      A   
ATOM   2116  CA  VAL   239     -34.208   4.166   5.646  1.00 10.00      A   
ATOM   2117  CB  VAL   239     -35.709   3.820   5.737  1.00 10.00      A   
ATOM   2118  CG1 VAL   239     -36.042   3.237   7.101  1.00 10.00      A   
ATOM   2119  CG2 VAL   239     -36.561   5.048   5.461  1.00 10.00      A   
ATOM   2120  C   VAL   239     -33.380   2.901   5.865  1.00 10.00      A   
ATOM   2121  O   VAL   239     -32.833   2.689   6.946  1.00 10.00      A   
ATOM   2122  N   SER   240     -33.273   2.081   4.820  1.00 10.00      A   
ATOM   2123  HN  SER   240     -33.718   2.323   3.981  1.00 10.00      A   
ATOM   2124  CA  SER   240     -32.518   0.833   4.885  1.00 10.00      A   
ATOM   2125  CB  SER   240     -32.551   0.118   3.530  1.00 10.00      A   
ATOM   2126  OG  SER   240     -33.889  -0.093   3.100  1.00 10.00      A   
ATOM   2127  HG  SER   240     -34.275   0.747   2.820  1.00 10.00      A   
ATOM   2128  C   SER   240     -31.075   1.069   5.339  1.00 10.00      A   
ATOM   2129  O   SER   240     -30.550   0.327   6.175  1.00 10.00      A   
ATOM   2130  N   LEU   241     -30.451   2.113   4.800  1.00 10.00      A   
ATOM   2131  HN  LEU   241     -30.923   2.662   4.137  1.00 10.00      A   
ATOM   2132  CA  LEU   241     -29.078   2.455   5.156  1.00 10.00      A   
ATOM   2133  CB  LEU   241     -28.567   3.610   4.290  1.00 10.00      A   
ATOM   2134  CG  LEU   241     -28.188   3.265   2.849  1.00 10.00      A   
ATOM   2135  CD1 LEU   241     -27.991   4.533   2.032  1.00 10.00      A   
ATOM   2136  CD2 LEU   241     -26.935   2.403   2.815  1.00 10.00      A   
ATOM   2137  C   LEU   241     -28.985   2.836   6.630  1.00 10.00      A   
ATOM   2138  O   LEU   241     -28.122   2.348   7.356  1.00 10.00      A   
ATOM   2139  N   THR   242     -29.902   3.688   7.071  1.00 10.00      A   
ATOM   2140  HN  THR   242     -30.580   4.023   6.446  1.00 10.00      A   
ATOM   2141  CA  THR   242     -29.928   4.142   8.456  1.00 10.00      A   
ATOM   2142  CB  THR   242     -30.959   5.274   8.640  1.00 10.00      A   
ATOM   2143  OG1 THR   242     -30.854   6.193   7.541  1.00 10.00      A   
ATOM   2144  HG1 THR   242     -31.275   5.814   6.758  1.00 10.00      A   
ATOM   2145  CG2 THR   242     -30.705   6.027   9.941  1.00 10.00      A   
ATOM   2146  C   THR   242     -30.246   2.992   9.417  1.00 10.00      A   
ATOM   2147  O   THR   242     -29.794   2.977  10.563  1.00 10.00      A   
ATOM   2148  N   GLN   243     -31.012   2.022   8.938  1.00 10.00      A   
ATOM   2149  HN  GLN   243     -31.339   2.085   8.012  1.00 10.00      A   
ATOM   2150  CA  GLN   243     -31.395   0.871   9.748  1.00 10.00      A   
ATOM   2151  CB  GLN   243     -32.610   0.168   9.139  1.00 10.00      A   
ATOM   2152  CG  GLN   243     -33.917   0.915   9.349  1.00 10.00      A   
ATOM   2153  CD  GLN   243     -34.255   1.088  10.816  1.00 10.00      A   
ATOM   2154  OE1 GLN   243     -33.948   0.228  11.640  1.00 10.00      A   
ATOM   2155  NE2 GLN   243     -34.873   2.209  11.154  1.00 10.00      A   
ATOM   2156 HE21 GLN   243     -35.073   2.859  10.447  1.00 10.00      A   
ATOM   2157 HE22 GLN   243     -35.111   2.343  12.096  1.00 10.00      A   
ATOM   2158  C   GLN   243     -30.245  -0.118   9.922  1.00 10.00      A   
ATOM   2159  O   GLN   243     -30.236  -0.909  10.866  1.00 10.00      A   
ATOM   2160  N   THR   244     -29.272  -0.067   9.023  1.00 10.00      A   
ATOM   2161  HN  THR   244     -29.322   0.590   8.297  1.00 10.00      A   
ATOM   2162  CA  THR   244     -28.131  -0.971   9.086  1.00 10.00      A   
ATOM   2163  CB  THR   244     -27.918  -1.677   7.733  1.00 10.00      A   
ATOM   2164  OG1 THR   244     -28.086  -0.730   6.668  1.00 10.00      A   
ATOM   2165  HG1 THR   244     -29.028  -0.608   6.487  1.00 10.00      A   
ATOM   2166  CG2 THR   244     -28.909  -2.820   7.560  1.00 10.00      A   
ATOM   2167  C   THR   244     -26.851  -0.231   9.469  1.00 10.00      A   
ATOM   2168  O   THR   244     -25.776  -0.827   9.519  1.00 10.00      A   
ATOM   2169  N   LEU   245     -26.988   1.061   9.759  1.00 10.00      A   
ATOM   2170  HN  LEU   245     -27.883   1.460   9.717  1.00 10.00      A   
ATOM   2171  CA  LEU   245     -25.855   1.913  10.122  1.00 10.00      A   
ATOM   2172  CB  LEU   245     -26.346   3.330  10.446  1.00 10.00      A   
ATOM   2173  CG  LEU   245     -25.321   4.461  10.311  1.00 10.00      A   
ATOM   2174  CD1 LEU   245     -25.993   5.732   9.810  1.00 10.00      A   
ATOM   2175  CD2 LEU   245     -24.622   4.717  11.638  1.00 10.00      A   
ATOM   2176  C   LEU   245     -25.041   1.342  11.282  1.00 10.00      A   
ATOM   2177  O   LEU   245     -23.810   1.396  11.275  1.00 10.00      A   
ATOM   2178  N   HIS   246     -25.723   0.794  12.272  1.00 10.00      A   
ATOM   2179  HN  HIS   246     -26.705   0.777  12.230  1.00 10.00      A   
ATOM   2180  CA  HIS   246     -25.043   0.226  13.428  1.00 10.00      A   
ATOM   2181  CB  HIS   246     -25.953   0.239  14.657  1.00 10.00      A   
ATOM   2182  CG  HIS   246     -25.220   0.065  15.952  1.00 10.00      A   
ATOM   2183  ND1 HIS   246     -24.408   1.040  16.495  1.00 10.00      A   
ATOM   2184  HD1 HIS   246     -24.227   1.923  16.101  1.00 10.00      A   
ATOM   2185  CD2 HIS   246     -25.176  -0.979  16.813  1.00 10.00      A   
ATOM   2186  CE1 HIS   246     -23.900   0.602  17.631  1.00 10.00      A   
ATOM   2187  NE2 HIS   246     -24.349  -0.618  17.845  1.00 10.00      A   
ATOM   2188  HE2 HIS   246     -24.118  -1.183  18.620  1.00 10.00      A   
ATOM   2189  C   HIS   246     -24.554  -1.191  13.143  1.00 10.00      A   
ATOM   2190  O   HIS   246     -23.540  -1.624  13.688  1.00 10.00      A   
ATOM   2191  N   ARG   247     -25.270  -1.902  12.280  1.00 10.00      A   
ATOM   2192  HN  ARG   247     -26.056  -1.492  11.861  1.00 10.00      A   
ATOM   2193  CA  ARG   247     -24.913  -3.276  11.934  1.00 10.00      A   
ATOM   2194  CB  ARG   247     -26.038  -3.956  11.145  1.00 10.00      A   
ATOM   2195  CG  ARG   247     -25.766  -5.414  10.804  1.00 10.00      A   
ATOM   2196  CD  ARG   247     -26.928  -6.041  10.053  1.00 10.00      A   
ATOM   2197  NE  ARG   247     -28.017  -6.437  10.946  1.00 10.00      A   
ATOM   2198  HE  ARG   247     -28.374  -5.747  11.550  1.00 10.00      A   
ATOM   2199  CZ  ARG   247     -28.532  -7.669  10.995  1.00 10.00      A   
ATOM   2200  NH1 ARG   247     -28.060  -8.625  10.203  1.00 10.00      A   
ATOM   2201 HH11 ARG   247     -27.276  -8.425   9.544  1.00 10.00      A   
ATOM   2202 HH12 ARG   247     -28.466  -9.587  10.239  1.00 10.00      A   
ATOM   2203  NH2 ARG   247     -29.517  -7.945  11.840  1.00 10.00      A   
ATOM   2204 HH21 ARG   247     -29.926  -8.908  11.878  1.00 10.00      A   
ATOM   2205 HH22 ARG   247     -29.888  -7.208  12.475  1.00 10.00      A   
ATOM   2206  C   ARG   247     -23.599  -3.341  11.158  1.00 10.00      A   
ATOM   2207  O   ARG   247     -22.751  -4.184  11.443  1.00 10.00      A   
ATOM   2208  N   THR   248     -23.413  -2.420  10.218  1.00 10.00      A   
ATOM   2209  HN  THR   248     -24.107  -1.738  10.066  1.00 10.00      A   
ATOM   2210  CA  THR   248     -22.205  -2.387   9.397  1.00 10.00      A   
ATOM   2211  CB  THR   248     -22.364  -1.414   8.212  1.00 10.00      A   
ATOM   2212  OG1 THR   248     -23.120  -0.269   8.627  1.00 10.00      A   
ATOM   2213  HG1 THR   248     -23.962  -0.248   8.147  1.00 10.00      A   
ATOM   2214  CG2 THR   248     -23.082  -2.094   7.057  1.00 10.00      A   
ATOM   2215  C   THR   248     -20.966  -2.010  10.211  1.00 10.00      A   
ATOM   2216  O   THR   248     -19.841  -2.031   9.702  1.00 10.00      A   
ATOM   2217  N   LEU   249     -21.176  -1.665  11.475  1.00 10.00      A   
ATOM   2218  HN  LEU   249     -22.094  -1.663  11.822  1.00 10.00      A   
ATOM   2219  CA  LEU   249     -20.084  -1.288  12.356  1.00 10.00      A   
ATOM   2220  CB  LEU   249     -20.455  -0.021  13.132  1.00 10.00      A   
ATOM   2221  CG  LEU   249     -19.324   0.677  13.891  1.00 10.00      A   
ATOM   2222  CD1 LEU   249     -18.298   1.251  12.923  1.00 10.00      A   
ATOM   2223  CD2 LEU   249     -19.882   1.764  14.794  1.00 10.00      A   
ATOM   2224  C   LEU   249     -19.748  -2.425  13.320  1.00 10.00      A   
ATOM   2225  O   LEU   249     -18.746  -2.371  14.038  1.00 10.00      A   
ATOM   2226  N   ILE   250     -20.586  -3.456  13.330  1.00 10.00      A   
ATOM   2227  HN  ILE   250     -21.357  -3.454  12.722  1.00 10.00      A   
ATOM   2228  CA  ILE   250     -20.378  -4.599  14.209  1.00 10.00      A   
ATOM   2229  CB  ILE   250     -21.706  -5.107  14.812  1.00 10.00      A   
ATOM   2230  CG1 ILE   250     -22.407  -3.979  15.573  1.00 10.00      A   
ATOM   2231  CG2 ILE   250     -21.456  -6.295  15.731  1.00 10.00      A   
ATOM   2232  CD1 ILE   250     -23.807  -4.326  16.030  1.00 10.00      A   
ATOM   2233  C   ILE   250     -19.683  -5.736  13.469  1.00 10.00      A   
ATOM   2234  O   ILE   250     -18.712  -6.314  13.965  1.00 10.00      A   
ATOM   2235  N   THR   251     -20.178  -6.055  12.281  1.00 10.00      A   
ATOM   2236  HN  THR   251     -20.954  -5.566  11.930  1.00 10.00      A   
ATOM   2237  CA  THR   251     -19.599  -7.118  11.478  1.00 10.00      A   
ATOM   2238  CB  THR   251     -20.494  -7.442  10.271  1.00 10.00      A   
ATOM   2239  OG1 THR   251     -21.742  -6.753  10.410  1.00 10.00      A   
ATOM   2240  HG1 THR   251     -21.824  -6.102   9.688  1.00 10.00      A   
ATOM   2241  CG2 THR   251     -20.750  -8.939  10.173  1.00 10.00      A   
ATOM   2242  C   THR   251     -18.206  -6.724  10.988  1.00 10.00      A   
ATOM   2243  O   THR   251     -17.848  -5.543  11.004  1.00 10.00      A   
ATOM   2244  N   SER   252     -17.420  -7.721  10.584  1.00 10.00      A   
ATOM   2245  HN  SER   252     -17.768  -8.635  10.619  1.00 10.00      A   
ATOM   2246  CA  SER   252     -16.056  -7.514  10.085  1.00 10.00      A   
ATOM   2247  CB  SER   252     -16.007  -6.437   8.995  1.00 10.00      A   
ATOM   2248  OG  SER   252     -17.049  -6.627   8.049  1.00 10.00      A   
ATOM   2249  HG  SER   252     -17.820  -6.098   8.304  1.00 10.00      A   
ATOM   2250  C   SER   252     -15.062  -7.213  11.215  1.00 10.00      A   
ATOM   2251  O   SER   252     -13.856  -7.425  11.063  1.00 10.00      A   
ATOM   2252  N   GLY   253     -15.578  -6.749  12.354  1.00 10.00      A   
ATOM   2253  HN  GLY   253     -16.548  -6.612  12.417  1.00 10.00      A   
ATOM   2254  CA  GLY   253     -14.733  -6.426  13.491  1.00 10.00      A   
ATOM   2255  C   GLY   253     -13.970  -7.626  14.018  1.00 10.00      A   
ATOM   2256  O   GLY   253     -12.809  -7.505  14.408  1.00 10.00      A   
ATOM   2257  N   THR   254     -14.617  -8.784  14.021  1.00 10.00      A   
ATOM   2258  HN  THR   254     -15.545  -8.815  13.704  1.00 10.00      A   
ATOM   2259  CA  THR   254     -13.991 -10.009  14.496  1.00 10.00      A   
ATOM   2260  CB  THR   254     -15.016 -11.154  14.544  1.00 10.00      A   
ATOM   2261  OG1 THR   254     -16.339 -10.601  14.621  1.00 10.00      A   
ATOM   2262  HG1 THR   254     -16.949 -11.168  14.128  1.00 10.00      A   
ATOM   2263  CG2 THR   254     -14.770 -12.038  15.755  1.00 10.00      A   
ATOM   2264  C   THR   254     -12.832 -10.401  13.582  1.00 10.00      A   
ATOM   2265  O   THR   254     -11.779 -10.848  14.043  1.00 10.00      A   
ATOM   2266  N   THR   255     -13.030 -10.209  12.285  1.00 10.00      A   
ATOM   2267  HN  THR   255     -13.885  -9.839  11.983  1.00 10.00      A   
ATOM   2268  CA  THR   255     -12.013 -10.531  11.298  1.00 10.00      A   
ATOM   2269  CB  THR   255     -12.598 -10.461   9.878  1.00 10.00      A   
ATOM   2270  OG1 THR   255     -13.939 -10.973   9.908  1.00 10.00      A   
ATOM   2271  HG1 THR   255     -13.915 -11.914  10.138  1.00 10.00      A   
ATOM   2272  CG2 THR   255     -11.765 -11.303   8.924  1.00 10.00      A   
ATOM   2273  C   THR   255     -10.833  -9.570  11.423  1.00 10.00      A   
ATOM   2274  O   THR   255      -9.684  -9.946  11.187  1.00 10.00      A   
ATOM   2275  N   LEU   256     -11.129  -8.331  11.812  1.00 10.00      A   
ATOM   2276  HN  LEU   256     -12.068  -8.093  11.973  1.00 10.00      A   
ATOM   2277  CA  LEU   256     -10.102  -7.314  12.000  1.00 10.00      A   
ATOM   2278  CB  LEU   256     -10.751  -5.982  12.400  1.00 10.00      A   
ATOM   2279  CG  LEU   256      -9.805  -4.837  12.767  1.00 10.00      A   
ATOM   2280  CD1 LEU   256      -9.235  -4.190  11.517  1.00 10.00      A   
ATOM   2281  CD2 LEU   256     -10.515  -3.806  13.630  1.00 10.00      A   
ATOM   2282  C   LEU   256      -9.124  -7.766  13.080  1.00 10.00      A   
ATOM   2283  O   LEU   256      -7.914  -7.574  12.962  1.00 10.00      A   
ATOM   2284  N   MET   257      -9.665  -8.393  14.122  1.00 10.00      A   
ATOM   2285  HN  MET   257     -10.637  -8.533  14.141  1.00 10.00      A   
ATOM   2286  CA  MET   257      -8.860  -8.890  15.233  1.00 10.00      A   
ATOM   2287  CB  MET   257      -9.761  -9.416  16.352  1.00 10.00      A   
ATOM   2288  CG  MET   257     -10.662  -8.364  16.978  1.00 10.00      A   
ATOM   2289  SD  MET   257     -11.926  -9.077  18.051  1.00 10.00      A   
ATOM   2290  CE  MET   257     -10.908  -9.797  19.336  1.00 10.00      A   
ATOM   2291  C   MET   257      -7.924  -9.996  14.760  1.00 10.00      A   
ATOM   2292  O   MET   257      -6.784 -10.100  15.212  1.00 10.00      A   
ATOM   2293  N   VAL   258      -8.412 -10.814  13.833  1.00 10.00      A   
ATOM   2294  HN  VAL   258      -9.322 -10.673  13.503  1.00 10.00      A   
ATOM   2295  CA  VAL   258      -7.620 -11.908  13.287  1.00 10.00      A   
ATOM   2296  CB  VAL   258      -8.455 -12.786  12.326  1.00 10.00      A   
ATOM   2297  CG1 VAL   258      -7.629 -13.943  11.788  1.00 10.00      A   
ATOM   2298  CG2 VAL   258      -9.703 -13.304  13.021  1.00 10.00      A   
ATOM   2299  C   VAL   258      -6.408 -11.351  12.547  1.00 10.00      A   
ATOM   2300  O   VAL   258      -5.289 -11.848  12.694  1.00 10.00      A   
ATOM   2301  N   ILE   259      -6.639 -10.297  11.773  1.00 10.00      A   
ATOM   2302  HN  ILE   259      -7.553  -9.942  11.709  1.00 10.00      A   
ATOM   2303  CA  ILE   259      -5.576  -9.659  11.011  1.00 10.00      A   
ATOM   2304  CB  ILE   259      -6.139  -8.636  10.004  1.00 10.00      A   
ATOM   2305  CG1 ILE   259      -7.204  -9.299   9.125  1.00 10.00      A   
ATOM   2306  CG2 ILE   259      -5.020  -8.063   9.145  1.00 10.00      A   
ATOM   2307  CD1 ILE   259      -8.018  -8.323   8.307  1.00 10.00      A   
ATOM   2308  C   ILE   259      -4.580  -8.976  11.946  1.00 10.00      A   
ATOM   2309  O   ILE   259      -3.375  -8.964  11.687  1.00 10.00      A   
ATOM   2310  N   LEU   260      -5.093  -8.418  13.038  1.00 10.00      A   
ATOM   2311  HN  LEU   260      -6.065  -8.438  13.172  1.00 10.00      A   
ATOM   2312  CA  LEU   260      -4.250  -7.756  14.028  1.00 10.00      A   
ATOM   2313  CB  LEU   260      -5.100  -7.172  15.160  1.00 10.00      A   
ATOM   2314  CG  LEU   260      -5.827  -5.861  14.850  1.00 10.00      A   
ATOM   2315  CD1 LEU   260      -6.830  -5.535  15.946  1.00 10.00      A   
ATOM   2316  CD2 LEU   260      -4.827  -4.725  14.682  1.00 10.00      A   
ATOM   2317  C   LEU   260      -3.232  -8.739  14.593  1.00 10.00      A   
ATOM   2318  O   LEU   260      -2.049  -8.420  14.720  1.00 10.00      A   
ATOM   2319  N   MET   261      -3.700  -9.942  14.913  1.00 10.00      A   
ATOM   2320  HN  MET   261      -4.656 -10.128  14.787  1.00 10.00      A   
ATOM   2321  CA  MET   261      -2.834 -10.986  15.453  1.00 10.00      A   
ATOM   2322  CB  MET   261      -3.650 -12.214  15.868  1.00 10.00      A   
ATOM   2323  CG  MET   261      -4.658 -11.951  16.973  1.00 10.00      A   
ATOM   2324  SD  MET   261      -5.495 -13.448  17.533  1.00 10.00      A   
ATOM   2325  CE  MET   261      -6.219 -14.041  16.007  1.00 10.00      A   
ATOM   2326  C   MET   261      -1.784 -11.386  14.427  1.00 10.00      A   
ATOM   2327  O   MET   261      -0.622 -11.617  14.764  1.00 10.00      A   
ATOM   2328  N   LEU   262      -2.204 -11.448  13.168  1.00 10.00      A   
ATOM   2329  HN  LEU   262      -3.143 -11.244  12.968  1.00 10.00      A   
ATOM   2330  CA  LEU   262      -1.312 -11.808  12.074  1.00 10.00      A   
ATOM   2331  CB  LEU   262      -2.084 -11.818  10.752  1.00 10.00      A   
ATOM   2332  CG  LEU   262      -1.292 -12.200   9.500  1.00 10.00      A   
ATOM   2333  CD1 LEU   262      -0.877 -13.664   9.546  1.00 10.00      A   
ATOM   2334  CD2 LEU   262      -2.101 -11.905   8.245  1.00 10.00      A   
ATOM   2335  C   LEU   262      -0.142 -10.830  11.999  1.00 10.00      A   
ATOM   2336  O   LEU   262       0.992 -11.223  11.735  1.00 10.00      A   
ATOM   2337  N   TYR   263      -0.429  -9.558  12.253  1.00 10.00      A   
ATOM   2338  HN  TYR   263      -1.358  -9.312  12.458  1.00 10.00      A   
ATOM   2339  CA  TYR   263       0.591  -8.516  12.225  1.00 10.00      A   
ATOM   2340  CB  TYR   263      -0.061  -7.128  12.257  1.00 10.00      A   
ATOM   2341  CG  TYR   263       0.927  -5.984  12.270  1.00 10.00      A   
ATOM   2342  CD1 TYR   263       1.861  -5.835  11.253  1.00 10.00      A   
ATOM   2343  CD2 TYR   263       0.931  -5.055  13.305  1.00 10.00      A   
ATOM   2344  CE1 TYR   263       2.770  -4.796  11.269  1.00 10.00      A   
ATOM   2345  CE2 TYR   263       1.835  -4.011  13.326  1.00 10.00      A   
ATOM   2346  CZ  TYR   263       2.753  -3.887  12.306  1.00 10.00      A   
ATOM   2347  OH  TYR   263       3.660  -2.852  12.323  1.00 10.00      A   
ATOM   2348  HH  TYR   263       4.038  -2.745  11.431  1.00 10.00      A   
ATOM   2349  C   TYR   263       1.556  -8.670  13.397  1.00 10.00      A   
ATOM   2350  O   TYR   263       2.769  -8.525  13.238  1.00 10.00      A   
ATOM   2351  N   LEU   264       1.006  -8.984  14.565  1.00 10.00      A   
ATOM   2352  HN  LEU   264       0.032  -9.104  14.615  1.00 10.00      A   
ATOM   2353  CA  LEU   264       1.804  -9.154  15.775  1.00 10.00      A   
ATOM   2354  CB  LEU   264       0.902  -9.424  16.987  1.00 10.00      A   
ATOM   2355  CG  LEU   264      -0.239  -8.433  17.228  1.00 10.00      A   
ATOM   2356  CD1 LEU   264      -1.065  -8.852  18.435  1.00 10.00      A   
ATOM   2357  CD2 LEU   264       0.298  -7.023  17.405  1.00 10.00      A   
ATOM   2358  C   LEU   264       2.811 -10.288  15.620  1.00 10.00      A   
ATOM   2359  O   LEU   264       3.999 -10.129  15.914  1.00 10.00      A   
ATOM   2360  N   PHE   265       2.333 -11.427  15.139  1.00 10.00      A   
ATOM   2361  HN  PHE   265       1.379 -11.485  14.901  1.00 10.00      A   
ATOM   2362  CA  PHE   265       3.186 -12.593  14.956  1.00 10.00      A   
ATOM   2363  CB  PHE   265       2.349 -13.869  14.904  1.00 10.00      A   
ATOM   2364  CG  PHE   265       1.602 -14.160  16.174  1.00 10.00      A   
ATOM   2365  CD1 PHE   265       0.225 -14.315  16.163  1.00 10.00      A   
ATOM   2366  CD2 PHE   265       2.275 -14.273  17.381  1.00 10.00      A   
ATOM   2367  CE1 PHE   265      -0.467 -14.577  17.329  1.00 10.00      A   
ATOM   2368  CE2 PHE   265       1.591 -14.536  18.551  1.00 10.00      A   
ATOM   2369  CZ  PHE   265       0.217 -14.688  18.525  1.00 10.00      A   
ATOM   2370  C   PHE   265       4.044 -12.475  13.703  1.00 10.00      A   
ATOM   2371  O   PHE   265       5.117 -13.075  13.617  1.00 10.00      A   
ATOM   2372  N   GLY   266       3.565 -11.707  12.734  1.00 10.00      A   
ATOM   2373  HN  GLY   266       2.697 -11.270  12.851  1.00 10.00      A   
ATOM   2374  CA  GLY   266       4.300 -11.526  11.501  1.00 10.00      A   
ATOM   2375  C   GLY   266       5.481 -10.597  11.667  1.00 10.00      A   
ATOM   2376  O   GLY   266       6.595 -10.919  11.253  1.00 10.00      A   
ATOM   2377  N   GLY   267       5.238  -9.442  12.269  1.00 10.00      A   
ATOM   2378  HN  GLY   267       4.324  -9.234  12.566  1.00 10.00      A   
ATOM   2379  CA  GLY   267       6.295  -8.479  12.482  1.00 10.00      A   
ATOM   2380  C   GLY   267       6.798  -7.882  11.182  1.00 10.00      A   
ATOM   2381  O   GLY   267       6.005  -7.556  10.302  1.00 10.00      A   
ATOM   2382  N   PRO   268       8.122  -7.757  11.032  1.00 10.00      A   
ATOM   2383  CA  PRO   268       8.747  -7.181   9.834  1.00 10.00      A   
ATOM   2384  CB  PRO   268      10.246  -7.174  10.170  1.00 10.00      A   
ATOM   2385  CG  PRO   268      10.316  -7.337  11.650  1.00 10.00      A   
ATOM   2386  CD  PRO   268       9.124  -8.159  12.028  1.00 10.00      A   
ATOM   2387  C   PRO   268       8.505  -8.003   8.569  1.00 10.00      A   
ATOM   2388  O   PRO   268       8.317  -7.444   7.489  1.00 10.00      A   
ATOM   2389  N   VAL   269       8.502  -9.326   8.703  1.00 10.00      A   
ATOM   2390  HN  VAL   269       8.638  -9.718   9.591  1.00 10.00      A   
ATOM   2391  CA  VAL   269       8.308 -10.209   7.555  1.00 10.00      A   
ATOM   2392  CB  VAL   269       8.697 -11.677   7.863  1.00 10.00      A   
ATOM   2393  CG1 VAL   269       7.622 -12.388   8.669  1.00 10.00      A   
ATOM   2394  CG2 VAL   269       9.005 -12.436   6.581  1.00 10.00      A   
ATOM   2395  C   VAL   269       6.886 -10.133   6.996  1.00 10.00      A   
ATOM   2396  O   VAL   269       6.648 -10.459   5.832  1.00 10.00      A   
ATOM   2397  N   LEU   270       5.944  -9.688   7.817  1.00 10.00      A   
ATOM   2398  HN  LEU   270       6.185  -9.421   8.733  1.00 10.00      A   
ATOM   2399  CA  LEU   270       4.560  -9.578   7.381  1.00 10.00      A   
ATOM   2400  CB  LEU   270       3.677 -10.625   8.073  1.00 10.00      A   
ATOM   2401  CG  LEU   270       3.944 -12.092   7.710  1.00 10.00      A   
ATOM   2402  CD1 LEU   270       2.989 -13.009   8.454  1.00 10.00      A   
ATOM   2403  CD2 LEU   270       3.837 -12.312   6.209  1.00 10.00      A   
ATOM   2404  C   LEU   270       4.020  -8.182   7.638  1.00 10.00      A   
ATOM   2405  O   LEU   270       2.822  -8.004   7.854  1.00 10.00      A   
ATOM   2406  N   GLU   271       4.909  -7.199   7.608  1.00 10.00      A   
ATOM   2407  HN  GLU   271       5.850  -7.413   7.427  1.00 10.00      A   
ATOM   2408  CA  GLU   271       4.530  -5.810   7.841  1.00 10.00      A   
ATOM   2409  CB  GLU   271       5.769  -4.907   7.789  1.00 10.00      A   
ATOM   2410  CG  GLU   271       5.502  -3.436   8.077  1.00 10.00      A   
ATOM   2411  CD  GLU   271       5.276  -3.137   9.546  1.00 10.00      A   
ATOM   2412  OE1 GLU   271       5.956  -3.747  10.399  1.00 10.00      A   
ATOM   2413  OE2 GLU   271       4.435  -2.262   9.853  1.00 10.00      A   
ATOM   2414  C   GLU   271       3.492  -5.355   6.815  1.00 10.00      A   
ATOM   2415  O   GLU   271       2.331  -5.123   7.152  1.00 10.00      A   
ATOM   2416  N   GLY   272       3.913  -5.260   5.561  1.00 10.00      A   
ATOM   2417  HN  GLY   272       4.845  -5.484   5.351  1.00 10.00      A   
ATOM   2418  CA  GLY   272       3.020  -4.831   4.502  1.00 10.00      A   
ATOM   2419  C   GLY   272       1.908  -5.826   4.242  1.00 10.00      A   
ATOM   2420  O   GLY   272       0.796  -5.443   3.866  1.00 10.00      A   
ATOM   2421  N   PHE   273       2.208  -7.103   4.449  1.00 10.00      A   
ATOM   2422  HN  PHE   273       3.116  -7.334   4.743  1.00 10.00      A   
ATOM   2423  CA  PHE   273       1.238  -8.169   4.248  1.00 10.00      A   
ATOM   2424  CB  PHE   273       1.883  -9.530   4.535  1.00 10.00      A   
ATOM   2425  CG  PHE   273       1.024 -10.716   4.192  1.00 10.00      A   
ATOM   2426  CD1 PHE   273       0.962 -11.190   2.892  1.00 10.00      A   
ATOM   2427  CD2 PHE   273       0.289 -11.365   5.174  1.00 10.00      A   
ATOM   2428  CE1 PHE   273       0.184 -12.287   2.575  1.00 10.00      A   
ATOM   2429  CE2 PHE   273      -0.493 -12.462   4.864  1.00 10.00      A   
ATOM   2430  CZ  PHE   273      -0.545 -12.923   3.562  1.00 10.00      A   
ATOM   2431  C   PHE   273       0.018  -7.963   5.142  1.00 10.00      A   
ATOM   2432  O   PHE   273      -1.114  -7.911   4.657  1.00 10.00      A   
ATOM   2433  N   SER   274       0.259  -7.821   6.440  1.00 10.00      A   
ATOM   2434  HN  SER   274       1.187  -7.847   6.763  1.00 10.00      A   
ATOM   2435  CA  SER   274      -0.816  -7.632   7.399  1.00 10.00      A   
ATOM   2436  CB  SER   274      -0.320  -7.915   8.815  1.00 10.00      A   
ATOM   2437  OG  SER   274       0.528  -9.051   8.829  1.00 10.00      A   
ATOM   2438  HG  SER   274       1.447  -8.767   8.730  1.00 10.00      A   
ATOM   2439  C   SER   274      -1.416  -6.232   7.310  1.00 10.00      A   
ATOM   2440  O   SER   274      -2.622  -6.059   7.478  1.00 10.00      A   
ATOM   2441  N   LEU   275      -0.579  -5.237   7.030  1.00 10.00      A   
ATOM   2442  HN  LEU   275       0.376  -5.433   6.901  1.00 10.00      A   
ATOM   2443  CA  LEU   275      -1.044  -3.859   6.924  1.00 10.00      A   
ATOM   2444  CB  LEU   275       0.120  -2.895   6.689  1.00 10.00      A   
ATOM   2445  CG  LEU   275       0.902  -2.465   7.931  1.00 10.00      A   
ATOM   2446  CD1 LEU   275       2.093  -1.603   7.546  1.00 10.00      A   
ATOM   2447  CD2 LEU   275      -0.002  -1.726   8.904  1.00 10.00      A   
ATOM   2448  C   LEU   275      -2.088  -3.700   5.828  1.00 10.00      A   
ATOM   2449  O   LEU   275      -3.162  -3.148   6.060  1.00 10.00      A   
ATOM   2450  N   THR   276      -1.779  -4.198   4.640  1.00 10.00      A   
ATOM   2451  HN  THR   276      -0.908  -4.636   4.511  1.00 10.00      A   
ATOM   2452  CA  THR   276      -2.703  -4.104   3.520  1.00 10.00      A   
ATOM   2453  CB  THR   276      -2.037  -4.533   2.203  1.00 10.00      A   
ATOM   2454  OG1 THR   276      -0.709  -3.987   2.158  1.00 10.00      A   
ATOM   2455  HG1 THR   276      -0.083  -4.639   2.499  1.00 10.00      A   
ATOM   2456  CG2 THR   276      -2.825  -3.997   1.020  1.00 10.00      A   
ATOM   2457  C   THR   276      -3.969  -4.925   3.784  1.00 10.00      A   
ATOM   2458  O   THR   276      -5.061  -4.565   3.340  1.00 10.00      A   
ATOM   2459  N   MET   277      -3.818  -6.024   4.519  1.00 10.00      A   
ATOM   2460  HN  MET   277      -2.920  -6.277   4.825  1.00 10.00      A   
ATOM   2461  CA  MET   277      -4.958  -6.868   4.870  1.00 10.00      A   
ATOM   2462  CB  MET   277      -4.490  -8.190   5.490  1.00 10.00      A   
ATOM   2463  CG  MET   277      -4.000  -9.228   4.489  1.00 10.00      A   
ATOM   2464  SD  MET   277      -5.327  -9.952   3.504  1.00 10.00      A   
ATOM   2465  CE  MET   277      -6.385 -10.618   4.789  1.00 10.00      A   
ATOM   2466  C   MET   277      -5.857  -6.122   5.852  1.00 10.00      A   
ATOM   2467  O   MET   277      -7.084  -6.185   5.769  1.00 10.00      A   
ATOM   2468  N   LEU   278      -5.221  -5.399   6.769  1.00 10.00      A   
ATOM   2469  HN  LEU   278      -4.239  -5.397   6.771  1.00 10.00      A   
ATOM   2470  CA  LEU   278      -5.923  -4.620   7.775  1.00 10.00      A   
ATOM   2471  CB  LEU   278      -4.919  -4.040   8.774  1.00 10.00      A   
ATOM   2472  CG  LEU   278      -5.477  -3.610  10.130  1.00 10.00      A   
ATOM   2473  CD1 LEU   278      -5.739  -4.823  11.011  1.00 10.00      A   
ATOM   2474  CD2 LEU   278      -4.530  -2.639  10.815  1.00 10.00      A   
ATOM   2475  C   LEU   278      -6.705  -3.494   7.110  1.00 10.00      A   
ATOM   2476  O   LEU   278      -7.885  -3.291   7.393  1.00 10.00      A   
ATOM   2477  N   ILE   279      -6.043  -2.772   6.212  1.00 10.00      A   
ATOM   2478  HN  ILE   279      -5.096  -2.975   6.035  1.00 10.00      A   
ATOM   2479  CA  ILE   279      -6.678  -1.675   5.494  1.00 10.00      A   
ATOM   2480  CB  ILE   279      -5.658  -0.921   4.608  1.00 10.00      A   
ATOM   2481  CG1 ILE   279      -4.570  -0.290   5.478  1.00 10.00      A   
ATOM   2482  CG2 ILE   279      -6.344   0.142   3.759  1.00 10.00      A   
ATOM   2483  CD1 ILE   279      -3.405   0.274   4.693  1.00 10.00      A   
ATOM   2484  C   ILE   279      -7.824  -2.201   4.633  1.00 10.00      A   
ATOM   2485  O   ILE   279      -8.873  -1.569   4.523  1.00 10.00      A   
ATOM   2486  N   GLY   280      -7.621  -3.386   4.066  1.00 10.00      A   
ATOM   2487  HN  GLY   280      -6.768  -3.846   4.220  1.00 10.00      A   
ATOM   2488  CA  GLY   280      -8.622  -4.005   3.214  1.00 10.00      A   
ATOM   2489  C   GLY   280      -9.943  -4.261   3.917  1.00 10.00      A   
ATOM   2490  O   GLY   280     -10.997  -4.206   3.294  1.00 10.00      A   
ATOM   2491  N   VAL   281      -9.893  -4.542   5.211  1.00 10.00      A   
ATOM   2492  HN  VAL   281      -9.022  -4.586   5.658  1.00 10.00      A   
ATOM   2493  CA  VAL   281     -11.108  -4.793   5.977  1.00 10.00      A   
ATOM   2494  CB  VAL   281     -10.891  -5.875   7.061  1.00 10.00      A   
ATOM   2495  CG1 VAL   281     -10.125  -5.322   8.252  1.00 10.00      A   
ATOM   2496  CG2 VAL   281     -12.212  -6.496   7.495  1.00 10.00      A   
ATOM   2497  C   VAL   281     -11.624  -3.495   6.602  1.00 10.00      A   
ATOM   2498  O   VAL   281     -12.676  -3.462   7.244  1.00 10.00      A   
ATOM   2499  N   SER   282     -10.890  -2.418   6.376  1.00 10.00      A   
ATOM   2500  HN  SER   282     -10.083  -2.495   5.823  1.00 10.00      A   
ATOM   2501  CA  SER   282     -11.255  -1.123   6.913  1.00 10.00      A   
ATOM   2502  CB  SER   282     -10.080  -0.532   7.698  1.00 10.00      A   
ATOM   2503  OG  SER   282      -9.545  -1.484   8.611  1.00 10.00      A   
ATOM   2504  HG  SER   282      -9.087  -2.182   8.118  1.00 10.00      A   
ATOM   2505  C   SER   282     -11.698  -0.169   5.802  1.00 10.00      A   
ATOM   2506  O   SER   282     -11.880   1.024   6.035  1.00 10.00      A   
ATOM   2507  N   ILE   283     -11.866  -0.694   4.589  1.00 10.00      A   
ATOM   2508  HN  ILE   283     -11.693  -1.650   4.450  1.00 10.00      A   
ATOM   2509  CA  ILE   283     -12.295   0.134   3.463  1.00 10.00      A   
ATOM   2510  CB  ILE   283     -11.780  -0.373   2.096  1.00 10.00      A   
ATOM   2511  CG1 ILE   283     -12.248  -1.804   1.818  1.00 10.00      A   
ATOM   2512  CG2 ILE   283     -10.265  -0.268   2.017  1.00 10.00      A   
ATOM   2513  CD1 ILE   283     -11.922  -2.303   0.424  1.00 10.00      A   
ATOM   2514  C   ILE   283     -13.812   0.264   3.425  1.00 10.00      A   
ATOM   2515  O   ILE   283     -14.347   1.249   2.910  1.00 10.00      A   
ATOM   2516  N   GLY   284     -14.496  -0.723   3.996  1.00 10.00      A   
ATOM   2517  HN  GLY   284     -14.008  -1.470   4.404  1.00 10.00      A   
ATOM   2518  CA  GLY   284     -15.944  -0.712   4.024  1.00 10.00      A   
ATOM   2519  C   GLY   284     -16.491   0.491   4.758  1.00 10.00      A   
ATOM   2520  O   GLY   284     -17.346   1.206   4.244  1.00 10.00      A   
ATOM   2521  N   THR   285     -15.983   0.727   5.957  1.00 10.00      A   
ATOM   2522  HN  THR   285     -15.304   0.114   6.321  1.00 10.00      A   
ATOM   2523  CA  THR   285     -16.418   1.858   6.759  1.00 10.00      A   
ATOM   2524  CB  THR   285     -16.177   1.596   8.253  1.00 10.00      A   
ATOM   2525  OG1 THR   285     -15.539   0.319   8.411  1.00 10.00      A   
ATOM   2526  HG1 THR   285     -16.180  -0.384   8.240  1.00 10.00      A   
ATOM   2527  CG2 THR   285     -17.498   1.591   9.007  1.00 10.00      A   
ATOM   2528  C   THR   285     -15.694   3.139   6.343  1.00 10.00      A   
ATOM   2529  O   THR   285     -16.041   4.235   6.787  1.00 10.00      A   
ATOM   2530  N   ALA   286     -14.689   2.993   5.488  1.00 10.00      A   
ATOM   2531  HN  ALA   286     -14.463   2.096   5.170  1.00 10.00      A   
ATOM   2532  CA  ALA   286     -13.920   4.130   5.003  1.00 10.00      A   
ATOM   2533  CB  ALA   286     -12.542   3.683   4.547  1.00 10.00      A   
ATOM   2534  C   ALA   286     -14.657   4.810   3.861  1.00 10.00      A   
ATOM   2535  O   ALA   286     -15.159   5.925   4.010  1.00 10.00      A   
ATOM   2536  N   SER   287     -14.737   4.123   2.729  1.00 10.00      A   
ATOM   2537  HN  SER   287     -14.328   3.231   2.678  1.00 10.00      A   
ATOM   2538  CA  SER   287     -15.419   4.652   1.562  1.00 10.00      A   
ATOM   2539  CB  SER   287     -15.101   3.782   0.350  1.00 10.00      A   
ATOM   2540  OG  SER   287     -13.765   3.302   0.413  1.00 10.00      A   
ATOM   2541  HG  SER   287     -13.191   3.971   0.822  1.00 10.00      A   
ATOM   2542  C   SER   287     -16.920   4.691   1.816  1.00 10.00      A   
ATOM   2543  O   SER   287     -17.604   5.632   1.412  1.00 10.00      A   
ATOM   2544  N   SER   288     -17.411   3.658   2.505  1.00 10.00      A   
ATOM   2545  HN  SER   288     -16.795   2.942   2.778  1.00 10.00      A   
ATOM   2546  CA  SER   288     -18.823   3.538   2.870  1.00 10.00      A   
ATOM   2547  CB  SER   288     -19.274   4.734   3.712  1.00 10.00      A   
ATOM   2548  OG  SER   288     -18.340   5.002   4.745  1.00 10.00      A   
ATOM   2549  HG  SER   288     -17.447   4.836   4.418  1.00 10.00      A   
ATOM   2550  C   SER   288     -19.758   3.320   1.677  1.00 10.00      A   
ATOM   2551  O   SER   288     -19.719   4.051   0.685  1.00 10.00      A   
ATOM   2552  N   ILE   289     -20.618   2.311   1.790  1.00 10.00      A   
ATOM   2553  HN  ILE   289     -20.591   1.746   2.597  1.00 10.00      A   
ATOM   2554  CA  ILE   289     -21.579   1.998   0.740  1.00 10.00      A   
ATOM   2555  CB  ILE   289     -22.301   0.658   1.018  1.00 10.00      A   
ATOM   2556  CG1 ILE   289     -23.074   0.194  -0.217  1.00 10.00      A   
ATOM   2557  CG2 ILE   289     -23.224   0.763   2.224  1.00 10.00      A   
ATOM   2558  CD1 ILE   289     -22.188  -0.121  -1.402  1.00 10.00      A   
ATOM   2559  C   ILE   289     -22.604   3.124   0.601  1.00 10.00      A   
ATOM   2560  O   ILE   289     -23.274   3.247  -0.422  1.00 10.00      A   
ATOM   2561  N   TYR   290     -22.692   3.953   1.636  1.00 10.00      A   
ATOM   2562  HN  TYR   290     -22.111   3.800   2.406  1.00 10.00      A   
ATOM   2563  CA  TYR   290     -23.618   5.079   1.669  1.00 10.00      A   
ATOM   2564  CB  TYR   290     -23.474   5.845   2.985  1.00 10.00      A   
ATOM   2565  CG  TYR   290     -23.725   5.002   4.213  1.00 10.00      A   
ATOM   2566  CD1 TYR   290     -22.704   4.260   4.788  1.00 10.00      A   
ATOM   2567  CD2 TYR   290     -24.983   4.946   4.796  1.00 10.00      A   
ATOM   2568  CE1 TYR   290     -22.925   3.484   5.907  1.00 10.00      A   
ATOM   2569  CE2 TYR   290     -25.216   4.173   5.917  1.00 10.00      A   
ATOM   2570  CZ  TYR   290     -24.182   3.446   6.468  1.00 10.00      A   
ATOM   2571  OH  TYR   290     -24.403   2.675   7.578  1.00 10.00      A   
ATOM   2572  HH  TYR   290     -23.639   2.738   8.164  1.00 10.00      A   
ATOM   2573  C   TYR   290     -23.387   6.022   0.496  1.00 10.00      A   
ATOM   2574  O   TYR   290     -24.323   6.363  -0.225  1.00 10.00      A   
ATOM   2575  N   VAL   291     -22.138   6.437   0.305  1.00 10.00      A   
ATOM   2576  HN  VAL   291     -21.430   6.127   0.908  1.00 10.00      A   
ATOM   2577  CA  VAL   291     -21.794   7.343  -0.788  1.00 10.00      A   
ATOM   2578  CB  VAL   291     -20.323   7.805  -0.722  1.00 10.00      A   
ATOM   2579  CG1 VAL   291     -20.053   8.870  -1.773  1.00 10.00      A   
ATOM   2580  CG2 VAL   291     -19.988   8.331   0.667  1.00 10.00      A   
ATOM   2581  C   VAL   291     -22.068   6.684  -2.137  1.00 10.00      A   
ATOM   2582  O   VAL   291     -22.648   7.298  -3.034  1.00 10.00      A   
ATOM   2583  N   ALA   292     -21.670   5.423  -2.264  1.00 10.00      A   
ATOM   2584  HN  ALA   292     -21.210   4.992  -1.515  1.00 10.00      A   
ATOM   2585  CA  ALA   292     -21.884   4.669  -3.492  1.00 10.00      A   
ATOM   2586  CB  ALA   292     -21.304   3.270  -3.360  1.00 10.00      A   
ATOM   2587  C   ALA   292     -23.371   4.602  -3.829  1.00 10.00      A   
ATOM   2588  O   ALA   292     -23.767   4.774  -4.986  1.00 10.00      A   
ATOM   2589  N   SER   293     -24.186   4.370  -2.807  1.00 10.00      A   
ATOM   2590  HN  SER   293     -23.801   4.244  -1.911  1.00 10.00      A   
ATOM   2591  CA  SER   293     -25.632   4.287  -2.975  1.00 10.00      A   
ATOM   2592  CB  SER   293     -26.279   3.691  -1.724  1.00 10.00      A   
ATOM   2593  OG  SER   293     -25.694   2.440  -1.399  1.00 10.00      A   
ATOM   2594  HG  SER   293     -24.790   2.578  -1.092  1.00 10.00      A   
ATOM   2595  C   SER   293     -26.225   5.660  -3.281  1.00 10.00      A   
ATOM   2596  O   SER   293     -27.191   5.775  -4.036  1.00 10.00      A   
ATOM   2597  N   ALA   294     -25.640   6.700  -2.693  1.00 10.00      A   
ATOM   2598  HN  ALA   294     -24.886   6.544  -2.084  1.00 10.00      A   
ATOM   2599  CA  ALA   294     -26.102   8.065  -2.916  1.00 10.00      A   
ATOM   2600  CB  ALA   294     -25.387   9.033  -1.985  1.00 10.00      A   
ATOM   2601  C   ALA   294     -25.886   8.461  -4.371  1.00 10.00      A   
ATOM   2602  O   ALA   294     -26.761   9.062  -4.999  1.00 10.00      A   
ATOM   2603  N   LEU   295     -24.722   8.106  -4.903  1.00 10.00      A   
ATOM   2604  HN  LEU   295     -24.059   7.643  -4.341  1.00 10.00      A   
ATOM   2605  CA  LEU   295     -24.391   8.402  -6.292  1.00 10.00      A   
ATOM   2606  CB  LEU   295     -22.921   8.088  -6.573  1.00 10.00      A   
ATOM   2607  CG  LEU   295     -21.890   8.795  -5.687  1.00 10.00      A   
ATOM   2608  CD1 LEU   295     -20.500   8.242  -5.949  1.00 10.00      A   
ATOM   2609  CD2 LEU   295     -21.923  10.301  -5.908  1.00 10.00      A   
ATOM   2610  C   LEU   295     -25.280   7.584  -7.216  1.00 10.00      A   
ATOM   2611  O   LEU   295     -25.745   8.074  -8.243  1.00 10.00      A   
ATOM   2612  N   ALA   296     -25.525   6.336  -6.830  1.00 10.00      A   
ATOM   2613  HN  ALA   296     -25.121   6.005  -5.998  1.00 10.00      A   
ATOM   2614  CA  ALA   296     -26.371   5.443  -7.613  1.00 10.00      A   
ATOM   2615  CB  ALA   296     -26.317   4.027  -7.062  1.00 10.00      A   
ATOM   2616  C   ALA   296     -27.808   5.952  -7.645  1.00 10.00      A   
ATOM   2617  O   ALA   296     -28.490   5.848  -8.662  1.00 10.00      A   
ATOM   2618  N   LEU   297     -28.257   6.515  -6.527  1.00 10.00      A   
ATOM   2619  HN  LEU   297     -27.666   6.557  -5.745  1.00 10.00      A   
ATOM   2620  CA  LEU   297     -29.607   7.053  -6.423  1.00 10.00      A   
ATOM   2621  CB  LEU   297     -29.865   7.572  -5.008  1.00 10.00      A   
ATOM   2622  CG  LEU   297     -31.331   7.756  -4.621  1.00 10.00      A   
ATOM   2623  CD1 LEU   297     -32.040   6.411  -4.558  1.00 10.00      A   
ATOM   2624  CD2 LEU   297     -31.450   8.497  -3.298  1.00 10.00      A   
ATOM   2625  C   LEU   297     -29.817   8.172  -7.435  1.00 10.00      A   
ATOM   2626  O   LEU   297     -30.884   8.292  -8.034  1.00 10.00      A   
ATOM   2627  N   LYS   298     -28.778   8.973  -7.632  1.00 10.00      A   
ATOM   2628  HN  LYS   298     -27.954   8.810  -7.129  1.00 10.00      A   
ATOM   2629  CA  LYS   298     -28.820  10.083  -8.574  1.00 10.00      A   
ATOM   2630  CB  LYS   298     -27.527  10.906  -8.454  1.00 10.00      A   
ATOM   2631  CG  LYS   298     -27.218  11.801  -9.644  1.00 10.00      A   
ATOM   2632  CD  LYS   298     -25.805  12.355  -9.557  1.00 10.00      A   
ATOM   2633  CE  LYS   298     -25.411  13.087 -10.830  1.00 10.00      A   
ATOM   2634  NZ  LYS   298     -23.979  13.485 -10.818  1.00 10.00      A   
ATOM   2635  HZ1 LYS   298     -23.740  13.995 -11.694  1.00 10.00      A   
ATOM   2636  HZ2 LYS   298     -23.372  12.644 -10.746  1.00 10.00      A   
ATOM   2637  HZ3 LYS   298     -23.784  14.106 -10.008  1.00 10.00      A   
ATOM   2638  C   LYS   298     -29.001   9.568 -10.004  1.00 10.00      A   
ATOM   2639  O   LYS   298     -29.634  10.216 -10.841  1.00 10.00      A   
ATOM   2640  N   LEU   299     -28.456   8.392 -10.275  1.00 10.00      A   
ATOM   2641  HN  LEU   299     -27.979   7.911  -9.566  1.00 10.00      A   
ATOM   2642  CA  LEU   299     -28.555   7.796 -11.599  1.00 10.00      A   
ATOM   2643  CB  LEU   299     -27.371   6.862 -11.854  1.00 10.00      A   
ATOM   2644  CG  LEU   299     -25.979   7.455 -11.622  1.00 10.00      A   
ATOM   2645  CD1 LEU   299     -24.911   6.391 -11.813  1.00 10.00      A   
ATOM   2646  CD2 LEU   299     -25.734   8.636 -12.549  1.00 10.00      A   
ATOM   2647  C   LEU   299     -29.867   7.036 -11.767  1.00 10.00      A   
ATOM   2648  O   LEU   299     -30.358   6.871 -12.883  1.00 10.00      A   
ATOM   2649  N   GLY   300     -30.424   6.575 -10.656  1.00 10.00      A   
ATOM   2650  HN  GLY   300     -29.982   6.736  -9.794  1.00 10.00      A   
ATOM   2651  CA  GLY   300     -31.673   5.839 -10.698  1.00 10.00      A   
ATOM   2652  C   GLY   300     -32.877   6.756 -10.755  1.00 10.00      A   
ATOM   2653  O   GLY   300     -33.862   6.464 -11.439  1.00 10.00      A   
ATOM   2654  N   MET   301     -32.799   7.864 -10.033  1.00 10.00      A   
ATOM   2655  HN  MET   301     -31.989   8.037  -9.503  1.00 10.00      A   
ATOM   2656  CA  MET   301     -33.883   8.833 -10.007  1.00 10.00      A   
ATOM   2657  CB  MET   301     -33.815   9.689  -8.743  1.00 10.00      A   
ATOM   2658  CG  MET   301     -35.006  10.618  -8.562  1.00 10.00      A   
ATOM   2659  SD  MET   301     -34.816  11.747  -7.168  1.00 10.00      A   
ATOM   2660  CE  MET   301     -34.406  10.605  -5.849  1.00 10.00      A   
ATOM   2661  C   MET   301     -33.825   9.717 -11.243  1.00 10.00      A   
ATOM   2662  O   MET   301     -32.927  10.546 -11.387  1.00 10.00      A   
ATOM   2663  N   LYS   302     -34.775   9.529 -12.140  1.00 10.00      A   
ATOM   2664  HN  LYS   302     -35.465   8.854 -11.973  1.00 10.00      A   
ATOM   2665  CB  LYS   302     -35.558   9.529 -14.457  1.00 10.00      A   
ATOM   2666  CG  LYS   302     -35.036   8.116 -14.656  1.00 10.00      A   
ATOM   2667  CD  LYS   302     -35.779   7.404 -15.771  1.00 10.00      A   
ATOM   2668  CE  LYS   302     -35.296   5.972 -15.930  1.00 10.00      A   
ATOM   2669  NZ  LYS   302     -35.754   5.377 -17.212  1.00 10.00      A   
ATOM   2670  HZ1 LYS   302     -36.792   5.419 -17.285  1.00 10.00      A   
ATOM   2671  HZ2 LYS   302     -35.453   4.384 -17.273  1.00 10.00      A   
ATOM   2672  HZ3 LYS   302     -35.342   5.894 -18.012  1.00 10.00      A   
ATOM   2673  CA  LYS   302     -34.827  10.308 -13.362  1.00 10.00      A   
ATOM   2674  C   LYS   302     -35.510  11.643 -13.112  1.00 10.00      A   
ATOM   2675  O   LYS   302     -34.853  12.692 -13.272  1.00 10.00      A   
ATOM   2676  OXT LYS   302     -36.698  11.641 -12.730  1.00 10.00      A   
ATOM   2677  CB  LEU    60     -14.527  26.498  -7.064  1.00 10.00      B   
ATOM   2678  CG  LEU    60     -15.636  26.563  -8.117  1.00 10.00      B   
ATOM   2679  CD1 LEU    60     -15.136  27.250  -9.376  1.00 10.00      B   
ATOM   2680  CD2 LEU    60     -16.164  25.173  -8.436  1.00 10.00      B   
ATOM   2681  C   LEU    60     -13.695  25.842  -4.793  1.00 10.00      B   
ATOM   2682  O   LEU    60     -13.134  24.766  -4.594  1.00 10.00      B   
ATOM   2683  N   LEU    60     -15.989  26.731  -5.074  1.00 10.00      B   
ATOM   2684  HT1 LEU    60     -15.688  27.723  -4.986  1.00 10.00      B   
ATOM   2685  HT2 LEU    60     -16.211  26.366  -4.126  1.00 10.00      B   
ATOM   2686  HT3 LEU    60     -16.850  26.692  -5.657  1.00 10.00      B   
ATOM   2687  CA  LEU    60     -14.918  25.925  -5.699  1.00 10.00      B   
ATOM   2688  N   LEU    61     -13.287  26.978  -4.234  1.00 10.00      B   
ATOM   2689  HN  LEU    61     -13.775  27.812  -4.420  1.00 10.00      B   
ATOM   2690  CA  LEU    61     -12.127  27.020  -3.349  1.00 10.00      B   
ATOM   2691  CB  LEU    61     -11.731  28.464  -3.037  1.00 10.00      B   
ATOM   2692  CG  LEU    61     -11.216  29.299  -4.212  1.00 10.00      B   
ATOM   2693  CD1 LEU    61     -10.847  30.697  -3.745  1.00 10.00      B   
ATOM   2694  CD2 LEU    61     -10.023  28.626  -4.872  1.00 10.00      B   
ATOM   2695  C   LEU    61     -12.401  26.265  -2.056  1.00 10.00      B   
ATOM   2696  O   LEU    61     -11.476  25.794  -1.392  1.00 10.00      B   
ATOM   2697  N   THR    62     -13.676  26.158  -1.715  1.00 10.00      B   
ATOM   2698  HN  THR    62     -14.358  26.568  -2.289  1.00 10.00      B   
ATOM   2699  CA  THR    62     -14.106  25.460  -0.515  1.00 10.00      B   
ATOM   2700  CB  THR    62     -15.640  25.503  -0.414  1.00 10.00      B   
ATOM   2701  OG1 THR    62     -16.188  25.671  -1.733  1.00 10.00      B   
ATOM   2702  HG1 THR    62     -17.148  25.763  -1.672  1.00 10.00      B   
ATOM   2703  CG2 THR    62     -16.088  26.654   0.473  1.00 10.00      B   
ATOM   2704  C   THR    62     -13.662  24.002  -0.553  1.00 10.00      B   
ATOM   2705  O   THR    62     -13.018  23.508   0.374  1.00 10.00      B   
ATOM   2706  N   THR    63     -13.997  23.328  -1.641  1.00 10.00      B   
ATOM   2707  HN  THR    63     -14.501  23.782  -2.351  1.00 10.00      B   
ATOM   2708  CA  THR    63     -13.648  21.932  -1.819  1.00 10.00      B   
ATOM   2709  CB  THR    63     -14.346  21.373  -3.067  1.00 10.00      B   
ATOM   2710  OG1 THR    63     -15.004  22.453  -3.748  1.00 10.00      B   
ATOM   2711  HG1 THR    63     -15.050  22.254  -4.691  1.00 10.00      B   
ATOM   2712  CG2 THR    63     -15.379  20.327  -2.673  1.00 10.00      B   
ATOM   2713  C   THR    63     -12.137  21.757  -1.950  1.00 10.00      B   
ATOM   2714  O   THR    63     -11.566  20.804  -1.420  1.00 10.00      B   
ATOM   2715  N   LYS    64     -11.495  22.699  -2.637  1.00 10.00      B   
ATOM   2716  HN  LYS    64     -12.010  23.440  -3.020  1.00 10.00      B   
ATOM   2717  CA  LYS    64     -10.048  22.659  -2.838  1.00 10.00      B   
ATOM   2718  CB  LYS    64      -9.592  23.816  -3.729  1.00 10.00      B   
ATOM   2719  CG  LYS    64     -10.230  23.830  -5.105  1.00 10.00      B   
ATOM   2720  CD  LYS    64      -9.721  24.996  -5.934  1.00 10.00      B   
ATOM   2721  CE  LYS    64     -10.502  25.136  -7.230  1.00 10.00      B   
ATOM   2722  NZ  LYS    64      -9.634  25.546  -8.362  1.00 10.00      B   
ATOM   2723  HZ1 LYS    64      -9.044  26.358  -8.088  1.00 10.00      B   
ATOM   2724  HZ2 LYS    64     -10.217  25.815  -9.180  1.00 10.00      B   
ATOM   2725  HZ3 LYS    64      -9.013  24.760  -8.640  1.00 10.00      B   
ATOM   2726  C   LYS    64      -9.309  22.716  -1.507  1.00 10.00      B   
ATOM   2727  O   LYS    64      -8.334  21.995  -1.296  1.00 10.00      B   
ATOM   2728  N   GLY    65      -9.783  23.572  -0.611  1.00 10.00      B   
ATOM   2729  HN  GLY    65     -10.564  24.125  -0.837  1.00 10.00      B   
ATOM   2730  CA  GLY    65      -9.158  23.702   0.692  1.00 10.00      B   
ATOM   2731  C   GLY    65      -9.318  22.445   1.521  1.00 10.00      B   
ATOM   2732  O   GLY    65      -8.437  22.083   2.301  1.00 10.00      B   
ATOM   2733  N   LYS    66     -10.445  21.772   1.346  1.00 10.00      B   
ATOM   2734  HN  LYS    66     -11.111  22.114   0.712  1.00 10.00      B   
ATOM   2735  CA  LYS    66     -10.719  20.543   2.073  1.00 10.00      B   
ATOM   2736  CB  LYS    66     -12.216  20.237   2.071  1.00 10.00      B   
ATOM   2737  CG  LYS    66     -13.053  21.280   2.793  1.00 10.00      B   
ATOM   2738  CD  LYS    66     -14.534  20.972   2.685  1.00 10.00      B   
ATOM   2739  CE  LYS    66     -15.371  22.113   3.235  1.00 10.00      B   
ATOM   2740  NZ  LYS    66     -16.827  21.838   3.131  1.00 10.00      B   
ATOM   2741  HZ1 LYS    66     -17.367  22.648   3.496  1.00 10.00      B   
ATOM   2742  HZ2 LYS    66     -17.076  20.994   3.687  1.00 10.00      B   
ATOM   2743  HZ3 LYS    66     -17.093  21.678   2.136  1.00 10.00      B   
ATOM   2744  C   LYS    66      -9.931  19.382   1.478  1.00 10.00      B   
ATOM   2745  O   LYS    66      -9.570  18.440   2.182  1.00 10.00      B   
ATOM   2746  N   ALA    67      -9.656  19.467   0.179  1.00 10.00      B   
ATOM   2747  HN  ALA    67      -9.977  20.247  -0.326  1.00 10.00      B   
ATOM   2748  CA  ALA    67      -8.902  18.435  -0.521  1.00 10.00      B   
ATOM   2749  CB  ALA    67      -8.842  18.733  -2.011  1.00 10.00      B   
ATOM   2750  C   ALA    67      -7.497  18.317   0.051  1.00 10.00      B   
ATOM   2751  O   ALA    67      -6.999  17.212   0.273  1.00 10.00      B   
ATOM   2752  N   THR    68      -6.869  19.460   0.301  1.00 10.00      B   
ATOM   2753  HN  THR    68      -7.319  20.311   0.102  1.00 10.00      B   
ATOM   2754  CA  THR    68      -5.524  19.488   0.858  1.00 10.00      B   
ATOM   2755  CB  THR    68      -5.006  20.932   0.981  1.00 10.00      B   
ATOM   2756  OG1 THR    68      -6.065  21.841   0.655  1.00 10.00      B   
ATOM   2757  HG1 THR    68      -6.409  22.231   1.470  1.00 10.00      B   
ATOM   2758  CG2 THR    68      -3.842  21.162   0.031  1.00 10.00      B   
ATOM   2759  C   THR    68      -5.501  18.814   2.226  1.00 10.00      B   
ATOM   2760  O   THR    68      -4.584  18.062   2.546  1.00 10.00      B   
ATOM   2761  N   VAL    69      -6.540  19.060   3.011  1.00 10.00      B   
ATOM   2762  HN  VAL    69      -7.251  19.651   2.686  1.00 10.00      B   
ATOM   2763  CA  VAL    69      -6.652  18.470   4.339  1.00 10.00      B   
ATOM   2764  CB  VAL    69      -7.801  19.106   5.153  1.00 10.00      B   
ATOM   2765  CG1 VAL    69      -7.882  18.503   6.549  1.00 10.00      B   
ATOM   2766  CG2 VAL    69      -7.626  20.614   5.234  1.00 10.00      B   
ATOM   2767  C   VAL    69      -6.872  16.961   4.231  1.00 10.00      B   
ATOM   2768  O   VAL    69      -6.262  16.176   4.958  1.00 10.00      B   
ATOM   2769  N   ALA    70      -7.736  16.563   3.303  1.00 10.00      B   
ATOM   2770  HN  ALA    70      -8.192  17.239   2.753  1.00 10.00      B   
ATOM   2771  CA  ALA    70      -8.033  15.154   3.084  1.00 10.00      B   
ATOM   2772  CB  ALA    70      -9.146  14.994   2.058  1.00 10.00      B   
ATOM   2773  C   ALA    70      -6.779  14.400   2.646  1.00 10.00      B   
ATOM   2774  O   ALA    70      -6.501  13.303   3.132  1.00 10.00      B   
ATOM   2775  N   PHE    71      -6.016  15.006   1.743  1.00 10.00      B   
ATOM   2776  HN  PHE    71      -6.291  15.883   1.394  1.00 10.00      B   
ATOM   2777  CA  PHE    71      -4.785  14.401   1.249  1.00 10.00      B   
ATOM   2778  CB  PHE    71      -4.309  15.110  -0.023  1.00 10.00      B   
ATOM   2779  CG  PHE    71      -3.110  14.472  -0.667  1.00 10.00      B   
ATOM   2780  CD1 PHE    71      -3.220  13.245  -1.303  1.00 10.00      B   
ATOM   2781  CD2 PHE    71      -1.872  15.098  -0.635  1.00 10.00      B   
ATOM   2782  CE1 PHE    71      -2.120  12.655  -1.896  1.00 10.00      B   
ATOM   2783  CE2 PHE    71      -0.768  14.512  -1.227  1.00 10.00      B   
ATOM   2784  CZ  PHE    71      -0.892  13.289  -1.858  1.00 10.00      B   
ATOM   2785  C   PHE    71      -3.700  14.434   2.327  1.00 10.00      B   
ATOM   2786  O   PHE    71      -2.857  13.543   2.402  1.00 10.00      B   
ATOM   2787  N   ALA    72      -3.739  15.460   3.172  1.00 10.00      B   
ATOM   2788  HN  ALA    72      -4.424  16.154   3.054  1.00 10.00      B   
ATOM   2789  CA  ALA    72      -2.768  15.595   4.255  1.00 10.00      B   
ATOM   2790  CB  ALA    72      -2.922  16.928   4.965  1.00 10.00      B   
ATOM   2791  C   ALA    72      -2.882  14.439   5.242  1.00 10.00      B   
ATOM   2792  O   ALA    72      -1.928  14.120   5.951  1.00 10.00      B   
ATOM   2793  N   ARG    73      -4.061  13.821   5.298  1.00 10.00      B   
ATOM   2794  HN  ARG    73      -4.802  14.147   4.743  1.00 10.00      B   
ATOM   2795  CA  ARG    73      -4.272  12.680   6.179  1.00 10.00      B   
ATOM   2796  CB  ARG    73      -5.736  12.232   6.159  1.00 10.00      B   
ATOM   2797  CG  ARG    73      -6.734  13.316   6.528  1.00 10.00      B   
ATOM   2798  CD  ARG    73      -8.139  12.745   6.668  1.00 10.00      B   
ATOM   2799  NE  ARG    73      -8.487  11.848   5.564  1.00 10.00      B   
ATOM   2800  HE  ARG    73      -7.809  11.716   4.861  1.00 10.00      B   
ATOM   2801  CZ  ARG    73      -9.646  11.196   5.462  1.00 10.00      B   
ATOM   2802  NH1 ARG    73     -10.585  11.348   6.387  1.00 10.00      B   
ATOM   2803 HH11 ARG    73     -11.493  10.838   6.304  1.00 10.00      B   
ATOM   2804 HH12 ARG    73     -10.419  11.973   7.205  1.00 10.00      B   
ATOM   2805  NH2 ARG    73      -9.866  10.400   4.426  1.00 10.00      B   
ATOM   2806 HH21 ARG    73      -9.131  10.274   3.697  1.00 10.00      B   
ATOM   2807 HH22 ARG    73     -10.772   9.887   4.339  1.00 10.00      B   
ATOM   2808  C   ARG    73      -3.376  11.536   5.726  1.00 10.00      B   
ATOM   2809  O   ARG    73      -2.804  10.814   6.542  1.00 10.00      B   
ATOM   2810  N   GLU    74      -3.233  11.414   4.409  1.00 10.00      B   
ATOM   2811  HN  GLU    74      -3.688  12.054   3.819  1.00 10.00      B   
ATOM   2812  CA  GLU    74      -2.400  10.380   3.813  1.00 10.00      B   
ATOM   2813  CB  GLU    74      -2.615  10.351   2.298  1.00 10.00      B   
ATOM   2814  CG  GLU    74      -1.913   9.212   1.581  1.00 10.00      B   
ATOM   2815  CD  GLU    74      -1.889   9.412   0.080  1.00 10.00      B   
ATOM   2816  OE1 GLU    74      -2.942   9.216  -0.567  1.00 10.00      B   
ATOM   2817  OE2 GLU    74      -0.819   9.777  -0.454  1.00 10.00      B   
ATOM   2818  C   GLU    74      -0.936  10.665   4.130  1.00 10.00      B   
ATOM   2819  O   GLU    74      -0.160   9.756   4.422  1.00 10.00      B   
ATOM   2820  N   ALA    75      -0.578  11.945   4.100  1.00 10.00      B   
ATOM   2821  HN  ALA    75      -1.247  12.619   3.856  1.00 10.00      B   
ATOM   2822  CA  ALA    75       0.783  12.373   4.399  1.00 10.00      B   
ATOM   2823  CB  ALA    75       0.922  13.874   4.203  1.00 10.00      B   
ATOM   2824  C   ALA    75       1.157  11.987   5.825  1.00 10.00      B   
ATOM   2825  O   ALA    75       2.307  11.661   6.109  1.00 10.00      B   
ATOM   2826  N   ARG    76       0.171  12.023   6.713  1.00 10.00      B   
ATOM   2827  HN  ARG    76      -0.722  12.304   6.418  1.00 10.00      B   
ATOM   2828  CA  ARG    76       0.380  11.664   8.109  1.00 10.00      B   
ATOM   2829  CB  ARG    76      -0.799  12.133   8.970  1.00 10.00      B   
ATOM   2830  CG  ARG    76      -0.532  12.084  10.468  1.00 10.00      B   
ATOM   2831  CD  ARG    76      -1.675  12.691  11.267  1.00 10.00      B   
ATOM   2832  NE  ARG    76      -2.831  11.798  11.355  1.00 10.00      B   
ATOM   2833  HE  ARG    76      -3.006  11.213  10.585  1.00 10.00      B   
ATOM   2834  CZ  ARG    76      -3.649  11.737  12.408  1.00 10.00      B   
ATOM   2835  NH1 ARG    76      -3.437  12.516  13.460  1.00 10.00      B   
ATOM   2836 HH11 ARG    76      -2.631  13.179  13.467  1.00 10.00      B   
ATOM   2837 HH12 ARG    76      -4.072  12.471  14.286  1.00 10.00      B   
ATOM   2838  NH2 ARG    76      -4.680  10.904  12.401  1.00 10.00      B   
ATOM   2839 HH21 ARG    76      -4.856  10.296  11.571  1.00 10.00      B   
ATOM   2840 HH22 ARG    76      -5.320  10.850  13.223  1.00 10.00      B   
ATOM   2841  C   ARG    76       0.573  10.155   8.237  1.00 10.00      B   
ATOM   2842  O   ARG    76       1.282   9.679   9.123  1.00 10.00      B   
ATOM   2843  N   THR    77      -0.057   9.406   7.338  1.00 10.00      B   
ATOM   2844  HN  THR    77      -0.626   9.840   6.665  1.00 10.00      B   
ATOM   2845  CA  THR    77       0.059   7.958   7.328  1.00 10.00      B   
ATOM   2846  CB  THR    77      -0.956   7.328   6.353  1.00 10.00      B   
ATOM   2847  OG1 THR    77      -2.224   7.975   6.521  1.00 10.00      B   
ATOM   2848  HG1 THR    77      -2.791   7.767   5.769  1.00 10.00      B   
ATOM   2849  CG2 THR    77      -1.117   5.840   6.630  1.00 10.00      B   
ATOM   2850  C   THR    77       1.479   7.554   6.938  1.00 10.00      B   
ATOM   2851  O   THR    77       2.018   6.569   7.447  1.00 10.00      B   
ATOM   2852  N   GLU    78       2.087   8.337   6.053  1.00 10.00      B   
ATOM   2853  HN  GLU    78       1.603   9.110   5.687  1.00 10.00      B   
ATOM   2854  CA  GLU    78       3.452   8.073   5.606  1.00 10.00      B   
ATOM   2855  CB  GLU    78       3.887   9.095   4.552  1.00 10.00      B   
ATOM   2856  CG  GLU    78       3.082   9.071   3.261  1.00 10.00      B   
ATOM   2857  CD  GLU    78       3.541  10.132   2.279  1.00 10.00      B   
ATOM   2858  OE1 GLU    78       4.611  10.738   2.512  1.00 10.00      B   
ATOM   2859  OE2 GLU    78       2.836  10.370   1.276  1.00 10.00      B   
ATOM   2860  C   GLU    78       4.414   8.131   6.790  1.00 10.00      B   
ATOM   2861  O   GLU    78       5.335   7.323   6.896  1.00 10.00      B   
ATOM   2862  N   VAL    79       4.162   9.076   7.694  1.00 10.00      B   
ATOM   2863  HN  VAL    79       3.388   9.661   7.559  1.00 10.00      B   
ATOM   2864  CA  VAL    79       4.993   9.273   8.882  1.00 10.00      B   
ATOM   2865  CB  VAL    79       4.533  10.508   9.694  1.00 10.00      B   
ATOM   2866  CG1 VAL    79       5.544  10.858  10.779  1.00 10.00      B   
ATOM   2867  CG2 VAL    79       4.308  11.700   8.775  1.00 10.00      B   
ATOM   2868  C   VAL    79       4.979   8.035   9.783  1.00 10.00      B   
ATOM   2869  O   VAL    79       5.922   7.788  10.534  1.00 10.00      B   
ATOM   2870  N   ARG    80       3.915   7.245   9.687  1.00 10.00      B   
ATOM   2871  HN  ARG    80       3.201   7.475   9.054  1.00 10.00      B   
ATOM   2872  CA  ARG    80       3.792   6.037  10.495  1.00 10.00      B   
ATOM   2873  CB  ARG    80       2.364   5.486  10.443  1.00 10.00      B   
ATOM   2874  CG  ARG    80       1.276   6.496  10.771  1.00 10.00      B   
ATOM   2875  CD  ARG    80      -0.094   5.835  10.767  1.00 10.00      B   
ATOM   2876  NE  ARG    80      -1.167   6.781  10.470  1.00 10.00      B   
ATOM   2877  HE  ARG    80      -1.002   7.435   9.758  1.00 10.00      B   
ATOM   2878  CZ  ARG    80      -2.341   6.803  11.096  1.00 10.00      B   
ATOM   2879  NH1 ARG    80      -2.606   5.935  12.068  1.00 10.00      B   
ATOM   2880 HH11 ARG    80      -1.897   5.223  12.350  1.00 10.00      B   
ATOM   2881 HH12 ARG    80      -3.530   5.962  12.556  1.00 10.00      B   
ATOM   2882  NH2 ARG    80      -3.258   7.691  10.736  1.00 10.00      B   
ATOM   2883 HH21 ARG    80      -3.062   8.366   9.964  1.00 10.00      B   
ATOM   2884 HH22 ARG    80      -4.182   7.717  11.218  1.00 10.00      B   
ATOM   2885  C   ARG    80       4.775   4.973  10.015  1.00 10.00      B   
ATOM   2886  O   ARG    80       5.203   4.111  10.783  1.00 10.00      B   
ATOM   2887  N   LYS    81       5.140   5.051   8.742  1.00 10.00      B   
ATOM   2888  HN  LYS    81       4.786   5.779   8.186  1.00 10.00      B   
ATOM   2889  CA  LYS    81       6.065   4.098   8.147  1.00 10.00      B   
ATOM   2890  CB  LYS    81       5.557   3.644   6.773  1.00 10.00      B   
ATOM   2891  CG  LYS    81       4.339   2.734   6.833  1.00 10.00      B   
ATOM   2892  CD  LYS    81       3.811   2.410   5.444  1.00 10.00      B   
ATOM   2893  CE  LYS    81       2.769   1.301   5.495  1.00 10.00      B   
ATOM   2894  NZ  LYS    81       2.183   1.014   4.157  1.00 10.00      B   
ATOM   2895  HZ1 LYS    81       2.930   1.003   3.434  1.00 10.00      B   
ATOM   2896  HZ2 LYS    81       1.485   1.742   3.909  1.00 10.00      B   
ATOM   2897  HZ3 LYS    81       1.712   0.085   4.165  1.00 10.00      B   
ATOM   2898  C   LYS    81       7.468   4.688   8.037  1.00 10.00      B   
ATOM   2899  O   LYS    81       8.381   4.053   7.507  1.00 10.00      B   
ATOM   2900  N   VAL    82       7.639   5.903   8.538  1.00 10.00      B   
ATOM   2901  HN  VAL    82       6.879   6.363   8.952  1.00 10.00      B   
ATOM   2902  CA  VAL    82       8.935   6.563   8.503  1.00 10.00      B   
ATOM   2903  CB  VAL    82       8.800   8.103   8.459  1.00 10.00      B   
ATOM   2904  CG1 VAL    82      10.156   8.773   8.634  1.00 10.00      B   
ATOM   2905  CG2 VAL    82       8.168   8.543   7.150  1.00 10.00      B   
ATOM   2906  C   VAL    82       9.759   6.158   9.718  1.00 10.00      B   
ATOM   2907  O   VAL    82       9.347   6.371  10.860  1.00 10.00      B   
ATOM   2908  N   ILE    83      10.906   5.545   9.465  1.00 10.00      B   
ATOM   2909  HN  ILE    83      11.164   5.379   8.533  1.00 10.00      B   
ATOM   2910  CA  ILE    83      11.791   5.114  10.537  1.00 10.00      B   
ATOM   2911  CB  ILE    83      12.931   4.220  10.007  1.00 10.00      B   
ATOM   2912  CG1 ILE    83      12.349   2.966   9.345  1.00 10.00      B   
ATOM   2913  CG2 ILE    83      13.884   3.836  11.134  1.00 10.00      B   
ATOM   2914  CD1 ILE    83      13.389   2.010   8.803  1.00 10.00      B   
ATOM   2915  C   ILE    83      12.371   6.326  11.255  1.00 10.00      B   
ATOM   2916  O   ILE    83      12.896   7.246  10.615  1.00 10.00      B   
ATOM   2917  N   TRP    84      12.259   6.324  12.578  1.00 10.00      B   
ATOM   2918  HN  TRP    84      11.831   5.560  13.019  1.00 10.00      B   
ATOM   2919  CA  TRP    84      12.759   7.417  13.395  1.00 10.00      B   
ATOM   2920  CB  TRP    84      12.331   7.234  14.856  1.00 10.00      B   
ATOM   2921  CG  TRP    84      10.843   7.207  15.042  1.00 10.00      B   
ATOM   2922  CD1 TRP    84      10.127   6.325  15.798  1.00 10.00      B   
ATOM   2923  CD2 TRP    84       9.887   8.103  14.458  1.00 10.00      B   
ATOM   2924  NE1 TRP    84       8.787   6.612  15.719  1.00 10.00      B   
ATOM   2925  HE1 TRP    84       8.074   6.119  16.172  1.00 10.00      B   
ATOM   2926  CE2 TRP    84       8.613   7.699  14.903  1.00 10.00      B   
ATOM   2927  CE3 TRP    84       9.985   9.205  13.602  1.00 10.00      B   
ATOM   2928  CZ2 TRP    84       7.448   8.359  14.521  1.00 10.00      B   
ATOM   2929  CZ3 TRP    84       8.829   9.858  13.224  1.00 10.00      B   
ATOM   2930  CH2 TRP    84       7.576   9.434  13.683  1.00 10.00      B   
ATOM   2931  C   TRP    84      14.275   7.543  13.273  1.00 10.00      B   
ATOM   2932  O   TRP    84      14.958   6.560  12.975  1.00 10.00      B   
ATOM   2933  N   PRO    85      14.807   8.765  13.482  1.00 10.00      B   
ATOM   2934  CA  PRO    85      16.242   9.053  13.389  1.00 10.00      B   
ATOM   2935  CB  PRO    85      16.377  10.387  14.120  1.00 10.00      B   
ATOM   2936  CG  PRO    85      15.072  11.062  13.893  1.00 10.00      B   
ATOM   2937  CD  PRO    85      14.035   9.975  13.826  1.00 10.00      B   
ATOM   2938  C   PRO    85      17.119   7.995  14.051  1.00 10.00      B   
ATOM   2939  O   PRO    85      17.032   7.752  15.260  1.00 10.00      B   
ATOM   2940  N   THR    86      17.952   7.360  13.241  1.00 10.00      B   
ATOM   2941  HN  THR    86      17.953   7.592  12.286  1.00 10.00      B   
ATOM   2942  CA  THR    86      18.864   6.341  13.720  1.00 10.00      B   
ATOM   2943  CB  THR    86      19.057   5.237  12.663  1.00 10.00      B   
ATOM   2944  OG1 THR    86      17.764   4.784  12.227  1.00 10.00      B   
ATOM   2945  HG1 THR    86      17.102   5.458  12.437  1.00 10.00      B   
ATOM   2946  CG2 THR    86      19.828   4.066  13.249  1.00 10.00      B   
ATOM   2947  C   THR    86      20.206   6.977  14.066  1.00 10.00      B   
ATOM   2948  O   THR    86      20.855   7.574  13.206  1.00 10.00      B   
ATOM   2949  N   ARG    87      20.610   6.838  15.326  1.00 10.00      B   
ATOM   2950  HN  ARG    87      20.049   6.325  15.949  1.00 10.00      B   
ATOM   2951  CA  ARG    87      21.861   7.420  15.818  1.00 10.00      B   
ATOM   2952  CB  ARG    87      22.137   6.984  17.258  1.00 10.00      B   
ATOM   2953  CG  ARG    87      20.966   7.192  18.205  1.00 10.00      B   
ATOM   2954  CD  ARG    87      21.390   7.016  19.653  1.00 10.00      B   
ATOM   2955  NE  ARG    87      22.328   8.054  20.074  1.00 10.00      B   
ATOM   2956  HE  ARG    87      22.294   8.914  19.591  1.00 10.00      B   
ATOM   2957  CZ  ARG    87      23.213   7.911  21.057  1.00 10.00      B   
ATOM   2958  NH1 ARG    87      23.289   6.769  21.736  1.00 10.00      B   
ATOM   2959 HH11 ARG    87      22.655   5.971  21.500  1.00 10.00      B   
ATOM   2960 HH12 ARG    87      23.983   6.662  22.507  1.00 10.00      B   
ATOM   2961  NH2 ARG    87      24.027   8.917  21.358  1.00 10.00      B   
ATOM   2962 HH21 ARG    87      24.725   8.819  22.128  1.00 10.00      B   
ATOM   2963 HH22 ARG    87      23.976   9.815  20.822  1.00 10.00      B   
ATOM   2964  C   ARG    87      23.057   7.085  14.932  1.00 10.00      B   
ATOM   2965  O   ARG    87      23.858   7.960  14.604  1.00 10.00      B   
ATOM   2966  N   GLN    88      23.170   5.823  14.538  1.00 10.00      B   
ATOM   2967  HN  GLN    88      22.498   5.168  14.826  1.00 10.00      B   
ATOM   2968  CA  GLN    88      24.279   5.388  13.700  1.00 10.00      B   
ATOM   2969  CB  GLN    88      24.404   3.869  13.682  1.00 10.00      B   
ATOM   2970  CG  GLN    88      25.805   3.361  13.361  1.00 10.00      B   
ATOM   2971  CD  GLN    88      26.847   3.805  14.374  1.00 10.00      B   
ATOM   2972  OE1 GLN    88      26.525   4.103  15.524  1.00 10.00      B   
ATOM   2973  NE2 GLN    88      28.108   3.812  13.968  1.00 10.00      B   
ATOM   2974 HE21 GLN    88      28.307   3.520  13.046  1.00 10.00      B   
ATOM   2975 HE22 GLN    88      28.794   4.115  14.599  1.00 10.00      B   
ATOM   2976  C   GLN    88      24.167   5.929  12.283  1.00 10.00      B   
ATOM   2977  O   GLN    88      25.178   6.132  11.619  1.00 10.00      B   
ATOM   2978  N   GLU    89      22.946   6.167  11.815  1.00 10.00      B   
ATOM   2979  HN  GLU    89      22.166   5.991  12.382  1.00 10.00      B   
ATOM   2980  CA  GLU    89      22.755   6.701  10.473  1.00 10.00      B   
ATOM   2981  CB  GLU    89      21.300   6.620  10.018  1.00 10.00      B   
ATOM   2982  CG  GLU    89      20.907   5.238   9.522  1.00 10.00      B   
ATOM   2983  CD  GLU    89      21.966   4.623   8.626  1.00 10.00      B   
ATOM   2984  OE1 GLU    89      21.884   4.811   7.393  1.00 10.00      B   
ATOM   2985  OE2 GLU    89      22.888   3.958   9.153  1.00 10.00      B   
ATOM   2986  C   GLU    89      23.297   8.117  10.401  1.00 10.00      B   
ATOM   2987  O   GLU    89      23.934   8.502   9.418  1.00 10.00      B   
ATOM   2988  N   THR    90      23.073   8.877  11.468  1.00 10.00      B   
ATOM   2989  HN  THR    90      22.541   8.519  12.214  1.00 10.00      B   
ATOM   2990  CA  THR    90      23.588  10.233  11.556  1.00 10.00      B   
ATOM   2991  CB  THR    90      23.011  10.953  12.790  1.00 10.00      B   
ATOM   2992  OG1 THR    90      21.708  10.424  13.079  1.00 10.00      B   
ATOM   2993  HG1 THR    90      21.230  10.281  12.251  1.00 10.00      B   
ATOM   2994  CG2 THR    90      22.892  12.446  12.524  1.00 10.00      B   
ATOM   2995  C   THR    90      25.110  10.148  11.681  1.00 10.00      B   
ATOM   2996  O   THR    90      25.842  11.062  11.308  1.00 10.00      B   
ATOM   2997  N   LEU    91      25.567   9.003  12.181  1.00 10.00      B   
ATOM   2998  HN  LEU    91      24.923   8.317  12.448  1.00 10.00      B   
ATOM   2999  CA  LEU    91      26.986   8.732  12.349  1.00 10.00      B   
ATOM   3000  CB  LEU    91      27.203   7.736  13.506  1.00 10.00      B   
ATOM   3001  CG  LEU    91      27.074   8.314  14.916  1.00 10.00      B   
ATOM   3002  CD1 LEU    91      27.329   7.239  15.958  1.00 10.00      B   
ATOM   3003  CD2 LEU    91      28.030   9.481  15.110  1.00 10.00      B   
ATOM   3004  C   LEU    91      27.583   8.177  11.053  1.00 10.00      B   
ATOM   3005  O   LEU    91      28.773   7.867  10.985  1.00 10.00      B   
ATOM   3006  N   HIS    92      26.741   8.053  10.027  1.00 10.00      B   
ATOM   3007  HN  HIS    92      25.805   8.313  10.150  1.00 10.00      B   
ATOM   3008  CA  HIS    92      27.166   7.535   8.729  1.00 10.00      B   
ATOM   3009  CB  HIS    92      26.285   6.355   8.303  1.00 10.00      B   
ATOM   3010  CG  HIS    92      26.544   5.096   9.066  1.00 10.00      B   
ATOM   3011  ND1 HIS    92      25.563   4.166   9.357  1.00 10.00      B   
ATOM   3012  HD1 HIS    92      24.603   4.229   9.107  1.00 10.00      B   
ATOM   3013  CD2 HIS    92      27.683   4.616   9.612  1.00 10.00      B   
ATOM   3014  CE1 HIS    92      26.096   3.174  10.040  1.00 10.00      B   
ATOM   3015  NE2 HIS    92      27.377   3.427  10.209  1.00 10.00      B   
ATOM   3016  HE2 HIS    92      28.016   2.855  10.712  1.00 10.00      B   
ATOM   3017  C   HIS    92      27.108   8.619   7.660  1.00 10.00      B   
ATOM   3018  O   HIS    92      28.079   8.845   6.939  1.00 10.00      B   
ATOM   3019  N   THR    93      25.966   9.294   7.572  1.00 10.00      B   
ATOM   3020  HN  THR    93      25.234   9.078   8.195  1.00 10.00      B   
ATOM   3021  CA  THR    93      25.761  10.348   6.580  1.00 10.00      B   
ATOM   3022  CB  THR    93      24.363  10.986   6.725  1.00 10.00      B   
ATOM   3023  OG1 THR    93      23.364   9.955   6.731  1.00 10.00      B   
ATOM   3024  HG1 THR    93      23.791   9.090   6.732  1.00 10.00      B   
ATOM   3025  CG2 THR    93      24.083  11.943   5.577  1.00 10.00      B   
ATOM   3026  C   THR    93      26.840  11.431   6.670  1.00 10.00      B   
ATOM   3027  O   THR    93      27.397  11.849   5.655  1.00 10.00      B   
ATOM   3028  N   THR    94      27.155  11.846   7.892  1.00 10.00      B   
ATOM   3029  HN  THR    94      26.692  11.454   8.662  1.00 10.00      B   
ATOM   3030  CA  THR    94      28.155  12.881   8.130  1.00 10.00      B   
ATOM   3031  CB  THR    94      28.163  13.287   9.617  1.00 10.00      B   
ATOM   3032  OG1 THR    94      26.811  13.284  10.096  1.00 10.00      B   
ATOM   3033  HG1 THR    94      26.739  12.697  10.861  1.00 10.00      B   
ATOM   3034  CG2 THR    94      28.742  14.682   9.794  1.00 10.00      B   
ATOM   3035  C   THR    94      29.563  12.452   7.690  1.00 10.00      B   
ATOM   3036  O   THR    94      30.464  13.281   7.570  1.00 10.00      B   
ATOM   3037  N   LEU    95      29.751  11.162   7.445  1.00 10.00      B   
ATOM   3038  HN  LEU    95      29.002  10.536   7.549  1.00 10.00      B   
ATOM   3039  CA  LEU    95      31.046  10.658   7.015  1.00 10.00      B   
ATOM   3040  CB  LEU    95      31.381   9.351   7.736  1.00 10.00      B   
ATOM   3041  CG  LEU    95      31.608   9.442   9.244  1.00 10.00      B   
ATOM   3042  CD1 LEU    95      31.980   8.076   9.805  1.00 10.00      B   
ATOM   3043  CD2 LEU    95      32.685  10.467   9.562  1.00 10.00      B   
ATOM   3044  C   LEU    95      31.069  10.438   5.508  1.00 10.00      B   
ATOM   3045  O   LEU    95      31.969  10.912   4.815  1.00 10.00      B   
ATOM   3046  N   ILE    96      30.059   9.729   5.010  1.00 10.00      B   
ATOM   3047  HN  ILE    96      29.364   9.397   5.621  1.00 10.00      B   
ATOM   3048  CA  ILE    96      29.950   9.421   3.586  1.00 10.00      B   
ATOM   3049  CB  ILE    96      28.715   8.541   3.288  1.00 10.00      B   
ATOM   3050  CG1 ILE    96      28.789   7.242   4.098  1.00 10.00      B   
ATOM   3051  CG2 ILE    96      28.617   8.233   1.799  1.00 10.00      B   
ATOM   3052  CD1 ILE    96      27.522   6.416   4.053  1.00 10.00      B   
ATOM   3053  C   ILE    96      29.905  10.683   2.726  1.00 10.00      B   
ATOM   3054  O   ILE    96      30.670  10.815   1.769  1.00 10.00      B   
ATOM   3055  N   VAL    97      29.023  11.610   3.081  1.00 10.00      B   
ATOM   3056  HN  VAL    97      28.456  11.457   3.870  1.00 10.00      B   
ATOM   3057  CA  VAL    97      28.878  12.853   2.328  1.00 10.00      B   
ATOM   3058  CB  VAL    97      27.648  13.671   2.782  1.00 10.00      B   
ATOM   3059  CG1 VAL    97      27.509  14.946   1.961  1.00 10.00      B   
ATOM   3060  CG2 VAL    97      26.384  12.832   2.668  1.00 10.00      B   
ATOM   3061  C   VAL    97      30.139  13.710   2.425  1.00 10.00      B   
ATOM   3062  O   VAL    97      30.605  14.255   1.422  1.00 10.00      B   
ATOM   3063  N   ALA    98      30.700  13.799   3.628  1.00 10.00      B   
ATOM   3064  HN  ALA    98      30.292  13.324   4.380  1.00 10.00      B   
ATOM   3065  CA  ALA    98      31.907  14.583   3.857  1.00 10.00      B   
ATOM   3066  CB  ALA    98      32.305  14.535   5.325  1.00 10.00      B   
ATOM   3067  C   ALA    98      33.051  14.088   2.977  1.00 10.00      B   
ATOM   3068  O   ALA    98      33.850  14.879   2.472  1.00 10.00      B   
ATOM   3069  N   ALA    99      33.119  12.774   2.797  1.00 10.00      B   
ATOM   3070  HN  ALA    99      32.463  12.197   3.245  1.00 10.00      B   
ATOM   3071  CA  ALA    99      34.153  12.168   1.971  1.00 10.00      B   
ATOM   3072  CB  ALA    99      34.095  10.649   2.064  1.00 10.00      B   
ATOM   3073  C   ALA    99      34.010  12.622   0.524  1.00 10.00      B   
ATOM   3074  O   ALA    99      34.980  13.052  -0.100  1.00 10.00      B   
ATOM   3075  N   VAL   100      32.789  12.545   0.005  1.00 10.00      B   
ATOM   3076  HN  VAL   100      32.056  12.208   0.564  1.00 10.00      B   
ATOM   3077  CA  VAL   100      32.510  12.953  -1.369  1.00 10.00      B   
ATOM   3078  CB  VAL   100      31.034  12.704  -1.758  1.00 10.00      B   
ATOM   3079  CG1 VAL   100      30.799  13.026  -3.228  1.00 10.00      B   
ATOM   3080  CG2 VAL   100      30.637  11.266  -1.462  1.00 10.00      B   
ATOM   3081  C   VAL   100      32.846  14.429  -1.558  1.00 10.00      B   
ATOM   3082  O   VAL   100      33.478  14.812  -2.545  1.00 10.00      B   
ATOM   3083  N   THR   101      32.438  15.250  -0.594  1.00 10.00      B   
ATOM   3084  HN  THR   101      31.934  14.887   0.167  1.00 10.00      B   
ATOM   3085  CA  THR   101      32.707  16.680  -0.643  1.00 10.00      B   
ATOM   3086  CB  THR   101      32.018  17.416   0.524  1.00 10.00      B   
ATOM   3087  OG1 THR   101      30.613  17.121   0.506  1.00 10.00      B   
ATOM   3088  HG1 THR   101      30.372  16.767  -0.361  1.00 10.00      B   
ATOM   3089  CG2 THR   101      32.218  18.921   0.408  1.00 10.00      B   
ATOM   3090  C   THR   101      34.212  16.949  -0.621  1.00 10.00      B   
ATOM   3091  O   THR   101      34.711  17.809  -1.352  1.00 10.00      B   
ATOM   3092  N   ALA   102      34.933  16.196   0.205  1.00 10.00      B   
ATOM   3093  HN  ALA   102      34.477  15.524   0.760  1.00 10.00      B   
ATOM   3094  CA  ALA   102      36.379  16.345   0.318  1.00 10.00      B   
ATOM   3095  CB  ALA   102      36.926  15.448   1.419  1.00 10.00      B   
ATOM   3096  C   ALA   102      37.057  16.025  -1.010  1.00 10.00      B   
ATOM   3097  O   ALA   102      37.951  16.744  -1.451  1.00 10.00      B   
ATOM   3098  N   VAL   103      36.627  14.942  -1.643  1.00 10.00      B   
ATOM   3099  HN  VAL   103      35.922  14.395  -1.232  1.00 10.00      B   
ATOM   3100  CA  VAL   103      37.186  14.538  -2.927  1.00 10.00      B   
ATOM   3101  CB  VAL   103      36.680  13.145  -3.361  1.00 10.00      B   
ATOM   3102  CG1 VAL   103      37.222  12.769  -4.733  1.00 10.00      B   
ATOM   3103  CG2 VAL   103      37.068  12.095  -2.331  1.00 10.00      B   
ATOM   3104  C   VAL   103      36.853  15.569  -4.003  1.00 10.00      B   
ATOM   3105  O   VAL   103      37.721  15.979  -4.770  1.00 10.00      B   
ATOM   3106  N   MET   104      35.598  16.009  -4.028  1.00 10.00      B   
ATOM   3107  HN  MET   104      34.956  15.662  -3.368  1.00 10.00      B   
ATOM   3108  CA  MET   104      35.148  16.992  -5.011  1.00 10.00      B   
ATOM   3109  CB  MET   104      33.649  17.268  -4.876  1.00 10.00      B   
ATOM   3110  CG  MET   104      32.758  16.193  -5.478  1.00 10.00      B   
ATOM   3111  SD  MET   104      31.050  16.739  -5.681  1.00 10.00      B   
ATOM   3112  CE  MET   104      31.270  18.093  -6.836  1.00 10.00      B   
ATOM   3113  C   MET   104      35.939  18.294  -4.913  1.00 10.00      B   
ATOM   3114  O   MET   104      36.394  18.826  -5.926  1.00 10.00      B   
ATOM   3115  N   SER   105      36.111  18.797  -3.695  1.00 10.00      B   
ATOM   3116  HN  SER   105      35.732  18.328  -2.919  1.00 10.00      B   
ATOM   3117  CA  SER   105      36.848  20.036  -3.490  1.00 10.00      B   
ATOM   3118  CB  SER   105      36.726  20.511  -2.040  1.00 10.00      B   
ATOM   3119  OG  SER   105      36.826  19.426  -1.133  1.00 10.00      B   
ATOM   3120  HG  SER   105      35.993  18.932  -1.130  1.00 10.00      B   
ATOM   3121  C   SER   105      38.311  19.883  -3.899  1.00 10.00      B   
ATOM   3122  O   SER   105      38.913  20.812  -4.435  1.00 10.00      B   
ATOM   3123  N   LEU   106      38.871  18.697  -3.662  1.00 10.00      B   
ATOM   3124  HN  LEU   106      38.339  17.995  -3.226  1.00 10.00      B   
ATOM   3125  CA  LEU   106      40.257  18.419  -4.020  1.00 10.00      B   
ATOM   3126  CB  LEU   106      40.718  17.085  -3.430  1.00 10.00      B   
ATOM   3127  CG  LEU   106      41.051  17.101  -1.937  1.00 10.00      B   
ATOM   3128  CD1 LEU   106      41.335  15.696  -1.431  1.00 10.00      B   
ATOM   3129  CD2 LEU   106      42.229  18.022  -1.665  1.00 10.00      B   
ATOM   3130  C   LEU   106      40.444  18.436  -5.531  1.00 10.00      B   
ATOM   3131  O   LEU   106      41.493  18.838  -6.029  1.00 10.00      B   
ATOM   3132  N   ILE   107      39.422  17.999  -6.255  1.00 10.00      B   
ATOM   3133  HN  ILE   107      38.616  17.671  -5.799  1.00 10.00      B   
ATOM   3134  CA  ILE   107      39.472  17.993  -7.711  1.00 10.00      B   
ATOM   3135  CB  ILE   107      38.305  17.183  -8.317  1.00 10.00      B   
ATOM   3136  CG1 ILE   107      38.363  15.729  -7.846  1.00 10.00      B   
ATOM   3137  CG2 ILE   107      38.328  17.252  -9.840  1.00 10.00      B   
ATOM   3138  CD1 ILE   107      37.111  14.933  -8.154  1.00 10.00      B   
ATOM   3139  C   ILE   107      39.413  19.428  -8.222  1.00 10.00      B   
ATOM   3140  O   ILE   107      40.214  19.835  -9.064  1.00 10.00      B   
ATOM   3141  N   LEU   108      38.480  20.195  -7.674  1.00 10.00      B   
ATOM   3142  HN  LEU   108      37.892  19.810  -6.986  1.00 10.00      B   
ATOM   3143  CA  LEU   108      38.300  21.586  -8.062  1.00 10.00      B   
ATOM   3144  CB  LEU   108      37.074  22.175  -7.362  1.00 10.00      B   
ATOM   3145  CG  LEU   108      35.725  21.537  -7.709  1.00 10.00      B   
ATOM   3146  CD1 LEU   108      34.634  22.058  -6.784  1.00 10.00      B   
ATOM   3147  CD2 LEU   108      35.366  21.800  -9.165  1.00 10.00      B   
ATOM   3148  C   LEU   108      39.541  22.416  -7.744  1.00 10.00      B   
ATOM   3149  O   LEU   108      40.075  23.106  -8.613  1.00 10.00      B   
ATOM   3150  N   TRP   109      40.008  22.329  -6.505  1.00 10.00      B   
ATOM   3151  HN  TRP   109      39.546  21.746  -5.858  1.00 10.00      B   
ATOM   3152  CA  TRP   109      41.183  23.079  -6.073  1.00 10.00      B   
ATOM   3153  CB  TRP   109      41.352  22.996  -4.553  1.00 10.00      B   
ATOM   3154  CG  TRP   109      42.501  23.803  -4.033  1.00 10.00      B   
ATOM   3155  CD1 TRP   109      42.639  25.160  -4.077  1.00 10.00      B   
ATOM   3156  CD2 TRP   109      43.678  23.301  -3.396  1.00 10.00      B   
ATOM   3157  NE1 TRP   109      43.828  25.533  -3.504  1.00 10.00      B   
ATOM   3158  HE1 TRP   109      44.153  26.457  -3.413  1.00 10.00      B   
ATOM   3159  CE2 TRP   109      44.487  24.410  -3.080  1.00 10.00      B   
ATOM   3160  CE3 TRP   109      44.129  22.022  -3.065  1.00 10.00      B   
ATOM   3161  CZ2 TRP   109      45.716  24.278  -2.444  1.00 10.00      B   
ATOM   3162  CZ3 TRP   109      45.349  21.895  -2.434  1.00 10.00      B   
ATOM   3163  CH2 TRP   109      46.131  23.016  -2.133  1.00 10.00      B   
ATOM   3164  C   TRP   109      42.446  22.590  -6.778  1.00 10.00      B   
ATOM   3165  O   TRP   109      43.339  23.378  -7.087  1.00 10.00      B   
ATOM   3166  N   GLY   110      42.508  21.292  -7.044  1.00 10.00      B   
ATOM   3167  HN  GLY   110      41.766  20.708  -6.774  1.00 10.00      B   
ATOM   3168  CA  GLY   110      43.662  20.724  -7.712  1.00 10.00      B   
ATOM   3169  C   GLY   110      43.761  21.143  -9.165  1.00 10.00      B   
ATOM   3170  O   GLY   110      44.805  20.974  -9.795  1.00 10.00      B   
ATOM   3171  N   LEU   111      42.675  21.686  -9.700  1.00 10.00      B   
ATOM   3172  HN  LEU   111      41.871  21.788  -9.149  1.00 10.00      B   
ATOM   3173  CA  LEU   111      42.647  22.128 -11.085  1.00 10.00      B   
ATOM   3174  CB  LEU   111      41.444  21.530 -11.819  1.00 10.00      B   
ATOM   3175  CG  LEU   111      41.493  20.022 -12.074  1.00 10.00      B   
ATOM   3176  CD1 LEU   111      40.164  19.533 -12.628  1.00 10.00      B   
ATOM   3177  CD2 LEU   111      42.624  19.676 -13.028  1.00 10.00      B   
ATOM   3178  C   LEU   111      42.627  23.651 -11.186  1.00 10.00      B   
ATOM   3179  O   LEU   111      43.514  24.250 -11.786  1.00 10.00      B   
ATOM   3180  N   ASP   112      41.626  24.272 -10.571  1.00 10.00      B   
ATOM   3181  HN  ASP   112      40.971  23.741 -10.066  1.00 10.00      B   
ATOM   3182  CA  ASP   112      41.477  25.725 -10.615  1.00 10.00      B   
ATOM   3183  CB  ASP   112      40.097  26.138 -10.099  1.00 10.00      B   
ATOM   3184  CG  ASP   112      39.803  27.608 -10.323  1.00 10.00      B   
ATOM   3185  OD1 ASP   112      39.777  28.043 -11.495  1.00 10.00      B   
ATOM   3186  OD2 ASP   112      39.568  28.334  -9.333  1.00 10.00      B   
ATOM   3187  C   ASP   112      42.566  26.434  -9.818  1.00 10.00      B   
ATOM   3188  O   ASP   112      43.060  27.485 -10.226  1.00 10.00      B   
ATOM   3189  N   GLY   113      42.957  25.836  -8.698  1.00 10.00      B   
ATOM   3190  HN  GLY   113      42.546  24.983  -8.443  1.00 10.00      B   
ATOM   3191  CA  GLY   113      43.979  26.423  -7.844  1.00 10.00      B   
ATOM   3192  C   GLY   113      45.289  26.691  -8.564  1.00 10.00      B   
ATOM   3193  O   GLY   113      45.965  27.685  -8.291  1.00 10.00      B   
ATOM   3194  N   ILE   114      45.651  25.814  -9.489  1.00 10.00      B   
ATOM   3195  HN  ILE   114      45.072  25.046  -9.679  1.00 10.00      B   
ATOM   3196  CA  ILE   114      46.891  25.977 -10.234  1.00 10.00      B   
ATOM   3197  CB  ILE   114      47.534  24.627 -10.618  1.00 10.00      B   
ATOM   3198  CG1 ILE   114      46.573  23.783 -11.463  1.00 10.00      B   
ATOM   3199  CG2 ILE   114      47.970  23.874  -9.371  1.00 10.00      B   
ATOM   3200  CD1 ILE   114      47.209  22.555 -12.080  1.00 10.00      B   
ATOM   3201  C   ILE   114      46.681  26.828 -11.484  1.00 10.00      B   
ATOM   3202  O   ILE   114      47.635  27.169 -12.181  1.00 10.00      B   
ATOM   3203  N   LEU   115      45.431  27.174 -11.759  1.00 10.00      B   
ATOM   3204  HN  LEU   115      44.709  26.877 -11.165  1.00 10.00      B   
ATOM   3205  CA  LEU   115      45.103  27.987 -12.924  1.00 10.00      B   
ATOM   3206  CB  LEU   115      43.810  27.499 -13.584  1.00 10.00      B   
ATOM   3207  CG  LEU   115      43.835  26.078 -14.149  1.00 10.00      B   
ATOM   3208  CD1 LEU   115      42.490  25.717 -14.759  1.00 10.00      B   
ATOM   3209  CD2 LEU   115      44.950  25.916 -15.170  1.00 10.00      B   
ATOM   3210  C   LEU   115      44.990  29.460 -12.545  1.00 10.00      B   
ATOM   3211  O   LEU   115      45.283  30.344 -13.349  1.00 10.00      B   
ATOM   3212  N   VAL   116      44.572  29.717 -11.312  1.00 10.00      B   
ATOM   3213  HN  VAL   116      44.332  28.968 -10.723  1.00 10.00      B   
ATOM   3214  CA  VAL   116      44.435  31.085 -10.818  1.00 10.00      B   
ATOM   3215  CB  VAL   116      43.728  31.131  -9.444  1.00 10.00      B   
ATOM   3216  CG1 VAL   116      43.555  32.566  -8.968  1.00 10.00      B   
ATOM   3217  CG2 VAL   116      42.377  30.443  -9.519  1.00 10.00      B   
ATOM   3218  C   VAL   116      45.809  31.740 -10.709  1.00 10.00      B   
ATOM   3219  O   VAL   116      45.959  32.948 -10.905  1.00 10.00      B   
ATOM   3220  N   ARG   117      46.815  30.924 -10.418  1.00 10.00      B   
ATOM   3221  HN  ARG   117      46.629  29.973 -10.287  1.00 10.00      B   
ATOM   3222  CA  ARG   117      48.183  31.405 -10.289  1.00 10.00      B   
ATOM   3223  CB  ARG   117      48.945  30.634  -9.206  1.00 10.00      B   
ATOM   3224  CG  ARG   117      49.040  29.134  -9.439  1.00 10.00      B   
ATOM   3225  CD  ARG   117      50.422  28.616  -9.084  1.00 10.00      B   
ATOM   3226  NE  ARG   117      51.440  29.117 -10.006  1.00 10.00      B   
ATOM   3227  HE  ARG   117      51.217  29.930 -10.522  1.00 10.00      B   
ATOM   3228  CZ  ARG   117      52.630  28.545 -10.189  1.00 10.00      B   
ATOM   3229  NH1 ARG   117      52.965  27.459  -9.499  1.00 10.00      B   
ATOM   3230 HH11 ARG   117      53.898  27.010  -9.643  1.00 10.00      B   
ATOM   3231 HH12 ARG   117      52.296  27.049  -8.810  1.00 10.00      B   
ATOM   3232  NH2 ARG   117      53.486  29.063 -11.060  1.00 10.00      B   
ATOM   3233 HH21 ARG   117      54.418  28.621 -11.206  1.00 10.00      B   
ATOM   3234 HH22 ARG   117      53.227  29.915 -11.605  1.00 10.00      B   
ATOM   3235  C   ARG   117      48.925  31.359 -11.626  1.00 10.00      B   
ATOM   3236  O   ARG   117      50.152  31.258 -11.666  1.00 10.00      B   
ATOM   3237  N   LEU   118      48.175  31.423 -12.717  1.00 10.00      B   
ATOM   3238  HN  LEU   118      47.201  31.492 -12.626  1.00 10.00      B   
ATOM   3239  CB  LEU   118      48.216  30.245 -14.879  1.00 10.00      B   
ATOM   3240  CG  LEU   118      48.826  28.872 -14.603  1.00 10.00      B   
ATOM   3241  CD1 LEU   118      48.254  27.838 -15.559  1.00 10.00      B   
ATOM   3242  CD2 LEU   118      50.344  28.924 -14.712  1.00 10.00      B   
ATOM   3243  CA  LEU   118      48.759  31.409 -14.046  1.00 10.00      B   
ATOM   3244  C   LEU   118      48.472  32.729 -14.739  1.00 10.00      B   
ATOM   3245  O   LEU   118      49.223  33.697 -14.496  1.00 10.00      B   
ATOM   3246  OXT LEU   118      47.483  32.806 -15.500  1.00 10.00      B   
END
