# Supplementary material for: Large-scale discovery of protein interactions at residue resolution using co-evolution calculated from genomic sequences
Source: Nat Commun. 2021 Mar 2;12:1396. doi: 10.1038/s41467-021-21636-z (PMC7925567; doi:10.1038/s41467-021-21636-z)
Supplement: Supplementary file 13 — Supplementary Data 11 [file 41467_2021_21636_MOESM13_ESM.zip › supplementary_prediction/cep_tp00809_SECF_SECE/models/haddock_top_10_haddock_19w.pdb]

REMARK FILENAME="haddock_19w.pdb0"
REMARK ===============================================================
REMARK HADDOCK run for haddock
REMARK initial structure: haddock_19.pdb
REMARK final NOE weights: unambig 50 amb: 50
REMARK ===============================================================
REMARK            total,bonds,angles,improper,dihe,vdw,elec,air,cdih,coup,rdcs,vean,dani,xpcs,rg
REMARK energies: 318.493, 0, 0, 0, 0, -45.4198, -111.656, 475.569, 0, 0, 0, 0, 0, 0, 0
REMARK ===============================================================
REMARK            bonds,angles,impropers,dihe,air,cdih,coup,rdcs,vean,dani,xpcs
REMARK rms-dev.: 0,0,0,0,15.699,0,0, 0, 0, 0, 0
REMARK ===============================================================
REMARK               air,cdih,coup,rdcs,vean,dani,xpcs
REMARK               >0.3,>5,>1,>0,>5,>0.2,>0.2
REMARK violations.: 5, 0, 0, 0, 0, 0, 0
REMARK ===============================================================
REMARK                        CVpartition#,violations,rms
REMARK AIRs cross-validation: 2, 0, NaN
REMARK ===============================================================
REMARK NCS energy: 0
REMARK ===============================================================
REMARK Symmetry energy: 0
REMARK ===============================================================
REMARK Desolvation energy: -41.8483
REMARK Internal energy free molecules: 66586.1
REMARK Internal energy complex: -11752
REMARK Binding energy: -78537.1
REMARK ===============================================================
REMARK buried surface area: 1698.81
REMARK ===============================================================
REMARK water - chain1: 0 0 0
REMARK water - chain2: 0 0 0
REMARK water - chain3: 0 0 0
REMARK water - chain4: 0 0 0
REMARK water - chain5: 0 0 0
REMARK water - chain6: 0 0 0
REMARK ===============================================================
REMARK water - water: 0 0 0
REMARK ===============================================================
REMARK DATE:05-Aug-2020  10:09:47       created by user: he47
REMARK VERSION:1.3
ATOM      1  CB  ARG    14     -31.909   6.763  19.013  1.00 10.00      A   
ATOM      2  CG  ARG    14     -32.034   5.477  18.216  1.00 10.00      A   
ATOM      3  CD  ARG    14     -33.305   4.723  18.563  1.00 10.00      A   
ATOM      4  NE  ARG    14     -33.766   3.918  17.433  1.00 10.00      A   
ATOM      5  HE  ARG    14     -33.145   3.816  16.673  1.00 10.00      A   
ATOM      6  CZ  ARG    14     -34.951   3.315  17.375  1.00 10.00      A   
ATOM      7  NH1 ARG    14     -35.802   3.412  18.386  1.00 10.00      A   
ATOM      8 HH11 ARG    14     -36.730   2.940  18.336  1.00 10.00      A   
ATOM      9 HH12 ARG    14     -35.548   3.961  19.236  1.00 10.00      A   
ATOM     10  NH2 ARG    14     -35.288   2.629  16.293  1.00 10.00      A   
ATOM     11 HH21 ARG    14     -34.624   2.565  15.489  1.00 10.00      A   
ATOM     12 HH22 ARG    14     -36.215   2.151  16.238  1.00 10.00      A   
ATOM     13  C   ARG    14     -30.944   8.007  17.056  1.00 10.00      A   
ATOM     14  O   ARG    14     -30.204   7.508  16.207  1.00 10.00      A   
ATOM     15  N   ARG    14     -30.708   8.905  19.365  1.00 10.00      A   
ATOM     16  HT1 ARG    14     -30.019   9.570  18.965  1.00 10.00      A   
ATOM     17  HT2 ARG    14     -30.414   8.671  20.335  1.00 10.00      A   
ATOM     18  HT3 ARG    14     -31.639   9.366  19.402  1.00 10.00      A   
ATOM     19  CA  ARG    14     -30.772   7.675  18.540  1.00 10.00      A   
ATOM     20  N   LYS    15     -31.928   8.841  16.742  1.00 10.00      A   
ATOM     21  HN  LYS    15     -32.492   9.210  17.453  1.00 10.00      A   
ATOM     22  CA  LYS    15     -32.187   9.227  15.362  1.00 10.00      A   
ATOM     23  CB  LYS    15     -33.691   9.182  15.064  1.00 10.00      A   
ATOM     24  CG  LYS    15     -34.324   7.809  15.242  1.00 10.00      A   
ATOM     25  CD  LYS    15     -35.769   7.798  14.762  1.00 10.00      A   
ATOM     26  CE  LYS    15     -36.437   6.459  15.039  1.00 10.00      A   
ATOM     27  NZ  LYS    15     -37.797   6.376  14.441  1.00 10.00      A   
ATOM     28  HZ1 LYS    15     -38.408   7.123  14.826  1.00 10.00      A   
ATOM     29  HZ2 LYS    15     -38.229   5.453  14.654  1.00 10.00      A   
ATOM     30  HZ3 LYS    15     -37.744   6.486  13.408  1.00 10.00      A   
ATOM     31  C   LYS    15     -31.628  10.618  15.073  1.00 10.00      A   
ATOM     32  O   LYS    15     -30.977  11.220  15.931  1.00 10.00      A   
ATOM     33  N   VAL    16     -31.896  11.111  13.864  1.00 10.00      A   
ATOM     34  HN  VAL    16     -32.418  10.563  13.243  1.00 10.00      A   
ATOM     35  CA  VAL    16     -31.439  12.429  13.412  1.00 10.00      A   
ATOM     36  CB  VAL    16     -31.703  13.563  14.435  1.00 10.00      A   
ATOM     37  CG1 VAL    16     -31.161  14.891  13.926  1.00 10.00      A   
ATOM     38  CG2 VAL    16     -33.192  13.682  14.736  1.00 10.00      A   
ATOM     39  C   VAL    16     -29.969  12.414  12.988  1.00 10.00      A   
ATOM     40  O   VAL    16     -29.068  12.346  13.823  1.00 10.00      A   
ATOM     41  N   TYR    17     -29.742  12.466  11.680  1.00 10.00      A   
ATOM     42  HN  TYR    17     -30.507  12.521  11.069  1.00 10.00      A   
ATOM     43  CA  TYR    17     -28.397  12.465  11.118  1.00 10.00      A   
ATOM     44  CB  TYR    17     -28.051  11.083  10.550  1.00 10.00      A   
ATOM     45  CG  TYR    17     -27.597  10.078  11.584  1.00 10.00      A   
ATOM     46  CD1 TYR    17     -28.512   9.287  12.267  1.00 10.00      A   
ATOM     47  CD2 TYR    17     -26.248   9.923  11.876  1.00 10.00      A   
ATOM     48  CE1 TYR    17     -28.095   8.368  13.210  1.00 10.00      A   
ATOM     49  CE2 TYR    17     -25.825   9.008  12.817  1.00 10.00      A   
ATOM     50  CZ  TYR    17     -26.751   8.234  13.482  1.00 10.00      A   
ATOM     51  OH  TYR    17     -26.332   7.316  14.418  1.00 10.00      A   
ATOM     52  HH  TYR    17     -25.566   7.666  14.892  1.00 10.00      A   
ATOM     53  C   TYR    17     -28.310  13.516  10.018  1.00 10.00      A   
ATOM     54  O   TYR    17     -29.096  13.496   9.069  1.00 10.00      A   
ATOM     55  N   ASP    18     -27.360  14.433  10.142  1.00 10.00      A   
ATOM     56  HN  ASP    18     -26.752  14.398  10.912  1.00 10.00      A   
ATOM     57  CA  ASP    18     -27.204  15.499   9.160  1.00 10.00      A   
ATOM     58  CB  ASP    18     -27.597  16.844   9.785  1.00 10.00      A   
ATOM     59  CG  ASP    18     -26.521  17.453  10.669  1.00 10.00      A   
ATOM     60  OD1 ASP    18     -26.294  18.679  10.569  1.00 10.00      A   
ATOM     61  OD2 ASP    18     -25.905  16.721  11.474  1.00 10.00      A   
ATOM     62  C   ASP    18     -25.782  15.563   8.603  1.00 10.00      A   
ATOM     63  O   ASP    18     -25.379  16.566   8.014  1.00 10.00      A   
ATOM     64  N   PHE    19     -25.038  14.478   8.754  1.00 10.00      A   
ATOM     65  HN  PHE    19     -25.426  13.685   9.184  1.00 10.00      A   
ATOM     66  CA  PHE    19     -23.658  14.429   8.281  1.00 10.00      A   
ATOM     67  CB  PHE    19     -22.861  13.395   9.083  1.00 10.00      A   
ATOM     68  CG  PHE    19     -22.947  13.576  10.572  1.00 10.00      A   
ATOM     69  CD1 PHE    19     -23.845  12.836  11.325  1.00 10.00      A   
ATOM     70  CD2 PHE    19     -22.128  14.485  11.220  1.00 10.00      A   
ATOM     71  CE1 PHE    19     -23.925  12.999  12.695  1.00 10.00      A   
ATOM     72  CE2 PHE    19     -22.203  14.653  12.590  1.00 10.00      A   
ATOM     73  CZ  PHE    19     -23.102  13.909  13.330  1.00 10.00      A   
ATOM     74  C   PHE    19     -23.592  14.093   6.792  1.00 10.00      A   
ATOM     75  O   PHE    19     -22.589  14.359   6.124  1.00 10.00      A   
ATOM     76  N   MET    20     -24.672  13.520   6.278  1.00 10.00      A   
ATOM     77  HN  MET    20     -25.441  13.353   6.865  1.00 10.00      A   
ATOM     78  CA  MET    20     -24.752  13.116   4.878  1.00 10.00      A   
ATOM     79  CB  MET    20     -26.083  12.411   4.609  1.00 10.00      A   
ATOM     80  CG  MET    20     -26.191  11.783   3.230  1.00 10.00      A   
ATOM     81  SD  MET    20     -27.898  11.479   2.735  1.00 10.00      A   
ATOM     82  CE  MET    20     -28.517  13.156   2.622  1.00 10.00      A   
ATOM     83  C   MET    20     -24.575  14.293   3.918  1.00 10.00      A   
ATOM     84  O   MET    20     -24.014  14.137   2.835  1.00 10.00      A   
ATOM     85  N   ARG    21     -25.033  15.470   4.327  1.00 10.00      A   
ATOM     86  HN  ARG    21     -25.443  15.540   5.214  1.00 10.00      A   
ATOM     87  CA  ARG    21     -24.942  16.666   3.492  1.00 10.00      A   
ATOM     88  CB  ARG    21     -25.630  17.852   4.169  1.00 10.00      A   
ATOM     89  CG  ARG    21     -25.819  19.059   3.263  1.00 10.00      A   
ATOM     90  CD  ARG    21     -26.411  20.236   4.019  1.00 10.00      A   
ATOM     91  NE  ARG    21     -27.778  19.975   4.472  1.00 10.00      A   
ATOM     92  HE  ARG    21     -28.162  19.093   4.257  1.00 10.00      A   
ATOM     93  CZ  ARG    21     -28.516  20.850   5.153  1.00 10.00      A   
ATOM     94  NH1 ARG    21     -28.023  22.044   5.463  1.00 10.00      A   
ATOM     95 HH11 ARG    21     -28.600  22.725   6.003  1.00 10.00      A   
ATOM     96 HH12 ARG    21     -27.057  22.308   5.165  1.00 10.00      A   
ATOM     97  NH2 ARG    21     -29.752  20.535   5.522  1.00 10.00      A   
ATOM     98 HH21 ARG    21     -30.331  21.221   6.057  1.00 10.00      A   
ATOM     99 HH22 ARG    21     -30.154  19.600   5.282  1.00 10.00      A   
ATOM    100  C   ARG    21     -23.498  17.025   3.146  1.00 10.00      A   
ATOM    101  O   ARG    21     -23.215  17.496   2.046  1.00 10.00      A   
ATOM    102  N   TRP    22     -22.589  16.797   4.084  1.00 10.00      A   
ATOM    103  HN  TRP    22     -22.871  16.416   4.941  1.00 10.00      A   
ATOM    104  CA  TRP    22     -21.179  17.109   3.872  1.00 10.00      A   
ATOM    105  CB  TRP    22     -20.580  17.698   5.152  1.00 10.00      A   
ATOM    106  CG  TRP    22     -19.273  18.400   4.952  1.00 10.00      A   
ATOM    107  CD1 TRP    22     -19.082  19.626   4.387  1.00 10.00      A   
ATOM    108  CD2 TRP    22     -17.974  17.921   5.319  1.00 10.00      A   
ATOM    109  NE1 TRP    22     -17.745  19.941   4.381  1.00 10.00      A   
ATOM    110  HE1 TRP    22     -17.356  20.770   4.027  1.00 10.00      A   
ATOM    111  CE2 TRP    22     -17.044  18.911   4.949  1.00 10.00      A   
ATOM    112  CE3 TRP    22     -17.510  16.753   5.927  1.00 10.00      A   
ATOM    113  CZ2 TRP    22     -15.676  18.767   5.166  1.00 10.00      A   
ATOM    114  CZ3 TRP    22     -16.154  16.610   6.141  1.00 10.00      A   
ATOM    115  CH2 TRP    22     -15.252  17.612   5.763  1.00 10.00      A   
ATOM    116  C   TRP    22     -20.398  15.869   3.447  1.00 10.00      A   
ATOM    117  O   TRP    22     -19.290  15.966   2.914  1.00 10.00      A   
ATOM    118  N   ASP    23     -21.002  14.707   3.649  1.00 10.00      A   
ATOM    119  HN  ASP    23     -21.905  14.702   4.026  1.00 10.00      A   
ATOM    120  CA  ASP    23     -20.362  13.435   3.322  1.00 10.00      A   
ATOM    121  CB  ASP    23     -21.211  12.251   3.784  1.00 10.00      A   
ATOM    122  CG  ASP    23     -20.379  11.009   4.036  1.00 10.00      A   
ATOM    123  OD1 ASP    23     -20.830   9.896   3.684  1.00 10.00      A   
ATOM    124  OD2 ASP    23     -19.275  11.140   4.606  1.00 10.00      A   
ATOM    125  C   ASP    23     -20.027  13.318   1.840  1.00 10.00      A   
ATOM    126  O   ASP    23     -18.893  12.994   1.478  1.00 10.00      A   
ATOM    127  N   TYR    24     -21.000  13.602   0.978  1.00 10.00      A   
ATOM    128  HN  TYR    24     -21.887  13.856   1.314  1.00 10.00      A   
ATOM    129  CA  TYR    24     -20.769  13.523  -0.463  1.00 10.00      A   
ATOM    130  CB  TYR    24     -22.072  13.492  -1.277  1.00 10.00      A   
ATOM    131  CG  TYR    24     -22.953  14.719  -1.160  1.00 10.00      A   
ATOM    132  CD1 TYR    24     -22.753  15.829  -1.972  1.00 10.00      A   
ATOM    133  CD2 TYR    24     -24.000  14.757  -0.250  1.00 10.00      A   
ATOM    134  CE1 TYR    24     -23.568  16.943  -1.879  1.00 10.00      A   
ATOM    135  CE2 TYR    24     -24.820  15.866  -0.148  1.00 10.00      A   
ATOM    136  CZ  TYR    24     -24.601  16.957  -0.963  1.00 10.00      A   
ATOM    137  OH  TYR    24     -25.418  18.065  -0.862  1.00 10.00      A   
ATOM    138  HH  TYR    24     -25.382  18.406   0.039  1.00 10.00      A   
ATOM    139  C   TYR    24     -19.817  14.617  -0.941  1.00 10.00      A   
ATOM    140  O   TYR    24     -19.209  14.505  -2.007  1.00 10.00      A   
ATOM    141  N   TRP    25     -19.676  15.662  -0.138  1.00 10.00      A   
ATOM    142  HN  TRP    25     -20.172  15.685   0.705  1.00 10.00      A   
ATOM    143  CA  TRP    25     -18.791  16.765  -0.467  1.00 10.00      A   
ATOM    144  CB  TRP    25     -19.171  18.009   0.344  1.00 10.00      A   
ATOM    145  CG  TRP    25     -18.584  19.281  -0.193  1.00 10.00      A   
ATOM    146  CD1 TRP    25     -19.062  20.027  -1.231  1.00 10.00      A   
ATOM    147  CD2 TRP    25     -17.409  19.957   0.278  1.00 10.00      A   
ATOM    148  NE1 TRP    25     -18.265  21.126  -1.431  1.00 10.00      A   
ATOM    149  HE1 TRP    25     -18.406  21.815  -2.117  1.00 10.00      A   
ATOM    150  CE2 TRP    25     -17.242  21.108  -0.518  1.00 10.00      A   
ATOM    151  CE3 TRP    25     -16.485  19.705   1.299  1.00 10.00      A   
ATOM    152  CZ2 TRP    25     -16.188  22.001  -0.329  1.00 10.00      A   
ATOM    153  CZ3 TRP    25     -15.441  20.592   1.484  1.00 10.00      A   
ATOM    154  CH2 TRP    25     -15.303  21.728   0.677  1.00 10.00      A   
ATOM    155  C   TRP    25     -17.351  16.366  -0.172  1.00 10.00      A   
ATOM    156  O   TRP    25     -16.452  16.593  -0.980  1.00 10.00      A   
ATOM    157  N   ALA    26     -17.155  15.736   0.985  1.00 10.00      A   
ATOM    158  HN  ALA    26     -17.925  15.576   1.574  1.00 10.00      A   
ATOM    159  CA  ALA    26     -15.836  15.285   1.412  1.00 10.00      A   
ATOM    160  CB  ALA    26     -15.894  14.716   2.823  1.00 10.00      A   
ATOM    161  C   ALA    26     -15.269  14.253   0.441  1.00 10.00      A   
ATOM    162  O   ALA    26     -14.058  14.199   0.209  1.00 10.00      A   
ATOM    163  N   PHE    27     -16.149  13.442  -0.141  1.00 10.00      A   
ATOM    164  HN  PHE    27     -17.102  13.530   0.080  1.00 10.00      A   
ATOM    165  CA  PHE    27     -15.723  12.425  -1.094  1.00 10.00      A   
ATOM    166  CB  PHE    27     -16.875  11.492  -1.474  1.00 10.00      A   
ATOM    167  CG  PHE    27     -16.421  10.242  -2.177  1.00 10.00      A   
ATOM    168  CD1 PHE    27     -15.905   9.177  -1.459  1.00 10.00      A   
ATOM    169  CD2 PHE    27     -16.508  10.134  -3.557  1.00 10.00      A   
ATOM    170  CE1 PHE    27     -15.486   8.026  -2.098  1.00 10.00      A   
ATOM    171  CE2 PHE    27     -16.090   8.986  -4.204  1.00 10.00      A   
ATOM    172  CZ  PHE    27     -15.578   7.932  -3.473  1.00 10.00      A   
ATOM    173  C   PHE    27     -15.129  13.073  -2.340  1.00 10.00      A   
ATOM    174  O   PHE    27     -14.259  12.498  -2.997  1.00 10.00      A   
ATOM    175  N   GLY    28     -15.595  14.278  -2.651  1.00 10.00      A   
ATOM    176  HN  GLY    28     -16.288  14.685  -2.088  1.00 10.00      A   
ATOM    177  CA  GLY    28     -15.089  14.994  -3.805  1.00 10.00      A   
ATOM    178  C   GLY    28     -13.624  15.328  -3.633  1.00 10.00      A   
ATOM    179  O   GLY    28     -12.834  15.209  -4.572  1.00 10.00      A   
ATOM    180  N   ILE    29     -13.266  15.741  -2.423  1.00 10.00      A   
ATOM    181  HN  ILE    29     -13.954  15.827  -1.727  1.00 10.00      A   
ATOM    182  CA  ILE    29     -11.885  16.071  -2.095  1.00 10.00      A   
ATOM    183  CB  ILE    29     -11.785  16.761  -0.711  1.00 10.00      A   
ATOM    184  CG1 ILE    29     -12.199  18.234  -0.804  1.00 10.00      A   
ATOM    185  CG2 ILE    29     -10.387  16.640  -0.122  1.00 10.00      A   
ATOM    186  CD1 ILE    29     -13.695  18.460  -0.807  1.00 10.00      A   
ATOM    187  C   ILE    29     -11.061  14.789  -2.096  1.00 10.00      A   
ATOM    188  O   ILE    29      -9.934  14.751  -2.592  1.00 10.00      A   
ATOM    189  N   SER    30     -11.657  13.728  -1.564  1.00 10.00      A   
ATOM    190  HN  SER    30     -12.559  13.828  -1.190  1.00 10.00      A   
ATOM    191  CA  SER    30     -11.008  12.431  -1.504  1.00 10.00      A   
ATOM    192  CB  SER    30     -11.893  11.451  -0.740  1.00 10.00      A   
ATOM    193  OG  SER    30     -12.290  12.006   0.502  1.00 10.00      A   
ATOM    194  HG  SER    30     -13.041  12.598   0.368  1.00 10.00      A   
ATOM    195  C   SER    30     -10.720  11.907  -2.909  1.00 10.00      A   
ATOM    196  O   SER    30      -9.803  11.111  -3.112  1.00 10.00      A   
ATOM    197  N   GLY    31     -11.507  12.364  -3.875  1.00 10.00      A   
ATOM    198  HN  GLY    31     -12.231  12.988  -3.651  1.00 10.00      A   
ATOM    199  CA  GLY    31     -11.316  11.951  -5.249  1.00 10.00      A   
ATOM    200  C   GLY    31     -10.050  12.541  -5.832  1.00 10.00      A   
ATOM    201  O   GLY    31      -9.418  11.941  -6.699  1.00 10.00      A   
ATOM    202  N   LEU    32      -9.675  13.716  -5.340  1.00 10.00      A   
ATOM    203  HN  LEU    32     -10.225  14.140  -4.645  1.00 10.00      A   
ATOM    204  CA  LEU    32      -8.471  14.396  -5.800  1.00 10.00      A   
ATOM    205  CB  LEU    32      -8.451  15.841  -5.293  1.00 10.00      A   
ATOM    206  CG  LEU    32      -9.613  16.728  -5.744  1.00 10.00      A   
ATOM    207  CD1 LEU    32      -9.602  18.050  -4.992  1.00 10.00      A   
ATOM    208  CD2 LEU    32      -9.549  16.966  -7.245  1.00 10.00      A   
ATOM    209  C   LEU    32      -7.236  13.654  -5.307  1.00 10.00      A   
ATOM    210  O   LEU    32      -6.200  13.626  -5.977  1.00 10.00      A   
ATOM    211  N   LEU    33      -7.359  13.049  -4.133  1.00 10.00      A   
ATOM    212  HN  LEU    33      -8.210  13.116  -3.650  1.00 10.00      A   
ATOM    213  CA  LEU    33      -6.264  12.293  -3.536  1.00 10.00      A   
ATOM    214  CB  LEU    33      -6.625  11.878  -2.107  1.00 10.00      A   
ATOM    215  CG  LEU    33      -7.345  12.929  -1.256  1.00 10.00      A   
ATOM    216  CD1 LEU    33      -7.687  12.367   0.117  1.00 10.00      A   
ATOM    217  CD2 LEU    33      -6.508  14.190  -1.130  1.00 10.00      A   
ATOM    218  C   LEU    33      -5.973  11.054  -4.376  1.00 10.00      A   
ATOM    219  O   LEU    33      -4.823  10.639  -4.523  1.00 10.00      A   
ATOM    220  N   LEU    34      -7.032  10.484  -4.942  1.00 10.00      A   
ATOM    221  HN  LEU    34      -7.917  10.879  -4.794  1.00 10.00      A   
ATOM    222  CA  LEU    34      -6.917   9.298  -5.780  1.00 10.00      A   
ATOM    223  CB  LEU    34      -8.307   8.821  -6.209  1.00 10.00      A   
ATOM    224  CG  LEU    34      -8.356   7.511  -6.992  1.00 10.00      A   
ATOM    225  CD1 LEU    34      -8.577   6.339  -6.054  1.00 10.00      A   
ATOM    226  CD2 LEU    34      -9.434   7.561  -8.063  1.00 10.00      A   
ATOM    227  C   LEU    34      -6.081   9.614  -7.013  1.00 10.00      A   
ATOM    228  O   LEU    34      -5.199   8.845  -7.392  1.00 10.00      A   
ATOM    229  N   ILE    35      -6.363  10.761  -7.627  1.00 10.00      A   
ATOM    230  HN  ILE    35      -7.078  11.329  -7.269  1.00 10.00      A   
ATOM    231  CA  ILE    35      -5.642  11.194  -8.819  1.00 10.00      A   
ATOM    232  CB  ILE    35      -6.201  12.522  -9.377  1.00 10.00      A   
ATOM    233  CG1 ILE    35      -7.721  12.431  -9.551  1.00 10.00      A   
ATOM    234  CG2 ILE    35      -5.532  12.868 -10.702  1.00 10.00      A   
ATOM    235  CD1 ILE    35      -8.380  13.748  -9.905  1.00 10.00      A   
ATOM    236  C   ILE    35      -4.157  11.359  -8.513  1.00 10.00      A   
ATOM    237  O   ILE    35      -3.301  10.916  -9.281  1.00 10.00      A   
ATOM    238  N   ALA    36      -3.865  11.984  -7.377  1.00 10.00      A   
ATOM    239  HN  ALA    36      -4.598  12.307  -6.808  1.00 10.00      A   
ATOM    240  CA  ALA    36      -2.487  12.209  -6.956  1.00 10.00      A   
ATOM    241  CB  ALA    36      -2.450  12.968  -5.636  1.00 10.00      A   
ATOM    242  C   ALA    36      -1.730  10.889  -6.839  1.00 10.00      A   
ATOM    243  O   ALA    36      -0.588  10.778  -7.296  1.00 10.00      A   
ATOM    244  N   ALA    37      -2.382   9.893  -6.245  1.00 10.00      A   
ATOM    245  HN  ALA    37      -3.294  10.053  -5.911  1.00 10.00      A   
ATOM    246  CA  ALA    37      -1.784   8.573  -6.067  1.00 10.00      A   
ATOM    247  CB  ALA    37      -2.693   7.690  -5.227  1.00 10.00      A   
ATOM    248  C   ALA    37      -1.493   7.915  -7.411  1.00 10.00      A   
ATOM    249  O   ALA    37      -0.458   7.268  -7.586  1.00 10.00      A   
ATOM    250  N   ILE    38      -2.410   8.087  -8.359  1.00 10.00      A   
ATOM    251  HN  ILE    38      -3.217   8.611  -8.155  1.00 10.00      A   
ATOM    252  CA  ILE    38      -2.246   7.520  -9.694  1.00 10.00      A   
ATOM    253  CB  ILE    38      -3.488   7.770 -10.578  1.00 10.00      A   
ATOM    254  CG1 ILE    38      -4.718   7.096  -9.964  1.00 10.00      A   
ATOM    255  CG2 ILE    38      -3.254   7.260 -11.996  1.00 10.00      A   
ATOM    256  CD1 ILE    38      -6.018   7.438 -10.659  1.00 10.00      A   
ATOM    257  C   ILE    38      -1.007   8.105 -10.365  1.00 10.00      A   
ATOM    258  O   ILE    38      -0.228   7.389 -10.997  1.00 10.00      A   
ATOM    259  N   VAL    39      -0.824   9.412 -10.208  1.00 10.00      A   
ATOM    260  HN  VAL    39      -1.486   9.929  -9.700  1.00 10.00      A   
ATOM    261  CA  VAL    39       0.329  10.096 -10.784  1.00 10.00      A   
ATOM    262  CB  VAL    39       0.227  11.630 -10.616  1.00 10.00      A   
ATOM    263  CG1 VAL    39       1.430  12.333 -11.231  1.00 10.00      A   
ATOM    264  CG2 VAL    39      -1.059  12.146 -11.239  1.00 10.00      A   
ATOM    265  C   VAL    39       1.614   9.588 -10.136  1.00 10.00      A   
ATOM    266  O   VAL    39       2.604   9.323 -10.819  1.00 10.00      A   
ATOM    267  N   ILE    40       1.581   9.426  -8.814  1.00 10.00      A   
ATOM    268  HN  ILE    40       0.756   9.644  -8.327  1.00 10.00      A   
ATOM    269  CA  ILE    40       2.737   8.936  -8.069  1.00 10.00      A   
ATOM    270  CB  ILE    40       2.454   8.902  -6.546  1.00 10.00      A   
ATOM    271  CG1 ILE    40       2.270  10.321  -6.000  1.00 10.00      A   
ATOM    272  CG2 ILE    40       3.566   8.180  -5.792  1.00 10.00      A   
ATOM    273  CD1 ILE    40       1.817  10.372  -4.553  1.00 10.00      A   
ATOM    274  C   ILE    40       3.134   7.538  -8.550  1.00 10.00      A   
ATOM    275  O   ILE    40       4.318   7.226  -8.681  1.00 10.00      A   
ATOM    276  N   MET    41       2.129   6.715  -8.838  1.00 10.00      A   
ATOM    277  HN  MET    41       1.206   7.035  -8.719  1.00 10.00      A   
ATOM    278  CA  MET    41       2.347   5.350  -9.310  1.00 10.00      A   
ATOM    279  CB  MET    41       1.007   4.619  -9.440  1.00 10.00      A   
ATOM    280  CG  MET    41       1.124   3.111  -9.584  1.00 10.00      A   
ATOM    281  SD  MET    41      -0.484   2.294  -9.641  1.00 10.00      A   
ATOM    282  CE  MET    41      -1.200   2.841  -8.091  1.00 10.00      A   
ATOM    283  C   MET    41       3.093   5.333 -10.646  1.00 10.00      A   
ATOM    284  O   MET    41       3.812   4.381 -10.955  1.00 10.00      A   
ATOM    285  N   GLY    42       2.921   6.389 -11.432  1.00 10.00      A   
ATOM    286  HN  GLY    42       2.335   7.119 -11.136  1.00 10.00      A   
ATOM    287  CA  GLY    42       3.595   6.474 -12.714  1.00 10.00      A   
ATOM    288  C   GLY    42       4.958   7.126 -12.588  1.00 10.00      A   
ATOM    289  O   GLY    42       5.902   6.754 -13.284  1.00 10.00      A   
ATOM    290  N   VAL    43       5.055   8.101 -11.693  1.00 10.00      A   
ATOM    291  HN  VAL    43       4.259   8.353 -11.178  1.00 10.00      A   
ATOM    292  CA  VAL    43       6.303   8.819 -11.461  1.00 10.00      A   
ATOM    293  CB  VAL    43       6.060  10.113 -10.646  1.00 10.00      A   
ATOM    294  CG1 VAL    43       7.370  10.753 -10.214  1.00 10.00      A   
ATOM    295  CG2 VAL    43       5.227  11.100 -11.450  1.00 10.00      A   
ATOM    296  C   VAL    43       7.320   7.930 -10.743  1.00 10.00      A   
ATOM    297  O   VAL    43       8.505   7.925 -11.080  1.00 10.00      A   
ATOM    298  N   ARG    44       6.851   7.171  -9.764  1.00 10.00      A   
ATOM    299  HN  ARG    44       5.891   7.197  -9.558  1.00 10.00      A   
ATOM    300  CA  ARG    44       7.719   6.287  -9.000  1.00 10.00      A   
ATOM    301  CB  ARG    44       7.198   6.094  -7.569  1.00 10.00      A   
ATOM    302  CG  ARG    44       7.095   7.372  -6.745  1.00 10.00      A   
ATOM    303  CD  ARG    44       8.454   7.835  -6.236  1.00 10.00      A   
ATOM    304  NE  ARG    44       9.270   8.438  -7.293  1.00 10.00      A   
ATOM    305  HE  ARG    44       9.402   7.913  -8.111  1.00 10.00      A   
ATOM    306  CZ  ARG    44       9.850   9.636  -7.205  1.00 10.00      A   
ATOM    307  NH1 ARG    44       9.713  10.365  -6.104  1.00 10.00      A   
ATOM    308 HH11 ARG    44      10.166  11.303  -6.033  1.00 10.00      A   
ATOM    309 HH12 ARG    44       9.157  10.002  -5.303  1.00 10.00      A   
ATOM    310  NH2 ARG    44      10.572  10.099  -8.220  1.00 10.00      A   
ATOM    311 HH21 ARG    44      11.027  11.036  -8.156  1.00 10.00      A   
ATOM    312 HH22 ARG    44      10.689   9.527  -9.087  1.00 10.00      A   
ATOM    313  C   ARG    44       7.886   4.939  -9.695  1.00 10.00      A   
ATOM    314  O   ARG    44       8.979   4.601 -10.149  1.00 10.00      A   
ATOM    315  N   GLY    45       6.801   4.181  -9.785  1.00 10.00      A   
ATOM    316  HN  GLY    45       5.952   4.506  -9.413  1.00 10.00      A   
ATOM    317  CA  GLY    45       6.852   2.878 -10.422  1.00 10.00      A   
ATOM    318  C   GLY    45       6.184   1.813  -9.577  1.00 10.00      A   
ATOM    319  O   GLY    45       6.393   1.760  -8.364  1.00 10.00      A   
ATOM    320  N   PHE    46       5.378   0.972 -10.207  1.00 10.00      A   
ATOM    321  HN  PHE    46       5.252   1.063 -11.177  1.00 10.00      A   
ATOM    322  CA  PHE    46       4.672  -0.084  -9.493  1.00 10.00      A   
ATOM    323  CB  PHE    46       3.195  -0.099  -9.894  1.00 10.00      A   
ATOM    324  CG  PHE    46       2.285  -0.716  -8.870  1.00 10.00      A   
ATOM    325  CD1 PHE    46       1.888   0.001  -7.756  1.00 10.00      A   
ATOM    326  CD2 PHE    46       1.818  -2.009  -9.027  1.00 10.00      A   
ATOM    327  CE1 PHE    46       1.042  -0.558  -6.816  1.00 10.00      A   
ATOM    328  CE2 PHE    46       0.975  -2.577  -8.093  1.00 10.00      A   
ATOM    329  CZ  PHE    46       0.586  -1.850  -6.987  1.00 10.00      A   
ATOM    330  C   PHE    46       5.307  -1.449  -9.754  1.00 10.00      A   
ATOM    331  O   PHE    46       5.085  -2.401  -9.003  1.00 10.00      A   
ATOM    332  N   ASN    47       6.101  -1.535 -10.814  1.00 10.00      A   
ATOM    333  HN  ASN    47       6.248  -0.736 -11.363  1.00 10.00      A   
ATOM    334  CA  ASN    47       6.771  -2.781 -11.179  1.00 10.00      A   
ATOM    335  CB  ASN    47       7.309  -2.702 -12.613  1.00 10.00      A   
ATOM    336  CG  ASN    47       7.770  -4.045 -13.147  1.00 10.00      A   
ATOM    337  OD1 ASN    47       6.964  -4.843 -13.624  1.00 10.00      A   
ATOM    338  ND2 ASN    47       9.067  -4.296 -13.092  1.00 10.00      A   
ATOM    339 HD21 ASN    47       9.658  -3.608 -12.715  1.00 10.00      A   
ATOM    340 HD22 ASN    47       9.385  -5.161 -13.426  1.00 10.00      A   
ATOM    341  C   ASN    47       7.902  -3.087 -10.201  1.00 10.00      A   
ATOM    342  O   ASN    47       9.049  -2.678 -10.409  1.00 10.00      A   
ATOM    343  N   TRP    48       7.568  -3.795  -9.129  1.00 10.00      A   
ATOM    344  HN  TRP    48       6.637  -4.091  -9.021  1.00 10.00      A   
ATOM    345  CA  TRP    48       8.540  -4.140  -8.103  1.00 10.00      A   
ATOM    346  CB  TRP    48       8.640  -2.979  -7.106  1.00 10.00      A   
ATOM    347  CG  TRP    48       9.754  -3.093  -6.114  1.00 10.00      A   
ATOM    348  CD1 TRP    48       9.701  -3.673  -4.880  1.00 10.00      A   
ATOM    349  CD2 TRP    48      11.085  -2.595  -6.267  1.00 10.00      A   
ATOM    350  NE1 TRP    48      10.917  -3.575  -4.256  1.00 10.00      A   
ATOM    351  HE1 TRP    48      11.128  -3.921  -3.354  1.00 10.00      A   
ATOM    352  CE2 TRP    48      11.786  -2.913  -5.087  1.00 10.00      A   
ATOM    353  CE3 TRP    48      11.753  -1.910  -7.286  1.00 10.00      A   
ATOM    354  CZ2 TRP    48      13.123  -2.573  -4.904  1.00 10.00      A   
ATOM    355  CZ3 TRP    48      13.079  -1.573  -7.100  1.00 10.00      A   
ATOM    356  CH2 TRP    48      13.750  -1.904  -5.918  1.00 10.00      A   
ATOM    357  C   TRP    48       8.111  -5.406  -7.373  1.00 10.00      A   
ATOM    358  O   TRP    48       6.928  -5.587  -7.080  1.00 10.00      A   
ATOM    359  N   GLY    49       9.067  -6.281  -7.098  1.00 10.00      A   
ATOM    360  HN  GLY    49       9.985  -6.102  -7.395  1.00 10.00      A   
ATOM    361  CA  GLY    49       8.766  -7.507  -6.391  1.00 10.00      A   
ATOM    362  C   GLY    49       9.858  -8.543  -6.543  1.00 10.00      A   
ATOM    363  O   GLY    49      10.888  -8.276  -7.168  1.00 10.00      A   
ATOM    364  N   LEU    50       9.641  -9.712  -5.957  1.00 10.00      A   
ATOM    365  HN  LEU    50       8.794  -9.853  -5.462  1.00 10.00      A   
ATOM    366  CA  LEU    50      10.588 -10.811  -6.038  1.00 10.00      A   
ATOM    367  CB  LEU    50      10.730 -11.503  -4.678  1.00 10.00      A   
ATOM    368  CG  LEU    50      11.527 -12.813  -4.661  1.00 10.00      A   
ATOM    369  CD1 LEU    50      12.976 -12.574  -5.061  1.00 10.00      A   
ATOM    370  CD2 LEU    50      11.446 -13.477  -3.295  1.00 10.00      A   
ATOM    371  C   LEU    50      10.088 -11.801  -7.072  1.00 10.00      A   
ATOM    372  O   LEU    50      10.826 -12.227  -7.957  1.00 10.00      A   
ATOM    373  N   ASP    51       8.818 -12.150  -6.953  1.00 10.00      A   
ATOM    374  HN  ASP    51       8.284 -11.774  -6.213  1.00 10.00      A   
ATOM    375  CA  ASP    51       8.187 -13.067  -7.889  1.00 10.00      A   
ATOM    376  CB  ASP    51       7.012 -13.791  -7.227  1.00 10.00      A   
ATOM    377  CG  ASP    51       7.455 -14.884  -6.277  1.00 10.00      A   
ATOM    378  OD1 ASP    51       7.954 -15.926  -6.749  1.00 10.00      A   
ATOM    379  OD2 ASP    51       7.296 -14.714  -5.048  1.00 10.00      A   
ATOM    380  C   ASP    51       7.697 -12.272  -9.083  1.00 10.00      A   
ATOM    381  O   ASP    51       7.614 -12.773 -10.203  1.00 10.00      A   
ATOM    382  N   PHE    52       7.387 -11.011  -8.818  1.00 10.00      A   
ATOM    383  HN  PHE    52       7.483 -10.689  -7.899  1.00 10.00      A   
ATOM    384  CA  PHE    52       6.912 -10.093  -9.836  1.00 10.00      A   
ATOM    385  CB  PHE    52       6.266  -8.876  -9.165  1.00 10.00      A   
ATOM    386  CG  PHE    52       5.365  -8.072 -10.060  1.00 10.00      A   
ATOM    387  CD1 PHE    52       4.060  -8.475 -10.297  1.00 10.00      A   
ATOM    388  CD2 PHE    52       5.822  -6.912 -10.662  1.00 10.00      A   
ATOM    389  CE1 PHE    52       3.229  -7.739 -11.119  1.00 10.00      A   
ATOM    390  CE2 PHE    52       4.995  -6.170 -11.485  1.00 10.00      A   
ATOM    391  CZ  PHE    52       3.697  -6.585 -11.714  1.00 10.00      A   
ATOM    392  C   PHE    52       8.083  -9.647 -10.703  1.00 10.00      A   
ATOM    393  O   PHE    52       8.939  -8.891 -10.252  1.00 10.00      A   
ATOM    394  N   THR    53       8.132 -10.166 -11.928  1.00 10.00      A   
ATOM    395  HN  THR    53       7.437 -10.811 -12.185  1.00 10.00      A   
ATOM    396  CA  THR    53       9.183  -9.848 -12.910  1.00 10.00      A   
ATOM    397  CB  THR    53       9.210  -8.373 -13.387  1.00 10.00      A   
ATOM    398  OG1 THR    53       9.453  -7.476 -12.293  1.00 10.00      A   
ATOM    399  HG1 THR    53       9.232  -7.922 -11.460  1.00 10.00      A   
ATOM    400  CG2 THR    53       7.894  -8.006 -14.054  1.00 10.00      A   
ATOM    401  C   THR    53      10.580 -10.351 -12.524  1.00 10.00      A   
ATOM    402  O   THR    53      11.538 -10.182 -13.279  1.00 10.00      A   
ATOM    403  N   GLY    54      10.689 -10.978 -11.363  1.00 10.00      A   
ATOM    404  HN  GLY    54       9.901 -11.069 -10.789  1.00 10.00      A   
ATOM    405  CA  GLY    54      11.966 -11.504 -10.922  1.00 10.00      A   
ATOM    406  C   GLY    54      12.752 -10.511 -10.092  1.00 10.00      A   
ATOM    407  O   GLY    54      12.289  -9.395  -9.841  1.00 10.00      A   
ATOM    408  N   GLY    55      13.945 -10.912  -9.674  1.00 10.00      A   
ATOM    409  HN  GLY    55      14.265 -11.810  -9.920  1.00 10.00      A   
ATOM    410  CA  GLY    55      14.784 -10.053  -8.867  1.00 10.00      A   
ATOM    411  C   GLY    55      15.495 -10.824  -7.774  1.00 10.00      A   
ATOM    412  O   GLY    55      15.393 -12.053  -7.706  1.00 10.00      A   
ATOM    413  N   THR    56      16.206 -10.110  -6.919  1.00 10.00      A   
ATOM    414  HN  THR    56      16.245  -9.133  -7.026  1.00 10.00      A   
ATOM    415  CA  THR    56      16.938 -10.721  -5.823  1.00 10.00      A   
ATOM    416  CB  THR    56      18.453 -10.525  -6.009  1.00 10.00      A   
ATOM    417  OG1 THR    56      18.792 -10.661  -7.399  1.00 10.00      A   
ATOM    418  HG1 THR    56      18.821  -9.784  -7.807  1.00 10.00      A   
ATOM    419  CG2 THR    56      19.228 -11.550  -5.197  1.00 10.00      A   
ATOM    420  C   THR    56      16.512 -10.097  -4.495  1.00 10.00      A   
ATOM    421  O   THR    56      16.353  -8.880  -4.396  1.00 10.00      A   
ATOM    422  N   VAL    57      16.319 -10.933  -3.483  1.00 10.00      A   
ATOM    423  HN  VAL    57      16.469 -11.895  -3.624  1.00 10.00      A   
ATOM    424  CA  VAL    57      15.905 -10.463  -2.164  1.00 10.00      A   
ATOM    425  CB  VAL    57      14.441 -10.858  -1.855  1.00 10.00      A   
ATOM    426  CG1 VAL    57      14.143 -10.740  -0.364  1.00 10.00      A   
ATOM    427  CG2 VAL    57      13.478  -9.997  -2.654  1.00 10.00      A   
ATOM    428  C   VAL    57      16.816 -11.023  -1.080  1.00 10.00      A   
ATOM    429  O   VAL    57      16.925 -12.242  -0.916  1.00 10.00      A   
ATOM    430  N   ILE    58      17.474 -10.137  -0.353  1.00 10.00      A   
ATOM    431  HN  ILE    58      17.356  -9.176  -0.541  1.00 10.00      A   
ATOM    432  CA  ILE    58      18.363 -10.545   0.721  1.00 10.00      A   
ATOM    433  CB  ILE    58      19.826 -10.128   0.450  1.00 10.00      A   
ATOM    434  CG1 ILE    58      20.319 -10.723  -0.874  1.00 10.00      A   
ATOM    435  CG2 ILE    58      20.727 -10.563   1.600  1.00 10.00      A   
ATOM    436  CD1 ILE    58      21.726 -10.306  -1.248  1.00 10.00      A   
ATOM    437  C   ILE    58      17.898  -9.946   2.043  1.00 10.00      A   
ATOM    438  O   ILE    58      17.875  -8.726   2.209  1.00 10.00      A   
ATOM    439  N   GLU    59      17.519 -10.807   2.974  1.00 10.00      A   
ATOM    440  HN  GLU    59      17.567 -11.770   2.782  1.00 10.00      A   
ATOM    441  CA  GLU    59      17.059 -10.364   4.277  1.00 10.00      A   
ATOM    442  CB  GLU    59      15.778 -11.095   4.677  1.00 10.00      A   
ATOM    443  CG  GLU    59      14.535 -10.624   3.938  1.00 10.00      A   
ATOM    444  CD  GLU    59      13.269 -11.234   4.500  1.00 10.00      A   
ATOM    445  OE1 GLU    59      12.616 -12.023   3.785  1.00 10.00      A   
ATOM    446  OE2 GLU    59      12.931 -10.939   5.668  1.00 10.00      A   
ATOM    447  C   GLU    59      18.141 -10.592   5.318  1.00 10.00      A   
ATOM    448  O   GLU    59      18.740 -11.671   5.380  1.00 10.00      A   
ATOM    449  N   ILE    60      18.382  -9.583   6.136  1.00 10.00      A   
ATOM    450  HN  ILE    60      17.856  -8.755   6.047  1.00 10.00      A   
ATOM    451  CA  ILE    60      19.404  -9.663   7.164  1.00 10.00      A   
ATOM    452  CB  ILE    60      20.778  -9.207   6.609  1.00 10.00      A   
ATOM    453  CG1 ILE    60      21.843  -9.143   7.709  1.00 10.00      A   
ATOM    454  CG2 ILE    60      20.661  -7.873   5.880  1.00 10.00      A   
ATOM    455  CD1 ILE    60      23.229  -8.818   7.191  1.00 10.00      A   
ATOM    456  C   ILE    60      19.022  -8.823   8.382  1.00 10.00      A   
ATOM    457  O   ILE    60      18.631  -7.665   8.255  1.00 10.00      A   
ATOM    458  N   THR    61      19.113  -9.424   9.558  1.00 10.00      A   
ATOM    459  HN  THR    61      19.410 -10.361   9.595  1.00 10.00      A   
ATOM    460  CA  THR    61      18.809  -8.733  10.801  1.00 10.00      A   
ATOM    461  CB  THR    61      18.534  -9.747  11.925  1.00 10.00      A   
ATOM    462  OG1 THR    61      17.692 -10.795  11.421  1.00 10.00      A   
ATOM    463  HG1 THR    61      16.821 -10.420  11.179  1.00 10.00      A   
ATOM    464  CG2 THR    61      17.848  -9.076  13.104  1.00 10.00      A   
ATOM    465  C   THR    61      20.015  -7.879  11.179  1.00 10.00      A   
ATOM    466  O   THR    61      21.142  -8.373  11.204  1.00 10.00      A   
ATOM    467  N   LEU    62      19.789  -6.608  11.460  1.00 10.00      A   
ATOM    468  HN  LEU    62      18.865  -6.265  11.452  1.00 10.00      A   
ATOM    469  CA  LEU    62      20.881  -5.709  11.798  1.00 10.00      A   
ATOM    470  CB  LEU    62      21.207  -4.834  10.585  1.00 10.00      A   
ATOM    471  CG  LEU    62      22.362  -3.848  10.737  1.00 10.00      A   
ATOM    472  CD1 LEU    62      23.699  -4.570  10.708  1.00 10.00      A   
ATOM    473  CD2 LEU    62      22.296  -2.798   9.643  1.00 10.00      A   
ATOM    474  C   LEU    62      20.537  -4.834  12.994  1.00 10.00      A   
ATOM    475  O   LEU    62      19.383  -4.443  13.180  1.00 10.00      A   
ATOM    476  N   GLU    63      21.544  -4.543  13.810  1.00 10.00      A   
ATOM    477  HN  GLU    63      22.437  -4.903  13.613  1.00 10.00      A   
ATOM    478  CA  GLU    63      21.365  -3.702  14.984  1.00 10.00      A   
ATOM    479  CB  GLU    63      22.576  -3.819  15.909  1.00 10.00      A   
ATOM    480  CG  GLU    63      22.647  -5.131  16.672  1.00 10.00      A   
ATOM    481  CD  GLU    63      21.813  -5.117  17.936  1.00 10.00      A   
ATOM    482  OE1 GLU    63      22.348  -5.477  19.008  1.00 10.00      A   
ATOM    483  OE2 GLU    63      20.627  -4.738  17.870  1.00 10.00      A   
ATOM    484  C   GLU    63      21.160  -2.252  14.558  1.00 10.00      A   
ATOM    485  O   GLU    63      21.529  -1.865  13.444  1.00 10.00      A   
ATOM    486  N   LYS    64      20.576  -1.453  15.444  1.00 10.00      A   
ATOM    487  HN  LYS    64      20.316  -1.815  16.315  1.00 10.00      A   
ATOM    488  CA  LYS    64      20.306  -0.051  15.152  1.00 10.00      A   
ATOM    489  CB  LYS    64      19.421   0.591  16.227  1.00 10.00      A   
ATOM    490  CG  LYS    64      18.581   1.759  15.732  1.00 10.00      A   
ATOM    491  CD  LYS    64      17.687   2.289  16.839  1.00 10.00      A   
ATOM    492  CE  LYS    64      16.687   3.310  16.322  1.00 10.00      A   
ATOM    493  NZ  LYS    64      15.821   3.821  17.417  1.00 10.00      A   
ATOM    494  HZ1 LYS    64      16.384   4.394  18.082  1.00 10.00      A   
ATOM    495  HZ2 LYS    64      15.400   3.027  17.936  1.00 10.00      A   
ATOM    496  HZ3 LYS    64      15.058   4.412  17.030  1.00 10.00      A   
ATOM    497  C   LYS    64      21.584   0.757  14.901  1.00 10.00      A   
ATOM    498  O   LYS    64      21.773   1.276  13.802  1.00 10.00      A   
ATOM    499  N   PRO    65      22.493   0.870  15.890  1.00 10.00      A   
ATOM    500  CA  PRO    65      23.725   1.623  15.729  1.00 10.00      A   
ATOM    501  CB  PRO    65      23.953   2.167  17.138  1.00 10.00      A   
ATOM    502  CG  PRO    65      23.370   1.131  18.051  1.00 10.00      A   
ATOM    503  CD  PRO    65      22.409   0.289  17.241  1.00 10.00      A   
ATOM    504  C   PRO    65      24.889   0.726  15.312  1.00 10.00      A   
ATOM    505  O   PRO    65      25.974   0.784  15.892  1.00 10.00      A   
ATOM    506  N   ALA    66      24.652  -0.107  14.309  1.00 10.00      A   
ATOM    507  HN  ALA    66      23.765  -0.111  13.891  1.00 10.00      A   
ATOM    508  CA  ALA    66      25.682  -1.006  13.809  1.00 10.00      A   
ATOM    509  CB  ALA    66      25.088  -2.370  13.486  1.00 10.00      A   
ATOM    510  C   ALA    66      26.350  -0.412  12.577  1.00 10.00      A   
ATOM    511  O   ALA    66      25.781   0.455  11.911  1.00 10.00      A   
ATOM    512  N   GLU    67      27.557  -0.869  12.281  1.00 10.00      A   
ATOM    513  HN  GLU    67      27.970  -1.544  12.860  1.00 10.00      A   
ATOM    514  CA  GLU    67      28.290  -0.378  11.122  1.00 10.00      A   
ATOM    515  CB  GLU    67      29.787  -0.658  11.269  1.00 10.00      A   
ATOM    516  CG  GLU    67      30.676   0.497  10.836  1.00 10.00      A   
ATOM    517  CD  GLU    67      30.604   1.680  11.785  1.00 10.00      A   
ATOM    518  OE1 GLU    67      31.639   2.014  12.404  1.00 10.00      A   
ATOM    519  OE2 GLU    67      29.514   2.276  11.914  1.00 10.00      A   
ATOM    520  C   GLU    67      27.756  -1.004   9.835  1.00 10.00      A   
ATOM    521  O   GLU    67      28.242  -2.043   9.394  1.00 10.00      A   
ATOM    522  N   ILE    68      26.754  -0.361   9.242  1.00 10.00      A   
ATOM    523  HN  ILE    68      26.408   0.458   9.656  1.00 10.00      A   
ATOM    524  CA  ILE    68      26.131  -0.849   8.008  1.00 10.00      A   
ATOM    525  CB  ILE    68      24.842  -0.066   7.659  1.00 10.00      A   
ATOM    526  CG1 ILE    68      25.177   1.278   7.002  1.00 10.00      A   
ATOM    527  CG2 ILE    68      23.987   0.149   8.899  1.00 10.00      A   
ATOM    528  CD1 ILE    68      24.036   1.872   6.206  1.00 10.00      A   
ATOM    529  C   ILE    68      27.088  -0.787   6.818  1.00 10.00      A   
ATOM    530  O   ILE    68      26.868  -1.437   5.797  1.00 10.00      A   
ATOM    531  N   ASP    69      28.159  -0.014   6.962  1.00 10.00      A   
ATOM    532  HN  ASP    69      28.289   0.467   7.804  1.00 10.00      A   
ATOM    533  CA  ASP    69      29.141   0.139   5.894  1.00 10.00      A   
ATOM    534  CB  ASP    69      30.160   1.229   6.228  1.00 10.00      A   
ATOM    535  CG  ASP    69      29.533   2.611   6.263  1.00 10.00      A   
ATOM    536  OD1 ASP    69      28.547   2.842   5.525  1.00 10.00      A   
ATOM    537  OD2 ASP    69      30.015   3.461   7.035  1.00 10.00      A   
ATOM    538  C   ASP    69      29.828  -1.182   5.567  1.00 10.00      A   
ATOM    539  O   ASP    69      30.275  -1.397   4.443  1.00 10.00      A   
ATOM    540  N   VAL    70      29.896  -2.072   6.550  1.00 10.00      A   
ATOM    541  HN  VAL    70      29.527  -1.844   7.429  1.00 10.00      A   
ATOM    542  CA  VAL    70      30.509  -3.378   6.352  1.00 10.00      A   
ATOM    543  CB  VAL    70      30.728  -4.112   7.689  1.00 10.00      A   
ATOM    544  CG1 VAL    70      31.517  -5.395   7.477  1.00 10.00      A   
ATOM    545  CG2 VAL    70      31.439  -3.202   8.678  1.00 10.00      A   
ATOM    546  C   VAL    70      29.631  -4.219   5.426  1.00 10.00      A   
ATOM    547  O   VAL    70      30.119  -4.829   4.471  1.00 10.00      A   
ATOM    548  N   MET    71      28.331  -4.224   5.706  1.00 10.00      A   
ATOM    549  HN  MET    71      28.010  -3.734   6.494  1.00 10.00      A   
ATOM    550  CA  MET    71      27.368  -4.956   4.892  1.00 10.00      A   
ATOM    551  CB  MET    71      25.976  -4.861   5.520  1.00 10.00      A   
ATOM    552  CG  MET    71      24.909  -5.653   4.782  1.00 10.00      A   
ATOM    553  SD  MET    71      23.232  -5.123   5.185  1.00 10.00      A   
ATOM    554  CE  MET    71      23.221  -3.469   4.496  1.00 10.00      A   
ATOM    555  C   MET    71      27.328  -4.361   3.491  1.00 10.00      A   
ATOM    556  O   MET    71      27.185  -5.071   2.495  1.00 10.00      A   
ATOM    557  N   ARG    72      27.457  -3.041   3.433  1.00 10.00      A   
ATOM    558  HN  ARG    72      27.556  -2.537   4.269  1.00 10.00      A   
ATOM    559  CA  ARG    72      27.448  -2.318   2.173  1.00 10.00      A   
ATOM    560  CB  ARG    72      27.534  -0.816   2.449  1.00 10.00      A   
ATOM    561  CG  ARG    72      26.989   0.066   1.340  1.00 10.00      A   
ATOM    562  CD  ARG    72      25.953   1.040   1.879  1.00 10.00      A   
ATOM    563  NE  ARG    72      26.506   1.942   2.896  1.00 10.00      A   
ATOM    564  HE  ARG    72      27.258   1.611   3.434  1.00 10.00      A   
ATOM    565  CZ  ARG    72      26.046   3.169   3.129  1.00 10.00      A   
ATOM    566  NH1 ARG    72      25.033   3.652   2.419  1.00 10.00      A   
ATOM    567 HH11 ARG    72      24.678   4.616   2.605  1.00 10.00      A   
ATOM    568 HH12 ARG    72      24.586   3.072   1.675  1.00 10.00      A   
ATOM    569  NH2 ARG    72      26.595   3.921   4.079  1.00 10.00      A   
ATOM    570 HH21 ARG    72      26.235   4.886   4.256  1.00 10.00      A   
ATOM    571 HH22 ARG    72      27.398   3.550   4.658  1.00 10.00      A   
ATOM    572  C   ARG    72      28.623  -2.764   1.305  1.00 10.00      A   
ATOM    573  O   ARG    72      28.478  -2.980   0.099  1.00 10.00      A   
ATOM    574  N   ASP    73      29.782  -2.915   1.940  1.00 10.00      A   
ATOM    575  HN  ASP    73      29.825  -2.715   2.900  1.00 10.00      A   
ATOM    576  CA  ASP    73      30.995  -3.351   1.252  1.00 10.00      A   
ATOM    577  CB  ASP    73      32.187  -3.293   2.211  1.00 10.00      A   
ATOM    578  CG  ASP    73      33.462  -3.877   1.630  1.00 10.00      A   
ATOM    579  OD1 ASP    73      33.992  -3.311   0.650  1.00 10.00      A   
ATOM    580  OD2 ASP    73      33.957  -4.892   2.172  1.00 10.00      A   
ATOM    581  C   ASP    73      30.823  -4.770   0.716  1.00 10.00      A   
ATOM    582  O   ASP    73      31.252  -5.085  -0.393  1.00 10.00      A   
ATOM    583  N   ALA    74      30.178  -5.617   1.511  1.00 10.00      A   
ATOM    584  HN  ALA    74      29.863  -5.305   2.387  1.00 10.00      A   
ATOM    585  CA  ALA    74      29.931  -7.000   1.120  1.00 10.00      A   
ATOM    586  CB  ALA    74      29.294  -7.770   2.267  1.00 10.00      A   
ATOM    587  C   ALA    74      29.042  -7.052  -0.120  1.00 10.00      A   
ATOM    588  O   ALA    74      29.310  -7.797  -1.064  1.00 10.00      A   
ATOM    589  N   LEU    75      27.990  -6.241  -0.115  1.00 10.00      A   
ATOM    590  HN  LEU    75      27.831  -5.671   0.670  1.00 10.00      A   
ATOM    591  CA  LEU    75      27.061  -6.180  -1.239  1.00 10.00      A   
ATOM    592  CB  LEU    75      25.862  -5.291  -0.901  1.00 10.00      A   
ATOM    593  CG  LEU    75      24.853  -5.873   0.091  1.00 10.00      A   
ATOM    594  CD1 LEU    75      23.865  -4.806   0.533  1.00 10.00      A   
ATOM    595  CD2 LEU    75      24.122  -7.059  -0.521  1.00 10.00      A   
ATOM    596  C   LEU    75      27.762  -5.663  -2.493  1.00 10.00      A   
ATOM    597  O   LEU    75      27.540  -6.169  -3.595  1.00 10.00      A   
ATOM    598  N   GLN    76      28.620  -4.662  -2.311  1.00 10.00      A   
ATOM    599  HN  GLN    76      28.746  -4.302  -1.406  1.00 10.00      A   
ATOM    600  CA  GLN    76      29.372  -4.077  -3.413  1.00 10.00      A   
ATOM    601  CB  GLN    76      30.198  -2.888  -2.910  1.00 10.00      A   
ATOM    602  CG  GLN    76      31.015  -2.184  -3.983  1.00 10.00      A   
ATOM    603  CD  GLN    76      30.214  -1.160  -4.762  1.00 10.00      A   
ATOM    604  OE1 GLN    76      29.315  -0.511  -4.222  1.00 10.00      A   
ATOM    605  NE2 GLN    76      30.541  -1.003  -6.036  1.00 10.00      A   
ATOM    606 HE21 GLN    76      31.272  -1.546  -6.400  1.00 10.00      A   
ATOM    607 HE22 GLN    76      30.032  -0.345  -6.573  1.00 10.00      A   
ATOM    608  C   GLN    76      30.290  -5.121  -4.042  1.00 10.00      A   
ATOM    609  O   GLN    76      30.391  -5.222  -5.266  1.00 10.00      A   
ATOM    610  N   LYS    77      30.935  -5.915  -3.193  1.00 10.00      A   
ATOM    611  HN  LYS    77      30.792  -5.794  -2.225  1.00 10.00      A   
ATOM    612  CA  LYS    77      31.847  -6.956  -3.654  1.00 10.00      A   
ATOM    613  CB  LYS    77      32.726  -7.455  -2.510  1.00 10.00      A   
ATOM    614  CG  LYS    77      33.855  -6.509  -2.149  1.00 10.00      A   
ATOM    615  CD  LYS    77      34.477  -6.866  -0.812  1.00 10.00      A   
ATOM    616  CE  LYS    77      35.727  -6.042  -0.563  1.00 10.00      A   
ATOM    617  NZ  LYS    77      36.072  -5.970   0.880  1.00 10.00      A   
ATOM    618  HZ1 LYS    77      36.313  -6.916   1.240  1.00 10.00      A   
ATOM    619  HZ2 LYS    77      35.262  -5.597   1.426  1.00 10.00      A   
ATOM    620  HZ3 LYS    77      36.886  -5.339   1.018  1.00 10.00      A   
ATOM    621  C   LYS    77      31.100  -8.120  -4.294  1.00 10.00      A   
ATOM    622  O   LYS    77      31.666  -8.862  -5.097  1.00 10.00      A   
ATOM    623  N   ALA    78      29.829  -8.275  -3.945  1.00 10.00      A   
ATOM    624  HN  ALA    78      29.430  -7.657  -3.293  1.00 10.00      A   
ATOM    625  CA  ALA    78      29.012  -9.351  -4.496  1.00 10.00      A   
ATOM    626  CB  ALA    78      27.752  -9.552  -3.666  1.00 10.00      A   
ATOM    627  C   ALA    78      28.662  -9.080  -5.958  1.00 10.00      A   
ATOM    628  O   ALA    78      28.229  -9.979  -6.680  1.00 10.00      A   
ATOM    629  N   GLY    79      28.863  -7.841  -6.391  1.00 10.00      A   
ATOM    630  HN  GLY    79      29.228  -7.168  -5.775  1.00 10.00      A   
ATOM    631  CA  GLY    79      28.562  -7.482  -7.762  1.00 10.00      A   
ATOM    632  C   GLY    79      27.374  -6.552  -7.876  1.00 10.00      A   
ATOM    633  O   GLY    79      26.752  -6.454  -8.937  1.00 10.00      A   
ATOM    634  N   PHE    80      27.052  -5.868  -6.787  1.00 10.00      A   
ATOM    635  HN  PHE    80      27.585  -5.984  -5.971  1.00 10.00      A   
ATOM    636  CA  PHE    80      25.927  -4.942  -6.775  1.00 10.00      A   
ATOM    637  CB  PHE    80      24.931  -5.317  -5.677  1.00 10.00      A   
ATOM    638  CG  PHE    80      24.370  -6.707  -5.812  1.00 10.00      A   
ATOM    639  CD1 PHE    80      24.490  -7.621  -4.778  1.00 10.00      A   
ATOM    640  CD2 PHE    80      23.728  -7.101  -6.976  1.00 10.00      A   
ATOM    641  CE1 PHE    80      23.979  -8.898  -4.901  1.00 10.00      A   
ATOM    642  CE2 PHE    80      23.215  -8.378  -7.106  1.00 10.00      A   
ATOM    643  CZ  PHE    80      23.340  -9.278  -6.066  1.00 10.00      A   
ATOM    644  C   PHE    80      26.407  -3.508  -6.591  1.00 10.00      A   
ATOM    645  O   PHE    80      27.565  -3.276  -6.239  1.00 10.00      A   
ATOM    646  N   GLU    81      25.518  -2.553  -6.829  1.00 10.00      A   
ATOM    647  HN  GLU    81      24.608  -2.801  -7.104  1.00 10.00      A   
ATOM    648  CA  GLU    81      25.856  -1.144  -6.693  1.00 10.00      A   
ATOM    649  CB  GLU    81      25.941  -0.472  -8.063  1.00 10.00      A   
ATOM    650  CG  GLU    81      27.362  -0.177  -8.521  1.00 10.00      A   
ATOM    651  CD  GLU    81      28.081   0.816  -7.627  1.00 10.00      A   
ATOM    652  OE1 GLU    81      27.402   1.593  -6.923  1.00 10.00      A   
ATOM    653  OE2 GLU    81      29.330   0.833  -7.638  1.00 10.00      A   
ATOM    654  C   GLU    81      24.849  -0.416  -5.809  1.00 10.00      A   
ATOM    655  O   GLU    81      23.677  -0.795  -5.742  1.00 10.00      A   
ATOM    656  N   GLU    82      25.315   0.649  -5.164  1.00 10.00      A   
ATOM    657  HN  GLU    82      26.251   0.912  -5.311  1.00 10.00      A   
ATOM    658  CA  GLU    82      24.495   1.452  -4.259  1.00 10.00      A   
ATOM    659  CB  GLU    82      25.292   2.634  -3.698  1.00 10.00      A   
ATOM    660  CG  GLU    82      26.611   2.256  -3.044  1.00 10.00      A   
ATOM    661  CD  GLU    82      27.539   3.447  -2.882  1.00 10.00      A   
ATOM    662  OE1 GLU    82      27.246   4.517  -3.461  1.00 10.00      A   
ATOM    663  OE2 GLU    82      28.573   3.317  -2.193  1.00 10.00      A   
ATOM    664  C   GLU    82      23.177   1.940  -4.887  1.00 10.00      A   
ATOM    665  O   GLU    82      22.107   1.708  -4.322  1.00 10.00      A   
ATOM    666  N   PRO    83      23.215   2.605  -6.065  1.00 10.00      A   
ATOM    667  CA  PRO    83      21.995   3.122  -6.714  1.00 10.00      A   
ATOM    668  CB  PRO    83      22.535   3.944  -7.889  1.00 10.00      A   
ATOM    669  CG  PRO    83      23.858   3.331  -8.188  1.00 10.00      A   
ATOM    670  CD  PRO    83      24.421   2.923  -6.858  1.00 10.00      A   
ATOM    671  C   PRO    83      21.057   2.020  -7.219  1.00 10.00      A   
ATOM    672  O   PRO    83      19.958   2.303  -7.698  1.00 10.00      A   
ATOM    673  N   MET    84      21.482   0.769  -7.108  1.00 10.00      A   
ATOM    674  HN  MET    84      22.360   0.593  -6.703  1.00 10.00      A   
ATOM    675  CA  MET    84      20.667  -0.353  -7.564  1.00 10.00      A   
ATOM    676  CB  MET    84      21.460  -1.244  -8.522  1.00 10.00      A   
ATOM    677  CG  MET    84      21.821  -0.572  -9.838  1.00 10.00      A   
ATOM    678  SD  MET    84      22.784  -1.637 -10.927  1.00 10.00      A   
ATOM    679  CE  MET    84      21.615  -2.964 -11.217  1.00 10.00      A   
ATOM    680  C   MET    84      20.145  -1.163  -6.383  1.00 10.00      A   
ATOM    681  O   MET    84      19.357  -2.095  -6.551  1.00 10.00      A   
ATOM    682  N   LEU    85      20.571  -0.786  -5.188  1.00 10.00      A   
ATOM    683  HN  LEU    85      21.171  -0.012  -5.114  1.00 10.00      A   
ATOM    684  CA  LEU    85      20.158  -1.480  -3.980  1.00 10.00      A   
ATOM    685  CB  LEU    85      21.355  -1.691  -3.047  1.00 10.00      A   
ATOM    686  CG  LEU    85      22.509  -2.538  -3.587  1.00 10.00      A   
ATOM    687  CD1 LEU    85      23.693  -2.497  -2.632  1.00 10.00      A   
ATOM    688  CD2 LEU    85      22.060  -3.969  -3.823  1.00 10.00      A   
ATOM    689  C   LEU    85      19.082  -0.698  -3.245  1.00 10.00      A   
ATOM    690  O   LEU    85      19.306   0.441  -2.827  1.00 10.00      A   
ATOM    691  N   GLN    86      17.909  -1.298  -3.112  1.00 10.00      A   
ATOM    692  HN  GLN    86      17.776  -2.192  -3.503  1.00 10.00      A   
ATOM    693  CA  GLN    86      16.813  -0.669  -2.396  1.00 10.00      A   
ATOM    694  CB  GLN    86      15.484  -0.912  -3.108  1.00 10.00      A   
ATOM    695  CG  GLN    86      14.389   0.080  -2.741  1.00 10.00      A   
ATOM    696  CD  GLN    86      14.607   1.450  -3.352  1.00 10.00      A   
ATOM    697  OE1 GLN    86      14.149   1.729  -4.459  1.00 10.00      A   
ATOM    698  NE2 GLN    86      15.304   2.318  -2.635  1.00 10.00      A   
ATOM    699 HE21 GLN    86      15.639   2.034  -1.758  1.00 10.00      A   
ATOM    700 HE22 GLN    86      15.461   3.211  -3.010  1.00 10.00      A   
ATOM    701  C   GLN    86      16.778  -1.239  -0.985  1.00 10.00      A   
ATOM    702  O   GLN    86      16.451  -2.410  -0.786  1.00 10.00      A   
ATOM    703  N   ASN    87      17.139  -0.414  -0.020  1.00 10.00      A   
ATOM    704  HN  ASN    87      17.375   0.510  -0.247  1.00 10.00      A   
ATOM    705  CA  ASN    87      17.190  -0.838   1.372  1.00 10.00      A   
ATOM    706  CB  ASN    87      18.353  -0.151   2.095  1.00 10.00      A   
ATOM    707  CG  ASN    87      19.702  -0.435   1.463  1.00 10.00      A   
ATOM    708  OD1 ASN    87      20.032  -1.579   1.149  1.00 10.00      A   
ATOM    709  ND2 ASN    87      20.490   0.611   1.265  1.00 10.00      A   
ATOM    710 HD21 ASN    87      20.164   1.497   1.534  1.00 10.00      A   
ATOM    711 HD22 ASN    87      21.370   0.459   0.858  1.00 10.00      A   
ATOM    712  C   ASN    87      15.894  -0.538   2.107  1.00 10.00      A   
ATOM    713  O   ASN    87      15.421   0.597   2.116  1.00 10.00      A   
ATOM    714  N   PHE    88      15.321  -1.568   2.710  1.00 10.00      A   
ATOM    715  HN  PHE    88      15.733  -2.458   2.625  1.00 10.00      A   
ATOM    716  CA  PHE    88      14.096  -1.435   3.482  1.00 10.00      A   
ATOM    717  CB  PHE    88      13.019  -2.389   2.951  1.00 10.00      A   
ATOM    718  CG  PHE    88      12.771  -2.283   1.474  1.00 10.00      A   
ATOM    719  CD1 PHE    88      13.220  -3.269   0.614  1.00 10.00      A   
ATOM    720  CD2 PHE    88      12.086  -1.202   0.948  1.00 10.00      A   
ATOM    721  CE1 PHE    88      12.990  -3.183  -0.744  1.00 10.00      A   
ATOM    722  CE2 PHE    88      11.853  -1.109  -0.412  1.00 10.00      A   
ATOM    723  CZ  PHE    88      12.306  -2.102  -1.258  1.00 10.00      A   
ATOM    724  C   PHE    88      14.398  -1.769   4.939  1.00 10.00      A   
ATOM    725  O   PHE    88      15.273  -2.593   5.217  1.00 10.00      A   
ATOM    726  N   GLY    89      13.693  -1.143   5.864  1.00 10.00      A   
ATOM    727  HN  GLY    89      12.994  -0.507   5.597  1.00 10.00      A   
ATOM    728  CA  GLY    89      13.940  -1.403   7.266  1.00 10.00      A   
ATOM    729  C   GLY    89      12.667  -1.508   8.078  1.00 10.00      A   
ATOM    730  O   GLY    89      11.841  -0.590   8.074  1.00 10.00      A   
ATOM    731  N   SER    90      12.507  -2.632   8.763  1.00 10.00      A   
ATOM    732  HN  SER    90      13.198  -3.330   8.703  1.00 10.00      A   
ATOM    733  CA  SER    90      11.344  -2.870   9.604  1.00 10.00      A   
ATOM    734  CB  SER    90      10.254  -3.638   8.850  1.00 10.00      A   
ATOM    735  OG  SER    90       9.515  -2.781   7.989  1.00 10.00      A   
ATOM    736  HG  SER    90       8.563  -2.888   8.173  1.00 10.00      A   
ATOM    737  C   SER    90      11.747  -3.603  10.882  1.00 10.00      A   
ATOM    738  O   SER    90      12.297  -4.706  10.831  1.00 10.00      A   
ATOM    739  N   SER    91      11.486  -2.965  12.020  1.00 10.00      A   
ATOM    740  HN  SER    91      11.061  -2.084  11.974  1.00 10.00      A   
ATOM    741  CA  SER    91      11.815  -3.525  13.330  1.00 10.00      A   
ATOM    742  CB  SER    91      11.075  -4.848  13.574  1.00 10.00      A   
ATOM    743  OG  SER    91       9.682  -4.703  13.355  1.00 10.00      A   
ATOM    744  HG  SER    91       9.397  -3.838  13.674  1.00 10.00      A   
ATOM    745  C   SER    91      13.329  -3.691  13.517  1.00 10.00      A   
ATOM    746  O   SER    91      14.030  -2.730  13.838  1.00 10.00      A   
ATOM    747  N   HIS    92      13.828  -4.911  13.323  1.00 10.00      A   
ATOM    748  HN  HIS    92      13.221  -5.645  13.076  1.00 10.00      A   
ATOM    749  CA  HIS    92      15.254  -5.193  13.465  1.00 10.00      A   
ATOM    750  CB  HIS    92      15.507  -6.143  14.645  1.00 10.00      A   
ATOM    751  CG  HIS    92      15.386  -5.521  16.006  1.00 10.00      A   
ATOM    752  ND1 HIS    92      16.438  -5.441  16.895  1.00 10.00      A   
ATOM    753  HD1 HIS    92      17.353  -5.765  16.732  1.00 10.00      A   
ATOM    754  CD2 HIS    92      14.325  -4.967  16.636  1.00 10.00      A   
ATOM    755  CE1 HIS    92      16.025  -4.867  18.011  1.00 10.00      A   
ATOM    756  NE2 HIS    92      14.748  -4.569  17.878  1.00 10.00      A   
ATOM    757  HE2 HIS    92      14.187  -4.138  18.560  1.00 10.00      A   
ATOM    758  C   HIS    92      15.794  -5.842  12.199  1.00 10.00      A   
ATOM    759  O   HIS    92      17.005  -5.984  12.029  1.00 10.00      A   
ATOM    760  N   ASP    93      14.892  -6.223  11.308  1.00 10.00      A   
ATOM    761  HN  ASP    93      13.943  -6.039  11.476  1.00 10.00      A   
ATOM    762  CA  ASP    93      15.277  -6.889  10.072  1.00 10.00      A   
ATOM    763  CB  ASP    93      14.284  -7.999   9.716  1.00 10.00      A   
ATOM    764  CG  ASP    93      14.265  -9.129  10.727  1.00 10.00      A   
ATOM    765  OD1 ASP    93      15.310  -9.782  10.925  1.00 10.00      A   
ATOM    766  OD2 ASP    93      13.192  -9.379  11.322  1.00 10.00      A   
ATOM    767  C   ASP    93      15.389  -5.909   8.915  1.00 10.00      A   
ATOM    768  O   ASP    93      14.525  -5.052   8.720  1.00 10.00      A   
ATOM    769  N   ILE    94      16.457  -6.044   8.152  1.00 10.00      A   
ATOM    770  HN  ILE    94      17.114  -6.746   8.365  1.00 10.00      A   
ATOM    771  CA  ILE    94      16.694  -5.194   7.000  1.00 10.00      A   
ATOM    772  CB  ILE    94      18.137  -4.645   7.001  1.00 10.00      A   
ATOM    773  CG1 ILE    94      18.422  -3.857   8.285  1.00 10.00      A   
ATOM    774  CG2 ILE    94      18.406  -3.791   5.769  1.00 10.00      A   
ATOM    775  CD1 ILE    94      17.515  -2.663   8.497  1.00 10.00      A   
ATOM    776  C   ILE    94      16.459  -5.995   5.726  1.00 10.00      A   
ATOM    777  O   ILE    94      16.906  -7.138   5.607  1.00 10.00      A   
ATOM    778  N   MET    95      15.739  -5.407   4.788  1.00 10.00      A   
ATOM    779  HN  MET    95      15.400  -4.494   4.939  1.00 10.00      A   
ATOM    780  CA  MET    95      15.452  -6.072   3.527  1.00 10.00      A   
ATOM    781  CB  MET    95      13.944  -6.135   3.282  1.00 10.00      A   
ATOM    782  CG  MET    95      13.207  -7.088   4.206  1.00 10.00      A   
ATOM    783  SD  MET    95      11.448  -7.219   3.820  1.00 10.00      A   
ATOM    784  CE  MET    95      10.890  -5.564   4.215  1.00 10.00      A   
ATOM    785  C   MET    95      16.136  -5.338   2.388  1.00 10.00      A   
ATOM    786  O   MET    95      15.886  -4.154   2.173  1.00 10.00      A   
ATOM    787  N   VAL    96      17.011  -6.025   1.677  1.00 10.00      A   
ATOM    788  HN  VAL    96      17.176  -6.969   1.897  1.00 10.00      A   
ATOM    789  CA  VAL    96      17.726  -5.421   0.564  1.00 10.00      A   
ATOM    790  CB  VAL    96      19.259  -5.530   0.736  1.00 10.00      A   
ATOM    791  CG1 VAL    96      19.977  -4.681  -0.309  1.00 10.00      A   
ATOM    792  CG2 VAL    96      19.675  -5.117   2.142  1.00 10.00      A   
ATOM    793  C   VAL    96      17.315  -6.082  -0.742  1.00 10.00      A   
ATOM    794  O   VAL    96      17.633  -7.249  -0.987  1.00 10.00      A   
ATOM    795  N   ARG    97      16.600  -5.341  -1.575  1.00 10.00      A   
ATOM    796  HN  ARG    97      16.370  -4.418  -1.325  1.00 10.00      A   
ATOM    797  CA  ARG    97      16.152  -5.866  -2.850  1.00 10.00      A   
ATOM    798  CB  ARG    97      14.658  -5.617  -3.057  1.00 10.00      A   
ATOM    799  CG  ARG    97      13.962  -6.731  -3.818  1.00 10.00      A   
ATOM    800  CD  ARG    97      13.170  -6.202  -4.999  1.00 10.00      A   
ATOM    801  NE  ARG    97      14.008  -5.480  -5.958  1.00 10.00      A   
ATOM    802  HE  ARG    97      14.705  -4.889  -5.595  1.00 10.00      A   
ATOM    803  CZ  ARG    97      13.878  -5.581  -7.278  1.00 10.00      A   
ATOM    804  NH1 ARG    97      12.955  -6.381  -7.800  1.00 10.00      A   
ATOM    805 HH11 ARG    97      12.327  -6.945  -7.179  1.00 10.00      A   
ATOM    806 HH12 ARG    97      12.850  -6.453  -8.836  1.00 10.00      A   
ATOM    807  NH2 ARG    97      14.668  -4.871  -8.077  1.00 10.00      A   
ATOM    808 HH21 ARG    97      14.565  -4.946  -9.113  1.00 10.00      A   
ATOM    809 HH22 ARG    97      15.393  -4.236  -7.674  1.00 10.00      A   
ATOM    810  C   ARG    97      16.946  -5.253  -3.991  1.00 10.00      A   
ATOM    811  O   ARG    97      17.176  -4.040  -4.026  1.00 10.00      A   
ATOM    812  N   MET    98      17.353  -6.095  -4.923  1.00 10.00      A   
ATOM    813  HN  MET    98      17.128  -7.050  -4.832  1.00 10.00      A   
ATOM    814  CA  MET    98      18.124  -5.661  -6.075  1.00 10.00      A   
ATOM    815  CB  MET    98      19.629  -5.837  -5.803  1.00 10.00      A   
ATOM    816  CG  MET    98      20.094  -7.286  -5.699  1.00 10.00      A   
ATOM    817  SD  MET    98      19.642  -8.069  -4.135  1.00 10.00      A   
ATOM    818  CE  MET    98      20.647  -7.143  -2.978  1.00 10.00      A   
ATOM    819  C   MET    98      17.711  -6.464  -7.307  1.00 10.00      A   
ATOM    820  O   MET    98      17.070  -7.510  -7.179  1.00 10.00      A   
ATOM    821  N   PRO    99      18.051  -5.985  -8.516  1.00 10.00      A   
ATOM    822  CA  PRO    99      17.719  -6.681  -9.768  1.00 10.00      A   
ATOM    823  CB  PRO    99      18.283  -5.751 -10.853  1.00 10.00      A   
ATOM    824  CG  PRO    99      18.419  -4.428 -10.190  1.00 10.00      A   
ATOM    825  CD  PRO    99      18.774  -4.729  -8.766  1.00 10.00      A   
ATOM    826  C   PRO    99      18.403  -8.047  -9.849  1.00 10.00      A   
ATOM    827  O   PRO    99      19.315  -8.336  -9.068  1.00 10.00      A   
ATOM    828  N   PRO   100      17.963  -8.910 -10.784  1.00 10.00      A   
ATOM    829  CA  PRO   100      18.541 -10.249 -10.965  1.00 10.00      A   
ATOM    830  CB  PRO   100      17.751 -10.832 -12.140  1.00 10.00      A   
ATOM    831  CG  PRO   100      16.492 -10.040 -12.185  1.00 10.00      A   
ATOM    832  CD  PRO   100      16.864  -8.658 -11.732  1.00 10.00      A   
ATOM    833  C   PRO   100      20.026 -10.195 -11.316  1.00 10.00      A   
ATOM    834  O   PRO   100      20.513  -9.207 -11.875  1.00 10.00      A   
ATOM    835  N   ALA   101      20.738 -11.263 -10.980  1.00 10.00      A   
ATOM    836  HN  ALA   101      20.292 -12.007 -10.527  1.00 10.00      A   
ATOM    837  CA  ALA   101      22.163 -11.357 -11.252  1.00 10.00      A   
ATOM    838  CB  ALA   101      22.747 -12.567 -10.552  1.00 10.00      A   
ATOM    839  C   ALA   101      22.440 -11.422 -12.749  1.00 10.00      A   
ATOM    840  O   ALA   101      21.560 -11.757 -13.543  1.00 10.00      A   
ATOM    841  N   GLU   102      23.669 -11.105 -13.126  1.00 10.00      A   
ATOM    842  HN  GLU   102      24.331 -10.863 -12.441  1.00 10.00      A   
ATOM    843  CA  GLU   102      24.066 -11.112 -14.523  1.00 10.00      A   
ATOM    844  CB  GLU   102      24.859  -9.844 -14.857  1.00 10.00      A   
ATOM    845  CG  GLU   102      24.105  -8.551 -14.581  1.00 10.00      A   
ATOM    846  CD  GLU   102      24.889  -7.317 -14.982  1.00 10.00      A   
ATOM    847  OE1 GLU   102      25.504  -6.679 -14.096  1.00 10.00      A   
ATOM    848  OE2 GLU   102      24.892  -6.976 -16.185  1.00 10.00      A   
ATOM    849  C   GLU   102      24.884 -12.354 -14.864  1.00 10.00      A   
ATOM    850  O   GLU   102      26.029 -12.501 -14.420  1.00 10.00      A   
ATOM    851  N   GLY   103      24.282 -13.248 -15.635  1.00 10.00      A   
ATOM    852  HN  GLY   103      23.359 -13.085 -15.924  1.00 10.00      A   
ATOM    853  CA  GLY   103      24.961 -14.464 -16.047  1.00 10.00      A   
ATOM    854  C   GLY   103      25.004 -15.525 -14.964  1.00 10.00      A   
ATOM    855  O   GLY   103      24.017 -15.748 -14.263  1.00 10.00      A   
ATOM    856  N   GLU   104      26.155 -16.171 -14.819  1.00 10.00      A   
ATOM    857  HN  GLU   104      26.910 -15.936 -15.401  1.00 10.00      A   
ATOM    858  CA  GLU   104      26.331 -17.222 -13.820  1.00 10.00      A   
ATOM    859  CB  GLU   104      27.439 -18.184 -14.250  1.00 10.00      A   
ATOM    860  CG  GLU   104      27.255 -18.782 -15.632  1.00 10.00      A   
ATOM    861  CD  GLU   104      28.427 -19.644 -16.036  1.00 10.00      A   
ATOM    862  OE1 GLU   104      29.503 -19.089 -16.347  1.00 10.00      A   
ATOM    863  OE2 GLU   104      28.283 -20.886 -16.048  1.00 10.00      A   
ATOM    864  C   GLU   104      26.680 -16.634 -12.456  1.00 10.00      A   
ATOM    865  O   GLU   104      26.728 -17.345 -11.455  1.00 10.00      A   
ATOM    866  N   THR   105      26.922 -15.334 -12.419  1.00 10.00      A   
ATOM    867  HN  THR   105      26.868 -14.816 -13.248  1.00 10.00      A   
ATOM    868  CA  THR   105      27.277 -14.654 -11.181  1.00 10.00      A   
ATOM    869  CB  THR   105      27.965 -13.314 -11.492  1.00 10.00      A   
ATOM    870  OG1 THR   105      28.235 -13.249 -12.902  1.00 10.00      A   
ATOM    871  HG1 THR   105      27.555 -12.710 -13.332  1.00 10.00      A   
ATOM    872  CG2 THR   105      29.274 -13.197 -10.725  1.00 10.00      A   
ATOM    873  C   THR   105      26.046 -14.406 -10.306  1.00 10.00      A   
ATOM    874  O   THR   105      25.785 -13.276  -9.893  1.00 10.00      A   
ATOM    875  N   GLY   106      25.304 -15.468 -10.023  1.00 10.00      A   
ATOM    876  HN  GLY   106      25.575 -16.350 -10.370  1.00 10.00      A   
ATOM    877  CA  GLY   106      24.110 -15.353  -9.211  1.00 10.00      A   
ATOM    878  C   GLY   106      24.405 -15.360  -7.726  1.00 10.00      A   
ATOM    879  O   GLY   106      25.530 -15.091  -7.303  1.00 10.00      A   
ATOM    880  N   GLY   107      23.389 -15.656  -6.932  1.00 10.00      A   
ATOM    881  HN  GLY   107      22.512 -15.852  -7.327  1.00 10.00      A   
ATOM    882  CA  GLY   107      23.559 -15.696  -5.494  1.00 10.00      A   
ATOM    883  C   GLY   107      23.528 -17.112  -4.961  1.00 10.00      A   
ATOM    884  O   GLY   107      23.990 -17.383  -3.854  1.00 10.00      A   
ATOM    885  N   GLN   108      22.995 -18.022  -5.767  1.00 10.00      A   
ATOM    886  HN  GLN   108      22.661 -17.740  -6.644  1.00 10.00      A   
ATOM    887  CA  GLN   108      22.897 -19.429  -5.394  1.00 10.00      A   
ATOM    888  CB  GLN   108      21.615 -20.031  -5.982  1.00 10.00      A   
ATOM    889  CG  GLN   108      20.348 -19.287  -5.590  1.00 10.00      A   
ATOM    890  CD  GLN   108      19.990 -19.473  -4.130  1.00 10.00      A   
ATOM    891  OE1 GLN   108      20.177 -20.551  -3.561  1.00 10.00      A   
ATOM    892  NE2 GLN   108      19.486 -18.419  -3.509  1.00 10.00      A   
ATOM    893 HE21 GLN   108      19.374 -17.589  -4.020  1.00 10.00      A   
ATOM    894 HE22 GLN   108      19.250 -18.509  -2.562  1.00 10.00      A   
ATOM    895  C   GLN   108      24.118 -20.188  -5.906  1.00 10.00      A   
ATOM    896  O   GLN   108      24.047 -21.376  -6.226  1.00 10.00      A   
ATOM    897  N   VAL   109      25.235 -19.484  -5.977  1.00 10.00      A   
ATOM    898  HN  VAL   109      25.226 -18.551  -5.678  1.00 10.00      A   
ATOM    899  CA  VAL   109      26.484 -20.053  -6.461  1.00 10.00      A   
ATOM    900  CB  VAL   109      27.150 -19.123  -7.503  1.00 10.00      A   
ATOM    901  CG1 VAL   109      28.336 -19.809  -8.168  1.00 10.00      A   
ATOM    902  CG2 VAL   109      26.138 -18.678  -8.549  1.00 10.00      A   
ATOM    903  C   VAL   109      27.447 -20.287  -5.302  1.00 10.00      A   
ATOM    904  O   VAL   109      27.533 -19.470  -4.382  1.00 10.00      A   
ATOM    905  N   LEU   110      28.160 -21.404  -5.348  1.00 10.00      A   
ATOM    906  HN  LEU   110      28.047 -22.012  -6.110  1.00 10.00      A   
ATOM    907  CA  LEU   110      29.117 -21.745  -4.306  1.00 10.00      A   
ATOM    908  CB  LEU   110      29.300 -23.265  -4.230  1.00 10.00      A   
ATOM    909  CG  LEU   110      28.022 -24.106  -4.206  1.00 10.00      A   
ATOM    910  CD1 LEU   110      28.354 -25.585  -4.314  1.00 10.00      A   
ATOM    911  CD2 LEU   110      27.217 -23.828  -2.950  1.00 10.00      A   
ATOM    912  C   LEU   110      30.456 -21.081  -4.591  1.00 10.00      A   
ATOM    913  O   LEU   110      30.808 -20.857  -5.753  1.00 10.00      A   
ATOM    914  N   GLY   111      31.195 -20.770  -3.537  1.00 10.00      A   
ATOM    915  HN  GLY   111      30.860 -20.967  -2.637  1.00 10.00      A   
ATOM    916  CA  GLY   111      32.491 -20.141  -3.698  1.00 10.00      A   
ATOM    917  C   GLY   111      32.447 -18.655  -3.412  1.00 10.00      A   
ATOM    918  O   GLY   111      31.455 -18.153  -2.873  1.00 10.00      A   
ATOM    919  N   SER   112      33.534 -17.961  -3.757  1.00 10.00      A   
ATOM    920  HN  SER   112      34.290 -18.443  -4.156  1.00 10.00      A   
ATOM    921  CA  SER   112      33.658 -16.513  -3.562  1.00 10.00      A   
ATOM    922  CB  SER   112      32.502 -15.755  -4.229  1.00 10.00      A   
ATOM    923  OG  SER   112      32.388 -16.104  -5.600  1.00 10.00      A   
ATOM    924  HG  SER   112      33.269 -16.265  -5.962  1.00 10.00      A   
ATOM    925  C   SER   112      33.807 -16.124  -2.087  1.00 10.00      A   
ATOM    926  O   SER   112      34.757 -15.428  -1.716  1.00 10.00      A   
ATOM    927  N   GLN   113      32.871 -16.579  -1.256  1.00 10.00      A   
ATOM    928  HN  GLN   113      32.149 -17.143  -1.623  1.00 10.00      A   
ATOM    929  CA  GLN   113      32.872 -16.282   0.177  1.00 10.00      A   
ATOM    930  CB  GLN   113      34.144 -16.800   0.861  1.00 10.00      A   
ATOM    931  CG  GLN   113      34.211 -18.312   1.000  1.00 10.00      A   
ATOM    932  CD  GLN   113      35.520 -18.778   1.608  1.00 10.00      A   
ATOM    933  OE1 GLN   113      36.495 -19.016   0.897  1.00 10.00      A   
ATOM    934  NE2 GLN   113      35.549 -18.921   2.925  1.00 10.00      A   
ATOM    935 HE21 GLN   113      34.733 -18.722   3.434  1.00 10.00      A   
ATOM    936 HE22 GLN   113      36.386 -19.223   3.339  1.00 10.00      A   
ATOM    937  C   GLN   113      32.687 -14.790   0.434  1.00 10.00      A   
ATOM    938  O   GLN   113      33.193 -14.246   1.414  1.00 10.00      A   
ATOM    939  N   VAL   114      31.946 -14.136  -0.449  1.00 10.00      A   
ATOM    940  HN  VAL   114      31.556 -14.627  -1.204  1.00 10.00      A   
ATOM    941  CA  VAL   114      31.695 -12.705  -0.313  1.00 10.00      A   
ATOM    942  CB  VAL   114      31.402 -12.019  -1.665  1.00 10.00      A   
ATOM    943  CG1 VAL   114      32.681 -11.867  -2.472  1.00 10.00      A   
ATOM    944  CG2 VAL   114      30.352 -12.785  -2.461  1.00 10.00      A   
ATOM    945  C   VAL   114      30.558 -12.443   0.666  1.00 10.00      A   
ATOM    946  O   VAL   114      30.590 -11.476   1.421  1.00 10.00      A   
ATOM    947  N   LEU   115      29.559 -13.317   0.653  1.00 10.00      A   
ATOM    948  HN  LEU   115      29.583 -14.064   0.016  1.00 10.00      A   
ATOM    949  CA  LEU   115      28.418 -13.186   1.551  1.00 10.00      A   
ATOM    950  CB  LEU   115      27.129 -13.584   0.834  1.00 10.00      A   
ATOM    951  CG  LEU   115      26.738 -12.733  -0.374  1.00 10.00      A   
ATOM    952  CD1 LEU   115      25.541 -13.343  -1.080  1.00 10.00      A   
ATOM    953  CD2 LEU   115      26.448 -11.297   0.042  1.00 10.00      A   
ATOM    954  C   LEU   115      28.610 -14.065   2.779  1.00 10.00      A   
ATOM    955  O   LEU   115      27.914 -13.919   3.781  1.00 10.00      A   
ATOM    956  N   LYS   116      29.581 -14.968   2.698  1.00 10.00      A   
ATOM    957  HN  LYS   116      30.121 -15.010   1.886  1.00 10.00      A   
ATOM    958  CA  LYS   116      29.874 -15.890   3.790  1.00 10.00      A   
ATOM    959  CB  LYS   116      30.521 -17.166   3.239  1.00 10.00      A   
ATOM    960  CG  LYS   116      29.823 -17.732   2.013  1.00 10.00      A   
ATOM    961  CD  LYS   116      30.463 -19.030   1.550  1.00 10.00      A   
ATOM    962  CE  LYS   116      30.047 -20.194   2.433  1.00 10.00      A   
ATOM    963  NZ  LYS   116      30.675 -21.470   2.003  1.00 10.00      A   
ATOM    964  HZ1 LYS   116      30.284 -22.264   2.551  1.00 10.00      A   
ATOM    965  HZ2 LYS   116      31.702 -21.436   2.159  1.00 10.00      A   
ATOM    966  HZ3 LYS   116      30.493 -21.640   0.993  1.00 10.00      A   
ATOM    967  C   LYS   116      30.783 -15.236   4.830  1.00 10.00      A   
ATOM    968  O   LYS   116      31.805 -15.801   5.229  1.00 10.00      A   
ATOM    969  N   VAL   117      30.408 -14.031   5.248  1.00 10.00      A   
ATOM    970  HN  VAL   117      29.592 -13.633   4.871  1.00 10.00      A   
ATOM    971  CA  VAL   117      31.174 -13.276   6.238  1.00 10.00      A   
ATOM    972  CB  VAL   117      31.939 -12.105   5.584  1.00 10.00      A   
ATOM    973  CG1 VAL   117      33.092 -12.617   4.736  1.00 10.00      A   
ATOM    974  CG2 VAL   117      31.000 -11.248   4.749  1.00 10.00      A   
ATOM    975  C   VAL   117      30.265 -12.707   7.327  1.00 10.00      A   
ATOM    976  O   VAL   117      30.739 -12.097   8.285  1.00 10.00      A   
ATOM    977  N   ILE   118      28.959 -12.920   7.181  1.00 10.00      A   
ATOM    978  HN  ILE   118      28.646 -13.440   6.416  1.00 10.00      A   
ATOM    979  CA  ILE   118      27.982 -12.409   8.139  1.00 10.00      A   
ATOM    980  CB  ILE   118      26.545 -12.413   7.551  1.00 10.00      A   
ATOM    981  CG1 ILE   118      26.586 -12.160   6.040  1.00 10.00      A   
ATOM    982  CG2 ILE   118      25.681 -11.355   8.228  1.00 10.00      A   
ATOM    983  CD1 ILE   118      25.242 -12.274   5.353  1.00 10.00      A   
ATOM    984  C   ILE   118      28.020 -13.209   9.447  1.00 10.00      A   
ATOM    985  O   ILE   118      28.770 -14.185   9.566  1.00 10.00      A   
ATOM    986  N   ASN   119      27.217 -12.774  10.421  1.00 10.00      A   
ATOM    987  HN  ASN   119      26.668 -11.980  10.255  1.00 10.00      A   
ATOM    988  CA  ASN   119      27.121 -13.408  11.738  1.00 10.00      A   
ATOM    989  CB  ASN   119      26.925 -14.931  11.667  1.00 10.00      A   
ATOM    990  CG  ASN   119      25.600 -15.329  11.040  1.00 10.00      A   
ATOM    991  OD1 ASN   119      24.626 -14.574  11.072  1.00 10.00      A   
ATOM    992  ND2 ASN   119      25.553 -16.519  10.462  1.00 10.00      A   
ATOM    993 HD21 ASN   119      26.364 -17.072  10.468  1.00 10.00      A   
ATOM    994 HD22 ASN   119      24.709 -16.801  10.052  1.00 10.00      A   
ATOM    995  C   ASN   119      28.299 -13.019  12.626  1.00 10.00      A   
ATOM    996  O   ASN   119      28.115 -12.564  13.758  1.00 10.00      A   
ATOM    997  N   GLU   120      29.507 -13.193  12.106  1.00 10.00      A   
ATOM    998  HN  GLU   120      29.587 -13.562  11.199  1.00 10.00      A   
ATOM    999  CA  GLU   120      30.716 -12.841  12.837  1.00 10.00      A   
ATOM   1000  CB  GLU   120      31.917 -13.600  12.273  1.00 10.00      A   
ATOM   1001  CG  GLU   120      31.782 -15.111  12.323  1.00 10.00      A   
ATOM   1002  CD  GLU   120      32.870 -15.812  11.544  1.00 10.00      A   
ATOM   1003  OE1 GLU   120      34.008 -15.903  12.053  1.00 10.00      A   
ATOM   1004  OE2 GLU   120      32.594 -16.277  10.419  1.00 10.00      A   
ATOM   1005  C   GLU   120      30.941 -11.342  12.708  1.00 10.00      A   
ATOM   1006  O   GLU   120      31.392 -10.861  11.666  1.00 10.00      A   
ATOM   1007  N   SER   121      30.607 -10.601  13.752  1.00 10.00      A   
ATOM   1008  HN  SER   121      30.268 -11.032  14.567  1.00 10.00      A   
ATOM   1009  CA  SER   121      30.745  -9.156  13.712  1.00 10.00      A   
ATOM   1010  CB  SER   121      29.387  -8.534  13.392  1.00 10.00      A   
ATOM   1011  OG  SER   121      28.467  -9.518  12.942  1.00 10.00      A   
ATOM   1012  HG  SER   121      28.619 -10.340  13.430  1.00 10.00      A   
ATOM   1013  C   SER   121      31.272  -8.589  15.024  1.00 10.00      A   
ATOM   1014  O   SER   121      31.114  -9.196  16.083  1.00 10.00      A   
ATOM   1015  N   THR   122      31.913  -7.431  14.942  1.00 10.00      A   
ATOM   1016  HN  THR   122      32.044  -7.017  14.059  1.00 10.00      A   
ATOM   1017  CA  THR   122      32.440  -6.756  16.114  1.00 10.00      A   
ATOM   1018  CB  THR   122      33.832  -6.161  15.823  1.00 10.00      A   
ATOM   1019  OG1 THR   122      33.936  -5.873  14.423  1.00 10.00      A   
ATOM   1020  HG1 THR   122      34.262  -6.653  13.958  1.00 10.00      A   
ATOM   1021  CG2 THR   122      34.926  -7.144  16.212  1.00 10.00      A   
ATOM   1022  C   THR   122      31.480  -5.640  16.518  1.00 10.00      A   
ATOM   1023  O   THR   122      30.918  -5.647  17.618  1.00 10.00      A   
ATOM   1024  N   ASN   123      31.285  -4.695  15.605  1.00 10.00      A   
ATOM   1025  HN  ASN   123      31.779  -4.747  14.753  1.00 10.00      A   
ATOM   1026  CA  ASN   123      30.377  -3.572  15.827  1.00 10.00      A   
ATOM   1027  CB  ASN   123      31.137  -2.236  15.834  1.00 10.00      A   
ATOM   1028  CG  ASN   123      31.623  -1.810  14.458  1.00 10.00      A   
ATOM   1029  OD1 ASN   123      31.971  -2.643  13.620  1.00 10.00      A   
ATOM   1030  ND2 ASN   123      31.654  -0.506  14.221  1.00 10.00      A   
ATOM   1031 HD21 ASN   123      31.364   0.102  14.937  1.00 10.00      A   
ATOM   1032 HD22 ASN   123      31.972  -0.200  13.344  1.00 10.00      A   
ATOM   1033  C   ASN   123      29.293  -3.557  14.751  1.00 10.00      A   
ATOM   1034  O   ASN   123      28.309  -2.828  14.844  1.00 10.00      A   
ATOM   1035  N   GLN   124      29.490  -4.371  13.725  1.00 10.00      A   
ATOM   1036  HN  GLN   124      30.312  -4.907  13.696  1.00 10.00      A   
ATOM   1037  CA  GLN   124      28.550  -4.483  12.621  1.00 10.00      A   
ATOM   1038  CB  GLN   124      29.310  -4.601  11.285  1.00 10.00      A   
ATOM   1039  CG  GLN   124      29.979  -5.951  11.010  1.00 10.00      A   
ATOM   1040  CD  GLN   124      31.336  -6.130  11.672  1.00 10.00      A   
ATOM   1041  OE1 GLN   124      31.597  -5.600  12.749  1.00 10.00      A   
ATOM   1042  NE2 GLN   124      32.202  -6.898  11.039  1.00 10.00      A   
ATOM   1043 HE21 GLN   124      31.925  -7.307  10.190  1.00 10.00      A   
ATOM   1044 HE22 GLN   124      33.089  -7.029  11.440  1.00 10.00      A   
ATOM   1045  C   GLN   124      27.620  -5.680  12.836  1.00 10.00      A   
ATOM   1046  O   GLN   124      27.236  -6.365  11.887  1.00 10.00      A   
ATOM   1047  N   ASN   125      27.267  -5.904  14.103  1.00 10.00      A   
ATOM   1048  HN  ASN   125      27.605  -5.294  14.794  1.00 10.00      A   
ATOM   1049  CA  ASN   125      26.401  -7.016  14.520  1.00 10.00      A   
ATOM   1050  CB  ASN   125      25.906  -6.810  15.957  1.00 10.00      A   
ATOM   1051  CG  ASN   125      27.025  -6.713  16.982  1.00 10.00      A   
ATOM   1052  OD1 ASN   125      28.096  -6.169  16.709  1.00 10.00      A   
ATOM   1053  ND2 ASN   125      26.780  -7.237  18.172  1.00 10.00      A   
ATOM   1054 HD21 ASN   125      25.903  -7.655  18.323  1.00 10.00      A   
ATOM   1055 HD22 ASN   125      27.481  -7.194  18.856  1.00 10.00      A   
ATOM   1056  C   ASN   125      25.210  -7.227  13.589  1.00 10.00      A   
ATOM   1057  O   ASN   125      24.277  -6.419  13.557  1.00 10.00      A   
ATOM   1058  N   ALA   126      25.249  -8.321  12.838  1.00 10.00      A   
ATOM   1059  HN  ALA   126      26.015  -8.929  12.917  1.00 10.00      A   
ATOM   1060  CA  ALA   126      24.185  -8.650  11.904  1.00 10.00      A   
ATOM   1061  CB  ALA   126      24.508  -8.100  10.524  1.00 10.00      A   
ATOM   1062  C   ALA   126      23.976 -10.157  11.837  1.00 10.00      A   
ATOM   1063  O   ALA   126      24.885 -10.931  12.148  1.00 10.00      A   
ATOM   1064  N   ALA   127      22.776 -10.564  11.444  1.00 10.00      A   
ATOM   1065  HN  ALA   127      22.093  -9.888  11.223  1.00 10.00      A   
ATOM   1066  CA  ALA   127      22.432 -11.974  11.329  1.00 10.00      A   
ATOM   1067  CB  ALA   127      21.524 -12.387  12.479  1.00 10.00      A   
ATOM   1068  C   ALA   127      21.741 -12.238   9.995  1.00 10.00      A   
ATOM   1069  O   ALA   127      20.780 -11.557   9.645  1.00 10.00      A   
ATOM   1070  N   VAL   128      22.225 -13.225   9.256  1.00 10.00      A   
ATOM   1071  HN  VAL   128      22.980 -13.751   9.596  1.00 10.00      A   
ATOM   1072  CA  VAL   128      21.646 -13.558   7.956  1.00 10.00      A   
ATOM   1073  CB  VAL   128      22.603 -14.427   7.105  1.00 10.00      A   
ATOM   1074  CG1 VAL   128      22.956 -15.728   7.813  1.00 10.00      A   
ATOM   1075  CG2 VAL   128      22.024 -14.696   5.724  1.00 10.00      A   
ATOM   1076  C   VAL   128      20.287 -14.247   8.114  1.00 10.00      A   
ATOM   1077  O   VAL   128      20.116 -15.122   8.967  1.00 10.00      A   
ATOM   1078  N   LYS   129      19.314 -13.822   7.316  1.00 10.00      A   
ATOM   1079  HN  LYS   129      19.500 -13.100   6.675  1.00 10.00      A   
ATOM   1080  CA  LYS   129      17.980 -14.402   7.367  1.00 10.00      A   
ATOM   1081  CB  LYS   129      16.908 -13.311   7.366  1.00 10.00      A   
ATOM   1082  CG  LYS   129      16.351 -12.967   8.735  1.00 10.00      A   
ATOM   1083  CD  LYS   129      15.042 -12.203   8.607  1.00 10.00      A   
ATOM   1084  CE  LYS   129      13.930 -13.098   8.072  1.00 10.00      A   
ATOM   1085  NZ  LYS   129      12.654 -12.363   7.877  1.00 10.00      A   
ATOM   1086  HZ1 LYS   129      12.455 -11.764   8.701  1.00 10.00      A   
ATOM   1087  HZ2 LYS   129      11.869 -13.036   7.758  1.00 10.00      A   
ATOM   1088  HZ3 LYS   129      12.711 -11.758   7.024  1.00 10.00      A   
ATOM   1089  C   LYS   129      17.746 -15.342   6.192  1.00 10.00      A   
ATOM   1090  O   LYS   129      17.586 -16.552   6.373  1.00 10.00      A   
ATOM   1091  N   ARG   130      17.727 -14.783   4.986  1.00 10.00      A   
ATOM   1092  HN  ARG   130      17.882 -13.817   4.899  1.00 10.00      A   
ATOM   1093  CA  ARG   130      17.495 -15.576   3.783  1.00 10.00      A   
ATOM   1094  CB  ARG   130      16.012 -15.946   3.667  1.00 10.00      A   
ATOM   1095  CG  ARG   130      15.064 -14.757   3.738  1.00 10.00      A   
ATOM   1096  CD  ARG   130      14.067 -14.771   2.592  1.00 10.00      A   
ATOM   1097  NE  ARG   130      13.290 -16.010   2.555  1.00 10.00      A   
ATOM   1098  HE  ARG   130      13.718 -16.821   2.915  1.00 10.00      A   
ATOM   1099  CZ  ARG   130      12.053 -16.103   2.076  1.00 10.00      A   
ATOM   1100  NH1 ARG   130      11.437 -15.025   1.592  1.00 10.00      A   
ATOM   1101 HH11 ARG   130      11.919 -14.100   1.588  1.00 10.00      A   
ATOM   1102 HH12 ARG   130      10.464 -15.099   1.213  1.00 10.00      A   
ATOM   1103  NH2 ARG   130      11.435 -17.281   2.087  1.00 10.00      A   
ATOM   1104 HH21 ARG   130      10.465 -17.373   1.717  1.00 10.00      A   
ATOM   1105 HH22 ARG   130      11.922 -18.122   2.471  1.00 10.00      A   
ATOM   1106  C   ARG   130      17.935 -14.832   2.528  1.00 10.00      A   
ATOM   1107  O   ARG   130      17.932 -13.599   2.490  1.00 10.00      A   
ATOM   1108  N   ILE   131      18.317 -15.595   1.511  1.00 10.00      A   
ATOM   1109  HN  ILE   131      18.318 -16.571   1.626  1.00 10.00      A   
ATOM   1110  CA  ILE   131      18.744 -15.036   0.232  1.00 10.00      A   
ATOM   1111  CB  ILE   131      20.258 -15.258  -0.010  1.00 10.00      A   
ATOM   1112  CG1 ILE   131      21.080 -14.775   1.193  1.00 10.00      A   
ATOM   1113  CG2 ILE   131      20.705 -14.553  -1.283  1.00 10.00      A   
ATOM   1114  CD1 ILE   131      22.530 -15.210   1.159  1.00 10.00      A   
ATOM   1115  C   ILE   131      17.955 -15.704  -0.895  1.00 10.00      A   
ATOM   1116  O   ILE   131      18.130 -16.894  -1.162  1.00 10.00      A   
ATOM   1117  N   GLU   132      17.085 -14.940  -1.544  1.00 10.00      A   
ATOM   1118  HN  GLU   132      17.001 -13.988  -1.297  1.00 10.00      A   
ATOM   1119  CA  GLU   132      16.258 -15.465  -2.621  1.00 10.00      A   
ATOM   1120  CB  GLU   132      14.779 -15.251  -2.298  1.00 10.00      A   
ATOM   1121  CG  GLU   132      14.267 -16.113  -1.160  1.00 10.00      A   
ATOM   1122  CD  GLU   132      14.101 -17.561  -1.567  1.00 10.00      A   
ATOM   1123  OE1 GLU   132      13.042 -17.903  -2.134  1.00 10.00      A   
ATOM   1124  OE2 GLU   132      15.029 -18.365  -1.327  1.00 10.00      A   
ATOM   1125  C   GLU   132      16.594 -14.810  -3.954  1.00 10.00      A   
ATOM   1126  O   GLU   132      16.980 -13.642  -3.999  1.00 10.00      A   
ATOM   1127  N   PHE   133      16.440 -15.568  -5.033  1.00 10.00      A   
ATOM   1128  HN  PHE   133      16.132 -16.495  -4.926  1.00 10.00      A   
ATOM   1129  CA  PHE   133      16.719 -15.069  -6.374  1.00 10.00      A   
ATOM   1130  CB  PHE   133      18.157 -15.400  -6.786  1.00 10.00      A   
ATOM   1131  CG  PHE   133      18.438 -15.215  -8.254  1.00 10.00      A   
ATOM   1132  CD1 PHE   133      18.430 -13.952  -8.821  1.00 10.00      A   
ATOM   1133  CD2 PHE   133      18.703 -16.306  -9.066  1.00 10.00      A   
ATOM   1134  CE1 PHE   133      18.687 -13.781 -10.166  1.00 10.00      A   
ATOM   1135  CE2 PHE   133      18.960 -16.141 -10.412  1.00 10.00      A   
ATOM   1136  CZ  PHE   133      18.951 -14.876 -10.965  1.00 10.00      A   
ATOM   1137  C   PHE   133      15.746 -15.654  -7.393  1.00 10.00      A   
ATOM   1138  O   PHE   133      15.576 -16.872  -7.478  1.00 10.00      A   
ATOM   1139  N   VAL   134      15.113 -14.779  -8.159  1.00 10.00      A   
ATOM   1140  HN  VAL   134      15.285 -13.818  -8.028  1.00 10.00      A   
ATOM   1141  CA  VAL   134      14.175 -15.190  -9.195  1.00 10.00      A   
ATOM   1142  CB  VAL   134      12.728 -14.763  -8.859  1.00 10.00      A   
ATOM   1143  CG1 VAL   134      11.760 -15.245  -9.929  1.00 10.00      A   
ATOM   1144  CG2 VAL   134      12.314 -15.291  -7.494  1.00 10.00      A   
ATOM   1145  C   VAL   134      14.589 -14.573 -10.531  1.00 10.00      A   
ATOM   1146  O   VAL   134      14.799 -13.360 -10.626  1.00 10.00      A   
ATOM   1147  N   GLY   135      14.728 -15.411 -11.547  1.00 10.00      A   
ATOM   1148  HN  GLY   135      14.556 -16.365 -11.408  1.00 10.00      A   
ATOM   1149  CA  GLY   135      15.119 -14.937 -12.860  1.00 10.00      A   
ATOM   1150  C   GLY   135      14.033 -14.108 -13.521  1.00 10.00      A   
ATOM   1151  O   GLY   135      12.851 -14.280 -13.217  1.00 10.00      A   
ATOM   1152  N   PRO   136      14.404 -13.206 -14.444  1.00 10.00      A   
ATOM   1153  CA  PRO   136      13.445 -12.338 -15.137  1.00 10.00      A   
ATOM   1154  CB  PRO   136      14.325 -11.479 -16.054  1.00 10.00      A   
ATOM   1155  CG  PRO   136      15.700 -11.594 -15.494  1.00 10.00      A   
ATOM   1156  CD  PRO   136      15.784 -12.962 -14.891  1.00 10.00      A   
ATOM   1157  C   PRO   136      12.442 -13.130 -15.970  1.00 10.00      A   
ATOM   1158  O   PRO   136      11.245 -12.857 -15.935  1.00 10.00      A   
ATOM   1159  N   SER   137      12.936 -14.125 -16.699  1.00 10.00      A   
ATOM   1160  HN  SER   137      13.898 -14.312 -16.662  1.00 10.00      A   
ATOM   1161  CA  SER   137      12.087 -14.949 -17.551  1.00 10.00      A   
ATOM   1162  CB  SER   137      12.946 -15.894 -18.391  1.00 10.00      A   
ATOM   1163  OG  SER   137      14.090 -15.213 -18.890  1.00 10.00      A   
ATOM   1164  HG  SER   137      13.807 -14.439 -19.392  1.00 10.00      A   
ATOM   1165  C   SER   137      11.057 -15.729 -16.735  1.00 10.00      A   
ATOM   1166  O   SER   137       9.942 -15.977 -17.197  1.00 10.00      A   
ATOM   1167  N   VAL   138      11.434 -16.111 -15.522  1.00 10.00      A   
ATOM   1168  HN  VAL   138      12.341 -15.896 -15.211  1.00 10.00      A   
ATOM   1169  CA  VAL   138      10.537 -16.847 -14.644  1.00 10.00      A   
ATOM   1170  CB  VAL   138      11.314 -17.655 -13.586  1.00 10.00      A   
ATOM   1171  CG1 VAL   138      10.355 -18.454 -12.717  1.00 10.00      A   
ATOM   1172  CG2 VAL   138      12.312 -18.584 -14.263  1.00 10.00      A   
ATOM   1173  C   VAL   138       9.581 -15.884 -13.948  1.00 10.00      A   
ATOM   1174  O   VAL   138       8.368 -16.108 -13.914  1.00 10.00      A   
ATOM   1175  N   GLY   139      10.135 -14.797 -13.423  1.00 10.00      A   
ATOM   1176  HN  GLY   139      11.112 -14.671 -13.494  1.00 10.00      A   
ATOM   1177  CA  GLY   139       9.335 -13.805 -12.731  1.00 10.00      A   
ATOM   1178  C   GLY   139       8.303 -13.147 -13.626  1.00 10.00      A   
ATOM   1179  O   GLY   139       7.232 -12.751 -13.162  1.00 10.00      A   
ATOM   1180  N   ALA   140       8.627 -13.014 -14.904  1.00 10.00      A   
ATOM   1181  HN  ALA   140       9.511 -13.320 -15.211  1.00 10.00      A   
ATOM   1182  CA  ALA   140       7.711 -12.408 -15.861  1.00 10.00      A   
ATOM   1183  CB  ALA   140       8.372 -12.263 -17.223  1.00 10.00      A   
ATOM   1184  C   ALA   140       6.439 -13.235 -15.969  1.00 10.00      A   
ATOM   1185  O   ALA   140       5.340 -12.691 -16.056  1.00 10.00      A   
ATOM   1186  N   ASP   141       6.601 -14.554 -15.939  1.00 10.00      A   
ATOM   1187  HN  ASP   141       7.507 -14.918 -15.856  1.00 10.00      A   
ATOM   1188  CA  ASP   141       5.468 -15.471 -16.025  1.00 10.00      A   
ATOM   1189  CB  ASP   141       5.944 -16.916 -16.186  1.00 10.00      A   
ATOM   1190  CG  ASP   141       5.349 -17.593 -17.400  1.00 10.00      A   
ATOM   1191  OD1 ASP   141       4.125 -17.856 -17.407  1.00 10.00      A   
ATOM   1192  OD2 ASP   141       6.108 -17.866 -18.359  1.00 10.00      A   
ATOM   1193  C   ASP   141       4.603 -15.358 -14.781  1.00 10.00      A   
ATOM   1194  O   ASP   141       3.376 -15.317 -14.865  1.00 10.00      A   
ATOM   1195  N   LEU   142       5.257 -15.303 -13.625  1.00 10.00      A   
ATOM   1196  HN  LEU   142       6.236 -15.347 -13.631  1.00 10.00      A   
ATOM   1197  CA  LEU   142       4.560 -15.184 -12.350  1.00 10.00      A   
ATOM   1198  CB  LEU   142       5.560 -15.248 -11.192  1.00 10.00      A   
ATOM   1199  CG  LEU   142       6.418 -16.513 -11.116  1.00 10.00      A   
ATOM   1200  CD1 LEU   142       7.558 -16.329 -10.129  1.00 10.00      A   
ATOM   1201  CD2 LEU   142       5.570 -17.717 -10.737  1.00 10.00      A   
ATOM   1202  C   LEU   142       3.771 -13.879 -12.297  1.00 10.00      A   
ATOM   1203  O   LEU   142       2.618 -13.854 -11.860  1.00 10.00      A   
ATOM   1204  N   ALA   143       4.397 -12.804 -12.766  1.00 10.00      A   
ATOM   1205  HN  ALA   143       5.318 -12.896 -13.101  1.00 10.00      A   
ATOM   1206  CA  ALA   143       3.763 -11.493 -12.792  1.00 10.00      A   
ATOM   1207  CB  ALA   143       4.777 -10.429 -13.188  1.00 10.00      A   
ATOM   1208  C   ALA   143       2.592 -11.485 -13.765  1.00 10.00      A   
ATOM   1209  O   ALA   143       1.520 -10.965 -13.458  1.00 10.00      A   
ATOM   1210  N   GLN   144       2.806 -12.072 -14.936  1.00 10.00      A   
ATOM   1211  HN  GLN   144       3.692 -12.462 -15.121  1.00 10.00      A   
ATOM   1212  CA  GLN   144       1.775 -12.146 -15.962  1.00 10.00      A   
ATOM   1213  CB  GLN   144       2.330 -12.818 -17.221  1.00 10.00      A   
ATOM   1214  CG  GLN   144       1.373 -12.851 -18.403  1.00 10.00      A   
ATOM   1215  CD  GLN   144       0.871 -11.477 -18.798  1.00 10.00      A   
ATOM   1216  OE1 GLN   144       1.474 -10.794 -19.627  1.00 10.00      A   
ATOM   1217  NE2 GLN   144      -0.238 -11.064 -18.210  1.00 10.00      A   
ATOM   1218 HE21 GLN   144      -0.667 -11.661 -17.558  1.00 10.00      A   
ATOM   1219 HE22 GLN   144      -0.593 -10.180 -18.448  1.00 10.00      A   
ATOM   1220  C   GLN   144       0.553 -12.904 -15.451  1.00 10.00      A   
ATOM   1221  O   GLN   144      -0.586 -12.486 -15.666  1.00 10.00      A   
ATOM   1222  N   THR   145       0.798 -14.011 -14.765  1.00 10.00      A   
ATOM   1223  HN  THR   145       1.730 -14.286 -14.622  1.00 10.00      A   
ATOM   1224  CA  THR   145      -0.273 -14.831 -14.219  1.00 10.00      A   
ATOM   1225  CB  THR   145       0.268 -16.188 -13.717  1.00 10.00      A   
ATOM   1226  OG1 THR   145       1.137 -16.757 -14.710  1.00 10.00      A   
ATOM   1227  HG1 THR   145       1.969 -16.264 -14.733  1.00 10.00      A   
ATOM   1228  CG2 THR   145      -0.876 -17.154 -13.446  1.00 10.00      A   
ATOM   1229  C   THR   145      -0.987 -14.107 -13.077  1.00 10.00      A   
ATOM   1230  O   THR   145      -2.218 -14.007 -13.065  1.00 10.00      A   
ATOM   1231  N   GLY   146      -0.203 -13.575 -12.140  1.00 10.00      A   
ATOM   1232  HN  GLY   146       0.773 -13.665 -12.223  1.00 10.00      A   
ATOM   1233  CA  GLY   146      -0.759 -12.871 -10.995  1.00 10.00      A   
ATOM   1234  C   GLY   146      -1.645 -11.704 -11.381  1.00 10.00      A   
ATOM   1235  O   GLY   146      -2.736 -11.540 -10.830  1.00 10.00      A   
ATOM   1236  N   ALA   147      -1.180 -10.898 -12.329  1.00 10.00      A   
ATOM   1237  HN  ALA   147      -0.300 -11.087 -12.728  1.00 10.00      A   
ATOM   1238  CA  ALA   147      -1.936  -9.739 -12.788  1.00 10.00      A   
ATOM   1239  CB  ALA   147      -1.126  -8.944 -13.799  1.00 10.00      A   
ATOM   1240  C   ALA   147      -3.277 -10.155 -13.385  1.00 10.00      A   
ATOM   1241  O   ALA   147      -4.322  -9.601 -13.037  1.00 10.00      A   
ATOM   1242  N   MET   148      -3.243 -11.145 -14.271  1.00 10.00      A   
ATOM   1243  HN  MET   148      -2.381 -11.558 -14.493  1.00 10.00      A   
ATOM   1244  CA  MET   148      -4.457 -11.633 -14.914  1.00 10.00      A   
ATOM   1245  CB  MET   148      -4.137 -12.663 -16.000  1.00 10.00      A   
ATOM   1246  CG  MET   148      -3.478 -12.072 -17.234  1.00 10.00      A   
ATOM   1247  SD  MET   148      -3.273 -13.273 -18.566  1.00 10.00      A   
ATOM   1248  CE  MET   148      -2.249 -14.508 -17.766  1.00 10.00      A   
ATOM   1249  C   MET   148      -5.428 -12.221 -13.899  1.00 10.00      A   
ATOM   1250  O   MET   148      -6.626 -11.934 -13.940  1.00 10.00      A   
ATOM   1251  N   ALA   149      -4.903 -13.028 -12.983  1.00 10.00      A   
ATOM   1252  HN  ALA   149      -3.936 -13.203 -12.999  1.00 10.00      A   
ATOM   1253  CA  ALA   149      -5.719 -13.664 -11.954  1.00 10.00      A   
ATOM   1254  CB  ALA   149      -4.870 -14.600 -11.108  1.00 10.00      A   
ATOM   1255  C   ALA   149      -6.411 -12.625 -11.072  1.00 10.00      A   
ATOM   1256  O   ALA   149      -7.602 -12.746 -10.770  1.00 10.00      A   
ATOM   1257  N   LEU   150      -5.665 -11.596 -10.679  1.00 10.00      A   
ATOM   1258  HN  LEU   150      -4.725 -11.551 -10.963  1.00 10.00      A   
ATOM   1259  CA  LEU   150      -6.201 -10.533  -9.829  1.00 10.00      A   
ATOM   1260  CB  LEU   150      -5.098  -9.535  -9.456  1.00 10.00      A   
ATOM   1261  CG  LEU   150      -5.495  -8.412  -8.493  1.00 10.00      A   
ATOM   1262  CD1 LEU   150      -5.853  -8.971  -7.125  1.00 10.00      A   
ATOM   1263  CD2 LEU   150      -4.383  -7.380  -8.382  1.00 10.00      A   
ATOM   1264  C   LEU   150      -7.357  -9.807 -10.514  1.00 10.00      A   
ATOM   1265  O   LEU   150      -8.388  -9.530  -9.895  1.00 10.00      A   
ATOM   1266  N   MET   151      -7.183  -9.510 -11.796  1.00 10.00      A   
ATOM   1267  HN  MET   151      -6.338  -9.759 -12.233  1.00 10.00      A   
ATOM   1268  CA  MET   151      -8.207  -8.817 -12.571  1.00 10.00      A   
ATOM   1269  CB  MET   151      -7.634  -8.285 -13.886  1.00 10.00      A   
ATOM   1270  CG  MET   151      -6.714  -7.085 -13.729  1.00 10.00      A   
ATOM   1271  SD  MET   151      -6.143  -6.439 -15.314  1.00 10.00      A   
ATOM   1272  CE  MET   151      -5.193  -7.830 -15.922  1.00 10.00      A   
ATOM   1273  C   MET   151      -9.401  -9.722 -12.847  1.00 10.00      A   
ATOM   1274  O   MET   151     -10.551  -9.277 -12.814  1.00 10.00      A   
ATOM   1275  N   ALA   152      -9.124 -10.996 -13.104  1.00 10.00      A   
ATOM   1276  HN  ALA   152      -8.188 -11.293 -13.102  1.00 10.00      A   
ATOM   1277  CA  ALA   152     -10.176 -11.964 -13.386  1.00 10.00      A   
ATOM   1278  CB  ALA   152      -9.580 -13.303 -13.786  1.00 10.00      A   
ATOM   1279  C   ALA   152     -11.100 -12.133 -12.191  1.00 10.00      A   
ATOM   1280  O   ALA   152     -12.325 -12.124 -12.338  1.00 10.00      A   
ATOM   1281  N   ALA   153     -10.507 -12.276 -11.009  1.00 10.00      A   
ATOM   1282  HN  ALA   153      -9.524 -12.283 -10.964  1.00 10.00      A   
ATOM   1283  CA  ALA   153     -11.274 -12.447  -9.781  1.00 10.00      A   
ATOM   1284  CB  ALA   153     -10.349 -12.720  -8.605  1.00 10.00      A   
ATOM   1285  C   ALA   153     -12.146 -11.228  -9.506  1.00 10.00      A   
ATOM   1286  O   ALA   153     -13.287 -11.356  -9.058  1.00 10.00      A   
ATOM   1287  N   LEU   154     -11.602 -10.049  -9.788  1.00 10.00      A   
ATOM   1288  HN  LEU   154     -10.688 -10.021 -10.136  1.00 10.00      A   
ATOM   1289  CA  LEU   154     -12.319  -8.798  -9.584  1.00 10.00      A   
ATOM   1290  CB  LEU   154     -11.382  -7.606  -9.817  1.00 10.00      A   
ATOM   1291  CG  LEU   154     -12.028  -6.217  -9.783  1.00 10.00      A   
ATOM   1292  CD1 LEU   154     -12.494  -5.865  -8.380  1.00 10.00      A   
ATOM   1293  CD2 LEU   154     -11.072  -5.164 -10.321  1.00 10.00      A   
ATOM   1294  C   LEU   154     -13.518  -8.705 -10.520  1.00 10.00      A   
ATOM   1295  O   LEU   154     -14.603  -8.282 -10.116  1.00 10.00      A   
ATOM   1296  N   LEU   155     -13.313  -9.107 -11.769  1.00 10.00      A   
ATOM   1297  HN  LEU   155     -12.423  -9.433 -12.026  1.00 10.00      A   
ATOM   1298  CA  LEU   155     -14.368  -9.070 -12.775  1.00 10.00      A   
ATOM   1299  CB  LEU   155     -13.811  -9.470 -14.144  1.00 10.00      A   
ATOM   1300  CG  LEU   155     -14.747  -9.279 -15.338  1.00 10.00      A   
ATOM   1301  CD1 LEU   155     -15.049  -7.803 -15.559  1.00 10.00      A   
ATOM   1302  CD2 LEU   155     -14.152  -9.905 -16.588  1.00 10.00      A   
ATOM   1303  C   LEU   155     -15.527  -9.984 -12.392  1.00 10.00      A   
ATOM   1304  O   LEU   155     -16.694  -9.632 -12.578  1.00 10.00      A   
ATOM   1305  N   SER   156     -15.203 -11.148 -11.838  1.00 10.00      A   
ATOM   1306  HN  SER   156     -14.254 -11.367 -11.708  1.00 10.00      A   
ATOM   1307  CA  SER   156     -16.218 -12.116 -11.428  1.00 10.00      A   
ATOM   1308  CB  SER   156     -15.556 -13.386 -10.886  1.00 10.00      A   
ATOM   1309  OG  SER   156     -14.595 -13.893 -11.800  1.00 10.00      A   
ATOM   1310  HG  SER   156     -13.800 -14.161 -11.311  1.00 10.00      A   
ATOM   1311  C   SER   156     -17.181 -11.529 -10.392  1.00 10.00      A   
ATOM   1312  O   SER   156     -18.361 -11.878 -10.360  1.00 10.00      A   
ATOM   1313  N   ILE   157     -16.674 -10.630  -9.555  1.00 10.00      A   
ATOM   1314  HN  ILE   157     -15.726 -10.382  -9.636  1.00 10.00      A   
ATOM   1315  CA  ILE   157     -17.489 -10.001  -8.523  1.00 10.00      A   
ATOM   1316  CB  ILE   157     -16.614  -9.270  -7.484  1.00 10.00      A   
ATOM   1317  CG1 ILE   157     -15.541 -10.209  -6.936  1.00 10.00      A   
ATOM   1318  CG2 ILE   157     -17.472  -8.725  -6.351  1.00 10.00      A   
ATOM   1319  CD1 ILE   157     -14.449  -9.500  -6.168  1.00 10.00      A   
ATOM   1320  C   ILE   157     -18.477  -9.011  -9.141  1.00 10.00      A   
ATOM   1321  O   ILE   157     -19.653  -8.975  -8.772  1.00 10.00      A   
ATOM   1322  N   LEU   158     -17.993  -8.228 -10.097  1.00 10.00      A   
ATOM   1323  HN  LEU   158     -17.052  -8.326 -10.360  1.00 10.00      A   
ATOM   1324  CA  LEU   158     -18.818  -7.232 -10.775  1.00 10.00      A   
ATOM   1325  CB  LEU   158     -17.977  -6.463 -11.802  1.00 10.00      A   
ATOM   1326  CG  LEU   158     -18.730  -5.482 -12.704  1.00 10.00      A   
ATOM   1327  CD1 LEU   158     -19.126  -4.230 -11.933  1.00 10.00      A   
ATOM   1328  CD2 LEU   158     -17.899  -5.129 -13.927  1.00 10.00      A   
ATOM   1329  C   LEU   158     -20.007  -7.888 -11.470  1.00 10.00      A   
ATOM   1330  O   LEU   158     -21.153  -7.466 -11.300  1.00 10.00      A   
ATOM   1331  N   VAL   159     -19.722  -8.932 -12.239  1.00 10.00      A   
ATOM   1332  HN  VAL   159     -18.784  -9.220 -12.322  1.00 10.00      A   
ATOM   1333  CA  VAL   159     -20.755  -9.658 -12.974  1.00 10.00      A   
ATOM   1334  CB  VAL   159     -20.134 -10.727 -13.906  1.00 10.00      A   
ATOM   1335  CG1 VAL   159     -21.200 -11.407 -14.754  1.00 10.00      A   
ATOM   1336  CG2 VAL   159     -19.062 -10.113 -14.791  1.00 10.00      A   
ATOM   1337  C   VAL   159     -21.758 -10.321 -12.025  1.00 10.00      A   
ATOM   1338  O   VAL   159     -22.956 -10.392 -12.314  1.00 10.00      A   
ATOM   1339  N   TYR   160     -21.272 -10.792 -10.887  1.00 10.00      A   
ATOM   1340  HN  TYR   160     -20.315 -10.691 -10.698  1.00 10.00      A   
ATOM   1341  CA  TYR   160     -22.129 -11.457  -9.915  1.00 10.00      A   
ATOM   1342  CB  TYR   160     -21.301 -12.184  -8.857  1.00 10.00      A   
ATOM   1343  CG  TYR   160     -22.022 -13.355  -8.228  1.00 10.00      A   
ATOM   1344  CD1 TYR   160     -22.198 -14.542  -8.927  1.00 10.00      A   
ATOM   1345  CD2 TYR   160     -22.531 -13.277  -6.938  1.00 10.00      A   
ATOM   1346  CE1 TYR   160     -22.859 -15.616  -8.364  1.00 10.00      A   
ATOM   1347  CE2 TYR   160     -23.194 -14.349  -6.364  1.00 10.00      A   
ATOM   1348  CZ  TYR   160     -23.355 -15.516  -7.084  1.00 10.00      A   
ATOM   1349  OH  TYR   160     -24.017 -16.585  -6.526  1.00 10.00      A   
ATOM   1350  HH  TYR   160     -24.714 -16.263  -5.942  1.00 10.00      A   
ATOM   1351  C   TYR   160     -23.113 -10.493  -9.253  1.00 10.00      A   
ATOM   1352  O   TYR   160     -24.326 -10.693  -9.328  1.00 10.00      A   
ATOM   1353  N   VAL   161     -22.590  -9.443  -8.624  1.00 10.00      A   
ATOM   1354  HN  VAL   161     -21.614  -9.321  -8.625  1.00 10.00      A   
ATOM   1355  CA  VAL   161     -23.428  -8.462  -7.935  1.00 10.00      A   
ATOM   1356  CB  VAL   161     -22.579  -7.449  -7.132  1.00 10.00      A   
ATOM   1357  CG1 VAL   161     -23.472  -6.500  -6.343  1.00 10.00      A   
ATOM   1358  CG2 VAL   161     -21.621  -8.177  -6.201  1.00 10.00      A   
ATOM   1359  C   VAL   161     -24.342  -7.715  -8.910  1.00 10.00      A   
ATOM   1360  O   VAL   161     -25.500  -7.424  -8.595  1.00 10.00      A   
ATOM   1361  N   GLY   162     -23.823  -7.433 -10.099  1.00 10.00      A   
ATOM   1362  HN  GLY   162     -22.901  -7.708 -10.299  1.00 10.00      A   
ATOM   1363  CA  GLY   162     -24.592  -6.721 -11.102  1.00 10.00      A   
ATOM   1364  C   GLY   162     -25.837  -7.465 -11.536  1.00 10.00      A   
ATOM   1365  O   GLY   162     -26.883  -6.857 -11.760  1.00 10.00      A   
ATOM   1366  N   PHE   163     -25.733  -8.779 -11.647  1.00 10.00      A   
ATOM   1367  HN  PHE   163     -24.874  -9.212 -11.448  1.00 10.00      A   
ATOM   1368  CA  PHE   163     -26.867  -9.592 -12.063  1.00 10.00      A   
ATOM   1369  CB  PHE   163     -26.382 -10.839 -12.807  1.00 10.00      A   
ATOM   1370  CG  PHE   163     -27.490 -11.684 -13.367  1.00 10.00      A   
ATOM   1371  CD1 PHE   163     -28.185 -11.274 -14.493  1.00 10.00      A   
ATOM   1372  CD2 PHE   163     -27.837 -12.887 -12.768  1.00 10.00      A   
ATOM   1373  CE1 PHE   163     -29.206 -12.045 -15.014  1.00 10.00      A   
ATOM   1374  CE2 PHE   163     -28.857 -13.663 -13.284  1.00 10.00      A   
ATOM   1375  CZ  PHE   163     -29.542 -13.241 -14.408  1.00 10.00      A   
ATOM   1376  C   PHE   163     -27.747  -9.985 -10.878  1.00 10.00      A   
ATOM   1377  O   PHE   163     -28.971 -10.032 -10.996  1.00 10.00      A   
ATOM   1378  N   ARG   164     -27.123 -10.250  -9.738  1.00 10.00      A   
ATOM   1379  HN  ARG   164     -26.146 -10.173  -9.699  1.00 10.00      A   
ATOM   1380  CA  ARG   164     -27.853 -10.656  -8.539  1.00 10.00      A   
ATOM   1381  CB  ARG   164     -26.887 -11.220  -7.492  1.00 10.00      A   
ATOM   1382  CG  ARG   164     -27.383 -12.473  -6.787  1.00 10.00      A   
ATOM   1383  CD  ARG   164     -27.483 -13.645  -7.751  1.00 10.00      A   
ATOM   1384  NE  ARG   164     -27.721 -14.905  -7.053  1.00 10.00      A   
ATOM   1385  HE  ARG   164     -28.169 -14.856  -6.179  1.00 10.00      A   
ATOM   1386  CZ  ARG   164     -27.384 -16.100  -7.532  1.00 10.00      A   
ATOM   1387  NH1 ARG   164     -26.790 -16.199  -8.716  1.00 10.00      A   
ATOM   1388 HH11 ARG   164     -26.588 -15.342  -9.276  1.00 10.00      A   
ATOM   1389 HH12 ARG   164     -26.523 -17.134  -9.096  1.00 10.00      A   
ATOM   1390  NH2 ARG   164     -27.627 -17.192  -6.817  1.00 10.00      A   
ATOM   1391 HH21 ARG   164     -28.085 -17.117  -5.880  1.00 10.00      A   
ATOM   1392 HH22 ARG   164     -27.368 -18.132  -7.187  1.00 10.00      A   
ATOM   1393  C   ARG   164     -28.671  -9.511  -7.941  1.00 10.00      A   
ATOM   1394  O   ARG   164     -29.778  -9.723  -7.448  1.00 10.00      A   
ATOM   1395  N   PHE   165     -28.126  -8.303  -7.980  1.00 10.00      A   
ATOM   1396  HN  PHE   165     -27.242  -8.184  -8.395  1.00 10.00      A   
ATOM   1397  CA  PHE   165     -28.816  -7.149  -7.425  1.00 10.00      A   
ATOM   1398  CB  PHE   165     -28.013  -6.540  -6.271  1.00 10.00      A   
ATOM   1399  CG  PHE   165     -27.984  -7.385  -5.029  1.00 10.00      A   
ATOM   1400  CD1 PHE   165     -26.933  -8.254  -4.792  1.00 10.00      A   
ATOM   1401  CD2 PHE   165     -29.008  -7.309  -4.101  1.00 10.00      A   
ATOM   1402  CE1 PHE   165     -26.901  -9.029  -3.650  1.00 10.00      A   
ATOM   1403  CE2 PHE   165     -28.985  -8.082  -2.955  1.00 10.00      A   
ATOM   1404  CZ  PHE   165     -27.930  -8.944  -2.732  1.00 10.00      A   
ATOM   1405  C   PHE   165     -29.095  -6.094  -8.489  1.00 10.00      A   
ATOM   1406  O   PHE   165     -30.219  -5.977  -8.982  1.00 10.00      A   
ATOM   1407  N   GLU   166     -28.064  -5.339  -8.847  1.00 10.00      A   
ATOM   1408  HN  GLU   166     -27.187  -5.505  -8.440  1.00 10.00      A   
ATOM   1409  CA  GLU   166     -28.191  -4.282  -9.841  1.00 10.00      A   
ATOM   1410  CB  GLU   166     -28.909  -3.078  -9.222  1.00 10.00      A   
ATOM   1411  CG  GLU   166     -29.431  -2.066 -10.224  1.00 10.00      A   
ATOM   1412  CD  GLU   166     -30.804  -1.550  -9.855  1.00 10.00      A   
ATOM   1413  OE1 GLU   166     -30.911  -0.752  -8.900  1.00 10.00      A   
ATOM   1414  OE2 GLU   166     -31.786  -1.949 -10.517  1.00 10.00      A   
ATOM   1415  C   GLU   166     -26.809  -3.868 -10.331  1.00 10.00      A   
ATOM   1416  O   GLU   166     -25.852  -3.849  -9.552  1.00 10.00      A   
ATOM   1417  N   TRP   167     -26.707  -3.536 -11.613  1.00 10.00      A   
ATOM   1418  HN  TRP   167     -27.510  -3.554 -12.178  1.00 10.00      A   
ATOM   1419  CA  TRP   167     -25.433  -3.135 -12.203  1.00 10.00      A   
ATOM   1420  CB  TRP   167     -25.511  -3.101 -13.729  1.00 10.00      A   
ATOM   1421  CG  TRP   167     -25.584  -4.465 -14.344  1.00 10.00      A   
ATOM   1422  CD1 TRP   167     -26.690  -5.072 -14.861  1.00 10.00      A   
ATOM   1423  CD2 TRP   167     -24.505  -5.399 -14.502  1.00 10.00      A   
ATOM   1424  NE1 TRP   167     -26.370  -6.322 -15.329  1.00 10.00      A   
ATOM   1425  HE1 TRP   167     -26.996  -6.953 -15.745  1.00 10.00      A   
ATOM   1426  CE2 TRP   167     -25.037  -6.548 -15.121  1.00 10.00      A   
ATOM   1427  CE3 TRP   167     -23.144  -5.374 -14.182  1.00 10.00      A   
ATOM   1428  CZ2 TRP   167     -24.256  -7.661 -15.422  1.00 10.00      A   
ATOM   1429  CZ3 TRP   167     -22.371  -6.478 -14.483  1.00 10.00      A   
ATOM   1430  CH2 TRP   167     -22.929  -7.606 -15.096  1.00 10.00      A   
ATOM   1431  C   TRP   167     -24.949  -1.802 -11.656  1.00 10.00      A   
ATOM   1432  O   TRP   167     -23.762  -1.641 -11.376  1.00 10.00      A   
ATOM   1433  N   ARG   168     -25.866  -0.852 -11.498  1.00 10.00      A   
ATOM   1434  HN  ARG   168     -26.798  -1.038 -11.750  1.00 10.00      A   
ATOM   1435  CA  ARG   168     -25.511   0.463 -10.968  1.00 10.00      A   
ATOM   1436  CB  ARG   168     -26.724   1.392 -10.940  1.00 10.00      A   
ATOM   1437  CG  ARG   168     -27.157   1.877 -12.314  1.00 10.00      A   
ATOM   1438  CD  ARG   168     -28.273   2.904 -12.217  1.00 10.00      A   
ATOM   1439  NE  ARG   168     -29.566   2.294 -11.913  1.00 10.00      A   
ATOM   1440  HE  ARG   168     -29.911   1.630 -12.552  1.00 10.00      A   
ATOM   1441  CZ  ARG   168     -30.297   2.586 -10.834  1.00 10.00      A   
ATOM   1442  NH1 ARG   168     -29.859   3.475  -9.948  1.00 10.00      A   
ATOM   1443 HH11 ARG   168     -30.432   3.699  -9.104  1.00 10.00      A   
ATOM   1444 HH12 ARG   168     -28.945   3.953 -10.089  1.00 10.00      A   
ATOM   1445  NH2 ARG   168     -31.471   1.996 -10.644  1.00 10.00      A   
ATOM   1446 HH21 ARG   168     -32.040   2.224  -9.801  1.00 10.00      A   
ATOM   1447 HH22 ARG   168     -31.830   1.300 -11.337  1.00 10.00      A   
ATOM   1448  C   ARG   168     -24.905   0.328  -9.576  1.00 10.00      A   
ATOM   1449  O   ARG   168     -23.936   1.011  -9.236  1.00 10.00      A   
ATOM   1450  N   LEU   169     -25.476  -0.567  -8.781  1.00 10.00      A   
ATOM   1451  HN  LEU   169     -26.252  -1.063  -9.107  1.00 10.00      A   
ATOM   1452  CA  LEU   169     -24.986  -0.816  -7.435  1.00 10.00      A   
ATOM   1453  CB  LEU   169     -25.977  -1.686  -6.651  1.00 10.00      A   
ATOM   1454  CG  LEU   169     -27.285  -1.014  -6.222  1.00 10.00      A   
ATOM   1455  CD1 LEU   169     -28.200  -2.022  -5.541  1.00 10.00      A   
ATOM   1456  CD2 LEU   169     -27.002   0.161  -5.297  1.00 10.00      A   
ATOM   1457  C   LEU   169     -23.624  -1.496  -7.490  1.00 10.00      A   
ATOM   1458  O   LEU   169     -22.685  -1.074  -6.816  1.00 10.00      A   
ATOM   1459  N   ALA   170     -23.520  -2.530  -8.322  1.00 10.00      A   
ATOM   1460  HN  ALA   170     -24.305  -2.800  -8.850  1.00 10.00      A   
ATOM   1461  CA  ALA   170     -22.277  -3.277  -8.475  1.00 10.00      A   
ATOM   1462  CB  ALA   170     -22.455  -4.401  -9.483  1.00 10.00      A   
ATOM   1463  C   ALA   170     -21.132  -2.368  -8.898  1.00 10.00      A   
ATOM   1464  O   ALA   170     -20.074  -2.359  -8.269  1.00 10.00      A   
ATOM   1465  N   ALA   171     -21.357  -1.597  -9.957  1.00 10.00      A   
ATOM   1466  HN  ALA   171     -22.231  -1.645 -10.410  1.00 10.00      A   
ATOM   1467  CA  ALA   171     -20.344  -0.683 -10.463  1.00 10.00      A   
ATOM   1468  CB  ALA   171     -20.853   0.046 -11.696  1.00 10.00      A   
ATOM   1469  C   ALA   171     -19.934   0.309  -9.385  1.00 10.00      A   
ATOM   1470  O   ALA   171     -18.744   0.571  -9.191  1.00 10.00      A   
ATOM   1471  N   GLY   172     -20.928   0.836  -8.677  1.00 10.00      A   
ATOM   1472  HN  GLY   172     -21.851   0.574  -8.883  1.00 10.00      A   
ATOM   1473  CA  GLY   172     -20.670   1.788  -7.612  1.00 10.00      A   
ATOM   1474  C   GLY   172     -19.822   1.194  -6.505  1.00 10.00      A   
ATOM   1475  O   GLY   172     -18.863   1.818  -6.044  1.00 10.00      A   
ATOM   1476  N   VAL   173     -20.169  -0.017  -6.085  1.00 10.00      A   
ATOM   1477  HN  VAL   173     -20.947  -0.460  -6.495  1.00 10.00      A   
ATOM   1478  CA  VAL   173     -19.433  -0.706  -5.030  1.00 10.00      A   
ATOM   1479  CB  VAL   173     -20.085  -2.058  -4.660  1.00 10.00      A   
ATOM   1480  CG1 VAL   173     -19.235  -2.820  -3.652  1.00 10.00      A   
ATOM   1481  CG2 VAL   173     -21.490  -1.845  -4.113  1.00 10.00      A   
ATOM   1482  C   VAL   173     -17.983  -0.940  -5.448  1.00 10.00      A   
ATOM   1483  O   VAL   173     -17.055  -0.649  -4.691  1.00 10.00      A   
ATOM   1484  N   VAL   174     -17.795  -1.455  -6.662  1.00 10.00      A   
ATOM   1485  HN  VAL   174     -18.580  -1.659  -7.221  1.00 10.00      A   
ATOM   1486  CA  VAL   174     -16.458  -1.729  -7.185  1.00 10.00      A   
ATOM   1487  CB  VAL   174     -16.504  -2.337  -8.607  1.00 10.00      A   
ATOM   1488  CG1 VAL   174     -15.098  -2.534  -9.162  1.00 10.00      A   
ATOM   1489  CG2 VAL   174     -17.246  -3.665  -8.588  1.00 10.00      A   
ATOM   1490  C   VAL   174     -15.597  -0.466  -7.183  1.00 10.00      A   
ATOM   1491  O   VAL   174     -14.451  -0.485  -6.730  1.00 10.00      A   
ATOM   1492  N   ILE   175     -16.163   0.635  -7.668  1.00 10.00      A   
ATOM   1493  HN  ILE   175     -17.087   0.593  -8.005  1.00 10.00      A   
ATOM   1494  CA  ILE   175     -15.442   1.902  -7.715  1.00 10.00      A   
ATOM   1495  CB  ILE   175     -16.222   2.980  -8.500  1.00 10.00      A   
ATOM   1496  CG1 ILE   175     -16.388   2.555  -9.961  1.00 10.00      A   
ATOM   1497  CG2 ILE   175     -15.523   4.332  -8.416  1.00 10.00      A   
ATOM   1498  CD1 ILE   175     -17.314   3.448 -10.759  1.00 10.00      A   
ATOM   1499  C   ILE   175     -15.130   2.406  -6.304  1.00 10.00      A   
ATOM   1500  O   ILE   175     -14.023   2.874  -6.035  1.00 10.00      A   
ATOM   1501  N   ALA   176     -16.103   2.279  -5.405  1.00 10.00      A   
ATOM   1502  HN  ALA   176     -16.954   1.872  -5.679  1.00 10.00      A   
ATOM   1503  CA  ALA   176     -15.944   2.722  -4.021  1.00 10.00      A   
ATOM   1504  CB  ALA   176     -17.254   2.579  -3.262  1.00 10.00      A   
ATOM   1505  C   ALA   176     -14.833   1.949  -3.320  1.00 10.00      A   
ATOM   1506  O   ALA   176     -13.967   2.540  -2.673  1.00 10.00      A   
ATOM   1507  N   LEU   177     -14.855   0.629  -3.464  1.00 10.00      A   
ATOM   1508  HN  LEU   177     -15.571   0.215  -3.997  1.00 10.00      A   
ATOM   1509  CA  LEU   177     -13.846  -0.223  -2.842  1.00 10.00      A   
ATOM   1510  CB  LEU   177     -14.207  -1.704  -2.995  1.00 10.00      A   
ATOM   1511  CG  LEU   177     -15.510  -2.166  -2.335  1.00 10.00      A   
ATOM   1512  CD1 LEU   177     -15.718  -3.657  -2.545  1.00 10.00      A   
ATOM   1513  CD2 LEU   177     -15.512  -1.833  -0.852  1.00 10.00      A   
ATOM   1514  C   LEU   177     -12.464   0.044  -3.432  1.00 10.00      A   
ATOM   1515  O   LEU   177     -11.475   0.147  -2.707  1.00 10.00      A   
ATOM   1516  N   ALA   178     -12.407   0.175  -4.752  1.00 10.00      A   
ATOM   1517  HN  ALA   178     -13.233   0.095  -5.277  1.00 10.00      A   
ATOM   1518  CA  ALA   178     -11.152   0.430  -5.443  1.00 10.00      A   
ATOM   1519  CB  ALA   178     -11.353   0.366  -6.947  1.00 10.00      A   
ATOM   1520  C   ALA   178     -10.560   1.776  -5.036  1.00 10.00      A   
ATOM   1521  O   ALA   178      -9.342   1.937  -5.009  1.00 10.00      A   
ATOM   1522  N   HIS   179     -11.428   2.733  -4.716  1.00 10.00      A   
ATOM   1523  HN  HIS   179     -12.389   2.537  -4.760  1.00 10.00      A   
ATOM   1524  CA  HIS   179     -10.999   4.067  -4.305  1.00 10.00      A   
ATOM   1525  CB  HIS   179     -12.220   4.932  -3.937  1.00 10.00      A   
ATOM   1526  CG  HIS   179     -11.886   6.204  -3.209  1.00 10.00      A   
ATOM   1527  ND1 HIS   179     -11.682   7.409  -3.846  1.00 10.00      A   
ATOM   1528  HD1 HIS   179     -11.742   7.562  -4.819  1.00 10.00      A   
ATOM   1529  CD2 HIS   179     -11.714   6.452  -1.887  1.00 10.00      A   
ATOM   1530  CE1 HIS   179     -11.386   8.336  -2.950  1.00 10.00      A   
ATOM   1531  NE2 HIS   179     -11.402   7.779  -1.756  1.00 10.00      A   
ATOM   1532  HE2 HIS   179     -11.201   8.241  -0.911  1.00 10.00      A   
ATOM   1533  C   HIS   179     -10.026   4.000  -3.134  1.00 10.00      A   
ATOM   1534  O   HIS   179      -8.968   4.628  -3.160  1.00 10.00      A   
ATOM   1535  N   ASP   180     -10.389   3.235  -2.118  1.00 10.00      A   
ATOM   1536  HN  ASP   180     -11.234   2.738  -2.170  1.00 10.00      A   
ATOM   1537  CA  ASP   180      -9.561   3.104  -0.927  1.00 10.00      A   
ATOM   1538  CB  ASP   180     -10.349   2.443   0.203  1.00 10.00      A   
ATOM   1539  CG  ASP   180     -10.790   3.431   1.260  1.00 10.00      A   
ATOM   1540  OD1 ASP   180     -10.023   3.656   2.220  1.00 10.00      A   
ATOM   1541  OD2 ASP   180     -11.902   3.993   1.136  1.00 10.00      A   
ATOM   1542  C   ASP   180      -8.278   2.330  -1.200  1.00 10.00      A   
ATOM   1543  O   ASP   180      -7.229   2.633  -0.634  1.00 10.00      A   
ATOM   1544  N   VAL   181      -8.360   1.344  -2.081  1.00 10.00      A   
ATOM   1545  HN  VAL   181      -9.221   1.162  -2.514  1.00 10.00      A   
ATOM   1546  CA  VAL   181      -7.204   0.516  -2.418  1.00 10.00      A   
ATOM   1547  CB  VAL   181      -7.627  -0.789  -3.127  1.00 10.00      A   
ATOM   1548  CG1 VAL   181      -6.425  -1.686  -3.375  1.00 10.00      A   
ATOM   1549  CG2 VAL   181      -8.673  -1.527  -2.307  1.00 10.00      A   
ATOM   1550  C   VAL   181      -6.186   1.269  -3.279  1.00 10.00      A   
ATOM   1551  O   VAL   181      -4.989   1.252  -2.985  1.00 10.00      A   
ATOM   1552  N   ILE   182      -6.668   1.939  -4.328  1.00 10.00      A   
ATOM   1553  HN  ILE   182      -7.638   1.928  -4.497  1.00 10.00      A   
ATOM   1554  CA  ILE   182      -5.796   2.686  -5.238  1.00 10.00      A   
ATOM   1555  CB  ILE   182      -6.585   3.360  -6.390  1.00 10.00      A   
ATOM   1556  CG1 ILE   182      -7.244   2.306  -7.288  1.00 10.00      A   
ATOM   1557  CG2 ILE   182      -5.686   4.271  -7.218  1.00 10.00      A   
ATOM   1558  CD1 ILE   182      -6.263   1.370  -7.965  1.00 10.00      A   
ATOM   1559  C   ILE   182      -4.958   3.725  -4.497  1.00 10.00      A   
ATOM   1560  O   ILE   182      -3.772   3.889  -4.781  1.00 10.00      A   
ATOM   1561  N   ILE   183      -5.575   4.411  -3.537  1.00 10.00      A   
ATOM   1562  HN  ILE   183      -6.523   4.234  -3.354  1.00 10.00      A   
ATOM   1563  CA  ILE   183      -4.869   5.419  -2.756  1.00 10.00      A   
ATOM   1564  CB  ILE   183      -5.808   6.138  -1.761  1.00 10.00      A   
ATOM   1565  CG1 ILE   183      -6.862   6.946  -2.525  1.00 10.00      A   
ATOM   1566  CG2 ILE   183      -5.020   7.044  -0.821  1.00 10.00      A   
ATOM   1567  CD1 ILE   183      -7.871   7.636  -1.634  1.00 10.00      A   
ATOM   1568  C   ILE   183      -3.688   4.796  -2.014  1.00 10.00      A   
ATOM   1569  O   ILE   183      -2.569   5.308  -2.065  1.00 10.00      A   
ATOM   1570  N   THR   184      -3.939   3.671  -1.353  1.00 10.00      A   
ATOM   1571  HN  THR   184      -4.848   3.303  -1.359  1.00 10.00      A   
ATOM   1572  CA  THR   184      -2.898   2.971  -0.616  1.00 10.00      A   
ATOM   1573  CB  THR   184      -3.479   1.793   0.184  1.00 10.00      A   
ATOM   1574  OG1 THR   184      -4.726   2.194   0.771  1.00 10.00      A   
ATOM   1575  HG1 THR   184      -5.414   1.573   0.503  1.00 10.00      A   
ATOM   1576  CG2 THR   184      -2.521   1.365   1.284  1.00 10.00      A   
ATOM   1577  C   THR   184      -1.820   2.462  -1.572  1.00 10.00      A   
ATOM   1578  O   THR   184      -0.628   2.528  -1.268  1.00 10.00      A   
ATOM   1579  N   LEU   185      -2.249   1.980  -2.739  1.00 10.00      A   
ATOM   1580  HN  LEU   185      -3.215   1.954  -2.919  1.00 10.00      A   
ATOM   1581  CA  LEU   185      -1.324   1.477  -3.752  1.00 10.00      A   
ATOM   1582  CB  LEU   185      -2.078   0.922  -4.963  1.00 10.00      A   
ATOM   1583  CG  LEU   185      -2.875  -0.365  -4.736  1.00 10.00      A   
ATOM   1584  CD1 LEU   185      -3.633  -0.759  -5.994  1.00 10.00      A   
ATOM   1585  CD2 LEU   185      -1.961  -1.493  -4.286  1.00 10.00      A   
ATOM   1586  C   LEU   185      -0.358   2.573  -4.187  1.00 10.00      A   
ATOM   1587  O   LEU   185       0.798   2.300  -4.513  1.00 10.00      A   
ATOM   1588  N   GLY   186      -0.838   3.811  -4.187  1.00 10.00      A   
ATOM   1589  HN  GLY   186      -1.778   3.963  -3.940  1.00 10.00      A   
ATOM   1590  CA  GLY   186       0.003   4.934  -4.555  1.00 10.00      A   
ATOM   1591  C   GLY   186       1.118   5.132  -3.550  1.00 10.00      A   
ATOM   1592  O   GLY   186       2.264   5.387  -3.921  1.00 10.00      A   
ATOM   1593  N   ILE   187       0.780   4.991  -2.272  1.00 10.00      A   
ATOM   1594  HN  ILE   187      -0.155   4.787  -2.045  1.00 10.00      A   
ATOM   1595  CA  ILE   187       1.756   5.136  -1.198  1.00 10.00      A   
ATOM   1596  CB  ILE   187       1.072   5.161   0.187  1.00 10.00      A   
ATOM   1597  CG1 ILE   187      -0.149   6.086   0.159  1.00 10.00      A   
ATOM   1598  CG2 ILE   187       2.055   5.618   1.257  1.00 10.00      A   
ATOM   1599  CD1 ILE   187      -1.036   5.969   1.378  1.00 10.00      A   
ATOM   1600  C   ILE   187       2.748   3.977  -1.250  1.00 10.00      A   
ATOM   1601  O   ILE   187       3.923   4.119  -0.900  1.00 10.00      A   
ATOM   1602  N   LEU   188       2.263   2.826  -1.697  1.00 10.00      A   
ATOM   1603  HN  LEU   188       1.316   2.774  -1.949  1.00 10.00      A   
ATOM   1604  CA  LEU   188       3.099   1.642  -1.817  1.00 10.00      A   
ATOM   1605  CB  LEU   188       2.246   0.395  -2.062  1.00 10.00      A   
ATOM   1606  CG  LEU   188       1.207   0.058  -0.989  1.00 10.00      A   
ATOM   1607  CD1 LEU   188       0.467  -1.221  -1.341  1.00 10.00      A   
ATOM   1608  CD2 LEU   188       1.852  -0.050   0.385  1.00 10.00      A   
ATOM   1609  C   LEU   188       4.105   1.828  -2.945  1.00 10.00      A   
ATOM   1610  O   LEU   188       5.270   1.453  -2.820  1.00 10.00      A   
ATOM   1611  N   SER   189       3.651   2.435  -4.035  1.00 10.00      A   
ATOM   1612  HN  SER   189       2.707   2.705  -4.068  1.00 10.00      A   
ATOM   1613  CA  SER   189       4.501   2.699  -5.187  1.00 10.00      A   
ATOM   1614  CB  SER   189       3.656   3.227  -6.352  1.00 10.00      A   
ATOM   1615  OG  SER   189       4.438   3.458  -7.512  1.00 10.00      A   
ATOM   1616  HG  SER   189       5.135   2.787  -7.571  1.00 10.00      A   
ATOM   1617  C   SER   189       5.587   3.710  -4.820  1.00 10.00      A   
ATOM   1618  O   SER   189       6.703   3.661  -5.343  1.00 10.00      A   
ATOM   1619  N   LEU   190       5.248   4.613  -3.904  1.00 10.00      A   
ATOM   1620  HN  LEU   190       4.339   4.590  -3.530  1.00 10.00      A   
ATOM   1621  CA  LEU   190       6.172   5.642  -3.445  1.00 10.00      A   
ATOM   1622  CB  LEU   190       5.456   6.616  -2.500  1.00 10.00      A   
ATOM   1623  CG  LEU   190       6.289   7.786  -1.966  1.00 10.00      A   
ATOM   1624  CD1 LEU   190       6.548   8.810  -3.059  1.00 10.00      A   
ATOM   1625  CD2 LEU   190       5.605   8.433  -0.771  1.00 10.00      A   
ATOM   1626  C   LEU   190       7.387   5.031  -2.747  1.00 10.00      A   
ATOM   1627  O   LEU   190       8.503   5.540  -2.865  1.00 10.00      A   
ATOM   1628  N   PHE   191       7.170   3.928  -2.038  1.00 10.00      A   
ATOM   1629  HN  PHE   191       6.263   3.555  -2.001  1.00 10.00      A   
ATOM   1630  CA  PHE   191       8.248   3.260  -1.314  1.00 10.00      A   
ATOM   1631  CB  PHE   191       7.826   2.949   0.126  1.00 10.00      A   
ATOM   1632  CG  PHE   191       7.770   4.160   1.014  1.00 10.00      A   
ATOM   1633  CD1 PHE   191       8.930   4.699   1.547  1.00 10.00      A   
ATOM   1634  CD2 PHE   191       6.559   4.763   1.312  1.00 10.00      A   
ATOM   1635  CE1 PHE   191       8.882   5.815   2.361  1.00 10.00      A   
ATOM   1636  CE2 PHE   191       6.504   5.879   2.124  1.00 10.00      A   
ATOM   1637  CZ  PHE   191       7.667   6.407   2.650  1.00 10.00      A   
ATOM   1638  C   PHE   191       8.710   1.990  -2.021  1.00 10.00      A   
ATOM   1639  O   PHE   191       9.716   1.396  -1.635  1.00 10.00      A   
ATOM   1640  N   HIS   192       7.971   1.592  -3.056  1.00 10.00      A   
ATOM   1641  HN  HIS   192       7.175   2.115  -3.294  1.00 10.00      A   
ATOM   1642  CA  HIS   192       8.279   0.391  -3.841  1.00 10.00      A   
ATOM   1643  CB  HIS   192       9.687   0.433  -4.447  1.00 10.00      A   
ATOM   1644  CG  HIS   192       9.880   1.510  -5.468  1.00 10.00      A   
ATOM   1645  ND1 HIS   192       9.641   1.330  -6.815  1.00 10.00      A   
ATOM   1646  HD1 HIS   192       9.327   0.498  -7.242  1.00 10.00      A   
ATOM   1647  CD2 HIS   192      10.301   2.790  -5.332  1.00 10.00      A   
ATOM   1648  CE1 HIS   192       9.896   2.454  -7.459  1.00 10.00      A   
ATOM   1649  NE2 HIS   192      10.301   3.352  -6.583  1.00 10.00      A   
ATOM   1650  HE2 HIS   192      10.564   4.271  -6.794  1.00 10.00      A   
ATOM   1651  C   HIS   192       8.071  -0.889  -3.033  1.00 10.00      A   
ATOM   1652  O   HIS   192       8.978  -1.362  -2.349  1.00 10.00      A   
ATOM   1653  N   ILE   193       6.869  -1.436  -3.108  1.00 10.00      A   
ATOM   1654  HN  ILE   193       6.182  -1.009  -3.663  1.00 10.00      A   
ATOM   1655  CA  ILE   193       6.534  -2.658  -2.389  1.00 10.00      A   
ATOM   1656  CB  ILE   193       5.125  -2.567  -1.759  1.00 10.00      A   
ATOM   1657  CG1 ILE   193       5.041  -1.382  -0.793  1.00 10.00      A   
ATOM   1658  CG2 ILE   193       4.752  -3.859  -1.048  1.00 10.00      A   
ATOM   1659  CD1 ILE   193       5.972  -1.485   0.396  1.00 10.00      A   
ATOM   1660  C   ILE   193       6.595  -3.856  -3.330  1.00 10.00      A   
ATOM   1661  O   ILE   193       6.250  -3.745  -4.507  1.00 10.00      A   
ATOM   1662  N   GLU   194       7.048  -4.988  -2.814  1.00 10.00      A   
ATOM   1663  HN  GLU   194       7.323  -5.008  -1.873  1.00 10.00      A   
ATOM   1664  CA  GLU   194       7.154  -6.204  -3.603  1.00 10.00      A   
ATOM   1665  CB  GLU   194       8.016  -7.245  -2.882  1.00 10.00      A   
ATOM   1666  CG  GLU   194       9.451  -6.815  -2.621  1.00 10.00      A   
ATOM   1667  CD  GLU   194       9.574  -5.803  -1.500  1.00 10.00      A   
ATOM   1668  OE1 GLU   194       8.731  -5.822  -0.570  1.00 10.00      A   
ATOM   1669  OE2 GLU   194      10.522  -4.994  -1.532  1.00 10.00      A   
ATOM   1670  C   GLU   194       5.773  -6.789  -3.881  1.00 10.00      A   
ATOM   1671  O   GLU   194       5.162  -7.401  -3.006  1.00 10.00      A   
ATOM   1672  N   ILE   195       5.285  -6.602  -5.097  1.00 10.00      A   
ATOM   1673  HN  ILE   195       5.822  -6.107  -5.761  1.00 10.00      A   
ATOM   1674  CA  ILE   195       3.976  -7.111  -5.480  1.00 10.00      A   
ATOM   1675  CB  ILE   195       3.349  -6.266  -6.614  1.00 10.00      A   
ATOM   1676  CG1 ILE   195       3.486  -4.766  -6.315  1.00 10.00      A   
ATOM   1677  CG2 ILE   195       1.885  -6.632  -6.827  1.00 10.00      A   
ATOM   1678  CD1 ILE   195       2.779  -4.317  -5.051  1.00 10.00      A   
ATOM   1679  C   ILE   195       4.078  -8.576  -5.905  1.00 10.00      A   
ATOM   1680  O   ILE   195       3.930  -8.915  -7.079  1.00 10.00      A   
ATOM   1681  N   ASP   196       4.355  -9.438  -4.938  1.00 10.00      A   
ATOM   1682  HN  ASP   196       4.480  -9.103  -4.022  1.00 10.00      A   
ATOM   1683  CA  ASP   196       4.483 -10.867  -5.198  1.00 10.00      A   
ATOM   1684  CB  ASP   196       5.372 -11.537  -4.145  1.00 10.00      A   
ATOM   1685  CG  ASP   196       6.808 -11.055  -4.174  1.00 10.00      A   
ATOM   1686  OD1 ASP   196       7.291 -10.675  -5.260  1.00 10.00      A   
ATOM   1687  OD2 ASP   196       7.457 -11.060  -3.104  1.00 10.00      A   
ATOM   1688  C   ASP   196       3.115 -11.537  -5.215  1.00 10.00      A   
ATOM   1689  O   ASP   196       2.081 -10.869  -5.296  1.00 10.00      A   
ATOM   1690  N   LEU   197       3.111 -12.861  -5.113  1.00 10.00      A   
ATOM   1691  HN  LEU   197       3.966 -13.338  -5.029  1.00 10.00      A   
ATOM   1692  CA  LEU   197       1.871 -13.625  -5.118  1.00 10.00      A   
ATOM   1693  CB  LEU   197       2.155 -15.116  -5.319  1.00 10.00      A   
ATOM   1694  CG  LEU   197       2.876 -15.498  -6.615  1.00 10.00      A   
ATOM   1695  CD1 LEU   197       3.140 -16.995  -6.653  1.00 10.00      A   
ATOM   1696  CD2 LEU   197       2.065 -15.067  -7.830  1.00 10.00      A   
ATOM   1697  C   LEU   197       1.096 -13.402  -3.825  1.00 10.00      A   
ATOM   1698  O   LEU   197      -0.132 -13.492  -3.802  1.00 10.00      A   
ATOM   1699  N   THR   198       1.828 -13.101  -2.757  1.00 10.00      A   
ATOM   1700  HN  THR   198       2.804 -13.054  -2.844  1.00 10.00      A   
ATOM   1701  CA  THR   198       1.227 -12.856  -1.453  1.00 10.00      A   
ATOM   1702  CB  THR   198       2.316 -12.576  -0.401  1.00 10.00      A   
ATOM   1703  OG1 THR   198       3.487 -13.347  -0.707  1.00 10.00      A   
ATOM   1704  HG1 THR   198       4.054 -13.382   0.076  1.00 10.00      A   
ATOM   1705  CG2 THR   198       1.822 -12.944   0.991  1.00 10.00      A   
ATOM   1706  C   THR   198       0.272 -11.663  -1.504  1.00 10.00      A   
ATOM   1707  O   THR   198      -0.787 -11.675  -0.874  1.00 10.00      A   
ATOM   1708  N   ILE   199       0.649 -10.642  -2.270  1.00 10.00      A   
ATOM   1709  HN  ILE   199       1.493 -10.704  -2.758  1.00 10.00      A   
ATOM   1710  CA  ILE   199      -0.162  -9.434  -2.402  1.00 10.00      A   
ATOM   1711  CB  ILE   199       0.562  -8.356  -3.240  1.00 10.00      A   
ATOM   1712  CG1 ILE   199       1.997  -8.160  -2.745  1.00 10.00      A   
ATOM   1713  CG2 ILE   199      -0.201  -7.038  -3.206  1.00 10.00      A   
ATOM   1714  CD1 ILE   199       2.106  -7.643  -1.326  1.00 10.00      A   
ATOM   1715  C   ILE   199      -1.512  -9.752  -3.044  1.00 10.00      A   
ATOM   1716  O   ILE   199      -2.555  -9.273  -2.593  1.00 10.00      A   
ATOM   1717  N   VAL   200      -1.478 -10.583  -4.083  1.00 10.00      A   
ATOM   1718  HN  VAL   200      -0.617 -10.937  -4.380  1.00 10.00      A   
ATOM   1719  CA  VAL   200      -2.690 -10.977  -4.795  1.00 10.00      A   
ATOM   1720  CB  VAL   200      -2.369 -11.900  -5.991  1.00 10.00      A   
ATOM   1721  CG1 VAL   200      -3.594 -12.082  -6.876  1.00 10.00      A   
ATOM   1722  CG2 VAL   200      -1.200 -11.359  -6.801  1.00 10.00      A   
ATOM   1723  C   VAL   200      -3.645 -11.701  -3.852  1.00 10.00      A   
ATOM   1724  O   VAL   200      -4.858 -11.492  -3.896  1.00 10.00      A   
ATOM   1725  N   ALA   201      -3.082 -12.544  -2.991  1.00 10.00      A   
ATOM   1726  HN  ALA   201      -2.109 -12.661  -3.008  1.00 10.00      A   
ATOM   1727  CA  ALA   201      -3.873 -13.299  -2.028  1.00 10.00      A   
ATOM   1728  CB  ALA   201      -2.998 -14.279  -1.259  1.00 10.00      A   
ATOM   1729  C   ALA   201      -4.604 -12.363  -1.074  1.00 10.00      A   
ATOM   1730  O   ALA   201      -5.813 -12.490  -0.880  1.00 10.00      A   
ATOM   1731  N   SER   202      -3.873 -11.410  -0.507  1.00 10.00      A   
ATOM   1732  HN  SER   202      -2.913 -11.351  -0.714  1.00 10.00      A   
ATOM   1733  CA  SER   202      -4.450 -10.451   0.424  1.00 10.00      A   
ATOM   1734  CB  SER   202      -3.357  -9.544   0.984  1.00 10.00      A   
ATOM   1735  OG  SER   202      -2.166 -10.275   1.200  1.00 10.00      A   
ATOM   1736  HG  SER   202      -1.407  -9.723   0.976  1.00 10.00      A   
ATOM   1737  C   SER   202      -5.534  -9.612  -0.246  1.00 10.00      A   
ATOM   1738  O   SER   202      -6.615  -9.420   0.312  1.00 10.00      A   
ATOM   1739  N   LEU   203      -5.250  -9.130  -1.452  1.00 10.00      A   
ATOM   1740  HN  LEU   203      -4.373  -9.329  -1.856  1.00 10.00      A   
ATOM   1741  CA  LEU   203      -6.204  -8.311  -2.190  1.00 10.00      A   
ATOM   1742  CB  LEU   203      -5.573  -7.751  -3.465  1.00 10.00      A   
ATOM   1743  CG  LEU   203      -4.497  -6.678  -3.266  1.00 10.00      A   
ATOM   1744  CD1 LEU   203      -3.913  -6.254  -4.603  1.00 10.00      A   
ATOM   1745  CD2 LEU   203      -5.058  -5.474  -2.520  1.00 10.00      A   
ATOM   1746  C   LEU   203      -7.478  -9.089  -2.512  1.00 10.00      A   
ATOM   1747  O   LEU   203      -8.549  -8.509  -2.679  1.00 10.00      A   
ATOM   1748  N   MET   204      -7.354 -10.405  -2.587  1.00 10.00      A   
ATOM   1749  HN  MET   204      -6.469 -10.810  -2.454  1.00 10.00      A   
ATOM   1750  CA  MET   204      -8.487 -11.267  -2.874  1.00 10.00      A   
ATOM   1751  CB  MET   204      -8.002 -12.575  -3.507  1.00 10.00      A   
ATOM   1752  CG  MET   204      -9.113 -13.498  -3.975  1.00 10.00      A   
ATOM   1753  SD  MET   204      -8.510 -15.140  -4.410  1.00 10.00      A   
ATOM   1754  CE  MET   204      -7.341 -14.739  -5.708  1.00 10.00      A   
ATOM   1755  C   MET   204      -9.263 -11.568  -1.596  1.00 10.00      A   
ATOM   1756  O   MET   204     -10.487 -11.705  -1.617  1.00 10.00      A   
ATOM   1757  N   SER   205      -8.546 -11.663  -0.484  1.00 10.00      A   
ATOM   1758  HN  SER   205      -7.570 -11.546  -0.529  1.00 10.00      A   
ATOM   1759  CA  SER   205      -9.162 -11.960   0.802  1.00 10.00      A   
ATOM   1760  CB  SER   205      -8.124 -12.524   1.768  1.00 10.00      A   
ATOM   1761  OG  SER   205      -7.563 -13.725   1.262  1.00 10.00      A   
ATOM   1762  HG  SER   205      -7.332 -14.303   1.999  1.00 10.00      A   
ATOM   1763  C   SER   205      -9.867 -10.751   1.419  1.00 10.00      A   
ATOM   1764  O   SER   205     -10.796 -10.913   2.208  1.00 10.00      A   
ATOM   1765  N   VAL   206      -9.435  -9.544   1.062  1.00 10.00      A   
ATOM   1766  HN  VAL   206      -8.684  -9.466   0.431  1.00 10.00      A   
ATOM   1767  CA  VAL   206     -10.049  -8.333   1.612  1.00 10.00      A   
ATOM   1768  CB  VAL   206      -9.165  -7.076   1.465  1.00 10.00      A   
ATOM   1769  CG1 VAL   206      -7.869  -7.237   2.245  1.00 10.00      A   
ATOM   1770  CG2 VAL   206      -8.885  -6.759   0.005  1.00 10.00      A   
ATOM   1771  C   VAL   206     -11.439  -8.076   1.034  1.00 10.00      A   
ATOM   1772  O   VAL   206     -12.259  -7.388   1.644  1.00 10.00      A   
ATOM   1773  N   ILE   207     -11.711  -8.634  -0.139  1.00 10.00      A   
ATOM   1774  HN  ILE   207     -11.030  -9.181  -0.581  1.00 10.00      A   
ATOM   1775  CA  ILE   207     -13.011  -8.455  -0.770  1.00 10.00      A   
ATOM   1776  CB  ILE   207     -12.930  -8.435  -2.312  1.00 10.00      A   
ATOM   1777  CG1 ILE   207     -11.740  -7.592  -2.774  1.00 10.00      A   
ATOM   1778  CG2 ILE   207     -14.226  -7.880  -2.893  1.00 10.00      A   
ATOM   1779  CD1 ILE   207     -11.487  -7.653  -4.265  1.00 10.00      A   
ATOM   1780  C   ILE   207     -13.968  -9.550  -0.316  1.00 10.00      A   
ATOM   1781  O   ILE   207     -14.274 -10.482  -1.064  1.00 10.00      A   
ATOM   1782  N   GLY   208     -14.408  -9.452   0.929  1.00 10.00      A   
ATOM   1783  HN  GLY   208     -14.100  -8.706   1.490  1.00 10.00      A   
ATOM   1784  CA  GLY   208     -15.322 -10.436   1.468  1.00 10.00      A   
ATOM   1785  C   GLY   208     -16.167  -9.878   2.591  1.00 10.00      A   
ATOM   1786  O   GLY   208     -17.375  -9.701   2.441  1.00 10.00      A   
ATOM   1787  N   TYR   209     -15.528  -9.576   3.712  1.00 10.00      A   
ATOM   1788  HN  TYR   209     -14.556  -9.704   3.759  1.00 10.00      A   
ATOM   1789  CA  TYR   209     -16.231  -9.045   4.873  1.00 10.00      A   
ATOM   1790  CB  TYR   209     -15.383  -9.169   6.139  1.00 10.00      A   
ATOM   1791  CG  TYR   209     -15.322 -10.584   6.661  1.00 10.00      A   
ATOM   1792  CD1 TYR   209     -14.394 -11.491   6.166  1.00 10.00      A   
ATOM   1793  CD2 TYR   209     -16.205 -11.019   7.638  1.00 10.00      A   
ATOM   1794  CE1 TYR   209     -14.357 -12.796   6.626  1.00 10.00      A   
ATOM   1795  CE2 TYR   209     -16.172 -12.316   8.107  1.00 10.00      A   
ATOM   1796  CZ  TYR   209     -15.248 -13.199   7.600  1.00 10.00      A   
ATOM   1797  OH  TYR   209     -15.226 -14.498   8.060  1.00 10.00      A   
ATOM   1798  HH  TYR   209     -16.033 -14.948   7.776  1.00 10.00      A   
ATOM   1799  C   TYR   209     -16.688  -7.614   4.640  1.00 10.00      A   
ATOM   1800  O   TYR   209     -17.834  -7.267   4.927  1.00 10.00      A   
ATOM   1801  N   SER   210     -15.804  -6.799   4.075  1.00 10.00      A   
ATOM   1802  HN  SER   210     -14.902  -7.134   3.872  1.00 10.00      A   
ATOM   1803  CA  SER   210     -16.123  -5.406   3.779  1.00 10.00      A   
ATOM   1804  CB  SER   210     -14.855  -4.664   3.364  1.00 10.00      A   
ATOM   1805  OG  SER   210     -13.811  -4.922   4.287  1.00 10.00      A   
ATOM   1806  HG  SER   210     -14.075  -4.609   5.159  1.00 10.00      A   
ATOM   1807  C   SER   210     -17.183  -5.304   2.679  1.00 10.00      A   
ATOM   1808  O   SER   210     -17.653  -4.216   2.349  1.00 10.00      A   
ATOM   1809  N   LEU   211     -17.545  -6.451   2.112  1.00 10.00      A   
ATOM   1810  HN  LEU   211     -17.125  -7.280   2.415  1.00 10.00      A   
ATOM   1811  CA  LEU   211     -18.546  -6.513   1.065  1.00 10.00      A   
ATOM   1812  CB  LEU   211     -18.020  -7.340  -0.115  1.00 10.00      A   
ATOM   1813  CG  LEU   211     -18.968  -7.516  -1.305  1.00 10.00      A   
ATOM   1814  CD1 LEU   211     -19.185  -6.192  -2.021  1.00 10.00      A   
ATOM   1815  CD2 LEU   211     -18.440  -8.572  -2.264  1.00 10.00      A   
ATOM   1816  C   LEU   211     -19.834  -7.130   1.607  1.00 10.00      A   
ATOM   1817  O   LEU   211     -20.929  -6.753   1.199  1.00 10.00      A   
ATOM   1818  N   ASN   212     -19.688  -8.072   2.540  1.00 10.00      A   
ATOM   1819  HN  ASN   212     -18.782  -8.318   2.830  1.00 10.00      A   
ATOM   1820  CA  ASN   212     -20.829  -8.760   3.145  1.00 10.00      A   
ATOM   1821  CB  ASN   212     -20.365  -9.750   4.213  1.00 10.00      A   
ATOM   1822  CG  ASN   212     -21.516 -10.544   4.812  1.00 10.00      A   
ATOM   1823  OD1 ASN   212     -22.378 -11.057   4.093  1.00 10.00      A   
ATOM   1824  ND2 ASN   212     -21.541 -10.647   6.131  1.00 10.00      A   
ATOM   1825 HD21 ASN   212     -20.825 -10.211   6.646  1.00 10.00      A   
ATOM   1826 HD22 ASN   212     -22.271 -11.155   6.541  1.00 10.00      A   
ATOM   1827  C   ASN   212     -21.809  -7.778   3.769  1.00 10.00      A   
ATOM   1828  O   ASN   212     -23.019  -7.881   3.561  1.00 10.00      A   
ATOM   1829  N   ASP   213     -21.281  -6.827   4.532  1.00 10.00      A   
ATOM   1830  HN  ASP   213     -20.307  -6.800   4.661  1.00 10.00      A   
ATOM   1831  CA  ASP   213     -22.113  -5.823   5.186  1.00 10.00      A   
ATOM   1832  CB  ASP   213     -21.273  -4.883   6.054  1.00 10.00      A   
ATOM   1833  CG  ASP   213     -21.088  -5.409   7.465  1.00 10.00      A   
ATOM   1834  OD1 ASP   213     -22.055  -5.335   8.263  1.00 10.00      A   
ATOM   1835  OD2 ASP   213     -19.985  -5.910   7.777  1.00 10.00      A   
ATOM   1836  C   ASP   213     -22.929  -5.042   4.163  1.00 10.00      A   
ATOM   1837  O   ASP   213     -24.106  -4.754   4.381  1.00 10.00      A   
ATOM   1838  N   SER   214     -22.305  -4.728   3.035  1.00 10.00      A   
ATOM   1839  HN  SER   214     -21.364  -4.982   2.919  1.00 10.00      A   
ATOM   1840  CA  SER   214     -22.972  -4.007   1.964  1.00 10.00      A   
ATOM   1841  CB  SER   214     -21.941  -3.592   0.914  1.00 10.00      A   
ATOM   1842  OG  SER   214     -20.635  -3.612   1.472  1.00 10.00      A   
ATOM   1843  HG  SER   214     -20.348  -2.709   1.657  1.00 10.00      A   
ATOM   1844  C   SER   214     -24.054  -4.885   1.335  1.00 10.00      A   
ATOM   1845  O   SER   214     -25.128  -4.400   0.969  1.00 10.00      A   
ATOM   1846  N   ILE   215     -23.763  -6.185   1.226  1.00 10.00      A   
ATOM   1847  HN  ILE   215     -22.884  -6.503   1.531  1.00 10.00      A   
ATOM   1848  CA  ILE   215     -24.706  -7.148   0.660  1.00 10.00      A   
ATOM   1849  CB  ILE   215     -24.114  -8.579   0.609  1.00 10.00      A   
ATOM   1850  CG1 ILE   215     -22.847  -8.609  -0.251  1.00 10.00      A   
ATOM   1851  CG2 ILE   215     -25.136  -9.571   0.073  1.00 10.00      A   
ATOM   1852  CD1 ILE   215     -22.107  -9.932  -0.215  1.00 10.00      A   
ATOM   1853  C   ILE   215     -25.990  -7.157   1.484  1.00 10.00      A   
ATOM   1854  O   ILE   215     -27.097  -7.241   0.937  1.00 10.00      A   
ATOM   1855  N   VAL   216     -25.828  -7.060   2.798  1.00 10.00      A   
ATOM   1856  HN  VAL   216     -24.915  -7.012   3.163  1.00 10.00      A   
ATOM   1857  CA  VAL   216     -26.957  -7.035   3.717  1.00 10.00      A   
ATOM   1858  CB  VAL   216     -26.486  -7.012   5.184  1.00 10.00      A   
ATOM   1859  CG1 VAL   216     -27.678  -6.964   6.125  1.00 10.00      A   
ATOM   1860  CG2 VAL   216     -25.620  -8.225   5.487  1.00 10.00      A   
ATOM   1861  C   VAL   216     -27.832  -5.814   3.444  1.00 10.00      A   
ATOM   1862  O   VAL   216     -29.061  -5.906   3.435  1.00 10.00      A   
ATOM   1863  N   VAL   217     -27.186  -4.676   3.208  1.00 10.00      A   
ATOM   1864  HN  VAL   217     -26.204  -4.670   3.235  1.00 10.00      A   
ATOM   1865  CA  VAL   217     -27.899  -3.439   2.917  1.00 10.00      A   
ATOM   1866  CB  VAL   217     -26.934  -2.242   2.757  1.00 10.00      A   
ATOM   1867  CG1 VAL   217     -27.707  -0.944   2.561  1.00 10.00      A   
ATOM   1868  CG2 VAL   217     -26.001  -2.130   3.954  1.00 10.00      A   
ATOM   1869  C   VAL   217     -28.729  -3.594   1.646  1.00 10.00      A   
ATOM   1870  O   VAL   217     -29.924  -3.296   1.634  1.00 10.00      A   
ATOM   1871  N   SER   218     -28.098  -4.098   0.587  1.00 10.00      A   
ATOM   1872  HN  SER   218     -27.145  -4.335   0.664  1.00 10.00      A   
ATOM   1873  CA  SER   218     -28.781  -4.295  -0.687  1.00 10.00      A   
ATOM   1874  CB  SER   218     -27.800  -4.721  -1.782  1.00 10.00      A   
ATOM   1875  OG  SER   218     -26.729  -5.481  -1.246  1.00 10.00      A   
ATOM   1876  HG  SER   218     -27.073  -6.109  -0.598  1.00 10.00      A   
ATOM   1877  C   SER   218     -29.945  -5.281  -0.565  1.00 10.00      A   
ATOM   1878  O   SER   218     -30.940  -5.167  -1.282  1.00 10.00      A   
ATOM   1879  N   ASP   219     -29.822  -6.240   0.354  1.00 10.00      A   
ATOM   1880  HN  ASP   219     -29.005  -6.284   0.896  1.00 10.00      A   
ATOM   1881  CA  ASP   219     -30.877  -7.228   0.570  1.00 10.00      A   
ATOM   1882  CB  ASP   219     -30.393  -8.358   1.479  1.00 10.00      A   
ATOM   1883  CG  ASP   219     -31.057  -9.691   1.179  1.00 10.00      A   
ATOM   1884  OD1 ASP   219     -30.644 -10.708   1.783  1.00 10.00      A   
ATOM   1885  OD2 ASP   219     -31.973  -9.741   0.331  1.00 10.00      A   
ATOM   1886  C   ASP   219     -32.089  -6.548   1.185  1.00 10.00      A   
ATOM   1887  O   ASP   219     -33.224  -6.795   0.783  1.00 10.00      A   
ATOM   1888  N   ARG   220     -31.833  -5.670   2.153  1.00 10.00      A   
ATOM   1889  HN  ARG   220     -30.900  -5.521   2.429  1.00 10.00      A   
ATOM   1890  CA  ARG   220     -32.898  -4.926   2.817  1.00 10.00      A   
ATOM   1891  CB  ARG   220     -32.331  -4.064   3.954  1.00 10.00      A   
ATOM   1892  CG  ARG   220     -33.370  -3.217   4.682  1.00 10.00      A   
ATOM   1893  CD  ARG   220     -34.351  -4.083   5.462  1.00 10.00      A   
ATOM   1894  NE  ARG   220     -33.695  -4.817   6.545  1.00 10.00      A   
ATOM   1895  HE  ARG   220     -32.728  -4.974   6.456  1.00 10.00      A   
ATOM   1896  CZ  ARG   220     -34.323  -5.280   7.625  1.00 10.00      A   
ATOM   1897  NH1 ARG   220     -35.630  -5.095   7.767  1.00 10.00      A   
ATOM   1898 HH11 ARG   220     -36.173  -4.584   7.035  1.00 10.00      A   
ATOM   1899 HH12 ARG   220     -36.121  -5.457   8.613  1.00 10.00      A   
ATOM   1900  NH2 ARG   220     -33.640  -5.929   8.563  1.00 10.00      A   
ATOM   1901 HH21 ARG   220     -32.612  -6.072   8.457  1.00 10.00      A   
ATOM   1902 HH22 ARG   220     -34.131  -6.300   9.410  1.00 10.00      A   
ATOM   1903  C   ARG   220     -33.616  -4.053   1.796  1.00 10.00      A   
ATOM   1904  O   ARG   220     -34.846  -3.969   1.785  1.00 10.00      A   
ATOM   1905  N   ILE   221     -32.826  -3.411   0.938  1.00 10.00      A   
ATOM   1906  HN  ILE   221     -31.850  -3.509   1.027  1.00 10.00      A   
ATOM   1907  CA  ILE   221     -33.355  -2.562  -0.121  1.00 10.00      A   
ATOM   1908  CB  ILE   221     -32.209  -1.988  -0.986  1.00 10.00      A   
ATOM   1909  CG1 ILE   221     -31.300  -1.079  -0.158  1.00 10.00      A   
ATOM   1910  CG2 ILE   221     -32.755  -1.243  -2.197  1.00 10.00      A   
ATOM   1911  CD1 ILE   221     -29.977  -0.773  -0.828  1.00 10.00      A   
ATOM   1912  C   ILE   221     -34.259  -3.391  -1.022  1.00 10.00      A   
ATOM   1913  O   ILE   221     -35.393  -3.013  -1.300  1.00 10.00      A   
ATOM   1914  N   ARG   222     -33.733  -4.532  -1.457  1.00 10.00      A   
ATOM   1915  HN  ARG   222     -32.816  -4.759  -1.186  1.00 10.00      A   
ATOM   1916  CA  ARG   222     -34.455  -5.458  -2.323  1.00 10.00      A   
ATOM   1917  CB  ARG   222     -33.584  -6.695  -2.587  1.00 10.00      A   
ATOM   1918  CG  ARG   222     -34.335  -7.914  -3.096  1.00 10.00      A   
ATOM   1919  CD  ARG   222     -33.671  -9.197  -2.626  1.00 10.00      A   
ATOM   1920  NE  ARG   222     -32.801  -9.781  -3.646  1.00 10.00      A   
ATOM   1921  HE  ARG   222     -33.072  -9.672  -4.585  1.00 10.00      A   
ATOM   1922  CZ  ARG   222     -31.676 -10.442  -3.381  1.00 10.00      A   
ATOM   1923  NH1 ARG   222     -31.264 -10.599  -2.128  1.00 10.00      A   
ATOM   1924 HH11 ARG   222     -31.818 -10.202  -1.327  1.00 10.00      A   
ATOM   1925 HH12 ARG   222     -30.381 -11.119  -1.932  1.00 10.00      A   
ATOM   1926  NH2 ARG   222     -30.958 -10.951  -4.374  1.00 10.00      A   
ATOM   1927 HH21 ARG   222     -30.077 -11.469  -4.168  1.00 10.00      A   
ATOM   1928 HH22 ARG   222     -31.272 -10.836  -5.366  1.00 10.00      A   
ATOM   1929  C   ARG   222     -35.788  -5.871  -1.701  1.00 10.00      A   
ATOM   1930  O   ARG   222     -36.825  -5.853  -2.367  1.00 10.00      A   
ATOM   1931  N   GLU   223     -35.752  -6.238  -0.425  1.00 10.00      A   
ATOM   1932  HN  GLU   223     -34.891  -6.231   0.049  1.00 10.00      A   
ATOM   1933  CA  GLU   223     -36.951  -6.657   0.291  1.00 10.00      A   
ATOM   1934  CB  GLU   223     -36.618  -7.099   1.716  1.00 10.00      A   
ATOM   1935  CG  GLU   223     -35.819  -8.387   1.799  1.00 10.00      A   
ATOM   1936  CD  GLU   223     -36.193  -9.214   3.006  1.00 10.00      A   
ATOM   1937  OE1 GLU   223     -35.888  -8.792   4.142  1.00 10.00      A   
ATOM   1938  OE2 GLU   223     -36.802 -10.290   2.826  1.00 10.00      A   
ATOM   1939  C   GLU   223     -38.000  -5.554   0.322  1.00 10.00      A   
ATOM   1940  O   GLU   223     -39.156  -5.785  -0.025  1.00 10.00      A   
ATOM   1941  N   ASN   224     -37.584  -4.360   0.720  1.00 10.00      A   
ATOM   1942  HN  ASN   224     -36.638  -4.240   0.959  1.00 10.00      A   
ATOM   1943  CA  ASN   224     -38.489  -3.217   0.809  1.00 10.00      A   
ATOM   1944  CB  ASN   224     -37.796  -2.033   1.487  1.00 10.00      A   
ATOM   1945  CG  ASN   224     -37.763  -2.140   2.998  1.00 10.00      A   
ATOM   1946  OD1 ASN   224     -38.679  -2.688   3.616  1.00 10.00      A   
ATOM   1947  ND2 ASN   224     -36.703  -1.623   3.603  1.00 10.00      A   
ATOM   1948 HD21 ASN   224     -36.006  -1.209   3.047  1.00 10.00      A   
ATOM   1949 HD22 ASN   224     -36.658  -1.664   4.581  1.00 10.00      A   
ATOM   1950  C   ASN   224     -38.998  -2.797  -0.565  1.00 10.00      A   
ATOM   1951  O   ASN   224     -40.188  -2.532  -0.744  1.00 10.00      A   
ATOM   1952  N   PHE   225     -38.093  -2.751  -1.533  1.00 10.00      A   
ATOM   1953  HN  PHE   225     -37.159  -2.986  -1.322  1.00 10.00      A   
ATOM   1954  CA  PHE   225     -38.428  -2.356  -2.898  1.00 10.00      A   
ATOM   1955  CB  PHE   225     -37.167  -2.354  -3.770  1.00 10.00      A   
ATOM   1956  CG  PHE   225     -37.399  -2.015  -5.215  1.00 10.00      A   
ATOM   1957  CD1 PHE   225     -37.817  -0.749  -5.589  1.00 10.00      A   
ATOM   1958  CD2 PHE   225     -37.189  -2.965  -6.201  1.00 10.00      A   
ATOM   1959  CE1 PHE   225     -38.022  -0.436  -6.919  1.00 10.00      A   
ATOM   1960  CE2 PHE   225     -37.393  -2.660  -7.534  1.00 10.00      A   
ATOM   1961  CZ  PHE   225     -37.809  -1.393  -7.893  1.00 10.00      A   
ATOM   1962  C   PHE   225     -39.495  -3.267  -3.501  1.00 10.00      A   
ATOM   1963  O   PHE   225     -40.409  -2.801  -4.183  1.00 10.00      A   
ATOM   1964  N   ARG   226     -39.386  -4.558  -3.235  1.00 10.00      A   
ATOM   1965  HN  ARG   226     -38.643  -4.872  -2.669  1.00 10.00      A   
ATOM   1966  CA  ARG   226     -40.341  -5.527  -3.764  1.00 10.00      A   
ATOM   1967  CB  ARG   226     -39.651  -6.856  -4.084  1.00 10.00      A   
ATOM   1968  CG  ARG   226     -38.479  -6.742  -5.049  1.00 10.00      A   
ATOM   1969  CD  ARG   226     -37.914  -8.110  -5.391  1.00 10.00      A   
ATOM   1970  NE  ARG   226     -37.739  -8.939  -4.198  1.00 10.00      A   
ATOM   1971  HE  ARG   226     -38.173  -8.629  -3.371  1.00 10.00      A   
ATOM   1972  CZ  ARG   226     -37.040 -10.071  -4.165  1.00 10.00      A   
ATOM   1973  NH1 ARG   226     -36.438 -10.521  -5.256  1.00 10.00      A   
ATOM   1974 HH11 ARG   226     -35.896 -11.411  -5.226  1.00 10.00      A   
ATOM   1975 HH12 ARG   226     -36.501  -9.984  -6.149  1.00 10.00      A   
ATOM   1976  NH2 ARG   226     -36.937 -10.751  -3.032  1.00 10.00      A   
ATOM   1977 HH21 ARG   226     -37.405 -10.400  -2.168  1.00 10.00      A   
ATOM   1978 HH22 ARG   226     -36.386 -11.640  -2.998  1.00 10.00      A   
ATOM   1979  C   ARG   226     -41.510  -5.753  -2.804  1.00 10.00      A   
ATOM   1980  O   ARG   226     -42.302  -6.681  -2.984  1.00 10.00      A   
ATOM   1981  N   LYS   227     -41.618  -4.908  -1.787  1.00 10.00      A   
ATOM   1982  HN  LYS   227     -40.959  -4.190  -1.688  1.00 10.00      A   
ATOM   1983  CA  LYS   227     -42.695  -5.029  -0.814  1.00 10.00      A   
ATOM   1984  CB  LYS   227     -42.148  -5.112   0.612  1.00 10.00      A   
ATOM   1985  CG  LYS   227     -42.424  -6.442   1.293  1.00 10.00      A   
ATOM   1986  CD  LYS   227     -42.267  -6.337   2.799  1.00 10.00      A   
ATOM   1987  CE  LYS   227     -42.807  -7.579   3.489  1.00 10.00      A   
ATOM   1988  NZ  LYS   227     -42.869  -7.412   4.965  1.00 10.00      A   
ATOM   1989  HZ1 LYS   227     -43.185  -8.297   5.410  1.00 10.00      A   
ATOM   1990  HZ2 LYS   227     -43.533  -6.655   5.217  1.00 10.00      A   
ATOM   1991  HZ3 LYS   227     -41.928  -7.172   5.339  1.00 10.00      A   
ATOM   1992  C   LYS   227     -43.689  -3.882  -0.936  1.00 10.00      A   
ATOM   1993  O   LYS   227     -44.876  -4.044  -0.649  1.00 10.00      A   
ATOM   1994  N   ILE   228     -43.203  -2.723  -1.356  1.00 10.00      A   
ATOM   1995  HN  ILE   228     -42.248  -2.653  -1.571  1.00 10.00      A   
ATOM   1996  CA  ILE   228     -44.058  -1.554  -1.512  1.00 10.00      A   
ATOM   1997  CB  ILE   228     -43.262  -0.233  -1.444  1.00 10.00      A   
ATOM   1998  CG1 ILE   228     -42.146  -0.211  -2.494  1.00 10.00      A   
ATOM   1999  CG2 ILE   228     -42.695  -0.026  -0.047  1.00 10.00      A   
ATOM   2000  CD1 ILE   228     -41.542   1.160  -2.719  1.00 10.00      A   
ATOM   2001  C   ILE   228     -44.836  -1.613  -2.820  1.00 10.00      A   
ATOM   2002  O   ILE   228     -44.345  -2.128  -3.823  1.00 10.00      A   
ATOM   2003  N   ARG   229     -46.053  -1.097  -2.802  1.00 10.00      A   
ATOM   2004  HN  ARG   229     -46.396  -0.705  -1.970  1.00 10.00      A   
ATOM   2005  CA  ARG   229     -46.889  -1.083  -3.993  1.00 10.00      A   
ATOM   2006  CB  ARG   229     -48.338  -1.417  -3.641  1.00 10.00      A   
ATOM   2007  CG  ARG   229     -48.533  -2.786  -3.007  1.00 10.00      A   
ATOM   2008  CD  ARG   229     -49.948  -2.952  -2.480  1.00 10.00      A   
ATOM   2009  NE  ARG   229     -50.301  -1.906  -1.513  1.00 10.00      A   
ATOM   2010  HE  ARG   229     -50.273  -0.975  -1.828  1.00 10.00      A   
ATOM   2011  CZ  ARG   229     -50.661  -2.147  -0.252  1.00 10.00      A   
ATOM   2012  NH1 ARG   229     -50.722  -3.394   0.203  1.00 10.00      A   
ATOM   2013 HH11 ARG   229     -50.486  -4.196  -0.422  1.00 10.00      A   
ATOM   2014 HH12 ARG   229     -51.005  -3.577   1.192  1.00 10.00      A   
ATOM   2015  NH2 ARG   229     -50.947  -1.139   0.562  1.00 10.00      A   
ATOM   2016 HH21 ARG   229     -51.228  -1.329   1.549  1.00 10.00      A   
ATOM   2017 HH22 ARG   229     -50.889  -0.154   0.223  1.00 10.00      A   
ATOM   2018  C   ARG   229     -46.803   0.278  -4.676  1.00 10.00      A   
ATOM   2019  O   ARG   229     -45.976   0.483  -5.560  1.00 10.00      A   
ATOM   2020  N   ARG   230     -47.649   1.208  -4.254  1.00 10.00      A   
ATOM   2021  HN  ARG   230     -48.284   0.988  -3.539  1.00 10.00      A   
ATOM   2022  CA  ARG   230     -47.653   2.551  -4.820  1.00 10.00      A   
ATOM   2023  CB  ARG   230     -49.080   3.103  -4.921  1.00 10.00      A   
ATOM   2024  CG  ARG   230     -50.004   2.340  -5.858  1.00 10.00      A   
ATOM   2025  CD  ARG   230     -49.534   2.417  -7.300  1.00 10.00      A   
ATOM   2026  NE  ARG   230     -50.640   2.237  -8.243  1.00 10.00      A   
ATOM   2027  HE  ARG   230     -51.199   3.027  -8.436  1.00 10.00      A   
ATOM   2028  CZ  ARG   230     -50.927   1.083  -8.849  1.00 10.00      A   
ATOM   2029  NH1 ARG   230     -50.195   0.000  -8.618  1.00 10.00      A   
ATOM   2030 HH11 ARG   230     -50.422  -0.900  -9.094  1.00 10.00      A   
ATOM   2031 HH12 ARG   230     -49.386   0.042  -7.962  1.00 10.00      A   
ATOM   2032  NH2 ARG   230     -51.953   1.016  -9.683  1.00 10.00      A   
ATOM   2033 HH21 ARG   230     -52.185   0.115 -10.158  1.00 10.00      A   
ATOM   2034 HH22 ARG   230     -52.536   1.859  -9.865  1.00 10.00      A   
ATOM   2035  C   ARG   230     -46.805   3.476  -3.959  1.00 10.00      A   
ATOM   2036  O   ARG   230     -47.295   4.063  -2.992  1.00 10.00      A   
ATOM   2037  N   GLY   231     -45.529   3.586  -4.289  1.00 10.00      A   
ATOM   2038  HN  GLY   231     -45.184   3.089  -5.059  1.00 10.00      A   
ATOM   2039  CA  GLY   231     -44.644   4.438  -3.521  1.00 10.00      A   
ATOM   2040  C   GLY   231     -43.359   4.754  -4.252  1.00 10.00      A   
ATOM   2041  O   GLY   231     -43.017   4.096  -5.236  1.00 10.00      A   
ATOM   2042  N   THR   232     -42.657   5.766  -3.771  1.00 10.00      A   
ATOM   2043  HN  THR   232     -43.001   6.261  -2.998  1.00 10.00      A   
ATOM   2044  CA  THR   232     -41.399   6.186  -4.357  1.00 10.00      A   
ATOM   2045  CB  THR   232     -41.187   7.690  -4.122  1.00 10.00      A   
ATOM   2046  OG1 THR   232     -42.217   8.168  -3.242  1.00 10.00      A   
ATOM   2047  HG1 THR   232     -41.810   8.598  -2.470  1.00 10.00      A   
ATOM   2048  CG2 THR   232     -41.268   8.444  -5.442  1.00 10.00      A   
ATOM   2049  C   THR   232     -40.234   5.396  -3.752  1.00 10.00      A   
ATOM   2050  O   THR   232     -39.933   5.524  -2.563  1.00 10.00      A   
ATOM   2051  N   PRO   233     -39.565   4.572  -4.574  1.00 10.00      A   
ATOM   2052  CA  PRO   233     -38.443   3.734  -4.133  1.00 10.00      A   
ATOM   2053  CB  PRO   233     -38.068   2.933  -5.384  1.00 10.00      A   
ATOM   2054  CG  PRO   233     -38.625   3.711  -6.525  1.00 10.00      A   
ATOM   2055  CD  PRO   233     -39.859   4.387  -6.005  1.00 10.00      A   
ATOM   2056  C   PRO   233     -37.242   4.530  -3.622  1.00 10.00      A   
ATOM   2057  O   PRO   233     -36.509   4.054  -2.757  1.00 10.00      A   
ATOM   2058  N   TYR   234     -37.046   5.742  -4.144  1.00 10.00      A   
ATOM   2059  HN  TYR   234     -37.655   6.067  -4.838  1.00 10.00      A   
ATOM   2060  CA  TYR   234     -35.922   6.585  -3.729  1.00 10.00      A   
ATOM   2061  CB  TYR   234     -35.860   7.899  -4.528  1.00 10.00      A   
ATOM   2062  CG  TYR   234     -36.598   9.075  -3.918  1.00 10.00      A   
ATOM   2063  CD1 TYR   234     -35.912  10.059  -3.215  1.00 10.00      A   
ATOM   2064  CD2 TYR   234     -37.972   9.206  -4.055  1.00 10.00      A   
ATOM   2065  CE1 TYR   234     -36.575  11.137  -2.661  1.00 10.00      A   
ATOM   2066  CE2 TYR   234     -38.642  10.284  -3.505  1.00 10.00      A   
ATOM   2067  CZ  TYR   234     -37.939  11.246  -2.809  1.00 10.00      A   
ATOM   2068  OH  TYR   234     -38.605  12.316  -2.256  1.00 10.00      A   
ATOM   2069  HH  TYR   234     -38.337  13.126  -2.709  1.00 10.00      A   
ATOM   2070  C   TYR   234     -35.902   6.826  -2.216  1.00 10.00      A   
ATOM   2071  O   TYR   234     -34.836   6.949  -1.614  1.00 10.00      A   
ATOM   2072  N   GLU   235     -37.083   6.871  -1.607  1.00 10.00      A   
ATOM   2073  HN  GLU   235     -37.897   6.758  -2.138  1.00 10.00      A   
ATOM   2074  CA  GLU   235     -37.195   7.076  -0.167  1.00 10.00      A   
ATOM   2075  CB  GLU   235     -38.645   7.372   0.214  1.00 10.00      A   
ATOM   2076  CG  GLU   235     -39.184   8.679  -0.337  1.00 10.00      A   
ATOM   2077  CD  GLU   235     -40.675   8.823  -0.128  1.00 10.00      A   
ATOM   2078  OE1 GLU   235     -41.360   9.345  -1.035  1.00 10.00      A   
ATOM   2079  OE2 GLU   235     -41.173   8.405   0.938  1.00 10.00      A   
ATOM   2080  C   GLU   235     -36.731   5.825   0.565  1.00 10.00      A   
ATOM   2081  O   GLU   235     -36.057   5.897   1.591  1.00 10.00      A   
ATOM   2082  N   ILE   236     -37.086   4.678   0.005  1.00 10.00      A   
ATOM   2083  HN  ILE   236     -37.603   4.699  -0.829  1.00 10.00      A   
ATOM   2084  CA  ILE   236     -36.729   3.386   0.576  1.00 10.00      A   
ATOM   2085  CB  ILE   236     -37.314   2.234  -0.271  1.00 10.00      A   
ATOM   2086  CG1 ILE   236     -38.846   2.240  -0.215  1.00 10.00      A   
ATOM   2087  CG2 ILE   236     -36.755   0.884   0.154  1.00 10.00      A   
ATOM   2088  CD1 ILE   236     -39.416   2.100   1.182  1.00 10.00      A   
ATOM   2089  C   ILE   236     -35.216   3.238   0.672  1.00 10.00      A   
ATOM   2090  O   ILE   236     -34.692   2.754   1.677  1.00 10.00      A   
ATOM   2091  N   PHE   237     -34.521   3.690  -0.364  1.00 10.00      A   
ATOM   2092  HN  PHE   237     -35.002   4.088  -1.123  1.00 10.00      A   
ATOM   2093  CA  PHE   237     -33.064   3.613  -0.411  1.00 10.00      A   
ATOM   2094  CB  PHE   237     -32.542   4.077  -1.777  1.00 10.00      A   
ATOM   2095  CG  PHE   237     -33.193   3.410  -2.961  1.00 10.00      A   
ATOM   2096  CD1 PHE   237     -33.560   2.076  -2.916  1.00 10.00      A   
ATOM   2097  CD2 PHE   237     -33.434   4.124  -4.124  1.00 10.00      A   
ATOM   2098  CE1 PHE   237     -34.160   1.467  -4.002  1.00 10.00      A   
ATOM   2099  CE2 PHE   237     -34.033   3.523  -5.215  1.00 10.00      A   
ATOM   2100  CZ  PHE   237     -34.396   2.191  -5.154  1.00 10.00      A   
ATOM   2101  C   PHE   237     -32.434   4.455   0.699  1.00 10.00      A   
ATOM   2102  O   PHE   237     -31.349   4.148   1.191  1.00 10.00      A   
ATOM   2103  N   ASN   238     -33.122   5.516   1.089  1.00 10.00      A   
ATOM   2104  HN  ASN   238     -33.982   5.713   0.660  1.00 10.00      A   
ATOM   2105  CA  ASN   238     -32.631   6.398   2.139  1.00 10.00      A   
ATOM   2106  CB  ASN   238     -33.239   7.799   2.011  1.00 10.00      A   
ATOM   2107  CG  ASN   238     -32.554   8.639   0.952  1.00 10.00      A   
ATOM   2108  OD1 ASN   238     -31.357   8.488   0.697  1.00 10.00      A   
ATOM   2109  ND2 ASN   238     -33.305   9.535   0.330  1.00 10.00      A   
ATOM   2110 HD21 ASN   238     -34.252   9.604   0.585  1.00 10.00      A   
ATOM   2111 HD22 ASN   238     -32.887  10.092  -0.359  1.00 10.00      A   
ATOM   2112  C   ASN   238     -32.919   5.823   3.518  1.00 10.00      A   
ATOM   2113  O   ASN   238     -32.068   5.856   4.405  1.00 10.00      A   
ATOM   2114  N   VAL   239     -34.119   5.278   3.687  1.00 10.00      A   
ATOM   2115  HN  VAL   239     -34.749   5.274   2.934  1.00 10.00      A   
ATOM   2116  CA  VAL   239     -34.530   4.695   4.959  1.00 10.00      A   
ATOM   2117  CB  VAL   239     -36.043   4.362   4.975  1.00 10.00      A   
ATOM   2118  CG1 VAL   239     -36.462   3.758   6.310  1.00 10.00      A   
ATOM   2119  CG2 VAL   239     -36.869   5.602   4.666  1.00 10.00      A   
ATOM   2120  C   VAL   239     -33.724   3.436   5.279  1.00 10.00      A   
ATOM   2121  O   VAL   239     -33.289   3.244   6.416  1.00 10.00      A   
ATOM   2122  N   SER   240     -33.508   2.595   4.270  1.00 10.00      A   
ATOM   2123  HN  SER   240     -33.863   2.813   3.381  1.00 10.00      A   
ATOM   2124  CA  SER   240     -32.762   1.352   4.451  1.00 10.00      A   
ATOM   2125  CB  SER   240     -32.764   0.517   3.169  1.00 10.00      A   
ATOM   2126  OG  SER   240     -34.090   0.321   2.699  1.00 10.00      A   
ATOM   2127  HG  SER   240     -34.360   1.089   2.181  1.00 10.00      A   
ATOM   2128  C   SER   240     -31.336   1.598   4.942  1.00 10.00      A   
ATOM   2129  O   SER   240     -30.824   0.848   5.774  1.00 10.00      A   
ATOM   2130  N   LEU   241     -30.710   2.665   4.454  1.00 10.00      A   
ATOM   2131  HN  LEU   241     -31.170   3.239   3.807  1.00 10.00      A   
ATOM   2132  CA  LEU   241     -29.348   2.995   4.857  1.00 10.00      A   
ATOM   2133  CB  LEU   241     -28.830   4.215   4.095  1.00 10.00      A   
ATOM   2134  CG  LEU   241     -28.293   3.962   2.685  1.00 10.00      A   
ATOM   2135  CD1 LEU   241     -27.890   5.270   2.024  1.00 10.00      A   
ATOM   2136  CD2 LEU   241     -27.118   2.995   2.721  1.00 10.00      A   
ATOM   2137  C   LEU   241     -29.255   3.239   6.359  1.00 10.00      A   
ATOM   2138  O   LEU   241     -28.283   2.847   7.001  1.00 10.00      A   
ATOM   2139  N   THR   242     -30.276   3.879   6.913  1.00 10.00      A   
ATOM   2140  HN  THR   242     -31.021   4.176   6.345  1.00 10.00      A   
ATOM   2141  CA  THR   242     -30.314   4.174   8.339  1.00 10.00      A   
ATOM   2142  CB  THR   242     -31.308   5.311   8.643  1.00 10.00      A   
ATOM   2143  OG1 THR   242     -32.201   5.474   7.529  1.00 10.00      A   
ATOM   2144  HG1 THR   242     -32.678   4.646   7.381  1.00 10.00      A   
ATOM   2145  CG2 THR   242     -30.562   6.612   8.879  1.00 10.00      A   
ATOM   2146  C   THR   242     -30.668   2.934   9.172  1.00 10.00      A   
ATOM   2147  O   THR   242     -30.480   2.917  10.389  1.00 10.00      A   
ATOM   2148  N   GLN   243     -31.164   1.891   8.512  1.00 10.00      A   
ATOM   2149  HN  GLN   243     -31.269   1.947   7.539  1.00 10.00      A   
ATOM   2150  CA  GLN   243     -31.544   0.662   9.200  1.00 10.00      A   
ATOM   2151  CB  GLN   243     -32.556  -0.135   8.371  1.00 10.00      A   
ATOM   2152  CG  GLN   243     -33.859   0.599   8.112  1.00 10.00      A   
ATOM   2153  CD  GLN   243     -34.681   0.796   9.369  1.00 10.00      A   
ATOM   2154  OE1 GLN   243     -34.686  -0.051  10.267  1.00 10.00      A   
ATOM   2155  NE2 GLN   243     -35.379   1.917   9.444  1.00 10.00      A   
ATOM   2156 HE21 GLN   243     -35.325   2.545   8.695  1.00 10.00      A   
ATOM   2157 HE22 GLN   243     -35.921   2.073  10.245  1.00 10.00      A   
ATOM   2158  C   GLN   243     -30.326  -0.201   9.501  1.00 10.00      A   
ATOM   2159  O   GLN   243     -30.255  -0.848  10.545  1.00 10.00      A   
ATOM   2160  N   THR   244     -29.370  -0.207   8.583  1.00 10.00      A   
ATOM   2161  HN  THR   244     -29.484   0.320   7.762  1.00 10.00      A   
ATOM   2162  CA  THR   244     -28.160  -0.995   8.746  1.00 10.00      A   
ATOM   2163  CB  THR   244     -27.827  -1.740   7.444  1.00 10.00      A   
ATOM   2164  OG1 THR   244     -28.370  -1.011   6.331  1.00 10.00      A   
ATOM   2165  HG1 THR   244     -27.680  -0.462   5.940  1.00 10.00      A   
ATOM   2166  CG2 THR   244     -28.417  -3.143   7.464  1.00 10.00      A   
ATOM   2167  C   THR   244     -26.976  -0.122   9.138  1.00 10.00      A   
ATOM   2168  O   THR   244     -25.857  -0.613   9.265  1.00 10.00      A   
ATOM   2169  N   LEU   245     -27.247   1.165   9.351  1.00 10.00      A   
ATOM   2170  HN  LEU   245     -28.172   1.471   9.251  1.00 10.00      A   
ATOM   2171  CA  LEU   245     -26.223   2.148   9.712  1.00 10.00      A   
ATOM   2172  CB  LEU   245     -26.879   3.492  10.046  1.00 10.00      A   
ATOM   2173  CG  LEU   245     -25.947   4.699  10.186  1.00 10.00      A   
ATOM   2174  CD1 LEU   245     -26.508   5.889   9.424  1.00 10.00      A   
ATOM   2175  CD2 LEU   245     -25.745   5.056  11.651  1.00 10.00      A   
ATOM   2176  C   LEU   245     -25.335   1.689  10.870  1.00 10.00      A   
ATOM   2177  O   LEU   245     -24.127   1.914  10.859  1.00 10.00      A   
ATOM   2178  N   HIS   246     -25.931   1.050  11.866  1.00 10.00      A   
ATOM   2179  HN  HIS   246     -26.897   0.884  11.823  1.00 10.00      A   
ATOM   2180  CA  HIS   246     -25.172   0.582  13.017  1.00 10.00      A   
ATOM   2181  CB  HIS   246     -26.035   0.592  14.282  1.00 10.00      A   
ATOM   2182  CG  HIS   246     -25.262   0.788  15.551  1.00 10.00      A   
ATOM   2183  ND1 HIS   246     -25.721   1.563  16.594  1.00 10.00      A   
ATOM   2184  HD1 HIS   246     -26.564   2.066  16.606  1.00 10.00      A   
ATOM   2185  CD2 HIS   246     -24.059   0.307  15.947  1.00 10.00      A   
ATOM   2186  CE1 HIS   246     -24.832   1.558  17.569  1.00 10.00      A   
ATOM   2187  NE2 HIS   246     -23.818   0.802  17.201  1.00 10.00      A   
ATOM   2188  HE2 HIS   246     -23.015   0.624  17.744  1.00 10.00      A   
ATOM   2189  C   HIS   246     -24.603  -0.814  12.770  1.00 10.00      A   
ATOM   2190  O   HIS   246     -23.509  -1.133  13.231  1.00 10.00      A   
ATOM   2191  N   ARG   247     -25.340  -1.632  12.026  1.00 10.00      A   
ATOM   2192  HN  ARG   247     -26.190  -1.307  11.662  1.00 10.00      A   
ATOM   2193  CA  ARG   247     -24.912  -2.998  11.732  1.00 10.00      A   
ATOM   2194  CB  ARG   247     -25.979  -3.774  10.954  1.00 10.00      A   
ATOM   2195  CG  ARG   247     -25.772  -5.285  10.982  1.00 10.00      A   
ATOM   2196  CD  ARG   247     -26.396  -5.973   9.777  1.00 10.00      A   
ATOM   2197  NE  ARG   247     -27.844  -6.144   9.912  1.00 10.00      A   
ATOM   2198  HE  ARG   247     -28.361  -5.379  10.256  1.00 10.00      A   
ATOM   2199  CZ  ARG   247     -28.495  -7.266   9.587  1.00 10.00      A   
ATOM   2200  NH1 ARG   247     -27.825  -8.315   9.116  1.00 10.00      A   
ATOM   2201 HH11 ARG   247     -26.788  -8.270   9.001  1.00 10.00      A   
ATOM   2202 HH12 ARG   247     -28.336  -9.189   8.850  1.00 10.00      A   
ATOM   2203  NH2 ARG   247     -29.814  -7.341   9.727  1.00 10.00      A   
ATOM   2204 HH21 ARG   247     -30.321  -8.219   9.469  1.00 10.00      A   
ATOM   2205 HH22 ARG   247     -30.355  -6.524  10.092  1.00 10.00      A   
ATOM   2206  C   ARG   247     -23.591  -3.021  10.973  1.00 10.00      A   
ATOM   2207  O   ARG   247     -22.719  -3.837  11.265  1.00 10.00      A   
ATOM   2208  N   THR   248     -23.433  -2.101  10.027  1.00 10.00      A   
ATOM   2209  HN  THR   248     -24.159  -1.457   9.854  1.00 10.00      A   
ATOM   2210  CA  THR   248     -22.218  -2.018   9.224  1.00 10.00      A   
ATOM   2211  CB  THR   248     -22.411  -1.057   8.036  1.00 10.00      A   
ATOM   2212  OG1 THR   248     -23.273   0.023   8.429  1.00 10.00      A   
ATOM   2213  HG1 THR   248     -22.737   0.779   8.696  1.00 10.00      A   
ATOM   2214  CG2 THR   248     -23.036  -1.786   6.857  1.00 10.00      A   
ATOM   2215  C   THR   248     -21.007  -1.576  10.056  1.00 10.00      A   
ATOM   2216  O   THR   248     -19.880  -1.532   9.562  1.00 10.00      A   
ATOM   2217  N   LEU   249     -21.251  -1.250  11.320  1.00 10.00      A   
ATOM   2218  HN  LEU   249     -22.172  -1.292  11.652  1.00 10.00      A   
ATOM   2219  CA  LEU   249     -20.191  -0.825  12.224  1.00 10.00      A   
ATOM   2220  CB  LEU   249     -20.571   0.497  12.901  1.00 10.00      A   
ATOM   2221  CG  LEU   249     -19.440   1.255  13.599  1.00 10.00      A   
ATOM   2222  CD1 LEU   249     -18.435   1.777  12.581  1.00 10.00      A   
ATOM   2223  CD2 LEU   249     -19.997   2.391  14.442  1.00 10.00      A   
ATOM   2224  C   LEU   249     -19.936  -1.902  13.279  1.00 10.00      A   
ATOM   2225  O   LEU   249     -19.034  -1.778  14.113  1.00 10.00      A   
ATOM   2226  N   ILE   250     -20.730  -2.965  13.233  1.00 10.00      A   
ATOM   2227  HN  ILE   250     -21.416  -3.019  12.533  1.00 10.00      A   
ATOM   2228  CA  ILE   250     -20.598  -4.063  14.184  1.00 10.00      A   
ATOM   2229  CB  ILE   250     -21.958  -4.458  14.801  1.00 10.00      A   
ATOM   2230  CG1 ILE   250     -22.622  -3.246  15.458  1.00 10.00      A   
ATOM   2231  CG2 ILE   250     -21.778  -5.580  15.816  1.00 10.00      A   
ATOM   2232  CD1 ILE   250     -24.064  -3.479  15.859  1.00 10.00      A   
ATOM   2233  C   ILE   250     -19.977  -5.287  13.519  1.00 10.00      A   
ATOM   2234  O   ILE   250     -19.011  -5.860  14.030  1.00 10.00      A   
ATOM   2235  N   THR   251     -20.535  -5.683  12.381  1.00 10.00      A   
ATOM   2236  HN  THR   251     -21.298  -5.182  12.019  1.00 10.00      A   
ATOM   2237  CA  THR   251     -20.041  -6.839  11.646  1.00 10.00      A   
ATOM   2238  CB  THR   251     -20.994  -7.215  10.499  1.00 10.00      A   
ATOM   2239  OG1 THR   251     -22.263  -6.580  10.710  1.00 10.00      A   
ATOM   2240  HG1 THR   251     -22.392  -5.908  10.017  1.00 10.00      A   
ATOM   2241  CG2 THR   251     -21.191  -8.723  10.435  1.00 10.00      A   
ATOM   2242  C   THR   251     -18.655  -6.569  11.077  1.00 10.00      A   
ATOM   2243  O   THR   251     -18.254  -5.411  10.923  1.00 10.00      A   
ATOM   2244  N   SER   252     -17.919  -7.643  10.805  1.00 10.00      A   
ATOM   2245  HN  SER   252     -18.298  -8.529  10.983  1.00 10.00      A   
ATOM   2246  CA  SER   252     -16.570  -7.562  10.248  1.00 10.00      A   
ATOM   2247  CB  SER   252     -16.542  -6.723   8.965  1.00 10.00      A   
ATOM   2248  OG  SER   252     -17.546  -7.165   8.058  1.00 10.00      A   
ATOM   2249  HG  SER   252     -18.289  -6.533   8.059  1.00 10.00      A   
ATOM   2250  C   SER   252     -15.544  -7.075  11.280  1.00 10.00      A   
ATOM   2251  O   SER   252     -14.333  -7.139  11.050  1.00 10.00      A   
ATOM   2252  N   GLY   253     -16.036  -6.610  12.427  1.00 10.00      A   
ATOM   2253  HN  GLY   253     -17.009  -6.579  12.552  1.00 10.00      A   
ATOM   2254  CA  GLY   253     -15.159  -6.132  13.479  1.00 10.00      A   
ATOM   2255  C   GLY   253     -14.353  -7.258  14.088  1.00 10.00      A   
ATOM   2256  O   GLY   253     -13.200  -7.071  14.479  1.00 10.00      A   
ATOM   2257  N   THR   254     -14.963  -8.433  14.156  1.00 10.00      A   
ATOM   2258  HN  THR   254     -15.888  -8.511  13.838  1.00 10.00      A   
ATOM   2259  CA  THR   254     -14.311  -9.612  14.700  1.00 10.00      A   
ATOM   2260  CB  THR   254     -15.308 -10.779  14.761  1.00 10.00      A   
ATOM   2261  OG1 THR   254     -16.632 -10.266  14.544  1.00 10.00      A   
ATOM   2262  HG1 THR   254     -17.273 -10.859  14.956  1.00 10.00      A   
ATOM   2263  CG2 THR   254     -15.249 -11.456  16.122  1.00 10.00      A   
ATOM   2264  C   THR   254     -13.127 -10.007  13.819  1.00 10.00      A   
ATOM   2265  O   THR   254     -12.063 -10.382  14.314  1.00 10.00      A   
ATOM   2266  N   THR   255     -13.318  -9.893  12.509  1.00 10.00      A   
ATOM   2267  HN  THR   255     -14.188  -9.585  12.178  1.00 10.00      A   
ATOM   2268  CA  THR   255     -12.278 -10.216  11.544  1.00 10.00      A   
ATOM   2269  CB  THR   255     -12.826 -10.132  10.112  1.00 10.00      A   
ATOM   2270  OG1 THR   255     -14.209 -10.512  10.121  1.00 10.00      A   
ATOM   2271  HG1 THR   255     -14.285 -11.456   9.948  1.00 10.00      A   
ATOM   2272  CG2 THR   255     -12.053 -11.065   9.192  1.00 10.00      A   
ATOM   2273  C   THR   255     -11.108  -9.248  11.697  1.00 10.00      A   
ATOM   2274  O   THR   255      -9.946  -9.631  11.556  1.00 10.00      A   
ATOM   2275  N   LEU   256     -11.428  -7.996  12.011  1.00 10.00      A   
ATOM   2276  HN  LEU   256     -12.375  -7.755  12.109  1.00 10.00      A   
ATOM   2277  CA  LEU   256     -10.415  -6.971  12.214  1.00 10.00      A   
ATOM   2278  CB  LEU   256     -11.081  -5.627  12.524  1.00 10.00      A   
ATOM   2279  CG  LEU   256     -10.159  -4.494  12.979  1.00 10.00      A   
ATOM   2280  CD1 LEU   256      -9.365  -3.939  11.809  1.00 10.00      A   
ATOM   2281  CD2 LEU   256     -10.957  -3.395  13.665  1.00 10.00      A   
ATOM   2282  C   LEU   256      -9.500  -7.375  13.363  1.00 10.00      A   
ATOM   2283  O   LEU   256      -8.282  -7.216  13.287  1.00 10.00      A   
ATOM   2284  N   MET   257     -10.105  -7.924  14.414  1.00 10.00      A   
ATOM   2285  HN  MET   257     -11.080  -8.035  14.395  1.00 10.00      A   
ATOM   2286  CA  MET   257      -9.368  -8.371  15.591  1.00 10.00      A   
ATOM   2287  CB  MET   257     -10.338  -8.887  16.658  1.00 10.00      A   
ATOM   2288  CG  MET   257     -11.242  -7.812  17.242  1.00 10.00      A   
ATOM   2289  SD  MET   257     -12.808  -8.461  17.862  1.00 10.00      A   
ATOM   2290  CE  MET   257     -12.250  -9.498  19.213  1.00 10.00      A   
ATOM   2291  C   MET   257      -8.370  -9.459  15.214  1.00 10.00      A   
ATOM   2292  O   MET   257      -7.256  -9.506  15.739  1.00 10.00      A   
ATOM   2293  N   VAL   258      -8.774 -10.325  14.292  1.00 10.00      A   
ATOM   2294  HN  VAL   258      -9.676 -10.236  13.914  1.00 10.00      A   
ATOM   2295  CA  VAL   258      -7.914 -11.405  13.829  1.00 10.00      A   
ATOM   2296  CB  VAL   258      -8.667 -12.386  12.906  1.00 10.00      A   
ATOM   2297  CG1 VAL   258      -7.760 -13.536  12.496  1.00 10.00      A   
ATOM   2298  CG2 VAL   258      -9.918 -12.912  13.591  1.00 10.00      A   
ATOM   2299  C   VAL   258      -6.712 -10.831  13.088  1.00 10.00      A   
ATOM   2300  O   VAL   258      -5.574 -11.243  13.314  1.00 10.00      A   
ATOM   2301  N   ILE   259      -6.979  -9.861  12.220  1.00 10.00      A   
ATOM   2302  HN  ILE   259      -7.913  -9.581  12.091  1.00 10.00      A   
ATOM   2303  CA  ILE   259      -5.927  -9.208  11.447  1.00 10.00      A   
ATOM   2304  CB  ILE   259      -6.518  -8.221  10.419  1.00 10.00      A   
ATOM   2305  CG1 ILE   259      -7.495  -8.953   9.495  1.00 10.00      A   
ATOM   2306  CG2 ILE   259      -5.412  -7.559   9.608  1.00 10.00      A   
ATOM   2307  CD1 ILE   259      -8.329  -8.035   8.630  1.00 10.00      A   
ATOM   2308  C   ILE   259      -4.960  -8.475  12.374  1.00 10.00      A   
ATOM   2309  O   ILE   259      -3.752  -8.448  12.136  1.00 10.00      A   
ATOM   2310  N   LEU   260      -5.501  -7.885  13.435  1.00 10.00      A   
ATOM   2311  HN  LEU   260      -6.477  -7.919  13.556  1.00 10.00      A   
ATOM   2312  CA  LEU   260      -4.690  -7.173  14.413  1.00 10.00      A   
ATOM   2313  CB  LEU   260      -5.576  -6.530  15.486  1.00 10.00      A   
ATOM   2314  CG  LEU   260      -6.492  -5.397  15.020  1.00 10.00      A   
ATOM   2315  CD1 LEU   260      -7.499  -5.044  16.104  1.00 10.00      A   
ATOM   2316  CD2 LEU   260      -5.676  -4.174  14.633  1.00 10.00      A   
ATOM   2317  C   LEU   260      -3.694  -8.129  15.059  1.00 10.00      A   
ATOM   2318  O   LEU   260      -2.514  -7.807  15.210  1.00 10.00      A   
ATOM   2319  N   MET   261      -4.175  -9.315  15.416  1.00 10.00      A   
ATOM   2320  HN  MET   261      -5.126  -9.513  15.258  1.00 10.00      A   
ATOM   2321  CA  MET   261      -3.333 -10.333  16.035  1.00 10.00      A   
ATOM   2322  CB  MET   261      -4.176 -11.506  16.538  1.00 10.00      A   
ATOM   2323  CG  MET   261      -5.040 -11.188  17.747  1.00 10.00      A   
ATOM   2324  SD  MET   261      -5.953 -12.626  18.342  1.00 10.00      A   
ATOM   2325  CE  MET   261      -7.085 -12.902  16.981  1.00 10.00      A   
ATOM   2326  C   MET   261      -2.289 -10.838  15.048  1.00 10.00      A   
ATOM   2327  O   MET   261      -1.128 -11.043  15.405  1.00 10.00      A   
ATOM   2328  N   LEU   262      -2.714 -11.023  13.803  1.00 10.00      A   
ATOM   2329  HN  LEU   262      -3.655 -10.841  13.592  1.00 10.00      A   
ATOM   2330  CA  LEU   262      -1.834 -11.499  12.742  1.00 10.00      A   
ATOM   2331  CB  LEU   262      -2.610 -11.605  11.426  1.00 10.00      A   
ATOM   2332  CG  LEU   262      -1.849 -12.167  10.223  1.00 10.00      A   
ATOM   2333  CD1 LEU   262      -1.496 -13.631  10.444  1.00 10.00      A   
ATOM   2334  CD2 LEU   262      -2.668 -11.996   8.954  1.00 10.00      A   
ATOM   2335  C   LEU   262      -0.630 -10.575  12.572  1.00 10.00      A   
ATOM   2336  O   LEU   262       0.490 -11.035  12.373  1.00 10.00      A   
ATOM   2337  N   TYR   263      -0.871  -9.272  12.665  1.00 10.00      A   
ATOM   2338  HN  TYR   263      -1.789  -8.969  12.820  1.00 10.00      A   
ATOM   2339  CA  TYR   263       0.193  -8.285  12.531  1.00 10.00      A   
ATOM   2340  CB  TYR   263      -0.404  -6.890  12.292  1.00 10.00      A   
ATOM   2341  CG  TYR   263       0.615  -5.770  12.230  1.00 10.00      A   
ATOM   2342  CD1 TYR   263       1.672  -5.809  11.328  1.00 10.00      A   
ATOM   2343  CD2 TYR   263       0.515  -4.669  13.072  1.00 10.00      A   
ATOM   2344  CE1 TYR   263       2.602  -4.786  11.273  1.00 10.00      A   
ATOM   2345  CE2 TYR   263       1.439  -3.642  13.024  1.00 10.00      A   
ATOM   2346  CZ  TYR   263       2.479  -3.705  12.122  1.00 10.00      A   
ATOM   2347  OH  TYR   263       3.401  -2.681  12.068  1.00 10.00      A   
ATOM   2348  HH  TYR   263       3.949  -2.782  11.269  1.00 10.00      A   
ATOM   2349  C   TYR   263       1.087  -8.279  13.769  1.00 10.00      A   
ATOM   2350  O   TYR   263       2.313  -8.196  13.665  1.00 10.00      A   
ATOM   2351  N   LEU   264       0.464  -8.386  14.939  1.00 10.00      A   
ATOM   2352  HN  LEU   264      -0.515  -8.468  14.950  1.00 10.00      A   
ATOM   2353  CA  LEU   264       1.191  -8.389  16.205  1.00 10.00      A   
ATOM   2354  CB  LEU   264       0.217  -8.420  17.389  1.00 10.00      A   
ATOM   2355  CG  LEU   264      -0.598  -7.147  17.629  1.00 10.00      A   
ATOM   2356  CD1 LEU   264      -1.656  -7.380  18.698  1.00 10.00      A   
ATOM   2357  CD2 LEU   264       0.314  -5.993  18.018  1.00 10.00      A   
ATOM   2358  C   LEU   264       2.153  -9.565  16.289  1.00 10.00      A   
ATOM   2359  O   LEU   264       3.270  -9.432  16.792  1.00 10.00      A   
ATOM   2360  N   PHE   265       1.716 -10.712  15.793  1.00 10.00      A   
ATOM   2361  HN  PHE   265       0.812 -10.753  15.405  1.00 10.00      A   
ATOM   2362  CA  PHE   265       2.533 -11.915  15.810  1.00 10.00      A   
ATOM   2363  CB  PHE   265       1.714 -13.114  16.296  1.00 10.00      A   
ATOM   2364  CG  PHE   265       1.309 -13.025  17.742  1.00 10.00      A   
ATOM   2365  CD1 PHE   265       0.066 -12.524  18.100  1.00 10.00      A   
ATOM   2366  CD2 PHE   265       2.174 -13.440  18.742  1.00 10.00      A   
ATOM   2367  CE1 PHE   265      -0.307 -12.439  19.427  1.00 10.00      A   
ATOM   2368  CE2 PHE   265       1.809 -13.359  20.072  1.00 10.00      A   
ATOM   2369  CZ  PHE   265       0.566 -12.857  20.413  1.00 10.00      A   
ATOM   2370  C   PHE   265       3.123 -12.191  14.432  1.00 10.00      A   
ATOM   2371  O   PHE   265       3.595 -13.292  14.153  1.00 10.00      A   
ATOM   2372  N   GLY   266       3.092 -11.183  13.575  1.00 10.00      A   
ATOM   2373  HN  GLY   266       2.692 -10.332  13.851  1.00 10.00      A   
ATOM   2374  CA  GLY   266       3.630 -11.325  12.237  1.00 10.00      A   
ATOM   2375  C   GLY   266       4.959 -10.617  12.092  1.00 10.00      A   
ATOM   2376  O   GLY   266       5.718 -10.882  11.158  1.00 10.00      A   
ATOM   2377  N   GLY   267       5.234  -9.711  13.023  1.00 10.00      A   
ATOM   2378  HN  GLY   267       4.580  -9.544  13.731  1.00 10.00      A   
ATOM   2379  CA  GLY   267       6.479  -8.970  13.004  1.00 10.00      A   
ATOM   2380  C   GLY   267       6.653  -8.127  11.755  1.00 10.00      A   
ATOM   2381  O   GLY   267       5.671  -7.651  11.179  1.00 10.00      A   
ATOM   2382  N   PRO   268       7.905  -7.917  11.320  1.00 10.00      A   
ATOM   2383  CA  PRO   268       8.214  -7.126  10.131  1.00 10.00      A   
ATOM   2384  CB  PRO   268       9.640  -6.657  10.407  1.00 10.00      A   
ATOM   2385  CG  PRO   268      10.252  -7.748  11.219  1.00 10.00      A   
ATOM   2386  CD  PRO   268       9.129  -8.413  11.980  1.00 10.00      A   
ATOM   2387  C   PRO   268       8.166  -7.956   8.845  1.00 10.00      A   
ATOM   2388  O   PRO   268       8.075  -7.407   7.746  1.00 10.00      A   
ATOM   2389  N   VAL   269       8.217  -9.273   8.986  1.00 10.00      A   
ATOM   2390  HN  VAL   269       8.275  -9.654   9.884  1.00 10.00      A   
ATOM   2391  CA  VAL   269       8.188 -10.162   7.833  1.00 10.00      A   
ATOM   2392  CB  VAL   269       8.719 -11.579   8.170  1.00 10.00      A   
ATOM   2393  CG1 VAL   269       7.841 -12.282   9.194  1.00 10.00      A   
ATOM   2394  CG2 VAL   269       8.876 -12.423   6.914  1.00 10.00      A   
ATOM   2395  C   VAL   269       6.788 -10.238   7.225  1.00 10.00      A   
ATOM   2396  O   VAL   269       6.631 -10.388   6.014  1.00 10.00      A   
ATOM   2397  N   LEU   270       5.772 -10.115   8.069  1.00 10.00      A   
ATOM   2398  HN  LEU   270       5.954  -9.996   9.026  1.00 10.00      A   
ATOM   2399  CA  LEU   270       4.392 -10.160   7.608  1.00 10.00      A   
ATOM   2400  CB  LEU   270       3.604 -11.230   8.368  1.00 10.00      A   
ATOM   2401  CG  LEU   270       3.992 -12.685   8.097  1.00 10.00      A   
ATOM   2402  CD1 LEU   270       3.181 -13.624   8.977  1.00 10.00      A   
ATOM   2403  CD2 LEU   270       3.806 -13.032   6.627  1.00 10.00      A   
ATOM   2404  C   LEU   270       3.726  -8.804   7.778  1.00 10.00      A   
ATOM   2405  O   LEU   270       2.496  -8.701   7.796  1.00 10.00      A   
ATOM   2406  N   GLU   271       4.549  -7.764   7.887  1.00 10.00      A   
ATOM   2407  HN  GLU   271       5.515  -7.914   7.829  1.00 10.00      A   
ATOM   2408  CA  GLU   271       4.056  -6.406   8.071  1.00 10.00      A   
ATOM   2409  CB  GLU   271       5.219  -5.430   8.289  1.00 10.00      A   
ATOM   2410  CG  GLU   271       4.795  -3.971   8.365  1.00 10.00      A   
ATOM   2411  CD  GLU   271       5.745  -3.115   9.172  1.00 10.00      A   
ATOM   2412  OE1 GLU   271       6.890  -2.892   8.723  1.00 10.00      A   
ATOM   2413  OE2 GLU   271       5.339  -2.631  10.254  1.00 10.00      A   
ATOM   2414  C   GLU   271       3.185  -5.964   6.895  1.00 10.00      A   
ATOM   2415  O   GLU   271       2.017  -5.616   7.077  1.00 10.00      A   
ATOM   2416  N   GLY   272       3.757  -5.996   5.694  1.00 10.00      A   
ATOM   2417  HN  GLY   272       4.690  -6.293   5.618  1.00 10.00      A   
ATOM   2418  CA  GLY   272       3.027  -5.595   4.503  1.00 10.00      A   
ATOM   2419  C   GLY   272       1.773  -6.420   4.298  1.00 10.00      A   
ATOM   2420  O   GLY   272       0.704  -5.878   4.002  1.00 10.00      A   
ATOM   2421  N   PHE   273       1.909  -7.730   4.469  1.00 10.00      A   
ATOM   2422  HN  PHE   273       2.795  -8.087   4.690  1.00 10.00      A   
ATOM   2423  CA  PHE   273       0.794  -8.657   4.322  1.00 10.00      A   
ATOM   2424  CB  PHE   273       1.276 -10.088   4.592  1.00 10.00      A   
ATOM   2425  CG  PHE   273       0.188 -11.124   4.624  1.00 10.00      A   
ATOM   2426  CD1 PHE   273      -0.459 -11.501   3.462  1.00 10.00      A   
ATOM   2427  CD2 PHE   273      -0.180 -11.726   5.817  1.00 10.00      A   
ATOM   2428  CE1 PHE   273      -1.457 -12.457   3.484  1.00 10.00      A   
ATOM   2429  CE2 PHE   273      -1.177 -12.682   5.848  1.00 10.00      A   
ATOM   2430  CZ  PHE   273      -1.816 -13.049   4.680  1.00 10.00      A   
ATOM   2431  C   PHE   273      -0.352  -8.292   5.269  1.00 10.00      A   
ATOM   2432  O   PHE   273      -1.495  -8.116   4.839  1.00 10.00      A   
ATOM   2433  N   SER   274      -0.037  -8.156   6.550  1.00 10.00      A   
ATOM   2434  HN  SER   274       0.896  -8.286   6.834  1.00 10.00      A   
ATOM   2435  CA  SER   274      -1.041  -7.822   7.549  1.00 10.00      A   
ATOM   2436  CB  SER   274      -0.451  -7.930   8.949  1.00 10.00      A   
ATOM   2437  OG  SER   274       0.175  -9.187   9.130  1.00 10.00      A   
ATOM   2438  HG  SER   274       1.084  -9.141   8.807  1.00 10.00      A   
ATOM   2439  C   SER   274      -1.633  -6.436   7.316  1.00 10.00      A   
ATOM   2440  O   SER   274      -2.837  -6.234   7.479  1.00 10.00      A   
ATOM   2441  N   LEU   275      -0.792  -5.484   6.930  1.00 10.00      A   
ATOM   2442  HN  LEU   275       0.163  -5.699   6.826  1.00 10.00      A   
ATOM   2443  CA  LEU   275      -1.249  -4.124   6.668  1.00 10.00      A   
ATOM   2444  CB  LEU   275      -0.074  -3.185   6.383  1.00 10.00      A   
ATOM   2445  CG  LEU   275       0.767  -2.768   7.595  1.00 10.00      A   
ATOM   2446  CD1 LEU   275       1.877  -1.816   7.177  1.00 10.00      A   
ATOM   2447  CD2 LEU   275      -0.109  -2.135   8.665  1.00 10.00      A   
ATOM   2448  C   LEU   275      -2.253  -4.097   5.523  1.00 10.00      A   
ATOM   2449  O   LEU   275      -3.249  -3.375   5.579  1.00 10.00      A   
ATOM   2450  N   THR   276      -2.001  -4.904   4.498  1.00 10.00      A   
ATOM   2451  HN  THR   276      -1.191  -5.460   4.515  1.00 10.00      A   
ATOM   2452  CA  THR   276      -2.892  -4.976   3.346  1.00 10.00      A   
ATOM   2453  CB  THR   276      -2.334  -5.924   2.266  1.00 10.00      A   
ATOM   2454  OG1 THR   276      -0.993  -5.536   1.923  1.00 10.00      A   
ATOM   2455  HG1 THR   276      -0.448  -5.511   2.722  1.00 10.00      A   
ATOM   2456  CG2 THR   276      -3.200  -5.887   1.014  1.00 10.00      A   
ATOM   2457  C   THR   276      -4.276  -5.455   3.779  1.00 10.00      A   
ATOM   2458  O   THR   276      -5.300  -4.943   3.322  1.00 10.00      A   
ATOM   2459  N   MET   277      -4.293  -6.431   4.679  1.00 10.00      A   
ATOM   2460  HN  MET   277      -3.441  -6.792   5.004  1.00 10.00      A   
ATOM   2461  CA  MET   277      -5.540  -6.975   5.196  1.00 10.00      A   
ATOM   2462  CB  MET   277      -5.285  -8.297   5.931  1.00 10.00      A   
ATOM   2463  CG  MET   277      -4.988  -9.476   5.018  1.00 10.00      A   
ATOM   2464  SD  MET   277      -6.454 -10.064   4.148  1.00 10.00      A   
ATOM   2465  CE  MET   277      -7.329 -10.890   5.477  1.00 10.00      A   
ATOM   2466  C   MET   277      -6.212  -5.971   6.128  1.00 10.00      A   
ATOM   2467  O   MET   277      -7.432  -5.803   6.105  1.00 10.00      A   
ATOM   2468  N   LEU   278      -5.395  -5.298   6.934  1.00 10.00      A   
ATOM   2469  HN  LEU   278      -4.430  -5.484   6.894  1.00 10.00      A   
ATOM   2470  CA  LEU   278      -5.880  -4.301   7.882  1.00 10.00      A   
ATOM   2471  CB  LEU   278      -4.717  -3.763   8.725  1.00 10.00      A   
ATOM   2472  CG  LEU   278      -5.063  -2.672   9.742  1.00 10.00      A   
ATOM   2473  CD1 LEU   278      -5.873  -3.245  10.891  1.00 10.00      A   
ATOM   2474  CD2 LEU   278      -3.802  -2.001  10.256  1.00 10.00      A   
ATOM   2475  C   LEU   278      -6.568  -3.153   7.153  1.00 10.00      A   
ATOM   2476  O   LEU   278      -7.725  -2.832   7.431  1.00 10.00      A   
ATOM   2477  N   ILE   279      -5.857  -2.548   6.209  1.00 10.00      A   
ATOM   2478  HN  ILE   279      -4.941  -2.857   6.022  1.00 10.00      A   
ATOM   2479  CA  ILE   279      -6.402  -1.440   5.440  1.00 10.00      A   
ATOM   2480  CB  ILE   279      -5.315  -0.744   4.591  1.00 10.00      A   
ATOM   2481  CG1 ILE   279      -4.191  -0.233   5.500  1.00 10.00      A   
ATOM   2482  CG2 ILE   279      -5.910   0.405   3.788  1.00 10.00      A   
ATOM   2483  CD1 ILE   279      -2.945   0.207   4.762  1.00 10.00      A   
ATOM   2484  C   ILE   279      -7.540  -1.929   4.551  1.00 10.00      A   
ATOM   2485  O   ILE   279      -8.532  -1.230   4.356  1.00 10.00      A   
ATOM   2486  N   GLY   280      -7.398  -3.153   4.045  1.00 10.00      A   
ATOM   2487  HN  GLY   280      -6.585  -3.661   4.249  1.00 10.00      A   
ATOM   2488  CA  GLY   280      -8.414  -3.740   3.190  1.00 10.00      A   
ATOM   2489  C   GLY   280      -9.749  -3.888   3.892  1.00 10.00      A   
ATOM   2490  O   GLY   280     -10.795  -3.637   3.304  1.00 10.00      A   
ATOM   2491  N   VAL   281      -9.717  -4.279   5.161  1.00 10.00      A   
ATOM   2492  HN  VAL   281      -8.851  -4.469   5.586  1.00 10.00      A   
ATOM   2493  CA  VAL   281     -10.943  -4.449   5.932  1.00 10.00      A   
ATOM   2494  CB  VAL   281     -10.748  -5.415   7.127  1.00 10.00      A   
ATOM   2495  CG1 VAL   281     -10.096  -4.720   8.313  1.00 10.00      A   
ATOM   2496  CG2 VAL   281     -12.066  -6.060   7.530  1.00 10.00      A   
ATOM   2497  C   VAL   281     -11.478  -3.093   6.409  1.00 10.00      A   
ATOM   2498  O   VAL   281     -12.545  -3.007   7.015  1.00 10.00      A   
ATOM   2499  N   SER   282     -10.738  -2.033   6.107  1.00 10.00      A   
ATOM   2500  HN  SER   282      -9.909  -2.156   5.598  1.00 10.00      A   
ATOM   2501  CA  SER   282     -11.132  -0.695   6.500  1.00 10.00      A   
ATOM   2502  CB  SER   282      -9.956   0.027   7.164  1.00 10.00      A   
ATOM   2503  OG  SER   282      -9.381  -0.773   8.184  1.00 10.00      A   
ATOM   2504  HG  SER   282      -9.144  -1.636   7.816  1.00 10.00      A   
ATOM   2505  C   SER   282     -11.647   0.105   5.305  1.00 10.00      A   
ATOM   2506  O   SER   282     -11.983   1.285   5.433  1.00 10.00      A   
ATOM   2507  N   ILE   283     -11.715  -0.537   4.142  1.00 10.00      A   
ATOM   2508  HN  ILE   283     -11.427  -1.475   4.091  1.00 10.00      A   
ATOM   2509  CA  ILE   283     -12.194   0.136   2.935  1.00 10.00      A   
ATOM   2510  CB  ILE   283     -11.746  -0.565   1.630  1.00 10.00      A   
ATOM   2511  CG1 ILE   283     -12.450  -1.915   1.438  1.00 10.00      A   
ATOM   2512  CG2 ILE   283     -10.234  -0.733   1.601  1.00 10.00      A   
ATOM   2513  CD1 ILE   283     -12.056  -2.644   0.168  1.00 10.00      A   
ATOM   2514  C   ILE   283     -13.711   0.305   2.954  1.00 10.00      A   
ATOM   2515  O   ILE   283     -14.244   1.290   2.437  1.00 10.00      A   
ATOM   2516  N   GLY   284     -14.397  -0.643   3.581  1.00 10.00      A   
ATOM   2517  HN  GLY   284     -13.918  -1.390   3.998  1.00 10.00      A   
ATOM   2518  CA  GLY   284     -15.840  -0.585   3.657  1.00 10.00      A   
ATOM   2519  C   GLY   284     -16.312   0.435   4.669  1.00 10.00      A   
ATOM   2520  O   GLY   284     -17.436   0.915   4.595  1.00 10.00      A   
ATOM   2521  N   THR   285     -15.458   0.766   5.621  1.00 10.00      A   
ATOM   2522  HN  THR   285     -14.581   0.332   5.658  1.00 10.00      A   
ATOM   2523  CA  THR   285     -15.801   1.740   6.639  1.00 10.00      A   
ATOM   2524  CB  THR   285     -15.090   1.413   7.960  1.00 10.00      A   
ATOM   2525  OG1 THR   285     -14.111   0.391   7.720  1.00 10.00      A   
ATOM   2526  HG1 THR   285     -13.380   0.497   8.339  1.00 10.00      A   
ATOM   2527  CG2 THR   285     -16.086   0.920   8.997  1.00 10.00      A   
ATOM   2528  C   THR   285     -15.420   3.148   6.191  1.00 10.00      A   
ATOM   2529  O   THR   285     -16.022   4.133   6.622  1.00 10.00      A   
ATOM   2530  N   ALA   286     -14.418   3.238   5.322  1.00 10.00      A   
ATOM   2531  HN  ALA   286     -13.977   2.418   5.015  1.00 10.00      A   
ATOM   2532  CA  ALA   286     -13.957   4.525   4.820  1.00 10.00      A   
ATOM   2533  CB  ALA   286     -12.528   4.428   4.315  1.00 10.00      A   
ATOM   2534  C   ALA   286     -14.890   5.060   3.739  1.00 10.00      A   
ATOM   2535  O   ALA   286     -15.685   5.964   3.997  1.00 10.00      A   
ATOM   2536  N   SER   287     -14.801   4.498   2.536  1.00 10.00      A   
ATOM   2537  HN  SER   287     -14.143   3.787   2.383  1.00 10.00      A   
ATOM   2538  CA  SER   287     -15.657   4.924   1.434  1.00 10.00      A   
ATOM   2539  CB  SER   287     -15.151   4.367   0.102  1.00 10.00      A   
ATOM   2540  OG  SER   287     -13.895   4.930  -0.240  1.00 10.00      A   
ATOM   2541  HG  SER   287     -13.198   4.517   0.301  1.00 10.00      A   
ATOM   2542  C   SER   287     -17.098   4.485   1.682  1.00 10.00      A   
ATOM   2543  O   SER   287     -18.044   5.170   1.287  1.00 10.00      A   
ATOM   2544  N   SER   288     -17.242   3.339   2.345  1.00 10.00      A   
ATOM   2545  HN  SER   288     -16.435   2.852   2.610  1.00 10.00      A   
ATOM   2546  CA  SER   288     -18.544   2.769   2.687  1.00 10.00      A   
ATOM   2547  CB  SER   288     -19.247   3.580   3.787  1.00 10.00      A   
ATOM   2548  OG  SER   288     -19.744   4.815   3.296  1.00 10.00      A   
ATOM   2549  HG  SER   288     -19.042   5.276   2.813  1.00 10.00      A   
ATOM   2550  C   SER   288     -19.444   2.557   1.470  1.00 10.00      A   
ATOM   2551  O   SER   288     -18.962   2.353   0.350  1.00 10.00      A   
ATOM   2552  N   ILE   289     -20.750   2.590   1.700  1.00 10.00      A   
ATOM   2553  HN  ILE   289     -21.067   2.738   2.616  1.00 10.00      A   
ATOM   2554  CA  ILE   289     -21.729   2.404   0.640  1.00 10.00      A   
ATOM   2555  CB  ILE   289     -22.634   1.178   0.939  1.00 10.00      A   
ATOM   2556  CG1 ILE   289     -23.460   0.773  -0.286  1.00 10.00      A   
ATOM   2557  CG2 ILE   289     -23.529   1.429   2.146  1.00 10.00      A   
ATOM   2558  CD1 ILE   289     -22.629   0.191  -1.408  1.00 10.00      A   
ATOM   2559  C   ILE   289     -22.591   3.658   0.477  1.00 10.00      A   
ATOM   2560  O   ILE   289     -23.312   3.800  -0.505  1.00 10.00      A   
ATOM   2561  N   TYR   290     -22.475   4.581   1.427  1.00 10.00      A   
ATOM   2562  HN  TYR   290     -21.833   4.437   2.158  1.00 10.00      A   
ATOM   2563  CA  TYR   290     -23.269   5.813   1.414  1.00 10.00      A   
ATOM   2564  CB  TYR   290     -23.024   6.630   2.682  1.00 10.00      A   
ATOM   2565  CG  TYR   290     -23.400   5.885   3.943  1.00 10.00      A   
ATOM   2566  CD1 TYR   290     -22.425   5.364   4.780  1.00 10.00      A   
ATOM   2567  CD2 TYR   290     -24.732   5.686   4.283  1.00 10.00      A   
ATOM   2568  CE1 TYR   290     -22.761   4.662   5.916  1.00 10.00      A   
ATOM   2569  CE2 TYR   290     -25.078   4.988   5.426  1.00 10.00      A   
ATOM   2570  CZ  TYR   290     -24.088   4.476   6.236  1.00 10.00      A   
ATOM   2571  OH  TYR   290     -24.421   3.767   7.365  1.00 10.00      A   
ATOM   2572  HH  TYR   290     -23.657   3.727   7.952  1.00 10.00      A   
ATOM   2573  C   TYR   290     -23.027   6.652   0.162  1.00 10.00      A   
ATOM   2574  O   TYR   290     -23.960   7.233  -0.395  1.00 10.00      A   
ATOM   2575  N   VAL   291     -21.780   6.710  -0.283  1.00 10.00      A   
ATOM   2576  HN  VAL   291     -21.075   6.229   0.198  1.00 10.00      A   
ATOM   2577  CA  VAL   291     -21.441   7.472  -1.475  1.00 10.00      A   
ATOM   2578  CB  VAL   291     -19.932   7.777  -1.558  1.00 10.00      A   
ATOM   2579  CG1 VAL   291     -19.639   8.707  -2.728  1.00 10.00      A   
ATOM   2580  CG2 VAL   291     -19.439   8.386  -0.254  1.00 10.00      A   
ATOM   2581  C   VAL   291     -21.874   6.709  -2.724  1.00 10.00      A   
ATOM   2582  O   VAL   291     -22.391   7.293  -3.676  1.00 10.00      A   
ATOM   2583  N   ALA   292     -21.671   5.396  -2.705  1.00 10.00      A   
ATOM   2584  HN  ALA   292     -21.254   4.991  -1.913  1.00 10.00      A   
ATOM   2585  CA  ALA   292     -22.044   4.543  -3.826  1.00 10.00      A   
ATOM   2586  CB  ALA   292     -21.602   3.111  -3.576  1.00 10.00      A   
ATOM   2587  C   ALA   292     -23.546   4.602  -4.077  1.00 10.00      A   
ATOM   2588  O   ALA   292     -23.986   4.766  -5.216  1.00 10.00      A   
ATOM   2589  N   SER   293     -24.326   4.483  -3.010  1.00 10.00      A   
ATOM   2590  HN  SER   293     -23.915   4.338  -2.126  1.00 10.00      A   
ATOM   2591  CA  SER   293     -25.779   4.538  -3.112  1.00 10.00      A   
ATOM   2592  CB  SER   293     -26.418   4.243  -1.755  1.00 10.00      A   
ATOM   2593  OG  SER   293     -26.062   2.951  -1.302  1.00 10.00      A   
ATOM   2594  HG  SER   293     -26.820   2.365  -1.394  1.00 10.00      A   
ATOM   2595  C   SER   293     -26.238   5.897  -3.630  1.00 10.00      A   
ATOM   2596  O   SER   293     -27.242   5.995  -4.336  1.00 10.00      A   
ATOM   2597  N   ALA   294     -25.497   6.940  -3.282  1.00 10.00      A   
ATOM   2598  HN  ALA   294     -24.716   6.800  -2.709  1.00 10.00      A   
ATOM   2599  CA  ALA   294     -25.822   8.289  -3.724  1.00 10.00      A   
ATOM   2600  CB  ALA   294     -25.031   9.317  -2.934  1.00 10.00      A   
ATOM   2601  C   ALA   294     -25.549   8.437  -5.216  1.00 10.00      A   
ATOM   2602  O   ALA   294     -26.375   8.965  -5.961  1.00 10.00      A   
ATOM   2603  N   LEU   295     -24.390   7.953  -5.648  1.00 10.00      A   
ATOM   2604  HN  LEU   295     -23.769   7.550  -5.002  1.00 10.00      A   
ATOM   2605  CA  LEU   295     -24.011   8.017  -7.054  1.00 10.00      A   
ATOM   2606  CB  LEU   295     -22.560   7.565  -7.240  1.00 10.00      A   
ATOM   2607  CG  LEU   295     -21.491   8.490  -6.654  1.00 10.00      A   
ATOM   2608  CD1 LEU   295     -20.109   7.865  -6.772  1.00 10.00      A   
ATOM   2609  CD2 LEU   295     -21.524   9.848  -7.336  1.00 10.00      A   
ATOM   2610  C   LEU   295     -24.949   7.165  -7.903  1.00 10.00      A   
ATOM   2611  O   LEU   295     -25.340   7.560  -9.006  1.00 10.00      A   
ATOM   2612  N   ALA   296     -25.320   6.000  -7.375  1.00 10.00      A   
ATOM   2613  HN  ALA   296     -24.971   5.739  -6.493  1.00 10.00      A   
ATOM   2614  CA  ALA   296     -26.224   5.098  -8.072  1.00 10.00      A   
ATOM   2615  CB  ALA   296     -26.328   3.773  -7.331  1.00 10.00      A   
ATOM   2616  C   ALA   296     -27.599   5.740  -8.210  1.00 10.00      A   
ATOM   2617  O   ALA   296     -28.224   5.680  -9.271  1.00 10.00      A   
ATOM   2618  N   LEU   297     -28.056   6.366  -7.132  1.00 10.00      A   
ATOM   2619  HN  LEU   297     -27.508   6.366  -6.316  1.00 10.00      A   
ATOM   2620  CA  LEU   297     -29.349   7.039  -7.117  1.00 10.00      A   
ATOM   2621  CB  LEU   297     -29.693   7.513  -5.701  1.00 10.00      A   
ATOM   2622  CG  LEU   297     -31.078   8.138  -5.506  1.00 10.00      A   
ATOM   2623  CD1 LEU   297     -32.172   7.114  -5.765  1.00 10.00      A   
ATOM   2624  CD2 LEU   297     -31.210   8.721  -4.107  1.00 10.00      A   
ATOM   2625  C   LEU   297     -29.352   8.216  -8.090  1.00 10.00      A   
ATOM   2626  O   LEU   297     -30.361   8.501  -8.729  1.00 10.00      A   
ATOM   2627  N   LYS   298     -28.211   8.890  -8.200  1.00 10.00      A   
ATOM   2628  HN  LYS   298     -27.444   8.624  -7.644  1.00 10.00      A   
ATOM   2629  CA  LYS   298     -28.068  10.029  -9.103  1.00 10.00      A   
ATOM   2630  CB  LYS   298     -26.656  10.610  -8.986  1.00 10.00      A   
ATOM   2631  CG  LYS   298     -26.381  11.795  -9.900  1.00 10.00      A   
ATOM   2632  CD  LYS   298     -24.894  12.106  -9.972  1.00 10.00      A   
ATOM   2633  CE  LYS   298     -24.601  13.166 -11.022  1.00 10.00      A   
ATOM   2634  NZ  LYS   298     -23.143  13.412 -11.176  1.00 10.00      A   
ATOM   2635  HZ1 LYS   298     -22.971  14.077 -11.959  1.00 10.00      A   
ATOM   2636  HZ2 LYS   298     -22.648  12.520 -11.383  1.00 10.00      A   
ATOM   2637  HZ3 LYS   298     -22.751  13.816 -10.301  1.00 10.00      A   
ATOM   2638  C   LYS   298     -28.341   9.615 -10.547  1.00 10.00      A   
ATOM   2639  O   LYS   298     -28.900  10.382 -11.333  1.00 10.00      A   
ATOM   2640  N   LEU   299     -27.933   8.402 -10.889  1.00 10.00      A   
ATOM   2641  HN  LEU   299     -27.482   7.843 -10.220  1.00 10.00      A   
ATOM   2642  CA  LEU   299     -28.129   7.883 -12.233  1.00 10.00      A   
ATOM   2643  CB  LEU   299     -27.061   6.835 -12.556  1.00 10.00      A   
ATOM   2644  CG  LEU   299     -25.602   7.286 -12.427  1.00 10.00      A   
ATOM   2645  CD1 LEU   299     -24.662   6.095 -12.544  1.00 10.00      A   
ATOM   2646  CD2 LEU   299     -25.270   8.335 -13.479  1.00 10.00      A   
ATOM   2647  C   LEU   299     -29.519   7.274 -12.393  1.00 10.00      A   
ATOM   2648  O   LEU   299     -30.089   7.287 -13.485  1.00 10.00      A   
ATOM   2649  N   GLY   300     -30.062   6.747 -11.300  1.00 10.00      A   
ATOM   2650  HN  GLY   300     -29.564   6.775 -10.457  1.00 10.00      A   
ATOM   2651  CA  GLY   300     -31.373   6.126 -11.342  1.00 10.00      A   
ATOM   2652  C   GLY   300     -32.511   7.128 -11.314  1.00 10.00      A   
ATOM   2653  O   GLY   300     -33.588   6.865 -11.849  1.00 10.00      A   
ATOM   2654  N   MET   301     -32.275   8.272 -10.685  1.00 10.00      A   
ATOM   2655  HN  MET   301     -31.399   8.414 -10.264  1.00 10.00      A   
ATOM   2656  CA  MET   301     -33.285   9.317 -10.588  1.00 10.00      A   
ATOM   2657  CB  MET   301     -32.957  10.303  -9.462  1.00 10.00      A   
ATOM   2658  CG  MET   301     -34.061  11.310  -9.172  1.00 10.00      A   
ATOM   2659  SD  MET   301     -33.702  12.352  -7.741  1.00 10.00      A   
ATOM   2660  CE  MET   301     -33.816  11.155  -6.411  1.00 10.00      A   
ATOM   2661  C   MET   301     -33.452  10.045 -11.916  1.00 10.00      A   
ATOM   2662  O   MET   301     -32.783  11.045 -12.191  1.00 10.00      A   
ATOM   2663  N   LYS   302     -34.338   9.514 -12.744  1.00 10.00      A   
ATOM   2664  HN  LYS   302     -34.820   8.706 -12.464  1.00 10.00      A   
ATOM   2665  CB  LYS   302     -34.960   8.979 -15.049  1.00 10.00      A   
ATOM   2666  CG  LYS   302     -33.967   7.829 -15.058  1.00 10.00      A   
ATOM   2667  CD  LYS   302     -34.468   6.680 -15.911  1.00 10.00      A   
ATOM   2668  CE  LYS   302     -33.688   5.407 -15.633  1.00 10.00      A   
ATOM   2669  NZ  LYS   302     -34.107   4.296 -16.526  1.00 10.00      A   
ATOM   2670  HZ1 LYS   302     -35.143   4.195 -16.510  1.00 10.00      A   
ATOM   2671  HZ2 LYS   302     -33.679   3.404 -16.213  1.00 10.00      A   
ATOM   2672  HZ3 LYS   302     -33.805   4.489 -17.502  1.00 10.00      A   
ATOM   2673  CA  LYS   302     -34.623  10.087 -14.049  1.00 10.00      A   
ATOM   2674  C   LYS   302     -35.788  11.059 -13.940  1.00 10.00      A   
ATOM   2675  O   LYS   302     -35.725  12.142 -14.559  1.00 10.00      A   
ATOM   2676  OXT LYS   302     -36.755  10.746 -13.210  1.00 10.00      A   
ATOM   2677  CB  LEU    60     -13.256  27.778  -5.856  1.00 10.00      B   
ATOM   2678  CG  LEU    60     -14.223  27.853  -7.040  1.00 10.00      B   
ATOM   2679  CD1 LEU    60     -14.497  29.301  -7.417  1.00 10.00      B   
ATOM   2680  CD2 LEU    60     -13.675  27.084  -8.234  1.00 10.00      B   
ATOM   2681  C   LEU    60     -11.883  26.410  -4.245  1.00 10.00      B   
ATOM   2682  O   LEU    60     -11.226  25.390  -4.036  1.00 10.00      B   
ATOM   2683  N   LEU    60     -14.292  25.906  -4.592  1.00 10.00      B   
ATOM   2684  HT1 LEU    60     -14.612  26.576  -3.864  1.00 10.00      B   
ATOM   2685  HT2 LEU    60     -14.124  24.981  -4.143  1.00 10.00      B   
ATOM   2686  HT3 LEU    60     -15.044  25.798  -5.301  1.00 10.00      B   
ATOM   2687  CA  LEU    60     -13.050  26.394  -5.233  1.00 10.00      B   
ATOM   2688  N   LEU    61     -11.643  27.561  -3.616  1.00 10.00      B   
ATOM   2689  HN  LEU    61     -12.223  28.337  -3.793  1.00 10.00      B   
ATOM   2690  CA  LEU    61     -10.546  27.701  -2.659  1.00 10.00      B   
ATOM   2691  CB  LEU    61     -10.354  29.165  -2.242  1.00 10.00      B   
ATOM   2692  CG  LEU    61      -9.589  30.053  -3.229  1.00 10.00      B   
ATOM   2693  CD1 LEU    61      -9.604  31.505  -2.780  1.00 10.00      B   
ATOM   2694  CD2 LEU    61      -8.159  29.561  -3.398  1.00 10.00      B   
ATOM   2695  C   LEU    61     -10.745  26.809  -1.437  1.00 10.00      B   
ATOM   2696  O   LEU    61      -9.786  26.232  -0.921  1.00 10.00      B   
ATOM   2697  N   THR    62     -11.988  26.693  -0.982  1.00 10.00      B   
ATOM   2698  HN  THR    62     -12.712  27.187  -1.427  1.00 10.00      B   
ATOM   2699  CA  THR    62     -12.304  25.859   0.167  1.00 10.00      B   
ATOM   2700  CB  THR    62     -13.779  26.025   0.576  1.00 10.00      B   
ATOM   2701  OG1 THR    62     -14.282  27.250   0.024  1.00 10.00      B   
ATOM   2702  HG1 THR    62     -14.963  27.611   0.608  1.00 10.00      B   
ATOM   2703  CG2 THR    62     -13.912  26.071   2.091  1.00 10.00      B   
ATOM   2704  C   THR    62     -12.034  24.396  -0.168  1.00 10.00      B   
ATOM   2705  O   THR    62     -11.520  23.641   0.661  1.00 10.00      B   
ATOM   2706  N   THR    63     -12.368  24.016  -1.399  1.00 10.00      B   
ATOM   2707  HN  THR    63     -12.777  24.670  -2.002  1.00 10.00      B   
ATOM   2708  CA  THR    63     -12.163  22.659  -1.880  1.00 10.00      B   
ATOM   2709  CB  THR    63     -12.774  22.493  -3.286  1.00 10.00      B   
ATOM   2710  OG1 THR    63     -13.825  23.459  -3.459  1.00 10.00      B   
ATOM   2711  HG1 THR    63     -14.681  23.028  -3.321  1.00 10.00      B   
ATOM   2712  CG2 THR    63     -13.339  21.092  -3.467  1.00 10.00      B   
ATOM   2713  C   THR    63     -10.669  22.339  -1.937  1.00 10.00      B   
ATOM   2714  O   THR    63     -10.225  21.302  -1.443  1.00 10.00      B   
ATOM   2715  N   LYS    64      -9.899  23.253  -2.526  1.00 10.00      B   
ATOM   2716  HN  LYS    64     -10.316  24.064  -2.892  1.00 10.00      B   
ATOM   2717  CA  LYS    64      -8.453  23.086  -2.644  1.00 10.00      B   
ATOM   2718  CB  LYS    64      -7.846  24.261  -3.418  1.00 10.00      B   
ATOM   2719  CG  LYS    64      -8.278  24.356  -4.872  1.00 10.00      B   
ATOM   2720  CD  LYS    64      -7.704  25.601  -5.532  1.00 10.00      B   
ATOM   2721  CE  LYS    64      -7.939  25.594  -7.033  1.00 10.00      B   
ATOM   2722  NZ  LYS    64      -7.195  26.691  -7.713  1.00 10.00      B   
ATOM   2723  HZ1 LYS    64      -6.237  26.764  -7.318  1.00 10.00      B   
ATOM   2724  HZ2 LYS    64      -7.682  27.601  -7.584  1.00 10.00      B   
ATOM   2725  HZ3 LYS    64      -7.120  26.496  -8.731  1.00 10.00      B   
ATOM   2726  C   LYS    64      -7.819  23.000  -1.260  1.00 10.00      B   
ATOM   2727  O   LYS    64      -6.943  22.169  -1.012  1.00 10.00      B   
ATOM   2728  N   GLY    65      -8.287  23.857  -0.357  1.00 10.00      B   
ATOM   2729  HN  GLY    65      -8.987  24.494  -0.621  1.00 10.00      B   
ATOM   2730  CA  GLY    65      -7.774  23.876   0.998  1.00 10.00      B   
ATOM   2731  C   GLY    65      -8.014  22.567   1.724  1.00 10.00      B   
ATOM   2732  O   GLY    65      -7.127  22.058   2.412  1.00 10.00      B   
ATOM   2733  N   LYS    66      -9.212  22.012   1.567  1.00 10.00      B   
ATOM   2734  HN  LYS    66      -9.881  22.463   1.006  1.00 10.00      B   
ATOM   2735  CA  LYS    66      -9.552  20.749   2.213  1.00 10.00      B   
ATOM   2736  CB  LYS    66     -11.047  20.442   2.089  1.00 10.00      B   
ATOM   2737  CG  LYS    66     -11.924  21.225   3.055  1.00 10.00      B   
ATOM   2738  CD  LYS    66     -11.458  21.039   4.491  1.00 10.00      B   
ATOM   2739  CE  LYS    66     -12.098  22.057   5.423  1.00 10.00      B   
ATOM   2740  NZ  LYS    66     -13.524  21.749   5.709  1.00 10.00      B   
ATOM   2741  HZ1 LYS    66     -13.601  20.872   6.265  1.00 10.00      B   
ATOM   2742  HZ2 LYS    66     -14.054  21.631   4.822  1.00 10.00      B   
ATOM   2743  HZ3 LYS    66     -13.951  22.527   6.250  1.00 10.00      B   
ATOM   2744  C   LYS    66      -8.716  19.612   1.644  1.00 10.00      B   
ATOM   2745  O   LYS    66      -8.341  18.684   2.364  1.00 10.00      B   
ATOM   2746  N   ALA    67      -8.413  19.707   0.351  1.00 10.00      B   
ATOM   2747  HN  ALA    67      -8.747  20.476  -0.162  1.00 10.00      B   
ATOM   2748  CA  ALA    67      -7.611  18.701  -0.331  1.00 10.00      B   
ATOM   2749  CB  ALA    67      -7.598  18.947  -1.834  1.00 10.00      B   
ATOM   2750  C   ALA    67      -6.192  18.685   0.221  1.00 10.00      B   
ATOM   2751  O   ALA    67      -5.562  17.630   0.307  1.00 10.00      B   
ATOM   2752  N   THR    68      -5.701  19.861   0.604  1.00 10.00      B   
ATOM   2753  HN  THR    68      -6.258  20.664   0.514  1.00 10.00      B   
ATOM   2754  CA  THR    68      -4.362  19.985   1.157  1.00 10.00      B   
ATOM   2755  CB  THR    68      -3.998  21.463   1.412  1.00 10.00      B   
ATOM   2756  OG1 THR    68      -4.303  22.254   0.251  1.00 10.00      B   
ATOM   2757  HG1 THR    68      -4.785  21.716  -0.389  1.00 10.00      B   
ATOM   2758  CG2 THR    68      -2.518  21.602   1.744  1.00 10.00      B   
ATOM   2759  C   THR    68      -4.258  19.211   2.470  1.00 10.00      B   
ATOM   2760  O   THR    68      -3.334  18.419   2.667  1.00 10.00      B   
ATOM   2761  N   VAL    69      -5.236  19.421   3.345  1.00 10.00      B   
ATOM   2762  HN  VAL    69      -5.963  20.034   3.104  1.00 10.00      B   
ATOM   2763  CA  VAL    69      -5.266  18.765   4.650  1.00 10.00      B   
ATOM   2764  CB  VAL    69      -6.352  19.372   5.565  1.00 10.00      B   
ATOM   2765  CG1 VAL    69      -6.234  18.834   6.985  1.00 10.00      B   
ATOM   2766  CG2 VAL    69      -6.273  20.890   5.563  1.00 10.00      B   
ATOM   2767  C   VAL    69      -5.513  17.265   4.513  1.00 10.00      B   
ATOM   2768  O   VAL    69      -4.877  16.459   5.190  1.00 10.00      B   
ATOM   2769  N   ALA    70      -6.432  16.898   3.626  1.00 10.00      B   
ATOM   2770  HN  ALA    70      -6.895  17.589   3.106  1.00 10.00      B   
ATOM   2771  CA  ALA    70      -6.776  15.496   3.406  1.00 10.00      B   
ATOM   2772  CB  ALA    70      -7.884  15.374   2.373  1.00 10.00      B   
ATOM   2773  C   ALA    70      -5.560  14.679   2.990  1.00 10.00      B   
ATOM   2774  O   ALA    70      -5.247  13.661   3.605  1.00 10.00      B   
ATOM   2775  N   PHE    71      -4.858  15.143   1.964  1.00 10.00      B   
ATOM   2776  HN  PHE    71      -5.140  15.974   1.523  1.00 10.00      B   
ATOM   2777  CA  PHE    71      -3.677  14.443   1.476  1.00 10.00      B   
ATOM   2778  CB  PHE    71      -3.263  14.975   0.102  1.00 10.00      B   
ATOM   2779  CG  PHE    71      -2.198  14.157  -0.577  1.00 10.00      B   
ATOM   2780  CD1 PHE    71      -2.478  12.885  -1.046  1.00 10.00      B   
ATOM   2781  CD2 PHE    71      -0.919  14.663  -0.749  1.00 10.00      B   
ATOM   2782  CE1 PHE    71      -1.505  12.132  -1.676  1.00 10.00      B   
ATOM   2783  CE2 PHE    71       0.061  13.914  -1.377  1.00 10.00      B   
ATOM   2784  CZ  PHE    71      -0.233  12.647  -1.840  1.00 10.00      B   
ATOM   2785  C   PHE    71      -2.524  14.545   2.476  1.00 10.00      B   
ATOM   2786  O   PHE    71      -1.651  13.677   2.523  1.00 10.00      B   
ATOM   2787  N   ALA    72      -2.535  15.600   3.290  1.00 10.00      B   
ATOM   2788  HN  ALA    72      -3.259  16.256   3.214  1.00 10.00      B   
ATOM   2789  CA  ALA    72      -1.494  15.806   4.295  1.00 10.00      B   
ATOM   2790  CB  ALA    72      -1.599  17.184   4.925  1.00 10.00      B   
ATOM   2791  C   ALA    72      -1.555  14.727   5.365  1.00 10.00      B   
ATOM   2792  O   ALA    72      -0.541  14.406   5.990  1.00 10.00      B   
ATOM   2793  N   ARG    73      -2.746  14.171   5.570  1.00 10.00      B   
ATOM   2794  HN  ARG    73      -3.515  14.482   5.046  1.00 10.00      B   
ATOM   2795  CA  ARG    73      -2.935  13.109   6.551  1.00 10.00      B   
ATOM   2796  CB  ARG    73      -4.419  12.777   6.735  1.00 10.00      B   
ATOM   2797  CG  ARG    73      -5.257  13.930   7.258  1.00 10.00      B   
ATOM   2798  CD  ARG    73      -6.576  13.443   7.837  1.00 10.00      B   
ATOM   2799  NE  ARG    73      -7.452  12.855   6.824  1.00 10.00      B   
ATOM   2800  HE  ARG    73      -7.031  12.539   5.990  1.00 10.00      B   
ATOM   2801  CZ  ARG    73      -8.769  12.731   6.965  1.00 10.00      B   
ATOM   2802  NH1 ARG    73      -9.367  13.154   8.077  1.00 10.00      B   
ATOM   2803 HH11 ARG    73     -10.401  13.055   8.187  1.00 10.00      B   
ATOM   2804 HH12 ARG    73      -8.807  13.589   8.844  1.00 10.00      B   
ATOM   2805  NH2 ARG    73      -9.488  12.180   5.991  1.00 10.00      B   
ATOM   2806 HH21 ARG    73      -9.020  11.846   5.120  1.00 10.00      B   
ATOM   2807 HH22 ARG    73     -10.524  12.084   6.090  1.00 10.00      B   
ATOM   2808  C   ARG    73      -2.170  11.872   6.108  1.00 10.00      B   
ATOM   2809  O   ARG    73      -1.511  11.217   6.913  1.00 10.00      B   
ATOM   2810  N   GLU    74      -2.243  11.578   4.815  1.00 10.00      B   
ATOM   2811  HN  GLU    74      -2.786  12.145   4.225  1.00 10.00      B   
ATOM   2812  CA  GLU    74      -1.542  10.437   4.248  1.00 10.00      B   
ATOM   2813  CB  GLU    74      -2.039  10.154   2.831  1.00 10.00      B   
ATOM   2814  CG  GLU    74      -2.982   8.965   2.730  1.00 10.00      B   
ATOM   2815  CD  GLU    74      -4.212   9.109   3.603  1.00 10.00      B   
ATOM   2816  OE1 GLU    74      -4.236   8.518   4.704  1.00 10.00      B   
ATOM   2817  OE2 GLU    74      -5.162   9.809   3.186  1.00 10.00      B   
ATOM   2818  C   GLU    74      -0.041  10.707   4.242  1.00 10.00      B   
ATOM   2819  O   GLU    74       0.770   9.798   4.416  1.00 10.00      B   
ATOM   2820  N   ALA    75       0.318  11.971   4.053  1.00 10.00      B   
ATOM   2821  HN  ALA    75      -0.379  12.643   3.893  1.00 10.00      B   
ATOM   2822  CA  ALA    75       1.716  12.380   4.052  1.00 10.00      B   
ATOM   2823  CB  ALA    75       1.840  13.835   3.628  1.00 10.00      B   
ATOM   2824  C   ALA    75       2.321  12.177   5.437  1.00 10.00      B   
ATOM   2825  O   ALA    75       3.514  11.911   5.576  1.00 10.00      B   
ATOM   2826  N   ARG    76       1.480  12.305   6.461  1.00 10.00      B   
ATOM   2827  HN  ARG    76       0.544  12.539   6.280  1.00 10.00      B   
ATOM   2828  CA  ARG    76       1.911  12.120   7.840  1.00 10.00      B   
ATOM   2829  CB  ARG    76       0.845  12.634   8.811  1.00 10.00      B   
ATOM   2830  CG  ARG    76       1.313  12.731  10.253  1.00 10.00      B   
ATOM   2831  CD  ARG    76       0.462  13.705  11.056  1.00 10.00      B   
ATOM   2832  NE  ARG    76      -0.770  13.095  11.545  1.00 10.00      B   
ATOM   2833  HE  ARG    76      -1.313  12.594  10.895  1.00 10.00      B   
ATOM   2834  CZ  ARG    76      -1.190  13.174  12.806  1.00 10.00      B   
ATOM   2835  NH1 ARG    76      -0.477  13.839  13.709  1.00 10.00      B   
ATOM   2836 HH11 ARG    76       0.417  14.303  13.433  1.00 10.00      B   
ATOM   2837 HH12 ARG    76      -0.805  13.898  14.697  1.00 10.00      B   
ATOM   2838  NH2 ARG    76      -2.326  12.591  13.161  1.00 10.00      B   
ATOM   2839 HH21 ARG    76      -2.890  12.070  12.454  1.00 10.00      B   
ATOM   2840 HH22 ARG    76      -2.663  12.652  14.149  1.00 10.00      B   
ATOM   2841  C   ARG    76       2.200  10.642   8.092  1.00 10.00      B   
ATOM   2842  O   ARG    76       3.055  10.288   8.906  1.00 10.00      B   
ATOM   2843  N   THR    77       1.487   9.785   7.369  1.00 10.00      B   
ATOM   2844  HN  THR    77       0.812  10.131   6.744  1.00 10.00      B   
ATOM   2845  CA  THR    77       1.664   8.347   7.481  1.00 10.00      B   
ATOM   2846  CB  THR    77       0.568   7.605   6.695  1.00 10.00      B   
ATOM   2847  OG1 THR    77      -0.666   8.324   6.833  1.00 10.00      B   
ATOM   2848  HG1 THR    77      -1.398   7.760   6.552  1.00 10.00      B   
ATOM   2849  CG2 THR    77       0.385   6.194   7.230  1.00 10.00      B   
ATOM   2850  C   THR    77       3.042   7.945   6.957  1.00 10.00      B   
ATOM   2851  O   THR    77       3.635   6.971   7.424  1.00 10.00      B   
ATOM   2852  N   GLU    78       3.551   8.716   5.996  1.00 10.00      B   
ATOM   2853  HN  GLU    78       3.026   9.481   5.667  1.00 10.00      B   
ATOM   2854  CA  GLU    78       4.866   8.458   5.420  1.00 10.00      B   
ATOM   2855  CB  GLU    78       5.158   9.433   4.275  1.00 10.00      B   
ATOM   2856  CG  GLU    78       4.147   9.414   3.143  1.00 10.00      B   
ATOM   2857  CD  GLU    78       4.375  10.536   2.145  1.00 10.00      B   
ATOM   2858  OE1 GLU    78       5.392  11.257   2.266  1.00 10.00      B   
ATOM   2859  OE2 GLU    78       3.539  10.710   1.235  1.00 10.00      B   
ATOM   2860  C   GLU    78       5.932   8.622   6.496  1.00 10.00      B   
ATOM   2861  O   GLU    78       6.823   7.787   6.638  1.00 10.00      B   
ATOM   2862  N   VAL    79       5.802   9.699   7.272  1.00 10.00      B   
ATOM   2863  HN  VAL    79       5.048  10.307   7.114  1.00 10.00      B   
ATOM   2864  CA  VAL    79       6.742  10.008   8.347  1.00 10.00      B   
ATOM   2865  CB  VAL    79       6.407  11.357   9.018  1.00 10.00      B   
ATOM   2866  CG1 VAL    79       7.509  11.776   9.984  1.00 10.00      B   
ATOM   2867  CG2 VAL    79       6.185  12.432   7.965  1.00 10.00      B   
ATOM   2868  C   VAL    79       6.759   8.901   9.398  1.00 10.00      B   
ATOM   2869  O   VAL    79       7.792   8.625  10.008  1.00 10.00      B   
ATOM   2870  N   ARG    80       5.615   8.253   9.586  1.00 10.00      B   
ATOM   2871  HN  ARG    80       4.826   8.515   9.065  1.00 10.00      B   
ATOM   2872  CA  ARG    80       5.502   7.165  10.552  1.00 10.00      B   
ATOM   2873  CB  ARG    80       4.041   6.756  10.733  1.00 10.00      B   
ATOM   2874  CG  ARG    80       3.180   7.790  11.434  1.00 10.00      B   
ATOM   2875  CD  ARG    80       1.757   7.285  11.607  1.00 10.00      B   
ATOM   2876  NE  ARG    80       0.879   8.301  12.180  1.00 10.00      B   
ATOM   2877  HE  ARG    80       1.155   8.698  13.041  1.00 10.00      B   
ATOM   2878  CZ  ARG    80      -0.260   8.703  11.617  1.00 10.00      B   
ATOM   2879  NH1 ARG    80      -0.666   8.175  10.465  1.00 10.00      B   
ATOM   2880 HH11 ARG    80      -0.097   7.442   9.996  1.00 10.00      B   
ATOM   2881 HH12 ARG    80      -1.560   8.492  10.029  1.00 10.00      B   
ATOM   2882  NH2 ARG    80      -1.001   9.623  12.210  1.00 10.00      B   
ATOM   2883 HH21 ARG    80      -0.699  10.034  13.119  1.00 10.00      B   
ATOM   2884 HH22 ARG    80      -1.897   9.938  11.774  1.00 10.00      B   
ATOM   2885  C   ARG    80       6.318   5.957  10.108  1.00 10.00      B   
ATOM   2886  O   ARG    80       6.701   5.117  10.920  1.00 10.00      B   
ATOM   2887  N   LYS    81       6.587   5.878   8.814  1.00 10.00      B   
ATOM   2888  HN  LYS    81       6.265   6.586   8.213  1.00 10.00      B   
ATOM   2889  CA  LYS    81       7.355   4.774   8.266  1.00 10.00      B   
ATOM   2890  CB  LYS    81       6.763   4.306   6.935  1.00 10.00      B   
ATOM   2891  CG  LYS    81       5.360   3.739   7.054  1.00 10.00      B   
ATOM   2892  CD  LYS    81       4.835   3.265   5.710  1.00 10.00      B   
ATOM   2893  CE  LYS    81       3.412   2.751   5.836  1.00 10.00      B   
ATOM   2894  NZ  LYS    81       2.882   2.253   4.541  1.00 10.00      B   
ATOM   2895  HZ1 LYS    81       2.934   2.996   3.818  1.00 10.00      B   
ATOM   2896  HZ2 LYS    81       1.890   1.957   4.650  1.00 10.00      B   
ATOM   2897  HZ3 LYS    81       3.437   1.433   4.217  1.00 10.00      B   
ATOM   2898  C   LYS    81       8.819   5.157   8.097  1.00 10.00      B   
ATOM   2899  O   LYS    81       9.649   4.324   7.735  1.00 10.00      B   
ATOM   2900  N   VAL    82       9.130   6.417   8.370  1.00 10.00      B   
ATOM   2901  HN  VAL    82       8.427   7.030   8.669  1.00 10.00      B   
ATOM   2902  CA  VAL    82      10.495   6.906   8.253  1.00 10.00      B   
ATOM   2903  CB  VAL    82      10.546   8.447   8.099  1.00 10.00      B   
ATOM   2904  CG1 VAL    82      11.979   8.959   8.128  1.00 10.00      B   
ATOM   2905  CG2 VAL    82       9.863   8.874   6.811  1.00 10.00      B   
ATOM   2906  C   VAL    82      11.319   6.471   9.462  1.00 10.00      B   
ATOM   2907  O   VAL    82      10.842   6.512  10.601  1.00 10.00      B   
ATOM   2908  N   ILE    83      12.536   6.020   9.202  1.00 10.00      B   
ATOM   2909  HN  ILE    83      12.841   5.987   8.269  1.00 10.00      B   
ATOM   2910  CA  ILE    83      13.438   5.583  10.256  1.00 10.00      B   
ATOM   2911  CB  ILE    83      14.639   4.804   9.678  1.00 10.00      B   
ATOM   2912  CG1 ILE    83      14.145   3.599   8.871  1.00 10.00      B   
ATOM   2913  CG2 ILE    83      15.583   4.358  10.789  1.00 10.00      B   
ATOM   2914  CD1 ILE    83      15.242   2.846   8.145  1.00 10.00      B   
ATOM   2915  C   ILE    83      13.930   6.787  11.052  1.00 10.00      B   
ATOM   2916  O   ILE    83      14.402   7.767  10.474  1.00 10.00      B   
ATOM   2917  N   TRP    84      13.797   6.715  12.367  1.00 10.00      B   
ATOM   2918  HN  TRP    84      13.412   5.906  12.763  1.00 10.00      B   
ATOM   2919  CA  TRP    84      14.219   7.796  13.243  1.00 10.00      B   
ATOM   2920  CB  TRP    84      13.765   7.529  14.680  1.00 10.00      B   
ATOM   2921  CG  TRP    84      12.275   7.580  14.839  1.00 10.00      B   
ATOM   2922  CD1 TRP    84      11.432   6.524  15.028  1.00 10.00      B   
ATOM   2923  CD2 TRP    84      11.450   8.751  14.810  1.00 10.00      B   
ATOM   2924  NE1 TRP    84      10.135   6.965  15.119  1.00 10.00      B   
ATOM   2925  HE1 TRP    84       9.346   6.397  15.255  1.00 10.00      B   
ATOM   2926  CE2 TRP    84      10.120   8.328  14.990  1.00 10.00      B   
ATOM   2927  CE3 TRP    84      11.706  10.116  14.650  1.00 10.00      B   
ATOM   2928  CZ2 TRP    84       9.050   9.219  15.017  1.00 10.00      B   
ATOM   2929  CZ3 TRP    84      10.645  10.999  14.677  1.00 10.00      B   
ATOM   2930  CH2 TRP    84       9.334  10.548  14.858  1.00 10.00      B   
ATOM   2931  C   TRP    84      15.727   8.010  13.172  1.00 10.00      B   
ATOM   2932  O   TRP    84      16.489   7.053  12.999  1.00 10.00      B   
ATOM   2933  N   PRO    85      16.166   9.275  13.294  1.00 10.00      B   
ATOM   2934  CA  PRO    85      17.584   9.651  13.226  1.00 10.00      B   
ATOM   2935  CB  PRO    85      17.589  11.103  13.709  1.00 10.00      B   
ATOM   2936  CG  PRO    85      16.239  11.612  13.351  1.00 10.00      B   
ATOM   2937  CD  PRO    85      15.300  10.449  13.510  1.00 10.00      B   
ATOM   2938  C   PRO    85      18.473   8.803  14.130  1.00 10.00      B   
ATOM   2939  O   PRO    85      18.413   8.907  15.360  1.00 10.00      B   
ATOM   2940  N   THR    86      19.288   7.960  13.511  1.00 10.00      B   
ATOM   2941  HN  THR    86      19.275   7.919  12.529  1.00 10.00      B   
ATOM   2942  CA  THR    86      20.207   7.101  14.239  1.00 10.00      B   
ATOM   2943  CB  THR    86      20.280   5.703  13.582  1.00 10.00      B   
ATOM   2944  OG1 THR    86      18.950   5.238  13.311  1.00 10.00      B   
ATOM   2945  HG1 THR    86      18.357   5.995  13.215  1.00 10.00      B   
ATOM   2946  CG2 THR    86      20.975   4.709  14.500  1.00 10.00      B   
ATOM   2947  C   THR    86      21.595   7.744  14.246  1.00 10.00      B   
ATOM   2948  O   THR    86      22.142   8.050  13.189  1.00 10.00      B   
ATOM   2949  N   ARG    87      22.151   7.954  15.437  1.00 10.00      B   
ATOM   2950  HN  ARG    87      21.662   7.682  16.241  1.00 10.00      B   
ATOM   2951  CA  ARG    87      23.466   8.581  15.587  1.00 10.00      B   
ATOM   2952  CB  ARG    87      23.881   8.626  17.060  1.00 10.00      B   
ATOM   2953  CG  ARG    87      23.118   9.642  17.895  1.00 10.00      B   
ATOM   2954  CD  ARG    87      23.464   9.518  19.372  1.00 10.00      B   
ATOM   2955  NE  ARG    87      24.877   9.797  19.636  1.00 10.00      B   
ATOM   2956  HE  ARG    87      25.258  10.609  19.223  1.00 10.00      B   
ATOM   2957  CZ  ARG    87      25.668   9.021  20.387  1.00 10.00      B   
ATOM   2958  NH1 ARG    87      25.183   7.918  20.952  1.00 10.00      B   
ATOM   2959 HH11 ARG    87      24.184   7.653  20.816  1.00 10.00      B   
ATOM   2960 HH12 ARG    87      25.803   7.309  21.534  1.00 10.00      B   
ATOM   2961  NH2 ARG    87      26.936   9.359  20.598  1.00 10.00      B   
ATOM   2962 HH21 ARG    87      27.550   8.747  21.181  1.00 10.00      B   
ATOM   2963 HH22 ARG    87      27.326  10.236  20.184  1.00 10.00      B   
ATOM   2964  C   ARG    87      24.548   7.900  14.746  1.00 10.00      B   
ATOM   2965  O   ARG    87      25.239   8.555  13.963  1.00 10.00      B   
ATOM   2966  N   GLN    88      24.677   6.589  14.893  1.00 10.00      B   
ATOM   2967  HN  GLN    88      24.086   6.118  15.519  1.00 10.00      B   
ATOM   2968  CA  GLN    88      25.678   5.830  14.153  1.00 10.00      B   
ATOM   2969  CB  GLN    88      25.690   4.378  14.630  1.00 10.00      B   
ATOM   2970  CG  GLN    88      26.911   3.580  14.200  1.00 10.00      B   
ATOM   2971  CD  GLN    88      28.198   4.105  14.806  1.00 10.00      B   
ATOM   2972  OE1 GLN    88      28.192   4.731  15.865  1.00 10.00      B   
ATOM   2973  NE2 GLN    88      29.314   3.841  14.147  1.00 10.00      B   
ATOM   2974 HE21 GLN    88      29.252   3.320  13.308  1.00 10.00      B   
ATOM   2975 HE22 GLN    88      30.161   4.167  14.518  1.00 10.00      B   
ATOM   2976  C   GLN    88      25.407   5.883  12.651  1.00 10.00      B   
ATOM   2977  O   GLN    88      26.328   5.809  11.837  1.00 10.00      B   
ATOM   2978  N   GLU    89      24.138   6.028  12.292  1.00 10.00      B   
ATOM   2979  HN  GLU    89      23.452   6.107  12.987  1.00 10.00      B   
ATOM   2980  CA  GLU    89      23.742   6.087  10.892  1.00 10.00      B   
ATOM   2981  CB  GLU    89      22.234   5.889  10.741  1.00 10.00      B   
ATOM   2982  CG  GLU    89      21.858   4.567  10.098  1.00 10.00      B   
ATOM   2983  CD  GLU    89      22.361   4.474   8.678  1.00 10.00      B   
ATOM   2984  OE1 GLU    89      21.554   4.674   7.748  1.00 10.00      B   
ATOM   2985  OE2 GLU    89      23.572   4.229   8.484  1.00 10.00      B   
ATOM   2986  C   GLU    89      24.184   7.394  10.247  1.00 10.00      B   
ATOM   2987  O   GLU    89      24.676   7.401   9.114  1.00 10.00      B   
ATOM   2988  N   THR    90      24.013   8.494  10.973  1.00 10.00      B   
ATOM   2989  HN  THR    90      23.594   8.425  11.861  1.00 10.00      B   
ATOM   2990  CA  THR    90      24.412   9.804  10.478  1.00 10.00      B   
ATOM   2991  CB  THR    90      24.040  10.917  11.476  1.00 10.00      B   
ATOM   2992  OG1 THR    90      22.749  10.636  12.042  1.00 10.00      B   
ATOM   2993  HG1 THR    90      22.126  10.420  11.336  1.00 10.00      B   
ATOM   2994  CG2 THR    90      23.998  12.269  10.779  1.00 10.00      B   
ATOM   2995  C   THR    90      25.917   9.826  10.219  1.00 10.00      B   
ATOM   2996  O   THR    90      26.383  10.444   9.263  1.00 10.00      B   
ATOM   2997  N   LEU    91      26.661   9.119  11.067  1.00 10.00      B   
ATOM   2998  HN  LEU    91      26.219   8.646  11.802  1.00 10.00      B   
ATOM   2999  CA  LEU    91      28.109   9.033  10.944  1.00 10.00      B   
ATOM   3000  CB  LEU    91      28.686   8.134  12.042  1.00 10.00      B   
ATOM   3001  CG  LEU    91      28.766   8.747  13.442  1.00 10.00      B   
ATOM   3002  CD1 LEU    91      29.271   7.723  14.444  1.00 10.00      B   
ATOM   3003  CD2 LEU    91      29.663   9.977  13.439  1.00 10.00      B   
ATOM   3004  C   LEU    91      28.502   8.496   9.574  1.00 10.00      B   
ATOM   3005  O   LEU    91      29.418   9.010   8.936  1.00 10.00      B   
ATOM   3006  N   HIS    92      27.777   7.480   9.117  1.00 10.00      B   
ATOM   3007  HN  HIS    92      27.035   7.142   9.663  1.00 10.00      B   
ATOM   3008  CA  HIS    92      28.046   6.863   7.817  1.00 10.00      B   
ATOM   3009  CB  HIS    92      27.133   5.652   7.589  1.00 10.00      B   
ATOM   3010  CG  HIS    92      27.207   4.623   8.671  1.00 10.00      B   
ATOM   3011  ND1 HIS    92      26.105   3.940   9.140  1.00 10.00      B   
ATOM   3012  HD1 HIS    92      25.173   4.047   8.813  1.00 10.00      B   
ATOM   3013  CD2 HIS    92      28.259   4.181   9.396  1.00 10.00      B   
ATOM   3014  CE1 HIS    92      26.480   3.118  10.102  1.00 10.00      B   
ATOM   3015  NE2 HIS    92      27.779   3.249  10.277  1.00 10.00      B   
ATOM   3016  HE2 HIS    92      28.324   2.771  10.958  1.00 10.00      B   
ATOM   3017  C   HIS    92      27.852   7.876   6.698  1.00 10.00      B   
ATOM   3018  O   HIS    92      28.703   8.016   5.818  1.00 10.00      B   
ATOM   3019  N   THR    93      26.734   8.592   6.752  1.00 10.00      B   
ATOM   3020  HN  THR    93      26.102   8.436   7.482  1.00 10.00      B   
ATOM   3021  CA  THR    93      26.416   9.606   5.756  1.00 10.00      B   
ATOM   3022  CB  THR    93      25.054  10.258   6.067  1.00 10.00      B   
ATOM   3023  OG1 THR    93      24.137   9.247   6.523  1.00 10.00      B   
ATOM   3024  HG1 THR    93      23.623   9.588   7.266  1.00 10.00      B   
ATOM   3025  CG2 THR    93      24.484  10.931   4.828  1.00 10.00      B   
ATOM   3026  C   THR    93      27.498  10.686   5.728  1.00 10.00      B   
ATOM   3027  O   THR    93      28.017  11.031   4.665  1.00 10.00      B   
ATOM   3028  N   THR    94      27.848  11.189   6.908  1.00 10.00      B   
ATOM   3029  HN  THR    94      27.403  10.857   7.721  1.00 10.00      B   
ATOM   3030  CA  THR    94      28.864  12.227   7.038  1.00 10.00      B   
ATOM   3031  CB  THR    94      29.050  12.641   8.511  1.00 10.00      B   
ATOM   3032  OG1 THR    94      27.774  12.957   9.077  1.00 10.00      B   
ATOM   3033  HG1 THR    94      27.775  12.722  10.014  1.00 10.00      B   
ATOM   3034  CG2 THR    94      29.956  13.856   8.620  1.00 10.00      B   
ATOM   3035  C   THR    94      30.209  11.782   6.456  1.00 10.00      B   
ATOM   3036  O   THR    94      30.852  12.537   5.723  1.00 10.00      B   
ATOM   3037  N   LEU    95      30.616  10.552   6.769  1.00 10.00      B   
ATOM   3038  HN  LEU    95      30.048   9.992   7.345  1.00 10.00      B   
ATOM   3039  CA  LEU    95      31.882  10.010   6.282  1.00 10.00      B   
ATOM   3040  CB  LEU    95      32.115   8.599   6.830  1.00 10.00      B   
ATOM   3041  CG  LEU    95      32.477   8.499   8.312  1.00 10.00      B   
ATOM   3042  CD1 LEU    95      32.473   7.048   8.766  1.00 10.00      B   
ATOM   3043  CD2 LEU    95      33.830   9.138   8.579  1.00 10.00      B   
ATOM   3044  C   LEU    95      31.935   9.998   4.757  1.00 10.00      B   
ATOM   3045  O   LEU    95      32.902  10.475   4.156  1.00 10.00      B   
ATOM   3046  N   ILE    96      30.887   9.470   4.137  1.00 10.00      B   
ATOM   3047  HN  ILE    96      30.142   9.113   4.673  1.00 10.00      B   
ATOM   3048  CA  ILE    96      30.816   9.394   2.680  1.00 10.00      B   
ATOM   3049  CB  ILE    96      29.611   8.551   2.207  1.00 10.00      B   
ATOM   3050  CG1 ILE    96      29.709   7.127   2.767  1.00 10.00      B   
ATOM   3051  CG2 ILE    96      29.534   8.522   0.684  1.00 10.00      B   
ATOM   3052  CD1 ILE    96      28.514   6.257   2.451  1.00 10.00      B   
ATOM   3053  C   ILE    96      30.757  10.789   2.056  1.00 10.00      B   
ATOM   3054  O   ILE    96      31.496  11.086   1.114  1.00 10.00      B   
ATOM   3055  N   VAL    97      29.895  11.645   2.597  1.00 10.00      B   
ATOM   3056  HN  VAL    97      29.343  11.355   3.360  1.00 10.00      B   
ATOM   3057  CA  VAL    97      29.746  13.004   2.086  1.00 10.00      B   
ATOM   3058  CB  VAL    97      28.623  13.780   2.814  1.00 10.00      B   
ATOM   3059  CG1 VAL    97      28.650  15.258   2.443  1.00 10.00      B   
ATOM   3060  CG2 VAL    97      27.265  13.177   2.482  1.00 10.00      B   
ATOM   3061  C   VAL    97      31.063  13.774   2.167  1.00 10.00      B   
ATOM   3062  O   VAL    97      31.464  14.434   1.205  1.00 10.00      B   
ATOM   3063  N   ALA    98      31.743  13.665   3.303  1.00 10.00      B   
ATOM   3064  HN  ALA    98      31.379  13.111   4.029  1.00 10.00      B   
ATOM   3065  CA  ALA    98      33.013  14.351   3.504  1.00 10.00      B   
ATOM   3066  CB  ALA    98      33.508  14.153   4.930  1.00 10.00      B   
ATOM   3067  C   ALA    98      34.060  13.874   2.504  1.00 10.00      B   
ATOM   3068  O   ALA    98      34.851  14.667   1.994  1.00 10.00      B   
ATOM   3069  N   ALA    99      34.046  12.580   2.213  1.00 10.00      B   
ATOM   3070  HN  ALA    99      33.378  12.001   2.641  1.00 10.00      B   
ATOM   3071  CA  ALA    99      34.995  11.995   1.274  1.00 10.00      B   
ATOM   3072  CB  ALA    99      34.929  10.479   1.328  1.00 10.00      B   
ATOM   3073  C   ALA    99      34.743  12.494  -0.146  1.00 10.00      B   
ATOM   3074  O   ALA    99      35.645  13.015  -0.802  1.00 10.00      B   
ATOM   3075  N   VAL   100      33.503  12.354  -0.605  1.00 10.00      B   
ATOM   3076  HN  VAL   100      32.823  11.949  -0.023  1.00 10.00      B   
ATOM   3077  CA  VAL   100      33.125  12.781  -1.950  1.00 10.00      B   
ATOM   3078  CB  VAL   100      31.644  12.472  -2.264  1.00 10.00      B   
ATOM   3079  CG1 VAL   100      31.278  12.917  -3.675  1.00 10.00      B   
ATOM   3080  CG2 VAL   100      31.363  10.989  -2.089  1.00 10.00      B   
ATOM   3081  C   VAL   100      33.398  14.270  -2.163  1.00 10.00      B   
ATOM   3082  O   VAL   100      34.005  14.660  -3.164  1.00 10.00      B   
ATOM   3083  N   THR   101      32.967  15.097  -1.213  1.00 10.00      B   
ATOM   3084  HN  THR   101      32.499  14.732  -0.430  1.00 10.00      B   
ATOM   3085  CA  THR   101      33.169  16.539  -1.310  1.00 10.00      B   
ATOM   3086  CB  THR   101      32.498  17.283  -0.137  1.00 10.00      B   
ATOM   3087  OG1 THR   101      31.163  16.790   0.034  1.00 10.00      B   
ATOM   3088  HG1 THR   101      31.181  16.030   0.636  1.00 10.00      B   
ATOM   3089  CG2 THR   101      32.441  18.780  -0.404  1.00 10.00      B   
ATOM   3090  C   THR   101      34.658  16.886  -1.375  1.00 10.00      B   
ATOM   3091  O   THR   101      35.063  17.813  -2.086  1.00 10.00      B   
ATOM   3092  N   ALA   102      35.470  16.123  -0.651  1.00 10.00      B   
ATOM   3093  HN  ALA   102      35.090  15.394  -0.116  1.00 10.00      B   
ATOM   3094  CA  ALA   102      36.910  16.340  -0.637  1.00 10.00      B   
ATOM   3095  CB  ALA   102      37.572  15.480   0.427  1.00 10.00      B   
ATOM   3096  C   ALA   102      37.508  16.050  -2.007  1.00 10.00      B   
ATOM   3097  O   ALA   102      38.246  16.865  -2.555  1.00 10.00      B   
ATOM   3098  N   VAL   103      37.168  14.892  -2.564  1.00 10.00      B   
ATOM   3099  HN  VAL   103      36.561  14.288  -2.080  1.00 10.00      B   
ATOM   3100  CA  VAL   103      37.671  14.491  -3.874  1.00 10.00      B   
ATOM   3101  CB  VAL   103      37.156  13.092  -4.282  1.00 10.00      B   
ATOM   3102  CG1 VAL   103      37.710  12.689  -5.642  1.00 10.00      B   
ATOM   3103  CG2 VAL   103      37.522  12.055  -3.229  1.00 10.00      B   
ATOM   3104  C   VAL   103      37.272  15.508  -4.941  1.00 10.00      B   
ATOM   3105  O   VAL   103      38.092  15.916  -5.763  1.00 10.00      B   
ATOM   3106  N   MET   104      36.014  15.930  -4.904  1.00 10.00      B   
ATOM   3107  HN  MET   104      35.414  15.580  -4.209  1.00 10.00      B   
ATOM   3108  CA  MET   104      35.500  16.893  -5.873  1.00 10.00      B   
ATOM   3109  CB  MET   104      33.997  17.105  -5.695  1.00 10.00      B   
ATOM   3110  CG  MET   104      33.158  15.875  -5.993  1.00 10.00      B   
ATOM   3111  SD  MET   104      31.421  16.270  -6.262  1.00 10.00      B   
ATOM   3112  CE  MET   104      31.521  17.094  -7.848  1.00 10.00      B   
ATOM   3113  C   MET   104      36.242  18.226  -5.803  1.00 10.00      B   
ATOM   3114  O   MET   104      36.612  18.791  -6.836  1.00 10.00      B   
ATOM   3115  N   SER   105      36.472  18.723  -4.592  1.00 10.00      B   
ATOM   3116  HN  SER   105      36.166  18.231  -3.802  1.00 10.00      B   
ATOM   3117  CA  SER   105      37.177  19.986  -4.419  1.00 10.00      B   
ATOM   3118  CB  SER   105      37.017  20.536  -2.996  1.00 10.00      B   
ATOM   3119  OG  SER   105      37.154  19.517  -2.018  1.00 10.00      B   
ATOM   3120  HG  SER   105      36.348  18.982  -1.997  1.00 10.00      B   
ATOM   3121  C   SER   105      38.647  19.854  -4.805  1.00 10.00      B   
ATOM   3122  O   SER   105      39.246  20.797  -5.320  1.00 10.00      B   
ATOM   3123  N   LEU   106      39.219  18.673  -4.572  1.00 10.00      B   
ATOM   3124  HN  LEU   106      38.691  17.959  -4.149  1.00 10.00      B   
ATOM   3125  CA  LEU   106      40.615  18.418  -4.913  1.00 10.00      B   
ATOM   3126  CB  LEU   106      41.077  17.052  -4.396  1.00 10.00      B   
ATOM   3127  CG  LEU   106      41.233  16.918  -2.877  1.00 10.00      B   
ATOM   3128  CD1 LEU   106      41.652  15.503  -2.507  1.00 10.00      B   
ATOM   3129  CD2 LEU   106      42.229  17.936  -2.343  1.00 10.00      B   
ATOM   3130  C   LEU   106      40.818  18.508  -6.420  1.00 10.00      B   
ATOM   3131  O   LEU   106      41.862  18.964  -6.886  1.00 10.00      B   
ATOM   3132  N   ILE   107      39.812  18.068  -7.174  1.00 10.00      B   
ATOM   3133  HN  ILE   107      39.018  17.693  -6.735  1.00 10.00      B   
ATOM   3134  CA  ILE   107      39.861  18.121  -8.628  1.00 10.00      B   
ATOM   3135  CB  ILE   107      38.606  17.467  -9.253  1.00 10.00      B   
ATOM   3136  CG1 ILE   107      38.533  15.982  -8.890  1.00 10.00      B   
ATOM   3137  CG2 ILE   107      38.592  17.649 -10.766  1.00 10.00      B   
ATOM   3138  CD1 ILE   107      37.228  15.314  -9.277  1.00 10.00      B   
ATOM   3139  C   ILE   107      39.936  19.578  -9.074  1.00 10.00      B   
ATOM   3140  O   ILE   107      40.788  19.955  -9.882  1.00 10.00      B   
ATOM   3141  N   LEU   108      39.056  20.395  -8.509  1.00 10.00      B   
ATOM   3142  HN  LEU   108      38.428  20.033  -7.849  1.00 10.00      B   
ATOM   3143  CA  LEU   108      39.000  21.812  -8.835  1.00 10.00      B   
ATOM   3144  CB  LEU   108      37.777  22.459  -8.182  1.00 10.00      B   
ATOM   3145  CG  LEU   108      36.423  21.811  -8.486  1.00 10.00      B   
ATOM   3146  CD1 LEU   108      35.324  22.463  -7.661  1.00 10.00      B   
ATOM   3147  CD2 LEU   108      36.104  21.894  -9.973  1.00 10.00      B   
ATOM   3148  C   LEU   108      40.268  22.522  -8.384  1.00 10.00      B   
ATOM   3149  O   LEU   108      40.815  23.355  -9.106  1.00 10.00      B   
ATOM   3150  N   TRP   109      40.735  22.182  -7.190  1.00 10.00      B   
ATOM   3151  HN  TRP   109      40.246  21.513  -6.656  1.00 10.00      B   
ATOM   3152  CA  TRP   109      41.944  22.777  -6.639  1.00 10.00      B   
ATOM   3153  CB  TRP   109      42.156  22.304  -5.195  1.00 10.00      B   
ATOM   3154  CG  TRP   109      43.550  22.498  -4.676  1.00 10.00      B   
ATOM   3155  CD1 TRP   109      44.169  23.682  -4.402  1.00 10.00      B   
ATOM   3156  CD2 TRP   109      44.500  21.468  -4.369  1.00 10.00      B   
ATOM   3157  NE1 TRP   109      45.446  23.455  -3.951  1.00 10.00      B   
ATOM   3158  HE1 TRP   109      46.094  24.151  -3.691  1.00 10.00      B   
ATOM   3159  CE2 TRP   109      45.672  22.103  -3.916  1.00 10.00      B   
ATOM   3160  CE3 TRP   109      44.472  20.072  -4.432  1.00 10.00      B   
ATOM   3161  CZ2 TRP   109      46.805  21.391  -3.529  1.00 10.00      B   
ATOM   3162  CZ3 TRP   109      45.597  19.367  -4.049  1.00 10.00      B   
ATOM   3163  CH2 TRP   109      46.748  20.026  -3.599  1.00 10.00      B   
ATOM   3164  C   TRP   109      43.161  22.439  -7.501  1.00 10.00      B   
ATOM   3165  O   TRP   109      43.988  23.304  -7.787  1.00 10.00      B   
ATOM   3166  N   GLY   110      43.261  21.180  -7.909  1.00 10.00      B   
ATOM   3167  HN  GLY   110      42.576  20.526  -7.636  1.00 10.00      B   
ATOM   3168  CA  GLY   110      44.376  20.756  -8.731  1.00 10.00      B   
ATOM   3169  C   GLY   110      44.338  21.352 -10.124  1.00 10.00      B   
ATOM   3170  O   GLY   110      45.378  21.695 -10.685  1.00 10.00      B   
ATOM   3171  N   LEU   111      43.139  21.485 -10.678  1.00 10.00      B   
ATOM   3172  HN  LEU   111      42.342  21.211 -10.171  1.00 10.00      B   
ATOM   3173  CA  LEU   111      42.978  22.030 -12.019  1.00 10.00      B   
ATOM   3174  CB  LEU   111      41.644  21.601 -12.630  1.00 10.00      B   
ATOM   3175  CG  LEU   111      41.499  20.114 -12.956  1.00 10.00      B   
ATOM   3176  CD1 LEU   111      40.119  19.823 -13.526  1.00 10.00      B   
ATOM   3177  CD2 LEU   111      42.586  19.665 -13.919  1.00 10.00      B   
ATOM   3178  C   LEU   111      43.112  23.549 -12.044  1.00 10.00      B   
ATOM   3179  O   LEU   111      44.065  24.080 -12.611  1.00 10.00      B   
ATOM   3180  N   ASP   112      42.172  24.245 -11.410  1.00 10.00      B   
ATOM   3181  HN  ASP   112      41.457  23.764 -10.934  1.00 10.00      B   
ATOM   3182  CA  ASP   112      42.186  25.709 -11.388  1.00 10.00      B   
ATOM   3183  CB  ASP   112      40.932  26.272 -10.718  1.00 10.00      B   
ATOM   3184  CG  ASP   112      39.872  26.687 -11.716  1.00 10.00      B   
ATOM   3185  OD1 ASP   112      40.200  27.413 -12.682  1.00 10.00      B   
ATOM   3186  OD2 ASP   112      38.697  26.297 -11.533  1.00 10.00      B   
ATOM   3187  C   ASP   112      43.434  26.255 -10.711  1.00 10.00      B   
ATOM   3188  O   ASP   112      43.913  27.337 -11.049  1.00 10.00      B   
ATOM   3189  N   GLY   113      43.968  25.489  -9.768  1.00 10.00      B   
ATOM   3190  HN  GLY   113      43.548  24.630  -9.555  1.00 10.00      B   
ATOM   3191  CA  GLY   113      45.156  25.901  -9.049  1.00 10.00      B   
ATOM   3192  C   GLY   113      46.347  26.115  -9.960  1.00 10.00      B   
ATOM   3193  O   GLY   113      47.166  27.004  -9.721  1.00 10.00      B   
ATOM   3194  N   ILE   114      46.454  25.314 -11.014  1.00 10.00      B   
ATOM   3195  HN  ILE   114      45.772  24.621 -11.168  1.00 10.00      B   
ATOM   3196  CA  ILE   114      47.566  25.443 -11.947  1.00 10.00      B   
ATOM   3197  CB  ILE   114      48.110  24.078 -12.422  1.00 10.00      B   
ATOM   3198  CG1 ILE   114      47.032  23.295 -13.177  1.00 10.00      B   
ATOM   3199  CG2 ILE   114      48.639  23.277 -11.240  1.00 10.00      B   
ATOM   3200  CD1 ILE   114      47.532  22.025 -13.828  1.00 10.00      B   
ATOM   3201  C   ILE   114      47.183  26.293 -13.152  1.00 10.00      B   
ATOM   3202  O   ILE   114      48.028  26.623 -13.981  1.00 10.00      B   
ATOM   3203  N   LEU   115      45.911  26.663 -13.228  1.00 10.00      B   
ATOM   3204  HN  LEU   115      45.288  26.383 -12.523  1.00 10.00      B   
ATOM   3205  CA  LEU   115      45.414  27.466 -14.337  1.00 10.00      B   
ATOM   3206  CB  LEU   115      43.996  27.033 -14.720  1.00 10.00      B   
ATOM   3207  CG  LEU   115      43.849  25.609 -15.264  1.00 10.00      B   
ATOM   3208  CD1 LEU   115      42.387  25.281 -15.517  1.00 10.00      B   
ATOM   3209  CD2 LEU   115      44.669  25.427 -16.532  1.00 10.00      B   
ATOM   3210  C   LEU   115      45.430  28.955 -14.010  1.00 10.00      B   
ATOM   3211  O   LEU   115      45.934  29.764 -14.785  1.00 10.00      B   
ATOM   3212  N   VAL   116      44.895  29.309 -12.847  1.00 10.00      B   
ATOM   3213  HN  VAL   116      44.530  28.614 -12.255  1.00 10.00      B   
ATOM   3214  CA  VAL   116      44.833  30.706 -12.423  1.00 10.00      B   
ATOM   3215  CB  VAL   116      43.924  30.885 -11.181  1.00 10.00      B   
ATOM   3216  CG1 VAL   116      43.747  32.358 -10.838  1.00 10.00      B   
ATOM   3217  CG2 VAL   116      42.568  30.227 -11.407  1.00 10.00      B   
ATOM   3218  C   VAL   116      46.231  31.264 -12.140  1.00 10.00      B   
ATOM   3219  O   VAL   116      46.453  32.473 -12.187  1.00 10.00      B   
ATOM   3220  N   ARG   117      47.174  30.374 -11.869  1.00 10.00      B   
ATOM   3221  HN  ARG   117      46.938  29.426 -11.848  1.00 10.00      B   
ATOM   3222  CA  ARG   117      48.549  30.774 -11.586  1.00 10.00      B   
ATOM   3223  CB  ARG   117      49.302  29.664 -10.845  1.00 10.00      B   
ATOM   3224  CG  ARG   117      49.581  28.428 -11.686  1.00 10.00      B   
ATOM   3225  CD  ARG   117      50.380  27.391 -10.912  1.00 10.00      B   
ATOM   3226  NE  ARG   117      51.751  27.831 -10.657  1.00 10.00      B   
ATOM   3227  HE  ARG   117      51.887  28.480  -9.929  1.00 10.00      B   
ATOM   3228  CZ  ARG   117      52.810  27.406 -11.342  1.00 10.00      B   
ATOM   3229  NH1 ARG   117      52.658  26.529 -12.334  1.00 10.00      B   
ATOM   3230 HH11 ARG   117      53.486  26.193 -12.875  1.00 10.00      B   
ATOM   3231 HH12 ARG   117      51.711  26.172 -12.576  1.00 10.00      B   
ATOM   3232  NH2 ARG   117      54.021  27.856 -11.032  1.00 10.00      B   
ATOM   3233 HH21 ARG   117      54.857  27.531 -11.562  1.00 10.00      B   
ATOM   3234 HH22 ARG   117      54.142  28.539 -10.249  1.00 10.00      B   
ATOM   3235  C   ARG   117      49.298  31.159 -12.861  1.00 10.00      B   
ATOM   3236  O   ARG   117      50.385  31.732 -12.801  1.00 10.00      B   
ATOM   3237  N   LEU   118      48.714  30.840 -14.008  1.00 10.00      B   
ATOM   3238  HN  LEU   118      47.841  30.397 -13.995  1.00 10.00      B   
ATOM   3239  CB  LEU   118      48.820  30.200 -16.378  1.00 10.00      B   
ATOM   3240  CG  LEU   118      49.340  28.762 -16.310  1.00 10.00      B   
ATOM   3241  CD1 LEU   118      48.535  27.854 -17.224  1.00 10.00      B   
ATOM   3242  CD2 LEU   118      50.815  28.712 -16.675  1.00 10.00      B   
ATOM   3243  CA  LEU   118      49.329  31.151 -15.290  1.00 10.00      B   
ATOM   3244  C   LEU   118      49.064  32.601 -15.678  1.00 10.00      B   
ATOM   3245  O   LEU   118      50.031  33.387 -15.739  1.00 10.00      B   
ATOM   3246  OXT LEU   118      47.886  32.954 -15.906  1.00 10.00      B   
END
