# Supplementary material for: Large-scale discovery of protein interactions at residue resolution using co-evolution calculated from genomic sequences
Source: Nat Commun. 2021 Mar 2;12:1396. doi: 10.1038/s41467-021-21636-z (PMC7925567; doi:10.1038/s41467-021-21636-z)
Supplement: Supplementary file 13 — Supplementary Data 11 [file 41467_2021_21636_MOESM13_ESM.zip › supplementary_prediction/cep_tp00809_SECF_SECE/models/cluster.out]

Cluster 1 -> 7 13 14 15 16 17 18 19 20 21 22 23 26 27 28 29 33 34 35 38 39 40 42 44 45 46 48 49 50 52 53 55 62 64 65 66 67 68 70 71 73 78 79 95
Cluster 2 -> 10 2 3 4 5 9 11 24 25 31 36 41 43 51 54 56 57 58 59 60 61 63 69 72 74 75 76 77 80 81 82 83 84 85 86 87 88 89 90 91 92 93 94 96 97 99
Cluster 3 -> 6 12 30 37 47 98
