# Supplementary material for: Large-scale discovery of protein interactions at residue resolution using co-evolution calculated from genomic sequences
Source: Nat Commun. 2021 Mar 2;12:1396. doi: 10.1038/s41467-021-21636-z (PMC7925567; doi:10.1038/s41467-021-21636-z)
Supplement: Supplementary file 13 — Supplementary Data 11 [file 41467_2021_21636_MOESM13_ESM.zip › supplementary_prediction/cep_tp00809_SECF_SECE/models/structures_haddock-sorted.stat]

#struc haddock-score rmsd_all Einter Enb Evdw+0.1Eelec Evdw Eelec Eair Ecdih Ecoup Esani Evean Edani #NOEviol #Dihedviol #Jviol #Saniviol #veanviol #Daniviol bsa dH Edesolv
haddock_2w.pdb -106.236 0.000 175.776 -280.74 -93.6512 -72.8636 -207.876 456.516 0 0 0 0 0 5 0 0 0 0 0 2337.62 -73124 -37.4488
haddock_44w.pdb -81.8298 3.039 172.608 -318.155 -77.6938 -50.9759 -267.179 490.764 0 0 0 0 0 5 0 0 0 0 0 2011.62 -73527.8 -26.4945
haddock_42w.pdb -75.388 3.203 192.759 -303.975 -72.0975 -46.3333 -257.642 496.734 0 0 0 0 0 5 0 0 0 0 0 1931.32 -73460.8 -27.1997
haddock_62w.pdb -74.811 3.674 233.726 -237.514 -73.9875 -55.8179 -181.696 471.24 0 0 0 0 0 5 0 0 0 0 0 1986.53 -73162.5 -29.7779
haddock_63w.pdb -70.6597 3.731 301.219 -179.474 -63.7887 -50.9348 -128.539 480.692 0 0 0 0 0 5 0 0 0 0 0 1868.1 -73212.2 -42.0863
haddock_41w.pdb -69.4587 9.607 106.82 -331.221 -70.5598 -41.5975 -289.623 438.04 0 0 0 0 0 4 0 0 0 0 0 1988.67 -73097.1 -13.7406
haddock_68w.pdb -68.8868 5.609 284.976 -227.796 -77.5845 -60.8943 -166.902 512.772 0 0 0 0 0 5 0 0 0 0 0 1985.66 -73188 -25.8893
haddock_31w.pdb -64.1611 9.499 232.297 -293.071 -75.6122 -51.4501 -241.621 525.369 0 0 0 0 0 5 0 0 0 0 0 2128.56 -72865.3 -16.9237
haddock_18w.pdb -63.9932 4.389 282.703 -148.976 -51.566 -40.7427 -108.233 431.678 0 0 0 0 0 5 0 0 0 0 0 1796.17 -73421.1 -44.7717
haddock_19w.pdb -62.0424 4.482 318.493 -157.076 -56.5854 -45.4198 -111.656 475.569 0 0 0 0 0 5 0 0 0 0 0 1698.81 -78537.1 -41.8483
haddock_49w.pdb -60.181 3.893 231.023 -252.113 -61.8047 -40.6593 -211.454 483.136 0 0 0 0 0 5 0 0 0 0 0 1803.14 -73310.3 -25.5445
haddock_47w.pdb -59.6399 10.111 216.726 -227.616 -50.8855 -31.2488 -196.367 444.341 0 0 0 0 0 4 0 0 0 0 0 1753.8 -78030.4 -33.5518
haddock_99w.pdb -57.95618 5.605 377.862 -121.362 -66.3489 -60.2364 -61.1254 499.223 0 0 0 0 0 5 0 0 0 0 0 1789.95 -68098.4 -35.417
haddock_96w.pdb -57.55044 6.268 357.314 -141.533 -73.495 -65.9352 -75.5977 498.847 0 0 0 0 0 5 0 0 0 0 0 1877.6 -72961 -26.3804
haddock_78w.pdb -56.54812 5.434 386.952 -116.281 -69.2524 -64.0269 -52.2546 503.234 0 0 0 0 0 5 0 0 0 0 0 1928.01 -68143.5 -32.3937
haddock_57w.pdb -55.81688 5.541 352.562 -143.171 -69.5771 -61.4 -81.7709 495.732 0 0 0 0 0 5 0 0 0 0 0 2030.57 -73244.2 -27.6359
haddock_71w.pdb -55.7261 5.590 308.497 -174.141 -82.3426 -72.1428 -101.998 482.638 0 0 0 0 0 5 0 0 0 0 0 2012.83 -73019.1 -11.4475
haddock_53w.pdb -55.5721 5.717 364.422 -135.5 -75.0545 -68.3384 -67.1615 499.922 0 0 0 0 0 5 0 0 0 0 0 2077.2 -73157.7 -23.7936
haddock_70w.pdb -55.33016 6.060 350.354 -145.365 -70.6399 -62.3371 -83.0278 495.719 0 0 0 0 0 5 0 0 0 0 0 1868.5 -73176.5 -25.9594
haddock_74w.pdb -55.1271 6.038 320.911 -177.004 -73.8642 -62.4042 -114.6 497.915 0 0 0 0 0 5 0 0 0 0 0 2045.03 -72965.2 -19.5944
haddock_59w.pdb -54.14134 5.696 361.573 -147.458 -68.4149 -59.6323 -87.8257 509.031 0 0 0 0 0 5 0 0 0 0 0 1883.59 -73251.8 -27.847
haddock_75w.pdb -52.63914 5.564 392.338 -106.18 -74.6355 -71.1306 -35.0492 498.518 0 0 0 0 0 5 0 0 0 0 0 2071.51 -67939.1 -24.3505
haddock_79w.pdb -51.9457 5.613 287.37 -216.314 -75.2841 -59.6141 -156.7 503.685 0 0 0 0 0 5 0 0 0 0 0 1867.44 -73085 -11.3601
haddock_11w.pdb -51.5545 4.611 302.333 -174.56 -50.633 -36.8633 -137.697 476.894 0 0 0 0 0 5 0 0 0 0 0 1491.94 -78536.7 -34.8412
haddock_65w.pdb -51.256 3.649 284.854 -189.8 -61.5441 -47.2934 -142.507 474.655 0 0 0 0 0 5 0 0 0 0 0 1811.94 -73595.1 -22.9267
haddock_72w.pdb -51.19624 5.507 380.52 -115.468 -71.9885 -67.1575 -48.3102 495.988 0 0 0 0 0 5 0 0 0 0 0 2006.66 -73108.4 -23.9755
haddock_64w.pdb -50.16625 6.003 289.391 -215.912 -77.7174 -62.3624 -153.55 505.303 0 0 0 0 0 5 0 0 0 0 0 2028.46 -73212.4 -7.62415
haddock_56w.pdb -49.3945 5.902 330.06 -175.624 -73.7033 -62.3788 -113.245 505.684 0 0 0 0 0 5 0 0 0 0 0 1926.88 -72833.8 -14.9351
haddock_81w.pdb -49.3723 5.861 383.331 -121.742 -75.0122 -69.8201 -51.9215 505.073 0 0 0 0 0 5 0 0 0 0 0 1968.48 -73186 -19.6752
haddock_55w.pdb -48.7278 11.265 258.542 -216.602 -58.5359 -40.973 -175.629 475.144 0 0 0 0 0 5 0 0 0 0 0 1906.19 -72917.9 -20.1434
haddock_39w.pdb -48.6263 5.117 316.316 -161.676 -49.9915 -37.5821 -124.094 477.992 0 0 0 0 0 5 0 0 0 0 0 1503.71 -78430.3 -34.0246
haddock_1w.pdb -47.79876 0.798 352.183 -120.514 -67.3464 -61.4389 -59.0753 472.697 0 0 0 0 0 5 0 0 0 0 0 1864.38 -78189.5 -21.8145
haddock_85w.pdb -47.5992 6.070 312.889 -187.705 -72.8653 -60.1053 -127.6 500.594 0 0 0 0 0 5 0 0 0 0 0 1891.1 -73268.1 -12.0333
haddock_51w.pdb -46.3951 6.470 329.925 -181.501 -67.8354 -55.2059 -126.295 511.426 0 0 0 0 0 5 0 0 0 0 0 1750.22 -72997.1 -17.0728
haddock_66w.pdb -46.12014 6.078 347.732 -165.055 -75.5394 -65.5932 -99.4617 512.787 0 0 0 0 0 5 0 0 0 0 0 2090.52 -73146.6 -11.9133
haddock_38w.pdb -45.6202 4.424 314.29 -162.782 -51.9496 -39.6349 -123.147 477.072 0 0 0 0 0 5 0 0 0 0 0 1631.74 -78446.8 -29.0631
haddock_46w.pdb -45.6095 10.191 235.6 -247.075 -60.5758 -39.8537 -207.221 482.674 0 0 0 0 0 5 0 0 0 0 0 1922.02 -77896.6 -12.579
haddock_91w.pdb -45.57592 5.464 398.247 -104.95 -70.1805 -66.3172 -38.6326 503.197 0 0 0 0 0 5 0 0 0 0 0 1936.39 -73018.3 -21.8519
haddock_69w.pdb -45.5572 5.649 340.438 -157.852 -70.0695 -60.3159 -97.536 498.29 0 0 0 0 0 5 0 0 0 0 0 1836.18 -68034.9 -15.5631
haddock_93w.pdb -45.4264 6.170 336.725 -163.08 -69.4754 -59.0749 -104.005 499.805 0 0 0 0 0 5 0 0 0 0 0 1909.71 -73227.2 -15.531
haddock_10w.pdb -45.1216 4.717 305.705 -165.414 -51.6693 -39.031 -126.383 471.119 0 0 0 0 0 5 0 0 0 0 0 1588.11 -78514.7 -27.9259
haddock_67w.pdb -44.12008 5.860 373.685 -138.32 -68.025 -60.2144 -78.1059 512.005 0 0 0 0 0 5 0 0 0 0 0 1946.77 -73175.9 -19.485
haddock_48w.pdb -44.086 3.561 345.668 -148.537 -49.7516 -38.7754 -109.762 494.206 0 0 0 0 0 5 0 0 0 0 0 1546.72 -73048 -32.7788
haddock_77w.pdb -43.86887 5.651 342.702 -150.557 -77.5427 -69.43 -81.1266 493.258 0 0 0 0 0 5 0 0 0 0 0 1990.81 -73279.5 -7.53935
haddock_89w.pdb -43.8069 6.374 373.705 -134.115 -63.4425 -55.59 -78.525 507.82 0 0 0 0 0 5 0 0 0 0 0 1832.93 -73080.2 -23.2939
haddock_52w.pdb -42.95784 5.553 386.691 -118.663 -68.0255 -62.3991 -56.2637 505.354 0 0 0 0 0 5 0 0 0 0 0 1995.96 -73014.6 -19.8414
haddock_43w.pdb -42.93756 10.242 246.074 -234.943 -63.8695 -44.8613 -190.082 481.017 0 0 0 0 0 5 0 0 0 0 0 1955.52 -77718.6 -8.16156
haddock_98w.pdb -42.0301 5.914 376.647 -127.057 -62.5697 -55.4044 -71.653 503.705 0 0 0 0 0 5 0 0 0 0 0 1839.17 -73173.2 -22.6656
haddock_61w.pdb -40.6368 5.945 346.432 -156.58 -64.9138 -54.7287 -101.851 503.012 0 0 0 0 0 5 0 0 0 0 0 1759.43 -73309.1 -15.8391
haddock_86w.pdb -40.5519 5.823 361.577 -141.886 -66.4257 -58.0412 -83.845 503.463 0 0 0 0 0 5 0 0 0 0 0 1936.41 -73076.6 -16.088
haddock_40w.pdb -40.19 4.919 338.657 -140.399 -49.731 -39.6568 -100.742 479.056 0 0 0 0 0 5 0 0 0 0 0 1527.88 -78415.1 -28.2904
haddock_83w.pdb -40.04348 5.890 386.061 -121.518 -69.7321 -63.9781 -57.5399 507.579 0 0 0 0 0 5 0 0 0 0 0 1903.64 -73158.4 -15.3153
haddock_95w.pdb -39.95008 5.351 382.403 -126.248 -57.4501 -49.8059 -76.4424 508.652 0 0 0 0 0 5 0 0 0 0 0 1737.61 -73152 -25.7209
haddock_6w.pdb -39.8403 5.282 295.928 -176.294 -50.1382 -36.1209 -140.173 472.221 0 0 0 0 0 5 0 0 0 0 0 1585.68 -78431.9 -22.9069
haddock_88w.pdb -39.08678 5.671 329.123 -156.519 -73.0674 -63.7951 -92.7235 485.641 0 0 0 0 0 5 0 0 0 0 0 1944.5 -73028.6 -5.31108
haddock_54w.pdb -37.80118 3.689 344.289 -138.579 -56.4824 -47.3606 -91.2184 482.868 0 0 0 0 0 5 0 0 0 0 0 1642.56 -73517.5 -20.4837
haddock_30w.pdb -37.3656 5.198 324.01 -157.023 -46.9884 -34.7623 -122.261 481.033 0 0 0 0 0 5 0 0 0 0 0 1506.96 -78519.7 -26.2544
haddock_25w.pdb -36.93568 4.488 366.308 -122.387 -46.8622 -38.4705 -83.9169 488.696 0 0 0 0 0 5 0 0 0 0 0 1494.22 -78551.3 -30.5514
haddock_5w.pdb -36.6711 4.908 325.777 -148.986 -53.8178 -43.2436 -105.742 474.763 0 0 0 0 0 5 0 0 0 0 0 1633.25 -78419.7 -19.7554
haddock_34w.pdb -36.4451 4.532 325.216 -157.71 -50.9354 -39.0715 -118.639 482.927 0 0 0 0 0 5 0 0 0 0 0 1614.05 -78723.3 -21.9385
haddock_12w.pdb -36.0195 5.125 337.213 -143.866 -48.7933 -38.2297 -105.636 481.078 0 0 0 0 0 5 0 0 0 0 0 1461.91 -78347.8 -24.7704
haddock_90w.pdb -35.92964 5.664 363.18 -142.596 -67.0346 -58.6389 -83.9572 505.776 0 0 0 0 0 5 0 0 0 0 0 1867 -73231.4 -11.0769
haddock_13w.pdb -35.7195 4.776 349.577 -132.954 -42.3344 -32.2656 -100.688 482.531 0 0 0 0 0 5 0 0 0 0 0 1385.21 -78600.1 -31.5694
haddock_60w.pdb -35.61996 5.500 394.92 -119.866 -59.4122 -52.6951 -67.1708 514.786 0 0 0 0 0 5 0 0 0 0 0 1738.21 -73072.9 -20.9693
haddock_87w.pdb -35.5647 5.729 404.812 -104.499 -57.9492 -52.777 -51.7225 509.311 0 0 0 0 0 5 0 0 0 0 0 1693.5 -72988.2 -23.3743
haddock_92w.pdb -34.89246 5.748 383.185 -126.136 -62.5471 -55.4817 -70.6538 509.32 0 0 0 0 0 5 0 0 0 0 0 1918.17 -73075.6 -16.212
haddock_58w.pdb -34.82768 5.622 355.504 -150.159 -61.6218 -51.7844 -98.3744 505.663 0 0 0 0 0 5 0 0 0 0 0 1795.55 -73075.2 -13.9347
haddock_97w.pdb -34.74028 5.698 367.543 -132.64 -61.53 -53.6289 -79.0109 500.182 0 0 0 0 0 5 0 0 0 0 0 1734.07 -73209.5 -15.3274
haddock_29w.pdb -34.3355 4.777 337.485 -143.256 -44.0489 -33.0259 -110.23 480.742 0 0 0 0 0 5 0 0 0 0 0 1446.03 -78476.1 -27.3378
haddock_94w.pdb -33.85446 5.767 419.409 -101.351 -58.9721 -54.2634 -47.0873 520.76 0 0 0 0 0 5 0 0 0 0 0 1892.43 -73065.1 -22.2496
haddock_80w.pdb -33.61986 5.827 377.991 -148.208 -63.2109 -53.7668 -94.4408 526.198 0 0 0 0 0 5 0 0 0 0 0 1760.37 -73190.4 -13.5847
haddock_20w.pdb -33.19284 4.336 336.415 -141.059 -51.155 -41.1656 -99.8937 477.474 0 0 0 0 0 5 0 0 0 0 0 1525.67 -78484.7 -19.7959
haddock_84w.pdb -32.96334 5.768 363.785 -135.234 -61.9133 -53.7665 -81.4677 499.019 0 0 0 0 0 5 0 0 0 0 0 1718.16 -73042.9 -12.8052
haddock_32w.pdb -32.807 4.929 331.936 -149.83 -43.6982 -31.9058 -117.924 481.766 0 0 0 0 0 5 0 0 0 0 0 1258.48 -78556.5 -25.493
haddock_21w.pdb -31.69928 5.016 344.16 -133.749 -46.067 -36.3245 -97.4249 477.909 0 0 0 0 0 5 0 0 0 0 0 1479.48 -78615.9 -23.6807
haddock_14w.pdb -30.8676 4.490 327.668 -147.487 -48.2215 -37.192 -110.295 475.155 0 0 0 0 0 5 0 0 0 0 0 1508.99 -78670.6 -19.1321
haddock_8w.pdb -29.1861 5.000 307.525 -185.166 -46.9133 -31.5519 -153.614 492.691 0 0 0 0 0 5 0 0 0 0 0 1409.34 -73481.1 -16.1805
haddock_100w.pdb -29.13502 6.155 334.773 -159.698 -61.9508 -51.09 -108.608 494.471 0 0 0 0 0 5 0 0 0 0 0 1703.23 -73256.6 -5.77052
haddock_76w.pdb -27.39446 5.378 399.616 -115.927 -60.5123 -54.3551 -61.5723 515.544 0 0 0 0 0 5 0 0 0 0 0 1802.74 -73147.5 -12.2793
haddock_37w.pdb -27.07624 4.277 352.412 -100.539 -38.1195 -31.184 -69.3552 452.951 0 0 0 0 0 4 0 0 0 0 0 1395 -73441.4 -27.3163
haddock_33w.pdb -25.35736 4.700 368.719 -118.856 -44.4283 -36.1586 -82.6973 487.575 0 0 0 0 0 5 0 0 0 0 0 1403.4 -78689 -21.4168
haddock_15w.pdb -25.02964 4.928 363.839 -125.027 -38.9825 -29.422 -95.6052 488.866 0 0 0 0 0 5 0 0 0 0 0 1178.44 -78389.9 -25.3732
haddock_9w.pdb -23.8698 4.437 332.365 -138.019 -44.64 -34.2646 -103.754 470.384 0 0 0 0 0 5 0 0 0 0 0 1473.35 -78533 -15.8928
haddock_27w.pdb -21.3841 4.566 340.623 -149.914 -42.302 -30.3451 -119.569 490.537 0 0 0 0 0 5 0 0 0 0 0 1366.68 -78577.1 -16.1789
haddock_16w.pdb -21.04542 4.736 359.235 -119.67 -39.647 -30.7556 -88.9141 478.905 0 0 0 0 0 5 0 0 0 0 0 1306.29 -78504.9 -20.3975
haddock_73w.pdb -20.7897 4.168 383.118 -115.548 -40.1817 -31.8076 -83.7405 498.666 0 0 0 0 0 5 0 0 0 0 0 1325.79 -73326.3 -22.1006
haddock_35w.pdb -20.43542 4.393 331.133 -148.068 -48.5222 -37.4616 -110.606 479.2 0 0 0 0 0 5 0 0 0 0 0 1386.37 -78486.6 -8.77262
haddock_4w.pdb -20.05434 4.189 355.393 -126.14 -41.4578 -32.0486 -94.0917 481.534 0 0 0 0 0 5 0 0 0 0 0 1408.37 -78532.4 -17.3408
haddock_22w.pdb -19.548 4.836 350.83 -134.484 -38.6331 -27.983 -106.501 485.314 0 0 0 0 0 5 0 0 0 0 0 1208.84 -78627.4 -18.7962
haddock_24w.pdb -19.44494 4.686 361.713 -116.16 -41.5356 -33.244 -82.9162 477.873 0 0 0 0 0 5 0 0 0 0 0 1397.29 -78568 -17.405
haddock_36w.pdb -19.0268 5.524 352.935 -140.293 -38.6987 -27.4104 -112.883 493.229 0 0 0 0 0 5 0 0 0 0 0 1180.62 -78642.6 -18.3627
haddock_28w.pdb -18.14008 4.852 373.553 -123.456 -34.7489 -24.8926 -98.5629 497.008 0 0 0 0 0 5 0 0 0 0 0 1242.39 -78517.4 -23.2357
haddock_7w.pdb -17.6628 4.841 387.593 -101.197 -36.0882 -28.8539 -72.343 488.789 0 0 0 0 0 5 0 0 0 0 0 1384.85 -78512.7 -23.2192
haddock_26w.pdb -14.5646 5.599 374.464 -121.721 -36.1707 -26.6651 -95.056 496.185 0 0 0 0 0 5 0 0 0 0 0 1076.71 -78503.5 -18.5068
haddock_82w.pdb -14.016319 5.342 391.547 -118.297 -58.022 -51.3248 -66.9724 509.844 0 0 0 0 0 5 0 0 0 0 0 1986.97 -73084.1 -0.281439
haddock_50w.pdb -13.41576 4.263 367.265 -129.79 -42.6125 -32.9261 -96.8643 497.055 0 0 0 0 0 5 0 0 0 0 0 1421.15 -73512.4 -10.8223
haddock_23w.pdb -13.25044 4.853 382.38 -115.08 -37.2774 -28.6327 -86.4472 497.46 0 0 0 0 0 5 0 0 0 0 0 1210.73 -78676.4 -17.0743
haddock_45w.pdb -11.18043 10.374 226.385 -244.474 -40.1277 -17.4226 -227.051 470.859 0 0 0 0 0 4 0 0 0 0 0 1351.43 -83200.1 4.56647
haddock_17w.pdb -9.8603 4.300 371.317 -131.437 -35.6382 -24.9939 -106.443 502.754 0 0 0 0 0 5 0 0 0 0 0 1057.12 -78707.2 -13.8532
haddock_3w.pdb 1.59918 15.242 459.758 -9.094 -21.9387 -23.3659 14.2719 468.852 0 0 0 0 0 5 0 0 0 0 0 1041.47 -79114.7 -24.7745
                      
