# Supplementary material for: Large-scale discovery of protein interactions at residue resolution using co-evolution calculated from genomic sequences
Source: Nat Commun. 2021 Mar 2;12:1396. doi: 10.1038/s41467-021-21636-z (PMC7925567; doi:10.1038/s41467-021-21636-z)
Supplement: Supplementary file 13 — Supplementary Data 11 [file 41467_2021_21636_MOESM13_ESM.zip › supplementary_prediction/cep_tp00809_SECF_SECE/models/rmsdclust3_top1_haddock_41w.pdb]

REMARK FILENAME="haddock_41w.pdb0"
REMARK ===============================================================
REMARK HADDOCK run for haddock
REMARK initial structure: haddock_41.pdb
REMARK final NOE weights: unambig 50 amb: 50
REMARK ===============================================================
REMARK            total,bonds,angles,improper,dihe,vdw,elec,air,cdih,coup,rdcs,vean,dani,xpcs,rg
REMARK energies: 106.82, 0, 0, 0, 0, -41.5975, -289.623, 438.04, 0, 0, 0, 0, 0, 0, 0
REMARK ===============================================================
REMARK            bonds,angles,impropers,dihe,air,cdih,coup,rdcs,vean,dani,xpcs
REMARK rms-dev.: 0,0,0,0,16.9391,0,0, 0, 0, 0, 0
REMARK ===============================================================
REMARK               air,cdih,coup,rdcs,vean,dani,xpcs
REMARK               >0.3,>5,>1,>0,>5,>0.2,>0.2
REMARK violations.: 4, 0, 0, 0, 0, 0, 0
REMARK ===============================================================
REMARK                        CVpartition#,violations,rms
REMARK AIRs cross-validation: 2, 0, NaN
REMARK ===============================================================
REMARK NCS energy: 0
REMARK ===============================================================
REMARK Symmetry energy: 0
REMARK ===============================================================
REMARK Desolvation energy: -13.7406
REMARK Internal energy free molecules: 60864.9
REMARK Internal energy complex: -11887.2
REMARK Binding energy: -73097.1
REMARK ===============================================================
REMARK buried surface area: 1988.67
REMARK ===============================================================
REMARK water - chain1: 0 0 0
REMARK water - chain2: 0 0 0
REMARK water - chain3: 0 0 0
REMARK water - chain4: 0 0 0
REMARK water - chain5: 0 0 0
REMARK water - chain6: 0 0 0
REMARK ===============================================================
REMARK water - water: 0 0 0
REMARK ===============================================================
REMARK DATE:05-Aug-2020  09:39:38       created by user: he47
REMARK VERSION:1.3
ATOM      1  CB  ARG    14     -26.901  23.447   6.327  1.00 10.00      A   
ATOM      2  CG  ARG    14     -26.381  22.500   7.395  1.00 10.00      A   
ATOM      3  CD  ARG    14     -27.445  22.216   8.441  1.00 10.00      A   
ATOM      4  NE  ARG    14     -28.305  21.100   8.060  1.00 10.00      A   
ATOM      5  HE  ARG    14     -27.861  20.277   7.749  1.00 10.00      A   
ATOM      6  CZ  ARG    14     -29.637  21.128   8.115  1.00 10.00      A   
ATOM      7  NH1 ARG    14     -30.268  22.219   8.534  1.00 10.00      A   
ATOM      8 HH11 ARG    14     -31.311  22.240   8.576  1.00 10.00      A   
ATOM      9 HH12 ARG    14     -29.724  23.063   8.820  1.00 10.00      A   
ATOM     10  NH2 ARG    14     -30.332  20.062   7.745  1.00 10.00      A   
ATOM     11 HH21 ARG    14     -29.836  19.207   7.408  1.00 10.00      A   
ATOM     12 HH22 ARG    14     -31.377  20.069   7.792  1.00 10.00      A   
ATOM     13  C   ARG    14     -26.629  22.130   4.218  1.00 10.00      A   
ATOM     14  O   ARG    14     -26.028  21.060   4.310  1.00 10.00      A   
ATOM     15  N   ARG    14     -26.362  24.588   4.193  1.00 10.00      A   
ATOM     16  HT1 ARG    14     -25.936  24.479   3.250  1.00 10.00      A   
ATOM     17  HT2 ARG    14     -25.917  25.401   4.667  1.00 10.00      A   
ATOM     18  HT3 ARG    14     -27.375  24.783   4.080  1.00 10.00      A   
ATOM     19  CA  ARG    14     -26.159  23.356   4.993  1.00 10.00      A   
ATOM     20  N   LYS    15     -27.704  22.292   3.453  1.00 10.00      A   
ATOM     21  HN  LYS    15     -28.143  23.169   3.417  1.00 10.00      A   
ATOM     22  CA  LYS    15     -28.249  21.202   2.655  1.00 10.00      A   
ATOM     23  CB  LYS    15     -29.773  21.331   2.552  1.00 10.00      A   
ATOM     24  CG  LYS    15     -30.506  21.115   3.869  1.00 10.00      A   
ATOM     25  CD  LYS    15     -32.012  21.244   3.702  1.00 10.00      A   
ATOM     26  CE  LYS    15     -32.738  20.908   4.998  1.00 10.00      A   
ATOM     27  NZ  LYS    15     -34.200  21.168   4.913  1.00 10.00      A   
ATOM     28  HZ1 LYS    15     -34.378  22.182   4.751  1.00 10.00      A   
ATOM     29  HZ2 LYS    15     -34.665  20.885   5.799  1.00 10.00      A   
ATOM     30  HZ3 LYS    15     -34.616  20.625   4.132  1.00 10.00      A   
ATOM     31  C   LYS    15     -27.616  21.192   1.264  1.00 10.00      A   
ATOM     32  O   LYS    15     -26.584  21.830   1.048  1.00 10.00      A   
ATOM     33  N   VAL    16     -28.242  20.475   0.332  1.00 10.00      A   
ATOM     34  HN  VAL    16     -29.065  19.999   0.574  1.00 10.00      A   
ATOM     35  CA  VAL    16     -27.752  20.373  -1.046  1.00 10.00      A   
ATOM     36  CB  VAL    16     -27.598  21.747  -1.742  1.00 10.00      A   
ATOM     37  CG1 VAL    16     -27.139  21.574  -3.184  1.00 10.00      A   
ATOM     38  CG2 VAL    16     -28.907  22.521  -1.693  1.00 10.00      A   
ATOM     39  C   VAL    16     -26.449  19.571  -1.133  1.00 10.00      A   
ATOM     40  O   VAL    16     -25.360  20.079  -0.860  1.00 10.00      A   
ATOM     41  N   TYR    17     -26.578  18.309  -1.515  1.00 10.00      A   
ATOM     42  HN  TYR    17     -27.474  17.970  -1.734  1.00 10.00      A   
ATOM     43  CA  TYR    17     -25.435  17.413  -1.647  1.00 10.00      A   
ATOM     44  CB  TYR    17     -25.474  16.332  -0.558  1.00 10.00      A   
ATOM     45  CG  TYR    17     -25.593  16.867   0.852  1.00 10.00      A   
ATOM     46  CD1 TYR    17     -26.792  16.778   1.551  1.00 10.00      A   
ATOM     47  CD2 TYR    17     -24.510  17.460   1.487  1.00 10.00      A   
ATOM     48  CE1 TYR    17     -26.907  17.262   2.840  1.00 10.00      A   
ATOM     49  CE2 TYR    17     -24.615  17.947   2.777  1.00 10.00      A   
ATOM     50  CZ  TYR    17     -25.816  17.846   3.449  1.00 10.00      A   
ATOM     51  OH  TYR    17     -25.923  18.332   4.735  1.00 10.00      A   
ATOM     52  HH  TYR    17     -25.701  19.278   4.736  1.00 10.00      A   
ATOM     53  C   TYR    17     -25.465  16.765  -3.028  1.00 10.00      A   
ATOM     54  O   TYR    17     -25.445  15.539  -3.162  1.00 10.00      A   
ATOM     55  N   ASP    18     -25.494  17.604  -4.051  1.00 10.00      A   
ATOM     56  HN  ASP    18     -25.458  18.570  -3.873  1.00 10.00      A   
ATOM     57  CA  ASP    18     -25.564  17.153  -5.438  1.00 10.00      A   
ATOM     58  CB  ASP    18     -26.111  18.274  -6.336  1.00 10.00      A   
ATOM     59  CG  ASP    18     -25.237  19.521  -6.365  1.00 10.00      A   
ATOM     60  OD1 ASP    18     -24.784  19.978  -5.291  1.00 10.00      A   
ATOM     61  OD2 ASP    18     -25.004  20.058  -7.473  1.00 10.00      A   
ATOM     62  C   ASP    18     -24.229  16.631  -5.977  1.00 10.00      A   
ATOM     63  O   ASP    18     -23.704  17.137  -6.970  1.00 10.00      A   
ATOM     64  N   PHE    19     -23.688  15.604  -5.339  1.00 10.00      A   
ATOM     65  HN  PHE    19     -24.145  15.235  -4.548  1.00 10.00      A   
ATOM     66  CA  PHE    19     -22.424  15.014  -5.775  1.00 10.00      A   
ATOM     67  CB  PHE    19     -21.321  15.268  -4.741  1.00 10.00      A   
ATOM     68  CG  PHE    19     -20.997  16.723  -4.544  1.00 10.00      A   
ATOM     69  CD1 PHE    19     -21.421  17.394  -3.409  1.00 10.00      A   
ATOM     70  CD2 PHE    19     -20.271  17.419  -5.496  1.00 10.00      A   
ATOM     71  CE1 PHE    19     -21.127  18.733  -3.229  1.00 10.00      A   
ATOM     72  CE2 PHE    19     -19.974  18.756  -5.323  1.00 10.00      A   
ATOM     73  CZ  PHE    19     -20.403  19.415  -4.188  1.00 10.00      A   
ATOM     74  C   PHE    19     -22.583  13.515  -6.020  1.00 10.00      A   
ATOM     75  O   PHE    19     -21.621  12.818  -6.335  1.00 10.00      A   
ATOM     76  N   MET    20     -23.816  13.042  -5.907  1.00 10.00      A   
ATOM     77  HN  MET    20     -24.542  13.667  -5.703  1.00 10.00      A   
ATOM     78  CA  MET    20     -24.130  11.625  -6.080  1.00 10.00      A   
ATOM     79  CB  MET    20     -25.597  11.371  -5.737  1.00 10.00      A   
ATOM     80  CG  MET    20     -26.034   9.923  -5.879  1.00 10.00      A   
ATOM     81  SD  MET    20     -27.798   9.705  -5.577  1.00 10.00      A   
ATOM     82  CE  MET    20     -28.487  10.756  -6.855  1.00 10.00      A   
ATOM     83  C   MET    20     -23.824  11.108  -7.486  1.00 10.00      A   
ATOM     84  O   MET    20     -23.290  10.010  -7.645  1.00 10.00      A   
ATOM     85  N   ARG    21     -24.153  11.896  -8.502  1.00 10.00      A   
ATOM     86  HN  ARG    21     -24.553  12.774  -8.319  1.00 10.00      A   
ATOM     87  CA  ARG    21     -23.929  11.487  -9.885  1.00 10.00      A   
ATOM     88  CB  ARG    21     -24.544  12.493 -10.858  1.00 10.00      A   
ATOM     89  CG  ARG    21     -25.436  11.864 -11.914  1.00 10.00      A   
ATOM     90  CD  ARG    21     -26.217  12.924 -12.674  1.00 10.00      A   
ATOM     91  NE  ARG    21     -26.992  13.780 -11.772  1.00 10.00      A   
ATOM     92  HE  ARG    21     -27.107  13.470 -10.843  1.00 10.00      A   
ATOM     93  CZ  ARG    21     -27.552  14.932 -12.137  1.00 10.00      A   
ATOM     94  NH1 ARG    21     -27.429  15.370 -13.381  1.00 10.00      A   
ATOM     95 HH11 ARG    21     -27.869  16.272 -13.664  1.00 10.00      A   
ATOM     96 HH12 ARG    21     -26.895  14.814 -14.086  1.00 10.00      A   
ATOM     97  NH2 ARG    21     -28.219  15.656 -11.246  1.00 10.00      A   
ATOM     98 HH21 ARG    21     -28.657  16.562 -11.527  1.00 10.00      A   
ATOM     99 HH22 ARG    21     -28.307  15.326 -10.263  1.00 10.00      A   
ATOM    100  C   ARG    21     -22.449  11.287 -10.190  1.00 10.00      A   
ATOM    101  O   ARG    21     -22.064  10.302 -10.822  1.00 10.00      A   
ATOM    102  N   TRP    22     -21.621  12.213  -9.726  1.00 10.00      A   
ATOM    103  HN  TRP    22     -21.986  12.970  -9.218  1.00 10.00      A   
ATOM    104  CA  TRP    22     -20.187  12.136  -9.960  1.00 10.00      A   
ATOM    105  CB  TRP    22     -19.523  13.484  -9.666  1.00 10.00      A   
ATOM    106  CG  TRP    22     -18.118  13.596 -10.179  1.00 10.00      A   
ATOM    107  CD1 TRP    22     -17.735  13.885 -11.455  1.00 10.00      A   
ATOM    108  CD2 TRP    22     -16.910  13.416  -9.427  1.00 10.00      A   
ATOM    109  NE1 TRP    22     -16.364  13.900 -11.546  1.00 10.00      A   
ATOM    110  HE1 TRP    22     -15.847  14.085 -12.364  1.00 10.00      A   
ATOM    111  CE2 TRP    22     -15.834  13.617 -10.313  1.00 10.00      A   
ATOM    112  CE3 TRP    22     -16.634  13.111  -8.091  1.00 10.00      A   
ATOM    113  CZ2 TRP    22     -14.505  13.516  -9.907  1.00 10.00      A   
ATOM    114  CZ3 TRP    22     -15.316  13.012  -7.691  1.00 10.00      A   
ATOM    115  CH2 TRP    22     -14.267  13.215  -8.594  1.00 10.00      A   
ATOM    116  C   TRP    22     -19.547  11.037  -9.119  1.00 10.00      A   
ATOM    117  O   TRP    22     -18.521  10.471  -9.502  1.00 10.00      A   
ATOM    118  N   ASP    23     -20.170  10.728  -7.986  1.00 10.00      A   
ATOM    119  HN  ASP    23     -20.996  11.203  -7.751  1.00 10.00      A   
ATOM    120  CA  ASP    23     -19.658   9.706  -7.076  1.00 10.00      A   
ATOM    121  CB  ASP    23     -20.580   9.522  -5.868  1.00 10.00      A   
ATOM    122  CG  ASP    23     -19.852   8.942  -4.671  1.00 10.00      A   
ATOM    123  OD1 ASP    23     -19.693   9.663  -3.665  1.00 10.00      A   
ATOM    124  OD2 ASP    23     -19.411   7.773  -4.741  1.00 10.00      A   
ATOM    125  C   ASP    23     -19.444   8.372  -7.785  1.00 10.00      A   
ATOM    126  O   ASP    23     -18.322   7.857  -7.825  1.00 10.00      A   
ATOM    127  N   TYR    24     -20.510   7.829  -8.369  1.00 10.00      A   
ATOM    128  HN  TYR    24     -21.373   8.294  -8.321  1.00 10.00      A   
ATOM    129  CA  TYR    24     -20.416   6.554  -9.073  1.00 10.00      A   
ATOM    130  CB  TYR    24     -21.771   5.841  -9.177  1.00 10.00      A   
ATOM    131  CG  TYR    24     -22.822   6.540 -10.017  1.00 10.00      A   
ATOM    132  CD1 TYR    24     -22.814   6.445 -11.403  1.00 10.00      A   
ATOM    133  CD2 TYR    24     -23.837   7.277  -9.421  1.00 10.00      A   
ATOM    134  CE1 TYR    24     -23.786   7.060 -12.169  1.00 10.00      A   
ATOM    135  CE2 TYR    24     -24.812   7.900 -10.178  1.00 10.00      A   
ATOM    136  CZ  TYR    24     -24.781   7.789 -11.552  1.00 10.00      A   
ATOM    137  OH  TYR    24     -25.754   8.397 -12.315  1.00 10.00      A   
ATOM    138  HH  TYR    24     -26.391   8.833 -11.732  1.00 10.00      A   
ATOM    139  C   TYR    24     -19.744   6.707 -10.435  1.00 10.00      A   
ATOM    140  O   TYR    24     -19.220   5.741 -10.993  1.00 10.00      A   
ATOM    141  N   TRP    25     -19.746   7.927 -10.961  1.00 10.00      A   
ATOM    142  HN  TRP    25     -20.181   8.658 -10.474  1.00 10.00      A   
ATOM    143  CA  TRP    25     -19.120   8.202 -12.246  1.00 10.00      A   
ATOM    144  CB  TRP    25     -19.464   9.613 -12.725  1.00 10.00      A   
ATOM    145  CG  TRP    25     -19.427   9.770 -14.215  1.00 10.00      A   
ATOM    146  CD1 TRP    25     -20.337   9.288 -15.110  1.00 10.00      A   
ATOM    147  CD2 TRP    25     -18.432  10.457 -14.987  1.00 10.00      A   
ATOM    148  NE1 TRP    25     -19.969   9.626 -16.388  1.00 10.00      A   
ATOM    149  HE1 TRP    25     -20.464   9.393 -17.204  1.00 10.00      A   
ATOM    150  CE2 TRP    25     -18.806  10.348 -16.341  1.00 10.00      A   
ATOM    151  CE3 TRP    25     -17.265  11.155 -14.664  1.00 10.00      A   
ATOM    152  CZ2 TRP    25     -18.053  10.908 -17.370  1.00 10.00      A   
ATOM    153  CZ3 TRP    25     -16.520  11.710 -15.687  1.00 10.00      A   
ATOM    154  CH2 TRP    25     -16.918  11.586 -17.023  1.00 10.00      A   
ATOM    155  C   TRP    25     -17.610   8.038 -12.124  1.00 10.00      A   
ATOM    156  O   TRP    25     -16.957   7.502 -13.019  1.00 10.00      A   
ATOM    157  N   ALA    26     -17.069   8.481 -10.991  1.00 10.00      A   
ATOM    158  HN  ALA    26     -17.651   8.899 -10.316  1.00 10.00      A   
ATOM    159  CA  ALA    26     -15.641   8.374 -10.724  1.00 10.00      A   
ATOM    160  CB  ALA    26     -15.271   9.171  -9.483  1.00 10.00      A   
ATOM    161  C   ALA    26     -15.250   6.912 -10.555  1.00 10.00      A   
ATOM    162  O   ALA    26     -14.113   6.523 -10.824  1.00 10.00      A   
ATOM    163  N   PHE    27     -16.205   6.106 -10.111  1.00 10.00      A   
ATOM    164  HN  PHE    27     -17.087   6.484  -9.902  1.00 10.00      A   
ATOM    165  CA  PHE    27     -15.983   4.680  -9.925  1.00 10.00      A   
ATOM    166  CB  PHE    27     -17.156   4.064  -9.154  1.00 10.00      A   
ATOM    167  CG  PHE    27     -17.019   2.596  -8.852  1.00 10.00      A   
ATOM    168  CD1 PHE    27     -16.470   2.173  -7.653  1.00 10.00      A   
ATOM    169  CD2 PHE    27     -17.457   1.641  -9.758  1.00 10.00      A   
ATOM    170  CE1 PHE    27     -16.360   0.828  -7.362  1.00 10.00      A   
ATOM    171  CE2 PHE    27     -17.346   0.292  -9.475  1.00 10.00      A   
ATOM    172  CZ  PHE    27     -16.797  -0.114  -8.274  1.00 10.00      A   
ATOM    173  C   PHE    27     -15.836   4.014 -11.288  1.00 10.00      A   
ATOM    174  O   PHE    27     -14.880   3.276 -11.533  1.00 10.00      A   
ATOM    175  N   GLY    28     -16.779   4.313 -12.177  1.00 10.00      A   
ATOM    176  HN  GLY    28     -17.502   4.925 -11.919  1.00 10.00      A   
ATOM    177  CA  GLY    28     -16.759   3.750 -13.515  1.00 10.00      A   
ATOM    178  C   GLY    28     -15.583   4.247 -14.331  1.00 10.00      A   
ATOM    179  O   GLY    28     -14.977   3.485 -15.084  1.00 10.00      A   
ATOM    180  N   ILE    29     -15.245   5.523 -14.167  1.00 10.00      A   
ATOM    181  HN  ILE    29     -15.769   6.081 -13.550  1.00 10.00      A   
ATOM    182  CA  ILE    29     -14.129   6.119 -14.894  1.00 10.00      A   
ATOM    183  CB  ILE    29     -14.069   7.658 -14.695  1.00 10.00      A   
ATOM    184  CG1 ILE    29     -13.595   8.350 -15.971  1.00 10.00      A   
ATOM    185  CG2 ILE    29     -13.190   8.048 -13.514  1.00 10.00      A   
ATOM    186  CD1 ILE    29     -14.624   8.351 -17.078  1.00 10.00      A   
ATOM    187  C   ILE    29     -12.803   5.467 -14.491  1.00 10.00      A   
ATOM    188  O   ILE    29     -11.829   5.480 -15.245  1.00 10.00      A   
ATOM    189  N   SER    30     -12.783   4.874 -13.305  1.00 10.00      A   
ATOM    190  HN  SER    30     -13.593   4.883 -12.753  1.00 10.00      A   
ATOM    191  CA  SER    30     -11.592   4.214 -12.803  1.00 10.00      A   
ATOM    192  CB  SER    30     -11.474   4.423 -11.296  1.00 10.00      A   
ATOM    193  OG  SER    30     -11.503   5.807 -10.981  1.00 10.00      A   
ATOM    194  HG  SER    30     -12.422   6.084 -10.842  1.00 10.00      A   
ATOM    195  C   SER    30     -11.606   2.730 -13.142  1.00 10.00      A   
ATOM    196  O   SER    30     -10.701   1.988 -12.760  1.00 10.00      A   
ATOM    197  N   GLY    31     -12.637   2.302 -13.865  1.00 10.00      A   
ATOM    198  HN  GLY    31     -13.338   2.937 -14.130  1.00 10.00      A   
ATOM    199  CA  GLY    31     -12.747   0.908 -14.258  1.00 10.00      A   
ATOM    200  C   GLY    31     -11.618   0.501 -15.181  1.00 10.00      A   
ATOM    201  O   GLY    31     -11.094  -0.609 -15.090  1.00 10.00      A   
ATOM    202  N   LEU    32     -11.230   1.418 -16.062  1.00 10.00      A   
ATOM    203  HN  LEU    32     -11.699   2.279 -16.090  1.00 10.00      A   
ATOM    204  CA  LEU    32     -10.142   1.172 -17.000  1.00 10.00      A   
ATOM    205  CB  LEU    32     -10.018   2.330 -17.989  1.00 10.00      A   
ATOM    206  CG  LEU    32     -11.229   2.589 -18.887  1.00 10.00      A   
ATOM    207  CD1 LEU    32     -10.975   3.789 -19.783  1.00 10.00      A   
ATOM    208  CD2 LEU    32     -11.557   1.358 -19.722  1.00 10.00      A   
ATOM    209  C   LEU    32      -8.826   0.980 -16.255  1.00 10.00      A   
ATOM    210  O   LEU    32      -7.897   0.342 -16.756  1.00 10.00      A   
ATOM    211  N   LEU    33      -8.758   1.533 -15.050  1.00 10.00      A   
ATOM    212  HN  LEU    33      -9.534   2.028 -14.712  1.00 10.00      A   
ATOM    213  CA  LEU    33      -7.569   1.421 -14.218  1.00 10.00      A   
ATOM    214  CB  LEU    33      -7.529   2.532 -13.166  1.00 10.00      A   
ATOM    215  CG  LEU    33      -6.967   3.879 -13.627  1.00 10.00      A   
ATOM    216  CD1 LEU    33      -5.654   3.686 -14.367  1.00 10.00      A   
ATOM    217  CD2 LEU    33      -7.973   4.631 -14.487  1.00 10.00      A   
ATOM    218  C   LEU    33      -7.524   0.060 -13.543  1.00 10.00      A   
ATOM    219  O   LEU    33      -6.449  -0.481 -13.285  1.00 10.00      A   
ATOM    220  N   LEU    34      -8.705  -0.487 -13.264  1.00 10.00      A   
ATOM    221  HN  LEU    34      -9.525   0.002 -13.491  1.00 10.00      A   
ATOM    222  CA  LEU    34      -8.813  -1.795 -12.636  1.00 10.00      A   
ATOM    223  CB  LEU    34     -10.266  -2.090 -12.254  1.00 10.00      A   
ATOM    224  CG  LEU    34     -10.494  -3.323 -11.374  1.00 10.00      A   
ATOM    225  CD1 LEU    34     -10.085  -3.042  -9.937  1.00 10.00      A   
ATOM    226  CD2 LEU    34     -11.943  -3.777 -11.445  1.00 10.00      A   
ATOM    227  C   LEU    34      -8.305  -2.853 -13.602  1.00 10.00      A   
ATOM    228  O   LEU    34      -7.611  -3.789 -13.212  1.00 10.00      A   
ATOM    229  N   ILE    35      -8.646  -2.675 -14.873  1.00 10.00      A   
ATOM    230  HN  ILE    35      -9.208  -1.905 -15.112  1.00 10.00      A   
ATOM    231  CA  ILE    35      -8.218  -3.589 -15.922  1.00 10.00      A   
ATOM    232  CB  ILE    35      -8.813  -3.182 -17.289  1.00 10.00      A   
ATOM    233  CG1 ILE    35     -10.342  -3.136 -17.209  1.00 10.00      A   
ATOM    234  CG2 ILE    35      -8.360  -4.140 -18.385  1.00 10.00      A   
ATOM    235  CD1 ILE    35     -11.007  -2.517 -18.421  1.00 10.00      A   
ATOM    236  C   ILE    35      -6.692  -3.587 -16.013  1.00 10.00      A   
ATOM    237  O   ILE    35      -6.058  -4.642 -16.082  1.00 10.00      A   
ATOM    238  N   ALA    36      -6.113  -2.391 -15.976  1.00 10.00      A   
ATOM    239  HN  ALA    36      -6.677  -1.593 -15.902  1.00 10.00      A   
ATOM    240  CA  ALA    36      -4.666  -2.233 -16.046  1.00 10.00      A   
ATOM    241  CB  ALA    36      -4.293  -0.762 -16.125  1.00 10.00      A   
ATOM    242  C   ALA    36      -3.988  -2.903 -14.853  1.00 10.00      A   
ATOM    243  O   ALA    36      -2.913  -3.488 -14.986  1.00 10.00      A   
ATOM    244  N   ALA    37      -4.636  -2.828 -13.695  1.00 10.00      A   
ATOM    245  HN  ALA    37      -5.495  -2.352 -13.661  1.00 10.00      A   
ATOM    246  CA  ALA    37      -4.106  -3.431 -12.476  1.00 10.00      A   
ATOM    247  CB  ALA    37      -4.992  -3.102 -11.284  1.00 10.00      A   
ATOM    248  C   ALA    37      -3.966  -4.940 -12.643  1.00 10.00      A   
ATOM    249  O   ALA    37      -2.962  -5.528 -12.238  1.00 10.00      A   
ATOM    250  N   ILE    38      -4.976  -5.556 -13.254  1.00 10.00      A   
ATOM    251  HN  ILE    38      -5.752  -5.028 -13.537  1.00 10.00      A   
ATOM    252  CA  ILE    38      -4.966  -6.995 -13.499  1.00 10.00      A   
ATOM    253  CB  ILE    38      -6.317  -7.488 -14.070  1.00 10.00      A   
ATOM    254  CG1 ILE    38      -7.477  -7.053 -13.166  1.00 10.00      A   
ATOM    255  CG2 ILE    38      -6.308  -9.004 -14.233  1.00 10.00      A   
ATOM    256  CD1 ILE    38      -8.849  -7.301 -13.761  1.00 10.00      A   
ATOM    257  C   ILE    38      -3.842  -7.345 -14.474  1.00 10.00      A   
ATOM    258  O   ILE    38      -3.169  -8.370 -14.331  1.00 10.00      A   
ATOM    259  N   VAL    39      -3.638  -6.479 -15.461  1.00 10.00      A   
ATOM    260  HN  VAL    39      -4.218  -5.689 -15.531  1.00 10.00      A   
ATOM    261  CA  VAL    39      -2.585  -6.678 -16.446  1.00 10.00      A   
ATOM    262  CB  VAL    39      -2.591  -5.568 -17.521  1.00 10.00      A   
ATOM    263  CG1 VAL    39      -1.439  -5.751 -18.496  1.00 10.00      A   
ATOM    264  CG2 VAL    39      -3.911  -5.552 -18.268  1.00 10.00      A   
ATOM    265  C   VAL    39      -1.225  -6.700 -15.759  1.00 10.00      A   
ATOM    266  O   VAL    39      -0.442  -7.629 -15.941  1.00 10.00      A   
ATOM    267  N   ILE    40      -0.967  -5.682 -14.948  1.00 10.00      A   
ATOM    268  HN  ILE    40      -1.648  -4.980 -14.828  1.00 10.00      A   
ATOM    269  CA  ILE    40       0.297  -5.575 -14.230  1.00 10.00      A   
ATOM    270  CB  ILE    40       0.365  -4.271 -13.409  1.00 10.00      A   
ATOM    271  CG1 ILE    40       0.194  -3.060 -14.330  1.00 10.00      A   
ATOM    272  CG2 ILE    40       1.683  -4.179 -12.651  1.00 10.00      A   
ATOM    273  CD1 ILE    40      -0.044  -1.759 -13.596  1.00 10.00      A   
ATOM    274  C   ILE    40       0.506  -6.771 -13.302  1.00 10.00      A   
ATOM    275  O   ILE    40       1.576  -7.380 -13.291  1.00 10.00      A   
ATOM    276  N   MET    41      -0.526  -7.108 -12.541  1.00 10.00      A   
ATOM    277  HN  MET    41      -1.360  -6.590 -12.610  1.00 10.00      A   
ATOM    278  CA  MET    41      -0.458  -8.221 -11.598  1.00 10.00      A   
ATOM    279  CB  MET    41      -1.766  -8.343 -10.810  1.00 10.00      A   
ATOM    280  CG  MET    41      -1.732  -9.387  -9.702  1.00 10.00      A   
ATOM    281  SD  MET    41      -3.275  -9.477  -8.769  1.00 10.00      A   
ATOM    282  CE  MET    41      -3.358  -7.820  -8.089  1.00 10.00      A   
ATOM    283  C   MET    41      -0.135  -9.541 -12.294  1.00 10.00      A   
ATOM    284  O   MET    41       0.632 -10.352 -11.779  1.00 10.00      A   
ATOM    285  N   GLY    42      -0.708  -9.744 -13.469  1.00 10.00      A   
ATOM    286  HN  GLY    42      -1.294  -9.051 -13.842  1.00 10.00      A   
ATOM    287  CA  GLY    42      -0.479 -10.973 -14.203  1.00 10.00      A   
ATOM    288  C   GLY    42       0.820 -10.983 -14.990  1.00 10.00      A   
ATOM    289  O   GLY    42       1.583 -11.948 -14.921  1.00 10.00      A   
ATOM    290  N   VAL    43       1.079  -9.911 -15.731  1.00 10.00      A   
ATOM    291  HN  VAL    43       0.442  -9.161 -15.729  1.00 10.00      A   
ATOM    292  CA  VAL    43       2.281  -9.817 -16.555  1.00 10.00      A   
ATOM    293  CB  VAL    43       2.172  -8.683 -17.601  1.00 10.00      A   
ATOM    294  CG1 VAL    43       3.426  -8.610 -18.454  1.00 10.00      A   
ATOM    295  CG2 VAL    43       0.952  -8.890 -18.484  1.00 10.00      A   
ATOM    296  C   VAL    43       3.558  -9.647 -15.727  1.00 10.00      A   
ATOM    297  O   VAL    43       4.614 -10.169 -16.087  1.00 10.00      A   
ATOM    298  N   ARG    44       3.474  -8.922 -14.624  1.00 10.00      A   
ATOM    299  HN  ARG    44       2.610  -8.529 -14.364  1.00 10.00      A   
ATOM    300  CA  ARG    44       4.645  -8.710 -13.784  1.00 10.00      A   
ATOM    301  CB  ARG    44       4.680  -7.297 -13.202  1.00 10.00      A   
ATOM    302  CG  ARG    44       4.820  -6.196 -14.247  1.00 10.00      A   
ATOM    303  CD  ARG    44       6.179  -6.226 -14.937  1.00 10.00      A   
ATOM    304  NE  ARG    44       6.320  -7.351 -15.867  1.00 10.00      A   
ATOM    305  HE  ARG    44       6.016  -8.234 -15.555  1.00 10.00      A   
ATOM    306  CZ  ARG    44       6.822  -7.245 -17.099  1.00 10.00      A   
ATOM    307  NH1 ARG    44       7.243  -6.069 -17.554  1.00 10.00      A   
ATOM    308 HH11 ARG    44       7.638  -5.988 -18.518  1.00 10.00      A   
ATOM    309 HH12 ARG    44       7.171  -5.215 -16.956  1.00 10.00      A   
ATOM    310  NH2 ARG    44       6.907  -8.321 -17.874  1.00 10.00      A   
ATOM    311 HH21 ARG    44       7.300  -8.247 -18.840  1.00 10.00      A   
ATOM    312 HH22 ARG    44       6.576  -9.251 -17.527  1.00 10.00      A   
ATOM    313  C   ARG    44       4.760  -9.769 -12.693  1.00 10.00      A   
ATOM    314  O   ARG    44       5.842 -10.312 -12.463  1.00 10.00      A   
ATOM    315  N   GLY    45       3.650 -10.069 -12.031  1.00 10.00      A   
ATOM    316  HN  GLY    45       2.816  -9.607 -12.253  1.00 10.00      A   
ATOM    317  CA  GLY    45       3.663 -11.072 -10.980  1.00 10.00      A   
ATOM    318  C   GLY    45       3.263 -10.505  -9.633  1.00 10.00      A   
ATOM    319  O   GLY    45       3.571  -9.355  -9.324  1.00 10.00      A   
ATOM    320  N   PHE    46       2.578 -11.311  -8.833  1.00 10.00      A   
ATOM    321  HN  PHE    46       2.365 -12.219  -9.136  1.00 10.00      A   
ATOM    322  CA  PHE    46       2.128 -10.883  -7.515  1.00 10.00      A   
ATOM    323  CB  PHE    46       0.606 -11.040  -7.407  1.00 10.00      A   
ATOM    324  CG  PHE    46       0.032 -10.647  -6.072  1.00 10.00      A   
ATOM    325  CD1 PHE    46      -0.130  -9.312  -5.733  1.00 10.00      A   
ATOM    326  CD2 PHE    46      -0.349 -11.614  -5.157  1.00 10.00      A   
ATOM    327  CE1 PHE    46      -0.658  -8.951  -4.508  1.00 10.00      A   
ATOM    328  CE2 PHE    46      -0.877 -11.259  -3.929  1.00 10.00      A   
ATOM    329  CZ  PHE    46      -1.032  -9.926  -3.605  1.00 10.00      A   
ATOM    330  C   PHE    46       2.821 -11.674  -6.407  1.00 10.00      A   
ATOM    331  O   PHE    46       3.144 -11.128  -5.351  1.00 10.00      A   
ATOM    332  N   ASN    47       3.056 -12.960  -6.658  1.00 10.00      A   
ATOM    333  HN  ASN    47       2.786 -13.332  -7.523  1.00 10.00      A   
ATOM    334  CA  ASN    47       3.699 -13.836  -5.680  1.00 10.00      A   
ATOM    335  CB  ASN    47       3.668 -15.295  -6.153  1.00 10.00      A   
ATOM    336  CG  ASN    47       3.940 -16.292  -5.037  1.00 10.00      A   
ATOM    337  OD1 ASN    47       4.567 -15.967  -4.030  1.00 10.00      A   
ATOM    338  ND2 ASN    47       3.473 -17.521  -5.211  1.00 10.00      A   
ATOM    339 HD21 ASN    47       2.987 -17.720  -6.042  1.00 10.00      A   
ATOM    340 HD22 ASN    47       3.637 -18.186  -4.505  1.00 10.00      A   
ATOM    341  C   ASN    47       5.131 -13.400  -5.379  1.00 10.00      A   
ATOM    342  O   ASN    47       6.035 -13.569  -6.202  1.00 10.00      A   
ATOM    343  N   TRP    48       5.322 -12.838  -4.193  1.00 10.00      A   
ATOM    344  HN  TRP    48       4.556 -12.730  -3.591  1.00 10.00      A   
ATOM    345  CA  TRP    48       6.627 -12.372  -3.752  1.00 10.00      A   
ATOM    346  CB  TRP    48       6.980 -11.059  -4.462  1.00 10.00      A   
ATOM    347  CG  TRP    48       8.425 -10.678  -4.359  1.00 10.00      A   
ATOM    348  CD1 TRP    48       8.986  -9.821  -3.458  1.00 10.00      A   
ATOM    349  CD2 TRP    48       9.493 -11.143  -5.190  1.00 10.00      A   
ATOM    350  NE1 TRP    48      10.336  -9.719  -3.678  1.00 10.00      A   
ATOM    351  HE1 TRP    48      10.956  -9.159  -3.161  1.00 10.00      A   
ATOM    352  CE2 TRP    48      10.672 -10.523  -4.737  1.00 10.00      A   
ATOM    353  CE3 TRP    48       9.566 -12.022  -6.275  1.00 10.00      A   
ATOM    354  CZ2 TRP    48      11.911 -10.756  -5.329  1.00 10.00      A   
ATOM    355  CZ3 TRP    48      10.796 -12.251  -6.861  1.00 10.00      A   
ATOM    356  CH2 TRP    48      11.952 -11.621  -6.387  1.00 10.00      A   
ATOM    357  C   TRP    48       6.609 -12.153  -2.243  1.00 10.00      A   
ATOM    358  O   TRP    48       5.680 -11.545  -1.713  1.00 10.00      A   
ATOM    359  N   GLY    49       7.611 -12.676  -1.549  1.00 10.00      A   
ATOM    360  HN  GLY    49       8.294 -13.206  -2.011  1.00 10.00      A   
ATOM    361  CA  GLY    49       7.682 -12.498  -0.112  1.00 10.00      A   
ATOM    362  C   GLY    49       8.601 -13.496   0.563  1.00 10.00      A   
ATOM    363  O   GLY    49       9.374 -14.191  -0.103  1.00 10.00      A   
ATOM    364  N   LEU    50       8.519 -13.554   1.885  1.00 10.00      A   
ATOM    365  HN  LEU    50       7.872 -12.966   2.349  1.00 10.00      A   
ATOM    366  CA  LEU    50       9.330 -14.464   2.683  1.00 10.00      A   
ATOM    367  CB  LEU    50       9.927 -13.719   3.883  1.00 10.00      A   
ATOM    368  CG  LEU    50      10.658 -14.571   4.925  1.00 10.00      A   
ATOM    369  CD1 LEU    50      11.977 -15.085   4.376  1.00 10.00      A   
ATOM    370  CD2 LEU    50      10.876 -13.779   6.206  1.00 10.00      A   
ATOM    371  C   LEU    50       8.457 -15.602   3.181  1.00 10.00      A   
ATOM    372  O   LEU    50       8.768 -16.776   2.989  1.00 10.00      A   
ATOM    373  N   ASP    51       7.348 -15.234   3.809  1.00 10.00      A   
ATOM    374  HN  ASP    51       7.150 -14.272   3.909  1.00 10.00      A   
ATOM    375  CA  ASP    51       6.404 -16.208   4.335  1.00 10.00      A   
ATOM    376  CB  ASP    51       5.508 -15.575   5.410  1.00 10.00      A   
ATOM    377  CG  ASP    51       6.267 -15.080   6.625  1.00 10.00      A   
ATOM    378  OD1 ASP    51       6.879 -15.907   7.330  1.00 10.00      A   
ATOM    379  OD2 ASP    51       6.240 -13.857   6.895  1.00 10.00      A   
ATOM    380  C   ASP    51       5.542 -16.709   3.191  1.00 10.00      A   
ATOM    381  O   ASP    51       4.978 -17.800   3.238  1.00 10.00      A   
ATOM    382  N   PHE    52       5.456 -15.884   2.157  1.00 10.00      A   
ATOM    383  HN  PHE    52       5.937 -15.030   2.196  1.00 10.00      A   
ATOM    384  CA  PHE    52       4.677 -16.198   0.975  1.00 10.00      A   
ATOM    385  CB  PHE    52       4.191 -14.903   0.317  1.00 10.00      A   
ATOM    386  CG  PHE    52       2.923 -15.046  -0.481  1.00 10.00      A   
ATOM    387  CD1 PHE    52       1.810 -15.666   0.063  1.00 10.00      A   
ATOM    388  CD2 PHE    52       2.838 -14.540  -1.768  1.00 10.00      A   
ATOM    389  CE1 PHE    52       0.640 -15.788  -0.662  1.00 10.00      A   
ATOM    390  CE2 PHE    52       1.671 -14.661  -2.501  1.00 10.00      A   
ATOM    391  CZ  PHE    52       0.569 -15.282  -1.946  1.00 10.00      A   
ATOM    392  C   PHE    52       5.517 -17.001  -0.011  1.00 10.00      A   
ATOM    393  O   PHE    52       6.323 -16.439  -0.752  1.00 10.00      A   
ATOM    394  N   THR    53       5.364 -18.320   0.035  1.00 10.00      A   
ATOM    395  HN  THR    53       4.761 -18.698   0.712  1.00 10.00      A   
ATOM    396  CA  THR    53       6.074 -19.240  -0.861  1.00 10.00      A   
ATOM    397  CB  THR    53       6.020 -18.802  -2.344  1.00 10.00      A   
ATOM    398  OG1 THR    53       4.705 -18.313  -2.648  1.00 10.00      A   
ATOM    399  HG1 THR    53       4.761 -17.374  -2.880  1.00 10.00      A   
ATOM    400  CG2 THR    53       6.325 -19.978  -3.261  1.00 10.00      A   
ATOM    401  C   THR    53       7.515 -19.530  -0.411  1.00 10.00      A   
ATOM    402  O   THR    53       8.063 -20.592  -0.712  1.00 10.00      A   
ATOM    403  N   GLY    54       8.119 -18.602   0.320  1.00 10.00      A   
ATOM    404  HN  GLY    54       7.648 -17.768   0.528  1.00 10.00      A   
ATOM    405  CA  GLY    54       9.474 -18.807   0.800  1.00 10.00      A   
ATOM    406  C   GLY    54      10.489 -17.927   0.098  1.00 10.00      A   
ATOM    407  O   GLY    54      10.234 -17.430  -1.004  1.00 10.00      A   
ATOM    408  N   GLY    55      11.643 -17.738   0.732  1.00 10.00      A   
ATOM    409  HN  GLY    55      11.788 -18.160   1.607  1.00 10.00      A   
ATOM    410  CA  GLY    55      12.689 -16.917   0.159  1.00 10.00      A   
ATOM    411  C   GLY    55      13.702 -16.476   1.197  1.00 10.00      A   
ATOM    412  O   GLY    55      13.642 -16.906   2.354  1.00 10.00      A   
ATOM    413  N   THR    56      14.634 -15.632   0.784  1.00 10.00      A   
ATOM    414  HN  THR    56      14.638 -15.344  -0.156  1.00 10.00      A   
ATOM    415  CA  THR    56      15.662 -15.115   1.674  1.00 10.00      A   
ATOM    416  CB  THR    56      17.063 -15.513   1.169  1.00 10.00      A   
ATOM    417  OG1 THR    56      17.008 -16.817   0.564  1.00 10.00      A   
ATOM    418  HG1 THR    56      17.076 -16.727  -0.395  1.00 10.00      A   
ATOM    419  CG2 THR    56      18.061 -15.537   2.318  1.00 10.00      A   
ATOM    420  C   THR    56      15.562 -13.592   1.716  1.00 10.00      A   
ATOM    421  O   THR    56      15.507 -12.947   0.673  1.00 10.00      A   
ATOM    422  N   VAL    57      15.524 -13.019   2.911  1.00 10.00      A   
ATOM    423  HN  VAL    57      15.594 -13.578   3.719  1.00 10.00      A   
ATOM    424  CA  VAL    57      15.406 -11.573   3.052  1.00 10.00      A   
ATOM    425  CB  VAL    57      14.089 -11.167   3.746  1.00 10.00      A   
ATOM    426  CG1 VAL    57      13.903  -9.658   3.697  1.00 10.00      A   
ATOM    427  CG2 VAL    57      12.901 -11.865   3.111  1.00 10.00      A   
ATOM    428  C   VAL    57      16.568 -10.995   3.841  1.00 10.00      A   
ATOM    429  O   VAL    57      16.805 -11.374   4.989  1.00 10.00      A   
ATOM    430  N   ILE    58      17.293 -10.084   3.220  1.00 10.00      A   
ATOM    431  HN  ILE    58      17.064  -9.837   2.294  1.00 10.00      A   
ATOM    432  CA  ILE    58      18.417  -9.438   3.869  1.00 10.00      A   
ATOM    433  CB  ILE    58      19.755  -9.742   3.158  1.00 10.00      A   
ATOM    434  CG1 ILE    58      20.019 -11.252   3.143  1.00 10.00      A   
ATOM    435  CG2 ILE    58      20.899  -9.007   3.845  1.00 10.00      A   
ATOM    436  CD1 ILE    58      21.304 -11.648   2.446  1.00 10.00      A   
ATOM    437  C   ILE    58      18.190  -7.932   3.922  1.00 10.00      A   
ATOM    438  O   ILE    58      18.102  -7.272   2.886  1.00 10.00      A   
ATOM    439  N   GLU    59      18.070  -7.401   5.125  1.00 10.00      A   
ATOM    440  HN  GLU    59      18.142  -7.982   5.913  1.00 10.00      A   
ATOM    441  CA  GLU    59      17.857  -5.974   5.315  1.00 10.00      A   
ATOM    442  CB  GLU    59      16.665  -5.722   6.239  1.00 10.00      A   
ATOM    443  CG  GLU    59      16.176  -4.280   6.248  1.00 10.00      A   
ATOM    444  CD  GLU    59      15.026  -4.053   7.214  1.00 10.00      A   
ATOM    445  OE1 GLU    59      14.244  -4.997   7.456  1.00 10.00      A   
ATOM    446  OE2 GLU    59      14.894  -2.925   7.735  1.00 10.00      A   
ATOM    447  C   GLU    59      19.112  -5.359   5.906  1.00 10.00      A   
ATOM    448  O   GLU    59      19.682  -5.904   6.848  1.00 10.00      A   
ATOM    449  N   ILE    60      19.543  -4.235   5.356  1.00 10.00      A   
ATOM    450  HN  ILE    60      19.033  -3.830   4.618  1.00 10.00      A   
ATOM    451  CA  ILE    60      20.750  -3.574   5.834  1.00 10.00      A   
ATOM    452  CB  ILE    60      22.001  -4.085   5.073  1.00 10.00      A   
ATOM    453  CG1 ILE    60      23.290  -3.668   5.784  1.00 10.00      A   
ATOM    454  CG2 ILE    60      22.003  -3.601   3.627  1.00 10.00      A   
ATOM    455  CD1 ILE    60      24.546  -4.234   5.157  1.00 10.00      A   
ATOM    456  C   ILE    60      20.639  -2.057   5.685  1.00 10.00      A   
ATOM    457  O   ILE    60      19.969  -1.560   4.780  1.00 10.00      A   
ATOM    458  N   THR    61      21.275  -1.330   6.590  1.00 10.00      A   
ATOM    459  HN  THR    61      21.771  -1.782   7.307  1.00 10.00      A   
ATOM    460  CA  THR    61      21.267   0.124   6.543  1.00 10.00      A   
ATOM    461  CB  THR    61      21.324   0.718   7.965  1.00 10.00      A   
ATOM    462  OG1 THR    61      20.281   0.136   8.770  1.00 10.00      A   
ATOM    463  HG1 THR    61      19.481   0.004   8.223  1.00 10.00      A   
ATOM    464  CG2 THR    61      21.149   2.228   7.933  1.00 10.00      A   
ATOM    465  C   THR    61      22.464   0.602   5.720  1.00 10.00      A   
ATOM    466  O   THR    61      23.616   0.374   6.097  1.00 10.00      A   
ATOM    467  N   LEU    62      22.184   1.245   4.592  1.00 10.00      A   
ATOM    468  HN  LEU    62      21.246   1.423   4.367  1.00 10.00      A   
ATOM    469  CA  LEU    62      23.226   1.722   3.691  1.00 10.00      A   
ATOM    470  CB  LEU    62      23.060   1.056   2.319  1.00 10.00      A   
ATOM    471  CG  LEU    62      24.212   1.223   1.325  1.00 10.00      A   
ATOM    472  CD1 LEU    62      25.397   0.356   1.722  1.00 10.00      A   
ATOM    473  CD2 LEU    62      23.751   0.892  -0.086  1.00 10.00      A   
ATOM    474  C   LEU    62      23.173   3.241   3.543  1.00 10.00      A   
ATOM    475  O   LEU    62      22.117   3.857   3.699  1.00 10.00      A   
ATOM    476  N   GLU    63      24.317   3.840   3.249  1.00 10.00      A   
ATOM    477  HN  GLU    63      25.126   3.297   3.149  1.00 10.00      A   
ATOM    478  CA  GLU    63      24.407   5.282   3.074  1.00 10.00      A   
ATOM    479  CB  GLU    63      25.844   5.748   3.313  1.00 10.00      A   
ATOM    480  CG  GLU    63      25.969   7.196   3.751  1.00 10.00      A   
ATOM    481  CD  GLU    63      27.069   7.395   4.768  1.00 10.00      A   
ATOM    482  OE1 GLU    63      28.188   7.793   4.376  1.00 10.00      A   
ATOM    483  OE2 GLU    63      26.816   7.161   5.971  1.00 10.00      A   
ATOM    484  C   GLU    63      23.935   5.679   1.676  1.00 10.00      A   
ATOM    485  O   GLU    63      23.692   4.818   0.828  1.00 10.00      A   
ATOM    486  N   LYS    64      23.792   6.974   1.441  1.00 10.00      A   
ATOM    487  HN  LYS    64      23.988   7.616   2.154  1.00 10.00      A   
ATOM    488  CA  LYS    64      23.346   7.462   0.143  1.00 10.00      A   
ATOM    489  CB  LYS    64      22.784   8.885   0.229  1.00 10.00      A   
ATOM    490  CG  LYS    64      22.017   9.330  -1.006  1.00 10.00      A   
ATOM    491  CD  LYS    64      21.252  10.617  -0.741  1.00 10.00      A   
ATOM    492  CE  LYS    64      20.462  11.056  -1.962  1.00 10.00      A   
ATOM    493  NZ  LYS    64      19.599  12.232  -1.668  1.00 10.00      A   
ATOM    494  HZ1 LYS    64      18.836  11.962  -1.015  1.00 10.00      A   
ATOM    495  HZ2 LYS    64      19.173  12.596  -2.544  1.00 10.00      A   
ATOM    496  HZ3 LYS    64      20.161  12.989  -1.229  1.00 10.00      A   
ATOM    497  C   LYS    64      24.436   7.325  -0.931  1.00 10.00      A   
ATOM    498  O   LYS    64      24.242   6.606  -1.912  1.00 10.00      A   
ATOM    499  N   PRO    65      25.607   7.985  -0.771  1.00 10.00      A   
ATOM    500  CA  PRO    65      26.695   7.886  -1.745  1.00 10.00      A   
ATOM    501  CB  PRO    65      27.444   9.196  -1.535  1.00 10.00      A   
ATOM    502  CG  PRO    65      27.291   9.479  -0.077  1.00 10.00      A   
ATOM    503  CD  PRO    65      25.976   8.871   0.353  1.00 10.00      A   
ATOM    504  C   PRO    65      27.602   6.703  -1.415  1.00 10.00      A   
ATOM    505  O   PRO    65      28.825   6.766  -1.569  1.00 10.00      A   
ATOM    506  N   ALA    66      26.984   5.630  -0.950  1.00 10.00      A   
ATOM    507  HN  ALA    66      26.007   5.646  -0.867  1.00 10.00      A   
ATOM    508  CA  ALA    66      27.704   4.428  -0.584  1.00 10.00      A   
ATOM    509  CB  ALA    66      26.846   3.570   0.328  1.00 10.00      A   
ATOM    510  C   ALA    66      28.089   3.642  -1.825  1.00 10.00      A   
ATOM    511  O   ALA    66      27.426   3.740  -2.862  1.00 10.00      A   
ATOM    512  N   GLU    67      29.165   2.881  -1.722  1.00 10.00      A   
ATOM    513  HN  GLU    67      29.660   2.866  -0.878  1.00 10.00      A   
ATOM    514  CA  GLU    67      29.634   2.070  -2.830  1.00 10.00      A   
ATOM    515  CB  GLU    67      31.124   1.762  -2.680  1.00 10.00      A   
ATOM    516  CG  GLU    67      31.950   2.961  -2.241  1.00 10.00      A   
ATOM    517  CD  GLU    67      33.214   3.137  -3.052  1.00 10.00      A   
ATOM    518  OE1 GLU    67      34.024   2.187  -3.114  1.00 10.00      A   
ATOM    519  OE2 GLU    67      33.409   4.230  -3.623  1.00 10.00      A   
ATOM    520  C   GLU    67      28.819   0.785  -2.912  1.00 10.00      A   
ATOM    521  O   GLU    67      29.194  -0.246  -2.345  1.00 10.00      A   
ATOM    522  N   ILE    68      27.700   0.860  -3.616  1.00 10.00      A   
ATOM    523  HN  ILE    68      27.464   1.714  -4.039  1.00 10.00      A   
ATOM    524  CA  ILE    68      26.804  -0.281  -3.780  1.00 10.00      A   
ATOM    525  CB  ILE    68      25.519   0.111  -4.539  1.00 10.00      A   
ATOM    526  CG1 ILE    68      24.934   1.402  -3.960  1.00 10.00      A   
ATOM    527  CG2 ILE    68      24.489  -1.011  -4.473  1.00 10.00      A   
ATOM    528  CD1 ILE    68      23.862   2.031  -4.823  1.00 10.00      A   
ATOM    529  C   ILE    68      27.507  -1.424  -4.507  1.00 10.00      A   
ATOM    530  O   ILE    68      27.114  -2.586  -4.387  1.00 10.00      A   
ATOM    531  N   ASP    69      28.562  -1.092  -5.246  1.00 10.00      A   
ATOM    532  HN  ASP    69      28.828  -0.151  -5.304  1.00 10.00      A   
ATOM    533  CA  ASP    69      29.331  -2.092  -5.971  1.00 10.00      A   
ATOM    534  CB  ASP    69      30.458  -1.437  -6.768  1.00 10.00      A   
ATOM    535  CG  ASP    69      30.432  -1.836  -8.227  1.00 10.00      A   
ATOM    536  OD1 ASP    69      29.886  -1.068  -9.045  1.00 10.00      A   
ATOM    537  OD2 ASP    69      30.925  -2.933  -8.565  1.00 10.00      A   
ATOM    538  C   ASP    69      29.902  -3.109  -4.996  1.00 10.00      A   
ATOM    539  O   ASP    69      29.821  -4.311  -5.222  1.00 10.00      A   
ATOM    540  N   VAL    70      30.441  -2.607  -3.890  1.00 10.00      A   
ATOM    541  HN  VAL    70      30.442  -1.637  -3.764  1.00 10.00      A   
ATOM    542  CA  VAL    70      31.022  -3.455  -2.853  1.00 10.00      A   
ATOM    543  CB  VAL    70      31.765  -2.605  -1.800  1.00 10.00      A   
ATOM    544  CG1 VAL    70      32.338  -3.478  -0.692  1.00 10.00      A   
ATOM    545  CG2 VAL    70      32.861  -1.786  -2.459  1.00 10.00      A   
ATOM    546  C   VAL    70      29.929  -4.265  -2.165  1.00 10.00      A   
ATOM    547  O   VAL    70      30.110  -5.445  -1.858  1.00 10.00      A   
ATOM    548  N   MET    71      28.789  -3.621  -1.945  1.00 10.00      A   
ATOM    549  HN  MET    71      28.713  -2.685  -2.225  1.00 10.00      A   
ATOM    550  CA  MET    71      27.646  -4.259  -1.305  1.00 10.00      A   
ATOM    551  CB  MET    71      26.478  -3.268  -1.212  1.00 10.00      A   
ATOM    552  CG  MET    71      25.186  -3.868  -0.681  1.00 10.00      A   
ATOM    553  SD  MET    71      23.768  -2.780  -0.921  1.00 10.00      A   
ATOM    554  CE  MET    71      22.440  -3.832  -0.343  1.00 10.00      A   
ATOM    555  C   MET    71      27.212  -5.496  -2.086  1.00 10.00      A   
ATOM    556  O   MET    71      27.031  -6.574  -1.521  1.00 10.00      A   
ATOM    557  N   ARG    72      27.068  -5.335  -3.392  1.00 10.00      A   
ATOM    558  HN  ARG    72      27.249  -4.453  -3.790  1.00 10.00      A   
ATOM    559  CA  ARG    72      26.648  -6.432  -4.253  1.00 10.00      A   
ATOM    560  CB  ARG    72      25.999  -5.898  -5.531  1.00 10.00      A   
ATOM    561  CG  ARG    72      24.775  -5.034  -5.262  1.00 10.00      A   
ATOM    562  CD  ARG    72      24.276  -4.344  -6.519  1.00 10.00      A   
ATOM    563  NE  ARG    72      23.582  -5.261  -7.419  1.00 10.00      A   
ATOM    564  HE  ARG    72      24.142  -5.853  -7.983  1.00 10.00      A   
ATOM    565  CZ  ARG    72      22.255  -5.353  -7.513  1.00 10.00      A   
ATOM    566  NH1 ARG    72      21.477  -4.585  -6.763  1.00 10.00      A   
ATOM    567 HH11 ARG    72      20.434  -4.651  -6.837  1.00 10.00      A   
ATOM    568 HH12 ARG    72      21.902  -3.911  -6.094  1.00 10.00      A   
ATOM    569  NH2 ARG    72      21.716  -6.207  -8.367  1.00 10.00      A   
ATOM    570 HH21 ARG    72      20.679  -6.286  -8.453  1.00 10.00      A   
ATOM    571 HH22 ARG    72      22.336  -6.807  -8.963  1.00 10.00      A   
ATOM    572  C   ARG    72      27.805  -7.376  -4.562  1.00 10.00      A   
ATOM    573  O   ARG    72      27.596  -8.552  -4.846  1.00 10.00      A   
ATOM    574  N   ASP    73      29.026  -6.856  -4.473  1.00 10.00      A   
ATOM    575  HN  ASP    73      29.121  -5.909  -4.231  1.00 10.00      A   
ATOM    576  CA  ASP    73      30.232  -7.644  -4.730  1.00 10.00      A   
ATOM    577  CB  ASP    73      31.476  -6.752  -4.630  1.00 10.00      A   
ATOM    578  CG  ASP    73      32.776  -7.496  -4.853  1.00 10.00      A   
ATOM    579  OD1 ASP    73      33.330  -8.040  -3.877  1.00 10.00      A   
ATOM    580  OD2 ASP    73      33.263  -7.518  -6.007  1.00 10.00      A   
ATOM    581  C   ASP    73      30.340  -8.792  -3.731  1.00 10.00      A   
ATOM    582  O   ASP    73      30.577  -9.944  -4.105  1.00 10.00      A   
ATOM    583  N   ALA    74      30.139  -8.470  -2.459  1.00 10.00      A   
ATOM    584  HN  ALA    74      29.945  -7.534  -2.228  1.00 10.00      A   
ATOM    585  CA  ALA    74      30.210  -9.463  -1.395  1.00 10.00      A   
ATOM    586  CB  ALA    74      30.158  -8.787  -0.038  1.00 10.00      A   
ATOM    587  C   ALA    74      29.090 -10.492  -1.534  1.00 10.00      A   
ATOM    588  O   ALA    74      29.274 -11.671  -1.223  1.00 10.00      A   
ATOM    589  N   LEU    75      27.928 -10.040  -2.003  1.00 10.00      A   
ATOM    590  HN  LEU    75      27.840  -9.087  -2.219  1.00 10.00      A   
ATOM    591  CA  LEU    75      26.781 -10.923  -2.202  1.00 10.00      A   
ATOM    592  CB  LEU    75      25.503 -10.111  -2.432  1.00 10.00      A   
ATOM    593  CG  LEU    75      25.014  -9.260  -1.255  1.00 10.00      A   
ATOM    594  CD1 LEU    75      23.860  -8.367  -1.683  1.00 10.00      A   
ATOM    595  CD2 LEU    75      24.601 -10.144  -0.087  1.00 10.00      A   
ATOM    596  C   LEU    75      27.035 -11.850  -3.386  1.00 10.00      A   
ATOM    597  O   LEU    75      26.691 -13.035  -3.354  1.00 10.00      A   
ATOM    598  N   GLN    76      27.646 -11.294  -4.423  1.00 10.00      A   
ATOM    599  HN  GLN    76      27.873 -10.341  -4.381  1.00 10.00      A   
ATOM    600  CA  GLN    76      27.976 -12.038  -5.627  1.00 10.00      A   
ATOM    601  CB  GLN    76      28.643 -11.104  -6.641  1.00 10.00      A   
ATOM    602  CG  GLN    76      29.084 -11.775  -7.930  1.00 10.00      A   
ATOM    603  CD  GLN    76      27.920 -12.191  -8.802  1.00 10.00      A   
ATOM    604  OE1 GLN    76      27.434 -11.413  -9.625  1.00 10.00      A   
ATOM    605  NE2 GLN    76      27.467 -13.420  -8.631  1.00 10.00      A   
ATOM    606 HE21 GLN    76      27.902 -13.988  -7.956  1.00 10.00      A   
ATOM    607 HE22 GLN    76      26.719 -13.717  -9.189  1.00 10.00      A   
ATOM    608  C   GLN    76      28.911 -13.192  -5.289  1.00 10.00      A   
ATOM    609  O   GLN    76      28.712 -14.320  -5.737  1.00 10.00      A   
ATOM    610  N   LYS    77      29.915 -12.908  -4.468  1.00 10.00      A   
ATOM    611  HN  LYS    77      30.009 -11.989  -4.130  1.00 10.00      A   
ATOM    612  CA  LYS    77      30.888 -13.917  -4.061  1.00 10.00      A   
ATOM    613  CB  LYS    77      32.100 -13.253  -3.409  1.00 10.00      A   
ATOM    614  CG  LYS    77      32.984 -12.488  -4.381  1.00 10.00      A   
ATOM    615  CD  LYS    77      33.897 -11.522  -3.648  1.00 10.00      A   
ATOM    616  CE  LYS    77      34.841 -10.813  -4.604  1.00 10.00      A   
ATOM    617  NZ  LYS    77      35.440  -9.606  -3.986  1.00 10.00      A   
ATOM    618  HZ1 LYS    77      35.896  -9.851  -3.086  1.00 10.00      A   
ATOM    619  HZ2 LYS    77      34.698  -8.893  -3.802  1.00 10.00      A   
ATOM    620  HZ3 LYS    77      36.149  -9.192  -4.622  1.00 10.00      A   
ATOM    621  C   LYS    77      30.274 -14.946  -3.114  1.00 10.00      A   
ATOM    622  O   LYS    77      30.819 -16.034  -2.927  1.00 10.00      A   
ATOM    623  N   ALA    78      29.137 -14.602  -2.525  1.00 10.00      A   
ATOM    624  HN  ALA    78      28.743 -13.725  -2.722  1.00 10.00      A   
ATOM    625  CA  ALA    78      28.454 -15.496  -1.600  1.00 10.00      A   
ATOM    626  CB  ALA    78      27.548 -14.708  -0.666  1.00 10.00      A   
ATOM    627  C   ALA    78      27.657 -16.555  -2.355  1.00 10.00      A   
ATOM    628  O   ALA    78      27.296 -17.592  -1.795  1.00 10.00      A   
ATOM    629  N   GLY    79      27.395 -16.293  -3.631  1.00 10.00      A   
ATOM    630  HN  GLY    79      27.725 -15.457  -4.029  1.00 10.00      A   
ATOM    631  CA  GLY    79      26.645 -17.235  -4.442  1.00 10.00      A   
ATOM    632  C   GLY    79      25.383 -16.631  -5.018  1.00 10.00      A   
ATOM    633  O   GLY    79      24.686 -17.269  -5.812  1.00 10.00      A   
ATOM    634  N   PHE    80      25.086 -15.402  -4.621  1.00 10.00      A   
ATOM    635  HN  PHE    80      25.686 -14.940  -3.996  1.00 10.00      A   
ATOM    636  CA  PHE    80      23.902 -14.713  -5.103  1.00 10.00      A   
ATOM    637  CB  PHE    80      23.376 -13.746  -4.043  1.00 10.00      A   
ATOM    638  CG  PHE    80      22.965 -14.409  -2.760  1.00 10.00      A   
ATOM    639  CD1 PHE    80      23.590 -14.089  -1.566  1.00 10.00      A   
ATOM    640  CD2 PHE    80      21.950 -15.350  -2.747  1.00 10.00      A   
ATOM    641  CE1 PHE    80      23.211 -14.692  -0.383  1.00 10.00      A   
ATOM    642  CE2 PHE    80      21.565 -15.959  -1.568  1.00 10.00      A   
ATOM    643  CZ  PHE    80      22.196 -15.629  -0.384  1.00 10.00      A   
ATOM    644  C   PHE    80      24.213 -13.961  -6.388  1.00 10.00      A   
ATOM    645  O   PHE    80      25.060 -13.071  -6.400  1.00 10.00      A   
ATOM    646  N   GLU    81      23.531 -14.324  -7.465  1.00 10.00      A   
ATOM    647  HN  GLU    81      22.868 -15.039  -7.393  1.00 10.00      A   
ATOM    648  CA  GLU    81      23.745 -13.679  -8.751  1.00 10.00      A   
ATOM    649  CB  GLU    81      23.250 -14.562  -9.896  1.00 10.00      A   
ATOM    650  CG  GLU    81      24.232 -15.646 -10.309  1.00 10.00      A   
ATOM    651  CD  GLU    81      25.590 -15.085 -10.681  1.00 10.00      A   
ATOM    652  OE1 GLU    81      25.643 -14.020 -11.334  1.00 10.00      A   
ATOM    653  OE2 GLU    81      26.613 -15.702 -10.320  1.00 10.00      A   
ATOM    654  C   GLU    81      23.088 -12.305  -8.811  1.00 10.00      A   
ATOM    655  O   GLU    81      22.136 -12.028  -8.077  1.00 10.00      A   
ATOM    656  N   GLU    82      23.599 -11.463  -9.704  1.00 10.00      A   
ATOM    657  HN  GLU    82      24.351 -11.764 -10.259  1.00 10.00      A   
ATOM    658  CA  GLU    82      23.095 -10.103  -9.887  1.00 10.00      A   
ATOM    659  CB  GLU    82      23.856  -9.386 -11.005  1.00 10.00      A   
ATOM    660  CG  GLU    82      25.100  -8.656 -10.534  1.00 10.00      A   
ATOM    661  CD  GLU    82      24.769  -7.391  -9.774  1.00 10.00      A   
ATOM    662  OE1 GLU    82      23.697  -6.802 -10.034  1.00 10.00      A   
ATOM    663  OE2 GLU    82      25.579  -6.974  -8.919  1.00 10.00      A   
ATOM    664  C   GLU    82      21.575 -10.024 -10.117  1.00 10.00      A   
ATOM    665  O   GLU    82      20.887  -9.294  -9.403  1.00 10.00      A   
ATOM    666  N   PRO    83      21.017 -10.768 -11.101  1.00 10.00      A   
ATOM    667  CA  PRO    83      19.572 -10.735 -11.388  1.00 10.00      A   
ATOM    668  CB  PRO    83      19.454 -11.501 -12.709  1.00 10.00      A   
ATOM    669  CG  PRO    83      20.625 -12.419 -12.710  1.00 10.00      A   
ATOM    670  CD  PRO    83      21.732 -11.679 -12.019  1.00 10.00      A   
ATOM    671  C   PRO    83      18.730 -11.412 -10.307  1.00 10.00      A   
ATOM    672  O   PRO    83      17.501 -11.430 -10.386  1.00 10.00      A   
ATOM    673  N   MET    84      19.391 -11.954  -9.292  1.00 10.00      A   
ATOM    674  HN  MET    84      20.370 -11.882  -9.266  1.00 10.00      A   
ATOM    675  CA  MET    84      18.697 -12.631  -8.206  1.00 10.00      A   
ATOM    676  CB  MET    84      19.491 -13.848  -7.732  1.00 10.00      A   
ATOM    677  CG  MET    84      19.485 -15.022  -8.695  1.00 10.00      A   
ATOM    678  SD  MET    84      20.595 -16.343  -8.166  1.00 10.00      A   
ATOM    679  CE  MET    84      19.975 -16.657  -6.513  1.00 10.00      A   
ATOM    680  C   MET    84      18.466 -11.686  -7.036  1.00 10.00      A   
ATOM    681  O   MET    84      17.772 -12.028  -6.080  1.00 10.00      A   
ATOM    682  N   LEU    85      19.049 -10.497  -7.117  1.00 10.00      A   
ATOM    683  HN  LEU    85      19.579 -10.277  -7.915  1.00 10.00      A   
ATOM    684  CA  LEU    85      18.920  -9.508  -6.059  1.00 10.00      A   
ATOM    685  CB  LEU    85      20.238  -8.741  -5.891  1.00 10.00      A   
ATOM    686  CG  LEU    85      21.498  -9.596  -5.710  1.00 10.00      A   
ATOM    687  CD1 LEU    85      22.757  -8.741  -5.757  1.00 10.00      A   
ATOM    688  CD2 LEU    85      21.432 -10.384  -4.411  1.00 10.00      A   
ATOM    689  C   LEU    85      17.777  -8.535  -6.341  1.00 10.00      A   
ATOM    690  O   LEU    85      17.644  -8.029  -7.454  1.00 10.00      A   
ATOM    691  N   GLN    86      16.944  -8.298  -5.336  1.00 10.00      A   
ATOM    692  HN  GLN    86      17.084  -8.756  -4.483  1.00 10.00      A   
ATOM    693  CA  GLN    86      15.823  -7.375  -5.467  1.00 10.00      A   
ATOM    694  CB  GLN    86      14.615  -7.900  -4.686  1.00 10.00      A   
ATOM    695  CG  GLN    86      13.289  -7.247  -5.050  1.00 10.00      A   
ATOM    696  CD  GLN    86      12.918  -7.430  -6.512  1.00 10.00      A   
ATOM    697  OE1 GLN    86      13.366  -8.371  -7.170  1.00 10.00      A   
ATOM    698  NE2 GLN    86      12.076  -6.543  -7.021  1.00 10.00      A   
ATOM    699 HE21 GLN    86      11.742  -5.830  -6.436  1.00 10.00      A   
ATOM    700 HE22 GLN    86      11.818  -6.636  -7.963  1.00 10.00      A   
ATOM    701  C   GLN    86      16.234  -5.999  -4.952  1.00 10.00      A   
ATOM    702  O   GLN    86      16.861  -5.888  -3.897  1.00 10.00      A   
ATOM    703  N   ASN    87      15.897  -4.956  -5.696  1.00 10.00      A   
ATOM    704  HN  ASN    87      15.392  -5.097  -6.527  1.00 10.00      A   
ATOM    705  CA  ASN    87      16.262  -3.602  -5.302  1.00 10.00      A   
ATOM    706  CB  ASN    87      16.767  -2.793  -6.504  1.00 10.00      A   
ATOM    707  CG  ASN    87      17.974  -3.423  -7.186  1.00 10.00      A   
ATOM    708  OD1 ASN    87      18.742  -4.169  -6.571  1.00 10.00      A   
ATOM    709  ND2 ASN    87      18.153  -3.126  -8.465  1.00 10.00      A   
ATOM    710 HD21 ASN    87      17.507  -2.525  -8.896  1.00 10.00      A   
ATOM    711 HD22 ASN    87      18.922  -3.517  -8.933  1.00 10.00      A   
ATOM    712  C   ASN    87      15.112  -2.884  -4.601  1.00 10.00      A   
ATOM    713  O   ASN    87      14.180  -2.399  -5.246  1.00 10.00      A   
ATOM    714  N   PHE    88      15.180  -2.828  -3.276  1.00 10.00      A   
ATOM    715  HN  PHE    88      15.942  -3.244  -2.819  1.00 10.00      A   
ATOM    716  CA  PHE    88      14.158  -2.171  -2.473  1.00 10.00      A   
ATOM    717  CB  PHE    88      13.143  -3.191  -1.956  1.00 10.00      A   
ATOM    718  CG  PHE    88      11.859  -3.208  -2.728  1.00 10.00      A   
ATOM    719  CD1 PHE    88      11.384  -4.387  -3.278  1.00 10.00      A   
ATOM    720  CD2 PHE    88      11.124  -2.046  -2.901  1.00 10.00      A   
ATOM    721  CE1 PHE    88      10.202  -4.406  -3.987  1.00 10.00      A   
ATOM    722  CE2 PHE    88       9.941  -2.058  -3.609  1.00 10.00      A   
ATOM    723  CZ  PHE    88       9.480  -3.241  -4.151  1.00 10.00      A   
ATOM    724  C   PHE    88      14.784  -1.438  -1.297  1.00 10.00      A   
ATOM    725  O   PHE    88      15.931  -1.702  -0.933  1.00 10.00      A   
ATOM    726  N   GLY    89      14.030  -0.523  -0.702  1.00 10.00      A   
ATOM    727  HN  GLY    89      13.123  -0.347  -1.036  1.00 10.00      A   
ATOM    728  CA  GLY    89      14.535   0.221   0.430  1.00 10.00      A   
ATOM    729  C   GLY    89      13.864   1.567   0.590  1.00 10.00      A   
ATOM    730  O   GLY    89      13.203   2.055  -0.328  1.00 10.00      A   
ATOM    731  N   SER    90      14.023   2.162   1.760  1.00 10.00      A   
ATOM    732  HN  SER    90      14.558   1.716   2.454  1.00 10.00      A   
ATOM    733  CA  SER    90      13.442   3.463   2.052  1.00 10.00      A   
ATOM    734  CB  SER    90      12.030   3.301   2.621  1.00 10.00      A   
ATOM    735  OG  SER    90      11.213   2.545   1.740  1.00 10.00      A   
ATOM    736  HG  SER    90      11.642   2.502   0.875  1.00 10.00      A   
ATOM    737  C   SER    90      14.331   4.223   3.032  1.00 10.00      A   
ATOM    738  O   SER    90      14.911   3.625   3.945  1.00 10.00      A   
ATOM    739  N   SER    91      14.446   5.532   2.826  1.00 10.00      A   
ATOM    740  HN  SER    91      13.969   5.934   2.072  1.00 10.00      A   
ATOM    741  CA  SER    91      15.261   6.393   3.678  1.00 10.00      A   
ATOM    742  CB  SER    91      14.736   6.430   5.118  1.00 10.00      A   
ATOM    743  OG  SER    91      13.386   6.854   5.150  1.00 10.00      A   
ATOM    744  HG  SER    91      13.143   7.200   4.284  1.00 10.00      A   
ATOM    745  C   SER    91      16.748   6.028   3.629  1.00 10.00      A   
ATOM    746  O   SER    91      17.459   6.425   2.707  1.00 10.00      A   
ATOM    747  N   HIS    92      17.209   5.268   4.615  1.00 10.00      A   
ATOM    748  HN  HIS    92      16.590   4.962   5.316  1.00 10.00      A   
ATOM    749  CA  HIS    92      18.608   4.866   4.684  1.00 10.00      A   
ATOM    750  CB  HIS    92      19.302   5.541   5.875  1.00 10.00      A   
ATOM    751  CG  HIS    92      19.837   6.915   5.594  1.00 10.00      A   
ATOM    752  ND1 HIS    92      21.112   7.313   5.936  1.00 10.00      A   
ATOM    753  HD1 HIS    92      21.785   6.756   6.394  1.00 10.00      A   
ATOM    754  CD2 HIS    92      19.264   7.989   4.998  1.00 10.00      A   
ATOM    755  CE1 HIS    92      21.300   8.567   5.566  1.00 10.00      A   
ATOM    756  NE2 HIS    92      20.194   8.997   4.992  1.00 10.00      A   
ATOM    757  HE2 HIS    92      20.068   9.893   4.607  1.00 10.00      A   
ATOM    758  C   HIS    92      18.734   3.350   4.803  1.00 10.00      A   
ATOM    759  O   HIS    92      19.826   2.819   5.000  1.00 10.00      A   
ATOM    760  N   ASP    93      17.618   2.652   4.670  1.00 10.00      A   
ATOM    761  HN  ASP    93      16.776   3.119   4.483  1.00 10.00      A   
ATOM    762  CA  ASP    93      17.619   1.197   4.778  1.00 10.00      A   
ATOM    763  CB  ASP    93      16.598   0.721   5.815  1.00 10.00      A   
ATOM    764  CG  ASP    93      17.085   0.898   7.238  1.00 10.00      A   
ATOM    765  OD1 ASP    93      17.818   0.018   7.733  1.00 10.00      A   
ATOM    766  OD2 ASP    93      16.728   1.910   7.876  1.00 10.00      A   
ATOM    767  C   ASP    93      17.344   0.544   3.433  1.00 10.00      A   
ATOM    768  O   ASP    93      16.525   1.030   2.655  1.00 10.00      A   
ATOM    769  N   ILE    94      18.037  -0.556   3.166  1.00 10.00      A   
ATOM    770  HN  ILE    94      18.678  -0.890   3.838  1.00 10.00      A   
ATOM    771  CA  ILE    94      17.881  -1.292   1.916  1.00 10.00      A   
ATOM    772  CB  ILE    94      19.206  -1.321   1.115  1.00 10.00      A   
ATOM    773  CG1 ILE    94      19.678   0.100   0.781  1.00 10.00      A   
ATOM    774  CG2 ILE    94      19.068  -2.151  -0.155  1.00 10.00      A   
ATOM    775  CD1 ILE    94      18.730   0.879  -0.108  1.00 10.00      A   
ATOM    776  C   ILE    94      17.432  -2.722   2.204  1.00 10.00      A   
ATOM    777  O   ILE    94      18.006  -3.403   3.056  1.00 10.00      A   
ATOM    778  N   MET    95      16.411  -3.176   1.493  1.00 10.00      A   
ATOM    779  HN  MET    95      16.013  -2.599   0.805  1.00 10.00      A   
ATOM    780  CA  MET    95      15.884  -4.524   1.680  1.00 10.00      A   
ATOM    781  CB  MET    95      14.406  -4.476   2.075  1.00 10.00      A   
ATOM    782  CG  MET    95      14.113  -3.631   3.305  1.00 10.00      A   
ATOM    783  SD  MET    95      12.457  -3.898   3.970  1.00 10.00      A   
ATOM    784  CE  MET    95      11.446  -3.520   2.540  1.00 10.00      A   
ATOM    785  C   MET    95      16.049  -5.339   0.404  1.00 10.00      A   
ATOM    786  O   MET    95      15.636  -4.907  -0.672  1.00 10.00      A   
ATOM    787  N   VAL    96      16.660  -6.511   0.521  1.00 10.00      A   
ATOM    788  HN  VAL    96      16.969  -6.809   1.407  1.00 10.00      A   
ATOM    789  CA  VAL    96      16.880  -7.376  -0.634  1.00 10.00      A   
ATOM    790  CB  VAL    96      18.385  -7.490  -0.979  1.00 10.00      A   
ATOM    791  CG1 VAL    96      18.589  -8.321  -2.237  1.00 10.00      A   
ATOM    792  CG2 VAL    96      19.021  -6.117  -1.136  1.00 10.00      A   
ATOM    793  C   VAL    96      16.328  -8.777  -0.380  1.00 10.00      A   
ATOM    794  O   VAL    96      16.828  -9.500   0.483  1.00 10.00      A   
ATOM    795  N   ARG    97      15.291  -9.147  -1.121  1.00 10.00      A   
ATOM    796  HN  ARG    97      14.910  -8.510  -1.763  1.00 10.00      A   
ATOM    797  CA  ARG    97      14.683 -10.464  -0.988  1.00 10.00      A   
ATOM    798  CB  ARG    97      13.165 -10.344  -0.845  1.00 10.00      A   
ATOM    799  CG  ARG    97      12.495 -11.588  -0.284  1.00 10.00      A   
ATOM    800  CD  ARG    97      11.497 -12.178  -1.263  1.00 10.00      A   
ATOM    801  NE  ARG    97      12.143 -12.686  -2.472  1.00 10.00      A   
ATOM    802  HE  ARG    97      12.807 -12.098  -2.909  1.00 10.00      A   
ATOM    803  CZ  ARG    97      11.892 -13.879  -3.007  1.00 10.00      A   
ATOM    804  NH1 ARG    97      11.006 -14.692  -2.443  1.00 10.00      A   
ATOM    805 HH11 ARG    97      10.501 -14.404  -1.573  1.00 10.00      A   
ATOM    806 HH12 ARG    97      10.804 -15.626  -2.867  1.00 10.00      A   
ATOM    807  NH2 ARG    97      12.524 -14.255  -4.113  1.00 10.00      A   
ATOM    808 HH21 ARG    97      12.329 -15.192  -4.539  1.00 10.00      A   
ATOM    809 HH22 ARG    97      13.214 -13.619  -4.564  1.00 10.00      A   
ATOM    810  C   ARG    97      15.034 -11.342  -2.190  1.00 10.00      A   
ATOM    811  O   ARG    97      14.427 -11.227  -3.258  1.00 10.00      A   
ATOM    812  N   MET    98      16.012 -12.214  -2.004  1.00 10.00      A   
ATOM    813  HN  MET    98      16.435 -12.269  -1.118  1.00 10.00      A   
ATOM    814  CA  MET    98      16.466 -13.114  -3.058  1.00 10.00      A   
ATOM    815  CB  MET    98      18.003 -13.186  -3.067  1.00 10.00      A   
ATOM    816  CG  MET    98      18.614 -13.842  -1.836  1.00 10.00      A   
ATOM    817  SD  MET    98      18.786 -12.705  -0.446  1.00 10.00      A   
ATOM    818  CE  MET    98      20.081 -11.624  -1.048  1.00 10.00      A   
ATOM    819  C   MET    98      15.871 -14.513  -2.869  1.00 10.00      A   
ATOM    820  O   MET    98      15.320 -14.816  -1.811  1.00 10.00      A   
ATOM    821  N   PRO    99      15.943 -15.374  -3.903  1.00 10.00      A   
ATOM    822  CA  PRO    99      15.425 -16.750  -3.830  1.00 10.00      A   
ATOM    823  CB  PRO    99      15.792 -17.344  -5.196  1.00 10.00      A   
ATOM    824  CG  PRO    99      15.953 -16.169  -6.090  1.00 10.00      A   
ATOM    825  CD  PRO    99      16.504 -15.072  -5.232  1.00 10.00      A   
ATOM    826  C   PRO    99      16.105 -17.555  -2.718  1.00 10.00      A   
ATOM    827  O   PRO    99      17.235 -17.246  -2.321  1.00 10.00      A   
ATOM    828  N   PRO   100      15.423 -18.599  -2.205  1.00 10.00      A   
ATOM    829  CA  PRO   100      15.950 -19.456  -1.132  1.00 10.00      A   
ATOM    830  CB  PRO   100      14.896 -20.561  -1.004  1.00 10.00      A   
ATOM    831  CG  PRO   100      13.647 -19.958  -1.542  1.00 10.00      A   
ATOM    832  CD  PRO   100      14.078 -19.023  -2.633  1.00 10.00      A   
ATOM    833  C   PRO   100      17.305 -20.066  -1.485  1.00 10.00      A   
ATOM    834  O   PRO   100      17.532 -20.497  -2.617  1.00 10.00      A   
ATOM    835  N   ALA   101      18.203 -20.083  -0.509  1.00 10.00      A   
ATOM    836  HN  ALA   101      17.959 -19.715   0.365  1.00 10.00      A   
ATOM    837  CA  ALA   101      19.541 -20.628  -0.696  1.00 10.00      A   
ATOM    838  CB  ALA   101      20.415 -20.300   0.504  1.00 10.00      A   
ATOM    839  C   ALA   101      19.504 -22.136  -0.946  1.00 10.00      A   
ATOM    840  O   ALA   101      18.763 -22.874  -0.288  1.00 10.00      A   
ATOM    841  N   GLU   102      20.307 -22.581  -1.903  1.00 10.00      A   
ATOM    842  HN  GLU   102      20.875 -21.943  -2.379  1.00 10.00      A   
ATOM    843  CA  GLU   102      20.382 -23.990  -2.263  1.00 10.00      A   
ATOM    844  CB  GLU   102      20.600 -24.139  -3.774  1.00 10.00      A   
ATOM    845  CG  GLU   102      21.644 -23.190  -4.348  1.00 10.00      A   
ATOM    846  CD  GLU   102      22.218 -23.674  -5.663  1.00 10.00      A   
ATOM    847  OE1 GLU   102      23.378 -24.144  -5.674  1.00 10.00      A   
ATOM    848  OE2 GLU   102      21.514 -23.589  -6.691  1.00 10.00      A   
ATOM    849  C   GLU   102      21.509 -24.688  -1.510  1.00 10.00      A   
ATOM    850  O   GLU   102      22.556 -24.092  -1.256  1.00 10.00      A   
ATOM    851  N   GLY   103      21.280 -25.944  -1.148  1.00 10.00      A   
ATOM    852  HN  GLY   103      20.412 -26.351  -1.354  1.00 10.00      A   
ATOM    853  CA  GLY   103      22.287 -26.719  -0.447  1.00 10.00      A   
ATOM    854  C   GLY   103      22.355 -26.407   1.035  1.00 10.00      A   
ATOM    855  O   GLY   103      21.391 -25.905   1.620  1.00 10.00      A   
ATOM    856  N   GLU   104      23.495 -26.714   1.641  1.00 10.00      A   
ATOM    857  HN  GLU   104      24.216 -27.124   1.115  1.00 10.00      A   
ATOM    858  CA  GLU   104      23.710 -26.467   3.064  1.00 10.00      A   
ATOM    859  CB  GLU   104      24.841 -27.350   3.596  1.00 10.00      A   
ATOM    860  CG  GLU   104      24.796 -28.791   3.114  1.00 10.00      A   
ATOM    861  CD  GLU   104      26.092 -29.528   3.372  1.00 10.00      A   
ATOM    862  OE1 GLU   104      27.171 -28.961   3.090  1.00 10.00      A   
ATOM    863  OE2 GLU   104      26.043 -30.678   3.853  1.00 10.00      A   
ATOM    864  C   GLU   104      24.066 -25.007   3.297  1.00 10.00      A   
ATOM    865  O   GLU   104      23.947 -24.492   4.410  1.00 10.00      A   
ATOM    866  N   THR   105      24.511 -24.348   2.239  1.00 10.00      A   
ATOM    867  HN  THR   105      24.591 -24.819   1.383  1.00 10.00      A   
ATOM    868  CA  THR   105      24.894 -22.949   2.305  1.00 10.00      A   
ATOM    869  CB  THR   105      25.747 -22.572   1.082  1.00 10.00      A   
ATOM    870  OG1 THR   105      25.994 -23.755   0.306  1.00 10.00      A   
ATOM    871  HG1 THR   105      26.925 -23.789   0.063  1.00 10.00      A   
ATOM    872  CG2 THR   105      27.076 -21.971   1.518  1.00 10.00      A   
ATOM    873  C   THR   105      23.666 -22.042   2.366  1.00 10.00      A   
ATOM    874  O   THR   105      23.297 -21.411   1.375  1.00 10.00      A   
ATOM    875  N   GLY   106      23.026 -22.007   3.529  1.00 10.00      A   
ATOM    876  HN  GLY   106      23.352 -22.560   4.273  1.00 10.00      A   
ATOM    877  CA  GLY   106      21.850 -21.181   3.708  1.00 10.00      A   
ATOM    878  C   GLY   106      22.200 -19.761   4.109  1.00 10.00      A   
ATOM    879  O   GLY   106      23.209 -19.215   3.662  1.00 10.00      A   
ATOM    880  N   GLY   107      21.383 -19.168   4.970  1.00 10.00      A   
ATOM    881  HN  GLY   107      20.611 -19.662   5.319  1.00 10.00      A   
ATOM    882  CA  GLY   107      21.627 -17.803   5.406  1.00 10.00      A   
ATOM    883  C   GLY   107      22.077 -17.720   6.852  1.00 10.00      A   
ATOM    884  O   GLY   107      22.233 -16.628   7.402  1.00 10.00      A   
ATOM    885  N   GLN   108      22.287 -18.874   7.471  1.00 10.00      A   
ATOM    886  HN  GLN   108      22.144 -19.712   6.981  1.00 10.00      A   
ATOM    887  CA  GLN   108      22.723 -18.931   8.865  1.00 10.00      A   
ATOM    888  CB  GLN   108      21.598 -19.468   9.759  1.00 10.00      A   
ATOM    889  CG  GLN   108      20.376 -18.563   9.855  1.00 10.00      A   
ATOM    890  CD  GLN   108      20.701 -17.195  10.424  1.00 10.00      A   
ATOM    891  OE1 GLN   108      21.620 -17.045  11.229  1.00 10.00      A   
ATOM    892  NE2 GLN   108      19.947 -16.188  10.013  1.00 10.00      A   
ATOM    893 HE21 GLN   108      19.229 -16.377   9.372  1.00 10.00      A   
ATOM    894 HE22 GLN   108      20.139 -15.291  10.365  1.00 10.00      A   
ATOM    895  C   GLN   108      23.970 -19.800   9.012  1.00 10.00      A   
ATOM    896  O   GLN   108      24.165 -20.459  10.034  1.00 10.00      A   
ATOM    897  N   VAL   109      24.815 -19.795   7.989  1.00 10.00      A   
ATOM    898  HN  VAL   109      24.619 -19.234   7.209  1.00 10.00      A   
ATOM    899  CA  VAL   109      26.040 -20.589   8.006  1.00 10.00      A   
ATOM    900  CB  VAL   109      26.566 -20.857   6.578  1.00 10.00      A   
ATOM    901  CG1 VAL   109      27.807 -21.740   6.612  1.00 10.00      A   
ATOM    902  CG2 VAL   109      25.482 -21.493   5.721  1.00 10.00      A   
ATOM    903  C   VAL   109      27.130 -19.900   8.821  1.00 10.00      A   
ATOM    904  O   VAL   109      27.495 -18.752   8.546  1.00 10.00      A   
ATOM    905  N   LEU   110      27.646 -20.607   9.818  1.00 10.00      A   
ATOM    906  HN  LEU   110      27.312 -21.516   9.980  1.00 10.00      A   
ATOM    907  CA  LEU   110      28.698 -20.079  10.672  1.00 10.00      A   
ATOM    908  CB  LEU   110      28.696 -20.790  12.028  1.00 10.00      A   
ATOM    909  CG  LEU   110      27.430 -20.642  12.874  1.00 10.00      A   
ATOM    910  CD1 LEU   110      27.442 -21.643  14.016  1.00 10.00      A   
ATOM    911  CD2 LEU   110      27.307 -19.221  13.409  1.00 10.00      A   
ATOM    912  C   LEU   110      30.057 -20.240   9.998  1.00 10.00      A   
ATOM    913  O   LEU   110      30.808 -21.172  10.290  1.00 10.00      A   
ATOM    914  N   GLY   111      30.361 -19.339   9.081  1.00 10.00      A   
ATOM    915  HN  GLY   111      29.717 -18.626   8.875  1.00 10.00      A   
ATOM    916  CA  GLY   111      31.619 -19.395   8.374  1.00 10.00      A   
ATOM    917  C   GLY   111      31.600 -18.540   7.131  1.00 10.00      A   
ATOM    918  O   GLY   111      30.674 -17.749   6.937  1.00 10.00      A   
ATOM    919  N   SER   112      32.624 -18.702   6.291  1.00 10.00      A   
ATOM    920  HN  SER   112      33.324 -19.349   6.523  1.00 10.00      A   
ATOM    921  CA  SER   112      32.765 -17.948   5.043  1.00 10.00      A   
ATOM    922  CB  SER   112      31.503 -18.024   4.174  1.00 10.00      A   
ATOM    923  OG  SER   112      30.935 -19.326   4.209  1.00 10.00      A   
ATOM    924  HG  SER   112      30.263 -19.358   4.899  1.00 10.00      A   
ATOM    925  C   SER   112      33.181 -16.498   5.305  1.00 10.00      A   
ATOM    926  O   SER   112      34.067 -15.973   4.630  1.00 10.00      A   
ATOM    927  N   GLN   113      32.535 -15.863   6.285  1.00 10.00      A   
ATOM    928  HN  GLN   113      31.824 -16.342   6.771  1.00 10.00      A   
ATOM    929  CA  GLN   113      32.826 -14.483   6.660  1.00 10.00      A   
ATOM    930  CB  GLN   113      34.246 -14.334   7.215  1.00 10.00      A   
ATOM    931  CG  GLN   113      34.327 -14.503   8.723  1.00 10.00      A   
ATOM    932  CD  GLN   113      35.752 -14.571   9.229  1.00 10.00      A   
ATOM    933  OE1 GLN   113      36.634 -15.096   8.552  1.00 10.00      A   
ATOM    934  NE2 GLN   113      35.991 -14.034  10.417  1.00 10.00      A   
ATOM    935 HE21 GLN   113      35.239 -13.622  10.902  1.00 10.00      A   
ATOM    936 HE22 GLN   113      36.906 -14.071  10.768  1.00 10.00      A   
ATOM    937  C   GLN   113      32.554 -13.503   5.523  1.00 10.00      A   
ATOM    938  O   GLN   113      33.123 -12.413   5.474  1.00 10.00      A   
ATOM    939  N   VAL   114      31.661 -13.886   4.622  1.00 10.00      A   
ATOM    940  HN  VAL   114      31.227 -14.760   4.719  1.00 10.00      A   
ATOM    941  CA  VAL   114      31.305 -13.033   3.496  1.00 10.00      A   
ATOM    942  CB  VAL   114      30.786 -13.842   2.289  1.00 10.00      A   
ATOM    943  CG1 VAL   114      31.915 -14.656   1.673  1.00 10.00      A   
ATOM    944  CG2 VAL   114      29.626 -14.745   2.690  1.00 10.00      A   
ATOM    945  C   VAL   114      30.259 -12.016   3.928  1.00 10.00      A   
ATOM    946  O   VAL   114      30.047 -11.002   3.270  1.00 10.00      A   
ATOM    947  N   LEU   115      29.606 -12.309   5.046  1.00 10.00      A   
ATOM    948  HN  LEU   115      29.807 -13.151   5.509  1.00 10.00      A   
ATOM    949  CA  LEU   115      28.588 -11.431   5.601  1.00 10.00      A   
ATOM    950  CB  LEU   115      27.338 -12.238   5.968  1.00 10.00      A   
ATOM    951  CG  LEU   115      26.581 -12.892   4.807  1.00 10.00      A   
ATOM    952  CD1 LEU   115      25.585 -13.917   5.328  1.00 10.00      A   
ATOM    953  CD2 LEU   115      25.871 -11.841   3.966  1.00 10.00      A   
ATOM    954  C   LEU   115      29.136 -10.731   6.840  1.00 10.00      A   
ATOM    955  O   LEU   115      28.411 -10.050   7.560  1.00 10.00      A   
ATOM    956  N   LYS   116      30.430 -10.905   7.082  1.00 10.00      A   
ATOM    957  HN  LYS   116      30.963 -11.449   6.464  1.00 10.00      A   
ATOM    958  CA  LYS   116      31.080 -10.299   8.237  1.00 10.00      A   
ATOM    959  CB  LYS   116      31.874 -11.354   9.018  1.00 10.00      A   
ATOM    960  CG  LYS   116      31.092 -12.613   9.368  1.00 10.00      A   
ATOM    961  CD  LYS   116      30.152 -12.385  10.541  1.00 10.00      A   
ATOM    962  CE  LYS   116      29.515 -13.690  10.993  1.00 10.00      A   
ATOM    963  NZ  LYS   116      28.708 -13.523  12.230  1.00 10.00      A   
ATOM    964  HZ1 LYS   116      28.296 -14.437  12.517  1.00 10.00      A   
ATOM    965  HZ2 LYS   116      27.938 -12.846  12.067  1.00 10.00      A   
ATOM    966  HZ3 LYS   116      29.304 -13.167  13.005  1.00 10.00      A   
ATOM    967  C   LYS   116      32.013  -9.177   7.795  1.00 10.00      A   
ATOM    968  O   LYS   116      32.784  -8.645   8.589  1.00 10.00      A   
ATOM    969  N   VAL   117      31.929  -8.811   6.521  1.00 10.00      A   
ATOM    970  HN  VAL   117      31.280  -9.256   5.937  1.00 10.00      A   
ATOM    971  CA  VAL   117      32.773  -7.755   5.967  1.00 10.00      A   
ATOM    972  CB  VAL   117      33.188  -8.066   4.514  1.00 10.00      A   
ATOM    973  CG1 VAL   117      34.128  -9.264   4.472  1.00 10.00      A   
ATOM    974  CG2 VAL   117      31.962  -8.314   3.646  1.00 10.00      A   
ATOM    975  C   VAL   117      32.065  -6.405   6.015  1.00 10.00      A   
ATOM    976  O   VAL   117      32.455  -5.454   5.338  1.00 10.00      A   
ATOM    977  N   ILE   118      31.018  -6.332   6.819  1.00 10.00      A   
ATOM    978  HN  ILE   118      30.762  -7.120   7.340  1.00 10.00      A   
ATOM    979  CA  ILE   118      30.251  -5.107   6.963  1.00 10.00      A   
ATOM    980  CB  ILE   118      28.728  -5.381   6.935  1.00 10.00      A   
ATOM    981  CG1 ILE   118      28.429  -6.663   6.149  1.00 10.00      A   
ATOM    982  CG2 ILE   118      27.993  -4.203   6.313  1.00 10.00      A   
ATOM    983  CD1 ILE   118      26.998  -7.137   6.269  1.00 10.00      A   
ATOM    984  C   ILE   118      30.622  -4.420   8.276  1.00 10.00      A   
ATOM    985  O   ILE   118      31.486  -4.904   9.009  1.00 10.00      A   
ATOM    986  N   ASN   119      29.981  -3.285   8.548  1.00 10.00      A   
ATOM    987  HN  ASN   119      29.328  -2.953   7.899  1.00 10.00      A   
ATOM    988  CA  ASN   119      30.209  -2.502   9.770  1.00 10.00      A   
ATOM    989  CB  ASN   119      30.141  -3.348  11.050  1.00 10.00      A   
ATOM    990  CG  ASN   119      28.756  -3.902  11.327  1.00 10.00      A   
ATOM    991  OD1 ASN   119      27.750  -3.381  10.840  1.00 10.00      A   
ATOM    992  ND2 ASN   119      28.691  -4.959  12.121  1.00 10.00      A   
ATOM    993 HD21 ASN   119      29.530  -5.316  12.486  1.00 10.00      A   
ATOM    994 HD22 ASN   119      27.811  -5.344  12.310  1.00 10.00      A   
ATOM    995  C   ASN   119      31.490  -1.669   9.707  1.00 10.00      A   
ATOM    996  O   ASN   119      31.558  -0.580  10.281  1.00 10.00      A   
ATOM    997  N   GLU   120      32.502  -2.180   9.014  1.00 10.00      A   
ATOM    998  HN  GLU   120      32.399  -3.063   8.601  1.00 10.00      A   
ATOM    999  CA  GLU   120      33.767  -1.474   8.858  1.00 10.00      A   
ATOM   1000  CB  GLU   120      34.890  -2.448   8.486  1.00 10.00      A   
ATOM   1001  CG  GLU   120      34.513  -3.473   7.425  1.00 10.00      A   
ATOM   1002  CD  GLU   120      35.542  -4.575   7.296  1.00 10.00      A   
ATOM   1003  OE1 GLU   120      36.611  -4.335   6.691  1.00 10.00      A   
ATOM   1004  OE2 GLU   120      35.293  -5.688   7.802  1.00 10.00      A   
ATOM   1005  C   GLU   120      33.622  -0.376   7.806  1.00 10.00      A   
ATOM   1006  O   GLU   120      34.009  -0.540   6.649  1.00 10.00      A   
ATOM   1007  N   SER   121      33.026   0.730   8.217  1.00 10.00      A   
ATOM   1008  HN  SER   121      32.731   0.791   9.153  1.00 10.00      A   
ATOM   1009  CA  SER   121      32.784   1.857   7.336  1.00 10.00      A   
ATOM   1010  CB  SER   121      31.929   2.894   8.055  1.00 10.00      A   
ATOM   1011  OG  SER   121      30.739   2.291   8.540  1.00 10.00      A   
ATOM   1012  HG  SER   121      30.123   2.983   8.815  1.00 10.00      A   
ATOM   1013  C   SER   121      34.071   2.472   6.798  1.00 10.00      A   
ATOM   1014  O   SER   121      34.748   3.233   7.485  1.00 10.00      A   
ATOM   1015  N   THR   122      34.405   2.113   5.569  1.00 10.00      A   
ATOM   1016  HN  THR   122      33.832   1.475   5.091  1.00 10.00      A   
ATOM   1017  CA  THR   122      35.599   2.621   4.912  1.00 10.00      A   
ATOM   1018  CB  THR   122      36.566   1.467   4.587  1.00 10.00      A   
ATOM   1019  OG1 THR   122      36.505   0.480   5.633  1.00 10.00      A   
ATOM   1020  HG1 THR   122      35.581   0.258   5.814  1.00 10.00      A   
ATOM   1021  CG2 THR   122      37.991   1.983   4.473  1.00 10.00      A   
ATOM   1022  C   THR   122      35.224   3.334   3.615  1.00 10.00      A   
ATOM   1023  O   THR   122      35.876   4.296   3.204  1.00 10.00      A   
ATOM   1024  N   ASN   123      34.160   2.854   2.986  1.00 10.00      A   
ATOM   1025  HN  ASN   123      33.682   2.096   3.378  1.00 10.00      A   
ATOM   1026  CA  ASN   123      33.677   3.416   1.727  1.00 10.00      A   
ATOM   1027  CB  ASN   123      34.450   2.826   0.536  1.00 10.00      A   
ATOM   1028  CG  ASN   123      34.359   1.308   0.430  1.00 10.00      A   
ATOM   1029  OD1 ASN   123      34.272   0.597   1.434  1.00 10.00      A   
ATOM   1030  ND2 ASN   123      34.365   0.799  -0.789  1.00 10.00      A   
ATOM   1031 HD21 ASN   123      34.419   1.420  -1.556  1.00 10.00      A   
ATOM   1032 HD22 ASN   123      34.329  -0.174  -0.885  1.00 10.00      A   
ATOM   1033  C   ASN   123      32.185   3.148   1.564  1.00 10.00      A   
ATOM   1034  O   ASN   123      31.439   3.981   1.050  1.00 10.00      A   
ATOM   1035  N   GLN   124      31.765   1.973   2.008  1.00 10.00      A   
ATOM   1036  HN  GLN   124      32.420   1.351   2.393  1.00 10.00      A   
ATOM   1037  CA  GLN   124      30.369   1.565   1.930  1.00 10.00      A   
ATOM   1038  CB  GLN   124      30.240   0.033   2.028  1.00 10.00      A   
ATOM   1039  CG  GLN   124      30.596  -0.557   3.390  1.00 10.00      A   
ATOM   1040  CD  GLN   124      32.078  -0.471   3.708  1.00 10.00      A   
ATOM   1041  OE1 GLN   124      32.561   0.549   4.213  1.00 10.00      A   
ATOM   1042  NE2 GLN   124      32.807  -1.536   3.424  1.00 10.00      A   
ATOM   1043 HE21 GLN   124      32.353  -2.317   3.027  1.00 10.00      A   
ATOM   1044 HE22 GLN   124      33.766  -1.509   3.619  1.00 10.00      A   
ATOM   1045  C   GLN   124      29.533   2.245   3.016  1.00 10.00      A   
ATOM   1046  O   GLN   124      28.387   2.621   2.778  1.00 10.00      A   
ATOM   1047  N   ASN   125      30.124   2.398   4.202  1.00 10.00      A   
ATOM   1048  HN  ASN   125      31.042   2.077   4.314  1.00 10.00      A   
ATOM   1049  CA  ASN   125      29.451   3.024   5.345  1.00 10.00      A   
ATOM   1050  CB  ASN   125      29.330   4.543   5.176  1.00 10.00      A   
ATOM   1051  CG  ASN   125      30.672   5.235   5.028  1.00 10.00      A   
ATOM   1052  OD1 ASN   125      31.707   4.713   5.448  1.00 10.00      A   
ATOM   1053  ND2 ASN   125      30.663   6.424   4.450  1.00 10.00      A   
ATOM   1054 HD21 ASN   125      29.795   6.791   4.156  1.00 10.00      A   
ATOM   1055 HD22 ASN   125      31.520   6.888   4.326  1.00 10.00      A   
ATOM   1056  C   ASN   125      28.083   2.396   5.598  1.00 10.00      A   
ATOM   1057  O   ASN   125      27.050   3.063   5.508  1.00 10.00      A   
ATOM   1058  N   ALA   126      28.083   1.106   5.899  1.00 10.00      A   
ATOM   1059  HN  ALA   126      28.936   0.630   5.963  1.00 10.00      A   
ATOM   1060  CA  ALA   126      26.849   0.378   6.146  1.00 10.00      A   
ATOM   1061  CB  ALA   126      26.590  -0.608   5.016  1.00 10.00      A   
ATOM   1062  C   ALA   126      26.890  -0.355   7.476  1.00 10.00      A   
ATOM   1063  O   ALA   126      27.964  -0.623   8.020  1.00 10.00      A   
ATOM   1064  N   ALA   127      25.714  -0.680   7.992  1.00 10.00      A   
ATOM   1065  HN  ALA   127      24.896  -0.437   7.503  1.00 10.00      A   
ATOM   1066  CA  ALA   127      25.594  -1.392   9.253  1.00 10.00      A   
ATOM   1067  CB  ALA   127      25.111  -0.457  10.353  1.00 10.00      A   
ATOM   1068  C   ALA   127      24.643  -2.569   9.100  1.00 10.00      A   
ATOM   1069  O   ALA   127      23.532  -2.414   8.590  1.00 10.00      A   
ATOM   1070  N   VAL   128      25.093  -3.744   9.531  1.00 10.00      A   
ATOM   1071  HN  VAL   128      25.989  -3.793   9.931  1.00 10.00      A   
ATOM   1072  CA  VAL   128      24.286  -4.959   9.441  1.00 10.00      A   
ATOM   1073  CB  VAL   128      25.073  -6.208   9.916  1.00 10.00      A   
ATOM   1074  CG1 VAL   128      25.448  -6.103  11.386  1.00 10.00      A   
ATOM   1075  CG2 VAL   128      24.296  -7.489   9.645  1.00 10.00      A   
ATOM   1076  C   VAL   128      22.992  -4.802  10.242  1.00 10.00      A   
ATOM   1077  O   VAL   128      22.991  -4.222  11.332  1.00 10.00      A   
ATOM   1078  N   LYS   129      21.894  -5.303   9.698  1.00 10.00      A   
ATOM   1079  HN  LYS   129      21.951  -5.764   8.834  1.00 10.00      A   
ATOM   1080  CA  LYS   129      20.610  -5.187  10.362  1.00 10.00      A   
ATOM   1081  CB  LYS   129      19.655  -4.339   9.528  1.00 10.00      A   
ATOM   1082  CG  LYS   129      18.588  -3.624  10.334  1.00 10.00      A   
ATOM   1083  CD  LYS   129      17.738  -2.743   9.437  1.00 10.00      A   
ATOM   1084  CE  LYS   129      16.776  -1.887  10.242  1.00 10.00      A   
ATOM   1085  NZ  LYS   129      15.904  -1.075   9.357  1.00 10.00      A   
ATOM   1086  HZ1 LYS   129      16.489  -0.480   8.729  1.00 10.00      A   
ATOM   1087  HZ2 LYS   129      15.286  -0.460   9.922  1.00 10.00      A   
ATOM   1088  HZ3 LYS   129      15.314  -1.704   8.766  1.00 10.00      A   
ATOM   1089  C   LYS   129      19.997  -6.547  10.680  1.00 10.00      A   
ATOM   1090  O   LYS   129      20.021  -6.984  11.831  1.00 10.00      A   
ATOM   1091  N   ARG   130      19.461  -7.223   9.667  1.00 10.00      A   
ATOM   1092  HN  ARG   130      19.502  -6.849   8.758  1.00 10.00      A   
ATOM   1093  CA  ARG   130      18.833  -8.523   9.876  1.00 10.00      A   
ATOM   1094  CB  ARG   130      17.373  -8.363  10.319  1.00 10.00      A   
ATOM   1095  CG  ARG   130      16.481  -7.657   9.310  1.00 10.00      A   
ATOM   1096  CD  ARG   130      15.085  -8.262   9.274  1.00 10.00      A   
ATOM   1097  NE  ARG   130      14.413  -8.194  10.571  1.00 10.00      A   
ATOM   1098  HE  ARG   130      14.954  -7.924  11.344  1.00 10.00      A   
ATOM   1099  CZ  ARG   130      13.125  -8.475  10.760  1.00 10.00      A   
ATOM   1100  NH1 ARG   130      12.362  -8.848   9.738  1.00 10.00      A   
ATOM   1101 HH11 ARG   130      12.770  -8.925   8.780  1.00 10.00      A   
ATOM   1102 HH12 ARG   130      11.351  -9.063   9.884  1.00 10.00      A   
ATOM   1103  NH2 ARG   130      12.603  -8.381  11.977  1.00 10.00      A   
ATOM   1104 HH21 ARG   130      11.597  -8.600  12.136  1.00 10.00      A   
ATOM   1105 HH22 ARG   130      13.200  -8.086  12.784  1.00 10.00      A   
ATOM   1106  C   ARG   130      18.907  -9.410   8.639  1.00 10.00      A   
ATOM   1107  O   ARG   130      18.892  -8.924   7.504  1.00 10.00      A   
ATOM   1108  N   ILE   131      18.979 -10.715   8.879  1.00 10.00      A   
ATOM   1109  HN  ILE   131      18.973 -11.025   9.809  1.00 10.00      A   
ATOM   1110  CA  ILE   131      19.044 -11.708   7.815  1.00 10.00      A   
ATOM   1111  CB  ILE   131      20.445 -12.361   7.715  1.00 10.00      A   
ATOM   1112  CG1 ILE   131      21.531 -11.308   7.465  1.00 10.00      A   
ATOM   1113  CG2 ILE   131      20.469 -13.417   6.617  1.00 10.00      A   
ATOM   1114  CD1 ILE   131      22.318 -10.935   8.703  1.00 10.00      A   
ATOM   1115  C   ILE   131      18.009 -12.797   8.084  1.00 10.00      A   
ATOM   1116  O   ILE   131      18.101 -13.516   9.080  1.00 10.00      A   
ATOM   1117  N   GLU   132      17.028 -12.911   7.202  1.00 10.00      A   
ATOM   1118  HN  GLU   132      17.018 -12.320   6.415  1.00 10.00      A   
ATOM   1119  CA  GLU   132      15.970 -13.902   7.353  1.00 10.00      A   
ATOM   1120  CB  GLU   132      14.599 -13.222   7.392  1.00 10.00      A   
ATOM   1121  CG  GLU   132      14.410 -12.261   8.557  1.00 10.00      A   
ATOM   1122  CD  GLU   132      14.188 -12.968   9.881  1.00 10.00      A   
ATOM   1123  OE1 GLU   132      13.429 -12.438  10.720  1.00 10.00      A   
ATOM   1124  OE2 GLU   132      14.768 -14.055  10.095  1.00 10.00      A   
ATOM   1125  C   GLU   132      16.016 -14.928   6.227  1.00 10.00      A   
ATOM   1126  O   GLU   132      16.199 -14.574   5.064  1.00 10.00      A   
ATOM   1127  N   PHE   133      15.852 -16.197   6.577  1.00 10.00      A   
ATOM   1128  HN  PHE   133      15.708 -16.417   7.522  1.00 10.00      A   
ATOM   1129  CA  PHE   133      15.870 -17.274   5.596  1.00 10.00      A   
ATOM   1130  CB  PHE   133      17.260 -17.923   5.526  1.00 10.00      A   
ATOM   1131  CG  PHE   133      17.315 -19.170   4.688  1.00 10.00      A   
ATOM   1132  CD1 PHE   133      17.050 -19.123   3.329  1.00 10.00      A   
ATOM   1133  CD2 PHE   133      17.624 -20.394   5.264  1.00 10.00      A   
ATOM   1134  CE1 PHE   133      17.090 -20.268   2.560  1.00 10.00      A   
ATOM   1135  CE2 PHE   133      17.667 -21.544   4.500  1.00 10.00      A   
ATOM   1136  CZ  PHE   133      17.399 -21.481   3.146  1.00 10.00      A   
ATOM   1137  C   PHE   133      14.804 -18.318   5.923  1.00 10.00      A   
ATOM   1138  O   PHE   133      14.784 -18.872   7.024  1.00 10.00      A   
ATOM   1139  N   VAL   134      13.908 -18.560   4.973  1.00 10.00      A   
ATOM   1140  HN  VAL   134      13.967 -18.069   4.123  1.00 10.00      A   
ATOM   1141  CA  VAL   134      12.837 -19.540   5.145  1.00 10.00      A   
ATOM   1142  CB  VAL   134      11.444 -18.863   5.222  1.00 10.00      A   
ATOM   1143  CG1 VAL   134      10.324 -19.896   5.250  1.00 10.00      A   
ATOM   1144  CG2 VAL   134      11.355 -17.962   6.444  1.00 10.00      A   
ATOM   1145  C   VAL   134      12.862 -20.550   3.998  1.00 10.00      A   
ATOM   1146  O   VAL   134      12.992 -20.171   2.831  1.00 10.00      A   
ATOM   1147  N   GLY   135      12.761 -21.831   4.341  1.00 10.00      A   
ATOM   1148  HN  GLY   135      12.675 -22.066   5.290  1.00 10.00      A   
ATOM   1149  CA  GLY   135      12.775 -22.881   3.339  1.00 10.00      A   
ATOM   1150  C   GLY   135      11.580 -22.804   2.405  1.00 10.00      A   
ATOM   1151  O   GLY   135      10.496 -22.386   2.817  1.00 10.00      A   
ATOM   1152  N   PRO   136      11.750 -23.212   1.137  1.00 10.00      A   
ATOM   1153  CA  PRO   136      10.674 -23.177   0.137  1.00 10.00      A   
ATOM   1154  CB  PRO   136      11.308 -23.824  -1.097  1.00 10.00      A   
ATOM   1155  CG  PRO   136      12.775 -23.650  -0.906  1.00 10.00      A   
ATOM   1156  CD  PRO   136      13.007 -23.735   0.574  1.00 10.00      A   
ATOM   1157  C   PRO   136       9.450 -23.975   0.576  1.00 10.00      A   
ATOM   1158  O   PRO   136       8.327 -23.472   0.539  1.00 10.00      A   
ATOM   1159  N   SER   137       9.677 -25.211   1.004  1.00 10.00      A   
ATOM   1160  HN  SER   137      10.598 -25.551   1.025  1.00 10.00      A   
ATOM   1161  CA  SER   137       8.600 -26.081   1.447  1.00 10.00      A   
ATOM   1162  CB  SER   137       9.181 -27.434   1.856  1.00 10.00      A   
ATOM   1163  OG  SER   137      10.585 -27.461   1.630  1.00 10.00      A   
ATOM   1164  HG  SER   137      10.802 -28.193   1.033  1.00 10.00      A   
ATOM   1165  C   SER   137       7.837 -25.451   2.611  1.00 10.00      A   
ATOM   1166  O   SER   137       6.610 -25.543   2.692  1.00 10.00      A   
ATOM   1167  N   VAL   138       8.575 -24.791   3.497  1.00 10.00      A   
ATOM   1168  HN  VAL   138       9.543 -24.740   3.364  1.00 10.00      A   
ATOM   1169  CA  VAL   138       7.984 -24.135   4.657  1.00 10.00      A   
ATOM   1170  CB  VAL   138       9.066 -23.666   5.653  1.00 10.00      A   
ATOM   1171  CG1 VAL   138       8.434 -23.166   6.943  1.00 10.00      A   
ATOM   1172  CG2 VAL   138      10.054 -24.788   5.941  1.00 10.00      A   
ATOM   1173  C   VAL   138       7.147 -22.938   4.216  1.00 10.00      A   
ATOM   1174  O   VAL   138       5.995 -22.788   4.625  1.00 10.00      A   
ATOM   1175  N   GLY   139       7.725 -22.105   3.359  1.00 10.00      A   
ATOM   1176  HN  GLY   139       8.643 -22.284   3.061  1.00 10.00      A   
ATOM   1177  CA  GLY   139       7.025 -20.935   2.866  1.00 10.00      A   
ATOM   1178  C   GLY   139       5.775 -21.302   2.091  1.00 10.00      A   
ATOM   1179  O   GLY   139       4.767 -20.601   2.156  1.00 10.00      A   
ATOM   1180  N   ALA   140       5.840 -22.403   1.352  1.00 10.00      A   
ATOM   1181  HN  ALA   140       6.684 -22.906   1.317  1.00 10.00      A   
ATOM   1182  CA  ALA   140       4.700 -22.870   0.571  1.00 10.00      A   
ATOM   1183  CB  ALA   140       5.106 -24.027  -0.332  1.00 10.00      A   
ATOM   1184  C   ALA   140       3.551 -23.279   1.487  1.00 10.00      A   
ATOM   1185  O   ALA   140       2.378 -23.144   1.135  1.00 10.00      A   
ATOM   1186  N   ASP   141       3.898 -23.771   2.669  1.00 10.00      A   
ATOM   1187  HN  ASP   141       4.851 -23.851   2.891  1.00 10.00      A   
ATOM   1188  CA  ASP   141       2.904 -24.192   3.645  1.00 10.00      A   
ATOM   1189  CB  ASP   141       3.558 -25.050   4.729  1.00 10.00      A   
ATOM   1190  CG  ASP   141       2.944 -26.432   4.842  1.00 10.00      A   
ATOM   1191  OD1 ASP   141       1.724 -26.528   5.071  1.00 10.00      A   
ATOM   1192  OD2 ASP   141       3.690 -27.431   4.714  1.00 10.00      A   
ATOM   1193  C   ASP   141       2.245 -22.973   4.276  1.00 10.00      A   
ATOM   1194  O   ASP   141       1.046 -22.971   4.567  1.00 10.00      A   
ATOM   1195  N   LEU   142       3.041 -21.928   4.471  1.00 10.00      A   
ATOM   1196  HN  LEU   142       3.988 -21.994   4.214  1.00 10.00      A   
ATOM   1197  CA  LEU   142       2.552 -20.688   5.059  1.00 10.00      A   
ATOM   1198  CB  LEU   142       3.724 -19.798   5.486  1.00 10.00      A   
ATOM   1199  CG  LEU   142       4.786 -20.445   6.380  1.00 10.00      A   
ATOM   1200  CD1 LEU   142       5.980 -19.516   6.547  1.00 10.00      A   
ATOM   1201  CD2 LEU   142       4.203 -20.817   7.734  1.00 10.00      A   
ATOM   1202  C   LEU   142       1.668 -19.939   4.065  1.00 10.00      A   
ATOM   1203  O   LEU   142       0.586 -19.469   4.413  1.00 10.00      A   
ATOM   1204  N   ALA   143       2.138 -19.852   2.822  1.00 10.00      A   
ATOM   1205  HN  ALA   143       3.013 -20.252   2.618  1.00 10.00      A   
ATOM   1206  CA  ALA   143       1.410 -19.165   1.757  1.00 10.00      A   
ATOM   1207  CB  ALA   143       2.190 -19.235   0.453  1.00 10.00      A   
ATOM   1208  C   ALA   143       0.013 -19.743   1.564  1.00 10.00      A   
ATOM   1209  O   ALA   143      -0.972 -19.003   1.509  1.00 10.00      A   
ATOM   1210  N   GLN   144      -0.065 -21.067   1.473  1.00 10.00      A   
ATOM   1211  HN  GLN   144       0.759 -21.599   1.532  1.00 10.00      A   
ATOM   1212  CA  GLN   144      -1.339 -21.750   1.281  1.00 10.00      A   
ATOM   1213  CB  GLN   144      -1.126 -23.264   1.169  1.00 10.00      A   
ATOM   1214  CG  GLN   144      -2.383 -24.059   0.847  1.00 10.00      A   
ATOM   1215  CD  GLN   144      -3.073 -23.599  -0.426  1.00 10.00      A   
ATOM   1216  OE1 GLN   144      -2.432 -23.136  -1.371  1.00 10.00      A   
ATOM   1217  NE2 GLN   144      -4.390 -23.720  -0.456  1.00 10.00      A   
ATOM   1218 HE21 GLN   144      -4.840 -24.093   0.333  1.00 10.00      A   
ATOM   1219 HE22 GLN   144      -4.863 -23.434  -1.265  1.00 10.00      A   
ATOM   1220  C   GLN   144      -2.313 -21.427   2.410  1.00 10.00      A   
ATOM   1221  O   GLN   144      -3.492 -21.160   2.170  1.00 10.00      A   
ATOM   1222  N   THR   145      -1.810 -21.434   3.635  1.00 10.00      A   
ATOM   1223  HN  THR   145      -0.859 -21.635   3.762  1.00 10.00      A   
ATOM   1224  CA  THR   145      -2.635 -21.147   4.795  1.00 10.00      A   
ATOM   1225  CB  THR   145      -1.901 -21.513   6.098  1.00 10.00      A   
ATOM   1226  OG1 THR   145      -1.354 -22.836   5.973  1.00 10.00      A   
ATOM   1227  HG1 THR   145      -0.476 -22.785   5.568  1.00 10.00      A   
ATOM   1228  CG2 THR   145      -2.859 -21.473   7.281  1.00 10.00      A   
ATOM   1229  C   THR   145      -3.054 -19.675   4.825  1.00 10.00      A   
ATOM   1230  O   THR   145      -4.219 -19.360   5.069  1.00 10.00      A   
ATOM   1231  N   GLY   146      -2.102 -18.786   4.554  1.00 10.00      A   
ATOM   1232  HN  GLY   146      -1.191 -19.102   4.356  1.00 10.00      A   
ATOM   1233  CA  GLY   146      -2.382 -17.361   4.553  1.00 10.00      A   
ATOM   1234  C   GLY   146      -3.438 -16.985   3.531  1.00 10.00      A   
ATOM   1235  O   GLY   146      -4.356 -16.219   3.828  1.00 10.00      A   
ATOM   1236  N   ALA   147      -3.315 -17.540   2.330  1.00 10.00      A   
ATOM   1237  HN  ALA   147      -2.560 -18.150   2.159  1.00 10.00      A   
ATOM   1238  CA  ALA   147      -4.264 -17.266   1.255  1.00 10.00      A   
ATOM   1239  CB  ALA   147      -3.790 -17.892  -0.050  1.00 10.00      A   
ATOM   1240  C   ALA   147      -5.656 -17.770   1.617  1.00 10.00      A   
ATOM   1241  O   ALA   147      -6.655 -17.081   1.400  1.00 10.00      A   
ATOM   1242  N   MET   148      -5.714 -18.974   2.179  1.00 10.00      A   
ATOM   1243  HN  MET   148      -4.880 -19.471   2.333  1.00 10.00      A   
ATOM   1244  CA  MET   148      -6.983 -19.571   2.578  1.00 10.00      A   
ATOM   1245  CB  MET   148      -6.793 -21.019   3.033  1.00 10.00      A   
ATOM   1246  CG  MET   148      -6.730 -22.025   1.895  1.00 10.00      A   
ATOM   1247  SD  MET   148      -6.942 -23.728   2.458  1.00 10.00      A   
ATOM   1248  CE  MET   148      -5.538 -23.904   3.559  1.00 10.00      A   
ATOM   1249  C   MET   148      -7.648 -18.761   3.683  1.00 10.00      A   
ATOM   1250  O   MET   148      -8.849 -18.504   3.635  1.00 10.00      A   
ATOM   1251  N   ALA   149      -6.858 -18.354   4.670  1.00 10.00      A   
ATOM   1252  HN  ALA   149      -5.904 -18.592   4.647  1.00 10.00      A   
ATOM   1253  CA  ALA   149      -7.363 -17.572   5.790  1.00 10.00      A   
ATOM   1254  CB  ALA   149      -6.256 -17.327   6.803  1.00 10.00      A   
ATOM   1255  C   ALA   149      -7.953 -16.248   5.320  1.00 10.00      A   
ATOM   1256  O   ALA   149      -9.027 -15.842   5.767  1.00 10.00      A   
ATOM   1257  N   LEU   150      -7.252 -15.590   4.408  1.00 10.00      A   
ATOM   1258  HN  LEU   150      -6.403 -15.974   4.087  1.00 10.00      A   
ATOM   1259  CA  LEU   150      -7.696 -14.312   3.873  1.00 10.00      A   
ATOM   1260  CB  LEU   150      -6.610 -13.717   2.975  1.00 10.00      A   
ATOM   1261  CG  LEU   150      -6.880 -12.325   2.405  1.00 10.00      A   
ATOM   1262  CD1 LEU   150      -7.122 -11.319   3.522  1.00 10.00      A   
ATOM   1263  CD2 LEU   150      -5.726 -11.888   1.519  1.00 10.00      A   
ATOM   1264  C   LEU   150      -9.009 -14.458   3.105  1.00 10.00      A   
ATOM   1265  O   LEU   150      -9.969 -13.717   3.346  1.00 10.00      A   
ATOM   1266  N   MET   151      -9.052 -15.428   2.195  1.00 10.00      A   
ATOM   1267  HN  MET   151      -8.256 -15.992   2.058  1.00 10.00      A   
ATOM   1268  CA  MET   151     -10.246 -15.674   1.391  1.00 10.00      A   
ATOM   1269  CB  MET   151      -9.972 -16.735   0.322  1.00 10.00      A   
ATOM   1270  CG  MET   151      -9.021 -16.282  -0.774  1.00 10.00      A   
ATOM   1271  SD  MET   151      -8.845 -17.494  -2.099  1.00 10.00      A   
ATOM   1272  CE  MET   151      -8.193 -18.896  -1.195  1.00 10.00      A   
ATOM   1273  C   MET   151     -11.428 -16.092   2.261  1.00 10.00      A   
ATOM   1274  O   MET   151     -12.567 -15.682   2.025  1.00 10.00      A   
ATOM   1275  N   ALA   152     -11.150 -16.907   3.274  1.00 10.00      A   
ATOM   1276  HN  ALA   152     -10.220 -17.202   3.407  1.00 10.00      A   
ATOM   1277  CA  ALA   152     -12.183 -17.378   4.187  1.00 10.00      A   
ATOM   1278  CB  ALA   152     -11.617 -18.421   5.136  1.00 10.00      A   
ATOM   1279  C   ALA   152     -12.790 -16.219   4.968  1.00 10.00      A   
ATOM   1280  O   ALA   152     -14.009 -16.129   5.112  1.00 10.00      A   
ATOM   1281  N   ALA   153     -11.933 -15.330   5.459  1.00 10.00      A   
ATOM   1282  HN  ALA   153     -10.971 -15.458   5.304  1.00 10.00      A   
ATOM   1283  CA  ALA   153     -12.381 -14.171   6.222  1.00 10.00      A   
ATOM   1284  CB  ALA   153     -11.193 -13.362   6.721  1.00 10.00      A   
ATOM   1285  C   ALA   153     -13.308 -13.297   5.386  1.00 10.00      A   
ATOM   1286  O   ALA   153     -14.410 -12.960   5.818  1.00 10.00      A   
ATOM   1287  N   LEU   154     -12.865 -12.957   4.176  1.00 10.00      A   
ATOM   1288  HN  LEU   154     -11.980 -13.272   3.886  1.00 10.00      A   
ATOM   1289  CA  LEU   154     -13.654 -12.124   3.273  1.00 10.00      A   
ATOM   1290  CB  LEU   154     -12.900 -11.892   1.958  1.00 10.00      A   
ATOM   1291  CG  LEU   154     -13.511 -10.867   0.993  1.00 10.00      A   
ATOM   1292  CD1 LEU   154     -13.431  -9.463   1.572  1.00 10.00      A   
ATOM   1293  CD2 LEU   154     -12.822 -10.930  -0.362  1.00 10.00      A   
ATOM   1294  C   LEU   154     -15.012 -12.761   2.991  1.00 10.00      A   
ATOM   1295  O   LEU   154     -16.044 -12.084   3.006  1.00 10.00      A   
ATOM   1296  N   LEU   155     -15.009 -14.067   2.754  1.00 10.00      A   
ATOM   1297  HN  LEU   155     -14.155 -14.551   2.761  1.00 10.00      A   
ATOM   1298  CA  LEU   155     -16.238 -14.798   2.470  1.00 10.00      A   
ATOM   1299  CB  LEU   155     -15.926 -16.229   2.022  1.00 10.00      A   
ATOM   1300  CG  LEU   155     -17.109 -17.053   1.506  1.00 10.00      A   
ATOM   1301  CD1 LEU   155     -17.629 -16.487   0.194  1.00 10.00      A   
ATOM   1302  CD2 LEU   155     -16.710 -18.509   1.340  1.00 10.00      A   
ATOM   1303  C   LEU   155     -17.168 -14.813   3.681  1.00 10.00      A   
ATOM   1304  O   LEU   155     -18.381 -14.658   3.541  1.00 10.00      A   
ATOM   1305  N   SER   156     -16.591 -14.972   4.868  1.00 10.00      A   
ATOM   1306  HN  SER   156     -15.617 -15.056   4.920  1.00 10.00      A   
ATOM   1307  CA  SER   156     -17.373 -15.009   6.097  1.00 10.00      A   
ATOM   1308  CB  SER   156     -16.469 -15.306   7.297  1.00 10.00      A   
ATOM   1309  OG  SER   156     -15.713 -16.492   7.096  1.00 10.00      A   
ATOM   1310  HG  SER   156     -15.197 -16.414   6.280  1.00 10.00      A   
ATOM   1311  C   SER   156     -18.120 -13.691   6.306  1.00 10.00      A   
ATOM   1312  O   SER   156     -19.261 -13.673   6.772  1.00 10.00      A   
ATOM   1313  N   ILE   157     -17.471 -12.592   5.945  1.00 10.00      A   
ATOM   1314  HN  ILE   157     -16.563 -12.676   5.578  1.00 10.00      A   
ATOM   1315  CA  ILE   157     -18.063 -11.266   6.082  1.00 10.00      A   
ATOM   1316  CB  ILE   157     -17.000 -10.154   5.936  1.00 10.00      A   
ATOM   1317  CG1 ILE   157     -15.878 -10.372   6.954  1.00 10.00      A   
ATOM   1318  CG2 ILE   157     -17.628  -8.777   6.122  1.00 10.00      A   
ATOM   1319  CD1 ILE   157     -14.592  -9.653   6.618  1.00 10.00      A   
ATOM   1320  C   ILE   157     -19.178 -11.063   5.058  1.00 10.00      A   
ATOM   1321  O   ILE   157     -20.229 -10.508   5.377  1.00 10.00      A   
ATOM   1322  N   LEU   158     -18.948 -11.548   3.842  1.00 10.00      A   
ATOM   1323  HN  LEU   158     -18.093 -11.999   3.664  1.00 10.00      A   
ATOM   1324  CA  LEU   158     -19.920 -11.428   2.760  1.00 10.00      A   
ATOM   1325  CB  LEU   158     -19.378 -12.087   1.488  1.00 10.00      A   
ATOM   1326  CG  LEU   158     -20.363 -12.248   0.325  1.00 10.00      A   
ATOM   1327  CD1 LEU   158     -20.759 -10.895  -0.248  1.00 10.00      A   
ATOM   1328  CD2 LEU   158     -19.775 -13.145  -0.753  1.00 10.00      A   
ATOM   1329  C   LEU   158     -21.255 -12.052   3.151  1.00 10.00      A   
ATOM   1330  O   LEU   158     -22.313 -11.448   2.968  1.00 10.00      A   
ATOM   1331  N   VAL   159     -21.196 -13.261   3.697  1.00 10.00      A   
ATOM   1332  HN  VAL   159     -20.320 -13.694   3.809  1.00 10.00      A   
ATOM   1333  CA  VAL   159     -22.402 -13.961   4.123  1.00 10.00      A   
ATOM   1334  CB  VAL   159     -22.118 -15.443   4.448  1.00 10.00      A   
ATOM   1335  CG1 VAL   159     -23.413 -16.194   4.719  1.00 10.00      A   
ATOM   1336  CG2 VAL   159     -21.345 -16.105   3.316  1.00 10.00      A   
ATOM   1337  C   VAL   159     -23.007 -13.283   5.347  1.00 10.00      A   
ATOM   1338  O   VAL   159     -24.227 -13.156   5.463  1.00 10.00      A   
ATOM   1339  N   TYR   160     -22.140 -12.836   6.250  1.00 10.00      A   
ATOM   1340  HN  TYR   160     -21.179 -12.959   6.089  1.00 10.00      A   
ATOM   1341  CA  TYR   160     -22.572 -12.171   7.472  1.00 10.00      A   
ATOM   1342  CB  TYR   160     -21.353 -11.828   8.332  1.00 10.00      A   
ATOM   1343  CG  TYR   160     -21.677 -11.136   9.637  1.00 10.00      A   
ATOM   1344  CD1 TYR   160     -22.299 -11.817  10.675  1.00 10.00      A   
ATOM   1345  CD2 TYR   160     -21.357  -9.798   9.830  1.00 10.00      A   
ATOM   1346  CE1 TYR   160     -22.586 -11.187  11.871  1.00 10.00      A   
ATOM   1347  CE2 TYR   160     -21.643  -9.159  11.020  1.00 10.00      A   
ATOM   1348  CZ  TYR   160     -22.259  -9.857  12.035  1.00 10.00      A   
ATOM   1349  OH  TYR   160     -22.537  -9.228  13.229  1.00 10.00      A   
ATOM   1350  HH  TYR   160     -22.888  -8.346  13.051  1.00 10.00      A   
ATOM   1351  C   TYR   160     -23.373 -10.907   7.165  1.00 10.00      A   
ATOM   1352  O   TYR   160     -24.491 -10.739   7.649  1.00 10.00      A   
ATOM   1353  N   VAL   161     -22.799 -10.027   6.352  1.00 10.00      A   
ATOM   1354  HN  VAL   161     -21.904 -10.223   5.984  1.00 10.00      A   
ATOM   1355  CA  VAL   161     -23.462  -8.780   5.986  1.00 10.00      A   
ATOM   1356  CB  VAL   161     -22.520  -7.832   5.209  1.00 10.00      A   
ATOM   1357  CG1 VAL   161     -23.238  -6.540   4.836  1.00 10.00      A   
ATOM   1358  CG2 VAL   161     -21.275  -7.529   6.030  1.00 10.00      A   
ATOM   1359  C   VAL   161     -24.718  -9.053   5.162  1.00 10.00      A   
ATOM   1360  O   VAL   161     -25.747  -8.406   5.352  1.00 10.00      A   
ATOM   1361  N   GLY   162     -24.631 -10.027   4.261  1.00 10.00      A   
ATOM   1362  HN  GLY   162     -23.783 -10.515   4.160  1.00 10.00      A   
ATOM   1363  CA  GLY   162     -25.762 -10.373   3.423  1.00 10.00      A   
ATOM   1364  C   GLY   162     -26.958 -10.848   4.225  1.00 10.00      A   
ATOM   1365  O   GLY   162     -28.087 -10.429   3.973  1.00 10.00      A   
ATOM   1366  N   PHE   163     -26.709 -11.716   5.197  1.00 10.00      A   
ATOM   1367  HN  PHE   163     -25.784 -12.013   5.346  1.00 10.00      A   
ATOM   1368  CA  PHE   163     -27.770 -12.250   6.041  1.00 10.00      A   
ATOM   1369  CB  PHE   163     -27.274 -13.494   6.788  1.00 10.00      A   
ATOM   1370  CG  PHE   163     -28.313 -14.157   7.651  1.00 10.00      A   
ATOM   1371  CD1 PHE   163     -29.282 -14.970   7.089  1.00 10.00      A   
ATOM   1372  CD2 PHE   163     -28.320 -13.964   9.024  1.00 10.00      A   
ATOM   1373  CE1 PHE   163     -30.240 -15.580   7.877  1.00 10.00      A   
ATOM   1374  CE2 PHE   163     -29.275 -14.570   9.818  1.00 10.00      A   
ATOM   1375  CZ  PHE   163     -30.237 -15.379   9.244  1.00 10.00      A   
ATOM   1376  C   PHE   163     -28.263 -11.195   7.032  1.00 10.00      A   
ATOM   1377  O   PHE   163     -29.445 -11.158   7.384  1.00 10.00      A   
ATOM   1378  N   ARG   164     -27.350 -10.342   7.477  1.00 10.00      A   
ATOM   1379  HN  ARG   164     -26.424 -10.425   7.157  1.00 10.00      A   
ATOM   1380  CA  ARG   164     -27.678  -9.296   8.432  1.00 10.00      A   
ATOM   1381  CB  ARG   164     -26.397  -8.684   9.008  1.00 10.00      A   
ATOM   1382  CG  ARG   164     -26.580  -7.964  10.335  1.00 10.00      A   
ATOM   1383  CD  ARG   164     -26.932  -8.938  11.450  1.00 10.00      A   
ATOM   1384  NE  ARG   164     -26.869  -8.307  12.767  1.00 10.00      A   
ATOM   1385  HE  ARG   164     -26.770  -7.329  12.793  1.00 10.00      A   
ATOM   1386  CZ  ARG   164     -26.940  -8.972  13.917  1.00 10.00      A   
ATOM   1387  NH1 ARG   164     -27.084 -10.293  13.918  1.00 10.00      A   
ATOM   1388 HH11 ARG   164     -27.145 -10.819  13.020  1.00 10.00      A   
ATOM   1389 HH12 ARG   164     -27.134 -10.810  14.821  1.00 10.00      A   
ATOM   1390  NH2 ARG   164     -26.868  -8.319  15.072  1.00 10.00      A   
ATOM   1391 HH21 ARG   164     -26.757  -7.280  15.082  1.00 10.00      A   
ATOM   1392 HH22 ARG   164     -26.923  -8.840  15.973  1.00 10.00      A   
ATOM   1393  C   ARG   164     -28.536  -8.208   7.794  1.00 10.00      A   
ATOM   1394  O   ARG   164     -29.508  -7.746   8.392  1.00 10.00      A   
ATOM   1395  N   PHE   165     -28.179  -7.809   6.580  1.00 10.00      A   
ATOM   1396  HN  PHE   165     -27.406  -8.229   6.143  1.00 10.00      A   
ATOM   1397  CA  PHE   165     -28.911  -6.765   5.879  1.00 10.00      A   
ATOM   1398  CB  PHE   165     -28.012  -5.557   5.608  1.00 10.00      A   
ATOM   1399  CG  PHE   165     -27.730  -4.715   6.817  1.00 10.00      A   
ATOM   1400  CD1 PHE   165     -26.529  -4.830   7.492  1.00 10.00      A   
ATOM   1401  CD2 PHE   165     -28.665  -3.802   7.272  1.00 10.00      A   
ATOM   1402  CE1 PHE   165     -26.263  -4.048   8.600  1.00 10.00      A   
ATOM   1403  CE2 PHE   165     -28.407  -3.019   8.380  1.00 10.00      A   
ATOM   1404  CZ  PHE   165     -27.204  -3.141   9.046  1.00 10.00      A   
ATOM   1405  C   PHE   165     -29.522  -7.263   4.573  1.00 10.00      A   
ATOM   1406  O   PHE   165     -30.652  -7.755   4.555  1.00 10.00      A   
ATOM   1407  N   GLU   166     -28.765  -7.146   3.488  1.00 10.00      A   
ATOM   1408  HN  GLU   166     -27.859  -6.780   3.574  1.00 10.00      A   
ATOM   1409  CA  GLU   166     -29.235  -7.548   2.174  1.00 10.00      A   
ATOM   1410  CB  GLU   166     -29.905  -6.345   1.506  1.00 10.00      A   
ATOM   1411  CG  GLU   166     -30.616  -6.646   0.200  1.00 10.00      A   
ATOM   1412  CD  GLU   166     -31.145  -5.392  -0.459  1.00 10.00      A   
ATOM   1413  OE1 GLU   166     -30.441  -4.827  -1.319  1.00 10.00      A   
ATOM   1414  OE2 GLU   166     -32.265  -4.961  -0.113  1.00 10.00      A   
ATOM   1415  C   GLU   166     -28.066  -8.027   1.319  1.00 10.00      A   
ATOM   1416  O   GLU   166     -27.049  -7.341   1.214  1.00 10.00      A   
ATOM   1417  N   TRP   167     -28.215  -9.204   0.716  1.00 10.00      A   
ATOM   1418  HN  TRP   167     -29.050  -9.703   0.848  1.00 10.00      A   
ATOM   1419  CA  TRP   167     -27.175  -9.774  -0.135  1.00 10.00      A   
ATOM   1420  CB  TRP   167     -27.574 -11.171  -0.618  1.00 10.00      A   
ATOM   1421  CG  TRP   167     -27.074 -12.286   0.250  1.00 10.00      A   
ATOM   1422  CD1 TRP   167     -27.734 -12.880   1.285  1.00 10.00      A   
ATOM   1423  CD2 TRP   167     -25.806 -12.944   0.149  1.00 10.00      A   
ATOM   1424  NE1 TRP   167     -26.956 -13.868   1.837  1.00 10.00      A   
ATOM   1425  HE1 TRP   167     -27.211 -14.437   2.593  1.00 10.00      A   
ATOM   1426  CE2 TRP   167     -25.766 -13.928   1.157  1.00 10.00      A   
ATOM   1427  CE3 TRP   167     -24.700 -12.799  -0.695  1.00 10.00      A   
ATOM   1428  CZ2 TRP   167     -24.666 -14.760   1.342  1.00 10.00      A   
ATOM   1429  CZ3 TRP   167     -23.610 -13.626  -0.509  1.00 10.00      A   
ATOM   1430  CH2 TRP   167     -23.600 -14.594   0.502  1.00 10.00      A   
ATOM   1431  C   TRP   167     -26.889  -8.879  -1.334  1.00 10.00      A   
ATOM   1432  O   TRP   167     -25.742  -8.745  -1.762  1.00 10.00      A   
ATOM   1433  N   ARG   168     -27.940  -8.270  -1.866  1.00 10.00      A   
ATOM   1434  HN  ARG   168     -28.827  -8.425  -1.473  1.00 10.00      A   
ATOM   1435  CA  ARG   168     -27.819  -7.382  -3.015  1.00 10.00      A   
ATOM   1436  CB  ARG   168     -29.193  -6.813  -3.373  1.00 10.00      A   
ATOM   1437  CG  ARG   168     -29.200  -5.867  -4.559  1.00 10.00      A   
ATOM   1438  CD  ARG   168     -30.574  -5.245  -4.750  1.00 10.00      A   
ATOM   1439  NE  ARG   168     -31.588  -6.236  -5.104  1.00 10.00      A   
ATOM   1440  HE  ARG   168     -31.351  -6.895  -5.795  1.00 10.00      A   
ATOM   1441  CZ  ARG   168     -32.800  -6.293  -4.554  1.00 10.00      A   
ATOM   1442  NH1 ARG   168     -33.161  -5.418  -3.623  1.00 10.00      A   
ATOM   1443 HH11 ARG   168     -34.114  -5.469  -3.196  1.00 10.00      A   
ATOM   1444 HH12 ARG   168     -32.495  -4.677  -3.312  1.00 10.00      A   
ATOM   1445  NH2 ARG   168     -33.658  -7.225  -4.941  1.00 10.00      A   
ATOM   1446 HH21 ARG   168     -34.607  -7.273  -4.511  1.00 10.00      A   
ATOM   1447 HH22 ARG   168     -33.388  -7.912  -5.676  1.00 10.00      A   
ATOM   1448  C   ARG   168     -26.834  -6.253  -2.719  1.00 10.00      A   
ATOM   1449  O   ARG   168     -25.869  -6.045  -3.457  1.00 10.00      A   
ATOM   1450  N   LEU   169     -27.081  -5.541  -1.629  1.00 10.00      A   
ATOM   1451  HN  LEU   169     -27.873  -5.754  -1.091  1.00 10.00      A   
ATOM   1452  CA  LEU   169     -26.219  -4.444  -1.218  1.00 10.00      A   
ATOM   1453  CB  LEU   169     -26.865  -3.652  -0.075  1.00 10.00      A   
ATOM   1454  CG  LEU   169     -27.480  -2.298  -0.443  1.00 10.00      A   
ATOM   1455  CD1 LEU   169     -28.301  -1.749   0.716  1.00 10.00      A   
ATOM   1456  CD2 LEU   169     -26.395  -1.308  -0.832  1.00 10.00      A   
ATOM   1457  C   LEU   169     -24.842  -4.962  -0.800  1.00 10.00      A   
ATOM   1458  O   LEU   169     -23.820  -4.363  -1.133  1.00 10.00      A   
ATOM   1459  N   ALA   170     -24.829  -6.089  -0.091  1.00 10.00      A   
ATOM   1460  HN  ALA   170     -25.682  -6.523   0.126  1.00 10.00      A   
ATOM   1461  CA  ALA   170     -23.585  -6.698   0.378  1.00 10.00      A   
ATOM   1462  CB  ALA   170     -23.869  -7.968   1.168  1.00 10.00      A   
ATOM   1463  C   ALA   170     -22.644  -6.993  -0.783  1.00 10.00      A   
ATOM   1464  O   ALA   170     -21.451  -6.695  -0.715  1.00 10.00      A   
ATOM   1465  N   ALA   171     -23.190  -7.562  -1.857  1.00 10.00      A   
ATOM   1466  HN  ALA   171     -24.152  -7.773  -1.854  1.00 10.00      A   
ATOM   1467  CA  ALA   171     -22.396  -7.887  -3.035  1.00 10.00      A   
ATOM   1468  CB  ALA   171     -23.239  -8.621  -4.067  1.00 10.00      A   
ATOM   1469  C   ALA   171     -21.794  -6.627  -3.638  1.00 10.00      A   
ATOM   1470  O   ALA   171     -20.637  -6.621  -4.060  1.00 10.00      A   
ATOM   1471  N   GLY   172     -22.586  -5.561  -3.658  1.00 10.00      A   
ATOM   1472  HN  GLY   172     -23.496  -5.635  -3.296  1.00 10.00      A   
ATOM   1473  CA  GLY   172     -22.129  -4.298  -4.198  1.00 10.00      A   
ATOM   1474  C   GLY   172     -21.022  -3.697  -3.358  1.00 10.00      A   
ATOM   1475  O   GLY   172     -20.066  -3.137  -3.892  1.00 10.00      A   
ATOM   1476  N   VAL   173     -21.151  -3.818  -2.040  1.00 10.00      A   
ATOM   1477  HN  VAL   173     -21.951  -4.266  -1.680  1.00 10.00      A   
ATOM   1478  CA  VAL   173     -20.150  -3.295  -1.113  1.00 10.00      A   
ATOM   1479  CB  VAL   173     -20.559  -3.524   0.361  1.00 10.00      A   
ATOM   1480  CG1 VAL   173     -19.434  -3.126   1.305  1.00 10.00      A   
ATOM   1481  CG2 VAL   173     -21.822  -2.745   0.693  1.00 10.00      A   
ATOM   1482  C   VAL   173     -18.795  -3.945  -1.374  1.00 10.00      A   
ATOM   1483  O   VAL   173     -17.773  -3.262  -1.448  1.00 10.00      A   
ATOM   1484  N   VAL   174     -18.801  -5.265  -1.533  1.00 10.00      A   
ATOM   1485  HN  VAL   174     -19.654  -5.748  -1.463  1.00 10.00      A   
ATOM   1486  CA  VAL   174     -17.574  -6.012  -1.794  1.00 10.00      A   
ATOM   1487  CB  VAL   174     -17.841  -7.529  -1.914  1.00 10.00      A   
ATOM   1488  CG1 VAL   174     -16.554  -8.284  -2.216  1.00 10.00      A   
ATOM   1489  CG2 VAL   174     -18.478  -8.059  -0.641  1.00 10.00      A   
ATOM   1490  C   VAL   174     -16.894  -5.514  -3.068  1.00 10.00      A   
ATOM   1491  O   VAL   174     -15.694  -5.242  -3.073  1.00 10.00      A   
ATOM   1492  N   ILE   175     -17.676  -5.366  -4.135  1.00 10.00      A   
ATOM   1493  HN  ILE   175     -18.632  -5.571  -4.058  1.00 10.00      A   
ATOM   1494  CA  ILE   175     -17.149  -4.897  -5.415  1.00 10.00      A   
ATOM   1495  CB  ILE   175     -18.236  -4.905  -6.514  1.00 10.00      A   
ATOM   1496  CG1 ILE   175     -18.819  -6.310  -6.680  1.00 10.00      A   
ATOM   1497  CG2 ILE   175     -17.678  -4.400  -7.840  1.00 10.00      A   
ATOM   1498  CD1 ILE   175     -20.033  -6.369  -7.583  1.00 10.00      A   
ATOM   1499  C   ILE   175     -16.571  -3.487  -5.278  1.00 10.00      A   
ATOM   1500  O   ILE   175     -15.514  -3.179  -5.831  1.00 10.00      A   
ATOM   1501  N   ALA   176     -17.266  -2.643  -4.526  1.00 10.00      A   
ATOM   1502  HN  ALA   176     -18.101  -2.950  -4.109  1.00 10.00      A   
ATOM   1503  CA  ALA   176     -16.831  -1.270  -4.312  1.00 10.00      A   
ATOM   1504  CB  ALA   176     -17.927  -0.468  -3.627  1.00 10.00      A   
ATOM   1505  C   ALA   176     -15.536  -1.211  -3.505  1.00 10.00      A   
ATOM   1506  O   ALA   176     -14.609  -0.480  -3.857  1.00 10.00      A   
ATOM   1507  N   LEU   177     -15.473  -1.990  -2.431  1.00 10.00      A   
ATOM   1508  HN  LEU   177     -16.239  -2.563  -2.208  1.00 10.00      A   
ATOM   1509  CA  LEU   177     -14.293  -2.010  -1.573  1.00 10.00      A   
ATOM   1510  CB  LEU   177     -14.572  -2.753  -0.263  1.00 10.00      A   
ATOM   1511  CG  LEU   177     -15.530  -2.067   0.715  1.00 10.00      A   
ATOM   1512  CD1 LEU   177     -15.663  -2.886   1.989  1.00 10.00      A   
ATOM   1513  CD2 LEU   177     -15.063  -0.654   1.031  1.00 10.00      A   
ATOM   1514  C   LEU   177     -13.091  -2.625  -2.280  1.00 10.00      A   
ATOM   1515  O   LEU   177     -12.005  -2.047  -2.288  1.00 10.00      A   
ATOM   1516  N   ALA   178     -13.296  -3.792  -2.886  1.00 10.00      A   
ATOM   1517  HN  ALA   178     -14.194  -4.191  -2.867  1.00 10.00      A   
ATOM   1518  CA  ALA   178     -12.224  -4.493  -3.585  1.00 10.00      A   
ATOM   1519  CB  ALA   178     -12.689  -5.865  -4.050  1.00 10.00      A   
ATOM   1520  C   ALA   178     -11.702  -3.679  -4.763  1.00 10.00      A   
ATOM   1521  O   ALA   178     -10.547  -3.820  -5.159  1.00 10.00      A   
ATOM   1522  N   HIS   179     -12.557  -2.820  -5.302  1.00 10.00      A   
ATOM   1523  HN  HIS   179     -13.461  -2.753  -4.924  1.00 10.00      A   
ATOM   1524  CA  HIS   179     -12.204  -1.972  -6.436  1.00 10.00      A   
ATOM   1525  CB  HIS   179     -13.366  -1.018  -6.754  1.00 10.00      A   
ATOM   1526  CG  HIS   179     -13.038   0.101  -7.700  1.00 10.00      A   
ATOM   1527  ND1 HIS   179     -13.172  -0.000  -9.068  1.00 10.00      A   
ATOM   1528  HD1 HIS   179     -13.491  -0.795  -9.561  1.00 10.00      A   
ATOM   1529  CD2 HIS   179     -12.587   1.355  -7.461  1.00 10.00      A   
ATOM   1530  CE1 HIS   179     -12.816   1.142  -9.628  1.00 10.00      A   
ATOM   1531  NE2 HIS   179     -12.458   1.979  -8.674  1.00 10.00      A   
ATOM   1532  HE2 HIS   179     -12.135   2.897  -8.811  1.00 10.00      A   
ATOM   1533  C   HIS   179     -10.920  -1.182  -6.182  1.00 10.00      A   
ATOM   1534  O   HIS   179      -9.957  -1.282  -6.943  1.00 10.00      A   
ATOM   1535  N   ASP   180     -10.908  -0.407  -5.110  1.00 10.00      A   
ATOM   1536  HN  ASP   180     -11.693  -0.388  -4.520  1.00 10.00      A   
ATOM   1537  CA  ASP   180      -9.749   0.411  -4.781  1.00 10.00      A   
ATOM   1538  CB  ASP   180     -10.123   1.541  -3.819  1.00 10.00      A   
ATOM   1539  CG  ASP   180     -11.062   2.552  -4.453  1.00 10.00      A   
ATOM   1540  OD1 ASP   180     -10.602   3.353  -5.298  1.00 10.00      A   
ATOM   1541  OD2 ASP   180     -12.267   2.543  -4.120  1.00 10.00      A   
ATOM   1542  C   ASP   180      -8.602  -0.431  -4.235  1.00 10.00      A   
ATOM   1543  O   ASP   180      -7.435  -0.032  -4.302  1.00 10.00      A   
ATOM   1544  N   VAL   181      -8.933  -1.604  -3.707  1.00 10.00      A   
ATOM   1545  HN  VAL   181      -9.879  -1.866  -3.681  1.00 10.00      A   
ATOM   1546  CA  VAL   181      -7.926  -2.508  -3.164  1.00 10.00      A   
ATOM   1547  CB  VAL   181      -8.554  -3.631  -2.311  1.00 10.00      A   
ATOM   1548  CG1 VAL   181      -7.495  -4.624  -1.849  1.00 10.00      A   
ATOM   1549  CG2 VAL   181      -9.279  -3.042  -1.111  1.00 10.00      A   
ATOM   1550  C   VAL   181      -7.094  -3.114  -4.291  1.00 10.00      A   
ATOM   1551  O   VAL   181      -5.865  -3.067  -4.258  1.00 10.00      A   
ATOM   1552  N   ILE   182      -7.772  -3.651  -5.302  1.00 10.00      A   
ATOM   1553  HN  ILE   182      -8.757  -3.641  -5.276  1.00 10.00      A   
ATOM   1554  CA  ILE   182      -7.098  -4.263  -6.444  1.00 10.00      A   
ATOM   1555  CB  ILE   182      -8.102  -4.885  -7.444  1.00 10.00      A   
ATOM   1556  CG1 ILE   182      -8.939  -5.982  -6.772  1.00 10.00      A   
ATOM   1557  CG2 ILE   182      -7.383  -5.438  -8.672  1.00 10.00      A   
ATOM   1558  CD1 ILE   182      -8.133  -7.145  -6.235  1.00 10.00      A   
ATOM   1559  C   ILE   182      -6.205  -3.253  -7.163  1.00 10.00      A   
ATOM   1560  O   ILE   182      -5.083  -3.578  -7.556  1.00 10.00      A   
ATOM   1561  N   ILE   183      -6.700  -2.026  -7.317  1.00 10.00      A   
ATOM   1562  HN  ILE   183      -7.604  -1.827  -6.987  1.00 10.00      A   
ATOM   1563  CA  ILE   183      -5.934  -0.970  -7.976  1.00 10.00      A   
ATOM   1564  CB  ILE   183      -6.747   0.341  -8.095  1.00 10.00      A   
ATOM   1565  CG1 ILE   183      -7.938   0.137  -9.036  1.00 10.00      A   
ATOM   1566  CG2 ILE   183      -5.872   1.487  -8.592  1.00 10.00      A   
ATOM   1567  CD1 ILE   183      -8.851   1.338  -9.145  1.00 10.00      A   
ATOM   1568  C   ILE   183      -4.627  -0.717  -7.225  1.00 10.00      A   
ATOM   1569  O   ILE   183      -3.567  -0.553  -7.833  1.00 10.00      A   
ATOM   1570  N   THR   184      -4.712  -0.712  -5.901  1.00 10.00      A   
ATOM   1571  HN  THR   184      -5.585  -0.850  -5.479  1.00 10.00      A   
ATOM   1572  CA  THR   184      -3.545  -0.501  -5.059  1.00 10.00      A   
ATOM   1573  CB  THR   184      -3.957  -0.201  -3.606  1.00 10.00      A   
ATOM   1574  OG1 THR   184      -4.890   0.891  -3.600  1.00 10.00      A   
ATOM   1575  HG1 THR   184      -5.786   0.548  -3.716  1.00 10.00      A   
ATOM   1576  CG2 THR   184      -2.742   0.174  -2.771  1.00 10.00      A   
ATOM   1577  C   THR   184      -2.625  -1.724  -5.110  1.00 10.00      A   
ATOM   1578  O   THR   184      -1.399  -1.596  -5.125  1.00 10.00      A   
ATOM   1579  N   LEU   185      -3.228  -2.909  -5.160  1.00 10.00      A   
ATOM   1580  HN  LEU   185      -4.211  -2.946  -5.135  1.00 10.00      A   
ATOM   1581  CA  LEU   185      -2.473  -4.156  -5.237  1.00 10.00      A   
ATOM   1582  CB  LEU   185      -3.410  -5.367  -5.193  1.00 10.00      A   
ATOM   1583  CG  LEU   185      -4.055  -5.682  -3.840  1.00 10.00      A   
ATOM   1584  CD1 LEU   185      -4.975  -6.889  -3.957  1.00 10.00      A   
ATOM   1585  CD2 LEU   185      -2.991  -5.919  -2.778  1.00 10.00      A   
ATOM   1586  C   LEU   185      -1.638  -4.188  -6.513  1.00 10.00      A   
ATOM   1587  O   LEU   185      -0.547  -4.755  -6.538  1.00 10.00      A   
ATOM   1588  N   GLY   186      -2.163  -3.566  -7.565  1.00 10.00      A   
ATOM   1589  HN  GLY   186      -3.047  -3.146  -7.482  1.00 10.00      A   
ATOM   1590  CA  GLY   186      -1.458  -3.511  -8.831  1.00 10.00      A   
ATOM   1591  C   GLY   186      -0.142  -2.768  -8.708  1.00 10.00      A   
ATOM   1592  O   GLY   186       0.827  -3.088  -9.393  1.00 10.00      A   
ATOM   1593  N   ILE   187      -0.109  -1.780  -7.819  1.00 10.00      A   
ATOM   1594  HN  ILE   187      -0.918  -1.577  -7.299  1.00 10.00      A   
ATOM   1595  CA  ILE   187       1.098  -0.999  -7.587  1.00 10.00      A   
ATOM   1596  CB  ILE   187       0.809   0.249  -6.723  1.00 10.00      A   
ATOM   1597  CG1 ILE   187      -0.372   1.039  -7.296  1.00 10.00      A   
ATOM   1598  CG2 ILE   187       2.048   1.132  -6.625  1.00 10.00      A   
ATOM   1599  CD1 ILE   187      -0.907   2.105  -6.365  1.00 10.00      A   
ATOM   1600  C   ILE   187       2.127  -1.866  -6.873  1.00 10.00      A   
ATOM   1601  O   ILE   187       3.319  -1.830  -7.183  1.00 10.00      A   
ATOM   1602  N   LEU   188       1.643  -2.664  -5.929  1.00 10.00      A   
ATOM   1603  HN  LEU   188       0.682  -2.644  -5.736  1.00 10.00      A   
ATOM   1604  CA  LEU   188       2.499  -3.558  -5.163  1.00 10.00      A   
ATOM   1605  CB  LEU   188       1.709  -4.214  -4.025  1.00 10.00      A   
ATOM   1606  CG  LEU   188       0.931  -3.269  -3.107  1.00 10.00      A   
ATOM   1607  CD1 LEU   188       0.209  -4.051  -2.023  1.00 10.00      A   
ATOM   1608  CD2 LEU   188       1.851  -2.225  -2.495  1.00 10.00      A   
ATOM   1609  C   LEU   188       3.105  -4.626  -6.068  1.00 10.00      A   
ATOM   1610  O   LEU   188       4.263  -5.006  -5.904  1.00 10.00      A   
ATOM   1611  N   SER   189       2.319  -5.087  -7.036  1.00 10.00      A   
ATOM   1612  HN  SER   189       1.408  -4.731  -7.123  1.00 10.00      A   
ATOM   1613  CA  SER   189       2.775  -6.107  -7.971  1.00 10.00      A   
ATOM   1614  CB  SER   189       1.577  -6.706  -8.712  1.00 10.00      A   
ATOM   1615  OG  SER   189       0.513  -7.005  -7.821  1.00 10.00      A   
ATOM   1616  HG  SER   189       0.508  -6.372  -7.099  1.00 10.00      A   
ATOM   1617  C   SER   189       3.763  -5.513  -8.975  1.00 10.00      A   
ATOM   1618  O   SER   189       4.607  -6.220  -9.522  1.00 10.00      A   
ATOM   1619  N   LEU   190       3.656  -4.205  -9.200  1.00 10.00      A   
ATOM   1620  HN  LEU   190       2.966  -3.693  -8.726  1.00 10.00      A   
ATOM   1621  CA  LEU   190       4.528  -3.510 -10.139  1.00 10.00      A   
ATOM   1622  CB  LEU   190       4.054  -2.066 -10.347  1.00 10.00      A   
ATOM   1623  CG  LEU   190       4.852  -1.226 -11.349  1.00 10.00      A   
ATOM   1624  CD1 LEU   190       4.778  -1.833 -12.740  1.00 10.00      A   
ATOM   1625  CD2 LEU   190       4.342   0.205 -11.367  1.00 10.00      A   
ATOM   1626  C   LEU   190       5.981  -3.530  -9.678  1.00 10.00      A   
ATOM   1627  O   LEU   190       6.897  -3.668 -10.487  1.00 10.00      A   
ATOM   1628  N   PHE   191       6.190  -3.397  -8.378  1.00 10.00      A   
ATOM   1629  HN  PHE   191       5.423  -3.291  -7.778  1.00 10.00      A   
ATOM   1630  CA  PHE   191       7.539  -3.393  -7.824  1.00 10.00      A   
ATOM   1631  CB  PHE   191       7.743  -2.197  -6.893  1.00 10.00      A   
ATOM   1632  CG  PHE   191       8.024  -0.917  -7.623  1.00 10.00      A   
ATOM   1633  CD1 PHE   191       9.325  -0.473  -7.791  1.00 10.00      A   
ATOM   1634  CD2 PHE   191       6.988  -0.163  -8.149  1.00 10.00      A   
ATOM   1635  CE1 PHE   191       9.590   0.700  -8.471  1.00 10.00      A   
ATOM   1636  CE2 PHE   191       7.244   1.011  -8.830  1.00 10.00      A   
ATOM   1637  CZ  PHE   191       8.547   1.443  -8.992  1.00 10.00      A   
ATOM   1638  C   PHE   191       7.873  -4.700  -7.111  1.00 10.00      A   
ATOM   1639  O   PHE   191       9.039  -4.973  -6.830  1.00 10.00      A   
ATOM   1640  N   HIS   192       6.841  -5.501  -6.838  1.00 10.00      A   
ATOM   1641  HN  HIS   192       5.940  -5.207  -7.089  1.00 10.00      A   
ATOM   1642  CA  HIS   192       6.989  -6.795  -6.160  1.00 10.00      A   
ATOM   1643  CB  HIS   192       8.073  -7.688  -6.784  1.00 10.00      A   
ATOM   1644  CG  HIS   192       7.750  -8.178  -8.159  1.00 10.00      A   
ATOM   1645  ND1 HIS   192       7.011  -9.317  -8.402  1.00 10.00      A   
ATOM   1646  HD1 HIS   192       6.631  -9.911  -7.721  1.00 10.00      A   
ATOM   1647  CD2 HIS   192       8.077  -7.678  -9.373  1.00 10.00      A   
ATOM   1648  CE1 HIS   192       6.901  -9.494  -9.705  1.00 10.00      A   
ATOM   1649  NE2 HIS   192       7.538  -8.514 -10.314  1.00 10.00      A   
ATOM   1650  HE2 HIS   192       7.619  -8.405 -11.288  1.00 10.00      A   
ATOM   1651  C   HIS   192       7.205  -6.643  -4.659  1.00 10.00      A   
ATOM   1652  O   HIS   192       8.299  -6.880  -4.152  1.00 10.00      A   
ATOM   1653  N   ILE   193       6.155  -6.235  -3.961  1.00 10.00      A   
ATOM   1654  HN  ILE   193       5.314  -6.053  -4.431  1.00 10.00      A   
ATOM   1655  CA  ILE   193       6.210  -6.066  -2.513  1.00 10.00      A   
ATOM   1656  CB  ILE   193       5.119  -5.084  -2.026  1.00 10.00      A   
ATOM   1657  CG1 ILE   193       5.321  -3.697  -2.652  1.00 10.00      A   
ATOM   1658  CG2 ILE   193       5.085  -4.994  -0.502  1.00 10.00      A   
ATOM   1659  CD1 ILE   193       6.564  -2.969  -2.181  1.00 10.00      A   
ATOM   1660  C   ILE   193       6.006  -7.425  -1.845  1.00 10.00      A   
ATOM   1661  O   ILE   193       5.222  -8.244  -2.331  1.00 10.00      A   
ATOM   1662  N   GLU   194       6.724  -7.671  -0.757  1.00 10.00      A   
ATOM   1663  HN  GLU   194       7.353  -6.986  -0.429  1.00 10.00      A   
ATOM   1664  CA  GLU   194       6.611  -8.931  -0.036  1.00 10.00      A   
ATOM   1665  CB  GLU   194       7.748  -9.092   0.980  1.00 10.00      A   
ATOM   1666  CG  GLU   194       9.144  -9.007   0.382  1.00 10.00      A   
ATOM   1667  CD  GLU   194       9.684  -7.592   0.365  1.00 10.00      A   
ATOM   1668  OE1 GLU   194       8.929  -6.658   0.724  1.00 10.00      A   
ATOM   1669  OE2 GLU   194      10.865  -7.407   0.001  1.00 10.00      A   
ATOM   1670  C   GLU   194       5.256  -9.050   0.660  1.00 10.00      A   
ATOM   1671  O   GLU   194       5.034  -8.464   1.724  1.00 10.00      A   
ATOM   1672  N   ILE   195       4.356  -9.808   0.051  1.00 10.00      A   
ATOM   1673  HN  ILE   195       4.601 -10.251  -0.791  1.00 10.00      A   
ATOM   1674  CA  ILE   195       3.022 -10.020   0.599  1.00 10.00      A   
ATOM   1675  CB  ILE   195       1.982 -10.316  -0.507  1.00 10.00      A   
ATOM   1676  CG1 ILE   195       2.122  -9.323  -1.667  1.00 10.00      A   
ATOM   1677  CG2 ILE   195       0.565 -10.288   0.054  1.00 10.00      A   
ATOM   1678  CD1 ILE   195       1.845  -7.881  -1.291  1.00 10.00      A   
ATOM   1679  C   ILE   195       3.054 -11.172   1.602  1.00 10.00      A   
ATOM   1680  O   ILE   195       2.591 -12.277   1.320  1.00 10.00      A   
ATOM   1681  N   ASP   196       3.621 -10.904   2.768  1.00 10.00      A   
ATOM   1682  HN  ASP   196       3.982 -10.005   2.924  1.00 10.00      A   
ATOM   1683  CA  ASP   196       3.738 -11.905   3.821  1.00 10.00      A   
ATOM   1684  CB  ASP   196       4.910 -11.568   4.746  1.00 10.00      A   
ATOM   1685  CG  ASP   196       6.254 -11.666   4.057  1.00 10.00      A   
ATOM   1686  OD1 ASP   196       6.502 -12.681   3.376  1.00 10.00      A   
ATOM   1687  OD2 ASP   196       7.074 -10.731   4.208  1.00 10.00      A   
ATOM   1688  C   ASP   196       2.453 -12.018   4.638  1.00 10.00      A   
ATOM   1689  O   ASP   196       1.411 -11.475   4.264  1.00 10.00      A   
ATOM   1690  N   LEU   197       2.539 -12.716   5.765  1.00 10.00      A   
ATOM   1691  HN  LEU   197       3.402 -13.108   6.017  1.00 10.00      A   
ATOM   1692  CA  LEU   197       1.391 -12.907   6.644  1.00 10.00      A   
ATOM   1693  CB  LEU   197       1.705 -13.958   7.713  1.00 10.00      A   
ATOM   1694  CG  LEU   197       2.069 -15.354   7.197  1.00 10.00      A   
ATOM   1695  CD1 LEU   197       2.531 -16.240   8.343  1.00 10.00      A   
ATOM   1696  CD2 LEU   197       0.888 -15.980   6.472  1.00 10.00      A   
ATOM   1697  C   LEU   197       0.984 -11.593   7.299  1.00 10.00      A   
ATOM   1698  O   LEU   197      -0.189 -11.374   7.606  1.00 10.00      A   
ATOM   1699  N   THR   198       1.963 -10.721   7.502  1.00 10.00      A   
ATOM   1700  HN  THR   198       2.880 -10.963   7.244  1.00 10.00      A   
ATOM   1701  CA  THR   198       1.728  -9.418   8.108  1.00 10.00      A   
ATOM   1702  CB  THR   198       3.060  -8.662   8.266  1.00 10.00      A   
ATOM   1703  OG1 THR   198       4.054  -9.295   7.444  1.00 10.00      A   
ATOM   1704  HG1 THR   198       4.605  -9.869   7.992  1.00 10.00      A   
ATOM   1705  CG2 THR   198       3.519  -8.680   9.718  1.00 10.00      A   
ATOM   1706  C   THR   198       0.775  -8.590   7.248  1.00 10.00      A   
ATOM   1707  O   THR   198      -0.068  -7.852   7.762  1.00 10.00      A   
ATOM   1708  N   ILE   199       0.897  -8.746   5.933  1.00 10.00      A   
ATOM   1709  HN  ILE   199       1.574  -9.366   5.590  1.00 10.00      A   
ATOM   1710  CA  ILE   199       0.054  -8.022   4.988  1.00 10.00      A   
ATOM   1711  CB  ILE   199       0.533  -8.226   3.534  1.00 10.00      A   
ATOM   1712  CG1 ILE   199       2.060  -8.115   3.435  1.00 10.00      A   
ATOM   1713  CG2 ILE   199      -0.141  -7.238   2.594  1.00 10.00      A   
ATOM   1714  CD1 ILE   199       2.624  -6.767   3.827  1.00 10.00      A   
ATOM   1715  C   ILE   199      -1.394  -8.489   5.117  1.00 10.00      A   
ATOM   1716  O   ILE   199      -2.332  -7.689   5.045  1.00 10.00      A   
ATOM   1717  N   VAL   200      -1.560  -9.791   5.328  1.00 10.00      A   
ATOM   1718  HN  VAL   200      -0.769 -10.367   5.382  1.00 10.00      A   
ATOM   1719  CA  VAL   200      -2.883 -10.381   5.486  1.00 10.00      A   
ATOM   1720  CB  VAL   200      -2.804 -11.920   5.630  1.00 10.00      A   
ATOM   1721  CG1 VAL   200      -4.193 -12.530   5.736  1.00 10.00      A   
ATOM   1722  CG2 VAL   200      -2.040 -12.531   4.464  1.00 10.00      A   
ATOM   1723  C   VAL   200      -3.564  -9.790   6.717  1.00 10.00      A   
ATOM   1724  O   VAL   200      -4.758  -9.487   6.704  1.00 10.00      A   
ATOM   1725  N   ALA   201      -2.784  -9.610   7.774  1.00 10.00      A   
ATOM   1726  HN  ALA   201      -1.838  -9.874   7.719  1.00 10.00      A   
ATOM   1727  CA  ALA   201      -3.291  -9.042   9.014  1.00 10.00      A   
ATOM   1728  CB  ALA   201      -2.223  -9.097  10.094  1.00 10.00      A   
ATOM   1729  C   ALA   201      -3.757  -7.605   8.796  1.00 10.00      A   
ATOM   1730  O   ALA   201      -4.772  -7.183   9.346  1.00 10.00      A   
ATOM   1731  N   SER   202      -3.014  -6.861   7.981  1.00 10.00      A   
ATOM   1732  HN  SER   202      -2.219  -7.256   7.563  1.00 10.00      A   
ATOM   1733  CA  SER   202      -3.364  -5.476   7.687  1.00 10.00      A   
ATOM   1734  CB  SER   202      -2.283  -4.821   6.826  1.00 10.00      A   
ATOM   1735  OG  SER   202      -0.987  -5.196   7.255  1.00 10.00      A   
ATOM   1736  HG  SER   202      -1.058  -5.806   7.997  1.00 10.00      A   
ATOM   1737  C   SER   202      -4.704  -5.420   6.963  1.00 10.00      A   
ATOM   1738  O   SER   202      -5.561  -4.592   7.275  1.00 10.00      A   
ATOM   1739  N   LEU   203      -4.884  -6.332   6.013  1.00 10.00      A   
ATOM   1740  HN  LEU   203      -4.163  -6.975   5.831  1.00 10.00      A   
ATOM   1741  CA  LEU   203      -6.113  -6.408   5.234  1.00 10.00      A   
ATOM   1742  CB  LEU   203      -5.986  -7.470   4.138  1.00 10.00      A   
ATOM   1743  CG  LEU   203      -4.977  -7.173   3.027  1.00 10.00      A   
ATOM   1744  CD1 LEU   203      -4.738  -8.411   2.178  1.00 10.00      A   
ATOM   1745  CD2 LEU   203      -5.457  -6.017   2.164  1.00 10.00      A   
ATOM   1746  C   LEU   203      -7.310  -6.718   6.124  1.00 10.00      A   
ATOM   1747  O   LEU   203      -8.381  -6.146   5.955  1.00 10.00      A   
ATOM   1748  N   MET   204      -7.119  -7.616   7.082  1.00 10.00      A   
ATOM   1749  HN  MET   204      -6.238  -8.041   7.175  1.00 10.00      A   
ATOM   1750  CA  MET   204      -8.192  -7.991   7.991  1.00 10.00      A   
ATOM   1751  CB  MET   204      -7.860  -9.280   8.741  1.00 10.00      A   
ATOM   1752  CG  MET   204      -8.105 -10.546   7.935  1.00 10.00      A   
ATOM   1753  SD  MET   204      -8.043 -12.037   8.948  1.00 10.00      A   
ATOM   1754  CE  MET   204      -6.321 -12.035   9.451  1.00 10.00      A   
ATOM   1755  C   MET   204      -8.517  -6.872   8.973  1.00 10.00      A   
ATOM   1756  O   MET   204      -9.668  -6.711   9.378  1.00 10.00      A   
ATOM   1757  N   SER   205      -7.503  -6.105   9.354  1.00 10.00      A   
ATOM   1758  HN  SER   205      -6.601  -6.288   9.004  1.00 10.00      A   
ATOM   1759  CA  SER   205      -7.695  -5.010  10.291  1.00 10.00      A   
ATOM   1760  CB  SER   205      -6.357  -4.525  10.853  1.00 10.00      A   
ATOM   1761  OG  SER   205      -5.849  -5.425  11.822  1.00 10.00      A   
ATOM   1762  HG  SER   205      -6.495  -6.124  11.982  1.00 10.00      A   
ATOM   1763  C   SER   205      -8.462  -3.847   9.669  1.00 10.00      A   
ATOM   1764  O   SER   205      -9.300  -3.231  10.329  1.00 10.00      A   
ATOM   1765  N   VAL   206      -8.181  -3.544   8.405  1.00 10.00      A   
ATOM   1766  HN  VAL   206      -7.501  -4.060   7.920  1.00 10.00      A   
ATOM   1767  CA  VAL   206      -8.866  -2.446   7.734  1.00 10.00      A   
ATOM   1768  CB  VAL   206      -8.167  -1.982   6.438  1.00 10.00      A   
ATOM   1769  CG1 VAL   206      -6.778  -1.449   6.743  1.00 10.00      A   
ATOM   1770  CG2 VAL   206      -8.102  -3.094   5.407  1.00 10.00      A   
ATOM   1771  C   VAL   206     -10.336  -2.772   7.473  1.00 10.00      A   
ATOM   1772  O   VAL   206     -11.187  -1.879   7.495  1.00 10.00      A   
ATOM   1773  N   ILE   207     -10.634  -4.050   7.235  1.00 10.00      A   
ATOM   1774  HN  ILE   207      -9.915  -4.717   7.220  1.00 10.00      A   
ATOM   1775  CA  ILE   207     -12.007  -4.472   6.997  1.00 10.00      A   
ATOM   1776  CB  ILE   207     -12.110  -5.925   6.484  1.00 10.00      A   
ATOM   1777  CG1 ILE   207     -11.346  -6.079   5.166  1.00 10.00      A   
ATOM   1778  CG2 ILE   207     -13.572  -6.309   6.294  1.00 10.00      A   
ATOM   1779  CD1 ILE   207     -11.282  -7.502   4.651  1.00 10.00      A   
ATOM   1780  C   ILE   207     -12.816  -4.323   8.277  1.00 10.00      A   
ATOM   1781  O   ILE   207     -12.633  -5.070   9.240  1.00 10.00      A   
ATOM   1782  N   GLY   208     -13.682  -3.332   8.289  1.00 10.00      A   
ATOM   1783  HN  GLY   208     -13.759  -2.758   7.499  1.00 10.00      A   
ATOM   1784  CA  GLY   208     -14.502  -3.076   9.447  1.00 10.00      A   
ATOM   1785  C   GLY   208     -14.625  -1.594   9.701  1.00 10.00      A   
ATOM   1786  O   GLY   208     -15.729  -1.068   9.819  1.00 10.00      A   
ATOM   1787  N   TYR   209     -13.491  -0.910   9.762  1.00 10.00      A   
ATOM   1788  HN  TYR   209     -12.640  -1.387   9.657  1.00 10.00      A   
ATOM   1789  CA  TYR   209     -13.481   0.529   9.992  1.00 10.00      A   
ATOM   1790  CB  TYR   209     -12.064   1.026  10.291  1.00 10.00      A   
ATOM   1791  CG  TYR   209     -11.482   0.450  11.563  1.00 10.00      A   
ATOM   1792  CD1 TYR   209     -10.382  -0.398  11.525  1.00 10.00      A   
ATOM   1793  CD2 TYR   209     -12.044   0.740  12.799  1.00 10.00      A   
ATOM   1794  CE1 TYR   209      -9.852  -0.932  12.684  1.00 10.00      A   
ATOM   1795  CE2 TYR   209     -11.520   0.211  13.964  1.00 10.00      A   
ATOM   1796  CZ  TYR   209     -10.428  -0.628  13.899  1.00 10.00      A   
ATOM   1797  OH  TYR   209      -9.908  -1.164  15.053  1.00 10.00      A   
ATOM   1798  HH  TYR   209      -8.943  -1.146  15.005  1.00 10.00      A   
ATOM   1799  C   TYR   209     -14.073   1.264   8.794  1.00 10.00      A   
ATOM   1800  O   TYR   209     -14.994   2.067   8.937  1.00 10.00      A   
ATOM   1801  N   SER   210     -13.568   0.946   7.608  1.00 10.00      A   
ATOM   1802  HN  SER   210     -12.841   0.285   7.555  1.00 10.00      A   
ATOM   1803  CA  SER   210     -14.042   1.561   6.374  1.00 10.00      A   
ATOM   1804  CB  SER   210     -12.957   1.423   5.306  1.00 10.00      A   
ATOM   1805  OG  SER   210     -11.864   0.670   5.808  1.00 10.00      A   
ATOM   1806  HG  SER   210     -11.127   0.710   5.181  1.00 10.00      A   
ATOM   1807  C   SER   210     -15.340   0.904   5.898  1.00 10.00      A   
ATOM   1808  O   SER   210     -15.805   1.147   4.784  1.00 10.00      A   
ATOM   1809  N   LEU   211     -15.918   0.074   6.756  1.00 10.00      A   
ATOM   1810  HN  LEU   211     -15.499  -0.066   7.628  1.00 10.00      A   
ATOM   1811  CA  LEU   211     -17.154  -0.627   6.441  1.00 10.00      A   
ATOM   1812  CB  LEU   211     -16.932  -2.141   6.523  1.00 10.00      A   
ATOM   1813  CG  LEU   211     -18.171  -3.028   6.376  1.00 10.00      A   
ATOM   1814  CD1 LEU   211     -18.742  -2.932   4.971  1.00 10.00      A   
ATOM   1815  CD2 LEU   211     -17.842  -4.471   6.727  1.00 10.00      A   
ATOM   1816  C   LEU   211     -18.272  -0.203   7.391  1.00 10.00      A   
ATOM   1817  O   LEU   211     -19.425  -0.061   6.986  1.00 10.00      A   
ATOM   1818  N   ASN   212     -17.912   0.005   8.656  1.00 10.00      A   
ATOM   1819  HN  ASN   212     -16.975  -0.136   8.908  1.00 10.00      A   
ATOM   1820  CA  ASN   212     -18.862   0.409   9.694  1.00 10.00      A   
ATOM   1821  CB  ASN   212     -18.136   0.667  11.020  1.00 10.00      A   
ATOM   1822  CG  ASN   212     -19.029   1.288  12.077  1.00 10.00      A   
ATOM   1823  OD1 ASN   212     -19.801   0.594  12.737  1.00 10.00      A   
ATOM   1824  ND2 ASN   212     -18.915   2.595  12.260  1.00 10.00      A   
ATOM   1825 HD21 ASN   212     -18.263   3.084  11.711  1.00 10.00      A   
ATOM   1826 HD22 ASN   212     -19.486   3.022  12.934  1.00 10.00      A   
ATOM   1827  C   ASN   212     -19.673   1.633   9.285  1.00 10.00      A   
ATOM   1828  O   ASN   212     -20.882   1.693   9.519  1.00 10.00      A   
ATOM   1829  N   ASP   213     -19.009   2.593   8.652  1.00 10.00      A   
ATOM   1830  HN  ASP   213     -18.050   2.482   8.488  1.00 10.00      A   
ATOM   1831  CA  ASP   213     -19.674   3.815   8.205  1.00 10.00      A   
ATOM   1832  CB  ASP   213     -18.680   4.775   7.556  1.00 10.00      A   
ATOM   1833  CG  ASP   213     -18.136   5.783   8.544  1.00 10.00      A   
ATOM   1834  OD1 ASP   213     -18.902   6.673   8.978  1.00 10.00      A   
ATOM   1835  OD2 ASP   213     -16.940   5.682   8.901  1.00 10.00      A   
ATOM   1836  C   ASP   213     -20.821   3.505   7.251  1.00 10.00      A   
ATOM   1837  O   ASP   213     -21.893   4.106   7.335  1.00 10.00      A   
ATOM   1838  N   SER   214     -20.596   2.549   6.361  1.00 10.00      A   
ATOM   1839  HN  SER   214     -19.725   2.103   6.349  1.00 10.00      A   
ATOM   1840  CA  SER   214     -21.608   2.144   5.401  1.00 10.00      A   
ATOM   1841  CB  SER   214     -20.971   1.306   4.292  1.00 10.00      A   
ATOM   1842  OG  SER   214     -19.796   1.932   3.810  1.00 10.00      A   
ATOM   1843  HG  SER   214     -19.145   1.255   3.581  1.00 10.00      A   
ATOM   1844  C   SER   214     -22.714   1.357   6.101  1.00 10.00      A   
ATOM   1845  O   SER   214     -23.887   1.463   5.744  1.00 10.00      A   
ATOM   1846  N   ILE   215     -22.330   0.591   7.121  1.00 10.00      A   
ATOM   1847  HN  ILE   215     -21.381   0.566   7.363  1.00 10.00      A   
ATOM   1848  CA  ILE   215     -23.280  -0.208   7.891  1.00 10.00      A   
ATOM   1849  CB  ILE   215     -22.569  -1.054   8.975  1.00 10.00      A   
ATOM   1850  CG1 ILE   215     -21.604  -2.052   8.326  1.00 10.00      A   
ATOM   1851  CG2 ILE   215     -23.579  -1.789   9.848  1.00 10.00      A   
ATOM   1852  CD1 ILE   215     -20.742  -2.810   9.318  1.00 10.00      A   
ATOM   1853  C   ILE   215     -24.317   0.704   8.539  1.00 10.00      A   
ATOM   1854  O   ILE   215     -25.501   0.368   8.608  1.00 10.00      A   
ATOM   1855  N   VAL   216     -23.864   1.868   8.994  1.00 10.00      A   
ATOM   1856  HN  VAL   216     -22.902   2.068   8.922  1.00 10.00      A   
ATOM   1857  CA  VAL   216     -24.753   2.847   9.610  1.00 10.00      A   
ATOM   1858  CB  VAL   216     -23.979   4.087  10.118  1.00 10.00      A   
ATOM   1859  CG1 VAL   216     -24.929   5.119  10.713  1.00 10.00      A   
ATOM   1860  CG2 VAL   216     -22.925   3.681  11.139  1.00 10.00      A   
ATOM   1861  C   VAL   216     -25.815   3.288   8.604  1.00 10.00      A   
ATOM   1862  O   VAL   216     -26.996   3.409   8.941  1.00 10.00      A   
ATOM   1863  N   VAL   217     -25.386   3.501   7.363  1.00 10.00      A   
ATOM   1864  HN  VAL   217     -24.435   3.377   7.161  1.00 10.00      A   
ATOM   1865  CA  VAL   217     -26.291   3.909   6.295  1.00 10.00      A   
ATOM   1866  CB  VAL   217     -25.519   4.304   5.016  1.00 10.00      A   
ATOM   1867  CG1 VAL   217     -26.469   4.854   3.961  1.00 10.00      A   
ATOM   1868  CG2 VAL   217     -24.426   5.313   5.338  1.00 10.00      A   
ATOM   1869  C   VAL   217     -27.259   2.774   5.978  1.00 10.00      A   
ATOM   1870  O   VAL   217     -28.445   3.000   5.730  1.00 10.00      A   
ATOM   1871  N   SER   218     -26.746   1.550   5.991  1.00 10.00      A   
ATOM   1872  HN  SER   218     -25.785   1.436   6.167  1.00 10.00      A   
ATOM   1873  CA  SER   218     -27.566   0.377   5.729  1.00 10.00      A   
ATOM   1874  CB  SER   218     -26.698  -0.878   5.667  1.00 10.00      A   
ATOM   1875  OG  SER   218     -25.596  -0.675   4.801  1.00 10.00      A   
ATOM   1876  HG  SER   218     -25.830  -0.011   4.137  1.00 10.00      A   
ATOM   1877  C   SER   218     -28.645   0.232   6.797  1.00 10.00      A   
ATOM   1878  O   SER   218     -29.792  -0.091   6.492  1.00 10.00      A   
ATOM   1879  N   ASP   219     -28.272   0.486   8.050  1.00 10.00      A   
ATOM   1880  HN  ASP   219     -27.334   0.724   8.233  1.00 10.00      A   
ATOM   1881  CA  ASP   219     -29.215   0.403   9.163  1.00 10.00      A   
ATOM   1882  CB  ASP   219     -28.483   0.508  10.503  1.00 10.00      A   
ATOM   1883  CG  ASP   219     -29.401   0.340  11.700  1.00 10.00      A   
ATOM   1884  OD1 ASP   219     -29.934  -0.776  11.901  1.00 10.00      A   
ATOM   1885  OD2 ASP   219     -29.577   1.316  12.459  1.00 10.00      A   
ATOM   1886  C   ASP   219     -30.261   1.503   9.037  1.00 10.00      A   
ATOM   1887  O   ASP   219     -31.429   1.314   9.382  1.00 10.00      A   
ATOM   1888  N   ARG   220     -29.830   2.649   8.520  1.00 10.00      A   
ATOM   1889  HN  ARG   220     -28.880   2.736   8.281  1.00 10.00      A   
ATOM   1890  CA  ARG   220     -30.722   3.784   8.307  1.00 10.00      A   
ATOM   1891  CB  ARG   220     -29.923   4.982   7.785  1.00 10.00      A   
ATOM   1892  CG  ARG   220     -30.535   6.334   8.103  1.00 10.00      A   
ATOM   1893  CD  ARG   220     -30.482   6.609   9.593  1.00 10.00      A   
ATOM   1894  NE  ARG   220     -30.959   7.946   9.940  1.00 10.00      A   
ATOM   1895  HE  ARG   220     -31.113   8.582   9.199  1.00 10.00      A   
ATOM   1896  CZ  ARG   220     -31.179   8.350  11.190  1.00 10.00      A   
ATOM   1897  NH1 ARG   220     -30.974   7.524  12.210  1.00 10.00      A   
ATOM   1898 HH11 ARG   220     -30.635   6.553  12.039  1.00 10.00      A   
ATOM   1899 HH12 ARG   220     -31.145   7.844  13.189  1.00 10.00      A   
ATOM   1900  NH2 ARG   220     -31.615   9.581  11.415  1.00 10.00      A   
ATOM   1901 HH21 ARG   220     -31.781  10.232  10.614  1.00 10.00      A   
ATOM   1902 HH22 ARG   220     -31.791   9.903  12.392  1.00 10.00      A   
ATOM   1903  C   ARG   220     -31.782   3.392   7.286  1.00 10.00      A   
ATOM   1904  O   ARG   220     -32.973   3.648   7.469  1.00 10.00      A   
ATOM   1905  N   ILE   221     -31.327   2.753   6.214  1.00 10.00      A   
ATOM   1906  HN  ILE   221     -30.359   2.598   6.129  1.00 10.00      A   
ATOM   1907  CA  ILE   221     -32.209   2.284   5.157  1.00 10.00      A   
ATOM   1908  CB  ILE   221     -31.389   1.711   3.975  1.00 10.00      A   
ATOM   1909  CG1 ILE   221     -30.802   2.849   3.134  1.00 10.00      A   
ATOM   1910  CG2 ILE   221     -32.221   0.772   3.112  1.00 10.00      A   
ATOM   1911  CD1 ILE   221     -29.893   2.386   2.016  1.00 10.00      A   
ATOM   1912  C   ILE   221     -33.154   1.220   5.710  1.00 10.00      A   
ATOM   1913  O   ILE   221     -34.347   1.218   5.408  1.00 10.00      A   
ATOM   1914  N   ARG   222     -32.606   0.338   6.540  1.00 10.00      A   
ATOM   1915  HN  ARG   222     -31.645   0.409   6.739  1.00 10.00      A   
ATOM   1916  CA  ARG   222     -33.373  -0.733   7.161  1.00 10.00      A   
ATOM   1917  CB  ARG   222     -32.442  -1.595   8.023  1.00 10.00      A   
ATOM   1918  CG  ARG   222     -33.129  -2.346   9.151  1.00 10.00      A   
ATOM   1919  CD  ARG   222     -32.159  -2.621  10.290  1.00 10.00      A   
ATOM   1920  NE  ARG   222     -31.540  -3.938  10.175  1.00 10.00      A   
ATOM   1921  HE  ARG   222     -31.980  -4.593   9.590  1.00 10.00      A   
ATOM   1922  CZ  ARG   222     -30.427  -4.302  10.816  1.00 10.00      A   
ATOM   1923  NH1 ARG   222     -29.799  -3.448  11.615  1.00 10.00      A   
ATOM   1924 HH11 ARG   222     -30.170  -2.473  11.746  1.00 10.00      A   
ATOM   1925 HH12 ARG   222     -28.933  -3.739  12.115  1.00 10.00      A   
ATOM   1926  NH2 ARG   222     -29.936  -5.525  10.650  1.00 10.00      A   
ATOM   1927 HH21 ARG   222     -29.067  -5.812  11.155  1.00 10.00      A   
ATOM   1928 HH22 ARG   222     -30.415  -6.204  10.012  1.00 10.00      A   
ATOM   1929  C   ARG   222     -34.519  -0.171   8.001  1.00 10.00      A   
ATOM   1930  O   ARG   222     -35.677  -0.560   7.831  1.00 10.00      A   
ATOM   1931  N   GLU   223     -34.195   0.757   8.896  1.00 10.00      A   
ATOM   1932  HN  GLU   223     -33.255   1.037   8.979  1.00 10.00      A   
ATOM   1933  CA  GLU   223     -35.198   1.365   9.761  1.00 10.00      A   
ATOM   1934  CB  GLU   223     -34.544   2.205  10.856  1.00 10.00      A   
ATOM   1935  CG  GLU   223     -33.900   1.390  11.967  1.00 10.00      A   
ATOM   1936  CD  GLU   223     -33.465   2.244  13.139  1.00 10.00      A   
ATOM   1937  OE1 GLU   223     -33.849   3.435  13.189  1.00 10.00      A   
ATOM   1938  OE2 GLU   223     -32.736   1.734  14.021  1.00 10.00      A   
ATOM   1939  C   GLU   223     -36.181   2.213   8.963  1.00 10.00      A   
ATOM   1940  O   GLU   223     -37.378   2.216   9.245  1.00 10.00      A   
ATOM   1941  N   ASN   224     -35.677   2.921   7.961  1.00 10.00      A   
ATOM   1942  HN  ASN   224     -34.711   2.878   7.778  1.00 10.00      A   
ATOM   1943  CA  ASN   224     -36.523   3.773   7.129  1.00 10.00      A   
ATOM   1944  CB  ASN   224     -35.678   4.643   6.198  1.00 10.00      A   
ATOM   1945  CG  ASN   224     -35.929   6.127   6.397  1.00 10.00      A   
ATOM   1946  OD1 ASN   224     -36.996   6.538   6.856  1.00 10.00      A   
ATOM   1947  ND2 ASN   224     -34.950   6.945   6.047  1.00 10.00      A   
ATOM   1948 HD21 ASN   224     -34.123   6.553   5.684  1.00 10.00      A   
ATOM   1949 HD22 ASN   224     -35.092   7.910   6.157  1.00 10.00      A   
ATOM   1950  C   ASN   224     -37.529   2.947   6.331  1.00 10.00      A   
ATOM   1951  O   ASN   224     -38.676   3.353   6.152  1.00 10.00      A   
ATOM   1952  N   PHE   225     -37.094   1.778   5.867  1.00 10.00      A   
ATOM   1953  HN  PHE   225     -36.160   1.512   6.038  1.00 10.00      A   
ATOM   1954  CA  PHE   225     -37.953   0.881   5.099  1.00 10.00      A   
ATOM   1955  CB  PHE   225     -37.106  -0.233   4.469  1.00 10.00      A   
ATOM   1956  CG  PHE   225     -37.889  -1.238   3.672  1.00 10.00      A   
ATOM   1957  CD1 PHE   225     -38.375  -0.920   2.416  1.00 10.00      A   
ATOM   1958  CD2 PHE   225     -38.139  -2.504   4.181  1.00 10.00      A   
ATOM   1959  CE1 PHE   225     -39.094  -1.842   1.680  1.00 10.00      A   
ATOM   1960  CE2 PHE   225     -38.858  -3.431   3.450  1.00 10.00      A   
ATOM   1961  CZ  PHE   225     -39.336  -3.099   2.197  1.00 10.00      A   
ATOM   1962  C   PHE   225     -39.031   0.281   5.999  1.00 10.00      A   
ATOM   1963  O   PHE   225     -40.087  -0.150   5.535  1.00 10.00      A   
ATOM   1964  N   ARG   226     -38.766   0.285   7.297  1.00 10.00      A   
ATOM   1965  HN  ARG   226     -37.919   0.672   7.608  1.00 10.00      A   
ATOM   1966  CA  ARG   226     -39.694  -0.260   8.276  1.00 10.00      A   
ATOM   1967  CB  ARG   226     -38.918  -0.774   9.498  1.00 10.00      A   
ATOM   1968  CG  ARG   226     -39.635  -1.847  10.307  1.00 10.00      A   
ATOM   1969  CD  ARG   226     -38.990  -3.213  10.114  1.00 10.00      A   
ATOM   1970  NE  ARG   226     -37.653  -3.284  10.708  1.00 10.00      A   
ATOM   1971  HE  ARG   226     -37.324  -2.482  11.174  1.00 10.00      A   
ATOM   1972  CZ  ARG   226     -36.870  -4.366  10.660  1.00 10.00      A   
ATOM   1973  NH1 ARG   226     -37.287  -5.463  10.039  1.00 10.00      A   
ATOM   1974 HH11 ARG   226     -36.679  -6.311  10.002  1.00 10.00      A   
ATOM   1975 HH12 ARG   226     -38.227  -5.483   9.586  1.00 10.00      A   
ATOM   1976  NH2 ARG   226     -35.669  -4.343  11.229  1.00 10.00      A   
ATOM   1977 HH21 ARG   226     -35.336  -3.482  11.717  1.00 10.00      A   
ATOM   1978 HH22 ARG   226     -35.052  -5.185  11.196  1.00 10.00      A   
ATOM   1979  C   ARG   226     -40.711   0.798   8.709  1.00 10.00      A   
ATOM   1980  O   ARG   226     -41.545   0.550   9.583  1.00 10.00      A   
ATOM   1981  N   LYS   227     -40.646   1.979   8.100  1.00 10.00      A   
ATOM   1982  HN  LYS   227     -39.964   2.129   7.410  1.00 10.00      A   
ATOM   1983  CA  LYS   227     -41.562   3.061   8.448  1.00 10.00      A   
ATOM   1984  CB  LYS   227     -40.797   4.252   9.031  1.00 10.00      A   
ATOM   1985  CG  LYS   227     -40.077   3.964  10.335  1.00 10.00      A   
ATOM   1986  CD  LYS   227     -39.252   5.161  10.773  1.00 10.00      A   
ATOM   1987  CE  LYS   227     -38.369   4.816  11.958  1.00 10.00      A   
ATOM   1988  NZ  LYS   227     -37.584   5.987  12.430  1.00 10.00      A   
ATOM   1989  HZ1 LYS   227     -36.870   5.683  13.122  1.00 10.00      A   
ATOM   1990  HZ2 LYS   227     -38.211   6.685  12.881  1.00 10.00      A   
ATOM   1991  HZ3 LYS   227     -37.102   6.437  11.628  1.00 10.00      A   
ATOM   1992  C   LYS   227     -42.397   3.527   7.257  1.00 10.00      A   
ATOM   1993  O   LYS   227     -43.152   4.495   7.366  1.00 10.00      A   
ATOM   1994  N   ILE   228     -42.269   2.852   6.125  1.00 10.00      A   
ATOM   1995  HN  ILE   228     -41.669   2.081   6.087  1.00 10.00      A   
ATOM   1996  CA  ILE   228     -43.024   3.235   4.936  1.00 10.00      A   
ATOM   1997  CB  ILE   228     -42.190   3.144   3.640  1.00 10.00      A   
ATOM   1998  CG1 ILE   228     -41.667   1.721   3.426  1.00 10.00      A   
ATOM   1999  CG2 ILE   228     -41.047   4.147   3.667  1.00 10.00      A   
ATOM   2000  CD1 ILE   228     -41.073   1.481   2.054  1.00 10.00      A   
ATOM   2001  C   ILE   228     -44.300   2.411   4.789  1.00 10.00      A   
ATOM   2002  O   ILE   228     -44.323   1.218   5.096  1.00 10.00      A   
ATOM   2003  N   ARG   229     -45.359   3.059   4.328  1.00 10.00      A   
ATOM   2004  HN  ARG   229     -45.274   4.012   4.104  1.00 10.00      A   
ATOM   2005  CA  ARG   229     -46.643   2.399   4.139  1.00 10.00      A   
ATOM   2006  CB  ARG   229     -47.768   3.195   4.804  1.00 10.00      A   
ATOM   2007  CG  ARG   229     -47.904   2.937   6.296  1.00 10.00      A   
ATOM   2008  CD  ARG   229     -48.772   3.988   6.970  1.00 10.00      A   
ATOM   2009  NE  ARG   229     -48.155   5.313   6.924  1.00 10.00      A   
ATOM   2010  HE  ARG   229     -48.444   5.919   6.203  1.00 10.00      A   
ATOM   2011  CZ  ARG   229     -47.245   5.744   7.798  1.00 10.00      A   
ATOM   2012  NH1 ARG   229     -46.842   4.958   8.794  1.00 10.00      A   
ATOM   2013 HH11 ARG   229     -47.236   3.995   8.899  1.00 10.00      A   
ATOM   2014 HH12 ARG   229     -46.130   5.298   9.476  1.00 10.00      A   
ATOM   2015  NH2 ARG   229     -46.731   6.959   7.666  1.00 10.00      A   
ATOM   2016 HH21 ARG   229     -46.016   7.306   8.345  1.00 10.00      A   
ATOM   2017 HH22 ARG   229     -47.036   7.576   6.878  1.00 10.00      A   
ATOM   2018  C   ARG   229     -46.941   2.178   2.660  1.00 10.00      A   
ATOM   2019  O   ARG   229     -46.910   1.046   2.179  1.00 10.00      A   
ATOM   2020  N   ARG   230     -47.213   3.258   1.933  1.00 10.00      A   
ATOM   2021  HN  ARG   230     -47.208   4.142   2.362  1.00 10.00      A   
ATOM   2022  CA  ARG   230     -47.520   3.161   0.509  1.00 10.00      A   
ATOM   2023  CB  ARG   230     -48.921   3.713   0.219  1.00 10.00      A   
ATOM   2024  CG  ARG   230     -50.043   3.037   0.994  1.00 10.00      A   
ATOM   2025  CD  ARG   230     -50.187   1.573   0.611  1.00 10.00      A   
ATOM   2026  NE  ARG   230     -50.716   1.402  -0.740  1.00 10.00      A   
ATOM   2027  HE  ARG   230     -50.521   2.112  -1.395  1.00 10.00      A   
ATOM   2028  CZ  ARG   230     -51.448   0.361  -1.130  1.00 10.00      A   
ATOM   2029  NH1 ARG   230     -51.742  -0.613  -0.275  1.00 10.00      A   
ATOM   2030 HH11 ARG   230     -52.312  -1.427  -0.586  1.00 10.00      A   
ATOM   2031 HH12 ARG   230     -51.406  -0.566   0.714  1.00 10.00      A   
ATOM   2032  NH2 ARG   230     -51.883   0.294  -2.379  1.00 10.00      A   
ATOM   2033 HH21 ARG   230     -52.454  -0.518  -2.693  1.00 10.00      A   
ATOM   2034 HH22 ARG   230     -51.658   1.057  -3.055  1.00 10.00      A   
ATOM   2035  C   ARG   230     -46.484   3.910  -0.328  1.00 10.00      A   
ATOM   2036  O   ARG   230     -46.656   4.081  -1.535  1.00 10.00      A   
ATOM   2037  N   GLY   231     -45.411   4.350   0.319  1.00 10.00      A   
ATOM   2038  HN  GLY   231     -45.323   4.174   1.278  1.00 10.00      A   
ATOM   2039  CA  GLY   231     -44.368   5.081  -0.377  1.00 10.00      A   
ATOM   2040  C   GLY   231     -43.468   4.177  -1.199  1.00 10.00      A   
ATOM   2041  O   GLY   231     -43.570   2.951  -1.122  1.00 10.00      A   
ATOM   2042  N   THR   232     -42.598   4.779  -1.994  1.00 10.00      A   
ATOM   2043  HN  THR   232     -42.572   5.762  -2.025  1.00 10.00      A   
ATOM   2044  CA  THR   232     -41.680   4.027  -2.832  1.00 10.00      A   
ATOM   2045  CB  THR   232     -41.484   4.727  -4.183  1.00 10.00      A   
ATOM   2046  OG1 THR   232     -41.967   6.074  -4.077  1.00 10.00      A   
ATOM   2047  HG1 THR   232     -41.409   6.659  -4.618  1.00 10.00      A   
ATOM   2048  CG2 THR   232     -42.266   4.002  -5.270  1.00 10.00      A   
ATOM   2049  C   THR   232     -40.335   3.840  -2.131  1.00 10.00      A   
ATOM   2050  O   THR   232     -39.624   4.808  -1.857  1.00 10.00      A   
ATOM   2051  N   PRO   233     -39.977   2.579  -1.840  1.00 10.00      A   
ATOM   2052  CA  PRO   233     -38.732   2.228  -1.140  1.00 10.00      A   
ATOM   2053  CB  PRO   233     -38.690   0.700  -1.245  1.00 10.00      A   
ATOM   2054  CG  PRO   233     -40.117   0.297  -1.373  1.00 10.00      A   
ATOM   2055  CD  PRO   233     -40.777   1.382  -2.171  1.00 10.00      A   
ATOM   2056  C   PRO   233     -37.467   2.829  -1.753  1.00 10.00      A   
ATOM   2057  O   PRO   233     -36.655   3.423  -1.043  1.00 10.00      A   
ATOM   2058  N   TYR   234     -37.310   2.689  -3.067  1.00 10.00      A   
ATOM   2059  HN  TYR   234     -38.010   2.234  -3.584  1.00 10.00      A   
ATOM   2060  CA  TYR   234     -36.119   3.189  -3.760  1.00 10.00      A   
ATOM   2061  CB  TYR   234     -36.129   2.836  -5.253  1.00 10.00      A   
ATOM   2062  CG  TYR   234     -36.991   3.723  -6.122  1.00 10.00      A   
ATOM   2063  CD1 TYR   234     -36.416   4.583  -7.047  1.00 10.00      A   
ATOM   2064  CD2 TYR   234     -38.377   3.691  -6.030  1.00 10.00      A   
ATOM   2065  CE1 TYR   234     -37.196   5.388  -7.851  1.00 10.00      A   
ATOM   2066  CE2 TYR   234     -39.164   4.495  -6.829  1.00 10.00      A   
ATOM   2067  CZ  TYR   234     -38.569   5.339  -7.740  1.00 10.00      A   
ATOM   2068  OH  TYR   234     -39.349   6.139  -8.542  1.00 10.00      A   
ATOM   2069  HH  TYR   234     -39.399   5.748  -9.423  1.00 10.00      A   
ATOM   2070  C   TYR   234     -35.840   4.675  -3.517  1.00 10.00      A   
ATOM   2071  O   TYR   234     -34.684   5.092  -3.469  1.00 10.00      A   
ATOM   2072  N   GLU   235     -36.891   5.463  -3.338  1.00 10.00      A   
ATOM   2073  HN  GLU   235     -37.793   5.075  -3.359  1.00 10.00      A   
ATOM   2074  CA  GLU   235     -36.733   6.891  -3.095  1.00 10.00      A   
ATOM   2075  CB  GLU   235     -38.066   7.615  -3.274  1.00 10.00      A   
ATOM   2076  CG  GLU   235     -38.476   7.821  -4.722  1.00 10.00      A   
ATOM   2077  CD  GLU   235     -39.857   8.422  -4.845  1.00 10.00      A   
ATOM   2078  OE1 GLU   235     -40.103   9.497  -4.253  1.00 10.00      A   
ATOM   2079  OE2 GLU   235     -40.710   7.824  -5.524  1.00 10.00      A   
ATOM   2080  C   GLU   235     -36.192   7.136  -1.694  1.00 10.00      A   
ATOM   2081  O   GLU   235     -35.333   7.989  -1.484  1.00 10.00      A   
ATOM   2082  N   ILE   236     -36.689   6.359  -0.742  1.00 10.00      A   
ATOM   2083  HN  ILE   236     -37.355   5.679  -0.981  1.00 10.00      A   
ATOM   2084  CA  ILE   236     -36.272   6.477   0.648  1.00 10.00      A   
ATOM   2085  CB  ILE   236     -37.119   5.556   1.555  1.00 10.00      A   
ATOM   2086  CG1 ILE   236     -38.614   5.746   1.274  1.00 10.00      A   
ATOM   2087  CG2 ILE   236     -36.814   5.804   3.024  1.00 10.00      A   
ATOM   2088  CD1 ILE   236     -39.118   7.157   1.509  1.00 10.00      A   
ATOM   2089  C   ILE   236     -34.794   6.116   0.792  1.00 10.00      A   
ATOM   2090  O   ILE   236     -34.077   6.682   1.626  1.00 10.00      A   
ATOM   2091  N   PHE   237     -34.341   5.184  -0.042  1.00 10.00      A   
ATOM   2092  HN  PHE   237     -34.962   4.779  -0.688  1.00 10.00      A   
ATOM   2093  CA  PHE   237     -32.950   4.745  -0.020  1.00 10.00      A   
ATOM   2094  CB  PHE   237     -32.732   3.566  -0.979  1.00 10.00      A   
ATOM   2095  CG  PHE   237     -33.581   2.352  -0.704  1.00 10.00      A   
ATOM   2096  CD1 PHE   237     -34.134   2.133   0.548  1.00 10.00      A   
ATOM   2097  CD2 PHE   237     -33.825   1.429  -1.709  1.00 10.00      A   
ATOM   2098  CE1 PHE   237     -34.908   1.016   0.794  1.00 10.00      A   
ATOM   2099  CE2 PHE   237     -34.600   0.309  -1.470  1.00 10.00      A   
ATOM   2100  CZ  PHE   237     -35.144   0.104  -0.217  1.00 10.00      A   
ATOM   2101  C   PHE   237     -32.026   5.899  -0.403  1.00 10.00      A   
ATOM   2102  O   PHE   237     -30.934   6.050   0.150  1.00 10.00      A   
ATOM   2103  N   ASN   238     -32.485   6.711  -1.348  1.00 10.00      A   
ATOM   2104  HN  ASN   238     -33.365   6.528  -1.743  1.00 10.00      A   
ATOM   2105  CA  ASN   238     -31.725   7.864  -1.821  1.00 10.00      A   
ATOM   2106  CB  ASN   238     -32.414   8.473  -3.048  1.00 10.00      A   
ATOM   2107  CG  ASN   238     -31.810   9.795  -3.488  1.00 10.00      A   
ATOM   2108  OD1 ASN   238     -30.591   9.981  -3.462  1.00 10.00      A   
ATOM   2109  ND2 ASN   238     -32.662  10.731  -3.879  1.00 10.00      A   
ATOM   2110 HD21 ASN   238     -33.624  10.521  -3.861  1.00 10.00      A   
ATOM   2111 HD22 ASN   238     -32.302  11.596  -4.162  1.00 10.00      A   
ATOM   2112  C   ASN   238     -31.598   8.912  -0.722  1.00 10.00      A   
ATOM   2113  O   ASN   238     -30.514   9.436  -0.471  1.00 10.00      A   
ATOM   2114  N   VAL   239     -32.712   9.190  -0.055  1.00 10.00      A   
ATOM   2115  HN  VAL   239     -33.537   8.717  -0.293  1.00 10.00      A   
ATOM   2116  CA  VAL   239     -32.746  10.178   1.019  1.00 10.00      A   
ATOM   2117  CB  VAL   239     -34.183  10.380   1.548  1.00 10.00      A   
ATOM   2118  CG1 VAL   239     -34.224  11.453   2.626  1.00 10.00      A   
ATOM   2119  CG2 VAL   239     -35.124  10.736   0.408  1.00 10.00      A   
ATOM   2120  C   VAL   239     -31.827   9.774   2.175  1.00 10.00      A   
ATOM   2121  O   VAL   239     -31.133  10.614   2.754  1.00 10.00      A   
ATOM   2122  N   SER   240     -31.805   8.481   2.486  1.00 10.00      A   
ATOM   2123  HN  SER   240     -32.364   7.858   1.973  1.00 10.00      A   
ATOM   2124  CA  SER   240     -30.980   7.966   3.576  1.00 10.00      A   
ATOM   2125  CB  SER   240     -31.322   6.502   3.855  1.00 10.00      A   
ATOM   2126  OG  SER   240     -32.713   6.350   4.100  1.00 10.00      A   
ATOM   2127  HG  SER   240     -33.199   6.481   3.276  1.00 10.00      A   
ATOM   2128  C   SER   240     -29.483   8.139   3.302  1.00 10.00      A   
ATOM   2129  O   SER   240     -28.683   8.267   4.233  1.00 10.00      A   
ATOM   2130  N   LEU   241     -29.112   8.165   2.025  1.00 10.00      A   
ATOM   2131  HN  LEU   241     -29.795   8.077   1.327  1.00 10.00      A   
ATOM   2132  CA  LEU   241     -27.715   8.332   1.637  1.00 10.00      A   
ATOM   2133  CB  LEU   241     -27.553   8.164   0.124  1.00 10.00      A   
ATOM   2134  CG  LEU   241     -27.572   6.736  -0.418  1.00 10.00      A   
ATOM   2135  CD1 LEU   241     -27.389   6.748  -1.929  1.00 10.00      A   
ATOM   2136  CD2 LEU   241     -26.487   5.903   0.245  1.00 10.00      A   
ATOM   2137  C   LEU   241     -27.207   9.711   2.042  1.00 10.00      A   
ATOM   2138  O   LEU   241     -26.217   9.834   2.769  1.00 10.00      A   
ATOM   2139  N   THR   242     -27.902  10.742   1.578  1.00 10.00      A   
ATOM   2140  HN  THR   242     -28.685  10.574   1.010  1.00 10.00      A   
ATOM   2141  CA  THR   242     -27.535  12.119   1.876  1.00 10.00      A   
ATOM   2142  CB  THR   242     -28.429  13.088   1.088  1.00 10.00      A   
ATOM   2143  OG1 THR   242     -29.689  12.452   0.819  1.00 10.00      A   
ATOM   2144  HG1 THR   242     -30.255  12.520   1.597  1.00 10.00      A   
ATOM   2145  CG2 THR   242     -27.769  13.461  -0.227  1.00 10.00      A   
ATOM   2146  C   THR   242     -27.664  12.420   3.364  1.00 10.00      A   
ATOM   2147  O   THR   242     -26.886  13.195   3.922  1.00 10.00      A   
ATOM   2148  N   GLN   243     -28.631  11.771   4.001  1.00 10.00      A   
ATOM   2149  HN  GLN   243     -29.193  11.142   3.495  1.00 10.00      A   
ATOM   2150  CA  GLN   243     -28.889  11.960   5.421  1.00 10.00      A   
ATOM   2151  CB  GLN   243     -30.137  11.172   5.834  1.00 10.00      A   
ATOM   2152  CG  GLN   243     -31.032  11.884   6.837  1.00 10.00      A   
ATOM   2153  CD  GLN   243     -30.786  11.448   8.269  1.00 10.00      A   
ATOM   2154  OE1 GLN   243     -31.406  10.503   8.758  1.00 10.00      A   
ATOM   2155  NE2 GLN   243     -29.885  12.133   8.954  1.00 10.00      A   
ATOM   2156 HE21 GLN   243     -29.428  12.878   8.503  1.00 10.00      A   
ATOM   2157 HE22 GLN   243     -29.707  11.872   9.881  1.00 10.00      A   
ATOM   2158  C   GLN   243     -27.692  11.541   6.270  1.00 10.00      A   
ATOM   2159  O   GLN   243     -27.473  12.074   7.358  1.00 10.00      A   
ATOM   2160  N   THR   244     -26.902  10.608   5.760  1.00 10.00      A   
ATOM   2161  HN  THR   244     -27.104  10.239   4.874  1.00 10.00      A   
ATOM   2162  CA  THR   244     -25.741  10.117   6.485  1.00 10.00      A   
ATOM   2163  CB  THR   244     -25.883   8.604   6.753  1.00 10.00      A   
ATOM   2164  OG1 THR   244     -27.274   8.253   6.721  1.00 10.00      A   
ATOM   2165  HG1 THR   244     -27.586   8.256   5.808  1.00 10.00      A   
ATOM   2166  CG2 THR   244     -25.314   8.242   8.116  1.00 10.00      A   
ATOM   2167  C   THR   244     -24.446  10.381   5.707  1.00 10.00      A   
ATOM   2168  O   THR   244     -23.425   9.742   5.948  1.00 10.00      A   
ATOM   2169  N   LEU   245     -24.487  11.352   4.797  1.00 10.00      A   
ATOM   2170  HN  LEU   245     -25.318  11.858   4.676  1.00 10.00      A   
ATOM   2171  CA  LEU   245     -23.325  11.682   3.973  1.00 10.00      A   
ATOM   2172  CB  LEU   245     -23.742  12.495   2.743  1.00 10.00      A   
ATOM   2173  CG  LEU   245     -22.622  12.881   1.768  1.00 10.00      A   
ATOM   2174  CD1 LEU   245     -21.953  11.643   1.184  1.00 10.00      A   
ATOM   2175  CD2 LEU   245     -23.159  13.777   0.663  1.00 10.00      A   
ATOM   2176  C   LEU   245     -22.238  12.421   4.755  1.00 10.00      A   
ATOM   2177  O   LEU   245     -21.048  12.291   4.462  1.00 10.00      A   
ATOM   2178  N   HIS   246     -22.637  13.198   5.748  1.00 10.00      A   
ATOM   2179  HN  HIS   246     -23.592  13.269   5.956  1.00 10.00      A   
ATOM   2180  CA  HIS   246     -21.668  13.943   6.539  1.00 10.00      A   
ATOM   2181  CB  HIS   246     -22.227  15.287   7.015  1.00 10.00      A   
ATOM   2182  CG  HIS   246     -21.168  16.249   7.476  1.00 10.00      A   
ATOM   2183  ND1 HIS   246     -20.442  17.040   6.613  1.00 10.00      A   
ATOM   2184  HD1 HIS   246     -20.538  17.057   5.636  1.00 10.00      A   
ATOM   2185  CD2 HIS   246     -20.707  16.534   8.715  1.00 10.00      A   
ATOM   2186  CE1 HIS   246     -19.581  17.769   7.299  1.00 10.00      A   
ATOM   2187  NE2 HIS   246     -19.724  17.479   8.578  1.00 10.00      A   
ATOM   2188  HE2 HIS   246     -19.210  17.881   9.312  1.00 10.00      A   
ATOM   2189  C   HIS   246     -21.162  13.121   7.714  1.00 10.00      A   
ATOM   2190  O   HIS   246     -20.052  13.338   8.198  1.00 10.00      A   
ATOM   2191  N   ARG   247     -21.967  12.161   8.156  1.00 10.00      A   
ATOM   2192  HN  ARG   247     -22.832  12.021   7.716  1.00 10.00      A   
ATOM   2193  CA  ARG   247     -21.588  11.309   9.275  1.00 10.00      A   
ATOM   2194  CB  ARG   247     -22.781  10.495   9.783  1.00 10.00      A   
ATOM   2195  CG  ARG   247     -22.554   9.872  11.153  1.00 10.00      A   
ATOM   2196  CD  ARG   247     -23.308   8.560  11.308  1.00 10.00      A   
ATOM   2197  NE  ARG   247     -24.343   8.634  12.338  1.00 10.00      A   
ATOM   2198  HE  ARG   247     -25.046   9.312  12.221  1.00 10.00      A   
ATOM   2199  CZ  ARG   247     -24.392   7.838  13.408  1.00 10.00      A   
ATOM   2200  NH1 ARG   247     -23.463   6.907  13.595  1.00 10.00      A   
ATOM   2201 HH11 ARG   247     -22.690   6.793  12.904  1.00 10.00      A   
ATOM   2202 HH12 ARG   247     -23.500   6.286  14.433  1.00 10.00      A   
ATOM   2203  NH2 ARG   247     -25.378   7.969  14.284  1.00 10.00      A   
ATOM   2204 HH21 ARG   247     -25.424   7.348  15.119  1.00 10.00      A   
ATOM   2205 HH22 ARG   247     -26.116   8.693  14.141  1.00 10.00      A   
ATOM   2206  C   ARG   247     -20.452  10.378   8.871  1.00 10.00      A   
ATOM   2207  O   ARG   247     -19.548  10.107   9.662  1.00 10.00      A   
ATOM   2208  N   THR   248     -20.489   9.922   7.623  1.00 10.00      A   
ATOM   2209  HN  THR   248     -21.229  10.192   7.036  1.00 10.00      A   
ATOM   2210  CA  THR   248     -19.471   9.020   7.094  1.00 10.00      A   
ATOM   2211  CB  THR   248     -19.914   8.446   5.735  1.00 10.00      A   
ATOM   2212  OG1 THR   248     -20.582   9.472   4.986  1.00 10.00      A   
ATOM   2213  HG1 THR   248     -19.989   9.806   4.302  1.00 10.00      A   
ATOM   2214  CG2 THR   248     -20.862   7.273   5.930  1.00 10.00      A   
ATOM   2215  C   THR   248     -18.131   9.735   6.918  1.00 10.00      A   
ATOM   2216  O   THR   248     -17.104   9.108   6.647  1.00 10.00      A   
ATOM   2217  N   LEU   249     -18.149  11.053   7.071  1.00 10.00      A   
ATOM   2218  HN  LEU   249     -18.996  11.495   7.287  1.00 10.00      A   
ATOM   2219  CA  LEU   249     -16.946  11.857   6.926  1.00 10.00      A   
ATOM   2220  CB  LEU   249     -17.282  13.161   6.197  1.00 10.00      A   
ATOM   2221  CG  LEU   249     -16.105  13.921   5.582  1.00 10.00      A   
ATOM   2222  CD1 LEU   249     -15.427  13.082   4.508  1.00 10.00      A   
ATOM   2223  CD2 LEU   249     -16.579  15.247   5.008  1.00 10.00      A   
ATOM   2224  C   LEU   249     -16.326  12.158   8.288  1.00 10.00      A   
ATOM   2225  O   LEU   249     -15.220  12.693   8.378  1.00 10.00      A   
ATOM   2226  N   ILE   250     -17.036  11.802   9.349  1.00 10.00      A   
ATOM   2227  HN  ILE   250     -17.900  11.360   9.218  1.00 10.00      A   
ATOM   2228  CA  ILE   250     -16.553  12.046  10.704  1.00 10.00      A   
ATOM   2229  CB  ILE   250     -17.683  12.534  11.636  1.00 10.00      A   
ATOM   2230  CG1 ILE   250     -18.358  13.779  11.049  1.00 10.00      A   
ATOM   2231  CG2 ILE   250     -17.141  12.823  13.034  1.00 10.00      A   
ATOM   2232  CD1 ILE   250     -19.570  14.250  11.826  1.00 10.00      A   
ATOM   2233  C   ILE   250     -15.914  10.793  11.293  1.00 10.00      A   
ATOM   2234  O   ILE   250     -14.841  10.857  11.901  1.00 10.00      A   
ATOM   2235  N   THR   251     -16.572   9.657  11.107  1.00 10.00      A   
ATOM   2236  HN  THR   251     -17.419   9.666  10.611  1.00 10.00      A   
ATOM   2237  CA  THR   251     -16.075   8.389  11.620  1.00 10.00      A   
ATOM   2238  CB  THR   251     -17.138   7.289  11.471  1.00 10.00      A   
ATOM   2239  OG1 THR   251     -18.424   7.885  11.249  1.00 10.00      A   
ATOM   2240  HG1 THR   251     -18.712   7.672  10.341  1.00 10.00      A   
ATOM   2241  CG2 THR   251     -17.192   6.411  12.710  1.00 10.00      A   
ATOM   2242  C   THR   251     -14.803   7.955  10.889  1.00 10.00      A   
ATOM   2243  O   THR   251     -14.468   8.495   9.831  1.00 10.00      A   
ATOM   2244  N   SER   252     -14.083   7.005  11.491  1.00 10.00      A   
ATOM   2245  HN  SER   252     -14.397   6.656  12.352  1.00 10.00      A   
ATOM   2246  CA  SER   252     -12.846   6.459  10.929  1.00 10.00      A   
ATOM   2247  CB  SER   252     -13.050   5.935   9.504  1.00 10.00      A   
ATOM   2248  OG  SER   252     -14.120   5.002   9.468  1.00 10.00      A   
ATOM   2249  HG  SER   252     -14.910   5.436   9.119  1.00 10.00      A   
ATOM   2250  C   SER   252     -11.662   7.427  11.028  1.00 10.00      A   
ATOM   2251  O   SER   252     -10.505   7.008  10.960  1.00 10.00      A   
ATOM   2252  N   GLY   253     -11.955   8.712  11.216  1.00 10.00      A   
ATOM   2253  HN  GLY   253     -12.895   8.988  11.256  1.00 10.00      A   
ATOM   2254  CA  GLY   253     -10.906   9.708  11.341  1.00 10.00      A   
ATOM   2255  C   GLY   253     -10.059   9.467  12.571  1.00 10.00      A   
ATOM   2256  O   GLY   253      -8.871   9.792  12.597  1.00 10.00      A   
ATOM   2257  N   THR   254     -10.679   8.885  13.587  1.00 10.00      A   
ATOM   2258  HN  THR   254     -11.632   8.668  13.505  1.00 10.00      A   
ATOM   2259  CA  THR   254     -10.001   8.569  14.827  1.00 10.00      A   
ATOM   2260  CB  THR   254     -11.032   8.157  15.888  1.00 10.00      A   
ATOM   2261  OG1 THR   254     -12.326   8.096  15.271  1.00 10.00      A   
ATOM   2262  HG1 THR   254     -12.755   7.265  15.512  1.00 10.00      A   
ATOM   2263  CG2 THR   254     -11.062   9.169  17.020  1.00 10.00      A   
ATOM   2264  C   THR   254      -9.023   7.422  14.604  1.00 10.00      A   
ATOM   2265  O   THR   254      -7.919   7.411  15.152  1.00 10.00      A   
ATOM   2266  N   THR   255      -9.428   6.463  13.778  1.00 10.00      A   
ATOM   2267  HN  THR   255     -10.319   6.523  13.373  1.00 10.00      A   
ATOM   2268  CA  THR   255      -8.588   5.321  13.463  1.00 10.00      A   
ATOM   2269  CB  THR   255      -9.396   4.245  12.716  1.00 10.00      A   
ATOM   2270  OG1 THR   255     -10.705   4.155  13.298  1.00 10.00      A   
ATOM   2271  HG1 THR   255     -10.625   3.867  14.217  1.00 10.00      A   
ATOM   2272  CG2 THR   255      -8.704   2.893  12.818  1.00 10.00      A   
ATOM   2273  C   THR   255      -7.413   5.773  12.601  1.00 10.00      A   
ATOM   2274  O   THR   255      -6.311   5.231  12.693  1.00 10.00      A   
ATOM   2275  N   LEU   256      -7.660   6.790  11.780  1.00 10.00      A   
ATOM   2276  HN  LEU   256      -8.563   7.175  11.756  1.00 10.00      A   
ATOM   2277  CA  LEU   256      -6.636   7.343  10.908  1.00 10.00      A   
ATOM   2278  CB  LEU   256      -7.232   8.449  10.034  1.00 10.00      A   
ATOM   2279  CG  LEU   256      -6.278   9.118   9.044  1.00 10.00      A   
ATOM   2280  CD1 LEU   256      -5.933   8.169   7.909  1.00 10.00      A   
ATOM   2281  CD2 LEU   256      -6.878  10.408   8.508  1.00 10.00      A   
ATOM   2282  C   LEU   256      -5.488   7.900  11.739  1.00 10.00      A   
ATOM   2283  O   LEU   256      -4.324   7.767  11.372  1.00 10.00      A   
ATOM   2284  N   MET   257      -5.834   8.507  12.870  1.00 10.00      A   
ATOM   2285  HN  MET   257      -6.785   8.577  13.101  1.00 10.00      A   
ATOM   2286  CA  MET   257      -4.840   9.078  13.773  1.00 10.00      A   
ATOM   2287  CB  MET   257      -5.519   9.760  14.964  1.00 10.00      A   
ATOM   2288  CG  MET   257      -6.271  11.034  14.614  1.00 10.00      A   
ATOM   2289  SD  MET   257      -7.339  11.596  15.954  1.00 10.00      A   
ATOM   2290  CE  MET   257      -6.132  11.927  17.235  1.00 10.00      A   
ATOM   2291  C   MET   257      -3.883   8.000  14.270  1.00 10.00      A   
ATOM   2292  O   MET   257      -2.675   8.223  14.365  1.00 10.00      A   
ATOM   2293  N   VAL   258      -4.432   6.824  14.559  1.00 10.00      A   
ATOM   2294  HN  VAL   258      -5.396   6.707  14.434  1.00 10.00      A   
ATOM   2295  CA  VAL   258      -3.643   5.698  15.043  1.00 10.00      A   
ATOM   2296  CB  VAL   258      -4.550   4.503  15.413  1.00 10.00      A   
ATOM   2297  CG1 VAL   258      -3.753   3.406  16.102  1.00 10.00      A   
ATOM   2298  CG2 VAL   258      -5.706   4.958  16.294  1.00 10.00      A   
ATOM   2299  C   VAL   258      -2.646   5.266  13.973  1.00 10.00      A   
ATOM   2300  O   VAL   258      -1.466   5.048  14.253  1.00 10.00      A   
ATOM   2301  N   ILE   259      -3.128   5.184  12.740  1.00 10.00      A   
ATOM   2302  HN  ILE   259      -4.074   5.396  12.586  1.00 10.00      A   
ATOM   2303  CA  ILE   259      -2.296   4.787  11.609  1.00 10.00      A   
ATOM   2304  CB  ILE   259      -3.145   4.554  10.343  1.00 10.00      A   
ATOM   2305  CG1 ILE   259      -4.225   3.507  10.627  1.00 10.00      A   
ATOM   2306  CG2 ILE   259      -2.265   4.111   9.181  1.00 10.00      A   
ATOM   2307  CD1 ILE   259      -5.337   3.474   9.603  1.00 10.00      A   
ATOM   2308  C   ILE   259      -1.221   5.839  11.327  1.00 10.00      A   
ATOM   2309  O   ILE   259      -0.092   5.506  10.952  1.00 10.00      A   
ATOM   2310  N   LEU   260      -1.576   7.108  11.504  1.00 10.00      A   
ATOM   2311  HN  LEU   260      -2.499   7.315  11.775  1.00 10.00      A   
ATOM   2312  CA  LEU   260      -0.634   8.201  11.292  1.00 10.00      A   
ATOM   2313  CB  LEU   260      -1.320   9.559  11.459  1.00 10.00      A   
ATOM   2314  CG  LEU   260      -2.333   9.940  10.378  1.00 10.00      A   
ATOM   2315  CD1 LEU   260      -3.052  11.228  10.746  1.00 10.00      A   
ATOM   2316  CD2 LEU   260      -1.651  10.071   9.025  1.00 10.00      A   
ATOM   2317  C   LEU   260       0.532   8.080  12.263  1.00 10.00      A   
ATOM   2318  O   LEU   260       1.696   8.178  11.869  1.00 10.00      A   
ATOM   2319  N   MET   261       0.208   7.849  13.533  1.00 10.00      A   
ATOM   2320  HN  MET   261      -0.744   7.785  13.779  1.00 10.00      A   
ATOM   2321  CA  MET   261       1.225   7.694  14.569  1.00 10.00      A   
ATOM   2322  CB  MET   261       0.583   7.571  15.956  1.00 10.00      A   
ATOM   2323  CG  MET   261      -0.078   8.845  16.456  1.00 10.00      A   
ATOM   2324  SD  MET   261      -0.791   8.666  18.107  1.00 10.00      A   
ATOM   2325  CE  MET   261      -2.009   7.381  17.822  1.00 10.00      A   
ATOM   2326  C   MET   261       2.088   6.470  14.282  1.00 10.00      A   
ATOM   2327  O   MET   261       3.309   6.509  14.431  1.00 10.00      A   
ATOM   2328  N   LEU   262       1.438   5.392  13.859  1.00 10.00      A   
ATOM   2329  HN  LEU   262       0.464   5.433  13.768  1.00 10.00      A   
ATOM   2330  CA  LEU   262       2.123   4.147  13.534  1.00 10.00      A   
ATOM   2331  CB  LEU   262       1.116   3.105  13.038  1.00 10.00      A   
ATOM   2332  CG  LEU   262       1.699   1.803  12.486  1.00 10.00      A   
ATOM   2333  CD1 LEU   262       2.336   0.983  13.596  1.00 10.00      A   
ATOM   2334  CD2 LEU   262       0.630   0.997  11.766  1.00 10.00      A   
ATOM   2335  C   LEU   262       3.206   4.376  12.480  1.00 10.00      A   
ATOM   2336  O   LEU   262       4.339   3.916  12.629  1.00 10.00      A   
ATOM   2337  N   TYR   263       2.858   5.103  11.427  1.00 10.00      A   
ATOM   2338  HN  TYR   263       1.941   5.448  11.367  1.00 10.00      A   
ATOM   2339  CA  TYR   263       3.802   5.389  10.355  1.00 10.00      A   
ATOM   2340  CB  TYR   263       3.096   6.033   9.160  1.00 10.00      A   
ATOM   2341  CG  TYR   263       4.036   6.376   8.028  1.00 10.00      A   
ATOM   2342  CD1 TYR   263       4.806   5.393   7.421  1.00 10.00      A   
ATOM   2343  CD2 TYR   263       4.167   7.683   7.577  1.00 10.00      A   
ATOM   2344  CE1 TYR   263       5.677   5.700   6.398  1.00 10.00      A   
ATOM   2345  CE2 TYR   263       5.037   8.000   6.550  1.00 10.00      A   
ATOM   2346  CZ  TYR   263       5.790   7.006   5.966  1.00 10.00      A   
ATOM   2347  OH  TYR   263       6.657   7.312   4.942  1.00 10.00      A   
ATOM   2348  HH  TYR   263       6.653   6.583   4.296  1.00 10.00      A   
ATOM   2349  C   TYR   263       4.949   6.280  10.830  1.00 10.00      A   
ATOM   2350  O   TYR   263       6.112   6.037  10.507  1.00 10.00      A   
ATOM   2351  N   LEU   264       4.620   7.302  11.605  1.00 10.00      A   
ATOM   2352  HN  LEU   264       3.677   7.434  11.846  1.00 10.00      A   
ATOM   2353  CA  LEU   264       5.622   8.235  12.108  1.00 10.00      A   
ATOM   2354  CB  LEU   264       4.958   9.415  12.821  1.00 10.00      A   
ATOM   2355  CG  LEU   264       4.112  10.344  11.943  1.00 10.00      A   
ATOM   2356  CD1 LEU   264       3.438  11.413  12.787  1.00 10.00      A   
ATOM   2357  CD2 LEU   264       4.959  10.975  10.846  1.00 10.00      A   
ATOM   2358  C   LEU   264       6.624   7.549  13.030  1.00 10.00      A   
ATOM   2359  O   LEU   264       7.828   7.799  12.948  1.00 10.00      A   
ATOM   2360  N   PHE   265       6.128   6.679  13.898  1.00 10.00      A   
ATOM   2361  HN  PHE   265       5.156   6.515  13.913  1.00 10.00      A   
ATOM   2362  CA  PHE   265       6.991   5.970  14.836  1.00 10.00      A   
ATOM   2363  CB  PHE   265       6.205   5.498  16.063  1.00 10.00      A   
ATOM   2364  CG  PHE   265       5.612   6.617  16.876  1.00 10.00      A   
ATOM   2365  CD1 PHE   265       4.361   6.482  17.461  1.00 10.00      A   
ATOM   2366  CD2 PHE   265       6.304   7.807  17.050  1.00 10.00      A   
ATOM   2367  CE1 PHE   265       3.814   7.511  18.202  1.00 10.00      A   
ATOM   2368  CE2 PHE   265       5.763   8.838  17.792  1.00 10.00      A   
ATOM   2369  CZ  PHE   265       4.515   8.690  18.368  1.00 10.00      A   
ATOM   2370  C   PHE   265       7.711   4.800  14.171  1.00 10.00      A   
ATOM   2371  O   PHE   265       8.828   4.444  14.557  1.00 10.00      A   
ATOM   2372  N   GLY   266       7.073   4.208  13.172  1.00 10.00      A   
ATOM   2373  HN  GLY   266       6.182   4.530  12.910  1.00 10.00      A   
ATOM   2374  CA  GLY   266       7.668   3.088  12.474  1.00 10.00      A   
ATOM   2375  C   GLY   266       8.736   3.523  11.491  1.00 10.00      A   
ATOM   2376  O   GLY   266       9.889   3.101  11.587  1.00 10.00      A   
ATOM   2377  N   GLY   267       8.355   4.374  10.550  1.00 10.00      A   
ATOM   2378  HN  GLY   267       7.422   4.685  10.529  1.00 10.00      A   
ATOM   2379  CA  GLY   267       9.297   4.851   9.559  1.00 10.00      A   
ATOM   2380  C   GLY   267       9.393   3.920   8.367  1.00 10.00      A   
ATOM   2381  O   GLY   267       8.407   3.283   7.998  1.00 10.00      A   
ATOM   2382  N   PRO   268      10.582   3.801   7.754  1.00 10.00      A   
ATOM   2383  CA  PRO   268      10.791   2.939   6.582  1.00 10.00      A   
ATOM   2384  CB  PRO   268      12.226   3.265   6.156  1.00 10.00      A   
ATOM   2385  CG  PRO   268      12.885   3.759   7.395  1.00 10.00      A   
ATOM   2386  CD  PRO   268      11.821   4.495   8.157  1.00 10.00      A   
ATOM   2387  C   PRO   268      10.664   1.454   6.912  1.00 10.00      A   
ATOM   2388  O   PRO   268      10.426   0.630   6.031  1.00 10.00      A   
ATOM   2389  N   VAL   269      10.799   1.122   8.189  1.00 10.00      A   
ATOM   2390  HN  VAL   269      10.959   1.827   8.848  1.00 10.00      A   
ATOM   2391  CA  VAL   269      10.713  -0.262   8.634  1.00 10.00      A   
ATOM   2392  CB  VAL   269      11.359  -0.449  10.027  1.00 10.00      A   
ATOM   2393  CG1 VAL   269      10.429  -0.003  11.145  1.00 10.00      A   
ATOM   2394  CG2 VAL   269      11.821  -1.883  10.232  1.00 10.00      A   
ATOM   2395  C   VAL   269       9.266  -0.763   8.632  1.00 10.00      A   
ATOM   2396  O   VAL   269       9.011  -1.966   8.693  1.00 10.00      A   
ATOM   2397  N   LEU   270       8.323   0.168   8.543  1.00 10.00      A   
ATOM   2398  HN  LEU   270       8.587   1.114   8.480  1.00 10.00      A   
ATOM   2399  CA  LEU   270       6.908  -0.174   8.528  1.00 10.00      A   
ATOM   2400  CB  LEU   270       6.275   0.089   9.899  1.00 10.00      A   
ATOM   2401  CG  LEU   270       6.669  -0.866  11.030  1.00 10.00      A   
ATOM   2402  CD1 LEU   270       6.112  -0.379  12.360  1.00 10.00      A   
ATOM   2403  CD2 LEU   270       6.192  -2.281  10.732  1.00 10.00      A   
ATOM   2404  C   LEU   270       6.182   0.633   7.460  1.00 10.00      A   
ATOM   2405  O   LEU   270       4.991   0.919   7.588  1.00 10.00      A   
ATOM   2406  N   GLU   271       6.906   0.987   6.406  1.00 10.00      A   
ATOM   2407  HN  GLU   271       7.847   0.708   6.360  1.00 10.00      A   
ATOM   2408  CA  GLU   271       6.348   1.771   5.310  1.00 10.00      A   
ATOM   2409  CB  GLU   271       7.432   2.040   4.263  1.00 10.00      A   
ATOM   2410  CG  GLU   271       6.991   2.903   3.090  1.00 10.00      A   
ATOM   2411  CD  GLU   271       7.097   4.389   3.371  1.00 10.00      A   
ATOM   2412  OE1 GLU   271       8.200   4.861   3.714  1.00 10.00      A   
ATOM   2413  OE2 GLU   271       6.080   5.101   3.237  1.00 10.00      A   
ATOM   2414  C   GLU   271       5.154   1.062   4.671  1.00 10.00      A   
ATOM   2415  O   GLU   271       4.055   1.615   4.607  1.00 10.00      A   
ATOM   2416  N   GLY   272       5.372  -0.174   4.230  1.00 10.00      A   
ATOM   2417  HN  GLY   272       6.264  -0.573   4.342  1.00 10.00      A   
ATOM   2418  CA  GLY   272       4.315  -0.940   3.594  1.00 10.00      A   
ATOM   2419  C   GLY   272       3.146  -1.214   4.520  1.00 10.00      A   
ATOM   2420  O   GLY   272       1.985  -1.049   4.131  1.00 10.00      A   
ATOM   2421  N   PHE   273       3.454  -1.619   5.747  1.00 10.00      A   
ATOM   2422  HN  PHE   273       4.401  -1.718   5.989  1.00 10.00      A   
ATOM   2423  CA  PHE   273       2.433  -1.929   6.743  1.00 10.00      A   
ATOM   2424  CB  PHE   273       3.089  -2.362   8.062  1.00 10.00      A   
ATOM   2425  CG  PHE   273       2.179  -3.133   8.979  1.00 10.00      A   
ATOM   2426  CD1 PHE   273       2.093  -4.513   8.886  1.00 10.00      A   
ATOM   2427  CD2 PHE   273       1.412  -2.482   9.931  1.00 10.00      A   
ATOM   2428  CE1 PHE   273       1.259  -5.226   9.724  1.00 10.00      A   
ATOM   2429  CE2 PHE   273       0.576  -3.189  10.772  1.00 10.00      A   
ATOM   2430  CZ  PHE   273       0.500  -4.564  10.668  1.00 10.00      A   
ATOM   2431  C   PHE   273       1.512  -0.733   6.974  1.00 10.00      A   
ATOM   2432  O   PHE   273       0.288  -0.854   6.889  1.00 10.00      A   
ATOM   2433  N   SER   274       2.110   0.425   7.235  1.00 10.00      A   
ATOM   2434  HN  SER   274       3.091   0.463   7.260  1.00 10.00      A   
ATOM   2435  CA  SER   274       1.351   1.641   7.479  1.00 10.00      A   
ATOM   2436  CB  SER   274       2.282   2.765   7.923  1.00 10.00      A   
ATOM   2437  OG  SER   274       3.159   2.311   8.939  1.00 10.00      A   
ATOM   2438  HG  SER   274       3.955   1.944   8.531  1.00 10.00      A   
ATOM   2439  C   SER   274       0.558   2.054   6.243  1.00 10.00      A   
ATOM   2440  O   SER   274      -0.589   2.489   6.352  1.00 10.00      A   
ATOM   2441  N   LEU   275       1.165   1.901   5.068  1.00 10.00      A   
ATOM   2442  HN  LEU   275       2.086   1.550   5.043  1.00 10.00      A   
ATOM   2443  CA  LEU   275       0.505   2.253   3.816  1.00 10.00      A   
ATOM   2444  CB  LEU   275       1.455   2.103   2.627  1.00 10.00      A   
ATOM   2445  CG  LEU   275       2.302   3.330   2.283  1.00 10.00      A   
ATOM   2446  CD1 LEU   275       3.287   3.001   1.174  1.00 10.00      A   
ATOM   2447  CD2 LEU   275       1.415   4.497   1.878  1.00 10.00      A   
ATOM   2448  C   LEU   275      -0.750   1.418   3.599  1.00 10.00      A   
ATOM   2449  O   LEU   275      -1.776   1.930   3.151  1.00 10.00      A   
ATOM   2450  N   THR   276      -0.666   0.135   3.938  1.00 10.00      A   
ATOM   2451  HN  THR   276       0.179  -0.207   4.299  1.00 10.00      A   
ATOM   2452  CA  THR   276      -1.798  -0.770   3.788  1.00 10.00      A   
ATOM   2453  CB  THR   276      -1.422  -2.224   4.146  1.00 10.00      A   
ATOM   2454  OG1 THR   276      -0.165  -2.565   3.544  1.00 10.00      A   
ATOM   2455  HG1 THR   276       0.427  -1.803   3.576  1.00 10.00      A   
ATOM   2456  CG2 THR   276      -2.483  -3.190   3.644  1.00 10.00      A   
ATOM   2457  C   THR   276      -2.962  -0.316   4.670  1.00 10.00      A   
ATOM   2458  O   THR   276      -4.113  -0.295   4.235  1.00 10.00      A   
ATOM   2459  N   MET   277      -2.646   0.074   5.902  1.00 10.00      A   
ATOM   2460  HN  MET   277      -1.707   0.047   6.186  1.00 10.00      A   
ATOM   2461  CA  MET   277      -3.659   0.535   6.843  1.00 10.00      A   
ATOM   2462  CB  MET   277      -3.079   0.620   8.260  1.00 10.00      A   
ATOM   2463  CG  MET   277      -2.682  -0.720   8.864  1.00 10.00      A   
ATOM   2464  SD  MET   277      -4.101  -1.774   9.223  1.00 10.00      A   
ATOM   2465  CE  MET   277      -4.946  -0.795  10.463  1.00 10.00      A   
ATOM   2466  C   MET   277      -4.215   1.896   6.425  1.00 10.00      A   
ATOM   2467  O   MET   277      -5.424   2.122   6.462  1.00 10.00      A   
ATOM   2468  N   LEU   278      -3.320   2.789   6.016  1.00 10.00      A   
ATOM   2469  HN  LEU   278      -2.367   2.539   6.007  1.00 10.00      A   
ATOM   2470  CA  LEU   278      -3.698   4.134   5.588  1.00 10.00      A   
ATOM   2471  CB  LEU   278      -2.457   4.925   5.155  1.00 10.00      A   
ATOM   2472  CG  LEU   278      -2.703   6.352   4.653  1.00 10.00      A   
ATOM   2473  CD1 LEU   278      -2.960   7.299   5.815  1.00 10.00      A   
ATOM   2474  CD2 LEU   278      -1.536   6.837   3.806  1.00 10.00      A   
ATOM   2475  C   LEU   278      -4.709   4.097   4.445  1.00 10.00      A   
ATOM   2476  O   LEU   278      -5.800   4.657   4.547  1.00 10.00      A   
ATOM   2477  N   ILE   279      -4.343   3.426   3.361  1.00 10.00      A   
ATOM   2478  HN  ILE   279      -3.463   2.987   3.339  1.00 10.00      A   
ATOM   2479  CA  ILE   279      -5.220   3.323   2.201  1.00 10.00      A   
ATOM   2480  CB  ILE   279      -4.481   2.733   0.979  1.00 10.00      A   
ATOM   2481  CG1 ILE   279      -3.241   3.577   0.654  1.00 10.00      A   
ATOM   2482  CG2 ILE   279      -5.407   2.644  -0.228  1.00 10.00      A   
ATOM   2483  CD1 ILE   279      -2.307   2.959  -0.366  1.00 10.00      A   
ATOM   2484  C   ILE   279      -6.449   2.479   2.532  1.00 10.00      A   
ATOM   2485  O   ILE   279      -7.560   2.788   2.099  1.00 10.00      A   
ATOM   2486  N   GLY   280      -6.252   1.441   3.340  1.00 10.00      A   
ATOM   2487  HN  GLY   280      -5.350   1.266   3.686  1.00 10.00      A   
ATOM   2488  CA  GLY   280      -7.345   0.565   3.720  1.00 10.00      A   
ATOM   2489  C   GLY   280      -8.457   1.294   4.454  1.00 10.00      A   
ATOM   2490  O   GLY   280      -9.636   0.992   4.267  1.00 10.00      A   
ATOM   2491  N   VAL   281      -8.092   2.258   5.288  1.00 10.00      A   
ATOM   2492  HN  VAL   281      -7.134   2.449   5.416  1.00 10.00      A   
ATOM   2493  CA  VAL   281      -9.081   3.025   6.039  1.00 10.00      A   
ATOM   2494  CB  VAL   281      -8.524   3.520   7.397  1.00 10.00      A   
ATOM   2495  CG1 VAL   281      -7.674   4.772   7.236  1.00 10.00      A   
ATOM   2496  CG2 VAL   281      -9.646   3.742   8.403  1.00 10.00      A   
ATOM   2497  C   VAL   281      -9.612   4.204   5.215  1.00 10.00      A   
ATOM   2498  O   VAL   281     -10.493   4.944   5.655  1.00 10.00      A   
ATOM   2499  N   SER   282      -9.087   4.358   4.005  1.00 10.00      A   
ATOM   2500  HN  SER   282      -8.408   3.723   3.695  1.00 10.00      A   
ATOM   2501  CA  SER   282      -9.493   5.447   3.128  1.00 10.00      A   
ATOM   2502  CB  SER   282      -8.261   6.169   2.573  1.00 10.00      A   
ATOM   2503  OG  SER   282      -7.428   6.634   3.629  1.00 10.00      A   
ATOM   2504  HG  SER   282      -6.913   5.892   3.987  1.00 10.00      A   
ATOM   2505  C   SER   282     -10.394   4.965   1.992  1.00 10.00      A   
ATOM   2506  O   SER   282     -10.999   5.773   1.292  1.00 10.00      A   
ATOM   2507  N   ILE   283     -10.496   3.647   1.818  1.00 10.00      A   
ATOM   2508  HN  ILE   283      -9.992   3.043   2.405  1.00 10.00      A   
ATOM   2509  CA  ILE   283     -11.329   3.081   0.754  1.00 10.00      A   
ATOM   2510  CB  ILE   283     -11.131   1.558   0.575  1.00 10.00      A   
ATOM   2511  CG1 ILE   283     -11.498   0.796   1.853  1.00 10.00      A   
ATOM   2512  CG2 ILE   283      -9.700   1.256   0.151  1.00 10.00      A   
ATOM   2513  CD1 ILE   283     -11.383  -0.711   1.731  1.00 10.00      A   
ATOM   2514  C   ILE   283     -12.807   3.395   0.969  1.00 10.00      A   
ATOM   2515  O   ILE   283     -13.597   3.412   0.019  1.00 10.00      A   
ATOM   2516  N   GLY   284     -13.170   3.660   2.220  1.00 10.00      A   
ATOM   2517  HN  GLY   284     -12.496   3.638   2.932  1.00 10.00      A   
ATOM   2518  CA  GLY   284     -14.545   3.986   2.542  1.00 10.00      A   
ATOM   2519  C   GLY   284     -14.916   5.360   2.028  1.00 10.00      A   
ATOM   2520  O   GLY   284     -16.074   5.626   1.719  1.00 10.00      A   
ATOM   2521  N   THR   285     -13.920   6.229   1.924  1.00 10.00      A   
ATOM   2522  HN  THR   285     -13.018   5.956   2.196  1.00 10.00      A   
ATOM   2523  CA  THR   285     -14.127   7.581   1.429  1.00 10.00      A   
ATOM   2524  CB  THR   285     -13.118   8.552   2.071  1.00 10.00      A   
ATOM   2525  OG1 THR   285     -12.686   8.024   3.337  1.00 10.00      A   
ATOM   2526  HG1 THR   285     -13.455   7.703   3.828  1.00 10.00      A   
ATOM   2527  CG2 THR   285     -13.755   9.915   2.289  1.00 10.00      A   
ATOM   2528  C   THR   285     -13.954   7.618  -0.089  1.00 10.00      A   
ATOM   2529  O   THR   285     -14.211   8.633  -0.737  1.00 10.00      A   
ATOM   2530  N   ALA   286     -13.521   6.496  -0.651  1.00 10.00      A   
ATOM   2531  HN  ALA   286     -13.347   5.717  -0.083  1.00 10.00      A   
ATOM   2532  CA  ALA   286     -13.305   6.394  -2.086  1.00 10.00      A   
ATOM   2533  CB  ALA   286     -12.135   5.470  -2.387  1.00 10.00      A   
ATOM   2534  C   ALA   286     -14.565   5.928  -2.804  1.00 10.00      A   
ATOM   2535  O   ALA   286     -15.173   6.687  -3.556  1.00 10.00      A   
ATOM   2536  N   SER   287     -14.959   4.684  -2.572  1.00 10.00      A   
ATOM   2537  HN  SER   287     -14.436   4.120  -1.965  1.00 10.00      A   
ATOM   2538  CA  SER   287     -16.149   4.138  -3.208  1.00 10.00      A   
ATOM   2539  CB  SER   287     -15.944   2.662  -3.550  1.00 10.00      A   
ATOM   2540  OG  SER   287     -14.945   2.512  -4.545  1.00 10.00      A   
ATOM   2541  HG  SER   287     -14.083   2.352  -4.122  1.00 10.00      A   
ATOM   2542  C   SER   287     -17.389   4.336  -2.338  1.00 10.00      A   
ATOM   2543  O   SER   287     -18.483   4.582  -2.849  1.00 10.00      A   
ATOM   2544  N   SER   288     -17.199   4.231  -1.025  1.00 10.00      A   
ATOM   2545  HN  SER   288     -16.301   4.030  -0.699  1.00 10.00      A   
ATOM   2546  CA  SER   288     -18.273   4.401  -0.044  1.00 10.00      A   
ATOM   2547  CB  SER   288     -18.707   5.873   0.068  1.00 10.00      A   
ATOM   2548  OG  SER   288     -19.401   6.312  -1.087  1.00 10.00      A   
ATOM   2549  HG  SER   288     -19.009   5.900  -1.873  1.00 10.00      A   
ATOM   2550  C   SER   288     -19.469   3.479  -0.299  1.00 10.00      A   
ATOM   2551  O   SER   288     -19.371   2.483  -1.023  1.00 10.00      A   
ATOM   2552  N   ILE   289     -20.592   3.809   0.324  1.00 10.00      A   
ATOM   2553  HN  ILE   289     -20.591   4.593   0.916  1.00 10.00      A   
ATOM   2554  CA  ILE   289     -21.816   3.039   0.177  1.00 10.00      A   
ATOM   2555  CB  ILE   289     -22.672   3.113   1.466  1.00 10.00      A   
ATOM   2556  CG1 ILE   289     -23.858   2.140   1.422  1.00 10.00      A   
ATOM   2557  CG2 ILE   289     -23.142   4.536   1.734  1.00 10.00      A   
ATOM   2558  CD1 ILE   289     -23.460   0.680   1.455  1.00 10.00      A   
ATOM   2559  C   ILE   289     -22.625   3.555  -1.014  1.00 10.00      A   
ATOM   2560  O   ILE   289     -23.572   2.908  -1.465  1.00 10.00      A   
ATOM   2561  N   TYR   290     -22.235   4.719  -1.530  1.00 10.00      A   
ATOM   2562  HN  TYR   290     -21.459   5.178  -1.141  1.00 10.00      A   
ATOM   2563  CA  TYR   290     -22.925   5.331  -2.660  1.00 10.00      A   
ATOM   2564  CB  TYR   290     -22.322   6.697  -2.992  1.00 10.00      A   
ATOM   2565  CG  TYR   290     -23.063   7.851  -2.358  1.00 10.00      A   
ATOM   2566  CD1 TYR   290     -23.187   7.951  -0.978  1.00 10.00      A   
ATOM   2567  CD2 TYR   290     -23.647   8.839  -3.140  1.00 10.00      A   
ATOM   2568  CE1 TYR   290     -23.868   9.002  -0.398  1.00 10.00      A   
ATOM   2569  CE2 TYR   290     -24.327   9.896  -2.569  1.00 10.00      A   
ATOM   2570  CZ  TYR   290     -24.437   9.969  -1.199  1.00 10.00      A   
ATOM   2571  OH  TYR   290     -25.115  11.017  -0.623  1.00 10.00      A   
ATOM   2572  HH  TYR   290     -24.610  11.344   0.124  1.00 10.00      A   
ATOM   2573  C   TYR   290     -22.922   4.424  -3.885  1.00 10.00      A   
ATOM   2574  O   TYR   290     -23.973   4.152  -4.466  1.00 10.00      A   
ATOM   2575  N   VAL   291     -21.746   3.941  -4.262  1.00 10.00      A   
ATOM   2576  HN  VAL   291     -20.942   4.187  -3.757  1.00 10.00      A   
ATOM   2577  CA  VAL   291     -21.621   3.056  -5.415  1.00 10.00      A   
ATOM   2578  CB  VAL   291     -20.148   2.720  -5.725  1.00 10.00      A   
ATOM   2579  CG1 VAL   291     -20.047   1.796  -6.930  1.00 10.00      A   
ATOM   2580  CG2 VAL   291     -19.351   3.994  -5.962  1.00 10.00      A   
ATOM   2581  C   VAL   291     -22.409   1.764  -5.194  1.00 10.00      A   
ATOM   2582  O   VAL   291     -23.076   1.265  -6.102  1.00 10.00      A   
ATOM   2583  N   ALA   292     -22.338   1.239  -3.976  1.00 10.00      A   
ATOM   2584  HN  ALA   292     -21.791   1.684  -3.294  1.00 10.00      A   
ATOM   2585  CA  ALA   292     -23.050   0.016  -3.631  1.00 10.00      A   
ATOM   2586  CB  ALA   292     -22.676  -0.432  -2.228  1.00 10.00      A   
ATOM   2587  C   ALA   292     -24.557   0.229  -3.748  1.00 10.00      A   
ATOM   2588  O   ALA   292     -25.287  -0.654  -4.199  1.00 10.00      A   
ATOM   2589  N   SER   293     -25.010   1.412  -3.354  1.00 10.00      A   
ATOM   2590  HN  SER   293     -24.374   2.074  -3.006  1.00 10.00      A   
ATOM   2591  CA  SER   293     -26.421   1.755  -3.420  1.00 10.00      A   
ATOM   2592  CB  SER   293     -26.695   3.047  -2.656  1.00 10.00      A   
ATOM   2593  OG  SER   293     -26.321   2.916  -1.294  1.00 10.00      A   
ATOM   2594  HG  SER   293     -25.361   2.843  -1.231  1.00 10.00      A   
ATOM   2595  C   SER   293     -26.879   1.880  -4.869  1.00 10.00      A   
ATOM   2596  O   SER   293     -28.000   1.502  -5.208  1.00 10.00      A   
ATOM   2597  N   ALA   294     -26.000   2.402  -5.723  1.00 10.00      A   
ATOM   2598  HN  ALA   294     -25.125   2.699  -5.390  1.00 10.00      A   
ATOM   2599  CA  ALA   294     -26.314   2.553  -7.138  1.00 10.00      A   
ATOM   2600  CB  ALA   294     -25.199   3.299  -7.854  1.00 10.00      A   
ATOM   2601  C   ALA   294     -26.529   1.180  -7.762  1.00 10.00      A   
ATOM   2602  O   ALA   294     -27.437   0.983  -8.571  1.00 10.00      A   
ATOM   2603  N   LEU   295     -25.689   0.229  -7.365  1.00 10.00      A   
ATOM   2604  HN  LEU   295     -24.981   0.457  -6.724  1.00 10.00      A   
ATOM   2605  CA  LEU   295     -25.788  -1.138  -7.855  1.00 10.00      A   
ATOM   2606  CB  LEU   295     -24.578  -1.959  -7.399  1.00 10.00      A   
ATOM   2607  CG  LEU   295     -23.247  -1.640  -8.083  1.00 10.00      A   
ATOM   2608  CD1 LEU   295     -22.086  -2.173  -7.261  1.00 10.00      A   
ATOM   2609  CD2 LEU   295     -23.218  -2.225  -9.485  1.00 10.00      A   
ATOM   2610  C   LEU   295     -27.074  -1.777  -7.342  1.00 10.00      A   
ATOM   2611  O   LEU   295     -27.795  -2.437  -8.089  1.00 10.00      A   
ATOM   2612  N   ALA   296     -27.359  -1.556  -6.063  1.00 10.00      A   
ATOM   2613  HN  ALA   296     -26.737  -1.024  -5.520  1.00 10.00      A   
ATOM   2614  CA  ALA   296     -28.561  -2.092  -5.438  1.00 10.00      A   
ATOM   2615  CB  ALA   296     -28.564  -1.787  -3.948  1.00 10.00      A   
ATOM   2616  C   ALA   296     -29.813  -1.527  -6.099  1.00 10.00      A   
ATOM   2617  O   ALA   296     -30.770  -2.255  -6.359  1.00 10.00      A   
ATOM   2618  N   LEU   297     -29.789  -0.230  -6.384  1.00 10.00      A   
ATOM   2619  HN  LEU   297     -28.990   0.297  -6.150  1.00 10.00      A   
ATOM   2620  CA  LEU   297     -30.916   0.440  -7.021  1.00 10.00      A   
ATOM   2621  CB  LEU   297     -30.624   1.934  -7.195  1.00 10.00      A   
ATOM   2622  CG  LEU   297     -31.795   2.798  -7.674  1.00 10.00      A   
ATOM   2623  CD1 LEU   297     -32.725   3.134  -6.518  1.00 10.00      A   
ATOM   2624  CD2 LEU   297     -31.296   4.064  -8.354  1.00 10.00      A   
ATOM   2625  C   LEU   297     -31.209  -0.183  -8.379  1.00 10.00      A   
ATOM   2626  O   LEU   297     -32.360  -0.471  -8.705  1.00 10.00      A   
ATOM   2627  N   LYS   298     -30.154  -0.398  -9.155  1.00 10.00      A   
ATOM   2628  HN  LYS   298     -29.261  -0.151  -8.825  1.00 10.00      A   
ATOM   2629  CA  LYS   298     -30.278  -0.984 -10.483  1.00 10.00      A   
ATOM   2630  CB  LYS   298     -28.921  -0.971 -11.199  1.00 10.00      A   
ATOM   2631  CG  LYS   298     -28.942  -1.565 -12.600  1.00 10.00      A   
ATOM   2632  CD  LYS   298     -27.557  -1.546 -13.222  1.00 10.00      A   
ATOM   2633  CE  LYS   298     -27.555  -2.200 -14.594  1.00 10.00      A   
ATOM   2634  NZ  LYS   298     -26.224  -2.123 -15.252  1.00 10.00      A   
ATOM   2635  HZ1 LYS   298     -26.272  -2.540 -16.207  1.00 10.00      A   
ATOM   2636  HZ2 LYS   298     -25.516  -2.641 -14.696  1.00 10.00      A   
ATOM   2637  HZ3 LYS   298     -25.921  -1.133 -15.335  1.00 10.00      A   
ATOM   2638  C   LYS   298     -30.827  -2.409 -10.412  1.00 10.00      A   
ATOM   2639  O   LYS   298     -31.664  -2.802 -11.225  1.00 10.00      A   
ATOM   2640  N   LEU   299     -30.356  -3.175  -9.435  1.00 10.00      A   
ATOM   2641  HN  LEU   299     -29.689  -2.803  -8.816  1.00 10.00      A   
ATOM   2642  CA  LEU   299     -30.795  -4.558  -9.264  1.00 10.00      A   
ATOM   2643  CB  LEU   299     -29.819  -5.328  -8.370  1.00 10.00      A   
ATOM   2644  CG  LEU   299     -28.402  -5.527  -8.923  1.00 10.00      A   
ATOM   2645  CD1 LEU   299     -27.508  -6.200  -7.892  1.00 10.00      A   
ATOM   2646  CD2 LEU   299     -28.433  -6.332 -10.214  1.00 10.00      A   
ATOM   2647  C   LEU   299     -32.209  -4.636  -8.689  1.00 10.00      A   
ATOM   2648  O   LEU   299     -32.983  -5.530  -9.034  1.00 10.00      A   
ATOM   2649  N   GLY   300     -32.534  -3.695  -7.813  1.00 10.00      A   
ATOM   2650  HN  GLY   300     -31.869  -3.014  -7.571  1.00 10.00      A   
ATOM   2651  CA  GLY   300     -33.848  -3.663  -7.199  1.00 10.00      A   
ATOM   2652  C   GLY   300     -34.910  -3.181  -8.162  1.00 10.00      A   
ATOM   2653  O   GLY   300     -36.086  -3.524  -8.027  1.00 10.00      A   
ATOM   2654  N   MET   301     -34.494  -2.381  -9.133  1.00 10.00      A   
ATOM   2655  HN  MET   301     -33.545  -2.136  -9.173  1.00 10.00      A   
ATOM   2656  CA  MET   301     -35.402  -1.851 -10.138  1.00 10.00      A   
ATOM   2657  CB  MET   301     -34.756  -0.660 -10.851  1.00 10.00      A   
ATOM   2658  CG  MET   301     -35.707   0.153 -11.713  1.00 10.00      A   
ATOM   2659  SD  MET   301     -34.989   1.721 -12.249  1.00 10.00      A   
ATOM   2660  CE  MET   301     -34.768   2.551 -10.675  1.00 10.00      A   
ATOM   2661  C   MET   301     -35.766  -2.935 -11.146  1.00 10.00      A   
ATOM   2662  O   MET   301     -34.934  -3.355 -11.951  1.00 10.00      A   
ATOM   2663  N   LYS   302     -37.005  -3.396 -11.089  1.00 10.00      A   
ATOM   2664  HN  LYS   302     -37.627  -3.021 -10.431  1.00 10.00      A   
ATOM   2665  CB  LYS   302     -38.143  -5.567 -11.217  1.00 10.00      A   
ATOM   2666  CG  LYS   302     -37.206  -6.340 -10.300  1.00 10.00      A   
ATOM   2667  CD  LYS   302     -37.927  -7.476  -9.594  1.00 10.00      A   
ATOM   2668  CE  LYS   302     -36.967  -8.301  -8.751  1.00 10.00      A   
ATOM   2669  NZ  LYS   302     -37.644  -9.457  -8.107  1.00 10.00      A   
ATOM   2670  HZ1 LYS   302     -38.310  -9.126  -7.376  1.00 10.00      A   
ATOM   2671  HZ2 LYS   302     -36.943 -10.078  -7.662  1.00 10.00      A   
ATOM   2672  HZ3 LYS   302     -38.170 -10.004  -8.814  1.00 10.00      A   
ATOM   2673  CA  LYS   302     -37.469  -4.433 -11.995  1.00 10.00      A   
ATOM   2674  C   LYS   302     -38.427  -3.849 -13.019  1.00 10.00      A   
ATOM   2675  O   LYS   302     -38.001  -2.967 -13.792  1.00 10.00      A   
ATOM   2676  OXT LYS   302     -39.605  -4.265 -13.048  1.00 10.00      A   
ATOM   2677  CB  LEU    60     -16.158  19.595  -1.118  1.00 10.00      B   
ATOM   2678  CG  LEU    60     -16.993  20.346  -2.156  1.00 10.00      B   
ATOM   2679  CD1 LEU    60     -16.656  21.828  -2.132  1.00 10.00      B   
ATOM   2680  CD2 LEU    60     -16.764  19.768  -3.544  1.00 10.00      B   
ATOM   2681  C   LEU    60     -15.216  17.312  -0.704  1.00 10.00      B   
ATOM   2682  O   LEU    60     -14.389  17.200  -1.609  1.00 10.00      B   
ATOM   2683  N   LEU    60     -17.455  17.947   0.204  1.00 10.00      B   
ATOM   2684  HT1 LEU    60     -17.038  18.290   1.090  1.00 10.00      B   
ATOM   2685  HT2 LEU    60     -17.705  16.944   0.317  1.00 10.00      B   
ATOM   2686  HT3 LEU    60     -18.323  18.485   0.012  1.00 10.00      B   
ATOM   2687  CA  LEU    60     -16.497  18.117  -0.915  1.00 10.00      B   
ATOM   2688  N   LEU    61     -15.047  16.746   0.488  1.00 10.00      B   
ATOM   2689  HN  LEU    61     -15.729  16.861   1.183  1.00 10.00      B   
ATOM   2690  CA  LEU    61     -13.856  15.960   0.787  1.00 10.00      B   
ATOM   2691  CB  LEU    61     -13.738  15.671   2.287  1.00 10.00      B   
ATOM   2692  CG  LEU    61     -13.058  16.759   3.122  1.00 10.00      B   
ATOM   2693  CD1 LEU    61     -12.951  16.338   4.580  1.00 10.00      B   
ATOM   2694  CD2 LEU    61     -11.686  17.084   2.554  1.00 10.00      B   
ATOM   2695  C   LEU    61     -13.818  14.672  -0.026  1.00 10.00      B   
ATOM   2696  O   LEU    61     -12.748  14.192  -0.390  1.00 10.00      B   
ATOM   2697  N   THR    62     -14.991  14.122  -0.318  1.00 10.00      B   
ATOM   2698  HN  THR    62     -15.813  14.548   0.003  1.00 10.00      B   
ATOM   2699  CA  THR    62     -15.085  12.899  -1.104  1.00 10.00      B   
ATOM   2700  CB  THR    62     -16.528  12.365  -1.123  1.00 10.00      B   
ATOM   2701  OG1 THR    62     -17.444  13.458  -0.938  1.00 10.00      B   
ATOM   2702  HG1 THR    62     -18.286  13.237  -1.364  1.00 10.00      B   
ATOM   2703  CG2 THR    62     -16.733  11.344  -0.017  1.00 10.00      B   
ATOM   2704  C   THR    62     -14.623  13.165  -2.532  1.00 10.00      B   
ATOM   2705  O   THR    62     -13.972  12.325  -3.157  1.00 10.00      B   
ATOM   2706  N   THR    63     -14.954  14.353  -3.028  1.00 10.00      B   
ATOM   2707  HN  THR    63     -15.480  14.969  -2.474  1.00 10.00      B   
ATOM   2708  CA  THR    63     -14.572  14.771  -4.366  1.00 10.00      B   
ATOM   2709  CB  THR    63     -15.161  16.162  -4.669  1.00 10.00      B   
ATOM   2710  OG1 THR    63     -16.390  16.321  -3.933  1.00 10.00      B   
ATOM   2711  HG1 THR    63     -17.094  16.585  -4.534  1.00 10.00      B   
ATOM   2712  CG2 THR    63     -15.436  16.319  -6.158  1.00 10.00      B   
ATOM   2713  C   THR    63     -13.050  14.831  -4.468  1.00 10.00      B   
ATOM   2714  O   THR    63     -12.462  14.440  -5.478  1.00 10.00      B   
ATOM   2715  N   LYS    64     -12.420  15.309  -3.401  1.00 10.00      B   
ATOM   2716  HN  LYS    64     -12.947  15.606  -2.629  1.00 10.00      B   
ATOM   2717  CA  LYS    64     -10.970  15.405  -3.352  1.00 10.00      B   
ATOM   2718  CB  LYS    64     -10.528  16.387  -2.269  1.00 10.00      B   
ATOM   2719  CG  LYS    64     -10.634  17.846  -2.677  1.00 10.00      B   
ATOM   2720  CD  LYS    64     -10.062  18.760  -1.608  1.00 10.00      B   
ATOM   2721  CE  LYS    64      -9.877  20.174  -2.133  1.00 10.00      B   
ATOM   2722  NZ  LYS    64      -9.271  21.073  -1.116  1.00 10.00      B   
ATOM   2723  HZ1 LYS    64      -9.971  21.307  -0.379  1.00 10.00      B   
ATOM   2724  HZ2 LYS    64      -8.952  21.954  -1.565  1.00 10.00      B   
ATOM   2725  HZ3 LYS    64      -8.453  20.611  -0.667  1.00 10.00      B   
ATOM   2726  C   LYS    64     -10.360  14.033  -3.101  1.00 10.00      B   
ATOM   2727  O   LYS    64      -9.308  13.704  -3.646  1.00 10.00      B   
ATOM   2728  N   GLY    65     -11.043  13.232  -2.286  1.00 10.00      B   
ATOM   2729  HN  GLY    65     -11.880  13.558  -1.886  1.00 10.00      B   
ATOM   2730  CA  GLY    65     -10.573  11.896  -1.966  1.00 10.00      B   
ATOM   2731  C   GLY    65     -10.435  11.030  -3.201  1.00 10.00      B   
ATOM   2732  O   GLY    65      -9.392  10.407  -3.420  1.00 10.00      B   
ATOM   2733  N   LYS    66     -11.484  11.005  -4.019  1.00 10.00      B   
ATOM   2734  HN  LYS    66     -12.286  11.522  -3.782  1.00 10.00      B   
ATOM   2735  CA  LYS    66     -11.477  10.225  -5.253  1.00 10.00      B   
ATOM   2736  CB  LYS    66     -12.843  10.302  -5.942  1.00 10.00      B   
ATOM   2737  CG  LYS    66     -13.991   9.692  -5.151  1.00 10.00      B   
ATOM   2738  CD  LYS    66     -15.332  10.045  -5.778  1.00 10.00      B   
ATOM   2739  CE  LYS    66     -16.498   9.563  -4.932  1.00 10.00      B   
ATOM   2740  NZ  LYS    66     -16.799   8.123  -5.147  1.00 10.00      B   
ATOM   2741  HZ1 LYS    66     -16.167   7.533  -4.565  1.00 10.00      B   
ATOM   2742  HZ2 LYS    66     -16.665   7.870  -6.146  1.00 10.00      B   
ATOM   2743  HZ3 LYS    66     -17.792   7.920  -4.876  1.00 10.00      B   
ATOM   2744  C   LYS    66     -10.395  10.747  -6.196  1.00 10.00      B   
ATOM   2745  O   LYS    66      -9.793   9.985  -6.956  1.00 10.00      B   
ATOM   2746  N   ALA    67     -10.153  12.056  -6.129  1.00 10.00      B   
ATOM   2747  HN  ALA    67     -10.672  12.603  -5.502  1.00 10.00      B   
ATOM   2748  CA  ALA    67      -9.149  12.705  -6.957  1.00 10.00      B   
ATOM   2749  CB  ALA    67      -9.265  14.217  -6.859  1.00 10.00      B   
ATOM   2750  C   ALA    67      -7.744  12.244  -6.584  1.00 10.00      B   
ATOM   2751  O   ALA    67      -6.923  11.990  -7.460  1.00 10.00      B   
ATOM   2752  N   THR    68      -7.472  12.124  -5.283  1.00 10.00      B   
ATOM   2753  HN  THR    68      -8.164  12.353  -4.622  1.00 10.00      B   
ATOM   2754  CA  THR    68      -6.158  11.679  -4.816  1.00 10.00      B   
ATOM   2755  CB  THR    68      -6.049  11.700  -3.280  1.00 10.00      B   
ATOM   2756  OG1 THR    68      -7.326  12.010  -2.712  1.00 10.00      B   
ATOM   2757  HG1 THR    68      -7.904  11.235  -2.776  1.00 10.00      B   
ATOM   2758  CG2 THR    68      -5.034  12.742  -2.832  1.00 10.00      B   
ATOM   2759  C   THR    68      -5.838  10.277  -5.328  1.00 10.00      B   
ATOM   2760  O   THR    68      -4.688   9.965  -5.634  1.00 10.00      B   
ATOM   2761  N   VAL    69      -6.866   9.437  -5.425  1.00 10.00      B   
ATOM   2762  HN  VAL    69      -7.759   9.740  -5.156  1.00 10.00      B   
ATOM   2763  CA  VAL    69      -6.693   8.078  -5.920  1.00 10.00      B   
ATOM   2764  CB  VAL    69      -7.981   7.238  -5.760  1.00 10.00      B   
ATOM   2765  CG1 VAL    69      -7.731   5.779  -6.126  1.00 10.00      B   
ATOM   2766  CG2 VAL    69      -8.526   7.348  -4.344  1.00 10.00      B   
ATOM   2767  C   VAL    69      -6.293   8.131  -7.392  1.00 10.00      B   
ATOM   2768  O   VAL    69      -5.398   7.405  -7.833  1.00 10.00      B   
ATOM   2769  N   ALA    70      -6.955   9.012  -8.141  1.00 10.00      B   
ATOM   2770  HN  ALA    70      -7.660   9.555  -7.727  1.00 10.00      B   
ATOM   2771  CA  ALA    70      -6.667   9.190  -9.558  1.00 10.00      B   
ATOM   2772  CB  ALA    70      -7.736  10.053 -10.212  1.00 10.00      B   
ATOM   2773  C   ALA    70      -5.291   9.821  -9.732  1.00 10.00      B   
ATOM   2774  O   ALA    70      -4.563   9.511 -10.674  1.00 10.00      B   
ATOM   2775  N   PHE    71      -4.945  10.698  -8.796  1.00 10.00      B   
ATOM   2776  HN  PHE    71      -5.588  10.905  -8.083  1.00 10.00      B   
ATOM   2777  CA  PHE    71      -3.661  11.382  -8.800  1.00 10.00      B   
ATOM   2778  CB  PHE    71      -3.596  12.361  -7.624  1.00 10.00      B   
ATOM   2779  CG  PHE    71      -2.524  13.407  -7.757  1.00 10.00      B   
ATOM   2780  CD1 PHE    71      -2.444  14.190  -8.896  1.00 10.00      B   
ATOM   2781  CD2 PHE    71      -1.597  13.608  -6.748  1.00 10.00      B   
ATOM   2782  CE1 PHE    71      -1.465  15.154  -9.029  1.00 10.00      B   
ATOM   2783  CE2 PHE    71      -0.613  14.571  -6.874  1.00 10.00      B   
ATOM   2784  CZ  PHE    71      -0.546  15.344  -8.017  1.00 10.00      B   
ATOM   2785  C   PHE    71      -2.520  10.371  -8.717  1.00 10.00      B   
ATOM   2786  O   PHE    71      -1.487  10.528  -9.369  1.00 10.00      B   
ATOM   2787  N   ALA    72      -2.722   9.317  -7.928  1.00 10.00      B   
ATOM   2788  HN  ALA    72      -3.563   9.251  -7.427  1.00 10.00      B   
ATOM   2789  CA  ALA    72      -1.719   8.269  -7.780  1.00 10.00      B   
ATOM   2790  CB  ALA    72      -2.131   7.273  -6.706  1.00 10.00      B   
ATOM   2791  C   ALA    72      -1.497   7.558  -9.113  1.00 10.00      B   
ATOM   2792  O   ALA    72      -0.417   7.034  -9.379  1.00 10.00      B   
ATOM   2793  N   ARG    73      -2.521   7.563  -9.959  1.00 10.00      B   
ATOM   2794  HN  ARG    73      -3.355   8.015  -9.702  1.00 10.00      B   
ATOM   2795  CA  ARG    73      -2.427   6.929 -11.268  1.00 10.00      B   
ATOM   2796  CB  ARG    73      -3.810   6.665 -11.861  1.00 10.00      B   
ATOM   2797  CG  ARG    73      -4.461   5.390 -11.356  1.00 10.00      B   
ATOM   2798  CD  ARG    73      -5.677   5.689 -10.498  1.00 10.00      B   
ATOM   2799  NE  ARG    73      -6.753   6.327 -11.260  1.00 10.00      B   
ATOM   2800  HE  ARG    73      -6.497   6.821 -12.074  1.00 10.00      B   
ATOM   2801  CZ  ARG    73      -8.038   6.279 -10.915  1.00 10.00      B   
ATOM   2802  NH1 ARG    73      -8.411   5.631  -9.818  1.00 10.00      B   
ATOM   2803 HH11 ARG    73      -9.419   5.602  -9.544  1.00 10.00      B   
ATOM   2804 HH12 ARG    73      -7.704   5.149  -9.225  1.00 10.00      B   
ATOM   2805  NH2 ARG    73      -8.955   6.876 -11.666  1.00 10.00      B   
ATOM   2806 HH21 ARG    73      -8.677   7.386 -12.537  1.00 10.00      B   
ATOM   2807 HH22 ARG    73      -9.964   6.832 -11.391  1.00 10.00      B   
ATOM   2808  C   ARG    73      -1.593   7.779 -12.215  1.00 10.00      B   
ATOM   2809  O   ARG    73      -1.045   7.280 -13.197  1.00 10.00      B   
ATOM   2810  N   GLU    74      -1.503   9.066 -11.916  1.00 10.00      B   
ATOM   2811  HN  GLU    74      -1.978   9.408 -11.128  1.00 10.00      B   
ATOM   2812  CA  GLU    74      -0.719   9.986 -12.725  1.00 10.00      B   
ATOM   2813  CB  GLU    74      -1.346  11.384 -12.721  1.00 10.00      B   
ATOM   2814  CG  GLU    74      -2.846  11.386 -12.965  1.00 10.00      B   
ATOM   2815  CD  GLU    74      -3.355  12.693 -13.540  1.00 10.00      B   
ATOM   2816  OE1 GLU    74      -3.513  13.668 -12.775  1.00 10.00      B   
ATOM   2817  OE2 GLU    74      -3.625  12.740 -14.761  1.00 10.00      B   
ATOM   2818  C   GLU    74       0.706  10.042 -12.187  1.00 10.00      B   
ATOM   2819  O   GLU    74       1.669  10.152 -12.947  1.00 10.00      B   
ATOM   2820  N   ALA    75       0.833   9.943 -10.868  1.00 10.00      B   
ATOM   2821  HN  ALA    75       0.024   9.867 -10.314  1.00 10.00      B   
ATOM   2822  CA  ALA    75       2.135   9.971 -10.217  1.00 10.00      B   
ATOM   2823  CB  ALA    75       1.980  10.174  -8.717  1.00 10.00      B   
ATOM   2824  C   ALA    75       2.919   8.696 -10.512  1.00 10.00      B   
ATOM   2825  O   ALA    75       4.147   8.717 -10.602  1.00 10.00      B   
ATOM   2826  N   ARG    76       2.202   7.586 -10.679  1.00 10.00      B   
ATOM   2827  HN  ARG    76       1.226   7.630 -10.590  1.00 10.00      B   
ATOM   2828  CA  ARG    76       2.837   6.301 -10.966  1.00 10.00      B   
ATOM   2829  CB  ARG    76       1.817   5.154 -10.970  1.00 10.00      B   
ATOM   2830  CG  ARG    76       0.915   5.120 -12.194  1.00 10.00      B   
ATOM   2831  CD  ARG    76       0.147   3.815 -12.293  1.00 10.00      B   
ATOM   2832  NE  ARG    76      -0.736   3.792 -13.460  1.00 10.00      B   
ATOM   2833  HE  ARG    76      -0.822   4.626 -13.979  1.00 10.00      B   
ATOM   2834  CZ  ARG    76      -1.414   2.715 -13.858  1.00 10.00      B   
ATOM   2835  NH1 ARG    76      -1.304   1.578 -13.187  1.00 10.00      B   
ATOM   2836 HH11 ARG    76      -0.683   1.522 -12.350  1.00 10.00      B   
ATOM   2837 HH12 ARG    76      -1.838   0.735 -13.490  1.00 10.00      B   
ATOM   2838  NH2 ARG    76      -2.203   2.780 -14.925  1.00 10.00      B   
ATOM   2839 HH21 ARG    76      -2.294   3.674 -15.458  1.00 10.00      B   
ATOM   2840 HH22 ARG    76      -2.735   1.941 -15.237  1.00 10.00      B   
ATOM   2841  C   ARG    76       3.597   6.341 -12.289  1.00 10.00      B   
ATOM   2842  O   ARG    76       4.635   5.696 -12.437  1.00 10.00      B   
ATOM   2843  N   THR    77       3.078   7.108 -13.244  1.00 10.00      B   
ATOM   2844  HN  THR    77       2.246   7.596 -13.070  1.00 10.00      B   
ATOM   2845  CA  THR    77       3.706   7.236 -14.548  1.00 10.00      B   
ATOM   2846  CB  THR    77       2.827   8.067 -15.499  1.00 10.00      B   
ATOM   2847  OG1 THR    77       1.447   7.895 -15.140  1.00 10.00      B   
ATOM   2848  HG1 THR    77       0.899   8.434 -15.724  1.00 10.00      B   
ATOM   2849  CG2 THR    77       3.028   7.615 -16.939  1.00 10.00      B   
ATOM   2850  C   THR    77       5.080   7.888 -14.411  1.00 10.00      B   
ATOM   2851  O   THR    77       6.019   7.538 -15.124  1.00 10.00      B   
ATOM   2852  N   GLU    78       5.193   8.812 -13.460  1.00 10.00      B   
ATOM   2853  HN  GLU    78       4.410   9.028 -12.912  1.00 10.00      B   
ATOM   2854  CA  GLU    78       6.451   9.508 -13.210  1.00 10.00      B   
ATOM   2855  CB  GLU    78       6.252  10.630 -12.187  1.00 10.00      B   
ATOM   2856  CG  GLU    78       5.141  11.608 -12.538  1.00 10.00      B   
ATOM   2857  CD  GLU    78       5.431  12.397 -13.796  1.00 10.00      B   
ATOM   2858  OE1 GLU    78       5.762  13.596 -13.689  1.00 10.00      B   
ATOM   2859  OE2 GLU    78       5.327  11.823 -14.900  1.00 10.00      B   
ATOM   2860  C   GLU    78       7.496   8.527 -12.700  1.00 10.00      B   
ATOM   2861  O   GLU    78       8.647   8.552 -13.126  1.00 10.00      B   
ATOM   2862  N   VAL    79       7.075   7.649 -11.797  1.00 10.00      B   
ATOM   2863  HN  VAL    79       6.138   7.675 -11.507  1.00 10.00      B   
ATOM   2864  CA  VAL    79       7.965   6.649 -11.223  1.00 10.00      B   
ATOM   2865  CB  VAL    79       7.333   5.983  -9.983  1.00 10.00      B   
ATOM   2866  CG1 VAL    79       8.349   5.108  -9.263  1.00 10.00      B   
ATOM   2867  CG2 VAL    79       6.771   7.035  -9.038  1.00 10.00      B   
ATOM   2868  C   VAL    79       8.315   5.583 -12.259  1.00 10.00      B   
ATOM   2869  O   VAL    79       9.424   5.046 -12.270  1.00 10.00      B   
ATOM   2870  N   ARG    80       7.364   5.291 -13.138  1.00 10.00      B   
ATOM   2871  HN  ARG    80       6.498   5.750 -13.073  1.00 10.00      B   
ATOM   2872  CA  ARG    80       7.564   4.301 -14.191  1.00 10.00      B   
ATOM   2873  CB  ARG    80       6.250   4.026 -14.930  1.00 10.00      B   
ATOM   2874  CG  ARG    80       5.294   3.107 -14.186  1.00 10.00      B   
ATOM   2875  CD  ARG    80       3.903   3.141 -14.801  1.00 10.00      B   
ATOM   2876  NE  ARG    80       3.901   2.688 -16.190  1.00 10.00      B   
ATOM   2877  HE  ARG    80       4.582   2.019 -16.447  1.00 10.00      B   
ATOM   2878  CZ  ARG    80       3.035   3.114 -17.113  1.00 10.00      B   
ATOM   2879  NH1 ARG    80       2.096   4.000 -16.796  1.00 10.00      B   
ATOM   2880 HH11 ARG    80       2.027   4.366 -15.827  1.00 10.00      B   
ATOM   2881 HH12 ARG    80       1.424   4.330 -17.523  1.00 10.00      B   
ATOM   2882  NH2 ARG    80       3.095   2.645 -18.350  1.00 10.00      B   
ATOM   2883 HH21 ARG    80       3.817   1.941 -18.609  1.00 10.00      B   
ATOM   2884 HH22 ARG    80       2.420   2.983 -19.073  1.00 10.00      B   
ATOM   2885  C   ARG    80       8.634   4.764 -15.177  1.00 10.00      B   
ATOM   2886  O   ARG    80       9.351   3.949 -15.761  1.00 10.00      B   
ATOM   2887  N   LYS    81       8.744   6.076 -15.349  1.00 10.00      B   
ATOM   2888  HN  LYS    81       8.147   6.677 -14.851  1.00 10.00      B   
ATOM   2889  CA  LYS    81       9.721   6.650 -16.262  1.00 10.00      B   
ATOM   2890  CB  LYS    81       9.261   8.026 -16.741  1.00 10.00      B   
ATOM   2891  CG  LYS    81       8.016   7.995 -17.613  1.00 10.00      B   
ATOM   2892  CD  LYS    81       7.634   9.392 -18.069  1.00 10.00      B   
ATOM   2893  CE  LYS    81       6.362   9.381 -18.896  1.00 10.00      B   
ATOM   2894  NZ  LYS    81       6.013  10.739 -19.389  1.00 10.00      B   
ATOM   2895  HZ1 LYS    81       5.961  11.408 -18.595  1.00 10.00      B   
ATOM   2896  HZ2 LYS    81       5.092  10.719 -19.869  1.00 10.00      B   
ATOM   2897  HZ3 LYS    81       6.733  11.073 -20.063  1.00 10.00      B   
ATOM   2898  C   LYS    81      11.099   6.752 -15.615  1.00 10.00      B   
ATOM   2899  O   LYS    81      12.084   7.061 -16.283  1.00 10.00      B   
ATOM   2900  N   VAL    82      11.171   6.484 -14.322  1.00 10.00      B   
ATOM   2901  HN  VAL    82      10.359   6.223 -13.837  1.00 10.00      B   
ATOM   2902  CA  VAL    82      12.439   6.554 -13.610  1.00 10.00      B   
ATOM   2903  CB  VAL    82      12.252   6.529 -12.075  1.00 10.00      B   
ATOM   2904  CG1 VAL    82      13.598   6.509 -11.369  1.00 10.00      B   
ATOM   2905  CG2 VAL    82      11.441   7.730 -11.616  1.00 10.00      B   
ATOM   2906  C   VAL    82      13.370   5.423 -14.041  1.00 10.00      B   
ATOM   2907  O   VAL    82      12.979   4.254 -14.069  1.00 10.00      B   
ATOM   2908  N   ILE    83      14.591   5.785 -14.404  1.00 10.00      B   
ATOM   2909  HN  ILE    83      14.831   6.736 -14.383  1.00 10.00      B   
ATOM   2910  CA  ILE    83      15.587   4.811 -14.828  1.00 10.00      B   
ATOM   2911  CB  ILE    83      16.754   5.502 -15.567  1.00 10.00      B   
ATOM   2912  CG1 ILE    83      16.214   6.451 -16.641  1.00 10.00      B   
ATOM   2913  CG2 ILE    83      17.684   4.471 -16.190  1.00 10.00      B   
ATOM   2914  CD1 ILE    83      17.264   7.368 -17.232  1.00 10.00      B   
ATOM   2915  C   ILE    83      16.131   4.074 -13.607  1.00 10.00      B   
ATOM   2916  O   ILE    83      16.358   4.689 -12.563  1.00 10.00      B   
ATOM   2917  N   TRP    84      16.325   2.767 -13.733  1.00 10.00      B   
ATOM   2918  HN  TRP    84      16.119   2.331 -14.586  1.00 10.00      B   
ATOM   2919  CA  TRP    84      16.837   1.964 -12.629  1.00 10.00      B   
ATOM   2920  CB  TRP    84      16.905   0.486 -13.017  1.00 10.00      B   
ATOM   2921  CG  TRP    84      15.584  -0.078 -13.442  1.00 10.00      B   
ATOM   2922  CD1 TRP    84      15.311  -0.723 -14.612  1.00 10.00      B   
ATOM   2923  CD2 TRP    84      14.353  -0.045 -12.705  1.00 10.00      B   
ATOM   2924  NE1 TRP    84      13.991  -1.095 -14.652  1.00 10.00      B   
ATOM   2925  HE1 TRP    84      13.557  -1.575 -15.389  1.00 10.00      B   
ATOM   2926  CE2 TRP    84      13.380  -0.689 -13.494  1.00 10.00      B   
ATOM   2927  CE3 TRP    84      13.977   0.467 -11.459  1.00 10.00      B   
ATOM   2928  CZ2 TRP    84      12.059  -0.838 -13.078  1.00 10.00      B   
ATOM   2929  CZ3 TRP    84      12.666   0.317 -11.049  1.00 10.00      B   
ATOM   2930  CH2 TRP    84      11.722  -0.328 -11.856  1.00 10.00      B   
ATOM   2931  C   TRP    84      18.206   2.466 -12.173  1.00 10.00      B   
ATOM   2932  O   TRP    84      19.139   2.577 -12.976  1.00 10.00      B   
ATOM   2933  N   PRO    85      18.327   2.802 -10.880  1.00 10.00      B   
ATOM   2934  CA  PRO    85      19.572   3.305 -10.297  1.00 10.00      B   
ATOM   2935  CB  PRO    85      19.172   3.744  -8.881  1.00 10.00      B   
ATOM   2936  CG  PRO    85      17.681   3.753  -8.873  1.00 10.00      B   
ATOM   2937  CD  PRO    85      17.253   2.730  -9.881  1.00 10.00      B   
ATOM   2938  C   PRO    85      20.644   2.229 -10.217  1.00 10.00      B   
ATOM   2939  O   PRO    85      20.401   1.131  -9.714  1.00 10.00      B   
ATOM   2940  N   THR    86      21.827   2.551 -10.718  1.00 10.00      B   
ATOM   2941  HN  THR    86      21.950   3.437 -11.119  1.00 10.00      B   
ATOM   2942  CA  THR    86      22.947   1.626 -10.703  1.00 10.00      B   
ATOM   2943  CB  THR    86      23.381   1.255 -12.131  1.00 10.00      B   
ATOM   2944  OG1 THR    86      22.958   2.279 -13.048  1.00 10.00      B   
ATOM   2945  HG1 THR    86      23.152   1.999 -13.952  1.00 10.00      B   
ATOM   2946  CG2 THR    86      22.775  -0.079 -12.541  1.00 10.00      B   
ATOM   2947  C   THR    86      24.133   2.222  -9.950  1.00 10.00      B   
ATOM   2948  O   THR    86      24.282   3.443  -9.880  1.00 10.00      B   
ATOM   2949  N   ARG    87      24.973   1.346  -9.404  1.00 10.00      B   
ATOM   2950  HN  ARG    87      24.791   0.388  -9.521  1.00 10.00      B   
ATOM   2951  CA  ARG    87      26.151   1.752  -8.633  1.00 10.00      B   
ATOM   2952  CB  ARG    87      27.002   0.532  -8.269  1.00 10.00      B   
ATOM   2953  CG  ARG    87      26.209  -0.741  -8.030  1.00 10.00      B   
ATOM   2954  CD  ARG    87      26.325  -1.692  -9.211  1.00 10.00      B   
ATOM   2955  NE  ARG    87      27.549  -2.487  -9.160  1.00 10.00      B   
ATOM   2956  HE  ARG    87      28.411  -1.995  -9.135  1.00 10.00      B   
ATOM   2957  CZ  ARG    87      27.571  -3.818  -9.159  1.00 10.00      B   
ATOM   2958  NH1 ARG    87      26.431  -4.496  -9.212  1.00 10.00      B   
ATOM   2959 HH11 ARG    87      25.521  -3.988  -9.262  1.00 10.00      B   
ATOM   2960 HH12 ARG    87      26.432  -5.549  -9.207  1.00 10.00      B   
ATOM   2961  NH2 ARG    87      28.731  -4.466  -9.085  1.00 10.00      B   
ATOM   2962 HH21 ARG    87      28.753  -5.508  -9.084  1.00 10.00      B   
ATOM   2963 HH22 ARG    87      29.638  -3.928  -9.026  1.00 10.00      B   
ATOM   2964  C   ARG    87      27.014   2.766  -9.378  1.00 10.00      B   
ATOM   2965  O   ARG    87      27.403   3.792  -8.816  1.00 10.00      B   
ATOM   2966  N   GLN    88      27.294   2.479 -10.646  1.00 10.00      B   
ATOM   2967  HN  GLN    88      26.931   1.655 -11.041  1.00 10.00      B   
ATOM   2968  CA  GLN    88      28.127   3.351 -11.469  1.00 10.00      B   
ATOM   2969  CB  GLN    88      28.316   2.751 -12.864  1.00 10.00      B   
ATOM   2970  CG  GLN    88      29.440   3.389 -13.664  1.00 10.00      B   
ATOM   2971  CD  GLN    88      30.809   3.065 -13.099  1.00 10.00      B   
ATOM   2972  OE1 GLN    88      31.031   1.977 -12.565  1.00 10.00      B   
ATOM   2973  NE2 GLN    88      31.737   4.006 -13.216  1.00 10.00      B   
ATOM   2974 HE21 GLN    88      31.494   4.843 -13.659  1.00 10.00      B   
ATOM   2975 HE22 GLN    88      32.629   3.829 -12.841  1.00 10.00      B   
ATOM   2976  C   GLN    88      27.542   4.756 -11.578  1.00 10.00      B   
ATOM   2977  O   GLN    88      28.276   5.743 -11.593  1.00 10.00      B   
ATOM   2978  N   GLU    89      26.221   4.846 -11.637  1.00 10.00      B   
ATOM   2979  HN  GLU    89      25.683   4.031 -11.587  1.00 10.00      B   
ATOM   2980  CA  GLU    89      25.553   6.130 -11.753  1.00 10.00      B   
ATOM   2981  CB  GLU    89      24.165   5.978 -12.370  1.00 10.00      B   
ATOM   2982  CG  GLU    89      24.190   5.788 -13.877  1.00 10.00      B   
ATOM   2983  CD  GLU    89      25.088   6.796 -14.568  1.00 10.00      B   
ATOM   2984  OE1 GLU    89      24.691   7.975 -14.672  1.00 10.00      B   
ATOM   2985  OE2 GLU    89      26.200   6.414 -15.005  1.00 10.00      B   
ATOM   2986  C   GLU    89      25.489   6.859 -10.415  1.00 10.00      B   
ATOM   2987  O   GLU    89      25.651   8.077 -10.367  1.00 10.00      B   
ATOM   2988  N   THR    90      25.267   6.114  -9.334  1.00 10.00      B   
ATOM   2989  HN  THR    90      25.135   5.144  -9.434  1.00 10.00      B   
ATOM   2990  CA  THR    90      25.199   6.707  -8.002  1.00 10.00      B   
ATOM   2991  CB  THR    90      24.907   5.642  -6.925  1.00 10.00      B   
ATOM   2992  OG1 THR    90      23.830   4.807  -7.365  1.00 10.00      B   
ATOM   2993  HG1 THR    90      23.066   5.358  -7.577  1.00 10.00      B   
ATOM   2994  CG2 THR    90      24.517   6.301  -5.609  1.00 10.00      B   
ATOM   2995  C   THR    90      26.506   7.424  -7.668  1.00 10.00      B   
ATOM   2996  O   THR    90      26.505   8.586  -7.259  1.00 10.00      B   
ATOM   2997  N   LEU    91      27.624   6.740  -7.882  1.00 10.00      B   
ATOM   2998  HN  LEU    91      27.569   5.827  -8.242  1.00 10.00      B   
ATOM   2999  CA  LEU    91      28.930   7.313  -7.598  1.00 10.00      B   
ATOM   3000  CB  LEU    91      29.993   6.223  -7.458  1.00 10.00      B   
ATOM   3001  CG  LEU    91      29.790   5.215  -6.322  1.00 10.00      B   
ATOM   3002  CD1 LEU    91      30.853   4.127  -6.376  1.00 10.00      B   
ATOM   3003  CD2 LEU    91      29.804   5.916  -4.972  1.00 10.00      B   
ATOM   3004  C   LEU    91      29.331   8.332  -8.661  1.00 10.00      B   
ATOM   3005  O   LEU    91      30.135   9.227  -8.396  1.00 10.00      B   
ATOM   3006  N   HIS    92      28.751   8.201  -9.856  1.00 10.00      B   
ATOM   3007  HN  HIS    92      28.118   7.464  -9.999  1.00 10.00      B   
ATOM   3008  CA  HIS    92      29.034   9.117 -10.964  1.00 10.00      B   
ATOM   3009  CB  HIS    92      28.178   8.761 -12.187  1.00 10.00      B   
ATOM   3010  CG  HIS    92      28.960   8.497 -13.439  1.00 10.00      B   
ATOM   3011  ND1 HIS    92      28.472   7.746 -14.489  1.00 10.00      B   
ATOM   3012  HD1 HIS    92      27.584   7.299 -14.524  1.00 10.00      B   
ATOM   3013  CD2 HIS    92      30.195   8.905 -13.819  1.00 10.00      B   
ATOM   3014  CE1 HIS    92      29.372   7.700 -15.453  1.00 10.00      B   
ATOM   3015  NE2 HIS    92      30.423   8.398 -15.070  1.00 10.00      B   
ATOM   3016  HE2 HIS    92      31.231   8.543 -15.609  1.00 10.00      B   
ATOM   3017  C   HIS    92      28.747  10.553 -10.543  1.00 10.00      B   
ATOM   3018  O   HIS    92      29.574  11.450 -10.729  1.00 10.00      B   
ATOM   3019  N   THR    93      27.572  10.756  -9.970  1.00 10.00      B   
ATOM   3020  HN  THR    93      26.958   9.996  -9.858  1.00 10.00      B   
ATOM   3021  CA  THR    93      27.161  12.072  -9.507  1.00 10.00      B   
ATOM   3022  CB  THR    93      25.626  12.153  -9.389  1.00 10.00      B   
ATOM   3023  OG1 THR    93      25.036  11.445 -10.488  1.00 10.00      B   
ATOM   3024  HG1 THR    93      24.578  10.663 -10.149  1.00 10.00      B   
ATOM   3025  CG2 THR    93      25.159  13.602  -9.416  1.00 10.00      B   
ATOM   3026  C   THR    93      27.797  12.374  -8.152  1.00 10.00      B   
ATOM   3027  O   THR    93      28.098  13.526  -7.833  1.00 10.00      B   
ATOM   3028  N   THR    94      28.026  11.321  -7.373  1.00 10.00      B   
ATOM   3029  HN  THR    94      27.781  10.428  -7.696  1.00 10.00      B   
ATOM   3030  CA  THR    94      28.629  11.451  -6.052  1.00 10.00      B   
ATOM   3031  CB  THR    94      28.763  10.078  -5.360  1.00 10.00      B   
ATOM   3032  OG1 THR    94      27.459   9.591  -5.017  1.00 10.00      B   
ATOM   3033  HG1 THR    94      27.056   9.184  -5.795  1.00 10.00      B   
ATOM   3034  CG2 THR    94      29.619  10.167  -4.106  1.00 10.00      B   
ATOM   3035  C   THR    94      29.991  12.132  -6.133  1.00 10.00      B   
ATOM   3036  O   THR    94      30.287  13.035  -5.348  1.00 10.00      B   
ATOM   3037  N   LEU    95      30.803  11.715  -7.101  1.00 10.00      B   
ATOM   3038  HN  LEU    95      30.502  10.993  -7.701  1.00 10.00      B   
ATOM   3039  CA  LEU    95      32.132  12.288  -7.290  1.00 10.00      B   
ATOM   3040  CB  LEU    95      32.883  11.567  -8.410  1.00 10.00      B   
ATOM   3041  CG  LEU    95      33.271  10.112  -8.135  1.00 10.00      B   
ATOM   3042  CD1 LEU    95      33.848   9.467  -9.384  1.00 10.00      B   
ATOM   3043  CD2 LEU    95      34.259  10.027  -6.981  1.00 10.00      B   
ATOM   3044  C   LEU    95      32.052  13.781  -7.590  1.00 10.00      B   
ATOM   3045  O   LEU    95      32.918  14.554  -7.180  1.00 10.00      B   
ATOM   3046  N   ILE    96      31.001  14.182  -8.298  1.00 10.00      B   
ATOM   3047  HN  ILE    96      30.339  13.520  -8.589  1.00 10.00      B   
ATOM   3048  CA  ILE    96      30.804  15.585  -8.644  1.00 10.00      B   
ATOM   3049  CB  ILE    96      29.699  15.757  -9.706  1.00 10.00      B   
ATOM   3050  CG1 ILE    96      29.965  14.851 -10.909  1.00 10.00      B   
ATOM   3051  CG2 ILE    96      29.599  17.212 -10.142  1.00 10.00      B   
ATOM   3052  CD1 ILE    96      28.774  14.703 -11.829  1.00 10.00      B   
ATOM   3053  C   ILE    96      30.423  16.380  -7.401  1.00 10.00      B   
ATOM   3054  O   ILE    96      31.064  17.375  -7.069  1.00 10.00      B   
ATOM   3055  N   VAL    97      29.389  15.916  -6.705  1.00 10.00      B   
ATOM   3056  HN  VAL    97      28.924  15.108  -7.021  1.00 10.00      B   
ATOM   3057  CA  VAL    97      28.917  16.577  -5.491  1.00 10.00      B   
ATOM   3058  CB  VAL    97      27.691  15.853  -4.894  1.00 10.00      B   
ATOM   3059  CG1 VAL    97      27.178  16.582  -3.660  1.00 10.00      B   
ATOM   3060  CG2 VAL    97      26.590  15.732  -5.934  1.00 10.00      B   
ATOM   3061  C   VAL    97      30.030  16.650  -4.448  1.00 10.00      B   
ATOM   3062  O   VAL    97      30.195  17.663  -3.769  1.00 10.00      B   
ATOM   3063  N   ALA    98      30.802  15.574  -4.344  1.00 10.00      B   
ATOM   3064  HN  ALA    98      30.617  14.796  -4.916  1.00 10.00      B   
ATOM   3065  CA  ALA    98      31.907  15.508  -3.402  1.00 10.00      B   
ATOM   3066  CB  ALA    98      32.520  14.118  -3.408  1.00 10.00      B   
ATOM   3067  C   ALA    98      32.961  16.555  -3.742  1.00 10.00      B   
ATOM   3068  O   ALA    98      33.496  17.222  -2.856  1.00 10.00      B   
ATOM   3069  N   ALA    99      33.240  16.704  -5.034  1.00 10.00      B   
ATOM   3070  HN  ALA    99      32.770  16.147  -5.690  1.00 10.00      B   
ATOM   3071  CA  ALA    99      34.220  17.670  -5.504  1.00 10.00      B   
ATOM   3072  CB  ALA    99      34.508  17.448  -6.979  1.00 10.00      B   
ATOM   3073  C   ALA    99      33.730  19.091  -5.259  1.00 10.00      B   
ATOM   3074  O   ALA    99      34.482  19.942  -4.783  1.00 10.00      B   
ATOM   3075  N   VAL   100      32.464  19.338  -5.582  1.00 10.00      B   
ATOM   3076  HN  VAL   100      31.920  18.618  -5.976  1.00 10.00      B   
ATOM   3077  CA  VAL   100      31.862  20.650  -5.381  1.00 10.00      B   
ATOM   3078  CB  VAL   100      30.395  20.677  -5.868  1.00 10.00      B   
ATOM   3079  CG1 VAL   100      29.727  21.993  -5.506  1.00 10.00      B   
ATOM   3080  CG2 VAL   100      30.326  20.444  -7.370  1.00 10.00      B   
ATOM   3081  C   VAL   100      31.913  21.024  -3.902  1.00 10.00      B   
ATOM   3082  O   VAL   100      32.357  22.115  -3.537  1.00 10.00      B   
ATOM   3083  N   THR   101      31.479  20.096  -3.056  1.00 10.00      B   
ATOM   3084  HN  THR   101      31.147  19.243  -3.415  1.00 10.00      B   
ATOM   3085  CA  THR   101      31.475  20.307  -1.616  1.00 10.00      B   
ATOM   3086  CB  THR   101      30.833  19.109  -0.885  1.00 10.00      B   
ATOM   3087  OG1 THR   101      29.526  18.865  -1.431  1.00 10.00      B   
ATOM   3088  HG1 THR   101      29.613  18.390  -2.269  1.00 10.00      B   
ATOM   3089  CG2 THR   101      30.711  19.378   0.607  1.00 10.00      B   
ATOM   3090  C   THR   101      32.899  20.535  -1.102  1.00 10.00      B   
ATOM   3091  O   THR   101      33.121  21.338  -0.195  1.00 10.00      B   
ATOM   3092  N   ALA   102      33.862  19.838  -1.704  1.00 10.00      B   
ATOM   3093  HN  ALA   102      33.622  19.216  -2.426  1.00 10.00      B   
ATOM   3094  CA  ALA   102      35.263  19.970  -1.317  1.00 10.00      B   
ATOM   3095  CB  ALA   102      36.122  18.961  -2.061  1.00 10.00      B   
ATOM   3096  C   ALA   102      35.764  21.388  -1.572  1.00 10.00      B   
ATOM   3097  O   ALA   102      36.393  21.999  -0.708  1.00 10.00      B   
ATOM   3098  N   VAL   103      35.467  21.909  -2.758  1.00 10.00      B   
ATOM   3099  HN  VAL   103      34.966  21.366  -3.407  1.00 10.00      B   
ATOM   3100  CA  VAL   103      35.873  23.258  -3.125  1.00 10.00      B   
ATOM   3101  CB  VAL   103      35.555  23.563  -4.605  1.00 10.00      B   
ATOM   3102  CG1 VAL   103      35.988  24.974  -4.973  1.00 10.00      B   
ATOM   3103  CG2 VAL   103      36.221  22.547  -5.520  1.00 10.00      B   
ATOM   3104  C   VAL   103      35.165  24.278  -2.235  1.00 10.00      B   
ATOM   3105  O   VAL   103      35.797  25.174  -1.676  1.00 10.00      B   
ATOM   3106  N   MET   104      33.856  24.107  -2.082  1.00 10.00      B   
ATOM   3107  HN  MET   104      33.419  23.354  -2.541  1.00 10.00      B   
ATOM   3108  CA  MET   104      33.045  25.005  -1.263  1.00 10.00      B   
ATOM   3109  CB  MET   104      31.573  24.581  -1.278  1.00 10.00      B   
ATOM   3110  CG  MET   104      30.830  24.969  -2.547  1.00 10.00      B   
ATOM   3111  SD  MET   104      29.185  24.234  -2.655  1.00 10.00      B   
ATOM   3112  CE  MET   104      28.416  24.902  -1.182  1.00 10.00      B   
ATOM   3113  C   MET   104      33.561  25.096   0.171  1.00 10.00      B   
ATOM   3114  O   MET   104      33.653  26.189   0.734  1.00 10.00      B   
ATOM   3115  N   SER   105      33.907  23.955   0.759  1.00 10.00      B   
ATOM   3116  HN  SER   105      33.818  23.108   0.266  1.00 10.00      B   
ATOM   3117  CA  SER   105      34.411  23.941   2.126  1.00 10.00      B   
ATOM   3118  CB  SER   105      34.402  22.528   2.707  1.00 10.00      B   
ATOM   3119  OG  SER   105      34.846  21.583   1.754  1.00 10.00      B   
ATOM   3120  HG  SER   105      34.105  21.335   1.182  1.00 10.00      B   
ATOM   3121  C   SER   105      35.804  24.559   2.210  1.00 10.00      B   
ATOM   3122  O   SER   105      36.127  25.241   3.182  1.00 10.00      B   
ATOM   3123  N   LEU   106      36.618  24.334   1.180  1.00 10.00      B   
ATOM   3124  HN  LEU   106      36.299  23.788   0.428  1.00 10.00      B   
ATOM   3125  CA  LEU   106      37.972  24.881   1.140  1.00 10.00      B   
ATOM   3126  CB  LEU   106      38.753  24.354  -0.069  1.00 10.00      B   
ATOM   3127  CG  LEU   106      39.298  22.930   0.052  1.00 10.00      B   
ATOM   3128  CD1 LEU   106      40.011  22.520  -1.226  1.00 10.00      B   
ATOM   3129  CD2 LEU   106      40.233  22.809   1.247  1.00 10.00      B   
ATOM   3130  C   LEU   106      37.936  26.406   1.133  1.00 10.00      B   
ATOM   3131  O   LEU   106      38.804  27.060   1.713  1.00 10.00      B   
ATOM   3132  N   ILE   107      36.931  26.967   0.468  1.00 10.00      B   
ATOM   3133  HN  ILE   107      36.288  26.391   0.000  1.00 10.00      B   
ATOM   3134  CA  ILE   107      36.771  28.413   0.403  1.00 10.00      B   
ATOM   3135  CB  ILE   107      35.628  28.817  -0.557  1.00 10.00      B   
ATOM   3136  CG1 ILE   107      35.865  28.233  -1.953  1.00 10.00      B   
ATOM   3137  CG2 ILE   107      35.494  30.334  -0.631  1.00 10.00      B   
ATOM   3138  CD1 ILE   107      34.659  28.316  -2.866  1.00 10.00      B   
ATOM   3139  C   ILE   107      36.467  28.955   1.797  1.00 10.00      B   
ATOM   3140  O   ILE   107      37.080  29.925   2.245  1.00 10.00      B   
ATOM   3141  N   LEU   108      35.533  28.296   2.484  1.00 10.00      B   
ATOM   3142  HN  LEU   108      35.093  27.524   2.070  1.00 10.00      B   
ATOM   3143  CA  LEU   108      35.140  28.691   3.833  1.00 10.00      B   
ATOM   3144  CB  LEU   108      33.966  27.828   4.311  1.00 10.00      B   
ATOM   3145  CG  LEU   108      32.700  27.862   3.448  1.00 10.00      B   
ATOM   3146  CD1 LEU   108      31.710  26.799   3.906  1.00 10.00      B   
ATOM   3147  CD2 LEU   108      32.059  29.241   3.482  1.00 10.00      B   
ATOM   3148  C   LEU   108      36.317  28.545   4.792  1.00 10.00      B   
ATOM   3149  O   LEU   108      36.602  29.438   5.591  1.00 10.00      B   
ATOM   3150  N   TRP   109      37.008  27.419   4.686  1.00 10.00      B   
ATOM   3151  HN  TRP   109      36.729  26.753   4.020  1.00 10.00      B   
ATOM   3152  CA  TRP   109      38.162  27.128   5.524  1.00 10.00      B   
ATOM   3153  CB  TRP   109      38.683  25.718   5.209  1.00 10.00      B   
ATOM   3154  CG  TRP   109      40.006  25.385   5.829  1.00 10.00      B   
ATOM   3155  CD1 TRP   109      40.247  25.059   7.132  1.00 10.00      B   
ATOM   3156  CD2 TRP   109      41.273  25.341   5.162  1.00 10.00      B   
ATOM   3157  NE1 TRP   109      41.587  24.818   7.318  1.00 10.00      B   
ATOM   3158  HE1 TRP   109      42.009  24.563   8.171  1.00 10.00      B   
ATOM   3159  CE2 TRP   109      42.238  24.986   6.123  1.00 10.00      B   
ATOM   3160  CE3 TRP   109      41.684  25.572   3.845  1.00 10.00      B   
ATOM   3161  CZ2 TRP   109      43.587  24.852   5.810  1.00 10.00      B   
ATOM   3162  CZ3 TRP   109      43.023  25.438   3.536  1.00 10.00      B   
ATOM   3163  CH2 TRP   109      43.959  25.083   4.515  1.00 10.00      B   
ATOM   3164  C   TRP   109      39.264  28.167   5.320  1.00 10.00      B   
ATOM   3165  O   TRP   109      39.936  28.572   6.270  1.00 10.00      B   
ATOM   3166  N   GLY   110      39.420  28.613   4.080  1.00 10.00      B   
ATOM   3167  HN  GLY   110      38.841  28.265   3.368  1.00 10.00      B   
ATOM   3168  CA  GLY   110      40.439  29.597   3.762  1.00 10.00      B   
ATOM   3169  C   GLY   110      40.079  30.999   4.214  1.00 10.00      B   
ATOM   3170  O   GLY   110      40.924  31.895   4.216  1.00 10.00      B   
ATOM   3171  N   LEU   111      38.827  31.198   4.590  1.00 10.00      B   
ATOM   3172  HN  LEU   111      38.191  30.451   4.559  1.00 10.00      B   
ATOM   3173  CA  LEU   111      38.375  32.503   5.044  1.00 10.00      B   
ATOM   3174  CB  LEU   111      37.096  32.922   4.317  1.00 10.00      B   
ATOM   3175  CG  LEU   111      37.251  33.359   2.860  1.00 10.00      B   
ATOM   3176  CD1 LEU   111      35.886  33.512   2.209  1.00 10.00      B   
ATOM   3177  CD2 LEU   111      38.037  34.660   2.766  1.00 10.00      B   
ATOM   3178  C   LEU   111      38.153  32.514   6.550  1.00 10.00      B   
ATOM   3179  O   LEU   111      38.962  33.061   7.300  1.00 10.00      B   
ATOM   3180  N   ASP   112      37.074  31.877   6.990  1.00 10.00      B   
ATOM   3181  HN  ASP   112      36.491  31.421   6.342  1.00 10.00      B   
ATOM   3182  CA  ASP   112      36.729  31.826   8.409  1.00 10.00      B   
ATOM   3183  CB  ASP   112      35.382  31.136   8.632  1.00 10.00      B   
ATOM   3184  CG  ASP   112      34.210  32.071   8.415  1.00 10.00      B   
ATOM   3185  OD1 ASP   112      33.655  32.583   9.414  1.00 10.00      B   
ATOM   3186  OD2 ASP   112      33.840  32.305   7.246  1.00 10.00      B   
ATOM   3187  C   ASP   112      37.816  31.162   9.240  1.00 10.00      B   
ATOM   3188  O   ASP   112      37.992  31.488  10.414  1.00 10.00      B   
ATOM   3189  N   GLY   113      38.552  30.244   8.620  1.00 10.00      B   
ATOM   3190  HN  GLY   113      38.358  30.030   7.683  1.00 10.00      B   
ATOM   3191  CA  GLY   113      39.623  29.551   9.312  1.00 10.00      B   
ATOM   3192  C   GLY   113      40.615  30.511   9.931  1.00 10.00      B   
ATOM   3193  O   GLY   113      40.992  30.361  11.094  1.00 10.00      B   
ATOM   3194  N   ILE   114      41.018  31.516   9.166  1.00 10.00      B   
ATOM   3195  HN  ILE   114      40.672  31.594   8.249  1.00 10.00      B   
ATOM   3196  CA  ILE   114      41.964  32.506   9.659  1.00 10.00      B   
ATOM   3197  CB  ILE   114      42.938  32.988   8.563  1.00 10.00      B   
ATOM   3198  CG1 ILE   114      42.177  33.416   7.303  1.00 10.00      B   
ATOM   3199  CG2 ILE   114      43.949  31.898   8.243  1.00 10.00      B   
ATOM   3200  CD1 ILE   114      43.043  34.089   6.256  1.00 10.00      B   
ATOM   3201  C   ILE   114      41.245  33.699  10.279  1.00 10.00      B   
ATOM   3202  O   ILE   114      41.755  34.319  11.205  1.00 10.00      B   
ATOM   3203  N   LEU   115      40.046  33.997   9.783  1.00 10.00      B   
ATOM   3204  HN  LEU   115      39.684  33.452   9.050  1.00 10.00      B   
ATOM   3205  CA  LEU   115      39.259  35.122  10.292  1.00 10.00      B   
ATOM   3206  CB  LEU   115      37.994  35.333   9.456  1.00 10.00      B   
ATOM   3207  CG  LEU   115      38.172  36.085   8.136  1.00 10.00      B   
ATOM   3208  CD1 LEU   115      36.873  36.081   7.346  1.00 10.00      B   
ATOM   3209  CD2 LEU   115      38.640  37.509   8.389  1.00 10.00      B   
ATOM   3210  C   LEU   115      38.889  34.940  11.760  1.00 10.00      B   
ATOM   3211  O   LEU   115      38.911  35.891  12.534  1.00 10.00      B   
ATOM   3212  N   VAL   116      38.534  33.720  12.138  1.00 10.00      B   
ATOM   3213  HN  VAL   116      38.504  32.999  11.470  1.00 10.00      B   
ATOM   3214  CA  VAL   116      38.163  33.429  13.520  1.00 10.00      B   
ATOM   3215  CB  VAL   116      37.239  32.191  13.613  1.00 10.00      B   
ATOM   3216  CG1 VAL   116      36.794  31.937  15.048  1.00 10.00      B   
ATOM   3217  CG2 VAL   116      36.025  32.370  12.715  1.00 10.00      B   
ATOM   3218  C   VAL   116      39.407  33.230  14.388  1.00 10.00      B   
ATOM   3219  O   VAL   116      39.377  33.441  15.601  1.00 10.00      B   
ATOM   3220  N   ARG   117      40.507  32.846  13.757  1.00 10.00      B   
ATOM   3221  HN  ARG   117      40.480  32.717  12.786  1.00 10.00      B   
ATOM   3222  CA  ARG   117      41.757  32.617  14.472  1.00 10.00      B   
ATOM   3223  CB  ARG   117      42.670  31.691  13.669  1.00 10.00      B   
ATOM   3224  CG  ARG   117      43.714  30.969  14.505  1.00 10.00      B   
ATOM   3225  CD  ARG   117      45.022  30.815  13.746  1.00 10.00      B   
ATOM   3226  NE  ARG   117      45.774  32.066  13.698  1.00 10.00      B   
ATOM   3227  HE  ARG   117      45.819  32.596  14.528  1.00 10.00      B   
ATOM   3228  CZ  ARG   117      46.388  32.530  12.610  1.00 10.00      B   
ATOM   3229  NH1 ARG   117      46.353  31.849  11.472  1.00 10.00      B   
ATOM   3230 HH11 ARG   117      46.841  32.222  10.624  1.00 10.00      B   
ATOM   3231 HH12 ARG   117      45.838  30.944  11.412  1.00 10.00      B   
ATOM   3232  NH2 ARG   117      47.046  33.676  12.668  1.00 10.00      B   
ATOM   3233 HH21 ARG   117      47.532  34.049  11.819  1.00 10.00      B   
ATOM   3234 HH22 ARG   117      47.079  34.216  13.562  1.00 10.00      B   
ATOM   3235  C   ARG   117      42.478  33.932  14.762  1.00 10.00      B   
ATOM   3236  O   ARG   117      43.079  34.106  15.824  1.00 10.00      B   
ATOM   3237  N   LEU   118      42.428  34.848  13.809  1.00 10.00      B   
ATOM   3238  HN  LEU   118      41.935  34.653  12.981  1.00 10.00      B   
ATOM   3239  CB  LEU   118      43.314  36.785  12.580  1.00 10.00      B   
ATOM   3240  CG  LEU   118      44.506  36.260  11.776  1.00 10.00      B   
ATOM   3241  CD1 LEU   118      44.393  36.673  10.315  1.00 10.00      B   
ATOM   3242  CD2 LEU   118      45.810  36.766  12.373  1.00 10.00      B   
ATOM   3243  CA  LEU   118      43.080  36.142  13.952  1.00 10.00      B   
ATOM   3244  C   LEU   118      42.268  37.075  14.843  1.00 10.00      B   
ATOM   3245  O   LEU   118      42.824  37.574  15.845  1.00 10.00      B   
ATOM   3246  OXT LEU   118      41.082  37.317  14.535  1.00 10.00      B   
END
