# Supplementary material for: Large-scale discovery of protein interactions at residue resolution using co-evolution calculated from genomic sequences
Source: Nat Commun. 2021 Mar 2;12:1396. doi: 10.1038/s41467-021-21636-z (PMC7925567; doi:10.1038/s41467-021-21636-z)
Supplement: Supplementary file 13 — Supplementary Data 11 [file 41467_2021_21636_MOESM13_ESM.zip › supplementary_prediction/cep_tp00809_SECF_SECE/models/haddock_top_5_haddock_63w.pdb]

REMARK FILENAME="haddock_63w.pdb0"
REMARK ===============================================================
REMARK HADDOCK run for haddock
REMARK initial structure: haddock_63.pdb
REMARK final NOE weights: unambig 50 amb: 50
REMARK ===============================================================
REMARK            total,bonds,angles,improper,dihe,vdw,elec,air,cdih,coup,rdcs,vean,dani,xpcs,rg
REMARK energies: 301.219, 0, 0, 0, 0, -50.9348, -128.539, 480.692, 0, 0, 0, 0, 0, 0, 0
REMARK ===============================================================
REMARK            bonds,angles,impropers,dihe,air,cdih,coup,rdcs,vean,dani,xpcs
REMARK rms-dev.: 0,0,0,0,16.8088,0,0, 0, 0, 0, 0
REMARK ===============================================================
REMARK               air,cdih,coup,rdcs,vean,dani,xpcs
REMARK               >0.3,>5,>1,>0,>5,>0.2,>0.2
REMARK violations.: 5, 0, 0, 0, 0, 0, 0
REMARK ===============================================================
REMARK                        CVpartition#,violations,rms
REMARK AIRs cross-validation: 1, 0, NaN
REMARK ===============================================================
REMARK NCS energy: 0
REMARK ===============================================================
REMARK Symmetry energy: 0
REMARK ===============================================================
REMARK Desolvation energy: -42.0863
REMARK Internal energy free molecules: 61259.8
REMARK Internal energy complex: -11730.9
REMARK Binding energy: -73212.2
REMARK ===============================================================
REMARK buried surface area: 1868.1
REMARK ===============================================================
REMARK water - chain1: 0 0 0
REMARK water - chain2: 0 0 0
REMARK water - chain3: 0 0 0
REMARK water - chain4: 0 0 0
REMARK water - chain5: 0 0 0
REMARK water - chain6: 0 0 0
REMARK ===============================================================
REMARK water - water: 0 0 0
REMARK ===============================================================
REMARK DATE:05-Aug-2020  10:00:45       created by user: he47
REMARK VERSION:1.3
ATOM      1  CB  ARG    14     -32.367 -11.044 -18.214  1.00 10.00      A   
ATOM      2  CG  ARG    14     -32.807  -9.628 -17.880  1.00 10.00      A   
ATOM      3  CD  ARG    14     -34.057  -9.243 -18.649  1.00 10.00      A   
ATOM      4  NE  ARG    14     -34.773  -8.144 -18.010  1.00 10.00      A   
ATOM      5  HE  ARG    14     -34.253  -7.560 -17.411  1.00 10.00      A   
ATOM      6  CZ  ARG    14     -36.071  -7.897 -18.181  1.00 10.00      A   
ATOM      7  NH1 ARG    14     -36.797  -8.665 -18.984  1.00 10.00      A   
ATOM      8 HH11 ARG    14     -37.814  -8.471 -19.114  1.00 10.00      A   
ATOM      9 HH12 ARG    14     -36.356  -9.468 -19.489  1.00 10.00      A   
ATOM     10  NH2 ARG    14     -36.647  -6.883 -17.546  1.00 10.00      A   
ATOM     11 HH21 ARG    14     -36.087  -6.278 -16.906  1.00 10.00      A   
ATOM     12 HH22 ARG    14     -37.663  -6.689 -17.682  1.00 10.00      A   
ATOM     13  C   ARG    14     -31.414 -11.372 -15.917  1.00 10.00      A   
ATOM     14  O   ARG    14     -30.856 -10.486 -15.271  1.00 10.00      A   
ATOM     15  N   ARG    14     -30.847 -12.942 -17.746  1.00 10.00      A   
ATOM     16  HT1 ARG    14     -30.123 -13.310 -17.097  1.00 10.00      A   
ATOM     17  HT2 ARG    14     -30.490 -13.012 -18.717  1.00 10.00      A   
ATOM     18  HT3 ARG    14     -31.701 -13.528 -17.663  1.00 10.00      A   
ATOM     19  CA  ARG    14     -31.157 -11.532 -17.413  1.00 10.00      A   
ATOM     20  N   LYS    15     -32.267 -12.226 -15.371  1.00 10.00      A   
ATOM     21  HN  LYS    15     -32.685 -12.912 -15.931  1.00 10.00      A   
ATOM     22  CA  LYS    15     -32.599 -12.180 -13.954  1.00 10.00      A   
ATOM     23  CB  LYS    15     -34.119 -12.121 -13.765  1.00 10.00      A   
ATOM     24  CG  LYS    15     -34.779 -10.869 -14.323  1.00 10.00      A   
ATOM     25  CD  LYS    15     -36.274 -10.873 -14.052  1.00 10.00      A   
ATOM     26  CE  LYS    15     -36.925  -9.566 -14.472  1.00 10.00      A   
ATOM     27  NZ  LYS    15     -38.355  -9.521 -14.072  1.00 10.00      A   
ATOM     28  HZ1 LYS    15     -38.893 -10.243 -14.593  1.00 10.00      A   
ATOM     29  HZ2 LYS    15     -38.762  -8.585 -14.284  1.00 10.00      A   
ATOM     30  HZ3 LYS    15     -38.448  -9.704 -13.052  1.00 10.00      A   
ATOM     31  C   LYS    15     -32.037 -13.404 -13.239  1.00 10.00      A   
ATOM     32  O   LYS    15     -31.500 -14.308 -13.882  1.00 10.00      A   
ATOM     33  N   VAL    16     -32.187 -13.427 -11.916  1.00 10.00      A   
ATOM     34  HN  VAL    16     -32.635 -12.674 -11.481  1.00 10.00      A   
ATOM     35  CA  VAL    16     -31.712 -14.532 -11.083  1.00 10.00      A   
ATOM     36  CB  VAL    16     -32.273 -15.909 -11.513  1.00 10.00      A   
ATOM     37  CG1 VAL    16     -31.784 -17.005 -10.577  1.00 10.00      A   
ATOM     38  CG2 VAL    16     -33.797 -15.880 -11.545  1.00 10.00      A   
ATOM     39  C   VAL    16     -30.187 -14.577 -10.990  1.00 10.00      A   
ATOM     40  O   VAL    16     -29.492 -14.906 -11.954  1.00 10.00      A   
ATOM     41  N   TYR    17     -29.678 -14.238  -9.816  1.00 10.00      A   
ATOM     42  HN  TYR    17     -30.289 -13.992  -9.088  1.00 10.00      A   
ATOM     43  CA  TYR    17     -28.244 -14.242  -9.557  1.00 10.00      A   
ATOM     44  CB  TYR    17     -27.709 -12.812  -9.417  1.00 10.00      A   
ATOM     45  CG  TYR    17     -28.096 -11.880 -10.544  1.00 10.00      A   
ATOM     46  CD1 TYR    17     -29.029 -10.875 -10.343  1.00 10.00      A   
ATOM     47  CD2 TYR    17     -27.521 -11.995 -11.804  1.00 10.00      A   
ATOM     48  CE1 TYR    17     -29.381 -10.009 -11.358  1.00 10.00      A   
ATOM     49  CE2 TYR    17     -27.868 -11.133 -12.829  1.00 10.00      A   
ATOM     50  CZ  TYR    17     -28.798 -10.140 -12.598  1.00 10.00      A   
ATOM     51  OH  TYR    17     -29.144  -9.271 -13.609  1.00 10.00      A   
ATOM     52  HH  TYR    17     -29.435  -9.774 -14.383  1.00 10.00      A   
ATOM     53  C   TYR    17     -27.977 -15.017  -8.274  1.00 10.00      A   
ATOM     54  O   TYR    17     -28.701 -14.855  -7.288  1.00 10.00      A   
ATOM     55  N   ASP    18     -26.947 -15.849  -8.279  1.00 10.00      A   
ATOM     56  HN  ASP    18     -26.394 -15.929  -9.088  1.00 10.00      A   
ATOM     57  CA  ASP    18     -26.618 -16.655  -7.106  1.00 10.00      A   
ATOM     58  CB  ASP    18     -26.951 -18.134  -7.325  1.00 10.00      A   
ATOM     59  CG  ASP    18     -26.612 -18.636  -8.714  1.00 10.00      A   
ATOM     60  OD1 ASP    18     -27.365 -19.490  -9.239  1.00 10.00      A   
ATOM     61  OD2 ASP    18     -25.602 -18.185  -9.291  1.00 10.00      A   
ATOM     62  C   ASP    18     -25.173 -16.487  -6.651  1.00 10.00      A   
ATOM     63  O   ASP    18     -24.432 -17.462  -6.511  1.00 10.00      A   
ATOM     64  N   PHE    19     -24.783 -15.248  -6.398  1.00 10.00      A   
ATOM     65  HN  PHE    19     -25.421 -14.512  -6.520  1.00 10.00      A   
ATOM     66  CA  PHE    19     -23.425 -14.953  -5.945  1.00 10.00      A   
ATOM     67  CB  PHE    19     -22.714 -14.033  -6.941  1.00 10.00      A   
ATOM     68  CG  PHE    19     -22.671 -14.560  -8.347  1.00 10.00      A   
ATOM     69  CD1 PHE    19     -23.555 -14.089  -9.302  1.00 10.00      A   
ATOM     70  CD2 PHE    19     -21.748 -15.524  -8.712  1.00 10.00      A   
ATOM     71  CE1 PHE    19     -23.520 -14.569 -10.596  1.00 10.00      A   
ATOM     72  CE2 PHE    19     -21.707 -16.009 -10.004  1.00 10.00      A   
ATOM     73  CZ  PHE    19     -22.595 -15.531 -10.947  1.00 10.00      A   
ATOM     74  C   PHE    19     -23.449 -14.297  -4.567  1.00 10.00      A   
ATOM     75  O   PHE    19     -22.423 -14.186  -3.893  1.00 10.00      A   
ATOM     76  N   MET    20     -24.639 -13.892  -4.144  1.00 10.00      A   
ATOM     77  HN  MET    20     -25.420 -14.051  -4.713  1.00 10.00      A   
ATOM     78  CA  MET    20     -24.826 -13.222  -2.861  1.00 10.00      A   
ATOM     79  CB  MET    20     -26.280 -12.772  -2.703  1.00 10.00      A   
ATOM     80  CG  MET    20     -26.517 -11.833  -1.530  1.00 10.00      A   
ATOM     81  SD  MET    20     -28.235 -11.292  -1.394  1.00 10.00      A   
ATOM     82  CE  MET    20     -29.063 -12.857  -1.120  1.00 10.00      A   
ATOM     83  C   MET    20     -24.416 -14.098  -1.679  1.00 10.00      A   
ATOM     84  O   MET    20     -23.888 -13.602  -0.685  1.00 10.00      A   
ATOM     85  N   ARG    21     -24.640 -15.399  -1.796  1.00 10.00      A   
ATOM     86  HN  ARG    21     -25.041 -15.744  -2.624  1.00 10.00      A   
ATOM     87  CA  ARG    21     -24.307 -16.328  -0.719  1.00 10.00      A   
ATOM     88  CB  ARG    21     -25.172 -17.587  -0.800  1.00 10.00      A   
ATOM     89  CG  ARG    21     -25.277 -18.355   0.508  1.00 10.00      A   
ATOM     90  CD  ARG    21     -26.355 -19.423   0.438  1.00 10.00      A   
ATOM     91  NE  ARG    21     -27.704 -18.854   0.422  1.00 10.00      A   
ATOM     92  HE  ARG    21     -27.969 -18.301   1.193  1.00 10.00      A   
ATOM     93  CZ  ARG    21     -28.579 -19.041  -0.567  1.00 10.00      A   
ATOM     94  NH1 ARG    21     -28.246 -19.785  -1.623  1.00 10.00      A   
ATOM     95 HH11 ARG    21     -28.934 -19.930  -2.398  1.00 10.00      A   
ATOM     96 HH12 ARG    21     -27.299 -20.223  -1.685  1.00 10.00      A   
ATOM     97  NH2 ARG    21     -29.785 -18.492  -0.499  1.00 10.00      A   
ATOM     98 HH21 ARG    21     -30.474 -18.640  -1.270  1.00 10.00      A   
ATOM     99 HH22 ARG    21     -30.054 -17.909   0.325  1.00 10.00      A   
ATOM    100  C   ARG    21     -22.822 -16.691  -0.709  1.00 10.00      A   
ATOM    101  O   ARG    21     -22.350 -17.388   0.187  1.00 10.00      A   
ATOM    102  N   TRP    22     -22.086 -16.216  -1.698  1.00 10.00      A   
ATOM    103  HN  TRP    22     -22.506 -15.664  -2.394  1.00 10.00      A   
ATOM    104  CA  TRP    22     -20.662 -16.503  -1.771  1.00 10.00      A   
ATOM    105  CB  TRP    22     -20.278 -17.019  -3.159  1.00 10.00      A   
ATOM    106  CG  TRP    22     -18.983 -17.775  -3.177  1.00 10.00      A   
ATOM    107  CD1 TRP    22     -18.813 -19.110  -2.951  1.00 10.00      A   
ATOM    108  CD2 TRP    22     -17.677 -17.243  -3.434  1.00 10.00      A   
ATOM    109  NE1 TRP    22     -17.484 -19.443  -3.054  1.00 10.00      A   
ATOM    110  HE1 TRP    22     -17.109 -20.344  -2.936  1.00 10.00      A   
ATOM    111  CE2 TRP    22     -16.767 -18.314  -3.348  1.00 10.00      A   
ATOM    112  CE3 TRP    22     -17.187 -15.965  -3.729  1.00 10.00      A   
ATOM    113  CZ2 TRP    22     -15.398 -18.148  -3.542  1.00 10.00      A   
ATOM    114  CZ3 TRP    22     -15.829 -15.803  -3.923  1.00 10.00      A   
ATOM    115  CH2 TRP    22     -14.950 -16.888  -3.831  1.00 10.00      A   
ATOM    116  C   TRP    22     -19.836 -15.273  -1.405  1.00 10.00      A   
ATOM    117  O   TRP    22     -18.775 -15.386  -0.788  1.00 10.00      A   
ATOM    118  N   ASP    23     -20.342 -14.101  -1.775  1.00 10.00      A   
ATOM    119  HN  ASP    23     -21.192 -14.086  -2.263  1.00 10.00      A   
ATOM    120  CA  ASP    23     -19.660 -12.837  -1.504  1.00 10.00      A   
ATOM    121  CB  ASP    23     -20.505 -11.654  -1.985  1.00 10.00      A   
ATOM    122  CG  ASP    23     -20.016 -11.078  -3.300  1.00 10.00      A   
ATOM    123  OD1 ASP    23     -20.298 -11.677  -4.362  1.00 10.00      A   
ATOM    124  OD2 ASP    23     -19.357 -10.015  -3.284  1.00 10.00      A   
ATOM    125  C   ASP    23     -19.316 -12.673  -0.024  1.00 10.00      A   
ATOM    126  O   ASP    23     -18.158 -12.464   0.334  1.00 10.00      A   
ATOM    127  N   TYR    24     -20.321 -12.799   0.837  1.00 10.00      A   
ATOM    128  HN  TYR    24     -21.221 -12.985   0.499  1.00 10.00      A   
ATOM    129  CA  TYR    24     -20.111 -12.651   2.276  1.00 10.00      A   
ATOM    130  CB  TYR    24     -21.436 -12.421   3.018  1.00 10.00      A   
ATOM    131  CG  TYR    24     -22.245 -13.673   3.285  1.00 10.00      A   
ATOM    132  CD1 TYR    24     -22.269 -14.251   4.549  1.00 10.00      A   
ATOM    133  CD2 TYR    24     -22.985 -14.274   2.278  1.00 10.00      A   
ATOM    134  CE1 TYR    24     -23.005 -15.395   4.799  1.00 10.00      A   
ATOM    135  CE2 TYR    24     -23.723 -15.415   2.519  1.00 10.00      A   
ATOM    136  CZ  TYR    24     -23.732 -15.971   3.779  1.00 10.00      A   
ATOM    137  OH  TYR    24     -24.469 -17.110   4.021  1.00 10.00      A   
ATOM    138  HH  TYR    24     -25.152 -16.916   4.677  1.00 10.00      A   
ATOM    139  C   TYR    24     -19.337 -13.831   2.868  1.00 10.00      A   
ATOM    140  O   TYR    24     -18.821 -13.752   3.985  1.00 10.00      A   
ATOM    141  N   TRP    25     -19.254 -14.920   2.116  1.00 10.00      A   
ATOM    142  HN  TRP    25     -19.676 -14.922   1.230  1.00 10.00      A   
ATOM    143  CA  TRP    25     -18.538 -16.104   2.565  1.00 10.00      A   
ATOM    144  CB  TRP    25     -18.983 -17.329   1.760  1.00 10.00      A   
ATOM    145  CG  TRP    25     -18.373 -18.613   2.227  1.00 10.00      A   
ATOM    146  CD1 TRP    25     -18.775 -19.366   3.291  1.00 10.00      A   
ATOM    147  CD2 TRP    25     -17.247 -19.294   1.653  1.00 10.00      A   
ATOM    148  NE1 TRP    25     -17.977 -20.474   3.413  1.00 10.00      A   
ATOM    149  HE1 TRP    25     -18.069 -21.168   4.104  1.00 10.00      A   
ATOM    150  CE2 TRP    25     -17.028 -20.453   2.420  1.00 10.00      A   
ATOM    151  CE3 TRP    25     -16.403 -19.038   0.563  1.00 10.00      A   
ATOM    152  CZ2 TRP    25     -16.004 -21.356   2.135  1.00 10.00      A   
ATOM    153  CZ3 TRP    25     -15.386 -19.935   0.285  1.00 10.00      A   
ATOM    154  CH2 TRP    25     -15.196 -21.080   1.066  1.00 10.00      A   
ATOM    155  C   TRP    25     -17.036 -15.884   2.421  1.00 10.00      A   
ATOM    156  O   TRP    25     -16.251 -16.262   3.294  1.00 10.00      A   
ATOM    157  N   ALA    26     -16.646 -15.247   1.323  1.00 10.00      A   
ATOM    158  HN  ALA    26     -17.322 -14.966   0.666  1.00 10.00      A   
ATOM    159  CA  ALA    26     -15.242 -14.960   1.060  1.00 10.00      A   
ATOM    160  CB  ALA    26     -15.068 -14.464  -0.367  1.00 10.00      A   
ATOM    161  C   ALA    26     -14.720 -13.924   2.052  1.00 10.00      A   
ATOM    162  O   ALA    26     -13.552 -13.947   2.439  1.00 10.00      A   
ATOM    163  N   PHE    27     -15.609 -13.031   2.477  1.00 10.00      A   
ATOM    164  HN  PHE    27     -16.524 -13.073   2.126  1.00 10.00      A   
ATOM    165  CA  PHE    27     -15.266 -11.984   3.433  1.00 10.00      A   
ATOM    166  CB  PHE    27     -16.462 -11.042   3.620  1.00 10.00      A   
ATOM    167  CG  PHE    27     -16.132  -9.733   4.280  1.00 10.00      A   
ATOM    168  CD1 PHE    27     -15.556  -8.703   3.554  1.00 10.00      A   
ATOM    169  CD2 PHE    27     -16.407  -9.526   5.622  1.00 10.00      A   
ATOM    170  CE1 PHE    27     -15.261  -7.493   4.153  1.00 10.00      A   
ATOM    171  CE2 PHE    27     -16.112  -8.319   6.228  1.00 10.00      A   
ATOM    172  CZ  PHE    27     -15.539  -7.301   5.492  1.00 10.00      A   
ATOM    173  C   PHE    27     -14.858 -12.590   4.775  1.00 10.00      A   
ATOM    174  O   PHE    27     -14.167 -11.956   5.573  1.00 10.00      A   
ATOM    175  N   GLY    28     -15.281 -13.828   5.009  1.00 10.00      A   
ATOM    176  HN  GLY    28     -15.811 -14.289   4.326  1.00 10.00      A   
ATOM    177  CA  GLY    28     -14.962 -14.507   6.248  1.00 10.00      A   
ATOM    178  C   GLY    28     -13.504 -14.918   6.326  1.00 10.00      A   
ATOM    179  O   GLY    28     -12.808 -14.579   7.286  1.00 10.00      A   
ATOM    180  N   ILE    29     -13.027 -15.633   5.312  1.00 10.00      A   
ATOM    181  HN  ILE    29     -13.618 -15.856   4.562  1.00 10.00      A   
ATOM    182  CA  ILE    29     -11.641 -16.093   5.289  1.00 10.00      A   
ATOM    183  CB  ILE    29     -11.372 -17.105   4.149  1.00 10.00      A   
ATOM    184  CG1 ILE    29      -9.917 -17.588   4.160  1.00 10.00      A   
ATOM    185  CG2 ILE    29     -11.740 -16.526   2.792  1.00 10.00      A   
ATOM    186  CD1 ILE    29      -9.558 -18.429   5.367  1.00 10.00      A   
ATOM    187  C   ILE    29     -10.660 -14.918   5.223  1.00 10.00      A   
ATOM    188  O   ILE    29      -9.561 -14.983   5.779  1.00 10.00      A   
ATOM    189  N   SER    30     -11.075 -13.835   4.572  1.00 10.00      A   
ATOM    190  HN  SER    30     -11.964 -13.838   4.153  1.00 10.00      A   
ATOM    191  CA  SER    30     -10.237 -12.649   4.444  1.00 10.00      A   
ATOM    192  CB  SER    30     -10.863 -11.668   3.453  1.00 10.00      A   
ATOM    193  OG  SER    30     -11.072 -12.291   2.197  1.00 10.00      A   
ATOM    194  HG  SER    30     -11.259 -11.617   1.533  1.00 10.00      A   
ATOM    195  C   SER    30     -10.009 -11.980   5.801  1.00 10.00      A   
ATOM    196  O   SER    30      -9.137 -11.120   5.943  1.00 10.00      A   
ATOM    197  N   GLY    31     -10.796 -12.386   6.794  1.00 10.00      A   
ATOM    198  HN  GLY    31     -11.480 -13.068   6.614  1.00 10.00      A   
ATOM    199  CA  GLY    31     -10.663 -11.838   8.129  1.00 10.00      A   
ATOM    200  C   GLY    31      -9.343 -12.225   8.763  1.00 10.00      A   
ATOM    201  O   GLY    31      -8.759 -11.450   9.522  1.00 10.00      A   
ATOM    202  N   LEU    32      -8.864 -13.421   8.426  1.00 10.00      A   
ATOM    203  HN  LEU    32      -9.375 -13.978   7.801  1.00 10.00      A   
ATOM    204  CA  LEU    32      -7.601 -13.925   8.952  1.00 10.00      A   
ATOM    205  CB  LEU    32      -7.453 -15.424   8.661  1.00 10.00      A   
ATOM    206  CG  LEU    32      -8.456 -16.350   9.359  1.00 10.00      A   
ATOM    207  CD1 LEU    32      -8.182 -17.804   9.006  1.00 10.00      A   
ATOM    208  CD2 LEU    32      -8.420 -16.147  10.866  1.00 10.00      A   
ATOM    209  C   LEU    32      -6.433 -13.148   8.359  1.00 10.00      A   
ATOM    210  O   LEU    32      -5.396 -12.972   8.999  1.00 10.00      A   
ATOM    211  N   LEU    33      -6.617 -12.675   7.133  1.00 10.00      A   
ATOM    212  HN  LEU    33      -7.469 -12.849   6.678  1.00 10.00      A   
ATOM    213  CA  LEU    33      -5.590 -11.897   6.454  1.00 10.00      A   
ATOM    214  CB  LEU    33      -5.888 -11.800   4.953  1.00 10.00      A   
ATOM    215  CG  LEU    33      -6.003 -13.128   4.195  1.00 10.00      A   
ATOM    216  CD1 LEU    33      -6.365 -12.885   2.740  1.00 10.00      A   
ATOM    217  CD2 LEU    33      -4.713 -13.929   4.296  1.00 10.00      A   
ATOM    218  C   LEU    33      -5.523 -10.506   7.071  1.00 10.00      A   
ATOM    219  O   LEU    33      -4.454  -9.906   7.178  1.00 10.00      A   
ATOM    220  N   LEU    34      -6.678 -10.010   7.499  1.00 10.00      A   
ATOM    221  HN  LEU    34      -7.498 -10.541   7.385  1.00 10.00      A   
ATOM    222  CA  LEU    34      -6.765  -8.702   8.127  1.00 10.00      A   
ATOM    223  CB  LEU    34      -8.229  -8.345   8.383  1.00 10.00      A   
ATOM    224  CG  LEU    34      -8.511  -6.911   8.826  1.00 10.00      A   
ATOM    225  CD1 LEU    34      -8.338  -5.947   7.664  1.00 10.00      A   
ATOM    226  CD2 LEU    34      -9.907  -6.799   9.416  1.00 10.00      A   
ATOM    227  C   LEU    34      -5.993  -8.713   9.441  1.00 10.00      A   
ATOM    228  O   LEU    34      -5.288  -7.760   9.773  1.00 10.00      A   
ATOM    229  N   ILE    35      -6.126  -9.812  10.177  1.00 10.00      A   
ATOM    230  HN  ILE    35      -6.716 -10.530   9.858  1.00 10.00      A   
ATOM    231  CA  ILE    35      -5.432  -9.977  11.448  1.00 10.00      A   
ATOM    232  CB  ILE    35      -5.877 -11.274  12.161  1.00 10.00      A   
ATOM    233  CG1 ILE    35      -7.382 -11.240  12.437  1.00 10.00      A   
ATOM    234  CG2 ILE    35      -5.104 -11.474  13.458  1.00 10.00      A   
ATOM    235  CD1 ILE    35      -7.942 -12.544  12.964  1.00 10.00      A   
ATOM    236  C   ILE    35      -3.923 -10.026  11.216  1.00 10.00      A   
ATOM    237  O   ILE    35      -3.148  -9.413  11.955  1.00 10.00      A   
ATOM    238  N   ALA    36      -3.520 -10.744  10.173  1.00 10.00      A   
ATOM    239  HN  ALA    36      -4.191 -11.200   9.622  1.00 10.00      A   
ATOM    240  CA  ALA    36      -2.110 -10.881   9.828  1.00 10.00      A   
ATOM    241  CB  ALA    36      -1.932 -11.900   8.717  1.00 10.00      A   
ATOM    242  C   ALA    36      -1.502  -9.538   9.433  1.00 10.00      A   
ATOM    243  O   ALA    36      -0.346  -9.253   9.751  1.00 10.00      A   
ATOM    244  N   ALA    37      -2.288  -8.714   8.747  1.00 10.00      A   
ATOM    245  HN  ALA    37      -3.196  -9.006   8.507  1.00 10.00      A   
ATOM    246  CA  ALA    37      -1.832  -7.397   8.324  1.00 10.00      A   
ATOM    247  CB  ALA    37      -2.902  -6.706   7.496  1.00 10.00      A   
ATOM    248  C   ALA    37      -1.462  -6.548   9.536  1.00 10.00      A   
ATOM    249  O   ALA    37      -0.501  -5.775   9.504  1.00 10.00      A   
ATOM    250  N   ILE    38      -2.230  -6.701  10.608  1.00 10.00      A   
ATOM    251  HN  ILE    38      -2.990  -7.323  10.566  1.00 10.00      A   
ATOM    252  CA  ILE    38      -1.978  -5.966  11.841  1.00 10.00      A   
ATOM    253  CB  ILE    38      -3.121  -6.159  12.858  1.00 10.00      A   
ATOM    254  CG1 ILE    38      -4.461  -5.782  12.223  1.00 10.00      A   
ATOM    255  CG2 ILE    38      -2.870  -5.329  14.110  1.00 10.00      A   
ATOM    256  CD1 ILE    38      -5.664  -6.153  13.062  1.00 10.00      A   
ATOM    257  C   ILE    38      -0.658  -6.423  12.457  1.00 10.00      A   
ATOM    258  O   ILE    38       0.091  -5.622  13.022  1.00 10.00      A   
ATOM    259  N   VAL    39      -0.369  -7.712  12.319  1.00 10.00      A   
ATOM    260  HN  VAL    39      -1.001  -8.296  11.850  1.00 10.00      A   
ATOM    261  CA  VAL    39       0.866  -8.281  12.843  1.00 10.00      A   
ATOM    262  CB  VAL    39       0.937  -9.807  12.612  1.00 10.00      A   
ATOM    263  CG1 VAL    39       2.192 -10.395  13.237  1.00 10.00      A   
ATOM    264  CG2 VAL    39      -0.304 -10.498  13.155  1.00 10.00      A   
ATOM    265  C   VAL    39       2.065  -7.617  12.176  1.00 10.00      A   
ATOM    266  O   VAL    39       3.034  -7.249  12.839  1.00 10.00      A   
ATOM    267  N   ILE    40       1.986  -7.458  10.858  1.00 10.00      A   
ATOM    268  HN  ILE    40       1.188  -7.781  10.385  1.00 10.00      A   
ATOM    269  CA  ILE    40       3.052  -6.819  10.097  1.00 10.00      A   
ATOM    270  CB  ILE    40       2.770  -6.868   8.581  1.00 10.00      A   
ATOM    271  CG1 ILE    40       2.610  -8.319   8.110  1.00 10.00      A   
ATOM    272  CG2 ILE    40       3.881  -6.171   7.804  1.00 10.00      A   
ATOM    273  CD1 ILE    40       2.270  -8.452   6.640  1.00 10.00      A   
ATOM    274  C   ILE    40       3.196  -5.365  10.538  1.00 10.00      A   
ATOM    275  O   ILE    40       4.303  -4.877  10.760  1.00 10.00      A   
ATOM    276  N   MET    41       2.057  -4.697  10.694  1.00 10.00      A   
ATOM    277  HN  MET    41       1.209  -5.160  10.516  1.00 10.00      A   
ATOM    278  CA  MET    41       2.021  -3.298  11.119  1.00 10.00      A   
ATOM    279  CB  MET    41       0.564  -2.825  11.222  1.00 10.00      A   
ATOM    280  CG  MET    41       0.385  -1.438  11.824  1.00 10.00      A   
ATOM    281  SD  MET    41      -1.346  -1.018  12.135  1.00 10.00      A   
ATOM    282  CE  MET    41      -2.008  -1.055  10.471  1.00 10.00      A   
ATOM    283  C   MET    41       2.728  -3.103  12.460  1.00 10.00      A   
ATOM    284  O   MET    41       3.458  -2.129  12.655  1.00 10.00      A   
ATOM    285  N   GLY    42       2.513  -4.037  13.376  1.00 10.00      A   
ATOM    286  HN  GLY    42       1.923  -4.795  13.165  1.00 10.00      A   
ATOM    287  CA  GLY    42       3.122  -3.942  14.684  1.00 10.00      A   
ATOM    288  C   GLY    42       4.578  -4.358  14.709  1.00 10.00      A   
ATOM    289  O   GLY    42       5.408  -3.683  15.321  1.00 10.00      A   
ATOM    290  N   VAL    43       4.892  -5.463  14.043  1.00 10.00      A   
ATOM    291  HN  VAL    43       4.185  -5.950  13.562  1.00 10.00      A   
ATOM    292  CA  VAL    43       6.259  -5.977  14.012  1.00 10.00      A   
ATOM    293  CB  VAL    43       6.309  -7.437  13.511  1.00 10.00      A   
ATOM    294  CG1 VAL    43       7.746  -7.932  13.415  1.00 10.00      A   
ATOM    295  CG2 VAL    43       5.503  -8.339  14.432  1.00 10.00      A   
ATOM    296  C   VAL    43       7.196  -5.103  13.175  1.00 10.00      A   
ATOM    297  O   VAL    43       8.288  -4.753  13.620  1.00 10.00      A   
ATOM    298  N   ARG    44       6.765  -4.742  11.973  1.00 10.00      A   
ATOM    299  HN  ARG    44       5.866  -5.017  11.680  1.00 10.00      A   
ATOM    300  CA  ARG    44       7.590  -3.931  11.081  1.00 10.00      A   
ATOM    301  CB  ARG    44       7.191  -4.154   9.618  1.00 10.00      A   
ATOM    302  CG  ARG    44       7.235  -5.611   9.179  1.00 10.00      A   
ATOM    303  CD  ARG    44       8.557  -5.970   8.516  1.00 10.00      A   
ATOM    304  NE  ARG    44       9.716  -5.543   9.303  1.00 10.00      A   
ATOM    305  HE  ARG    44       9.908  -4.577   9.337  1.00 10.00      A   
ATOM    306  CZ  ARG    44      10.520  -6.372   9.967  1.00 10.00      A   
ATOM    307  NH1 ARG    44      10.298  -7.681   9.956  1.00 10.00      A   
ATOM    308 HH11 ARG    44      10.935  -8.323  10.476  1.00 10.00      A   
ATOM    309 HH12 ARG    44       9.489  -8.075   9.426  1.00 10.00      A   
ATOM    310  NH2 ARG    44      11.550  -5.883  10.642  1.00 10.00      A   
ATOM    311 HH21 ARG    44      12.182  -6.523  11.168  1.00 10.00      A   
ATOM    312 HH22 ARG    44      11.733  -4.855  10.648  1.00 10.00      A   
ATOM    313  C   ARG    44       7.522  -2.452  11.439  1.00 10.00      A   
ATOM    314  O   ARG    44       8.548  -1.773  11.508  1.00 10.00      A   
ATOM    315  N   GLY    45       6.315  -1.955  11.664  1.00 10.00      A   
ATOM    316  HN  GLY    45       5.527  -2.535  11.580  1.00 10.00      A   
ATOM    317  CA  GLY    45       6.149  -0.560  12.017  1.00 10.00      A   
ATOM    318  C   GLY    45       5.313   0.192  11.002  1.00 10.00      A   
ATOM    319  O   GLY    45       5.353  -0.109   9.806  1.00 10.00      A   
ATOM    320  N   PHE    46       4.551   1.169  11.473  1.00 10.00      A   
ATOM    321  HN  PHE    46       4.561   1.364  12.438  1.00 10.00      A   
ATOM    322  CA  PHE    46       3.699   1.958  10.596  1.00 10.00      A   
ATOM    323  CB  PHE    46       2.243   1.872  11.055  1.00 10.00      A   
ATOM    324  CG  PHE    46       1.253   1.837   9.927  1.00 10.00      A   
ATOM    325  CD1 PHE    46       0.315   2.843   9.777  1.00 10.00      A   
ATOM    326  CD2 PHE    46       1.260   0.791   9.018  1.00 10.00      A   
ATOM    327  CE1 PHE    46      -0.598   2.812   8.740  1.00 10.00      A   
ATOM    328  CE2 PHE    46       0.352   0.754   7.980  1.00 10.00      A   
ATOM    329  CZ  PHE    46      -0.579   1.764   7.842  1.00 10.00      A   
ATOM    330  C   PHE    46       4.157   3.412  10.551  1.00 10.00      A   
ATOM    331  O   PHE    46       3.627   4.218   9.786  1.00 10.00      A   
ATOM    332  N   ASN    47       5.143   3.739  11.373  1.00 10.00      A   
ATOM    333  HN  ASN    47       5.527   3.051  11.958  1.00 10.00      A   
ATOM    334  CA  ASN    47       5.671   5.097  11.429  1.00 10.00      A   
ATOM    335  CB  ASN    47       6.211   5.408  12.831  1.00 10.00      A   
ATOM    336  CG  ASN    47       6.582   6.869  13.031  1.00 10.00      A   
ATOM    337  OD1 ASN    47       7.065   7.539  12.120  1.00 10.00      A   
ATOM    338  ND2 ASN    47       6.362   7.373  14.231  1.00 10.00      A   
ATOM    339 HD21 ASN    47       5.976   6.786  14.918  1.00 10.00      A   
ATOM    340 HD22 ASN    47       6.591   8.312  14.386  1.00 10.00      A   
ATOM    341  C   ASN    47       6.761   5.293  10.383  1.00 10.00      A   
ATOM    342  O   ASN    47       7.913   4.906  10.589  1.00 10.00      A   
ATOM    343  N   TRP    48       6.388   5.881   9.254  1.00 10.00      A   
ATOM    344  HN  TRP    48       5.452   6.147   9.139  1.00 10.00      A   
ATOM    345  CA  TRP    48       7.329   6.132   8.174  1.00 10.00      A   
ATOM    346  CB  TRP    48       7.532   4.860   7.349  1.00 10.00      A   
ATOM    347  CG  TRP    48       8.865   4.798   6.671  1.00 10.00      A   
ATOM    348  CD1 TRP    48       9.174   5.261   5.427  1.00 10.00      A   
ATOM    349  CD2 TRP    48      10.071   4.244   7.203  1.00 10.00      A   
ATOM    350  NE1 TRP    48      10.498   5.029   5.150  1.00 10.00      A   
ATOM    351  HE1 TRP    48      10.953   5.270   4.314  1.00 10.00      A   
ATOM    352  CE2 TRP    48      11.072   4.406   6.228  1.00 10.00      A   
ATOM    353  CE3 TRP    48      10.400   3.629   8.414  1.00 10.00      A   
ATOM    354  CZ2 TRP    48      12.380   3.974   6.427  1.00 10.00      A   
ATOM    355  CZ3 TRP    48      11.697   3.201   8.610  1.00 10.00      A   
ATOM    356  CH2 TRP    48      12.672   3.376   7.623  1.00 10.00      A   
ATOM    357  C   TRP    48       6.828   7.255   7.274  1.00 10.00      A   
ATOM    358  O   TRP    48       5.639   7.320   6.957  1.00 10.00      A   
ATOM    359  N   GLY    49       7.736   8.135   6.869  1.00 10.00      A   
ATOM    360  HN  GLY    49       8.667   8.038   7.162  1.00 10.00      A   
ATOM    361  CA  GLY    49       7.363   9.235   6.004  1.00 10.00      A   
ATOM    362  C   GLY    49       8.390  10.350   5.992  1.00 10.00      A   
ATOM    363  O   GLY    49       9.474  10.214   6.563  1.00 10.00      A   
ATOM    364  N   LEU    50       8.049  11.438   5.316  1.00 10.00      A   
ATOM    365  HN  LEU    50       7.171  11.461   4.861  1.00 10.00      A   
ATOM    366  CA  LEU    50       8.908  12.609   5.233  1.00 10.00      A   
ATOM    367  CB  LEU    50       9.046  13.070   3.778  1.00 10.00      A   
ATOM    368  CG  LEU    50       9.818  14.375   3.547  1.00 10.00      A   
ATOM    369  CD1 LEU    50      11.274  14.232   3.966  1.00 10.00      A   
ATOM    370  CD2 LEU    50       9.713  14.812   2.094  1.00 10.00      A   
ATOM    371  C   LEU    50       8.287  13.711   6.075  1.00 10.00      A   
ATOM    372  O   LEU    50       8.958  14.361   6.876  1.00 10.00      A   
ATOM    373  N   ASP    51       6.984  13.893   5.895  1.00 10.00      A   
ATOM    374  HN  ASP    51       6.510  13.334   5.233  1.00 10.00      A   
ATOM    375  CA  ASP    51       6.230  14.883   6.647  1.00 10.00      A   
ATOM    376  CB  ASP    51       5.014  15.367   5.843  1.00 10.00      A   
ATOM    377  CG  ASP    51       5.373  16.258   4.671  1.00 10.00      A   
ATOM    378  OD1 ASP    51       6.001  17.318   4.888  1.00 10.00      A   
ATOM    379  OD2 ASP    51       5.014  15.910   3.522  1.00 10.00      A   
ATOM    380  C   ASP    51       5.747  14.235   7.932  1.00 10.00      A   
ATOM    381  O   ASP    51       5.428  14.907   8.909  1.00 10.00      A   
ATOM    382  N   PHE    52       5.698  12.911   7.911  1.00 10.00      A   
ATOM    383  HN  PHE    52       5.969  12.442   7.093  1.00 10.00      A   
ATOM    384  CA  PHE    52       5.259  12.133   9.058  1.00 10.00      A   
ATOM    385  CB  PHE    52       4.756  10.762   8.594  1.00 10.00      A   
ATOM    386  CG  PHE    52       3.925  10.027   9.610  1.00 10.00      A   
ATOM    387  CD1 PHE    52       2.604  10.379   9.830  1.00 10.00      A   
ATOM    388  CD2 PHE    52       4.462   8.982  10.342  1.00 10.00      A   
ATOM    389  CE1 PHE    52       1.835   9.705  10.760  1.00 10.00      A   
ATOM    390  CE2 PHE    52       3.700   8.305  11.274  1.00 10.00      A   
ATOM    391  CZ  PHE    52       2.385   8.667  11.484  1.00 10.00      A   
ATOM    392  C   PHE    52       6.403  11.966  10.055  1.00 10.00      A   
ATOM    393  O   PHE    52       7.327  11.191   9.820  1.00 10.00      A   
ATOM    394  N   THR    53       6.338  12.731  11.145  1.00 10.00      A   
ATOM    395  HN  THR    53       5.582  13.353  11.226  1.00 10.00      A   
ATOM    396  CA  THR    53       7.335  12.710  12.228  1.00 10.00      A   
ATOM    397  CB  THR    53       7.446  11.364  12.986  1.00 10.00      A   
ATOM    398  OG1 THR    53       7.978  10.340  12.138  1.00 10.00      A   
ATOM    399  HG1 THR    53       7.788  10.560  11.214  1.00 10.00      A   
ATOM    400  CG2 THR    53       6.085  10.933  13.514  1.00 10.00      A   
ATOM    401  C   THR    53       8.713  13.258  11.836  1.00 10.00      A   
ATOM    402  O   THR    53       9.600  13.385  12.683  1.00 10.00      A   
ATOM    403  N   GLY    54       8.890  13.592  10.563  1.00 10.00      A   
ATOM    404  HN  GLY    54       8.162  13.453   9.925  1.00 10.00      A   
ATOM    405  CA  GLY    54      10.156  14.135  10.106  1.00 10.00      A   
ATOM    406  C   GLY    54      11.131  13.062   9.663  1.00 10.00      A   
ATOM    407  O   GLY    54      11.065  11.917  10.119  1.00 10.00      A   
ATOM    408  N   GLY    55      12.036  13.431   8.770  1.00 10.00      A   
ATOM    409  HN  GLY    55      12.030  14.353   8.434  1.00 10.00      A   
ATOM    410  CA  GLY    55      13.021  12.498   8.273  1.00 10.00      A   
ATOM    411  C   GLY    55      13.726  13.043   7.051  1.00 10.00      A   
ATOM    412  O   GLY    55      13.423  14.149   6.598  1.00 10.00      A   
ATOM    413  N   THR    56      14.666  12.279   6.516  1.00 10.00      A   
ATOM    414  HN  THR    56      14.875  11.410   6.929  1.00 10.00      A   
ATOM    415  CA  THR    56      15.406  12.702   5.338  1.00 10.00      A   
ATOM    416  CB  THR    56      16.916  12.761   5.628  1.00 10.00      A   
ATOM    417  OG1 THR    56      17.133  13.017   7.025  1.00 10.00      A   
ATOM    418  HG1 THR    56      16.867  12.242   7.538  1.00 10.00      A   
ATOM    419  CG2 THR    56      17.564  13.861   4.807  1.00 10.00      A   
ATOM    420  C   THR    56      15.171  11.742   4.177  1.00 10.00      A   
ATOM    421  O   THR    56      15.422  10.543   4.299  1.00 10.00      A   
ATOM    422  N   VAL    57      14.666  12.266   3.067  1.00 10.00      A   
ATOM    423  HN  VAL    57      14.464  13.224   3.040  1.00 10.00      A   
ATOM    424  CA  VAL    57      14.409  11.455   1.881  1.00 10.00      A   
ATOM    425  CB  VAL    57      12.904  11.432   1.520  1.00 10.00      A   
ATOM    426  CG1 VAL    57      12.654  10.608   0.263  1.00 10.00      A   
ATOM    427  CG2 VAL    57      12.078  10.897   2.679  1.00 10.00      A   
ATOM    428  C   VAL    57      15.204  12.006   0.704  1.00 10.00      A   
ATOM    429  O   VAL    57      15.059  13.173   0.342  1.00 10.00      A   
ATOM    430  N   ILE    58      16.062  11.184   0.130  1.00 10.00      A   
ATOM    431  HN  ILE    58      16.147  10.263   0.466  1.00 10.00      A   
ATOM    432  CA  ILE    58      16.876  11.609  -1.000  1.00 10.00      A   
ATOM    433  CB  ILE    58      18.380  11.401  -0.735  1.00 10.00      A   
ATOM    434  CG1 ILE    58      18.674  11.433   0.769  1.00 10.00      A   
ATOM    435  CG2 ILE    58      19.189  12.468  -1.460  1.00 10.00      A   
ATOM    436  CD1 ILE    58      20.027  10.874   1.147  1.00 10.00      A   
ATOM    437  C   ILE    58      16.475  10.832  -2.248  1.00 10.00      A   
ATOM    438  O   ILE    58      16.370   9.607  -2.209  1.00 10.00      A   
ATOM    439  N   GLU    59      16.251  11.542  -3.345  1.00 10.00      A   
ATOM    440  HN  GLU    59      16.374  12.514  -3.321  1.00 10.00      A   
ATOM    441  CA  GLU    59      15.848  10.908  -4.594  1.00 10.00      A   
ATOM    442  CB  GLU    59      14.544  11.525  -5.104  1.00 10.00      A   
ATOM    443  CG  GLU    59      13.841  10.709  -6.177  1.00 10.00      A   
ATOM    444  CD  GLU    59      12.544  11.342  -6.628  1.00 10.00      A   
ATOM    445  OE1 GLU    59      11.990  12.171  -5.876  1.00 10.00      A   
ATOM    446  OE2 GLU    59      12.073  11.014  -7.739  1.00 10.00      A   
ATOM    447  C   GLU    59      16.942  11.036  -5.651  1.00 10.00      A   
ATOM    448  O   GLU    59      17.378  12.146  -5.977  1.00 10.00      A   
ATOM    449  N   ILE    60      17.369   9.904  -6.187  1.00 10.00      A   
ATOM    450  HN  ILE    60      16.968   9.051  -5.894  1.00 10.00      A   
ATOM    451  CA  ILE    60      18.417   9.875  -7.197  1.00 10.00      A   
ATOM    452  CB  ILE    60      19.812   9.710  -6.541  1.00 10.00      A   
ATOM    453  CG1 ILE    60      20.909   9.539  -7.596  1.00 10.00      A   
ATOM    454  CG2 ILE    60      19.821   8.550  -5.552  1.00 10.00      A   
ATOM    455  CD1 ILE    60      22.316   9.585  -7.036  1.00 10.00      A   
ATOM    456  C   ILE    60      18.170   8.746  -8.205  1.00 10.00      A   
ATOM    457  O   ILE    60      17.853   7.622  -7.821  1.00 10.00      A   
ATOM    458  N   THR    61      18.291   9.057  -9.489  1.00 10.00      A   
ATOM    459  HN  THR    61      18.526   9.977  -9.742  1.00 10.00      A   
ATOM    460  CA  THR    61      18.094   8.062 -10.532  1.00 10.00      A   
ATOM    461  CB  THR    61      17.656   8.721 -11.858  1.00 10.00      A   
ATOM    462  OG1 THR    61      16.610   9.673 -11.604  1.00 10.00      A   
ATOM    463  HG1 THR    61      15.866   9.230 -11.154  1.00 10.00      A   
ATOM    464  CG2 THR    61      17.151   7.673 -12.839  1.00 10.00      A   
ATOM    465  C   THR    61      19.390   7.282 -10.752  1.00 10.00      A   
ATOM    466  O   THR    61      20.441   7.870 -11.015  1.00 10.00      A   
ATOM    467  N   LEU    62      19.314   5.965 -10.639  1.00 10.00      A   
ATOM    468  HN  LEU    62      18.440   5.548 -10.456  1.00 10.00      A   
ATOM    469  CA  LEU    62      20.484   5.114 -10.804  1.00 10.00      A   
ATOM    470  CB  LEU    62      20.713   4.298  -9.528  1.00 10.00      A   
ATOM    471  CG  LEU    62      21.986   3.449  -9.476  1.00 10.00      A   
ATOM    472  CD1 LEU    62      23.196   4.310  -9.145  1.00 10.00      A   
ATOM    473  CD2 LEU    62      21.836   2.317  -8.472  1.00 10.00      A   
ATOM    474  C   LEU    62      20.304   4.177 -11.994  1.00 10.00      A   
ATOM    475  O   LEU    62      19.182   3.808 -12.338  1.00 10.00      A   
ATOM    476  N   GLU    63      21.410   3.798 -12.622  1.00 10.00      A   
ATOM    477  HN  GLU    63      22.278   4.137 -12.312  1.00 10.00      A   
ATOM    478  CA  GLU    63      21.369   2.893 -13.764  1.00 10.00      A   
ATOM    479  CB  GLU    63      22.543   3.157 -14.704  1.00 10.00      A   
ATOM    480  CG  GLU    63      22.386   4.414 -15.542  1.00 10.00      A   
ATOM    481  CD  GLU    63      22.471   4.132 -17.026  1.00 10.00      A   
ATOM    482  OE1 GLU    63      23.380   4.678 -17.690  1.00 10.00      A   
ATOM    483  OE2 GLU    63      21.631   3.358 -17.540  1.00 10.00      A   
ATOM    484  C   GLU    63      21.360   1.433 -13.313  1.00 10.00      A   
ATOM    485  O   GLU    63      21.379   1.141 -12.115  1.00 10.00      A   
ATOM    486  N   LYS    64      21.319   0.520 -14.272  1.00 10.00      A   
ATOM    487  HN  LYS    64      21.288   0.810 -15.209  1.00 10.00      A   
ATOM    488  CA  LYS    64      21.299  -0.906 -13.968  1.00 10.00      A   
ATOM    489  CB  LYS    64      20.653  -1.709 -15.104  1.00 10.00      A   
ATOM    490  CG  LYS    64      20.319  -3.149 -14.744  1.00 10.00      A   
ATOM    491  CD  LYS    64      19.368  -3.769 -15.761  1.00 10.00      A   
ATOM    492  CE  LYS    64      17.994  -3.122 -15.699  1.00 10.00      A   
ATOM    493  NZ  LYS    64      17.104  -3.602 -16.788  1.00 10.00      A   
ATOM    494  HZ1 LYS    64      16.188  -3.117 -16.743  1.00 10.00      A   
ATOM    495  HZ2 LYS    64      16.939  -4.624 -16.694  1.00 10.00      A   
ATOM    496  HZ3 LYS    64      17.536  -3.419 -17.715  1.00 10.00      A   
ATOM    497  C   LYS    64      22.682  -1.462 -13.585  1.00 10.00      A   
ATOM    498  O   LYS    64      22.836  -2.030 -12.507  1.00 10.00      A   
ATOM    499  N   PRO    65      23.718  -1.308 -14.441  1.00 10.00      A   
ATOM    500  CA  PRO    65      25.056  -1.819 -14.147  1.00 10.00      A   
ATOM    501  CB  PRO    65      25.597  -2.111 -15.543  1.00 10.00      A   
ATOM    502  CG  PRO    65      24.979  -1.061 -16.412  1.00 10.00      A   
ATOM    503  CD  PRO    65      23.680  -0.648 -15.762  1.00 10.00      A   
ATOM    504  C   PRO    65      25.942  -0.788 -13.447  1.00 10.00      A   
ATOM    505  O   PRO    65      27.151  -0.737 -13.673  1.00 10.00      A   
ATOM    506  N   ALA    66      25.335   0.024 -12.596  1.00 10.00      A   
ATOM    507  HN  ALA    66      24.371  -0.076 -12.447  1.00 10.00      A   
ATOM    508  CA  ALA    66      26.070   1.049 -11.867  1.00 10.00      A   
ATOM    509  CB  ALA    66      25.175   2.248 -11.590  1.00 10.00      A   
ATOM    510  C   ALA    66      26.637   0.484 -10.567  1.00 10.00      A   
ATOM    511  O   ALA    66      26.006  -0.353  -9.922  1.00 10.00      A   
ATOM    512  N   GLU    67      27.839   0.916 -10.207  1.00 10.00      A   
ATOM    513  HN  GLU    67      28.309   1.556 -10.782  1.00 10.00      A   
ATOM    514  CA  GLU    67      28.480   0.457  -8.982  1.00 10.00      A   
ATOM    515  CB  GLU    67      29.992   0.692  -9.046  1.00 10.00      A   
ATOM    516  CG  GLU    67      30.756   0.276  -7.798  1.00 10.00      A   
ATOM    517  CD  GLU    67      30.561  -1.183  -7.433  1.00 10.00      A   
ATOM    518  OE1 GLU    67      31.406  -2.015  -7.831  1.00 10.00      A   
ATOM    519  OE2 GLU    67      29.575  -1.496  -6.730  1.00 10.00      A   
ATOM    520  C   GLU    67      27.878   1.157  -7.770  1.00 10.00      A   
ATOM    521  O   GLU    67      28.025   2.369  -7.597  1.00 10.00      A   
ATOM    522  N   ILE    68      27.208   0.386  -6.933  1.00 10.00      A   
ATOM    523  HN  ILE    68      27.148  -0.574  -7.116  1.00 10.00      A   
ATOM    524  CA  ILE    68      26.573   0.929  -5.745  1.00 10.00      A   
ATOM    525  CB  ILE    68      25.371   0.080  -5.287  1.00 10.00      A   
ATOM    526  CG1 ILE    68      25.796  -1.363  -5.003  1.00 10.00      A   
ATOM    527  CG2 ILE    68      24.263   0.122  -6.329  1.00 10.00      A   
ATOM    528  CD1 ILE    68      24.749  -2.163  -4.260  1.00 10.00      A   
ATOM    529  C   ILE    68      27.559   1.080  -4.594  1.00 10.00      A   
ATOM    530  O   ILE    68      27.312   1.841  -3.659  1.00 10.00      A   
ATOM    531  N   ASP    69      28.682   0.367  -4.662  1.00 10.00      A   
ATOM    532  HN  ASP    69      28.835  -0.226  -5.436  1.00 10.00      A   
ATOM    533  CA  ASP    69      29.686   0.442  -3.602  1.00 10.00      A   
ATOM    534  CB  ASP    69      30.787  -0.598  -3.797  1.00 10.00      A   
ATOM    535  CG  ASP    69      31.540  -0.897  -2.514  1.00 10.00      A   
ATOM    536  OD1 ASP    69      30.972  -1.576  -1.631  1.00 10.00      A   
ATOM    537  OD2 ASP    69      32.703  -0.473  -2.389  1.00 10.00      A   
ATOM    538  C   ASP    69      30.277   1.842  -3.508  1.00 10.00      A   
ATOM    539  O   ASP    69      30.521   2.349  -2.415  1.00 10.00      A   
ATOM    540  N   VAL    70      30.481   2.474  -4.663  1.00 10.00      A   
ATOM    541  HN  VAL    70      30.258   2.020  -5.501  1.00 10.00      A   
ATOM    542  CA  VAL    70      31.023   3.828  -4.702  1.00 10.00      A   
ATOM    543  CB  VAL    70      31.342   4.293  -6.141  1.00 10.00      A   
ATOM    544  CG1 VAL    70      32.039   5.647  -6.125  1.00 10.00      A   
ATOM    545  CG2 VAL    70      32.203   3.267  -6.858  1.00 10.00      A   
ATOM    546  C   VAL    70      30.021   4.783  -4.060  1.00 10.00      A   
ATOM    547  O   VAL    70      30.396   5.714  -3.343  1.00 10.00      A   
ATOM    548  N   MET    71      28.739   4.524  -4.310  1.00 10.00      A   
ATOM    549  HN  MET    71      28.510   3.774  -4.896  1.00 10.00      A   
ATOM    550  CA  MET    71      27.668   5.329  -3.739  1.00 10.00      A   
ATOM    551  CB  MET    71      26.313   4.909  -4.320  1.00 10.00      A   
ATOM    552  CG  MET    71      25.131   5.689  -3.764  1.00 10.00      A   
ATOM    553  SD  MET    71      23.540   5.074  -4.357  1.00 10.00      A   
ATOM    554  CE  MET    71      23.558   3.405  -3.703  1.00 10.00      A   
ATOM    555  C   MET    71      27.663   5.157  -2.224  1.00 10.00      A   
ATOM    556  O   MET    71      27.531   6.124  -1.477  1.00 10.00      A   
ATOM    557  N   ARG    72      27.829   3.912  -1.786  1.00 10.00      A   
ATOM    558  HN  ARG    72      27.930   3.188  -2.444  1.00 10.00      A   
ATOM    559  CA  ARG    72      27.863   3.582  -0.366  1.00 10.00      A   
ATOM    560  CB  ARG    72      28.005   2.071  -0.176  1.00 10.00      A   
ATOM    561  CG  ARG    72      26.688   1.316  -0.168  1.00 10.00      A   
ATOM    562  CD  ARG    72      26.763   0.042  -0.998  1.00 10.00      A   
ATOM    563  NE  ARG    72      28.002  -0.703  -0.768  1.00 10.00      A   
ATOM    564  HE  ARG    72      28.749  -0.534  -1.383  1.00 10.00      A   
ATOM    565  CZ  ARG    72      28.173  -1.593   0.207  1.00 10.00      A   
ATOM    566  NH1 ARG    72      27.191  -1.856   1.060  1.00 10.00      A   
ATOM    567 HH11 ARG    72      27.333  -2.553   1.821  1.00 10.00      A   
ATOM    568 HH12 ARG    72      26.271  -1.370   0.970  1.00 10.00      A   
ATOM    569  NH2 ARG    72      29.330  -2.220   0.323  1.00 10.00      A   
ATOM    570 HH21 ARG    72      29.478  -2.919   1.081  1.00 10.00      A   
ATOM    571 HH22 ARG    72      30.107  -2.016  -0.357  1.00 10.00      A   
ATOM    572  C   ARG    72      29.019   4.295   0.320  1.00 10.00      A   
ATOM    573  O   ARG    72      28.854   4.872   1.391  1.00 10.00      A   
ATOM    574  N   ASP    73      30.184   4.259  -0.317  1.00 10.00      A   
ATOM    575  HN  ASP    73      30.245   3.774  -1.172  1.00 10.00      A   
ATOM    576  CA  ASP    73      31.380   4.904   0.219  1.00 10.00      A   
ATOM    577  CB  ASP    73      32.571   4.680  -0.719  1.00 10.00      A   
ATOM    578  CG  ASP    73      33.830   5.403  -0.276  1.00 10.00      A   
ATOM    579  OD1 ASP    73      34.464   4.955   0.706  1.00 10.00      A   
ATOM    580  OD2 ASP    73      34.201   6.409  -0.919  1.00 10.00      A   
ATOM    581  C   ASP    73      31.148   6.399   0.431  1.00 10.00      A   
ATOM    582  O   ASP    73      31.601   6.975   1.418  1.00 10.00      A   
ATOM    583  N   ALA    74      30.418   7.014  -0.492  1.00 10.00      A   
ATOM    584  HN  ALA    74      30.070   6.495  -1.248  1.00 10.00      A   
ATOM    585  CA  ALA    74      30.120   8.438  -0.408  1.00 10.00      A   
ATOM    586  CB  ALA    74      29.523   8.935  -1.714  1.00 10.00      A   
ATOM    587  C   ALA    74      29.177   8.725   0.755  1.00 10.00      A   
ATOM    588  O   ALA    74      29.362   9.693   1.494  1.00 10.00      A   
ATOM    589  N   LEU    75      28.172   7.870   0.912  1.00 10.00      A   
ATOM    590  HN  LEU    75      28.083   7.120   0.284  1.00 10.00      A   
ATOM    591  CA  LEU    75      27.198   8.014   1.988  1.00 10.00      A   
ATOM    592  CB  LEU    75      26.035   7.041   1.786  1.00 10.00      A   
ATOM    593  CG  LEU    75      25.294   7.141   0.450  1.00 10.00      A   
ATOM    594  CD1 LEU    75      24.368   5.949   0.266  1.00 10.00      A   
ATOM    595  CD2 LEU    75      24.513   8.443   0.361  1.00 10.00      A   
ATOM    596  C   LEU    75      27.862   7.760   3.336  1.00 10.00      A   
ATOM    597  O   LEU    75      27.554   8.417   4.331  1.00 10.00      A   
ATOM    598  N   GLN    76      28.782   6.800   3.354  1.00 10.00      A   
ATOM    599  HN  GLN    76      28.962   6.295   2.528  1.00 10.00      A   
ATOM    600  CA  GLN    76      29.516   6.456   4.563  1.00 10.00      A   
ATOM    601  CB  GLN    76      30.416   5.244   4.298  1.00 10.00      A   
ATOM    602  CG  GLN    76      30.980   4.587   5.547  1.00 10.00      A   
ATOM    603  CD  GLN    76      29.934   3.822   6.329  1.00 10.00      A   
ATOM    604  OE1 GLN    76      29.001   3.257   5.763  1.00 10.00      A   
ATOM    605  NE2 GLN    76      30.087   3.797   7.640  1.00 10.00      A   
ATOM    606 HE21 GLN    76      30.859   4.265   8.024  1.00 10.00      A   
ATOM    607 HE22 GLN    76      29.416   3.319   8.181  1.00 10.00      A   
ATOM    608  C   GLN    76      30.359   7.645   5.010  1.00 10.00      A   
ATOM    609  O   GLN    76      30.424   7.968   6.199  1.00 10.00      A   
ATOM    610  N   LYS    77      30.985   8.311   4.041  1.00 10.00      A   
ATOM    611  HN  LYS    77      30.888   8.004   3.111  1.00 10.00      A   
ATOM    612  CA  LYS    77      31.821   9.474   4.323  1.00 10.00      A   
ATOM    613  CB  LYS    77      32.640   9.868   3.095  1.00 10.00      A   
ATOM    614  CG  LYS    77      33.882   9.020   2.888  1.00 10.00      A   
ATOM    615  CD  LYS    77      34.442   9.191   1.488  1.00 10.00      A   
ATOM    616  CE  LYS    77      35.780   8.488   1.344  1.00 10.00      A   
ATOM    617  NZ  LYS    77      36.101   8.192  -0.074  1.00 10.00      A   
ATOM    618  HZ1 LYS    77      36.177   9.076  -0.621  1.00 10.00      A   
ATOM    619  HZ2 LYS    77      35.346   7.602  -0.493  1.00 10.00      A   
ATOM    620  HZ3 LYS    77      37.003   7.676  -0.137  1.00 10.00      A   
ATOM    621  C   LYS    77      30.991  10.656   4.809  1.00 10.00      A   
ATOM    622  O   LYS    77      31.500  11.546   5.487  1.00 10.00      A   
ATOM    623  N   ALA    78      29.708  10.658   4.464  1.00 10.00      A   
ATOM    624  HN  ALA    78      29.358   9.924   3.916  1.00 10.00      A   
ATOM    625  CA  ALA    78      28.812  11.728   4.877  1.00 10.00      A   
ATOM    626  CB  ALA    78      27.521  11.691   4.073  1.00 10.00      A   
ATOM    627  C   ALA    78      28.522  11.637   6.372  1.00 10.00      A   
ATOM    628  O   ALA    78      28.128  12.620   7.000  1.00 10.00      A   
ATOM    629  N   GLY    79      28.731  10.456   6.938  1.00 10.00      A   
ATOM    630  HN  GLY    79      29.058   9.710   6.392  1.00 10.00      A   
ATOM    631  CA  GLY    79      28.496  10.264   8.354  1.00 10.00      A   
ATOM    632  C   GLY    79      27.246   9.459   8.638  1.00 10.00      A   
ATOM    633  O   GLY    79      26.563   9.697   9.633  1.00 10.00      A   
ATOM    634  N   PHE    80      26.938   8.507   7.768  1.00 10.00      A   
ATOM    635  HN  PHE    80      27.515   8.357   6.990  1.00 10.00      A   
ATOM    636  CA  PHE    80      25.760   7.672   7.950  1.00 10.00      A   
ATOM    637  CB  PHE    80      24.631   8.085   7.005  1.00 10.00      A   
ATOM    638  CG  PHE    80      23.587   8.935   7.671  1.00 10.00      A   
ATOM    639  CD1 PHE    80      23.670  10.317   7.635  1.00 10.00      A   
ATOM    640  CD2 PHE    80      22.525   8.350   8.338  1.00 10.00      A   
ATOM    641  CE1 PHE    80      22.715  11.100   8.255  1.00 10.00      A   
ATOM    642  CE2 PHE    80      21.565   9.125   8.960  1.00 10.00      A   
ATOM    643  CZ  PHE    80      21.660  10.502   8.917  1.00 10.00      A   
ATOM    644  C   PHE    80      26.099   6.198   7.787  1.00 10.00      A   
ATOM    645  O   PHE    80      26.649   5.788   6.766  1.00 10.00      A   
ATOM    646  N   GLU    81      25.773   5.412   8.805  1.00 10.00      A   
ATOM    647  HN  GLU    81      25.331   5.805   9.587  1.00 10.00      A   
ATOM    648  CA  GLU    81      26.047   3.982   8.789  1.00 10.00      A   
ATOM    649  CB  GLU    81      26.073   3.420  10.211  1.00 10.00      A   
ATOM    650  CG  GLU    81      27.224   3.927  11.065  1.00 10.00      A   
ATOM    651  CD  GLU    81      28.582   3.595  10.479  1.00 10.00      A   
ATOM    652  OE1 GLU    81      28.685   2.608   9.717  1.00 10.00      A   
ATOM    653  OE2 GLU    81      29.557   4.315  10.783  1.00 10.00      A   
ATOM    654  C   GLU    81      25.026   3.224   7.949  1.00 10.00      A   
ATOM    655  O   GLU    81      23.889   3.669   7.785  1.00 10.00      A   
ATOM    656  N   GLU    82      25.447   2.068   7.447  1.00 10.00      A   
ATOM    657  HN  GLU    82      26.362   1.780   7.643  1.00 10.00      A   
ATOM    658  CA  GLU    82      24.609   1.208   6.607  1.00 10.00      A   
ATOM    659  CB  GLU    82      25.329  -0.108   6.287  1.00 10.00      A   
ATOM    660  CG  GLU    82      26.763   0.047   5.809  1.00 10.00      A   
ATOM    661  CD  GLU    82      27.476  -1.287   5.726  1.00 10.00      A   
ATOM    662  OE1 GLU    82      27.208  -2.157   6.580  1.00 10.00      A   
ATOM    663  OE2 GLU    82      28.310  -1.474   4.812  1.00 10.00      A   
ATOM    664  C   GLU    82      23.222   0.909   7.207  1.00 10.00      A   
ATOM    665  O   GLU    82      22.206   1.118   6.544  1.00 10.00      A   
ATOM    666  N   PRO    83      23.147   0.415   8.465  1.00 10.00      A   
ATOM    667  CA  PRO    83      21.863   0.078   9.106  1.00 10.00      A   
ATOM    668  CB  PRO    83      22.270  -0.485  10.473  1.00 10.00      A   
ATOM    669  CG  PRO    83      23.635   0.053  10.711  1.00 10.00      A   
ATOM    670  CD  PRO    83      24.283   0.128   9.362  1.00 10.00      A   
ATOM    671  C   PRO    83      20.926   1.275   9.285  1.00 10.00      A   
ATOM    672  O   PRO    83      19.722   1.102   9.482  1.00 10.00      A   
ATOM    673  N   MET    84      21.471   2.484   9.210  1.00 10.00      A   
ATOM    674  HN  MET    84      22.430   2.567   9.029  1.00 10.00      A   
ATOM    675  CA  MET    84      20.667   3.691   9.374  1.00 10.00      A   
ATOM    676  CB  MET    84      21.386   4.719  10.251  1.00 10.00      A   
ATOM    677  CG  MET    84      21.257   4.445  11.741  1.00 10.00      A   
ATOM    678  SD  MET    84      22.143   5.641  12.764  1.00 10.00      A   
ATOM    679  CE  MET    84      21.293   7.160  12.339  1.00 10.00      A   
ATOM    680  C   MET    84      20.282   4.296   8.030  1.00 10.00      A   
ATOM    681  O   MET    84      19.756   5.407   7.963  1.00 10.00      A   
ATOM    682  N   LEU    85      20.544   3.557   6.964  1.00 10.00      A   
ATOM    683  HN  LEU    85      20.968   2.681   7.086  1.00 10.00      A   
ATOM    684  CA  LEU    85      20.223   4.006   5.620  1.00 10.00      A   
ATOM    685  CB  LEU    85      21.495   4.171   4.786  1.00 10.00      A   
ATOM    686  CG  LEU    85      22.396   5.351   5.150  1.00 10.00      A   
ATOM    687  CD1 LEU    85      23.674   5.312   4.330  1.00 10.00      A   
ATOM    688  CD2 LEU    85      21.664   6.664   4.933  1.00 10.00      A   
ATOM    689  C   LEU    85      19.276   3.030   4.940  1.00 10.00      A   
ATOM    690  O   LEU    85      19.706   2.044   4.343  1.00 10.00      A   
ATOM    691  N   GLN    86      17.985   3.298   5.047  1.00 10.00      A   
ATOM    692  HN  GLN    86      17.699   4.095   5.543  1.00 10.00      A   
ATOM    693  CA  GLN    86      16.982   2.441   4.434  1.00 10.00      A   
ATOM    694  CB  GLN    86      15.638   2.574   5.154  1.00 10.00      A   
ATOM    695  CG  GLN    86      15.470   1.653   6.356  1.00 10.00      A   
ATOM    696  CD  GLN    86      16.513   1.879   7.434  1.00 10.00      A   
ATOM    697  OE1 GLN    86      16.361   2.755   8.282  1.00 10.00      A   
ATOM    698  NE2 GLN    86      17.572   1.084   7.413  1.00 10.00      A   
ATOM    699 HE21 GLN    86      17.623   0.397   6.712  1.00 10.00      A   
ATOM    700 HE22 GLN    86      18.258   1.207   8.104  1.00 10.00      A   
ATOM    701  C   GLN    86      16.841   2.772   2.951  1.00 10.00      A   
ATOM    702  O   GLN    86      16.493   3.899   2.582  1.00 10.00      A   
ATOM    703  N   ASN    87      17.116   1.786   2.108  1.00 10.00      A   
ATOM    704  HN  ASN    87      17.368   0.908   2.468  1.00 10.00      A   
ATOM    705  CA  ASN    87      17.050   1.970   0.661  1.00 10.00      A   
ATOM    706  CB  ASN    87      18.183   1.217  -0.039  1.00 10.00      A   
ATOM    707  CG  ASN    87      19.515   1.928   0.051  1.00 10.00      A   
ATOM    708  OD1 ASN    87      19.574   3.153   0.169  1.00 10.00      A   
ATOM    709  ND2 ASN    87      20.596   1.163  -0.007  1.00 10.00      A   
ATOM    710 HD21 ASN    87      20.473   0.192  -0.104  1.00 10.00      A   
ATOM    711 HD22 ASN    87      21.476   1.596   0.035  1.00 10.00      A   
ATOM    712  C   ASN    87      15.719   1.531   0.075  1.00 10.00      A   
ATOM    713  O   ASN    87      15.263   0.409   0.306  1.00 10.00      A   
ATOM    714  N   PHE    88      15.103   2.429  -0.680  1.00 10.00      A   
ATOM    715  HN  PHE    88      15.514   3.317  -0.796  1.00 10.00      A   
ATOM    716  CA  PHE    88      13.837   2.154  -1.346  1.00 10.00      A   
ATOM    717  CB  PHE    88      12.675   2.846  -0.627  1.00 10.00      A   
ATOM    718  CG  PHE    88      12.566   2.514   0.832  1.00 10.00      A   
ATOM    719  CD1 PHE    88      12.775   3.489   1.790  1.00 10.00      A   
ATOM    720  CD2 PHE    88      12.262   1.228   1.245  1.00 10.00      A   
ATOM    721  CE1 PHE    88      12.681   3.189   3.132  1.00 10.00      A   
ATOM    722  CE2 PHE    88      12.165   0.921   2.588  1.00 10.00      A   
ATOM    723  CZ  PHE    88      12.377   1.904   3.534  1.00 10.00      A   
ATOM    724  C   PHE    88      13.923   2.663  -2.777  1.00 10.00      A   
ATOM    725  O   PHE    88      14.909   3.301  -3.147  1.00 10.00      A   
ATOM    726  N   GLY    89      12.911   2.386  -3.584  1.00 10.00      A   
ATOM    727  HN  GLY    89      12.155   1.857  -3.256  1.00 10.00      A   
ATOM    728  CA  GLY    89      12.929   2.854  -4.953  1.00 10.00      A   
ATOM    729  C   GLY    89      12.025   2.051  -5.857  1.00 10.00      A   
ATOM    730  O   GLY    89      11.381   1.100  -5.412  1.00 10.00      A   
ATOM    731  N   SER    90      11.982   2.439  -7.125  1.00 10.00      A   
ATOM    732  HN  SER    90      12.529   3.207  -7.407  1.00 10.00      A   
ATOM    733  CA  SER    90      11.159   1.767  -8.118  1.00 10.00      A   
ATOM    734  CB  SER    90       9.692   2.190  -7.974  1.00 10.00      A   
ATOM    735  OG  SER    90       8.831   1.319  -8.692  1.00 10.00      A   
ATOM    736  HG  SER    90       8.031   1.807  -8.961  1.00 10.00      A   
ATOM    737  C   SER    90      11.671   2.105  -9.513  1.00 10.00      A   
ATOM    738  O   SER    90      12.104   3.233  -9.761  1.00 10.00      A   
ATOM    739  N   SER    91      11.625   1.122 -10.411  1.00 10.00      A   
ATOM    740  HN  SER    91      11.272   0.250 -10.137  1.00 10.00      A   
ATOM    741  CA  SER    91      12.084   1.290 -11.787  1.00 10.00      A   
ATOM    742  CB  SER    91      11.232   2.321 -12.530  1.00 10.00      A   
ATOM    743  OG  SER    91       9.855   2.084 -12.282  1.00 10.00      A   
ATOM    744  HG  SER    91       9.768   1.536 -11.492  1.00 10.00      A   
ATOM    745  C   SER    91      13.576   1.625 -11.844  1.00 10.00      A   
ATOM    746  O   SER    91      14.415   0.727 -11.819  1.00 10.00      A   
ATOM    747  N   HIS    92      13.911   2.908 -11.910  1.00 10.00      A   
ATOM    748  HN  HIS    92      13.204   3.592 -11.928  1.00 10.00      A   
ATOM    749  CA  HIS    92      15.309   3.325 -11.961  1.00 10.00      A   
ATOM    750  CB  HIS    92      15.714   3.765 -13.376  1.00 10.00      A   
ATOM    751  CG  HIS    92      15.604   2.693 -14.416  1.00 10.00      A   
ATOM    752  ND1 HIS    92      16.198   1.456 -14.293  1.00 10.00      A   
ATOM    753  HD1 HIS    92      16.744   1.152 -13.533  1.00 10.00      A   
ATOM    754  CD2 HIS    92      14.945   2.674 -15.600  1.00 10.00      A   
ATOM    755  CE1 HIS    92      15.910   0.725 -15.350  1.00 10.00      A   
ATOM    756  NE2 HIS    92      15.151   1.439 -16.156  1.00 10.00      A   
ATOM    757  HE2 HIS    92      14.776   1.124 -17.007  1.00 10.00      A   
ATOM    758  C   HIS    92      15.583   4.446 -10.966  1.00 10.00      A   
ATOM    759  O   HIS    92      16.702   4.945 -10.873  1.00 10.00      A   
ATOM    760  N   ASP    93      14.564   4.827 -10.211  1.00 10.00      A   
ATOM    761  HN  ASP    93      13.702   4.368 -10.299  1.00 10.00      A   
ATOM    762  CA  ASP    93      14.703   5.895  -9.230  1.00 10.00      A   
ATOM    763  CB  ASP    93      13.499   6.840  -9.265  1.00 10.00      A   
ATOM    764  CG  ASP    93      13.484   7.723 -10.496  1.00 10.00      A   
ATOM    765  OD1 ASP    93      14.255   8.705 -10.542  1.00 10.00      A   
ATOM    766  OD2 ASP    93      12.692   7.446 -11.421  1.00 10.00      A   
ATOM    767  C   ASP    93      14.880   5.323  -7.834  1.00 10.00      A   
ATOM    768  O   ASP    93      14.072   4.513  -7.377  1.00 10.00      A   
ATOM    769  N   ILE    94      15.941   5.747  -7.163  1.00 10.00      A   
ATOM    770  HN  ILE    94      16.540   6.408  -7.581  1.00 10.00      A   
ATOM    771  CA  ILE    94      16.242   5.279  -5.819  1.00 10.00      A   
ATOM    772  CB  ILE    94      17.731   4.880  -5.692  1.00 10.00      A   
ATOM    773  CG1 ILE    94      18.109   3.851  -6.763  1.00 10.00      A   
ATOM    774  CG2 ILE    94      18.048   4.348  -4.299  1.00 10.00      A   
ATOM    775  CD1 ILE    94      17.347   2.545  -6.667  1.00 10.00      A   
ATOM    776  C   ILE    94      15.919   6.364  -4.800  1.00 10.00      A   
ATOM    777  O   ILE    94      16.195   7.543  -5.026  1.00 10.00      A   
ATOM    778  N   MET    95      15.328   5.960  -3.686  1.00 10.00      A   
ATOM    779  HN  MET    95      15.142   5.001  -3.563  1.00 10.00      A   
ATOM    780  CA  MET    95      14.967   6.886  -2.626  1.00 10.00      A   
ATOM    781  CB  MET    95      13.452   7.087  -2.572  1.00 10.00      A   
ATOM    782  CG  MET    95      12.974   8.361  -3.250  1.00 10.00      A   
ATOM    783  SD  MET    95      11.177   8.455  -3.385  1.00 10.00      A   
ATOM    784  CE  MET    95      10.865   7.178  -4.604  1.00 10.00      A   
ATOM    785  C   MET    95      15.493   6.388  -1.287  1.00 10.00      A   
ATOM    786  O   MET    95      15.106   5.319  -0.812  1.00 10.00      A   
ATOM    787  N   VAL    96      16.389   7.160  -0.692  1.00 10.00      A   
ATOM    788  HN  VAL    96      16.648   8.006  -1.118  1.00 10.00      A   
ATOM    789  CA  VAL    96      16.985   6.793   0.585  1.00 10.00      A   
ATOM    790  CB  VAL    96      18.497   7.113   0.618  1.00 10.00      A   
ATOM    791  CG1 VAL    96      19.136   6.565   1.885  1.00 10.00      A   
ATOM    792  CG2 VAL    96      19.192   6.557  -0.615  1.00 10.00      A   
ATOM    793  C   VAL    96      16.294   7.523   1.731  1.00 10.00      A   
ATOM    794  O   VAL    96      16.187   8.751   1.719  1.00 10.00      A   
ATOM    795  N   ARG    97      15.827   6.766   2.715  1.00 10.00      A   
ATOM    796  HN  ARG    97      15.948   5.788   2.669  1.00 10.00      A   
ATOM    797  CA  ARG    97      15.154   7.341   3.869  1.00 10.00      A   
ATOM    798  CB  ARG    97      13.799   6.664   4.090  1.00 10.00      A   
ATOM    799  CG  ARG    97      12.635   7.621   4.304  1.00 10.00      A   
ATOM    800  CD  ARG    97      12.778   8.419   5.595  1.00 10.00      A   
ATOM    801  NE  ARG    97      12.880   7.554   6.773  1.00 10.00      A   
ATOM    802  HE  ARG    97      13.546   6.830   6.741  1.00 10.00      A   
ATOM    803  CZ  ARG    97      12.130   7.689   7.873  1.00 10.00      A   
ATOM    804  NH1 ARG    97      11.218   8.649   7.960  1.00 10.00      A   
ATOM    805 HH11 ARG    97      11.067   9.316   7.170  1.00 10.00      A   
ATOM    806 HH12 ARG    97      10.643   8.743   8.828  1.00 10.00      A   
ATOM    807  NH2 ARG    97      12.290   6.862   8.896  1.00 10.00      A   
ATOM    808 HH21 ARG    97      11.699   6.973   9.750  1.00 10.00      A   
ATOM    809 HH22 ARG    97      13.001   6.097   8.858  1.00 10.00      A   
ATOM    810  C   ARG    97      16.025   7.176   5.109  1.00 10.00      A   
ATOM    811  O   ARG    97      16.218   6.062   5.597  1.00 10.00      A   
ATOM    812  N   MET    98      16.550   8.283   5.609  1.00 10.00      A   
ATOM    813  HN  MET    98      16.352   9.146   5.177  1.00 10.00      A   
ATOM    814  CA  MET    98      17.409   8.257   6.787  1.00 10.00      A   
ATOM    815  CB  MET    98      18.861   8.586   6.410  1.00 10.00      A   
ATOM    816  CG  MET    98      19.072   9.970   5.814  1.00 10.00      A   
ATOM    817  SD  MET    98      20.756  10.209   5.209  1.00 10.00      A   
ATOM    818  CE  MET    98      20.751  11.967   4.866  1.00 10.00      A   
ATOM    819  C   MET    98      16.896   9.202   7.874  1.00 10.00      A   
ATOM    820  O   MET    98      16.194  10.173   7.581  1.00 10.00      A   
ATOM    821  N   PRO    99      17.223   8.906   9.144  1.00 10.00      A   
ATOM    822  CA  PRO    99      16.811   9.722  10.298  1.00 10.00      A   
ATOM    823  CB  PRO    99      17.421   8.977  11.495  1.00 10.00      A   
ATOM    824  CG  PRO    99      17.659   7.592  11.005  1.00 10.00      A   
ATOM    825  CD  PRO    99      18.013   7.735   9.560  1.00 10.00      A   
ATOM    826  C   PRO    99      17.363  11.152  10.229  1.00 10.00      A   
ATOM    827  O   PRO    99      18.246  11.450   9.419  1.00 10.00      A   
ATOM    828  N   PRO   100      16.829  12.061  11.072  1.00 10.00      A   
ATOM    829  CA  PRO   100      17.267  13.464  11.119  1.00 10.00      A   
ATOM    830  CB  PRO   100      16.456  14.059  12.275  1.00 10.00      A   
ATOM    831  CG  PRO   100      15.265  13.175  12.380  1.00 10.00      A   
ATOM    832  CD  PRO   100      15.749  11.798  12.036  1.00 10.00      A   
ATOM    833  C   PRO   100      18.761  13.588  11.408  1.00 10.00      A   
ATOM    834  O   PRO   100      19.347  12.739  12.081  1.00 10.00      A   
ATOM    835  N   ALA   101      19.364  14.652  10.902  1.00 10.00      A   
ATOM    836  HN  ALA   101      18.837  15.300  10.392  1.00 10.00      A   
ATOM    837  CA  ALA   101      20.789  14.889  11.086  1.00 10.00      A   
ATOM    838  CB  ALA   101      21.296  15.832  10.013  1.00 10.00      A   
ATOM    839  C   ALA   101      21.103  15.434  12.478  1.00 10.00      A   
ATOM    840  O   ALA   101      20.290  16.137  13.086  1.00 10.00      A   
ATOM    841  N   GLU   102      22.292  15.112  12.970  1.00 10.00      A   
ATOM    842  HN  GLU   102      22.901  14.571  12.423  1.00 10.00      A   
ATOM    843  CA  GLU   102      22.731  15.549  14.286  1.00 10.00      A   
ATOM    844  CB  GLU   102      23.530  14.435  14.966  1.00 10.00      A   
ATOM    845  CG  GLU   102      22.770  13.130  15.130  1.00 10.00      A   
ATOM    846  CD  GLU   102      23.597  12.067  15.819  1.00 10.00      A   
ATOM    847  OE1 GLU   102      23.915  12.242  17.013  1.00 10.00      A   
ATOM    848  OE2 GLU   102      23.939  11.052  15.172  1.00 10.00      A   
ATOM    849  C   GLU   102      23.594  16.805  14.181  1.00 10.00      A   
ATOM    850  O   GLU   102      24.277  17.018  13.173  1.00 10.00      A   
ATOM    851  N   GLY   103      23.560  17.627  15.228  1.00 10.00      A   
ATOM    852  HN  GLY   103      22.997  17.397  15.998  1.00 10.00      A   
ATOM    853  CA  GLY   103      24.342  18.851  15.255  1.00 10.00      A   
ATOM    854  C   GLY   103      23.904  19.855  14.211  1.00 10.00      A   
ATOM    855  O   GLY   103      22.747  19.855  13.783  1.00 10.00      A   
ATOM    856  N   GLU   104      24.833  20.709  13.802  1.00 10.00      A   
ATOM    857  HN  GLU   104      25.729  20.666  14.204  1.00 10.00      A   
ATOM    858  CA  GLU   104      24.561  21.723  12.795  1.00 10.00      A   
ATOM    859  CB  GLU   104      25.419  22.965  13.045  1.00 10.00      A   
ATOM    860  CG  GLU   104      24.974  23.767  14.257  1.00 10.00      A   
ATOM    861  CD  GLU   104      26.076  24.630  14.837  1.00 10.00      A   
ATOM    862  OE1 GLU   104      26.297  25.750  14.325  1.00 10.00      A   
ATOM    863  OE2 GLU   104      26.717  24.201  15.824  1.00 10.00      A   
ATOM    864  C   GLU   104      24.783  21.172  11.389  1.00 10.00      A   
ATOM    865  O   GLU   104      24.725  21.905  10.398  1.00 10.00      A   
ATOM    866  N   THR   105      25.039  19.872  11.314  1.00 10.00      A   
ATOM    867  HN  THR   105      25.084  19.348  12.139  1.00 10.00      A   
ATOM    868  CA  THR   105      25.258  19.198  10.047  1.00 10.00      A   
ATOM    869  CB  THR   105      26.253  18.036  10.223  1.00 10.00      A   
ATOM    870  OG1 THR   105      26.493  17.821  11.626  1.00 10.00      A   
ATOM    871  HG1 THR   105      25.764  17.302  12.000  1.00 10.00      A   
ATOM    872  CG2 THR   105      27.566  18.347   9.522  1.00 10.00      A   
ATOM    873  C   THR   105      23.940  18.645   9.521  1.00 10.00      A   
ATOM    874  O   THR   105      23.781  17.431   9.374  1.00 10.00      A   
ATOM    875  N   GLY   106      22.996  19.546   9.258  1.00 10.00      A   
ATOM    876  HN  GLY   106      23.187  20.497   9.416  1.00 10.00      A   
ATOM    877  CA  GLY   106      21.690  19.151   8.762  1.00 10.00      A   
ATOM    878  C   GLY   106      21.701  18.664   7.321  1.00 10.00      A   
ATOM    879  O   GLY   106      22.631  17.980   6.885  1.00 10.00      A   
ATOM    880  N   GLY   107      20.660  19.018   6.580  1.00 10.00      A   
ATOM    881  HN  GLY   107      19.953  19.573   6.977  1.00 10.00      A   
ATOM    882  CA  GLY   107      20.555  18.598   5.194  1.00 10.00      A   
ATOM    883  C   GLY   107      21.311  19.510   4.253  1.00 10.00      A   
ATOM    884  O   GLY   107      22.147  19.054   3.467  1.00 10.00      A   
ATOM    885  N   GLN   108      21.027  20.801   4.336  1.00 10.00      A   
ATOM    886  HN  GLN   108      20.360  21.103   4.988  1.00 10.00      A   
ATOM    887  CA  GLN   108      21.686  21.781   3.486  1.00 10.00      A   
ATOM    888  CB  GLN   108      20.701  22.862   3.029  1.00 10.00      A   
ATOM    889  CG  GLN   108      19.443  22.318   2.367  1.00 10.00      A   
ATOM    890  CD  GLN   108      19.734  21.420   1.180  1.00 10.00      A   
ATOM    891  OE1 GLN   108      20.692  21.632   0.437  1.00 10.00      A   
ATOM    892  NE2 GLN   108      18.913  20.401   1.005  1.00 10.00      A   
ATOM    893 HE21 GLN   108      18.175  20.289   1.643  1.00 10.00      A   
ATOM    894 HE22 GLN   108      19.075  19.795   0.253  1.00 10.00      A   
ATOM    895  C   GLN   108      22.873  22.405   4.210  1.00 10.00      A   
ATOM    896  O   GLN   108      22.715  23.337   5.000  1.00 10.00      A   
ATOM    897  N   VAL   109      24.052  21.860   3.963  1.00 10.00      A   
ATOM    898  HN  VAL   109      24.105  21.102   3.342  1.00 10.00      A   
ATOM    899  CA  VAL   109      25.275  22.359   4.577  1.00 10.00      A   
ATOM    900  CB  VAL   109      25.940  21.300   5.488  1.00 10.00      A   
ATOM    901  CG1 VAL   109      27.193  21.860   6.148  1.00 10.00      A   
ATOM    902  CG2 VAL   109      24.962  20.805   6.541  1.00 10.00      A   
ATOM    903  C   VAL   109      26.257  22.772   3.490  1.00 10.00      A   
ATOM    904  O   VAL   109      26.762  21.931   2.749  1.00 10.00      A   
ATOM    905  N   LEU   110      26.504  24.065   3.388  1.00 10.00      A   
ATOM    906  HN  LEU   110      26.067  24.687   4.008  1.00 10.00      A   
ATOM    907  CA  LEU   110      27.417  24.592   2.390  1.00 10.00      A   
ATOM    908  CB  LEU   110      27.220  26.103   2.252  1.00 10.00      A   
ATOM    909  CG  LEU   110      25.830  26.552   1.806  1.00 10.00      A   
ATOM    910  CD1 LEU   110      25.528  27.946   2.331  1.00 10.00      A   
ATOM    911  CD2 LEU   110      25.722  26.512   0.291  1.00 10.00      A   
ATOM    912  C   LEU   110      28.859  24.273   2.758  1.00 10.00      A   
ATOM    913  O   LEU   110      29.415  24.849   3.694  1.00 10.00      A   
ATOM    914  N   GLY   111      29.453  23.343   2.030  1.00 10.00      A   
ATOM    915  HN  GLY   111      28.951  22.902   1.309  1.00 10.00      A   
ATOM    916  CA  GLY   111      30.824  22.960   2.291  1.00 10.00      A   
ATOM    917  C   GLY   111      31.018  21.457   2.266  1.00 10.00      A   
ATOM    918  O   GLY   111      30.080  20.712   1.963  1.00 10.00      A   
ATOM    919  N   SER   112      32.241  21.022   2.565  1.00 10.00      A   
ATOM    920  HN  SER   112      32.932  21.683   2.780  1.00 10.00      A   
ATOM    921  CA  SER   112      32.608  19.601   2.590  1.00 10.00      A   
ATOM    922  CB  SER   112      31.698  18.790   3.519  1.00 10.00      A   
ATOM    923  OG  SER   112      31.704  19.336   4.828  1.00 10.00      A   
ATOM    924  HG  SER   112      30.806  19.348   5.173  1.00 10.00      A   
ATOM    925  C   SER   112      32.681  18.981   1.190  1.00 10.00      A   
ATOM    926  O   SER   112      33.676  18.345   0.841  1.00 10.00      A   
ATOM    927  N   GLN   113      31.624  19.171   0.402  1.00 10.00      A   
ATOM    928  HN  GLN   113      30.863  19.689   0.752  1.00 10.00      A   
ATOM    929  CA  GLN   113      31.550  18.648  -0.964  1.00 10.00      A   
ATOM    930  CB  GLN   113      32.650  19.247  -1.846  1.00 10.00      A   
ATOM    931  CG  GLN   113      32.498  20.741  -2.078  1.00 10.00      A   
ATOM    932  CD  GLN   113      33.822  21.470  -2.054  1.00 10.00      A   
ATOM    933  OE1 GLN   113      34.754  21.069  -1.361  1.00 10.00      A   
ATOM    934  NE2 GLN   113      33.910  22.555  -2.807  1.00 10.00      A   
ATOM    935 HE21 GLN   113      33.126  22.822  -3.326  1.00 10.00      A   
ATOM    936 HE22 GLN   113      34.761  23.044  -2.817  1.00 10.00      A   
ATOM    937  C   GLN   113      31.592  17.122  -1.000  1.00 10.00      A   
ATOM    938  O   GLN   113      32.057  16.521  -1.969  1.00 10.00      A   
ATOM    939  N   VAL   114      31.070  16.500   0.047  1.00 10.00      A   
ATOM    940  HN  VAL   114      30.684  17.030   0.773  1.00 10.00      A   
ATOM    941  CA  VAL   114      31.051  15.047   0.138  1.00 10.00      A   
ATOM    942  CB  VAL   114      30.920  14.558   1.598  1.00 10.00      A   
ATOM    943  CG1 VAL   114      32.192  14.859   2.375  1.00 10.00      A   
ATOM    944  CG2 VAL   114      29.711  15.189   2.276  1.00 10.00      A   
ATOM    945  C   VAL   114      29.923  14.462  -0.708  1.00 10.00      A   
ATOM    946  O   VAL   114      29.943  13.285  -1.065  1.00 10.00      A   
ATOM    947  N   LEU   115      28.941  15.291  -1.029  1.00 10.00      A   
ATOM    948  HN  LEU   115      28.975  16.219  -0.709  1.00 10.00      A   
ATOM    949  CA  LEU   115      27.807  14.861  -1.836  1.00 10.00      A   
ATOM    950  CB  LEU   115      26.492  15.161  -1.111  1.00 10.00      A   
ATOM    951  CG  LEU   115      26.330  14.546   0.284  1.00 10.00      A   
ATOM    952  CD1 LEU   115      24.992  14.933   0.890  1.00 10.00      A   
ATOM    953  CD2 LEU   115      26.474  13.031   0.228  1.00 10.00      A   
ATOM    954  C   LEU   115      27.837  15.529  -3.209  1.00 10.00      A   
ATOM    955  O   LEU   115      26.831  15.579  -3.920  1.00 10.00      A   
ATOM    956  N   LYS   116      29.005  16.034  -3.579  1.00 10.00      A   
ATOM    957  HN  LYS   116      29.768  15.968  -2.966  1.00 10.00      A   
ATOM    958  CA  LYS   116      29.188  16.688  -4.868  1.00 10.00      A   
ATOM    959  CB  LYS   116      30.062  17.934  -4.708  1.00 10.00      A   
ATOM    960  CG  LYS   116      29.445  19.030  -3.853  1.00 10.00      A   
ATOM    961  CD  LYS   116      28.384  19.803  -4.618  1.00 10.00      A   
ATOM    962  CE  LYS   116      27.979  21.065  -3.869  1.00 10.00      A   
ATOM    963  NZ  LYS   116      27.094  21.938  -4.684  1.00 10.00      A   
ATOM    964  HZ1 LYS   116      27.589  22.250  -5.545  1.00 10.00      A   
ATOM    965  HZ2 LYS   116      26.818  22.778  -4.139  1.00 10.00      A   
ATOM    966  HZ3 LYS   116      26.236  21.420  -4.960  1.00 10.00      A   
ATOM    967  C   LYS   116      29.844  15.723  -5.848  1.00 10.00      A   
ATOM    968  O   LYS   116      30.372  16.121  -6.885  1.00 10.00      A   
ATOM    969  N   VAL   117      29.787  14.444  -5.510  1.00 10.00      A   
ATOM    970  HN  VAL   117      29.330  14.193  -4.683  1.00 10.00      A   
ATOM    971  CA  VAL   117      30.383  13.400  -6.333  1.00 10.00      A   
ATOM    972  CB  VAL   117      31.016  12.303  -5.454  1.00 10.00      A   
ATOM    973  CG1 VAL   117      32.196  12.865  -4.674  1.00 10.00      A   
ATOM    974  CG2 VAL   117      29.981  11.715  -4.502  1.00 10.00      A   
ATOM    975  C   VAL   117      29.352  12.764  -7.260  1.00 10.00      A   
ATOM    976  O   VAL   117      29.615  11.738  -7.887  1.00 10.00      A   
ATOM    977  N   ILE   118      28.183  13.379  -7.344  1.00 10.00      A   
ATOM    978  HN  ILE   118      28.042  14.205  -6.841  1.00 10.00      A   
ATOM    979  CA  ILE   118      27.111  12.867  -8.185  1.00 10.00      A   
ATOM    980  CB  ILE   118      25.722  13.219  -7.601  1.00 10.00      A   
ATOM    981  CG1 ILE   118      25.736  13.082  -6.078  1.00 10.00      A   
ATOM    982  CG2 ILE   118      24.648  12.317  -8.194  1.00 10.00      A   
ATOM    983  CD1 ILE   118      24.481  13.595  -5.407  1.00 10.00      A   
ATOM    984  C   ILE   118      27.233  13.430  -9.600  1.00 10.00      A   
ATOM    985  O   ILE   118      27.925  14.428  -9.813  1.00 10.00      A   
ATOM    986  N   ASN   119      26.590  12.758 -10.557  1.00 10.00      A   
ATOM    987  HN  ASN   119      26.110  11.938 -10.308  1.00 10.00      A   
ATOM    988  CA  ASN   119      26.589  13.165 -11.968  1.00 10.00      A   
ATOM    989  CB  ASN   119      26.245  14.647 -12.148  1.00 10.00      A   
ATOM    990  CG  ASN   119      24.778  14.877 -12.457  1.00 10.00      A   
ATOM    991  OD1 ASN   119      24.184  14.175 -13.280  1.00 10.00      A   
ATOM    992  ND2 ASN   119      24.181  15.853 -11.788  1.00 10.00      A   
ATOM    993 HD21 ASN   119      24.713  16.364 -11.135  1.00 10.00      A   
ATOM    994 HD22 ASN   119      23.236  16.034 -11.975  1.00 10.00      A   
ATOM    995  C   ASN   119      27.886  12.799 -12.683  1.00 10.00      A   
ATOM    996  O   ASN   119      27.862  12.168 -13.742  1.00 10.00      A   
ATOM    997  N   GLU   120      29.018  13.181 -12.105  1.00 10.00      A   
ATOM    998  HN  GLU   120      28.980  13.670 -11.253  1.00 10.00      A   
ATOM    999  CA  GLU   120      30.318  12.873 -12.693  1.00 10.00      A   
ATOM   1000  CB  GLU   120      31.370  13.912 -12.285  1.00 10.00      A   
ATOM   1001  CG  GLU   120      31.310  14.342 -10.826  1.00 10.00      A   
ATOM   1002  CD  GLU   120      32.523  15.150 -10.419  1.00 10.00      A   
ATOM   1003  OE1 GLU   120      33.502  14.551  -9.928  1.00 10.00      A   
ATOM   1004  OE2 GLU   120      32.509  16.389 -10.601  1.00 10.00      A   
ATOM   1005  C   GLU   120      30.755  11.465 -12.297  1.00 10.00      A   
ATOM   1006  O   GLU   120      31.755  11.274 -11.604  1.00 10.00      A   
ATOM   1007  N   SER   121      29.988  10.484 -12.736  1.00 10.00      A   
ATOM   1008  HN  SER   121      29.205  10.698 -13.291  1.00 10.00      A   
ATOM   1009  CA  SER   121      30.261   9.097 -12.421  1.00 10.00      A   
ATOM   1010  CB  SER   121      28.936   8.373 -12.236  1.00 10.00      A   
ATOM   1011  OG  SER   121      27.876   9.134 -12.789  1.00 10.00      A   
ATOM   1012  HG  SER   121      27.462   9.653 -12.090  1.00 10.00      A   
ATOM   1013  C   SER   121      31.079   8.410 -13.507  1.00 10.00      A   
ATOM   1014  O   SER   121      30.912   8.680 -14.697  1.00 10.00      A   
ATOM   1015  N   THR   122      31.968   7.527 -13.086  1.00 10.00      A   
ATOM   1016  HN  THR   122      32.077   7.380 -12.122  1.00 10.00      A   
ATOM   1017  CA  THR   122      32.805   6.779 -14.009  1.00 10.00      A   
ATOM   1018  CB  THR   122      34.123   6.380 -13.325  1.00 10.00      A   
ATOM   1019  OG1 THR   122      34.497   7.415 -12.403  1.00 10.00      A   
ATOM   1020  HG1 THR   122      35.380   7.231 -12.051  1.00 10.00      A   
ATOM   1021  CG2 THR   122      35.226   6.213 -14.356  1.00 10.00      A   
ATOM   1022  C   THR   122      32.066   5.524 -14.463  1.00 10.00      A   
ATOM   1023  O   THR   122      31.841   5.313 -15.655  1.00 10.00      A   
ATOM   1024  N   ASN   123      31.678   4.701 -13.501  1.00 10.00      A   
ATOM   1025  HN  ASN   123      31.901   4.919 -12.566  1.00 10.00      A   
ATOM   1026  CA  ASN   123      30.947   3.474 -13.785  1.00 10.00      A   
ATOM   1027  CB  ASN   123      31.872   2.254 -13.733  1.00 10.00      A   
ATOM   1028  CG  ASN   123      32.520   2.050 -12.378  1.00 10.00      A   
ATOM   1029  OD1 ASN   123      33.398   2.813 -11.973  1.00 10.00      A   
ATOM   1030  ND2 ASN   123      32.109   1.009 -11.679  1.00 10.00      A   
ATOM   1031 HD21 ASN   123      31.419   0.434 -12.067  1.00 10.00      A   
ATOM   1032 HD22 ASN   123      32.521   0.847 -10.803  1.00 10.00      A   
ATOM   1033  C   ASN   123      29.779   3.324 -12.818  1.00 10.00      A   
ATOM   1034  O   ASN   123      29.156   2.269 -12.718  1.00 10.00      A   
ATOM   1035  N   GLN   124      29.490   4.406 -12.110  1.00 10.00      A   
ATOM   1036  HN  GLN   124      30.038   5.210 -12.231  1.00 10.00      A   
ATOM   1037  CA  GLN   124      28.397   4.442 -11.153  1.00 10.00      A   
ATOM   1038  CB  GLN   124      28.916   4.769  -9.739  1.00 10.00      A   
ATOM   1039  CG  GLN   124      29.444   6.189  -9.526  1.00 10.00      A   
ATOM   1040  CD  GLN   124      30.906   6.381  -9.901  1.00 10.00      A   
ATOM   1041  OE1 GLN   124      31.419   5.756 -10.829  1.00 10.00      A   
ATOM   1042  NE2 GLN   124      31.581   7.265  -9.187  1.00 10.00      A   
ATOM   1043 HE21 GLN   124      31.106   7.742  -8.466  1.00 10.00      A   
ATOM   1044 HE22 GLN   124      32.531   7.403  -9.390  1.00 10.00      A   
ATOM   1045  C   GLN   124      27.338   5.441 -11.623  1.00 10.00      A   
ATOM   1046  O   GLN   124      26.850   6.268 -10.853  1.00 10.00      A   
ATOM   1047  N   ASN   125      27.007   5.336 -12.912  1.00 10.00      A   
ATOM   1048  HN  ASN   125      27.434   4.633 -13.442  1.00 10.00      A   
ATOM   1049  CA  ASN   125      26.032   6.210 -13.575  1.00 10.00      A   
ATOM   1050  CB  ASN   125      25.611   5.612 -14.922  1.00 10.00      A   
ATOM   1051  CG  ASN   125      26.324   6.243 -16.103  1.00 10.00      A   
ATOM   1052  OD1 ASN   125      27.421   6.782 -15.968  1.00 10.00      A   
ATOM   1053  ND2 ASN   125      25.713   6.164 -17.275  1.00 10.00      A   
ATOM   1054 HD21 ASN   125      24.838   5.707 -17.317  1.00 10.00      A   
ATOM   1055 HD22 ASN   125      26.151   6.568 -18.054  1.00 10.00      A   
ATOM   1056  C   ASN   125      24.800   6.487 -12.723  1.00 10.00      A   
ATOM   1057  O   ASN   125      23.995   5.589 -12.461  1.00 10.00      A   
ATOM   1058  N   ALA   126      24.665   7.740 -12.299  1.00 10.00      A   
ATOM   1059  HN  ALA   126      25.342   8.404 -12.552  1.00 10.00      A   
ATOM   1060  CA  ALA   126      23.543   8.165 -11.473  1.00 10.00      A   
ATOM   1061  CB  ALA   126      23.773   7.771 -10.022  1.00 10.00      A   
ATOM   1062  C   ALA   126      23.340   9.671 -11.579  1.00 10.00      A   
ATOM   1063  O   ALA   126      24.274  10.415 -11.886  1.00 10.00      A   
ATOM   1064  N   ALA   127      22.118  10.116 -11.322  1.00 10.00      A   
ATOM   1065  HN  ALA   127      21.412   9.469 -11.085  1.00 10.00      A   
ATOM   1066  CA  ALA   127      21.788  11.532 -11.381  1.00 10.00      A   
ATOM   1067  CB  ALA   127      21.160  11.870 -12.723  1.00 10.00      A   
ATOM   1068  C   ALA   127      20.844  11.903 -10.246  1.00 10.00      A   
ATOM   1069  O   ALA   127      19.743  11.362 -10.149  1.00 10.00      A   
ATOM   1070  N   VAL   128      21.287  12.809  -9.380  1.00 10.00      A   
ATOM   1071  HN  VAL   128      22.175  13.198  -9.511  1.00 10.00      A   
ATOM   1072  CA  VAL   128      20.481  13.249  -8.245  1.00 10.00      A   
ATOM   1073  CB  VAL   128      21.329  14.012  -7.199  1.00 10.00      A   
ATOM   1074  CG1 VAL   128      21.911  15.296  -7.782  1.00 10.00      A   
ATOM   1075  CG2 VAL   128      20.525  14.294  -5.935  1.00 10.00      A   
ATOM   1076  C   VAL   128      19.313  14.115  -8.719  1.00 10.00      A   
ATOM   1077  O   VAL   128      19.455  14.904  -9.655  1.00 10.00      A   
ATOM   1078  N   LYS   129      18.157  13.954  -8.088  1.00 10.00      A   
ATOM   1079  HN  LYS   129      18.094  13.306  -7.350  1.00 10.00      A   
ATOM   1080  CA  LYS   129      16.978  14.718  -8.471  1.00 10.00      A   
ATOM   1081  CB  LYS   129      15.785  13.788  -8.697  1.00 10.00      A   
ATOM   1082  CG  LYS   129      16.031  12.728  -9.755  1.00 10.00      A   
ATOM   1083  CD  LYS   129      14.986  11.631  -9.689  1.00 10.00      A   
ATOM   1084  CE  LYS   129      13.721  12.004 -10.443  1.00 10.00      A   
ATOM   1085  NZ  LYS   129      12.699  10.934 -10.340  1.00 10.00      A   
ATOM   1086  HZ1 LYS   129      13.126  10.012 -10.586  1.00 10.00      A   
ATOM   1087  HZ2 LYS   129      11.910  11.123 -10.988  1.00 10.00      A   
ATOM   1088  HZ3 LYS   129      12.331  10.885  -9.363  1.00 10.00      A   
ATOM   1089  C   LYS   129      16.636  15.791  -7.445  1.00 10.00      A   
ATOM   1090  O   LYS   129      16.627  16.978  -7.766  1.00 10.00      A   
ATOM   1091  N   ARG   130      16.364  15.377  -6.212  1.00 10.00      A   
ATOM   1092  HN  ARG   130      16.402  14.420  -6.002  1.00 10.00      A   
ATOM   1093  CA  ARG   130      16.019  16.324  -5.159  1.00 10.00      A   
ATOM   1094  CB  ARG   130      14.507  16.568  -5.108  1.00 10.00      A   
ATOM   1095  CG  ARG   130      13.670  15.315  -4.913  1.00 10.00      A   
ATOM   1096  CD  ARG   130      12.484  15.578  -4.000  1.00 10.00      A   
ATOM   1097  NE  ARG   130      11.549  16.546  -4.569  1.00 10.00      A   
ATOM   1098  HE  ARG   130      11.779  16.935  -5.443  1.00 10.00      A   
ATOM   1099  CZ  ARG   130      10.416  16.923  -3.978  1.00 10.00      A   
ATOM   1100  NH1 ARG   130      10.076  16.413  -2.800  1.00 10.00      A   
ATOM   1101 HH11 ARG   130      10.691  15.716  -2.331  1.00 10.00      A   
ATOM   1102 HH12 ARG   130       9.187  16.710  -2.337  1.00 10.00      A   
ATOM   1103  NH2 ARG   130       9.623  17.811  -4.563  1.00 10.00      A   
ATOM   1104 HH21 ARG   130       8.733  18.103  -4.101  1.00 10.00      A   
ATOM   1105 HH22 ARG   130       9.885  18.221  -5.486  1.00 10.00      A   
ATOM   1106  C   ARG   130      16.535  15.868  -3.798  1.00 10.00      A   
ATOM   1107  O   ARG   130      16.579  14.666  -3.506  1.00 10.00      A   
ATOM   1108  N   ILE   131      16.924  16.834  -2.972  1.00 10.00      A   
ATOM   1109  HN  ILE   131      16.849  17.770  -3.266  1.00 10.00      A   
ATOM   1110  CA  ILE   131      17.446  16.558  -1.639  1.00 10.00      A   
ATOM   1111  CB  ILE   131      18.956  16.867  -1.557  1.00 10.00      A   
ATOM   1112  CG1 ILE   131      19.682  16.381  -2.813  1.00 10.00      A   
ATOM   1113  CG2 ILE   131      19.562  16.235  -0.313  1.00 10.00      A   
ATOM   1114  CD1 ILE   131      20.982  17.104  -3.085  1.00 10.00      A   
ATOM   1115  C   ILE   131      16.727  17.427  -0.613  1.00 10.00      A   
ATOM   1116  O   ILE   131      17.100  18.580  -0.401  1.00 10.00      A   
ATOM   1117  N   GLU   132      15.687  16.883   0.006  1.00 10.00      A   
ATOM   1118  HN  GLU   132      15.423  15.966  -0.219  1.00 10.00      A   
ATOM   1119  CA  GLU   132      14.923  17.623   1.008  1.00 10.00      A   
ATOM   1120  CB  GLU   132      13.436  17.664   0.638  1.00 10.00      A   
ATOM   1121  CG  GLU   132      13.133  18.282  -0.720  1.00 10.00      A   
ATOM   1122  CD  GLU   132      13.699  19.679  -0.883  1.00 10.00      A   
ATOM   1123  OE1 GLU   132      13.699  20.456   0.098  1.00 10.00      A   
ATOM   1124  OE2 GLU   132      14.141  20.017  -2.004  1.00 10.00      A   
ATOM   1125  C   GLU   132      15.082  17.008   2.400  1.00 10.00      A   
ATOM   1126  O   GLU   132      15.265  15.796   2.537  1.00 10.00      A   
ATOM   1127  N   PHE   133      15.009  17.849   3.427  1.00 10.00      A   
ATOM   1128  HN  PHE   133      14.877  18.807   3.251  1.00 10.00      A   
ATOM   1129  CA  PHE   133      15.131  17.388   4.806  1.00 10.00      A   
ATOM   1130  CB  PHE   133      16.569  17.552   5.307  1.00 10.00      A   
ATOM   1131  CG  PHE   133      16.740  17.362   6.789  1.00 10.00      A   
ATOM   1132  CD1 PHE   133      16.431  16.155   7.390  1.00 10.00      A   
ATOM   1133  CD2 PHE   133      17.209  18.396   7.580  1.00 10.00      A   
ATOM   1134  CE1 PHE   133      16.593  15.980   8.751  1.00 10.00      A   
ATOM   1135  CE2 PHE   133      17.372  18.229   8.942  1.00 10.00      A   
ATOM   1136  CZ  PHE   133      17.062  17.020   9.529  1.00 10.00      A   
ATOM   1137  C   PHE   133      14.162  18.139   5.715  1.00 10.00      A   
ATOM   1138  O   PHE   133      14.177  19.368   5.769  1.00 10.00      A   
ATOM   1139  N   VAL   134      13.324  17.395   6.421  1.00 10.00      A   
ATOM   1140  HN  VAL   134      13.368  16.417   6.345  1.00 10.00      A   
ATOM   1141  CA  VAL   134      12.348  17.986   7.326  1.00 10.00      A   
ATOM   1142  CB  VAL   134      10.928  17.452   7.041  1.00 10.00      A   
ATOM   1143  CG1 VAL   134       9.905  18.110   7.957  1.00 10.00      A   
ATOM   1144  CG2 VAL   134      10.559  17.670   5.581  1.00 10.00      A   
ATOM   1145  C   VAL   134      12.719  17.678   8.772  1.00 10.00      A   
ATOM   1146  O   VAL   134      13.050  16.540   9.107  1.00 10.00      A   
ATOM   1147  N   GLY   135      12.672  18.698   9.617  1.00 10.00      A   
ATOM   1148  HN  GLY   135      12.407  19.582   9.282  1.00 10.00      A   
ATOM   1149  CA  GLY   135      13.002  18.531  11.020  1.00 10.00      A   
ATOM   1150  C   GLY   135      11.966  17.713  11.773  1.00 10.00      A   
ATOM   1151  O   GLY   135      10.794  17.682  11.382  1.00 10.00      A   
ATOM   1152  N   PRO   136      12.366  17.053  12.880  1.00 10.00      A   
ATOM   1153  CA  PRO   136      11.460  16.220  13.683  1.00 10.00      A   
ATOM   1154  CB  PRO   136      12.346  15.713  14.827  1.00 10.00      A   
ATOM   1155  CG  PRO   136      13.744  15.872  14.337  1.00 10.00      A   
ATOM   1156  CD  PRO   136      13.733  17.071  13.433  1.00 10.00      A   
ATOM   1157  C   PRO   136      10.292  17.020  14.249  1.00 10.00      A   
ATOM   1158  O   PRO   136       9.146  16.577  14.209  1.00 10.00      A   
ATOM   1159  N   SER   137      10.597  18.204  14.764  1.00 10.00      A   
ATOM   1160  HN  SER   137      11.531  18.495  14.762  1.00 10.00      A   
ATOM   1161  CA  SER   137       9.594  19.085  15.344  1.00 10.00      A   
ATOM   1162  CB  SER   137      10.278  20.352  15.856  1.00 10.00      A   
ATOM   1163  OG  SER   137      11.676  20.306  15.598  1.00 10.00      A   
ATOM   1164  HG  SER   137      11.918  21.045  15.025  1.00 10.00      A   
ATOM   1165  C   SER   137       8.514  19.440  14.324  1.00 10.00      A   
ATOM   1166  O   SER   137       7.323  19.437  14.634  1.00 10.00      A   
ATOM   1167  N   VAL   138       8.939  19.730  13.101  1.00 10.00      A   
ATOM   1168  HN  VAL   138       9.900  19.705  12.911  1.00 10.00      A   
ATOM   1169  CA  VAL   138       8.015  20.084  12.034  1.00 10.00      A   
ATOM   1170  CB  VAL   138       8.771  20.604  10.794  1.00 10.00      A   
ATOM   1171  CG1 VAL   138       7.798  21.015   9.700  1.00 10.00      A   
ATOM   1172  CG2 VAL   138       9.683  21.761  11.170  1.00 10.00      A   
ATOM   1173  C   VAL   138       7.181  18.873  11.634  1.00 10.00      A   
ATOM   1174  O   VAL   138       5.954  18.957  11.516  1.00 10.00      A   
ATOM   1175  N   GLY   139       7.857  17.744  11.447  1.00 10.00      A   
ATOM   1176  HN  GLY   139       8.836  17.743  11.566  1.00 10.00      A   
ATOM   1177  CA  GLY   139       7.181  16.522  11.060  1.00 10.00      A   
ATOM   1178  C   GLY   139       6.183  16.045  12.097  1.00 10.00      A   
ATOM   1179  O   GLY   139       5.149  15.476  11.753  1.00 10.00      A   
ATOM   1180  N   ALA   140       6.492  16.271  13.368  1.00 10.00      A   
ATOM   1181  HN  ALA   140       7.344  16.718  13.584  1.00 10.00      A   
ATOM   1182  CA  ALA   140       5.608  15.862  14.453  1.00 10.00      A   
ATOM   1183  CB  ALA   140       6.261  16.136  15.798  1.00 10.00      A   
ATOM   1184  C   ALA   140       4.268  16.584  14.366  1.00 10.00      A   
ATOM   1185  O   ALA   140       3.207  15.978  14.539  1.00 10.00      A   
ATOM   1186  N   ASP   141       4.327  17.882  14.094  1.00 10.00      A   
ATOM   1187  HN  ASP   141       5.204  18.304  13.975  1.00 10.00      A   
ATOM   1188  CA  ASP   141       3.124  18.699  13.977  1.00 10.00      A   
ATOM   1189  CB  ASP   141       3.499  20.178  13.849  1.00 10.00      A   
ATOM   1190  CG  ASP   141       2.529  21.096  14.565  1.00 10.00      A   
ATOM   1191  OD1 ASP   141       1.343  20.728  14.706  1.00 10.00      A   
ATOM   1192  OD2 ASP   141       2.956  22.184  15.007  1.00 10.00      A   
ATOM   1193  C   ASP   141       2.316  18.269  12.759  1.00 10.00      A   
ATOM   1194  O   ASP   141       1.094  18.127  12.823  1.00 10.00      A   
ATOM   1195  N   LEU   142       3.013  18.047  11.651  1.00 10.00      A   
ATOM   1196  HN  LEU   142       3.987  18.175  11.669  1.00 10.00      A   
ATOM   1197  CA  LEU   142       2.376  17.634  10.407  1.00 10.00      A   
ATOM   1198  CB  LEU   142       3.396  17.604   9.267  1.00 10.00      A   
ATOM   1199  CG  LEU   142       4.043  18.941   8.900  1.00 10.00      A   
ATOM   1200  CD1 LEU   142       5.231  18.715   7.980  1.00 10.00      A   
ATOM   1201  CD2 LEU   142       3.029  19.864   8.243  1.00 10.00      A   
ATOM   1202  C   LEU   142       1.716  16.268  10.545  1.00 10.00      A   
ATOM   1203  O   LEU   142       0.582  16.071  10.102  1.00 10.00      A   
ATOM   1204  N   ALA   143       2.433  15.336  11.163  1.00 10.00      A   
ATOM   1205  HN  ALA   143       3.331  15.569  11.493  1.00 10.00      A   
ATOM   1206  CA  ALA   143       1.938  13.979  11.365  1.00 10.00      A   
ATOM   1207  CB  ALA   143       2.982  13.142  12.085  1.00 10.00      A   
ATOM   1208  C   ALA   143       0.636  13.972  12.152  1.00 10.00      A   
ATOM   1209  O   ALA   143      -0.350  13.365  11.735  1.00 10.00      A   
ATOM   1210  N   GLN   144       0.637  14.660  13.288  1.00 10.00      A   
ATOM   1211  HN  GLN   144       1.453  15.132  13.562  1.00 10.00      A   
ATOM   1212  CA  GLN   144      -0.545  14.725  14.137  1.00 10.00      A   
ATOM   1213  CB  GLN   144      -0.247  15.488  15.432  1.00 10.00      A   
ATOM   1214  CG  GLN   144      -1.287  15.289  16.524  1.00 10.00      A   
ATOM   1215  CD  GLN   144      -1.255  13.896  17.130  1.00 10.00      A   
ATOM   1216  OE1 GLN   144      -0.884  12.923  16.475  1.00 10.00      A   
ATOM   1217  NE2 GLN   144      -1.647  13.790  18.385  1.00 10.00      A   
ATOM   1218 HE21 GLN   144      -1.933  14.607  18.854  1.00 10.00      A   
ATOM   1219 HE22 GLN   144      -1.639  12.905  18.800  1.00 10.00      A   
ATOM   1220  C   GLN   144      -1.722  15.358  13.402  1.00 10.00      A   
ATOM   1221  O   GLN   144      -2.848  14.860  13.465  1.00 10.00      A   
ATOM   1222  N   THR   145      -1.454  16.448  12.698  1.00 10.00      A   
ATOM   1223  HN  THR   145      -0.536  16.796  12.686  1.00 10.00      A   
ATOM   1224  CA  THR   145      -2.488  17.148  11.951  1.00 10.00      A   
ATOM   1225  CB  THR   145      -1.954  18.462  11.353  1.00 10.00      A   
ATOM   1226  OG1 THR   145      -1.303  19.213  12.388  1.00 10.00      A   
ATOM   1227  HG1 THR   145      -0.352  19.028  12.368  1.00 10.00      A   
ATOM   1228  CG2 THR   145      -3.094  19.290  10.779  1.00 10.00      A   
ATOM   1229  C   THR   145      -3.073  16.262  10.851  1.00 10.00      A   
ATOM   1230  O   THR   145      -4.295  16.142  10.725  1.00 10.00      A   
ATOM   1231  N   GLY   146      -2.198  15.623  10.079  1.00 10.00      A   
ATOM   1232  HN  GLY   146      -1.234  15.744  10.238  1.00 10.00      A   
ATOM   1233  CA  GLY   146      -2.647  14.754   9.006  1.00 10.00      A   
ATOM   1234  C   GLY   146      -3.469  13.591   9.520  1.00 10.00      A   
ATOM   1235  O   GLY   146      -4.513  13.259   8.953  1.00 10.00      A   
ATOM   1236  N   ALA   147      -3.004  12.985  10.607  1.00 10.00      A   
ATOM   1237  HN  ALA   147      -2.164  13.303  11.008  1.00 10.00      A   
ATOM   1238  CA  ALA   147      -3.692  11.858  11.215  1.00 10.00      A   
ATOM   1239  CB  ALA   147      -2.872  11.318  12.375  1.00 10.00      A   
ATOM   1240  C   ALA   147      -5.087  12.255  11.693  1.00 10.00      A   
ATOM   1241  O   ALA   147      -6.066  11.544  11.450  1.00 10.00      A   
ATOM   1242  N   MET   148      -5.175  13.403  12.358  1.00 10.00      A   
ATOM   1243  HN  MET   148      -4.360  13.931  12.509  1.00 10.00      A   
ATOM   1244  CA  MET   148      -6.451  13.895  12.868  1.00 10.00      A   
ATOM   1245  CB  MET   148      -6.259  15.131  13.748  1.00 10.00      A   
ATOM   1246  CG  MET   148      -5.589  14.850  15.081  1.00 10.00      A   
ATOM   1247  SD  MET   148      -5.581  16.285  16.174  1.00 10.00      A   
ATOM   1248  CE  MET   148      -4.712  17.483  15.164  1.00 10.00      A   
ATOM   1249  C   MET   148      -7.409  14.209  11.727  1.00 10.00      A   
ATOM   1250  O   MET   148      -8.586  13.845  11.775  1.00 10.00      A   
ATOM   1251  N   ALA   149      -6.892  14.869  10.695  1.00 10.00      A   
ATOM   1252  HN  ALA   149      -5.942  15.120  10.717  1.00 10.00      A   
ATOM   1253  CA  ALA   149      -7.694  15.236   9.534  1.00 10.00      A   
ATOM   1254  CB  ALA   149      -6.876  16.074   8.565  1.00 10.00      A   
ATOM   1255  C   ALA   149      -8.249  14.002   8.834  1.00 10.00      A   
ATOM   1256  O   ALA   149      -9.418  13.972   8.444  1.00 10.00      A   
ATOM   1257  N   LEU   150      -7.407  12.985   8.689  1.00 10.00      A   
ATOM   1258  HN  LEU   150      -6.487  13.075   9.025  1.00 10.00      A   
ATOM   1259  CA  LEU   150      -7.801  11.743   8.038  1.00 10.00      A   
ATOM   1260  CB  LEU   150      -6.610  10.784   7.967  1.00 10.00      A   
ATOM   1261  CG  LEU   150      -6.826   9.491   7.180  1.00 10.00      A   
ATOM   1262  CD1 LEU   150      -6.961   9.781   5.693  1.00 10.00      A   
ATOM   1263  CD2 LEU   150      -5.689   8.516   7.440  1.00 10.00      A   
ATOM   1264  C   LEU   150      -8.963  11.081   8.772  1.00 10.00      A   
ATOM   1265  O   LEU   150      -9.939  10.654   8.151  1.00 10.00      A   
ATOM   1266  N   MET   151      -8.855  11.007  10.094  1.00 10.00      A   
ATOM   1267  HN  MET   151      -8.050  11.369  10.527  1.00 10.00      A   
ATOM   1268  CA  MET   151      -9.894  10.398  10.919  1.00 10.00      A   
ATOM   1269  CB  MET   151      -9.405  10.199  12.355  1.00 10.00      A   
ATOM   1270  CG  MET   151      -8.518   8.982  12.556  1.00 10.00      A   
ATOM   1271  SD  MET   151      -8.229   8.617  14.300  1.00 10.00      A   
ATOM   1272  CE  MET   151      -7.368  10.099  14.827  1.00 10.00      A   
ATOM   1273  C   MET   151     -11.167  11.237  10.924  1.00 10.00      A   
ATOM   1274  O   MET   151     -12.269  10.709  10.758  1.00 10.00      A   
ATOM   1275  N   ALA   152     -11.003  12.543  11.107  1.00 10.00      A   
ATOM   1276  HN  ALA   152     -10.091  12.894  11.222  1.00 10.00      A   
ATOM   1277  CA  ALA   152     -12.131  13.474  11.149  1.00 10.00      A   
ATOM   1278  CB  ALA   152     -11.646  14.896  11.395  1.00 10.00      A   
ATOM   1279  C   ALA   152     -12.975  13.410   9.881  1.00 10.00      A   
ATOM   1280  O   ALA   152     -14.199  13.298   9.950  1.00 10.00      A   
ATOM   1281  N   ALA   153     -12.318  13.468   8.727  1.00 10.00      A   
ATOM   1282  HN  ALA   153     -11.338  13.536   8.738  1.00 10.00      A   
ATOM   1283  CA  ALA   153     -13.014  13.427   7.446  1.00 10.00      A   
ATOM   1284  CB  ALA   153     -12.041  13.666   6.303  1.00 10.00      A   
ATOM   1285  C   ALA   153     -13.755  12.104   7.258  1.00 10.00      A   
ATOM   1286  O   ALA   153     -14.860  12.073   6.713  1.00 10.00      A   
ATOM   1287  N   LEU   154     -13.147  11.020   7.733  1.00 10.00      A   
ATOM   1288  HN  LEU   154     -12.276  11.115   8.177  1.00 10.00      A   
ATOM   1289  CA  LEU   154     -13.740   9.693   7.619  1.00 10.00      A   
ATOM   1290  CB  LEU   154     -12.725   8.625   8.034  1.00 10.00      A   
ATOM   1291  CG  LEU   154     -13.111   7.171   7.751  1.00 10.00      A   
ATOM   1292  CD1 LEU   154     -13.112   6.896   6.256  1.00 10.00      A   
ATOM   1293  CD2 LEU   154     -12.169   6.222   8.474  1.00 10.00      A   
ATOM   1294  C   LEU   154     -14.993   9.581   8.481  1.00 10.00      A   
ATOM   1295  O   LEU   154     -16.018   9.063   8.041  1.00 10.00      A   
ATOM   1296  N   LEU   155     -14.902  10.093   9.702  1.00 10.00      A   
ATOM   1297  HN  LEU   155     -14.055  10.507   9.984  1.00 10.00      A   
ATOM   1298  CA  LEU   155     -16.016  10.052  10.645  1.00 10.00      A   
ATOM   1299  CB  LEU   155     -15.590  10.604  12.011  1.00 10.00      A   
ATOM   1300  CG  LEU   155     -16.589  10.425  13.159  1.00 10.00      A   
ATOM   1301  CD1 LEU   155     -16.874   8.949  13.400  1.00 10.00      A   
ATOM   1302  CD2 LEU   155     -16.073  11.082  14.428  1.00 10.00      A   
ATOM   1303  C   LEU   155     -17.227  10.812  10.115  1.00 10.00      A   
ATOM   1304  O   LEU   155     -18.367  10.400  10.328  1.00 10.00      A   
ATOM   1305  N   SER   156     -16.973  11.914   9.410  1.00 10.00      A   
ATOM   1306  HN  SER   156     -16.043  12.189   9.272  1.00 10.00      A   
ATOM   1307  CA  SER   156     -18.042  12.728   8.843  1.00 10.00      A   
ATOM   1308  CB  SER   156     -17.460  13.953   8.133  1.00 10.00      A   
ATOM   1309  OG  SER   156     -16.614  14.690   9.001  1.00 10.00      A   
ATOM   1310  HG  SER   156     -17.023  14.746   9.873  1.00 10.00      A   
ATOM   1311  C   SER   156     -18.912  11.915   7.880  1.00 10.00      A   
ATOM   1312  O   SER   156     -20.120  12.135   7.787  1.00 10.00      A   
ATOM   1313  N   ILE   157     -18.293  10.965   7.183  1.00 10.00      A   
ATOM   1314  HN  ILE   157     -17.331  10.825   7.317  1.00 10.00      A   
ATOM   1315  CA  ILE   157     -19.010  10.115   6.239  1.00 10.00      A   
ATOM   1316  CB  ILE   157     -18.042   9.240   5.418  1.00 10.00      A   
ATOM   1317  CG1 ILE   157     -16.865  10.074   4.912  1.00 10.00      A   
ATOM   1318  CG2 ILE   157     -18.771   8.586   4.252  1.00 10.00      A   
ATOM   1319  CD1 ILE   157     -15.655   9.249   4.543  1.00 10.00      A   
ATOM   1320  C   ILE   157     -19.975   9.205   6.989  1.00 10.00      A   
ATOM   1321  O   ILE   157     -21.144   9.086   6.625  1.00 10.00      A   
ATOM   1322  N   LEU   158     -19.475   8.584   8.053  1.00 10.00      A   
ATOM   1323  HN  LEU   158     -18.534   8.734   8.291  1.00 10.00      A   
ATOM   1324  CA  LEU   158     -20.274   7.683   8.875  1.00 10.00      A   
ATOM   1325  CB  LEU   158     -19.420   7.127  10.022  1.00 10.00      A   
ATOM   1326  CG  LEU   158     -20.146   6.277  11.071  1.00 10.00      A   
ATOM   1327  CD1 LEU   158     -20.605   4.957  10.475  1.00 10.00      A   
ATOM   1328  CD2 LEU   158     -19.248   6.039  12.275  1.00 10.00      A   
ATOM   1329  C   LEU   158     -21.502   8.399   9.430  1.00 10.00      A   
ATOM   1330  O   LEU   158     -22.611   7.862   9.402  1.00 10.00      A   
ATOM   1331  N   VAL   159     -21.293   9.618   9.912  1.00 10.00      A   
ATOM   1332  HN  VAL   159     -20.384   9.990   9.885  1.00 10.00      A   
ATOM   1333  CA  VAL   159     -22.371  10.419  10.480  1.00 10.00      A   
ATOM   1334  CB  VAL   159     -21.836  11.707  11.142  1.00 10.00      A   
ATOM   1335  CG1 VAL   159     -22.972  12.510  11.760  1.00 10.00      A   
ATOM   1336  CG2 VAL   159     -20.785  11.375  12.193  1.00 10.00      A   
ATOM   1337  C   VAL   159     -23.403  10.786   9.420  1.00 10.00      A   
ATOM   1338  O   VAL   159     -24.606  10.600   9.618  1.00 10.00      A   
ATOM   1339  N   TYR   160     -22.928  11.288   8.288  1.00 10.00      A   
ATOM   1340  HN  TYR   160     -21.958  11.391   8.179  1.00 10.00      A   
ATOM   1341  CA  TYR   160     -23.814  11.691   7.204  1.00 10.00      A   
ATOM   1342  CB  TYR   160     -23.043  12.382   6.078  1.00 10.00      A   
ATOM   1343  CG  TYR   160     -23.925  12.827   4.930  1.00 10.00      A   
ATOM   1344  CD1 TYR   160     -25.059  13.596   5.159  1.00 10.00      A   
ATOM   1345  CD2 TYR   160     -23.627  12.473   3.620  1.00 10.00      A   
ATOM   1346  CE1 TYR   160     -25.870  14.001   4.118  1.00 10.00      A   
ATOM   1347  CE2 TYR   160     -24.434  12.876   2.570  1.00 10.00      A   
ATOM   1348  CZ  TYR   160     -25.555  13.639   2.827  1.00 10.00      A   
ATOM   1349  OH  TYR   160     -26.367  14.046   1.788  1.00 10.00      A   
ATOM   1350  HH  TYR   160     -26.309  13.408   1.064  1.00 10.00      A   
ATOM   1351  C   TYR   160     -24.627  10.519   6.661  1.00 10.00      A   
ATOM   1352  O   TYR   160     -25.842  10.626   6.497  1.00 10.00      A   
ATOM   1353  N   VAL   161     -23.958   9.403   6.400  1.00 10.00      A   
ATOM   1354  HN  VAL   161     -22.988   9.372   6.571  1.00 10.00      A   
ATOM   1355  CA  VAL   161     -24.622   8.219   5.868  1.00 10.00      A   
ATOM   1356  CB  VAL   161     -23.608   7.127   5.474  1.00 10.00      A   
ATOM   1357  CG1 VAL   161     -24.317   5.835   5.102  1.00 10.00      A   
ATOM   1358  CG2 VAL   161     -22.751   7.610   4.316  1.00 10.00      A   
ATOM   1359  C   VAL   161     -25.654   7.664   6.850  1.00 10.00      A   
ATOM   1360  O   VAL   161     -26.771   7.313   6.457  1.00 10.00      A   
ATOM   1361  N   GLY   162     -25.282   7.603   8.122  1.00 10.00      A   
ATOM   1362  HN  GLY   162     -24.379   7.896   8.374  1.00 10.00      A   
ATOM   1363  CA  GLY   162     -26.187   7.102   9.138  1.00 10.00      A   
ATOM   1364  C   GLY   162     -27.423   7.967   9.273  1.00 10.00      A   
ATOM   1365  O   GLY   162     -28.531   7.462   9.458  1.00 10.00      A   
ATOM   1366  N   PHE   163     -27.231   9.277   9.174  1.00 10.00      A   
ATOM   1367  HN  PHE   163     -26.318   9.616   9.040  1.00 10.00      A   
ATOM   1368  CA  PHE   163     -28.328  10.226   9.274  1.00 10.00      A   
ATOM   1369  CB  PHE   163     -27.775  11.636   9.500  1.00 10.00      A   
ATOM   1370  CG  PHE   163     -28.809  12.726   9.466  1.00 10.00      A   
ATOM   1371  CD1 PHE   163     -29.879  12.711  10.344  1.00 10.00      A   
ATOM   1372  CD2 PHE   163     -28.705  13.767   8.561  1.00 10.00      A   
ATOM   1373  CE1 PHE   163     -30.826  13.714  10.318  1.00 10.00      A   
ATOM   1374  CE2 PHE   163     -29.648  14.774   8.529  1.00 10.00      A   
ATOM   1375  CZ  PHE   163     -30.710  14.748   9.411  1.00 10.00      A   
ATOM   1376  C   PHE   163     -29.201  10.187   8.023  1.00 10.00      A   
ATOM   1377  O   PHE   163     -30.432  10.196   8.111  1.00 10.00      A   
ATOM   1378  N   ARG   164     -28.558  10.135   6.865  1.00 10.00      A   
ATOM   1379  HN  ARG   164     -27.576  10.123   6.866  1.00 10.00      A   
ATOM   1380  CA  ARG   164     -29.264  10.105   5.592  1.00 10.00      A   
ATOM   1381  CB  ARG   164     -28.273  10.247   4.432  1.00 10.00      A   
ATOM   1382  CG  ARG   164     -28.917  10.448   3.067  1.00 10.00      A   
ATOM   1383  CD  ARG   164     -29.080  11.922   2.734  1.00 10.00      A   
ATOM   1384  NE  ARG   164     -30.080  12.572   3.578  1.00 10.00      A   
ATOM   1385  HE  ARG   164     -30.772  12.001   3.982  1.00 10.00      A   
ATOM   1386  CZ  ARG   164     -30.115  13.880   3.822  1.00 10.00      A   
ATOM   1387  NH1 ARG   164     -29.209  14.688   3.286  1.00 10.00      A   
ATOM   1388 HH11 ARG   164     -28.461  14.306   2.667  1.00 10.00      A   
ATOM   1389 HH12 ARG   164     -29.241  15.713   3.480  1.00 10.00      A   
ATOM   1390  NH2 ARG   164     -31.063  14.381   4.604  1.00 10.00      A   
ATOM   1391 HH21 ARG   164     -31.779  13.753   5.031  1.00 10.00      A   
ATOM   1392 HH22 ARG   164     -31.097  15.408   4.794  1.00 10.00      A   
ATOM   1393  C   ARG   164     -30.090   8.831   5.431  1.00 10.00      A   
ATOM   1394  O   ARG   164     -31.282   8.891   5.129  1.00 10.00      A   
ATOM   1395  N   PHE   165     -29.467   7.683   5.645  1.00 10.00      A   
ATOM   1396  HN  PHE   165     -28.520   7.685   5.919  1.00 10.00      A   
ATOM   1397  CA  PHE   165     -30.164   6.419   5.494  1.00 10.00      A   
ATOM   1398  CB  PHE   165     -29.464   5.531   4.460  1.00 10.00      A   
ATOM   1399  CG  PHE   165     -29.432   6.125   3.079  1.00 10.00      A   
ATOM   1400  CD1 PHE   165     -28.246   6.597   2.540  1.00 10.00      A   
ATOM   1401  CD2 PHE   165     -30.586   6.211   2.320  1.00 10.00      A   
ATOM   1402  CE1 PHE   165     -28.213   7.145   1.271  1.00 10.00      A   
ATOM   1403  CE2 PHE   165     -30.562   6.757   1.050  1.00 10.00      A   
ATOM   1404  CZ  PHE   165     -29.373   7.224   0.525  1.00 10.00      A   
ATOM   1405  C   PHE   165     -30.326   5.686   6.820  1.00 10.00      A   
ATOM   1406  O   PHE   165     -31.347   5.829   7.494  1.00 10.00      A   
ATOM   1407  N   GLU   166     -29.317   4.913   7.197  1.00 10.00      A   
ATOM   1408  HN  GLU   166     -28.513   4.868   6.640  1.00 10.00      A   
ATOM   1409  CA  GLU   166     -29.370   4.143   8.433  1.00 10.00      A   
ATOM   1410  CB  GLU   166     -30.103   2.819   8.178  1.00 10.00      A   
ATOM   1411  CG  GLU   166     -30.627   2.131   9.426  1.00 10.00      A   
ATOM   1412  CD  GLU   166     -31.689   1.094   9.113  1.00 10.00      A   
ATOM   1413  OE1 GLU   166     -31.471  -0.100   9.414  1.00 10.00      A   
ATOM   1414  OE2 GLU   166     -32.751   1.471   8.572  1.00 10.00      A   
ATOM   1415  C   GLU   166     -27.962   3.879   8.953  1.00 10.00      A   
ATOM   1416  O   GLU   166     -27.038   3.649   8.168  1.00 10.00      A   
ATOM   1417  N   TRP   167     -27.801   3.906  10.272  1.00 10.00      A   
ATOM   1418  HN  TRP   167     -28.580   4.082  10.848  1.00 10.00      A   
ATOM   1419  CA  TRP   167     -26.500   3.680  10.890  1.00 10.00      A   
ATOM   1420  CB  TRP   167     -26.507   4.071  12.366  1.00 10.00      A   
ATOM   1421  CG  TRP   167     -26.630   5.547  12.579  1.00 10.00      A   
ATOM   1422  CD1 TRP   167     -27.784   6.261  12.712  1.00 10.00      A   
ATOM   1423  CD2 TRP   167     -25.559   6.493  12.674  1.00 10.00      A   
ATOM   1424  NE1 TRP   167     -27.499   7.592  12.887  1.00 10.00      A   
ATOM   1425  HE1 TRP   167     -28.163   8.306  13.002  1.00 10.00      A   
ATOM   1426  CE2 TRP   167     -26.141   7.761  12.866  1.00 10.00      A   
ATOM   1427  CE3 TRP   167     -24.166   6.391  12.615  1.00 10.00      A   
ATOM   1428  CZ2 TRP   167     -25.378   8.918  13.000  1.00 10.00      A   
ATOM   1429  CZ3 TRP   167     -23.411   7.541  12.747  1.00 10.00      A   
ATOM   1430  CH2 TRP   167     -24.018   8.787  12.938  1.00 10.00      A   
ATOM   1431  C   TRP   167     -26.045   2.241  10.721  1.00 10.00      A   
ATOM   1432  O   TRP   167     -24.851   1.978  10.597  1.00 10.00      A   
ATOM   1433  N   ARG   168     -27.000   1.313  10.706  1.00 10.00      A   
ATOM   1434  HN  ARG   168     -27.933   1.587  10.826  1.00 10.00      A   
ATOM   1435  CA  ARG   168     -26.685  -0.101  10.526  1.00 10.00      A   
ATOM   1436  CB  ARG   168     -27.959  -0.949  10.562  1.00 10.00      A   
ATOM   1437  CG  ARG   168     -28.749  -0.850  11.859  1.00 10.00      A   
ATOM   1438  CD  ARG   168     -30.047  -1.636  11.766  1.00 10.00      A   
ATOM   1439  NE  ARG   168     -30.886  -1.474  12.953  1.00 10.00      A   
ATOM   1440  HE  ARG   168     -30.526  -1.810  13.808  1.00 10.00      A   
ATOM   1441  CZ  ARG   168     -32.095  -0.909  12.940  1.00 10.00      A   
ATOM   1442  NH1 ARG   168     -32.608  -0.446  11.811  1.00 10.00      A   
ATOM   1443 HH11 ARG   168     -33.555  -0.009  11.806  1.00 10.00      A   
ATOM   1444 HH12 ARG   168     -32.064  -0.511  10.911  1.00 10.00      A   
ATOM   1445  NH2 ARG   168     -32.798  -0.811  14.057  1.00 10.00      A   
ATOM   1446 HH21 ARG   168     -33.743  -0.368  14.043  1.00 10.00      A   
ATOM   1447 HH22 ARG   168     -32.413  -1.175  14.953  1.00 10.00      A   
ATOM   1448  C   ARG   168     -25.975  -0.302   9.195  1.00 10.00      A   
ATOM   1449  O   ARG   168     -25.016  -1.068   9.089  1.00 10.00      A   
ATOM   1450  N   LEU   169     -26.446   0.421   8.187  1.00 10.00      A   
ATOM   1451  HN  LEU   169     -27.201   1.023   8.346  1.00 10.00      A   
ATOM   1452  CA  LEU   169     -25.868   0.348   6.857  1.00 10.00      A   
ATOM   1453  CB  LEU   169     -26.799   1.007   5.836  1.00 10.00      A   
ATOM   1454  CG  LEU   169     -28.279   0.614   5.905  1.00 10.00      A   
ATOM   1455  CD1 LEU   169     -29.077   1.352   4.844  1.00 10.00      A   
ATOM   1456  CD2 LEU   169     -28.455  -0.890   5.763  1.00 10.00      A   
ATOM   1457  C   LEU   169     -24.514   1.049   6.846  1.00 10.00      A   
ATOM   1458  O   LEU   169     -23.539   0.526   6.310  1.00 10.00      A   
ATOM   1459  N   ALA   170     -24.468   2.230   7.458  1.00 10.00      A   
ATOM   1460  HN  ALA   170     -25.286   2.583   7.869  1.00 10.00      A   
ATOM   1461  CA  ALA   170     -23.245   3.023   7.534  1.00 10.00      A   
ATOM   1462  CB  ALA   170     -23.510   4.333   8.258  1.00 10.00      A   
ATOM   1463  C   ALA   170     -22.123   2.256   8.226  1.00 10.00      A   
ATOM   1464  O   ALA   170     -20.975   2.279   7.779  1.00 10.00      A   
ATOM   1465  N   ALA   171     -22.464   1.576   9.317  1.00 10.00      A   
ATOM   1466  HN  ALA   171     -23.399   1.600   9.622  1.00 10.00      A   
ATOM   1467  CA  ALA   171     -21.493   0.797  10.076  1.00 10.00      A   
ATOM   1468  CB  ALA   171     -22.120   0.247  11.350  1.00 10.00      A   
ATOM   1469  C   ALA   171     -20.926  -0.330   9.225  1.00 10.00      A   
ATOM   1470  O   ALA   171     -19.721  -0.595   9.253  1.00 10.00      A   
ATOM   1471  N   GLY   172     -21.802  -0.972   8.454  1.00 10.00      A   
ATOM   1472  HN  GLY   172     -22.744  -0.699   8.471  1.00 10.00      A   
ATOM   1473  CA  GLY   172     -21.385  -2.059   7.590  1.00 10.00      A   
ATOM   1474  C   GLY   172     -20.434  -1.582   6.516  1.00 10.00      A   
ATOM   1475  O   GLY   172     -19.470  -2.271   6.178  1.00 10.00      A   
ATOM   1476  N   VAL   173     -20.701  -0.389   5.993  1.00 10.00      A   
ATOM   1477  HN  VAL   173     -21.489   0.103   6.310  1.00 10.00      A   
ATOM   1478  CA  VAL   173     -19.864   0.205   4.959  1.00 10.00      A   
ATOM   1479  CB  VAL   173     -20.423   1.568   4.488  1.00 10.00      A   
ATOM   1480  CG1 VAL   173     -19.478   2.223   3.493  1.00 10.00      A   
ATOM   1481  CG2 VAL   173     -21.805   1.400   3.874  1.00 10.00      A   
ATOM   1482  C   VAL   173     -18.438   0.392   5.468  1.00 10.00      A   
ATOM   1483  O   VAL   173     -17.476   0.119   4.750  1.00 10.00      A   
ATOM   1484  N   VAL   174     -18.312   0.846   6.714  1.00 10.00      A   
ATOM   1485  HN  VAL   174     -19.122   1.046   7.233  1.00 10.00      A   
ATOM   1486  CA  VAL   174     -17.005   1.062   7.328  1.00 10.00      A   
ATOM   1487  CB  VAL   174     -17.140   1.578   8.779  1.00 10.00      A   
ATOM   1488  CG1 VAL   174     -15.773   1.798   9.409  1.00 10.00      A   
ATOM   1489  CG2 VAL   174     -17.962   2.854   8.824  1.00 10.00      A   
ATOM   1490  C   VAL   174     -16.199  -0.235   7.340  1.00 10.00      A   
ATOM   1491  O   VAL   174     -15.051  -0.270   6.902  1.00 10.00      A   
ATOM   1492  N   ILE   175     -16.831  -1.305   7.806  1.00 10.00      A   
ATOM   1493  HN  ILE   175     -17.765  -1.217   8.091  1.00 10.00      A   
ATOM   1494  CA  ILE   175     -16.183  -2.610   7.896  1.00 10.00      A   
ATOM   1495  CB  ILE   175     -17.072  -3.622   8.654  1.00 10.00      A   
ATOM   1496  CG1 ILE   175     -17.536  -3.027   9.989  1.00 10.00      A   
ATOM   1497  CG2 ILE   175     -16.331  -4.934   8.882  1.00 10.00      A   
ATOM   1498  CD1 ILE   175     -18.581  -3.858  10.700  1.00 10.00      A   
ATOM   1499  C   ILE   175     -15.842  -3.162   6.510  1.00 10.00      A   
ATOM   1500  O   ILE   175     -14.888  -3.926   6.355  1.00 10.00      A   
ATOM   1501  N   ALA   176     -16.614  -2.764   5.505  1.00 10.00      A   
ATOM   1502  HN  ALA   176     -17.354  -2.146   5.686  1.00 10.00      A   
ATOM   1503  CA  ALA   176     -16.397  -3.231   4.142  1.00 10.00      A   
ATOM   1504  CB  ALA   176     -17.695  -3.185   3.350  1.00 10.00      A   
ATOM   1505  C   ALA   176     -15.300  -2.446   3.424  1.00 10.00      A   
ATOM   1506  O   ALA   176     -14.344  -3.028   2.913  1.00 10.00      A   
ATOM   1507  N   LEU   177     -15.439  -1.129   3.386  1.00 10.00      A   
ATOM   1508  HN  LEU   177     -16.216  -0.715   3.828  1.00 10.00      A   
ATOM   1509  CA  LEU   177     -14.470  -0.275   2.701  1.00 10.00      A   
ATOM   1510  CB  LEU   177     -14.997   1.155   2.557  1.00 10.00      A   
ATOM   1511  CG  LEU   177     -16.245   1.335   1.685  1.00 10.00      A   
ATOM   1512  CD1 LEU   177     -16.525   2.812   1.454  1.00 10.00      A   
ATOM   1513  CD2 LEU   177     -16.104   0.593   0.359  1.00 10.00      A   
ATOM   1514  C   LEU   177     -13.102  -0.276   3.375  1.00 10.00      A   
ATOM   1515  O   LEU   177     -12.078  -0.475   2.718  1.00 10.00      A   
ATOM   1516  N   ALA   178     -13.087  -0.075   4.688  1.00 10.00      A   
ATOM   1517  HN  ALA   178     -13.938   0.051   5.168  1.00 10.00      A   
ATOM   1518  CA  ALA   178     -11.833  -0.034   5.437  1.00 10.00      A   
ATOM   1519  CB  ALA   178     -12.064   0.434   6.863  1.00 10.00      A   
ATOM   1520  C   ALA   178     -11.121  -1.381   5.422  1.00 10.00      A   
ATOM   1521  O   ALA   178      -9.906  -1.450   5.612  1.00 10.00      A   
ATOM   1522  N   HIS   179     -11.881  -2.444   5.176  1.00 10.00      A   
ATOM   1523  HN  HIS   179     -12.840  -2.313   5.013  1.00 10.00      A   
ATOM   1524  CA  HIS   179     -11.329  -3.793   5.133  1.00 10.00      A   
ATOM   1525  CB  HIS   179     -12.423  -4.802   4.773  1.00 10.00      A   
ATOM   1526  CG  HIS   179     -11.936  -6.209   4.614  1.00 10.00      A   
ATOM   1527  ND1 HIS   179     -11.836  -7.099   5.665  1.00 10.00      A   
ATOM   1528  HD1 HIS   179     -12.083  -6.915   6.602  1.00 10.00      A   
ATOM   1529  CD2 HIS   179     -11.516  -6.879   3.515  1.00 10.00      A   
ATOM   1530  CE1 HIS   179     -11.374  -8.253   5.218  1.00 10.00      A   
ATOM   1531  NE2 HIS   179     -11.175  -8.143   3.917  1.00 10.00      A   
ATOM   1532  HE2 HIS   179     -10.828  -8.850   3.331  1.00 10.00      A   
ATOM   1533  C   HIS   179     -10.194  -3.884   4.121  1.00 10.00      A   
ATOM   1534  O   HIS   179      -9.102  -4.357   4.436  1.00 10.00      A   
ATOM   1535  N   ASP   180     -10.460  -3.426   2.907  1.00 10.00      A   
ATOM   1536  HN  ASP   180     -11.347  -3.048   2.720  1.00 10.00      A   
ATOM   1537  CA  ASP   180      -9.466  -3.467   1.843  1.00 10.00      A   
ATOM   1538  CB  ASP   180     -10.110  -3.214   0.479  1.00 10.00      A   
ATOM   1539  CG  ASP   180     -11.039  -4.332   0.048  1.00 10.00      A   
ATOM   1540  OD1 ASP   180     -10.551  -5.331  -0.527  1.00 10.00      A   
ATOM   1541  OD2 ASP   180     -12.262  -4.219   0.287  1.00 10.00      A   
ATOM   1542  C   ASP   180      -8.351  -2.465   2.097  1.00 10.00      A   
ATOM   1543  O   ASP   180      -7.187  -2.717   1.772  1.00 10.00      A   
ATOM   1544  N   VAL   181      -8.711  -1.336   2.695  1.00 10.00      A   
ATOM   1545  HN  VAL   181      -9.656  -1.203   2.928  1.00 10.00      A   
ATOM   1546  CA  VAL   181      -7.746  -0.285   3.003  1.00 10.00      A   
ATOM   1547  CB  VAL   181      -8.437   0.982   3.558  1.00 10.00      A   
ATOM   1548  CG1 VAL   181      -7.412   2.060   3.881  1.00 10.00      A   
ATOM   1549  CG2 VAL   181      -9.466   1.507   2.569  1.00 10.00      A   
ATOM   1550  C   VAL   181      -6.691  -0.776   3.994  1.00 10.00      A   
ATOM   1551  O   VAL   181      -5.491  -0.619   3.761  1.00 10.00      A   
ATOM   1552  N   ILE   182      -7.143  -1.388   5.086  1.00 10.00      A   
ATOM   1553  HN  ILE   182      -8.114  -1.494   5.205  1.00 10.00      A   
ATOM   1554  CA  ILE   182      -6.239  -1.900   6.116  1.00 10.00      A   
ATOM   1555  CB  ILE   182      -7.005  -2.467   7.334  1.00 10.00      A   
ATOM   1556  CG1 ILE   182      -7.875  -1.382   7.984  1.00 10.00      A   
ATOM   1557  CG2 ILE   182      -6.046  -3.068   8.355  1.00 10.00      A   
ATOM   1558  CD1 ILE   182      -7.109  -0.158   8.441  1.00 10.00      A   
ATOM   1559  C   ILE   182      -5.290  -2.957   5.550  1.00 10.00      A   
ATOM   1560  O   ILE   182      -4.091  -2.942   5.836  1.00 10.00      A   
ATOM   1561  N   ILE   183      -5.827  -3.862   4.740  1.00 10.00      A   
ATOM   1562  HN  ILE   183      -6.791  -3.829   4.553  1.00 10.00      A   
ATOM   1563  CA  ILE   183      -5.013  -4.909   4.129  1.00 10.00      A   
ATOM   1564  CB  ILE   183      -5.862  -5.896   3.298  1.00 10.00      A   
ATOM   1565  CG1 ILE   183      -6.809  -6.672   4.218  1.00 10.00      A   
ATOM   1566  CG2 ILE   183      -4.968  -6.857   2.522  1.00 10.00      A   
ATOM   1567  CD1 ILE   183      -7.719  -7.637   3.490  1.00 10.00      A   
ATOM   1568  C   ILE   183      -3.925  -4.286   3.259  1.00 10.00      A   
ATOM   1569  O   ILE   183      -2.756  -4.665   3.338  1.00 10.00      A   
ATOM   1570  N   THR   184      -4.313  -3.303   2.456  1.00 10.00      A   
ATOM   1571  HN  THR   184      -5.257  -3.032   2.451  1.00 10.00      A   
ATOM   1572  CA  THR   184      -3.372  -2.615   1.586  1.00 10.00      A   
ATOM   1573  CB  THR   184      -4.100  -1.613   0.668  1.00 10.00      A   
ATOM   1574  OG1 THR   184      -5.189  -2.281   0.013  1.00 10.00      A   
ATOM   1575  HG1 THR   184      -5.895  -2.454   0.655  1.00 10.00      A   
ATOM   1576  CG2 THR   184      -3.153  -1.056  -0.387  1.00 10.00      A   
ATOM   1577  C   THR   184      -2.315  -1.891   2.422  1.00 10.00      A   
ATOM   1578  O   THR   184      -1.137  -1.853   2.061  1.00 10.00      A   
ATOM   1579  N   LEU   185      -2.743  -1.346   3.559  1.00 10.00      A   
ATOM   1580  HN  LEU   185      -3.694  -1.418   3.795  1.00 10.00      A   
ATOM   1581  CA  LEU   185      -1.840  -0.640   4.462  1.00 10.00      A   
ATOM   1582  CB  LEU   185      -2.615   0.005   5.614  1.00 10.00      A   
ATOM   1583  CG  LEU   185      -3.401   1.271   5.271  1.00 10.00      A   
ATOM   1584  CD1 LEU   185      -4.202   1.745   6.472  1.00 10.00      A   
ATOM   1585  CD2 LEU   185      -2.462   2.365   4.786  1.00 10.00      A   
ATOM   1586  C   LEU   185      -0.774  -1.586   5.006  1.00 10.00      A   
ATOM   1587  O   LEU   185       0.385  -1.203   5.165  1.00 10.00      A   
ATOM   1588  N   GLY   186      -1.173  -2.826   5.276  1.00 10.00      A   
ATOM   1589  HN  GLY   186      -2.115  -3.069   5.132  1.00 10.00      A   
ATOM   1590  CA  GLY   186      -0.241  -3.820   5.779  1.00 10.00      A   
ATOM   1591  C   GLY   186       0.848  -4.112   4.767  1.00 10.00      A   
ATOM   1592  O   GLY   186       2.012  -4.293   5.125  1.00 10.00      A   
ATOM   1593  N   ILE   187       0.463  -4.144   3.496  1.00 10.00      A   
ATOM   1594  HN  ILE   187      -0.484  -4.003   3.283  1.00 10.00      A   
ATOM   1595  CA  ILE   187       1.404  -4.392   2.411  1.00 10.00      A   
ATOM   1596  CB  ILE   187       0.671  -4.511   1.056  1.00 10.00      A   
ATOM   1597  CG1 ILE   187      -0.417  -5.587   1.130  1.00 10.00      A   
ATOM   1598  CG2 ILE   187       1.652  -4.812  -0.071  1.00 10.00      A   
ATOM   1599  CD1 ILE   187      -1.388  -5.559  -0.033  1.00 10.00      A   
ATOM   1600  C   ILE   187       2.405  -3.242   2.332  1.00 10.00      A   
ATOM   1601  O   ILE   187       3.602  -3.450   2.124  1.00 10.00      A   
ATOM   1602  N   LEU   188       1.900  -2.027   2.523  1.00 10.00      A   
ATOM   1603  HN  LEU   188       0.938  -1.934   2.693  1.00 10.00      A   
ATOM   1604  CA  LEU   188       2.732  -0.829   2.481  1.00 10.00      A   
ATOM   1605  CB  LEU   188       1.864   0.433   2.481  1.00 10.00      A   
ATOM   1606  CG  LEU   188       0.808   0.528   1.376  1.00 10.00      A   
ATOM   1607  CD1 LEU   188       0.024   1.825   1.495  1.00 10.00      A   
ATOM   1608  CD2 LEU   188       1.452   0.416   0.003  1.00 10.00      A   
ATOM   1609  C   LEU   188       3.706  -0.801   3.657  1.00 10.00      A   
ATOM   1610  O   LEU   188       4.784  -0.218   3.564  1.00 10.00      A   
ATOM   1611  N   SER   189       3.321  -1.443   4.755  1.00 10.00      A   
ATOM   1612  HN  SER   189       2.446  -1.884   4.767  1.00 10.00      A   
ATOM   1613  CA  SER   189       4.156  -1.506   5.946  1.00 10.00      A   
ATOM   1614  CB  SER   189       3.362  -2.101   7.115  1.00 10.00      A   
ATOM   1615  OG  SER   189       4.136  -2.172   8.302  1.00 10.00      A   
ATOM   1616  HG  SER   189       4.487  -1.298   8.512  1.00 10.00      A   
ATOM   1617  C   SER   189       5.410  -2.335   5.668  1.00 10.00      A   
ATOM   1618  O   SER   189       6.493  -2.042   6.177  1.00 10.00      A   
ATOM   1619  N   LEU   190       5.256  -3.355   4.826  1.00 10.00      A   
ATOM   1620  HN  LEU   190       4.370  -3.523   4.438  1.00 10.00      A   
ATOM   1621  CA  LEU   190       6.367  -4.224   4.464  1.00 10.00      A   
ATOM   1622  CB  LEU   190       5.868  -5.436   3.668  1.00 10.00      A   
ATOM   1623  CG  LEU   190       6.950  -6.370   3.118  1.00 10.00      A   
ATOM   1624  CD1 LEU   190       7.661  -7.105   4.247  1.00 10.00      A   
ATOM   1625  CD2 LEU   190       6.358  -7.350   2.117  1.00 10.00      A   
ATOM   1626  C   LEU   190       7.402  -3.460   3.647  1.00 10.00      A   
ATOM   1627  O   LEU   190       8.608  -3.610   3.851  1.00 10.00      A   
ATOM   1628  N   PHE   191       6.924  -2.626   2.734  1.00 10.00      A   
ATOM   1629  HN  PHE   191       5.952  -2.538   2.630  1.00 10.00      A   
ATOM   1630  CA  PHE   191       7.809  -1.838   1.880  1.00 10.00      A   
ATOM   1631  CB  PHE   191       7.146  -1.532   0.537  1.00 10.00      A   
ATOM   1632  CG  PHE   191       6.911  -2.744  -0.313  1.00 10.00      A   
ATOM   1633  CD1 PHE   191       7.968  -3.380  -0.945  1.00 10.00      A   
ATOM   1634  CD2 PHE   191       5.631  -3.249  -0.477  1.00 10.00      A   
ATOM   1635  CE1 PHE   191       7.753  -4.497  -1.727  1.00 10.00      A   
ATOM   1636  CE2 PHE   191       5.408  -4.366  -1.257  1.00 10.00      A   
ATOM   1637  CZ  PHE   191       6.470  -4.991  -1.881  1.00 10.00      A   
ATOM   1638  C   PHE   191       8.232  -0.543   2.557  1.00 10.00      A   
ATOM   1639  O   PHE   191       9.102   0.167   2.055  1.00 10.00      A   
ATOM   1640  N   HIS   192       7.613  -0.255   3.700  1.00 10.00      A   
ATOM   1641  HN  HIS   192       6.937  -0.879   4.040  1.00 10.00      A   
ATOM   1642  CA  HIS   192       7.896   0.958   4.463  1.00 10.00      A   
ATOM   1643  CB  HIS   192       9.322   0.962   5.028  1.00 10.00      A   
ATOM   1644  CG  HIS   192       9.598  -0.147   5.993  1.00 10.00      A   
ATOM   1645  ND1 HIS   192       9.103  -0.165   7.277  1.00 10.00      A   
ATOM   1646  HD1 HIS   192       8.526   0.522   7.679  1.00 10.00      A   
ATOM   1647  CD2 HIS   192      10.320  -1.285   5.854  1.00 10.00      A   
ATOM   1648  CE1 HIS   192       9.506  -1.262   7.888  1.00 10.00      A   
ATOM   1649  NE2 HIS   192      10.245  -1.958   7.046  1.00 10.00      A   
ATOM   1650  HE2 HIS   192      10.672  -2.821   7.243  1.00 10.00      A   
ATOM   1651  C   HIS   192       7.649   2.199   3.617  1.00 10.00      A   
ATOM   1652  O   HIS   192       8.546   3.009   3.398  1.00 10.00      A   
ATOM   1653  N   ILE   193       6.423   2.327   3.131  1.00 10.00      A   
ATOM   1654  HN  ILE   193       5.752   1.644   3.343  1.00 10.00      A   
ATOM   1655  CA  ILE   193       6.044   3.458   2.301  1.00 10.00      A   
ATOM   1656  CB  ILE   193       4.761   3.154   1.494  1.00 10.00      A   
ATOM   1657  CG1 ILE   193       4.950   1.899   0.637  1.00 10.00      A   
ATOM   1658  CG2 ILE   193       4.361   4.337   0.621  1.00 10.00      A   
ATOM   1659  CD1 ILE   193       6.114   1.976  -0.331  1.00 10.00      A   
ATOM   1660  C   ILE   193       5.829   4.694   3.164  1.00 10.00      A   
ATOM   1661  O   ILE   193       5.235   4.610   4.241  1.00 10.00      A   
ATOM   1662  N   GLU   194       6.330   5.828   2.693  1.00 10.00      A   
ATOM   1663  HN  GLU   194       6.807   5.818   1.836  1.00 10.00      A   
ATOM   1664  CA  GLU   194       6.198   7.082   3.416  1.00 10.00      A   
ATOM   1665  CB  GLU   194       7.106   8.156   2.806  1.00 10.00      A   
ATOM   1666  CG  GLU   194       8.595   7.841   2.864  1.00 10.00      A   
ATOM   1667  CD  GLU   194       9.064   7.030   1.675  1.00 10.00      A   
ATOM   1668  OE1 GLU   194       8.562   7.271   0.558  1.00 10.00      A   
ATOM   1669  OE2 GLU   194       9.930   6.149   1.850  1.00 10.00      A   
ATOM   1670  C   GLU   194       4.750   7.566   3.421  1.00 10.00      A   
ATOM   1671  O   GLU   194       4.232   8.022   2.398  1.00 10.00      A   
ATOM   1672  N   ILE   195       4.100   7.457   4.568  1.00 10.00      A   
ATOM   1673  HN  ILE   195       4.564   7.079   5.351  1.00 10.00      A   
ATOM   1674  CA  ILE   195       2.716   7.891   4.706  1.00 10.00      A   
ATOM   1675  CB  ILE   195       1.977   7.118   5.824  1.00 10.00      A   
ATOM   1676  CG1 ILE   195       2.176   5.605   5.655  1.00 10.00      A   
ATOM   1677  CG2 ILE   195       0.492   7.458   5.828  1.00 10.00      A   
ATOM   1678  CD1 ILE   195       1.618   5.044   4.361  1.00 10.00      A   
ATOM   1679  C   ILE   195       2.684   9.388   5.002  1.00 10.00      A   
ATOM   1680  O   ILE   195       2.635   9.813   6.158  1.00 10.00      A   
ATOM   1681  N   ASP   196       2.738  10.182   3.948  1.00 10.00      A   
ATOM   1682  HN  ASP   196       2.776   9.782   3.053  1.00 10.00      A   
ATOM   1683  CA  ASP   196       2.739  11.631   4.086  1.00 10.00      A   
ATOM   1684  CB  ASP   196       3.752  12.259   3.129  1.00 10.00      A   
ATOM   1685  CG  ASP   196       5.180  11.892   3.461  1.00 10.00      A   
ATOM   1686  OD1 ASP   196       5.564  11.997   4.645  1.00 10.00      A   
ATOM   1687  OD2 ASP   196       5.928  11.507   2.535  1.00 10.00      A   
ATOM   1688  C   ASP   196       1.363  12.217   3.828  1.00 10.00      A   
ATOM   1689  O   ASP   196       0.382  11.486   3.667  1.00 10.00      A   
ATOM   1690  N   LEU   197       1.305  13.543   3.766  1.00 10.00      A   
ATOM   1691  HN  LEU   197       2.133  14.059   3.874  1.00 10.00      A   
ATOM   1692  CA  LEU   197       0.057  14.254   3.525  1.00 10.00      A   
ATOM   1693  CB  LEU   197       0.284  15.763   3.598  1.00 10.00      A   
ATOM   1694  CG  LEU   197       0.883  16.291   4.905  1.00 10.00      A   
ATOM   1695  CD1 LEU   197       1.226  17.765   4.781  1.00 10.00      A   
ATOM   1696  CD2 LEU   197      -0.071  16.058   6.067  1.00 10.00      A   
ATOM   1697  C   LEU   197      -0.515  13.874   2.168  1.00 10.00      A   
ATOM   1698  O   LEU   197      -1.730  13.877   1.973  1.00 10.00      A   
ATOM   1699  N   THR   198       0.374  13.542   1.240  1.00 10.00      A   
ATOM   1700  HN  THR   198       1.329  13.577   1.463  1.00 10.00      A   
ATOM   1701  CA  THR   198      -0.013  13.133  -0.102  1.00 10.00      A   
ATOM   1702  CB  THR   198       1.245  12.838  -0.937  1.00 10.00      A   
ATOM   1703  OG1 THR   198       2.378  12.778  -0.057  1.00 10.00      A   
ATOM   1704  HG1 THR   198       2.830  13.631  -0.057  1.00 10.00      A   
ATOM   1705  CG2 THR   198       1.472  13.934  -1.963  1.00 10.00      A   
ATOM   1706  C   THR   198      -0.878  11.876  -0.037  1.00 10.00      A   
ATOM   1707  O   THR   198      -1.910  11.777  -0.701  1.00 10.00      A   
ATOM   1708  N   ILE   199      -0.459  10.928   0.793  1.00 10.00      A   
ATOM   1709  HN  ILE   199       0.365  11.073   1.302  1.00 10.00      A   
ATOM   1710  CA  ILE   199      -1.186   9.679   0.967  1.00 10.00      A   
ATOM   1711  CB  ILE   199      -0.374   8.668   1.808  1.00 10.00      A   
ATOM   1712  CG1 ILE   199       1.033   8.479   1.218  1.00 10.00      A   
ATOM   1713  CG2 ILE   199      -1.097   7.331   1.899  1.00 10.00      A   
ATOM   1714  CD1 ILE   199       1.050   7.918  -0.192  1.00 10.00      A   
ATOM   1715  C   ILE   199      -2.527   9.946   1.643  1.00 10.00      A   
ATOM   1716  O   ILE   199      -3.548   9.365   1.271  1.00 10.00      A   
ATOM   1717  N   VAL   200      -2.513  10.845   2.625  1.00 10.00      A   
ATOM   1718  HN  VAL   200      -1.662  11.270   2.869  1.00 10.00      A   
ATOM   1719  CA  VAL   200      -3.723  11.214   3.349  1.00 10.00      A   
ATOM   1720  CB  VAL   200      -3.415  12.248   4.458  1.00 10.00      A   
ATOM   1721  CG1 VAL   200      -4.692  12.719   5.141  1.00 10.00      A   
ATOM   1722  CG2 VAL   200      -2.451  11.663   5.478  1.00 10.00      A   
ATOM   1723  C   VAL   200      -4.744  11.801   2.377  1.00 10.00      A   
ATOM   1724  O   VAL   200      -5.927  11.452   2.407  1.00 10.00      A   
ATOM   1725  N   ALA   201      -4.265  12.677   1.497  1.00 10.00      A   
ATOM   1726  HN  ALA   201      -3.308  12.909   1.526  1.00 10.00      A   
ATOM   1727  CA  ALA   201      -5.120  13.310   0.502  1.00 10.00      A   
ATOM   1728  CB  ALA   201      -4.350  14.363  -0.276  1.00 10.00      A   
ATOM   1729  C   ALA   201      -5.707  12.268  -0.444  1.00 10.00      A   
ATOM   1730  O   ALA   201      -6.885  12.331  -0.796  1.00 10.00      A   
ATOM   1731  N   SER   202      -4.882  11.299  -0.831  1.00 10.00      A   
ATOM   1732  HN  SER   202      -3.960  11.299  -0.502  1.00 10.00      A   
ATOM   1733  CA  SER   202      -5.310  10.234  -1.730  1.00 10.00      A   
ATOM   1734  CB  SER   202      -4.129   9.315  -2.058  1.00 10.00      A   
ATOM   1735  OG  SER   202      -3.020  10.055  -2.542  1.00 10.00      A   
ATOM   1736  HG  SER   202      -2.853  10.809  -1.964  1.00 10.00      A   
ATOM   1737  C   SER   202      -6.442   9.421  -1.104  1.00 10.00      A   
ATOM   1738  O   SER   202      -7.448   9.128  -1.753  1.00 10.00      A   
ATOM   1739  N   LEU   203      -6.284   9.088   0.173  1.00 10.00      A   
ATOM   1740  HN  LEU   203      -5.469   9.375   0.643  1.00 10.00      A   
ATOM   1741  CA  LEU   203      -7.285   8.313   0.894  1.00 10.00      A   
ATOM   1742  CB  LEU   203      -6.793   7.957   2.297  1.00 10.00      A   
ATOM   1743  CG  LEU   203      -5.922   6.707   2.415  1.00 10.00      A   
ATOM   1744  CD1 LEU   203      -5.619   6.413   3.877  1.00 10.00      A   
ATOM   1745  CD2 LEU   203      -6.598   5.514   1.747  1.00 10.00      A   
ATOM   1746  C   LEU   203      -8.611   9.057   0.976  1.00 10.00      A   
ATOM   1747  O   LEU   203      -9.670   8.445   1.060  1.00 10.00      A   
ATOM   1748  N   MET   204      -8.548  10.381   0.950  1.00 10.00      A   
ATOM   1749  HN  MET   204      -7.672  10.817   0.893  1.00 10.00      A   
ATOM   1750  CA  MET   204      -9.751  11.200   1.017  1.00 10.00      A   
ATOM   1751  CB  MET   204      -9.487  12.501   1.778  1.00 10.00      A   
ATOM   1752  CG  MET   204      -9.228  12.293   3.262  1.00 10.00      A   
ATOM   1753  SD  MET   204      -9.183  13.834   4.199  1.00 10.00      A   
ATOM   1754  CE  MET   204      -7.749  14.632   3.479  1.00 10.00      A   
ATOM   1755  C   MET   204     -10.302  11.487  -0.375  1.00 10.00      A   
ATOM   1756  O   MET   204     -11.463  11.863  -0.529  1.00 10.00      A   
ATOM   1757  N   SER   205      -9.467  11.294  -1.387  1.00 10.00      A   
ATOM   1758  HN  SER   205      -8.555  10.985  -1.199  1.00 10.00      A   
ATOM   1759  CA  SER   205      -9.860  11.534  -2.765  1.00 10.00      A   
ATOM   1760  CB  SER   205      -8.622  11.758  -3.636  1.00 10.00      A   
ATOM   1761  OG  SER   205      -7.887  12.893  -3.205  1.00 10.00      A   
ATOM   1762  HG  SER   205      -7.738  12.840  -2.249  1.00 10.00      A   
ATOM   1763  C   SER   205     -10.695  10.382  -3.315  1.00 10.00      A   
ATOM   1764  O   SER   205     -11.592  10.593  -4.130  1.00 10.00      A   
ATOM   1765  N   VAL   206     -10.396   9.164  -2.875  1.00 10.00      A   
ATOM   1766  HN  VAL   206      -9.655   9.049  -2.238  1.00 10.00      A   
ATOM   1767  CA  VAL   206     -11.135   7.991  -3.331  1.00 10.00      A   
ATOM   1768  CB  VAL   206     -10.349   6.683  -3.103  1.00 10.00      A   
ATOM   1769  CG1 VAL   206      -9.091   6.663  -3.956  1.00 10.00      A   
ATOM   1770  CG2 VAL   206     -10.007   6.500  -1.630  1.00 10.00      A   
ATOM   1771  C   VAL   206     -12.492   7.900  -2.639  1.00 10.00      A   
ATOM   1772  O   VAL   206     -13.386   7.174  -3.081  1.00 10.00      A   
ATOM   1773  N   ILE   207     -12.634   8.643  -1.550  1.00 10.00      A   
ATOM   1774  HN  ILE   207     -11.881   9.196  -1.254  1.00 10.00      A   
ATOM   1775  CA  ILE   207     -13.870   8.670  -0.785  1.00 10.00      A   
ATOM   1776  CB  ILE   207     -13.697   9.445   0.541  1.00 10.00      A   
ATOM   1777  CG1 ILE   207     -12.828   8.649   1.514  1.00 10.00      A   
ATOM   1778  CG2 ILE   207     -15.049   9.768   1.166  1.00 10.00      A   
ATOM   1779  CD1 ILE   207     -12.456   9.413   2.765  1.00 10.00      A   
ATOM   1780  C   ILE   207     -14.996   9.306  -1.596  1.00 10.00      A   
ATOM   1781  O   ILE   207     -14.857  10.415  -2.112  1.00 10.00      A   
ATOM   1782  N   GLY   208     -16.099   8.588  -1.721  1.00 10.00      A   
ATOM   1783  HN  GLY   208     -16.139   7.692  -1.320  1.00 10.00      A   
ATOM   1784  CA  GLY   208     -17.235   9.106  -2.450  1.00 10.00      A   
ATOM   1785  C   GLY   208     -17.469   8.381  -3.752  1.00 10.00      A   
ATOM   1786  O   GLY   208     -18.605   8.078  -4.095  1.00 10.00      A   
ATOM   1787  N   TYR   209     -16.395   8.086  -4.471  1.00 10.00      A   
ATOM   1788  HN  TYR   209     -15.508   8.338  -4.137  1.00 10.00      A   
ATOM   1789  CA  TYR   209     -16.507   7.396  -5.750  1.00 10.00      A   
ATOM   1790  CB  TYR   209     -15.260   7.608  -6.609  1.00 10.00      A   
ATOM   1791  CG  TYR   209     -15.223   8.972  -7.259  1.00 10.00      A   
ATOM   1792  CD1 TYR   209     -14.290   9.927  -6.872  1.00 10.00      A   
ATOM   1793  CD2 TYR   209     -16.135   9.309  -8.251  1.00 10.00      A   
ATOM   1794  CE1 TYR   209     -14.269  11.179  -7.457  1.00 10.00      A   
ATOM   1795  CE2 TYR   209     -16.120  10.556  -8.841  1.00 10.00      A   
ATOM   1796  CZ  TYR   209     -15.187  11.488  -8.441  1.00 10.00      A   
ATOM   1797  OH  TYR   209     -15.174  12.731  -9.026  1.00 10.00      A   
ATOM   1798  HH  TYR   209     -16.082  13.042  -9.141  1.00 10.00      A   
ATOM   1799  C   TYR   209     -16.819   5.917  -5.563  1.00 10.00      A   
ATOM   1800  O   TYR   209     -17.787   5.406  -6.119  1.00 10.00      A   
ATOM   1801  N   SER   210     -16.031   5.246  -4.738  1.00 10.00      A   
ATOM   1802  HN  SER   210     -15.290   5.712  -4.295  1.00 10.00      A   
ATOM   1803  CA  SER   210     -16.231   3.829  -4.474  1.00 10.00      A   
ATOM   1804  CB  SER   210     -15.004   3.265  -3.763  1.00 10.00      A   
ATOM   1805  OG  SER   210     -13.814   3.761  -4.355  1.00 10.00      A   
ATOM   1806  HG  SER   210     -13.884   3.699  -5.313  1.00 10.00      A   
ATOM   1807  C   SER   210     -17.490   3.597  -3.632  1.00 10.00      A   
ATOM   1808  O   SER   210     -17.880   2.459  -3.371  1.00 10.00      A   
ATOM   1809  N   LEU   211     -18.120   4.690  -3.213  1.00 10.00      A   
ATOM   1810  HN  LEU   211     -17.752   5.567  -3.447  1.00 10.00      A   
ATOM   1811  CA  LEU   211     -19.330   4.621  -2.410  1.00 10.00      A   
ATOM   1812  CB  LEU   211     -19.125   5.411  -1.115  1.00 10.00      A   
ATOM   1813  CG  LEU   211     -20.206   5.262  -0.047  1.00 10.00      A   
ATOM   1814  CD1 LEU   211     -20.249   3.833   0.470  1.00 10.00      A   
ATOM   1815  CD2 LEU   211     -19.962   6.239   1.090  1.00 10.00      A   
ATOM   1816  C   LEU   211     -20.521   5.185  -3.182  1.00 10.00      A   
ATOM   1817  O   LEU   211     -21.669   5.055  -2.760  1.00 10.00      A   
ATOM   1818  N   ASN   212     -20.234   5.784  -4.331  1.00 10.00      A   
ATOM   1819  HN  ASN   212     -19.301   5.813  -4.629  1.00 10.00      A   
ATOM   1820  CA  ASN   212     -21.262   6.393  -5.171  1.00 10.00      A   
ATOM   1821  CB  ASN   212     -20.631   7.013  -6.421  1.00 10.00      A   
ATOM   1822  CG  ASN   212     -21.628   7.786  -7.260  1.00 10.00      A   
ATOM   1823  OD1 ASN   212     -22.533   8.435  -6.734  1.00 10.00      A   
ATOM   1824  ND2 ASN   212     -21.474   7.722  -8.572  1.00 10.00      A   
ATOM   1825 HD21 ASN   212     -20.734   7.185  -8.926  1.00 10.00      A   
ATOM   1826 HD22 ASN   212     -22.107   8.211  -9.137  1.00 10.00      A   
ATOM   1827  C   ASN   212     -22.307   5.368  -5.578  1.00 10.00      A   
ATOM   1828  O   ASN   212     -23.508   5.642  -5.556  1.00 10.00      A   
ATOM   1829  N   ASP   213     -21.842   4.182  -5.937  1.00 10.00      A   
ATOM   1830  HN  ASP   213     -20.873   4.026  -5.928  1.00 10.00      A   
ATOM   1831  CA  ASP   213     -22.731   3.106  -6.353  1.00 10.00      A   
ATOM   1832  CB  ASP   213     -21.949   1.968  -7.003  1.00 10.00      A   
ATOM   1833  CG  ASP   213     -21.658   2.242  -8.462  1.00 10.00      A   
ATOM   1834  OD1 ASP   213     -22.626   2.386  -9.244  1.00 10.00      A   
ATOM   1835  OD2 ASP   213     -20.469   2.326  -8.829  1.00 10.00      A   
ATOM   1836  C   ASP   213     -23.555   2.594  -5.186  1.00 10.00      A   
ATOM   1837  O   ASP   213     -24.738   2.284  -5.339  1.00 10.00      A   
ATOM   1838  N   SER   214     -22.924   2.524  -4.022  1.00 10.00      A   
ATOM   1839  HN  SER   214     -21.983   2.785  -3.975  1.00 10.00      A   
ATOM   1840  CA  SER   214     -23.580   2.066  -2.813  1.00 10.00      A   
ATOM   1841  CB  SER   214     -22.558   2.002  -1.678  1.00 10.00      A   
ATOM   1842  OG  SER   214     -21.263   1.719  -2.189  1.00 10.00      A   
ATOM   1843  HG  SER   214     -20.808   1.109  -1.593  1.00 10.00      A   
ATOM   1844  C   SER   214     -24.730   3.006  -2.450  1.00 10.00      A   
ATOM   1845  O   SER   214     -25.816   2.560  -2.076  1.00 10.00      A   
ATOM   1846  N   ILE   215     -24.493   4.308  -2.592  1.00 10.00      A   
ATOM   1847  HN  ILE   215     -23.603   4.599  -2.897  1.00 10.00      A   
ATOM   1848  CA  ILE   215     -25.508   5.315  -2.293  1.00 10.00      A   
ATOM   1849  CB  ILE   215     -24.975   6.750  -2.509  1.00 10.00      A   
ATOM   1850  CG1 ILE   215     -23.768   7.015  -1.608  1.00 10.00      A   
ATOM   1851  CG2 ILE   215     -26.068   7.780  -2.254  1.00 10.00      A   
ATOM   1852  CD1 ILE   215     -23.012   8.278  -1.952  1.00 10.00      A   
ATOM   1853  C   ILE   215     -26.750   5.100  -3.156  1.00 10.00      A   
ATOM   1854  O   ILE   215     -27.877   5.227  -2.678  1.00 10.00      A   
ATOM   1855  N   VAL   216     -26.532   4.751  -4.421  1.00 10.00      A   
ATOM   1856  HN  VAL   216     -25.609   4.640  -4.733  1.00 10.00      A   
ATOM   1857  CA  VAL   216     -27.631   4.514  -5.350  1.00 10.00      A   
ATOM   1858  CB  VAL   216     -27.127   4.267  -6.789  1.00 10.00      A   
ATOM   1859  CG1 VAL   216     -28.278   3.889  -7.713  1.00 10.00      A   
ATOM   1860  CG2 VAL   216     -26.409   5.499  -7.316  1.00 10.00      A   
ATOM   1861  C   VAL   216     -28.478   3.334  -4.884  1.00 10.00      A   
ATOM   1862  O   VAL   216     -29.706   3.419  -4.842  1.00 10.00      A   
ATOM   1863  N   VAL   217     -27.813   2.245  -4.510  1.00 10.00      A   
ATOM   1864  HN  VAL   217     -26.832   2.240  -4.559  1.00 10.00      A   
ATOM   1865  CA  VAL   217     -28.507   1.054  -4.035  1.00 10.00      A   
ATOM   1866  CB  VAL   217     -27.525  -0.103  -3.745  1.00 10.00      A   
ATOM   1867  CG1 VAL   217     -28.280  -1.376  -3.396  1.00 10.00      A   
ATOM   1868  CG2 VAL   217     -26.608  -0.340  -4.934  1.00 10.00      A   
ATOM   1869  C   VAL   217     -29.305   1.375  -2.772  1.00 10.00      A   
ATOM   1870  O   VAL   217     -30.463   0.977  -2.635  1.00 10.00      A   
ATOM   1871  N   SER   218     -28.684   2.122  -1.867  1.00 10.00      A   
ATOM   1872  HN  SER   218     -27.766   2.425  -2.045  1.00 10.00      A   
ATOM   1873  CA  SER   218     -29.326   2.504  -0.618  1.00 10.00      A   
ATOM   1874  CB  SER   218     -28.311   3.164   0.313  1.00 10.00      A   
ATOM   1875  OG  SER   218     -27.141   2.370   0.398  1.00 10.00      A   
ATOM   1876  HG  SER   218     -27.295   1.527  -0.055  1.00 10.00      A   
ATOM   1877  C   SER   218     -30.518   3.422  -0.872  1.00 10.00      A   
ATOM   1878  O   SER   218     -31.559   3.290  -0.228  1.00 10.00      A   
ATOM   1879  N   ASP   219     -30.366   4.340  -1.822  1.00 10.00      A   
ATOM   1880  HN  ASP   219     -29.507   4.402  -2.298  1.00 10.00      A   
ATOM   1881  CA  ASP   219     -31.445   5.264  -2.168  1.00 10.00      A   
ATOM   1882  CB  ASP   219     -30.969   6.316  -3.171  1.00 10.00      A   
ATOM   1883  CG  ASP   219     -32.034   7.352  -3.480  1.00 10.00      A   
ATOM   1884  OD1 ASP   219     -32.333   8.184  -2.589  1.00 10.00      A   
ATOM   1885  OD2 ASP   219     -32.558   7.354  -4.616  1.00 10.00      A   
ATOM   1886  C   ASP   219     -32.614   4.485  -2.748  1.00 10.00      A   
ATOM   1887  O   ASP   219     -33.771   4.720  -2.394  1.00 10.00      A   
ATOM   1888  N   ARG   220     -32.291   3.539  -3.626  1.00 10.00      A   
ATOM   1889  HN  ARG   220     -31.343   3.418  -3.868  1.00 10.00      A   
ATOM   1890  CA  ARG   220     -33.295   2.690  -4.251  1.00 10.00      A   
ATOM   1891  CB  ARG   220     -32.622   1.721  -5.229  1.00 10.00      A   
ATOM   1892  CG  ARG   220     -33.579   0.837  -6.011  1.00 10.00      A   
ATOM   1893  CD  ARG   220     -34.508   1.658  -6.894  1.00 10.00      A   
ATOM   1894  NE  ARG   220     -34.991   0.878  -8.030  1.00 10.00      A   
ATOM   1895  HE  ARG   220     -34.376   0.203  -8.399  1.00 10.00      A   
ATOM   1896  CZ  ARG   220     -36.191   1.028  -8.589  1.00 10.00      A   
ATOM   1897  NH1 ARG   220     -37.046   1.926  -8.116  1.00 10.00      A   
ATOM   1898 HH11 ARG   220     -36.782   2.525  -7.304  1.00 10.00      A   
ATOM   1899 HH12 ARG   220     -37.982   2.041  -8.557  1.00 10.00      A   
ATOM   1900  NH2 ARG   220     -36.535   0.278  -9.629  1.00 10.00      A   
ATOM   1901 HH21 ARG   220     -35.869  -0.429 -10.013  1.00 10.00      A   
ATOM   1902 HH22 ARG   220     -37.473   0.396 -10.071  1.00 10.00      A   
ATOM   1903  C   ARG   220     -34.047   1.914  -3.177  1.00 10.00      A   
ATOM   1904  O   ARG   220     -35.277   1.818  -3.203  1.00 10.00      A   
ATOM   1905  N   ILE   221     -33.290   1.370  -2.232  1.00 10.00      A   
ATOM   1906  HN  ILE   221     -32.313   1.480  -2.283  1.00 10.00      A   
ATOM   1907  CA  ILE   221     -33.863   0.616  -1.128  1.00 10.00      A   
ATOM   1908  CB  ILE   221     -32.757  -0.024  -0.254  1.00 10.00      A   
ATOM   1909  CG1 ILE   221     -32.144  -1.231  -0.973  1.00 10.00      A   
ATOM   1910  CG2 ILE   221     -33.290  -0.424   1.115  1.00 10.00      A   
ATOM   1911  CD1 ILE   221     -31.004  -1.889  -0.224  1.00 10.00      A   
ATOM   1912  C   ILE   221     -34.738   1.528  -0.271  1.00 10.00      A   
ATOM   1913  O   ILE   221     -35.843   1.153   0.122  1.00 10.00      A   
ATOM   1914  N   ARG   222     -34.232   2.731  -0.007  1.00 10.00      A   
ATOM   1915  HN  ARG   222     -33.343   2.957  -0.359  1.00 10.00      A   
ATOM   1916  CA  ARG   222     -34.938   3.728   0.789  1.00 10.00      A   
ATOM   1917  CB  ARG   222     -34.097   5.011   0.854  1.00 10.00      A   
ATOM   1918  CG  ARG   222     -34.843   6.265   1.281  1.00 10.00      A   
ATOM   1919  CD  ARG   222     -34.466   7.445   0.397  1.00 10.00      A   
ATOM   1920  NE  ARG   222     -34.433   8.706   1.140  1.00 10.00      A   
ATOM   1921  HE  ARG   222     -34.904   8.733   2.002  1.00 10.00      A   
ATOM   1922  CZ  ARG   222     -33.813   9.809   0.713  1.00 10.00      A   
ATOM   1923  NH1 ARG   222     -33.169   9.815  -0.451  1.00 10.00      A   
ATOM   1924 HH11 ARG   222     -33.143   8.957  -1.053  1.00 10.00      A   
ATOM   1925 HH12 ARG   222     -32.686  10.682  -0.774  1.00 10.00      A   
ATOM   1926  NH2 ARG   222     -33.837  10.913   1.454  1.00 10.00      A   
ATOM   1927 HH21 ARG   222     -33.350  11.779   1.122  1.00 10.00      A   
ATOM   1928 HH22 ARG   222     -34.343  10.926   2.369  1.00 10.00      A   
ATOM   1929  C   ARG   222     -36.306   4.030   0.192  1.00 10.00      A   
ATOM   1930  O   ARG   222     -37.318   3.994   0.891  1.00 10.00      A   
ATOM   1931  N   GLU   223     -36.328   4.317  -1.104  1.00 10.00      A   
ATOM   1932  HN  GLU   223     -35.482   4.324  -1.610  1.00 10.00      A   
ATOM   1933  CA  GLU   223     -37.569   4.629  -1.796  1.00 10.00      A   
ATOM   1934  CB  GLU   223     -37.289   5.165  -3.201  1.00 10.00      A   
ATOM   1935  CG  GLU   223     -36.442   6.426  -3.222  1.00 10.00      A   
ATOM   1936  CD  GLU   223     -36.936   7.432  -4.234  1.00 10.00      A   
ATOM   1937  OE1 GLU   223     -36.611   7.292  -5.432  1.00 10.00      A   
ATOM   1938  OE2 GLU   223     -37.666   8.364  -3.839  1.00 10.00      A   
ATOM   1939  C   GLU   223     -38.489   3.413  -1.863  1.00 10.00      A   
ATOM   1940  O   GLU   223     -39.697   3.528  -1.660  1.00 10.00      A   
ATOM   1941  N   ASN   224     -37.910   2.249  -2.139  1.00 10.00      A   
ATOM   1942  HN  ASN   224     -36.940   2.221  -2.292  1.00 10.00      A   
ATOM   1943  CA  ASN   224     -38.683   1.010  -2.233  1.00 10.00      A   
ATOM   1944  CB  ASN   224     -37.803  -0.151  -2.712  1.00 10.00      A   
ATOM   1945  CG  ASN   224     -38.256  -0.731  -4.041  1.00 10.00      A   
ATOM   1946  OD1 ASN   224     -39.423  -0.610  -4.423  1.00 10.00      A   
ATOM   1947  ND2 ASN   224     -37.338  -1.372  -4.751  1.00 10.00      A   
ATOM   1948 HD21 ASN   224     -36.427  -1.439  -4.384  1.00 10.00      A   
ATOM   1949 HD22 ASN   224     -37.603  -1.758  -5.615  1.00 10.00      A   
ATOM   1950  C   ASN   224     -39.324   0.660  -0.894  1.00 10.00      A   
ATOM   1951  O   ASN   224     -40.487   0.264  -0.839  1.00 10.00      A   
ATOM   1952  N   PHE   225     -38.563   0.835   0.180  1.00 10.00      A   
ATOM   1953  HN  PHE   225     -37.648   1.173   0.065  1.00 10.00      A   
ATOM   1954  CA  PHE   225     -39.036   0.541   1.529  1.00 10.00      A   
ATOM   1955  CB  PHE   225     -37.885   0.715   2.531  1.00 10.00      A   
ATOM   1956  CG  PHE   225     -38.274   0.532   3.971  1.00 10.00      A   
ATOM   1957  CD1 PHE   225     -38.502  -0.733   4.487  1.00 10.00      A   
ATOM   1958  CD2 PHE   225     -38.409   1.629   4.809  1.00 10.00      A   
ATOM   1959  CE1 PHE   225     -38.856  -0.901   5.812  1.00 10.00      A   
ATOM   1960  CE2 PHE   225     -38.764   1.467   6.134  1.00 10.00      A   
ATOM   1961  CZ  PHE   225     -38.987   0.200   6.636  1.00 10.00      A   
ATOM   1962  C   PHE   225     -40.219   1.435   1.903  1.00 10.00      A   
ATOM   1963  O   PHE   225     -41.072   1.060   2.706  1.00 10.00      A   
ATOM   1964  N   ARG   226     -40.276   2.614   1.300  1.00 10.00      A   
ATOM   1965  HN  ARG   226     -39.577   2.854   0.656  1.00 10.00      A   
ATOM   1966  CA  ARG   226     -41.347   3.559   1.568  1.00 10.00      A   
ATOM   1967  CB  ARG   226     -40.809   4.984   1.541  1.00 10.00      A   
ATOM   1968  CG  ARG   226     -39.782   5.264   2.621  1.00 10.00      A   
ATOM   1969  CD  ARG   226     -39.244   6.675   2.507  1.00 10.00      A   
ATOM   1970  NE  ARG   226     -40.307   7.671   2.605  1.00 10.00      A   
ATOM   1971  HE  ARG   226     -41.147   7.482   2.125  1.00 10.00      A   
ATOM   1972  CZ  ARG   226     -40.219   8.793   3.308  1.00 10.00      A   
ATOM   1973  NH1 ARG   226     -39.110   9.084   3.981  1.00 10.00      A   
ATOM   1974 HH11 ARG   226     -39.048   9.969   4.530  1.00 10.00      A   
ATOM   1975 HH12 ARG   226     -38.299   8.426   3.969  1.00 10.00      A   
ATOM   1976  NH2 ARG   226     -41.242   9.632   3.334  1.00 10.00      A   
ATOM   1977 HH21 ARG   226     -42.120   9.408   2.808  1.00 10.00      A   
ATOM   1978 HH22 ARG   226     -41.182  10.515   3.883  1.00 10.00      A   
ATOM   1979  C   ARG   226     -42.490   3.404   0.574  1.00 10.00      A   
ATOM   1980  O   ARG   226     -43.483   4.128   0.640  1.00 10.00      A   
ATOM   1981  N   LYS   227     -42.356   2.453  -0.340  1.00 10.00      A   
ATOM   1982  HN  LYS   227     -41.548   1.895  -0.342  1.00 10.00      A   
ATOM   1983  CA  LYS   227     -43.386   2.216  -1.339  1.00 10.00      A   
ATOM   1984  CB  LYS   227     -42.811   2.282  -2.754  1.00 10.00      A   
ATOM   1985  CG  LYS   227     -42.457   3.693  -3.198  1.00 10.00      A   
ATOM   1986  CD  LYS   227     -41.702   3.698  -4.517  1.00 10.00      A   
ATOM   1987  CE  LYS   227     -41.262   5.107  -4.890  1.00 10.00      A   
ATOM   1988  NZ  LYS   227     -40.581   5.158  -6.213  1.00 10.00      A   
ATOM   1989  HZ1 LYS   227     -40.354   6.142  -6.460  1.00 10.00      A   
ATOM   1990  HZ2 LYS   227     -41.198   4.764  -6.953  1.00 10.00      A   
ATOM   1991  HZ3 LYS   227     -39.696   4.610  -6.184  1.00 10.00      A   
ATOM   1992  C   LYS   227     -44.107   0.898  -1.095  1.00 10.00      A   
ATOM   1993  O   LYS   227     -44.987   0.510  -1.862  1.00 10.00      A   
ATOM   1994  N   ILE   228     -43.728   0.207  -0.027  1.00 10.00      A   
ATOM   1995  HN  ILE   228     -43.011   0.559   0.544  1.00 10.00      A   
ATOM   1996  CA  ILE   228     -44.363  -1.058   0.320  1.00 10.00      A   
ATOM   1997  CB  ILE   228     -43.344  -2.165   0.674  1.00 10.00      A   
ATOM   1998  CG1 ILE   228     -42.382  -1.703   1.774  1.00 10.00      A   
ATOM   1999  CG2 ILE   228     -42.575  -2.596  -0.565  1.00 10.00      A   
ATOM   2000  CD1 ILE   228     -41.539  -2.817   2.358  1.00 10.00      A   
ATOM   2001  C   ILE   228     -45.351  -0.856   1.465  1.00 10.00      A   
ATOM   2002  O   ILE   228     -45.023  -0.237   2.476  1.00 10.00      A   
ATOM   2003  N   ARG   229     -46.566  -1.351   1.298  1.00 10.00      A   
ATOM   2004  HN  ARG   229     -46.786  -1.827   0.464  1.00 10.00      A   
ATOM   2005  CA  ARG   229     -47.585  -1.198   2.323  1.00 10.00      A   
ATOM   2006  CB  ARG   229     -48.963  -1.020   1.690  1.00 10.00      A   
ATOM   2007  CG  ARG   229     -49.124   0.296   0.947  1.00 10.00      A   
ATOM   2008  CD  ARG   229     -49.633   0.079  -0.466  1.00 10.00      A   
ATOM   2009  NE  ARG   229     -50.974  -0.498  -0.481  1.00 10.00      A   
ATOM   2010  HE  ARG   229     -51.207  -1.113   0.253  1.00 10.00      A   
ATOM   2011  CZ  ARG   229     -51.889  -0.233  -1.417  1.00 10.00      A   
ATOM   2012  NH1 ARG   229     -51.613   0.608  -2.408  1.00 10.00      A   
ATOM   2013 HH11 ARG   229     -50.677   1.066  -2.464  1.00 10.00      A   
ATOM   2014 HH12 ARG   229     -52.333   0.812  -3.141  1.00 10.00      A   
ATOM   2015  NH2 ARG   229     -53.078  -0.813  -1.362  1.00 10.00      A   
ATOM   2016 HH21 ARG   229     -53.795  -0.604  -2.092  1.00 10.00      A   
ATOM   2017 HH22 ARG   229     -53.304  -1.479  -0.594  1.00 10.00      A   
ATOM   2018  C   ARG   229     -47.585  -2.369   3.295  1.00 10.00      A   
ATOM   2019  O   ARG   229     -47.286  -2.206   4.478  1.00 10.00      A   
ATOM   2020  N   ARG   230     -47.913  -3.547   2.791  1.00 10.00      A   
ATOM   2021  HN  ARG   230     -48.125  -3.615   1.835  1.00 10.00      A   
ATOM   2022  CA  ARG   230     -47.965  -4.747   3.613  1.00 10.00      A   
ATOM   2023  CB  ARG   230     -49.397  -5.291   3.693  1.00 10.00      A   
ATOM   2024  CG  ARG   230     -50.436  -4.272   4.138  1.00 10.00      A   
ATOM   2025  CD  ARG   230     -50.162  -3.768   5.547  1.00 10.00      A   
ATOM   2026  NE  ARG   230     -50.621  -4.709   6.568  1.00 10.00      A   
ATOM   2027  HE  ARG   230     -50.865  -5.612   6.269  1.00 10.00      A   
ATOM   2028  CZ  ARG   230     -50.732  -4.409   7.861  1.00 10.00      A   
ATOM   2029  NH1 ARG   230     -50.416  -3.190   8.300  1.00 10.00      A   
ATOM   2030 HH11 ARG   230     -50.503  -2.954   9.316  1.00 10.00      A   
ATOM   2031 HH12 ARG   230     -50.076  -2.461   7.633  1.00 10.00      A   
ATOM   2032  NH2 ARG   230     -51.161  -5.330   8.717  1.00 10.00      A   
ATOM   2033 HH21 ARG   230     -51.250  -5.104   9.730  1.00 10.00      A   
ATOM   2034 HH22 ARG   230     -51.413  -6.286   8.378  1.00 10.00      A   
ATOM   2035  C   ARG   230     -47.022  -5.819   3.075  1.00 10.00      A   
ATOM   2036  O   ARG   230     -47.461  -6.861   2.576  1.00 10.00      A   
ATOM   2037  N   GLY   231     -45.728  -5.561   3.177  1.00 10.00      A   
ATOM   2038  HN  GLY   231     -45.435  -4.723   3.596  1.00 10.00      A   
ATOM   2039  CA  GLY   231     -44.742  -6.508   2.698  1.00 10.00      A   
ATOM   2040  C   GLY   231     -43.569  -6.611   3.647  1.00 10.00      A   
ATOM   2041  O   GLY   231     -43.491  -5.860   4.620  1.00 10.00      A   
ATOM   2042  N   THR   232     -42.666  -7.539   3.381  1.00 10.00      A   
ATOM   2043  HN  THR   232     -42.785  -8.118   2.602  1.00 10.00      A   
ATOM   2044  CA  THR   232     -41.502  -7.726   4.229  1.00 10.00      A   
ATOM   2045  CB  THR   232     -41.163  -9.214   4.369  1.00 10.00      A   
ATOM   2046  OG1 THR   232     -42.065  -9.973   3.550  1.00 10.00      A   
ATOM   2047  HG1 THR   232     -42.817 -10.260   4.086  1.00 10.00      A   
ATOM   2048  CG2 THR   232     -41.326  -9.647   5.817  1.00 10.00      A   
ATOM   2049  C   THR   232     -40.297  -6.960   3.682  1.00 10.00      A   
ATOM   2050  O   THR   232     -39.848  -7.210   2.563  1.00 10.00      A   
ATOM   2051  N   PRO   233     -39.773  -6.017   4.479  1.00 10.00      A   
ATOM   2052  CA  PRO   233     -38.632  -5.170   4.097  1.00 10.00      A   
ATOM   2053  CB  PRO   233     -38.261  -4.471   5.404  1.00 10.00      A   
ATOM   2054  CG  PRO   233     -39.537  -4.421   6.167  1.00 10.00      A   
ATOM   2055  CD  PRO   233     -40.263  -5.691   5.834  1.00 10.00      A   
ATOM   2056  C   PRO   233     -37.426  -5.936   3.550  1.00 10.00      A   
ATOM   2057  O   PRO   233     -36.966  -5.654   2.441  1.00 10.00      A   
ATOM   2058  N   TYR   234     -36.932  -6.910   4.313  1.00 10.00      A   
ATOM   2059  HN  TYR   234     -37.361  -7.102   5.174  1.00 10.00      A   
ATOM   2060  CA  TYR   234     -35.756  -7.691   3.910  1.00 10.00      A   
ATOM   2061  CB  TYR   234     -35.338  -8.712   4.981  1.00 10.00      A   
ATOM   2062  CG  TYR   234     -36.188  -9.964   5.067  1.00 10.00      A   
ATOM   2063  CD1 TYR   234     -35.694 -11.192   4.645  1.00 10.00      A   
ATOM   2064  CD2 TYR   234     -37.472  -9.923   5.588  1.00 10.00      A   
ATOM   2065  CE1 TYR   234     -36.457 -12.340   4.739  1.00 10.00      A   
ATOM   2066  CE2 TYR   234     -38.242 -11.064   5.681  1.00 10.00      A   
ATOM   2067  CZ  TYR   234     -37.732 -12.268   5.259  1.00 10.00      A   
ATOM   2068  OH  TYR   234     -38.496 -13.408   5.360  1.00 10.00      A   
ATOM   2069  HH  TYR   234     -37.943 -14.137   5.678  1.00 10.00      A   
ATOM   2070  C   TYR   234     -35.900  -8.338   2.532  1.00 10.00      A   
ATOM   2071  O   TYR   234     -34.912  -8.521   1.819  1.00 10.00      A   
ATOM   2072  N   GLU   235     -37.129  -8.654   2.150  1.00 10.00      A   
ATOM   2073  HN  GLU   235     -37.880  -8.457   2.747  1.00 10.00      A   
ATOM   2074  CA  GLU   235     -37.387  -9.272   0.857  1.00 10.00      A   
ATOM   2075  CB  GLU   235     -38.817  -9.806   0.789  1.00 10.00      A   
ATOM   2076  CG  GLU   235     -39.016 -11.125   1.508  1.00 10.00      A   
ATOM   2077  CD  GLU   235     -38.246 -12.250   0.855  1.00 10.00      A   
ATOM   2078  OE1 GLU   235     -38.726 -12.791  -0.166  1.00 10.00      A   
ATOM   2079  OE2 GLU   235     -37.158 -12.603   1.357  1.00 10.00      A   
ATOM   2080  C   GLU   235     -37.146  -8.286  -0.279  1.00 10.00      A   
ATOM   2081  O   GLU   235     -36.570  -8.639  -1.309  1.00 10.00      A   
ATOM   2082  N   ILE   236     -37.571  -7.045  -0.073  1.00 10.00      A   
ATOM   2083  HN  ILE   236     -38.000  -6.824   0.784  1.00 10.00      A   
ATOM   2084  CA  ILE   236     -37.419  -5.999  -1.080  1.00 10.00      A   
ATOM   2085  CB  ILE   236     -38.358  -4.805  -0.801  1.00 10.00      A   
ATOM   2086  CG1 ILE   236     -39.755  -5.287  -0.389  1.00 10.00      A   
ATOM   2087  CG2 ILE   236     -38.445  -3.892  -2.013  1.00 10.00      A   
ATOM   2088  CD1 ILE   236     -40.472  -6.106  -1.444  1.00 10.00      A   
ATOM   2089  C   ILE   236     -35.971  -5.508  -1.139  1.00 10.00      A   
ATOM   2090  O   ILE   236     -35.492  -5.064  -2.190  1.00 10.00      A   
ATOM   2091  N   PHE   237     -35.284  -5.594  -0.004  1.00 10.00      A   
ATOM   2092  HN  PHE   237     -35.737  -5.938   0.799  1.00 10.00      A   
ATOM   2093  CA  PHE   237     -33.887  -5.180   0.090  1.00 10.00      A   
ATOM   2094  CB  PHE   237     -33.351  -5.417   1.507  1.00 10.00      A   
ATOM   2095  CG  PHE   237     -33.538  -4.273   2.468  1.00 10.00      A   
ATOM   2096  CD1 PHE   237     -34.757  -3.627   2.583  1.00 10.00      A   
ATOM   2097  CD2 PHE   237     -32.490  -3.854   3.269  1.00 10.00      A   
ATOM   2098  CE1 PHE   237     -34.929  -2.586   3.476  1.00 10.00      A   
ATOM   2099  CE2 PHE   237     -32.652  -2.811   4.162  1.00 10.00      A   
ATOM   2100  CZ  PHE   237     -33.874  -2.177   4.265  1.00 10.00      A   
ATOM   2101  C   PHE   237     -33.035  -5.955  -0.907  1.00 10.00      A   
ATOM   2102  O   PHE   237     -32.280  -5.371  -1.685  1.00 10.00      A   
ATOM   2103  N   ASN   238     -33.193  -7.275  -0.891  1.00 10.00      A   
ATOM   2104  HN  ASN   238     -33.828  -7.669  -0.257  1.00 10.00      A   
ATOM   2105  CA  ASN   238     -32.441  -8.159  -1.781  1.00 10.00      A   
ATOM   2106  CB  ASN   238     -32.698  -9.631  -1.438  1.00 10.00      A   
ATOM   2107  CG  ASN   238     -32.131 -10.038  -0.090  1.00 10.00      A   
ATOM   2108  OD1 ASN   238     -31.106  -9.519   0.352  1.00 10.00      A   
ATOM   2109  ND2 ASN   238     -32.791 -10.977   0.569  1.00 10.00      A   
ATOM   2110 HD21 ASN   238     -33.597 -11.358   0.155  1.00 10.00      A   
ATOM   2111 HD22 ASN   238     -32.459 -11.252   1.450  1.00 10.00      A   
ATOM   2112  C   ASN   238     -32.763  -7.902  -3.249  1.00 10.00      A   
ATOM   2113  O   ASN   238     -31.900  -8.049  -4.114  1.00 10.00      A   
ATOM   2114  N   VAL   239     -34.005  -7.515  -3.527  1.00 10.00      A   
ATOM   2115  HN  VAL   239     -34.646  -7.413  -2.794  1.00 10.00      A   
ATOM   2116  CA  VAL   239     -34.435  -7.240  -4.897  1.00 10.00      A   
ATOM   2117  CB  VAL   239     -35.967  -7.062  -4.998  1.00 10.00      A   
ATOM   2118  CG1 VAL   239     -36.387  -6.764  -6.432  1.00 10.00      A   
ATOM   2119  CG2 VAL   239     -36.687  -8.297  -4.480  1.00 10.00      A   
ATOM   2120  C   VAL   239     -33.744  -5.998  -5.450  1.00 10.00      A   
ATOM   2121  O   VAL   239     -33.239  -6.003  -6.571  1.00 10.00      A   
ATOM   2122  N   SER   240     -33.701  -4.943  -4.647  1.00 10.00      A   
ATOM   2123  HN  SER   240     -34.098  -5.006  -3.752  1.00 10.00      A   
ATOM   2124  CA  SER   240     -33.078  -3.693  -5.062  1.00 10.00      A   
ATOM   2125  CB  SER   240     -33.318  -2.608  -4.013  1.00 10.00      A   
ATOM   2126  OG  SER   240     -34.698  -2.520  -3.687  1.00 10.00      A   
ATOM   2127  HG  SER   240     -34.955  -3.295  -3.172  1.00 10.00      A   
ATOM   2128  C   SER   240     -31.583  -3.879  -5.328  1.00 10.00      A   
ATOM   2129  O   SER   240     -30.986  -3.156  -6.129  1.00 10.00      A   
ATOM   2130  N   LEU   241     -30.986  -4.861  -4.661  1.00 10.00      A   
ATOM   2131  HN  LEU   241     -31.512  -5.402  -4.035  1.00 10.00      A   
ATOM   2132  CA  LEU   241     -29.569  -5.148  -4.830  1.00 10.00      A   
ATOM   2133  CB  LEU   241     -29.086  -6.110  -3.741  1.00 10.00      A   
ATOM   2134  CG  LEU   241     -28.998  -5.551  -2.319  1.00 10.00      A   
ATOM   2135  CD1 LEU   241     -29.013  -6.684  -1.310  1.00 10.00      A   
ATOM   2136  CD2 LEU   241     -27.741  -4.708  -2.152  1.00 10.00      A   
ATOM   2137  C   LEU   241     -29.291  -5.752  -6.204  1.00 10.00      A   
ATOM   2138  O   LEU   241     -28.391  -5.308  -6.917  1.00 10.00      A   
ATOM   2139  N   THR   242     -30.082  -6.748  -6.579  1.00 10.00      A   
ATOM   2140  HN  THR   242     -30.810  -7.036  -5.983  1.00 10.00      A   
ATOM   2141  CA  THR   242     -29.906  -7.431  -7.852  1.00 10.00      A   
ATOM   2142  CB  THR   242     -30.665  -8.769  -7.870  1.00 10.00      A   
ATOM   2143  OG1 THR   242     -31.900  -8.626  -7.155  1.00 10.00      A   
ATOM   2144  HG1 THR   242     -32.582  -9.156  -7.582  1.00 10.00      A   
ATOM   2145  CG2 THR   242     -29.830  -9.852  -7.209  1.00 10.00      A   
ATOM   2146  C   THR   242     -30.332  -6.575  -9.043  1.00 10.00      A   
ATOM   2147  O   THR   242     -29.817  -6.743 -10.147  1.00 10.00      A   
ATOM   2148  N   GLN   243     -31.263  -5.654  -8.815  1.00 10.00      A   
ATOM   2149  HN  GLN   243     -31.642  -5.571  -7.910  1.00 10.00      A   
ATOM   2150  CA  GLN   243     -31.755  -4.779  -9.881  1.00 10.00      A   
ATOM   2151  CB  GLN   243     -33.077  -4.126  -9.472  1.00 10.00      A   
ATOM   2152  CG  GLN   243     -34.251  -5.092  -9.418  1.00 10.00      A   
ATOM   2153  CD  GLN   243     -34.727  -5.517 -10.791  1.00 10.00      A   
ATOM   2154  OE1 GLN   243     -34.714  -4.729 -11.742  1.00 10.00      A   
ATOM   2155  NE2 GLN   243     -35.147  -6.770 -10.908  1.00 10.00      A   
ATOM   2156 HE21 GLN   243     -35.122  -7.345 -10.111  1.00 10.00      A   
ATOM   2157 HE22 GLN   243     -35.463  -7.075 -11.785  1.00 10.00      A   
ATOM   2158  C   GLN   243     -30.733  -3.712 -10.272  1.00 10.00      A   
ATOM   2159  O   GLN   243     -30.829  -3.114 -11.343  1.00 10.00      A   
ATOM   2160  N   THR   244     -29.753  -3.488  -9.412  1.00 10.00      A   
ATOM   2161  HN  THR   244     -29.721  -4.002  -8.577  1.00 10.00      A   
ATOM   2162  CA  THR   244     -28.726  -2.486  -9.669  1.00 10.00      A   
ATOM   2163  CB  THR   244     -28.706  -1.435  -8.536  1.00 10.00      A   
ATOM   2164  OG1 THR   244     -30.030  -1.296  -7.993  1.00 10.00      A   
ATOM   2165  HG1 THR   244     -30.127  -1.885  -7.232  1.00 10.00      A   
ATOM   2166  CG2 THR   244     -28.245  -0.084  -9.063  1.00 10.00      A   
ATOM   2167  C   THR   244     -27.347  -3.144  -9.798  1.00 10.00      A   
ATOM   2168  O   THR   244     -26.313  -2.471  -9.766  1.00 10.00      A   
ATOM   2169  N   LEU   245     -27.344  -4.462  -9.980  1.00 10.00      A   
ATOM   2170  HN  LEU   245     -28.201  -4.933 -10.038  1.00 10.00      A   
ATOM   2171  CA  LEU   245     -26.105  -5.231 -10.097  1.00 10.00      A   
ATOM   2172  CB  LEU   245     -26.403  -6.733 -10.149  1.00 10.00      A   
ATOM   2173  CG  LEU   245     -25.200  -7.659 -10.357  1.00 10.00      A   
ATOM   2174  CD1 LEU   245     -24.399  -7.812  -9.076  1.00 10.00      A   
ATOM   2175  CD2 LEU   245     -25.647  -9.014 -10.872  1.00 10.00      A   
ATOM   2176  C   LEU   245     -25.259  -4.823 -11.305  1.00 10.00      A   
ATOM   2177  O   LEU   245     -24.029  -4.861 -11.247  1.00 10.00      A   
ATOM   2178  N   HIS   246     -25.905  -4.433 -12.397  1.00 10.00      A   
ATOM   2179  HN  HIS   246     -26.886  -4.401 -12.397  1.00 10.00      A   
ATOM   2180  CA  HIS   246     -25.176  -4.046 -13.598  1.00 10.00      A   
ATOM   2181  CB  HIS   246     -26.033  -4.240 -14.855  1.00 10.00      A   
ATOM   2182  CG  HIS   246     -25.259  -4.219 -16.143  1.00 10.00      A   
ATOM   2183  ND1 HIS   246     -24.728  -5.353 -16.729  1.00 10.00      A   
ATOM   2184  HD1 HIS   246     -24.795  -6.272 -16.380  1.00 10.00      A   
ATOM   2185  CD2 HIS   246     -24.937  -3.192 -16.963  1.00 10.00      A   
ATOM   2186  CE1 HIS   246     -24.115  -5.018 -17.850  1.00 10.00      A   
ATOM   2187  NE2 HIS   246     -24.230  -3.716 -18.013  1.00 10.00      A   
ATOM   2188  HE2 HIS   246     -23.871  -3.202 -18.777  1.00 10.00      A   
ATOM   2189  C   HIS   246     -24.653  -2.616 -13.503  1.00 10.00      A   
ATOM   2190  O   HIS   246     -23.549  -2.327 -13.959  1.00 10.00      A   
ATOM   2191  N   ARG   247     -25.432  -1.734 -12.888  1.00 10.00      A   
ATOM   2192  HN  ARG   247     -26.290  -2.029 -12.517  1.00 10.00      A   
ATOM   2193  CA  ARG   247     -25.040  -0.334 -12.753  1.00 10.00      A   
ATOM   2194  CB  ARG   247     -26.210   0.531 -12.282  1.00 10.00      A   
ATOM   2195  CG  ARG   247     -25.968   2.021 -12.452  1.00 10.00      A   
ATOM   2196  CD  ARG   247     -26.604   2.824 -11.332  1.00 10.00      A   
ATOM   2197  NE  ARG   247     -28.048   2.960 -11.490  1.00 10.00      A   
ATOM   2198  HE  ARG   247     -28.560   2.140 -11.665  1.00 10.00      A   
ATOM   2199  CZ  ARG   247     -28.699   4.118 -11.414  1.00 10.00      A   
ATOM   2200  NH1 ARG   247     -28.030   5.243 -11.180  1.00 10.00      A   
ATOM   2201 HH11 ARG   247     -26.992   5.221 -11.058  1.00 10.00      A   
ATOM   2202 HH12 ARG   247     -28.536   6.152 -11.119  1.00 10.00      A   
ATOM   2203  NH2 ARG   247     -30.020   4.147 -11.569  1.00 10.00      A   
ATOM   2204 HH21 ARG   247     -30.539   5.053 -11.509  1.00 10.00      A   
ATOM   2205 HH22 ARG   247     -30.547   3.262 -11.753  1.00 10.00      A   
ATOM   2206  C   ARG   247     -23.847  -0.164 -11.814  1.00 10.00      A   
ATOM   2207  O   ARG   247     -22.990   0.692 -12.038  1.00 10.00      A   
ATOM   2208  N   THR   248     -23.780  -1.005 -10.785  1.00 10.00      A   
ATOM   2209  HN  THR   248     -24.479  -1.681 -10.675  1.00 10.00      A   
ATOM   2210  CA  THR   248     -22.694  -0.947  -9.809  1.00 10.00      A   
ATOM   2211  CB  THR   248     -22.985  -1.847  -8.592  1.00 10.00      A   
ATOM   2212  OG1 THR   248     -23.710  -3.004  -9.020  1.00 10.00      A   
ATOM   2213  HG1 THR   248     -24.655  -2.850  -8.889  1.00 10.00      A   
ATOM   2214  CG2 THR   248     -23.808  -1.101  -7.556  1.00 10.00      A   
ATOM   2215  C   THR   248     -21.355  -1.347 -10.423  1.00 10.00      A   
ATOM   2216  O   THR   248     -20.311  -1.261  -9.774  1.00 10.00      A   
ATOM   2217  N   LEU   249     -21.395  -1.799 -11.671  1.00 10.00      A   
ATOM   2218  HN  LEU   249     -22.260  -1.861 -12.129  1.00 10.00      A   
ATOM   2219  CA  LEU   249     -20.192  -2.203 -12.378  1.00 10.00      A   
ATOM   2220  CB  LEU   249     -20.360  -3.630 -12.916  1.00 10.00      A   
ATOM   2221  CG  LEU   249     -19.085  -4.354 -13.358  1.00 10.00      A   
ATOM   2222  CD1 LEU   249     -18.135  -4.544 -12.183  1.00 10.00      A   
ATOM   2223  CD2 LEU   249     -19.426  -5.694 -13.993  1.00 10.00      A   
ATOM   2224  C   LEU   249     -19.907  -1.231 -13.524  1.00 10.00      A   
ATOM   2225  O   LEU   249     -18.985  -1.427 -14.315  1.00 10.00      A   
ATOM   2226  N   ILE   250     -20.707  -0.173 -13.605  1.00 10.00      A   
ATOM   2227  HN  ILE   250     -21.421  -0.059 -12.938  1.00 10.00      A   
ATOM   2228  CA  ILE   250     -20.547   0.825 -14.656  1.00 10.00      A   
ATOM   2229  CB  ILE   250     -21.892   1.155 -15.339  1.00 10.00      A   
ATOM   2230  CG1 ILE   250     -22.478  -0.090 -16.007  1.00 10.00      A   
ATOM   2231  CG2 ILE   250     -21.725   2.276 -16.358  1.00 10.00      A   
ATOM   2232  CD1 ILE   250     -23.869   0.124 -16.563  1.00 10.00      A   
ATOM   2233  C   ILE   250     -19.946   2.112 -14.103  1.00 10.00      A   
ATOM   2234  O   ILE   250     -18.941   2.608 -14.613  1.00 10.00      A   
ATOM   2235  N   THR   251     -20.564   2.645 -13.057  1.00 10.00      A   
ATOM   2236  HN  THR   251     -21.354   2.195 -12.683  1.00 10.00      A   
ATOM   2237  CA  THR   251     -20.107   3.882 -12.442  1.00 10.00      A   
ATOM   2238  CB  THR   251     -21.074   4.336 -11.337  1.00 10.00      A   
ATOM   2239  OG1 THR   251     -22.347   3.701 -11.539  1.00 10.00      A   
ATOM   2240  HG1 THR   251     -22.503   3.064 -10.818  1.00 10.00      A   
ATOM   2241  CG2 THR   251     -21.257   5.845 -11.385  1.00 10.00      A   
ATOM   2242  C   THR   251     -18.692   3.751 -11.875  1.00 10.00      A   
ATOM   2243  O   THR   251     -18.228   2.646 -11.580  1.00 10.00      A   
ATOM   2244  N   SER   252     -18.006   4.893 -11.773  1.00 10.00      A   
ATOM   2245  HN  SER   252     -18.437   5.724 -12.060  1.00 10.00      A   
ATOM   2246  CA  SER   252     -16.637   4.962 -11.255  1.00 10.00      A   
ATOM   2247  CB  SER   252     -16.496   4.246  -9.908  1.00 10.00      A   
ATOM   2248  OG  SER   252     -17.537   4.627  -9.023  1.00 10.00      A   
ATOM   2249  HG  SER   252     -18.189   3.919  -8.973  1.00 10.00      A   
ATOM   2250  C   SER   252     -15.611   4.462 -12.273  1.00 10.00      A   
ATOM   2251  O   SER   252     -14.400   4.607 -12.076  1.00 10.00      A   
ATOM   2252  N   GLY   253     -16.104   3.890 -13.370  1.00 10.00      A   
ATOM   2253  HN  GLY   253     -17.076   3.811 -13.471  1.00 10.00      A   
ATOM   2254  CA  GLY   253     -15.231   3.382 -14.411  1.00 10.00      A   
ATOM   2255  C   GLY   253     -14.471   4.498 -15.092  1.00 10.00      A   
ATOM   2256  O   GLY   253     -13.276   4.370 -15.364  1.00 10.00      A   
ATOM   2257  N   THR   254     -15.162   5.601 -15.352  1.00 10.00      A   
ATOM   2258  HN  THR   254     -16.111   5.640 -15.108  1.00 10.00      A   
ATOM   2259  CA  THR   254     -14.549   6.754 -15.991  1.00 10.00      A   
ATOM   2260  CB  THR   254     -15.598   7.840 -16.283  1.00 10.00      A   
ATOM   2261  OG1 THR   254     -16.869   7.211 -16.497  1.00 10.00      A   
ATOM   2262  HG1 THR   254     -16.977   7.015 -17.434  1.00 10.00      A   
ATOM   2263  CG2 THR   254     -15.214   8.624 -17.527  1.00 10.00      A   
ATOM   2264  C   THR   254     -13.465   7.329 -15.087  1.00 10.00      A   
ATOM   2265  O   THR   254     -12.396   7.720 -15.552  1.00 10.00      A   
ATOM   2266  N   THR   255     -13.743   7.347 -13.787  1.00 10.00      A   
ATOM   2267  HN  THR   255     -14.611   7.012 -13.479  1.00 10.00      A   
ATOM   2268  CA  THR   255     -12.802   7.854 -12.802  1.00 10.00      A   
ATOM   2269  CB  THR   255     -13.443   7.852 -11.404  1.00 10.00      A   
ATOM   2270  OG1 THR   255     -14.869   7.943 -11.546  1.00 10.00      A   
ATOM   2271  HG1 THR   255     -15.112   8.854 -11.741  1.00 10.00      A   
ATOM   2272  CG2 THR   255     -12.942   9.032 -10.586  1.00 10.00      A   
ATOM   2273  C   THR   255     -11.548   6.984 -12.779  1.00 10.00      A   
ATOM   2274  O   THR   255     -10.428   7.487 -12.676  1.00 10.00      A   
ATOM   2275  N   LEU   256     -11.753   5.674 -12.887  1.00 10.00      A   
ATOM   2276  HN  LEU   256     -12.676   5.338 -12.952  1.00 10.00      A   
ATOM   2277  CA  LEU   256     -10.652   4.719 -12.899  1.00 10.00      A   
ATOM   2278  CB  LEU   256     -11.195   3.289 -12.968  1.00 10.00      A   
ATOM   2279  CG  LEU   256     -10.159   2.166 -13.051  1.00 10.00      A   
ATOM   2280  CD1 LEU   256      -9.362   2.076 -11.758  1.00 10.00      A   
ATOM   2281  CD2 LEU   256     -10.834   0.840 -13.363  1.00 10.00      A   
ATOM   2282  C   LEU   256      -9.734   4.987 -14.089  1.00 10.00      A   
ATOM   2283  O   LEU   256      -8.508   4.941 -13.968  1.00 10.00      A   
ATOM   2284  N   MET   257     -10.341   5.293 -15.230  1.00 10.00      A   
ATOM   2285  HN  MET   257     -11.322   5.323 -15.255  1.00 10.00      A   
ATOM   2286  CA  MET   257      -9.592   5.583 -16.447  1.00 10.00      A   
ATOM   2287  CB  MET   257     -10.544   5.800 -17.627  1.00 10.00      A   
ATOM   2288  CG  MET   257     -11.278   4.542 -18.069  1.00 10.00      A   
ATOM   2289  SD  MET   257     -12.629   4.887 -19.216  1.00 10.00      A   
ATOM   2290  CE  MET   257     -11.730   5.563 -20.613  1.00 10.00      A   
ATOM   2291  C   MET   257      -8.704   6.808 -16.251  1.00 10.00      A   
ATOM   2292  O   MET   257      -7.566   6.846 -16.725  1.00 10.00      A   
ATOM   2293  N   VAL   258      -9.227   7.800 -15.534  1.00 10.00      A   
ATOM   2294  HN  VAL   258     -10.140   7.703 -15.182  1.00 10.00      A   
ATOM   2295  CA  VAL   258      -8.487   9.028 -15.256  1.00 10.00      A   
ATOM   2296  CB  VAL   258      -9.374  10.079 -14.548  1.00 10.00      A   
ATOM   2297  CG1 VAL   258      -8.595  11.359 -14.272  1.00 10.00      A   
ATOM   2298  CG2 VAL   258     -10.612  10.380 -15.380  1.00 10.00      A   
ATOM   2299  C   VAL   258      -7.271   8.720 -14.386  1.00 10.00      A   
ATOM   2300  O   VAL   258      -6.167   9.208 -14.644  1.00 10.00      A   
ATOM   2301  N   ILE   259      -7.482   7.886 -13.370  1.00 10.00      A   
ATOM   2302  HN  ILE   259      -8.384   7.526 -13.230  1.00 10.00      A   
ATOM   2303  CA  ILE   259      -6.415   7.491 -12.458  1.00 10.00      A   
ATOM   2304  CB  ILE   259      -6.958   6.670 -11.270  1.00 10.00      A   
ATOM   2305  CG1 ILE   259      -7.954   7.513 -10.469  1.00 10.00      A   
ATOM   2306  CG2 ILE   259      -5.820   6.201 -10.370  1.00 10.00      A   
ATOM   2307  CD1 ILE   259      -8.656   6.746  -9.371  1.00 10.00      A   
ATOM   2308  C   ILE   259      -5.343   6.697 -13.205  1.00 10.00      A   
ATOM   2309  O   ILE   259      -4.146   6.875 -12.969  1.00 10.00      A   
ATOM   2310  N   LEU   260      -5.777   5.840 -14.123  1.00 10.00      A   
ATOM   2311  HN  LEU   260      -6.746   5.732 -14.259  1.00 10.00      A   
ATOM   2312  CA  LEU   260      -4.854   5.043 -14.920  1.00 10.00      A   
ATOM   2313  CB  LEU   260      -5.620   4.103 -15.852  1.00 10.00      A   
ATOM   2314  CG  LEU   260      -6.342   2.933 -15.186  1.00 10.00      A   
ATOM   2315  CD1 LEU   260      -7.233   2.218 -16.191  1.00 10.00      A   
ATOM   2316  CD2 LEU   260      -5.339   1.969 -14.575  1.00 10.00      A   
ATOM   2317  C   LEU   260      -3.940   5.952 -15.732  1.00 10.00      A   
ATOM   2318  O   LEU   260      -2.737   5.714 -15.831  1.00 10.00      A   
ATOM   2319  N   MET   261      -4.522   7.006 -16.299  1.00 10.00      A   
ATOM   2320  HN  MET   261      -5.490   7.135 -16.182  1.00 10.00      A   
ATOM   2321  CA  MET   261      -3.762   7.966 -17.094  1.00 10.00      A   
ATOM   2322  CB  MET   261      -4.691   8.962 -17.790  1.00 10.00      A   
ATOM   2323  CG  MET   261      -5.564   8.356 -18.873  1.00 10.00      A   
ATOM   2324  SD  MET   261      -6.447   9.603 -19.834  1.00 10.00      A   
ATOM   2325  CE  MET   261      -7.384  10.440 -18.558  1.00 10.00      A   
ATOM   2326  C   MET   261      -2.767   8.717 -16.217  1.00 10.00      A   
ATOM   2327  O   MET   261      -1.658   9.034 -16.649  1.00 10.00      A   
ATOM   2328  N   LEU   262      -3.170   8.985 -14.979  1.00 10.00      A   
ATOM   2329  HN  LEU   262      -4.064   8.694 -14.695  1.00 10.00      A   
ATOM   2330  CA  LEU   262      -2.320   9.690 -14.028  1.00 10.00      A   
ATOM   2331  CB  LEU   262      -3.069   9.935 -12.714  1.00 10.00      A   
ATOM   2332  CG  LEU   262      -2.289  10.655 -11.613  1.00 10.00      A   
ATOM   2333  CD1 LEU   262      -2.087  12.121 -11.966  1.00 10.00      A   
ATOM   2334  CD2 LEU   262      -2.999  10.515 -10.276  1.00 10.00      A   
ATOM   2335  C   LEU   262      -1.040   8.906 -13.765  1.00 10.00      A   
ATOM   2336  O   LEU   262       0.048   9.478 -13.712  1.00 10.00      A   
ATOM   2337  N   TYR   263      -1.176   7.592 -13.617  1.00 10.00      A   
ATOM   2338  HN  TYR   263      -2.074   7.194 -13.673  1.00 10.00      A   
ATOM   2339  CA  TYR   263      -0.027   6.730 -13.364  1.00 10.00      A   
ATOM   2340  CB  TYR   263      -0.465   5.326 -12.935  1.00 10.00      A   
ATOM   2341  CG  TYR   263       0.692   4.386 -12.665  1.00 10.00      A   
ATOM   2342  CD1 TYR   263       1.533   4.579 -11.574  1.00 10.00      A   
ATOM   2343  CD2 TYR   263       0.947   3.308 -13.502  1.00 10.00      A   
ATOM   2344  CE1 TYR   263       2.595   3.728 -11.328  1.00 10.00      A   
ATOM   2345  CE2 TYR   263       2.005   2.454 -13.263  1.00 10.00      A   
ATOM   2346  CZ  TYR   263       2.825   2.666 -12.175  1.00 10.00      A   
ATOM   2347  OH  TYR   263       3.879   1.810 -11.937  1.00 10.00      A   
ATOM   2348  HH  TYR   263       4.043   1.747 -10.976  1.00 10.00      A   
ATOM   2349  C   TYR   263       0.883   6.660 -14.585  1.00 10.00      A   
ATOM   2350  O   TYR   263       2.103   6.587 -14.456  1.00 10.00      A   
ATOM   2351  N   LEU   264       0.279   6.697 -15.765  1.00 10.00      A   
ATOM   2352  HN  LEU   264      -0.700   6.769 -15.798  1.00 10.00      A   
ATOM   2353  CA  LEU   264       1.030   6.631 -17.010  1.00 10.00      A   
ATOM   2354  CB  LEU   264       0.087   6.432 -18.197  1.00 10.00      A   
ATOM   2355  CG  LEU   264      -0.684   5.112 -18.233  1.00 10.00      A   
ATOM   2356  CD1 LEU   264      -1.632   5.084 -19.420  1.00 10.00      A   
ATOM   2357  CD2 LEU   264       0.271   3.929 -18.279  1.00 10.00      A   
ATOM   2358  C   LEU   264       1.876   7.884 -17.221  1.00 10.00      A   
ATOM   2359  O   LEU   264       3.020   7.801 -17.665  1.00 10.00      A   
ATOM   2360  N   PHE   265       1.309   9.042 -16.898  1.00 10.00      A   
ATOM   2361  HN  PHE   265       0.393   9.044 -16.545  1.00 10.00      A   
ATOM   2362  CA  PHE   265       2.011  10.313 -17.061  1.00 10.00      A   
ATOM   2363  CB  PHE   265       1.018  11.468 -17.221  1.00 10.00      A   
ATOM   2364  CG  PHE   265       0.393  11.538 -18.586  1.00 10.00      A   
ATOM   2365  CD1 PHE   265      -0.919  11.143 -18.786  1.00 10.00      A   
ATOM   2366  CD2 PHE   265       1.123  11.994 -19.670  1.00 10.00      A   
ATOM   2367  CE1 PHE   265      -1.493  11.202 -20.041  1.00 10.00      A   
ATOM   2368  CE2 PHE   265       0.557  12.056 -20.929  1.00 10.00      A   
ATOM   2369  CZ  PHE   265      -0.754  11.658 -21.114  1.00 10.00      A   
ATOM   2370  C   PHE   265       2.975  10.585 -15.908  1.00 10.00      A   
ATOM   2371  O   PHE   265       3.944  11.332 -16.059  1.00 10.00      A   
ATOM   2372  N   GLY   266       2.699   9.993 -14.757  1.00 10.00      A   
ATOM   2373  HN  GLY   266       1.900   9.430 -14.685  1.00 10.00      A   
ATOM   2374  CA  GLY   266       3.562  10.179 -13.607  1.00 10.00      A   
ATOM   2375  C   GLY   266       4.703   9.188 -13.610  1.00 10.00      A   
ATOM   2376  O   GLY   266       5.853   9.548 -13.872  1.00 10.00      A   
ATOM   2377  N   GLY   267       4.384   7.936 -13.337  1.00 10.00      A   
ATOM   2378  HN  GLY   267       3.447   7.712 -13.142  1.00 10.00      A   
ATOM   2379  CA  GLY   267       5.391   6.898 -13.322  1.00 10.00      A   
ATOM   2380  C   GLY   267       5.904   6.614 -11.929  1.00 10.00      A   
ATOM   2381  O   GLY   267       5.149   6.698 -10.962  1.00 10.00      A   
ATOM   2382  N   PRO   268       7.200   6.288 -11.792  1.00 10.00      A   
ATOM   2383  CA  PRO   268       7.813   5.986 -10.494  1.00 10.00      A   
ATOM   2384  CB  PRO   268       9.248   5.584 -10.852  1.00 10.00      A   
ATOM   2385  CG  PRO   268       9.492   6.190 -12.189  1.00 10.00      A   
ATOM   2386  CD  PRO   268       8.167   6.181 -12.896  1.00 10.00      A   
ATOM   2387  C   PRO   268       7.821   7.193  -9.563  1.00 10.00      A   
ATOM   2388  O   PRO   268       7.869   7.044  -8.345  1.00 10.00      A   
ATOM   2389  N   VAL   269       7.749   8.386 -10.146  1.00 10.00      A   
ATOM   2390  HN  VAL   269       7.697   8.434 -11.125  1.00 10.00      A   
ATOM   2391  CA  VAL   269       7.745   9.621  -9.372  1.00 10.00      A   
ATOM   2392  CB  VAL   269       7.992  10.855 -10.272  1.00 10.00      A   
ATOM   2393  CG1 VAL   269       6.764  11.199 -11.101  1.00 10.00      A   
ATOM   2394  CG2 VAL   269       8.460  12.052  -9.457  1.00 10.00      A   
ATOM   2395  C   VAL   269       6.434   9.774  -8.594  1.00 10.00      A   
ATOM   2396  O   VAL   269       6.328  10.585  -7.674  1.00 10.00      A   
ATOM   2397  N   LEU   270       5.440   8.976  -8.967  1.00 10.00      A   
ATOM   2398  HN  LEU   270       5.585   8.346  -9.706  1.00 10.00      A   
ATOM   2399  CA  LEU   270       4.145   9.001  -8.309  1.00 10.00      A   
ATOM   2400  CB  LEU   270       3.139   9.815  -9.132  1.00 10.00      A   
ATOM   2401  CG  LEU   270       3.398  11.321  -9.250  1.00 10.00      A   
ATOM   2402  CD1 LEU   270       2.448  11.946 -10.260  1.00 10.00      A   
ATOM   2403  CD2 LEU   270       3.254  11.999  -7.897  1.00 10.00      A   
ATOM   2404  C   LEU   270       3.634   7.578  -8.133  1.00 10.00      A   
ATOM   2405  O   LEU   270       2.427   7.344  -8.092  1.00 10.00      A   
ATOM   2406  N   GLU   271       4.566   6.636  -8.018  1.00 10.00      A   
ATOM   2407  HN  GLU   271       5.514   6.899  -8.030  1.00 10.00      A   
ATOM   2408  CA  GLU   271       4.228   5.223  -7.863  1.00 10.00      A   
ATOM   2409  CB  GLU   271       5.498   4.381  -7.726  1.00 10.00      A   
ATOM   2410  CG  GLU   271       5.259   2.880  -7.677  1.00 10.00      A   
ATOM   2411  CD  GLU   271       5.504   2.202  -9.010  1.00 10.00      A   
ATOM   2412  OE1 GLU   271       4.647   1.402  -9.448  1.00 10.00      A   
ATOM   2413  OE2 GLU   271       6.562   2.452  -9.624  1.00 10.00      A   
ATOM   2414  C   GLU   271       3.312   5.001  -6.663  1.00 10.00      A   
ATOM   2415  O   GLU   271       2.186   4.524  -6.816  1.00 10.00      A   
ATOM   2416  N   GLY   272       3.788   5.375  -5.479  1.00 10.00      A   
ATOM   2417  HN  GLY   272       4.684   5.774  -5.425  1.00 10.00      A   
ATOM   2418  CA  GLY   272       3.003   5.204  -4.267  1.00 10.00      A   
ATOM   2419  C   GLY   272       1.705   5.985  -4.297  1.00 10.00      A   
ATOM   2420  O   GLY   272       0.661   5.490  -3.865  1.00 10.00      A   
ATOM   2421  N   PHE   273       1.770   7.202  -4.816  1.00 10.00      A   
ATOM   2422  HN  PHE   273       2.634   7.530  -5.138  1.00 10.00      A   
ATOM   2423  CA  PHE   273       0.603   8.071  -4.912  1.00 10.00      A   
ATOM   2424  CB  PHE   273       1.011   9.440  -5.472  1.00 10.00      A   
ATOM   2425  CG  PHE   273      -0.092  10.461  -5.476  1.00 10.00      A   
ATOM   2426  CD1 PHE   273      -0.356  11.216  -4.347  1.00 10.00      A   
ATOM   2427  CD2 PHE   273      -0.864  10.669  -6.609  1.00 10.00      A   
ATOM   2428  CE1 PHE   273      -1.368  12.157  -4.344  1.00 10.00      A   
ATOM   2429  CE2 PHE   273      -1.879  11.608  -6.613  1.00 10.00      A   
ATOM   2430  CZ  PHE   273      -2.131  12.353  -5.479  1.00 10.00      A   
ATOM   2431  C   PHE   273      -0.485   7.444  -5.787  1.00 10.00      A   
ATOM   2432  O   PHE   273      -1.640   7.326  -5.373  1.00 10.00      A   
ATOM   2433  N   SER   274      -0.102   7.021  -6.986  1.00 10.00      A   
ATOM   2434  HN  SER   274       0.840   7.115  -7.251  1.00 10.00      A   
ATOM   2435  CA  SER   274      -1.043   6.423  -7.920  1.00 10.00      A   
ATOM   2436  CB  SER   274      -0.404   6.276  -9.300  1.00 10.00      A   
ATOM   2437  OG  SER   274       0.271   7.468  -9.671  1.00 10.00      A   
ATOM   2438  HG  SER   274       1.120   7.512  -9.205  1.00 10.00      A   
ATOM   2439  C   SER   274      -1.569   5.082  -7.422  1.00 10.00      A   
ATOM   2440  O   SER   274      -2.732   4.750  -7.643  1.00 10.00      A   
ATOM   2441  N   LEU   275      -0.716   4.316  -6.749  1.00 10.00      A   
ATOM   2442  HN  LEU   275       0.206   4.627  -6.612  1.00 10.00      A   
ATOM   2443  CA  LEU   275      -1.117   3.015  -6.221  1.00 10.00      A   
ATOM   2444  CB  LEU   275       0.066   2.297  -5.560  1.00 10.00      A   
ATOM   2445  CG  LEU   275       1.077   1.641  -6.506  1.00 10.00      A   
ATOM   2446  CD1 LEU   275       2.263   1.096  -5.727  1.00 10.00      A   
ATOM   2447  CD2 LEU   275       0.419   0.540  -7.325  1.00 10.00      A   
ATOM   2448  C   LEU   275      -2.267   3.155  -5.233  1.00 10.00      A   
ATOM   2449  O   LEU   275      -3.246   2.413  -5.303  1.00 10.00      A   
ATOM   2450  N   THR   276      -2.151   4.125  -4.333  1.00 10.00      A   
ATOM   2451  HN  THR   276      -1.351   4.691  -4.345  1.00 10.00      A   
ATOM   2452  CA  THR   276      -3.176   4.375  -3.328  1.00 10.00      A   
ATOM   2453  CB  THR   276      -2.747   5.510  -2.374  1.00 10.00      A   
ATOM   2454  OG1 THR   276      -1.357   5.357  -2.042  1.00 10.00      A   
ATOM   2455  HG1 THR   276      -0.822   5.883  -2.648  1.00 10.00      A   
ATOM   2456  CG2 THR   276      -3.572   5.478  -1.096  1.00 10.00      A   
ATOM   2457  C   THR   276      -4.510   4.736  -3.983  1.00 10.00      A   
ATOM   2458  O   THR   276      -5.569   4.285  -3.548  1.00 10.00      A   
ATOM   2459  N   MET   277      -4.444   5.530  -5.046  1.00 10.00      A   
ATOM   2460  HN  MET   277      -3.566   5.838  -5.357  1.00 10.00      A   
ATOM   2461  CA  MET   277      -5.641   5.957  -5.762  1.00 10.00      A   
ATOM   2462  CB  MET   277      -5.328   7.143  -6.679  1.00 10.00      A   
ATOM   2463  CG  MET   277      -5.050   8.444  -5.943  1.00 10.00      A   
ATOM   2464  SD  MET   277      -6.527   9.138  -5.173  1.00 10.00      A   
ATOM   2465  CE  MET   277      -7.450   9.652  -6.621  1.00 10.00      A   
ATOM   2466  C   MET   277      -6.241   4.809  -6.568  1.00 10.00      A   
ATOM   2467  O   MET   277      -7.447   4.570  -6.522  1.00 10.00      A   
ATOM   2468  N   LEU   278      -5.386   4.090  -7.285  1.00 10.00      A   
ATOM   2469  HN  LEU   278      -4.430   4.324  -7.262  1.00 10.00      A   
ATOM   2470  CA  LEU   278      -5.815   2.967  -8.113  1.00 10.00      A   
ATOM   2471  CB  LEU   278      -4.618   2.398  -8.885  1.00 10.00      A   
ATOM   2472  CG  LEU   278      -4.879   1.161  -9.749  1.00 10.00      A   
ATOM   2473  CD1 LEU   278      -5.800   1.498 -10.911  1.00 10.00      A   
ATOM   2474  CD2 LEU   278      -3.569   0.574 -10.254  1.00 10.00      A   
ATOM   2475  C   LEU   278      -6.474   1.866  -7.284  1.00 10.00      A   
ATOM   2476  O   LEU   278      -7.608   1.462  -7.560  1.00 10.00      A   
ATOM   2477  N   ILE   279      -5.765   1.383  -6.271  1.00 10.00      A   
ATOM   2478  HN  ILE   279      -4.873   1.753  -6.087  1.00 10.00      A   
ATOM   2479  CA  ILE   279      -6.281   0.319  -5.420  1.00 10.00      A   
ATOM   2480  CB  ILE   279      -5.166  -0.278  -4.530  1.00 10.00      A   
ATOM   2481  CG1 ILE   279      -3.974  -0.706  -5.394  1.00 10.00      A   
ATOM   2482  CG2 ILE   279      -5.686  -1.465  -3.732  1.00 10.00      A   
ATOM   2483  CD1 ILE   279      -2.740  -1.076  -4.599  1.00 10.00      A   
ATOM   2484  C   ILE   279      -7.427   0.827  -4.551  1.00 10.00      A   
ATOM   2485  O   ILE   279      -8.400   0.109  -4.313  1.00 10.00      A   
ATOM   2486  N   GLY   280      -7.317   2.079  -4.115  1.00 10.00      A   
ATOM   2487  HN  GLY   280      -6.527   2.606  -4.368  1.00 10.00      A   
ATOM   2488  CA  GLY   280      -8.334   2.682  -3.272  1.00 10.00      A   
ATOM   2489  C   GLY   280      -9.682   2.797  -3.956  1.00 10.00      A   
ATOM   2490  O   GLY   280     -10.709   2.473  -3.367  1.00 10.00      A   
ATOM   2491  N   VAL   281      -9.687   3.239  -5.206  1.00 10.00      A   
ATOM   2492  HN  VAL   281      -8.836   3.476  -5.640  1.00 10.00      A   
ATOM   2493  CA  VAL   281     -10.934   3.393  -5.948  1.00 10.00      A   
ATOM   2494  CB  VAL   281     -10.758   4.294  -7.193  1.00 10.00      A   
ATOM   2495  CG1 VAL   281     -10.120   3.534  -8.349  1.00 10.00      A   
ATOM   2496  CG2 VAL   281     -12.083   4.914  -7.611  1.00 10.00      A   
ATOM   2497  C   VAL   281     -11.516   2.037  -6.352  1.00 10.00      A   
ATOM   2498  O   VAL   281     -12.688   1.933  -6.719  1.00 10.00      A   
ATOM   2499  N   SER   282     -10.700   0.995  -6.249  1.00 10.00      A   
ATOM   2500  HN  SER   282      -9.787   1.135  -5.914  1.00 10.00      A   
ATOM   2501  CA  SER   282     -11.121  -0.350  -6.616  1.00 10.00      A   
ATOM   2502  CB  SER   282      -9.932  -1.152  -7.151  1.00 10.00      A   
ATOM   2503  OG  SER   282      -9.320  -0.490  -8.250  1.00 10.00      A   
ATOM   2504  HG  SER   282      -8.932   0.345  -7.948  1.00 10.00      A   
ATOM   2505  C   SER   282     -11.785  -1.092  -5.455  1.00 10.00      A   
ATOM   2506  O   SER   282     -12.186  -2.246  -5.600  1.00 10.00      A   
ATOM   2507  N   ILE   283     -11.909  -0.440  -4.303  1.00 10.00      A   
ATOM   2508  HN  ILE   283     -11.571   0.479  -4.225  1.00 10.00      A   
ATOM   2509  CA  ILE   283     -12.534  -1.077  -3.144  1.00 10.00      A   
ATOM   2510  CB  ILE   283     -12.210  -0.361  -1.812  1.00 10.00      A   
ATOM   2511  CG1 ILE   283     -12.848   1.030  -1.760  1.00 10.00      A   
ATOM   2512  CG2 ILE   283     -10.705  -0.277  -1.600  1.00 10.00      A   
ATOM   2513  CD1 ILE   283     -12.620   1.766  -0.455  1.00 10.00      A   
ATOM   2514  C   ILE   283     -14.046  -1.180  -3.331  1.00 10.00      A   
ATOM   2515  O   ILE   283     -14.700  -2.046  -2.747  1.00 10.00      A   
ATOM   2516  N   GLY   284     -14.585  -0.313  -4.183  1.00 10.00      A   
ATOM   2517  HN  GLY   284     -14.003   0.327  -4.644  1.00 10.00      A   
ATOM   2518  CA  GLY   284     -16.012  -0.306  -4.441  1.00 10.00      A   
ATOM   2519  C   GLY   284     -16.497  -1.598  -5.071  1.00 10.00      A   
ATOM   2520  O   GLY   284     -17.630  -2.019  -4.846  1.00 10.00      A   
ATOM   2521  N   THR   285     -15.634  -2.236  -5.850  1.00 10.00      A   
ATOM   2522  HN  THR   285     -14.744  -1.851  -5.998  1.00 10.00      A   
ATOM   2523  CA  THR   285     -15.983  -3.486  -6.506  1.00 10.00      A   
ATOM   2524  CB  THR   285     -15.540  -3.484  -7.979  1.00 10.00      A   
ATOM   2525  OG1 THR   285     -14.391  -2.635  -8.136  1.00 10.00      A   
ATOM   2526  HG1 THR   285     -14.671  -1.711  -8.104  1.00 10.00      A   
ATOM   2527  CG2 THR   285     -16.664  -2.973  -8.868  1.00 10.00      A   
ATOM   2528  C   THR   285     -15.386  -4.696  -5.783  1.00 10.00      A   
ATOM   2529  O   THR   285     -15.537  -5.837  -6.225  1.00 10.00      A   
ATOM   2530  N   ALA   286     -14.723  -4.442  -4.662  1.00 10.00      A   
ATOM   2531  HN  ALA   286     -14.659  -3.518  -4.344  1.00 10.00      A   
ATOM   2532  CA  ALA   286     -14.106  -5.508  -3.881  1.00 10.00      A   
ATOM   2533  CB  ALA   286     -12.858  -4.999  -3.179  1.00 10.00      A   
ATOM   2534  C   ALA   286     -15.103  -6.082  -2.880  1.00 10.00      A   
ATOM   2535  O   ALA   286     -15.834  -7.023  -3.190  1.00 10.00      A   
ATOM   2536  N   SER   287     -15.140  -5.510  -1.684  1.00 10.00      A   
ATOM   2537  HN  SER   287     -14.527  -4.771  -1.484  1.00 10.00      A   
ATOM   2538  CA  SER   287     -16.072  -5.961  -0.661  1.00 10.00      A   
ATOM   2539  CB  SER   287     -15.629  -5.478   0.721  1.00 10.00      A   
ATOM   2540  OG  SER   287     -14.275  -5.840   0.973  1.00 10.00      A   
ATOM   2541  HG  SER   287     -13.692  -5.090   0.763  1.00 10.00      A   
ATOM   2542  C   SER   287     -17.468  -5.451  -1.008  1.00 10.00      A   
ATOM   2543  O   SER   287     -18.477  -6.088  -0.703  1.00 10.00      A   
ATOM   2544  N   SER   288     -17.493  -4.299  -1.682  1.00 10.00      A   
ATOM   2545  HN  SER   288     -16.639  -3.859  -1.873  1.00 10.00      A   
ATOM   2546  CA  SER   288     -18.725  -3.652  -2.145  1.00 10.00      A   
ATOM   2547  CB  SER   288     -19.314  -4.390  -3.357  1.00 10.00      A   
ATOM   2548  OG  SER   288     -19.571  -5.754  -3.064  1.00 10.00      A   
ATOM   2549  HG  SER   288     -19.089  -6.004  -2.263  1.00 10.00      A   
ATOM   2550  C   SER   288     -19.776  -3.438  -1.051  1.00 10.00      A   
ATOM   2551  O   SER   288     -19.508  -3.600   0.143  1.00 10.00      A   
ATOM   2552  N   ILE   289     -20.973  -3.043  -1.471  1.00 10.00      A   
ATOM   2553  HN  ILE   289     -21.114  -2.885  -2.433  1.00 10.00      A   
ATOM   2554  CA  ILE   289     -22.072  -2.810  -0.549  1.00 10.00      A   
ATOM   2555  CB  ILE   289     -23.027  -1.709  -1.080  1.00 10.00      A   
ATOM   2556  CG1 ILE   289     -23.959  -1.204   0.026  1.00 10.00      A   
ATOM   2557  CG2 ILE   289     -23.834  -2.203  -2.274  1.00 10.00      A   
ATOM   2558  CD1 ILE   289     -23.242  -0.527   1.171  1.00 10.00      A   
ATOM   2559  C   ILE   289     -22.849  -4.105  -0.314  1.00 10.00      A   
ATOM   2560  O   ILE   289     -23.660  -4.199   0.603  1.00 10.00      A   
ATOM   2561  N   TYR   290     -22.574  -5.109  -1.140  1.00 10.00      A   
ATOM   2562  HN  TYR   290     -21.900  -4.980  -1.840  1.00 10.00      A   
ATOM   2563  CA  TYR   290     -23.251  -6.398  -1.036  1.00 10.00      A   
ATOM   2564  CB  TYR   290     -22.867  -7.312  -2.200  1.00 10.00      A   
ATOM   2565  CG  TYR   290     -23.280  -6.762  -3.549  1.00 10.00      A   
ATOM   2566  CD1 TYR   290     -22.394  -6.021  -4.320  1.00 10.00      A   
ATOM   2567  CD2 TYR   290     -24.561  -6.973  -4.045  1.00 10.00      A   
ATOM   2568  CE1 TYR   290     -22.770  -5.501  -5.542  1.00 10.00      A   
ATOM   2569  CE2 TYR   290     -24.943  -6.459  -5.269  1.00 10.00      A   
ATOM   2570  CZ  TYR   290     -24.042  -5.726  -6.013  1.00 10.00      A   
ATOM   2571  OH  TYR   290     -24.423  -5.208  -7.227  1.00 10.00      A   
ATOM   2572  HH  TYR   290     -23.673  -5.226  -7.836  1.00 10.00      A   
ATOM   2573  C   TYR   290     -22.986  -7.073   0.303  1.00 10.00      A   
ATOM   2574  O   TYR   290     -23.922  -7.502   0.983  1.00 10.00      A   
ATOM   2575  N   VAL   291     -21.717  -7.148   0.686  1.00 10.00      A   
ATOM   2576  HN  VAL   291     -21.018  -6.781   0.105  1.00 10.00      A   
ATOM   2577  CA  VAL   291     -21.339  -7.764   1.953  1.00 10.00      A   
ATOM   2578  CB  VAL   291     -19.814  -7.977   2.058  1.00 10.00      A   
ATOM   2579  CG1 VAL   291     -19.452  -8.618   3.391  1.00 10.00      A   
ATOM   2580  CG2 VAL   291     -19.315  -8.834   0.903  1.00 10.00      A   
ATOM   2581  C   VAL   291     -21.820  -6.909   3.123  1.00 10.00      A   
ATOM   2582  O   VAL   291     -22.328  -7.429   4.117  1.00 10.00      A   
ATOM   2583  N   ALA   292     -21.675  -5.595   2.983  1.00 10.00      A   
ATOM   2584  HN  ALA   292     -21.264  -5.246   2.166  1.00 10.00      A   
ATOM   2585  CA  ALA   292     -22.098  -4.660   4.017  1.00 10.00      A   
ATOM   2586  CB  ALA   292     -21.776  -3.235   3.594  1.00 10.00      A   
ATOM   2587  C   ALA   292     -23.588  -4.811   4.306  1.00 10.00      A   
ATOM   2588  O   ALA   292     -24.001  -4.934   5.463  1.00 10.00      A   
ATOM   2589  N   SER   293     -24.384  -4.836   3.244  1.00 10.00      A   
ATOM   2590  HN  SER   293     -23.990  -4.759   2.348  1.00 10.00      A   
ATOM   2591  CA  SER   293     -25.824  -4.972   3.370  1.00 10.00      A   
ATOM   2592  CB  SER   293     -26.500  -4.730   2.019  1.00 10.00      A   
ATOM   2593  OG  SER   293     -26.059  -3.505   1.453  1.00 10.00      A   
ATOM   2594  HG  SER   293     -25.187  -3.633   1.056  1.00 10.00      A   
ATOM   2595  C   SER   293     -26.200  -6.343   3.925  1.00 10.00      A   
ATOM   2596  O   SER   293     -27.198  -6.480   4.630  1.00 10.00      A   
ATOM   2597  N   ALA   294     -25.385  -7.351   3.620  1.00 10.00      A   
ATOM   2598  HN  ALA   294     -24.597  -7.178   3.058  1.00 10.00      A   
ATOM   2599  CA  ALA   294     -25.629  -8.707   4.095  1.00 10.00      A   
ATOM   2600  CB  ALA   294     -24.664  -9.680   3.439  1.00 10.00      A   
ATOM   2601  C   ALA   294     -25.494  -8.776   5.609  1.00 10.00      A   
ATOM   2602  O   ALA   294     -26.239  -9.488   6.281  1.00 10.00      A   
ATOM   2603  N   LEU   295     -24.536  -8.029   6.140  1.00 10.00      A   
ATOM   2604  HN  LEU   295     -23.965  -7.487   5.548  1.00 10.00      A   
ATOM   2605  CA  LEU   295     -24.305  -7.996   7.575  1.00 10.00      A   
ATOM   2606  CB  LEU   295     -22.909  -7.444   7.884  1.00 10.00      A   
ATOM   2607  CG  LEU   295     -21.728  -8.180   7.243  1.00 10.00      A   
ATOM   2608  CD1 LEU   295     -20.407  -7.561   7.675  1.00 10.00      A   
ATOM   2609  CD2 LEU   295     -21.763  -9.660   7.589  1.00 10.00      A   
ATOM   2610  C   LEU   295     -25.366  -7.139   8.252  1.00 10.00      A   
ATOM   2611  O   LEU   295     -25.864  -7.476   9.328  1.00 10.00      A   
ATOM   2612  N   ALA   296     -25.717  -6.036   7.598  1.00 10.00      A   
ATOM   2613  HN  ALA   296     -25.276  -5.828   6.744  1.00 10.00      A   
ATOM   2614  CA  ALA   296     -26.721  -5.117   8.115  1.00 10.00      A   
ATOM   2615  CB  ALA   296     -26.712  -3.824   7.316  1.00 10.00      A   
ATOM   2616  C   ALA   296     -28.110  -5.747   8.102  1.00 10.00      A   
ATOM   2617  O   ALA   296     -28.929  -5.474   8.978  1.00 10.00      A   
ATOM   2618  N   LEU   297     -28.364  -6.598   7.111  1.00 10.00      A   
ATOM   2619  HN  LEU   297     -27.670  -6.763   6.435  1.00 10.00      A   
ATOM   2620  CA  LEU   297     -29.651  -7.274   6.985  1.00 10.00      A   
ATOM   2621  CB  LEU   297     -29.682  -8.147   5.727  1.00 10.00      A   
ATOM   2622  CG  LEU   297     -31.054  -8.687   5.315  1.00 10.00      A   
ATOM   2623  CD1 LEU   297     -31.896  -7.589   4.687  1.00 10.00      A   
ATOM   2624  CD2 LEU   297     -30.905  -9.866   4.365  1.00 10.00      A   
ATOM   2625  C   LEU   297     -29.931  -8.124   8.217  1.00 10.00      A   
ATOM   2626  O   LEU   297     -31.061  -8.190   8.697  1.00 10.00      A   
ATOM   2627  N   LYS   298     -28.887  -8.757   8.732  1.00 10.00      A   
ATOM   2628  HN  LYS   298     -28.010  -8.655   8.305  1.00 10.00      A   
ATOM   2629  CA  LYS   298     -29.011  -9.598   9.913  1.00 10.00      A   
ATOM   2630  CB  LYS   298     -27.700 -10.344  10.163  1.00 10.00      A   
ATOM   2631  CG  LYS   298     -27.780 -11.399  11.253  1.00 10.00      A   
ATOM   2632  CD  LYS   298     -26.417 -12.010  11.528  1.00 10.00      A   
ATOM   2633  CE  LYS   298     -26.510 -13.127  12.554  1.00 10.00      A   
ATOM   2634  NZ  LYS   298     -25.166 -13.603  12.973  1.00 10.00      A   
ATOM   2635  HZ1 LYS   298     -25.257 -14.391  13.639  1.00 10.00      A   
ATOM   2636  HZ2 LYS   298     -24.644 -12.833  13.441  1.00 10.00      A   
ATOM   2637  HZ3 LYS   298     -24.624 -13.923  12.144  1.00 10.00      A   
ATOM   2638  C   LYS   298     -29.382  -8.752  11.128  1.00 10.00      A   
ATOM   2639  O   LYS   298     -30.164  -9.172  11.983  1.00 10.00      A   
ATOM   2640  N   LEU   299     -28.829  -7.547  11.185  1.00 10.00      A   
ATOM   2641  HN  LEU   299     -28.222  -7.268  10.468  1.00 10.00      A   
ATOM   2642  CA  LEU   299     -29.097  -6.632  12.288  1.00 10.00      A   
ATOM   2643  CB  LEU   299     -28.107  -5.465  12.271  1.00 10.00      A   
ATOM   2644  CG  LEU   299     -26.625  -5.834  12.161  1.00 10.00      A   
ATOM   2645  CD1 LEU   299     -25.770  -4.581  12.077  1.00 10.00      A   
ATOM   2646  CD2 LEU   299     -26.195  -6.707  13.329  1.00 10.00      A   
ATOM   2647  C   LEU   299     -30.524  -6.104  12.215  1.00 10.00      A   
ATOM   2648  O   LEU   299     -31.137  -5.799  13.237  1.00 10.00      A   
ATOM   2649  N   GLY   300     -31.050  -6.006  11.002  1.00 10.00      A   
ATOM   2650  HN  GLY   300     -30.513  -6.273  10.224  1.00 10.00      A   
ATOM   2651  CA  GLY   300     -32.401  -5.518  10.810  1.00 10.00      A   
ATOM   2652  C   GLY   300     -33.419  -6.641  10.811  1.00 10.00      A   
ATOM   2653  O   GLY   300     -34.609  -6.411  10.597  1.00 10.00      A   
ATOM   2654  N   MET   301     -32.952  -7.855  11.053  1.00 10.00      A   
ATOM   2655  HN  MET   301     -31.995  -7.971  11.215  1.00 10.00      A   
ATOM   2656  CA  MET   301     -33.821  -9.022  11.085  1.00 10.00      A   
ATOM   2657  CB  MET   301     -33.114 -10.216  10.447  1.00 10.00      A   
ATOM   2658  CG  MET   301     -34.043 -11.325   9.987  1.00 10.00      A   
ATOM   2659  SD  MET   301     -33.206 -12.535   8.939  1.00 10.00      A   
ATOM   2660  CE  MET   301     -32.954 -11.570   7.450  1.00 10.00      A   
ATOM   2661  C   MET   301     -34.211  -9.346  12.521  1.00 10.00      A   
ATOM   2662  O   MET   301     -33.459 -10.000  13.243  1.00 10.00      A   
ATOM   2663  N   LYS   302     -35.379  -8.872  12.933  1.00 10.00      A   
ATOM   2664  HN  LYS   302     -35.938  -8.368  12.308  1.00 10.00      A   
ATOM   2665  CB  LYS   302     -36.505  -7.835  14.856  1.00 10.00      A   
ATOM   2666  CG  LYS   302     -35.550  -6.664  15.019  1.00 10.00      A   
ATOM   2667  CD  LYS   302     -36.207  -5.531  15.786  1.00 10.00      A   
ATOM   2668  CE  LYS   302     -35.330  -4.291  15.811  1.00 10.00      A   
ATOM   2669  NZ  LYS   302     -35.935  -3.206  16.624  1.00 10.00      A   
ATOM   2670  HZ1 LYS   302     -36.868  -2.952  16.244  1.00 10.00      A   
ATOM   2671  HZ2 LYS   302     -35.328  -2.364  16.611  1.00 10.00      A   
ATOM   2672  HZ3 LYS   302     -36.050  -3.519  17.608  1.00 10.00      A   
ATOM   2673  CA  LYS   302     -35.859  -9.100  14.288  1.00 10.00      A   
ATOM   2674  C   LYS   302     -36.846 -10.257  14.334  1.00 10.00      A   
ATOM   2675  O   LYS   302     -36.495 -11.315  14.895  1.00 10.00      A   
ATOM   2676  OXT LYS   302     -37.969 -10.109  13.806  1.00 10.00      A   
ATOM   2677  CB  LEU    60     -10.522 -26.305   6.141  1.00 10.00      B   
ATOM   2678  CG  LEU    60     -11.322 -25.964   7.397  1.00 10.00      B   
ATOM   2679  CD1 LEU    60     -10.702 -26.608   8.630  1.00 10.00      B   
ATOM   2680  CD2 LEU    60     -11.426 -24.458   7.572  1.00 10.00      B   
ATOM   2681  C   LEU    60     -10.048 -25.781   3.736  1.00 10.00      B   
ATOM   2682  O   LEU    60      -9.259 -24.837   3.698  1.00 10.00      B   
ATOM   2683  N   LEU    60     -12.251 -26.723   4.418  1.00 10.00      B   
ATOM   2684  HT1 LEU    60     -11.943 -27.716   4.404  1.00 10.00      B   
ATOM   2685  HT2 LEU    60     -12.592 -26.467   3.471  1.00 10.00      B   
ATOM   2686  HT3 LEU    60     -13.036 -26.625   5.092  1.00 10.00      B   
ATOM   2687  CA  LEU    60     -11.127 -25.844   4.813  1.00 10.00      B   
ATOM   2688  N   LEU    61     -10.016 -26.775   2.854  1.00 10.00      B   
ATOM   2689  HN  LEU    61     -10.678 -27.500   2.916  1.00 10.00      B   
ATOM   2690  CA  LEU    61      -9.015 -26.818   1.791  1.00 10.00      B   
ATOM   2691  CB  LEU    61      -9.076 -28.152   1.043  1.00 10.00      B   
ATOM   2692  CG  LEU    61      -8.780 -29.407   1.869  1.00 10.00      B   
ATOM   2693  CD1 LEU    61      -8.942 -30.656   1.020  1.00 10.00      B   
ATOM   2694  CD2 LEU    61      -7.384 -29.342   2.467  1.00 10.00      B   
ATOM   2695  C   LEU    61      -9.177 -25.655   0.813  1.00 10.00      B   
ATOM   2696  O   LEU    61      -8.196 -25.022   0.414  1.00 10.00      B   
ATOM   2697  N   THR    62     -10.416 -25.374   0.433  1.00 10.00      B   
ATOM   2698  HN  THR    62     -11.158 -25.907   0.789  1.00 10.00      B   
ATOM   2699  CA  THR    62     -10.707 -24.292  -0.497  1.00 10.00      B   
ATOM   2700  CB  THR    62     -12.191 -24.311  -0.909  1.00 10.00      B   
ATOM   2701  OG1 THR    62     -12.702 -25.645  -0.763  1.00 10.00      B   
ATOM   2702  HG1 THR    62     -12.311 -26.210  -1.443  1.00 10.00      B   
ATOM   2703  CG2 THR    62     -12.354 -23.861  -2.353  1.00 10.00      B   
ATOM   2704  C   THR    62     -10.379 -22.937   0.126  1.00 10.00      B   
ATOM   2705  O   THR    62      -9.776 -22.076  -0.515  1.00 10.00      B   
ATOM   2706  N   THR    63     -10.760 -22.765   1.387  1.00 10.00      B   
ATOM   2707  HN  THR    63     -11.216 -23.499   1.854  1.00 10.00      B   
ATOM   2708  CA  THR    63     -10.522 -21.522   2.102  1.00 10.00      B   
ATOM   2709  CB  THR    63     -11.196 -21.559   3.484  1.00 10.00      B   
ATOM   2710  OG1 THR    63     -11.665 -22.894   3.742  1.00 10.00      B   
ATOM   2711  HG1 THR    63     -12.622 -22.883   3.873  1.00 10.00      B   
ATOM   2712  CG2 THR    63     -12.370 -20.598   3.531  1.00 10.00      B   
ATOM   2713  C   THR    63      -9.025 -21.247   2.259  1.00 10.00      B   
ATOM   2714  O   THR    63      -8.556 -20.136   2.004  1.00 10.00      B   
ATOM   2715  N   LYS    64      -8.276 -22.271   2.655  1.00 10.00      B   
ATOM   2716  HN  LYS    64      -8.703 -23.140   2.826  1.00 10.00      B   
ATOM   2717  CA  LYS    64      -6.837 -22.136   2.842  1.00 10.00      B   
ATOM   2718  CB  LYS    64      -6.261 -23.348   3.573  1.00 10.00      B   
ATOM   2719  CG  LYS    64      -6.593 -23.395   5.055  1.00 10.00      B   
ATOM   2720  CD  LYS    64      -5.791 -24.474   5.758  1.00 10.00      B   
ATOM   2721  CE  LYS    64      -6.072 -24.488   7.249  1.00 10.00      B   
ATOM   2722  NZ  LYS    64      -5.172 -25.425   7.964  1.00 10.00      B   
ATOM   2723  HZ1 LYS    64      -5.229 -26.371   7.540  1.00 10.00      B   
ATOM   2724  HZ2 LYS    64      -5.446 -25.489   8.963  1.00 10.00      B   
ATOM   2725  HZ3 LYS    64      -4.190 -25.090   7.909  1.00 10.00      B   
ATOM   2726  C   LYS    64      -6.121 -21.934   1.513  1.00 10.00      B   
ATOM   2727  O   LYS    64      -5.169 -21.155   1.425  1.00 10.00      B   
ATOM   2728  N   GLY    65      -6.580 -22.638   0.485  1.00 10.00      B   
ATOM   2729  HN  GLY    65      -7.336 -23.249   0.620  1.00 10.00      B   
ATOM   2730  CA  GLY    65      -5.977 -22.518  -0.829  1.00 10.00      B   
ATOM   2731  C   GLY    65      -6.115 -21.116  -1.384  1.00 10.00      B   
ATOM   2732  O   GLY    65      -5.178 -20.575  -1.970  1.00 10.00      B   
ATOM   2733  N   LYS    66      -7.285 -20.521  -1.185  1.00 10.00      B   
ATOM   2734  HN  LYS    66      -7.993 -21.008  -0.710  1.00 10.00      B   
ATOM   2735  CA  LYS    66      -7.543 -19.169  -1.662  1.00 10.00      B   
ATOM   2736  CB  LYS    66      -9.021 -18.805  -1.499  1.00 10.00      B   
ATOM   2737  CG  LYS    66      -9.939 -19.517  -2.477  1.00 10.00      B   
ATOM   2738  CD  LYS    66     -11.401 -19.263  -2.150  1.00 10.00      B   
ATOM   2739  CE  LYS    66     -12.319 -19.991  -3.119  1.00 10.00      B   
ATOM   2740  NZ  LYS    66     -12.153 -19.504  -4.514  1.00 10.00      B   
ATOM   2741  HZ1 LYS    66     -12.421 -18.499  -4.581  1.00 10.00      B   
ATOM   2742  HZ2 LYS    66     -12.753 -20.057  -5.159  1.00 10.00      B   
ATOM   2743  HZ3 LYS    66     -11.163 -19.608  -4.812  1.00 10.00      B   
ATOM   2744  C   LYS    66      -6.660 -18.160  -0.937  1.00 10.00      B   
ATOM   2745  O   LYS    66      -6.240 -17.161  -1.520  1.00 10.00      B   
ATOM   2746  N   ALA    67      -6.367 -18.437   0.332  1.00 10.00      B   
ATOM   2747  HN  ALA    67      -6.731 -19.253   0.739  1.00 10.00      B   
ATOM   2748  CA  ALA    67      -5.522 -17.560   1.133  1.00 10.00      B   
ATOM   2749  CB  ALA    67      -5.480 -18.031   2.578  1.00 10.00      B   
ATOM   2750  C   ALA    67      -4.115 -17.500   0.545  1.00 10.00      B   
ATOM   2751  O   ALA    67      -3.499 -16.434   0.491  1.00 10.00      B   
ATOM   2752  N   THR    68      -3.622 -18.649   0.090  1.00 10.00      B   
ATOM   2753  HN  THR    68      -4.164 -19.466   0.165  1.00 10.00      B   
ATOM   2754  CA  THR    68      -2.299 -18.734  -0.514  1.00 10.00      B   
ATOM   2755  CB  THR    68      -1.923 -20.196  -0.822  1.00 10.00      B   
ATOM   2756  OG1 THR    68      -2.376 -21.042   0.245  1.00 10.00      B   
ATOM   2757  HG1 THR    68      -1.729 -21.742   0.387  1.00 10.00      B   
ATOM   2758  CG2 THR    68      -0.414 -20.341  -0.967  1.00 10.00      B   
ATOM   2759  C   THR    68      -2.269 -17.928  -1.811  1.00 10.00      B   
ATOM   2760  O   THR    68      -1.320 -17.195  -2.080  1.00 10.00      B   
ATOM   2761  N   VAL    69      -3.336 -18.050  -2.597  1.00 10.00      B   
ATOM   2762  HN  VAL    69      -4.069 -18.639  -2.315  1.00 10.00      B   
ATOM   2763  CA  VAL    69      -3.448 -17.330  -3.861  1.00 10.00      B   
ATOM   2764  CB  VAL    69      -4.684 -17.793  -4.669  1.00 10.00      B   
ATOM   2765  CG1 VAL    69      -4.808 -17.008  -5.969  1.00 10.00      B   
ATOM   2766  CG2 VAL    69      -4.606 -19.286  -4.958  1.00 10.00      B   
ATOM   2767  C   VAL    69      -3.536 -15.828  -3.603  1.00 10.00      B   
ATOM   2768  O   VAL    69      -2.938 -15.025  -4.320  1.00 10.00      B   
ATOM   2769  N   ALA    70      -4.274 -15.460  -2.560  1.00 10.00      B   
ATOM   2770  HN  ALA    70      -4.726 -16.151  -2.025  1.00 10.00      B   
ATOM   2771  CA  ALA    70      -4.441 -14.061  -2.193  1.00 10.00      B   
ATOM   2772  CB  ALA    70      -5.481 -13.915  -1.092  1.00 10.00      B   
ATOM   2773  C   ALA    70      -3.116 -13.446  -1.761  1.00 10.00      B   
ATOM   2774  O   ALA    70      -2.707 -12.407  -2.284  1.00 10.00      B   
ATOM   2775  N   PHE    71      -2.436 -14.108  -0.829  1.00 10.00      B   
ATOM   2776  HN  PHE    71      -2.809 -14.943  -0.467  1.00 10.00      B   
ATOM   2777  CA  PHE    71      -1.158 -13.626  -0.320  1.00 10.00      B   
ATOM   2778  CB  PHE    71      -0.714 -14.442   0.897  1.00 10.00      B   
ATOM   2779  CG  PHE    71       0.541 -13.928   1.550  1.00 10.00      B   
ATOM   2780  CD1 PHE    71       0.499 -12.824   2.390  1.00 10.00      B   
ATOM   2781  CD2 PHE    71       1.764 -14.544   1.322  1.00 10.00      B   
ATOM   2782  CE1 PHE    71       1.650 -12.347   2.993  1.00 10.00      B   
ATOM   2783  CE2 PHE    71       2.919 -14.072   1.921  1.00 10.00      B   
ATOM   2784  CZ  PHE    71       2.861 -12.972   2.756  1.00 10.00      B   
ATOM   2785  C   PHE    71      -0.081 -13.628  -1.409  1.00 10.00      B   
ATOM   2786  O   PHE    71       0.830 -12.799  -1.396  1.00 10.00      B   
ATOM   2787  N   ALA    72      -0.195 -14.551  -2.359  1.00 10.00      B   
ATOM   2788  HN  ALA    72      -0.933 -15.198  -2.313  1.00 10.00      B   
ATOM   2789  CA  ALA    72       0.763 -14.639  -3.453  1.00 10.00      B   
ATOM   2790  CB  ALA    72       0.495 -15.861  -4.310  1.00 10.00      B   
ATOM   2791  C   ALA    72       0.731 -13.371  -4.300  1.00 10.00      B   
ATOM   2792  O   ALA    72       1.736 -12.979  -4.893  1.00 10.00      B   
ATOM   2793  N   ARG    73      -0.434 -12.732  -4.348  1.00 10.00      B   
ATOM   2794  HN  ARG    73      -1.200 -13.101  -3.859  1.00 10.00      B   
ATOM   2795  CA  ARG    73      -0.595 -11.497  -5.097  1.00 10.00      B   
ATOM   2796  CB  ARG    73      -2.065 -11.077  -5.134  1.00 10.00      B   
ATOM   2797  CG  ARG    73      -2.998 -12.099  -5.766  1.00 10.00      B   
ATOM   2798  CD  ARG    73      -4.448 -11.634  -5.721  1.00 10.00      B   
ATOM   2799  NE  ARG    73      -4.887 -11.319  -4.359  1.00 10.00      B   
ATOM   2800  HE  ARG    73      -4.186 -11.196  -3.677  1.00 10.00      B   
ATOM   2801  CZ  ARG    73      -6.164 -11.190  -3.995  1.00 10.00      B   
ATOM   2802  NH1 ARG    73      -7.142 -11.337  -4.887  1.00 10.00      B   
ATOM   2803 HH11 ARG    73      -8.140 -11.229  -4.597  1.00 10.00      B   
ATOM   2804 HH12 ARG    73      -6.918 -11.565  -5.879  1.00 10.00      B   
ATOM   2805  NH2 ARG    73      -6.465 -10.895  -2.734  1.00 10.00      B   
ATOM   2806 HH21 ARG    73      -5.704 -10.773  -2.027  1.00 10.00      B   
ATOM   2807 HH22 ARG    73      -7.461 -10.787  -2.443  1.00 10.00      B   
ATOM   2808  C   ARG    73       0.240 -10.408  -4.440  1.00 10.00      B   
ATOM   2809  O   ARG    73       0.841  -9.573  -5.115  1.00 10.00      B   
ATOM   2810  N   GLU    74       0.290 -10.449  -3.114  1.00 10.00      B   
ATOM   2811  HN  GLU    74      -0.209 -11.150  -2.643  1.00 10.00      B   
ATOM   2812  CA  GLU    74       1.061  -9.491  -2.336  1.00 10.00      B   
ATOM   2813  CB  GLU    74       0.695  -9.604  -0.856  1.00 10.00      B   
ATOM   2814  CG  GLU    74      -0.774  -9.354  -0.562  1.00 10.00      B   
ATOM   2815  CD  GLU    74      -1.220  -9.967   0.749  1.00 10.00      B   
ATOM   2816  OE1 GLU    74      -2.167 -10.780   0.730  1.00 10.00      B   
ATOM   2817  OE2 GLU    74      -0.626  -9.641   1.800  1.00 10.00      B   
ATOM   2818  C   GLU    74       2.548  -9.755  -2.524  1.00 10.00      B   
ATOM   2819  O   GLU    74       3.345  -8.826  -2.645  1.00 10.00      B   
ATOM   2820  N   ALA    75       2.906 -11.032  -2.578  1.00 10.00      B   
ATOM   2821  HN  ALA    75       2.216 -11.723  -2.479  1.00 10.00      B   
ATOM   2822  CA  ALA    75       4.293 -11.438  -2.764  1.00 10.00      B   
ATOM   2823  CB  ALA    75       4.435 -12.945  -2.614  1.00 10.00      B   
ATOM   2824  C   ALA    75       4.809 -10.978  -4.124  1.00 10.00      B   
ATOM   2825  O   ALA    75       5.995 -10.690  -4.287  1.00 10.00      B   
ATOM   2826  N   ARG    76       3.906 -10.897  -5.096  1.00 10.00      B   
ATOM   2827  HN  ARG    76       2.976 -11.153  -4.907  1.00 10.00      B   
ATOM   2828  CA  ARG    76       4.266 -10.455  -6.437  1.00 10.00      B   
ATOM   2829  CB  ARG    76       3.111 -10.686  -7.419  1.00 10.00      B   
ATOM   2830  CG  ARG    76       3.489 -10.468  -8.876  1.00 10.00      B   
ATOM   2831  CD  ARG    76       2.320 -10.750  -9.807  1.00 10.00      B   
ATOM   2832  NE  ARG    76       1.266  -9.739  -9.707  1.00 10.00      B   
ATOM   2833  HE  ARG    76       1.293  -9.134  -8.929  1.00 10.00      B   
ATOM   2834  CZ  ARG    76       0.290  -9.585 -10.607  1.00 10.00      B   
ATOM   2835  NH1 ARG    76       0.234 -10.377 -11.676  1.00 10.00      B   
ATOM   2836 HH11 ARG    76       0.953 -11.119 -11.819  1.00 10.00      B   
ATOM   2837 HH12 ARG    76      -0.528 -10.256 -12.380  1.00 10.00      B   
ATOM   2838  NH2 ARG    76      -0.638  -8.651 -10.428  1.00 10.00      B   
ATOM   2839 HH21 ARG    76      -0.607  -8.037  -9.583  1.00 10.00      B   
ATOM   2840 HH22 ARG    76      -1.402  -8.521 -11.129  1.00 10.00      B   
ATOM   2841  C   ARG    76       4.685  -8.986  -6.426  1.00 10.00      B   
ATOM   2842  O   ARG    76       5.521  -8.559  -7.227  1.00 10.00      B   
ATOM   2843  N   THR    77       4.104  -8.222  -5.505  1.00 10.00      B   
ATOM   2844  HN  THR    77       3.437  -8.619  -4.905  1.00 10.00      B   
ATOM   2845  CA  THR    77       4.423  -6.807  -5.365  1.00 10.00      B   
ATOM   2846  CB  THR    77       3.529  -6.140  -4.301  1.00 10.00      B   
ATOM   2847  OG1 THR    77       2.284  -6.848  -4.217  1.00 10.00      B   
ATOM   2848  HG1 THR    77       2.331  -7.483  -3.489  1.00 10.00      B   
ATOM   2849  CG2 THR    77       3.256  -4.686  -4.660  1.00 10.00      B   
ATOM   2850  C   THR    77       5.888  -6.643  -4.965  1.00 10.00      B   
ATOM   2851  O   THR    77       6.550  -5.683  -5.361  1.00 10.00      B   
ATOM   2852  N   GLU    78       6.391  -7.604  -4.192  1.00 10.00      B   
ATOM   2853  HN  GLU    78       5.810  -8.343  -3.910  1.00 10.00      B   
ATOM   2854  CA  GLU    78       7.779  -7.587  -3.755  1.00 10.00      B   
ATOM   2855  CB  GLU    78       8.064  -8.755  -2.809  1.00 10.00      B   
ATOM   2856  CG  GLU    78       7.619  -8.528  -1.374  1.00 10.00      B   
ATOM   2857  CD  GLU    78       8.520  -9.228  -0.381  1.00 10.00      B   
ATOM   2858  OE1 GLU    78       9.551  -8.637   0.011  1.00 10.00      B   
ATOM   2859  OE2 GLU    78       8.213 -10.380   0.005  1.00 10.00      B   
ATOM   2860  C   GLU    78       8.704  -7.667  -4.958  1.00 10.00      B   
ATOM   2861  O   GLU    78       9.705  -6.953  -5.039  1.00 10.00      B   
ATOM   2862  N   VAL    79       8.337  -8.520  -5.905  1.00 10.00      B   
ATOM   2863  HN  VAL    79       7.513  -9.033  -5.783  1.00 10.00      B   
ATOM   2864  CA  VAL    79       9.118  -8.715  -7.119  1.00 10.00      B   
ATOM   2865  CB  VAL    79       8.587  -9.901  -7.952  1.00 10.00      B   
ATOM   2866  CG1 VAL    79       9.617 -10.335  -8.982  1.00 10.00      B   
ATOM   2867  CG2 VAL    79       8.208 -11.066  -7.049  1.00 10.00      B   
ATOM   2868  C   VAL    79       9.113  -7.452  -7.975  1.00 10.00      B   
ATOM   2869  O   VAL    79      10.083  -7.162  -8.673  1.00 10.00      B   
ATOM   2870  N   ARG    80       8.027  -6.691  -7.896  1.00 10.00      B   
ATOM   2871  HN  ARG    80       7.295  -6.962  -7.304  1.00 10.00      B   
ATOM   2872  CA  ARG    80       7.899  -5.456  -8.665  1.00 10.00      B   
ATOM   2873  CB  ARG    80       6.485  -4.884  -8.544  1.00 10.00      B   
ATOM   2874  CG  ARG    80       5.535  -5.333  -9.640  1.00 10.00      B   
ATOM   2875  CD  ARG    80       4.167  -4.682  -9.488  1.00 10.00      B   
ATOM   2876  NE  ARG    80       4.221  -3.227  -9.637  1.00 10.00      B   
ATOM   2877  HE  ARG    80       5.099  -2.793  -9.534  1.00 10.00      B   
ATOM   2878  CZ  ARG    80       3.157  -2.465  -9.915  1.00 10.00      B   
ATOM   2879  NH1 ARG    80       1.963  -3.023 -10.066  1.00 10.00      B   
ATOM   2880 HH11 ARG    80       1.851  -4.054  -9.972  1.00 10.00      B   
ATOM   2881 HH12 ARG    80       1.132  -2.431 -10.284  1.00 10.00      B   
ATOM   2882  NH2 ARG    80       3.283  -1.150 -10.018  1.00 10.00      B   
ATOM   2883 HH21 ARG    80       4.214  -0.694  -9.888  1.00 10.00      B   
ATOM   2884 HH22 ARG    80       2.452  -0.559 -10.232  1.00 10.00      B   
ATOM   2885  C   ARG    80       8.921  -4.412  -8.225  1.00 10.00      B   
ATOM   2886  O   ARG    80       9.258  -3.502  -8.983  1.00 10.00      B   
ATOM   2887  N   LYS    81       9.406  -4.541  -6.996  1.00 10.00      B   
ATOM   2888  HN  LYS    81       9.093  -5.280  -6.433  1.00 10.00      B   
ATOM   2889  CA  LYS    81      10.390  -3.612  -6.466  1.00 10.00      B   
ATOM   2890  CB  LYS    81       9.913  -2.977  -5.159  1.00 10.00      B   
ATOM   2891  CG  LYS    81       8.943  -1.825  -5.373  1.00 10.00      B   
ATOM   2892  CD  LYS    81       8.786  -0.976  -4.123  1.00 10.00      B   
ATOM   2893  CE  LYS    81       8.275   0.414  -4.472  1.00 10.00      B   
ATOM   2894  NZ  LYS    81       8.080   1.258  -3.264  1.00 10.00      B   
ATOM   2895  HZ1 LYS    81       7.173   1.030  -2.812  1.00 10.00      B   
ATOM   2896  HZ2 LYS    81       8.078   2.266  -3.525  1.00 10.00      B   
ATOM   2897  HZ3 LYS    81       8.848   1.093  -2.582  1.00 10.00      B   
ATOM   2898  C   LYS    81      11.751  -4.279  -6.303  1.00 10.00      B   
ATOM   2899  O   LYS    81      12.639  -3.754  -5.627  1.00 10.00      B   
ATOM   2900  N   VAL    82      11.909  -5.437  -6.927  1.00 10.00      B   
ATOM   2901  HN  VAL    82      11.161  -5.811  -7.444  1.00 10.00      B   
ATOM   2902  CA  VAL    82      13.170  -6.158  -6.876  1.00 10.00      B   
ATOM   2903  CB  VAL    82      12.988  -7.673  -7.146  1.00 10.00      B   
ATOM   2904  CG1 VAL    82      14.313  -8.330  -7.515  1.00 10.00      B   
ATOM   2905  CG2 VAL    82      12.386  -8.363  -5.933  1.00 10.00      B   
ATOM   2906  C   VAL    82      14.136  -5.561  -7.892  1.00 10.00      B   
ATOM   2907  O   VAL    82      13.814  -5.439  -9.078  1.00 10.00      B   
ATOM   2908  N   ILE    83      15.305  -5.164  -7.418  1.00 10.00      B   
ATOM   2909  HN  ILE    83      15.498  -5.273  -6.462  1.00 10.00      B   
ATOM   2910  CA  ILE    83      16.314  -4.586  -8.282  1.00 10.00      B   
ATOM   2911  CB  ILE    83      17.477  -3.992  -7.458  1.00 10.00      B   
ATOM   2912  CG1 ILE    83      16.943  -2.953  -6.465  1.00 10.00      B   
ATOM   2913  CG2 ILE    83      18.528  -3.372  -8.370  1.00 10.00      B   
ATOM   2914  CD1 ILE    83      17.978  -2.447  -5.484  1.00 10.00      B   
ATOM   2915  C   ILE    83      16.847  -5.657  -9.220  1.00 10.00      B   
ATOM   2916  O   ILE    83      17.327  -6.698  -8.769  1.00 10.00      B   
ATOM   2917  N   TRP    84      16.719  -5.418 -10.519  1.00 10.00      B   
ATOM   2918  HN  TRP    84      16.286  -4.588 -10.811  1.00 10.00      B   
ATOM   2919  CA  TRP    84      17.194  -6.360 -11.521  1.00 10.00      B   
ATOM   2920  CB  TRP    84      16.854  -5.871 -12.934  1.00 10.00      B   
ATOM   2921  CG  TRP    84      15.381  -5.828 -13.213  1.00 10.00      B   
ATOM   2922  CD1 TRP    84      14.651  -4.736 -13.577  1.00 10.00      B   
ATOM   2923  CD2 TRP    84      14.455  -6.925 -13.146  1.00 10.00      B   
ATOM   2924  NE1 TRP    84      13.333  -5.079 -13.744  1.00 10.00      B   
ATOM   2925  HE1 TRP    84      12.612  -4.463 -14.008  1.00 10.00      B   
ATOM   2926  CE2 TRP    84      13.185  -6.418 -13.487  1.00 10.00      B   
ATOM   2927  CE3 TRP    84      14.579  -8.286 -12.838  1.00 10.00      B   
ATOM   2928  CZ2 TRP    84      12.047  -7.222 -13.520  1.00 10.00      B   
ATOM   2929  CZ3 TRP    84      13.448  -9.080 -12.874  1.00 10.00      B   
ATOM   2930  CH2 TRP    84      12.199  -8.547 -13.214  1.00 10.00      B   
ATOM   2931  C   TRP    84      18.693  -6.591 -11.369  1.00 10.00      B   
ATOM   2932  O   TRP    84      19.414  -5.697 -10.917  1.00 10.00      B   
ATOM   2933  N   PRO    85      19.162  -7.800 -11.731  1.00 10.00      B   
ATOM   2934  CA  PRO    85      20.571  -8.196 -11.635  1.00 10.00      B   
ATOM   2935  CB  PRO    85      20.668  -9.317 -12.665  1.00 10.00      B   
ATOM   2936  CG  PRO    85      19.334  -9.977 -12.604  1.00 10.00      B   
ATOM   2937  CD  PRO    85      18.336  -8.897 -12.276  1.00 10.00      B   
ATOM   2938  C   PRO    85      21.551  -7.077 -11.973  1.00 10.00      B   
ATOM   2939  O   PRO    85      21.740  -6.728 -13.139  1.00 10.00      B   
ATOM   2940  N   THR    86      22.152  -6.500 -10.938  1.00 10.00      B   
ATOM   2941  HN  THR    86      21.936  -6.803 -10.028  1.00 10.00      B   
ATOM   2942  CA  THR    86      23.119  -5.437 -11.124  1.00 10.00      B   
ATOM   2943  CB  THR    86      23.327  -4.634  -9.822  1.00 10.00      B   
ATOM   2944  OG1 THR    86      22.052  -4.160  -9.359  1.00 10.00      B   
ATOM   2945  HG1 THR    86      21.362  -4.781  -9.632  1.00 10.00      B   
ATOM   2946  CG2 THR    86      24.248  -3.445 -10.057  1.00 10.00      B   
ATOM   2947  C   THR    86      24.437  -6.037 -11.601  1.00 10.00      B   
ATOM   2948  O   THR    86      25.155  -6.678 -10.832  1.00 10.00      B   
ATOM   2949  N   ARG    87      24.719  -5.850 -12.888  1.00 10.00      B   
ATOM   2950  HN  ARG    87      24.077  -5.356 -13.439  1.00 10.00      B   
ATOM   2951  CA  ARG    87      25.929  -6.372 -13.519  1.00 10.00      B   
ATOM   2952  CB  ARG    87      26.048  -5.844 -14.951  1.00 10.00      B   
ATOM   2953  CG  ARG    87      25.003  -6.400 -15.908  1.00 10.00      B   
ATOM   2954  CD  ARG    87      24.832  -5.508 -17.129  1.00 10.00      B   
ATOM   2955  NE  ARG    87      26.109  -5.200 -17.772  1.00 10.00      B   
ATOM   2956  HE  ARG    87      26.902  -5.701 -17.464  1.00 10.00      B   
ATOM   2957  CZ  ARG    87      26.260  -4.296 -18.736  1.00 10.00      B   
ATOM   2958  NH1 ARG    87      25.215  -3.602 -19.175  1.00 10.00      B   
ATOM   2959 HH11 ARG    87      24.268  -3.764 -18.768  1.00 10.00      B   
ATOM   2960 HH12 ARG    87      25.335  -2.893 -19.932  1.00 10.00      B   
ATOM   2961  NH2 ARG    87      27.459  -4.089 -19.261  1.00 10.00      B   
ATOM   2962 HH21 ARG    87      27.587  -3.384 -20.018  1.00 10.00      B   
ATOM   2963 HH22 ARG    87      28.283  -4.636 -18.920  1.00 10.00      B   
ATOM   2964  C   ARG    87      27.191  -6.048 -12.728  1.00 10.00      B   
ATOM   2965  O   ARG    87      28.047  -6.910 -12.532  1.00 10.00      B   
ATOM   2966  N   GLN    88      27.294  -4.811 -12.261  1.00 10.00      B   
ATOM   2967  HN  GLN    88      26.576  -4.171 -12.438  1.00 10.00      B   
ATOM   2968  CA  GLN    88      28.454  -4.382 -11.494  1.00 10.00      B   
ATOM   2969  CB  GLN    88      28.413  -2.872 -11.273  1.00 10.00      B   
ATOM   2970  CG  GLN    88      29.742  -2.272 -10.853  1.00 10.00      B   
ATOM   2971  CD  GLN    88      30.813  -2.404 -11.919  1.00 10.00      B   
ATOM   2972  OE1 GLN    88      30.526  -2.416 -13.117  1.00 10.00      B   
ATOM   2973  NE2 GLN    88      32.059  -2.503 -11.485  1.00 10.00      B   
ATOM   2974 HE21 GLN    88      32.212  -2.488 -10.516  1.00 10.00      B   
ATOM   2975 HE22 GLN    88      32.778  -2.578 -12.147  1.00 10.00      B   
ATOM   2976  C   GLN    88      28.524  -5.115 -10.157  1.00 10.00      B   
ATOM   2977  O   GLN    88      29.602  -5.500  -9.704  1.00 10.00      B   
ATOM   2978  N   GLU    89      27.363  -5.336  -9.548  1.00 10.00      B   
ATOM   2979  HN  GLU    89      26.535  -5.037  -9.976  1.00 10.00      B   
ATOM   2980  CA  GLU    89      27.292  -6.025  -8.267  1.00 10.00      B   
ATOM   2981  CB  GLU    89      25.900  -5.894  -7.644  1.00 10.00      B   
ATOM   2982  CG  GLU    89      25.758  -6.550  -6.279  1.00 10.00      B   
ATOM   2983  CD  GLU    89      26.759  -6.026  -5.269  1.00 10.00      B   
ATOM   2984  OE1 GLU    89      27.838  -6.640  -5.112  1.00 10.00      B   
ATOM   2985  OE2 GLU    89      26.464  -5.006  -4.618  1.00 10.00      B   
ATOM   2986  C   GLU    89      27.670  -7.493  -8.426  1.00 10.00      B   
ATOM   2987  O   GLU    89      28.352  -8.054  -7.579  1.00 10.00      B   
ATOM   2988  N   THR    90      27.237  -8.106  -9.525  1.00 10.00      B   
ATOM   2989  HN  THR    90      26.697  -7.602 -10.172  1.00 10.00      B   
ATOM   2990  CA  THR    90      27.550  -9.507  -9.788  1.00 10.00      B   
ATOM   2991  CB  THR    90      27.001  -9.958 -11.154  1.00 10.00      B   
ATOM   2992  OG1 THR    90      25.652  -9.492 -11.309  1.00 10.00      B   
ATOM   2993  HG1 THR    90      25.365  -9.061 -10.497  1.00 10.00      B   
ATOM   2994  CG2 THR    90      27.024 -11.474 -11.265  1.00 10.00      B   
ATOM   2995  C   THR    90      29.065  -9.713  -9.758  1.00 10.00      B   
ATOM   2996  O   THR    90      29.565 -10.697  -9.206  1.00 10.00      B   
ATOM   2997  N   LEU    91      29.782  -8.759 -10.337  1.00 10.00      B   
ATOM   2998  HN  LEU    91      29.319  -8.007 -10.761  1.00 10.00      B   
ATOM   2999  CA  LEU    91      31.233  -8.797 -10.368  1.00 10.00      B   
ATOM   3000  CB  LEU    91      31.756  -7.738 -11.342  1.00 10.00      B   
ATOM   3001  CG  LEU    91      31.313  -7.888 -12.799  1.00 10.00      B   
ATOM   3002  CD1 LEU    91      31.708  -6.663 -13.602  1.00 10.00      B   
ATOM   3003  CD2 LEU    91      31.901  -9.151 -13.416  1.00 10.00      B   
ATOM   3004  C   LEU    91      31.790  -8.534  -8.971  1.00 10.00      B   
ATOM   3005  O   LEU    91      32.676  -9.246  -8.495  1.00 10.00      B   
ATOM   3006  N   HIS    92      31.243  -7.516  -8.316  1.00 10.00      B   
ATOM   3007  HN  HIS    92      30.530  -6.999  -8.754  1.00 10.00      B   
ATOM   3008  CA  HIS    92      31.671  -7.133  -6.974  1.00 10.00      B   
ATOM   3009  CB  HIS    92      30.937  -5.871  -6.511  1.00 10.00      B   
ATOM   3010  CG  HIS    92      31.741  -5.008  -5.587  1.00 10.00      B   
ATOM   3011  ND1 HIS    92      32.004  -3.679  -5.837  1.00 10.00      B   
ATOM   3012  HD1 HIS    92      31.674  -3.156  -6.617  1.00 10.00      B   
ATOM   3013  CD2 HIS    92      32.350  -5.291  -4.411  1.00 10.00      B   
ATOM   3014  CE1 HIS    92      32.742  -3.186  -4.859  1.00 10.00      B   
ATOM   3015  NE2 HIS    92      32.964  -4.142  -3.984  1.00 10.00      B   
ATOM   3016  HE2 HIS    92      33.485  -4.044  -3.158  1.00 10.00      B   
ATOM   3017  C   HIS    92      31.469  -8.268  -5.971  1.00 10.00      B   
ATOM   3018  O   HIS    92      32.399  -8.634  -5.253  1.00 10.00      B   
ATOM   3019  N   THR    93      30.266  -8.831  -5.937  1.00 10.00      B   
ATOM   3020  HN  THR    93      29.563  -8.506  -6.550  1.00 10.00      B   
ATOM   3021  CA  THR    93      29.956  -9.920  -5.015  1.00 10.00      B   
ATOM   3022  CB  THR    93      28.499 -10.402  -5.173  1.00 10.00      B   
ATOM   3023  OG1 THR    93      27.601  -9.283  -5.163  1.00 10.00      B   
ATOM   3024  HG1 THR    93      28.101  -8.456  -5.278  1.00 10.00      B   
ATOM   3025  CG2 THR    93      28.124 -11.351  -4.043  1.00 10.00      B   
ATOM   3026  C   THR    93      30.900 -11.104  -5.222  1.00 10.00      B   
ATOM   3027  O   THR    93      31.402 -11.683  -4.257  1.00 10.00      B   
ATOM   3028  N   THR    94      31.157 -11.437  -6.483  1.00 10.00      B   
ATOM   3029  HN  THR    94      30.745 -10.920  -7.208  1.00 10.00      B   
ATOM   3030  CA  THR    94      32.040 -12.547  -6.817  1.00 10.00      B   
ATOM   3031  CB  THR    94      32.143 -12.749  -8.343  1.00 10.00      B   
ATOM   3032  OG1 THR    94      30.838 -13.046  -8.862  1.00 10.00      B   
ATOM   3033  HG1 THR    94      30.402 -12.222  -9.122  1.00 10.00      B   
ATOM   3034  CG2 THR    94      33.082 -13.899  -8.675  1.00 10.00      B   
ATOM   3035  C   THR    94      33.429 -12.354  -6.209  1.00 10.00      B   
ATOM   3036  O   THR    94      33.999 -13.288  -5.643  1.00 10.00      B   
ATOM   3037  N   LEU    95      33.948 -11.133  -6.301  1.00 10.00      B   
ATOM   3038  HN  LEU    95      33.432 -10.426  -6.750  1.00 10.00      B   
ATOM   3039  CA  LEU    95      35.265 -10.813  -5.756  1.00 10.00      B   
ATOM   3040  CB  LEU    95      35.665  -9.379  -6.112  1.00 10.00      B   
ATOM   3041  CG  LEU    95      35.757  -9.043  -7.602  1.00 10.00      B   
ATOM   3042  CD1 LEU    95      36.039  -7.562  -7.797  1.00 10.00      B   
ATOM   3043  CD2 LEU    95      36.827  -9.887  -8.276  1.00 10.00      B   
ATOM   3044  C   LEU    95      35.279 -10.987  -4.241  1.00 10.00      B   
ATOM   3045  O   LEU    95      36.249 -11.484  -3.670  1.00 10.00      B   
ATOM   3046  N   ILE    96      34.189 -10.579  -3.600  1.00 10.00      B   
ATOM   3047  HN  ILE    96      33.448 -10.193  -4.117  1.00 10.00      B   
ATOM   3048  CA  ILE    96      34.060 -10.682  -2.152  1.00 10.00      B   
ATOM   3049  CB  ILE    96      32.792  -9.967  -1.640  1.00 10.00      B   
ATOM   3050  CG1 ILE    96      32.757  -8.517  -2.119  1.00 10.00      B   
ATOM   3051  CG2 ILE    96      32.718 -10.026  -0.121  1.00 10.00      B   
ATOM   3052  CD1 ILE    96      31.386  -7.884  -2.027  1.00 10.00      B   
ATOM   3053  C   ILE    96      34.007 -12.141  -1.714  1.00 10.00      B   
ATOM   3054  O   ILE    96      34.807 -12.574  -0.884  1.00 10.00      B   
ATOM   3055  N   VAL    97      33.070 -12.893  -2.286  1.00 10.00      B   
ATOM   3056  HN  VAL    97      32.470 -12.485  -2.953  1.00 10.00      B   
ATOM   3057  CA  VAL    97      32.902 -14.303  -1.948  1.00 10.00      B   
ATOM   3058  CB  VAL    97      31.752 -14.958  -2.746  1.00 10.00      B   
ATOM   3059  CG1 VAL    97      31.608 -16.430  -2.380  1.00 10.00      B   
ATOM   3060  CG2 VAL    97      30.443 -14.221  -2.500  1.00 10.00      B   
ATOM   3061  C   VAL    97      34.195 -15.084  -2.168  1.00 10.00      B   
ATOM   3062  O   VAL    97      34.606 -15.869  -1.314  1.00 10.00      B   
ATOM   3063  N   ALA    98      34.843 -14.848  -3.304  1.00 10.00      B   
ATOM   3064  HN  ALA    98      34.471 -14.198  -3.940  1.00 10.00      B   
ATOM   3065  CA  ALA    98      36.089 -15.529  -3.636  1.00 10.00      B   
ATOM   3066  CB  ALA    98      36.563 -15.131  -5.025  1.00 10.00      B   
ATOM   3067  C   ALA    98      37.170 -15.239  -2.599  1.00 10.00      B   
ATOM   3068  O   ALA    98      37.904 -16.138  -2.189  1.00 10.00      B   
ATOM   3069  N   ALA    99      37.247 -13.982  -2.168  1.00 10.00      B   
ATOM   3070  HN  ALA    99      36.623 -13.316  -2.524  1.00 10.00      B   
ATOM   3071  CA  ALA    99      38.230 -13.562  -1.180  1.00 10.00      B   
ATOM   3072  CB  ALA    99      38.263 -12.042  -1.083  1.00 10.00      B   
ATOM   3073  C   ALA    99      37.936 -14.174   0.185  1.00 10.00      B   
ATOM   3074  O   ALA    99      38.805 -14.805   0.790  1.00 10.00      B   
ATOM   3075  N   VAL   100      36.705 -14.002   0.656  1.00 10.00      B   
ATOM   3076  HN  VAL   100      36.046 -13.507   0.111  1.00 10.00      B   
ATOM   3077  CA  VAL   100      36.297 -14.526   1.957  1.00 10.00      B   
ATOM   3078  CB  VAL   100      34.832 -14.165   2.290  1.00 10.00      B   
ATOM   3079  CG1 VAL   100      34.410 -14.777   3.619  1.00 10.00      B   
ATOM   3080  CG2 VAL   100      34.653 -12.655   2.321  1.00 10.00      B   
ATOM   3081  C   VAL   100      36.494 -16.039   2.037  1.00 10.00      B   
ATOM   3082  O   VAL   100      37.077 -16.549   3.000  1.00 10.00      B   
ATOM   3083  N   THR   101      36.025 -16.749   1.015  1.00 10.00      B   
ATOM   3084  HN  THR   101      35.582 -16.285   0.270  1.00 10.00      B   
ATOM   3085  CA  THR   101      36.159 -18.199   0.975  1.00 10.00      B   
ATOM   3086  CB  THR   101      35.469 -18.810  -0.265  1.00 10.00      B   
ATOM   3087  OG1 THR   101      34.132 -18.302  -0.375  1.00 10.00      B   
ATOM   3088  HG1 THR   101      34.164 -17.373  -0.645  1.00 10.00      B   
ATOM   3089  CG2 THR   101      35.409 -20.325  -0.148  1.00 10.00      B   
ATOM   3090  C   THR   101      37.634 -18.600   0.998  1.00 10.00      B   
ATOM   3091  O   THR   101      38.020 -19.531   1.710  1.00 10.00      B   
ATOM   3092  N   ALA   102      38.454 -17.869   0.240  1.00 10.00      B   
ATOM   3093  HN  ALA   102      38.083 -17.129  -0.290  1.00 10.00      B   
ATOM   3094  CA  ALA   102      39.886 -18.142   0.173  1.00 10.00      B   
ATOM   3095  CB  ALA   102      40.568 -17.219  -0.826  1.00 10.00      B   
ATOM   3096  C   ALA   102      40.536 -18.019   1.544  1.00 10.00      B   
ATOM   3097  O   ALA   102      41.279 -18.906   1.964  1.00 10.00      B   
ATOM   3098  N   VAL   103      40.232 -16.929   2.244  1.00 10.00      B   
ATOM   3099  HN  VAL   103      39.614 -16.267   1.854  1.00 10.00      B   
ATOM   3100  CA  VAL   103      40.785 -16.686   3.573  1.00 10.00      B   
ATOM   3101  CB  VAL   103      40.208 -15.398   4.209  1.00 10.00      B   
ATOM   3102  CG1 VAL   103      40.722 -15.214   5.630  1.00 10.00      B   
ATOM   3103  CG2 VAL   103      40.546 -14.180   3.363  1.00 10.00      B   
ATOM   3104  C   VAL   103      40.502 -17.869   4.495  1.00 10.00      B   
ATOM   3105  O   VAL   103      41.412 -18.411   5.124  1.00 10.00      B   
ATOM   3106  N   MET   104      39.243 -18.282   4.537  1.00 10.00      B   
ATOM   3107  HN  MET   104      38.575 -17.829   3.977  1.00 10.00      B   
ATOM   3108  CA  MET   104      38.828 -19.394   5.384  1.00 10.00      B   
ATOM   3109  CB  MET   104      37.306 -19.556   5.369  1.00 10.00      B   
ATOM   3110  CG  MET   104      36.549 -18.350   5.901  1.00 10.00      B   
ATOM   3111  SD  MET   104      34.774 -18.638   6.027  1.00 10.00      B   
ATOM   3112  CE  MET   104      34.719 -19.765   7.418  1.00 10.00      B   
ATOM   3113  C   MET   104      39.504 -20.699   4.971  1.00 10.00      B   
ATOM   3114  O   MET   104      39.989 -21.448   5.820  1.00 10.00      B   
ATOM   3115  N   SER   105      39.550 -20.962   3.666  1.00 10.00      B   
ATOM   3116  HN  SER   105      39.151 -20.326   3.032  1.00 10.00      B   
ATOM   3117  CA  SER   105      40.164 -22.185   3.160  1.00 10.00      B   
ATOM   3118  CB  SER   105      39.901 -22.366   1.661  1.00 10.00      B   
ATOM   3119  OG  SER   105      40.293 -21.222   0.924  1.00 10.00      B   
ATOM   3120  HG  SER   105      40.653 -20.557   1.524  1.00 10.00      B   
ATOM   3121  C   SER   105      41.659 -22.234   3.464  1.00 10.00      B   
ATOM   3122  O   SER   105      42.207 -23.299   3.734  1.00 10.00      B   
ATOM   3123  N   LEU   106      42.313 -21.076   3.432  1.00 10.00      B   
ATOM   3124  HN  LEU   106      41.823 -20.252   3.219  1.00 10.00      B   
ATOM   3125  CA  LEU   106      43.742 -21.001   3.707  1.00 10.00      B   
ATOM   3126  CB  LEU   106      44.306 -19.624   3.344  1.00 10.00      B   
ATOM   3127  CG  LEU   106      44.415 -19.312   1.850  1.00 10.00      B   
ATOM   3128  CD1 LEU   106      44.945 -17.902   1.635  1.00 10.00      B   
ATOM   3129  CD2 LEU   106      45.307 -20.330   1.150  1.00 10.00      B   
ATOM   3130  C   LEU   106      44.031 -21.332   5.166  1.00 10.00      B   
ATOM   3131  O   LEU   106      45.000 -22.029   5.473  1.00 10.00      B   
ATOM   3132  N   ILE   107      43.180 -20.839   6.062  1.00 10.00      B   
ATOM   3133  HN  ILE   107      42.426 -20.290   5.756  1.00 10.00      B   
ATOM   3134  CA  ILE   107      43.342 -21.097   7.486  1.00 10.00      B   
ATOM   3135  CB  ILE   107      42.301 -20.323   8.326  1.00 10.00      B   
ATOM   3136  CG1 ILE   107      42.461 -18.814   8.118  1.00 10.00      B   
ATOM   3137  CG2 ILE   107      42.430 -20.671   9.805  1.00 10.00      B   
ATOM   3138  CD1 ILE   107      41.335 -17.989   8.701  1.00 10.00      B   
ATOM   3139  C   ILE   107      43.207 -22.591   7.758  1.00 10.00      B   
ATOM   3140  O   ILE   107      44.050 -23.194   8.424  1.00 10.00      B   
ATOM   3141  N   LEU   108      42.151 -23.185   7.215  1.00 10.00      B   
ATOM   3142  HN  LEU   108      41.517 -22.646   6.693  1.00 10.00      B   
ATOM   3143  CA  LEU   108      41.899 -24.608   7.385  1.00 10.00      B   
ATOM   3144  CB  LEU   108      40.544 -24.988   6.787  1.00 10.00      B   
ATOM   3145  CG  LEU   108      39.314 -24.382   7.464  1.00 10.00      B   
ATOM   3146  CD1 LEU   108      38.047 -24.758   6.711  1.00 10.00      B   
ATOM   3147  CD2 LEU   108      39.228 -24.821   8.919  1.00 10.00      B   
ATOM   3148  C   LEU   108      43.008 -25.440   6.752  1.00 10.00      B   
ATOM   3149  O   LEU   108      43.461 -26.428   7.332  1.00 10.00      B   
ATOM   3150  N   TRP   109      43.447 -25.023   5.567  1.00 10.00      B   
ATOM   3151  HN  TRP   109      43.034 -24.230   5.156  1.00 10.00      B   
ATOM   3152  CA  TRP   109      44.512 -25.717   4.851  1.00 10.00      B   
ATOM   3153  CB  TRP   109      44.752 -25.059   3.491  1.00 10.00      B   
ATOM   3154  CG  TRP   109      45.599 -25.867   2.557  1.00 10.00      B   
ATOM   3155  CD1 TRP   109      45.182 -26.881   1.744  1.00 10.00      B   
ATOM   3156  CD2 TRP   109      47.006 -25.726   2.331  1.00 10.00      B   
ATOM   3157  NE1 TRP   109      46.242 -27.385   1.033  1.00 10.00      B   
ATOM   3158  HE1 TRP   109      46.196 -28.120   0.381  1.00 10.00      B   
ATOM   3159  CE2 TRP   109      47.374 -26.690   1.373  1.00 10.00      B   
ATOM   3160  CE3 TRP   109      47.991 -24.878   2.848  1.00 10.00      B   
ATOM   3161  CZ2 TRP   109      48.682 -26.829   0.921  1.00 10.00      B   
ATOM   3162  CZ3 TRP   109      49.289 -25.017   2.398  1.00 10.00      B   
ATOM   3163  CH2 TRP   109      49.623 -25.985   1.444  1.00 10.00      B   
ATOM   3164  C   TRP   109      45.800 -25.707   5.666  1.00 10.00      B   
ATOM   3165  O   TRP   109      46.522 -26.702   5.709  1.00 10.00      B   
ATOM   3166  N   GLY   110      46.075 -24.580   6.311  1.00 10.00      B   
ATOM   3167  HN  GLY   110      45.456 -23.822   6.240  1.00 10.00      B   
ATOM   3168  CA  GLY   110      47.273 -24.459   7.118  1.00 10.00      B   
ATOM   3169  C   GLY   110      47.241 -25.385   8.316  1.00 10.00      B   
ATOM   3170  O   GLY   110      48.191 -26.127   8.564  1.00 10.00      B   
ATOM   3171  N   LEU   111      46.133 -25.354   9.045  1.00 10.00      B   
ATOM   3172  HN  LEU   111      45.407 -24.744   8.783  1.00 10.00      B   
ATOM   3173  CA  LEU   111      45.963 -26.191  10.224  1.00 10.00      B   
ATOM   3174  CB  LEU   111      44.644 -25.861  10.925  1.00 10.00      B   
ATOM   3175  CG  LEU   111      44.499 -24.434  11.457  1.00 10.00      B   
ATOM   3176  CD1 LEU   111      43.101 -24.214  12.014  1.00 10.00      B   
ATOM   3177  CD2 LEU   111      45.551 -24.145  12.516  1.00 10.00      B   
ATOM   3178  C   LEU   111      45.998 -27.670   9.854  1.00 10.00      B   
ATOM   3179  O   LEU   111      46.780 -28.438  10.410  1.00 10.00      B   
ATOM   3180  N   ASP   112      45.161 -28.061   8.899  1.00 10.00      B   
ATOM   3181  HN  ASP   112      44.572 -27.397   8.474  1.00 10.00      B   
ATOM   3182  CA  ASP   112      45.099 -29.453   8.461  1.00 10.00      B   
ATOM   3183  CB  ASP   112      43.963 -29.669   7.458  1.00 10.00      B   
ATOM   3184  CG  ASP   112      42.695 -30.173   8.112  1.00 10.00      B   
ATOM   3185  OD1 ASP   112      42.662 -31.345   8.548  1.00 10.00      B   
ATOM   3186  OD2 ASP   112      41.711 -29.403   8.186  1.00 10.00      B   
ATOM   3187  C   ASP   112      46.420 -29.906   7.857  1.00 10.00      B   
ATOM   3188  O   ASP   112      46.843 -31.041   8.055  1.00 10.00      B   
ATOM   3189  N   GLY   113      47.081 -29.000   7.145  1.00 10.00      B   
ATOM   3190  HN  GLY   113      46.700 -28.102   7.039  1.00 10.00      B   
ATOM   3191  CA  GLY   113      48.347 -29.316   6.512  1.00 10.00      B   
ATOM   3192  C   GLY   113      49.422 -29.744   7.494  1.00 10.00      B   
ATOM   3193  O   GLY   113      50.249 -30.599   7.176  1.00 10.00      B   
ATOM   3194  N   ILE   114      49.413 -29.164   8.688  1.00 10.00      B   
ATOM   3195  HN  ILE   114      48.724 -28.492   8.894  1.00 10.00      B   
ATOM   3196  CA  ILE   114      50.410 -29.502   9.699  1.00 10.00      B   
ATOM   3197  CB  ILE   114      50.908 -28.264  10.477  1.00 10.00      B   
ATOM   3198  CG1 ILE   114      49.750 -27.557  11.188  1.00 10.00      B   
ATOM   3199  CG2 ILE   114      51.643 -27.309   9.544  1.00 10.00      B   
ATOM   3200  CD1 ILE   114      50.175 -26.415  12.085  1.00 10.00      B   
ATOM   3201  C   ILE   114      49.898 -30.565  10.673  1.00 10.00      B   
ATOM   3202  O   ILE   114      50.647 -31.073  11.509  1.00 10.00      B   
ATOM   3203  N   LEU   115      48.622 -30.905  10.556  1.00 10.00      B   
ATOM   3204  HN  LEU   115      48.071 -30.466   9.875  1.00 10.00      B   
ATOM   3205  CA  LEU   115      48.015 -31.907  11.426  1.00 10.00      B   
ATOM   3206  CB  LEU   115      46.645 -31.436  11.917  1.00 10.00      B   
ATOM   3207  CG  LEU   115      46.649 -30.313  12.957  1.00 10.00      B   
ATOM   3208  CD1 LEU   115      45.244 -29.760  13.147  1.00 10.00      B   
ATOM   3209  CD2 LEU   115      47.210 -30.809  14.280  1.00 10.00      B   
ATOM   3210  C   LEU   115      47.893 -33.257  10.725  1.00 10.00      B   
ATOM   3211  O   LEU   115      48.269 -34.290  11.274  1.00 10.00      B   
ATOM   3212  N   VAL   116      47.387 -33.241   9.502  1.00 10.00      B   
ATOM   3213  HN  VAL   116      47.123 -32.381   9.103  1.00 10.00      B   
ATOM   3214  CA  VAL   116      47.207 -34.462   8.726  1.00 10.00      B   
ATOM   3215  CB  VAL   116      46.317 -34.202   7.488  1.00 10.00      B   
ATOM   3216  CG1 VAL   116      46.190 -35.442   6.618  1.00 10.00      B   
ATOM   3217  CG2 VAL   116      44.941 -33.720   7.919  1.00 10.00      B   
ATOM   3218  C   VAL   116      48.552 -35.042   8.287  1.00 10.00      B   
ATOM   3219  O   VAL   116      48.712 -36.260   8.169  1.00 10.00      B   
ATOM   3220  N   ARG   117      49.529 -34.168   8.086  1.00 10.00      B   
ATOM   3221  HN  ARG   117      49.356 -33.215   8.234  1.00 10.00      B   
ATOM   3222  CA  ARG   117      50.855 -34.586   7.650  1.00 10.00      B   
ATOM   3223  CB  ARG   117      51.574 -33.439   6.938  1.00 10.00      B   
ATOM   3224  CG  ARG   117      52.671 -33.882   5.981  1.00 10.00      B   
ATOM   3225  CD  ARG   117      53.902 -33.002   6.113  1.00 10.00      B   
ATOM   3226  NE  ARG   117      54.515 -33.107   7.439  1.00 10.00      B   
ATOM   3227  HE  ARG   117      54.393 -33.959   7.922  1.00 10.00      B   
ATOM   3228  CZ  ARG   117      55.217 -32.130   8.018  1.00 10.00      B   
ATOM   3229  NH1 ARG   117      55.403 -30.969   7.402  1.00 10.00      B   
ATOM   3230 HH11 ARG   117      55.957 -30.210   7.865  1.00 10.00      B   
ATOM   3231 HH12 ARG   117      55.001 -30.806   6.456  1.00 10.00      B   
ATOM   3232  NH2 ARG   117      55.756 -32.323   9.211  1.00 10.00      B   
ATOM   3233 HH21 ARG   117      56.305 -31.562   9.665  1.00 10.00      B   
ATOM   3234 HH22 ARG   117      55.633 -33.235   9.700  1.00 10.00      B   
ATOM   3235  C   ARG   117      51.700 -35.106   8.812  1.00 10.00      B   
ATOM   3236  O   ARG   117      52.891 -35.378   8.651  1.00 10.00      B   
ATOM   3237  N   LEU   118      51.094 -35.230   9.984  1.00 10.00      B   
ATOM   3238  HN  LEU   118      50.146 -34.989  10.065  1.00 10.00      B   
ATOM   3239  CB  LEU   118      51.076 -35.366  12.445  1.00 10.00      B   
ATOM   3240  CG  LEU   118      51.175 -33.910  12.902  1.00 10.00      B   
ATOM   3241  CD1 LEU   118      50.247 -33.666  14.081  1.00 10.00      B   
ATOM   3242  CD2 LEU   118      52.609 -33.562  13.273  1.00 10.00      B   
ATOM   3243  CA  LEU   118      51.807 -35.731  11.152  1.00 10.00      B   
ATOM   3244  C   LEU   118      51.954 -37.242  11.056  1.00 10.00      B   
ATOM   3245  O   LEU   118      53.093 -37.728  10.896  1.00 10.00      B   
ATOM   3246  OXT LEU   118      50.921 -37.940  11.125  1.00 10.00      B   
END
