# Supplementary material for: Large-scale discovery of protein interactions at residue resolution using co-evolution calculated from genomic sequences
Source: Nat Commun. 2021 Mar 2;12:1396. doi: 10.1038/s41467-021-21636-z (PMC7925567; doi:10.1038/s41467-021-21636-z)
Supplement: Supplementary file 13 — Supplementary Data 11 [file 41467_2021_21636_MOESM13_ESM.zip › supplementary_prediction/cep_tp00809_SECF_SECE/models/rmsdclust2_top1_haddock_44w.pdb]

REMARK FILENAME="haddock_44w.pdb0"
REMARK ===============================================================
REMARK HADDOCK run for haddock
REMARK initial structure: haddock_44.pdb
REMARK final NOE weights: unambig 50 amb: 50
REMARK ===============================================================
REMARK            total,bonds,angles,improper,dihe,vdw,elec,air,cdih,coup,rdcs,vean,dani,xpcs,rg
REMARK energies: 172.608, 0, 0, 0, 0, -50.9759, -267.179, 490.764, 0, 0, 0, 0, 0, 0, 0
REMARK ===============================================================
REMARK            bonds,angles,impropers,dihe,air,cdih,coup,rdcs,vean,dani,xpcs
REMARK rms-dev.: 0,0,0,0,16.8152,0,0, 0, 0, 0, 0
REMARK ===============================================================
REMARK               air,cdih,coup,rdcs,vean,dani,xpcs
REMARK               >0.3,>5,>1,>0,>5,>0.2,>0.2
REMARK violations.: 5, 0, 0, 0, 0, 0, 0
REMARK ===============================================================
REMARK                        CVpartition#,violations,rms
REMARK AIRs cross-validation: 1, 0, NaN
REMARK ===============================================================
REMARK NCS energy: 0
REMARK ===============================================================
REMARK Symmetry energy: 0
REMARK ===============================================================
REMARK Desolvation energy: -26.4945
REMARK Internal energy free molecules: 61361.9
REMARK Internal energy complex: -11821.3
REMARK Binding energy: -73527.8
REMARK ===============================================================
REMARK buried surface area: 2011.62
REMARK ===============================================================
REMARK water - chain1: 0 0 0
REMARK water - chain2: 0 0 0
REMARK water - chain3: 0 0 0
REMARK water - chain4: 0 0 0
REMARK water - chain5: 0 0 0
REMARK water - chain6: 0 0 0
REMARK ===============================================================
REMARK water - water: 0 0 0
REMARK ===============================================================
REMARK DATE:05-Aug-2020  09:31:09       created by user: he47
REMARK VERSION:1.3
ATOM      1  CB  ARG    14     -30.513  -7.574 -19.094  1.00 10.00      A   
ATOM      2  CG  ARG    14     -31.973  -7.793 -18.728  1.00 10.00      A   
ATOM      3  CD  ARG    14     -32.777  -6.510 -18.854  1.00 10.00      A   
ATOM      4  NE  ARG    14     -32.472  -5.560 -17.786  1.00 10.00      A   
ATOM      5  HE  ARG    14     -31.523  -5.438 -17.544  1.00 10.00      A   
ATOM      6  CZ  ARG    14     -33.396  -4.856 -17.128  1.00 10.00      A   
ATOM      7  NH1 ARG    14     -34.685  -5.001 -17.422  1.00 10.00      A   
ATOM      8 HH11 ARG    14     -35.404  -4.446 -16.908  1.00 10.00      A   
ATOM      9 HH12 ARG    14     -34.983  -5.668 -18.166  1.00 10.00      A   
ATOM     10  NH2 ARG    14     -33.033  -4.011 -16.176  1.00 10.00      A   
ATOM     11 HH21 ARG    14     -32.024  -3.889 -15.936  1.00 10.00      A   
ATOM     12 HH22 ARG    14     -33.753  -3.459 -15.662  1.00 10.00      A   
ATOM     13  C   ARG    14     -29.636  -9.145 -17.333  1.00 10.00      A   
ATOM     14  O   ARG    14     -28.960  -8.527 -16.514  1.00 10.00      A   
ATOM     15  N   ARG    14     -29.933  -9.934 -19.672  1.00 10.00      A   
ATOM     16  HT1 ARG    14     -29.308 -10.736 -19.449  1.00 10.00      A   
ATOM     17  HT2 ARG    14     -29.808  -9.685 -20.672  1.00 10.00      A   
ATOM     18  HT3 ARG    14     -30.920 -10.224 -19.523  1.00 10.00      A   
ATOM     19  CA  ARG    14     -29.595  -8.774 -18.813  1.00 10.00      A   
ATOM     20  N   LYS    15     -30.432 -10.153 -16.992  1.00 10.00      A   
ATOM     21  HN  LYS    15     -30.949 -10.613 -17.683  1.00 10.00      A   
ATOM     22  CA  LYS    15     -30.555 -10.594 -15.612  1.00 10.00      A   
ATOM     23  CB  LYS    15     -32.028 -10.826 -15.258  1.00 10.00      A   
ATOM     24  CG  LYS    15     -32.890  -9.575 -15.315  1.00 10.00      A   
ATOM     25  CD  LYS    15     -34.325  -9.864 -14.897  1.00 10.00      A   
ATOM     26  CE  LYS    15     -35.177  -8.603 -14.933  1.00 10.00      A   
ATOM     27  NZ  LYS    15     -36.553  -8.846 -14.433  1.00 10.00      A   
ATOM     28  HZ1 LYS    15     -37.051  -9.511 -15.056  1.00 10.00      A   
ATOM     29  HZ2 LYS    15     -37.089  -7.955 -14.404  1.00 10.00      A   
ATOM     30  HZ3 LYS    15     -36.523  -9.246 -13.472  1.00 10.00      A   
ATOM     31  C   LYS    15     -29.746 -11.866 -15.375  1.00 10.00      A   
ATOM     32  O   LYS    15     -28.868 -12.209 -16.173  1.00 10.00      A   
ATOM     33  N   VAL    16     -30.049 -12.545 -14.269  1.00 10.00      A   
ATOM     34  HN  VAL    16     -30.747 -12.191 -13.677  1.00 10.00      A   
ATOM     35  CA  VAL    16     -29.382 -13.792 -13.892  1.00 10.00      A   
ATOM     36  CB  VAL    16     -29.444 -14.872 -15.000  1.00 10.00      A   
ATOM     37  CG1 VAL    16     -28.817 -16.174 -14.521  1.00 10.00      A   
ATOM     38  CG2 VAL    16     -30.878 -15.111 -15.444  1.00 10.00      A   
ATOM     39  C   VAL    16     -27.932 -13.556 -13.468  1.00 10.00      A   
ATOM     40  O   VAL    16     -27.014 -13.569 -14.295  1.00 10.00      A   
ATOM     41  N   TYR    17     -27.735 -13.324 -12.176  1.00 10.00      A   
ATOM     42  HN  TYR    17     -28.507 -13.301 -11.571  1.00 10.00      A   
ATOM     43  CA  TYR    17     -26.403 -13.100 -11.630  1.00 10.00      A   
ATOM     44  CB  TYR    17     -26.280 -11.692 -11.032  1.00 10.00      A   
ATOM     45  CG  TYR    17     -26.592 -10.567 -11.994  1.00 10.00      A   
ATOM     46  CD1 TYR    17     -27.565  -9.622 -11.694  1.00 10.00      A   
ATOM     47  CD2 TYR    17     -25.917 -10.448 -13.203  1.00 10.00      A   
ATOM     48  CE1 TYR    17     -27.857  -8.593 -12.567  1.00 10.00      A   
ATOM     49  CE2 TYR    17     -26.203  -9.422 -14.084  1.00 10.00      A   
ATOM     50  CZ  TYR    17     -27.174  -8.497 -13.760  1.00 10.00      A   
ATOM     51  OH  TYR    17     -27.465  -7.471 -14.633  1.00 10.00      A   
ATOM     52  HH  TYR    17     -27.970  -7.826 -15.386  1.00 10.00      A   
ATOM     53  C   TYR    17     -26.095 -14.141 -10.562  1.00 10.00      A   
ATOM     54  O   TYR    17     -26.636 -14.087  -9.455  1.00 10.00      A   
ATOM     55  N   ASP    18     -25.246 -15.099 -10.905  1.00 10.00      A   
ATOM     56  HN  ASP    18     -24.861 -15.096 -11.808  1.00 10.00      A   
ATOM     57  CA  ASP    18     -24.867 -16.159  -9.976  1.00 10.00      A   
ATOM     58  CB  ASP    18     -24.916 -17.529 -10.655  1.00 10.00      A   
ATOM     59  CG  ASP    18     -26.302 -17.924 -11.118  1.00 10.00      A   
ATOM     60  OD1 ASP    18     -27.232 -17.954 -10.282  1.00 10.00      A   
ATOM     61  OD2 ASP    18     -26.462 -18.227 -12.320  1.00 10.00      A   
ATOM     62  C   ASP    18     -23.471 -15.912  -9.426  1.00 10.00      A   
ATOM     63  O   ASP    18     -22.529 -16.650  -9.731  1.00 10.00      A   
ATOM     64  N   PHE    19     -23.333 -14.862  -8.630  1.00 10.00      A   
ATOM     65  HN  PHE    19     -24.112 -14.302  -8.434  1.00 10.00      A   
ATOM     66  CA  PHE    19     -22.044 -14.520  -8.049  1.00 10.00      A   
ATOM     67  CB  PHE    19     -21.452 -13.282  -8.731  1.00 10.00      A   
ATOM     68  CG  PHE    19     -21.094 -13.494 -10.176  1.00 10.00      A   
ATOM     69  CD1 PHE    19     -21.958 -13.096 -11.182  1.00 10.00      A   
ATOM     70  CD2 PHE    19     -19.895 -14.092 -10.526  1.00 10.00      A   
ATOM     71  CE1 PHE    19     -21.635 -13.293 -12.511  1.00 10.00      A   
ATOM     72  CE2 PHE    19     -19.564 -14.290 -11.852  1.00 10.00      A   
ATOM     73  CZ  PHE    19     -20.436 -13.891 -12.846  1.00 10.00      A   
ATOM     74  C   PHE    19     -22.140 -14.297  -6.542  1.00 10.00      A   
ATOM     75  O   PHE    19     -21.124 -14.270  -5.852  1.00 10.00      A   
ATOM     76  N   MET    20     -23.361 -14.166  -6.032  1.00 10.00      A   
ATOM     77  HN  MET    20     -24.135 -14.224  -6.628  1.00 10.00      A   
ATOM     78  CA  MET    20     -23.578 -13.928  -4.605  1.00 10.00      A   
ATOM     79  CB  MET    20     -25.061 -13.700  -4.309  1.00 10.00      A   
ATOM     80  CG  MET    20     -25.334 -13.207  -2.896  1.00 10.00      A   
ATOM     81  SD  MET    20     -27.064 -13.382  -2.418  1.00 10.00      A   
ATOM     82  CE  MET    20     -27.222 -15.166  -2.422  1.00 10.00      A   
ATOM     83  C   MET    20     -23.039 -15.070  -3.744  1.00 10.00      A   
ATOM     84  O   MET    20     -22.483 -14.839  -2.670  1.00 10.00      A   
ATOM     85  N   ARG    21     -23.197 -16.301  -4.222  1.00 10.00      A   
ATOM     86  HN  ARG    21     -23.648 -16.425  -5.085  1.00 10.00      A   
ATOM     87  CA  ARG    21     -22.724 -17.473  -3.488  1.00 10.00      A   
ATOM     88  CB  ARG    21     -23.226 -18.759  -4.144  1.00 10.00      A   
ATOM     89  CG  ARG    21     -23.130 -19.990  -3.255  1.00 10.00      A   
ATOM     90  CD  ARG    21     -24.353 -20.879  -3.414  1.00 10.00      A   
ATOM     91  NE  ARG    21     -25.579 -20.190  -3.003  1.00 10.00      A   
ATOM     92  HE  ARG    21     -25.548 -19.687  -2.159  1.00 10.00      A   
ATOM     93  CZ  ARG    21     -26.726 -20.221  -3.690  1.00 10.00      A   
ATOM     94  NH1 ARG    21     -26.814 -20.898  -4.828  1.00 10.00      A   
ATOM     95 HH11 ARG    21     -27.714 -20.912  -5.361  1.00 10.00      A   
ATOM     96 HH12 ARG    21     -25.994 -21.431  -5.189  1.00 10.00      A   
ATOM     97  NH2 ARG    21     -27.785 -19.562  -3.239  1.00 10.00      A   
ATOM     98 HH21 ARG    21     -28.683 -19.579  -3.774  1.00 10.00      A   
ATOM     99 HH22 ARG    21     -27.728 -19.028  -2.344  1.00 10.00      A   
ATOM    100  C   ARG    21     -21.201 -17.487  -3.394  1.00 10.00      A   
ATOM    101  O   ARG    21     -20.629 -18.006  -2.435  1.00 10.00      A   
ATOM    102  N   TRP    22     -20.555 -16.896  -4.390  1.00 10.00      A   
ATOM    103  HN  TRP    22     -21.072 -16.479  -5.108  1.00 10.00      A   
ATOM    104  CA  TRP    22     -19.101 -16.833  -4.441  1.00 10.00      A   
ATOM    105  CB  TRP    22     -18.640 -16.759  -5.899  1.00 10.00      A   
ATOM    106  CG  TRP    22     -17.494 -17.666  -6.224  1.00 10.00      A   
ATOM    107  CD1 TRP    22     -17.570 -18.969  -6.620  1.00 10.00      A   
ATOM    108  CD2 TRP    22     -16.102 -17.339  -6.183  1.00 10.00      A   
ATOM    109  NE1 TRP    22     -16.312 -19.472  -6.838  1.00 10.00      A   
ATOM    110  HE1 TRP    22     -16.107 -20.389  -7.131  1.00 10.00      A   
ATOM    111  CE2 TRP    22     -15.392 -18.492  -6.572  1.00 10.00      A   
ATOM    112  CE3 TRP    22     -15.387 -16.184  -5.858  1.00 10.00      A   
ATOM    113  CZ2 TRP    22     -14.004 -18.524  -6.641  1.00 10.00      A   
ATOM    114  CZ3 TRP    22     -14.007 -16.218  -5.927  1.00 10.00      A   
ATOM    115  CH2 TRP    22     -13.330 -17.379  -6.316  1.00 10.00      A   
ATOM    116  C   TRP    22     -18.600 -15.608  -3.682  1.00 10.00      A   
ATOM    117  O   TRP    22     -17.485 -15.598  -3.156  1.00 10.00      A   
ATOM    118  N   ASP    23     -19.452 -14.590  -3.628  1.00 10.00      A   
ATOM    119  HN  ASP    23     -20.319 -14.684  -4.075  1.00 10.00      A   
ATOM    120  CA  ASP    23     -19.148 -13.331  -2.958  1.00 10.00      A   
ATOM    121  CB  ASP    23     -20.375 -12.417  -2.979  1.00 10.00      A   
ATOM    122  CG  ASP    23     -20.083 -11.020  -2.478  1.00 10.00      A   
ATOM    123  OD1 ASP    23     -20.696 -10.607  -1.474  1.00 10.00      A   
ATOM    124  OD2 ASP    23     -19.255 -10.325  -3.107  1.00 10.00      A   
ATOM    125  C   ASP    23     -18.670 -13.534  -1.523  1.00 10.00      A   
ATOM    126  O   ASP    23     -17.534 -13.198  -1.185  1.00 10.00      A   
ATOM    127  N   TYR    24     -19.535 -14.096  -0.686  1.00 10.00      A   
ATOM    128  HN  TYR    24     -20.425 -14.340  -1.013  1.00 10.00      A   
ATOM    129  CA  TYR    24     -19.191 -14.335   0.713  1.00 10.00      A   
ATOM    130  CB  TYR    24     -20.437 -14.549   1.582  1.00 10.00      A   
ATOM    131  CG  TYR    24     -21.433 -15.559   1.049  1.00 10.00      A   
ATOM    132  CD1 TYR    24     -21.126 -16.912   1.001  1.00 10.00      A   
ATOM    133  CD2 TYR    24     -22.684 -15.155   0.600  1.00 10.00      A   
ATOM    134  CE1 TYR    24     -22.036 -17.835   0.523  1.00 10.00      A   
ATOM    135  CE2 TYR    24     -23.601 -16.072   0.119  1.00 10.00      A   
ATOM    136  CZ  TYR    24     -23.270 -17.409   0.083  1.00 10.00      A   
ATOM    137  OH  TYR    24     -24.177 -18.329  -0.398  1.00 10.00      A   
ATOM    138  HH  TYR    24     -24.157 -19.121   0.158  1.00 10.00      A   
ATOM    139  C   TYR    24     -18.189 -15.479   0.874  1.00 10.00      A   
ATOM    140  O   TYR    24     -17.569 -15.632   1.929  1.00 10.00      A   
ATOM    141  N   TRP    25     -18.025 -16.265  -0.181  1.00 10.00      A   
ATOM    142  HN  TRP    25     -18.533 -16.078  -0.997  1.00 10.00      A   
ATOM    143  CA  TRP    25     -17.099 -17.386  -0.168  1.00 10.00      A   
ATOM    144  CB  TRP    25     -17.393 -18.327  -1.338  1.00 10.00      A   
ATOM    145  CG  TRP    25     -16.866 -19.718  -1.154  1.00 10.00      A   
ATOM    146  CD1 TRP    25     -16.841 -20.440   0.005  1.00 10.00      A   
ATOM    147  CD2 TRP    25     -16.297 -20.560  -2.163  1.00 10.00      A   
ATOM    148  NE1 TRP    25     -16.286 -21.674  -0.219  1.00 10.00      A   
ATOM    149  HE1 TRP    25     -16.156 -22.370   0.457  1.00 10.00      A   
ATOM    150  CE2 TRP    25     -15.943 -21.773  -1.542  1.00 10.00      A   
ATOM    151  CE3 TRP    25     -16.048 -20.404  -3.529  1.00 10.00      A   
ATOM    152  CZ2 TRP    25     -15.358 -22.826  -2.241  1.00 10.00      A   
ATOM    153  CZ3 TRP    25     -15.468 -21.450  -4.221  1.00 10.00      A   
ATOM    154  CH2 TRP    25     -15.128 -22.643  -3.576  1.00 10.00      A   
ATOM    155  C   TRP    25     -15.666 -16.868  -0.245  1.00 10.00      A   
ATOM    156  O   TRP    25     -14.817 -17.227   0.572  1.00 10.00      A   
ATOM    157  N   ALA    26     -15.416 -15.991  -1.212  1.00 10.00      A   
ATOM    158  HN  ALA    26     -16.144 -15.735  -1.825  1.00 10.00      A   
ATOM    159  CA  ALA    26     -14.094 -15.403  -1.397  1.00 10.00      A   
ATOM    160  CB  ALA    26     -14.056 -14.558  -2.661  1.00 10.00      A   
ATOM    161  C   ALA    26     -13.714 -14.561  -0.185  1.00 10.00      A   
ATOM    162  O   ALA    26     -12.545 -14.492   0.197  1.00 10.00      A   
ATOM    163  N   PHE    27     -14.718 -13.937   0.423  1.00 10.00      A   
ATOM    164  HN  PHE    27     -15.626 -14.033   0.063  1.00 10.00      A   
ATOM    165  CA  PHE    27     -14.511 -13.104   1.600  1.00 10.00      A   
ATOM    166  CB  PHE    27     -15.830 -12.439   2.010  1.00 10.00      A   
ATOM    167  CG  PHE    27     -15.769 -11.679   3.306  1.00 10.00      A   
ATOM    168  CD1 PHE    27     -14.985 -10.542   3.424  1.00 10.00      A   
ATOM    169  CD2 PHE    27     -16.495 -12.103   4.404  1.00 10.00      A   
ATOM    170  CE1 PHE    27     -14.928  -9.846   4.616  1.00 10.00      A   
ATOM    171  CE2 PHE    27     -16.445 -11.411   5.598  1.00 10.00      A   
ATOM    172  CZ  PHE    27     -15.660 -10.280   5.703  1.00 10.00      A   
ATOM    173  C   PHE    27     -13.942 -13.925   2.758  1.00 10.00      A   
ATOM    174  O   PHE    27     -13.151 -13.422   3.561  1.00 10.00      A   
ATOM    175  N   GLY    28     -14.327 -15.197   2.819  1.00 10.00      A   
ATOM    176  HN  GLY    28     -14.933 -15.548   2.130  1.00 10.00      A   
ATOM    177  CA  GLY    28     -13.860 -16.070   3.878  1.00 10.00      A   
ATOM    178  C   GLY    28     -12.363 -16.308   3.831  1.00 10.00      A   
ATOM    179  O   GLY    28     -11.651 -16.001   4.788  1.00 10.00      A   
ATOM    180  N   ILE    29     -11.883 -16.837   2.709  1.00 10.00      A   
ATOM    181  HN  ILE    29     -12.503 -17.046   1.977  1.00 10.00      A   
ATOM    182  CA  ILE    29     -10.461 -17.125   2.543  1.00 10.00      A   
ATOM    183  CB  ILE    29     -10.180 -17.922   1.241  1.00 10.00      A   
ATOM    184  CG1 ILE    29      -8.708 -18.337   1.156  1.00 10.00      A   
ATOM    185  CG2 ILE    29     -10.592 -17.130   0.008  1.00 10.00      A   
ATOM    186  CD1 ILE    29      -8.385 -19.233  -0.022  1.00 10.00      A   
ATOM    187  C   ILE    29      -9.616 -15.846   2.584  1.00 10.00      A   
ATOM    188  O   ILE    29      -8.449 -15.869   2.982  1.00 10.00      A   
ATOM    189  N   SER    30     -10.221 -14.726   2.203  1.00 10.00      A   
ATOM    190  HN  SER    30     -11.159 -14.763   1.920  1.00 10.00      A   
ATOM    191  CA  SER    30      -9.524 -13.446   2.195  1.00 10.00      A   
ATOM    192  CB  SER    30     -10.332 -12.387   1.439  1.00 10.00      A   
ATOM    193  OG  SER    30     -10.506 -12.755   0.081  1.00 10.00      A   
ATOM    194  HG  SER    30     -11.257 -13.361   0.008  1.00 10.00      A   
ATOM    195  C   SER    30      -9.188 -12.972   3.611  1.00 10.00      A   
ATOM    196  O   SER    30      -8.341 -12.096   3.796  1.00 10.00      A   
ATOM    197  N   GLY    31      -9.842 -13.565   4.609  1.00 10.00      A   
ATOM    198  HN  GLY    31     -10.506 -14.261   4.406  1.00 10.00      A   
ATOM    199  CA  GLY    31      -9.586 -13.198   5.990  1.00 10.00      A   
ATOM    200  C   GLY    31      -8.191 -13.602   6.423  1.00 10.00      A   
ATOM    201  O   GLY    31      -7.592 -12.973   7.295  1.00 10.00      A   
ATOM    202  N   LEU    32      -7.665 -14.642   5.779  1.00 10.00      A   
ATOM    203  HN  LEU    32      -8.188 -15.079   5.075  1.00 10.00      A   
ATOM    204  CA  LEU    32      -6.333 -15.146   6.083  1.00 10.00      A   
ATOM    205  CB  LEU    32      -6.137 -16.528   5.455  1.00 10.00      A   
ATOM    206  CG  LEU    32      -7.116 -17.616   5.907  1.00 10.00      A   
ATOM    207  CD1 LEU    32      -7.056 -18.817   4.975  1.00 10.00      A   
ATOM    208  CD2 LEU    32      -6.826 -18.033   7.340  1.00 10.00      A   
ATOM    209  C   LEU    32      -5.265 -14.178   5.581  1.00 10.00      A   
ATOM    210  O   LEU    32      -4.170 -14.094   6.139  1.00 10.00      A   
ATOM    211  N   LEU    33      -5.596 -13.443   4.523  1.00 10.00      A   
ATOM    212  HN  LEU    33      -6.484 -13.557   4.120  1.00 10.00      A   
ATOM    213  CA  LEU    33      -4.677 -12.467   3.950  1.00 10.00      A   
ATOM    214  CB  LEU    33      -5.135 -12.066   2.544  1.00 10.00      A   
ATOM    215  CG  LEU    33      -5.386 -13.211   1.556  1.00 10.00      A   
ATOM    216  CD1 LEU    33      -5.977 -12.683   0.258  1.00 10.00      A   
ATOM    217  CD2 LEU    33      -4.103 -13.983   1.283  1.00 10.00      A   
ATOM    218  C   LEU    33      -4.618 -11.236   4.844  1.00 10.00      A   
ATOM    219  O   LEU    33      -3.573 -10.601   4.992  1.00 10.00      A   
ATOM    220  N   LEU    34      -5.757 -10.919   5.447  1.00 10.00      A   
ATOM    221  HN  LEU    34      -6.548 -11.475   5.286  1.00 10.00      A   
ATOM    222  CA  LEU    34      -5.872  -9.778   6.337  1.00 10.00      A   
ATOM    223  CB  LEU    34      -7.315  -9.648   6.825  1.00 10.00      A   
ATOM    224  CG  LEU    34      -7.599  -8.529   7.825  1.00 10.00      A   
ATOM    225  CD1 LEU    34      -7.697  -7.187   7.116  1.00 10.00      A   
ATOM    226  CD2 LEU    34      -8.873  -8.832   8.590  1.00 10.00      A   
ATOM    227  C   LEU    34      -4.927  -9.926   7.523  1.00 10.00      A   
ATOM    228  O   LEU    34      -4.219  -8.984   7.885  1.00 10.00      A   
ATOM    229  N   ILE    35      -4.910 -11.120   8.111  1.00 10.00      A   
ATOM    230  HN  ILE    35      -5.497 -11.828   7.770  1.00 10.00      A   
ATOM    231  CA  ILE    35      -4.048 -11.402   9.253  1.00 10.00      A   
ATOM    232  CB  ILE    35      -4.241 -12.839   9.780  1.00 10.00      A   
ATOM    233  CG1 ILE    35      -5.718 -13.103  10.086  1.00 10.00      A   
ATOM    234  CG2 ILE    35      -3.397 -13.069  11.027  1.00 10.00      A   
ATOM    235  CD1 ILE    35      -6.020 -14.540  10.461  1.00 10.00      A   
ATOM    236  C   ILE    35      -2.583 -11.190   8.882  1.00 10.00      A   
ATOM    237  O   ILE    35      -1.822 -10.599   9.645  1.00 10.00      A   
ATOM    238  N   ALA    36      -2.206 -11.657   7.695  1.00 10.00      A   
ATOM    239  HN  ALA    36      -2.869 -12.104   7.128  1.00 10.00      A   
ATOM    240  CA  ALA    36      -0.834 -11.514   7.214  1.00 10.00      A   
ATOM    241  CB  ALA    36      -0.670 -12.188   5.861  1.00 10.00      A   
ATOM    242  C   ALA    36      -0.442 -10.041   7.128  1.00 10.00      A   
ATOM    243  O   ALA    36       0.661  -9.657   7.516  1.00 10.00      A   
ATOM    244  N   ALA    37      -1.363  -9.220   6.634  1.00 10.00      A   
ATOM    245  HN  ALA    37      -2.225  -9.591   6.344  1.00 10.00      A   
ATOM    246  CA  ALA    37      -1.127  -7.786   6.501  1.00 10.00      A   
ATOM    247  CB  ALA    37      -2.297  -7.119   5.791  1.00 10.00      A   
ATOM    248  C   ALA    37      -0.896  -7.142   7.864  1.00 10.00      A   
ATOM    249  O   ALA    37      -0.127  -6.187   7.990  1.00 10.00      A   
ATOM    250  N   ILE    38      -1.568  -7.669   8.881  1.00 10.00      A   
ATOM    251  HN  ILE    38      -2.171  -8.426   8.716  1.00 10.00      A   
ATOM    252  CA  ILE    38      -1.427  -7.156  10.237  1.00 10.00      A   
ATOM    253  CB  ILE    38      -2.589  -7.620  11.144  1.00 10.00      A   
ATOM    254  CG1 ILE    38      -3.930  -7.193  10.544  1.00 10.00      A   
ATOM    255  CG2 ILE    38      -2.435  -7.053  12.549  1.00 10.00      A   
ATOM    256  CD1 ILE    38      -5.128  -7.862  11.181  1.00 10.00      A   
ATOM    257  C   ILE    38      -0.092  -7.609  10.826  1.00 10.00      A   
ATOM    258  O   ILE    38       0.552  -6.877  11.583  1.00 10.00      A   
ATOM    259  N   VAL    39       0.324  -8.817  10.457  1.00 10.00      A   
ATOM    260  HN  VAL    39      -0.242  -9.351   9.857  1.00 10.00      A   
ATOM    261  CA  VAL    39       1.587  -9.376  10.925  1.00 10.00      A   
ATOM    262  CB  VAL    39       1.760 -10.846  10.475  1.00 10.00      A   
ATOM    263  CG1 VAL    39       3.166 -11.348  10.773  1.00 10.00      A   
ATOM    264  CG2 VAL    39       0.728 -11.733  11.153  1.00 10.00      A   
ATOM    265  C   VAL    39       2.754  -8.533  10.418  1.00 10.00      A   
ATOM    266  O   VAL    39       3.679  -8.214  11.166  1.00 10.00      A   
ATOM    267  N   ILE    40       2.692  -8.152   9.146  1.00 10.00      A   
ATOM    268  HN  ILE    40       1.932  -8.449   8.597  1.00 10.00      A   
ATOM    269  CA  ILE    40       3.732  -7.325   8.537  1.00 10.00      A   
ATOM    270  CB  ILE    40       3.439  -7.063   7.042  1.00 10.00      A   
ATOM    271  CG1 ILE    40       3.311  -8.389   6.289  1.00 10.00      A   
ATOM    272  CG2 ILE    40       4.532  -6.205   6.419  1.00 10.00      A   
ATOM    273  CD1 ILE    40       2.753  -8.250   4.890  1.00 10.00      A   
ATOM    274  C   ILE    40       3.849  -5.992   9.280  1.00 10.00      A   
ATOM    275  O   ILE    40       4.945  -5.467   9.481  1.00 10.00      A   
ATOM    276  N   MET    41       2.710  -5.467   9.709  1.00 10.00      A   
ATOM    277  HN  MET    41       1.870  -5.942   9.530  1.00 10.00      A   
ATOM    278  CA  MET    41       2.664  -4.203  10.438  1.00 10.00      A   
ATOM    279  CB  MET    41       1.205  -3.793  10.676  1.00 10.00      A   
ATOM    280  CG  MET    41       1.029  -2.595  11.598  1.00 10.00      A   
ATOM    281  SD  MET    41      -0.674  -2.372  12.153  1.00 10.00      A   
ATOM    282  CE  MET    41      -1.505  -2.049  10.596  1.00 10.00      A   
ATOM    283  C   MET    41       3.402  -4.292  11.776  1.00 10.00      A   
ATOM    284  O   MET    41       4.136  -3.378  12.153  1.00 10.00      A   
ATOM    285  N   GLY    42       3.217  -5.399  12.482  1.00 10.00      A   
ATOM    286  HN  GLY    42       2.646  -6.110  12.121  1.00 10.00      A   
ATOM    287  CA  GLY    42       3.852  -5.567  13.778  1.00 10.00      A   
ATOM    288  C   GLY    42       5.275  -6.089  13.705  1.00 10.00      A   
ATOM    289  O   GLY    42       6.163  -5.582  14.397  1.00 10.00      A   
ATOM    290  N   VAL    43       5.496  -7.099  12.878  1.00 10.00      A   
ATOM    291  HN  VAL    43       4.745  -7.460  12.351  1.00 10.00      A   
ATOM    292  CA  VAL    43       6.817  -7.701  12.738  1.00 10.00      A   
ATOM    293  CB  VAL    43       6.742  -9.104  12.093  1.00 10.00      A   
ATOM    294  CG1 VAL    43       8.132  -9.701  11.921  1.00 10.00      A   
ATOM    295  CG2 VAL    43       5.871 -10.027  12.931  1.00 10.00      A   
ATOM    296  C   VAL    43       7.784  -6.816  11.951  1.00 10.00      A   
ATOM    297  O   VAL    43       8.896  -6.554  12.403  1.00 10.00      A   
ATOM    298  N   ARG    44       7.363  -6.356  10.781  1.00 10.00      A   
ATOM    299  HN  ARG    44       6.453  -6.565  10.478  1.00 10.00      A   
ATOM    300  CA  ARG    44       8.223  -5.524   9.948  1.00 10.00      A   
ATOM    301  CB  ARG    44       7.873  -5.668   8.465  1.00 10.00      A   
ATOM    302  CG  ARG    44       7.981  -7.090   7.935  1.00 10.00      A   
ATOM    303  CD  ARG    44       9.400  -7.624   8.053  1.00 10.00      A   
ATOM    304  NE  ARG    44       9.534  -8.952   7.456  1.00 10.00      A   
ATOM    305  HE  ARG    44       9.141  -9.708   7.949  1.00 10.00      A   
ATOM    306  CZ  ARG    44      10.144  -9.189   6.294  1.00 10.00      A   
ATOM    307  NH1 ARG    44      10.692  -8.193   5.612  1.00 10.00      A   
ATOM    308 HH11 ARG    44      11.167  -8.377   4.701  1.00 10.00      A   
ATOM    309 HH12 ARG    44      10.644  -7.218   5.978  1.00 10.00      A   
ATOM    310  NH2 ARG    44      10.194 -10.423   5.812  1.00 10.00      A   
ATOM    311 HH21 ARG    44      10.671 -10.614   4.902  1.00 10.00      A   
ATOM    312 HH22 ARG    44       9.747 -11.208   6.332  1.00 10.00      A   
ATOM    313  C   ARG    44       8.184  -4.062  10.381  1.00 10.00      A   
ATOM    314  O   ARG    44       9.222  -3.412  10.480  1.00 10.00      A   
ATOM    315  N   GLY    45       6.991  -3.546  10.633  1.00 10.00      A   
ATOM    316  HN  GLY    45       6.189  -4.098  10.515  1.00 10.00      A   
ATOM    317  CA  GLY    45       6.867  -2.170  11.068  1.00 10.00      A   
ATOM    318  C   GLY    45       5.923  -1.355  10.211  1.00 10.00      A   
ATOM    319  O   GLY    45       5.794  -1.597   9.008  1.00 10.00      A   
ATOM    320  N   PHE    46       5.262  -0.391  10.833  1.00 10.00      A   
ATOM    321  HN  PHE    46       5.399  -0.266  11.796  1.00 10.00      A   
ATOM    322  CA  PHE    46       4.326   0.479  10.136  1.00 10.00      A   
ATOM    323  CB  PHE    46       2.924   0.328  10.739  1.00 10.00      A   
ATOM    324  CG  PHE    46       1.811   0.833   9.863  1.00 10.00      A   
ATOM    325  CD1 PHE    46       1.293   0.038   8.855  1.00 10.00      A   
ATOM    326  CD2 PHE    46       1.280   2.099  10.054  1.00 10.00      A   
ATOM    327  CE1 PHE    46       0.267   0.494   8.050  1.00 10.00      A   
ATOM    328  CE2 PHE    46       0.255   2.562   9.253  1.00 10.00      A   
ATOM    329  CZ  PHE    46      -0.254   1.758   8.250  1.00 10.00      A   
ATOM    330  C   PHE    46       4.783   1.933  10.238  1.00 10.00      A   
ATOM    331  O   PHE    46       4.425   2.769   9.407  1.00 10.00      A   
ATOM    332  N   ASN    47       5.580   2.215  11.261  1.00 10.00      A   
ATOM    333  HN  ASN    47       5.825   1.496  11.882  1.00 10.00      A   
ATOM    334  CA  ASN    47       6.095   3.561  11.502  1.00 10.00      A   
ATOM    335  CB  ASN    47       6.572   3.678  12.956  1.00 10.00      A   
ATOM    336  CG  ASN    47       6.951   5.091  13.359  1.00 10.00      A   
ATOM    337  OD1 ASN    47       8.061   5.549  13.095  1.00 10.00      A   
ATOM    338  ND2 ASN    47       6.032   5.785  14.012  1.00 10.00      A   
ATOM    339 HD21 ASN    47       5.166   5.354  14.195  1.00 10.00      A   
ATOM    340 HD22 ASN    47       6.252   6.697  14.293  1.00 10.00      A   
ATOM    341  C   ASN    47       7.241   3.895  10.549  1.00 10.00      A   
ATOM    342  O   ASN    47       8.358   3.387  10.700  1.00 10.00      A   
ATOM    343  N   TRP    48       6.958   4.744   9.565  1.00 10.00      A   
ATOM    344  HN  TRP    48       6.047   5.102   9.489  1.00 10.00      A   
ATOM    345  CA  TRP    48       7.957   5.151   8.587  1.00 10.00      A   
ATOM    346  CB  TRP    48       8.304   3.976   7.671  1.00 10.00      A   
ATOM    347  CG  TRP    48       9.630   4.105   6.991  1.00 10.00      A   
ATOM    348  CD1 TRP    48       9.888   4.716   5.799  1.00 10.00      A   
ATOM    349  CD2 TRP    48      10.882   3.599   7.462  1.00 10.00      A   
ATOM    350  NE1 TRP    48      11.223   4.623   5.499  1.00 10.00      A   
ATOM    351  HE1 TRP    48      11.651   4.983   4.695  1.00 10.00      A   
ATOM    352  CE2 TRP    48      11.857   3.940   6.505  1.00 10.00      A   
ATOM    353  CE3 TRP    48      11.274   2.890   8.602  1.00 10.00      A   
ATOM    354  CZ2 TRP    48      13.197   3.596   6.654  1.00 10.00      A   
ATOM    355  CZ3 TRP    48      12.604   2.550   8.746  1.00 10.00      A   
ATOM    356  CH2 TRP    48      13.551   2.902   7.777  1.00 10.00      A   
ATOM    357  C   TRP    48       7.430   6.309   7.746  1.00 10.00      A   
ATOM    358  O   TRP    48       6.255   6.327   7.372  1.00 10.00      A   
ATOM    359  N   GLY    49       8.290   7.279   7.463  1.00 10.00      A   
ATOM    360  HN  GLY    49       9.199   7.242   7.829  1.00 10.00      A   
ATOM    361  CA  GLY    49       7.886   8.407   6.649  1.00 10.00      A   
ATOM    362  C   GLY    49       8.827   9.587   6.772  1.00 10.00      A   
ATOM    363  O   GLY    49       9.897   9.476   7.374  1.00 10.00      A   
ATOM    364  N   LEU    50       8.432  10.710   6.189  1.00 10.00      A   
ATOM    365  HN  LEU    50       7.564  10.727   5.711  1.00 10.00      A   
ATOM    366  CA  LEU    50       9.223  11.930   6.244  1.00 10.00      A   
ATOM    367  CB  LEU    50       9.291  12.582   4.861  1.00 10.00      A   
ATOM    368  CG  LEU    50       9.943  13.966   4.781  1.00 10.00      A   
ATOM    369  CD1 LEU    50      11.401  13.906   5.218  1.00 10.00      A   
ATOM    370  CD2 LEU    50       9.825  14.524   3.370  1.00 10.00      A   
ATOM    371  C   LEU    50       8.586  12.879   7.247  1.00 10.00      A   
ATOM    372  O   LEU    50       9.245  13.373   8.161  1.00 10.00      A   
ATOM    373  N   ASP    51       7.289  13.114   7.073  1.00 10.00      A   
ATOM    374  HN  ASP    51       6.821  12.693   6.309  1.00 10.00      A   
ATOM    375  CA  ASP    51       6.540  13.969   7.981  1.00 10.00      A   
ATOM    376  CB  ASP    51       5.231  14.444   7.330  1.00 10.00      A   
ATOM    377  CG  ASP    51       5.427  15.497   6.255  1.00 10.00      A   
ATOM    378  OD1 ASP    51       6.288  16.384   6.426  1.00 10.00      A   
ATOM    379  OD2 ASP    51       4.711  15.443   5.230  1.00 10.00      A   
ATOM    380  C   ASP    51       6.214  13.145   9.213  1.00 10.00      A   
ATOM    381  O   ASP    51       6.086  13.657  10.324  1.00 10.00      A   
ATOM    382  N   PHE    52       6.098  11.845   8.991  1.00 10.00      A   
ATOM    383  HN  PHE    52       6.236  11.510   8.078  1.00 10.00      A   
ATOM    384  CA  PHE    52       5.790  10.901  10.047  1.00 10.00      A   
ATOM    385  CB  PHE    52       5.291   9.593   9.426  1.00 10.00      A   
ATOM    386  CG  PHE    52       4.391   8.777  10.309  1.00 10.00      A   
ATOM    387  CD1 PHE    52       3.056   9.115  10.459  1.00 10.00      A   
ATOM    388  CD2 PHE    52       4.875   7.668  10.978  1.00 10.00      A   
ATOM    389  CE1 PHE    52       2.220   8.362  11.260  1.00 10.00      A   
ATOM    390  CE2 PHE    52       4.046   6.911  11.783  1.00 10.00      A   
ATOM    391  CZ  PHE    52       2.717   7.259  11.923  1.00 10.00      A   
ATOM    392  C   PHE    52       7.035  10.629  10.880  1.00 10.00      A   
ATOM    393  O   PHE    52       7.961   9.975  10.409  1.00 10.00      A   
ATOM    394  N   THR    53       7.054  11.157  12.102  1.00 10.00      A   
ATOM    395  HN  THR    53       6.288  11.700  12.384  1.00 10.00      A   
ATOM    396  CA  THR    53       8.171  10.988  13.050  1.00 10.00      A   
ATOM    397  CB  THR    53       8.378   9.536  13.552  1.00 10.00      A   
ATOM    398  OG1 THR    53       8.661   8.653  12.463  1.00 10.00      A   
ATOM    399  HG1 THR    53       8.395   9.080  11.636  1.00 10.00      A   
ATOM    400  CG2 THR    53       7.145   9.043  14.289  1.00 10.00      A   
ATOM    401  C   THR    53       9.491  11.611  12.583  1.00 10.00      A   
ATOM    402  O   THR    53      10.522  11.466  13.245  1.00 10.00      A   
ATOM    403  N   GLY    54       9.454  12.308  11.456  1.00 10.00      A   
ATOM    404  HN  GLY    54       8.613  12.377  10.959  1.00 10.00      A   
ATOM    405  CA  GLY    54      10.649  12.944  10.943  1.00 10.00      A   
ATOM    406  C   GLY    54      11.560  11.977  10.212  1.00 10.00      A   
ATOM    407  O   GLY    54      11.209  10.814  10.000  1.00 10.00      A   
ATOM    408  N   GLY    55      12.732  12.460   9.836  1.00 10.00      A   
ATOM    409  HN  GLY    55      12.954  13.398  10.040  1.00 10.00      A   
ATOM    410  CA  GLY    55      13.686  11.635   9.127  1.00 10.00      A   
ATOM    411  C   GLY    55      14.344  12.384   7.990  1.00 10.00      A   
ATOM    412  O   GLY    55      14.040  13.555   7.756  1.00 10.00      A   
ATOM    413  N   THR    56      15.241  11.714   7.287  1.00 10.00      A   
ATOM    414  HN  THR    56      15.440  10.781   7.525  1.00 10.00      A   
ATOM    415  CA  THR    56      15.945  12.317   6.169  1.00 10.00      A   
ATOM    416  CB  THR    56      17.465  12.302   6.420  1.00 10.00      A   
ATOM    417  OG1 THR    56      17.720  12.441   7.829  1.00 10.00      A   
ATOM    418  HG1 THR    56      17.961  11.580   8.198  1.00 10.00      A   
ATOM    419  CG2 THR    56      18.148  13.437   5.673  1.00 10.00      A   
ATOM    420  C   THR    56      15.629  11.550   4.883  1.00 10.00      A   
ATOM    421  O   THR    56      15.626  10.317   4.871  1.00 10.00      A   
ATOM    422  N   VAL    57      15.327  12.281   3.817  1.00 10.00      A   
ATOM    423  HN  VAL    57      15.332  13.263   3.894  1.00 10.00      A   
ATOM    424  CA  VAL    57      14.995  11.674   2.530  1.00 10.00      A   
ATOM    425  CB  VAL    57      13.478  11.763   2.234  1.00 10.00      A   
ATOM    426  CG1 VAL    57      13.150  11.156   0.876  1.00 10.00      A   
ATOM    427  CG2 VAL    57      12.660  11.093   3.327  1.00 10.00      A   
ATOM    428  C   VAL    57      15.743  12.377   1.400  1.00 10.00      A   
ATOM    429  O   VAL    57      15.670  13.596   1.263  1.00 10.00      A   
ATOM    430  N   ILE    58      16.463  11.612   0.598  1.00 10.00      A   
ATOM    431  HN  ILE    58      16.502  10.644   0.763  1.00 10.00      A   
ATOM    432  CA  ILE    58      17.198  12.176  -0.523  1.00 10.00      A   
ATOM    433  CB  ILE    58      18.723  11.979  -0.381  1.00 10.00      A   
ATOM    434  CG1 ILE    58      19.205  12.506   0.974  1.00 10.00      A   
ATOM    435  CG2 ILE    58      19.457  12.681  -1.519  1.00 10.00      A   
ATOM    436  CD1 ILE    58      20.682  12.301   1.234  1.00 10.00      A   
ATOM    437  C   ILE    58      16.717  11.564  -1.836  1.00 10.00      A   
ATOM    438  O   ILE    58      16.697  10.340  -1.994  1.00 10.00      A   
ATOM    439  N   GLU    59      16.312  12.426  -2.759  1.00 10.00      A   
ATOM    440  HN  GLU    59      16.350  13.386  -2.559  1.00 10.00      A   
ATOM    441  CA  GLU    59      15.829  11.997  -4.066  1.00 10.00      A   
ATOM    442  CB  GLU    59      14.570  12.787  -4.437  1.00 10.00      A   
ATOM    443  CG  GLU    59      13.650  12.081  -5.422  1.00 10.00      A   
ATOM    444  CD  GLU    59      12.364  12.846  -5.669  1.00 10.00      A   
ATOM    445  OE1 GLU    59      11.532  12.947  -4.737  1.00 10.00      A   
ATOM    446  OE2 GLU    59      12.184  13.358  -6.791  1.00 10.00      A   
ATOM    447  C   GLU    59      16.921  12.221  -5.109  1.00 10.00      A   
ATOM    448  O   GLU    59      17.523  13.301  -5.163  1.00 10.00      A   
ATOM    449  N   ILE    60      17.181  11.213  -5.931  1.00 10.00      A   
ATOM    450  HN  ILE    60      16.664  10.376  -5.851  1.00 10.00      A   
ATOM    451  CA  ILE    60      18.221  11.308  -6.947  1.00 10.00      A   
ATOM    452  CB  ILE    60      19.600  10.935  -6.342  1.00 10.00      A   
ATOM    453  CG1 ILE    60      20.682  10.838  -7.423  1.00 10.00      A   
ATOM    454  CG2 ILE    60      19.510   9.639  -5.543  1.00 10.00      A   
ATOM    455  CD1 ILE    60      22.060  10.526  -6.882  1.00 10.00      A   
ATOM    456  C   ILE    60      17.922  10.401  -8.145  1.00 10.00      A   
ATOM    457  O   ILE    60      17.586   9.230  -7.982  1.00 10.00      A   
ATOM    458  N   THR    61      18.039  10.951  -9.343  1.00 10.00      A   
ATOM    459  HN  THR    61      18.299  11.896  -9.416  1.00 10.00      A   
ATOM    460  CA  THR    61      17.804  10.184 -10.556  1.00 10.00      A   
ATOM    461  CB  THR    61      17.418  11.104 -11.730  1.00 10.00      A   
ATOM    462  OG1 THR    61      16.419  12.040 -11.293  1.00 10.00      A   
ATOM    463  HG1 THR    61      15.718  11.563 -10.805  1.00 10.00      A   
ATOM    464  CG2 THR    61      16.862  10.289 -12.888  1.00 10.00      A   
ATOM    465  C   THR    61      19.073   9.409 -10.908  1.00 10.00      A   
ATOM    466  O   THR    61      20.137  10.001 -11.101  1.00 10.00      A   
ATOM    467  N   LEU    62      18.958   8.092 -10.980  1.00 10.00      A   
ATOM    468  HN  LEU    62      18.074   7.678 -10.845  1.00 10.00      A   
ATOM    469  CA  LEU    62      20.103   7.244 -11.276  1.00 10.00      A   
ATOM    470  CB  LEU    62      20.391   6.338 -10.073  1.00 10.00      A   
ATOM    471  CG  LEU    62      21.691   5.531 -10.107  1.00 10.00      A   
ATOM    472  CD1 LEU    62      22.892   6.433  -9.883  1.00 10.00      A   
ATOM    473  CD2 LEU    62      21.655   4.422  -9.070  1.00 10.00      A   
ATOM    474  C   LEU    62      19.856   6.394 -12.517  1.00 10.00      A   
ATOM    475  O   LEU    62      18.736   5.922 -12.749  1.00 10.00      A   
ATOM    476  N   GLU    63      20.903   6.199 -13.312  1.00 10.00      A   
ATOM    477  HN  GLU    63      21.763   6.607 -13.076  1.00 10.00      A   
ATOM    478  CA  GLU    63      20.807   5.393 -14.523  1.00 10.00      A   
ATOM    479  CB  GLU    63      21.964   5.689 -15.480  1.00 10.00      A   
ATOM    480  CG  GLU    63      21.863   7.047 -16.148  1.00 10.00      A   
ATOM    481  CD  GLU    63      22.823   7.224 -17.305  1.00 10.00      A   
ATOM    482  OE1 GLU    63      23.299   6.209 -17.859  1.00 10.00      A   
ATOM    483  OE2 GLU    63      23.092   8.386 -17.682  1.00 10.00      A   
ATOM    484  C   GLU    63      20.767   3.911 -14.177  1.00 10.00      A   
ATOM    485  O   GLU    63      20.995   3.533 -13.027  1.00 10.00      A   
ATOM    486  N   LYS    64      20.490   3.078 -15.174  1.00 10.00      A   
ATOM    487  HN  LYS    64      20.347   3.439 -16.077  1.00 10.00      A   
ATOM    488  CA  LYS    64      20.405   1.636 -14.963  1.00 10.00      A   
ATOM    489  CB  LYS    64      19.724   0.935 -16.147  1.00 10.00      A   
ATOM    490  CG  LYS    64      19.474  -0.549 -15.932  1.00 10.00      A   
ATOM    491  CD  LYS    64      18.846  -1.188 -17.160  1.00 10.00      A   
ATOM    492  CE  LYS    64      18.615  -2.672 -16.949  1.00 10.00      A   
ATOM    493  NZ  LYS    64      18.013  -3.315 -18.141  1.00 10.00      A   
ATOM    494  HZ1 LYS    64      17.854  -4.325 -17.959  1.00 10.00      A   
ATOM    495  HZ2 LYS    64      18.642  -3.217 -18.962  1.00 10.00      A   
ATOM    496  HZ3 LYS    64      17.099  -2.869 -18.367  1.00 10.00      A   
ATOM    497  C   LYS    64      21.765   0.994 -14.630  1.00 10.00      A   
ATOM    498  O   LYS    64      21.904   0.355 -13.587  1.00 10.00      A   
ATOM    499  N   PRO    65      22.795   1.148 -15.492  1.00 10.00      A   
ATOM    500  CA  PRO    65      24.110   0.559 -15.253  1.00 10.00      A   
ATOM    501  CB  PRO    65      24.612   0.316 -16.673  1.00 10.00      A   
ATOM    502  CG  PRO    65      24.029   1.434 -17.476  1.00 10.00      A   
ATOM    503  CD  PRO    65      22.775   1.888 -16.769  1.00 10.00      A   
ATOM    504  C   PRO    65      25.058   1.502 -14.514  1.00 10.00      A   
ATOM    505  O   PRO    65      26.277   1.437 -14.689  1.00 10.00      A   
ATOM    506  N   ALA    66      24.502   2.370 -13.681  1.00 10.00      A   
ATOM    507  HN  ALA    66      23.531   2.363 -13.560  1.00 10.00      A   
ATOM    508  CA  ALA    66      25.309   3.312 -12.924  1.00 10.00      A   
ATOM    509  CB  ALA    66      24.487   4.533 -12.543  1.00 10.00      A   
ATOM    510  C   ALA    66      25.885   2.636 -11.683  1.00 10.00      A   
ATOM    511  O   ALA    66      25.189   1.883 -10.998  1.00 10.00      A   
ATOM    512  N   GLU    67      27.159   2.892 -11.411  1.00 10.00      A   
ATOM    513  HN  GLU    67      27.662   3.485 -12.004  1.00 10.00      A   
ATOM    514  CA  GLU    67      27.833   2.308 -10.260  1.00 10.00      A   
ATOM    515  CB  GLU    67      29.345   2.513 -10.361  1.00 10.00      A   
ATOM    516  CG  GLU    67      30.158   1.251 -10.134  1.00 10.00      A   
ATOM    517  CD  GLU    67      29.772   0.136 -11.083  1.00 10.00      A   
ATOM    518  OE1 GLU    67      30.162   0.199 -12.271  1.00 10.00      A   
ATOM    519  OE2 GLU    67      29.087  -0.810 -10.644  1.00 10.00      A   
ATOM    520  C   GLU    67      27.309   2.895  -8.953  1.00 10.00      A   
ATOM    521  O   GLU    67      27.777   3.942  -8.498  1.00 10.00      A   
ATOM    522  N   ILE    68      26.339   2.209  -8.355  1.00 10.00      A   
ATOM    523  HN  ILE    68      26.001   1.395  -8.786  1.00 10.00      A   
ATOM    524  CA  ILE    68      25.740   2.646  -7.096  1.00 10.00      A   
ATOM    525  CB  ILE    68      24.529   1.767  -6.694  1.00 10.00      A   
ATOM    526  CG1 ILE    68      24.982   0.380  -6.223  1.00 10.00      A   
ATOM    527  CG2 ILE    68      23.548   1.642  -7.849  1.00 10.00      A   
ATOM    528  CD1 ILE    68      23.890  -0.428  -5.549  1.00 10.00      A   
ATOM    529  C   ILE    68      26.765   2.641  -5.963  1.00 10.00      A   
ATOM    530  O   ILE    68      26.583   3.310  -4.947  1.00 10.00      A   
ATOM    531  N   ASP    69      27.846   1.888  -6.152  1.00 10.00      A   
ATOM    532  HN  ASP    69      27.926   1.373  -6.983  1.00 10.00      A   
ATOM    533  CA  ASP    69      28.905   1.793  -5.152  1.00 10.00      A   
ATOM    534  CB  ASP    69      29.985   0.799  -5.581  1.00 10.00      A   
ATOM    535  CG  ASP    69      29.683  -0.601  -5.091  1.00 10.00      A   
ATOM    536  OD1 ASP    69      28.489  -0.927  -4.937  1.00 10.00      A   
ATOM    537  OD2 ASP    69      30.636  -1.374  -4.840  1.00 10.00      A   
ATOM    538  C   ASP    69      29.509   3.155  -4.849  1.00 10.00      A   
ATOM    539  O   ASP    69      29.901   3.434  -3.715  1.00 10.00      A   
ATOM    540  N   VAL    70      29.558   4.010  -5.864  1.00 10.00      A   
ATOM    541  HN  VAL    70      29.217   3.734  -6.742  1.00 10.00      A   
ATOM    542  CA  VAL    70      30.096   5.349  -5.696  1.00 10.00      A   
ATOM    543  CB  VAL    70      30.330   6.050  -7.051  1.00 10.00      A   
ATOM    544  CG1 VAL    70      31.006   7.398  -6.848  1.00 10.00      A   
ATOM    545  CG2 VAL    70      31.157   5.168  -7.974  1.00 10.00      A   
ATOM    546  C   VAL    70      29.130   6.174  -4.855  1.00 10.00      A   
ATOM    547  O   VAL    70      29.543   6.932  -3.979  1.00 10.00      A   
ATOM    548  N   MET    71      27.839   6.005  -5.127  1.00 10.00      A   
ATOM    549  HN  MET    71      27.583   5.401  -5.858  1.00 10.00      A   
ATOM    550  CA  MET    71      26.795   6.703  -4.388  1.00 10.00      A   
ATOM    551  CB  MET    71      25.416   6.367  -4.969  1.00 10.00      A   
ATOM    552  CG  MET    71      24.268   7.105  -4.300  1.00 10.00      A   
ATOM    553  SD  MET    71      22.680   6.826  -5.110  1.00 10.00      A   
ATOM    554  CE  MET    71      22.376   5.111  -4.691  1.00 10.00      A   
ATOM    555  C   MET    71      26.850   6.299  -2.918  1.00 10.00      A   
ATOM    556  O   MET    71      26.706   7.133  -2.022  1.00 10.00      A   
ATOM    557  N   ARG    72      27.071   5.008  -2.683  1.00 10.00      A   
ATOM    558  HN  ARG    72      27.163   4.395  -3.446  1.00 10.00      A   
ATOM    559  CA  ARG    72      27.169   4.472  -1.329  1.00 10.00      A   
ATOM    560  CB  ARG    72      27.375   2.955  -1.368  1.00 10.00      A   
ATOM    561  CG  ARG    72      26.228   2.187  -2.001  1.00 10.00      A   
ATOM    562  CD  ARG    72      26.668   0.800  -2.437  1.00 10.00      A   
ATOM    563  NE  ARG    72      26.878  -0.094  -1.300  1.00 10.00      A   
ATOM    564  HE  ARG    72      26.638   0.248  -0.405  1.00 10.00      A   
ATOM    565  CZ  ARG    72      27.353  -1.332  -1.405  1.00 10.00      A   
ATOM    566  NH1 ARG    72      27.675  -1.829  -2.587  1.00 10.00      A   
ATOM    567 HH11 ARG    72      28.036  -2.814  -2.669  1.00 10.00      A   
ATOM    568 HH12 ARG    72      27.578  -1.250  -3.459  1.00 10.00      A   
ATOM    569  NH2 ARG    72      27.520  -2.068  -0.316  1.00 10.00      A   
ATOM    570 HH21 ARG    72      27.890  -3.042  -0.391  1.00 10.00      A   
ATOM    571 HH22 ARG    72      27.285  -1.672   0.628  1.00 10.00      A   
ATOM    572  C   ARG    72      28.327   5.129  -0.587  1.00 10.00      A   
ATOM    573  O   ARG    72      28.209   5.468   0.589  1.00 10.00      A   
ATOM    574  N   ASP    73      29.435   5.321  -1.295  1.00 10.00      A   
ATOM    575  HN  ASP    73      29.456   5.031  -2.233  1.00 10.00      A   
ATOM    576  CA  ASP    73      30.624   5.942  -0.722  1.00 10.00      A   
ATOM    577  CB  ASP    73      31.788   5.883  -1.712  1.00 10.00      A   
ATOM    578  CG  ASP    73      32.983   6.698  -1.258  1.00 10.00      A   
ATOM    579  OD1 ASP    73      33.728   6.229  -0.370  1.00 10.00      A   
ATOM    580  OD2 ASP    73      33.194   7.803  -1.799  1.00 10.00      A   
ATOM    581  C   ASP    73      30.349   7.385  -0.312  1.00 10.00      A   
ATOM    582  O   ASP    73      30.809   7.837   0.738  1.00 10.00      A   
ATOM    583  N   ALA    74      29.595   8.095  -1.143  1.00 10.00      A   
ATOM    584  HN  ALA    74      29.281   7.678  -1.974  1.00 10.00      A   
ATOM    585  CA  ALA    74      29.239   9.483  -0.865  1.00 10.00      A   
ATOM    586  CB  ALA    74      28.470  10.077  -2.037  1.00 10.00      A   
ATOM    587  C   ALA    74      28.415   9.575   0.419  1.00 10.00      A   
ATOM    588  O   ALA    74      28.680  10.411   1.286  1.00 10.00      A   
ATOM    589  N   LEU    75      27.423   8.698   0.539  1.00 10.00      A   
ATOM    590  HN  LEU    75      27.257   8.063  -0.192  1.00 10.00      A   
ATOM    591  CA  LEU    75      26.567   8.662   1.718  1.00 10.00      A   
ATOM    592  CB  LEU    75      25.396   7.702   1.497  1.00 10.00      A   
ATOM    593  CG  LEU    75      24.372   8.126   0.442  1.00 10.00      A   
ATOM    594  CD1 LEU    75      23.377   7.007   0.178  1.00 10.00      A   
ATOM    595  CD2 LEU    75      23.655   9.399   0.872  1.00 10.00      A   
ATOM    596  C   LEU    75      27.369   8.240   2.944  1.00 10.00      A   
ATOM    597  O   LEU    75      27.180   8.770   4.041  1.00 10.00      A   
ATOM    598  N   GLN    76      28.276   7.291   2.743  1.00 10.00      A   
ATOM    599  HN  GLN    76      28.371   6.908   1.842  1.00 10.00      A   
ATOM    600  CA  GLN    76      29.129   6.794   3.815  1.00 10.00      A   
ATOM    601  CB  GLN    76      29.982   5.629   3.303  1.00 10.00      A   
ATOM    602  CG  GLN    76      30.362   4.603   4.358  1.00 10.00      A   
ATOM    603  CD  GLN    76      29.222   3.667   4.708  1.00 10.00      A   
ATOM    604  OE1 GLN    76      28.336   3.409   3.894  1.00 10.00      A   
ATOM    605  NE2 GLN    76      29.250   3.136   5.917  1.00 10.00      A   
ATOM    606 HE21 GLN    76      29.997   3.372   6.509  1.00 10.00      A   
ATOM    607 HE22 GLN    76      28.519   2.530   6.180  1.00 10.00      A   
ATOM    608  C   GLN    76      30.034   7.917   4.316  1.00 10.00      A   
ATOM    609  O   GLN    76      30.267   8.057   5.517  1.00 10.00      A   
ATOM    610  N   LYS    77      30.518   8.729   3.377  1.00 10.00      A   
ATOM    611  HN  LYS    77      30.278   8.561   2.437  1.00 10.00      A   
ATOM    612  CA  LYS    77      31.397   9.850   3.686  1.00 10.00      A   
ATOM    613  CB  LYS    77      31.930  10.459   2.385  1.00 10.00      A   
ATOM    614  CG  LYS    77      33.394  10.861   2.426  1.00 10.00      A   
ATOM    615  CD  LYS    77      33.829  11.454   1.094  1.00 10.00      A   
ATOM    616  CE  LYS    77      35.337  11.622   1.019  1.00 10.00      A   
ATOM    617  NZ  LYS    77      35.763  12.183  -0.289  1.00 10.00      A   
ATOM    618  HZ1 LYS    77      35.472  13.178  -0.363  1.00 10.00      A   
ATOM    619  HZ2 LYS    77      35.329  11.650  -1.069  1.00 10.00      A   
ATOM    620  HZ3 LYS    77      36.797  12.131  -0.383  1.00 10.00      A   
ATOM    621  C   LYS    77      30.652  10.915   4.483  1.00 10.00      A   
ATOM    622  O   LYS    77      31.237  11.610   5.313  1.00 10.00      A   
ATOM    623  N   ALA    78      29.359  11.032   4.225  1.00 10.00      A   
ATOM    624  HN  ALA    78      28.954  10.450   3.548  1.00 10.00      A   
ATOM    625  CA  ALA    78      28.524  12.005   4.914  1.00 10.00      A   
ATOM    626  CB  ALA    78      27.208  12.191   4.179  1.00 10.00      A   
ATOM    627  C   ALA    78      28.281  11.594   6.363  1.00 10.00      A   
ATOM    628  O   ALA    78      28.058  12.439   7.230  1.00 10.00      A   
ATOM    629  N   GLY    79      28.337  10.292   6.622  1.00 10.00      A   
ATOM    630  HN  GLY    79      28.542   9.665   5.895  1.00 10.00      A   
ATOM    631  CA  GLY    79      28.126   9.798   7.969  1.00 10.00      A   
ATOM    632  C   GLY    79      26.997   8.789   8.064  1.00 10.00      A   
ATOM    633  O   GLY    79      26.623   8.370   9.161  1.00 10.00      A   
ATOM    634  N   PHE    80      26.453   8.389   6.923  1.00 10.00      A   
ATOM    635  HN  PHE    80      26.798   8.743   6.074  1.00 10.00      A   
ATOM    636  CA  PHE    80      25.365   7.422   6.901  1.00 10.00      A   
ATOM    637  CB  PHE    80      24.426   7.691   5.723  1.00 10.00      A   
ATOM    638  CG  PHE    80      23.809   9.060   5.736  1.00 10.00      A   
ATOM    639  CD1 PHE    80      24.018   9.938   4.687  1.00 10.00      A   
ATOM    640  CD2 PHE    80      23.020   9.471   6.797  1.00 10.00      A   
ATOM    641  CE1 PHE    80      23.453  11.199   4.696  1.00 10.00      A   
ATOM    642  CE2 PHE    80      22.453  10.731   6.812  1.00 10.00      A   
ATOM    643  CZ  PHE    80      22.670  11.596   5.759  1.00 10.00      A   
ATOM    644  C   PHE    80      25.914   6.002   6.818  1.00 10.00      A   
ATOM    645  O   PHE    80      27.032   5.791   6.346  1.00 10.00      A   
ATOM    646  N   GLU    81      25.137   5.037   7.290  1.00 10.00      A   
ATOM    647  HN  GLU    81      24.263   5.267   7.667  1.00 10.00      A   
ATOM    648  CA  GLU    81      25.548   3.639   7.255  1.00 10.00      A   
ATOM    649  CB  GLU    81      25.632   3.049   8.665  1.00 10.00      A   
ATOM    650  CG  GLU    81      27.053   2.895   9.187  1.00 10.00      A   
ATOM    651  CD  GLU    81      27.842   1.804   8.480  1.00 10.00      A   
ATOM    652  OE1 GLU    81      27.461   1.401   7.356  1.00 10.00      A   
ATOM    653  OE2 GLU    81      28.859   1.347   9.045  1.00 10.00      A   
ATOM    654  C   GLU    81      24.604   2.814   6.392  1.00 10.00      A   
ATOM    655  O   GLU    81      23.409   3.100   6.321  1.00 10.00      A   
ATOM    656  N   GLU    82      25.149   1.779   5.767  1.00 10.00      A   
ATOM    657  HN  GLU    82      26.105   1.592   5.914  1.00 10.00      A   
ATOM    658  CA  GLU    82      24.386   0.897   4.883  1.00 10.00      A   
ATOM    659  CB  GLU    82      25.282  -0.185   4.270  1.00 10.00      A   
ATOM    660  CG  GLU    82      26.585   0.348   3.688  1.00 10.00      A   
ATOM    661  CD  GLU    82      27.000  -0.371   2.420  1.00 10.00      A   
ATOM    662  OE1 GLU    82      28.037  -1.070   2.433  1.00 10.00      A   
ATOM    663  OE2 GLU    82      26.290  -0.246   1.400  1.00 10.00      A   
ATOM    664  C   GLU    82      23.137   0.282   5.544  1.00 10.00      A   
ATOM    665  O   GLU    82      22.043   0.362   4.982  1.00 10.00      A   
ATOM    666  N   PRO    83      23.257  -0.332   6.746  1.00 10.00      A   
ATOM    667  CA  PRO    83      22.107  -0.948   7.434  1.00 10.00      A   
ATOM    668  CB  PRO    83      22.759  -1.750   8.561  1.00 10.00      A   
ATOM    669  CG  PRO    83      24.028  -1.025   8.843  1.00 10.00      A   
ATOM    670  CD  PRO    83      24.506  -0.502   7.519  1.00 10.00      A   
ATOM    671  C   PRO    83      21.129   0.079   8.012  1.00 10.00      A   
ATOM    672  O   PRO    83      20.221  -0.272   8.771  1.00 10.00      A   
ATOM    673  N   MET    84      21.308   1.342   7.653  1.00 10.00      A   
ATOM    674  HN  MET    84      22.050   1.569   7.048  1.00 10.00      A   
ATOM    675  CA  MET    84      20.434   2.403   8.134  1.00 10.00      A   
ATOM    676  CB  MET    84      21.190   3.336   9.085  1.00 10.00      A   
ATOM    677  CG  MET    84      21.459   2.745  10.459  1.00 10.00      A   
ATOM    678  SD  MET    84      22.514   3.794  11.474  1.00 10.00      A   
ATOM    679  CE  MET    84      21.475   5.236  11.677  1.00 10.00      A   
ATOM    680  C   MET    84      19.853   3.198   6.972  1.00 10.00      A   
ATOM    681  O   MET    84      19.305   4.282   7.161  1.00 10.00      A   
ATOM    682  N   LEU    85      19.972   2.652   5.769  1.00 10.00      A   
ATOM    683  HN  LEU    85      20.408   1.778   5.680  1.00 10.00      A   
ATOM    684  CA  LEU    85      19.462   3.321   4.577  1.00 10.00      A   
ATOM    685  CB  LEU    85      20.600   3.604   3.588  1.00 10.00      A   
ATOM    686  CG  LEU    85      21.781   4.422   4.114  1.00 10.00      A   
ATOM    687  CD1 LEU    85      22.881   4.511   3.068  1.00 10.00      A   
ATOM    688  CD2 LEU    85      21.331   5.808   4.540  1.00 10.00      A   
ATOM    689  C   LEU    85      18.393   2.485   3.887  1.00 10.00      A   
ATOM    690  O   LEU    85      18.665   1.375   3.430  1.00 10.00      A   
ATOM    691  N   GLN    86      17.179   3.011   3.821  1.00 10.00      A   
ATOM    692  HN  GLN    86      17.013   3.890   4.230  1.00 10.00      A   
ATOM    693  CA  GLN    86      16.084   2.314   3.158  1.00 10.00      A   
ATOM    694  CB  GLN    86      14.751   2.628   3.835  1.00 10.00      A   
ATOM    695  CG  GLN    86      13.625   1.676   3.453  1.00 10.00      A   
ATOM    696  CD  GLN    86      13.633   0.393   4.263  1.00 10.00      A   
ATOM    697  OE1 GLN    86      14.011   0.384   5.434  1.00 10.00      A   
ATOM    698  NE2 GLN    86      13.214  -0.702   3.643  1.00 10.00      A   
ATOM    699 HE21 GLN    86      12.929  -0.626   2.707  1.00 10.00      A   
ATOM    700 HE22 GLN    86      13.205  -1.546   4.145  1.00 10.00      A   
ATOM    701  C   GLN    86      16.039   2.727   1.692  1.00 10.00      A   
ATOM    702  O   GLN    86      16.016   3.920   1.380  1.00 10.00      A   
ATOM    703  N   ASN    87      16.028   1.745   0.801  1.00 10.00      A   
ATOM    704  HN  ASN    87      16.023   0.815   1.114  1.00 10.00      A   
ATOM    705  CA  ASN    87      16.011   2.006  -0.632  1.00 10.00      A   
ATOM    706  CB  ASN    87      16.758   0.903  -1.393  1.00 10.00      A   
ATOM    707  CG  ASN    87      16.651   1.044  -2.904  1.00 10.00      A   
ATOM    708  OD1 ASN    87      17.369   1.833  -3.519  1.00 10.00      A   
ATOM    709  ND2 ASN    87      15.767   0.268  -3.513  1.00 10.00      A   
ATOM    710 HD21 ASN    87      15.235  -0.349  -2.965  1.00 10.00      A   
ATOM    711 HD22 ASN    87      15.683   0.339  -4.486  1.00 10.00      A   
ATOM    712  C   ASN    87      14.596   2.154  -1.177  1.00 10.00      A   
ATOM    713  O   ASN    87      13.710   1.354  -0.874  1.00 10.00      A   
ATOM    714  N   PHE    88      14.401   3.194  -1.974  1.00 10.00      A   
ATOM    715  HN  PHE    88      15.153   3.804  -2.147  1.00 10.00      A   
ATOM    716  CA  PHE    88      13.121   3.478  -2.607  1.00 10.00      A   
ATOM    717  CB  PHE    88      12.387   4.606  -1.874  1.00 10.00      A   
ATOM    718  CG  PHE    88      11.876   4.236  -0.516  1.00 10.00      A   
ATOM    719  CD1 PHE    88      12.468   4.756   0.622  1.00 10.00      A   
ATOM    720  CD2 PHE    88      10.802   3.376  -0.378  1.00 10.00      A   
ATOM    721  CE1 PHE    88      11.997   4.422   1.873  1.00 10.00      A   
ATOM    722  CE2 PHE    88      10.327   3.039   0.871  1.00 10.00      A   
ATOM    723  CZ  PHE    88      10.926   3.564   1.998  1.00 10.00      A   
ATOM    724  C   PHE    88      13.378   3.914  -4.040  1.00 10.00      A   
ATOM    725  O   PHE    88      14.517   4.218  -4.401  1.00 10.00      A   
ATOM    726  N   GLY    89      12.338   3.949  -4.854  1.00 10.00      A   
ATOM    727  HN  GLY    89      11.451   3.692  -4.526  1.00 10.00      A   
ATOM    728  CA  GLY    89      12.512   4.367  -6.225  1.00 10.00      A   
ATOM    729  C   GLY    89      11.485   3.790  -7.173  1.00 10.00      A   
ATOM    730  O   GLY    89      10.787   2.825  -6.845  1.00 10.00      A   
ATOM    731  N   SER    90      11.405   4.399  -8.346  1.00 10.00      A   
ATOM    732  HN  SER    90      11.994   5.167  -8.513  1.00 10.00      A   
ATOM    733  CA  SER    90      10.491   3.988  -9.399  1.00 10.00      A   
ATOM    734  CB  SER    90       9.089   4.557  -9.154  1.00 10.00      A   
ATOM    735  OG  SER    90       8.329   3.722  -8.296  1.00 10.00      A   
ATOM    736  HG  SER    90       7.394   3.757  -8.568  1.00 10.00      A   
ATOM    737  C   SER    90      11.031   4.480 -10.738  1.00 10.00      A   
ATOM    738  O   SER    90      11.405   5.650 -10.866  1.00 10.00      A   
ATOM    739  N   SER    91      11.087   3.577 -11.716  1.00 10.00      A   
ATOM    740  HN  SER    91      10.784   2.660 -11.529  1.00 10.00      A   
ATOM    741  CA  SER    91      11.594   3.891 -13.053  1.00 10.00      A   
ATOM    742  CB  SER    91      10.808   5.032 -13.709  1.00 10.00      A   
ATOM    743  OG  SER    91       9.430   4.716 -13.805  1.00 10.00      A   
ATOM    744  HG  SER    91       9.238   3.960 -13.238  1.00 10.00      A   
ATOM    745  C   SER    91      13.095   4.192 -13.027  1.00 10.00      A   
ATOM    746  O   SER    91      13.919   3.305 -13.254  1.00 10.00      A   
ATOM    747  N   HIS    92      13.449   5.442 -12.753  1.00 10.00      A   
ATOM    748  HN  HIS    92      12.750   6.115 -12.588  1.00 10.00      A   
ATOM    749  CA  HIS    92      14.848   5.839 -12.695  1.00 10.00      A   
ATOM    750  CB  HIS    92      15.280   6.535 -13.985  1.00 10.00      A   
ATOM    751  CG  HIS    92      15.751   5.582 -15.035  1.00 10.00      A   
ATOM    752  ND1 HIS    92      17.017   5.036 -15.038  1.00 10.00      A   
ATOM    753  HD1 HIS    92      17.727   5.227 -14.382  1.00 10.00      A   
ATOM    754  CD2 HIS    92      15.117   5.064 -16.116  1.00 10.00      A   
ATOM    755  CE1 HIS    92      17.142   4.223 -16.069  1.00 10.00      A   
ATOM    756  NE2 HIS    92      16.001   4.222 -16.738  1.00 10.00      A   
ATOM    757  HE2 HIS    92      15.825   3.707 -17.557  1.00 10.00      A   
ATOM    758  C   HIS    92      15.129   6.719 -11.483  1.00 10.00      A   
ATOM    759  O   HIS    92      16.285   6.892 -11.085  1.00 10.00      A   
ATOM    760  N   ASP    93      14.069   7.267 -10.899  1.00 10.00      A   
ATOM    761  HN  ASP    93      13.175   7.088 -11.260  1.00 10.00      A   
ATOM    762  CA  ASP    93      14.202   8.119  -9.726  1.00 10.00      A   
ATOM    763  CB  ASP    93      12.975   9.021  -9.559  1.00 10.00      A   
ATOM    764  CG  ASP    93      13.195  10.431 -10.075  1.00 10.00      A   
ATOM    765  OD1 ASP    93      14.359  10.869 -10.165  1.00 10.00      A   
ATOM    766  OD2 ASP    93      12.196  11.113 -10.397  1.00 10.00      A   
ATOM    767  C   ASP    93      14.389   7.262  -8.486  1.00 10.00      A   
ATOM    768  O   ASP    93      13.513   6.476  -8.125  1.00 10.00      A   
ATOM    769  N   ILE    94      15.539   7.402  -7.853  1.00 10.00      A   
ATOM    770  HN  ILE    94      16.196   8.050  -8.191  1.00 10.00      A   
ATOM    771  CA  ILE    94      15.856   6.641  -6.657  1.00 10.00      A   
ATOM    772  CB  ILE    94      17.294   6.070  -6.726  1.00 10.00      A   
ATOM    773  CG1 ILE    94      17.476   5.203  -7.978  1.00 10.00      A   
ATOM    774  CG2 ILE    94      17.644   5.276  -5.475  1.00 10.00      A   
ATOM    775  CD1 ILE    94      16.533   4.021  -8.055  1.00 10.00      A   
ATOM    776  C   ILE    94      15.712   7.532  -5.427  1.00 10.00      A   
ATOM    777  O   ILE    94      15.962   8.738  -5.490  1.00 10.00      A   
ATOM    778  N   MET    95      15.295   6.945  -4.319  1.00 10.00      A   
ATOM    779  HN  MET    95      15.118   5.975  -4.325  1.00 10.00      A   
ATOM    780  CA  MET    95      15.113   7.690  -3.087  1.00 10.00      A   
ATOM    781  CB  MET    95      13.627   7.947  -2.848  1.00 10.00      A   
ATOM    782  CG  MET    95      13.228   9.409  -2.925  1.00 10.00      A   
ATOM    783  SD  MET    95      11.464   9.627  -3.228  1.00 10.00      A   
ATOM    784  CE  MET    95      11.338   9.044  -4.916  1.00 10.00      A   
ATOM    785  C   MET    95      15.697   6.926  -1.910  1.00 10.00      A   
ATOM    786  O   MET    95      15.511   5.717  -1.789  1.00 10.00      A   
ATOM    787  N   VAL    96      16.414   7.625  -1.053  1.00 10.00      A   
ATOM    788  HN  VAL    96      16.541   8.589  -1.206  1.00 10.00      A   
ATOM    789  CA  VAL    96      17.020   7.002   0.112  1.00 10.00      A   
ATOM    790  CB  VAL    96      18.556   7.170   0.117  1.00 10.00      A   
ATOM    791  CG1 VAL    96      19.181   6.378   1.258  1.00 10.00      A   
ATOM    792  CG2 VAL    96      19.151   6.744  -1.219  1.00 10.00      A   
ATOM    793  C   VAL    96      16.439   7.605   1.384  1.00 10.00      A   
ATOM    794  O   VAL    96      16.477   8.821   1.576  1.00 10.00      A   
ATOM    795  N   ARG    97      15.879   6.756   2.234  1.00 10.00      A   
ATOM    796  HN  ARG    97      15.869   5.797   2.017  1.00 10.00      A   
ATOM    797  CA  ARG    97      15.291   7.210   3.485  1.00 10.00      A   
ATOM    798  CB  ARG    97      13.880   6.643   3.654  1.00 10.00      A   
ATOM    799  CG  ARG    97      12.841   7.626   4.184  1.00 10.00      A   
ATOM    800  CD  ARG    97      13.238   8.223   5.530  1.00 10.00      A   
ATOM    801  NE  ARG    97      13.536   7.200   6.536  1.00 10.00      A   
ATOM    802  HE  ARG    97      14.110   6.452   6.258  1.00 10.00      A   
ATOM    803  CZ  ARG    97      13.088   7.233   7.795  1.00 10.00      A   
ATOM    804  NH1 ARG    97      12.315   8.230   8.209  1.00 10.00      A   
ATOM    805 HH11 ARG    97      12.046   9.000   7.557  1.00 10.00      A   
ATOM    806 HH12 ARG    97      11.965   8.249   9.193  1.00 10.00      A   
ATOM    807  NH2 ARG    97      13.420   6.267   8.642  1.00 10.00      A   
ATOM    808 HH21 ARG    97      13.069   6.286   9.626  1.00 10.00      A   
ATOM    809 HH22 ARG    97      14.031   5.484   8.331  1.00 10.00      A   
ATOM    810  C   ARG    97      16.147   6.767   4.658  1.00 10.00      A   
ATOM    811  O   ARG    97      16.297   5.570   4.906  1.00 10.00      A   
ATOM    812  N   MET    98      16.687   7.730   5.381  1.00 10.00      A   
ATOM    813  HN  MET    98      16.517   8.670   5.134  1.00 10.00      A   
ATOM    814  CA  MET    98      17.519   7.447   6.537  1.00 10.00      A   
ATOM    815  CB  MET    98      18.974   7.863   6.274  1.00 10.00      A   
ATOM    816  CG  MET    98      19.184   9.351   6.049  1.00 10.00      A   
ATOM    817  SD  MET    98      18.838   9.863   4.354  1.00 10.00      A   
ATOM    818  CE  MET    98      20.244   9.170   3.489  1.00 10.00      A   
ATOM    819  C   MET    98      16.970   8.170   7.765  1.00 10.00      A   
ATOM    820  O   MET    98      16.193   9.121   7.631  1.00 10.00      A   
ATOM    821  N   PRO    99      17.331   7.713   8.975  1.00 10.00      A   
ATOM    822  CA  PRO    99      16.883   8.340  10.224  1.00 10.00      A   
ATOM    823  CB  PRO    99      17.576   7.506  11.312  1.00 10.00      A   
ATOM    824  CG  PRO    99      17.880   6.208  10.654  1.00 10.00      A   
ATOM    825  CD  PRO    99      18.188   6.542   9.227  1.00 10.00      A   
ATOM    826  C   PRO    99      17.346   9.797  10.311  1.00 10.00      A   
ATOM    827  O   PRO    99      18.214  10.226   9.542  1.00 10.00      A   
ATOM    828  N   PRO   100      16.759  10.585  11.233  1.00 10.00      A   
ATOM    829  CA  PRO   100      17.125  11.994  11.416  1.00 10.00      A   
ATOM    830  CB  PRO   100      16.334  12.412  12.659  1.00 10.00      A   
ATOM    831  CG  PRO   100      15.179  11.474  12.704  1.00 10.00      A   
ATOM    832  CD  PRO   100      15.686  10.170  12.159  1.00 10.00      A   
ATOM    833  C   PRO   100      18.627  12.169  11.656  1.00 10.00      A   
ATOM    834  O   PRO   100      19.272  11.325  12.287  1.00 10.00      A   
ATOM    835  N   ALA   101      19.173  13.263  11.140  1.00 10.00      A   
ATOM    836  HN  ALA   101      18.609  13.883  10.639  1.00 10.00      A   
ATOM    837  CA  ALA   101      20.590  13.562  11.285  1.00 10.00      A   
ATOM    838  CB  ALA   101      20.958  14.790  10.468  1.00 10.00      A   
ATOM    839  C   ALA   101      20.973  13.755  12.749  1.00 10.00      A   
ATOM    840  O   ALA   101      20.122  14.028  13.599  1.00 10.00      A   
ATOM    841  N   GLU   102      22.256  13.604  13.034  1.00 10.00      A   
ATOM    842  HN  GLU   102      22.886  13.390  12.310  1.00 10.00      A   
ATOM    843  CA  GLU   102      22.757  13.748  14.393  1.00 10.00      A   
ATOM    844  CB  GLU   102      23.563  12.509  14.785  1.00 10.00      A   
ATOM    845  CG  GLU   102      22.797  11.202  14.683  1.00 10.00      A   
ATOM    846  CD  GLU   102      23.679  10.060  14.229  1.00 10.00      A   
ATOM    847  OE1 GLU   102      24.543   9.620  15.021  1.00 10.00      A   
ATOM    848  OE2 GLU   102      23.517   9.600  13.076  1.00 10.00      A   
ATOM    849  C   GLU   102      23.631  14.992  14.535  1.00 10.00      A   
ATOM    850  O   GLU   102      24.293  15.414  13.581  1.00 10.00      A   
ATOM    851  N   GLY   103      23.623  15.578  15.726  1.00 10.00      A   
ATOM    852  HN  GLY   103      23.053  15.212  16.435  1.00 10.00      A   
ATOM    853  CA  GLY   103      24.429  16.753  15.994  1.00 10.00      A   
ATOM    854  C   GLY   103      23.990  17.979  15.215  1.00 10.00      A   
ATOM    855  O   GLY   103      22.808  18.146  14.911  1.00 10.00      A   
ATOM    856  N   GLU   104      24.949  18.838  14.899  1.00 10.00      A   
ATOM    857  HN  GLU   104      25.874  18.647  15.179  1.00 10.00      A   
ATOM    858  CA  GLU   104      24.677  20.057  14.149  1.00 10.00      A   
ATOM    859  CB  GLU   104      25.707  21.139  14.488  1.00 10.00      A   
ATOM    860  CG  GLU   104      25.647  21.643  15.923  1.00 10.00      A   
ATOM    861  CD  GLU   104      26.319  20.710  16.911  1.00 10.00      A   
ATOM    862  OE1 GLU   104      27.194  19.920  16.494  1.00 10.00      A   
ATOM    863  OE2 GLU   104      25.975  20.764  18.114  1.00 10.00      A   
ATOM    864  C   GLU   104      24.711  19.766  12.657  1.00 10.00      A   
ATOM    865  O   GLU   104      24.317  20.596  11.837  1.00 10.00      A   
ATOM    866  N   THR   105      25.189  18.578  12.316  1.00 10.00      A   
ATOM    867  HN  THR   105      25.492  17.971  13.024  1.00 10.00      A   
ATOM    868  CA  THR   105      25.282  18.143  10.932  1.00 10.00      A   
ATOM    869  CB  THR   105      26.296  16.992  10.808  1.00 10.00      A   
ATOM    870  OG1 THR   105      26.350  16.278  12.057  1.00 10.00      A   
ATOM    871  HG1 THR   105      25.454  16.000  12.305  1.00 10.00      A   
ATOM    872  CG2 THR   105      27.676  17.539  10.485  1.00 10.00      A   
ATOM    873  C   THR   105      23.918  17.679  10.418  1.00 10.00      A   
ATOM    874  O   THR   105      23.700  16.486  10.195  1.00 10.00      A   
ATOM    875  N   GLY   106      23.004  18.629  10.244  1.00 10.00      A   
ATOM    876  HN  GLY   106      23.238  19.560  10.451  1.00 10.00      A   
ATOM    877  CA  GLY   106      21.668  18.313   9.767  1.00 10.00      A   
ATOM    878  C   GLY   106      21.618  17.995   8.282  1.00 10.00      A   
ATOM    879  O   GLY   106      22.636  17.660   7.672  1.00 10.00      A   
ATOM    880  N   GLY   107      20.433  18.112   7.697  1.00 10.00      A   
ATOM    881  HN  GLY   107      19.662  18.415   8.226  1.00 10.00      A   
ATOM    882  CA  GLY   107      20.267  17.819   6.287  1.00 10.00      A   
ATOM    883  C   GLY   107      20.670  18.989   5.417  1.00 10.00      A   
ATOM    884  O   GLY   107      21.246  18.809   4.345  1.00 10.00      A   
ATOM    885  N   GLN   108      20.381  20.195   5.887  1.00 10.00      A   
ATOM    886  HN  GLN   108      19.931  20.273   6.755  1.00 10.00      A   
ATOM    887  CA  GLN   108      20.717  21.405   5.149  1.00 10.00      A   
ATOM    888  CB  GLN   108      19.614  22.458   5.310  1.00 10.00      A   
ATOM    889  CG  GLN   108      18.239  22.007   4.841  1.00 10.00      A   
ATOM    890  CD  GLN   108      18.192  21.688   3.359  1.00 10.00      A   
ATOM    891  OE1 GLN   108      18.969  22.223   2.565  1.00 10.00      A   
ATOM    892  NE2 GLN   108      17.269  20.816   2.978  1.00 10.00      A   
ATOM    893 HE21 GLN   108      16.686  20.429   3.668  1.00 10.00      A   
ATOM    894 HE22 GLN   108      17.197  20.606   2.023  1.00 10.00      A   
ATOM    895  C   GLN   108      22.053  21.970   5.623  1.00 10.00      A   
ATOM    896  O   GLN   108      22.300  23.173   5.523  1.00 10.00      A   
ATOM    897  N   VAL   109      22.909  21.092   6.136  1.00 10.00      A   
ATOM    898  HN  VAL   109      22.657  20.147   6.175  1.00 10.00      A   
ATOM    899  CA  VAL   109      24.221  21.498   6.629  1.00 10.00      A   
ATOM    900  CB  VAL   109      24.990  20.316   7.272  1.00 10.00      A   
ATOM    901  CG1 VAL   109      25.284  19.223   6.255  1.00 10.00      A   
ATOM    902  CG2 VAL   109      26.267  20.789   7.952  1.00 10.00      A   
ATOM    903  C   VAL   109      25.045  22.143   5.513  1.00 10.00      A   
ATOM    904  O   VAL   109      25.059  21.661   4.377  1.00 10.00      A   
ATOM    905  N   LEU   110      25.684  23.261   5.828  1.00 10.00      A   
ATOM    906  HN  LEU   110      25.609  23.616   6.739  1.00 10.00      A   
ATOM    907  CA  LEU   110      26.497  23.977   4.857  1.00 10.00      A   
ATOM    908  CB  LEU   110      26.528  25.475   5.182  1.00 10.00      A   
ATOM    909  CG  LEU   110      25.167  26.170   5.310  1.00 10.00      A   
ATOM    910  CD1 LEU   110      25.335  27.595   5.808  1.00 10.00      A   
ATOM    911  CD2 LEU   110      24.424  26.154   3.985  1.00 10.00      A   
ATOM    912  C   LEU   110      27.913  23.417   4.821  1.00 10.00      A   
ATOM    913  O   LEU   110      28.423  22.924   5.831  1.00 10.00      A   
ATOM    914  N   GLY   111      28.534  23.479   3.652  1.00 10.00      A   
ATOM    915  HN  GLY   111      28.061  23.852   2.876  1.00 10.00      A   
ATOM    916  CA  GLY   111      29.887  22.987   3.502  1.00 10.00      A   
ATOM    917  C   GLY   111      29.928  21.501   3.225  1.00 10.00      A   
ATOM    918  O   GLY   111      28.994  20.949   2.635  1.00 10.00      A   
ATOM    919  N   SER   112      31.017  20.863   3.652  1.00 10.00      A   
ATOM    920  HN  SER   112      31.712  21.383   4.108  1.00 10.00      A   
ATOM    921  CA  SER   112      31.228  19.423   3.473  1.00 10.00      A   
ATOM    922  CB  SER   112      30.074  18.612   4.071  1.00 10.00      A   
ATOM    923  OG  SER   112      29.800  19.028   5.398  1.00 10.00      A   
ATOM    924  HG  SER   112      30.540  19.558   5.727  1.00 10.00      A   
ATOM    925  C   SER   112      31.479  19.046   2.011  1.00 10.00      A   
ATOM    926  O   SER   112      32.556  18.552   1.669  1.00 10.00      A   
ATOM    927  N   GLN   113      30.474  19.269   1.163  1.00 10.00      A   
ATOM    928  HN  GLN   113      29.643  19.665   1.514  1.00 10.00      A   
ATOM    929  CA  GLN   113      30.557  18.965  -0.270  1.00 10.00      A   
ATOM    930  CB  GLN   113      31.712  19.717  -0.939  1.00 10.00      A   
ATOM    931  CG  GLN   113      31.563  21.231  -0.921  1.00 10.00      A   
ATOM    932  CD  GLN   113      32.822  21.952  -1.363  1.00 10.00      A   
ATOM    933  OE1 GLN   113      33.935  21.455  -1.184  1.00 10.00      A   
ATOM    934  NE2 GLN   113      32.658  23.134  -1.941  1.00 10.00      A   
ATOM    935 HE21 GLN   113      31.743  23.473  -2.053  1.00 10.00      A   
ATOM    936 HE22 GLN   113      33.458  23.626  -2.226  1.00 10.00      A   
ATOM    937  C   GLN   113      30.653  17.461  -0.536  1.00 10.00      A   
ATOM    938  O   GLN   113      30.863  17.032  -1.671  1.00 10.00      A   
ATOM    939  N   VAL   114      30.462  16.666   0.510  1.00 10.00      A   
ATOM    940  HN  VAL   114      30.269  17.069   1.380  1.00 10.00      A   
ATOM    941  CA  VAL   114      30.533  15.212   0.399  1.00 10.00      A   
ATOM    942  CB  VAL   114      30.559  14.521   1.780  1.00 10.00      A   
ATOM    943  CG1 VAL   114      31.889  14.772   2.472  1.00 10.00      A   
ATOM    944  CG2 VAL   114      29.404  14.996   2.652  1.00 10.00      A   
ATOM    945  C   VAL   114      29.382  14.661  -0.436  1.00 10.00      A   
ATOM    946  O   VAL   114      29.500  13.606  -1.054  1.00 10.00      A   
ATOM    947  N   LEU   115      28.276  15.391  -0.456  1.00 10.00      A   
ATOM    948  HN  LEU   115      28.243  16.227   0.060  1.00 10.00      A   
ATOM    949  CA  LEU   115      27.109  14.987  -1.222  1.00 10.00      A   
ATOM    950  CB  LEU   115      25.873  14.925  -0.323  1.00 10.00      A   
ATOM    951  CG  LEU   115      25.899  13.888   0.800  1.00 10.00      A   
ATOM    952  CD1 LEU   115      24.698  14.064   1.714  1.00 10.00      A   
ATOM    953  CD2 LEU   115      25.930  12.482   0.226  1.00 10.00      A   
ATOM    954  C   LEU   115      26.878  15.962  -2.367  1.00 10.00      A   
ATOM    955  O   LEU   115      25.788  16.037  -2.933  1.00 10.00      A   
ATOM    956  N   LYS   116      27.917  16.709  -2.710  1.00 10.00      A   
ATOM    957  HN  LYS   116      28.765  16.601  -2.227  1.00 10.00      A   
ATOM    958  CA  LYS   116      27.830  17.682  -3.789  1.00 10.00      A   
ATOM    959  CB  LYS   116      28.274  19.065  -3.311  1.00 10.00      A   
ATOM    960  CG  LYS   116      27.309  19.720  -2.337  1.00 10.00      A   
ATOM    961  CD  LYS   116      27.711  21.155  -2.044  1.00 10.00      A   
ATOM    962  CE  LYS   116      26.664  21.862  -1.201  1.00 10.00      A   
ATOM    963  NZ  LYS   116      26.888  23.330  -1.148  1.00 10.00      A   
ATOM    964  HZ1 LYS   116      27.828  23.535  -0.755  1.00 10.00      A   
ATOM    965  HZ2 LYS   116      26.172  23.778  -0.546  1.00 10.00      A   
ATOM    966  HZ3 LYS   116      26.826  23.739  -2.105  1.00 10.00      A   
ATOM    967  C   LYS   116      28.657  17.237  -4.986  1.00 10.00      A   
ATOM    968  O   LYS   116      28.954  18.028  -5.883  1.00 10.00      A   
ATOM    969  N   VAL   117      29.019  15.961  -4.993  1.00 10.00      A   
ATOM    970  HN  VAL   117      28.746  15.385  -4.248  1.00 10.00      A   
ATOM    971  CA  VAL   117      29.815  15.392  -6.076  1.00 10.00      A   
ATOM    972  CB  VAL   117      30.880  14.401  -5.562  1.00 10.00      A   
ATOM    973  CG1 VAL   117      32.059  15.154  -4.968  1.00 10.00      A   
ATOM    974  CG2 VAL   117      30.285  13.442  -4.540  1.00 10.00      A   
ATOM    975  C   VAL   117      28.927  14.709  -7.113  1.00 10.00      A   
ATOM    976  O   VAL   117      29.413  14.004  -8.000  1.00 10.00      A   
ATOM    977  N   ILE   118      27.625  14.934  -6.999  1.00 10.00      A   
ATOM    978  HN  ILE   118      27.303  15.512  -6.277  1.00 10.00      A   
ATOM    979  CA  ILE   118      26.663  14.356  -7.925  1.00 10.00      A   
ATOM    980  CB  ILE   118      25.237  14.327  -7.327  1.00 10.00      A   
ATOM    981  CG1 ILE   118      25.294  14.306  -5.793  1.00 10.00      A   
ATOM    982  CG2 ILE   118      24.470  13.118  -7.844  1.00 10.00      A   
ATOM    983  CD1 ILE   118      23.935  14.311  -5.123  1.00 10.00      A   
ATOM    984  C   ILE   118      26.651  15.169  -9.218  1.00 10.00      A   
ATOM    985  O   ILE   118      27.399  16.146  -9.339  1.00 10.00      A   
ATOM    986  N   ASN   119      25.806  14.766 -10.167  1.00 10.00      A   
ATOM    987  HN  ASN   119      25.244  13.980  -9.995  1.00 10.00      A   
ATOM    988  CA  ASN   119      25.687  15.438 -11.465  1.00 10.00      A   
ATOM    989  CB  ASN   119      25.491  16.954 -11.322  1.00 10.00      A   
ATOM    990  CG  ASN   119      24.060  17.360 -11.021  1.00 10.00      A   
ATOM    991  OD1 ASN   119      23.226  16.542 -10.622  1.00 10.00      A   
ATOM    992  ND2 ASN   119      23.769  18.639 -11.202  1.00 10.00      A   
ATOM    993 HD21 ASN   119      24.483  19.235 -11.517  1.00 10.00      A   
ATOM    994 HD22 ASN   119      22.860  18.941 -11.001  1.00 10.00      A   
ATOM    995  C   ASN   119      26.891  15.121 -12.344  1.00 10.00      A   
ATOM    996  O   ASN   119      26.776  14.384 -13.327  1.00 10.00      A   
ATOM    997  N   GLU   120      28.046  15.663 -11.976  1.00 10.00      A   
ATOM    998  HN  GLU   120      28.069  16.231 -11.173  1.00 10.00      A   
ATOM    999  CA  GLU   120      29.278  15.427 -12.714  1.00 10.00      A   
ATOM   1000  CB  GLU   120      30.362  16.399 -12.255  1.00 10.00      A   
ATOM   1001  CG  GLU   120      29.926  17.853 -12.230  1.00 10.00      A   
ATOM   1002  CD  GLU   120      30.958  18.744 -11.578  1.00 10.00      A   
ATOM   1003  OE1 GLU   120      31.768  19.358 -12.306  1.00 10.00      A   
ATOM   1004  OE2 GLU   120      30.965  18.835 -10.332  1.00 10.00      A   
ATOM   1005  C   GLU   120      29.740  14.001 -12.466  1.00 10.00      A   
ATOM   1006  O   GLU   120      30.336  13.700 -11.431  1.00 10.00      A   
ATOM   1007  N   SER   121      29.449  13.122 -13.407  1.00 10.00      A   
ATOM   1008  HN  SER   121      28.985  13.421 -14.218  1.00 10.00      A   
ATOM   1009  CA  SER   121      29.806  11.724 -13.264  1.00 10.00      A   
ATOM   1010  CB  SER   121      28.540  10.909 -13.009  1.00 10.00      A   
ATOM   1011  OG  SER   121      27.517  11.720 -12.448  1.00 10.00      A   
ATOM   1012  HG  SER   121      27.576  12.610 -12.822  1.00 10.00      A   
ATOM   1013  C   SER   121      30.524  11.196 -14.499  1.00 10.00      A   
ATOM   1014  O   SER   121      30.435  11.777 -15.582  1.00 10.00      A   
ATOM   1015  N   THR   122      31.246  10.106 -14.318  1.00 10.00      A   
ATOM   1016  HN  THR   122      31.307   9.715 -13.417  1.00 10.00      A   
ATOM   1017  CA  THR   122      31.968   9.470 -15.402  1.00 10.00      A   
ATOM   1018  CB  THR   122      33.418   9.182 -14.977  1.00 10.00      A   
ATOM   1019  OG1 THR   122      33.489   9.161 -13.541  1.00 10.00      A   
ATOM   1020  HG1 THR   122      34.027   8.410 -13.258  1.00 10.00      A   
ATOM   1021  CG2 THR   122      34.343  10.266 -15.502  1.00 10.00      A   
ATOM   1022  C   THR   122      31.277   8.161 -15.776  1.00 10.00      A   
ATOM   1023  O   THR   122      30.947   7.927 -16.936  1.00 10.00      A   
ATOM   1024  N   ASN   123      31.046   7.319 -14.775  1.00 10.00      A   
ATOM   1025  HN  ASN   123      31.343   7.561 -13.871  1.00 10.00      A   
ATOM   1026  CA  ASN   123      30.378   6.036 -14.990  1.00 10.00      A   
ATOM   1027  CB  ASN   123      31.370   4.874 -14.863  1.00 10.00      A   
ATOM   1028  CG  ASN   123      31.710   4.537 -13.425  1.00 10.00      A   
ATOM   1029  OD1 ASN   123      32.460   5.256 -12.766  1.00 10.00      A   
ATOM   1030  ND2 ASN   123      31.171   3.434 -12.929  1.00 10.00      A   
ATOM   1031 HD21 ASN   123      30.585   2.900 -13.512  1.00 10.00      A   
ATOM   1032 HD22 ASN   123      31.382   3.189 -12.006  1.00 10.00      A   
ATOM   1033  C   ASN   123      29.218   5.869 -14.011  1.00 10.00      A   
ATOM   1034  O   ASN   123      28.351   5.015 -14.187  1.00 10.00      A   
ATOM   1035  N   GLN   124      29.207   6.707 -12.984  1.00 10.00      A   
ATOM   1036  HN  GLN   124      29.929   7.369 -12.904  1.00 10.00      A   
ATOM   1037  CA  GLN   124      28.164   6.683 -11.966  1.00 10.00      A   
ATOM   1038  CB  GLN   124      28.778   6.838 -10.566  1.00 10.00      A   
ATOM   1039  CG  GLN   124      29.536   8.142 -10.328  1.00 10.00      A   
ATOM   1040  CD  GLN   124      30.914   8.158 -10.965  1.00 10.00      A   
ATOM   1041  OE1 GLN   124      31.058   8.487 -12.141  1.00 10.00      A   
ATOM   1042  NE2 GLN   124      31.935   7.818 -10.196  1.00 10.00      A   
ATOM   1043 HE21 GLN   124      31.754   7.571  -9.264  1.00 10.00      A   
ATOM   1044 HE22 GLN   124      32.834   7.830 -10.588  1.00 10.00      A   
ATOM   1045  C   GLN   124      27.149   7.789 -12.247  1.00 10.00      A   
ATOM   1046  O   GLN   124      26.733   8.524 -11.348  1.00 10.00      A   
ATOM   1047  N   ASN   125      26.769   7.888 -13.519  1.00 10.00      A   
ATOM   1048  HN  ASN   125      27.144   7.253 -14.165  1.00 10.00      A   
ATOM   1049  CA  ASN   125      25.820   8.893 -14.001  1.00 10.00      A   
ATOM   1050  CB  ASN   125      25.410   8.593 -15.442  1.00 10.00      A   
ATOM   1051  CG  ASN   125      26.293   9.278 -16.462  1.00 10.00      A   
ATOM   1052  OD1 ASN   125      27.473   9.530 -16.212  1.00 10.00      A   
ATOM   1053  ND2 ASN   125      25.732   9.576 -17.620  1.00 10.00      A   
ATOM   1054 HD21 ASN   125      24.784   9.334 -17.755  1.00 10.00      A   
ATOM   1055 HD22 ASN   125      26.278  10.030 -18.297  1.00 10.00      A   
ATOM   1056  C   ASN   125      24.579   9.014 -13.124  1.00 10.00      A   
ATOM   1057  O   ASN   125      23.758   8.097 -13.049  1.00 10.00      A   
ATOM   1058  N   ALA   126      24.454  10.156 -12.466  1.00 10.00      A   
ATOM   1059  HN  ALA   126      25.150  10.839 -12.563  1.00 10.00      A   
ATOM   1060  CA  ALA   126      23.322  10.428 -11.592  1.00 10.00      A   
ATOM   1061  CB  ALA   126      23.600   9.894 -10.195  1.00 10.00      A   
ATOM   1062  C   ALA   126      23.054  11.924 -11.531  1.00 10.00      A   
ATOM   1063  O   ALA   126      23.947  12.732 -11.799  1.00 10.00      A   
ATOM   1064  N   ALA   127      21.830  12.291 -11.185  1.00 10.00      A   
ATOM   1065  HN  ALA   127      21.157  11.597 -10.989  1.00 10.00      A   
ATOM   1066  CA  ALA   127      21.449  13.693 -11.083  1.00 10.00      A   
ATOM   1067  CB  ALA   127      20.577  14.095 -12.264  1.00 10.00      A   
ATOM   1068  C   ALA   127      20.719  13.944  -9.768  1.00 10.00      A   
ATOM   1069  O   ALA   127      19.808  13.200  -9.409  1.00 10.00      A   
ATOM   1070  N   VAL   128      21.122  14.987  -9.051  1.00 10.00      A   
ATOM   1071  HN  VAL   128      21.850  15.554  -9.393  1.00 10.00      A   
ATOM   1072  CA  VAL   128      20.498  15.320  -7.773  1.00 10.00      A   
ATOM   1073  CB  VAL   128      21.386  16.264  -6.925  1.00 10.00      A   
ATOM   1074  CG1 VAL   128      21.721  17.545  -7.679  1.00 10.00      A   
ATOM   1075  CG2 VAL   128      20.739  16.573  -5.581  1.00 10.00      A   
ATOM   1076  C   VAL   128      19.111  15.929  -7.981  1.00 10.00      A   
ATOM   1077  O   VAL   128      18.928  16.827  -8.808  1.00 10.00      A   
ATOM   1078  N   LYS   129      18.133  15.420  -7.246  1.00 10.00      A   
ATOM   1079  HN  LYS   129      18.331  14.689  -6.619  1.00 10.00      A   
ATOM   1080  CA  LYS   129      16.772  15.916  -7.356  1.00 10.00      A   
ATOM   1081  CB  LYS   129      15.773  14.757  -7.358  1.00 10.00      A   
ATOM   1082  CG  LYS   129      14.473  15.047  -8.087  1.00 10.00      A   
ATOM   1083  CD  LYS   129      14.471  14.436  -9.479  1.00 10.00      A   
ATOM   1084  CE  LYS   129      13.084  14.483 -10.098  1.00 10.00      A   
ATOM   1085  NZ  LYS   129      12.122  13.587  -9.398  1.00 10.00      A   
ATOM   1086  HZ1 LYS   129      12.234  12.604  -9.738  1.00 10.00      A   
ATOM   1087  HZ2 LYS   129      11.148  13.897  -9.579  1.00 10.00      A   
ATOM   1088  HZ3 LYS   129      12.292  13.606  -8.364  1.00 10.00      A   
ATOM   1089  C   LYS   129      16.458  16.903  -6.234  1.00 10.00      A   
ATOM   1090  O   LYS   129      16.184  18.077  -6.491  1.00 10.00      A   
ATOM   1091  N   ARG   130      16.518  16.430  -4.990  1.00 10.00      A   
ATOM   1092  HN  ARG   130      16.764  15.491  -4.846  1.00 10.00      A   
ATOM   1093  CA  ARG   130      16.234  17.269  -3.827  1.00 10.00      A   
ATOM   1094  CB  ARG   130      14.753  17.659  -3.793  1.00 10.00      A   
ATOM   1095  CG  ARG   130      13.800  16.477  -3.808  1.00 10.00      A   
ATOM   1096  CD  ARG   130      12.367  16.932  -3.996  1.00 10.00      A   
ATOM   1097  NE  ARG   130      11.470  15.810  -4.256  1.00 10.00      A   
ATOM   1098  HE  ARG   130      11.884  14.930  -4.426  1.00 10.00      A   
ATOM   1099  CZ  ARG   130      10.144  15.900  -4.276  1.00 10.00      A   
ATOM   1100  NH1 ARG   130       9.542  17.066  -4.058  1.00 10.00      A   
ATOM   1101 HH11 ARG   130      10.106  17.921  -3.868  1.00 10.00      A   
ATOM   1102 HH12 ARG   130       8.498  17.129  -4.073  1.00 10.00      A   
ATOM   1103  NH2 ARG   130       9.422  14.819  -4.528  1.00 10.00      A   
ATOM   1104 HH21 ARG   130       8.382  14.873  -4.547  1.00 10.00      A   
ATOM   1105 HH22 ARG   130       9.899  13.902  -4.711  1.00 10.00      A   
ATOM   1106  C   ARG   130      16.606  16.552  -2.535  1.00 10.00      A   
ATOM   1107  O   ARG   130      16.794  15.332  -2.524  1.00 10.00      A   
ATOM   1108  N   ILE   131      16.704  17.316  -1.452  1.00 10.00      A   
ATOM   1109  HN  ILE   131      16.540  18.282  -1.536  1.00 10.00      A   
ATOM   1110  CA  ILE   131      17.048  16.771  -0.142  1.00 10.00      A   
ATOM   1111  CB  ILE   131      18.448  17.241   0.318  1.00 10.00      A   
ATOM   1112  CG1 ILE   131      19.503  16.961  -0.759  1.00 10.00      A   
ATOM   1113  CG2 ILE   131      18.834  16.572   1.632  1.00 10.00      A   
ATOM   1114  CD1 ILE   131      20.826  17.658  -0.517  1.00 10.00      A   
ATOM   1115  C   ILE   131      16.017  17.210   0.896  1.00 10.00      A   
ATOM   1116  O   ILE   131      15.833  18.407   1.136  1.00 10.00      A   
ATOM   1117  N   GLU   132      15.348  16.245   1.507  1.00 10.00      A   
ATOM   1118  HN  GLU   132      15.552  15.305   1.287  1.00 10.00      A   
ATOM   1119  CA  GLU   132      14.333  16.527   2.510  1.00 10.00      A   
ATOM   1120  CB  GLU   132      13.019  15.832   2.139  1.00 10.00      A   
ATOM   1121  CG  GLU   132      12.503  16.152   0.742  1.00 10.00      A   
ATOM   1122  CD  GLU   132      12.289  17.635   0.525  1.00 10.00      A   
ATOM   1123  OE1 GLU   132      11.749  18.306   1.434  1.00 10.00      A   
ATOM   1124  OE2 GLU   132      12.662  18.140  -0.553  1.00 10.00      A   
ATOM   1125  C   GLU   132      14.790  16.048   3.884  1.00 10.00      A   
ATOM   1126  O   GLU   132      15.419  14.997   4.003  1.00 10.00      A   
ATOM   1127  N   PHE   133      14.471  16.816   4.916  1.00 10.00      A   
ATOM   1128  HN  PHE   133      13.972  17.643   4.759  1.00 10.00      A   
ATOM   1129  CA  PHE   133      14.843  16.464   6.277  1.00 10.00      A   
ATOM   1130  CB  PHE   133      16.285  16.893   6.575  1.00 10.00      A   
ATOM   1131  CG  PHE   133      16.660  16.799   8.030  1.00 10.00      A   
ATOM   1132  CD1 PHE   133      16.720  15.570   8.664  1.00 10.00      A   
ATOM   1133  CD2 PHE   133      16.947  17.939   8.763  1.00 10.00      A   
ATOM   1134  CE1 PHE   133      17.059  15.479   9.999  1.00 10.00      A   
ATOM   1135  CE2 PHE   133      17.288  17.854  10.100  1.00 10.00      A   
ATOM   1136  CZ  PHE   133      17.344  16.622  10.718  1.00 10.00      A   
ATOM   1137  C   PHE   133      13.894  17.102   7.284  1.00 10.00      A   
ATOM   1138  O   PHE   133      13.696  18.320   7.275  1.00 10.00      A   
ATOM   1139  N   VAL   134      13.316  16.274   8.142  1.00 10.00      A   
ATOM   1140  HN  VAL   134      13.520  15.312   8.088  1.00 10.00      A   
ATOM   1141  CA  VAL   134      12.400  16.737   9.173  1.00 10.00      A   
ATOM   1142  CB  VAL   134      10.959  16.229   8.933  1.00 10.00      A   
ATOM   1143  CG1 VAL   134      10.025  16.698  10.040  1.00 10.00      A   
ATOM   1144  CG2 VAL   134      10.447  16.686   7.573  1.00 10.00      A   
ATOM   1145  C   VAL   134      12.888  16.245  10.532  1.00 10.00      A   
ATOM   1146  O   VAL   134      13.224  15.069  10.691  1.00 10.00      A   
ATOM   1147  N   GLY   135      12.954  17.154  11.496  1.00 10.00      A   
ATOM   1148  HN  GLY   135      12.699  18.080  11.296  1.00 10.00      A   
ATOM   1149  CA  GLY   135      13.403  16.802  12.830  1.00 10.00      A   
ATOM   1150  C   GLY   135      12.427  15.895  13.560  1.00 10.00      A   
ATOM   1151  O   GLY   135      11.228  15.908  13.268  1.00 10.00      A   
ATOM   1152  N   PRO   136      12.914  15.102  14.530  1.00 10.00      A   
ATOM   1153  CA  PRO   136      12.071  14.175  15.296  1.00 10.00      A   
ATOM   1154  CB  PRO   136      13.052  13.486  16.254  1.00 10.00      A   
ATOM   1155  CG  PRO   136      14.403  13.726  15.672  1.00 10.00      A   
ATOM   1156  CD  PRO   136      14.323  15.043  14.956  1.00 10.00      A   
ATOM   1157  C   PRO   136      10.982  14.895  16.089  1.00 10.00      A   
ATOM   1158  O   PRO   136       9.839  14.442  16.135  1.00 10.00      A   
ATOM   1159  N   SER   137      11.335  16.023  16.694  1.00 10.00      A   
ATOM   1160  HN  SER   137      12.255  16.352  16.598  1.00 10.00      A   
ATOM   1161  CA  SER   137      10.389  16.792  17.487  1.00 10.00      A   
ATOM   1162  CB  SER   137      11.125  17.924  18.205  1.00 10.00      A   
ATOM   1163  OG  SER   137      12.489  17.580  18.414  1.00 10.00      A   
ATOM   1164  HG  SER   137      12.540  16.695  18.798  1.00 10.00      A   
ATOM   1165  C   SER   137       9.274  17.348  16.602  1.00 10.00      A   
ATOM   1166  O   SER   137       8.106  17.370  16.990  1.00 10.00      A   
ATOM   1167  N   VAL   138       9.643  17.784  15.404  1.00 10.00      A   
ATOM   1168  HN  VAL   138      10.593  17.747  15.153  1.00 10.00      A   
ATOM   1169  CA  VAL   138       8.675  18.325  14.457  1.00 10.00      A   
ATOM   1170  CB  VAL   138       9.383  19.038  13.283  1.00 10.00      A   
ATOM   1171  CG1 VAL   138       8.371  19.578  12.285  1.00 10.00      A   
ATOM   1172  CG2 VAL   138      10.273  20.157  13.796  1.00 10.00      A   
ATOM   1173  C   VAL   138       7.793  17.205  13.908  1.00 10.00      A   
ATOM   1174  O   VAL   138       6.564  17.315  13.893  1.00 10.00      A   
ATOM   1175  N   GLY   139       8.433  16.115  13.488  1.00 10.00      A   
ATOM   1176  HN  GLY   139       9.419  16.082  13.549  1.00 10.00      A   
ATOM   1177  CA  GLY   139       7.713  14.984  12.933  1.00 10.00      A   
ATOM   1178  C   GLY   139       6.808  14.298  13.936  1.00 10.00      A   
ATOM   1179  O   GLY   139       5.843  13.637  13.553  1.00 10.00      A   
ATOM   1180  N   ALA   140       7.126  14.438  15.218  1.00 10.00      A   
ATOM   1181  HN  ALA   140       7.931  14.947  15.455  1.00 10.00      A   
ATOM   1182  CA  ALA   140       6.331  13.832  16.280  1.00 10.00      A   
ATOM   1183  CB  ALA   140       6.982  14.061  17.636  1.00 10.00      A   
ATOM   1184  C   ALA   140       4.904  14.367  16.273  1.00 10.00      A   
ATOM   1185  O   ALA   140       3.940  13.602  16.367  1.00 10.00      A   
ATOM   1186  N   ASP   141       4.777  15.680  16.146  1.00 10.00      A   
ATOM   1187  HN  ASP   141       5.584  16.234  16.072  1.00 10.00      A   
ATOM   1188  CA  ASP   141       3.465  16.319  16.118  1.00 10.00      A   
ATOM   1189  CB  ASP   141       3.573  17.824  16.365  1.00 10.00      A   
ATOM   1190  CG  ASP   141       3.526  18.166  17.839  1.00 10.00      A   
ATOM   1191  OD1 ASP   141       2.449  18.014  18.455  1.00 10.00      A   
ATOM   1192  OD2 ASP   141       4.571  18.581  18.391  1.00 10.00      A   
ATOM   1193  C   ASP   141       2.753  16.039  14.806  1.00 10.00      A   
ATOM   1194  O   ASP   141       1.548  15.789  14.785  1.00 10.00      A   
ATOM   1195  N   LEU   142       3.511  16.064  13.713  1.00 10.00      A   
ATOM   1196  HN  LEU   142       4.464  16.276  13.797  1.00 10.00      A   
ATOM   1197  CA  LEU   142       2.955  15.796  12.391  1.00 10.00      A   
ATOM   1198  CB  LEU   142       4.036  15.923  11.318  1.00 10.00      A   
ATOM   1199  CG  LEU   142       4.564  17.331  11.053  1.00 10.00      A   
ATOM   1200  CD1 LEU   142       5.834  17.274  10.218  1.00 10.00      A   
ATOM   1201  CD2 LEU   142       3.506  18.171  10.356  1.00 10.00      A   
ATOM   1202  C   LEU   142       2.347  14.400  12.346  1.00 10.00      A   
ATOM   1203  O   LEU   142       1.241  14.204  11.840  1.00 10.00      A   
ATOM   1204  N   ALA   143       3.073  13.435  12.901  1.00 10.00      A   
ATOM   1205  HN  ALA   143       3.945  13.662  13.297  1.00 10.00      A   
ATOM   1206  CA  ALA   143       2.618  12.053  12.933  1.00 10.00      A   
ATOM   1207  CB  ALA   143       3.727  11.142  13.436  1.00 10.00      A   
ATOM   1208  C   ALA   143       1.369  11.901  13.794  1.00 10.00      A   
ATOM   1209  O   ALA   143       0.439  11.183  13.431  1.00 10.00      A   
ATOM   1210  N   GLN   144       1.353  12.583  14.936  1.00 10.00      A   
ATOM   1211  HN  GLN   144       2.127  13.142  15.173  1.00 10.00      A   
ATOM   1212  CA  GLN   144       0.215  12.518  15.845  1.00 10.00      A   
ATOM   1213  CB  GLN   144       0.554  13.180  17.184  1.00 10.00      A   
ATOM   1214  CG  GLN   144      -0.494  12.975  18.269  1.00 10.00      A   
ATOM   1215  CD  GLN   144      -0.778  11.509  18.550  1.00 10.00      A   
ATOM   1216  OE1 GLN   144       0.101  10.655  18.422  1.00 10.00      A   
ATOM   1217  NE2 GLN   144      -2.008  11.207  18.924  1.00 10.00      A   
ATOM   1218 HE21 GLN   144      -2.663  11.935  18.996  1.00 10.00      A   
ATOM   1219 HE22 GLN   144      -2.218  10.268  19.120  1.00 10.00      A   
ATOM   1220  C   GLN   144      -1.024  13.161  15.223  1.00 10.00      A   
ATOM   1221  O   GLN   144      -2.109  12.579  15.237  1.00 10.00      A   
ATOM   1222  N   THR   145      -0.846  14.352  14.663  1.00 10.00      A   
ATOM   1223  HN  THR   145       0.052  14.757  14.676  1.00 10.00      A   
ATOM   1224  CA  THR   145      -1.941  15.077  14.033  1.00 10.00      A   
ATOM   1225  CB  THR   145      -1.495  16.484  13.580  1.00 10.00      A   
ATOM   1226  OG1 THR   145      -1.017  17.235  14.711  1.00 10.00      A   
ATOM   1227  HG1 THR   145      -0.444  16.676  15.256  1.00 10.00      A   
ATOM   1228  CG2 THR   145      -2.655  17.234  12.941  1.00 10.00      A   
ATOM   1229  C   THR   145      -2.506  14.298  12.843  1.00 10.00      A   
ATOM   1230  O   THR   145      -3.721  14.125  12.730  1.00 10.00      A   
ATOM   1231  N   GLY   146      -1.617  13.808  11.982  1.00 10.00      A   
ATOM   1232  HN  GLY   146      -0.657  13.960  12.140  1.00 10.00      A   
ATOM   1233  CA  GLY   146      -2.038  13.060  10.808  1.00 10.00      A   
ATOM   1234  C   GLY   146      -2.867  11.836  11.151  1.00 10.00      A   
ATOM   1235  O   GLY   146      -3.874  11.552  10.495  1.00 10.00      A   
ATOM   1236  N   ALA   147      -2.450  11.114  12.185  1.00 10.00      A   
ATOM   1237  HN  ALA   147      -1.641  11.391  12.666  1.00 10.00      A   
ATOM   1238  CA  ALA   147      -3.162   9.918  12.618  1.00 10.00      A   
ATOM   1239  CB  ALA   147      -2.347   9.149  13.645  1.00 10.00      A   
ATOM   1240  C   ALA   147      -4.532  10.268  13.184  1.00 10.00      A   
ATOM   1241  O   ALA   147      -5.539   9.643  12.841  1.00 10.00      A   
ATOM   1242  N   MET   148      -4.568  11.287  14.036  1.00 10.00      A   
ATOM   1243  HN  MET   148      -3.735  11.763  14.249  1.00 10.00      A   
ATOM   1244  CA  MET   148      -5.818  11.713  14.662  1.00 10.00      A   
ATOM   1245  CB  MET   148      -5.572  12.752  15.755  1.00 10.00      A   
ATOM   1246  CG  MET   148      -4.852  12.209  16.979  1.00 10.00      A   
ATOM   1247  SD  MET   148      -4.661  13.442  18.283  1.00 10.00      A   
ATOM   1248  CE  MET   148      -3.838  14.764  17.395  1.00 10.00      A   
ATOM   1249  C   MET   148      -6.817  12.243  13.643  1.00 10.00      A   
ATOM   1250  O   MET   148      -7.996  11.893  13.688  1.00 10.00      A   
ATOM   1251  N   ALA   149      -6.341  13.069  12.716  1.00 10.00      A   
ATOM   1252  HN  ALA   149      -5.383  13.294  12.721  1.00 10.00      A   
ATOM   1253  CA  ALA   149      -7.201  13.648  11.691  1.00 10.00      A   
ATOM   1254  CB  ALA   149      -6.399  14.566  10.780  1.00 10.00      A   
ATOM   1255  C   ALA   149      -7.904  12.563  10.876  1.00 10.00      A   
ATOM   1256  O   ALA   149      -9.099  12.663  10.584  1.00 10.00      A   
ATOM   1257  N   LEU   150      -7.158  11.521  10.526  1.00 10.00      A   
ATOM   1258  HN  LEU   150      -6.216  11.498  10.798  1.00 10.00      A   
ATOM   1259  CA  LEU   150      -7.697  10.414   9.748  1.00 10.00      A   
ATOM   1260  CB  LEU   150      -6.563   9.522   9.238  1.00 10.00      A   
ATOM   1261  CG  LEU   150      -6.953   8.427   8.243  1.00 10.00      A   
ATOM   1262  CD1 LEU   150      -7.312   9.026   6.892  1.00 10.00      A   
ATOM   1263  CD2 LEU   150      -5.833   7.410   8.100  1.00 10.00      A   
ATOM   1264  C   LEU   150      -8.678   9.588  10.577  1.00 10.00      A   
ATOM   1265  O   LEU   150      -9.775   9.263  10.119  1.00 10.00      A   
ATOM   1266  N   MET   151      -8.280   9.269  11.805  1.00 10.00      A   
ATOM   1267  HN  MET   151      -7.397   9.570  12.114  1.00 10.00      A   
ATOM   1268  CA  MET   151      -9.113   8.477  12.704  1.00 10.00      A   
ATOM   1269  CB  MET   151      -8.369   8.193  14.011  1.00 10.00      A   
ATOM   1270  CG  MET   151      -9.123   7.297  14.980  1.00 10.00      A   
ATOM   1271  SD  MET   151      -8.205   7.000  16.505  1.00 10.00      A   
ATOM   1272  CE  MET   151      -6.777   6.118  15.869  1.00 10.00      A   
ATOM   1273  C   MET   151     -10.439   9.175  12.991  1.00 10.00      A   
ATOM   1274  O   MET   151     -11.502   8.548  12.964  1.00 10.00      A   
ATOM   1275  N   ALA   152     -10.368  10.475  13.253  1.00 10.00      A   
ATOM   1276  HN  ALA   152      -9.487  10.914  13.256  1.00 10.00      A   
ATOM   1277  CA  ALA   152     -11.556  11.267  13.543  1.00 10.00      A   
ATOM   1278  CB  ALA   152     -11.164  12.656  14.021  1.00 10.00      A   
ATOM   1279  C   ALA   152     -12.470  11.355  12.325  1.00 10.00      A   
ATOM   1280  O   ALA   152     -13.695  11.292  12.451  1.00 10.00      A   
ATOM   1281  N   ALA   153     -11.870  11.482  11.146  1.00 10.00      A   
ATOM   1282  HN  ALA   153     -10.887  11.508  11.110  1.00 10.00      A   
ATOM   1283  CA  ALA   153     -12.631  11.578   9.903  1.00 10.00      A   
ATOM   1284  CB  ALA   153     -11.701  11.787   8.717  1.00 10.00      A   
ATOM   1285  C   ALA   153     -13.482  10.333   9.691  1.00 10.00      A   
ATOM   1286  O   ALA   153     -14.694  10.422   9.494  1.00 10.00      A   
ATOM   1287  N   LEU   154     -12.842   9.172   9.764  1.00 10.00      A   
ATOM   1288  HN  LEU   154     -11.876   9.169   9.953  1.00 10.00      A   
ATOM   1289  CA  LEU   154     -13.532   7.903   9.575  1.00 10.00      A   
ATOM   1290  CB  LEU   154     -12.536   6.743   9.663  1.00 10.00      A   
ATOM   1291  CG  LEU   154     -13.080   5.356   9.313  1.00 10.00      A   
ATOM   1292  CD1 LEU   154     -13.475   5.285   7.845  1.00 10.00      A   
ATOM   1293  CD2 LEU   154     -12.059   4.280   9.646  1.00 10.00      A   
ATOM   1294  C   LEU   154     -14.641   7.723  10.611  1.00 10.00      A   
ATOM   1295  O   LEU   154     -15.750   7.295  10.284  1.00 10.00      A   
ATOM   1296  N   LEU   155     -14.337   8.078  11.857  1.00 10.00      A   
ATOM   1297  HN  LEU   155     -13.441   8.425  12.045  1.00 10.00      A   
ATOM   1298  CA  LEU   155     -15.293   7.958  12.955  1.00 10.00      A   
ATOM   1299  CB  LEU   155     -14.616   8.299  14.288  1.00 10.00      A   
ATOM   1300  CG  LEU   155     -15.408   7.985  15.559  1.00 10.00      A   
ATOM   1301  CD1 LEU   155     -15.719   6.499  15.650  1.00 10.00      A   
ATOM   1302  CD2 LEU   155     -14.645   8.447  16.792  1.00 10.00      A   
ATOM   1303  C   LEU   155     -16.516   8.847  12.732  1.00 10.00      A   
ATOM   1304  O   LEU   155     -17.643   8.467  13.054  1.00 10.00      A   
ATOM   1305  N   SER   156     -16.292  10.028  12.176  1.00 10.00      A   
ATOM   1306  HN  SER   156     -15.375  10.280  11.938  1.00 10.00      A   
ATOM   1307  CA  SER   156     -17.375  10.962  11.911  1.00 10.00      A   
ATOM   1308  CB  SER   156     -16.811  12.336  11.545  1.00 10.00      A   
ATOM   1309  OG  SER   156     -15.908  12.789  12.542  1.00 10.00      A   
ATOM   1310  HG  SER   156     -15.100  12.258  12.506  1.00 10.00      A   
ATOM   1311  C   SER   156     -18.289  10.440  10.805  1.00 10.00      A   
ATOM   1312  O   SER   156     -19.517  10.554  10.892  1.00 10.00      A   
ATOM   1313  N   ILE   157     -17.685   9.849   9.779  1.00 10.00      A   
ATOM   1314  HN  ILE   157     -16.704   9.784   9.777  1.00 10.00      A   
ATOM   1315  CA  ILE   157     -18.436   9.302   8.654  1.00 10.00      A   
ATOM   1316  CB  ILE   157     -17.494   8.834   7.521  1.00 10.00      A   
ATOM   1317  CG1 ILE   157     -16.633  10.006   7.040  1.00 10.00      A   
ATOM   1318  CG2 ILE   157     -18.284   8.242   6.358  1.00 10.00      A   
ATOM   1319  CD1 ILE   157     -15.397   9.591   6.271  1.00 10.00      A   
ATOM   1320  C   ILE   157     -19.316   8.142   9.113  1.00 10.00      A   
ATOM   1321  O   ILE   157     -20.465   8.016   8.685  1.00 10.00      A   
ATOM   1322  N   LEU   158     -18.774   7.312  10.000  1.00 10.00      A   
ATOM   1323  HN  LEU   158     -17.852   7.472  10.303  1.00 10.00      A   
ATOM   1324  CA  LEU   158     -19.507   6.168  10.532  1.00 10.00      A   
ATOM   1325  CB  LEU   158     -18.646   5.410  11.547  1.00 10.00      A   
ATOM   1326  CG  LEU   158     -19.345   4.299  12.340  1.00 10.00      A   
ATOM   1327  CD1 LEU   158     -19.724   3.139  11.433  1.00 10.00      A   
ATOM   1328  CD2 LEU   158     -18.472   3.826  13.493  1.00 10.00      A   
ATOM   1329  C   LEU   158     -20.809   6.625  11.184  1.00 10.00      A   
ATOM   1330  O   LEU   158     -21.874   6.061  10.933  1.00 10.00      A   
ATOM   1331  N   VAL   159     -20.714   7.659  12.014  1.00 10.00      A   
ATOM   1332  HN  VAL   159     -19.834   8.064  12.175  1.00 10.00      A   
ATOM   1333  CA  VAL   159     -21.882   8.201  12.698  1.00 10.00      A   
ATOM   1334  CB  VAL   159     -21.477   9.230  13.778  1.00 10.00      A   
ATOM   1335  CG1 VAL   159     -22.701   9.788  14.490  1.00 10.00      A   
ATOM   1336  CG2 VAL   159     -20.521   8.600  14.781  1.00 10.00      A   
ATOM   1337  C   VAL   159     -22.837   8.854  11.700  1.00 10.00      A   
ATOM   1338  O   VAL   159     -24.054   8.705  11.802  1.00 10.00      A   
ATOM   1339  N   TYR   160     -22.269   9.549  10.719  1.00 10.00      A   
ATOM   1340  HN  TYR   160     -21.289   9.600  10.679  1.00 10.00      A   
ATOM   1341  CA  TYR   160     -23.052  10.235   9.696  1.00 10.00      A   
ATOM   1342  CB  TYR   160     -22.121  10.981   8.734  1.00 10.00      A   
ATOM   1343  CG  TYR   160     -22.816  11.614   7.548  1.00 10.00      A   
ATOM   1344  CD1 TYR   160     -23.671  12.695   7.716  1.00 10.00      A   
ATOM   1345  CD2 TYR   160     -22.614  11.130   6.261  1.00 10.00      A   
ATOM   1346  CE1 TYR   160     -24.307  13.276   6.637  1.00 10.00      A   
ATOM   1347  CE2 TYR   160     -23.246  11.706   5.177  1.00 10.00      A   
ATOM   1348  CZ  TYR   160     -24.091  12.779   5.371  1.00 10.00      A   
ATOM   1349  OH  TYR   160     -24.718  13.359   4.293  1.00 10.00      A   
ATOM   1350  HH  TYR   160     -25.183  12.677   3.785  1.00 10.00      A   
ATOM   1351  C   TYR   160     -23.946   9.263   8.928  1.00 10.00      A   
ATOM   1352  O   TYR   160     -25.154   9.474   8.817  1.00 10.00      A   
ATOM   1353  N   VAL   161     -23.348   8.196   8.409  1.00 10.00      A   
ATOM   1354  HN  VAL   161     -22.380   8.081   8.538  1.00 10.00      A   
ATOM   1355  CA  VAL   161     -24.088   7.194   7.646  1.00 10.00      A   
ATOM   1356  CB  VAL   161     -23.139   6.231   6.897  1.00 10.00      A   
ATOM   1357  CG1 VAL   161     -23.925   5.254   6.033  1.00 10.00      A   
ATOM   1358  CG2 VAL   161     -22.151   7.012   6.043  1.00 10.00      A   
ATOM   1359  C   VAL   161     -25.029   6.398   8.550  1.00 10.00      A   
ATOM   1360  O   VAL   161     -26.147   6.054   8.151  1.00 10.00      A   
ATOM   1361  N   GLY   162     -24.581   6.122   9.771  1.00 10.00      A   
ATOM   1362  HN  GLY   162     -23.685   6.427  10.034  1.00 10.00      A   
ATOM   1363  CA  GLY   162     -25.390   5.374  10.717  1.00 10.00      A   
ATOM   1364  C   GLY   162     -26.674   6.093  11.074  1.00 10.00      A   
ATOM   1365  O   GLY   162     -27.730   5.469  11.203  1.00 10.00      A   
ATOM   1366  N   PHE   163     -26.585   7.406  11.238  1.00 10.00      A   
ATOM   1367  HN  PHE   163     -25.708   7.843  11.145  1.00 10.00      A   
ATOM   1368  CA  PHE   163     -27.748   8.213  11.569  1.00 10.00      A   
ATOM   1369  CB  PHE   163     -27.316   9.555  12.170  1.00 10.00      A   
ATOM   1370  CG  PHE   163     -28.460  10.392  12.665  1.00 10.00      A   
ATOM   1371  CD1 PHE   163     -29.131  10.049  13.826  1.00 10.00      A   
ATOM   1372  CD2 PHE   163     -28.869  11.518  11.965  1.00 10.00      A   
ATOM   1373  CE1 PHE   163     -30.189  10.810  14.281  1.00 10.00      A   
ATOM   1374  CE2 PHE   163     -29.925  12.282  12.416  1.00 10.00      A   
ATOM   1375  CZ  PHE   163     -30.587  11.929  13.575  1.00 10.00      A   
ATOM   1376  C   PHE   163     -28.612   8.444  10.332  1.00 10.00      A   
ATOM   1377  O   PHE   163     -29.833   8.584  10.428  1.00 10.00      A   
ATOM   1378  N   ARG   164     -27.972   8.481   9.170  1.00 10.00      A   
ATOM   1379  HN  ARG   164     -26.999   8.365   9.155  1.00 10.00      A   
ATOM   1380  CA  ARG   164     -28.680   8.695   7.915  1.00 10.00      A   
ATOM   1381  CB  ARG   164     -27.692   8.916   6.767  1.00 10.00      A   
ATOM   1382  CG  ARG   164     -28.338   9.339   5.456  1.00 10.00      A   
ATOM   1383  CD  ARG   164     -28.437  10.852   5.343  1.00 10.00      A   
ATOM   1384  NE  ARG   164     -29.373  11.428   6.309  1.00 10.00      A   
ATOM   1385  HE  ARG   164     -29.942  10.804   6.816  1.00 10.00      A   
ATOM   1386  CZ  ARG   164     -29.496  12.736   6.538  1.00 10.00      A   
ATOM   1387  NH1 ARG   164     -28.746  13.610   5.872  1.00 10.00      A   
ATOM   1388 HH11 ARG   164     -28.052  13.279   5.165  1.00 10.00      A   
ATOM   1389 HH12 ARG   164     -28.848  14.632   6.054  1.00 10.00      A   
ATOM   1390  NH2 ARG   164     -30.371  13.168   7.434  1.00 10.00      A   
ATOM   1391 HH21 ARG   164     -30.960  12.486   7.964  1.00 10.00      A   
ATOM   1392 HH22 ARG   164     -30.474  14.189   7.618  1.00 10.00      A   
ATOM   1393  C   ARG   164     -29.601   7.520   7.597  1.00 10.00      A   
ATOM   1394  O   ARG   164     -30.780   7.713   7.296  1.00 10.00      A   
ATOM   1395  N   PHE   165     -29.062   6.308   7.664  1.00 10.00      A   
ATOM   1396  HN  PHE   165     -28.116   6.215   7.917  1.00 10.00      A   
ATOM   1397  CA  PHE   165     -29.847   5.114   7.379  1.00 10.00      A   
ATOM   1398  CB  PHE   165     -29.334   4.396   6.125  1.00 10.00      A   
ATOM   1399  CG  PHE   165     -29.439   5.207   4.865  1.00 10.00      A   
ATOM   1400  CD1 PHE   165     -28.307   5.728   4.264  1.00 10.00      A   
ATOM   1401  CD2 PHE   165     -30.671   5.446   4.279  1.00 10.00      A   
ATOM   1402  CE1 PHE   165     -28.399   6.473   3.103  1.00 10.00      A   
ATOM   1403  CE2 PHE   165     -30.772   6.190   3.118  1.00 10.00      A   
ATOM   1404  CZ  PHE   165     -29.633   6.703   2.529  1.00 10.00      A   
ATOM   1405  C   PHE   165     -29.887   4.164   8.574  1.00 10.00      A   
ATOM   1406  O   PHE   165     -30.722   4.316   9.466  1.00 10.00      A   
ATOM   1407  N   GLU   166     -28.971   3.200   8.606  1.00 10.00      A   
ATOM   1408  HN  GLU   166     -28.302   3.147   7.887  1.00 10.00      A   
ATOM   1409  CA  GLU   166     -28.926   2.228   9.690  1.00 10.00      A   
ATOM   1410  CB  GLU   166     -29.583   0.918   9.245  1.00 10.00      A   
ATOM   1411  CG  GLU   166     -29.977  -0.006  10.387  1.00 10.00      A   
ATOM   1412  CD  GLU   166     -30.835  -1.169   9.935  1.00 10.00      A   
ATOM   1413  OE1 GLU   166     -30.822  -2.220  10.614  1.00 10.00      A   
ATOM   1414  OE2 GLU   166     -31.533  -1.038   8.907  1.00 10.00      A   
ATOM   1415  C   GLU   166     -27.491   1.979  10.139  1.00 10.00      A   
ATOM   1416  O   GLU   166     -26.576   1.911   9.318  1.00 10.00      A   
ATOM   1417  N   TRP   167     -27.304   1.836  11.447  1.00 10.00      A   
ATOM   1418  HN  TRP   167     -28.077   1.903  12.046  1.00 10.00      A   
ATOM   1419  CA  TRP   167     -25.982   1.602  12.022  1.00 10.00      A   
ATOM   1420  CB  TRP   167     -26.046   1.595  13.550  1.00 10.00      A   
ATOM   1421  CG  TRP   167     -26.416   2.923  14.136  1.00 10.00      A   
ATOM   1422  CD1 TRP   167     -27.642   3.299  14.604  1.00 10.00      A   
ATOM   1423  CD2 TRP   167     -25.553   4.057  14.311  1.00 10.00      A   
ATOM   1424  NE1 TRP   167     -27.597   4.595  15.060  1.00 10.00      A   
ATOM   1425  HE1 TRP   167     -28.352   5.090  15.446  1.00 10.00      A   
ATOM   1426  CE2 TRP   167     -26.326   5.082  14.890  1.00 10.00      A   
ATOM   1427  CE3 TRP   167     -24.203   4.304  14.033  1.00 10.00      A   
ATOM   1428  CZ2 TRP   167     -25.795   6.334  15.197  1.00 10.00      A   
ATOM   1429  CZ3 TRP   167     -23.680   5.546  14.338  1.00 10.00      A   
ATOM   1430  CH2 TRP   167     -24.472   6.546  14.914  1.00 10.00      A   
ATOM   1431  C   TRP   167     -25.360   0.307  11.516  1.00 10.00      A   
ATOM   1432  O   TRP   167     -24.164   0.260  11.235  1.00 10.00      A   
ATOM   1433  N   ARG   168     -26.179  -0.737  11.394  1.00 10.00      A   
ATOM   1434  HN  ARG   168     -27.122  -0.633  11.637  1.00 10.00      A   
ATOM   1435  CA  ARG   168     -25.705  -2.035  10.914  1.00 10.00      A   
ATOM   1436  CB  ARG   168     -26.833  -3.064  10.927  1.00 10.00      A   
ATOM   1437  CG  ARG   168     -27.373  -3.363  12.315  1.00 10.00      A   
ATOM   1438  CD  ARG   168     -28.615  -4.235  12.254  1.00 10.00      A   
ATOM   1439  NE  ARG   168     -29.205  -4.432  13.579  1.00 10.00      A   
ATOM   1440  HE  ARG   168     -28.619  -4.790  14.281  1.00 10.00      A   
ATOM   1441  CZ  ARG   168     -30.472  -4.147  13.884  1.00 10.00      A   
ATOM   1442  NH1 ARG   168     -31.290  -3.648  12.965  1.00 10.00      A   
ATOM   1443 HH11 ARG   168     -32.280  -3.429  13.213  1.00 10.00      A   
ATOM   1444 HH12 ARG   168     -30.951  -3.467  11.990  1.00 10.00      A   
ATOM   1445  NH2 ARG   168     -30.926  -4.361  15.113  1.00 10.00      A   
ATOM   1446 HH21 ARG   168     -31.918  -4.135  15.349  1.00 10.00      A   
ATOM   1447 HH22 ARG   168     -30.300  -4.753  15.848  1.00 10.00      A   
ATOM   1448  C   ARG   168     -25.117  -1.910   9.516  1.00 10.00      A   
ATOM   1449  O   ARG   168     -24.080  -2.503   9.210  1.00 10.00      A   
ATOM   1450  N   LEU   169     -25.781  -1.122   8.677  1.00 10.00      A   
ATOM   1451  HN  LEU   169     -26.595  -0.676   8.985  1.00 10.00      A   
ATOM   1452  CA  LEU   169     -25.322  -0.900   7.316  1.00 10.00      A   
ATOM   1453  CB  LEU   169     -26.387  -0.168   6.496  1.00 10.00      A   
ATOM   1454  CG  LEU   169     -27.621  -0.976   6.093  1.00 10.00      A   
ATOM   1455  CD1 LEU   169     -28.638  -0.077   5.408  1.00 10.00      A   
ATOM   1456  CD2 LEU   169     -27.233  -2.129   5.182  1.00 10.00      A   
ATOM   1457  C   LEU   169     -24.036  -0.087   7.330  1.00 10.00      A   
ATOM   1458  O   LEU   169     -23.058  -0.446   6.678  1.00 10.00      A   
ATOM   1459  N   ALA   170     -24.046   1.003   8.093  1.00 10.00      A   
ATOM   1460  HN  ALA   170     -24.863   1.227   8.590  1.00 10.00      A   
ATOM   1461  CA  ALA   170     -22.885   1.879   8.210  1.00 10.00      A   
ATOM   1462  CB  ALA   170     -23.179   3.023   9.167  1.00 10.00      A   
ATOM   1463  C   ALA   170     -21.657   1.106   8.674  1.00 10.00      A   
ATOM   1464  O   ALA   170     -20.598   1.174   8.049  1.00 10.00      A   
ATOM   1465  N   ALA   171     -21.813   0.363   9.765  1.00 10.00      A   
ATOM   1466  HN  ALA   171     -22.688   0.351  10.216  1.00 10.00      A   
ATOM   1467  CA  ALA   171     -20.721  -0.432  10.316  1.00 10.00      A   
ATOM   1468  CB  ALA   171     -21.158  -1.128  11.597  1.00 10.00      A   
ATOM   1469  C   ALA   171     -20.233  -1.449   9.296  1.00 10.00      A   
ATOM   1470  O   ALA   171     -19.031  -1.604   9.087  1.00 10.00      A   
ATOM   1471  N   GLY   172     -21.179  -2.117   8.646  1.00 10.00      A   
ATOM   1472  HN  GLY   172     -22.123  -1.935   8.851  1.00 10.00      A   
ATOM   1473  CA  GLY   172     -20.839  -3.107   7.643  1.00 10.00      A   
ATOM   1474  C   GLY   172     -20.049  -2.507   6.497  1.00 10.00      A   
ATOM   1475  O   GLY   172     -19.057  -3.084   6.056  1.00 10.00      A   
ATOM   1476  N   VAL   173     -20.485  -1.342   6.025  1.00 10.00      A   
ATOM   1477  HN  VAL   173     -21.285  -0.936   6.426  1.00 10.00      A   
ATOM   1478  CA  VAL   173     -19.813  -0.653   4.930  1.00 10.00      A   
ATOM   1479  CB  VAL   173     -20.593   0.601   4.476  1.00 10.00      A   
ATOM   1480  CG1 VAL   173     -19.798   1.391   3.446  1.00 10.00      A   
ATOM   1481  CG2 VAL   173     -21.945   0.210   3.905  1.00 10.00      A   
ATOM   1482  C   VAL   173     -18.401  -0.252   5.337  1.00 10.00      A   
ATOM   1483  O   VAL   173     -17.445  -0.481   4.595  1.00 10.00      A   
ATOM   1484  N   VAL   174     -18.275   0.328   6.527  1.00 10.00      A   
ATOM   1485  HN  VAL   174     -19.078   0.469   7.080  1.00 10.00      A   
ATOM   1486  CA  VAL   174     -16.978   0.756   7.035  1.00 10.00      A   
ATOM   1487  CB  VAL   174     -17.095   1.454   8.410  1.00 10.00      A   
ATOM   1488  CG1 VAL   174     -15.720   1.692   9.021  1.00 10.00      A   
ATOM   1489  CG2 VAL   174     -17.840   2.772   8.270  1.00 10.00      A   
ATOM   1490  C   VAL   174     -16.012  -0.423   7.123  1.00 10.00      A   
ATOM   1491  O   VAL   174     -14.895  -0.355   6.612  1.00 10.00      A   
ATOM   1492  N   ILE   175     -16.460  -1.511   7.743  1.00 10.00      A   
ATOM   1493  HN  ILE   175     -17.372  -1.512   8.112  1.00 10.00      A   
ATOM   1494  CA  ILE   175     -15.630  -2.703   7.892  1.00 10.00      A   
ATOM   1495  CB  ILE   175     -16.302  -3.771   8.790  1.00 10.00      A   
ATOM   1496  CG1 ILE   175     -16.552  -3.201  10.192  1.00 10.00      A   
ATOM   1497  CG2 ILE   175     -15.443  -5.028   8.879  1.00 10.00      A   
ATOM   1498  CD1 ILE   175     -17.381  -4.099  11.089  1.00 10.00      A   
ATOM   1499  C   ILE   175     -15.278  -3.305   6.531  1.00 10.00      A   
ATOM   1500  O   ILE   175     -14.160  -3.771   6.321  1.00 10.00      A   
ATOM   1501  N   ALA   176     -16.228  -3.279   5.607  1.00 10.00      A   
ATOM   1502  HN  ALA   176     -17.103  -2.890   5.828  1.00 10.00      A   
ATOM   1503  CA  ALA   176     -16.006  -3.820   4.270  1.00 10.00      A   
ATOM   1504  CB  ALA   176     -17.306  -3.878   3.485  1.00 10.00      A   
ATOM   1505  C   ALA   176     -14.956  -3.009   3.516  1.00 10.00      A   
ATOM   1506  O   ALA   176     -14.006  -3.566   2.966  1.00 10.00      A   
ATOM   1507  N   LEU   177     -15.122  -1.692   3.511  1.00 10.00      A   
ATOM   1508  HN  LEU   177     -15.895  -1.301   3.980  1.00 10.00      A   
ATOM   1509  CA  LEU   177     -14.191  -0.812   2.821  1.00 10.00      A   
ATOM   1510  CB  LEU   177     -14.752   0.608   2.729  1.00 10.00      A   
ATOM   1511  CG  LEU   177     -16.036   0.779   1.910  1.00 10.00      A   
ATOM   1512  CD1 LEU   177     -16.428   2.246   1.824  1.00 10.00      A   
ATOM   1513  CD2 LEU   177     -15.884   0.176   0.519  1.00 10.00      A   
ATOM   1514  C   LEU   177     -12.823  -0.810   3.496  1.00 10.00      A   
ATOM   1515  O   LEU   177     -11.792  -0.861   2.825  1.00 10.00      A   
ATOM   1516  N   ALA   178     -12.817  -0.775   4.826  1.00 10.00      A   
ATOM   1517  HN  ALA   178     -13.674  -0.747   5.312  1.00 10.00      A   
ATOM   1518  CA  ALA   178     -11.568  -0.773   5.582  1.00 10.00      A   
ATOM   1519  CB  ALA   178     -11.829  -0.518   7.059  1.00 10.00      A   
ATOM   1520  C   ALA   178     -10.812  -2.085   5.388  1.00 10.00      A   
ATOM   1521  O   ALA   178      -9.582  -2.118   5.434  1.00 10.00      A   
ATOM   1522  N   HIS   179     -11.565  -3.158   5.164  1.00 10.00      A   
ATOM   1523  HN  HIS   179     -12.542  -3.056   5.155  1.00 10.00      A   
ATOM   1524  CA  HIS   179     -10.994  -4.485   4.947  1.00 10.00      A   
ATOM   1525  CB  HIS   179     -12.117  -5.505   4.703  1.00 10.00      A   
ATOM   1526  CG  HIS   179     -11.658  -6.879   4.316  1.00 10.00      A   
ATOM   1527  ND1 HIS   179     -11.388  -7.872   5.232  1.00 10.00      A   
ATOM   1528  HD1 HIS   179     -11.477  -7.792   6.210  1.00 10.00      A   
ATOM   1529  CD2 HIS   179     -11.411  -7.419   3.097  1.00 10.00      A   
ATOM   1530  CE1 HIS   179     -11.004  -8.965   4.593  1.00 10.00      A   
ATOM   1531  NE2 HIS   179     -11.007  -8.712   3.297  1.00 10.00      A   
ATOM   1532  HE2 HIS   179     -10.754  -9.346   2.591  1.00 10.00      A   
ATOM   1533  C   HIS   179     -10.019  -4.470   3.773  1.00 10.00      A   
ATOM   1534  O   HIS   179      -8.926  -5.031   3.849  1.00 10.00      A   
ATOM   1535  N   ASP   180     -10.420  -3.813   2.697  1.00 10.00      A   
ATOM   1536  HN  ASP   180     -11.297  -3.369   2.707  1.00 10.00      A   
ATOM   1537  CA  ASP   180      -9.591  -3.724   1.501  1.00 10.00      A   
ATOM   1538  CB  ASP   180     -10.408  -3.184   0.325  1.00 10.00      A   
ATOM   1539  CG  ASP   180     -10.641  -4.220  -0.755  1.00 10.00      A   
ATOM   1540  OD1 ASP   180      -9.719  -4.452  -1.571  1.00 10.00      A   
ATOM   1541  OD2 ASP   180     -11.746  -4.808  -0.791  1.00 10.00      A   
ATOM   1542  C   ASP   180      -8.380  -2.830   1.746  1.00 10.00      A   
ATOM   1543  O   ASP   180      -7.266  -3.138   1.311  1.00 10.00      A   
ATOM   1544  N   VAL   181      -8.605  -1.738   2.469  1.00 10.00      A   
ATOM   1545  HN  VAL   181      -9.512  -1.571   2.805  1.00 10.00      A   
ATOM   1546  CA  VAL   181      -7.549  -0.777   2.778  1.00 10.00      A   
ATOM   1547  CB  VAL   181      -8.111   0.478   3.484  1.00 10.00      A   
ATOM   1548  CG1 VAL   181      -7.008   1.492   3.754  1.00 10.00      A   
ATOM   1549  CG2 VAL   181      -9.222   1.106   2.657  1.00 10.00      A   
ATOM   1550  C   VAL   181      -6.450  -1.398   3.641  1.00 10.00      A   
ATOM   1551  O   VAL   181      -5.267  -1.299   3.312  1.00 10.00      A   
ATOM   1552  N   ILE   182      -6.848  -2.050   4.730  1.00 10.00      A   
ATOM   1553  HN  ILE   182      -7.810  -2.108   4.929  1.00 10.00      A   
ATOM   1554  CA  ILE   182      -5.896  -2.677   5.646  1.00 10.00      A   
ATOM   1555  CB  ILE   182      -6.605  -3.377   6.828  1.00 10.00      A   
ATOM   1556  CG1 ILE   182      -7.397  -2.361   7.660  1.00 10.00      A   
ATOM   1557  CG2 ILE   182      -5.606  -4.124   7.703  1.00 10.00      A   
ATOM   1558  CD1 ILE   182      -6.558  -1.248   8.256  1.00 10.00      A   
ATOM   1559  C   ILE   182      -4.975  -3.664   4.924  1.00 10.00      A   
ATOM   1560  O   ILE   182      -3.764  -3.686   5.166  1.00 10.00      A   
ATOM   1561  N   ILE   183      -5.546  -4.465   4.027  1.00 10.00      A   
ATOM   1562  HN  ILE   183      -6.512  -4.399   3.873  1.00 10.00      A   
ATOM   1563  CA  ILE   183      -4.764  -5.439   3.269  1.00 10.00      A   
ATOM   1564  CB  ILE   183      -5.662  -6.393   2.449  1.00 10.00      A   
ATOM   1565  CG1 ILE   183      -6.525  -7.237   3.392  1.00 10.00      A   
ATOM   1566  CG2 ILE   183      -4.821  -7.297   1.554  1.00 10.00      A   
ATOM   1567  CD1 ILE   183      -7.460  -8.196   2.686  1.00 10.00      A   
ATOM   1568  C   ILE   183      -3.766  -4.727   2.354  1.00 10.00      A   
ATOM   1569  O   ILE   183      -2.612  -5.143   2.230  1.00 10.00      A   
ATOM   1570  N   THR   184      -4.212  -3.635   1.739  1.00 10.00      A   
ATOM   1571  HN  THR   184      -5.137  -3.350   1.886  1.00 10.00      A   
ATOM   1572  CA  THR   184      -3.360  -2.851   0.853  1.00 10.00      A   
ATOM   1573  CB  THR   184      -4.157  -1.724   0.161  1.00 10.00      A   
ATOM   1574  OG1 THR   184      -5.362  -2.262  -0.404  1.00 10.00      A   
ATOM   1575  HG1 THR   184      -5.992  -2.453   0.302  1.00 10.00      A   
ATOM   1576  CG2 THR   184      -3.330  -1.085  -0.945  1.00 10.00      A   
ATOM   1577  C   THR   184      -2.196  -2.244   1.642  1.00 10.00      A   
ATOM   1578  O   THR   184      -1.053  -2.246   1.182  1.00 10.00      A   
ATOM   1579  N   LEU   185      -2.500  -1.753   2.844  1.00 10.00      A   
ATOM   1580  HN  LEU   185      -3.432  -1.789   3.152  1.00 10.00      A   
ATOM   1581  CA  LEU   185      -1.491  -1.153   3.712  1.00 10.00      A   
ATOM   1582  CB  LEU   185      -2.137  -0.567   4.970  1.00 10.00      A   
ATOM   1583  CG  LEU   185      -3.081   0.619   4.754  1.00 10.00      A   
ATOM   1584  CD1 LEU   185      -3.807   0.968   6.044  1.00 10.00      A   
ATOM   1585  CD2 LEU   185      -2.320   1.823   4.220  1.00 10.00      A   
ATOM   1586  C   LEU   185      -0.430  -2.177   4.092  1.00 10.00      A   
ATOM   1587  O   LEU   185       0.744  -1.840   4.243  1.00 10.00      A   
ATOM   1588  N   GLY   186      -0.851  -3.429   4.236  1.00 10.00      A   
ATOM   1589  HN  GLY   186      -1.801  -3.633   4.108  1.00 10.00      A   
ATOM   1590  CA  GLY   186       0.076  -4.491   4.581  1.00 10.00      A   
ATOM   1591  C   GLY   186       1.143  -4.654   3.518  1.00 10.00      A   
ATOM   1592  O   GLY   186       2.304  -4.929   3.823  1.00 10.00      A   
ATOM   1593  N   ILE   187       0.740  -4.469   2.264  1.00 10.00      A   
ATOM   1594  HN  ILE   187      -0.202  -4.253   2.095  1.00 10.00      A   
ATOM   1595  CA  ILE   187       1.654  -4.575   1.136  1.00 10.00      A   
ATOM   1596  CB  ILE   187       0.889  -4.588  -0.206  1.00 10.00      A   
ATOM   1597  CG1 ILE   187      -0.290  -5.564  -0.142  1.00 10.00      A   
ATOM   1598  CG2 ILE   187       1.825  -4.959  -1.345  1.00 10.00      A   
ATOM   1599  CD1 ILE   187      -1.292  -5.394  -1.264  1.00 10.00      A   
ATOM   1600  C   ILE   187       2.609  -3.386   1.147  1.00 10.00      A   
ATOM   1601  O   ILE   187       3.800  -3.525   0.878  1.00 10.00      A   
ATOM   1602  N   LEU   188       2.073  -2.221   1.482  1.00 10.00      A   
ATOM   1603  HN  LEU   188       1.115  -2.182   1.696  1.00 10.00      A   
ATOM   1604  CA  LEU   188       2.864  -0.998   1.539  1.00 10.00      A   
ATOM   1605  CB  LEU   188       1.961   0.218   1.758  1.00 10.00      A   
ATOM   1606  CG  LEU   188       0.901   0.468   0.684  1.00 10.00      A   
ATOM   1607  CD1 LEU   188       0.014   1.640   1.070  1.00 10.00      A   
ATOM   1608  CD2 LEU   188       1.551   0.706  -0.670  1.00 10.00      A   
ATOM   1609  C   LEU   188       3.919  -1.085   2.636  1.00 10.00      A   
ATOM   1610  O   LEU   188       5.060  -0.657   2.449  1.00 10.00      A   
ATOM   1611  N   SER   189       3.538  -1.663   3.772  1.00 10.00      A   
ATOM   1612  HN  SER   189       2.610  -1.975   3.859  1.00 10.00      A   
ATOM   1613  CA  SER   189       4.448  -1.823   4.898  1.00 10.00      A   
ATOM   1614  CB  SER   189       3.705  -2.337   6.138  1.00 10.00      A   
ATOM   1615  OG  SER   189       3.698  -1.365   7.174  1.00 10.00      A   
ATOM   1616  HG  SER   189       4.429  -1.541   7.785  1.00 10.00      A   
ATOM   1617  C   SER   189       5.608  -2.751   4.541  1.00 10.00      A   
ATOM   1618  O   SER   189       6.679  -2.676   5.141  1.00 10.00      A   
ATOM   1619  N   LEU   190       5.397  -3.615   3.550  1.00 10.00      A   
ATOM   1620  HN  LEU   190       4.521  -3.629   3.106  1.00 10.00      A   
ATOM   1621  CA  LEU   190       6.432  -4.543   3.109  1.00 10.00      A   
ATOM   1622  CB  LEU   190       5.860  -5.542   2.100  1.00 10.00      A   
ATOM   1623  CG  LEU   190       6.842  -6.564   1.529  1.00 10.00      A   
ATOM   1624  CD1 LEU   190       7.175  -7.625   2.568  1.00 10.00      A   
ATOM   1625  CD2 LEU   190       6.280  -7.194   0.266  1.00 10.00      A   
ATOM   1626  C   LEU   190       7.599  -3.779   2.488  1.00 10.00      A   
ATOM   1627  O   LEU   190       8.764  -4.113   2.705  1.00 10.00      A   
ATOM   1628  N   PHE   191       7.274  -2.732   1.740  1.00 10.00      A   
ATOM   1629  HN  PHE   191       6.326  -2.508   1.620  1.00 10.00      A   
ATOM   1630  CA  PHE   191       8.289  -1.911   1.089  1.00 10.00      A   
ATOM   1631  CB  PHE   191       7.784  -1.419  -0.269  1.00 10.00      A   
ATOM   1632  CG  PHE   191       7.176  -2.502  -1.111  1.00 10.00      A   
ATOM   1633  CD1 PHE   191       7.962  -3.523  -1.619  1.00 10.00      A   
ATOM   1634  CD2 PHE   191       5.818  -2.502  -1.389  1.00 10.00      A   
ATOM   1635  CE1 PHE   191       7.406  -4.524  -2.388  1.00 10.00      A   
ATOM   1636  CE2 PHE   191       5.255  -3.500  -2.157  1.00 10.00      A   
ATOM   1637  CZ  PHE   191       6.050  -4.514  -2.658  1.00 10.00      A   
ATOM   1638  C   PHE   191       8.657  -0.723   1.970  1.00 10.00      A   
ATOM   1639  O   PHE   191       9.559   0.052   1.646  1.00 10.00      A   
ATOM   1640  N   HIS   192       7.938  -0.601   3.083  1.00 10.00      A   
ATOM   1641  HN  HIS   192       7.231  -1.258   3.254  1.00 10.00      A   
ATOM   1642  CA  HIS   192       8.146   0.473   4.049  1.00 10.00      A   
ATOM   1643  CB  HIS   192       9.574   0.470   4.608  1.00 10.00      A   
ATOM   1644  CG  HIS   192       9.651   0.161   6.070  1.00 10.00      A   
ATOM   1645  ND1 HIS   192       8.688   0.556   6.977  1.00 10.00      A   
ATOM   1646  HD1 HIS   192       7.886   1.088   6.770  1.00 10.00      A   
ATOM   1647  CD2 HIS   192      10.574  -0.528   6.782  1.00 10.00      A   
ATOM   1648  CE1 HIS   192       9.018   0.129   8.181  1.00 10.00      A   
ATOM   1649  NE2 HIS   192      10.153  -0.534   8.089  1.00 10.00      A   
ATOM   1650  HE2 HIS   192      10.622  -0.964   8.840  1.00 10.00      A   
ATOM   1651  C   HIS   192       7.797   1.835   3.461  1.00 10.00      A   
ATOM   1652  O   HIS   192       8.536   2.796   3.638  1.00 10.00      A   
ATOM   1653  N   ILE   193       6.662   1.907   2.773  1.00 10.00      A   
ATOM   1654  HN  ILE   193       6.108   1.102   2.677  1.00 10.00      A   
ATOM   1655  CA  ILE   193       6.210   3.154   2.163  1.00 10.00      A   
ATOM   1656  CB  ILE   193       4.889   2.964   1.382  1.00 10.00      A   
ATOM   1657  CG1 ILE   193       5.049   1.887   0.302  1.00 10.00      A   
ATOM   1658  CG2 ILE   193       4.411   4.272   0.764  1.00 10.00      A   
ATOM   1659  CD1 ILE   193       6.143   2.170  -0.709  1.00 10.00      A   
ATOM   1660  C   ILE   193       6.042   4.240   3.226  1.00 10.00      A   
ATOM   1661  O   ILE   193       5.505   3.988   4.308  1.00 10.00      A   
ATOM   1662  N   GLU   194       6.515   5.434   2.913  1.00 10.00      A   
ATOM   1663  HN  GLU   194       6.908   5.570   2.020  1.00 10.00      A   
ATOM   1664  CA  GLU   194       6.454   6.560   3.830  1.00 10.00      A   
ATOM   1665  CB  GLU   194       7.341   7.712   3.331  1.00 10.00      A   
ATOM   1666  CG  GLU   194       8.479   7.293   2.406  1.00 10.00      A   
ATOM   1667  CD  GLU   194       8.067   7.271   0.946  1.00 10.00      A   
ATOM   1668  OE1 GLU   194       7.409   6.298   0.518  1.00 10.00      A   
ATOM   1669  OE2 GLU   194       8.397   8.231   0.218  1.00 10.00      A   
ATOM   1670  C   GLU   194       5.023   7.053   4.017  1.00 10.00      A   
ATOM   1671  O   GLU   194       4.393   7.540   3.074  1.00 10.00      A   
ATOM   1672  N   ILE   195       4.514   6.933   5.237  1.00 10.00      A   
ATOM   1673  HN  ILE   195       5.064   6.535   5.950  1.00 10.00      A   
ATOM   1674  CA  ILE   195       3.162   7.380   5.548  1.00 10.00      A   
ATOM   1675  CB  ILE   195       2.561   6.612   6.749  1.00 10.00      A   
ATOM   1676  CG1 ILE   195       2.712   5.098   6.562  1.00 10.00      A   
ATOM   1677  CG2 ILE   195       1.097   6.984   6.959  1.00 10.00      A   
ATOM   1678  CD1 ILE   195       1.966   4.540   5.367  1.00 10.00      A   
ATOM   1679  C   ILE   195       3.176   8.874   5.853  1.00 10.00      A   
ATOM   1680  O   ILE   195       3.204   9.289   7.011  1.00 10.00      A   
ATOM   1681  N   ASP   196       3.190   9.677   4.803  1.00 10.00      A   
ATOM   1682  HN  ASP   196       3.186   9.287   3.903  1.00 10.00      A   
ATOM   1683  CA  ASP   196       3.214  11.124   4.949  1.00 10.00      A   
ATOM   1684  CB  ASP   196       4.134  11.759   3.903  1.00 10.00      A   
ATOM   1685  CG  ASP   196       5.589  11.405   4.114  1.00 10.00      A   
ATOM   1686  OD1 ASP   196       6.066  11.507   5.262  1.00 10.00      A   
ATOM   1687  OD2 ASP   196       6.262  11.027   3.126  1.00 10.00      A   
ATOM   1688  C   ASP   196       1.815  11.707   4.838  1.00 10.00      A   
ATOM   1689  O   ASP   196       0.839  10.976   4.648  1.00 10.00      A   
ATOM   1690  N   LEU   197       1.729  13.029   4.925  1.00 10.00      A   
ATOM   1691  HN  LEU   197       2.551  13.556   5.036  1.00 10.00      A   
ATOM   1692  CA  LEU   197       0.451  13.725   4.850  1.00 10.00      A   
ATOM   1693  CB  LEU   197       0.638  15.222   5.109  1.00 10.00      A   
ATOM   1694  CG  LEU   197       1.382  15.592   6.398  1.00 10.00      A   
ATOM   1695  CD1 LEU   197       1.455  17.102   6.563  1.00 10.00      A   
ATOM   1696  CD2 LEU   197       0.722  14.954   7.610  1.00 10.00      A   
ATOM   1697  C   LEU   197      -0.233  13.485   3.507  1.00 10.00      A   
ATOM   1698  O   LEU   197      -1.464  13.500   3.416  1.00 10.00      A   
ATOM   1699  N   THR   198       0.575  13.242   2.477  1.00 10.00      A   
ATOM   1700  HN  THR   198       1.545  13.247   2.620  1.00 10.00      A   
ATOM   1701  CA  THR   198       0.073  12.976   1.139  1.00 10.00      A   
ATOM   1702  CB  THR   198       1.254  12.758   0.182  1.00 10.00      A   
ATOM   1703  OG1 THR   198       2.462  12.683   0.957  1.00 10.00      A   
ATOM   1704  HG1 THR   198       3.215  12.531   0.370  1.00 10.00      A   
ATOM   1705  CG2 THR   198       1.358  13.902  -0.813  1.00 10.00      A   
ATOM   1706  C   THR   198      -0.793  11.721   1.136  1.00 10.00      A   
ATOM   1707  O   THR   198      -1.831  11.667   0.473  1.00 10.00      A   
ATOM   1708  N   ILE   199      -0.369  10.724   1.906  1.00 10.00      A   
ATOM   1709  HN  ILE   199       0.446  10.846   2.436  1.00 10.00      A   
ATOM   1710  CA  ILE   199      -1.093   9.466   2.004  1.00 10.00      A   
ATOM   1711  CB  ILE   199      -0.274   8.404   2.773  1.00 10.00      A   
ATOM   1712  CG1 ILE   199       1.117   8.227   2.146  1.00 10.00      A   
ATOM   1713  CG2 ILE   199      -1.017   7.074   2.831  1.00 10.00      A   
ATOM   1714  CD1 ILE   199       1.099   7.761   0.703  1.00 10.00      A   
ATOM   1715  C   ILE   199      -2.424   9.695   2.711  1.00 10.00      A   
ATOM   1716  O   ILE   199      -3.461   9.197   2.278  1.00 10.00      A   
ATOM   1717  N   VAL   200      -2.385  10.477   3.787  1.00 10.00      A   
ATOM   1718  HN  VAL   200      -1.522  10.853   4.071  1.00 10.00      A   
ATOM   1719  CA  VAL   200      -3.584  10.793   4.556  1.00 10.00      A   
ATOM   1720  CB  VAL   200      -3.258  11.704   5.760  1.00 10.00      A   
ATOM   1721  CG1 VAL   200      -4.476  11.880   6.656  1.00 10.00      A   
ATOM   1722  CG2 VAL   200      -2.087  11.147   6.557  1.00 10.00      A   
ATOM   1723  C   VAL   200      -4.608  11.493   3.663  1.00 10.00      A   
ATOM   1724  O   VAL   200      -5.791  11.144   3.657  1.00 10.00      A   
ATOM   1725  N   ALA   201      -4.134  12.468   2.892  1.00 10.00      A   
ATOM   1726  HN  ALA   201      -3.178  12.694   2.938  1.00 10.00      A   
ATOM   1727  CA  ALA   201      -4.993  13.217   1.986  1.00 10.00      A   
ATOM   1728  CB  ALA   201      -4.212  14.340   1.319  1.00 10.00      A   
ATOM   1729  C   ALA   201      -5.601  12.294   0.935  1.00 10.00      A   
ATOM   1730  O   ALA   201      -6.784  12.399   0.611  1.00 10.00      A   
ATOM   1731  N   SER   202      -4.788  11.382   0.414  1.00 10.00      A   
ATOM   1732  HN  SER   202      -3.855  11.343   0.717  1.00 10.00      A   
ATOM   1733  CA  SER   202      -5.247  10.437  -0.597  1.00 10.00      A   
ATOM   1734  CB  SER   202      -4.075   9.609  -1.123  1.00 10.00      A   
ATOM   1735  OG  SER   202      -3.049  10.450  -1.623  1.00 10.00      A   
ATOM   1736  HG  SER   202      -2.586  10.868  -0.885  1.00 10.00      A   
ATOM   1737  C   SER   202      -6.345   9.531  -0.047  1.00 10.00      A   
ATOM   1738  O   SER   202      -7.355   9.293  -0.710  1.00 10.00      A   
ATOM   1739  N   LEU   203      -6.152   9.054   1.181  1.00 10.00      A   
ATOM   1740  HN  LEU   203      -5.327   9.291   1.661  1.00 10.00      A   
ATOM   1741  CA  LEU   203      -7.120   8.181   1.832  1.00 10.00      A   
ATOM   1742  CB  LEU   203      -6.600   7.725   3.200  1.00 10.00      A   
ATOM   1743  CG  LEU   203      -5.318   6.883   3.199  1.00 10.00      A   
ATOM   1744  CD1 LEU   203      -4.764   6.751   4.609  1.00 10.00      A   
ATOM   1745  CD2 LEU   203      -5.574   5.510   2.599  1.00 10.00      A   
ATOM   1746  C   LEU   203      -8.463   8.888   1.996  1.00 10.00      A   
ATOM   1747  O   LEU   203      -9.521   8.278   1.850  1.00 10.00      A   
ATOM   1748  N   MET   204      -8.412  10.182   2.290  1.00 10.00      A   
ATOM   1749  HN  MET   204      -7.537  10.613   2.395  1.00 10.00      A   
ATOM   1750  CA  MET   204      -9.622  10.974   2.471  1.00 10.00      A   
ATOM   1751  CB  MET   204      -9.316  12.271   3.225  1.00 10.00      A   
ATOM   1752  CG  MET   204      -8.924  12.084   4.679  1.00 10.00      A   
ATOM   1753  SD  MET   204      -8.692  13.659   5.528  1.00 10.00      A   
ATOM   1754  CE  MET   204      -8.182  13.102   7.152  1.00 10.00      A   
ATOM   1755  C   MET   204     -10.273  11.312   1.135  1.00 10.00      A   
ATOM   1756  O   MET   204     -11.487  11.482   1.054  1.00 10.00      A   
ATOM   1757  N   SER   205      -9.461  11.394   0.089  1.00 10.00      A   
ATOM   1758  HN  SER   205      -8.505  11.218   0.211  1.00 10.00      A   
ATOM   1759  CA  SER   205      -9.950  11.737  -1.238  1.00 10.00      A   
ATOM   1760  CB  SER   205      -8.790  12.160  -2.140  1.00 10.00      A   
ATOM   1761  OG  SER   205      -8.075  13.242  -1.573  1.00 10.00      A   
ATOM   1762  HG  SER   205      -7.576  12.930  -0.807  1.00 10.00      A   
ATOM   1763  C   SER   205     -10.749  10.607  -1.882  1.00 10.00      A   
ATOM   1764  O   SER   205     -11.612  10.856  -2.725  1.00 10.00      A   
ATOM   1765  N   VAL   206     -10.465   9.369  -1.491  1.00 10.00      A   
ATOM   1766  HN  VAL   206      -9.763   9.225  -0.821  1.00 10.00      A   
ATOM   1767  CA  VAL   206     -11.174   8.223  -2.052  1.00 10.00      A   
ATOM   1768  CB  VAL   206     -10.312   6.942  -2.093  1.00 10.00      A   
ATOM   1769  CG1 VAL   206      -9.063   7.167  -2.932  1.00 10.00      A   
ATOM   1770  CG2 VAL   206      -9.950   6.470  -0.693  1.00 10.00      A   
ATOM   1771  C   VAL   206     -12.494   7.964  -1.331  1.00 10.00      A   
ATOM   1772  O   VAL   206     -13.394   7.320  -1.878  1.00 10.00      A   
ATOM   1773  N   ILE   207     -12.613   8.479  -0.111  1.00 10.00      A   
ATOM   1774  HN  ILE   207     -11.874   8.999   0.265  1.00 10.00      A   
ATOM   1775  CA  ILE   207     -13.829   8.306   0.670  1.00 10.00      A   
ATOM   1776  CB  ILE   207     -13.635   8.696   2.152  1.00 10.00      A   
ATOM   1777  CG1 ILE   207     -12.489   7.891   2.770  1.00 10.00      A   
ATOM   1778  CG2 ILE   207     -14.924   8.467   2.931  1.00 10.00      A   
ATOM   1779  CD1 ILE   207     -12.112   8.323   4.172  1.00 10.00      A   
ATOM   1780  C   ILE   207     -14.951   9.142   0.071  1.00 10.00      A   
ATOM   1781  O   ILE   207     -14.874  10.369   0.031  1.00 10.00      A   
ATOM   1782  N   GLY   208     -15.984   8.473  -0.403  1.00 10.00      A   
ATOM   1783  HN  GLY   208     -15.988   7.491  -0.345  1.00 10.00      A   
ATOM   1784  CA  GLY   208     -17.101   9.165  -1.004  1.00 10.00      A   
ATOM   1785  C   GLY   208     -17.397   8.613  -2.377  1.00 10.00      A   
ATOM   1786  O   GLY   208     -18.552   8.417  -2.744  1.00 10.00      A   
ATOM   1787  N   TYR   209     -16.345   8.338  -3.133  1.00 10.00      A   
ATOM   1788  HN  TYR   209     -15.444   8.509  -2.781  1.00 10.00      A   
ATOM   1789  CA  TYR   209     -16.500   7.786  -4.472  1.00 10.00      A   
ATOM   1790  CB  TYR   209     -15.217   7.948  -5.286  1.00 10.00      A   
ATOM   1791  CG  TYR   209     -14.880   9.392  -5.577  1.00 10.00      A   
ATOM   1792  CD1 TYR   209     -13.642   9.922  -5.241  1.00 10.00      A   
ATOM   1793  CD2 TYR   209     -15.810  10.229  -6.179  1.00 10.00      A   
ATOM   1794  CE1 TYR   209     -13.343  11.248  -5.499  1.00 10.00      A   
ATOM   1795  CE2 TYR   209     -15.519  11.552  -6.441  1.00 10.00      A   
ATOM   1796  CZ  TYR   209     -14.285  12.056  -6.099  1.00 10.00      A   
ATOM   1797  OH  TYR   209     -13.994  13.380  -6.355  1.00 10.00      A   
ATOM   1798  HH  TYR   209     -14.279  13.918  -5.606  1.00 10.00      A   
ATOM   1799  C   TYR   209     -16.920   6.328  -4.385  1.00 10.00      A   
ATOM   1800  O   TYR   209     -17.842   5.893  -5.071  1.00 10.00      A   
ATOM   1801  N   SER   210     -16.260   5.587  -3.510  1.00 10.00      A   
ATOM   1802  HN  SER   210     -15.533   5.992  -2.995  1.00 10.00      A   
ATOM   1803  CA  SER   210     -16.581   4.184  -3.299  1.00 10.00      A   
ATOM   1804  CB  SER   210     -15.320   3.415  -2.911  1.00 10.00      A   
ATOM   1805  OG  SER   210     -14.235   3.780  -3.743  1.00 10.00      A   
ATOM   1806  HG  SER   210     -14.471   3.626  -4.665  1.00 10.00      A   
ATOM   1807  C   SER   210     -17.632   4.064  -2.198  1.00 10.00      A   
ATOM   1808  O   SER   210     -17.681   3.078  -1.461  1.00 10.00      A   
ATOM   1809  N   LEU   211     -18.453   5.098  -2.079  1.00 10.00      A   
ATOM   1810  HN  LEU   211     -18.347   5.856  -2.688  1.00 10.00      A   
ATOM   1811  CA  LEU   211     -19.508   5.134  -1.084  1.00 10.00      A   
ATOM   1812  CB  LEU   211     -19.095   6.016   0.099  1.00 10.00      A   
ATOM   1813  CG  LEU   211     -20.087   6.106   1.262  1.00 10.00      A   
ATOM   1814  CD1 LEU   211     -20.315   4.735   1.883  1.00 10.00      A   
ATOM   1815  CD2 LEU   211     -19.600   7.098   2.307  1.00 10.00      A   
ATOM   1816  C   LEU   211     -20.793   5.659  -1.709  1.00 10.00      A   
ATOM   1817  O   LEU   211     -21.879   5.175  -1.403  1.00 10.00      A   
ATOM   1818  N   ASN   212     -20.654   6.654  -2.588  1.00 10.00      A   
ATOM   1819  HN  ASN   212     -19.756   7.013  -2.764  1.00 10.00      A   
ATOM   1820  CA  ASN   212     -21.795   7.258  -3.278  1.00 10.00      A   
ATOM   1821  CB  ASN   212     -21.305   8.279  -4.307  1.00 10.00      A   
ATOM   1822  CG  ASN   212     -22.430   9.003  -5.023  1.00 10.00      A   
ATOM   1823  OD1 ASN   212     -23.472   9.301  -4.435  1.00 10.00      A   
ATOM   1824  ND2 ASN   212     -22.223   9.292  -6.301  1.00 10.00      A   
ATOM   1825 HD21 ASN   212     -21.368   9.026  -6.705  1.00 10.00      A   
ATOM   1826 HD22 ASN   212     -22.934   9.760  -6.794  1.00 10.00      A   
ATOM   1827  C   ASN   212     -22.641   6.192  -3.967  1.00 10.00      A   
ATOM   1828  O   ASN   212     -23.873   6.247  -3.942  1.00 10.00      A   
ATOM   1829  N   ASP   213     -21.967   5.210  -4.553  1.00 10.00      A   
ATOM   1830  HN  ASP   213     -20.987   5.211  -4.505  1.00 10.00      A   
ATOM   1831  CA  ASP   213     -22.636   4.115  -5.245  1.00 10.00      A   
ATOM   1832  CB  ASP   213     -21.611   3.230  -5.974  1.00 10.00      A   
ATOM   1833  CG  ASP   213     -20.674   2.472  -5.044  1.00 10.00      A   
ATOM   1834  OD1 ASP   213     -20.363   2.989  -3.946  1.00 10.00      A   
ATOM   1835  OD2 ASP   213     -20.240   1.361  -5.414  1.00 10.00      A   
ATOM   1836  C   ASP   213     -23.460   3.290  -4.261  1.00 10.00      A   
ATOM   1837  O   ASP   213     -24.589   2.894  -4.553  1.00 10.00      A   
ATOM   1838  N   SER   214     -22.890   3.073  -3.085  1.00 10.00      A   
ATOM   1839  HN  SER   214     -21.986   3.434  -2.926  1.00 10.00      A   
ATOM   1840  CA  SER   214     -23.542   2.315  -2.033  1.00 10.00      A   
ATOM   1841  CB  SER   214     -22.529   1.968  -0.940  1.00 10.00      A   
ATOM   1842  OG  SER   214     -21.298   1.548  -1.509  1.00 10.00      A   
ATOM   1843  HG  SER   214     -21.214   1.909  -2.403  1.00 10.00      A   
ATOM   1844  C   SER   214     -24.703   3.111  -1.446  1.00 10.00      A   
ATOM   1845  O   SER   214     -25.712   2.539  -1.030  1.00 10.00      A   
ATOM   1846  N   ILE   215     -24.552   4.435  -1.427  1.00 10.00      A   
ATOM   1847  HN  ILE   215     -23.715   4.823  -1.766  1.00 10.00      A   
ATOM   1848  CA  ILE   215     -25.581   5.324  -0.908  1.00 10.00      A   
ATOM   1849  CB  ILE   215     -25.117   6.799  -0.913  1.00 10.00      A   
ATOM   1850  CG1 ILE   215     -23.925   6.992   0.030  1.00 10.00      A   
ATOM   1851  CG2 ILE   215     -26.259   7.724  -0.520  1.00 10.00      A   
ATOM   1852  CD1 ILE   215     -23.299   8.370  -0.039  1.00 10.00      A   
ATOM   1853  C   ILE   215     -26.858   5.190  -1.731  1.00 10.00      A   
ATOM   1854  O   ILE   215     -27.960   5.172  -1.183  1.00 10.00      A   
ATOM   1855  N   VAL   216     -26.701   5.073  -3.045  1.00 10.00      A   
ATOM   1856  HN  VAL   216     -25.795   5.090  -3.423  1.00 10.00      A   
ATOM   1857  CA  VAL   216     -27.843   4.925  -3.942  1.00 10.00      A   
ATOM   1858  CB  VAL   216     -27.406   4.909  -5.422  1.00 10.00      A   
ATOM   1859  CG1 VAL   216     -28.616   4.970  -6.340  1.00 10.00      A   
ATOM   1860  CG2 VAL   216     -26.456   6.058  -5.715  1.00 10.00      A   
ATOM   1861  C   VAL   216     -28.600   3.633  -3.628  1.00 10.00      A   
ATOM   1862  O   VAL   216     -29.825   3.566  -3.754  1.00 10.00      A   
ATOM   1863  N   VAL   217     -27.858   2.615  -3.210  1.00 10.00      A   
ATOM   1864  HN  VAL   217     -26.889   2.734  -3.136  1.00 10.00      A   
ATOM   1865  CA  VAL   217     -28.445   1.328  -2.861  1.00 10.00      A   
ATOM   1866  CB  VAL   217     -27.358   0.255  -2.643  1.00 10.00      A   
ATOM   1867  CG1 VAL   217     -27.983  -1.087  -2.299  1.00 10.00      A   
ATOM   1868  CG2 VAL   217     -26.474   0.137  -3.874  1.00 10.00      A   
ATOM   1869  C   VAL   217     -29.293   1.466  -1.599  1.00 10.00      A   
ATOM   1870  O   VAL   217     -30.443   1.021  -1.560  1.00 10.00      A   
ATOM   1871  N   SER   218     -28.725   2.104  -0.575  1.00 10.00      A   
ATOM   1872  HN  SER   218     -27.805   2.435  -0.664  1.00 10.00      A   
ATOM   1873  CA  SER   218     -29.433   2.313   0.681  1.00 10.00      A   
ATOM   1874  CB  SER   218     -28.481   2.858   1.750  1.00 10.00      A   
ATOM   1875  OG  SER   218     -27.376   3.518   1.153  1.00 10.00      A   
ATOM   1876  HG  SER   218     -27.652   4.395   0.852  1.00 10.00      A   
ATOM   1877  C   SER   218     -30.619   3.253   0.480  1.00 10.00      A   
ATOM   1878  O   SER   218     -31.649   3.116   1.138  1.00 10.00      A   
ATOM   1879  N   ASP   219     -30.461   4.204  -0.438  1.00 10.00      A   
ATOM   1880  HN  ASP   219     -29.603   4.268  -0.915  1.00 10.00      A   
ATOM   1881  CA  ASP   219     -31.513   5.162  -0.753  1.00 10.00      A   
ATOM   1882  CB  ASP   219     -31.014   6.164  -1.798  1.00 10.00      A   
ATOM   1883  CG  ASP   219     -32.063   7.179  -2.204  1.00 10.00      A   
ATOM   1884  OD1 ASP   219     -32.204   8.209  -1.512  1.00 10.00      A   
ATOM   1885  OD2 ASP   219     -32.739   6.963  -3.232  1.00 10.00      A   
ATOM   1886  C   ASP   219     -32.746   4.427  -1.269  1.00 10.00      A   
ATOM   1887  O   ASP   219     -33.865   4.679  -0.824  1.00 10.00      A   
ATOM   1888  N   ARG   220     -32.520   3.489  -2.185  1.00 10.00      A   
ATOM   1889  HN  ARG   220     -31.598   3.328  -2.485  1.00 10.00      A   
ATOM   1890  CA  ARG   220     -33.602   2.693  -2.753  1.00 10.00      A   
ATOM   1891  CB  ARG   220     -33.064   1.792  -3.868  1.00 10.00      A   
ATOM   1892  CG  ARG   220     -34.127   0.966  -4.572  1.00 10.00      A   
ATOM   1893  CD  ARG   220     -34.943   1.810  -5.535  1.00 10.00      A   
ATOM   1894  NE  ARG   220     -34.139   2.268  -6.664  1.00 10.00      A   
ATOM   1895  HE  ARG   220     -33.226   2.576  -6.466  1.00 10.00      A   
ATOM   1896  CZ  ARG   220     -34.567   2.300  -7.927  1.00 10.00      A   
ATOM   1897  NH1 ARG   220     -35.797   1.904  -8.230  1.00 10.00      A   
ATOM   1898 HH11 ARG   220     -36.442   1.569  -7.480  1.00 10.00      A   
ATOM   1899 HH12 ARG   220     -36.124   1.926  -9.220  1.00 10.00      A   
ATOM   1900  NH2 ARG   220     -33.751   2.708  -8.890  1.00 10.00      A   
ATOM   1901 HH21 ARG   220     -32.776   3.001  -8.664  1.00 10.00      A   
ATOM   1902 HH22 ARG   220     -34.082   2.739  -9.880  1.00 10.00      A   
ATOM   1903  C   ARG   220     -34.247   1.844  -1.664  1.00 10.00      A   
ATOM   1904  O   ARG   220     -35.470   1.708  -1.606  1.00 10.00      A   
ATOM   1905  N   ILE   221     -33.405   1.279  -0.803  1.00 10.00      A   
ATOM   1906  HN  ILE   221     -32.439   1.414  -0.925  1.00 10.00      A   
ATOM   1907  CA  ILE   221     -33.868   0.456   0.308  1.00 10.00      A   
ATOM   1908  CB  ILE   221     -32.680  -0.108   1.122  1.00 10.00      A   
ATOM   1909  CG1 ILE   221     -31.945  -1.183   0.315  1.00 10.00      A   
ATOM   1910  CG2 ILE   221     -33.140  -0.662   2.466  1.00 10.00      A   
ATOM   1911  CD1 ILE   221     -30.657  -1.665   0.951  1.00 10.00      A   
ATOM   1912  C   ILE   221     -34.785   1.266   1.222  1.00 10.00      A   
ATOM   1913  O   ILE   221     -35.869   0.812   1.589  1.00 10.00      A   
ATOM   1914  N   ARG   222     -34.350   2.474   1.558  1.00 10.00      A   
ATOM   1915  HN  ARG   222     -33.483   2.782   1.211  1.00 10.00      A   
ATOM   1916  CA  ARG   222     -35.118   3.357   2.426  1.00 10.00      A   
ATOM   1917  CB  ARG   222     -34.321   4.630   2.722  1.00 10.00      A   
ATOM   1918  CG  ARG   222     -34.947   5.530   3.778  1.00 10.00      A   
ATOM   1919  CD  ARG   222     -35.209   6.927   3.236  1.00 10.00      A   
ATOM   1920  NE  ARG   222     -33.989   7.565   2.744  1.00 10.00      A   
ATOM   1921  HE  ARG   222     -33.307   7.799   3.409  1.00 10.00      A   
ATOM   1922  CZ  ARG   222     -33.762   7.839   1.460  1.00 10.00      A   
ATOM   1923  NH1 ARG   222     -34.670   7.540   0.542  1.00 10.00      A   
ATOM   1924 HH11 ARG   222     -35.570   7.089   0.817  1.00 10.00      A   
ATOM   1925 HH12 ARG   222     -34.487   7.756  -0.462  1.00 10.00      A   
ATOM   1926  NH2 ARG   222     -32.634   8.427   1.089  1.00 10.00      A   
ATOM   1927 HH21 ARG   222     -32.459   8.633   0.071  1.00 10.00      A   
ATOM   1928 HH22 ARG   222     -31.914   8.690   1.797  1.00 10.00      A   
ATOM   1929  C   ARG   222     -36.461   3.711   1.792  1.00 10.00      A   
ATOM   1930  O   ARG   222     -37.496   3.690   2.460  1.00 10.00      A   
ATOM   1931  N   GLU   223     -36.441   4.023   0.500  1.00 10.00      A   
ATOM   1932  HN  GLU   223     -35.584   4.016   0.017  1.00 10.00      A   
ATOM   1933  CA  GLU   223     -37.660   4.374  -0.217  1.00 10.00      A   
ATOM   1934  CB  GLU   223     -37.354   4.779  -1.664  1.00 10.00      A   
ATOM   1935  CG  GLU   223     -36.617   6.100  -1.816  1.00 10.00      A   
ATOM   1936  CD  GLU   223     -36.483   6.526  -3.265  1.00 10.00      A   
ATOM   1937  OE1 GLU   223     -36.383   5.642  -4.146  1.00 10.00      A   
ATOM   1938  OE2 GLU   223     -36.481   7.751  -3.533  1.00 10.00      A   
ATOM   1939  C   GLU   223     -38.643   3.210  -0.213  1.00 10.00      A   
ATOM   1940  O   GLU   223     -39.814   3.376   0.125  1.00 10.00      A   
ATOM   1941  N   ASN   224     -38.149   2.030  -0.568  1.00 10.00      A   
ATOM   1942  HN  ASN   224     -37.192   1.962  -0.792  1.00 10.00      A   
ATOM   1943  CA  ASN   224     -38.977   0.832  -0.633  1.00 10.00      A   
ATOM   1944  CB  ASN   224     -38.213  -0.319  -1.291  1.00 10.00      A   
ATOM   1945  CG  ASN   224     -38.266  -0.264  -2.807  1.00 10.00      A   
ATOM   1946  OD1 ASN   224     -39.237   0.220  -3.390  1.00 10.00      A   
ATOM   1947  ND2 ASN   224     -37.225  -0.766  -3.458  1.00 10.00      A   
ATOM   1948 HD21 ASN   224     -36.481  -1.146  -2.929  1.00 10.00      A   
ATOM   1949 HD22 ASN   224     -37.233  -0.736  -4.437  1.00 10.00      A   
ATOM   1950  C   ASN   224     -39.496   0.413   0.736  1.00 10.00      A   
ATOM   1951  O   ASN   224     -40.642  -0.023   0.867  1.00 10.00      A   
ATOM   1952  N   PHE   225     -38.657   0.561   1.754  1.00 10.00      A   
ATOM   1953  HN  PHE   225     -37.757   0.922   1.583  1.00 10.00      A   
ATOM   1954  CA  PHE   225     -39.024   0.194   3.120  1.00 10.00      A   
ATOM   1955  CB  PHE   225     -37.818   0.346   4.057  1.00 10.00      A   
ATOM   1956  CG  PHE   225     -38.081  -0.061   5.480  1.00 10.00      A   
ATOM   1957  CD1 PHE   225     -38.152  -1.400   5.829  1.00 10.00      A   
ATOM   1958  CD2 PHE   225     -38.255   0.894   6.468  1.00 10.00      A   
ATOM   1959  CE1 PHE   225     -38.392  -1.778   7.135  1.00 10.00      A   
ATOM   1960  CE2 PHE   225     -38.495   0.523   7.777  1.00 10.00      A   
ATOM   1961  CZ  PHE   225     -38.564  -0.815   8.110  1.00 10.00      A   
ATOM   1962  C   PHE   225     -40.198   1.026   3.626  1.00 10.00      A   
ATOM   1963  O   PHE   225     -41.055   0.531   4.360  1.00 10.00      A   
ATOM   1964  N   ARG   226     -40.239   2.286   3.217  1.00 10.00      A   
ATOM   1965  HN  ARG   226     -39.528   2.620   2.625  1.00 10.00      A   
ATOM   1966  CA  ARG   226     -41.303   3.192   3.635  1.00 10.00      A   
ATOM   1967  CB  ARG   226     -40.793   4.635   3.672  1.00 10.00      A   
ATOM   1968  CG  ARG   226     -39.705   4.863   4.709  1.00 10.00      A   
ATOM   1969  CD  ARG   226     -38.882   6.106   4.410  1.00 10.00      A   
ATOM   1970  NE  ARG   226     -39.474   7.323   4.965  1.00 10.00      A   
ATOM   1971  HE  ARG   226     -40.215   7.735   4.462  1.00 10.00      A   
ATOM   1972  CZ  ARG   226     -39.066   7.908   6.095  1.00 10.00      A   
ATOM   1973  NH1 ARG   226     -38.066   7.391   6.802  1.00 10.00      A   
ATOM   1974 HH11 ARG   226     -37.752   7.856   7.681  1.00 10.00      A   
ATOM   1975 HH12 ARG   226     -37.589   6.517   6.485  1.00 10.00      A   
ATOM   1976  NH2 ARG   226     -39.656   9.017   6.509  1.00 10.00      A   
ATOM   1977 HH21 ARG   226     -40.437   9.432   5.956  1.00 10.00      A   
ATOM   1978 HH22 ARG   226     -39.345   9.481   7.391  1.00 10.00      A   
ATOM   1979  C   ARG   226     -42.535   3.072   2.742  1.00 10.00      A   
ATOM   1980  O   ARG   226     -43.587   3.644   3.041  1.00 10.00      A   
ATOM   1981  N   LYS   227     -42.402   2.317   1.657  1.00 10.00      A   
ATOM   1982  HN  LYS   227     -41.543   1.876   1.485  1.00 10.00      A   
ATOM   1983  CA  LYS   227     -43.501   2.120   0.721  1.00 10.00      A   
ATOM   1984  CB  LYS   227     -42.975   1.956  -0.705  1.00 10.00      A   
ATOM   1985  CG  LYS   227     -42.507   3.246  -1.353  1.00 10.00      A   
ATOM   1986  CD  LYS   227     -41.874   2.979  -2.708  1.00 10.00      A   
ATOM   1987  CE  LYS   227     -41.355   4.263  -3.328  1.00 10.00      A   
ATOM   1988  NZ  LYS   227     -41.000   4.084  -4.757  1.00 10.00      A   
ATOM   1989  HZ1 LYS   227     -40.788   5.005  -5.192  1.00 10.00      A   
ATOM   1990  HZ2 LYS   227     -41.789   3.645  -5.274  1.00 10.00      A   
ATOM   1991  HZ3 LYS   227     -40.164   3.473  -4.843  1.00 10.00      A   
ATOM   1992  C   LYS   227     -44.335   0.904   1.104  1.00 10.00      A   
ATOM   1993  O   LYS   227     -45.565   0.963   1.104  1.00 10.00      A   
ATOM   1994  N   ILE   228     -43.665  -0.199   1.423  1.00 10.00      A   
ATOM   1995  HN  ILE   228     -42.680  -0.190   1.400  1.00 10.00      A   
ATOM   1996  CA  ILE   228     -44.361  -1.422   1.807  1.00 10.00      A   
ATOM   1997  CB  ILE   228     -43.412  -2.638   1.906  1.00 10.00      A   
ATOM   1998  CG1 ILE   228     -42.230  -2.340   2.835  1.00 10.00      A   
ATOM   1999  CG2 ILE   228     -42.925  -3.048   0.522  1.00 10.00      A   
ATOM   2000  CD1 ILE   228     -41.496  -3.576   3.304  1.00 10.00      A   
ATOM   2001  C   ILE   228     -45.108  -1.237   3.125  1.00 10.00      A   
ATOM   2002  O   ILE   228     -44.576  -0.664   4.080  1.00 10.00      A   
ATOM   2003  N   ARG   229     -46.343  -1.713   3.169  1.00 10.00      A   
ATOM   2004  HN  ARG   229     -46.713  -2.160   2.379  1.00 10.00      A   
ATOM   2005  CA  ARG   229     -47.162  -1.589   4.365  1.00 10.00      A   
ATOM   2006  CB  ARG   229     -48.603  -1.227   3.994  1.00 10.00      A   
ATOM   2007  CG  ARG   229     -48.741   0.041   3.165  1.00 10.00      A   
ATOM   2008  CD  ARG   229     -50.174   0.254   2.703  1.00 10.00      A   
ATOM   2009  NE  ARG   229     -50.694  -0.907   1.984  1.00 10.00      A   
ATOM   2010  HE  ARG   229     -50.968  -1.682   2.524  1.00 10.00      A   
ATOM   2011  CZ  ARG   229     -50.824  -0.967   0.658  1.00 10.00      A   
ATOM   2012  NH1 ARG   229     -50.467   0.065  -0.094  1.00 10.00      A   
ATOM   2013 HH11 ARG   229     -50.089   0.931   0.350  1.00 10.00      A   
ATOM   2014 HH12 ARG   229     -50.566   0.019  -1.132  1.00 10.00      A   
ATOM   2015  NH2 ARG   229     -51.299  -2.067   0.087  1.00 10.00      A   
ATOM   2016 HH21 ARG   229     -51.399  -2.115  -0.950  1.00 10.00      A   
ATOM   2017 HH22 ARG   229     -51.578  -2.887   0.671  1.00 10.00      A   
ATOM   2018  C   ARG   229     -47.138  -2.876   5.181  1.00 10.00      A   
ATOM   2019  O   ARG   229     -46.772  -2.871   6.355  1.00 10.00      A   
ATOM   2020  N   ARG   230     -47.522  -3.977   4.547  1.00 10.00      A   
ATOM   2021  HN  ARG   230     -47.788  -3.919   3.604  1.00 10.00      A   
ATOM   2022  CA  ARG   230     -47.557  -5.273   5.212  1.00 10.00      A   
ATOM   2023  CB  ARG   230     -49.003  -5.768   5.331  1.00 10.00      A   
ATOM   2024  CG  ARG   230     -49.904  -4.866   6.161  1.00 10.00      A   
ATOM   2025  CD  ARG   230     -49.761  -5.143   7.649  1.00 10.00      A   
ATOM   2026  NE  ARG   230     -50.747  -6.118   8.122  1.00 10.00      A   
ATOM   2027  HE  ARG   230     -51.233  -6.634   7.439  1.00 10.00      A   
ATOM   2028  CZ  ARG   230     -51.028  -6.335   9.406  1.00 10.00      A   
ATOM   2029  NH1 ARG   230     -50.398  -5.647  10.351  1.00 10.00      A   
ATOM   2030 HH11 ARG   230     -50.614  -5.815  11.358  1.00 10.00      A   
ATOM   2031 HH12 ARG   230     -49.687  -4.929  10.090  1.00 10.00      A   
ATOM   2032  NH2 ARG   230     -51.958  -7.227   9.737  1.00 10.00      A   
ATOM   2033 HH21 ARG   230     -52.186  -7.407  10.740  1.00 10.00      A   
ATOM   2034 HH22 ARG   230     -52.469  -7.749   8.991  1.00 10.00      A   
ATOM   2035  C   ARG   230     -46.709  -6.288   4.450  1.00 10.00      A   
ATOM   2036  O   ARG   230     -46.917  -7.499   4.555  1.00 10.00      A   
ATOM   2037  N   GLY   231     -45.749  -5.781   3.687  1.00 10.00      A   
ATOM   2038  HN  GLY   231     -45.613  -4.813   3.670  1.00 10.00      A   
ATOM   2039  CA  GLY   231     -44.882  -6.645   2.909  1.00 10.00      A   
ATOM   2040  C   GLY   231     -43.681  -7.105   3.708  1.00 10.00      A   
ATOM   2041  O   GLY   231     -43.486  -6.676   4.844  1.00 10.00      A   
ATOM   2042  N   THR   232     -42.881  -7.984   3.121  1.00 10.00      A   
ATOM   2043  HN  THR   232     -43.101  -8.307   2.222  1.00 10.00      A   
ATOM   2044  CA  THR   232     -41.693  -8.504   3.784  1.00 10.00      A   
ATOM   2045  CB  THR   232     -41.461  -9.969   3.383  1.00 10.00      A   
ATOM   2046  OG1 THR   232     -41.823 -10.139   2.006  1.00 10.00      A   
ATOM   2047  HG1 THR   232     -41.517 -11.012   1.697  1.00 10.00      A   
ATOM   2048  CG2 THR   232     -42.324 -10.887   4.235  1.00 10.00      A   
ATOM   2049  C   THR   232     -40.459  -7.668   3.433  1.00 10.00      A   
ATOM   2050  O   THR   232     -39.946  -7.741   2.314  1.00 10.00      A   
ATOM   2051  N   PRO   233     -39.959  -6.878   4.399  1.00 10.00      A   
ATOM   2052  CA  PRO   233     -38.802  -5.997   4.199  1.00 10.00      A   
ATOM   2053  CB  PRO   233     -38.584  -5.354   5.576  1.00 10.00      A   
ATOM   2054  CG  PRO   233     -39.323  -6.225   6.535  1.00 10.00      A   
ATOM   2055  CD  PRO   233     -40.486  -6.783   5.771  1.00 10.00      A   
ATOM   2056  C   PRO   233     -37.542  -6.732   3.741  1.00 10.00      A   
ATOM   2057  O   PRO   233     -36.874  -6.299   2.802  1.00 10.00      A   
ATOM   2058  N   TYR   234     -37.234  -7.853   4.388  1.00 10.00      A   
ATOM   2059  HN  TYR   234     -37.819  -8.160   5.111  1.00 10.00      A   
ATOM   2060  CA  TYR   234     -36.038  -8.630   4.057  1.00 10.00      A   
ATOM   2061  CB  TYR   234     -35.854  -9.820   5.008  1.00 10.00      A   
ATOM   2062  CG  TYR   234     -36.849 -10.942   4.823  1.00 10.00      A   
ATOM   2063  CD1 TYR   234     -36.502 -12.093   4.128  1.00 10.00      A   
ATOM   2064  CD2 TYR   234     -38.132 -10.854   5.345  1.00 10.00      A   
ATOM   2065  CE1 TYR   234     -37.401 -13.123   3.956  1.00 10.00      A   
ATOM   2066  CE2 TYR   234     -39.038 -11.882   5.179  1.00 10.00      A   
ATOM   2067  CZ  TYR   234     -38.669 -13.013   4.482  1.00 10.00      A   
ATOM   2068  OH  TYR   234     -39.572 -14.035   4.311  1.00 10.00      A   
ATOM   2069  HH  TYR   234     -39.119 -14.883   4.396  1.00 10.00      A   
ATOM   2070  C   TYR   234     -36.002  -9.072   2.592  1.00 10.00      A   
ATOM   2071  O   TYR   234     -34.931  -9.230   2.011  1.00 10.00      A   
ATOM   2072  N   GLU   235     -37.171  -9.264   1.995  1.00 10.00      A   
ATOM   2073  HN  GLU   235     -37.997  -9.121   2.499  1.00 10.00      A   
ATOM   2074  CA  GLU   235     -37.242  -9.673   0.600  1.00 10.00      A   
ATOM   2075  CB  GLU   235     -38.535 -10.438   0.309  1.00 10.00      A   
ATOM   2076  CG  GLU   235     -38.626 -11.787   1.004  1.00 10.00      A   
ATOM   2077  CD  GLU   235     -39.803 -12.615   0.526  1.00 10.00      A   
ATOM   2078  OE1 GLU   235     -40.954 -12.257   0.846  1.00 10.00      A   
ATOM   2079  OE2 GLU   235     -39.582 -13.629  -0.171  1.00 10.00      A   
ATOM   2080  C   GLU   235     -37.125  -8.459  -0.310  1.00 10.00      A   
ATOM   2081  O   GLU   235     -36.494  -8.517  -1.365  1.00 10.00      A   
ATOM   2082  N   ILE   236     -37.724  -7.353   0.120  1.00 10.00      A   
ATOM   2083  HN  ILE   236     -38.202  -7.372   0.976  1.00 10.00      A   
ATOM   2084  CA  ILE   236     -37.690  -6.111  -0.647  1.00 10.00      A   
ATOM   2085  CB  ILE   236     -38.641  -5.046  -0.053  1.00 10.00      A   
ATOM   2086  CG1 ILE   236     -40.070  -5.591   0.060  1.00 10.00      A   
ATOM   2087  CG2 ILE   236     -38.628  -3.778  -0.890  1.00 10.00      A   
ATOM   2088  CD1 ILE   236     -40.678  -6.012  -1.261  1.00 10.00      A   
ATOM   2089  C   ILE   236     -36.265  -5.558  -0.714  1.00 10.00      A   
ATOM   2090  O   ILE   236     -35.874  -4.928  -1.701  1.00 10.00      A   
ATOM   2091  N   PHE   237     -35.490  -5.811   0.337  1.00 10.00      A   
ATOM   2092  HN  PHE   237     -35.864  -6.308   1.099  1.00 10.00      A   
ATOM   2093  CA  PHE   237     -34.104  -5.358   0.395  1.00 10.00      A   
ATOM   2094  CB  PHE   237     -33.448  -5.762   1.721  1.00 10.00      A   
ATOM   2095  CG  PHE   237     -34.001  -5.065   2.938  1.00 10.00      A   
ATOM   2096  CD1 PHE   237     -34.674  -3.858   2.827  1.00 10.00      A   
ATOM   2097  CD2 PHE   237     -33.845  -5.622   4.198  1.00 10.00      A   
ATOM   2098  CE1 PHE   237     -35.180  -3.221   3.945  1.00 10.00      A   
ATOM   2099  CE2 PHE   237     -34.350  -4.990   5.321  1.00 10.00      A   
ATOM   2100  CZ  PHE   237     -35.018  -3.789   5.193  1.00 10.00      A   
ATOM   2101  C   PHE   237     -33.315  -5.936  -0.776  1.00 10.00      A   
ATOM   2102  O   PHE   237     -32.573  -5.223  -1.453  1.00 10.00      A   
ATOM   2103  N   ASN   238     -33.511  -7.228  -1.026  1.00 10.00      A   
ATOM   2104  HN  ASN   238     -34.129  -7.732  -0.455  1.00 10.00      A   
ATOM   2105  CA  ASN   238     -32.829  -7.914  -2.122  1.00 10.00      A   
ATOM   2106  CB  ASN   238     -33.101  -9.422  -2.085  1.00 10.00      A   
ATOM   2107  CG  ASN   238     -32.359 -10.140  -0.975  1.00 10.00      A   
ATOM   2108  OD1 ASN   238     -31.226  -9.793  -0.628  1.00 10.00      A   
ATOM   2109  ND2 ASN   238     -32.996 -11.151  -0.410  1.00 10.00      A   
ATOM   2110 HD21 ASN   238     -33.896 -11.373  -0.740  1.00 10.00      A   
ATOM   2111 HD22 ASN   238     -32.554 -11.633   0.319  1.00 10.00      A   
ATOM   2112  C   ASN   238     -33.258  -7.341  -3.468  1.00 10.00      A   
ATOM   2113  O   ASN   238     -32.434  -7.143  -4.362  1.00 10.00      A   
ATOM   2114  N   VAL   239     -34.552  -7.062  -3.602  1.00 10.00      A   
ATOM   2115  HN  VAL   239     -35.161  -7.253  -2.854  1.00 10.00      A   
ATOM   2116  CA  VAL   239     -35.094  -6.497  -4.837  1.00 10.00      A   
ATOM   2117  CB  VAL   239     -36.636  -6.371  -4.776  1.00 10.00      A   
ATOM   2118  CG1 VAL   239     -37.194  -5.847  -6.093  1.00 10.00      A   
ATOM   2119  CG2 VAL   239     -37.272  -7.707  -4.424  1.00 10.00      A   
ATOM   2120  C   VAL   239     -34.481  -5.122  -5.103  1.00 10.00      A   
ATOM   2121  O   VAL   239     -34.183  -4.767  -6.247  1.00 10.00      A   
ATOM   2122  N   SER   240     -34.275  -4.364  -4.035  1.00 10.00      A   
ATOM   2123  HN  SER   240     -34.525  -4.710  -3.152  1.00 10.00      A   
ATOM   2124  CA  SER   240     -33.689  -3.038  -4.136  1.00 10.00      A   
ATOM   2125  CB  SER   240     -33.776  -2.328  -2.786  1.00 10.00      A   
ATOM   2126  OG  SER   240     -35.120  -2.305  -2.325  1.00 10.00      A   
ATOM   2127  HG  SER   240     -35.384  -3.196  -2.057  1.00 10.00      A   
ATOM   2128  C   SER   240     -32.243  -3.123  -4.614  1.00 10.00      A   
ATOM   2129  O   SER   240     -31.752  -2.228  -5.306  1.00 10.00      A   
ATOM   2130  N   LEU   241     -31.571  -4.214  -4.256  1.00 10.00      A   
ATOM   2131  HN  LEU   241     -32.014  -4.890  -3.697  1.00 10.00      A   
ATOM   2132  CA  LEU   241     -30.191  -4.426  -4.663  1.00 10.00      A   
ATOM   2133  CB  LEU   241     -29.583  -5.634  -3.942  1.00 10.00      A   
ATOM   2134  CG  LEU   241     -29.667  -5.653  -2.416  1.00 10.00      A   
ATOM   2135  CD1 LEU   241     -29.123  -6.968  -1.884  1.00 10.00      A   
ATOM   2136  CD2 LEU   241     -28.908  -4.483  -1.813  1.00 10.00      A   
ATOM   2137  C   LEU   241     -30.122  -4.656  -6.165  1.00 10.00      A   
ATOM   2138  O   LEU   241     -29.327  -4.032  -6.862  1.00 10.00      A   
ATOM   2139  N   THR   242     -30.982  -5.542  -6.662  1.00 10.00      A   
ATOM   2140  HN  THR   242     -31.602  -6.001  -6.053  1.00 10.00      A   
ATOM   2141  CA  THR   242     -31.019  -5.863  -8.085  1.00 10.00      A   
ATOM   2142  CB  THR   242     -32.006  -7.007  -8.381  1.00 10.00      A   
ATOM   2143  OG1 THR   242     -33.113  -6.945  -7.469  1.00 10.00      A   
ATOM   2144  HG1 THR   242     -33.383  -6.025  -7.349  1.00 10.00      A   
ATOM   2145  CG2 THR   242     -31.318  -8.357  -8.248  1.00 10.00      A   
ATOM   2146  C   THR   242     -31.377  -4.647  -8.938  1.00 10.00      A   
ATOM   2147  O   THR   242     -31.076  -4.603 -10.132  1.00 10.00      A   
ATOM   2148  N   GLN   243     -32.011  -3.661  -8.316  1.00 10.00      A   
ATOM   2149  HN  GLN   243     -32.216  -3.752  -7.359  1.00 10.00      A   
ATOM   2150  CA  GLN   243     -32.410  -2.446  -9.012  1.00 10.00      A   
ATOM   2151  CB  GLN   243     -33.606  -1.798  -8.308  1.00 10.00      A   
ATOM   2152  CG  GLN   243     -34.937  -2.472  -8.605  1.00 10.00      A   
ATOM   2153  CD  GLN   243     -35.585  -1.946  -9.872  1.00 10.00      A   
ATOM   2154  OE1 GLN   243     -34.910  -1.464 -10.781  1.00 10.00      A   
ATOM   2155  NE2 GLN   243     -36.902  -2.036  -9.944  1.00 10.00      A   
ATOM   2156 HE21 GLN   243     -37.382  -2.437  -9.191  1.00 10.00      A   
ATOM   2157 HE22 GLN   243     -37.346  -1.699 -10.752  1.00 10.00      A   
ATOM   2158  C   GLN   243     -31.251  -1.458  -9.107  1.00 10.00      A   
ATOM   2159  O   GLN   243     -31.348  -0.438  -9.788  1.00 10.00      A   
ATOM   2160  N   THR   244     -30.156  -1.770  -8.425  1.00 10.00      A   
ATOM   2161  HN  THR   244     -30.133  -2.606  -7.909  1.00 10.00      A   
ATOM   2162  CA  THR   244     -28.981  -0.909  -8.432  1.00 10.00      A   
ATOM   2163  CB  THR   244     -28.925  -0.039  -7.157  1.00 10.00      A   
ATOM   2164  OG1 THR   244     -30.261   0.236  -6.700  1.00 10.00      A   
ATOM   2165  HG1 THR   244     -30.642  -0.572  -6.333  1.00 10.00      A   
ATOM   2166  CG2 THR   244     -28.211   1.277  -7.439  1.00 10.00      A   
ATOM   2167  C   THR   244     -27.702  -1.743  -8.536  1.00 10.00      A   
ATOM   2168  O   THR   244     -26.731  -1.506  -7.818  1.00 10.00      A   
ATOM   2169  N   LEU   245     -27.709  -2.720  -9.434  1.00 10.00      A   
ATOM   2170  HN  LEU   245     -28.511  -2.862  -9.981  1.00 10.00      A   
ATOM   2171  CA  LEU   245     -26.550  -3.586  -9.626  1.00 10.00      A   
ATOM   2172  CB  LEU   245     -26.977  -5.052  -9.765  1.00 10.00      A   
ATOM   2173  CG  LEU   245     -27.335  -5.778  -8.467  1.00 10.00      A   
ATOM   2174  CD1 LEU   245     -27.611  -7.247  -8.739  1.00 10.00      A   
ATOM   2175  CD2 LEU   245     -26.227  -5.620  -7.439  1.00 10.00      A   
ATOM   2176  C   LEU   245     -25.726  -3.162 -10.837  1.00 10.00      A   
ATOM   2177  O   LEU   245     -24.531  -3.440 -10.920  1.00 10.00      A   
ATOM   2178  N   HIS   246     -26.365  -2.488 -11.784  1.00 10.00      A   
ATOM   2179  HN  HIS   246     -27.321  -2.293 -11.678  1.00 10.00      A   
ATOM   2180  CA  HIS   246     -25.663  -2.040 -12.977  1.00 10.00      A   
ATOM   2181  CB  HIS   246     -26.489  -2.283 -14.245  1.00 10.00      A   
ATOM   2182  CG  HIS   246     -25.671  -2.254 -15.503  1.00 10.00      A   
ATOM   2183  ND1 HIS   246     -24.904  -3.323 -15.931  1.00 10.00      A   
ATOM   2184  HD1 HIS   246     -24.820  -4.192 -15.478  1.00 10.00      A   
ATOM   2185  CD2 HIS   246     -25.487  -1.273 -16.414  1.00 10.00      A   
ATOM   2186  CE1 HIS   246     -24.284  -2.992 -17.050  1.00 10.00      A   
ATOM   2187  NE2 HIS   246     -24.620  -1.757 -17.363  1.00 10.00      A   
ATOM   2188  HE2 HIS   246     -24.294  -1.256 -18.144  1.00 10.00      A   
ATOM   2189  C   HIS   246     -25.239  -0.578 -12.857  1.00 10.00      A   
ATOM   2190  O   HIS   246     -24.205  -0.181 -13.391  1.00 10.00      A   
ATOM   2191  N   ARG   247     -26.028   0.217 -12.142  1.00 10.00      A   
ATOM   2192  HN  ARG   247     -26.840  -0.153 -11.734  1.00 10.00      A   
ATOM   2193  CA  ARG   247     -25.716   1.629 -11.955  1.00 10.00      A   
ATOM   2194  CB  ARG   247     -26.890   2.377 -11.320  1.00 10.00      A   
ATOM   2195  CG  ARG   247     -26.605   3.847 -11.044  1.00 10.00      A   
ATOM   2196  CD  ARG   247     -27.813   4.718 -11.338  1.00 10.00      A   
ATOM   2197  NE  ARG   247     -28.915   4.470 -10.413  1.00 10.00      A   
ATOM   2198  HE  ARG   247     -29.076   3.539 -10.148  1.00 10.00      A   
ATOM   2199  CZ  ARG   247     -29.709   5.421  -9.927  1.00 10.00      A   
ATOM   2200  NH1 ARG   247     -29.529   6.691 -10.271  1.00 10.00      A   
ATOM   2201 HH11 ARG   247     -28.766   6.956 -10.930  1.00 10.00      A   
ATOM   2202 HH12 ARG   247     -30.158   7.431  -9.887  1.00 10.00      A   
ATOM   2203  NH2 ARG   247     -30.685   5.101  -9.091  1.00 10.00      A   
ATOM   2204 HH21 ARG   247     -31.313   5.840  -8.707  1.00 10.00      A   
ATOM   2205 HH22 ARG   247     -30.830   4.104  -8.815  1.00 10.00      A   
ATOM   2206  C   ARG   247     -24.455   1.787 -11.111  1.00 10.00      A   
ATOM   2207  O   ARG   247     -23.671   2.715 -11.312  1.00 10.00      A   
ATOM   2208  N   THR   248     -24.248   0.855 -10.192  1.00 10.00      A   
ATOM   2209  HN  THR   248     -24.896   0.126 -10.092  1.00 10.00      A   
ATOM   2210  CA  THR   248     -23.082   0.873  -9.324  1.00 10.00      A   
ATOM   2211  CB  THR   248     -23.193  -0.259  -8.287  1.00 10.00      A   
ATOM   2212  OG1 THR   248     -24.157  -1.215  -8.753  1.00 10.00      A   
ATOM   2213  HG1 THR   248     -24.857  -1.312  -8.097  1.00 10.00      A   
ATOM   2214  CG2 THR   248     -23.638   0.285  -6.937  1.00 10.00      A   
ATOM   2215  C   THR   248     -21.805   0.687 -10.145  1.00 10.00      A   
ATOM   2216  O   THR   248     -20.733   1.168  -9.779  1.00 10.00      A   
ATOM   2217  N   LEU   249     -21.946   0.014 -11.281  1.00 10.00      A   
ATOM   2218  HN  LEU   249     -22.836  -0.326 -11.522  1.00 10.00      A   
ATOM   2219  CA  LEU   249     -20.826  -0.248 -12.177  1.00 10.00      A   
ATOM   2220  CB  LEU   249     -21.106  -1.508 -13.003  1.00 10.00      A   
ATOM   2221  CG  LEU   249     -19.932  -2.087 -13.800  1.00 10.00      A   
ATOM   2222  CD1 LEU   249     -18.846  -2.610 -12.871  1.00 10.00      A   
ATOM   2223  CD2 LEU   249     -20.413  -3.183 -14.737  1.00 10.00      A   
ATOM   2224  C   LEU   249     -20.574   0.946 -13.100  1.00 10.00      A   
ATOM   2225  O   LEU   249     -19.545   1.024 -13.767  1.00 10.00      A   
ATOM   2226  N   ILE   250     -21.527   1.869 -13.146  1.00 10.00      A   
ATOM   2227  HN  ILE   250     -22.336   1.751 -12.602  1.00 10.00      A   
ATOM   2228  CA  ILE   250     -21.398   3.055 -13.986  1.00 10.00      A   
ATOM   2229  CB  ILE   250     -22.728   3.382 -14.710  1.00 10.00      A   
ATOM   2230  CG1 ILE   250     -23.283   2.131 -15.398  1.00 10.00      A   
ATOM   2231  CG2 ILE   250     -22.533   4.503 -15.724  1.00 10.00      A   
ATOM   2232  CD1 ILE   250     -24.643   2.327 -16.036  1.00 10.00      A   
ATOM   2233  C   ILE   250     -20.965   4.253 -13.146  1.00 10.00      A   
ATOM   2234  O   ILE   250     -20.449   5.248 -13.665  1.00 10.00      A   
ATOM   2235  N   THR   251     -21.160   4.142 -11.841  1.00 10.00      A   
ATOM   2236  HN  THR   251     -21.539   3.311 -11.485  1.00 10.00      A   
ATOM   2237  CA  THR   251     -20.805   5.211 -10.920  1.00 10.00      A   
ATOM   2238  CB  THR   251     -21.595   5.078  -9.601  1.00 10.00      A   
ATOM   2239  OG1 THR   251     -22.989   4.916  -9.903  1.00 10.00      A   
ATOM   2240  HG1 THR   251     -23.129   4.070 -10.353  1.00 10.00      A   
ATOM   2241  CG2 THR   251     -21.418   6.315  -8.732  1.00 10.00      A   
ATOM   2242  C   THR   251     -19.305   5.198 -10.627  1.00 10.00      A   
ATOM   2243  O   THR   251     -18.689   4.131 -10.569  1.00 10.00      A   
ATOM   2244  N   SER   252     -18.724   6.394 -10.481  1.00 10.00      A   
ATOM   2245  HN  SER   252     -19.274   7.200 -10.585  1.00 10.00      A   
ATOM   2246  CA  SER   252     -17.301   6.558 -10.185  1.00 10.00      A   
ATOM   2247  CB  SER   252     -16.902   5.799  -8.912  1.00 10.00      A   
ATOM   2248  OG  SER   252     -17.749   6.152  -7.825  1.00 10.00      A   
ATOM   2249  HG  SER   252     -17.700   5.464  -7.147  1.00 10.00      A   
ATOM   2250  C   SER   252     -16.408   6.184 -11.370  1.00 10.00      A   
ATOM   2251  O   SER   252     -15.179   6.136 -11.248  1.00 10.00      A   
ATOM   2252  N   GLY   253     -17.033   5.958 -12.520  1.00 10.00      A   
ATOM   2253  HN  GLY   253     -18.010   6.046 -12.558  1.00 10.00      A   
ATOM   2254  CA  GLY   253     -16.297   5.594 -13.715  1.00 10.00      A   
ATOM   2255  C   GLY   253     -15.441   6.736 -14.217  1.00 10.00      A   
ATOM   2256  O   GLY   253     -14.250   6.558 -14.488  1.00 10.00      A   
ATOM   2257  N   THR   254     -16.041   7.915 -14.324  1.00 10.00      A   
ATOM   2258  HN  THR   254     -16.993   7.993 -14.096  1.00 10.00      A   
ATOM   2259  CA  THR   254     -15.327   9.094 -14.785  1.00 10.00      A   
ATOM   2260  CB  THR   254     -16.282  10.288 -14.943  1.00 10.00      A   
ATOM   2261  OG1 THR   254     -17.597   9.798 -15.259  1.00 10.00      A   
ATOM   2262  HG1 THR   254     -18.257  10.371 -14.852  1.00 10.00      A   
ATOM   2263  CG2 THR   254     -15.806  11.210 -16.057  1.00 10.00      A   
ATOM   2264  C   THR   254     -14.206   9.452 -13.808  1.00 10.00      A   
ATOM   2265  O   THR   254     -13.132   9.895 -14.217  1.00 10.00      A   
ATOM   2266  N   THR   255     -14.460   9.233 -12.519  1.00 10.00      A   
ATOM   2267  HN  THR   255     -15.338   8.882 -12.258  1.00 10.00      A   
ATOM   2268  CA  THR   255     -13.477   9.507 -11.481  1.00 10.00      A   
ATOM   2269  CB  THR   255     -14.080   9.268 -10.083  1.00 10.00      A   
ATOM   2270  OG1 THR   255     -15.302  10.009  -9.961  1.00 10.00      A   
ATOM   2271  HG1 THR   255     -15.108  10.892  -9.625  1.00 10.00      A   
ATOM   2272  CG2 THR   255     -13.110   9.706  -8.997  1.00 10.00      A   
ATOM   2273  C   THR   255     -12.248   8.619 -11.667  1.00 10.00      A   
ATOM   2274  O   THR   255     -11.109   9.080 -11.562  1.00 10.00      A   
ATOM   2275  N   LEU   256     -12.488   7.348 -11.970  1.00 10.00      A   
ATOM   2276  HN  LEU   256     -13.419   7.044 -12.055  1.00 10.00      A   
ATOM   2277  CA  LEU   256     -11.408   6.396 -12.189  1.00 10.00      A   
ATOM   2278  CB  LEU   256     -11.984   5.002 -12.455  1.00 10.00      A   
ATOM   2279  CG  LEU   256     -10.973   3.878 -12.691  1.00 10.00      A   
ATOM   2280  CD1 LEU   256     -10.186   3.593 -11.424  1.00 10.00      A   
ATOM   2281  CD2 LEU   256     -11.676   2.621 -13.176  1.00 10.00      A   
ATOM   2282  C   LEU   256     -10.551   6.847 -13.367  1.00 10.00      A   
ATOM   2283  O   LEU   256      -9.322   6.758 -13.334  1.00 10.00      A   
ATOM   2284  N   MET   257     -11.217   7.356 -14.397  1.00 10.00      A   
ATOM   2285  HN  MET   257     -12.197   7.403 -14.348  1.00 10.00      A   
ATOM   2286  CA  MET   257     -10.539   7.840 -15.595  1.00 10.00      A   
ATOM   2287  CB  MET   257     -11.557   8.262 -16.660  1.00 10.00      A   
ATOM   2288  CG  MET   257     -12.401   7.117 -17.196  1.00 10.00      A   
ATOM   2289  SD  MET   257     -13.842   7.676 -18.130  1.00 10.00      A   
ATOM   2290  CE  MET   257     -13.062   8.389 -19.576  1.00 10.00      A   
ATOM   2291  C   MET   257      -9.615   9.007 -15.258  1.00 10.00      A   
ATOM   2292  O   MET   257      -8.526   9.129 -15.816  1.00 10.00      A   
ATOM   2293  N   VAL   258     -10.054   9.855 -14.336  1.00 10.00      A   
ATOM   2294  HN  VAL   258     -10.934   9.702 -13.928  1.00 10.00      A   
ATOM   2295  CA  VAL   258      -9.263  11.006 -13.916  1.00 10.00      A   
ATOM   2296  CB  VAL   258     -10.068  11.945 -12.990  1.00 10.00      A   
ATOM   2297  CG1 VAL   258      -9.208  13.109 -12.517  1.00 10.00      A   
ATOM   2298  CG2 VAL   258     -11.307  12.461 -13.702  1.00 10.00      A   
ATOM   2299  C   VAL   258      -7.997  10.543 -13.198  1.00 10.00      A   
ATOM   2300  O   VAL   258      -6.899  11.031 -13.472  1.00 10.00      A   
ATOM   2301  N   ILE   259      -8.157   9.583 -12.295  1.00 10.00      A   
ATOM   2302  HN  ILE   259      -9.057   9.230 -12.128  1.00 10.00      A   
ATOM   2303  CA  ILE   259      -7.032   9.049 -11.537  1.00 10.00      A   
ATOM   2304  CB  ILE   259      -7.497   8.061 -10.448  1.00 10.00      A   
ATOM   2305  CG1 ILE   259      -8.499   8.749  -9.515  1.00 10.00      A   
ATOM   2306  CG2 ILE   259      -6.306   7.539  -9.657  1.00 10.00      A   
ATOM   2307  CD1 ILE   259      -9.168   7.810  -8.537  1.00 10.00      A   
ATOM   2308  C   ILE   259      -6.020   8.378 -12.465  1.00 10.00      A   
ATOM   2309  O   ILE   259      -4.813   8.434 -12.225  1.00 10.00      A   
ATOM   2310  N   LEU   260      -6.518   7.754 -13.529  1.00 10.00      A   
ATOM   2311  HN  LEU   260      -7.492   7.725 -13.654  1.00 10.00      A   
ATOM   2312  CA  LEU   260      -5.653   7.101 -14.506  1.00 10.00      A   
ATOM   2313  CB  LEU   260      -6.485   6.414 -15.593  1.00 10.00      A   
ATOM   2314  CG  LEU   260      -7.256   5.165 -15.163  1.00 10.00      A   
ATOM   2315  CD1 LEU   260      -8.221   4.731 -16.253  1.00 10.00      A   
ATOM   2316  CD2 LEU   260      -6.298   4.036 -14.818  1.00 10.00      A   
ATOM   2317  C   LEU   260      -4.708   8.121 -15.133  1.00 10.00      A   
ATOM   2318  O   LEU   260      -3.515   7.866 -15.292  1.00 10.00      A   
ATOM   2319  N   MET   261      -5.252   9.288 -15.471  1.00 10.00      A   
ATOM   2320  HN  MET   261      -6.210   9.429 -15.316  1.00 10.00      A   
ATOM   2321  CA  MET   261      -4.463  10.362 -16.063  1.00 10.00      A   
ATOM   2322  CB  MET   261      -5.364  11.492 -16.567  1.00 10.00      A   
ATOM   2323  CG  MET   261      -5.948  11.258 -17.951  1.00 10.00      A   
ATOM   2324  SD  MET   261      -6.960  12.638 -18.531  1.00 10.00      A   
ATOM   2325  CE  MET   261      -8.254  12.664 -17.289  1.00 10.00      A   
ATOM   2326  C   MET   261      -3.470  10.913 -15.052  1.00 10.00      A   
ATOM   2327  O   MET   261      -2.351  11.276 -15.405  1.00 10.00      A   
ATOM   2328  N   LEU   262      -3.889  10.954 -13.792  1.00 10.00      A   
ATOM   2329  HN  LEU   262      -4.797  10.644 -13.586  1.00 10.00      A   
ATOM   2330  CA  LEU   262      -3.055  11.457 -12.707  1.00 10.00      A   
ATOM   2331  CB  LEU   262      -3.823  11.392 -11.383  1.00 10.00      A   
ATOM   2332  CG  LEU   262      -3.153  12.045 -10.175  1.00 10.00      A   
ATOM   2333  CD1 LEU   262      -3.225  13.560 -10.275  1.00 10.00      A   
ATOM   2334  CD2 LEU   262      -3.793  11.561  -8.885  1.00 10.00      A   
ATOM   2335  C   LEU   262      -1.747  10.670 -12.602  1.00 10.00      A   
ATOM   2336  O   LEU   262      -0.675  11.251 -12.426  1.00 10.00      A   
ATOM   2337  N   TYR   263      -1.841   9.349 -12.731  1.00 10.00      A   
ATOM   2338  HN  TYR   263      -2.724   8.946 -12.878  1.00 10.00      A   
ATOM   2339  CA  TYR   263      -0.664   8.487 -12.653  1.00 10.00      A   
ATOM   2340  CB  TYR   263      -1.074   7.016 -12.493  1.00 10.00      A   
ATOM   2341  CG  TYR   263       0.071   6.056 -12.224  1.00 10.00      A   
ATOM   2342  CD1 TYR   263       1.108   6.387 -11.357  1.00 10.00      A   
ATOM   2343  CD2 TYR   263       0.107   4.809 -12.833  1.00 10.00      A   
ATOM   2344  CE1 TYR   263       2.145   5.506 -11.109  1.00 10.00      A   
ATOM   2345  CE2 TYR   263       1.140   3.921 -12.593  1.00 10.00      A   
ATOM   2346  CZ  TYR   263       2.155   4.273 -11.729  1.00 10.00      A   
ATOM   2347  OH  TYR   263       3.187   3.390 -11.483  1.00 10.00      A   
ATOM   2348  HH  TYR   263       3.324   3.313 -10.523  1.00 10.00      A   
ATOM   2349  C   TYR   263       0.218   8.669 -13.885  1.00 10.00      A   
ATOM   2350  O   TYR   263       1.445   8.654 -13.790  1.00 10.00      A   
ATOM   2351  N   LEU   264      -0.413   8.856 -15.037  1.00 10.00      A   
ATOM   2352  HN  LEU   264      -1.395   8.865 -15.052  1.00 10.00      A   
ATOM   2353  CA  LEU   264       0.318   9.044 -16.286  1.00 10.00      A   
ATOM   2354  CB  LEU   264      -0.626   8.948 -17.487  1.00 10.00      A   
ATOM   2355  CG  LEU   264      -1.342   7.611 -17.680  1.00 10.00      A   
ATOM   2356  CD1 LEU   264      -2.272   7.673 -18.881  1.00 10.00      A   
ATOM   2357  CD2 LEU   264      -0.341   6.477 -17.836  1.00 10.00      A   
ATOM   2358  C   LEU   264       1.051  10.383 -16.299  1.00 10.00      A   
ATOM   2359  O   LEU   264       2.245  10.446 -16.591  1.00 10.00      A   
ATOM   2360  N   PHE   265       0.327  11.446 -15.969  1.00 10.00      A   
ATOM   2361  HN  PHE   265      -0.623  11.325 -15.737  1.00 10.00      A   
ATOM   2362  CA  PHE   265       0.897  12.790 -15.943  1.00 10.00      A   
ATOM   2363  CB  PHE   265      -0.206  13.850 -15.842  1.00 10.00      A   
ATOM   2364  CG  PHE   265      -0.851  14.185 -17.159  1.00 10.00      A   
ATOM   2365  CD1 PHE   265      -1.854  13.385 -17.681  1.00 10.00      A   
ATOM   2366  CD2 PHE   265      -0.450  15.299 -17.877  1.00 10.00      A   
ATOM   2367  CE1 PHE   265      -2.445  13.689 -18.891  1.00 10.00      A   
ATOM   2368  CE2 PHE   265      -1.037  15.610 -19.087  1.00 10.00      A   
ATOM   2369  CZ  PHE   265      -2.036  14.803 -19.596  1.00 10.00      A   
ATOM   2370  C   PHE   265       1.891  12.942 -14.796  1.00 10.00      A   
ATOM   2371  O   PHE   265       2.858  13.697 -14.897  1.00 10.00      A   
ATOM   2372  N   GLY   266       1.645  12.227 -13.706  1.00 10.00      A   
ATOM   2373  HN  GLY   266       0.853  11.647 -13.678  1.00 10.00      A   
ATOM   2374  CA  GLY   266       2.532  12.294 -12.563  1.00 10.00      A   
ATOM   2375  C   GLY   266       3.806  11.516 -12.797  1.00 10.00      A   
ATOM   2376  O   GLY   266       4.907  12.049 -12.658  1.00 10.00      A   
ATOM   2377  N   GLY   267       3.656  10.255 -13.169  1.00 10.00      A   
ATOM   2378  HN  GLY   267       2.751   9.884 -13.269  1.00 10.00      A   
ATOM   2379  CA  GLY   267       4.807   9.420 -13.422  1.00 10.00      A   
ATOM   2380  C   GLY   267       5.272   8.698 -12.175  1.00 10.00      A   
ATOM   2381  O   GLY   267       4.508   8.549 -11.219  1.00 10.00      A   
ATOM   2382  N   PRO   268       6.539   8.259 -12.151  1.00 10.00      A   
ATOM   2383  CA  PRO   268       7.112   7.533 -11.012  1.00 10.00      A   
ATOM   2384  CB  PRO   268       8.517   7.155 -11.492  1.00 10.00      A   
ATOM   2385  CG  PRO   268       8.823   8.125 -12.579  1.00 10.00      A   
ATOM   2386  CD  PRO   268       7.512   8.426 -13.243  1.00 10.00      A   
ATOM   2387  C   PRO   268       7.198   8.381  -9.743  1.00 10.00      A   
ATOM   2388  O   PRO   268       7.290   7.847  -8.636  1.00 10.00      A   
ATOM   2389  N   VAL   269       7.173   9.698  -9.901  1.00 10.00      A   
ATOM   2390  HN  VAL   269       7.102  10.071 -10.804  1.00 10.00      A   
ATOM   2391  CA  VAL   269       7.252  10.600  -8.758  1.00 10.00      A   
ATOM   2392  CB  VAL   269       7.545  12.057  -9.188  1.00 10.00      A   
ATOM   2393  CG1 VAL   269       6.323  12.709  -9.819  1.00 10.00      A   
ATOM   2394  CG2 VAL   269       8.064  12.879  -8.018  1.00 10.00      A   
ATOM   2395  C   VAL   269       5.978  10.538  -7.911  1.00 10.00      A   
ATOM   2396  O   VAL   269       6.006  10.797  -6.710  1.00 10.00      A   
ATOM   2397  N   LEU   270       4.869  10.166  -8.536  1.00 10.00      A   
ATOM   2398  HN  LEU   270       4.909   9.942  -9.492  1.00 10.00      A   
ATOM   2399  CA  LEU   270       3.596  10.072  -7.835  1.00 10.00      A   
ATOM   2400  CB  LEU   270       2.531  10.919  -8.532  1.00 10.00      A   
ATOM   2401  CG  LEU   270       2.708  12.437  -8.453  1.00 10.00      A   
ATOM   2402  CD1 LEU   270       1.550  13.140  -9.144  1.00 10.00      A   
ATOM   2403  CD2 LEU   270       2.823  12.893  -7.006  1.00 10.00      A   
ATOM   2404  C   LEU   270       3.138   8.623  -7.747  1.00 10.00      A   
ATOM   2405  O   LEU   270       1.947   8.332  -7.858  1.00 10.00      A   
ATOM   2406  N   GLU   271       4.092   7.723  -7.542  1.00 10.00      A   
ATOM   2407  HN  GLU   271       5.019   8.029  -7.454  1.00 10.00      A   
ATOM   2408  CA  GLU   271       3.807   6.296  -7.445  1.00 10.00      A   
ATOM   2409  CB  GLU   271       5.099   5.516  -7.188  1.00 10.00      A   
ATOM   2410  CG  GLU   271       4.933   4.004  -7.212  1.00 10.00      A   
ATOM   2411  CD  GLU   271       4.921   3.440  -8.615  1.00 10.00      A   
ATOM   2412  OE1 GLU   271       5.868   3.721  -9.379  1.00 10.00      A   
ATOM   2413  OE2 GLU   271       3.983   2.690  -8.958  1.00 10.00      A   
ATOM   2414  C   GLU   271       2.791   5.998  -6.343  1.00 10.00      A   
ATOM   2415  O   GLU   271       1.646   5.640  -6.624  1.00 10.00      A   
ATOM   2416  N   GLY   272       3.209   6.171  -5.093  1.00 10.00      A   
ATOM   2417  HN  GLY   272       4.122   6.491  -4.932  1.00 10.00      A   
ATOM   2418  CA  GLY   272       2.335   5.900  -3.967  1.00 10.00      A   
ATOM   2419  C   GLY   272       1.098   6.775  -3.962  1.00 10.00      A   
ATOM   2420  O   GLY   272       0.012   6.323  -3.593  1.00 10.00      A   
ATOM   2421  N   PHE   273       1.264   8.023  -4.379  1.00 10.00      A   
ATOM   2422  HN  PHE   273       2.162   8.317  -4.654  1.00 10.00      A   
ATOM   2423  CA  PHE   273       0.159   8.972  -4.428  1.00 10.00      A   
ATOM   2424  CB  PHE   273       0.658  10.338  -4.903  1.00 10.00      A   
ATOM   2425  CG  PHE   273      -0.361  11.440  -4.800  1.00 10.00      A   
ATOM   2426  CD1 PHE   273      -0.689  11.985  -3.569  1.00 10.00      A   
ATOM   2427  CD2 PHE   273      -0.983  11.936  -5.935  1.00 10.00      A   
ATOM   2428  CE1 PHE   273      -1.618  13.003  -3.470  1.00 10.00      A   
ATOM   2429  CE2 PHE   273      -1.914  12.954  -5.844  1.00 10.00      A   
ATOM   2430  CZ  PHE   273      -2.232  13.489  -4.610  1.00 10.00      A   
ATOM   2431  C   PHE   273      -0.959   8.471  -5.341  1.00 10.00      A   
ATOM   2432  O   PHE   273      -2.125   8.409  -4.940  1.00 10.00      A   
ATOM   2433  N   SER   274      -0.599   8.093  -6.560  1.00 10.00      A   
ATOM   2434  HN  SER   274       0.345   8.148  -6.823  1.00 10.00      A   
ATOM   2435  CA  SER   274      -1.576   7.610  -7.522  1.00 10.00      A   
ATOM   2436  CB  SER   274      -0.994   7.634  -8.933  1.00 10.00      A   
ATOM   2437  OG  SER   274      -0.319   8.857  -9.176  1.00 10.00      A   
ATOM   2438  HG  SER   274       0.592   8.784  -8.862  1.00 10.00      A   
ATOM   2439  C   SER   274      -2.074   6.212  -7.169  1.00 10.00      A   
ATOM   2440  O   SER   274      -3.246   5.898  -7.377  1.00 10.00      A   
ATOM   2441  N   LEU   275      -1.189   5.378  -6.631  1.00 10.00      A   
ATOM   2442  HN  LEU   275      -0.262   5.682  -6.494  1.00 10.00      A   
ATOM   2443  CA  LEU   275      -1.559   4.017  -6.252  1.00 10.00      A   
ATOM   2444  CB  LEU   275      -0.344   3.228  -5.761  1.00 10.00      A   
ATOM   2445  CG  LEU   275       0.610   2.710  -6.841  1.00 10.00      A   
ATOM   2446  CD1 LEU   275       1.823   2.051  -6.207  1.00 10.00      A   
ATOM   2447  CD2 LEU   275      -0.100   1.743  -7.774  1.00 10.00      A   
ATOM   2448  C   LEU   275      -2.653   4.025  -5.195  1.00 10.00      A   
ATOM   2449  O   LEU   275      -3.628   3.282  -5.299  1.00 10.00      A   
ATOM   2450  N   THR   276      -2.493   4.877  -4.192  1.00 10.00      A   
ATOM   2451  HN  THR   276      -1.691   5.442  -4.167  1.00 10.00      A   
ATOM   2452  CA  THR   276      -3.473   4.992  -3.123  1.00 10.00      A   
ATOM   2453  CB  THR   276      -2.979   5.948  -2.017  1.00 10.00      A   
ATOM   2454  OG1 THR   276      -1.673   5.541  -1.589  1.00 10.00      A   
ATOM   2455  HG1 THR   276      -1.016   5.843  -2.229  1.00 10.00      A   
ATOM   2456  CG2 THR   276      -3.923   5.933  -0.824  1.00 10.00      A   
ATOM   2457  C   THR   276      -4.812   5.484  -3.675  1.00 10.00      A   
ATOM   2458  O   THR   276      -5.875   5.020  -3.266  1.00 10.00      A   
ATOM   2459  N   MET   277      -4.751   6.405  -4.630  1.00 10.00      A   
ATOM   2460  HN  MET   277      -3.875   6.725  -4.931  1.00 10.00      A   
ATOM   2461  CA  MET   277      -5.958   6.953  -5.239  1.00 10.00      A   
ATOM   2462  CB  MET   277      -5.620   8.182  -6.086  1.00 10.00      A   
ATOM   2463  CG  MET   277      -5.170   9.395  -5.290  1.00 10.00      A   
ATOM   2464  SD  MET   277      -6.544  10.282  -4.533  1.00 10.00      A   
ATOM   2465  CE  MET   277      -5.719  11.792  -4.036  1.00 10.00      A   
ATOM   2466  C   MET   277      -6.651   5.912  -6.111  1.00 10.00      A   
ATOM   2467  O   MET   277      -7.861   5.705  -6.012  1.00 10.00      A   
ATOM   2468  N   LEU   278      -5.863   5.255  -6.954  1.00 10.00      A   
ATOM   2469  HN  LEU   278      -4.901   5.464  -6.963  1.00 10.00      A   
ATOM   2470  CA  LEU   278      -6.369   4.242  -7.873  1.00 10.00      A   
ATOM   2471  CB  LEU   278      -5.252   3.769  -8.812  1.00 10.00      A   
ATOM   2472  CG  LEU   278      -5.674   2.884  -9.987  1.00 10.00      A   
ATOM   2473  CD1 LEU   278      -6.497   3.678 -10.987  1.00 10.00      A   
ATOM   2474  CD2 LEU   278      -4.456   2.275 -10.661  1.00 10.00      A   
ATOM   2475  C   LEU   278      -6.981   3.050  -7.142  1.00 10.00      A   
ATOM   2476  O   LEU   278      -8.104   2.638  -7.436  1.00 10.00      A   
ATOM   2477  N   ILE   279      -6.246   2.496  -6.190  1.00 10.00      A   
ATOM   2478  HN  ILE   279      -5.359   2.872  -5.981  1.00 10.00      A   
ATOM   2479  CA  ILE   279      -6.726   1.344  -5.439  1.00 10.00      A   
ATOM   2480  CB  ILE   279      -5.576   0.629  -4.699  1.00 10.00      A   
ATOM   2481  CG1 ILE   279      -4.517   0.180  -5.709  1.00 10.00      A   
ATOM   2482  CG2 ILE   279      -6.097  -0.568  -3.915  1.00 10.00      A   
ATOM   2483  CD1 ILE   279      -3.265  -0.381  -5.075  1.00 10.00      A   
ATOM   2484  C   ILE   279      -7.822   1.752  -4.461  1.00 10.00      A   
ATOM   2485  O   ILE   279      -8.802   1.031  -4.280  1.00 10.00      A   
ATOM   2486  N   GLY   280      -7.664   2.929  -3.866  1.00 10.00      A   
ATOM   2487  HN  GLY   280      -6.869   3.469  -4.070  1.00 10.00      A   
ATOM   2488  CA  GLY   280      -8.637   3.428  -2.911  1.00 10.00      A   
ATOM   2489  C   GLY   280     -10.026   3.573  -3.504  1.00 10.00      A   
ATOM   2490  O   GLY   280     -11.016   3.211  -2.876  1.00 10.00      A   
ATOM   2491  N   VAL   281     -10.102   4.087  -4.722  1.00 10.00      A   
ATOM   2492  HN  VAL   281      -9.277   4.355  -5.185  1.00 10.00      A   
ATOM   2493  CA  VAL   281     -11.386   4.270  -5.385  1.00 10.00      A   
ATOM   2494  CB  VAL   281     -11.281   5.281  -6.552  1.00 10.00      A   
ATOM   2495  CG1 VAL   281     -10.632   4.652  -7.778  1.00 10.00      A   
ATOM   2496  CG2 VAL   281     -12.641   5.870  -6.892  1.00 10.00      A   
ATOM   2497  C   VAL   281     -11.930   2.934  -5.895  1.00 10.00      A   
ATOM   2498  O   VAL   281     -13.101   2.821  -6.256  1.00 10.00      A   
ATOM   2499  N   SER   282     -11.079   1.917  -5.886  1.00 10.00      A   
ATOM   2500  HN  SER   282     -10.170   2.055  -5.540  1.00 10.00      A   
ATOM   2501  CA  SER   282     -11.463   0.599  -6.363  1.00 10.00      A   
ATOM   2502  CB  SER   282     -10.318  -0.042  -7.150  1.00 10.00      A   
ATOM   2503  OG  SER   282      -9.917   0.797  -8.224  1.00 10.00      A   
ATOM   2504  HG  SER   282      -9.372   1.523  -7.877  1.00 10.00      A   
ATOM   2505  C   SER   282     -11.926  -0.319  -5.232  1.00 10.00      A   
ATOM   2506  O   SER   282     -12.334  -1.454  -5.480  1.00 10.00      A   
ATOM   2507  N   ILE   283     -11.878   0.164  -3.990  1.00 10.00      A   
ATOM   2508  HN  ILE   283     -11.537   1.075  -3.835  1.00 10.00      A   
ATOM   2509  CA  ILE   283     -12.317  -0.646  -2.853  1.00 10.00      A   
ATOM   2510  CB  ILE   283     -11.952  -0.025  -1.487  1.00 10.00      A   
ATOM   2511  CG1 ILE   283     -12.693   1.297  -1.265  1.00 10.00      A   
ATOM   2512  CG2 ILE   283     -10.446   0.167  -1.373  1.00 10.00      A   
ATOM   2513  CD1 ILE   283     -12.429   1.935   0.081  1.00 10.00      A   
ATOM   2514  C   ILE   283     -13.822  -0.899  -2.935  1.00 10.00      A   
ATOM   2515  O   ILE   283     -14.324  -1.925  -2.467  1.00 10.00      A   
ATOM   2516  N   GLY   284     -14.529   0.034  -3.570  1.00 10.00      A   
ATOM   2517  HN  GLY   284     -14.068   0.820  -3.931  1.00 10.00      A   
ATOM   2518  CA  GLY   284     -15.963  -0.093  -3.732  1.00 10.00      A   
ATOM   2519  C   GLY   284     -16.306  -1.020  -4.879  1.00 10.00      A   
ATOM   2520  O   GLY   284     -17.473  -1.295  -5.138  1.00 10.00      A   
ATOM   2521  N   THR   285     -15.278  -1.483  -5.578  1.00 10.00      A   
ATOM   2522  HN  THR   285     -14.373  -1.193  -5.344  1.00 10.00      A   
ATOM   2523  CA  THR   285     -15.455  -2.396  -6.696  1.00 10.00      A   
ATOM   2524  CB  THR   285     -14.638  -1.928  -7.916  1.00 10.00      A   
ATOM   2525  OG1 THR   285     -14.493  -0.497  -7.874  1.00 10.00      A   
ATOM   2526  HG1 THR   285     -14.336  -0.165  -8.766  1.00 10.00      A   
ATOM   2527  CG2 THR   285     -15.342  -2.318  -9.209  1.00 10.00      A   
ATOM   2528  C   THR   285     -15.000  -3.796  -6.288  1.00 10.00      A   
ATOM   2529  O   THR   285     -15.267  -4.783  -6.977  1.00 10.00      A   
ATOM   2530  N   ALA   286     -14.310  -3.868  -5.155  1.00 10.00      A   
ATOM   2531  HN  ALA   286     -14.143  -3.045  -4.651  1.00 10.00      A   
ATOM   2532  CA  ALA   286     -13.813  -5.131  -4.635  1.00 10.00      A   
ATOM   2533  CB  ALA   286     -12.425  -4.954  -4.043  1.00 10.00      A   
ATOM   2534  C   ALA   286     -14.785  -5.688  -3.604  1.00 10.00      A   
ATOM   2535  O   ALA   286     -15.576  -6.581  -3.915  1.00 10.00      A   
ATOM   2536  N   SER   287     -14.728  -5.156  -2.382  1.00 10.00      A   
ATOM   2537  HN  SER   287     -14.061  -4.464  -2.190  1.00 10.00      A   
ATOM   2538  CA  SER   287     -15.629  -5.585  -1.323  1.00 10.00      A   
ATOM   2539  CB  SER   287     -15.158  -5.051   0.031  1.00 10.00      A   
ATOM   2540  OG  SER   287     -13.920  -5.637   0.402  1.00 10.00      A   
ATOM   2541  HG  SER   287     -13.194  -5.196  -0.077  1.00 10.00      A   
ATOM   2542  C   SER   287     -17.036  -5.094  -1.632  1.00 10.00      A   
ATOM   2543  O   SER   287     -18.000  -5.862  -1.590  1.00 10.00      A   
ATOM   2544  N   SER   288     -17.128  -3.806  -1.963  1.00 10.00      A   
ATOM   2545  HN  SER   288     -16.312  -3.267  -1.972  1.00 10.00      A   
ATOM   2546  CA  SER   288     -18.389  -3.164  -2.322  1.00 10.00      A   
ATOM   2547  CB  SER   288     -18.887  -3.707  -3.667  1.00 10.00      A   
ATOM   2548  OG  SER   288     -17.813  -4.195  -4.459  1.00 10.00      A   
ATOM   2549  HG  SER   288     -17.518  -5.045  -4.115  1.00 10.00      A   
ATOM   2550  C   SER   288     -19.480  -3.295  -1.247  1.00 10.00      A   
ATOM   2551  O   SER   288     -19.252  -3.804  -0.146  1.00 10.00      A   
ATOM   2552  N   ILE   289     -20.670  -2.811  -1.581  1.00 10.00      A   
ATOM   2553  HN  ILE   289     -20.774  -2.368  -2.454  1.00 10.00      A   
ATOM   2554  CA  ILE   289     -21.815  -2.870  -0.682  1.00 10.00      A   
ATOM   2555  CB  ILE   289     -22.903  -1.859  -1.127  1.00 10.00      A   
ATOM   2556  CG1 ILE   289     -24.066  -1.799  -0.134  1.00 10.00      A   
ATOM   2557  CG2 ILE   289     -23.404  -2.166  -2.533  1.00 10.00      A   
ATOM   2558  CD1 ILE   289     -23.711  -1.143   1.181  1.00 10.00      A   
ATOM   2559  C   ILE   289     -22.402  -4.286  -0.648  1.00 10.00      A   
ATOM   2560  O   ILE   289     -23.166  -4.637   0.253  1.00 10.00      A   
ATOM   2561  N   TYR   290     -22.001  -5.099  -1.623  1.00 10.00      A   
ATOM   2562  HN  TYR   290     -21.359  -4.758  -2.280  1.00 10.00      A   
ATOM   2563  CA  TYR   290     -22.476  -6.479  -1.754  1.00 10.00      A   
ATOM   2564  CB  TYR   290     -21.745  -7.200  -2.892  1.00 10.00      A   
ATOM   2565  CG  TYR   290     -22.016  -6.645  -4.278  1.00 10.00      A   
ATOM   2566  CD1 TYR   290     -21.612  -5.364  -4.631  1.00 10.00      A   
ATOM   2567  CD2 TYR   290     -22.660  -7.411  -5.242  1.00 10.00      A   
ATOM   2568  CE1 TYR   290     -21.840  -4.860  -5.897  1.00 10.00      A   
ATOM   2569  CE2 TYR   290     -22.895  -6.915  -6.512  1.00 10.00      A   
ATOM   2570  CZ  TYR   290     -22.482  -5.639  -6.834  1.00 10.00      A   
ATOM   2571  OH  TYR   290     -22.710  -5.143  -8.098  1.00 10.00      A   
ATOM   2572  HH  TYR   290     -21.960  -4.606  -8.371  1.00 10.00      A   
ATOM   2573  C   TYR   290     -22.321  -7.268  -0.456  1.00 10.00      A   
ATOM   2574  O   TYR   290     -23.290  -7.828   0.058  1.00 10.00      A   
ATOM   2575  N   VAL   291     -21.106  -7.294   0.078  1.00 10.00      A   
ATOM   2576  HN  VAL   291     -20.377  -6.816  -0.370  1.00 10.00      A   
ATOM   2577  CA  VAL   291     -20.826  -8.023   1.313  1.00 10.00      A   
ATOM   2578  CB  VAL   291     -19.305  -8.126   1.579  1.00 10.00      A   
ATOM   2579  CG1 VAL   291     -19.020  -9.036   2.769  1.00 10.00      A   
ATOM   2580  CG2 VAL   291     -18.573  -8.621   0.341  1.00 10.00      A   
ATOM   2581  C   VAL   291     -21.504  -7.356   2.510  1.00 10.00      A   
ATOM   2582  O   VAL   291     -22.006  -8.032   3.412  1.00 10.00      A   
ATOM   2583  N   ALA   292     -21.528  -6.027   2.501  1.00 10.00      A   
ATOM   2584  HN  ALA   292     -21.133  -5.550   1.741  1.00 10.00      A   
ATOM   2585  CA  ALA   292     -22.132  -5.259   3.586  1.00 10.00      A   
ATOM   2586  CB  ALA   292     -21.934  -3.768   3.366  1.00 10.00      A   
ATOM   2587  C   ALA   292     -23.613  -5.586   3.759  1.00 10.00      A   
ATOM   2588  O   ALA   292     -24.061  -5.899   4.862  1.00 10.00      A   
ATOM   2589  N   SER   293     -24.365  -5.531   2.666  1.00 10.00      A   
ATOM   2590  HN  SER   293     -23.951  -5.287   1.806  1.00 10.00      A   
ATOM   2591  CA  SER   293     -25.793  -5.820   2.707  1.00 10.00      A   
ATOM   2592  CB  SER   293     -26.438  -5.513   1.357  1.00 10.00      A   
ATOM   2593  OG  SER   293     -25.976  -4.272   0.849  1.00 10.00      A   
ATOM   2594  HG  SER   293     -25.896  -3.643   1.571  1.00 10.00      A   
ATOM   2595  C   SER   293     -26.057  -7.271   3.098  1.00 10.00      A   
ATOM   2596  O   SER   293     -27.019  -7.564   3.806  1.00 10.00      A   
ATOM   2597  N   ALA   294     -25.190  -8.170   2.645  1.00 10.00      A   
ATOM   2598  HN  ALA   294     -24.432  -7.868   2.097  1.00 10.00      A   
ATOM   2599  CA  ALA   294     -25.334  -9.589   2.943  1.00 10.00      A   
ATOM   2600  CB  ALA   294     -24.264 -10.396   2.224  1.00 10.00      A   
ATOM   2601  C   ALA   294     -25.278  -9.842   4.448  1.00 10.00      A   
ATOM   2602  O   ALA   294     -26.119 -10.553   5.001  1.00 10.00      A   
ATOM   2603  N   LEU   295     -24.291  -9.245   5.106  1.00 10.00      A   
ATOM   2604  HN  LEU   295     -23.652  -8.686   4.610  1.00 10.00      A   
ATOM   2605  CA  LEU   295     -24.128  -9.407   6.546  1.00 10.00      A   
ATOM   2606  CB  LEU   295     -22.748  -8.919   6.991  1.00 10.00      A   
ATOM   2607  CG  LEU   295     -21.554  -9.720   6.469  1.00 10.00      A   
ATOM   2608  CD1 LEU   295     -20.254  -9.015   6.808  1.00 10.00      A   
ATOM   2609  CD2 LEU   295     -21.561 -11.132   7.038  1.00 10.00      A   
ATOM   2610  C   LEU   295     -25.225  -8.676   7.315  1.00 10.00      A   
ATOM   2611  O   LEU   295     -25.780  -9.208   8.278  1.00 10.00      A   
ATOM   2612  N   ALA   296     -25.546  -7.465   6.874  1.00 10.00      A   
ATOM   2613  HN  ALA   296     -25.078  -7.100   6.091  1.00 10.00      A   
ATOM   2614  CA  ALA   296     -26.574  -6.662   7.522  1.00 10.00      A   
ATOM   2615  CB  ALA   296     -26.659  -5.289   6.877  1.00 10.00      A   
ATOM   2616  C   ALA   296     -27.931  -7.362   7.482  1.00 10.00      A   
ATOM   2617  O   ALA   296     -28.652  -7.398   8.483  1.00 10.00      A   
ATOM   2618  N   LEU   297     -28.263  -7.931   6.328  1.00 10.00      A   
ATOM   2619  HN  LEU   297     -27.642  -7.864   5.568  1.00 10.00      A   
ATOM   2620  CA  LEU   297     -29.526  -8.639   6.148  1.00 10.00      A   
ATOM   2621  CB  LEU   297     -29.659  -9.132   4.704  1.00 10.00      A   
ATOM   2622  CG  LEU   297     -30.962  -9.856   4.355  1.00 10.00      A   
ATOM   2623  CD1 LEU   297     -32.117  -8.872   4.262  1.00 10.00      A   
ATOM   2624  CD2 LEU   297     -30.813 -10.640   3.061  1.00 10.00      A   
ATOM   2625  C   LEU   297     -29.628  -9.820   7.107  1.00 10.00      A   
ATOM   2626  O   LEU   297     -30.694 -10.096   7.655  1.00 10.00      A   
ATOM   2627  N   LYS   298     -28.507 -10.497   7.316  1.00 10.00      A   
ATOM   2628  HN  LYS   298     -27.688 -10.208   6.864  1.00 10.00      A   
ATOM   2629  CA  LYS   298     -28.453 -11.655   8.199  1.00 10.00      A   
ATOM   2630  CB  LYS   298     -27.105 -12.359   8.038  1.00 10.00      A   
ATOM   2631  CG  LYS   298     -27.024 -13.735   8.677  1.00 10.00      A   
ATOM   2632  CD  LYS   298     -25.642 -14.339   8.479  1.00 10.00      A   
ATOM   2633  CE  LYS   298     -25.561 -15.750   9.033  1.00 10.00      A   
ATOM   2634  NZ  LYS   298     -24.179 -16.298   8.969  1.00 10.00      A   
ATOM   2635  HZ1 LYS   298     -24.157 -17.261   9.363  1.00 10.00      A   
ATOM   2636  HZ2 LYS   298     -23.530 -15.699   9.515  1.00 10.00      A   
ATOM   2637  HZ3 LYS   298     -23.850 -16.334   7.983  1.00 10.00      A   
ATOM   2638  C   LYS   298     -28.652 -11.245   9.656  1.00 10.00      A   
ATOM   2639  O   LYS   298     -29.324 -11.940  10.419  1.00 10.00      A   
ATOM   2640  N   LEU   299     -28.066 -10.117  10.034  1.00 10.00      A   
ATOM   2641  HN  LEU   299     -27.541  -9.608   9.377  1.00 10.00      A   
ATOM   2642  CA  LEU   299     -28.173  -9.619  11.402  1.00 10.00      A   
ATOM   2643  CB  LEU   299     -27.083  -8.582  11.681  1.00 10.00      A   
ATOM   2644  CG  LEU   299     -25.640  -9.053  11.508  1.00 10.00      A   
ATOM   2645  CD1 LEU   299     -24.679  -7.887  11.672  1.00 10.00      A   
ATOM   2646  CD2 LEU   299     -25.316 -10.165  12.495  1.00 10.00      A   
ATOM   2647  C   LEU   299     -29.545  -9.007  11.672  1.00 10.00      A   
ATOM   2648  O   LEU   299     -30.043  -9.050  12.796  1.00 10.00      A   
ATOM   2649  N   GLY   300     -30.146  -8.427  10.643  1.00 10.00      A   
ATOM   2650  HN  GLY   300     -29.694  -8.403   9.770  1.00 10.00      A   
ATOM   2651  CA  GLY   300     -31.451  -7.817  10.796  1.00 10.00      A   
ATOM   2652  C   GLY   300     -32.574  -8.835  10.775  1.00 10.00      A   
ATOM   2653  O   GLY   300     -33.603  -8.648  11.427  1.00 10.00      A   
ATOM   2654  N   MET   301     -32.375  -9.918  10.033  1.00 10.00      A   
ATOM   2655  HN  MET   301     -31.526 -10.018   9.548  1.00 10.00      A   
ATOM   2656  CA  MET   301     -33.378 -10.967   9.926  1.00 10.00      A   
ATOM   2657  CB  MET   301     -33.224 -11.712   8.598  1.00 10.00      A   
ATOM   2658  CG  MET   301     -34.350 -12.683   8.287  1.00 10.00      A   
ATOM   2659  SD  MET   301     -33.886 -13.909   7.048  1.00 10.00      A   
ATOM   2660  CE  MET   301     -33.278 -12.855   5.732  1.00 10.00      A   
ATOM   2661  C   MET   301     -33.260 -11.947  11.087  1.00 10.00      A   
ATOM   2662  O   MET   301     -32.445 -12.871  11.053  1.00 10.00      A   
ATOM   2663  N   LYS   302     -34.055 -11.724  12.119  1.00 10.00      A   
ATOM   2664  HN  LYS   302     -34.663 -10.954  12.098  1.00 10.00      A   
ATOM   2665  CB  LYS   302     -34.619 -11.867  14.503  1.00 10.00      A   
ATOM   2666  CG  LYS   302     -33.801 -10.668  14.950  1.00 10.00      A   
ATOM   2667  CD  LYS   302     -34.190 -10.220  16.349  1.00 10.00      A   
ATOM   2668  CE  LYS   302     -33.192  -9.214  16.899  1.00 10.00      A   
ATOM   2669  NZ  LYS   302     -33.296  -9.071  18.372  1.00 10.00      A   
ATOM   2670  HZ1 LYS   302     -34.223  -8.682  18.633  1.00 10.00      A   
ATOM   2671  HZ2 LYS   302     -32.557  -8.433  18.722  1.00 10.00      A   
ATOM   2672  HZ3 LYS   302     -33.180  -9.999  18.829  1.00 10.00      A   
ATOM   2673  CA  LYS   302     -34.045 -12.591  13.285  1.00 10.00      A   
ATOM   2674  C   LYS   302     -34.828 -13.868  13.009  1.00 10.00      A   
ATOM   2675  O   LYS   302     -34.194 -14.925  12.818  1.00 10.00      A   
ATOM   2676  OXT LYS   302     -36.076 -13.806  12.966  1.00 10.00      A   
ATOM   2677  CB  LEU    60     -11.532 -25.055  -1.345  1.00 10.00      B   
ATOM   2678  CG  LEU    60     -12.631 -25.460  -0.360  1.00 10.00      B   
ATOM   2679  CD1 LEU    60     -12.060 -26.362   0.720  1.00 10.00      B   
ATOM   2680  CD2 LEU    60     -13.276 -24.231   0.261  1.00 10.00      B   
ATOM   2681  C   LEU    60     -10.784 -24.031  -3.497  1.00 10.00      B   
ATOM   2682  O   LEU    60     -10.225 -22.958  -3.275  1.00 10.00      B   
ATOM   2683  N   LEU    60     -12.846 -25.420  -3.418  1.00 10.00      B   
ATOM   2684  HT1 LEU    60     -12.313 -26.288  -3.621  1.00 10.00      B   
ATOM   2685  HT2 LEU    60     -13.164 -25.006  -4.319  1.00 10.00      B   
ATOM   2686  HT3 LEU    60     -13.680 -25.667  -2.852  1.00 10.00      B   
ATOM   2687  CA  LEU    60     -11.995 -24.457  -2.675  1.00 10.00      B   
ATOM   2688  N   LEU    61     -10.380 -24.869  -4.449  1.00 10.00      B   
ATOM   2689  HN  LEU    61     -10.863 -25.715  -4.582  1.00 10.00      B   
ATOM   2690  CA  LEU    61      -9.230 -24.573  -5.300  1.00 10.00      B   
ATOM   2691  CB  LEU    61      -8.957 -25.724  -6.271  1.00 10.00      B   
ATOM   2692  CG  LEU    61      -8.684 -27.093  -5.646  1.00 10.00      B   
ATOM   2693  CD1 LEU    61      -8.459 -28.139  -6.730  1.00 10.00      B   
ATOM   2694  CD2 LEU    61      -7.494 -27.027  -4.700  1.00 10.00      B   
ATOM   2695  C   LEU    61      -9.432 -23.274  -6.073  1.00 10.00      B   
ATOM   2696  O   LEU    61      -8.478 -22.541  -6.333  1.00 10.00      B   
ATOM   2697  N   THR    62     -10.678 -23.000  -6.430  1.00 10.00      B   
ATOM   2698  HN  THR    62     -11.391 -23.636  -6.206  1.00 10.00      B   
ATOM   2699  CA  THR    62     -11.031 -21.794  -7.161  1.00 10.00      B   
ATOM   2700  CB  THR    62     -12.539 -21.791  -7.444  1.00 10.00      B   
ATOM   2701  OG1 THR    62     -13.117 -22.976  -6.867  1.00 10.00      B   
ATOM   2702  HG1 THR    62     -13.798 -23.321  -7.455  1.00 10.00      B   
ATOM   2703  CG2 THR    62     -12.802 -21.767  -8.942  1.00 10.00      B   
ATOM   2704  C   THR    62     -10.678 -20.547  -6.353  1.00 10.00      B   
ATOM   2705  O   THR    62     -10.029 -19.625  -6.858  1.00 10.00      B   
ATOM   2706  N   THR    63     -11.101 -20.532  -5.097  1.00 10.00      B   
ATOM   2707  HN  THR    63     -11.614 -21.297  -4.752  1.00 10.00      B   
ATOM   2708  CA  THR    63     -10.841 -19.415  -4.208  1.00 10.00      B   
ATOM   2709  CB  THR    63     -11.662 -19.574  -2.922  1.00 10.00      B   
ATOM   2710  OG1 THR    63     -12.347 -20.835  -2.964  1.00 10.00      B   
ATOM   2711  HG1 THR    63     -12.709 -21.026  -2.089  1.00 10.00      B   
ATOM   2712  CG2 THR    63     -12.686 -18.455  -2.804  1.00 10.00      B   
ATOM   2713  C   THR    63      -9.359 -19.333  -3.864  1.00 10.00      B   
ATOM   2714  O   THR    63      -8.788 -18.240  -3.776  1.00 10.00      B   
ATOM   2715  N   LYS    64      -8.739 -20.496  -3.682  1.00 10.00      B   
ATOM   2716  HN  LYS    64      -9.258 -21.331  -3.756  1.00 10.00      B   
ATOM   2717  CA  LYS    64      -7.319 -20.566  -3.360  1.00 10.00      B   
ATOM   2718  CB  LYS    64      -6.908 -22.005  -3.029  1.00 10.00      B   
ATOM   2719  CG  LYS    64      -7.404 -22.502  -1.680  1.00 10.00      B   
ATOM   2720  CD  LYS    64      -6.917 -23.915  -1.399  1.00 10.00      B   
ATOM   2721  CE  LYS    64      -7.254 -24.345   0.020  1.00 10.00      B   
ATOM   2722  NZ  LYS    64      -6.633 -25.649   0.367  1.00 10.00      B   
ATOM   2723  HZ1 LYS    64      -7.139 -26.426  -0.102  1.00 10.00      B   
ATOM   2724  HZ2 LYS    64      -6.667 -25.801   1.396  1.00 10.00      B   
ATOM   2725  HZ3 LYS    64      -5.638 -25.666   0.063  1.00 10.00      B   
ATOM   2726  C   LYS    64      -6.479 -20.032  -4.515  1.00 10.00      B   
ATOM   2727  O   LYS    64      -5.458 -19.377  -4.301  1.00 10.00      B   
ATOM   2728  N   GLY    65      -6.930 -20.309  -5.737  1.00 10.00      B   
ATOM   2729  HN  GLY    65      -7.753 -20.838  -5.836  1.00 10.00      B   
ATOM   2730  CA  GLY    65      -6.226 -19.852  -6.920  1.00 10.00      B   
ATOM   2731  C   GLY    65      -6.192 -18.341  -7.010  1.00 10.00      B   
ATOM   2732  O   GLY    65      -5.168 -17.758  -7.354  1.00 10.00      B   
ATOM   2733  N   LYS    66      -7.310 -17.704  -6.683  1.00 10.00      B   
ATOM   2734  HN  LYS    66      -8.096 -18.224  -6.413  1.00 10.00      B   
ATOM   2735  CA  LYS    66      -7.394 -16.249  -6.720  1.00 10.00      B   
ATOM   2736  CB  LYS    66      -8.844 -15.781  -6.579  1.00 10.00      B   
ATOM   2737  CG  LYS    66      -9.628 -15.764  -7.882  1.00 10.00      B   
ATOM   2738  CD  LYS    66     -11.009 -15.159  -7.683  1.00 10.00      B   
ATOM   2739  CE  LYS    66     -11.827 -15.189  -8.966  1.00 10.00      B   
ATOM   2740  NZ  LYS    66     -11.554 -14.011  -9.830  1.00 10.00      B   
ATOM   2741  HZ1 LYS    66     -10.620 -14.102 -10.274  1.00 10.00      B   
ATOM   2742  HZ2 LYS    66     -11.574 -13.139  -9.263  1.00 10.00      B   
ATOM   2743  HZ3 LYS    66     -12.275 -13.938 -10.576  1.00 10.00      B   
ATOM   2744  C   LYS    66      -6.530 -15.635  -5.619  1.00 10.00      B   
ATOM   2745  O   LYS    66      -5.950 -14.563  -5.794  1.00 10.00      B   
ATOM   2746  N   ALA    67      -6.437 -16.334  -4.492  1.00 10.00      B   
ATOM   2747  HN  ALA    67      -6.918 -17.186  -4.420  1.00 10.00      B   
ATOM   2748  CA  ALA    67      -5.644 -15.866  -3.361  1.00 10.00      B   
ATOM   2749  CB  ALA    67      -5.862 -16.760  -2.148  1.00 10.00      B   
ATOM   2750  C   ALA    67      -4.164 -15.806  -3.726  1.00 10.00      B   
ATOM   2751  O   ALA    67      -3.473 -14.841  -3.405  1.00 10.00      B   
ATOM   2752  N   THR    68      -3.689 -16.830  -4.424  1.00 10.00      B   
ATOM   2753  HN  THR    68      -4.290 -17.567  -4.674  1.00 10.00      B   
ATOM   2754  CA  THR    68      -2.296 -16.883  -4.833  1.00 10.00      B   
ATOM   2755  CB  THR    68      -1.927 -18.269  -5.390  1.00 10.00      B   
ATOM   2756  OG1 THR    68      -3.124 -18.977  -5.736  1.00 10.00      B   
ATOM   2757  HG1 THR    68      -3.421 -19.503  -4.982  1.00 10.00      B   
ATOM   2758  CG2 THR    68      -1.150 -19.067  -4.355  1.00 10.00      B   
ATOM   2759  C   THR    68      -2.003 -15.804  -5.874  1.00 10.00      B   
ATOM   2760  O   THR    68      -0.918 -15.222  -5.887  1.00 10.00      B   
ATOM   2761  N   VAL    69      -2.984 -15.532  -6.734  1.00 10.00      B   
ATOM   2762  HN  VAL    69      -3.825 -16.036  -6.674  1.00 10.00      B   
ATOM   2763  CA  VAL    69      -2.840 -14.507  -7.764  1.00 10.00      B   
ATOM   2764  CB  VAL    69      -4.020 -14.533  -8.768  1.00 10.00      B   
ATOM   2765  CG1 VAL    69      -3.949 -13.350  -9.724  1.00 10.00      B   
ATOM   2766  CG2 VAL    69      -4.038 -15.841  -9.547  1.00 10.00      B   
ATOM   2767  C   VAL    69      -2.754 -13.130  -7.109  1.00 10.00      B   
ATOM   2768  O   VAL    69      -1.922 -12.301  -7.484  1.00 10.00      B   
ATOM   2769  N   ALA    70      -3.604 -12.904  -6.111  1.00 10.00      B   
ATOM   2770  HN  ALA    70      -4.235 -13.610  -5.852  1.00 10.00      B   
ATOM   2771  CA  ALA    70      -3.624 -11.639  -5.393  1.00 10.00      B   
ATOM   2772  CB  ALA    70      -4.749 -11.630  -4.367  1.00 10.00      B   
ATOM   2773  C   ALA    70      -2.285 -11.400  -4.713  1.00 10.00      B   
ATOM   2774  O   ALA    70      -1.692 -10.326  -4.840  1.00 10.00      B   
ATOM   2775  N   PHE    71      -1.802 -12.419  -4.015  1.00 10.00      B   
ATOM   2776  HN  PHE    71      -2.325 -13.252  -3.964  1.00 10.00      B   
ATOM   2777  CA  PHE    71      -0.529 -12.339  -3.310  1.00 10.00      B   
ATOM   2778  CB  PHE    71      -0.350 -13.568  -2.410  1.00 10.00      B   
ATOM   2779  CG  PHE    71       0.966 -13.629  -1.684  1.00 10.00      B   
ATOM   2780  CD1 PHE    71       1.228 -12.786  -0.615  1.00 10.00      B   
ATOM   2781  CD2 PHE    71       1.943 -14.533  -2.072  1.00 10.00      B   
ATOM   2782  CE1 PHE    71       2.435 -12.843   0.053  1.00 10.00      B   
ATOM   2783  CE2 PHE    71       3.152 -14.595  -1.409  1.00 10.00      B   
ATOM   2784  CZ  PHE    71       3.399 -13.749  -0.345  1.00 10.00      B   
ATOM   2785  C   PHE    71       0.634 -12.196  -4.295  1.00 10.00      B   
ATOM   2786  O   PHE    71       1.664 -11.593  -3.982  1.00 10.00      B   
ATOM   2787  N   ALA    72       0.455 -12.731  -5.497  1.00 10.00      B   
ATOM   2788  HN  ALA    72      -0.389 -13.193  -5.693  1.00 10.00      B   
ATOM   2789  CA  ALA    72       1.479 -12.656  -6.532  1.00 10.00      B   
ATOM   2790  CB  ALA    72       1.122 -13.555  -7.702  1.00 10.00      B   
ATOM   2791  C   ALA    72       1.673 -11.218  -7.002  1.00 10.00      B   
ATOM   2792  O   ALA    72       2.766 -10.834  -7.423  1.00 10.00      B   
ATOM   2793  N   ARG    73       0.609 -10.423  -6.924  1.00 10.00      B   
ATOM   2794  HN  ARG    73      -0.237 -10.791  -6.583  1.00 10.00      B   
ATOM   2795  CA  ARG    73       0.669  -9.018  -7.323  1.00 10.00      B   
ATOM   2796  CB  ARG    73      -0.718  -8.373  -7.264  1.00 10.00      B   
ATOM   2797  CG  ARG    73      -1.739  -9.003  -8.196  1.00 10.00      B   
ATOM   2798  CD  ARG    73      -3.059  -8.251  -8.155  1.00 10.00      B   
ATOM   2799  NE  ARG    73      -3.673  -8.285  -6.829  1.00 10.00      B   
ATOM   2800  HE  ARG    73      -3.072  -8.219  -6.050  1.00 10.00      B   
ATOM   2801  CZ  ARG    73      -4.983  -8.407  -6.617  1.00 10.00      B   
ATOM   2802  NH1 ARG    73      -5.822  -8.516  -7.644  1.00 10.00      B   
ATOM   2803 HH11 ARG    73      -6.849  -8.614  -7.479  1.00 10.00      B   
ATOM   2804 HH12 ARG    73      -5.457  -8.501  -8.622  1.00 10.00      B   
ATOM   2805  NH2 ARG    73      -5.450  -8.412  -5.376  1.00 10.00      B   
ATOM   2806 HH21 ARG    73      -4.793  -8.317  -4.571  1.00 10.00      B   
ATOM   2807 HH22 ARG    73      -6.475  -8.510  -5.198  1.00 10.00      B   
ATOM   2808  C   ARG    73       1.630  -8.272  -6.408  1.00 10.00      B   
ATOM   2809  O   ARG    73       2.333  -7.352  -6.829  1.00 10.00      B   
ATOM   2810  N   GLU    74       1.664  -8.697  -5.153  1.00 10.00      B   
ATOM   2811  HN  GLU    74       1.077  -9.436  -4.882  1.00 10.00      B   
ATOM   2812  CA  GLU    74       2.548  -8.103  -4.166  1.00 10.00      B   
ATOM   2813  CB  GLU    74       2.186  -8.609  -2.769  1.00 10.00      B   
ATOM   2814  CG  GLU    74       0.729  -8.376  -2.407  1.00 10.00      B   
ATOM   2815  CD  GLU    74       0.291  -9.149  -1.181  1.00 10.00      B   
ATOM   2816  OE1 GLU    74      -0.588 -10.023  -1.312  1.00 10.00      B   
ATOM   2817  OE2 GLU    74       0.814  -8.877  -0.080  1.00 10.00      B   
ATOM   2818  C   GLU    74       3.991  -8.458  -4.505  1.00 10.00      B   
ATOM   2819  O   GLU    74       4.876  -7.601  -4.483  1.00 10.00      B   
ATOM   2820  N   ALA    75       4.204  -9.722  -4.863  1.00 10.00      B   
ATOM   2821  HN  ALA    75       3.449 -10.348  -4.869  1.00 10.00      B   
ATOM   2822  CA  ALA    75       5.526 -10.210  -5.232  1.00 10.00      B   
ATOM   2823  CB  ALA    75       5.500 -11.720  -5.411  1.00 10.00      B   
ATOM   2824  C   ALA    75       6.017  -9.523  -6.506  1.00 10.00      B   
ATOM   2825  O   ALA    75       7.217  -9.313  -6.691  1.00 10.00      B   
ATOM   2826  N   ARG    76       5.079  -9.173  -7.381  1.00 10.00      B   
ATOM   2827  HN  ARG    76       4.141  -9.395  -7.187  1.00 10.00      B   
ATOM   2828  CA  ARG    76       5.404  -8.489  -8.628  1.00 10.00      B   
ATOM   2829  CB  ARG    76       4.165  -8.418  -9.534  1.00 10.00      B   
ATOM   2830  CG  ARG    76       4.208  -7.337 -10.606  1.00 10.00      B   
ATOM   2831  CD  ARG    76       3.005  -7.434 -11.530  1.00 10.00      B   
ATOM   2832  NE  ARG    76       2.525  -6.120 -11.965  1.00 10.00      B   
ATOM   2833  HE  ARG    76       2.517  -5.396 -11.293  1.00 10.00      B   
ATOM   2834  CZ  ARG    76       2.098  -5.853 -13.201  1.00 10.00      B   
ATOM   2835  NH1 ARG    76       2.094  -6.803 -14.131  1.00 10.00      B   
ATOM   2836 HH11 ARG    76       2.428  -7.765 -13.905  1.00 10.00      B   
ATOM   2837 HH12 ARG    76       1.755  -6.588 -15.095  1.00 10.00      B   
ATOM   2838  NH2 ARG    76       1.671  -4.633 -13.508  1.00 10.00      B   
ATOM   2839 HH21 ARG    76       1.668  -3.879 -12.785  1.00 10.00      B   
ATOM   2840 HH22 ARG    76       1.335  -4.423 -14.473  1.00 10.00      B   
ATOM   2841  C   ARG    76       5.935  -7.090  -8.331  1.00 10.00      B   
ATOM   2842  O   ARG    76       6.871  -6.611  -8.978  1.00 10.00      B   
ATOM   2843  N   THR    77       5.347  -6.457  -7.327  1.00 10.00      B   
ATOM   2844  HN  THR    77       4.625  -6.908  -6.836  1.00 10.00      B   
ATOM   2845  CA  THR    77       5.741  -5.119  -6.928  1.00 10.00      B   
ATOM   2846  CB  THR    77       4.697  -4.492  -5.983  1.00 10.00      B   
ATOM   2847  OG1 THR    77       3.396  -4.628  -6.579  1.00 10.00      B   
ATOM   2848  HG1 THR    77       3.010  -5.477  -6.330  1.00 10.00      B   
ATOM   2849  CG2 THR    77       4.986  -3.014  -5.766  1.00 10.00      B   
ATOM   2850  C   THR    77       7.123  -5.126  -6.275  1.00 10.00      B   
ATOM   2851  O   THR    77       7.857  -4.139  -6.355  1.00 10.00      B   
ATOM   2852  N   GLU    78       7.480  -6.247  -5.647  1.00 10.00      B   
ATOM   2853  HN  GLU    78       6.849  -6.996  -5.604  1.00 10.00      B   
ATOM   2854  CA  GLU    78       8.784  -6.378  -5.004  1.00 10.00      B   
ATOM   2855  CB  GLU    78       8.926  -7.736  -4.315  1.00 10.00      B   
ATOM   2856  CG  GLU    78       7.902  -8.006  -3.229  1.00 10.00      B   
ATOM   2857  CD  GLU    78       8.134  -9.332  -2.539  1.00 10.00      B   
ATOM   2858  OE1 GLU    78       8.147 -10.374  -3.228  1.00 10.00      B   
ATOM   2859  OE2 GLU    78       8.308  -9.343  -1.303  1.00 10.00      B   
ATOM   2860  C   GLU    78       9.889  -6.218  -6.036  1.00 10.00      B   
ATOM   2861  O   GLU    78      10.886  -5.539  -5.795  1.00 10.00      B   
ATOM   2862  N   VAL    79       9.687  -6.834  -7.198  1.00 10.00      B   
ATOM   2863  HN  VAL    79       8.863  -7.351  -7.321  1.00 10.00      B   
ATOM   2864  CA  VAL    79      10.650  -6.769  -8.292  1.00 10.00      B   
ATOM   2865  CB  VAL    79      10.285  -7.752  -9.424  1.00 10.00      B   
ATOM   2866  CG1 VAL    79      11.449  -7.919 -10.388  1.00 10.00      B   
ATOM   2867  CG2 VAL    79       9.869  -9.100  -8.854  1.00 10.00      B   
ATOM   2868  C   VAL    79      10.716  -5.354  -8.861  1.00 10.00      B   
ATOM   2869  O   VAL    79      11.744  -4.929  -9.386  1.00 10.00      B   
ATOM   2870  N   ARG    80       9.616  -4.619  -8.733  1.00 10.00      B   
ATOM   2871  HN  ARG    80       8.831  -5.007  -8.292  1.00 10.00      B   
ATOM   2872  CA  ARG    80       9.550  -3.247  -9.226  1.00 10.00      B   
ATOM   2873  CB  ARG    80       8.128  -2.689  -9.125  1.00 10.00      B   
ATOM   2874  CG  ARG    80       7.159  -3.229 -10.166  1.00 10.00      B   
ATOM   2875  CD  ARG    80       5.956  -2.309 -10.316  1.00 10.00      B   
ATOM   2876  NE  ARG    80       6.360  -0.953 -10.687  1.00 10.00      B   
ATOM   2877  HE  ARG    80       7.146  -0.867 -11.272  1.00 10.00      B   
ATOM   2878  CZ  ARG    80       5.741   0.158 -10.289  1.00 10.00      B   
ATOM   2879  NH1 ARG    80       4.664   0.096  -9.512  1.00 10.00      B   
ATOM   2880 HH11 ARG    80       4.290  -0.830  -9.199  1.00 10.00      B   
ATOM   2881 HH12 ARG    80       4.181   0.983  -9.212  1.00 10.00      B   
ATOM   2882  NH2 ARG    80       6.210   1.340 -10.664  1.00 10.00      B   
ATOM   2883 HH21 ARG    80       7.056   1.403 -11.271  1.00 10.00      B   
ATOM   2884 HH22 ARG    80       5.734   2.223 -10.347  1.00 10.00      B   
ATOM   2885  C   ARG    80      10.520  -2.345  -8.468  1.00 10.00      B   
ATOM   2886  O   ARG    80      10.956  -1.317  -8.982  1.00 10.00      B   
ATOM   2887  N   LYS    81      10.857  -2.736  -7.248  1.00 10.00      B   
ATOM   2888  HN  LYS    81      10.470  -3.565  -6.886  1.00 10.00      B   
ATOM   2889  CA  LYS    81      11.783  -1.959  -6.430  1.00 10.00      B   
ATOM   2890  CB  LYS    81      11.142  -1.568  -5.097  1.00 10.00      B   
ATOM   2891  CG  LYS    81       9.913  -0.686  -5.243  1.00 10.00      B   
ATOM   2892  CD  LYS    81       9.582   0.037  -3.949  1.00 10.00      B   
ATOM   2893  CE  LYS    81       8.343   0.907  -4.108  1.00 10.00      B   
ATOM   2894  NZ  LYS    81       8.476   1.886  -5.226  1.00 10.00      B   
ATOM   2895  HZ1 LYS    81       7.735   2.612  -5.159  1.00 10.00      B   
ATOM   2896  HZ2 LYS    81       8.384   1.403  -6.140  1.00 10.00      B   
ATOM   2897  HZ3 LYS    81       9.405   2.355  -5.188  1.00 10.00      B   
ATOM   2898  C   LYS    81      13.100  -2.702  -6.209  1.00 10.00      B   
ATOM   2899  O   LYS    81      13.869  -2.381  -5.299  1.00 10.00      B   
ATOM   2900  N   VAL    82      13.359  -3.692  -7.054  1.00 10.00      B   
ATOM   2901  HN  VAL    82      12.712  -3.898  -7.763  1.00 10.00      B   
ATOM   2902  CA  VAL    82      14.586  -4.474  -6.965  1.00 10.00      B   
ATOM   2903  CB  VAL    82      14.400  -5.911  -7.515  1.00 10.00      B   
ATOM   2904  CG1 VAL    82      15.737  -6.552  -7.860  1.00 10.00      B   
ATOM   2905  CG2 VAL    82      13.658  -6.776  -6.511  1.00 10.00      B   
ATOM   2906  C   VAL    82      15.713  -3.769  -7.713  1.00 10.00      B   
ATOM   2907  O   VAL    82      15.557  -3.394  -8.879  1.00 10.00      B   
ATOM   2908  N   ILE    83      16.833  -3.571  -7.029  1.00 10.00      B   
ATOM   2909  HN  ILE    83      16.886  -3.884  -6.099  1.00 10.00      B   
ATOM   2910  CA  ILE    83      17.989  -2.919  -7.624  1.00 10.00      B   
ATOM   2911  CB  ILE    83      19.010  -2.492  -6.544  1.00 10.00      B   
ATOM   2912  CG1 ILE    83      18.327  -1.663  -5.453  1.00 10.00      B   
ATOM   2913  CG2 ILE    83      20.161  -1.710  -7.165  1.00 10.00      B   
ATOM   2914  CD1 ILE    83      19.220  -1.356  -4.266  1.00 10.00      B   
ATOM   2915  C   ILE    83      18.671  -3.877  -8.592  1.00 10.00      B   
ATOM   2916  O   ILE    83      18.935  -5.032  -8.246  1.00 10.00      B   
ATOM   2917  N   TRP    84      18.935  -3.406  -9.805  1.00 10.00      B   
ATOM   2918  HN  TRP    84      18.688  -2.482 -10.027  1.00 10.00      B   
ATOM   2919  CA  TRP    84      19.593  -4.228 -10.814  1.00 10.00      B   
ATOM   2920  CB  TRP    84      19.573  -3.529 -12.177  1.00 10.00      B   
ATOM   2921  CG  TRP    84      18.192  -3.375 -12.741  1.00 10.00      B   
ATOM   2922  CD1 TRP    84      17.442  -2.234 -12.782  1.00 10.00      B   
ATOM   2923  CD2 TRP    84      17.391  -4.403 -13.336  1.00 10.00      B   
ATOM   2924  NE1 TRP    84      16.226  -2.490 -13.366  1.00 10.00      B   
ATOM   2925  HE1 TRP    84      15.512  -1.832 -13.508  1.00 10.00      B   
ATOM   2926  CE2 TRP    84      16.168  -3.813 -13.713  1.00 10.00      B   
ATOM   2927  CE3 TRP    84      17.586  -5.765 -13.585  1.00 10.00      B   
ATOM   2928  CZ2 TRP    84      15.147  -4.538 -14.327  1.00 10.00      B   
ATOM   2929  CZ3 TRP    84      16.573  -6.482 -14.193  1.00 10.00      B   
ATOM   2930  CH2 TRP    84      15.368  -5.867 -14.557  1.00 10.00      B   
ATOM   2931  C   TRP    84      21.026  -4.542 -10.387  1.00 10.00      B   
ATOM   2932  O   TRP    84      21.653  -3.744  -9.693  1.00 10.00      B   
ATOM   2933  N   PRO    85      21.554  -5.710 -10.786  1.00 10.00      B   
ATOM   2934  CA  PRO    85      22.913  -6.133 -10.428  1.00 10.00      B   
ATOM   2935  CB  PRO    85      23.101  -7.445 -11.197  1.00 10.00      B   
ATOM   2936  CG  PRO    85      21.717  -7.938 -11.437  1.00 10.00      B   
ATOM   2937  CD  PRO    85      20.870  -6.712 -11.620  1.00 10.00      B   
ATOM   2938  C   PRO    85      23.967  -5.115 -10.847  1.00 10.00      B   
ATOM   2939  O   PRO    85      24.204  -4.899 -12.039  1.00 10.00      B   
ATOM   2940  N   THR    86      24.578  -4.476  -9.860  1.00 10.00      B   
ATOM   2941  HN  THR    86      24.317  -4.668  -8.935  1.00 10.00      B   
ATOM   2942  CA  THR    86      25.613  -3.492 -10.111  1.00 10.00      B   
ATOM   2943  CB  THR    86      25.829  -2.587  -8.883  1.00 10.00      B   
ATOM   2944  OG1 THR    86      24.638  -2.581  -8.081  1.00 10.00      B   
ATOM   2945  HG1 THR    86      23.999  -1.961  -8.458  1.00 10.00      B   
ATOM   2946  CG2 THR    86      26.152  -1.167  -9.320  1.00 10.00      B   
ATOM   2947  C   THR    86      26.920  -4.192 -10.467  1.00 10.00      B   
ATOM   2948  O   THR    86      27.198  -5.293  -9.980  1.00 10.00      B   
ATOM   2949  N   ARG    87      27.714  -3.553 -11.311  1.00 10.00      B   
ATOM   2950  HN  ARG    87      27.448  -2.668 -11.637  1.00 10.00      B   
ATOM   2951  CA  ARG    87      28.982  -4.114 -11.750  1.00 10.00      B   
ATOM   2952  CB  ARG    87      29.588  -3.238 -12.844  1.00 10.00      B   
ATOM   2953  CG  ARG    87      28.640  -2.979 -14.004  1.00 10.00      B   
ATOM   2954  CD  ARG    87      29.015  -1.723 -14.768  1.00 10.00      B   
ATOM   2955  NE  ARG    87      30.298  -1.853 -15.455  1.00 10.00      B   
ATOM   2956  HE  ARG    87      31.113  -1.733 -14.917  1.00 10.00      B   
ATOM   2957  CZ  ARG    87      30.423  -2.117 -16.751  1.00 10.00      B   
ATOM   2958  NH1 ARG    87      29.341  -2.281 -17.507  1.00 10.00      B   
ATOM   2959 HH11 ARG    87      28.387  -2.207 -17.087  1.00 10.00      B   
ATOM   2960 HH12 ARG    87      29.438  -2.488 -18.522  1.00 10.00      B   
ATOM   2961  NH2 ARG    87      31.629  -2.214 -17.291  1.00 10.00      B   
ATOM   2962 HH21 ARG    87      31.734  -2.419 -18.309  1.00 10.00      B   
ATOM   2963 HH22 ARG    87      32.480  -2.086 -16.700  1.00 10.00      B   
ATOM   2964  C   ARG    87      29.949  -4.261 -10.584  1.00 10.00      B   
ATOM   2965  O   ARG    87      30.439  -5.360 -10.306  1.00 10.00      B   
ATOM   2966  N   GLN    88      30.190  -3.160  -9.882  1.00 10.00      B   
ATOM   2967  HN  GLN    88      29.749  -2.315 -10.149  1.00 10.00      B   
ATOM   2968  CA  GLN    88      31.097  -3.157  -8.742  1.00 10.00      B   
ATOM   2969  CB  GLN    88      31.366  -1.731  -8.261  1.00 10.00      B   
ATOM   2970  CG  GLN    88      32.741  -1.537  -7.639  1.00 10.00      B   
ATOM   2971  CD  GLN    88      33.840  -1.435  -8.679  1.00 10.00      B   
ATOM   2972  OE1 GLN    88      33.630  -0.896  -9.766  1.00 10.00      B   
ATOM   2973  NE2 GLN    88      35.018  -1.951  -8.357  1.00 10.00      B   
ATOM   2974 HE21 GLN    88      35.118  -2.370  -7.473  1.00 10.00      B   
ATOM   2975 HE22 GLN    88      35.744  -1.901  -9.018  1.00 10.00      B   
ATOM   2976  C   GLN    88      30.554  -4.002  -7.593  1.00 10.00      B   
ATOM   2977  O   GLN    88      31.315  -4.676  -6.897  1.00 10.00      B   
ATOM   2978  N   GLU    89      29.236  -3.972  -7.405  1.00 10.00      B   
ATOM   2979  HN  GLU    89      28.687  -3.421  -7.996  1.00 10.00      B   
ATOM   2980  CA  GLU    89      28.592  -4.737  -6.338  1.00 10.00      B   
ATOM   2981  CB  GLU    89      27.082  -4.486  -6.316  1.00 10.00      B   
ATOM   2982  CG  GLU    89      26.587  -3.776  -5.068  1.00 10.00      B   
ATOM   2983  CD  GLU    89      26.884  -4.546  -3.797  1.00 10.00      B   
ATOM   2984  OE1 GLU    89      26.005  -5.308  -3.342  1.00 10.00      B   
ATOM   2985  OE2 GLU    89      27.990  -4.377  -3.233  1.00 10.00      B   
ATOM   2986  C   GLU    89      28.866  -6.225  -6.491  1.00 10.00      B   
ATOM   2987  O   GLU    89      29.308  -6.884  -5.550  1.00 10.00      B   
ATOM   2988  N   THR    90      28.612  -6.752  -7.682  1.00 10.00      B   
ATOM   2989  HN  THR    90      28.257  -6.180  -8.396  1.00 10.00      B   
ATOM   2990  CA  THR    90      28.844  -8.160  -7.951  1.00 10.00      B   
ATOM   2991  CB  THR    90      28.416  -8.540  -9.380  1.00 10.00      B   
ATOM   2992  OG1 THR    90      27.116  -7.998  -9.647  1.00 10.00      B   
ATOM   2993  HG1 THR    90      27.209  -7.088  -9.960  1.00 10.00      B   
ATOM   2994  CG2 THR    90      28.366 -10.050  -9.538  1.00 10.00      B   
ATOM   2995  C   THR    90      30.318  -8.499  -7.736  1.00 10.00      B   
ATOM   2996  O   THR    90      30.649  -9.508  -7.107  1.00 10.00      B   
ATOM   2997  N   LEU    91      31.196  -7.629  -8.232  1.00 10.00      B   
ATOM   2998  HN  LEU    91      30.866  -6.839  -8.711  1.00 10.00      B   
ATOM   2999  CA  LEU    91      32.634  -7.818  -8.087  1.00 10.00      B   
ATOM   3000  CB  LEU    91      33.395  -6.681  -8.780  1.00 10.00      B   
ATOM   3001  CG  LEU    91      33.376  -6.677 -10.310  1.00 10.00      B   
ATOM   3002  CD1 LEU    91      33.957  -5.376 -10.846  1.00 10.00      B   
ATOM   3003  CD2 LEU    91      34.142  -7.873 -10.856  1.00 10.00      B   
ATOM   3004  C   LEU    91      33.014  -7.873  -6.611  1.00 10.00      B   
ATOM   3005  O   LEU    91      33.740  -8.769  -6.176  1.00 10.00      B   
ATOM   3006  N   HIS    92      32.498  -6.917  -5.845  1.00 10.00      B   
ATOM   3007  HN  HIS    92      31.920  -6.237  -6.260  1.00 10.00      B   
ATOM   3008  CA  HIS    92      32.765  -6.835  -4.415  1.00 10.00      B   
ATOM   3009  CB  HIS    92      32.172  -5.553  -3.820  1.00 10.00      B   
ATOM   3010  CG  HIS    92      33.075  -4.364  -3.934  1.00 10.00      B   
ATOM   3011  ND1 HIS    92      32.624  -3.087  -4.199  1.00 10.00      B   
ATOM   3012  HD1 HIS    92      31.681  -2.818  -4.333  1.00 10.00      B   
ATOM   3013  CD2 HIS    92      34.420  -4.268  -3.829  1.00 10.00      B   
ATOM   3014  CE1 HIS    92      33.650  -2.260  -4.243  1.00 10.00      B   
ATOM   3015  NE2 HIS    92      34.749  -2.953  -4.027  1.00 10.00      B   
ATOM   3016  HE2 HIS    92      35.662  -2.587  -4.027  1.00 10.00      B   
ATOM   3017  C   HIS    92      32.236  -8.060  -3.679  1.00 10.00      B   
ATOM   3018  O   HIS    92      32.954  -8.674  -2.893  1.00 10.00      B   
ATOM   3019  N   THR    93      30.989  -8.422  -3.955  1.00 10.00      B   
ATOM   3020  HN  THR    93      30.467  -7.898  -4.603  1.00 10.00      B   
ATOM   3021  CA  THR    93      30.369  -9.576  -3.318  1.00 10.00      B   
ATOM   3022  CB  THR    93      28.905  -9.753  -3.769  1.00 10.00      B   
ATOM   3023  OG1 THR    93      28.212  -8.499  -3.658  1.00 10.00      B   
ATOM   3024  HG1 THR    93      28.564  -7.876  -4.308  1.00 10.00      B   
ATOM   3025  CG2 THR    93      28.199 -10.784  -2.900  1.00 10.00      B   
ATOM   3026  C   THR    93      31.161 -10.852  -3.608  1.00 10.00      B   
ATOM   3027  O   THR    93      31.383 -11.673  -2.715  1.00 10.00      B   
ATOM   3028  N   THR    94      31.605 -10.998  -4.854  1.00 10.00      B   
ATOM   3029  HN  THR    94      31.409 -10.299  -5.516  1.00 10.00      B   
ATOM   3030  CA  THR    94      32.380 -12.167  -5.260  1.00 10.00      B   
ATOM   3031  CB  THR    94      32.736 -12.122  -6.764  1.00 10.00      B   
ATOM   3032  OG1 THR    94      31.542 -11.954  -7.540  1.00 10.00      B   
ATOM   3033  HG1 THR    94      31.008 -11.248  -7.157  1.00 10.00      B   
ATOM   3034  CG2 THR    94      33.432 -13.405  -7.196  1.00 10.00      B   
ATOM   3035  C   THR    94      33.664 -12.276  -4.435  1.00 10.00      B   
ATOM   3036  O   THR    94      34.006 -13.351  -3.940  1.00 10.00      B   
ATOM   3037  N   LEU    95      34.352 -11.146  -4.268  1.00 10.00      B   
ATOM   3038  HN  LEU    95      34.013 -10.316  -4.670  1.00 10.00      B   
ATOM   3039  CA  LEU    95      35.595 -11.104  -3.507  1.00 10.00      B   
ATOM   3040  CB  LEU    95      36.234  -9.717  -3.609  1.00 10.00      B   
ATOM   3041  CG  LEU    95      36.749  -9.314  -4.992  1.00 10.00      B   
ATOM   3042  CD1 LEU    95      37.183  -7.856  -4.996  1.00 10.00      B   
ATOM   3043  CD2 LEU    95      37.894 -10.218  -5.421  1.00 10.00      B   
ATOM   3044  C   LEU    95      35.366 -11.467  -2.043  1.00 10.00      B   
ATOM   3045  O   LEU    95      36.146 -12.218  -1.453  1.00 10.00      B   
ATOM   3046  N   ILE    96      34.290 -10.937  -1.468  1.00 10.00      B   
ATOM   3047  HN  ILE    96      33.706 -10.348  -1.999  1.00 10.00      B   
ATOM   3048  CA  ILE    96      33.955 -11.200  -0.073  1.00 10.00      B   
ATOM   3049  CB  ILE    96      32.759 -10.343   0.402  1.00 10.00      B   
ATOM   3050  CG1 ILE    96      33.087  -8.851   0.274  1.00 10.00      B   
ATOM   3051  CG2 ILE    96      32.381 -10.688   1.838  1.00 10.00      B   
ATOM   3052  CD1 ILE    96      31.901  -7.938   0.503  1.00 10.00      B   
ATOM   3053  C   ILE    96      33.653 -12.681   0.154  1.00 10.00      B   
ATOM   3054  O   ILE    96      34.223 -13.307   1.052  1.00 10.00      B   
ATOM   3055  N   VAL    97      32.777 -13.239  -0.678  1.00 10.00      B   
ATOM   3056  HN  VAL    97      32.375 -12.687  -1.389  1.00 10.00      B   
ATOM   3057  CA  VAL    97      32.395 -14.647  -0.568  1.00 10.00      B   
ATOM   3058  CB  VAL    97      31.291 -15.025  -1.584  1.00 10.00      B   
ATOM   3059  CG1 VAL    97      30.968 -16.512  -1.501  1.00 10.00      B   
ATOM   3060  CG2 VAL    97      30.037 -14.204  -1.333  1.00 10.00      B   
ATOM   3061  C   VAL    97      33.606 -15.560  -0.756  1.00 10.00      B   
ATOM   3062  O   VAL    97      33.794 -16.523  -0.004  1.00 10.00      B   
ATOM   3063  N   ALA    98      34.432 -15.245  -1.750  1.00 10.00      B   
ATOM   3064  HN  ALA    98      34.228 -14.466  -2.317  1.00 10.00      B   
ATOM   3065  CA  ALA    98      35.628 -16.031  -2.030  1.00 10.00      B   
ATOM   3066  CB  ALA    98      36.356 -15.481  -3.247  1.00 10.00      B   
ATOM   3067  C   ALA    98      36.555 -16.052  -0.819  1.00 10.00      B   
ATOM   3068  O   ALA    98      37.070 -17.104  -0.442  1.00 10.00      B   
ATOM   3069  N   ALA    99      36.739 -14.889  -0.199  1.00 10.00      B   
ATOM   3070  HN  ALA    99      36.283 -14.090  -0.543  1.00 10.00      B   
ATOM   3071  CA  ALA    99      37.601 -14.764   0.971  1.00 10.00      B   
ATOM   3072  CB  ALA    99      37.699 -13.310   1.405  1.00 10.00      B   
ATOM   3073  C   ALA    99      37.106 -15.632   2.125  1.00 10.00      B   
ATOM   3074  O   ALA    99      37.888 -16.341   2.759  1.00 10.00      B   
ATOM   3075  N   VAL   100      35.805 -15.576   2.386  1.00 10.00      B   
ATOM   3076  HN  VAL   100      35.232 -14.994   1.839  1.00 10.00      B   
ATOM   3077  CA  VAL   100      35.205 -16.357   3.465  1.00 10.00      B   
ATOM   3078  CB  VAL   100      33.702 -16.037   3.645  1.00 10.00      B   
ATOM   3079  CG1 VAL   100      33.099 -16.861   4.774  1.00 10.00      B   
ATOM   3080  CG2 VAL   100      33.492 -14.555   3.902  1.00 10.00      B   
ATOM   3081  C   VAL   100      35.373 -17.851   3.202  1.00 10.00      B   
ATOM   3082  O   VAL   100      35.844 -18.598   4.063  1.00 10.00      B   
ATOM   3083  N   THR   101      35.006 -18.272   1.995  1.00 10.00      B   
ATOM   3084  HN  THR   101      34.660 -17.618   1.349  1.00 10.00      B   
ATOM   3085  CA  THR   101      35.107 -19.673   1.606  1.00 10.00      B   
ATOM   3086  CB  THR   101      34.558 -19.906   0.182  1.00 10.00      B   
ATOM   3087  OG1 THR   101      33.300 -19.229   0.044  1.00 10.00      B   
ATOM   3088  HG1 THR   101      33.445 -18.272   0.046  1.00 10.00      B   
ATOM   3089  CG2 THR   101      34.345 -21.391  -0.069  1.00 10.00      B   
ATOM   3090  C   THR   101      36.551 -20.165   1.685  1.00 10.00      B   
ATOM   3091  O   THR   101      36.813 -21.267   2.170  1.00 10.00      B   
ATOM   3092  N   ALA   102      37.482 -19.330   1.231  1.00 10.00      B   
ATOM   3093  HN  ALA   102      37.207 -18.458   0.869  1.00 10.00      B   
ATOM   3094  CA  ALA   102      38.898 -19.671   1.248  1.00 10.00      B   
ATOM   3095  CB  ALA   102      39.732 -18.535   0.673  1.00 10.00      B   
ATOM   3096  C   ALA   102      39.360 -20.012   2.658  1.00 10.00      B   
ATOM   3097  O   ALA   102      39.946 -21.073   2.885  1.00 10.00      B   
ATOM   3098  N   VAL   103      39.076 -19.118   3.603  1.00 10.00      B   
ATOM   3099  HN  VAL   103      38.596 -18.295   3.356  1.00 10.00      B   
ATOM   3100  CA  VAL   103      39.458 -19.326   4.996  1.00 10.00      B   
ATOM   3101  CB  VAL   103      39.059 -18.132   5.888  1.00 10.00      B   
ATOM   3102  CG1 VAL   103      39.443 -18.384   7.339  1.00 10.00      B   
ATOM   3103  CG2 VAL   103      39.720 -16.858   5.383  1.00 10.00      B   
ATOM   3104  C   VAL   103      38.847 -20.615   5.540  1.00 10.00      B   
ATOM   3105  O   VAL   103      39.514 -21.381   6.239  1.00 10.00      B   
ATOM   3106  N   MET   104      37.588 -20.860   5.190  1.00 10.00      B   
ATOM   3107  HN  MET   104      37.113 -20.209   4.626  1.00 10.00      B   
ATOM   3108  CA  MET   104      36.886 -22.064   5.628  1.00 10.00      B   
ATOM   3109  CB  MET   104      35.459 -22.100   5.071  1.00 10.00      B   
ATOM   3110  CG  MET   104      34.526 -21.055   5.664  1.00 10.00      B   
ATOM   3111  SD  MET   104      32.852 -21.147   4.993  1.00 10.00      B   
ATOM   3112  CE  MET   104      32.242 -22.632   5.790  1.00 10.00      B   
ATOM   3113  C   MET   104      37.644 -23.318   5.204  1.00 10.00      B   
ATOM   3114  O   MET   104      37.912 -24.199   6.024  1.00 10.00      B   
ATOM   3115  N   SER   105      38.005 -23.385   3.925  1.00 10.00      B   
ATOM   3116  HN  SER   105      37.765 -22.651   3.318  1.00 10.00      B   
ATOM   3117  CA  SER   105      38.736 -24.529   3.399  1.00 10.00      B   
ATOM   3118  CB  SER   105      38.796 -24.488   1.869  1.00 10.00      B   
ATOM   3119  OG  SER   105      38.773 -23.153   1.385  1.00 10.00      B   
ATOM   3120  HG  SER   105      39.333 -22.593   1.943  1.00 10.00      B   
ATOM   3121  C   SER   105      40.140 -24.621   3.999  1.00 10.00      B   
ATOM   3122  O   SER   105      40.673 -25.716   4.181  1.00 10.00      B   
ATOM   3123  N   LEU   106      40.727 -23.467   4.310  1.00 10.00      B   
ATOM   3124  HN  LEU   106      40.247 -22.626   4.147  1.00 10.00      B   
ATOM   3125  CA  LEU   106      42.063 -23.421   4.896  1.00 10.00      B   
ATOM   3126  CB  LEU   106      42.561 -21.979   5.020  1.00 10.00      B   
ATOM   3127  CG  LEU   106      42.918 -21.265   3.715  1.00 10.00      B   
ATOM   3128  CD1 LEU   106      43.213 -19.796   3.976  1.00 10.00      B   
ATOM   3129  CD2 LEU   106      44.103 -21.941   3.042  1.00 10.00      B   
ATOM   3130  C   LEU   106      42.075 -24.094   6.262  1.00 10.00      B   
ATOM   3131  O   LEU   106      42.934 -24.927   6.544  1.00 10.00      B   
ATOM   3132  N   ILE   107      41.104 -23.739   7.097  1.00 10.00      B   
ATOM   3133  HN  ILE   107      40.443 -23.072   6.806  1.00 10.00      B   
ATOM   3134  CA  ILE   107      41.000 -24.307   8.436  1.00 10.00      B   
ATOM   3135  CB  ILE   107      39.852 -23.653   9.235  1.00 10.00      B   
ATOM   3136  CG1 ILE   107      40.046 -22.134   9.300  1.00 10.00      B   
ATOM   3137  CG2 ILE   107      39.768 -24.238  10.638  1.00 10.00      B   
ATOM   3138  CD1 ILE   107      38.857 -21.392   9.871  1.00 10.00      B   
ATOM   3139  C   ILE   107      40.777 -25.818   8.363  1.00 10.00      B   
ATOM   3140  O   ILE   107      41.420 -26.589   9.079  1.00 10.00      B   
ATOM   3141  N   LEU   108      39.883 -26.230   7.474  1.00 10.00      B   
ATOM   3142  HN  LEU   108      39.419 -25.565   6.923  1.00 10.00      B   
ATOM   3143  CA  LEU   108      39.569 -27.640   7.297  1.00 10.00      B   
ATOM   3144  CB  LEU   108      38.445 -27.812   6.270  1.00 10.00      B   
ATOM   3145  CG  LEU   108      37.072 -27.261   6.661  1.00 10.00      B   
ATOM   3146  CD1 LEU   108      36.153 -27.219   5.451  1.00 10.00      B   
ATOM   3147  CD2 LEU   108      36.453 -28.097   7.771  1.00 10.00      B   
ATOM   3148  C   LEU   108      40.800 -28.431   6.867  1.00 10.00      B   
ATOM   3149  O   LEU   108      41.132 -29.458   7.458  1.00 10.00      B   
ATOM   3150  N   TRP   109      41.485 -27.933   5.848  1.00 10.00      B   
ATOM   3151  HN  TRP   109      41.179 -27.096   5.429  1.00 10.00      B   
ATOM   3152  CA  TRP   109      42.678 -28.588   5.330  1.00 10.00      B   
ATOM   3153  CB  TRP   109      43.100 -27.928   4.016  1.00 10.00      B   
ATOM   3154  CG  TRP   109      44.058 -28.741   3.203  1.00 10.00      B   
ATOM   3155  CD1 TRP   109      43.752 -29.790   2.385  1.00 10.00      B   
ATOM   3156  CD2 TRP   109      45.477 -28.567   3.118  1.00 10.00      B   
ATOM   3157  NE1 TRP   109      44.894 -30.282   1.804  1.00 10.00      B   
ATOM   3158  HE1 TRP   109      44.935 -31.036   1.176  1.00 10.00      B   
ATOM   3159  CE2 TRP   109      45.966 -29.547   2.235  1.00 10.00      B   
ATOM   3160  CE3 TRP   109      46.380 -27.675   3.703  1.00 10.00      B   
ATOM   3161  CZ2 TRP   109      47.320 -29.663   1.925  1.00 10.00      B   
ATOM   3162  CZ3 TRP   109      47.721 -27.790   3.394  1.00 10.00      B   
ATOM   3163  CH2 TRP   109      48.177 -28.775   2.512  1.00 10.00      B   
ATOM   3164  C   TRP   109      43.824 -28.533   6.342  1.00 10.00      B   
ATOM   3165  O   TRP   109      44.662 -29.433   6.400  1.00 10.00      B   
ATOM   3166  N   GLY   110      43.843 -27.483   7.146  1.00 10.00      B   
ATOM   3167  HN  GLY   110      43.144 -26.799   7.059  1.00 10.00      B   
ATOM   3168  CA  GLY   110      44.887 -27.323   8.137  1.00 10.00      B   
ATOM   3169  C   GLY   110      44.727 -28.234   9.341  1.00 10.00      B   
ATOM   3170  O   GLY   110      45.714 -28.738   9.876  1.00 10.00      B   
ATOM   3171  N   LEU   111      43.492 -28.458   9.769  1.00 10.00      B   
ATOM   3172  HN  LEU   111      42.734 -28.046   9.296  1.00 10.00      B   
ATOM   3173  CA  LEU   111      43.236 -29.292  10.936  1.00 10.00      B   
ATOM   3174  CB  LEU   111      42.093 -28.715  11.779  1.00 10.00      B   
ATOM   3175  CG  LEU   111      42.313 -27.317  12.367  1.00 10.00      B   
ATOM   3176  CD1 LEU   111      41.064 -26.840  13.090  1.00 10.00      B   
ATOM   3177  CD2 LEU   111      43.510 -27.310  13.306  1.00 10.00      B   
ATOM   3178  C   LEU   111      42.942 -30.742  10.570  1.00 10.00      B   
ATOM   3179  O   LEU   111      43.599 -31.658  11.066  1.00 10.00      B   
ATOM   3180  N   ASP   112      41.974 -30.948   9.690  1.00 10.00      B   
ATOM   3181  HN  ASP   112      41.516 -30.177   9.288  1.00 10.00      B   
ATOM   3182  CA  ASP   112      41.581 -32.295   9.291  1.00 10.00      B   
ATOM   3183  CB  ASP   112      40.183 -32.294   8.667  1.00 10.00      B   
ATOM   3184  CG  ASP   112      39.313 -33.415   9.197  1.00 10.00      B   
ATOM   3185  OD1 ASP   112      38.707 -33.238  10.279  1.00 10.00      B   
ATOM   3186  OD2 ASP   112      39.230 -34.479   8.542  1.00 10.00      B   
ATOM   3187  C   ASP   112      42.582 -32.920   8.332  1.00 10.00      B   
ATOM   3188  O   ASP   112      42.809 -34.127   8.366  1.00 10.00      B   
ATOM   3189  N   GLY   113      43.196 -32.084   7.499  1.00 10.00      B   
ATOM   3190  HN  GLY   113      42.984 -31.128   7.543  1.00 10.00      B   
ATOM   3191  CA  GLY   113      44.163 -32.567   6.524  1.00 10.00      B   
ATOM   3192  C   GLY   113      45.305 -33.348   7.146  1.00 10.00      B   
ATOM   3193  O   GLY   113      45.717 -34.386   6.622  1.00 10.00      B   
ATOM   3194  N   ILE   114      45.809 -32.867   8.272  1.00 10.00      B   
ATOM   3195  HN  ILE   114      45.432 -32.046   8.654  1.00 10.00      B   
ATOM   3196  CA  ILE   114      46.913 -33.531   8.954  1.00 10.00      B   
ATOM   3197  CB  ILE   114      47.679 -32.572   9.884  1.00 10.00      B   
ATOM   3198  CG1 ILE   114      46.747 -31.989  10.952  1.00 10.00      B   
ATOM   3199  CG2 ILE   114      48.334 -31.461   9.074  1.00 10.00      B   
ATOM   3200  CD1 ILE   114      47.458 -31.162  11.999  1.00 10.00      B   
ATOM   3201  C   ILE   114      46.436 -34.749   9.742  1.00 10.00      B   
ATOM   3202  O   ILE   114      47.227 -35.621  10.101  1.00 10.00      B   
ATOM   3203  N   LEU   115      45.135 -34.813   9.996  1.00 10.00      B   
ATOM   3204  HN  LEU   115      44.546 -34.097   9.673  1.00 10.00      B   
ATOM   3205  CA  LEU   115      44.559 -35.928  10.736  1.00 10.00      B   
ATOM   3206  CB  LEU   115      43.230 -35.530  11.375  1.00 10.00      B   
ATOM   3207  CG  LEU   115      43.331 -34.680  12.642  1.00 10.00      B   
ATOM   3208  CD1 LEU   115      41.949 -34.267  13.118  1.00 10.00      B   
ATOM   3209  CD2 LEU   115      44.063 -35.443  13.736  1.00 10.00      B   
ATOM   3210  C   LEU   115      44.377 -37.140   9.833  1.00 10.00      B   
ATOM   3211  O   LEU   115      44.364 -38.277  10.299  1.00 10.00      B   
ATOM   3212  N   VAL   116      44.228 -36.885   8.540  1.00 10.00      B   
ATOM   3213  HN  VAL   116      44.211 -35.951   8.236  1.00 10.00      B   
ATOM   3214  CA  VAL   116      44.070 -37.954   7.558  1.00 10.00      B   
ATOM   3215  CB  VAL   116      43.419 -37.426   6.254  1.00 10.00      B   
ATOM   3216  CG1 VAL   116      43.132 -38.562   5.281  1.00 10.00      B   
ATOM   3217  CG2 VAL   116      42.140 -36.666   6.568  1.00 10.00      B   
ATOM   3218  C   VAL   116      45.439 -38.554   7.239  1.00 10.00      B   
ATOM   3219  O   VAL   116      45.552 -39.696   6.788  1.00 10.00      B   
ATOM   3220  N   ARG   117      46.477 -37.780   7.520  1.00 10.00      B   
ATOM   3221  HN  ARG   117      46.316 -36.900   7.915  1.00 10.00      B   
ATOM   3222  CA  ARG   117      47.849 -38.196   7.270  1.00 10.00      B   
ATOM   3223  CB  ARG   117      48.776 -36.980   7.373  1.00 10.00      B   
ATOM   3224  CG  ARG   117      50.202 -37.228   6.910  1.00 10.00      B   
ATOM   3225  CD  ARG   117      51.142 -36.157   7.441  1.00 10.00      B   
ATOM   3226  NE  ARG   117      51.267 -36.215   8.898  1.00 10.00      B   
ATOM   3227  HE  ARG   117      51.510 -37.085   9.291  1.00 10.00      B   
ATOM   3228  CZ  ARG   117      51.081 -35.168   9.706  1.00 10.00      B   
ATOM   3229  NH1 ARG   117      50.752 -33.981   9.205  1.00 10.00      B   
ATOM   3230 HH11 ARG   117      50.607 -33.164   9.840  1.00 10.00      B   
ATOM   3231 HH12 ARG   117      50.635 -33.859   8.174  1.00 10.00      B   
ATOM   3232  NH2 ARG   117      51.207 -35.318  11.019  1.00 10.00      B   
ATOM   3233 HH21 ARG   117      51.059 -34.502  11.659  1.00 10.00      B   
ATOM   3234 HH22 ARG   117      51.455 -36.245  11.418  1.00 10.00      B   
ATOM   3235  C   ARG   117      48.285 -39.268   8.270  1.00 10.00      B   
ATOM   3236  O   ARG   117      49.222 -40.025   8.015  1.00 10.00      B   
ATOM   3237  N   LEU   118      47.600 -39.331   9.403  1.00 10.00      B   
ATOM   3238  HN  LEU   118      46.851 -38.718   9.544  1.00 10.00      B   
ATOM   3239  CB  LEU   118      47.632 -39.730  11.827  1.00 10.00      B   
ATOM   3240  CG  LEU   118      48.433 -38.491  12.234  1.00 10.00      B   
ATOM   3241  CD1 LEU   118      47.961 -37.976  13.582  1.00 10.00      B   
ATOM   3242  CD2 LEU   118      49.924 -38.798  12.265  1.00 10.00      B   
ATOM   3243  CA  LEU   118      47.923 -40.303  10.438  1.00 10.00      B   
ATOM   3244  C   LEU   118      47.147 -41.599  10.236  1.00 10.00      B   
ATOM   3245  O   LEU   118      47.771 -42.624   9.893  1.00 10.00      B   
ATOM   3246  OXT LEU   118      45.913 -41.586  10.422  1.00 10.00      B   
END
