# Supplementary material for: Large-scale discovery of protein interactions at residue resolution using co-evolution calculated from genomic sequences
Source: Nat Commun. 2021 Mar 2;12:1396. doi: 10.1038/s41467-021-21636-z (PMC7925567; doi:10.1038/s41467-021-21636-z)
Supplement: Supplementary file 13 — Supplementary Data 11 [file 41467_2021_21636_MOESM13_ESM.zip › supplementary_prediction/cep_tp00809_SECF_SECE/models/haddock_top_1_haddock_2w.pdb]

REMARK FILENAME="haddock_2w.pdb0"
REMARK ===============================================================
REMARK HADDOCK run for haddock
REMARK initial structure: haddock_2.pdb
REMARK final NOE weights: unambig 50 amb: 50
REMARK ===============================================================
REMARK            total,bonds,angles,improper,dihe,vdw,elec,air,cdih,coup,rdcs,vean,dani,xpcs,rg
REMARK energies: 175.776, 0, 0, 0, 0, -72.8636, -207.876, 456.516, 0, 0, 0, 0, 0, 0, 0
REMARK ===============================================================
REMARK            bonds,angles,impropers,dihe,air,cdih,coup,rdcs,vean,dani,xpcs
REMARK rms-dev.: 0,0,0,0,14.7657,0,0, 0, 0, 0, 0
REMARK ===============================================================
REMARK               air,cdih,coup,rdcs,vean,dani,xpcs
REMARK               >0.3,>5,>1,>0,>5,>0.2,>0.2
REMARK violations.: 5, 0, 0, 0, 0, 0, 0
REMARK ===============================================================
REMARK                        CVpartition#,violations,rms
REMARK AIRs cross-validation: 1, 0, NaN
REMARK ===============================================================
REMARK NCS energy: 0
REMARK ===============================================================
REMARK Symmetry energy: 0
REMARK ===============================================================
REMARK Desolvation energy: -37.4488
REMARK Internal energy free molecules: 60970.4
REMARK Internal energy complex: -11835.4
REMARK Binding energy: -73124
REMARK ===============================================================
REMARK buried surface area: 2337.62
REMARK ===============================================================
REMARK water - chain1: 0 0 0
REMARK water - chain2: 0 0 0
REMARK water - chain3: 0 0 0
REMARK water - chain4: 0 0 0
REMARK water - chain5: 0 0 0
REMARK water - chain6: 0 0 0
REMARK ===============================================================
REMARK water - water: 0 0 0
REMARK ===============================================================
REMARK DATE:05-Aug-2020  09:22:34       created by user: he47
REMARK VERSION:1.3
ATOM      1  CB  ARG    14      30.359   8.943 -17.802  1.00 10.00      A   
ATOM      2  CG  ARG    14      30.434   7.473 -17.416  1.00 10.00      A   
ATOM      3  CD  ARG    14      31.695   6.814 -17.955  1.00 10.00      A   
ATOM      4  NE  ARG    14      31.806   5.415 -17.533  1.00 10.00      A   
ATOM      5  HE  ARG    14      30.971   4.899 -17.467  1.00 10.00      A   
ATOM      6  CZ  ARG    14      32.957   4.806 -17.246  1.00 10.00      A   
ATOM      7  NH1 ARG    14      34.109   5.465 -17.337  1.00 10.00      A   
ATOM      8 HH11 ARG    14      35.007   4.983 -17.111  1.00 10.00      A   
ATOM      9 HH12 ARG    14      34.122   6.465 -17.632  1.00 10.00      A   
ATOM     10  NH2 ARG    14      32.961   3.538 -16.855  1.00 10.00      A   
ATOM     11 HH21 ARG    14      32.063   3.009 -16.770  1.00 10.00      A   
ATOM     12 HH22 ARG    14      33.862   3.060 -16.631  1.00 10.00      A   
ATOM     13  C   ARG    14      29.234   9.728 -15.702  1.00 10.00      A   
ATOM     14  O   ARG    14      28.638   8.907 -15.012  1.00 10.00      A   
ATOM     15  N   ARG    14      29.032  11.044 -17.790  1.00 10.00      A   
ATOM     16  HT1 ARG    14      28.209  11.532 -17.385  1.00 10.00      A   
ATOM     17  HT2 ARG    14      28.915  10.997 -18.820  1.00 10.00      A   
ATOM     18  HT3 ARG    14      29.888  11.597 -17.574  1.00 10.00      A   
ATOM     19  CA  ARG    14      29.145   9.679 -17.223  1.00 10.00      A   
ATOM     20  N   LYS    15      29.995  10.687 -15.187  1.00 10.00      A   
ATOM     21  HN  LYS    15      30.459  11.310 -15.786  1.00 10.00      A   
ATOM     22  CA  LYS    15      30.157  10.846 -13.750  1.00 10.00      A   
ATOM     23  CB  LYS    15      31.641  10.932 -13.380  1.00 10.00      A   
ATOM     24  CG  LYS    15      32.420   9.646 -13.600  1.00 10.00      A   
ATOM     25  CD  LYS    15      33.850   9.775 -13.094  1.00 10.00      A   
ATOM     26  CE  LYS    15      34.658   8.525 -13.401  1.00 10.00      A   
ATOM     27  NZ  LYS    15      36.097   8.692 -13.067  1.00 10.00      A   
ATOM     28  HZ1 LYS    15      36.424   9.637 -13.349  1.00 10.00      A   
ATOM     29  HZ2 LYS    15      36.667   7.981 -13.572  1.00 10.00      A   
ATOM     30  HZ3 LYS    15      36.245   8.576 -12.046  1.00 10.00      A   
ATOM     31  C   LYS    15      29.427  12.094 -13.269  1.00 10.00      A   
ATOM     32  O   LYS    15      28.714  12.728 -14.044  1.00 10.00      A   
ATOM     33  N   VAL    16      29.623  12.439 -11.997  1.00 10.00      A   
ATOM     34  HN  VAL    16      30.210  11.883 -11.443  1.00 10.00      A   
ATOM     35  CA  VAL    16      28.993  13.617 -11.391  1.00 10.00      A   
ATOM     36  CB  VAL    16      29.215  14.914 -12.204  1.00 10.00      A   
ATOM     37  CG1 VAL    16      28.513  16.092 -11.539  1.00 10.00      A   
ATOM     38  CG2 VAL    16      30.703  15.200 -12.355  1.00 10.00      A   
ATOM     39  C   VAL    16      27.504  13.397 -11.131  1.00 10.00      A   
ATOM     40  O   VAL    16      26.674  13.482 -12.040  1.00 10.00      A   
ATOM     41  N   TYR    17      27.185  13.092  -9.880  1.00 10.00      A   
ATOM     42  HN  TYR    17      27.902  13.024  -9.214  1.00 10.00      A   
ATOM     43  CA  TYR    17      25.810  12.863  -9.452  1.00 10.00      A   
ATOM     44  CB  TYR    17      25.471  11.367  -9.490  1.00 10.00      A   
ATOM     45  CG  TYR    17      25.463  10.756 -10.874  1.00 10.00      A   
ATOM     46  CD1 TYR    17      26.474   9.894 -11.278  1.00 10.00      A   
ATOM     47  CD2 TYR    17      24.444  11.039 -11.775  1.00 10.00      A   
ATOM     48  CE1 TYR    17      26.475   9.334 -12.541  1.00 10.00      A   
ATOM     49  CE2 TYR    17      24.437  10.483 -13.039  1.00 10.00      A   
ATOM     50  CZ  TYR    17      25.453   9.630 -13.417  1.00 10.00      A   
ATOM     51  OH  TYR    17      25.446   9.075 -14.676  1.00 10.00      A   
ATOM     52  HH  TYR    17      25.478   9.779 -15.336  1.00 10.00      A   
ATOM     53  C   TYR    17      25.619  13.391  -8.034  1.00 10.00      A   
ATOM     54  O   TYR    17      26.136  12.811  -7.076  1.00 10.00      A   
ATOM     55  N   ASP    18      24.898  14.494  -7.904  1.00 10.00      A   
ATOM     56  HN  ASP    18      24.521  14.920  -8.703  1.00 10.00      A   
ATOM     57  CA  ASP    18      24.651  15.099  -6.600  1.00 10.00      A   
ATOM     58  CB  ASP    18      24.974  16.604  -6.610  1.00 10.00      A   
ATOM     59  CG  ASP    18      24.090  17.425  -7.534  1.00 10.00      A   
ATOM     60  OD1 ASP    18      24.027  17.118  -8.745  1.00 10.00      A   
ATOM     61  OD2 ASP    18      23.457  18.391  -7.051  1.00 10.00      A   
ATOM     62  C   ASP    18      23.227  14.822  -6.111  1.00 10.00      A   
ATOM     63  O   ASP    18      22.298  15.604  -6.341  1.00 10.00      A   
ATOM     64  N   PHE    19      23.057  13.689  -5.445  1.00 10.00      A   
ATOM     65  HN  PHE    19      23.827  13.101  -5.300  1.00 10.00      A   
ATOM     66  CA  PHE    19      21.754  13.299  -4.926  1.00 10.00      A   
ATOM     67  CB  PHE    19      21.222  12.070  -5.673  1.00 10.00      A   
ATOM     68  CG  PHE    19      20.915  12.321  -7.125  1.00 10.00      A   
ATOM     69  CD1 PHE    19      21.785  11.897  -8.118  1.00 10.00      A   
ATOM     70  CD2 PHE    19      19.757  12.984  -7.496  1.00 10.00      A   
ATOM     71  CE1 PHE    19      21.503  12.126  -9.452  1.00 10.00      A   
ATOM     72  CE2 PHE    19      19.469  13.217  -8.826  1.00 10.00      A   
ATOM     73  CZ  PHE    19      20.344  12.790  -9.806  1.00 10.00      A   
ATOM     74  C   PHE    19      21.816  13.021  -3.429  1.00 10.00      A   
ATOM     75  O   PHE    19      20.873  13.323  -2.695  1.00 10.00      A   
ATOM     76  N   MET    20      22.938  12.469  -2.978  1.00 10.00      A   
ATOM     77  HN  MET    20      23.666  12.287  -3.608  1.00 10.00      A   
ATOM     78  CA  MET    20      23.119  12.136  -1.568  1.00 10.00      A   
ATOM     79  CB  MET    20      24.464  11.444  -1.332  1.00 10.00      A   
ATOM     80  CG  MET    20      24.663  10.982   0.103  1.00 10.00      A   
ATOM     81  SD  MET    20      26.375  10.564   0.480  1.00 10.00      A   
ATOM     82  CE  MET    20      27.184  12.137   0.192  1.00 10.00      A   
ATOM     83  C   MET    20      23.006  13.373  -0.687  1.00 10.00      A   
ATOM     84  O   MET    20      22.419  13.319   0.393  1.00 10.00      A   
ATOM     85  N   ARG    21      23.537  14.494  -1.168  1.00 10.00      A   
ATOM     86  HN  ARG    21      23.963  14.477  -2.053  1.00 10.00      A   
ATOM     87  CA  ARG    21      23.505  15.750  -0.421  1.00 10.00      A   
ATOM     88  CB  ARG    21      24.620  16.692  -0.892  1.00 10.00      A   
ATOM     89  CG  ARG    21      24.999  17.769   0.116  1.00 10.00      A   
ATOM     90  CD  ARG    21      25.889  18.834  -0.508  1.00 10.00      A   
ATOM     91  NE  ARG    21      27.229  18.331  -0.811  1.00 10.00      A   
ATOM     92  HE  ARG    21      27.307  17.378  -1.052  1.00 10.00      A   
ATOM     93  CZ  ARG    21      28.334  19.072  -0.758  1.00 10.00      A   
ATOM     94  NH1 ARG    21      28.263  20.352  -0.412  1.00 10.00      A   
ATOM     95 HH11 ARG    21      29.129  20.932  -0.374  1.00 10.00      A   
ATOM     96 HH12 ARG    21      27.342  20.781  -0.171  1.00 10.00      A   
ATOM     97  NH2 ARG    21      29.510  18.535  -1.051  1.00 10.00      A   
ATOM     98 HH21 ARG    21      30.378  19.114  -1.010  1.00 10.00      A   
ATOM     99 HH22 ARG    21      29.575  17.528  -1.320  1.00 10.00      A   
ATOM    100  C   ARG    21      22.138  16.434  -0.525  1.00 10.00      A   
ATOM    101  O   ARG    21      22.039  17.662  -0.538  1.00 10.00      A   
ATOM    102  N   TRP    22      21.087  15.633  -0.595  1.00 10.00      A   
ATOM    103  HN  TRP    22      21.231  14.661  -0.588  1.00 10.00      A   
ATOM    104  CA  TRP    22      19.730  16.153  -0.674  1.00 10.00      A   
ATOM    105  CB  TRP    22      19.427  16.727  -2.057  1.00 10.00      A   
ATOM    106  CG  TRP    22      18.526  17.919  -2.011  1.00 10.00      A   
ATOM    107  CD1 TRP    22      18.904  19.228  -2.028  1.00 10.00      A   
ATOM    108  CD2 TRP    22      17.097  17.915  -1.926  1.00 10.00      A   
ATOM    109  NE1 TRP    22      17.799  20.040  -1.967  1.00 10.00      A   
ATOM    110  HE1 TRP    22      17.815  21.023  -1.966  1.00 10.00      A   
ATOM    111  CE2 TRP    22      16.677  19.258  -1.901  1.00 10.00      A   
ATOM    112  CE3 TRP    22      16.131  16.907  -1.873  1.00 10.00      A   
ATOM    113  CZ2 TRP    22      15.335  19.619  -1.822  1.00 10.00      A   
ATOM    114  CZ3 TRP    22      14.801  17.267  -1.793  1.00 10.00      A   
ATOM    115  CH2 TRP    22      14.415  18.611  -1.770  1.00 10.00      A   
ATOM    116  C   TRP    22      18.713  15.083  -0.298  1.00 10.00      A   
ATOM    117  O   TRP    22      17.749  15.360   0.416  1.00 10.00      A   
ATOM    118  N   ASP    23      18.942  13.857  -0.765  1.00 10.00      A   
ATOM    119  HN  ASP    23      19.724  13.702  -1.343  1.00 10.00      A   
ATOM    120  CA  ASP    23      18.045  12.737  -0.470  1.00 10.00      A   
ATOM    121  CB  ASP    23      18.536  11.445  -1.134  1.00 10.00      A   
ATOM    122  CG  ASP    23      17.723  11.073  -2.361  1.00 10.00      A   
ATOM    123  OD1 ASP    23      16.480  11.007  -2.257  1.00 10.00      A   
ATOM    124  OD2 ASP    23      18.324  10.844  -3.434  1.00 10.00      A   
ATOM    125  C   ASP    23      17.881  12.533   1.034  1.00 10.00      A   
ATOM    126  O   ASP    23      16.803  12.176   1.507  1.00 10.00      A   
ATOM    127  N   TYR    24      18.951  12.790   1.786  1.00 10.00      A   
ATOM    128  HN  TYR    24      19.780  13.081   1.352  1.00 10.00      A   
ATOM    129  CA  TYR    24      18.918  12.644   3.239  1.00 10.00      A   
ATOM    130  CB  TYR    24      20.324  12.794   3.842  1.00 10.00      A   
ATOM    131  CG  TYR    24      20.852  14.214   3.881  1.00 10.00      A   
ATOM    132  CD1 TYR    24      20.992  14.896   5.088  1.00 10.00      A   
ATOM    133  CD2 TYR    24      21.211  14.874   2.718  1.00 10.00      A   
ATOM    134  CE1 TYR    24      21.474  16.191   5.126  1.00 10.00      A   
ATOM    135  CE2 TYR    24      21.692  16.166   2.748  1.00 10.00      A   
ATOM    136  CZ  TYR    24      21.822  16.820   3.950  1.00 10.00      A   
ATOM    137  OH  TYR    24      22.300  18.109   3.970  1.00 10.00      A   
ATOM    138  HH  TYR    24      21.739  18.661   3.408  1.00 10.00      A   
ATOM    139  C   TYR    24      17.956  13.657   3.863  1.00 10.00      A   
ATOM    140  O   TYR    24      17.336  13.395   4.896  1.00 10.00      A   
ATOM    141  N   TRP    25      17.823  14.808   3.211  1.00 10.00      A   
ATOM    142  HN  TRP    25      18.323  14.946   2.378  1.00 10.00      A   
ATOM    143  CA  TRP    25      16.942  15.865   3.686  1.00 10.00      A   
ATOM    144  CB  TRP    25      17.333  17.206   3.055  1.00 10.00      A   
ATOM    145  CG  TRP    25      16.644  18.390   3.663  1.00 10.00      A   
ATOM    146  CD1 TRP    25      17.007  19.050   4.799  1.00 10.00      A   
ATOM    147  CD2 TRP    25      15.474  19.053   3.167  1.00 10.00      A   
ATOM    148  NE1 TRP    25      16.135  20.079   5.045  1.00 10.00      A   
ATOM    149  HE1 TRP    25      16.186  20.699   5.808  1.00 10.00      A   
ATOM    150  CE2 TRP    25      15.186  20.106   4.057  1.00 10.00      A   
ATOM    151  CE3 TRP    25      14.643  18.860   2.060  1.00 10.00      A   
ATOM    152  CZ2 TRP    25      14.103  20.962   3.872  1.00 10.00      A   
ATOM    153  CZ3 TRP    25      13.570  19.710   1.880  1.00 10.00      A   
ATOM    154  CH2 TRP    25      13.309  20.749   2.780  1.00 10.00      A   
ATOM    155  C   TRP    25      15.499  15.523   3.349  1.00 10.00      A   
ATOM    156  O   TRP    25      14.593  15.740   4.156  1.00 10.00      A   
ATOM    157  N   ALA    26      15.298  14.976   2.155  1.00 10.00      A   
ATOM    158  HN  ALA    26      16.065  14.838   1.557  1.00 10.00      A   
ATOM    159  CA  ALA    26      13.972  14.582   1.703  1.00 10.00      A   
ATOM    160  CB  ALA    26      14.027  14.115   0.256  1.00 10.00      A   
ATOM    161  C   ALA    26      13.420  13.479   2.598  1.00 10.00      A   
ATOM    162  O   ALA    26      12.220  13.426   2.875  1.00 10.00      A   
ATOM    163  N   PHE    27      14.316  12.609   3.055  1.00 10.00      A   
ATOM    164  HN  PHE    27      15.253  12.698   2.771  1.00 10.00      A   
ATOM    165  CA  PHE    27      13.951  11.506   3.938  1.00 10.00      A   
ATOM    166  CB  PHE    27      15.183  10.628   4.188  1.00 10.00      A   
ATOM    167  CG  PHE    27      14.888   9.281   4.786  1.00 10.00      A   
ATOM    168  CD1 PHE    27      14.483   8.224   3.985  1.00 10.00      A   
ATOM    169  CD2 PHE    27      15.029   9.067   6.148  1.00 10.00      A   
ATOM    170  CE1 PHE    27      14.220   6.983   4.532  1.00 10.00      A   
ATOM    171  CE2 PHE    27      14.766   7.830   6.702  1.00 10.00      A   
ATOM    172  CZ  PHE    27      14.363   6.785   5.893  1.00 10.00      A   
ATOM    173  C   PHE    27      13.419  12.048   5.265  1.00 10.00      A   
ATOM    174  O   PHE    27      12.584  11.420   5.919  1.00 10.00      A   
ATOM    175  N   GLY    28      13.907  13.223   5.645  1.00 10.00      A   
ATOM    176  HN  GLY    28      14.556  13.675   5.068  1.00 10.00      A   
ATOM    177  CA  GLY    28      13.487  13.848   6.883  1.00 10.00      A   
ATOM    178  C   GLY    28      12.076  14.394   6.802  1.00 10.00      A   
ATOM    179  O   GLY    28      11.224  14.048   7.619  1.00 10.00      A   
ATOM    180  N   ILE    29      11.821  15.238   5.806  1.00 10.00      A   
ATOM    181  HN  ILE    29      12.538  15.475   5.184  1.00 10.00      A   
ATOM    182  CA  ILE    29      10.499  15.831   5.628  1.00 10.00      A   
ATOM    183  CB  ILE    29      10.488  16.923   4.530  1.00 10.00      A   
ATOM    184  CG1 ILE    29       9.095  17.543   4.375  1.00 10.00      A   
ATOM    185  CG2 ILE    29      10.998  16.387   3.202  1.00 10.00      A   
ATOM    186  CD1 ILE    29       8.665  18.380   5.559  1.00 10.00      A   
ATOM    187  C   ILE    29       9.439  14.763   5.348  1.00 10.00      A   
ATOM    188  O   ILE    29       8.303  14.862   5.813  1.00 10.00      A   
ATOM    189  N   SER    30       9.824  13.726   4.617  1.00 10.00      A   
ATOM    190  HN  SER    30      10.745  13.689   4.278  1.00 10.00      A   
ATOM    191  CA  SER    30       8.905  12.646   4.294  1.00 10.00      A   
ATOM    192  CB  SER    30       9.428  11.828   3.118  1.00 10.00      A   
ATOM    193  OG  SER    30       9.738  12.680   2.029  1.00 10.00      A   
ATOM    194  HG  SER    30      10.684  12.876   2.040  1.00 10.00      A   
ATOM    195  C   SER    30       8.656  11.757   5.508  1.00 10.00      A   
ATOM    196  O   SER    30       7.777  10.896   5.490  1.00 10.00      A   
ATOM    197  N   GLY    31       9.429  11.975   6.568  1.00 10.00      A   
ATOM    198  HN  GLY    31      10.118  12.676   6.530  1.00 10.00      A   
ATOM    199  CA  GLY    31       9.263  11.197   7.777  1.00 10.00      A   
ATOM    200  C   GLY    31       7.946  11.514   8.455  1.00 10.00      A   
ATOM    201  O   GLY    31       7.370  10.672   9.142  1.00 10.00      A   
ATOM    202  N   LEU    32       7.465  12.735   8.240  1.00 10.00      A   
ATOM    203  HN  LEU    32       7.982  13.358   7.681  1.00 10.00      A   
ATOM    204  CA  LEU    32       6.200  13.177   8.813  1.00 10.00      A   
ATOM    205  CB  LEU    32       6.000  14.676   8.579  1.00 10.00      A   
ATOM    206  CG  LEU    32       7.087  15.600   9.137  1.00 10.00      A   
ATOM    207  CD1 LEU    32       6.843  17.039   8.708  1.00 10.00      A   
ATOM    208  CD2 LEU    32       7.157  15.500  10.654  1.00 10.00      A   
ATOM    209  C   LEU    32       5.043  12.387   8.211  1.00 10.00      A   
ATOM    210  O   LEU    32       4.036  12.136   8.878  1.00 10.00      A   
ATOM    211  N   LEU    33       5.208  11.975   6.954  1.00 10.00      A   
ATOM    212  HN  LEU    33       6.038  12.196   6.487  1.00 10.00      A   
ATOM    213  CA  LEU    33       4.190  11.197   6.258  1.00 10.00      A   
ATOM    214  CB  LEU    33       4.555  11.033   4.778  1.00 10.00      A   
ATOM    215  CG  LEU    33       4.790  12.320   3.987  1.00 10.00      A   
ATOM    216  CD1 LEU    33       5.409  12.005   2.634  1.00 10.00      A   
ATOM    217  CD2 LEU    33       3.490  13.090   3.815  1.00 10.00      A   
ATOM    218  C   LEU    33       4.070   9.827   6.906  1.00 10.00      A   
ATOM    219  O   LEU    33       2.987   9.246   6.970  1.00 10.00      A   
ATOM    220  N   LEU    34       5.201   9.324   7.390  1.00 10.00      A   
ATOM    221  HN  LEU    34       6.025   9.846   7.302  1.00 10.00      A   
ATOM    222  CA  LEU    34       5.252   8.030   8.055  1.00 10.00      A   
ATOM    223  CB  LEU    34       6.710   7.630   8.299  1.00 10.00      A   
ATOM    224  CG  LEU    34       6.943   6.254   8.928  1.00 10.00      A   
ATOM    225  CD1 LEU    34       7.458   5.271   7.891  1.00 10.00      A   
ATOM    226  CD2 LEU    34       7.903   6.355  10.102  1.00 10.00      A   
ATOM    227  C   LEU    34       4.507   8.110   9.383  1.00 10.00      A   
ATOM    228  O   LEU    34       3.712   7.232   9.719  1.00 10.00      A   
ATOM    229  N   ILE    35       4.765   9.184  10.125  1.00 10.00      A   
ATOM    230  HN  ILE    35       5.411   9.845   9.796  1.00 10.00      A   
ATOM    231  CA  ILE    35       4.123   9.409  11.415  1.00 10.00      A   
ATOM    232  CB  ILE    35       4.644  10.704  12.083  1.00 10.00      A   
ATOM    233  CG1 ILE    35       6.168  10.646  12.235  1.00 10.00      A   
ATOM    234  CG2 ILE    35       3.987  10.912  13.441  1.00 10.00      A   
ATOM    235  CD1 ILE    35       6.799  11.973  12.600  1.00 10.00      A   
ATOM    236  C   ILE    35       2.609   9.500  11.241  1.00 10.00      A   
ATOM    237  O   ILE    35       1.849   8.888  11.993  1.00 10.00      A   
ATOM    238  N   ALA    36       2.182  10.253  10.230  1.00 10.00      A   
ATOM    239  HN  ALA    36       2.843  10.716   9.669  1.00 10.00      A   
ATOM    240  CA  ALA    36       0.762  10.424   9.941  1.00 10.00      A   
ATOM    241  CB  ALA    36       0.564  11.398   8.785  1.00 10.00      A   
ATOM    242  C   ALA    36       0.113   9.080   9.627  1.00 10.00      A   
ATOM    243  O   ALA    36      -1.013   8.811  10.049  1.00 10.00      A   
ATOM    244  N   ALA    37       0.841   8.234   8.903  1.00 10.00      A   
ATOM    245  HN  ALA    37       1.735   8.511   8.603  1.00 10.00      A   
ATOM    246  CA  ALA    37       0.349   6.911   8.535  1.00 10.00      A   
ATOM    247  CB  ALA    37       1.352   6.205   7.636  1.00 10.00      A   
ATOM    248  C   ALA    37       0.064   6.079   9.783  1.00 10.00      A   
ATOM    249  O   ALA    37      -0.946   5.373   9.855  1.00 10.00      A   
ATOM    250  N   ILE    38       0.950   6.183  10.772  1.00 10.00      A   
ATOM    251  HN  ILE    38       1.733   6.765  10.652  1.00 10.00      A   
ATOM    252  CA  ILE    38       0.789   5.454  12.026  1.00 10.00      A   
ATOM    253  CB  ILE    38       2.022   5.622  12.943  1.00 10.00      A   
ATOM    254  CG1 ILE    38       3.299   5.243  12.188  1.00 10.00      A   
ATOM    255  CG2 ILE    38       1.879   4.770  14.199  1.00 10.00      A   
ATOM    256  CD1 ILE    38       4.577   5.620  12.907  1.00 10.00      A   
ATOM    257  C   ILE    38      -0.462   5.938  12.757  1.00 10.00      A   
ATOM    258  O   ILE    38      -1.165   5.161  13.410  1.00 10.00      A   
ATOM    259  N   VAL    39      -0.743   7.230  12.634  1.00 10.00      A   
ATOM    260  HN  VAL    39      -0.145   7.801  12.105  1.00 10.00      A   
ATOM    261  CA  VAL    39      -1.919   7.819  13.261  1.00 10.00      A   
ATOM    262  CB  VAL    39      -1.905   9.359  13.174  1.00 10.00      A   
ATOM    263  CG1 VAL    39      -3.147   9.952  13.824  1.00 10.00      A   
ATOM    264  CG2 VAL    39      -0.647   9.920  13.821  1.00 10.00      A   
ATOM    265  C   VAL    39      -3.184   7.281  12.598  1.00 10.00      A   
ATOM    266  O   VAL    39      -4.111   6.835  13.274  1.00 10.00      A   
ATOM    267  N   ILE    40      -3.197   7.298  11.268  1.00 10.00      A   
ATOM    268  HN  ILE    40      -2.417   7.658  10.790  1.00 10.00      A   
ATOM    269  CA  ILE    40      -4.337   6.803  10.499  1.00 10.00      A   
ATOM    270  CB  ILE    40      -4.087   6.930   8.978  1.00 10.00      A   
ATOM    271  CG1 ILE    40      -3.896   8.399   8.593  1.00 10.00      A   
ATOM    272  CG2 ILE    40      -5.233   6.315   8.185  1.00 10.00      A   
ATOM    273  CD1 ILE    40      -3.405   8.606   7.174  1.00 10.00      A   
ATOM    274  C   ILE    40      -4.621   5.344  10.853  1.00 10.00      A   
ATOM    275  O   ILE    40      -5.777   4.947  11.018  1.00 10.00      A   
ATOM    276  N   MET    41      -3.555   4.563  10.990  1.00 10.00      A   
ATOM    277  HN  MET    41      -2.661   4.949  10.844  1.00 10.00      A   
ATOM    278  CA  MET    41      -3.665   3.152  11.334  1.00 10.00      A   
ATOM    279  CB  MET    41      -2.278   2.507  11.345  1.00 10.00      A   
ATOM    280  CG  MET    41      -2.258   1.065  11.826  1.00 10.00      A   
ATOM    281  SD  MET    41      -0.638   0.293  11.655  1.00 10.00      A   
ATOM    282  CE  MET    41      -0.406   0.394   9.881  1.00 10.00      A   
ATOM    283  C   MET    41      -4.340   2.965  12.690  1.00 10.00      A   
ATOM    284  O   MET    41      -5.132   2.042  12.881  1.00 10.00      A   
ATOM    285  N   GLY    42      -4.031   3.850  13.624  1.00 10.00      A   
ATOM    286  HN  GLY    42      -3.405   4.575  13.412  1.00 10.00      A   
ATOM    287  CA  GLY    42      -4.607   3.763  14.950  1.00 10.00      A   
ATOM    288  C   GLY    42      -6.024   4.303  15.014  1.00 10.00      A   
ATOM    289  O   GLY    42      -6.844   3.808  15.788  1.00 10.00      A   
ATOM    290  N   VAL    43      -6.316   5.319  14.211  1.00 10.00      A   
ATOM    291  HN  VAL    43      -5.618   5.682  13.623  1.00 10.00      A   
ATOM    292  CA  VAL    43      -7.644   5.923  14.196  1.00 10.00      A   
ATOM    293  CB  VAL    43      -7.616   7.362  13.627  1.00 10.00      A   
ATOM    294  CG1 VAL    43      -9.017   7.953  13.566  1.00 10.00      A   
ATOM    295  CG2 VAL    43      -6.710   8.247  14.465  1.00 10.00      A   
ATOM    296  C   VAL    43      -8.649   5.080  13.409  1.00 10.00      A   
ATOM    297  O   VAL    43      -9.738   4.773  13.904  1.00 10.00      A   
ATOM    298  N   ARG    44      -8.275   4.690  12.197  1.00 10.00      A   
ATOM    299  HN  ARG    44      -7.376   4.927  11.870  1.00 10.00      A   
ATOM    300  CA  ARG    44      -9.162   3.910  11.341  1.00 10.00      A   
ATOM    301  CB  ARG    44      -8.833   4.132   9.862  1.00 10.00      A   
ATOM    302  CG  ARG    44      -9.055   5.559   9.381  1.00 10.00      A   
ATOM    303  CD  ARG    44     -10.510   5.812   8.995  1.00 10.00      A   
ATOM    304  NE  ARG    44     -11.436   5.589  10.110  1.00 10.00      A   
ATOM    305  HE  ARG    44     -11.751   4.665  10.256  1.00 10.00      A   
ATOM    306  CZ  ARG    44     -11.887   6.553  10.915  1.00 10.00      A   
ATOM    307  NH1 ARG    44     -11.502   7.813  10.741  1.00 10.00      A   
ATOM    308 HH11 ARG    44     -11.857   8.562  11.377  1.00 10.00      A   
ATOM    309 HH12 ARG    44     -10.845   8.064   9.967  1.00 10.00      A   
ATOM    310  NH2 ARG    44     -12.714   6.249  11.909  1.00 10.00      A   
ATOM    311 HH21 ARG    44     -13.071   6.999  12.543  1.00 10.00      A   
ATOM    312 HH22 ARG    44     -13.014   5.261  12.059  1.00 10.00      A   
ATOM    313  C   ARG    44      -9.140   2.424  11.680  1.00 10.00      A   
ATOM    314  O   ARG    44     -10.174   1.758  11.626  1.00 10.00      A   
ATOM    315  N   GLY    45      -7.970   1.912  12.033  1.00 10.00      A   
ATOM    316  HN  GLY    45      -7.179   2.490  12.062  1.00 10.00      A   
ATOM    317  CA  GLY    45      -7.848   0.508  12.370  1.00 10.00      A   
ATOM    318  C   GLY    45      -7.250  -0.298  11.236  1.00 10.00      A   
ATOM    319  O   GLY    45      -7.707  -0.209  10.097  1.00 10.00      A   
ATOM    320  N   PHE    46      -6.228  -1.082  11.542  1.00 10.00      A   
ATOM    321  HN  PHE    46      -5.914  -1.117  12.470  1.00 10.00      A   
ATOM    322  CA  PHE    46      -5.560  -1.899  10.534  1.00 10.00      A   
ATOM    323  CB  PHE    46      -4.058  -1.595  10.507  1.00 10.00      A   
ATOM    324  CG  PHE    46      -3.344  -2.084   9.276  1.00 10.00      A   
ATOM    325  CD1 PHE    46      -3.876  -1.873   8.016  1.00 10.00      A   
ATOM    326  CD2 PHE    46      -2.134  -2.753   9.383  1.00 10.00      A   
ATOM    327  CE1 PHE    46      -3.217  -2.314   6.887  1.00 10.00      A   
ATOM    328  CE2 PHE    46      -1.470  -3.198   8.256  1.00 10.00      A   
ATOM    329  CZ  PHE    46      -2.013  -2.979   7.007  1.00 10.00      A   
ATOM    330  C   PHE    46      -5.805  -3.385  10.781  1.00 10.00      A   
ATOM    331  O   PHE    46      -4.901  -4.211  10.654  1.00 10.00      A   
ATOM    332  N   ASN    47      -7.034  -3.718  11.134  1.00 10.00      A   
ATOM    333  HN  ASN    47      -7.709  -3.018  11.228  1.00 10.00      A   
ATOM    334  CA  ASN    47      -7.404  -5.104  11.388  1.00 10.00      A   
ATOM    335  CB  ASN    47      -7.796  -5.290  12.858  1.00 10.00      A   
ATOM    336  CG  ASN    47      -7.776  -6.742  13.308  1.00 10.00      A   
ATOM    337  OD1 ASN    47      -8.188  -7.648  12.584  1.00 10.00      A   
ATOM    338  ND2 ASN    47      -7.288  -6.970  14.516  1.00 10.00      A   
ATOM    339 HD21 ASN    47      -6.973  -6.200  15.042  1.00 10.00      A   
ATOM    340 HD22 ASN    47      -7.261  -7.895  14.841  1.00 10.00      A   
ATOM    341  C   ASN    47      -8.549  -5.510  10.472  1.00 10.00      A   
ATOM    342  O   ASN    47      -9.716  -5.263  10.774  1.00 10.00      A   
ATOM    343  N   TRP    48      -8.207  -6.096   9.331  1.00 10.00      A   
ATOM    344  HN  TRP    48      -7.257  -6.233   9.129  1.00 10.00      A   
ATOM    345  CA  TRP    48      -9.202  -6.528   8.363  1.00 10.00      A   
ATOM    346  CB  TRP    48      -9.699  -5.322   7.561  1.00 10.00      A   
ATOM    347  CG  TRP    48     -11.055  -5.504   6.955  1.00 10.00      A   
ATOM    348  CD1 TRP    48     -11.341  -5.718   5.640  1.00 10.00      A   
ATOM    349  CD2 TRP    48     -12.312  -5.478   7.642  1.00 10.00      A   
ATOM    350  NE1 TRP    48     -12.698  -5.830   5.465  1.00 10.00      A   
ATOM    351  HE1 TRP    48     -13.149  -5.986   4.608  1.00 10.00      A   
ATOM    352  CE2 TRP    48     -13.317  -5.688   6.678  1.00 10.00      A   
ATOM    353  CE3 TRP    48     -12.686  -5.304   8.977  1.00 10.00      A   
ATOM    354  CZ2 TRP    48     -14.670  -5.724   7.007  1.00 10.00      A   
ATOM    355  CZ3 TRP    48     -14.030  -5.339   9.301  1.00 10.00      A   
ATOM    356  CH2 TRP    48     -15.007  -5.549   8.321  1.00 10.00      A   
ATOM    357  C   TRP    48      -8.602  -7.561   7.416  1.00 10.00      A   
ATOM    358  O   TRP    48      -7.428  -7.477   7.055  1.00 10.00      A   
ATOM    359  N   GLY    49      -9.410  -8.536   7.027  1.00 10.00      A   
ATOM    360  HN  GLY    49     -10.328  -8.564   7.374  1.00 10.00      A   
ATOM    361  CA  GLY    49      -8.952  -9.567   6.119  1.00 10.00      A   
ATOM    362  C   GLY    49      -9.738 -10.848   6.292  1.00 10.00      A   
ATOM    363  O   GLY    49     -10.462 -11.005   7.276  1.00 10.00      A   
ATOM    364  N   LEU    50      -9.611 -11.763   5.344  1.00 10.00      A   
ATOM    365  HN  LEU    50      -9.002 -11.595   4.584  1.00 10.00      A   
ATOM    366  CA  LEU    50     -10.317 -13.034   5.419  1.00 10.00      A   
ATOM    367  CB  LEU    50     -10.535 -13.622   4.022  1.00 10.00      A   
ATOM    368  CG  LEU    50     -11.350 -14.915   3.951  1.00 10.00      A   
ATOM    369  CD1 LEU    50     -12.712 -14.733   4.605  1.00 10.00      A   
ATOM    370  CD2 LEU    50     -11.505 -15.366   2.507  1.00 10.00      A   
ATOM    371  C   LEU    50      -9.511 -13.991   6.278  1.00 10.00      A   
ATOM    372  O   LEU    50     -10.049 -14.679   7.146  1.00 10.00      A   
ATOM    373  N   ASP    51      -8.207 -14.007   6.038  1.00 10.00      A   
ATOM    374  HN  ASP    51      -7.842 -13.434   5.317  1.00 10.00      A   
ATOM    375  CA  ASP    51      -7.301 -14.851   6.805  1.00 10.00      A   
ATOM    376  CB  ASP    51      -6.079 -15.249   5.971  1.00 10.00      A   
ATOM    377  CG  ASP    51      -6.427 -16.087   4.752  1.00 10.00      A   
ATOM    378  OD1 ASP    51      -7.087 -17.143   4.904  1.00 10.00      A   
ATOM    379  OD2 ASP    51      -6.027 -15.703   3.629  1.00 10.00      A   
ATOM    380  C   ASP    51      -6.866 -14.087   8.050  1.00 10.00      A   
ATOM    381  O   ASP    51      -6.123 -14.591   8.893  1.00 10.00      A   
ATOM    382  N   PHE    52      -7.349 -12.855   8.148  1.00 10.00      A   
ATOM    383  HN  PHE    52      -7.933 -12.524   7.435  1.00 10.00      A   
ATOM    384  CA  PHE    52      -7.050 -11.979   9.266  1.00 10.00      A   
ATOM    385  CB  PHE    52      -6.662 -10.587   8.740  1.00 10.00      A   
ATOM    386  CG  PHE    52      -5.837  -9.743   9.679  1.00 10.00      A   
ATOM    387  CD1 PHE    52      -5.902  -9.922  11.053  1.00 10.00      A   
ATOM    388  CD2 PHE    52      -4.994  -8.761   9.180  1.00 10.00      A   
ATOM    389  CE1 PHE    52      -5.144  -9.146  11.908  1.00 10.00      A   
ATOM    390  CE2 PHE    52      -4.234  -7.980  10.028  1.00 10.00      A   
ATOM    391  CZ  PHE    52      -4.310  -8.172  11.394  1.00 10.00      A   
ATOM    392  C   PHE    52      -8.273 -11.871  10.173  1.00 10.00      A   
ATOM    393  O   PHE    52      -9.140 -11.024   9.956  1.00 10.00      A   
ATOM    394  N   THR    53      -8.351 -12.762  11.162  1.00 10.00      A   
ATOM    395  HN  THR    53      -7.640 -13.432  11.245  1.00 10.00      A   
ATOM    396  CA  THR    53      -9.451 -12.786  12.133  1.00 10.00      A   
ATOM    397  CB  THR    53      -9.700 -11.408  12.788  1.00 10.00      A   
ATOM    398  OG1 THR    53      -8.441 -10.756  13.023  1.00 10.00      A   
ATOM    399  HG1 THR    53      -8.370  -9.983  12.447  1.00 10.00      A   
ATOM    400  CG2 THR    53     -10.414 -11.579  14.122  1.00 10.00      A   
ATOM    401  C   THR    53     -10.753 -13.369  11.560  1.00 10.00      A   
ATOM    402  O   THR    53     -11.739 -13.543  12.279  1.00 10.00      A   
ATOM    403  N   GLY    54     -10.746 -13.687  10.272  1.00 10.00      A   
ATOM    404  HN  GLY    54      -9.940 -13.526   9.743  1.00 10.00      A   
ATOM    405  CA  GLY    54     -11.921 -14.256   9.640  1.00 10.00      A   
ATOM    406  C   GLY    54     -12.943 -13.207   9.250  1.00 10.00      A   
ATOM    407  O   GLY    54     -12.681 -12.006   9.340  1.00 10.00      A   
ATOM    408  N   GLY    55     -14.113 -13.660   8.830  1.00 10.00      A   
ATOM    409  HN  GLY    55     -14.271 -14.630   8.796  1.00 10.00      A   
ATOM    410  CA  GLY    55     -15.163 -12.746   8.429  1.00 10.00      A   
ATOM    411  C   GLY    55     -15.991 -13.295   7.289  1.00 10.00      A   
ATOM    412  O   GLY    55     -15.840 -14.459   6.908  1.00 10.00      A   
ATOM    413  N   THR    56     -16.864 -12.461   6.748  1.00 10.00      A   
ATOM    414  HN  THR    56     -16.937 -11.546   7.096  1.00 10.00      A   
ATOM    415  CA  THR    56     -17.719 -12.861   5.644  1.00 10.00      A   
ATOM    416  CB  THR    56     -19.204 -12.731   6.034  1.00 10.00      A   
ATOM    417  OG1 THR    56     -19.356 -13.008   7.437  1.00 10.00      A   
ATOM    418  HG1 THR    56     -19.470 -12.178   7.918  1.00 10.00      A   
ATOM    419  CG2 THR    56     -20.053 -13.708   5.236  1.00 10.00      A   
ATOM    420  C   THR    56     -17.429 -11.989   4.425  1.00 10.00      A   
ATOM    421  O   THR    56     -17.350 -10.765   4.538  1.00 10.00      A   
ATOM    422  N   VAL    57     -17.243 -12.620   3.271  1.00 10.00      A   
ATOM    423  HN  VAL    57     -17.318 -13.604   3.242  1.00 10.00      A   
ATOM    424  CA  VAL    57     -16.949 -11.891   2.042  1.00 10.00      A   
ATOM    425  CB  VAL    57     -15.519 -12.168   1.533  1.00 10.00      A   
ATOM    426  CG1 VAL    57     -15.031 -11.033   0.645  1.00 10.00      A   
ATOM    427  CG2 VAL    57     -14.557 -12.419   2.679  1.00 10.00      A   
ATOM    428  C   VAL    57     -17.920 -12.274   0.934  1.00 10.00      A   
ATOM    429  O   VAL    57     -18.213 -13.457   0.733  1.00 10.00      A   
ATOM    430  N   ILE    58     -18.411 -11.272   0.217  1.00 10.00      A   
ATOM    431  HN  ILE    58     -18.145 -10.349   0.439  1.00 10.00      A   
ATOM    432  CA  ILE    58     -19.333 -11.495  -0.886  1.00 10.00      A   
ATOM    433  CB  ILE    58     -20.784 -11.098  -0.521  1.00 10.00      A   
ATOM    434  CG1 ILE    58     -21.295 -11.946   0.651  1.00 10.00      A   
ATOM    435  CG2 ILE    58     -21.706 -11.244  -1.729  1.00 10.00      A   
ATOM    436  CD1 ILE    58     -22.698 -11.597   1.103  1.00 10.00      A   
ATOM    437  C   ILE    58     -18.879 -10.721  -2.124  1.00 10.00      A   
ATOM    438  O   ILE    58     -18.938  -9.488  -2.159  1.00 10.00      A   
ATOM    439  N   GLU    59     -18.401 -11.450  -3.123  1.00 10.00      A   
ATOM    440  HN  GLU    59     -18.354 -12.424  -3.020  1.00 10.00      A   
ATOM    441  CA  GLU    59     -17.941 -10.843  -4.367  1.00 10.00      A   
ATOM    442  CB  GLU    59     -16.767 -11.631  -4.947  1.00 10.00      A   
ATOM    443  CG  GLU    59     -15.408 -11.202  -4.429  1.00 10.00      A   
ATOM    444  CD  GLU    59     -14.299 -12.122  -4.895  1.00 10.00      A   
ATOM    445  OE1 GLU    59     -13.857 -12.972  -4.094  1.00 10.00      A   
ATOM    446  OE2 GLU    59     -13.867 -12.003  -6.059  1.00 10.00      A   
ATOM    447  C   GLU    59     -19.080 -10.783  -5.380  1.00 10.00      A   
ATOM    448  O   GLU    59     -19.845 -11.744  -5.525  1.00 10.00      A   
ATOM    449  N   ILE    60     -19.190  -9.658  -6.076  1.00 10.00      A   
ATOM    450  HN  ILE    60     -18.553  -8.925  -5.912  1.00 10.00      A   
ATOM    451  CA  ILE    60     -20.240  -9.470  -7.066  1.00 10.00      A   
ATOM    452  CB  ILE    60     -21.568  -9.053  -6.384  1.00 10.00      A   
ATOM    453  CG1 ILE    60     -22.675  -8.783  -7.410  1.00 10.00      A   
ATOM    454  CG2 ILE    60     -21.364  -7.852  -5.470  1.00 10.00      A   
ATOM    455  CD1 ILE    60     -24.037  -8.548  -6.791  1.00 10.00      A   
ATOM    456  C   ILE    60     -19.832  -8.428  -8.114  1.00 10.00      A   
ATOM    457  O   ILE    60     -19.399  -7.327  -7.779  1.00 10.00      A   
ATOM    458  N   THR    61     -19.948  -8.788  -9.382  1.00 10.00      A   
ATOM    459  HN  THR    61     -20.284  -9.688  -9.598  1.00 10.00      A   
ATOM    460  CA  THR    61     -19.607  -7.879 -10.465  1.00 10.00      A   
ATOM    461  CB  THR    61     -19.103  -8.654 -11.697  1.00 10.00      A   
ATOM    462  OG1 THR    61     -18.088  -9.580 -11.283  1.00 10.00      A   
ATOM    463  HG1 THR    61     -17.287  -9.090 -11.039  1.00 10.00      A   
ATOM    464  CG2 THR    61     -18.523  -7.703 -12.733  1.00 10.00      A   
ATOM    465  C   THR    61     -20.834  -7.048 -10.834  1.00 10.00      A   
ATOM    466  O   THR    61     -21.798  -7.565 -11.397  1.00 10.00      A   
ATOM    467  N   LEU    62     -20.795  -5.768 -10.498  1.00 10.00      A   
ATOM    468  HN  LEU    62     -19.986  -5.414 -10.075  1.00 10.00      A   
ATOM    469  CA  LEU    62     -21.909  -4.867 -10.760  1.00 10.00      A   
ATOM    470  CB  LEU    62     -22.144  -3.974  -9.537  1.00 10.00      A   
ATOM    471  CG  LEU    62     -23.362  -3.049  -9.585  1.00 10.00      A   
ATOM    472  CD1 LEU    62     -24.617  -3.780  -9.128  1.00 10.00      A   
ATOM    473  CD2 LEU    62     -23.124  -1.804  -8.746  1.00 10.00      A   
ATOM    474  C   LEU    62     -21.643  -4.002 -11.989  1.00 10.00      A   
ATOM    475  O   LEU    62     -20.488  -3.731 -12.333  1.00 10.00      A   
ATOM    476  N   GLU    63     -22.717  -3.573 -12.646  1.00 10.00      A   
ATOM    477  HN  GLU    63     -23.609  -3.839 -12.330  1.00 10.00      A   
ATOM    478  CA  GLU    63     -22.610  -2.728 -13.828  1.00 10.00      A   
ATOM    479  CB  GLU    63     -23.883  -2.816 -14.669  1.00 10.00      A   
ATOM    480  CG  GLU    63     -23.703  -3.556 -15.985  1.00 10.00      A   
ATOM    481  CD  GLU    63     -23.300  -2.646 -17.130  1.00 10.00      A   
ATOM    482  OE1 GLU    63     -22.688  -1.581 -16.878  1.00 10.00      A   
ATOM    483  OE2 GLU    63     -23.600  -2.990 -18.293  1.00 10.00      A   
ATOM    484  C   GLU    63     -22.316  -1.278 -13.444  1.00 10.00      A   
ATOM    485  O   GLU    63     -22.151  -0.960 -12.267  1.00 10.00      A   
ATOM    486  N   LYS    64     -22.254  -0.405 -14.440  1.00 10.00      A   
ATOM    487  HN  LYS    64     -22.411  -0.719 -15.363  1.00 10.00      A   
ATOM    488  CA  LYS    64     -21.962   1.007 -14.209  1.00 10.00      A   
ATOM    489  CB  LYS    64     -21.383   1.669 -15.468  1.00 10.00      A   
ATOM    490  CG  LYS    64     -21.079   3.151 -15.321  1.00 10.00      A   
ATOM    491  CD  LYS    64     -20.345   3.680 -16.542  1.00 10.00      A   
ATOM    492  CE  LYS    64     -20.114   5.178 -16.446  1.00 10.00      A   
ATOM    493  NZ  LYS    64     -19.438   5.551 -15.178  1.00 10.00      A   
ATOM    494  HZ1 LYS    64     -18.469   5.167 -15.162  1.00 10.00      A   
ATOM    495  HZ2 LYS    64     -19.960   5.168 -14.366  1.00 10.00      A   
ATOM    496  HZ3 LYS    64     -19.391   6.583 -15.089  1.00 10.00      A   
ATOM    497  C   LYS    64     -23.167   1.781 -13.658  1.00 10.00      A   
ATOM    498  O   LYS    64     -23.090   2.339 -12.563  1.00 10.00      A   
ATOM    499  N   PRO    65     -24.302   1.840 -14.391  1.00 10.00      A   
ATOM    500  CA  PRO    65     -25.485   2.557 -13.939  1.00 10.00      A   
ATOM    501  CB  PRO    65     -26.034   3.107 -15.253  1.00 10.00      A   
ATOM    502  CG  PRO    65     -25.663   2.083 -16.285  1.00 10.00      A   
ATOM    503  CD  PRO    65     -24.536   1.246 -15.719  1.00 10.00      A   
ATOM    504  C   PRO    65     -26.508   1.618 -13.303  1.00 10.00      A   
ATOM    505  O   PRO    65     -27.710   1.897 -13.305  1.00 10.00      A   
ATOM    506  N   ALA    66     -26.029   0.506 -12.760  1.00 10.00      A   
ATOM    507  HN  ALA    66     -25.062   0.345 -12.777  1.00 10.00      A   
ATOM    508  CA  ALA    66     -26.901  -0.471 -12.127  1.00 10.00      A   
ATOM    509  CB  ALA    66     -26.156  -1.776 -11.900  1.00 10.00      A   
ATOM    510  C   ALA    66     -27.452   0.060 -10.811  1.00 10.00      A   
ATOM    511  O   ALA    66     -26.784   0.823 -10.109  1.00 10.00      A   
ATOM    512  N   GLU    67     -28.674  -0.337 -10.489  1.00 10.00      A   
ATOM    513  HN  GLU    67     -29.158  -0.933 -11.099  1.00 10.00      A   
ATOM    514  CA  GLU    67     -29.317   0.092  -9.258  1.00 10.00      A   
ATOM    515  CB  GLU    67     -30.815  -0.221  -9.299  1.00 10.00      A   
ATOM    516  CG  GLU    67     -31.594   0.305  -8.107  1.00 10.00      A   
ATOM    517  CD  GLU    67     -31.291   1.758  -7.809  1.00 10.00      A   
ATOM    518  OE1 GLU    67     -31.990   2.638  -8.355  1.00 10.00      A   
ATOM    519  OE2 GLU    67     -30.358   2.021  -7.024  1.00 10.00      A   
ATOM    520  C   GLU    67     -28.656  -0.565  -8.049  1.00 10.00      A   
ATOM    521  O   GLU    67     -28.766  -1.775  -7.843  1.00 10.00      A   
ATOM    522  N   ILE    68     -27.976   0.242  -7.253  1.00 10.00      A   
ATOM    523  HN  ILE    68     -27.951   1.202  -7.459  1.00 10.00      A   
ATOM    524  CA  ILE    68     -27.278  -0.256  -6.076  1.00 10.00      A   
ATOM    525  CB  ILE    68     -26.064   0.619  -5.702  1.00 10.00      A   
ATOM    526  CG1 ILE    68     -26.493   2.070  -5.468  1.00 10.00      A   
ATOM    527  CG2 ILE    68     -25.002   0.542  -6.788  1.00 10.00      A   
ATOM    528  CD1 ILE    68     -25.380   2.966  -4.977  1.00 10.00      A   
ATOM    529  C   ILE    68     -28.211  -0.376  -4.877  1.00 10.00      A   
ATOM    530  O   ILE    68     -27.945  -1.142  -3.952  1.00 10.00      A   
ATOM    531  N   ASP    69     -29.310   0.372  -4.904  1.00 10.00      A   
ATOM    532  HN  ASP    69     -29.476   0.959  -5.680  1.00 10.00      A   
ATOM    533  CA  ASP    69     -30.277   0.342  -3.811  1.00 10.00      A   
ATOM    534  CB  ASP    69     -31.385   1.378  -4.022  1.00 10.00      A   
ATOM    535  CG  ASP    69     -31.002   2.778  -3.574  1.00 10.00      A   
ATOM    536  OD1 ASP    69     -29.876   2.969  -3.060  1.00 10.00      A   
ATOM    537  OD2 ASP    69     -31.834   3.703  -3.732  1.00 10.00      A   
ATOM    538  C   ASP    69     -30.873  -1.052  -3.671  1.00 10.00      A   
ATOM    539  O   ASP    69     -30.976  -1.589  -2.568  1.00 10.00      A   
ATOM    540  N   VAL    70     -31.236  -1.647  -4.802  1.00 10.00      A   
ATOM    541  HN  VAL    70     -31.124  -1.168  -5.648  1.00 10.00      A   
ATOM    542  CA  VAL    70     -31.804  -2.991  -4.810  1.00 10.00      A   
ATOM    543  CB  VAL    70     -32.352  -3.377  -6.205  1.00 10.00      A   
ATOM    544  CG1 VAL    70     -32.974  -4.766  -6.177  1.00 10.00      A   
ATOM    545  CG2 VAL    70     -33.376  -2.357  -6.677  1.00 10.00      A   
ATOM    546  C   VAL    70     -30.753  -4.005  -4.361  1.00 10.00      A   
ATOM    547  O   VAL    70     -31.065  -4.971  -3.658  1.00 10.00      A   
ATOM    548  N   MET    71     -29.504  -3.771  -4.759  1.00 10.00      A   
ATOM    549  HN  MET    71     -29.321  -2.991  -5.325  1.00 10.00      A   
ATOM    550  CA  MET    71     -28.403  -4.650  -4.383  1.00 10.00      A   
ATOM    551  CB  MET    71     -27.110  -4.231  -5.093  1.00 10.00      A   
ATOM    552  CG  MET    71     -25.908  -5.096  -4.748  1.00 10.00      A   
ATOM    553  SD  MET    71     -24.363  -4.445  -5.408  1.00 10.00      A   
ATOM    554  CE  MET    71     -24.201  -2.932  -4.461  1.00 10.00      A   
ATOM    555  C   MET    71     -28.204  -4.602  -2.873  1.00 10.00      A   
ATOM    556  O   MET    71     -27.990  -5.627  -2.227  1.00 10.00      A   
ATOM    557  N   ARG    72     -28.291  -3.399  -2.320  1.00 10.00      A   
ATOM    558  HN  ARG    72     -28.456  -2.619  -2.897  1.00 10.00      A   
ATOM    559  CA  ARG    72     -28.136  -3.195  -0.889  1.00 10.00      A   
ATOM    560  CB  ARG    72     -28.065  -1.698  -0.577  1.00 10.00      A   
ATOM    561  CG  ARG    72     -27.251  -1.357   0.659  1.00 10.00      A   
ATOM    562  CD  ARG    72     -25.795  -1.099   0.304  1.00 10.00      A   
ATOM    563  NE  ARG    72     -25.626   0.160  -0.425  1.00 10.00      A   
ATOM    564  HE  ARG    72     -26.355   0.819  -0.356  1.00 10.00      A   
ATOM    565  CZ  ARG    72     -24.556   0.463  -1.159  1.00 10.00      A   
ATOM    566  NH1 ARG    72     -23.553  -0.399  -1.273  1.00 10.00      A   
ATOM    567 HH11 ARG    72     -22.717  -0.161  -1.855  1.00 10.00      A   
ATOM    568 HH12 ARG    72     -23.593  -1.321  -0.785  1.00 10.00      A   
ATOM    569  NH2 ARG    72     -24.493   1.629  -1.788  1.00 10.00      A   
ATOM    570 HH21 ARG    72     -23.655   1.872  -2.360  1.00 10.00      A   
ATOM    571 HH22 ARG    72     -25.284   2.311  -1.712  1.00 10.00      A   
ATOM    572  C   ARG    72     -29.301  -3.825  -0.133  1.00 10.00      A   
ATOM    573  O   ARG    72     -29.131  -4.354   0.966  1.00 10.00      A   
ATOM    574  N   ASP    73     -30.485  -3.774  -0.741  1.00 10.00      A   
ATOM    575  HN  ASP    73     -30.550  -3.340  -1.619  1.00 10.00      A   
ATOM    576  CA  ASP    73     -31.692  -4.333  -0.138  1.00 10.00      A   
ATOM    577  CB  ASP    73     -32.937  -4.000  -0.967  1.00 10.00      A   
ATOM    578  CG  ASP    73     -33.533  -2.654  -0.603  1.00 10.00      A   
ATOM    579  OD1 ASP    73     -33.477  -2.280   0.587  1.00 10.00      A   
ATOM    580  OD2 ASP    73     -34.055  -1.960  -1.506  1.00 10.00      A   
ATOM    581  C   ASP    73     -31.574  -5.838   0.072  1.00 10.00      A   
ATOM    582  O   ASP    73     -32.101  -6.375   1.045  1.00 10.00      A   
ATOM    583  N   ALA    74     -30.874  -6.514  -0.835  1.00 10.00      A   
ATOM    584  HN  ALA    74     -30.478  -6.034  -1.593  1.00 10.00      A   
ATOM    585  CA  ALA    74     -30.684  -7.956  -0.727  1.00 10.00      A   
ATOM    586  CB  ALA    74     -29.925  -8.483  -1.937  1.00 10.00      A   
ATOM    587  C   ALA    74     -29.935  -8.286   0.559  1.00 10.00      A   
ATOM    588  O   ALA    74     -30.303  -9.204   1.293  1.00 10.00      A   
ATOM    589  N   LEU    75     -28.904  -7.500   0.837  1.00 10.00      A   
ATOM    590  HN  LEU    75     -28.684  -6.772   0.219  1.00 10.00      A   
ATOM    591  CA  LEU    75     -28.090  -7.680   2.028  1.00 10.00      A   
ATOM    592  CB  LEU    75     -26.811  -6.847   1.911  1.00 10.00      A   
ATOM    593  CG  LEU    75     -26.018  -7.020   0.613  1.00 10.00      A   
ATOM    594  CD1 LEU    75     -24.878  -6.015   0.536  1.00 10.00      A   
ATOM    595  CD2 LEU    75     -25.499  -8.443   0.483  1.00 10.00      A   
ATOM    596  C   LEU    75     -28.874  -7.269   3.267  1.00 10.00      A   
ATOM    597  O   LEU    75     -28.713  -7.849   4.344  1.00 10.00      A   
ATOM    598  N   GLN    76     -29.728  -6.268   3.103  1.00 10.00      A   
ATOM    599  HN  GLN    76     -29.796  -5.843   2.221  1.00 10.00      A   
ATOM    600  CA  GLN    76     -30.557  -5.772   4.192  1.00 10.00      A   
ATOM    601  CB  GLN    76     -31.338  -4.532   3.741  1.00 10.00      A   
ATOM    602  CG  GLN    76     -32.014  -3.762   4.866  1.00 10.00      A   
ATOM    603  CD  GLN    76     -31.056  -3.414   5.988  1.00 10.00      A   
ATOM    604  OE1 GLN    76     -30.353  -2.402   5.931  1.00 10.00      A   
ATOM    605  NE2 GLN    76     -31.026  -4.248   7.017  1.00 10.00      A   
ATOM    606 HE21 GLN    76     -31.617  -5.031   6.997  1.00 10.00      A   
ATOM    607 HE22 GLN    76     -30.409  -4.046   7.766  1.00 10.00      A   
ATOM    608  C   GLN    76     -31.516  -6.860   4.667  1.00 10.00      A   
ATOM    609  O   GLN    76     -31.735  -7.030   5.869  1.00 10.00      A   
ATOM    610  N   LYS    77     -32.074  -7.601   3.713  1.00 10.00      A   
ATOM    611  HN  LYS    77     -31.860  -7.409   2.772  1.00 10.00      A   
ATOM    612  CA  LYS    77     -33.003  -8.682   4.023  1.00 10.00      A   
ATOM    613  CB  LYS    77     -33.709  -9.165   2.756  1.00 10.00      A   
ATOM    614  CG  LYS    77     -34.522  -8.093   2.053  1.00 10.00      A   
ATOM    615  CD  LYS    77     -34.909  -8.522   0.648  1.00 10.00      A   
ATOM    616  CE  LYS    77     -35.238  -7.318  -0.217  1.00 10.00      A   
ATOM    617  NZ  LYS    77     -35.551  -7.706  -1.615  1.00 10.00      A   
ATOM    618  HZ1 LYS    77     -36.430  -8.256  -1.645  1.00 10.00      A   
ATOM    619  HZ2 LYS    77     -34.781  -8.283  -2.007  1.00 10.00      A   
ATOM    620  HZ3 LYS    77     -35.666  -6.859  -2.206  1.00 10.00      A   
ATOM    621  C   LYS    77     -32.269  -9.841   4.686  1.00 10.00      A   
ATOM    622  O   LYS    77     -32.830 -10.554   5.518  1.00 10.00      A   
ATOM    623  N   ALA    78     -31.009 -10.026   4.305  1.00 10.00      A   
ATOM    624  HN  ALA    78     -30.626  -9.438   3.618  1.00 10.00      A   
ATOM    625  CA  ALA    78     -30.188 -11.090   4.871  1.00 10.00      A   
ATOM    626  CB  ALA    78     -28.910 -11.273   4.064  1.00 10.00      A   
ATOM    627  C   ALA    78     -29.866 -10.786   6.330  1.00 10.00      A   
ATOM    628  O   ALA    78     -29.819 -11.684   7.166  1.00 10.00      A   
ATOM    629  N   GLY    79     -29.655  -9.507   6.622  1.00 10.00      A   
ATOM    630  HN  GLY    79     -29.702  -8.840   5.905  1.00 10.00      A   
ATOM    631  CA  GLY    79     -29.350  -9.094   7.978  1.00 10.00      A   
ATOM    632  C   GLY    79     -28.006  -8.405   8.086  1.00 10.00      A   
ATOM    633  O   GLY    79     -27.225  -8.696   8.993  1.00 10.00      A   
ATOM    634  N   PHE    80     -27.734  -7.500   7.156  1.00 10.00      A   
ATOM    635  HN  PHE    80     -28.396  -7.320   6.455  1.00 10.00      A   
ATOM    636  CA  PHE    80     -26.477  -6.761   7.145  1.00 10.00      A   
ATOM    637  CB  PHE    80     -25.599  -7.213   5.975  1.00 10.00      A   
ATOM    638  CG  PHE    80     -25.182  -8.657   6.047  1.00 10.00      A   
ATOM    639  CD1 PHE    80     -25.641  -9.573   5.113  1.00 10.00      A   
ATOM    640  CD2 PHE    80     -24.334  -9.098   7.053  1.00 10.00      A   
ATOM    641  CE1 PHE    80     -25.262 -10.900   5.178  1.00 10.00      A   
ATOM    642  CE2 PHE    80     -23.950 -10.424   7.122  1.00 10.00      A   
ATOM    643  CZ  PHE    80     -24.416 -11.325   6.184  1.00 10.00      A   
ATOM    644  C   PHE    80     -26.737  -5.262   7.057  1.00 10.00      A   
ATOM    645  O   PHE    80     -27.263  -4.772   6.057  1.00 10.00      A   
ATOM    646  N   GLU    81     -26.373  -4.540   8.111  1.00 10.00      A   
ATOM    647  HN  GLU    81     -25.979  -4.992   8.885  1.00 10.00      A   
ATOM    648  CA  GLU    81     -26.564  -3.094   8.151  1.00 10.00      A   
ATOM    649  CB  GLU    81     -26.563  -2.585   9.593  1.00 10.00      A   
ATOM    650  CG  GLU    81     -27.715  -3.101  10.436  1.00 10.00      A   
ATOM    651  CD  GLU    81     -29.067  -2.869   9.790  1.00 10.00      A   
ATOM    652  OE1 GLU    81     -29.557  -1.716   9.807  1.00 10.00      A   
ATOM    653  OE2 GLU    81     -29.652  -3.841   9.274  1.00 10.00      A   
ATOM    654  C   GLU    81     -25.502  -2.358   7.340  1.00 10.00      A   
ATOM    655  O   GLU    81     -24.386  -2.850   7.164  1.00 10.00      A   
ATOM    656  N   GLU    82     -25.862  -1.171   6.863  1.00 10.00      A   
ATOM    657  HN  GLU    82     -26.771  -0.848   7.041  1.00 10.00      A   
ATOM    658  CA  GLU    82     -24.964  -0.339   6.060  1.00 10.00      A   
ATOM    659  CB  GLU    82     -25.641   0.970   5.643  1.00 10.00      A   
ATOM    660  CG  GLU    82     -26.929   0.796   4.859  1.00 10.00      A   
ATOM    661  CD  GLU    82     -27.457   2.114   4.337  1.00 10.00      A   
ATOM    662  OE1 GLU    82     -28.341   2.710   4.993  1.00 10.00      A   
ATOM    663  OE2 GLU    82     -26.979   2.569   3.275  1.00 10.00      A   
ATOM    664  C   GLU    82     -23.614  -0.054   6.738  1.00 10.00      A   
ATOM    665  O   GLU    82     -22.565  -0.337   6.159  1.00 10.00      A   
ATOM    666  N   PRO    83     -23.601   0.493   7.976  1.00 10.00      A   
ATOM    667  CA  PRO    83     -22.345   0.814   8.675  1.00 10.00      A   
ATOM    668  CB  PRO    83     -22.812   1.585   9.914  1.00 10.00      A   
ATOM    669  CG  PRO    83     -24.195   1.093  10.155  1.00 10.00      A   
ATOM    670  CD  PRO    83     -24.780   0.846   8.794  1.00 10.00      A   
ATOM    671  C   PRO    83     -21.548  -0.423   9.093  1.00 10.00      A   
ATOM    672  O   PRO    83     -20.477  -0.308   9.690  1.00 10.00      A   
ATOM    673  N   MET    84     -22.065  -1.604   8.774  1.00 10.00      A   
ATOM    674  HN  MET    84     -22.913  -1.642   8.283  1.00 10.00      A   
ATOM    675  CA  MET    84     -21.392  -2.844   9.123  1.00 10.00      A   
ATOM    676  CB  MET    84     -22.381  -3.834   9.744  1.00 10.00      A   
ATOM    677  CG  MET    84     -22.977  -3.395  11.071  1.00 10.00      A   
ATOM    678  SD  MET    84     -24.096  -4.625  11.764  1.00 10.00      A   
ATOM    679  CE  MET    84     -22.944  -5.938  12.162  1.00 10.00      A   
ATOM    680  C   MET    84     -20.747  -3.467   7.889  1.00 10.00      A   
ATOM    681  O   MET    84     -20.052  -4.476   7.986  1.00 10.00      A   
ATOM    682  N   LEU    85     -20.979  -2.863   6.732  1.00 10.00      A   
ATOM    683  HN  LEU    85     -21.530  -2.050   6.714  1.00 10.00      A   
ATOM    684  CA  LEU    85     -20.428  -3.374   5.486  1.00 10.00      A   
ATOM    685  CB  LEU    85     -21.539  -3.586   4.453  1.00 10.00      A   
ATOM    686  CG  LEU    85     -22.779  -4.359   4.912  1.00 10.00      A   
ATOM    687  CD1 LEU    85     -23.728  -4.584   3.748  1.00 10.00      A   
ATOM    688  CD2 LEU    85     -22.395  -5.683   5.550  1.00 10.00      A   
ATOM    689  C   LEU    85     -19.384  -2.428   4.910  1.00 10.00      A   
ATOM    690  O   LEU    85     -19.599  -1.216   4.843  1.00 10.00      A   
ATOM    691  N   GLN    86     -18.251  -2.984   4.512  1.00 10.00      A   
ATOM    692  HN  GLN    86     -18.131  -3.955   4.620  1.00 10.00      A   
ATOM    693  CA  GLN    86     -17.181  -2.204   3.913  1.00 10.00      A   
ATOM    694  CB  GLN    86     -15.838  -2.519   4.574  1.00 10.00      A   
ATOM    695  CG  GLN    86     -14.788  -1.430   4.408  1.00 10.00      A   
ATOM    696  CD  GLN    86     -15.103  -0.180   5.204  1.00 10.00      A   
ATOM    697  OE1 GLN    86     -14.743  -0.072   6.376  1.00 10.00      A   
ATOM    698  NE2 GLN    86     -15.767   0.774   4.572  1.00 10.00      A   
ATOM    699 HE21 GLN    86     -16.017   0.624   3.636  1.00 10.00      A   
ATOM    700 HE22 GLN    86     -15.978   1.595   5.064  1.00 10.00      A   
ATOM    701  C   GLN    86     -17.132  -2.509   2.422  1.00 10.00      A   
ATOM    702  O   GLN    86     -16.911  -3.654   2.019  1.00 10.00      A   
ATOM    703  N   ASN    87     -17.363  -1.490   1.610  1.00 10.00      A   
ATOM    704  HN  ASN    87     -17.530  -0.602   1.992  1.00 10.00      A   
ATOM    705  CA  ASN    87     -17.374  -1.658   0.164  1.00 10.00      A   
ATOM    706  CB  ASN    87     -18.353  -0.683  -0.498  1.00 10.00      A   
ATOM    707  CG  ASN    87     -19.801  -1.122  -0.364  1.00 10.00      A   
ATOM    708  OD1 ASN    87     -20.322  -1.861  -1.201  1.00 10.00      A   
ATOM    709  ND2 ASN    87     -20.468  -0.664   0.683  1.00 10.00      A   
ATOM    710 HD21 ASN    87     -19.999  -0.075   1.311  1.00 10.00      A   
ATOM    711 HD22 ASN    87     -21.405  -0.937   0.794  1.00 10.00      A   
ATOM    712  C   ASN    87     -15.988  -1.526  -0.456  1.00 10.00      A   
ATOM    713  O   ASN    87     -15.254  -0.573  -0.184  1.00 10.00      A   
ATOM    714  N   PHE    88     -15.639  -2.511  -1.274  1.00 10.00      A   
ATOM    715  HN  PHE    88     -16.264  -3.260  -1.410  1.00 10.00      A   
ATOM    716  CA  PHE    88     -14.365  -2.543  -1.981  1.00 10.00      A   
ATOM    717  CB  PHE    88     -13.462  -3.651  -1.428  1.00 10.00      A   
ATOM    718  CG  PHE    88     -13.125  -3.536   0.027  1.00 10.00      A   
ATOM    719  CD1 PHE    88     -13.615  -4.458   0.937  1.00 10.00      A   
ATOM    720  CD2 PHE    88     -12.315  -2.513   0.483  1.00 10.00      A   
ATOM    721  CE1 PHE    88     -13.303  -4.360   2.278  1.00 10.00      A   
ATOM    722  CE2 PHE    88     -11.999  -2.409   1.823  1.00 10.00      A   
ATOM    723  CZ  PHE    88     -12.494  -3.334   2.722  1.00 10.00      A   
ATOM    724  C   PHE    88     -14.640  -2.837  -3.451  1.00 10.00      A   
ATOM    725  O   PHE    88     -15.800  -2.942  -3.860  1.00 10.00      A   
ATOM    726  N   GLY    89     -13.588  -2.998  -4.235  1.00 10.00      A   
ATOM    727  HN  GLY    89     -12.680  -2.923  -3.859  1.00 10.00      A   
ATOM    728  CA  GLY    89     -13.763  -3.291  -5.640  1.00 10.00      A   
ATOM    729  C   GLY    89     -12.867  -2.463  -6.532  1.00 10.00      A   
ATOM    730  O   GLY    89     -12.072  -1.652  -6.050  1.00 10.00      A   
ATOM    731  N   SER    90     -13.000  -2.673  -7.833  1.00 10.00      A   
ATOM    732  HN  SER    90     -13.665  -3.331  -8.141  1.00 10.00      A   
ATOM    733  CA  SER    90     -12.211  -1.962  -8.824  1.00 10.00      A   
ATOM    734  CB  SER    90     -10.749  -2.422  -8.773  1.00 10.00      A   
ATOM    735  OG  SER    90      -9.939  -1.680  -9.672  1.00 10.00      A   
ATOM    736  HG  SER    90      -9.068  -2.113  -9.747  1.00 10.00      A   
ATOM    737  C   SER    90     -12.794  -2.206 -10.212  1.00 10.00      A   
ATOM    738  O   SER    90     -13.202  -3.325 -10.530  1.00 10.00      A   
ATOM    739  N   SER    91     -12.845  -1.150 -11.021  1.00 10.00      A   
ATOM    740  HN  SER    91     -12.521  -0.284 -10.688  1.00 10.00      A   
ATOM    741  CA  SER    91     -13.377  -1.229 -12.379  1.00 10.00      A   
ATOM    742  CB  SER    91     -12.528  -2.166 -13.246  1.00 10.00      A   
ATOM    743  OG  SER    91     -11.144  -1.957 -13.002  1.00 10.00      A   
ATOM    744  HG  SER    91     -11.027  -1.624 -12.101  1.00 10.00      A   
ATOM    745  C   SER    91     -14.863  -1.623 -12.391  1.00 10.00      A   
ATOM    746  O   SER    91     -15.736  -0.778 -12.165  1.00 10.00      A   
ATOM    747  N   HIS    92     -15.149  -2.899 -12.633  1.00 10.00      A   
ATOM    748  HN  HIS    92     -14.418  -3.535 -12.795  1.00 10.00      A   
ATOM    749  CA  HIS    92     -16.526  -3.379 -12.666  1.00 10.00      A   
ATOM    750  CB  HIS    92     -16.826  -4.034 -14.016  1.00 10.00      A   
ATOM    751  CG  HIS    92     -17.755  -3.254 -14.888  1.00 10.00      A   
ATOM    752  ND1 HIS    92     -19.128  -3.368 -14.823  1.00 10.00      A   
ATOM    753  HD1 HIS    92     -19.632  -3.946 -14.200  1.00 10.00      A   
ATOM    754  CD2 HIS    92     -17.501  -2.356 -15.870  1.00 10.00      A   
ATOM    755  CE1 HIS    92     -19.674  -2.576 -15.725  1.00 10.00      A   
ATOM    756  NE2 HIS    92     -18.710  -1.954 -16.372  1.00 10.00      A   
ATOM    757  HE2 HIS    92     -18.842  -1.313 -17.106  1.00 10.00      A   
ATOM    758  C   HIS    92     -16.782  -4.389 -11.554  1.00 10.00      A   
ATOM    759  O   HIS    92     -17.927  -4.742 -11.273  1.00 10.00      A   
ATOM    760  N   ASP    93     -15.712  -4.841 -10.919  1.00 10.00      A   
ATOM    761  HN  ASP    93     -14.829  -4.492 -11.161  1.00 10.00      A   
ATOM    762  CA  ASP    93     -15.816  -5.831  -9.852  1.00 10.00      A   
ATOM    763  CB  ASP    93     -14.553  -6.691  -9.806  1.00 10.00      A   
ATOM    764  CG  ASP    93     -14.854  -8.174  -9.756  1.00 10.00      A   
ATOM    765  OD1 ASP    93     -15.429  -8.701 -10.736  1.00 10.00      A   
ATOM    766  OD2 ASP    93     -14.500  -8.823  -8.751  1.00 10.00      A   
ATOM    767  C   ASP    93     -16.041  -5.163  -8.505  1.00 10.00      A   
ATOM    768  O   ASP    93     -15.341  -4.214  -8.152  1.00 10.00      A   
ATOM    769  N   ILE    94     -17.020  -5.654  -7.760  1.00 10.00      A   
ATOM    770  HN  ILE    94     -17.540  -6.416  -8.091  1.00 10.00      A   
ATOM    771  CA  ILE    94     -17.336  -5.106  -6.449  1.00 10.00      A   
ATOM    772  CB  ILE    94     -18.788  -4.569  -6.393  1.00 10.00      A   
ATOM    773  CG1 ILE    94     -19.014  -3.504  -7.473  1.00 10.00      A   
ATOM    774  CG2 ILE    94     -19.121  -4.010  -5.015  1.00 10.00      A   
ATOM    775  CD1 ILE    94     -18.149  -2.268  -7.320  1.00 10.00      A   
ATOM    776  C   ILE    94     -17.148  -6.179  -5.381  1.00 10.00      A   
ATOM    777  O   ILE    94     -17.552  -7.330  -5.559  1.00 10.00      A   
ATOM    778  N   MET    95     -16.515  -5.806  -4.280  1.00 10.00      A   
ATOM    779  HN  MET    95     -16.212  -4.876  -4.193  1.00 10.00      A   
ATOM    780  CA  MET    95     -16.269  -6.739  -3.190  1.00 10.00      A   
ATOM    781  CB  MET    95     -14.770  -7.026  -3.061  1.00 10.00      A   
ATOM    782  CG  MET    95     -14.109  -7.508  -4.345  1.00 10.00      A   
ATOM    783  SD  MET    95     -12.320  -7.694  -4.188  1.00 10.00      A   
ATOM    784  CE  MET    95     -11.857  -7.983  -5.896  1.00 10.00      A   
ATOM    785  C   MET    95     -16.801  -6.170  -1.883  1.00 10.00      A   
ATOM    786  O   MET    95     -16.389  -5.096  -1.455  1.00 10.00      A   
ATOM    787  N   VAL    96     -17.722  -6.877  -1.256  1.00 10.00      A   
ATOM    788  HN  VAL    96     -18.029  -7.731  -1.640  1.00 10.00      A   
ATOM    789  CA  VAL    96     -18.288  -6.415   0.001  1.00 10.00      A   
ATOM    790  CB  VAL    96     -19.830  -6.412  -0.025  1.00 10.00      A   
ATOM    791  CG1 VAL    96     -20.390  -5.776   1.241  1.00 10.00      A   
ATOM    792  CG2 VAL    96     -20.344  -5.688  -1.263  1.00 10.00      A   
ATOM    793  C   VAL    96     -17.795  -7.269   1.159  1.00 10.00      A   
ATOM    794  O   VAL    96     -17.912  -8.495   1.137  1.00 10.00      A   
ATOM    795  N   ARG    97     -17.226  -6.617   2.160  1.00 10.00      A   
ATOM    796  HN  ARG    97     -17.151  -5.638   2.113  1.00 10.00      A   
ATOM    797  CA  ARG    97     -16.714  -7.314   3.327  1.00 10.00      A   
ATOM    798  CB  ARG    97     -15.250  -6.950   3.569  1.00 10.00      A   
ATOM    799  CG  ARG    97     -14.276  -8.101   3.397  1.00 10.00      A   
ATOM    800  CD  ARG    97     -14.677  -9.307   4.234  1.00 10.00      A   
ATOM    801  NE  ARG    97     -14.699  -9.030   5.674  1.00 10.00      A   
ATOM    802  HE  ARG    97     -15.422  -8.459   6.010  1.00 10.00      A   
ATOM    803  CZ  ARG    97     -13.813  -9.525   6.544  1.00 10.00      A   
ATOM    804  NH1 ARG    97     -12.836 -10.316   6.125  1.00 10.00      A   
ATOM    805 HH11 ARG    97     -12.750 -10.561   5.113  1.00 10.00      A   
ATOM    806 HH12 ARG    97     -12.141 -10.699   6.809  1.00 10.00      A   
ATOM    807  NH2 ARG    97     -13.906  -9.236   7.836  1.00 10.00      A   
ATOM    808 HH21 ARG    97     -13.205  -9.620   8.513  1.00 10.00      A   
ATOM    809 HH22 ARG    97     -14.676  -8.628   8.188  1.00 10.00      A   
ATOM    810  C   ARG    97     -17.528  -6.970   4.560  1.00 10.00      A   
ATOM    811  O   ARG    97     -17.767  -5.796   4.846  1.00 10.00      A   
ATOM    812  N   MET    98     -17.946  -7.994   5.284  1.00 10.00      A   
ATOM    813  HN  MET    98     -17.735  -8.912   4.990  1.00 10.00      A   
ATOM    814  CA  MET    98     -18.724  -7.807   6.494  1.00 10.00      A   
ATOM    815  CB  MET    98     -20.205  -8.123   6.240  1.00 10.00      A   
ATOM    816  CG  MET    98     -20.491  -9.548   5.784  1.00 10.00      A   
ATOM    817  SD  MET    98     -20.322  -9.767   4.001  1.00 10.00      A   
ATOM    818  CE  MET    98     -21.635  -8.707   3.396  1.00 10.00      A   
ATOM    819  C   MET    98     -18.177  -8.687   7.611  1.00 10.00      A   
ATOM    820  O   MET    98     -17.428  -9.633   7.348  1.00 10.00      A   
ATOM    821  N   PRO    99     -18.510  -8.373   8.871  1.00 10.00      A   
ATOM    822  CA  PRO    99     -18.061  -9.157  10.024  1.00 10.00      A   
ATOM    823  CB  PRO    99     -18.636  -8.398  11.229  1.00 10.00      A   
ATOM    824  CG  PRO    99     -18.945  -7.036  10.716  1.00 10.00      A   
ATOM    825  CD  PRO    99     -19.328  -7.222   9.279  1.00 10.00      A   
ATOM    826  C   PRO    99     -18.627 -10.575   9.976  1.00 10.00      A   
ATOM    827  O   PRO    99     -19.579 -10.846   9.241  1.00 10.00      A   
ATOM    828  N   PRO   100     -18.037 -11.503  10.739  1.00 10.00      A   
ATOM    829  CA  PRO   100     -18.494 -12.894  10.777  1.00 10.00      A   
ATOM    830  CB  PRO   100     -17.613 -13.534  11.852  1.00 10.00      A   
ATOM    831  CG  PRO   100     -16.401 -12.673  11.901  1.00 10.00      A   
ATOM    832  CD  PRO   100     -16.878 -11.279  11.619  1.00 10.00      A   
ATOM    833  C   PRO   100     -19.964 -12.992  11.175  1.00 10.00      A   
ATOM    834  O   PRO   100     -20.422 -12.294  12.086  1.00 10.00      A   
ATOM    835  N   ALA   101     -20.698 -13.847  10.474  1.00 10.00      A   
ATOM    836  HN  ALA   101     -20.274 -14.356   9.751  1.00 10.00      A   
ATOM    837  CA  ALA   101     -22.115 -14.048  10.742  1.00 10.00      A   
ATOM    838  CB  ALA   101     -22.717 -14.976   9.703  1.00 10.00      A   
ATOM    839  C   ALA   101     -22.337 -14.599  12.148  1.00 10.00      A   
ATOM    840  O   ALA   101     -21.478 -15.296  12.699  1.00 10.00      A   
ATOM    841  N   GLU   102     -23.491 -14.290  12.721  1.00 10.00      A   
ATOM    842  HN  GLU   102     -24.143 -13.751  12.223  1.00 10.00      A   
ATOM    843  CA  GLU   102     -23.816 -14.734  14.067  1.00 10.00      A   
ATOM    844  CB  GLU   102     -24.362 -13.564  14.890  1.00 10.00      A   
ATOM    845  CG  GLU   102     -23.383 -12.406  15.037  1.00 10.00      A   
ATOM    846  CD  GLU   102     -24.015 -11.058  14.760  1.00 10.00      A   
ATOM    847  OE1 GLU   102     -24.389 -10.794  13.593  1.00 10.00      A   
ATOM    848  OE2 GLU   102     -24.137 -10.249  15.704  1.00 10.00      A   
ATOM    849  C   GLU   102     -24.810 -15.890  14.056  1.00 10.00      A   
ATOM    850  O   GLU   102     -25.606 -16.035  13.120  1.00 10.00      A   
ATOM    851  N   GLY   103     -24.744 -16.713  15.099  1.00 10.00      A   
ATOM    852  HN  GLY   103     -24.072 -16.546  15.792  1.00 10.00      A   
ATOM    853  CA  GLY   103     -25.633 -17.848  15.227  1.00 10.00      A   
ATOM    854  C   GLY   103     -25.358 -18.917  14.192  1.00 10.00      A   
ATOM    855  O   GLY   103     -24.213 -19.108  13.780  1.00 10.00      A   
ATOM    856  N   GLU   104     -26.408 -19.615  13.775  1.00 10.00      A   
ATOM    857  HN  GLU   104     -27.291 -19.421  14.156  1.00 10.00      A   
ATOM    858  CA  GLU   104     -26.283 -20.666  12.771  1.00 10.00      A   
ATOM    859  CB  GLU   104     -27.344 -21.750  12.982  1.00 10.00      A   
ATOM    860  CG  GLU   104     -27.478 -22.255  14.406  1.00 10.00      A   
ATOM    861  CD  GLU   104     -28.771 -23.016  14.606  1.00 10.00      A   
ATOM    862  OE1 GLU   104     -29.846 -22.380  14.572  1.00 10.00      A   
ATOM    863  OE2 GLU   104     -28.725 -24.249  14.782  1.00 10.00      A   
ATOM    864  C   GLU   104     -26.461 -20.079  11.379  1.00 10.00      A   
ATOM    865  O   GLU   104     -26.254 -20.758  10.375  1.00 10.00      A   
ATOM    866  N   THR   105     -26.861 -18.818  11.331  1.00 10.00      A   
ATOM    867  HN  THR   105     -27.009 -18.333  12.168  1.00 10.00      A   
ATOM    868  CA  THR   105     -27.085 -18.128  10.072  1.00 10.00      A   
ATOM    869  CB  THR   105     -28.003 -16.911  10.281  1.00 10.00      A   
ATOM    870  OG1 THR   105     -27.849 -16.424  11.627  1.00 10.00      A   
ATOM    871  HG1 THR   105     -26.904 -16.331  11.833  1.00 10.00      A   
ATOM    872  CG2 THR   105     -29.456 -17.294  10.051  1.00 10.00      A   
ATOM    873  C   THR   105     -25.766 -17.674   9.448  1.00 10.00      A   
ATOM    874  O   THR   105     -25.433 -16.490   9.470  1.00 10.00      A   
ATOM    875  N   GLY   106     -25.015 -18.628   8.913  1.00 10.00      A   
ATOM    876  HN  GLY   106     -25.330 -19.557   8.945  1.00 10.00      A   
ATOM    877  CA  GLY   106     -23.743 -18.320   8.287  1.00 10.00      A   
ATOM    878  C   GLY   106     -23.897 -17.880   6.844  1.00 10.00      A   
ATOM    879  O   GLY   106     -24.940 -17.354   6.456  1.00 10.00      A   
ATOM    880  N   GLY   107     -22.865 -18.108   6.042  1.00 10.00      A   
ATOM    881  HN  GLY   107     -22.068 -18.550   6.399  1.00 10.00      A   
ATOM    882  CA  GLY   107     -22.911 -17.715   4.644  1.00 10.00      A   
ATOM    883  C   GLY   107     -23.046 -18.901   3.709  1.00 10.00      A   
ATOM    884  O   GLY   107     -23.259 -18.739   2.508  1.00 10.00      A   
ATOM    885  N   GLN   108     -22.926 -20.100   4.259  1.00 10.00      A   
ATOM    886  HN  GLN   108     -22.761 -20.171   5.226  1.00 10.00      A   
ATOM    887  CA  GLN   108     -23.031 -21.320   3.467  1.00 10.00      A   
ATOM    888  CB  GLN   108     -21.791 -22.191   3.674  1.00 10.00      A   
ATOM    889  CG  GLN   108     -20.477 -21.519   3.302  1.00 10.00      A   
ATOM    890  CD  GLN   108     -20.416 -21.112   1.842  1.00 10.00      A   
ATOM    891  OE1 GLN   108     -21.076 -21.703   0.989  1.00 10.00      A   
ATOM    892  NE2 GLN   108     -19.610 -20.110   1.543  1.00 10.00      A   
ATOM    893 HE21 GLN   108     -19.104 -19.689   2.267  1.00 10.00      A   
ATOM    894 HE22 GLN   108     -19.550 -19.827   0.603  1.00 10.00      A   
ATOM    895  C   GLN   108     -24.277 -22.101   3.862  1.00 10.00      A   
ATOM    896  O   GLN   108     -24.351 -23.317   3.680  1.00 10.00      A   
ATOM    897  N   VAL   109     -25.255 -21.394   4.406  1.00 10.00      A   
ATOM    898  HN  VAL   109     -25.141 -20.424   4.516  1.00 10.00      A   
ATOM    899  CA  VAL   109     -26.498 -22.014   4.841  1.00 10.00      A   
ATOM    900  CB  VAL   109     -27.135 -21.230   6.006  1.00 10.00      A   
ATOM    901  CG1 VAL   109     -28.421 -21.895   6.474  1.00 10.00      A   
ATOM    902  CG2 VAL   109     -26.151 -21.114   7.156  1.00 10.00      A   
ATOM    903  C   VAL   109     -27.499 -22.125   3.694  1.00 10.00      A   
ATOM    904  O   VAL   109     -27.699 -21.176   2.933  1.00 10.00      A   
ATOM    905  N   LEU   110     -28.106 -23.295   3.569  1.00 10.00      A   
ATOM    906  HN  LEU   110     -27.884 -24.017   4.195  1.00 10.00      A   
ATOM    907  CA  LEU   110     -29.096 -23.538   2.535  1.00 10.00      A   
ATOM    908  CB  LEU   110     -29.214 -25.039   2.251  1.00 10.00      A   
ATOM    909  CG  LEU   110     -27.903 -25.795   2.021  1.00 10.00      A   
ATOM    910  CD1 LEU   110     -28.173 -27.282   1.848  1.00 10.00      A   
ATOM    911  CD2 LEU   110     -27.165 -25.242   0.813  1.00 10.00      A   
ATOM    912  C   LEU   110     -30.446 -22.992   2.977  1.00 10.00      A   
ATOM    913  O   LEU   110     -30.962 -23.374   4.030  1.00 10.00      A   
ATOM    914  N   GLY   111     -31.000 -22.091   2.182  1.00 10.00      A   
ATOM    915  HN  GLY   111     -30.531 -21.816   1.365  1.00 10.00      A   
ATOM    916  CA  GLY   111     -32.282 -21.504   2.507  1.00 10.00      A   
ATOM    917  C   GLY   111     -32.273 -20.003   2.324  1.00 10.00      A   
ATOM    918  O   GLY   111     -31.308 -19.451   1.787  1.00 10.00      A   
ATOM    919  N   SER   112     -33.346 -19.350   2.775  1.00 10.00      A   
ATOM    920  HN  SER   112     -34.061 -19.868   3.199  1.00 10.00      A   
ATOM    921  CA  SER   112     -33.508 -17.896   2.675  1.00 10.00      A   
ATOM    922  CB  SER   112     -32.340 -17.143   3.324  1.00 10.00      A   
ATOM    923  OG  SER   112     -32.093 -17.622   4.641  1.00 10.00      A   
ATOM    924  HG  SER   112     -32.134 -16.882   5.263  1.00 10.00      A   
ATOM    925  C   SER   112     -33.743 -17.441   1.231  1.00 10.00      A   
ATOM    926  O   SER   112     -34.777 -16.844   0.923  1.00 10.00      A   
ATOM    927  N   GLN   113     -32.772 -17.721   0.360  1.00 10.00      A   
ATOM    928  HN  GLN   113     -31.971 -18.186   0.689  1.00 10.00      A   
ATOM    929  CA  GLN   113     -32.843 -17.368  -1.059  1.00 10.00      A   
ATOM    930  CB  GLN   113     -34.019 -18.064  -1.755  1.00 10.00      A   
ATOM    931  CG  GLN   113     -33.927 -19.582  -1.746  1.00 10.00      A   
ATOM    932  CD  GLN   113     -35.071 -20.242  -2.491  1.00 10.00      A   
ATOM    933  OE1 GLN   113     -36.168 -19.697  -2.574  1.00 10.00      A   
ATOM    934  NE2 GLN   113     -34.827 -21.427  -3.023  1.00 10.00      A   
ATOM    935 HE21 GLN   113     -33.930 -21.813  -2.908  1.00 10.00      A   
ATOM    936 HE22 GLN   113     -35.547 -21.871  -3.519  1.00 10.00      A   
ATOM    937  C   GLN   113     -32.885 -15.860  -1.284  1.00 10.00      A   
ATOM    938  O   GLN   113     -33.207 -15.396  -2.375  1.00 10.00      A   
ATOM    939  N   VAL   114     -32.512 -15.101  -0.263  1.00 10.00      A   
ATOM    940  HN  VAL   114     -32.223 -15.531   0.568  1.00 10.00      A   
ATOM    941  CA  VAL   114     -32.515 -13.646  -0.351  1.00 10.00      A   
ATOM    942  CB  VAL   114     -32.538 -12.978   1.039  1.00 10.00      A   
ATOM    943  CG1 VAL   114     -33.908 -13.134   1.677  1.00 10.00      A   
ATOM    944  CG2 VAL   114     -31.457 -13.559   1.941  1.00 10.00      A   
ATOM    945  C   VAL   114     -31.322 -13.139  -1.149  1.00 10.00      A   
ATOM    946  O   VAL   114     -31.383 -12.080  -1.776  1.00 10.00      A   
ATOM    947  N   LEU   115     -30.244 -13.910  -1.129  1.00 10.00      A   
ATOM    948  HN  LEU   115     -30.261 -14.742  -0.606  1.00 10.00      A   
ATOM    949  CA  LEU   115     -29.031 -13.552  -1.848  1.00 10.00      A   
ATOM    950  CB  LEU   115     -27.790 -13.945  -1.039  1.00 10.00      A   
ATOM    951  CG  LEU   115     -27.633 -13.278   0.332  1.00 10.00      A   
ATOM    952  CD1 LEU   115     -26.423 -13.838   1.062  1.00 10.00      A   
ATOM    953  CD2 LEU   115     -27.522 -11.769   0.182  1.00 10.00      A   
ATOM    954  C   LEU   115     -28.999 -14.227  -3.213  1.00 10.00      A   
ATOM    955  O   LEU   115     -28.056 -14.061  -3.983  1.00 10.00      A   
ATOM    956  N   LYS   116     -30.048 -14.982  -3.516  1.00 10.00      A   
ATOM    957  HN  LYS   116     -30.779 -15.067  -2.869  1.00 10.00      A   
ATOM    958  CA  LYS   116     -30.135 -15.682  -4.792  1.00 10.00      A   
ATOM    959  CB  LYS   116     -30.793 -17.053  -4.621  1.00 10.00      A   
ATOM    960  CG  LYS   116     -30.024 -17.993  -3.708  1.00 10.00      A   
ATOM    961  CD  LYS   116     -30.569 -19.407  -3.781  1.00 10.00      A   
ATOM    962  CE  LYS   116     -29.801 -20.336  -2.857  1.00 10.00      A   
ATOM    963  NZ  LYS   116     -30.174 -21.760  -3.054  1.00 10.00      A   
ATOM    964  HZ1 LYS   116     -31.209 -21.856  -3.117  1.00 10.00      A   
ATOM    965  HZ2 LYS   116     -29.836 -22.333  -2.255  1.00 10.00      A   
ATOM    966  HZ3 LYS   116     -29.752 -22.121  -3.931  1.00 10.00      A   
ATOM    967  C   LYS   116     -30.882 -14.852  -5.829  1.00 10.00      A   
ATOM    968  O   LYS   116     -31.221 -15.338  -6.906  1.00 10.00      A   
ATOM    969  N   VAL   117     -31.120 -13.588  -5.503  1.00 10.00      A   
ATOM    970  HN  VAL   117     -30.818 -13.252  -4.632  1.00 10.00      A   
ATOM    971  CA  VAL   117     -31.821 -12.690  -6.412  1.00 10.00      A   
ATOM    972  CB  VAL   117     -32.468 -11.504  -5.665  1.00 10.00      A   
ATOM    973  CG1 VAL   117     -33.572 -11.992  -4.739  1.00 10.00      A   
ATOM    974  CG2 VAL   117     -31.418 -10.723  -4.888  1.00 10.00      A   
ATOM    975  C   VAL   117     -30.875 -12.157  -7.486  1.00 10.00      A   
ATOM    976  O   VAL   117     -31.300 -11.476  -8.420  1.00 10.00      A   
ATOM    977  N   ILE   118     -29.591 -12.474  -7.344  1.00 10.00      A   
ATOM    978  HN  ILE   118     -29.321 -13.022  -6.580  1.00 10.00      A   
ATOM    979  CA  ILE   118     -28.582 -12.037  -8.302  1.00 10.00      A   
ATOM    980  CB  ILE   118     -27.152 -12.223  -7.741  1.00 10.00      A   
ATOM    981  CG1 ILE   118     -27.118 -11.866  -6.250  1.00 10.00      A   
ATOM    982  CG2 ILE   118     -26.157 -11.362  -8.509  1.00 10.00      A   
ATOM    983  CD1 ILE   118     -25.768 -12.068  -5.596  1.00 10.00      A   
ATOM    984  C   ILE   118     -28.734 -12.817  -9.611  1.00 10.00      A   
ATOM    985  O   ILE   118     -29.450 -13.819  -9.651  1.00 10.00      A   
ATOM    986  N   ASN   119     -28.084 -12.334 -10.675  1.00 10.00      A   
ATOM    987  HN  ASN   119     -27.551 -11.517 -10.564  1.00 10.00      A   
ATOM    988  CA  ASN   119     -28.132 -12.960 -12.006  1.00 10.00      A   
ATOM    989  CB  ASN   119     -27.891 -14.477 -11.975  1.00 10.00      A   
ATOM    990  CG  ASN   119     -26.496 -14.850 -11.507  1.00 10.00      A   
ATOM    991  OD1 ASN   119     -25.554 -14.059 -11.605  1.00 10.00      A   
ATOM    992  ND2 ASN   119     -26.352 -16.068 -11.008  1.00 10.00      A   
ATOM    993 HD21 ASN   119     -27.144 -16.649 -10.965  1.00 10.00      A   
ATOM    994 HD22 ASN   119     -25.464 -16.340 -10.705  1.00 10.00      A   
ATOM    995  C   ASN   119     -29.423 -12.619 -12.747  1.00 10.00      A   
ATOM    996  O   ASN   119     -29.427 -12.477 -13.971  1.00 10.00      A   
ATOM    997  N   GLU   120     -30.510 -12.488 -12.002  1.00 10.00      A   
ATOM    998  HN  GLU   120     -30.442 -12.628 -11.033  1.00 10.00      A   
ATOM    999  CA  GLU   120     -31.801 -12.139 -12.572  1.00 10.00      A   
ATOM   1000  CB  GLU   120     -32.868 -13.134 -12.118  1.00 10.00      A   
ATOM   1001  CG  GLU   120     -32.562 -14.572 -12.504  1.00 10.00      A   
ATOM   1002  CD  GLU   120     -33.564 -15.553 -11.942  1.00 10.00      A   
ATOM   1003  OE1 GLU   120     -33.224 -16.267 -10.974  1.00 10.00      A   
ATOM   1004  OE2 GLU   120     -34.699 -15.619 -12.465  1.00 10.00      A   
ATOM   1005  C   GLU   120     -32.164 -10.733 -12.126  1.00 10.00      A   
ATOM   1006  O   GLU   120     -32.846 -10.541 -11.120  1.00 10.00      A   
ATOM   1007  N   SER   121     -31.680  -9.754 -12.866  1.00 10.00      A   
ATOM   1008  HN  SER   121     -31.150  -9.972 -13.658  1.00 10.00      A   
ATOM   1009  CA  SER   121     -31.914  -8.364 -12.535  1.00 10.00      A   
ATOM   1010  CB  SER   121     -30.583  -7.708 -12.172  1.00 10.00      A   
ATOM   1011  OG  SER   121     -29.485  -8.476 -12.647  1.00 10.00      A   
ATOM   1012  HG  SER   121     -29.585  -8.628 -13.596  1.00 10.00      A   
ATOM   1013  C   SER   121     -32.582  -7.603 -13.674  1.00 10.00      A   
ATOM   1014  O   SER   121     -32.422  -7.949 -14.845  1.00 10.00      A   
ATOM   1015  N   THR   122     -33.334  -6.567 -13.318  1.00 10.00      A   
ATOM   1016  HN  THR   122     -33.433  -6.352 -12.365  1.00 10.00      A   
ATOM   1017  CA  THR   122     -34.018  -5.739 -14.295  1.00 10.00      A   
ATOM   1018  CB  THR   122     -35.390  -5.290 -13.763  1.00 10.00      A   
ATOM   1019  OG1 THR   122     -36.044  -6.412 -13.149  1.00 10.00      A   
ATOM   1020  HG1 THR   122     -36.070  -7.148 -13.775  1.00 10.00      A   
ATOM   1021  CG2 THR   122     -36.253  -4.760 -14.897  1.00 10.00      A   
ATOM   1022  C   THR   122     -33.165  -4.516 -14.626  1.00 10.00      A   
ATOM   1023  O   THR   122     -32.826  -4.277 -15.783  1.00 10.00      A   
ATOM   1024  N   ASN   123     -32.817  -3.749 -13.599  1.00 10.00      A   
ATOM   1025  HN  ASN   123     -33.142  -3.979 -12.700  1.00 10.00      A   
ATOM   1026  CA  ASN   123     -31.981  -2.561 -13.772  1.00 10.00      A   
ATOM   1027  CB  ASN   123     -32.789  -1.268 -13.574  1.00 10.00      A   
ATOM   1028  CG  ASN   123     -33.218  -1.030 -12.137  1.00 10.00      A   
ATOM   1029  OD1 ASN   123     -33.432  -1.972 -11.373  1.00 10.00      A   
ATOM   1030  ND2 ASN   123     -33.354   0.235 -11.765  1.00 10.00      A   
ATOM   1031 HD21 ASN   123     -33.173   0.937 -12.431  1.00 10.00      A   
ATOM   1032 HD22 ASN   123     -33.628   0.420 -10.844  1.00 10.00      A   
ATOM   1033  C   ASN   123     -30.785  -2.604 -12.823  1.00 10.00      A   
ATOM   1034  O   ASN   123     -29.884  -1.766 -12.885  1.00 10.00      A   
ATOM   1035  N   GLN   124     -30.785  -3.601 -11.951  1.00 10.00      A   
ATOM   1036  HN  GLN   124     -31.538  -4.228 -11.949  1.00 10.00      A   
ATOM   1037  CA  GLN   124     -29.718  -3.792 -10.981  1.00 10.00      A   
ATOM   1038  CB  GLN   124     -30.308  -4.110  -9.591  1.00 10.00      A   
ATOM   1039  CG  GLN   124     -30.929  -5.498  -9.422  1.00 10.00      A   
ATOM   1040  CD  GLN   124     -32.357  -5.625  -9.935  1.00 10.00      A   
ATOM   1041  OE1 GLN   124     -32.737  -5.028 -10.942  1.00 10.00      A   
ATOM   1042  NE2 GLN   124     -33.156  -6.421  -9.248  1.00 10.00      A   
ATOM   1043 HE21 GLN   124     -32.788  -6.879  -8.460  1.00 10.00      A   
ATOM   1044 HE22 GLN   124     -34.086  -6.519  -9.547  1.00 10.00      A   
ATOM   1045  C   GLN   124     -28.769  -4.890 -11.460  1.00 10.00      A   
ATOM   1046  O   GLN   124     -28.285  -5.703 -10.672  1.00 10.00      A   
ATOM   1047  N   ASN   125     -28.514  -4.881 -12.768  1.00 10.00      A   
ATOM   1048  HN  ASN   125     -28.927  -4.180 -13.316  1.00 10.00      A   
ATOM   1049  CA  ASN   125     -27.644  -5.862 -13.428  1.00 10.00      A   
ATOM   1050  CB  ASN   125     -27.350  -5.438 -14.868  1.00 10.00      A   
ATOM   1051  CG  ASN   125     -28.391  -5.940 -15.848  1.00 10.00      A   
ATOM   1052  OD1 ASN   125     -28.887  -7.059 -15.729  1.00 10.00      A   
ATOM   1053  ND2 ASN   125     -28.735  -5.109 -16.818  1.00 10.00      A   
ATOM   1054 HD21 ASN   125     -28.305  -4.227 -16.845  1.00 10.00      A   
ATOM   1055 HD22 ASN   125     -29.401  -5.408 -17.471  1.00 10.00      A   
ATOM   1056  C   ASN   125     -26.341  -6.126 -12.676  1.00 10.00      A   
ATOM   1057  O   ASN   125     -25.499  -5.236 -12.529  1.00 10.00      A   
ATOM   1058  N   ALA   126     -26.192  -7.359 -12.201  1.00 10.00      A   
ATOM   1059  HN  ALA   126     -26.912  -8.012 -12.342  1.00 10.00      A   
ATOM   1060  CA  ALA   126     -25.005  -7.773 -11.467  1.00 10.00      A   
ATOM   1061  CB  ALA   126     -25.129  -7.380 -10.006  1.00 10.00      A   
ATOM   1062  C   ALA   126     -24.797  -9.280 -11.588  1.00 10.00      A   
ATOM   1063  O   ALA   126     -25.757 -10.041 -11.747  1.00 10.00      A   
ATOM   1064  N   ALA   127     -23.546  -9.705 -11.520  1.00 10.00      A   
ATOM   1065  HN  ALA   127     -22.823  -9.048 -11.399  1.00 10.00      A   
ATOM   1066  CA  ALA   127     -23.207 -11.117 -11.620  1.00 10.00      A   
ATOM   1067  CB  ALA   127     -22.250 -11.344 -12.780  1.00 10.00      A   
ATOM   1068  C   ALA   127     -22.594 -11.621 -10.317  1.00 10.00      A   
ATOM   1069  O   ALA   127     -21.765 -10.942  -9.707  1.00 10.00      A   
ATOM   1070  N   VAL   128     -23.013 -12.804  -9.892  1.00 10.00      A   
ATOM   1071  HN  VAL   128     -23.674 -13.294 -10.424  1.00 10.00      A   
ATOM   1072  CA  VAL   128     -22.504 -13.400  -8.660  1.00 10.00      A   
ATOM   1073  CB  VAL   128     -23.510 -14.415  -8.058  1.00 10.00      A   
ATOM   1074  CG1 VAL   128     -23.696 -15.631  -8.958  1.00 10.00      A   
ATOM   1075  CG2 VAL   128     -23.102 -14.835  -6.653  1.00 10.00      A   
ATOM   1076  C   VAL   128     -21.149 -14.071  -8.903  1.00 10.00      A   
ATOM   1077  O   VAL   128     -20.916 -14.647  -9.967  1.00 10.00      A   
ATOM   1078  N   LYS   129     -20.247 -13.966  -7.930  1.00 10.00      A   
ATOM   1079  HN  LYS   129     -20.471 -13.464  -7.118  1.00 10.00      A   
ATOM   1080  CA  LYS   129     -18.927 -14.574  -8.053  1.00 10.00      A   
ATOM   1081  CB  LYS   129     -17.826 -13.535  -7.849  1.00 10.00      A   
ATOM   1082  CG  LYS   129     -17.866 -12.380  -8.833  1.00 10.00      A   
ATOM   1083  CD  LYS   129     -16.673 -11.460  -8.645  1.00 10.00      A   
ATOM   1084  CE  LYS   129     -15.389 -12.119  -9.126  1.00 10.00      A   
ATOM   1085  NZ  LYS   129     -14.180 -11.407  -8.641  1.00 10.00      A   
ATOM   1086  HZ1 LYS   129     -14.285 -10.375  -8.790  1.00 10.00      A   
ATOM   1087  HZ2 LYS   129     -13.343 -11.737  -9.160  1.00 10.00      A   
ATOM   1088  HZ3 LYS   129     -14.039 -11.585  -7.620  1.00 10.00      A   
ATOM   1089  C   LYS   129     -18.755 -15.720  -7.063  1.00 10.00      A   
ATOM   1090  O   LYS   129     -18.792 -16.893  -7.443  1.00 10.00      A   
ATOM   1091  N   ARG   130     -18.577 -15.379  -5.792  1.00 10.00      A   
ATOM   1092  HN  ARG   130     -18.573 -14.430  -5.543  1.00 10.00      A   
ATOM   1093  CA  ARG   130     -18.396 -16.384  -4.753  1.00 10.00      A   
ATOM   1094  CB  ARG   130     -16.958 -16.918  -4.752  1.00 10.00      A   
ATOM   1095  CG  ARG   130     -15.904 -15.905  -4.330  1.00 10.00      A   
ATOM   1096  CD  ARG   130     -14.568 -16.580  -4.052  1.00 10.00      A   
ATOM   1097  NE  ARG   130     -13.527 -15.615  -3.690  1.00 10.00      A   
ATOM   1098  HE  ARG   130     -13.668 -14.673  -3.965  1.00 10.00      A   
ATOM   1099  CZ  ARG   130     -12.413 -15.923  -3.024  1.00 10.00      A   
ATOM   1100  NH1 ARG   130     -12.186 -17.172  -2.635  1.00 10.00      A   
ATOM   1101 HH11 ARG   130     -12.877 -17.921  -2.850  1.00 10.00      A   
ATOM   1102 HH12 ARG   130     -11.310 -17.410  -2.114  1.00 10.00      A   
ATOM   1103  NH2 ARG   130     -11.528 -14.979  -2.741  1.00 10.00      A   
ATOM   1104 HH21 ARG   130     -10.653 -15.211  -2.220  1.00 10.00      A   
ATOM   1105 HH22 ARG   130     -11.702 -13.995  -3.039  1.00 10.00      A   
ATOM   1106  C   ARG   130     -18.748 -15.816  -3.382  1.00 10.00      A   
ATOM   1107  O   ARG   130     -18.938 -14.603  -3.230  1.00 10.00      A   
ATOM   1108  N   ILE   131     -18.855 -16.702  -2.398  1.00 10.00      A   
ATOM   1109  HN  ILE   131     -18.710 -17.653  -2.599  1.00 10.00      A   
ATOM   1110  CA  ILE   131     -19.171 -16.315  -1.028  1.00 10.00      A   
ATOM   1111  CB  ILE   131     -20.623 -16.698  -0.643  1.00 10.00      A   
ATOM   1112  CG1 ILE   131     -21.628 -16.158  -1.666  1.00 10.00      A   
ATOM   1113  CG2 ILE   131     -20.958 -16.182   0.751  1.00 10.00      A   
ATOM   1114  CD1 ILE   131     -23.025 -16.718  -1.503  1.00 10.00      A   
ATOM   1115  C   ILE   131     -18.214 -17.019  -0.073  1.00 10.00      A   
ATOM   1116  O   ILE   131     -18.160 -18.247  -0.035  1.00 10.00      A   
ATOM   1117  N   GLU   132     -17.457 -16.248   0.690  1.00 10.00      A   
ATOM   1118  HN  GLU   132     -17.548 -15.270   0.630  1.00 10.00      A   
ATOM   1119  CA  GLU   132     -16.505 -16.819   1.634  1.00 10.00      A   
ATOM   1120  CB  GLU   132     -15.084 -16.352   1.319  1.00 10.00      A   
ATOM   1121  CG  GLU   132     -14.549 -16.868  -0.005  1.00 10.00      A   
ATOM   1122  CD  GLU   132     -14.653 -18.375  -0.126  1.00 10.00      A   
ATOM   1123  OE1 GLU   132     -14.279 -19.086   0.831  1.00 10.00      A   
ATOM   1124  OE2 GLU   132     -15.100 -18.862  -1.187  1.00 10.00      A   
ATOM   1125  C   GLU   132     -16.872 -16.459   3.064  1.00 10.00      A   
ATOM   1126  O   GLU   132     -17.331 -15.349   3.331  1.00 10.00      A   
ATOM   1127  N   PHE   133     -16.680 -17.400   3.976  1.00 10.00      A   
ATOM   1128  HN  PHE   133     -16.320 -18.271   3.700  1.00 10.00      A   
ATOM   1129  CA  PHE   133     -16.988 -17.176   5.378  1.00 10.00      A   
ATOM   1130  CB  PHE   133     -18.455 -17.525   5.663  1.00 10.00      A   
ATOM   1131  CG  PHE   133     -18.828 -17.504   7.122  1.00 10.00      A   
ATOM   1132  CD1 PHE   133     -18.600 -16.379   7.898  1.00 10.00      A   
ATOM   1133  CD2 PHE   133     -19.407 -18.612   7.715  1.00 10.00      A   
ATOM   1134  CE1 PHE   133     -18.940 -16.362   9.236  1.00 10.00      A   
ATOM   1135  CE2 PHE   133     -19.750 -18.602   9.055  1.00 10.00      A   
ATOM   1136  CZ  PHE   133     -19.516 -17.473   9.817  1.00 10.00      A   
ATOM   1137  C   PHE   133     -16.065 -17.992   6.273  1.00 10.00      A   
ATOM   1138  O   PHE   133     -16.080 -19.222   6.244  1.00 10.00      A   
ATOM   1139  N   VAL   134     -15.262 -17.299   7.061  1.00 10.00      A   
ATOM   1140  HN  VAL   134     -15.301 -16.316   7.032  1.00 10.00      A   
ATOM   1141  CA  VAL   134     -14.333 -17.948   7.978  1.00 10.00      A   
ATOM   1142  CB  VAL   134     -12.865 -17.572   7.660  1.00 10.00      A   
ATOM   1143  CG1 VAL   134     -11.902 -18.256   8.623  1.00 10.00      A   
ATOM   1144  CG2 VAL   134     -12.520 -17.938   6.225  1.00 10.00      A   
ATOM   1145  C   VAL   134     -14.660 -17.541   9.411  1.00 10.00      A   
ATOM   1146  O   VAL   134     -14.827 -16.352   9.698  1.00 10.00      A   
ATOM   1147  N   GLY   135     -14.764 -18.528  10.298  1.00 10.00      A   
ATOM   1148  HN  GLY   135     -14.624 -19.455  10.003  1.00 10.00      A   
ATOM   1149  CA  GLY   135     -15.075 -18.256  11.690  1.00 10.00      A   
ATOM   1150  C   GLY   135     -14.000 -17.441  12.384  1.00 10.00      A   
ATOM   1151  O   GLY   135     -12.821 -17.561  12.049  1.00 10.00      A   
ATOM   1152  N   PRO   136     -14.381 -16.608  13.370  1.00 10.00      A   
ATOM   1153  CA  PRO   136     -13.438 -15.758  14.110  1.00 10.00      A   
ATOM   1154  CB  PRO   136     -14.320 -15.050  15.145  1.00 10.00      A   
ATOM   1155  CG  PRO   136     -15.701 -15.140  14.598  1.00 10.00      A   
ATOM   1156  CD  PRO   136     -15.764 -16.436  13.844  1.00 10.00      A   
ATOM   1157  C   PRO   136     -12.356 -16.571  14.813  1.00 10.00      A   
ATOM   1158  O   PRO   136     -11.178 -16.217  14.772  1.00 10.00      A   
ATOM   1159  N   SER   137     -12.760 -17.667  15.446  1.00 10.00      A   
ATOM   1160  HN  SER   137     -13.716 -17.900  15.444  1.00 10.00      A   
ATOM   1161  CA  SER   137     -11.824 -18.529  16.158  1.00 10.00      A   
ATOM   1162  CB  SER   137     -12.583 -19.639  16.886  1.00 10.00      A   
ATOM   1163  OG  SER   137     -13.726 -19.114  17.545  1.00 10.00      A   
ATOM   1164  HG  SER   137     -14.362 -19.825  17.692  1.00 10.00      A   
ATOM   1165  C   SER   137     -10.779 -19.120  15.211  1.00 10.00      A   
ATOM   1166  O   SER   137      -9.621 -19.316  15.588  1.00 10.00      A   
ATOM   1167  N   VAL   138     -11.186 -19.382  13.977  1.00 10.00      A   
ATOM   1168  HN  VAL   138     -12.114 -19.194  13.728  1.00 10.00      A   
ATOM   1169  CA  VAL   138     -10.283 -19.941  12.982  1.00 10.00      A   
ATOM   1170  CB  VAL   138     -11.060 -20.637  11.846  1.00 10.00      A   
ATOM   1171  CG1 VAL   138     -10.108 -21.370  10.913  1.00 10.00      A   
ATOM   1172  CG2 VAL   138     -12.101 -21.591  12.413  1.00 10.00      A   
ATOM   1173  C   VAL   138      -9.404 -18.845  12.392  1.00 10.00      A   
ATOM   1174  O   VAL   138      -8.186 -18.998  12.281  1.00 10.00      A   
ATOM   1175  N   GLY   139     -10.033 -17.734  12.032  1.00 10.00      A   
ATOM   1176  HN  GLY   139     -11.007 -17.673  12.156  1.00 10.00      A   
ATOM   1177  CA  GLY   139      -9.311 -16.616  11.454  1.00 10.00      A   
ATOM   1178  C   GLY   139      -8.280 -16.027  12.396  1.00 10.00      A   
ATOM   1179  O   GLY   139      -7.244 -15.526  11.956  1.00 10.00      A   
ATOM   1180  N   ALA   140      -8.568 -16.074  13.692  1.00 10.00      A   
ATOM   1181  HN  ALA   140      -9.427 -16.459  13.978  1.00 10.00      A   
ATOM   1182  CA  ALA   140      -7.652 -15.554  14.701  1.00 10.00      A   
ATOM   1183  CB  ALA   140      -8.300 -15.596  16.077  1.00 10.00      A   
ATOM   1184  C   ALA   140      -6.351 -16.349  14.700  1.00 10.00      A   
ATOM   1185  O   ALA   140      -5.267 -15.783  14.833  1.00 10.00      A   
ATOM   1186  N   ASP   141      -6.471 -17.664  14.526  1.00 10.00      A   
ATOM   1187  HN  ASP   141      -7.365 -18.049  14.411  1.00 10.00      A   
ATOM   1188  CA  ASP   141      -5.307 -18.549  14.500  1.00 10.00      A   
ATOM   1189  CB  ASP   141      -5.747 -20.013  14.484  1.00 10.00      A   
ATOM   1190  CG  ASP   141      -4.922 -20.882  15.408  1.00 10.00      A   
ATOM   1191  OD1 ASP   141      -3.685 -20.972  15.220  1.00 10.00      A   
ATOM   1192  OD2 ASP   141      -5.511 -21.485  16.332  1.00 10.00      A   
ATOM   1193  C   ASP   141      -4.461 -18.264  13.269  1.00 10.00      A   
ATOM   1194  O   ASP   141      -3.231 -18.226  13.333  1.00 10.00      A   
ATOM   1195  N   LEU   142      -5.138 -18.064  12.145  1.00 10.00      A   
ATOM   1196  HN  LEU   142      -6.117 -18.126  12.163  1.00 10.00      A   
ATOM   1197  CA  LEU   142      -4.471 -17.768  10.884  1.00 10.00      A   
ATOM   1198  CB  LEU   142      -5.493 -17.701   9.746  1.00 10.00      A   
ATOM   1199  CG  LEU   142      -6.131 -19.026   9.326  1.00 10.00      A   
ATOM   1200  CD1 LEU   142      -7.426 -18.767   8.572  1.00 10.00      A   
ATOM   1201  CD2 LEU   142      -5.166 -19.831   8.468  1.00 10.00      A   
ATOM   1202  C   LEU   142      -3.718 -16.450  10.981  1.00 10.00      A   
ATOM   1203  O   LEU   142      -2.545 -16.369  10.618  1.00 10.00      A   
ATOM   1204  N   ALA   143      -4.400 -15.430  11.500  1.00 10.00      A   
ATOM   1205  HN  ALA   143      -5.335 -15.572  11.775  1.00 10.00      A   
ATOM   1206  CA  ALA   143      -3.813 -14.105  11.659  1.00 10.00      A   
ATOM   1207  CB  ALA   143      -4.848 -13.139  12.213  1.00 10.00      A   
ATOM   1208  C   ALA   143      -2.589 -14.147  12.567  1.00 10.00      A   
ATOM   1209  O   ALA   143      -1.586 -13.478  12.306  1.00 10.00      A   
ATOM   1210  N   GLN   144      -2.683 -14.931  13.638  1.00 10.00      A   
ATOM   1211  HN  GLN   144      -3.521 -15.419  13.800  1.00 10.00      A   
ATOM   1212  CA  GLN   144      -1.584 -15.077  14.585  1.00 10.00      A   
ATOM   1213  CB  GLN   144      -1.999 -15.996  15.739  1.00 10.00      A   
ATOM   1214  CG  GLN   144      -1.019 -16.025  16.905  1.00 10.00      A   
ATOM   1215  CD  GLN   144      -0.979 -14.713  17.668  1.00 10.00      A   
ATOM   1216  OE1 GLN   144      -1.970 -13.986  17.731  1.00 10.00      A   
ATOM   1217  NE2 GLN   144       0.162 -14.397  18.256  1.00 10.00      A   
ATOM   1218 HE21 GLN   144       0.917 -15.016  18.172  1.00 10.00      A   
ATOM   1219 HE22 GLN   144       0.206 -13.554  18.760  1.00 10.00      A   
ATOM   1220  C   GLN   144      -0.358 -15.650  13.886  1.00 10.00      A   
ATOM   1221  O   GLN   144       0.753 -15.133  14.025  1.00 10.00      A   
ATOM   1222  N   THR   145      -0.576 -16.708  13.117  1.00 10.00      A   
ATOM   1223  HN  THR   145      -1.487 -17.060  13.039  1.00 10.00      A   
ATOM   1224  CA  THR   145       0.499 -17.363  12.388  1.00 10.00      A   
ATOM   1225  CB  THR   145       0.021 -18.686  11.758  1.00 10.00      A   
ATOM   1226  OG1 THR   145      -0.851 -19.362  12.680  1.00 10.00      A   
ATOM   1227  HG1 THR   145      -1.755 -19.031  12.571  1.00 10.00      A   
ATOM   1228  CG2 THR   145       1.209 -19.590  11.443  1.00 10.00      A   
ATOM   1229  C   THR   145       1.063 -16.446  11.301  1.00 10.00      A   
ATOM   1230  O   THR   145       2.278 -16.390  11.097  1.00 10.00      A   
ATOM   1231  N   GLY   146       0.176 -15.721  10.622  1.00 10.00      A   
ATOM   1232  HN  GLY   146      -0.780 -15.814  10.832  1.00 10.00      A   
ATOM   1233  CA  GLY   146       0.594 -14.808   9.572  1.00 10.00      A   
ATOM   1234  C   GLY   146       1.519 -13.723  10.087  1.00 10.00      A   
ATOM   1235  O   GLY   146       2.553 -13.438   9.480  1.00 10.00      A   
ATOM   1236  N   ALA   147       1.151 -13.126  11.216  1.00 10.00      A   
ATOM   1237  HN  ALA   147       0.309 -13.395  11.648  1.00 10.00      A   
ATOM   1238  CA  ALA   147       1.958 -12.075  11.824  1.00 10.00      A   
ATOM   1239  CB  ALA   147       1.209 -11.437  12.985  1.00 10.00      A   
ATOM   1240  C   ALA   147       3.289 -12.640  12.308  1.00 10.00      A   
ATOM   1241  O   ALA   147       4.347 -12.028  12.127  1.00 10.00      A   
ATOM   1242  N   MET   148       3.223 -13.819  12.912  1.00 10.00      A   
ATOM   1243  HN  MET   148       2.346 -14.250  13.017  1.00 10.00      A   
ATOM   1244  CA  MET   148       4.408 -14.491  13.432  1.00 10.00      A   
ATOM   1245  CB  MET   148       4.010 -15.770  14.171  1.00 10.00      A   
ATOM   1246  CG  MET   148       5.113 -16.366  15.034  1.00 10.00      A   
ATOM   1247  SD  MET   148       4.608 -17.891  15.859  1.00 10.00      A   
ATOM   1248  CE  MET   148       3.190 -17.322  16.797  1.00 10.00      A   
ATOM   1249  C   MET   148       5.399 -14.807  12.314  1.00 10.00      A   
ATOM   1250  O   MET   148       6.594 -14.539  12.440  1.00 10.00      A   
ATOM   1251  N   ALA   149       4.890 -15.355  11.219  1.00 10.00      A   
ATOM   1252  HN  ALA   149       3.924 -15.530  11.175  1.00 10.00      A   
ATOM   1253  CA  ALA   149       5.722 -15.708  10.078  1.00 10.00      A   
ATOM   1254  CB  ALA   149       4.913 -16.479   9.046  1.00 10.00      A   
ATOM   1255  C   ALA   149       6.362 -14.469   9.456  1.00 10.00      A   
ATOM   1256  O   ALA   149       7.548 -14.477   9.121  1.00 10.00      A   
ATOM   1257  N   LEU   150       5.580 -13.398   9.329  1.00 10.00      A   
ATOM   1258  HN  LEU   150       4.645 -13.450   9.630  1.00 10.00      A   
ATOM   1259  CA  LEU   150       6.070 -12.149   8.755  1.00 10.00      A   
ATOM   1260  CB  LEU   150       4.950 -11.105   8.735  1.00 10.00      A   
ATOM   1261  CG  LEU   150       5.330  -9.709   8.241  1.00 10.00      A   
ATOM   1262  CD1 LEU   150       5.486  -9.695   6.730  1.00 10.00      A   
ATOM   1263  CD2 LEU   150       4.301  -8.684   8.688  1.00 10.00      A   
ATOM   1264  C   LEU   150       7.266 -11.614   9.540  1.00 10.00      A   
ATOM   1265  O   LEU   150       8.300 -11.264   8.964  1.00 10.00      A   
ATOM   1266  N   MET   151       7.124 -11.567  10.859  1.00 10.00      A   
ATOM   1267  HN  MET   151       6.283 -11.874  11.262  1.00 10.00      A   
ATOM   1268  CA  MET   151       8.189 -11.073  11.720  1.00 10.00      A   
ATOM   1269  CB  MET   151       7.679 -10.842  13.143  1.00 10.00      A   
ATOM   1270  CG  MET   151       6.693  -9.692  13.268  1.00 10.00      A   
ATOM   1271  SD  MET   151       6.135  -9.435  14.963  1.00 10.00      A   
ATOM   1272  CE  MET   151       5.387 -11.023  15.313  1.00 10.00      A   
ATOM   1273  C   MET   151       9.380 -12.025  11.728  1.00 10.00      A   
ATOM   1274  O   MET   151      10.533 -11.589  11.756  1.00 10.00      A   
ATOM   1275  N   ALA   152       9.100 -13.325  11.687  1.00 10.00      A   
ATOM   1276  HN  ALA   152       8.160 -13.612  11.653  1.00 10.00      A   
ATOM   1277  CA  ALA   152      10.150 -14.336  11.691  1.00 10.00      A   
ATOM   1278  CB  ALA   152       9.547 -15.731  11.711  1.00 10.00      A   
ATOM   1279  C   ALA   152      11.062 -14.169  10.482  1.00 10.00      A   
ATOM   1280  O   ALA   152      12.289 -14.137  10.615  1.00 10.00      A   
ATOM   1281  N   ALA   153      10.452 -14.040   9.309  1.00 10.00      A   
ATOM   1282  HN  ALA   153       9.467 -14.063   9.277  1.00 10.00      A   
ATOM   1283  CA  ALA   153      11.198 -13.872   8.067  1.00 10.00      A   
ATOM   1284  CB  ALA   153      10.251 -13.829   6.877  1.00 10.00      A   
ATOM   1285  C   ALA   153      12.060 -12.613   8.109  1.00 10.00      A   
ATOM   1286  O   ALA   153      13.251 -12.653   7.790  1.00 10.00      A   
ATOM   1287  N   LEU   154      11.455 -11.504   8.526  1.00 10.00      A   
ATOM   1288  HN  LEU   154      10.506 -11.547   8.777  1.00 10.00      A   
ATOM   1289  CA  LEU   154      12.154 -10.225   8.618  1.00 10.00      A   
ATOM   1290  CB  LEU   154      11.194  -9.127   9.091  1.00 10.00      A   
ATOM   1291  CG  LEU   154      11.747  -7.697   9.129  1.00 10.00      A   
ATOM   1292  CD1 LEU   154      10.702  -6.713   8.629  1.00 10.00      A   
ATOM   1293  CD2 LEU   154      12.189  -7.327  10.539  1.00 10.00      A   
ATOM   1294  C   LEU   154      13.355 -10.324   9.556  1.00 10.00      A   
ATOM   1295  O   LEU   154      14.452  -9.856   9.232  1.00 10.00      A   
ATOM   1296  N   LEU   155      13.138 -10.943  10.710  1.00 10.00      A   
ATOM   1297  HN  LEU   155      12.237 -11.293  10.902  1.00 10.00      A   
ATOM   1298  CA  LEU   155      14.185 -11.112  11.706  1.00 10.00      A   
ATOM   1299  CB  LEU   155      13.606 -11.729  12.983  1.00 10.00      A   
ATOM   1300  CG  LEU   155      14.525 -11.757  14.205  1.00 10.00      A   
ATOM   1301  CD1 LEU   155      14.865 -10.343  14.655  1.00 10.00      A   
ATOM   1302  CD2 LEU   155      13.882 -12.540  15.336  1.00 10.00      A   
ATOM   1303  C   LEU   155      15.325 -11.973  11.173  1.00 10.00      A   
ATOM   1304  O   LEU   155      16.499 -11.685  11.418  1.00 10.00      A   
ATOM   1305  N   SER   156      14.978 -13.019  10.428  1.00 10.00      A   
ATOM   1306  HN  SER   156      14.026 -13.182  10.242  1.00 10.00      A   
ATOM   1307  CA  SER   156      15.981 -13.920   9.865  1.00 10.00      A   
ATOM   1308  CB  SER   156      15.310 -15.092   9.144  1.00 10.00      A   
ATOM   1309  OG  SER   156      14.386 -15.754   9.992  1.00 10.00      A   
ATOM   1310  HG  SER   156      13.958 -15.109  10.569  1.00 10.00      A   
ATOM   1311  C   SER   156      16.912 -13.173   8.910  1.00 10.00      A   
ATOM   1312  O   SER   156      18.131 -13.351   8.944  1.00 10.00      A   
ATOM   1313  N   ILE   157      16.329 -12.320   8.077  1.00 10.00      A   
ATOM   1314  HN  ILE   157      15.353 -12.210   8.111  1.00 10.00      A   
ATOM   1315  CA  ILE   157      17.098 -11.543   7.113  1.00 10.00      A   
ATOM   1316  CB  ILE   157      16.174 -10.805   6.119  1.00 10.00      A   
ATOM   1317  CG1 ILE   157      15.256 -11.805   5.410  1.00 10.00      A   
ATOM   1318  CG2 ILE   157      16.986 -10.010   5.105  1.00 10.00      A   
ATOM   1319  CD1 ILE   157      14.034 -11.179   4.778  1.00 10.00      A   
ATOM   1320  C   ILE   157      18.001 -10.535   7.826  1.00 10.00      A   
ATOM   1321  O   ILE   157      19.150 -10.333   7.431  1.00 10.00      A   
ATOM   1322  N   LEU   158      17.477  -9.921   8.884  1.00 10.00      A   
ATOM   1323  HN  LEU   158      16.555 -10.137   9.152  1.00 10.00      A   
ATOM   1324  CA  LEU   158      18.229  -8.936   9.659  1.00 10.00      A   
ATOM   1325  CB  LEU   158      17.372  -8.402  10.812  1.00 10.00      A   
ATOM   1326  CG  LEU   158      18.066  -7.462  11.803  1.00 10.00      A   
ATOM   1327  CD1 LEU   158      18.469  -6.159  11.128  1.00 10.00      A   
ATOM   1328  CD2 LEU   158      17.169  -7.189  13.002  1.00 10.00      A   
ATOM   1329  C   LEU   158      19.517  -9.545  10.200  1.00 10.00      A   
ATOM   1330  O   LEU   158      20.603  -8.992  10.022  1.00 10.00      A   
ATOM   1331  N   VAL   159      19.383 -10.697  10.846  1.00 10.00      A   
ATOM   1332  HN  VAL   159      18.485 -11.085  10.948  1.00 10.00      A   
ATOM   1333  CA  VAL   159      20.527 -11.399  11.415  1.00 10.00      A   
ATOM   1334  CB  VAL   159      20.082 -12.629  12.234  1.00 10.00      A   
ATOM   1335  CG1 VAL   159      21.283 -13.341  12.838  1.00 10.00      A   
ATOM   1336  CG2 VAL   159      19.104 -12.220  13.326  1.00 10.00      A   
ATOM   1337  C   VAL   159      21.486 -11.843  10.312  1.00 10.00      A   
ATOM   1338  O   VAL   159      22.707 -11.718  10.441  1.00 10.00      A   
ATOM   1339  N   TYR   160      20.918 -12.347   9.221  1.00 10.00      A   
ATOM   1340  HN  TYR   160      19.938 -12.410   9.182  1.00 10.00      A   
ATOM   1341  CA  TYR   160      21.704 -12.816   8.086  1.00 10.00      A   
ATOM   1342  CB  TYR   160      20.791 -13.351   6.975  1.00 10.00      A   
ATOM   1343  CG  TYR   160      21.535 -13.770   5.724  1.00 10.00      A   
ATOM   1344  CD1 TYR   160      22.176 -15.000   5.655  1.00 10.00      A   
ATOM   1345  CD2 TYR   160      21.614 -12.927   4.622  1.00 10.00      A   
ATOM   1346  CE1 TYR   160      22.873 -15.379   4.526  1.00 10.00      A   
ATOM   1347  CE2 TYR   160      22.305 -13.300   3.486  1.00 10.00      A   
ATOM   1348  CZ  TYR   160      22.935 -14.525   3.446  1.00 10.00      A   
ATOM   1349  OH  TYR   160      23.639 -14.895   2.323  1.00 10.00      A   
ATOM   1350  HH  TYR   160      23.252 -15.697   1.951  1.00 10.00      A   
ATOM   1351  C   TYR   160      22.611 -11.714   7.540  1.00 10.00      A   
ATOM   1352  O   TYR   160      23.817 -11.912   7.394  1.00 10.00      A   
ATOM   1353  N   VAL   161      22.028 -10.554   7.255  1.00 10.00      A   
ATOM   1354  HN  VAL   161      21.062 -10.450   7.416  1.00 10.00      A   
ATOM   1355  CA  VAL   161      22.786  -9.431   6.714  1.00 10.00      A   
ATOM   1356  CB  VAL   161      21.865  -8.283   6.243  1.00 10.00      A   
ATOM   1357  CG1 VAL   161      22.684  -7.150   5.643  1.00 10.00      A   
ATOM   1358  CG2 VAL   161      20.856  -8.795   5.227  1.00 10.00      A   
ATOM   1359  C   VAL   161      23.806  -8.908   7.723  1.00 10.00      A   
ATOM   1360  O   VAL   161      24.928  -8.546   7.354  1.00 10.00      A   
ATOM   1361  N   GLY   162      23.419  -8.894   8.995  1.00 10.00      A   
ATOM   1362  HN  GLY   162      22.513  -9.203   9.227  1.00 10.00      A   
ATOM   1363  CA  GLY   162      24.306  -8.420  10.042  1.00 10.00      A   
ATOM   1364  C   GLY   162      25.550  -9.274  10.183  1.00 10.00      A   
ATOM   1365  O   GLY   162      26.638  -8.764  10.464  1.00 10.00      A   
ATOM   1366  N   PHE   163      25.391 -10.576   9.987  1.00 10.00      A   
ATOM   1367  HN  PHE   163      24.495 -10.923   9.776  1.00 10.00      A   
ATOM   1368  CA  PHE   163      26.506 -11.504  10.085  1.00 10.00      A   
ATOM   1369  CB  PHE   163      25.995 -12.916  10.400  1.00 10.00      A   
ATOM   1370  CG  PHE   163      27.086 -13.924  10.628  1.00 10.00      A   
ATOM   1371  CD1 PHE   163      27.774 -13.959  11.831  1.00 10.00      A   
ATOM   1372  CD2 PHE   163      27.423 -14.837   9.639  1.00 10.00      A   
ATOM   1373  CE1 PHE   163      28.779 -14.883  12.045  1.00 10.00      A   
ATOM   1374  CE2 PHE   163      28.427 -15.765   9.847  1.00 10.00      A   
ATOM   1375  CZ  PHE   163      29.106 -15.787  11.052  1.00 10.00      A   
ATOM   1376  C   PHE   163      27.313 -11.512   8.790  1.00 10.00      A   
ATOM   1377  O   PHE   163      28.544 -11.604   8.811  1.00 10.00      A   
ATOM   1378  N   ARG   164      26.613 -11.401   7.665  1.00 10.00      A   
ATOM   1379  HN  ARG   164      25.634 -11.319   7.720  1.00 10.00      A   
ATOM   1380  CA  ARG   164      27.254 -11.406   6.352  1.00 10.00      A   
ATOM   1381  CB  ARG   164      26.204 -11.516   5.241  1.00 10.00      A   
ATOM   1382  CG  ARG   164      26.775 -11.810   3.860  1.00 10.00      A   
ATOM   1383  CD  ARG   164      26.522 -13.252   3.454  1.00 10.00      A   
ATOM   1384  NE  ARG   164      27.161 -14.201   4.366  1.00 10.00      A   
ATOM   1385  HE  ARG   164      27.862 -13.850   4.961  1.00 10.00      A   
ATOM   1386  CZ  ARG   164      26.853 -15.495   4.437  1.00 10.00      A   
ATOM   1387  NH1 ARG   164      25.913 -16.003   3.650  1.00 10.00      A   
ATOM   1388 HH11 ARG   164      25.404 -15.390   2.969  1.00 10.00      A   
ATOM   1389 HH12 ARG   164      25.674 -17.019   3.706  1.00 10.00      A   
ATOM   1390  NH2 ARG   164      27.486 -16.283   5.301  1.00 10.00      A   
ATOM   1391 HH21 ARG   164      28.226 -15.891   5.925  1.00 10.00      A   
ATOM   1392 HH22 ARG   164      27.247 -17.302   5.359  1.00 10.00      A   
ATOM   1393  C   ARG   164      28.113 -10.162   6.137  1.00 10.00      A   
ATOM   1394  O   ARG   164      29.322 -10.260   5.917  1.00 10.00      A   
ATOM   1395  N   PHE   165      27.490  -8.995   6.223  1.00 10.00      A   
ATOM   1396  HN  PHE   165      26.532  -8.977   6.444  1.00 10.00      A   
ATOM   1397  CA  PHE   165      28.197  -7.737   6.017  1.00 10.00      A   
ATOM   1398  CB  PHE   165      27.384  -6.797   5.117  1.00 10.00      A   
ATOM   1399  CG  PHE   165      27.094  -7.354   3.750  1.00 10.00      A   
ATOM   1400  CD1 PHE   165      25.801  -7.699   3.391  1.00 10.00      A   
ATOM   1401  CD2 PHE   165      28.113  -7.535   2.828  1.00 10.00      A   
ATOM   1402  CE1 PHE   165      25.529  -8.213   2.137  1.00 10.00      A   
ATOM   1403  CE2 PHE   165      27.848  -8.049   1.574  1.00 10.00      A   
ATOM   1404  CZ  PHE   165      26.554  -8.388   1.229  1.00 10.00      A   
ATOM   1405  C   PHE   165      28.516  -7.057   7.342  1.00 10.00      A   
ATOM   1406  O   PHE   165      29.638  -7.149   7.845  1.00 10.00      A   
ATOM   1407  N   GLU   166      27.520  -6.392   7.908  1.00 10.00      A   
ATOM   1408  HN  GLU   166      26.644  -6.385   7.469  1.00 10.00      A   
ATOM   1409  CA  GLU   166      27.674  -5.687   9.172  1.00 10.00      A   
ATOM   1410  CB  GLU   166      28.453  -4.389   8.966  1.00 10.00      A   
ATOM   1411  CG  GLU   166      29.613  -4.200   9.924  1.00 10.00      A   
ATOM   1412  CD  GLU   166      30.274  -2.850   9.765  1.00 10.00      A   
ATOM   1413  OE1 GLU   166      29.701  -1.847  10.238  1.00 10.00      A   
ATOM   1414  OE2 GLU   166      31.375  -2.784   9.178  1.00 10.00      A   
ATOM   1415  C   GLU   166      26.302  -5.374   9.751  1.00 10.00      A   
ATOM   1416  O   GLU   166      25.324  -5.266   9.011  1.00 10.00      A   
ATOM   1417  N   TRP   167      26.231  -5.203  11.064  1.00 10.00      A   
ATOM   1418  HN  TRP   167      27.051  -5.258  11.600  1.00 10.00      A   
ATOM   1419  CA  TRP   167      24.964  -4.921  11.723  1.00 10.00      A   
ATOM   1420  CB  TRP   167      25.039  -5.206  13.220  1.00 10.00      A   
ATOM   1421  CG  TRP   167      25.142  -6.667  13.522  1.00 10.00      A   
ATOM   1422  CD1 TRP   167      26.284  -7.382  13.729  1.00 10.00      A   
ATOM   1423  CD2 TRP   167      24.060  -7.597  13.639  1.00 10.00      A   
ATOM   1424  NE1 TRP   167      25.981  -8.697  13.969  1.00 10.00      A   
ATOM   1425  HE1 TRP   167      26.634  -9.408  14.150  1.00 10.00      A   
ATOM   1426  CE2 TRP   167      24.622  -8.856  13.923  1.00 10.00      A   
ATOM   1427  CE3 TRP   167      22.669  -7.487  13.535  1.00 10.00      A   
ATOM   1428  CZ2 TRP   167      23.843  -9.997  14.102  1.00 10.00      A   
ATOM   1429  CZ3 TRP   167      21.898  -8.620  13.714  1.00 10.00      A   
ATOM   1430  CH2 TRP   167      22.486  -9.859  13.996  1.00 10.00      A   
ATOM   1431  C   TRP   167      24.483  -3.502  11.455  1.00 10.00      A   
ATOM   1432  O   TRP   167      23.300  -3.288  11.192  1.00 10.00      A   
ATOM   1433  N   ARG   168      25.399  -2.539  11.510  1.00 10.00      A   
ATOM   1434  HN  ARG   168      26.326  -2.771  11.737  1.00 10.00      A   
ATOM   1435  CA  ARG   168      25.052  -1.141  11.254  1.00 10.00      A   
ATOM   1436  CB  ARG   168      26.269  -0.229  11.421  1.00 10.00      A   
ATOM   1437  CG  ARG   168      26.890  -0.253  12.808  1.00 10.00      A   
ATOM   1438  CD  ARG   168      28.037   0.738  12.904  1.00 10.00      A   
ATOM   1439  NE  ARG   168      28.839   0.550  14.112  1.00 10.00      A   
ATOM   1440  HE  ARG   168      28.421   0.071  14.866  1.00 10.00      A   
ATOM   1441  CZ  ARG   168      30.096   0.969  14.240  1.00 10.00      A   
ATOM   1442  NH1 ARG   168      30.694   1.595  13.236  1.00 10.00      A   
ATOM   1443 HH11 ARG   168      31.682   1.921  13.329  1.00 10.00      A   
ATOM   1444 HH12 ARG   168      30.177   1.766  12.345  1.00 10.00      A   
ATOM   1445  NH2 ARG   168      30.747   0.762  15.371  1.00 10.00      A   
ATOM   1446 HH21 ARG   168      31.730   1.087  15.480  1.00 10.00      A   
ATOM   1447 HH22 ARG   168      30.277   0.272  16.164  1.00 10.00      A   
ATOM   1448  C   ARG   168      24.495  -0.994   9.844  1.00 10.00      A   
ATOM   1449  O   ARG   168      23.571  -0.217   9.601  1.00 10.00      A   
ATOM   1450  N   LEU   169      25.067  -1.755   8.921  1.00 10.00      A   
ATOM   1451  HN  LEU   169      25.800  -2.346   9.183  1.00 10.00      A   
ATOM   1452  CA  LEU   169      24.634  -1.737   7.533  1.00 10.00      A   
ATOM   1453  CB  LEU   169      25.680  -2.411   6.643  1.00 10.00      A   
ATOM   1454  CG  LEU   169      27.031  -1.699   6.541  1.00 10.00      A   
ATOM   1455  CD1 LEU   169      28.090  -2.635   5.981  1.00 10.00      A   
ATOM   1456  CD2 LEU   169      26.911  -0.453   5.678  1.00 10.00      A   
ATOM   1457  C   LEU   169      23.287  -2.435   7.394  1.00 10.00      A   
ATOM   1458  O   LEU   169      22.403  -1.963   6.678  1.00 10.00      A   
ATOM   1459  N   ALA   170      23.137  -3.557   8.096  1.00 10.00      A   
ATOM   1460  HN  ALA   170      23.885  -3.881   8.643  1.00 10.00      A   
ATOM   1461  CA  ALA   170      21.897  -4.324   8.070  1.00 10.00      A   
ATOM   1462  CB  ALA   170      22.038  -5.589   8.901  1.00 10.00      A   
ATOM   1463  C   ALA   170      20.740  -3.488   8.595  1.00 10.00      A   
ATOM   1464  O   ALA   170      19.674  -3.431   7.978  1.00 10.00      A   
ATOM   1465  N   ALA   171      20.964  -2.832   9.730  1.00 10.00      A   
ATOM   1466  HN  ALA   171      21.841  -2.922  10.168  1.00 10.00      A   
ATOM   1467  CA  ALA   171      19.947  -1.991  10.346  1.00 10.00      A   
ATOM   1468  CB  ALA   171      20.469  -1.380  11.636  1.00 10.00      A   
ATOM   1469  C   ALA   171      19.493  -0.900   9.387  1.00 10.00      A   
ATOM   1470  O   ALA   171      18.297  -0.685   9.203  1.00 10.00      A   
ATOM   1471  N   GLY   172      20.459  -0.235   8.761  1.00 10.00      A   
ATOM   1472  HN  GLY   172      21.392  -0.471   8.938  1.00 10.00      A   
ATOM   1473  CA  GLY   172      20.149   0.825   7.822  1.00 10.00      A   
ATOM   1474  C   GLY   172      19.290   0.341   6.671  1.00 10.00      A   
ATOM   1475  O   GLY   172      18.312   0.995   6.304  1.00 10.00      A   
ATOM   1476  N   VAL   173      19.648  -0.813   6.115  1.00 10.00      A   
ATOM   1477  HN  VAL   173      20.433  -1.288   6.470  1.00 10.00      A   
ATOM   1478  CA  VAL   173      18.907  -1.396   5.000  1.00 10.00      A   
ATOM   1479  CB  VAL   173      19.596  -2.669   4.453  1.00 10.00      A   
ATOM   1480  CG1 VAL   173      18.778  -3.289   3.333  1.00 10.00      A   
ATOM   1481  CG2 VAL   173      21.002  -2.356   3.965  1.00 10.00      A   
ATOM   1482  C   VAL   173      17.480  -1.737   5.420  1.00 10.00      A   
ATOM   1483  O   VAL   173      16.523  -1.369   4.743  1.00 10.00      A   
ATOM   1484  N   VAL   174      17.346  -2.432   6.547  1.00 10.00      A   
ATOM   1485  HN  VAL   174      18.153  -2.691   7.050  1.00 10.00      A   
ATOM   1486  CA  VAL   174      16.034  -2.820   7.055  1.00 10.00      A   
ATOM   1487  CB  VAL   174      16.142  -3.694   8.329  1.00 10.00      A   
ATOM   1488  CG1 VAL   174      14.764  -3.969   8.925  1.00 10.00      A   
ATOM   1489  CG2 VAL   174      16.844  -5.006   8.009  1.00 10.00      A   
ATOM   1490  C   VAL   174      15.164  -1.594   7.325  1.00 10.00      A   
ATOM   1491  O   VAL   174      14.002  -1.554   6.924  1.00 10.00      A   
ATOM   1492  N   ILE   175      15.736  -0.594   7.986  1.00 10.00      A   
ATOM   1493  HN  ILE   175      16.675  -0.679   8.270  1.00 10.00      A   
ATOM   1494  CA  ILE   175      15.007   0.632   8.300  1.00 10.00      A   
ATOM   1495  CB  ILE   175      15.843   1.587   9.187  1.00 10.00      A   
ATOM   1496  CG1 ILE   175      16.050   0.978  10.579  1.00 10.00      A   
ATOM   1497  CG2 ILE   175      15.180   2.955   9.299  1.00 10.00      A   
ATOM   1498  CD1 ILE   175      17.023   1.747  11.449  1.00 10.00      A   
ATOM   1499  C   ILE   175      14.570   1.347   7.021  1.00 10.00      A   
ATOM   1500  O   ILE   175      13.444   1.830   6.925  1.00 10.00      A   
ATOM   1501  N   ALA   176      15.457   1.383   6.031  1.00 10.00      A   
ATOM   1502  HN  ALA   176      16.336   0.963   6.159  1.00 10.00      A   
ATOM   1503  CA  ALA   176      15.157   2.034   4.760  1.00 10.00      A   
ATOM   1504  CB  ALA   176      16.402   2.114   3.887  1.00 10.00      A   
ATOM   1505  C   ALA   176      14.033   1.318   4.018  1.00 10.00      A   
ATOM   1506  O   ALA   176      13.046   1.938   3.624  1.00 10.00      A   
ATOM   1507  N   LEU   177      14.178   0.007   3.851  1.00 10.00      A   
ATOM   1508  HN  LEU   177      14.980  -0.435   4.211  1.00 10.00      A   
ATOM   1509  CA  LEU   177      13.180  -0.789   3.147  1.00 10.00      A   
ATOM   1510  CB  LEU   177      13.661  -2.231   2.948  1.00 10.00      A   
ATOM   1511  CG  LEU   177      14.947  -2.416   2.136  1.00 10.00      A   
ATOM   1512  CD1 LEU   177      15.244  -3.894   1.933  1.00 10.00      A   
ATOM   1513  CD2 LEU   177      14.856  -1.695   0.799  1.00 10.00      A   
ATOM   1514  C   LEU   177      11.836  -0.777   3.869  1.00 10.00      A   
ATOM   1515  O   LEU   177      10.785  -0.623   3.243  1.00 10.00      A   
ATOM   1516  N   ALA   178      11.873  -0.930   5.189  1.00 10.00      A   
ATOM   1517  HN  ALA   178      12.742  -1.044   5.638  1.00 10.00      A   
ATOM   1518  CA  ALA   178      10.655  -0.939   5.989  1.00 10.00      A   
ATOM   1519  CB  ALA   178      10.946  -1.378   7.417  1.00 10.00      A   
ATOM   1520  C   ALA   178       9.978   0.426   5.980  1.00 10.00      A   
ATOM   1521  O   ALA   178       8.751   0.516   6.010  1.00 10.00      A   
ATOM   1522  N   HIS   179      10.789   1.479   5.924  1.00 10.00      A   
ATOM   1523  HN  HIS   179      11.761   1.330   5.895  1.00 10.00      A   
ATOM   1524  CA  HIS   179      10.285   2.851   5.912  1.00 10.00      A   
ATOM   1525  CB  HIS   179      11.443   3.839   5.715  1.00 10.00      A   
ATOM   1526  CG  HIS   179      11.030   5.271   5.547  1.00 10.00      A   
ATOM   1527  ND1 HIS   179      10.786   6.113   6.608  1.00 10.00      A   
ATOM   1528  HD1 HIS   179      10.833   5.867   7.564  1.00 10.00      A   
ATOM   1529  CD2 HIS   179      10.850   6.016   4.430  1.00 10.00      A   
ATOM   1530  CE1 HIS   179      10.466   7.312   6.155  1.00 10.00      A   
ATOM   1531  NE2 HIS   179      10.503   7.279   4.836  1.00 10.00      A   
ATOM   1532  HE2 HIS   179      10.329   8.045   4.241  1.00 10.00      A   
ATOM   1533  C   HIS   179       9.234   3.048   4.824  1.00 10.00      A   
ATOM   1534  O   HIS   179       8.132   3.522   5.093  1.00 10.00      A   
ATOM   1535  N   ASP   180       9.579   2.667   3.603  1.00 10.00      A   
ATOM   1536  HN  ASP   180      10.470   2.279   3.456  1.00 10.00      A   
ATOM   1537  CA  ASP   180       8.668   2.807   2.474  1.00 10.00      A   
ATOM   1538  CB  ASP   180       9.370   2.464   1.159  1.00 10.00      A   
ATOM   1539  CG  ASP   180       9.880   3.690   0.430  1.00 10.00      A   
ATOM   1540  OD1 ASP   180       9.084   4.625   0.207  1.00 10.00      A   
ATOM   1541  OD2 ASP   180      11.079   3.720   0.077  1.00 10.00      A   
ATOM   1542  C   ASP   180       7.427   1.940   2.647  1.00 10.00      A   
ATOM   1543  O   ASP   180       6.315   2.372   2.350  1.00 10.00      A   
ATOM   1544  N   VAL   181       7.627   0.723   3.145  1.00 10.00      A   
ATOM   1545  HN  VAL   181       8.541   0.450   3.376  1.00 10.00      A   
ATOM   1546  CA  VAL   181       6.533  -0.222   3.355  1.00 10.00      A   
ATOM   1547  CB  VAL   181       7.056  -1.616   3.765  1.00 10.00      A   
ATOM   1548  CG1 VAL   181       5.903  -2.589   3.956  1.00 10.00      A   
ATOM   1549  CG2 VAL   181       8.024  -2.145   2.719  1.00 10.00      A   
ATOM   1550  C   VAL   181       5.536   0.285   4.398  1.00 10.00      A   
ATOM   1551  O   VAL   181       4.322   0.166   4.220  1.00 10.00      A   
ATOM   1552  N   ILE   182       6.053   0.862   5.478  1.00 10.00      A   
ATOM   1553  HN  ILE   182       7.031   0.937   5.556  1.00 10.00      A   
ATOM   1554  CA  ILE   182       5.205   1.387   6.551  1.00 10.00      A   
ATOM   1555  CB  ILE   182       6.038   1.925   7.740  1.00 10.00      A   
ATOM   1556  CG1 ILE   182       6.844   0.794   8.390  1.00 10.00      A   
ATOM   1557  CG2 ILE   182       5.159   2.620   8.773  1.00 10.00      A   
ATOM   1558  CD1 ILE   182       6.005  -0.355   8.906  1.00 10.00      A   
ATOM   1559  C   ILE   182       4.265   2.471   6.026  1.00 10.00      A   
ATOM   1560  O   ILE   182       3.099   2.541   6.423  1.00 10.00      A   
ATOM   1561  N   ILE   183       4.768   3.296   5.112  1.00 10.00      A   
ATOM   1562  HN  ILE   183       5.699   3.183   4.825  1.00 10.00      A   
ATOM   1563  CA  ILE   183       3.963   4.362   4.523  1.00 10.00      A   
ATOM   1564  CB  ILE   183       4.799   5.289   3.610  1.00 10.00      A   
ATOM   1565  CG1 ILE   183       6.001   5.847   4.376  1.00 10.00      A   
ATOM   1566  CG2 ILE   183       3.941   6.426   3.068  1.00 10.00      A   
ATOM   1567  CD1 ILE   183       6.971   6.630   3.516  1.00 10.00      A   
ATOM   1568  C   ILE   183       2.805   3.762   3.727  1.00 10.00      A   
ATOM   1569  O   ILE   183       1.671   4.238   3.799  1.00 10.00      A   
ATOM   1570  N   THR   184       3.095   2.693   2.991  1.00 10.00      A   
ATOM   1571  HN  THR   184       4.018   2.354   2.977  1.00 10.00      A   
ATOM   1572  CA  THR   184       2.083   2.012   2.198  1.00 10.00      A   
ATOM   1573  CB  THR   184       2.704   0.870   1.372  1.00 10.00      A   
ATOM   1574  OG1 THR   184       4.031   1.234   0.973  1.00 10.00      A   
ATOM   1575  HG1 THR   184       4.008   2.095   0.532  1.00 10.00      A   
ATOM   1576  CG2 THR   184       1.871   0.596   0.133  1.00 10.00      A   
ATOM   1577  C   THR   184       1.004   1.432   3.113  1.00 10.00      A   
ATOM   1578  O   THR   184      -0.189   1.489   2.802  1.00 10.00      A   
ATOM   1579  N   LEU   185       1.433   0.892   4.252  1.00 10.00      A   
ATOM   1580  HN  LEU   185       2.400   0.880   4.440  1.00 10.00      A   
ATOM   1581  CA  LEU   185       0.512   0.306   5.225  1.00 10.00      A   
ATOM   1582  CB  LEU   185       1.274  -0.355   6.377  1.00 10.00      A   
ATOM   1583  CG  LEU   185       2.169  -1.536   5.997  1.00 10.00      A   
ATOM   1584  CD1 LEU   185       2.924  -2.051   7.211  1.00 10.00      A   
ATOM   1585  CD2 LEU   185       1.355  -2.649   5.358  1.00 10.00      A   
ATOM   1586  C   LEU   185      -0.462   1.353   5.753  1.00 10.00      A   
ATOM   1587  O   LEU   185      -1.612   1.041   6.071  1.00 10.00      A   
ATOM   1588  N   GLY   186       0.003   2.593   5.841  1.00 10.00      A   
ATOM   1589  HN  GLY   186       0.937   2.777   5.599  1.00 10.00      A   
ATOM   1590  CA  GLY   186      -0.849   3.668   6.305  1.00 10.00      A   
ATOM   1591  C   GLY   186      -1.998   3.898   5.349  1.00 10.00      A   
ATOM   1592  O   GLY   186      -3.141   4.085   5.768  1.00 10.00      A   
ATOM   1593  N   ILE   187      -1.691   3.863   4.055  1.00 10.00      A   
ATOM   1594  HN  ILE   187      -0.757   3.715   3.792  1.00 10.00      A   
ATOM   1595  CA  ILE   187      -2.696   4.045   3.019  1.00 10.00      A   
ATOM   1596  CB  ILE   187      -2.049   4.158   1.624  1.00 10.00      A   
ATOM   1597  CG1 ILE   187      -0.953   5.228   1.628  1.00 10.00      A   
ATOM   1598  CG2 ILE   187      -3.101   4.478   0.571  1.00 10.00      A   
ATOM   1599  CD1 ILE   187      -0.105   5.239   0.374  1.00 10.00      A   
ATOM   1600  C   ILE   187      -3.649   2.855   3.036  1.00 10.00      A   
ATOM   1601  O   ILE   187      -4.847   2.993   2.787  1.00 10.00      A   
ATOM   1602  N   LEU   188      -3.099   1.684   3.346  1.00 10.00      A   
ATOM   1603  HN  LEU   188      -2.131   1.643   3.518  1.00 10.00      A   
ATOM   1604  CA  LEU   188      -3.882   0.457   3.424  1.00 10.00      A   
ATOM   1605  CB  LEU   188      -2.963  -0.755   3.618  1.00 10.00      A   
ATOM   1606  CG  LEU   188      -2.630  -1.576   2.369  1.00 10.00      A   
ATOM   1607  CD1 LEU   188      -1.920  -0.728   1.326  1.00 10.00      A   
ATOM   1608  CD2 LEU   188      -1.790  -2.785   2.740  1.00 10.00      A   
ATOM   1609  C   LEU   188      -4.892   0.542   4.566  1.00 10.00      A   
ATOM   1610  O   LEU   188      -5.997   0.005   4.474  1.00 10.00      A   
ATOM   1611  N   SER   189      -4.508   1.235   5.631  1.00 10.00      A   
ATOM   1612  HN  SER   189      -3.614   1.640   5.640  1.00 10.00      A   
ATOM   1613  CA  SER   189      -5.374   1.409   6.786  1.00 10.00      A   
ATOM   1614  CB  SER   189      -4.573   1.984   7.957  1.00 10.00      A   
ATOM   1615  OG  SER   189      -3.393   1.231   8.186  1.00 10.00      A   
ATOM   1616  HG  SER   189      -2.958   1.046   7.344  1.00 10.00      A   
ATOM   1617  C   SER   189      -6.534   2.339   6.441  1.00 10.00      A   
ATOM   1618  O   SER   189      -7.642   2.195   6.962  1.00 10.00      A   
ATOM   1619  N   LEU   190      -6.274   3.278   5.536  1.00 10.00      A   
ATOM   1620  HN  LEU   190      -5.377   3.324   5.140  1.00 10.00      A   
ATOM   1621  CA  LEU   190      -7.281   4.237   5.114  1.00 10.00      A   
ATOM   1622  CB  LEU   190      -6.638   5.341   4.269  1.00 10.00      A   
ATOM   1623  CG  LEU   190      -7.536   6.525   3.909  1.00 10.00      A   
ATOM   1624  CD1 LEU   190      -7.885   7.330   5.152  1.00 10.00      A   
ATOM   1625  CD2 LEU   190      -6.867   7.405   2.864  1.00 10.00      A   
ATOM   1626  C   LEU   190      -8.388   3.548   4.324  1.00 10.00      A   
ATOM   1627  O   LEU   190      -9.571   3.732   4.606  1.00 10.00      A   
ATOM   1628  N   PHE   191      -7.996   2.732   3.352  1.00 10.00      A   
ATOM   1629  HN  PHE   191      -7.034   2.607   3.191  1.00 10.00      A   
ATOM   1630  CA  PHE   191      -8.960   2.020   2.517  1.00 10.00      A   
ATOM   1631  CB  PHE   191      -8.360   1.693   1.148  1.00 10.00      A   
ATOM   1632  CG  PHE   191      -8.203   2.885   0.247  1.00 10.00      A   
ATOM   1633  CD1 PHE   191      -9.313   3.512  -0.297  1.00 10.00      A   
ATOM   1634  CD2 PHE   191      -6.946   3.374  -0.060  1.00 10.00      A   
ATOM   1635  CE1 PHE   191      -9.170   4.606  -1.130  1.00 10.00      A   
ATOM   1636  CE2 PHE   191      -6.795   4.466  -0.891  1.00 10.00      A   
ATOM   1637  CZ  PHE   191      -7.908   5.083  -1.427  1.00 10.00      A   
ATOM   1638  C   PHE   191      -9.463   0.747   3.189  1.00 10.00      A   
ATOM   1639  O   PHE   191     -10.405   0.116   2.703  1.00 10.00      A   
ATOM   1640  N   HIS   192      -8.827   0.379   4.302  1.00 10.00      A   
ATOM   1641  HN  HIS   192      -8.083   0.930   4.619  1.00 10.00      A   
ATOM   1642  CA  HIS   192      -9.189  -0.820   5.064  1.00 10.00      A   
ATOM   1643  CB  HIS   192     -10.645  -0.760   5.543  1.00 10.00      A   
ATOM   1644  CG  HIS   192     -10.838  -1.099   6.991  1.00 10.00      A   
ATOM   1645  ND1 HIS   192      -9.978  -1.909   7.705  1.00 10.00      A   
ATOM   1646  HD1 HIS   192      -9.169  -2.346   7.352  1.00 10.00      A   
ATOM   1647  CD2 HIS   192     -11.804  -0.723   7.862  1.00 10.00      A   
ATOM   1648  CE1 HIS   192     -10.412  -2.017   8.949  1.00 10.00      A   
ATOM   1649  NE2 HIS   192     -11.517  -1.307   9.067  1.00 10.00      A   
ATOM   1650  HE2 HIS   192     -12.051  -1.219   9.889  1.00 10.00      A   
ATOM   1651  C   HIS   192      -8.942  -2.085   4.244  1.00 10.00      A   
ATOM   1652  O   HIS   192      -9.773  -2.989   4.215  1.00 10.00      A   
ATOM   1653  N   ILE   193      -7.782  -2.141   3.604  1.00 10.00      A   
ATOM   1654  HN  ILE   193      -7.150  -1.398   3.712  1.00 10.00      A   
ATOM   1655  CA  ILE   193      -7.401  -3.277   2.766  1.00 10.00      A   
ATOM   1656  CB  ILE   193      -6.067  -3.002   2.031  1.00 10.00      A   
ATOM   1657  CG1 ILE   193      -6.186  -1.759   1.140  1.00 10.00      A   
ATOM   1658  CG2 ILE   193      -5.615  -4.211   1.218  1.00 10.00      A   
ATOM   1659  CD1 ILE   193      -7.237  -1.872   0.054  1.00 10.00      A   
ATOM   1660  C   ILE   193      -7.286  -4.562   3.589  1.00 10.00      A   
ATOM   1661  O   ILE   193      -6.811  -4.544   4.727  1.00 10.00      A   
ATOM   1662  N   GLU   194      -7.729  -5.670   3.008  1.00 10.00      A   
ATOM   1663  HN  GLU   194      -8.085  -5.622   2.090  1.00 10.00      A   
ATOM   1664  CA  GLU   194      -7.689  -6.960   3.680  1.00 10.00      A   
ATOM   1665  CB  GLU   194      -8.684  -7.934   3.039  1.00 10.00      A   
ATOM   1666  CG  GLU   194      -9.789  -7.270   2.233  1.00 10.00      A   
ATOM   1667  CD  GLU   194      -9.438  -7.145   0.764  1.00 10.00      A   
ATOM   1668  OE1 GLU   194      -8.559  -6.323   0.424  1.00 10.00      A   
ATOM   1669  OE2 GLU   194     -10.039  -7.868  -0.058  1.00 10.00      A   
ATOM   1670  C   GLU   194      -6.286  -7.555   3.631  1.00 10.00      A   
ATOM   1671  O   GLU   194      -5.744  -7.807   2.552  1.00 10.00      A   
ATOM   1672  N   ILE   195      -5.702  -7.778   4.798  1.00 10.00      A   
ATOM   1673  HN  ILE   195      -6.185  -7.558   5.628  1.00 10.00      A   
ATOM   1674  CA  ILE   195      -4.366  -8.350   4.879  1.00 10.00      A   
ATOM   1675  CB  ILE   195      -3.560  -7.786   6.067  1.00 10.00      A   
ATOM   1676  CG1 ILE   195      -3.511  -6.256   6.006  1.00 10.00      A   
ATOM   1677  CG2 ILE   195      -2.150  -8.362   6.087  1.00 10.00      A   
ATOM   1678  CD1 ILE   195      -2.935  -5.704   4.719  1.00 10.00      A   
ATOM   1679  C   ILE   195      -4.448  -9.868   4.975  1.00 10.00      A   
ATOM   1680  O   ILE   195      -4.449 -10.440   6.068  1.00 10.00      A   
ATOM   1681  N   ASP   196      -4.544 -10.503   3.819  1.00 10.00      A   
ATOM   1682  HN  ASP   196      -4.551  -9.979   2.991  1.00 10.00      A   
ATOM   1683  CA  ASP   196      -4.642 -11.954   3.736  1.00 10.00      A   
ATOM   1684  CB  ASP   196      -5.504 -12.350   2.538  1.00 10.00      A   
ATOM   1685  CG  ASP   196      -6.977 -12.475   2.866  1.00 10.00      A   
ATOM   1686  OD1 ASP   196      -7.359 -12.240   4.031  1.00 10.00      A   
ATOM   1687  OD2 ASP   196      -7.758 -12.819   1.952  1.00 10.00      A   
ATOM   1688  C   ASP   196      -3.266 -12.580   3.583  1.00 10.00      A   
ATOM   1689  O   ASP   196      -2.256 -11.873   3.512  1.00 10.00      A   
ATOM   1690  N   LEU   197      -3.234 -13.907   3.494  1.00 10.00      A   
ATOM   1691  HN  LEU   197      -4.079 -14.410   3.538  1.00 10.00      A   
ATOM   1692  CA  LEU   197      -1.983 -14.639   3.339  1.00 10.00      A   
ATOM   1693  CB  LEU   197      -2.228 -16.148   3.394  1.00 10.00      A   
ATOM   1694  CG  LEU   197      -2.754 -16.700   4.721  1.00 10.00      A   
ATOM   1695  CD1 LEU   197      -2.967 -18.201   4.628  1.00 10.00      A   
ATOM   1696  CD2 LEU   197      -1.804 -16.365   5.858  1.00 10.00      A   
ATOM   1697  C   LEU   197      -1.288 -14.266   2.036  1.00 10.00      A   
ATOM   1698  O   LEU   197      -0.057 -14.251   1.960  1.00 10.00      A   
ATOM   1699  N   THR   198      -2.083 -13.955   1.014  1.00 10.00      A   
ATOM   1700  HN  THR   198      -3.058 -13.996   1.137  1.00 10.00      A   
ATOM   1701  CA  THR   198      -1.552 -13.567  -0.287  1.00 10.00      A   
ATOM   1702  CB  THR   198      -2.690 -13.311  -1.289  1.00 10.00      A   
ATOM   1703  OG1 THR   198      -3.752 -12.603  -0.630  1.00 10.00      A   
ATOM   1704  HG1 THR   198      -4.569 -13.120  -0.689  1.00 10.00      A   
ATOM   1705  CG2 THR   198      -3.221 -14.625  -1.839  1.00 10.00      A   
ATOM   1706  C   THR   198      -0.700 -12.307  -0.161  1.00 10.00      A   
ATOM   1707  O   THR   198       0.357 -12.192  -0.784  1.00 10.00      A   
ATOM   1708  N   ILE   199      -1.167 -11.374   0.662  1.00 10.00      A   
ATOM   1709  HN  ILE   199      -2.016 -11.533   1.129  1.00 10.00      A   
ATOM   1710  CA  ILE   199      -0.455 -10.125   0.891  1.00 10.00      A   
ATOM   1711  CB  ILE   199      -1.250  -9.190   1.833  1.00 10.00      A   
ATOM   1712  CG1 ILE   199      -2.666  -8.939   1.294  1.00 10.00      A   
ATOM   1713  CG2 ILE   199      -0.513  -7.873   2.046  1.00 10.00      A   
ATOM   1714  CD1 ILE   199      -2.717  -8.069   0.054  1.00 10.00      A   
ATOM   1715  C   ILE   199       0.903 -10.426   1.519  1.00 10.00      A   
ATOM   1716  O   ILE   199       1.934  -9.906   1.086  1.00 10.00      A   
ATOM   1717  N   VAL   200       0.890 -11.299   2.522  1.00 10.00      A   
ATOM   1718  HN  VAL   200       0.034 -11.688   2.800  1.00 10.00      A   
ATOM   1719  CA  VAL   200       2.108 -11.694   3.222  1.00 10.00      A   
ATOM   1720  CB  VAL   200       1.802 -12.684   4.370  1.00 10.00      A   
ATOM   1721  CG1 VAL   200       3.053 -12.975   5.187  1.00 10.00      A   
ATOM   1722  CG2 VAL   200       0.691 -12.144   5.260  1.00 10.00      A   
ATOM   1723  C   VAL   200       3.098 -12.335   2.252  1.00 10.00      A   
ATOM   1724  O   VAL   200       4.298 -12.044   2.288  1.00 10.00      A   
ATOM   1725  N   ALA   201       2.582 -13.187   1.373  1.00 10.00      A   
ATOM   1726  HN  ALA   201       1.615 -13.364   1.392  1.00 10.00      A   
ATOM   1727  CA  ALA   201       3.409 -13.869   0.386  1.00 10.00      A   
ATOM   1728  CB  ALA   201       2.589 -14.885  -0.391  1.00 10.00      A   
ATOM   1729  C   ALA   201       4.059 -12.869  -0.562  1.00 10.00      A   
ATOM   1730  O   ALA   201       5.256 -12.954  -0.844  1.00 10.00      A   
ATOM   1731  N   SER   202       3.269 -11.918  -1.047  1.00 10.00      A   
ATOM   1732  HN  SER   202       2.315 -11.913  -0.803  1.00 10.00      A   
ATOM   1733  CA  SER   202       3.775 -10.895  -1.951  1.00 10.00      A   
ATOM   1734  CB  SER   202       2.633 -10.004  -2.438  1.00 10.00      A   
ATOM   1735  OG  SER   202       1.628 -10.783  -3.063  1.00 10.00      A   
ATOM   1736  HG  SER   202       0.758 -10.461  -2.793  1.00 10.00      A   
ATOM   1737  C   SER   202       4.868 -10.063  -1.280  1.00 10.00      A   
ATOM   1738  O   SER   202       5.888  -9.745  -1.896  1.00 10.00      A   
ATOM   1739  N   LEU   203       4.653  -9.732  -0.008  1.00 10.00      A   
ATOM   1740  HN  LEU   203       3.814 -10.009   0.420  1.00 10.00      A   
ATOM   1741  CA  LEU   203       5.620  -8.956   0.765  1.00 10.00      A   
ATOM   1742  CB  LEU   203       5.078  -8.652   2.167  1.00 10.00      A   
ATOM   1743  CG  LEU   203       3.885  -7.697   2.249  1.00 10.00      A   
ATOM   1744  CD1 LEU   203       3.340  -7.645   3.667  1.00 10.00      A   
ATOM   1745  CD2 LEU   203       4.277  -6.305   1.777  1.00 10.00      A   
ATOM   1746  C   LEU   203       6.939  -9.709   0.879  1.00 10.00      A   
ATOM   1747  O   LEU   203       8.011  -9.120   0.785  1.00 10.00      A   
ATOM   1748  N   MET   204       6.849 -11.017   1.065  1.00 10.00      A   
ATOM   1749  HN  MET   204       5.960 -11.431   1.124  1.00 10.00      A   
ATOM   1750  CA  MET   204       8.031 -11.860   1.187  1.00 10.00      A   
ATOM   1751  CB  MET   204       7.634 -13.241   1.719  1.00 10.00      A   
ATOM   1752  CG  MET   204       8.801 -14.176   1.996  1.00 10.00      A   
ATOM   1753  SD  MET   204       8.252 -15.812   2.522  1.00 10.00      A   
ATOM   1754  CE  MET   204       7.424 -15.407   4.059  1.00 10.00      A   
ATOM   1755  C   MET   204       8.727 -12.008  -0.161  1.00 10.00      A   
ATOM   1756  O   MET   204       9.954 -12.079  -0.233  1.00 10.00      A   
ATOM   1757  N   SER   205       7.936 -12.034  -1.227  1.00 10.00      A   
ATOM   1758  HN  SER   205       6.966 -11.948  -1.102  1.00 10.00      A   
ATOM   1759  CA  SER   205       8.465 -12.186  -2.576  1.00 10.00      A   
ATOM   1760  CB  SER   205       7.336 -12.507  -3.561  1.00 10.00      A   
ATOM   1761  OG  SER   205       6.575 -13.625  -3.122  1.00 10.00      A   
ATOM   1762  HG  SER   205       6.210 -13.443  -2.242  1.00 10.00      A   
ATOM   1763  C   SER   205       9.244 -10.953  -3.037  1.00 10.00      A   
ATOM   1764  O   SER   205      10.236 -11.076  -3.754  1.00 10.00      A   
ATOM   1765  N   VAL   206       8.805  -9.770  -2.616  1.00 10.00      A   
ATOM   1766  HN  VAL   206       8.017  -9.728  -2.030  1.00 10.00      A   
ATOM   1767  CA  VAL   206       9.472  -8.531  -3.014  1.00 10.00      A   
ATOM   1768  CB  VAL   206       8.556  -7.289  -2.934  1.00 10.00      A   
ATOM   1769  CG1 VAL   206       7.369  -7.433  -3.875  1.00 10.00      A   
ATOM   1770  CG2 VAL   206       8.094  -7.021  -1.510  1.00 10.00      A   
ATOM   1771  C   VAL   206      10.769  -8.289  -2.243  1.00 10.00      A   
ATOM   1772  O   VAL   206      11.586  -7.453  -2.644  1.00 10.00      A   
ATOM   1773  N   ILE   207      10.963  -9.012  -1.143  1.00 10.00      A   
ATOM   1774  HN  ILE   207      10.280  -9.660  -0.865  1.00 10.00      A   
ATOM   1775  CA  ILE   207      12.178  -8.868  -0.349  1.00 10.00      A   
ATOM   1776  CB  ILE   207      12.052  -9.461   1.070  1.00 10.00      A   
ATOM   1777  CG1 ILE   207      10.847  -8.865   1.795  1.00 10.00      A   
ATOM   1778  CG2 ILE   207      13.324  -9.190   1.864  1.00 10.00      A   
ATOM   1779  CD1 ILE   207      10.508  -9.563   3.096  1.00 10.00      A   
ATOM   1780  C   ILE   207      13.348  -9.520  -1.075  1.00 10.00      A   
ATOM   1781  O   ILE   207      13.663 -10.691  -0.863  1.00 10.00      A   
ATOM   1782  N   GLY   208      13.964  -8.755  -1.954  1.00 10.00      A   
ATOM   1783  HN  GLY   208      13.644  -7.840  -2.095  1.00 10.00      A   
ATOM   1784  CA  GLY   208      15.082  -9.246  -2.718  1.00 10.00      A   
ATOM   1785  C   GLY   208      15.264  -8.435  -3.977  1.00 10.00      A   
ATOM   1786  O   GLY   208      16.381  -8.069  -4.332  1.00 10.00      A   
ATOM   1787  N   TYR   209      14.149  -8.117  -4.630  1.00 10.00      A   
ATOM   1788  HN  TYR   209      13.286  -8.425  -4.276  1.00 10.00      A   
ATOM   1789  CA  TYR   209      14.173  -7.336  -5.863  1.00 10.00      A   
ATOM   1790  CB  TYR   209      12.764  -7.195  -6.448  1.00 10.00      A   
ATOM   1791  CG  TYR   209      12.062  -8.512  -6.699  1.00 10.00      A   
ATOM   1792  CD1 TYR   209      10.701  -8.653  -6.456  1.00 10.00      A   
ATOM   1793  CD2 TYR   209      12.760  -9.617  -7.173  1.00 10.00      A   
ATOM   1794  CE1 TYR   209      10.056  -9.853  -6.682  1.00 10.00      A   
ATOM   1795  CE2 TYR   209      12.121 -10.822  -7.400  1.00 10.00      A   
ATOM   1796  CZ  TYR   209      10.772 -10.936  -7.152  1.00 10.00      A   
ATOM   1797  OH  TYR   209      10.134 -12.136  -7.379  1.00 10.00      A   
ATOM   1798  HH  TYR   209      10.789 -12.844  -7.391  1.00 10.00      A   
ATOM   1799  C   TYR   209      14.790  -5.965  -5.615  1.00 10.00      A   
ATOM   1800  O   TYR   209      15.547  -5.453  -6.437  1.00 10.00      A   
ATOM   1801  N   SER   210      14.465  -5.381  -4.471  1.00 10.00      A   
ATOM   1802  HN  SER   210      13.833  -5.828  -3.870  1.00 10.00      A   
ATOM   1803  CA  SER   210      15.003  -4.082  -4.095  1.00 10.00      A   
ATOM   1804  CB  SER   210      13.890  -3.203  -3.521  1.00 10.00      A   
ATOM   1805  OG  SER   210      12.783  -3.147  -4.406  1.00 10.00      A   
ATOM   1806  HG  SER   210      11.965  -3.313  -3.914  1.00 10.00      A   
ATOM   1807  C   SER   210      16.120  -4.255  -3.067  1.00 10.00      A   
ATOM   1808  O   SER   210      16.474  -3.320  -2.353  1.00 10.00      A   
ATOM   1809  N   LEU   211      16.675  -5.458  -3.007  1.00 10.00      A   
ATOM   1810  HN  LEU   211      16.365  -6.154  -3.621  1.00 10.00      A   
ATOM   1811  CA  LEU   211      17.744  -5.765  -2.062  1.00 10.00      A   
ATOM   1812  CB  LEU   211      17.287  -6.838  -1.068  1.00 10.00      A   
ATOM   1813  CG  LEU   211      18.298  -7.259   0.004  1.00 10.00      A   
ATOM   1814  CD1 LEU   211      18.663  -6.082   0.894  1.00 10.00      A   
ATOM   1815  CD2 LEU   211      17.751  -8.410   0.833  1.00 10.00      A   
ATOM   1816  C   LEU   211      19.006  -6.218  -2.787  1.00 10.00      A   
ATOM   1817  O   LEU   211      20.116  -5.903  -2.364  1.00 10.00      A   
ATOM   1818  N   ASN   212      18.831  -6.957  -3.880  1.00 10.00      A   
ATOM   1819  HN  ASN   212      17.917  -7.194  -4.157  1.00 10.00      A   
ATOM   1820  CA  ASN   212      19.960  -7.449  -4.669  1.00 10.00      A   
ATOM   1821  CB  ASN   212      19.475  -8.269  -5.867  1.00 10.00      A   
ATOM   1822  CG  ASN   212      20.607  -8.716  -6.773  1.00 10.00      A   
ATOM   1823  OD1 ASN   212      21.329  -9.666  -6.466  1.00 10.00      A   
ATOM   1824  ND2 ASN   212      20.757  -8.047  -7.908  1.00 10.00      A   
ATOM   1825 HD21 ASN   212      20.134  -7.307  -8.096  1.00 10.00      A   
ATOM   1826 HD22 ASN   212      21.472  -8.322  -8.518  1.00 10.00      A   
ATOM   1827  C   ASN   212      20.850  -6.301  -5.128  1.00 10.00      A   
ATOM   1828  O   ASN   212      22.076  -6.401  -5.090  1.00 10.00      A   
ATOM   1829  N   ASP   213      20.222  -5.207  -5.545  1.00 10.00      A   
ATOM   1830  HN  ASP   213      19.243  -5.197  -5.561  1.00 10.00      A   
ATOM   1831  CA  ASP   213      20.951  -4.029  -5.994  1.00 10.00      A   
ATOM   1832  CB  ASP   213      19.992  -2.938  -6.470  1.00 10.00      A   
ATOM   1833  CG  ASP   213      19.668  -3.057  -7.943  1.00 10.00      A   
ATOM   1834  OD1 ASP   213      20.595  -2.931  -8.772  1.00 10.00      A   
ATOM   1835  OD2 ASP   213      18.486  -3.297  -8.274  1.00 10.00      A   
ATOM   1836  C   ASP   213      21.834  -3.500  -4.879  1.00 10.00      A   
ATOM   1837  O   ASP   213      22.999  -3.178  -5.099  1.00 10.00      A   
ATOM   1838  N   SER   214      21.277  -3.442  -3.677  1.00 10.00      A   
ATOM   1839  HN  SER   214      20.344  -3.726  -3.565  1.00 10.00      A   
ATOM   1840  CA  SER   214      22.007  -2.967  -2.516  1.00 10.00      A   
ATOM   1841  CB  SER   214      21.058  -2.878  -1.323  1.00 10.00      A   
ATOM   1842  OG  SER   214      19.727  -2.659  -1.768  1.00 10.00      A   
ATOM   1843  HG  SER   214      19.526  -1.716  -1.731  1.00 10.00      A   
ATOM   1844  C   SER   214      23.172  -3.903  -2.205  1.00 10.00      A   
ATOM   1845  O   SER   214      24.266  -3.451  -1.865  1.00 10.00      A   
ATOM   1846  N   ILE   215      22.929  -5.210  -2.350  1.00 10.00      A   
ATOM   1847  HN  ILE   215      22.030  -5.497  -2.630  1.00 10.00      A   
ATOM   1848  CA  ILE   215      23.953  -6.223  -2.100  1.00 10.00      A   
ATOM   1849  CB  ILE   215      23.414  -7.659  -2.323  1.00 10.00      A   
ATOM   1850  CG1 ILE   215      22.302  -7.981  -1.320  1.00 10.00      A   
ATOM   1851  CG2 ILE   215      24.536  -8.684  -2.212  1.00 10.00      A   
ATOM   1852  CD1 ILE   215      21.605  -9.301  -1.580  1.00 10.00      A   
ATOM   1853  C   ILE   215      25.163  -5.978  -3.002  1.00 10.00      A   
ATOM   1854  O   ILE   215      26.311  -6.098  -2.567  1.00 10.00      A   
ATOM   1855  N   VAL   216      24.893  -5.610  -4.251  1.00 10.00      A   
ATOM   1856  HN  VAL   216      23.952  -5.530  -4.532  1.00 10.00      A   
ATOM   1857  CA  VAL   216      25.950  -5.327  -5.220  1.00 10.00      A   
ATOM   1858  CB  VAL   216      25.364  -5.080  -6.629  1.00 10.00      A   
ATOM   1859  CG1 VAL   216      26.439  -4.618  -7.603  1.00 10.00      A   
ATOM   1860  CG2 VAL   216      24.690  -6.344  -7.147  1.00 10.00      A   
ATOM   1861  C   VAL   216      26.773  -4.121  -4.766  1.00 10.00      A   
ATOM   1862  O   VAL   216      27.994  -4.085  -4.940  1.00 10.00      A   
ATOM   1863  N   VAL   217      26.099  -3.146  -4.166  1.00 10.00      A   
ATOM   1864  HN  VAL   217      25.127  -3.231  -4.055  1.00 10.00      A   
ATOM   1865  CA  VAL   217      26.767  -1.953  -3.667  1.00 10.00      A   
ATOM   1866  CB  VAL   217      25.758  -0.886  -3.190  1.00 10.00      A   
ATOM   1867  CG1 VAL   217      26.479   0.382  -2.755  1.00 10.00      A   
ATOM   1868  CG2 VAL   217      24.749  -0.576  -4.285  1.00 10.00      A   
ATOM   1869  C   VAL   217      27.698  -2.324  -2.516  1.00 10.00      A   
ATOM   1870  O   VAL   217      28.849  -1.884  -2.467  1.00 10.00      A   
ATOM   1871  N   SER   218      27.198  -3.151  -1.600  1.00 10.00      A   
ATOM   1872  HN  SER   218      26.269  -3.466  -1.690  1.00 10.00      A   
ATOM   1873  CA  SER   218      27.988  -3.592  -0.459  1.00 10.00      A   
ATOM   1874  CB  SER   218      27.144  -4.446   0.490  1.00 10.00      A   
ATOM   1875  OG  SER   218      25.956  -4.882  -0.141  1.00 10.00      A   
ATOM   1876  HG  SER   218      26.180  -5.496  -0.852  1.00 10.00      A   
ATOM   1877  C   SER   218      29.223  -4.362  -0.919  1.00 10.00      A   
ATOM   1878  O   SER   218      30.281  -4.291  -0.290  1.00 10.00      A   
ATOM   1879  N   ASP   219      29.081  -5.094  -2.024  1.00 10.00      A   
ATOM   1880  HN  ASP   219      28.208  -5.120  -2.473  1.00 10.00      A   
ATOM   1881  CA  ASP   219      30.189  -5.861  -2.580  1.00 10.00      A   
ATOM   1882  CB  ASP   219      29.742  -6.654  -3.812  1.00 10.00      A   
ATOM   1883  CG  ASP   219      30.815  -7.601  -4.319  1.00 10.00      A   
ATOM   1884  OD1 ASP   219      30.850  -8.765  -3.859  1.00 10.00      A   
ATOM   1885  OD2 ASP   219      31.627  -7.194  -5.180  1.00 10.00      A   
ATOM   1886  C   ASP   219      31.319  -4.918  -2.957  1.00 10.00      A   
ATOM   1887  O   ASP   219      32.487  -5.185  -2.677  1.00 10.00      A   
ATOM   1888  N   ARG   220      30.952  -3.797  -3.571  1.00 10.00      A   
ATOM   1889  HN  ARG   220      29.999  -3.643  -3.754  1.00 10.00      A   
ATOM   1890  CA  ARG   220      31.924  -2.792  -3.978  1.00 10.00      A   
ATOM   1891  CB  ARG   220      31.262  -1.733  -4.862  1.00 10.00      A   
ATOM   1892  CG  ARG   220      32.241  -0.950  -5.715  1.00 10.00      A   
ATOM   1893  CD  ARG   220      32.913  -1.856  -6.729  1.00 10.00      A   
ATOM   1894  NE  ARG   220      34.064  -1.227  -7.369  1.00 10.00      A   
ATOM   1895  HE  ARG   220      34.148  -0.244  -7.290  1.00 10.00      A   
ATOM   1896  CZ  ARG   220      34.995  -1.907  -8.036  1.00 10.00      A   
ATOM   1897  NH1 ARG   220      34.904  -3.231  -8.138  1.00 10.00      A   
ATOM   1898 HH11 ARG   220      34.107  -3.740  -7.696  1.00 10.00      A   
ATOM   1899 HH12 ARG   220      35.632  -3.772  -8.663  1.00 10.00      A   
ATOM   1900  NH2 ARG   220      36.016  -1.263  -8.597  1.00 10.00      A   
ATOM   1901 HH21 ARG   220      36.095  -0.226  -8.513  1.00 10.00      A   
ATOM   1902 HH22 ARG   220      36.746  -1.793  -9.123  1.00 10.00      A   
ATOM   1903  C   ARG   220      32.550  -2.133  -2.754  1.00 10.00      A   
ATOM   1904  O   ARG   220      33.753  -1.870  -2.721  1.00 10.00      A   
ATOM   1905  N   ILE   221      31.720  -1.873  -1.753  1.00 10.00      A   
ATOM   1906  HN  ILE   221      30.765  -2.088  -1.858  1.00 10.00      A   
ATOM   1907  CA  ILE   221      32.174  -1.263  -0.510  1.00 10.00      A   
ATOM   1908  CB  ILE   221      30.987  -1.025   0.449  1.00 10.00      A   
ATOM   1909  CG1 ILE   221      30.069   0.063  -0.113  1.00 10.00      A   
ATOM   1910  CG2 ILE   221      31.471  -0.652   1.845  1.00 10.00      A   
ATOM   1911  CD1 ILE   221      28.782   0.241   0.662  1.00 10.00      A   
ATOM   1912  C   ILE   221      33.217  -2.153   0.167  1.00 10.00      A   
ATOM   1913  O   ILE   221      34.299  -1.694   0.531  1.00 10.00      A   
ATOM   1914  N   ARG   222      32.884  -3.432   0.305  1.00 10.00      A   
ATOM   1915  HN  ARG   222      32.004  -3.731  -0.018  1.00 10.00      A   
ATOM   1916  CA  ARG   222      33.777  -4.404   0.923  1.00 10.00      A   
ATOM   1917  CB  ARG   222      33.065  -5.754   1.076  1.00 10.00      A   
ATOM   1918  CG  ARG   222      33.957  -6.880   1.570  1.00 10.00      A   
ATOM   1919  CD  ARG   222      34.064  -7.994   0.540  1.00 10.00      A   
ATOM   1920  NE  ARG   222      32.854  -8.808   0.489  1.00 10.00      A   
ATOM   1921  HE  ARG   222      32.551  -9.218   1.335  1.00 10.00      A   
ATOM   1922  CZ  ARG   222      32.153  -9.032  -0.621  1.00 10.00      A   
ATOM   1923  NH1 ARG   222      32.542  -8.508  -1.775  1.00 10.00      A   
ATOM   1924 HH11 ARG   222      33.399  -7.922  -1.820  1.00 10.00      A   
ATOM   1925 HH12 ARG   222      31.985  -8.684  -2.651  1.00 10.00      A   
ATOM   1926  NH2 ARG   222      31.066  -9.782  -0.575  1.00 10.00      A   
ATOM   1927 HH21 ARG   222      30.514  -9.956  -1.440  1.00 10.00      A   
ATOM   1928 HH22 ARG   222      30.759 -10.206   0.327  1.00 10.00      A   
ATOM   1929  C   ARG   222      35.055  -4.564   0.103  1.00 10.00      A   
ATOM   1930  O   ARG   222      36.151  -4.654   0.657  1.00 10.00      A   
ATOM   1931  N   GLU   223      34.896  -4.599  -1.219  1.00 10.00      A   
ATOM   1932  HN  GLU   223      33.988  -4.529  -1.589  1.00 10.00      A   
ATOM   1933  CA  GLU   223      36.019  -4.738  -2.139  1.00 10.00      A   
ATOM   1934  CB  GLU   223      35.516  -4.655  -3.582  1.00 10.00      A   
ATOM   1935  CG  GLU   223      35.340  -5.999  -4.263  1.00 10.00      A   
ATOM   1936  CD  GLU   223      36.649  -6.570  -4.764  1.00 10.00      A   
ATOM   1937  OE1 GLU   223      37.441  -5.817  -5.373  1.00 10.00      A   
ATOM   1938  OE2 GLU   223      36.885  -7.780  -4.572  1.00 10.00      A   
ATOM   1939  C   GLU   223      37.044  -3.638  -1.906  1.00 10.00      A   
ATOM   1940  O   GLU   223      38.233  -3.904  -1.738  1.00 10.00      A   
ATOM   1941  N   ASN   224      36.564  -2.403  -1.882  1.00 10.00      A   
ATOM   1942  HN  ASN   224      35.596  -2.263  -2.002  1.00 10.00      A   
ATOM   1943  CA  ASN   224      37.427  -1.248  -1.681  1.00 10.00      A   
ATOM   1944  CB  ASN   224      36.669   0.044  -1.993  1.00 10.00      A   
ATOM   1945  CG  ASN   224      36.606   0.347  -3.478  1.00 10.00      A   
ATOM   1946  OD1 ASN   224      37.554   0.086  -4.217  1.00 10.00      A   
ATOM   1947  ND2 ASN   224      35.485   0.894  -3.931  1.00 10.00      A   
ATOM   1948 HD21 ASN   224      34.759   1.074  -3.287  1.00 10.00      A   
ATOM   1949 HD22 ASN   224      35.426   1.105  -4.887  1.00 10.00      A   
ATOM   1950  C   ASN   224      37.993  -1.205  -0.267  1.00 10.00      A   
ATOM   1951  O   ASN   224      39.185  -0.969  -0.074  1.00 10.00      A   
ATOM   1952  N   PHE   225      37.136  -1.456   0.716  1.00 10.00      A   
ATOM   1953  HN  PHE   225      36.198  -1.657   0.491  1.00 10.00      A   
ATOM   1954  CA  PHE   225      37.539  -1.437   2.121  1.00 10.00      A   
ATOM   1955  CB  PHE   225      36.335  -1.723   3.026  1.00 10.00      A   
ATOM   1956  CG  PHE   225      36.642  -1.680   4.499  1.00 10.00      A   
ATOM   1957  CD1 PHE   225      37.080  -0.503   5.095  1.00 10.00      A   
ATOM   1958  CD2 PHE   225      36.496  -2.813   5.285  1.00 10.00      A   
ATOM   1959  CE1 PHE   225      37.367  -0.460   6.446  1.00 10.00      A   
ATOM   1960  CE2 PHE   225      36.781  -2.776   6.637  1.00 10.00      A   
ATOM   1961  CZ  PHE   225      37.219  -1.598   7.217  1.00 10.00      A   
ATOM   1962  C   PHE   225      38.664  -2.431   2.403  1.00 10.00      A   
ATOM   1963  O   PHE   225      39.591  -2.140   3.157  1.00 10.00      A   
ATOM   1964  N   ARG   226      38.592  -3.596   1.780  1.00 10.00      A   
ATOM   1965  HN  ARG   226      37.842  -3.768   1.168  1.00 10.00      A   
ATOM   1966  CA  ARG   226      39.601  -4.625   1.983  1.00 10.00      A   
ATOM   1967  CB  ARG   226      38.977  -6.019   1.934  1.00 10.00      A   
ATOM   1968  CG  ARG   226      38.726  -6.613   3.311  1.00 10.00      A   
ATOM   1969  CD  ARG   226      37.378  -7.305   3.392  1.00 10.00      A   
ATOM   1970  NE  ARG   226      37.305  -8.486   2.532  1.00 10.00      A   
ATOM   1971  HE  ARG   226      37.992  -8.577   1.830  1.00 10.00      A   
ATOM   1972  CZ  ARG   226      36.370  -9.430   2.642  1.00 10.00      A   
ATOM   1973  NH1 ARG   226      35.429  -9.328   3.572  1.00 10.00      A   
ATOM   1974 HH11 ARG   226      34.692 -10.064   3.661  1.00 10.00      A   
ATOM   1975 HH12 ARG   226      35.421  -8.511   4.220  1.00 10.00      A   
ATOM   1976  NH2 ARG   226      36.378 -10.474   1.823  1.00 10.00      A   
ATOM   1977 HH21 ARG   226      37.118 -10.560   1.092  1.00 10.00      A   
ATOM   1978 HH22 ARG   226      35.644 -11.213   1.902  1.00 10.00      A   
ATOM   1979  C   ARG   226      40.768  -4.502   1.004  1.00 10.00      A   
ATOM   1980  O   ARG   226      41.590  -5.412   0.887  1.00 10.00      A   
ATOM   1981  N   LYS   227      40.846  -3.376   0.306  1.00 10.00      A   
ATOM   1982  HN  LYS   227      40.157  -2.686   0.423  1.00 10.00      A   
ATOM   1983  CA  LYS   227      41.929  -3.150  -0.643  1.00 10.00      A   
ATOM   1984  CB  LYS   227      41.463  -3.291  -2.096  1.00 10.00      A   
ATOM   1985  CG  LYS   227      41.424  -4.738  -2.571  1.00 10.00      A   
ATOM   1986  CD  LYS   227      40.764  -4.884  -3.934  1.00 10.00      A   
ATOM   1987  CE  LYS   227      40.743  -6.345  -4.363  1.00 10.00      A   
ATOM   1988  NZ  LYS   227      39.982  -6.559  -5.622  1.00 10.00      A   
ATOM   1989  HZ1 LYS   227      39.966  -7.570  -5.863  1.00 10.00      A   
ATOM   1990  HZ2 LYS   227      40.424  -6.038  -6.406  1.00 10.00      A   
ATOM   1991  HZ3 LYS   227      38.999  -6.226  -5.508  1.00 10.00      A   
ATOM   1992  C   LYS   227      42.660  -1.832  -0.386  1.00 10.00      A   
ATOM   1993  O   LYS   227      43.666  -1.534  -1.032  1.00 10.00      A   
ATOM   1994  N   ILE   228      42.165  -1.052   0.572  1.00 10.00      A   
ATOM   1995  HN  ILE   228      41.364  -1.338   1.057  1.00 10.00      A   
ATOM   1996  CA  ILE   228      42.798   0.217   0.922  1.00 10.00      A   
ATOM   1997  CB  ILE   228      41.784   1.271   1.422  1.00 10.00      A   
ATOM   1998  CG1 ILE   228      40.938   0.715   2.570  1.00 10.00      A   
ATOM   1999  CG2 ILE   228      40.905   1.764   0.280  1.00 10.00      A   
ATOM   2000  CD1 ILE   228      40.093   1.756   3.268  1.00 10.00      A   
ATOM   2001  C   ILE   228      43.861  -0.020   1.991  1.00 10.00      A   
ATOM   2002  O   ILE   228      43.777  -0.992   2.748  1.00 10.00      A   
ATOM   2003  N   ARG   229      44.851   0.859   2.060  1.00 10.00      A   
ATOM   2004  HN  ARG   229      44.857   1.626   1.447  1.00 10.00      A   
ATOM   2005  CA  ARG   229      45.926   0.706   3.030  1.00 10.00      A   
ATOM   2006  CB  ARG   229      47.259   0.448   2.324  1.00 10.00      A   
ATOM   2007  CG  ARG   229      47.273  -0.809   1.469  1.00 10.00      A   
ATOM   2008  CD  ARG   229      48.586  -0.959   0.724  1.00 10.00      A   
ATOM   2009  NE  ARG   229      48.800   0.116  -0.241  1.00 10.00      A   
ATOM   2010  HE  ARG   229      48.214   0.902  -0.176  1.00 10.00      A   
ATOM   2011  CZ  ARG   229      49.727   0.083  -1.199  1.00 10.00      A   
ATOM   2012  NH1 ARG   229      50.529  -0.970  -1.325  1.00 10.00      A   
ATOM   2013 HH11 ARG   229      50.438  -1.779  -0.673  1.00 10.00      A   
ATOM   2014 HH12 ARG   229      51.250  -0.996  -2.079  1.00 10.00      A   
ATOM   2015  NH2 ARG   229      49.851   1.107  -2.029  1.00 10.00      A   
ATOM   2016 HH21 ARG   229      50.574   1.090  -2.781  1.00 10.00      A   
ATOM   2017 HH22 ARG   229      49.222   1.934  -1.937  1.00 10.00      A   
ATOM   2018  C   ARG   229      46.042   1.901   3.973  1.00 10.00      A   
ATOM   2019  O   ARG   229      45.886   1.755   5.187  1.00 10.00      A   
ATOM   2020  N   ARG   230      46.310   3.077   3.422  1.00 10.00      A   
ATOM   2021  HN  ARG   230      46.397   3.143   2.443  1.00 10.00      A   
ATOM   2022  CA  ARG   230      46.473   4.281   4.234  1.00 10.00      A   
ATOM   2023  CB  ARG   230      47.893   4.837   4.084  1.00 10.00      A   
ATOM   2024  CG  ARG   230      48.994   3.879   4.519  1.00 10.00      A   
ATOM   2025  CD  ARG   230      48.930   3.586   6.011  1.00 10.00      A   
ATOM   2026  NE  ARG   230      49.286   4.752   6.821  1.00 10.00      A   
ATOM   2027  HE  ARG   230      49.363   5.616   6.356  1.00 10.00      A   
ATOM   2028  CZ  ARG   230      49.515   4.706   8.134  1.00 10.00      A   
ATOM   2029  NH1 ARG   230      49.438   3.554   8.788  1.00 10.00      A   
ATOM   2030 HH11 ARG   230      49.614   3.520   9.814  1.00 10.00      A   
ATOM   2031 HH12 ARG   230      49.205   2.673   8.277  1.00 10.00      A   
ATOM   2032  NH2 ARG   230      49.835   5.812   8.791  1.00 10.00      A   
ATOM   2033 HH21 ARG   230      50.008   5.778   9.820  1.00 10.00      A   
ATOM   2034 HH22 ARG   230      49.910   6.721   8.287  1.00 10.00      A   
ATOM   2035  C   ARG   230      45.449   5.353   3.873  1.00 10.00      A   
ATOM   2036  O   ARG   230      45.769   6.543   3.819  1.00 10.00      A   
ATOM   2037  N   GLY   231      44.221   4.930   3.626  1.00 10.00      A   
ATOM   2038  HN  GLY   231      44.020   3.975   3.683  1.00 10.00      A   
ATOM   2039  CA  GLY   231      43.169   5.863   3.276  1.00 10.00      A   
ATOM   2040  C   GLY   231      41.997   5.765   4.226  1.00 10.00      A   
ATOM   2041  O   GLY   231      41.996   4.925   5.130  1.00 10.00      A   
ATOM   2042  N   THR   232      41.004   6.616   4.032  1.00 10.00      A   
ATOM   2043  HN  THR   232      41.060   7.258   3.295  1.00 10.00      A   
ATOM   2044  CA  THR   232      39.827   6.616   4.882  1.00 10.00      A   
ATOM   2045  CB  THR   232      39.460   8.030   5.362  1.00 10.00      A   
ATOM   2046  OG1 THR   232      39.610   8.966   4.291  1.00 10.00      A   
ATOM   2047  HG1 THR   232      40.545   9.064   4.080  1.00 10.00      A   
ATOM   2048  CG2 THR   232      40.350   8.447   6.519  1.00 10.00      A   
ATOM   2049  C   THR   232      38.642   5.968   4.169  1.00 10.00      A   
ATOM   2050  O   THR   232      38.296   6.340   3.046  1.00 10.00      A   
ATOM   2051  N   PRO   233      38.015   4.980   4.824  1.00 10.00      A   
ATOM   2052  CA  PRO   233      36.875   4.242   4.272  1.00 10.00      A   
ATOM   2053  CB  PRO   233      36.392   3.397   5.454  1.00 10.00      A   
ATOM   2054  CG  PRO   233      37.603   3.219   6.300  1.00 10.00      A   
ATOM   2055  CD  PRO   233      38.386   4.492   6.164  1.00 10.00      A   
ATOM   2056  C   PRO   233      35.746   5.140   3.774  1.00 10.00      A   
ATOM   2057  O   PRO   233      35.266   4.968   2.657  1.00 10.00      A   
ATOM   2058  N   TYR   234      35.345   6.114   4.591  1.00 10.00      A   
ATOM   2059  HN  TYR   234      35.793   6.224   5.454  1.00 10.00      A   
ATOM   2060  CA  TYR   234      34.245   7.015   4.238  1.00 10.00      A   
ATOM   2061  CB  TYR   234      33.923   8.017   5.359  1.00 10.00      A   
ATOM   2062  CG  TYR   234      35.089   8.865   5.823  1.00 10.00      A   
ATOM   2063  CD1 TYR   234      35.433  10.034   5.156  1.00 10.00      A   
ATOM   2064  CD2 TYR   234      35.836   8.505   6.939  1.00 10.00      A   
ATOM   2065  CE1 TYR   234      36.485  10.818   5.580  1.00 10.00      A   
ATOM   2066  CE2 TYR   234      36.892   9.284   7.370  1.00 10.00      A   
ATOM   2067  CZ  TYR   234      37.211  10.440   6.687  1.00 10.00      A   
ATOM   2068  OH  TYR   234      38.261  11.221   7.113  1.00 10.00      A   
ATOM   2069  HH  TYR   234      38.019  12.153   7.022  1.00 10.00      A   
ATOM   2070  C   TYR   234      34.408   7.705   2.878  1.00 10.00      A   
ATOM   2071  O   TYR   234      33.429   7.886   2.152  1.00 10.00      A   
ATOM   2072  N   GLU   235      35.636   8.072   2.522  1.00 10.00      A   
ATOM   2073  HN  GLU   235      36.389   7.889   3.123  1.00 10.00      A   
ATOM   2074  CA  GLU   235      35.882   8.737   1.248  1.00 10.00      A   
ATOM   2075  CB  GLU   235      37.301   9.305   1.181  1.00 10.00      A   
ATOM   2076  CG  GLU   235      37.512  10.556   2.014  1.00 10.00      A   
ATOM   2077  CD  GLU   235      38.708  11.361   1.553  1.00 10.00      A   
ATOM   2078  OE1 GLU   235      39.831  10.812   1.535  1.00 10.00      A   
ATOM   2079  OE2 GLU   235      38.535  12.552   1.211  1.00 10.00      A   
ATOM   2080  C   GLU   235      35.649   7.787   0.081  1.00 10.00      A   
ATOM   2081  O   GLU   235      35.030   8.154  -0.922  1.00 10.00      A   
ATOM   2082  N   ILE   236      36.122   6.556   0.232  1.00 10.00      A   
ATOM   2083  HN  ILE   236      36.574   6.317   1.071  1.00 10.00      A   
ATOM   2084  CA  ILE   236      35.986   5.546  -0.813  1.00 10.00      A   
ATOM   2085  CB  ILE   236      36.977   4.378  -0.614  1.00 10.00      A   
ATOM   2086  CG1 ILE   236      38.350   4.892  -0.164  1.00 10.00      A   
ATOM   2087  CG2 ILE   236      37.105   3.566  -1.894  1.00 10.00      A   
ATOM   2088  CD1 ILE   236      39.042   5.792  -1.170  1.00 10.00      A   
ATOM   2089  C   ILE   236      34.560   4.994  -0.885  1.00 10.00      A   
ATOM   2090  O   ILE   236      34.073   4.646  -1.966  1.00 10.00      A   
ATOM   2091  N   PHE   237      33.896   4.918   0.263  1.00 10.00      A   
ATOM   2092  HN  PHE   237      34.339   5.209   1.092  1.00 10.00      A   
ATOM   2093  CA  PHE   237      32.530   4.404   0.330  1.00 10.00      A   
ATOM   2094  CB  PHE   237      32.030   4.345   1.778  1.00 10.00      A   
ATOM   2095  CG  PHE   237      32.654   3.256   2.612  1.00 10.00      A   
ATOM   2096  CD1 PHE   237      33.550   2.353   2.056  1.00 10.00      A   
ATOM   2097  CD2 PHE   237      32.347   3.140   3.957  1.00 10.00      A   
ATOM   2098  CE1 PHE   237      34.119   1.356   2.824  1.00 10.00      A   
ATOM   2099  CE2 PHE   237      32.912   2.144   4.731  1.00 10.00      A   
ATOM   2100  CZ  PHE   237      33.802   1.253   4.165  1.00 10.00      A   
ATOM   2101  C   PHE   237      31.585   5.246  -0.520  1.00 10.00      A   
ATOM   2102  O   PHE   237      30.742   4.710  -1.241  1.00 10.00      A   
ATOM   2103  N   ASN   238      31.746   6.565  -0.449  1.00 10.00      A   
ATOM   2104  HN  ASN   238      32.438   6.930   0.142  1.00 10.00      A   
ATOM   2105  CA  ASN   238      30.910   7.479  -1.219  1.00 10.00      A   
ATOM   2106  CB  ASN   238      31.171   8.935  -0.823  1.00 10.00      A   
ATOM   2107  CG  ASN   238      30.096   9.874  -1.341  1.00 10.00      A   
ATOM   2108  OD1 ASN   238      28.920   9.521  -1.375  1.00 10.00      A   
ATOM   2109  ND2 ASN   238      30.491  11.069  -1.756  1.00 10.00      A   
ATOM   2110 HD21 ASN   238      31.447  11.285  -1.710  1.00 10.00      A   
ATOM   2111 HD22 ASN   238      29.812  11.688  -2.098  1.00 10.00      A   
ATOM   2112  C   ASN   238      31.147   7.294  -2.715  1.00 10.00      A   
ATOM   2113  O   ASN   238      30.213   7.351  -3.514  1.00 10.00      A   
ATOM   2114  N   VAL   239      32.400   7.050  -3.084  1.00 10.00      A   
ATOM   2115  HN  VAL   239      33.097   7.009  -2.397  1.00 10.00      A   
ATOM   2116  CA  VAL   239      32.763   6.842  -4.481  1.00 10.00      A   
ATOM   2117  CB  VAL   239      34.298   6.817  -4.675  1.00 10.00      A   
ATOM   2118  CG1 VAL   239      34.660   6.578  -6.135  1.00 10.00      A   
ATOM   2119  CG2 VAL   239      34.915   8.117  -4.185  1.00 10.00      A   
ATOM   2120  C   VAL   239      32.153   5.538  -4.994  1.00 10.00      A   
ATOM   2121  O   VAL   239      31.661   5.472  -6.123  1.00 10.00      A   
ATOM   2122  N   SER   240      32.158   4.518  -4.141  1.00 10.00      A   
ATOM   2123  HN  SER   240      32.549   4.648  -3.249  1.00 10.00      A   
ATOM   2124  CA  SER   240      31.608   3.212  -4.489  1.00 10.00      A   
ATOM   2125  CB  SER   240      31.797   2.228  -3.334  1.00 10.00      A   
ATOM   2126  OG  SER   240      33.150   2.200  -2.903  1.00 10.00      A   
ATOM   2127  HG  SER   240      33.399   3.071  -2.564  1.00 10.00      A   
ATOM   2128  C   SER   240      30.128   3.313  -4.868  1.00 10.00      A   
ATOM   2129  O   SER   240      29.646   2.566  -5.725  1.00 10.00      A   
ATOM   2130  N   LEU   241      29.418   4.243  -4.227  1.00 10.00      A   
ATOM   2131  HN  LEU   241      29.861   4.797  -3.549  1.00 10.00      A   
ATOM   2132  CA  LEU   241      27.998   4.454  -4.498  1.00 10.00      A   
ATOM   2133  CB  LEU   241      27.420   5.515  -3.556  1.00 10.00      A   
ATOM   2134  CG  LEU   241      27.372   5.156  -2.069  1.00 10.00      A   
ATOM   2135  CD1 LEU   241      26.911   6.350  -1.248  1.00 10.00      A   
ATOM   2136  CD2 LEU   241      26.464   3.959  -1.833  1.00 10.00      A   
ATOM   2137  C   LEU   241      27.786   4.888  -5.943  1.00 10.00      A   
ATOM   2138  O   LEU   241      26.934   4.349  -6.648  1.00 10.00      A   
ATOM   2139  N   THR   242      28.581   5.854  -6.380  1.00 10.00      A   
ATOM   2140  HN  THR   242      29.245   6.240  -5.769  1.00 10.00      A   
ATOM   2141  CA  THR   242      28.489   6.372  -7.737  1.00 10.00      A   
ATOM   2142  CB  THR   242      29.343   7.640  -7.902  1.00 10.00      A   
ATOM   2143  OG1 THR   242      30.185   7.799  -6.748  1.00 10.00      A   
ATOM   2144  HG1 THR   242      30.843   7.093  -6.734  1.00 10.00      A   
ATOM   2145  CG2 THR   242      28.446   8.859  -8.044  1.00 10.00      A   
ATOM   2146  C   THR   242      28.907   5.332  -8.777  1.00 10.00      A   
ATOM   2147  O   THR   242      28.461   5.374  -9.924  1.00 10.00      A   
ATOM   2148  N   GLN   243      29.753   4.392  -8.369  1.00 10.00      A   
ATOM   2149  HN  GLN   243      30.071   4.405  -7.443  1.00 10.00      A   
ATOM   2150  CA  GLN   243      30.225   3.348  -9.270  1.00 10.00      A   
ATOM   2151  CB  GLN   243      31.409   2.597  -8.658  1.00 10.00      A   
ATOM   2152  CG  GLN   243      32.651   3.447  -8.448  1.00 10.00      A   
ATOM   2153  CD  GLN   243      33.851   2.626  -8.015  1.00 10.00      A   
ATOM   2154  OE1 GLN   243      33.712   1.566  -7.403  1.00 10.00      A   
ATOM   2155  NE2 GLN   243      35.042   3.109  -8.327  1.00 10.00      A   
ATOM   2156 HE21 GLN   243      35.085   3.961  -8.814  1.00 10.00      A   
ATOM   2157 HE22 GLN   243      35.832   2.596  -8.055  1.00 10.00      A   
ATOM   2158  C   GLN   243      29.114   2.361  -9.615  1.00 10.00      A   
ATOM   2159  O   GLN   243      29.166   1.690 -10.646  1.00 10.00      A   
ATOM   2160  N   THR   244      28.112   2.271  -8.754  1.00 10.00      A   
ATOM   2161  HN  THR   244      28.116   2.833  -7.949  1.00 10.00      A   
ATOM   2162  CA  THR   244      27.002   1.356  -8.975  1.00 10.00      A   
ATOM   2163  CB  THR   244      26.875   0.369  -7.799  1.00 10.00      A   
ATOM   2164  OG1 THR   244      27.197   1.047  -6.576  1.00 10.00      A   
ATOM   2165  HG1 THR   244      28.152   1.142  -6.499  1.00 10.00      A   
ATOM   2166  CG2 THR   244      27.814  -0.815  -7.985  1.00 10.00      A   
ATOM   2167  C   THR   244      25.687   2.107  -9.152  1.00 10.00      A   
ATOM   2168  O   THR   244      24.616   1.504  -9.150  1.00 10.00      A   
ATOM   2169  N   LEU   245      25.781   3.420  -9.335  1.00 10.00      A   
ATOM   2170  HN  LEU   245      26.668   3.833  -9.365  1.00 10.00      A   
ATOM   2171  CA  LEU   245      24.600   4.267  -9.496  1.00 10.00      A   
ATOM   2172  CB  LEU   245      24.998   5.747  -9.532  1.00 10.00      A   
ATOM   2173  CG  LEU   245      23.879   6.760  -9.269  1.00 10.00      A   
ATOM   2174  CD1 LEU   245      24.386   7.889  -8.387  1.00 10.00      A   
ATOM   2175  CD2 LEU   245      23.329   7.313 -10.575  1.00 10.00      A   
ATOM   2176  C   LEU   245      23.800   3.897 -10.741  1.00 10.00      A   
ATOM   2177  O   LEU   245      22.579   3.767 -10.689  1.00 10.00      A   
ATOM   2178  N   HIS   246      24.488   3.716 -11.859  1.00 10.00      A   
ATOM   2179  HN  HIS   246      25.465   3.809 -11.846  1.00 10.00      A   
ATOM   2180  CA  HIS   246      23.813   3.365 -13.101  1.00 10.00      A   
ATOM   2181  CB  HIS   246      24.676   3.712 -14.316  1.00 10.00      A   
ATOM   2182  CG  HIS   246      23.888   3.948 -15.568  1.00 10.00      A   
ATOM   2183  ND1 HIS   246      23.667   5.203 -16.087  1.00 10.00      A   
ATOM   2184  HD1 HIS   246      23.985   6.048 -15.697  1.00 10.00      A   
ATOM   2185  CD2 HIS   246      23.259   3.084 -16.402  1.00 10.00      A   
ATOM   2186  CE1 HIS   246      22.943   5.104 -17.184  1.00 10.00      A   
ATOM   2187  NE2 HIS   246      22.681   3.831 -17.395  1.00 10.00      A   
ATOM   2188  HE2 HIS   246      22.145   3.476 -18.143  1.00 10.00      A   
ATOM   2189  C   HIS   246      23.446   1.888 -13.106  1.00 10.00      A   
ATOM   2190  O   HIS   246      22.453   1.486 -13.710  1.00 10.00      A   
ATOM   2191  N   ARG   247      24.251   1.090 -12.415  1.00 10.00      A   
ATOM   2192  HN  ARG   247      25.027   1.480 -11.954  1.00 10.00      A   
ATOM   2193  CA  ARG   247      24.024  -0.346 -12.324  1.00 10.00      A   
ATOM   2194  CB  ARG   247      25.184  -1.028 -11.590  1.00 10.00      A   
ATOM   2195  CG  ARG   247      25.062  -2.541 -11.499  1.00 10.00      A   
ATOM   2196  CD  ARG   247      25.990  -3.232 -12.484  1.00 10.00      A   
ATOM   2197  NE  ARG   247      27.380  -3.223 -12.026  1.00 10.00      A   
ATOM   2198  HE  ARG   247      27.892  -2.395 -12.162  1.00 10.00      A   
ATOM   2199  CZ  ARG   247      27.981  -4.260 -11.444  1.00 10.00      A   
ATOM   2200  NH1 ARG   247      27.317  -5.394 -11.246  1.00 10.00      A   
ATOM   2201 HH11 ARG   247      26.323  -5.477 -11.546  1.00 10.00      A   
ATOM   2202 HH12 ARG   247      27.788  -6.207 -10.787  1.00 10.00      A   
ATOM   2203  NH2 ARG   247      29.246  -4.162 -11.056  1.00 10.00      A   
ATOM   2204 HH21 ARG   247      29.722  -4.971 -10.599  1.00 10.00      A   
ATOM   2205 HH22 ARG   247      29.772  -3.274 -11.210  1.00 10.00      A   
ATOM   2206  C   ARG   247      22.711  -0.642 -11.610  1.00 10.00      A   
ATOM   2207  O   ARG   247      21.897  -1.429 -12.090  1.00 10.00      A   
ATOM   2208  N   THR   248      22.495   0.023 -10.482  1.00 10.00      A   
ATOM   2209  HN  THR   248      23.169   0.665 -10.169  1.00 10.00      A   
ATOM   2210  CA  THR   248      21.283  -0.172  -9.689  1.00 10.00      A   
ATOM   2211  CB  THR   248      21.380   0.550  -8.332  1.00 10.00      A   
ATOM   2212  OG1 THR   248      21.973   1.843  -8.518  1.00 10.00      A   
ATOM   2213  HG1 THR   248      22.934   1.773  -8.425  1.00 10.00      A   
ATOM   2214  CG2 THR   248      22.238  -0.250  -7.367  1.00 10.00      A   
ATOM   2215  C   THR   248      20.034   0.295 -10.436  1.00 10.00      A   
ATOM   2216  O   THR   248      18.908  -0.034 -10.062  1.00 10.00      A   
ATOM   2217  N   LEU   249      20.243   1.061 -11.494  1.00 10.00      A   
ATOM   2218  HN  LEU   249      21.163   1.293 -11.736  1.00 10.00      A   
ATOM   2219  CA  LEU   249      19.149   1.576 -12.300  1.00 10.00      A   
ATOM   2220  CB  LEU   249      19.546   2.932 -12.896  1.00 10.00      A   
ATOM   2221  CG  LEU   249      18.456   3.714 -13.624  1.00 10.00      A   
ATOM   2222  CD1 LEU   249      17.345   4.110 -12.665  1.00 10.00      A   
ATOM   2223  CD2 LEU   249      19.046   4.938 -14.305  1.00 10.00      A   
ATOM   2224  C   LEU   249      18.774   0.589 -13.407  1.00 10.00      A   
ATOM   2225  O   LEU   249      17.718   0.708 -14.032  1.00 10.00      A   
ATOM   2226  N   ILE   250      19.633  -0.398 -13.631  1.00 10.00      A   
ATOM   2227  HN  ILE   250      20.442  -0.465 -13.079  1.00 10.00      A   
ATOM   2228  CA  ILE   250      19.401  -1.394 -14.673  1.00 10.00      A   
ATOM   2229  CB  ILE   250      20.687  -1.681 -15.480  1.00 10.00      A   
ATOM   2230  CG1 ILE   250      21.227  -0.384 -16.092  1.00 10.00      A   
ATOM   2231  CG2 ILE   250      20.425  -2.713 -16.570  1.00 10.00      A   
ATOM   2232  CD1 ILE   250      22.590  -0.529 -16.734  1.00 10.00      A   
ATOM   2233  C   ILE   250      18.850  -2.702 -14.102  1.00 10.00      A   
ATOM   2234  O   ILE   250      17.917  -3.287 -14.659  1.00 10.00      A   
ATOM   2235  N   THR   251      19.422  -3.156 -12.995  1.00 10.00      A   
ATOM   2236  HN  THR   251      20.156  -2.646 -12.588  1.00 10.00      A   
ATOM   2237  CA  THR   251      18.993  -4.399 -12.363  1.00 10.00      A   
ATOM   2238  CB  THR   251      19.903  -4.757 -11.177  1.00 10.00      A   
ATOM   2239  OG1 THR   251      21.082  -3.946 -11.233  1.00 10.00      A   
ATOM   2240  HG1 THR   251      21.083  -3.346 -10.468  1.00 10.00      A   
ATOM   2241  CG2 THR   251      20.303  -6.223 -11.235  1.00 10.00      A   
ATOM   2242  C   THR   251      17.538  -4.322 -11.899  1.00 10.00      A   
ATOM   2243  O   THR   251      17.027  -3.239 -11.607  1.00 10.00      A   
ATOM   2244  N   SER   252      16.875  -5.480 -11.874  1.00 10.00      A   
ATOM   2245  HN  SER   252      17.347  -6.298 -12.137  1.00 10.00      A   
ATOM   2246  CA  SER   252      15.475  -5.583 -11.464  1.00 10.00      A   
ATOM   2247  CB  SER   252      15.250  -5.030 -10.052  1.00 10.00      A   
ATOM   2248  OG  SER   252      15.948  -5.808  -9.088  1.00 10.00      A   
ATOM   2249  HG  SER   252      15.824  -5.417  -8.208  1.00 10.00      A   
ATOM   2250  C   SER   252      14.520  -4.960 -12.488  1.00 10.00      A   
ATOM   2251  O   SER   252      13.308  -4.896 -12.271  1.00 10.00      A   
ATOM   2252  N   GLY   253      15.074  -4.526 -13.619  1.00 10.00      A   
ATOM   2253  HN  GLY   253      16.044  -4.609 -13.739  1.00 10.00      A   
ATOM   2254  CA  GLY   253      14.263  -3.936 -14.667  1.00 10.00      A   
ATOM   2255  C   GLY   253      13.430  -4.995 -15.358  1.00 10.00      A   
ATOM   2256  O   GLY   253      12.285  -4.752 -15.743  1.00 10.00      A   
ATOM   2257  N   THR   254      14.013  -6.180 -15.500  1.00 10.00      A   
ATOM   2258  HN  THR   254      14.934  -6.300 -15.182  1.00 10.00      A   
ATOM   2259  CA  THR   254      13.334  -7.304 -16.123  1.00 10.00      A   
ATOM   2260  CB  THR   254      14.323  -8.464 -16.342  1.00 10.00      A   
ATOM   2261  OG1 THR   254      15.577  -7.931 -16.789  1.00 10.00      A   
ATOM   2262  HG1 THR   254      16.224  -7.998 -16.078  1.00 10.00      A   
ATOM   2263  CG2 THR   254      13.796  -9.433 -17.389  1.00 10.00      A   
ATOM   2264  C   THR   254      12.194  -7.777 -15.227  1.00 10.00      A   
ATOM   2265  O   THR   254      11.118  -8.139 -15.705  1.00 10.00      A   
ATOM   2266  N   THR   255      12.437  -7.737 -13.920  1.00 10.00      A   
ATOM   2267  HN  THR   255      13.311  -7.423 -13.606  1.00 10.00      A   
ATOM   2268  CA  THR   255      11.455  -8.148 -12.933  1.00 10.00      A   
ATOM   2269  CB  THR   255      12.080  -8.101 -11.532  1.00 10.00      A   
ATOM   2270  OG1 THR   255      13.509  -8.149 -11.667  1.00 10.00      A   
ATOM   2271  HG1 THR   255      13.873  -8.771 -11.024  1.00 10.00      A   
ATOM   2272  CG2 THR   255      11.609  -9.281 -10.699  1.00 10.00      A   
ATOM   2273  C   THR   255      10.245  -7.223 -12.972  1.00 10.00      A   
ATOM   2274  O   THR   255       9.106  -7.662 -12.805  1.00 10.00      A   
ATOM   2275  N   LEU   256      10.503  -5.939 -13.203  1.00 10.00      A   
ATOM   2276  HN  LEU   256      11.434  -5.650 -13.310  1.00 10.00      A   
ATOM   2277  CA  LEU   256       9.440  -4.950 -13.285  1.00 10.00      A   
ATOM   2278  CB  LEU   256      10.027  -3.553 -13.505  1.00 10.00      A   
ATOM   2279  CG  LEU   256       9.022  -2.403 -13.613  1.00 10.00      A   
ATOM   2280  CD1 LEU   256       8.349  -2.147 -12.274  1.00 10.00      A   
ATOM   2281  CD2 LEU   256       9.698  -1.142 -14.130  1.00 10.00      A   
ATOM   2282  C   LEU   256       8.482  -5.301 -14.417  1.00 10.00      A   
ATOM   2283  O   LEU   256       7.265  -5.177 -14.274  1.00 10.00      A   
ATOM   2284  N   MET   257       9.043  -5.764 -15.529  1.00 10.00      A   
ATOM   2285  HN  MET   257      10.019  -5.855 -15.565  1.00 10.00      A   
ATOM   2286  CA  MET   257       8.251  -6.150 -16.692  1.00 10.00      A   
ATOM   2287  CB  MET   257       9.159  -6.596 -17.840  1.00 10.00      A   
ATOM   2288  CG  MET   257      10.060  -5.503 -18.398  1.00 10.00      A   
ATOM   2289  SD  MET   257      11.064  -6.071 -19.787  1.00 10.00      A   
ATOM   2290  CE  MET   257       9.794  -6.452 -20.996  1.00 10.00      A   
ATOM   2291  C   MET   257       7.286  -7.276 -16.333  1.00 10.00      A   
ATOM   2292  O   MET   257       6.134  -7.283 -16.769  1.00 10.00      A   
ATOM   2293  N   VAL   258       7.762  -8.217 -15.523  1.00 10.00      A   
ATOM   2294  HN  VAL   258       8.687  -8.148 -15.205  1.00 10.00      A   
ATOM   2295  CA  VAL   258       6.949  -9.345 -15.093  1.00 10.00      A   
ATOM   2296  CB  VAL   258       7.768 -10.346 -14.249  1.00 10.00      A   
ATOM   2297  CG1 VAL   258       6.934 -11.570 -13.904  1.00 10.00      A   
ATOM   2298  CG2 VAL   258       9.039 -10.753 -14.980  1.00 10.00      A   
ATOM   2299  C   VAL   258       5.755  -8.854 -14.279  1.00 10.00      A   
ATOM   2300  O   VAL   258       4.622  -9.274 -14.505  1.00 10.00      A   
ATOM   2301  N   ILE   259       6.013  -7.938 -13.353  1.00 10.00      A   
ATOM   2302  HN  ILE   259       6.939  -7.631 -13.232  1.00 10.00      A   
ATOM   2303  CA  ILE   259       4.961  -7.384 -12.504  1.00 10.00      A   
ATOM   2304  CB  ILE   259       5.544  -6.470 -11.406  1.00 10.00      A   
ATOM   2305  CG1 ILE   259       6.626  -7.220 -10.620  1.00 10.00      A   
ATOM   2306  CG2 ILE   259       4.443  -5.989 -10.471  1.00 10.00      A   
ATOM   2307  CD1 ILE   259       7.426  -6.345  -9.682  1.00 10.00      A   
ATOM   2308  C   ILE   259       3.937  -6.607 -13.330  1.00 10.00      A   
ATOM   2309  O   ILE   259       2.731  -6.675 -13.074  1.00 10.00      A   
ATOM   2310  N   LEU   260       4.421  -5.867 -14.320  1.00 10.00      A   
ATOM   2311  HN  LEU   260       5.392  -5.842 -14.466  1.00 10.00      A   
ATOM   2312  CA  LEU   260       3.546  -5.086 -15.192  1.00 10.00      A   
ATOM   2313  CB  LEU   260       4.367  -4.221 -16.154  1.00 10.00      A   
ATOM   2314  CG  LEU   260       5.319  -3.205 -15.517  1.00 10.00      A   
ATOM   2315  CD1 LEU   260       6.227  -2.586 -16.568  1.00 10.00      A   
ATOM   2316  CD2 LEU   260       4.546  -2.128 -14.772  1.00 10.00      A   
ATOM   2317  C   LEU   260       2.625  -6.010 -15.983  1.00 10.00      A   
ATOM   2318  O   LEU   260       1.424  -5.757 -16.113  1.00 10.00      A   
ATOM   2319  N   MET   261       3.203  -7.086 -16.505  1.00 10.00      A   
ATOM   2320  HN  MET   261       4.168  -7.221 -16.371  1.00 10.00      A   
ATOM   2321  CA  MET   261       2.456  -8.067 -17.281  1.00 10.00      A   
ATOM   2322  CB  MET   261       3.427  -9.050 -17.936  1.00 10.00      A   
ATOM   2323  CG  MET   261       2.923  -9.661 -19.234  1.00 10.00      A   
ATOM   2324  SD  MET   261       4.124 -10.774 -19.993  1.00 10.00      A   
ATOM   2325  CE  MET   261       5.523  -9.676 -20.212  1.00 10.00      A   
ATOM   2326  C   MET   261       1.475  -8.818 -16.386  1.00 10.00      A   
ATOM   2327  O   MET   261       0.326  -9.054 -16.766  1.00 10.00      A   
ATOM   2328  N   LEU   262       1.940  -9.171 -15.191  1.00 10.00      A   
ATOM   2329  HN  LEU   262       2.871  -8.951 -14.962  1.00 10.00      A   
ATOM   2330  CA  LEU   262       1.129  -9.886 -14.212  1.00 10.00      A   
ATOM   2331  CB  LEU   262       1.942 -10.120 -12.933  1.00 10.00      A   
ATOM   2332  CG  LEU   262       1.188 -10.711 -11.739  1.00 10.00      A   
ATOM   2333  CD1 LEU   262       1.005 -12.212 -11.901  1.00 10.00      A   
ATOM   2334  CD2 LEU   262       1.906 -10.386 -10.439  1.00 10.00      A   
ATOM   2335  C   LEU   262      -0.140  -9.104 -13.884  1.00 10.00      A   
ATOM   2336  O   LEU   262      -1.233  -9.668 -13.833  1.00 10.00      A   
ATOM   2337  N   TYR   263       0.016  -7.802 -13.673  1.00 10.00      A   
ATOM   2338  HN  TYR   263       0.919  -7.417 -13.730  1.00 10.00      A   
ATOM   2339  CA  TYR   263      -1.106  -6.929 -13.349  1.00 10.00      A   
ATOM   2340  CB  TYR   263      -0.603  -5.504 -13.096  1.00 10.00      A   
ATOM   2341  CG  TYR   263      -1.695  -4.476 -12.888  1.00 10.00      A   
ATOM   2342  CD1 TYR   263      -2.603  -4.591 -11.843  1.00 10.00      A   
ATOM   2343  CD2 TYR   263      -1.815  -3.387 -13.741  1.00 10.00      A   
ATOM   2344  CE1 TYR   263      -3.600  -3.653 -11.657  1.00 10.00      A   
ATOM   2345  CE2 TYR   263      -2.806  -2.443 -13.561  1.00 10.00      A   
ATOM   2346  CZ  TYR   263      -3.697  -2.582 -12.518  1.00 10.00      A   
ATOM   2347  OH  TYR   263      -4.692  -1.648 -12.342  1.00 10.00      A   
ATOM   2348  HH  TYR   263      -4.927  -1.603 -11.393  1.00 10.00      A   
ATOM   2349  C   TYR   263      -2.156  -6.937 -14.458  1.00 10.00      A   
ATOM   2350  O   TYR   263      -3.359  -6.963 -14.190  1.00 10.00      A   
ATOM   2351  N   LEU   264      -1.691  -6.938 -15.701  1.00 10.00      A   
ATOM   2352  HN  LEU   264      -0.722  -6.942 -15.847  1.00 10.00      A   
ATOM   2353  CA  LEU   264      -2.581  -6.940 -16.853  1.00 10.00      A   
ATOM   2354  CB  LEU   264      -1.788  -6.731 -18.144  1.00 10.00      A   
ATOM   2355  CG  LEU   264      -1.201  -5.335 -18.355  1.00 10.00      A   
ATOM   2356  CD1 LEU   264      -0.261  -5.325 -19.550  1.00 10.00      A   
ATOM   2357  CD2 LEU   264      -2.314  -4.312 -18.532  1.00 10.00      A   
ATOM   2358  C   LEU   264      -3.387  -8.234 -16.940  1.00 10.00      A   
ATOM   2359  O   LEU   264      -4.587  -8.209 -17.226  1.00 10.00      A   
ATOM   2360  N   PHE   265      -2.729  -9.360 -16.694  1.00 10.00      A   
ATOM   2361  HN  PHE   265      -1.772  -9.318 -16.467  1.00 10.00      A   
ATOM   2362  CA  PHE   265      -3.392 -10.659 -16.756  1.00 10.00      A   
ATOM   2363  CB  PHE   265      -2.370 -11.790 -16.872  1.00 10.00      A   
ATOM   2364  CG  PHE   265      -1.718 -11.870 -18.221  1.00 10.00      A   
ATOM   2365  CD1 PHE   265      -0.341 -11.924 -18.335  1.00 10.00      A   
ATOM   2366  CD2 PHE   265      -2.481 -11.894 -19.375  1.00 10.00      A   
ATOM   2367  CE1 PHE   265       0.263 -12.001 -19.573  1.00 10.00      A   
ATOM   2368  CE2 PHE   265      -1.884 -11.969 -20.618  1.00 10.00      A   
ATOM   2369  CZ  PHE   265      -0.508 -12.023 -20.717  1.00 10.00      A   
ATOM   2370  C   PHE   265      -4.315 -10.888 -15.565  1.00 10.00      A   
ATOM   2371  O   PHE   265      -5.332 -11.573 -15.684  1.00 10.00      A   
ATOM   2372  N   GLY   266      -3.955 -10.319 -14.424  1.00 10.00      A   
ATOM   2373  HN  GLY   266      -3.123  -9.801 -14.389  1.00 10.00      A   
ATOM   2374  CA  GLY   266      -4.766 -10.464 -13.232  1.00 10.00      A   
ATOM   2375  C   GLY   266      -6.024  -9.621 -13.293  1.00 10.00      A   
ATOM   2376  O   GLY   266      -7.135 -10.138 -13.168  1.00 10.00      A   
ATOM   2377  N   GLY   267      -5.851  -8.324 -13.494  1.00 10.00      A   
ATOM   2378  HN  GLY   267      -4.941  -7.965 -13.587  1.00 10.00      A   
ATOM   2379  CA  GLY   267      -6.986  -7.430 -13.572  1.00 10.00      A   
ATOM   2380  C   GLY   267      -7.351  -6.851 -12.219  1.00 10.00      A   
ATOM   2381  O   GLY   267      -6.549  -6.908 -11.285  1.00 10.00      A   
ATOM   2382  N   PRO   268      -8.573  -6.310 -12.080  1.00 10.00      A   
ATOM   2383  CA  PRO   268      -9.044  -5.698 -10.826  1.00 10.00      A   
ATOM   2384  CB  PRO   268     -10.432  -5.156 -11.186  1.00 10.00      A   
ATOM   2385  CG  PRO   268     -10.854  -5.948 -12.376  1.00 10.00      A   
ATOM   2386  CD  PRO   268      -9.597  -6.248 -13.139  1.00 10.00      A   
ATOM   2387  C   PRO   268      -9.148  -6.697  -9.676  1.00 10.00      A   
ATOM   2388  O   PRO   268      -9.057  -6.323  -8.508  1.00 10.00      A   
ATOM   2389  N   VAL   269      -9.335  -7.968 -10.012  1.00 10.00      A   
ATOM   2390  HN  VAL   269      -9.398  -8.206 -10.960  1.00 10.00      A   
ATOM   2391  CA  VAL   269      -9.453  -9.017  -9.001  1.00 10.00      A   
ATOM   2392  CB  VAL   269      -9.963 -10.348  -9.602  1.00 10.00      A   
ATOM   2393  CG1 VAL   269      -8.930 -10.979 -10.525  1.00 10.00      A   
ATOM   2394  CG2 VAL   269     -10.385 -11.320  -8.510  1.00 10.00      A   
ATOM   2395  C   VAL   269      -8.122  -9.229  -8.276  1.00 10.00      A   
ATOM   2396  O   VAL   269      -8.080  -9.710  -7.145  1.00 10.00      A   
ATOM   2397  N   LEU   270      -7.035  -8.841  -8.930  1.00 10.00      A   
ATOM   2398  HN  LEU   270      -7.129  -8.446  -9.824  1.00 10.00      A   
ATOM   2399  CA  LEU   270      -5.709  -8.975  -8.353  1.00 10.00      A   
ATOM   2400  CB  LEU   270      -4.867  -9.963  -9.160  1.00 10.00      A   
ATOM   2401  CG  LEU   270      -5.334 -11.420  -9.137  1.00 10.00      A   
ATOM   2402  CD1 LEU   270      -4.452 -12.281 -10.025  1.00 10.00      A   
ATOM   2403  CD2 LEU   270      -5.350 -11.958  -7.714  1.00 10.00      A   
ATOM   2404  C   LEU   270      -5.034  -7.610  -8.296  1.00 10.00      A   
ATOM   2405  O   LEU   270      -3.812  -7.501  -8.410  1.00 10.00      A   
ATOM   2406  N   GLU   271      -5.850  -6.579  -8.107  1.00 10.00      A   
ATOM   2407  HN  GLU   271      -6.810  -6.750  -8.013  1.00 10.00      A   
ATOM   2408  CA  GLU   271      -5.375  -5.204  -8.027  1.00 10.00      A   
ATOM   2409  CB  GLU   271      -6.560  -4.269  -7.754  1.00 10.00      A   
ATOM   2410  CG  GLU   271      -6.274  -2.793  -7.979  1.00 10.00      A   
ATOM   2411  CD  GLU   271      -6.530  -2.361  -9.408  1.00 10.00      A   
ATOM   2412  OE1 GLU   271      -7.576  -2.750  -9.976  1.00 10.00      A   
ATOM   2413  OE2 GLU   271      -5.694  -1.622  -9.974  1.00 10.00      A   
ATOM   2414  C   GLU   271      -4.337  -5.057  -6.917  1.00 10.00      A   
ATOM   2415  O   GLU   271      -3.167  -4.770  -7.180  1.00 10.00      A   
ATOM   2416  N   GLY   272      -4.770  -5.281  -5.680  1.00 10.00      A   
ATOM   2417  HN  GLY   272      -5.708  -5.531  -5.542  1.00 10.00      A   
ATOM   2418  CA  GLY   272      -3.881  -5.169  -4.542  1.00 10.00      A   
ATOM   2419  C   GLY   272      -2.735  -6.149  -4.619  1.00 10.00      A   
ATOM   2420  O   GLY   272      -1.610  -5.833  -4.230  1.00 10.00      A   
ATOM   2421  N   PHE   273      -3.020  -7.335  -5.136  1.00 10.00      A   
ATOM   2422  HN  PHE   273      -3.940  -7.513  -5.428  1.00 10.00      A   
ATOM   2423  CA  PHE   273      -2.018  -8.381  -5.281  1.00 10.00      A   
ATOM   2424  CB  PHE   273      -2.661  -9.629  -5.901  1.00 10.00      A   
ATOM   2425  CG  PHE   273      -1.723 -10.786  -6.107  1.00 10.00      A   
ATOM   2426  CD1 PHE   273      -1.341 -11.582  -5.040  1.00 10.00      A   
ATOM   2427  CD2 PHE   273      -1.232 -11.081  -7.370  1.00 10.00      A   
ATOM   2428  CE1 PHE   273      -0.483 -12.650  -5.227  1.00 10.00      A   
ATOM   2429  CE2 PHE   273      -0.373 -12.146  -7.565  1.00 10.00      A   
ATOM   2430  CZ  PHE   273       0.002 -12.933  -6.491  1.00 10.00      A   
ATOM   2431  C   PHE   273      -0.845  -7.902  -6.138  1.00 10.00      A   
ATOM   2432  O   PHE   273       0.313  -7.970  -5.724  1.00 10.00      A   
ATOM   2433  N   SER   274      -1.157  -7.390  -7.319  1.00 10.00      A   
ATOM   2434  HN  SER   274      -2.102  -7.334  -7.581  1.00 10.00      A   
ATOM   2435  CA  SER   274      -0.139  -6.911  -8.238  1.00 10.00      A   
ATOM   2436  CB  SER   274      -0.734  -6.745  -9.637  1.00 10.00      A   
ATOM   2437  OG  SER   274      -1.589  -7.834  -9.957  1.00 10.00      A   
ATOM   2438  HG  SER   274      -2.445  -7.708  -9.520  1.00 10.00      A   
ATOM   2439  C   SER   274       0.482  -5.599  -7.756  1.00 10.00      A   
ATOM   2440  O   SER   274       1.673  -5.357  -7.958  1.00 10.00      A   
ATOM   2441  N   LEU   275      -0.320  -4.761  -7.108  1.00 10.00      A   
ATOM   2442  HN  LEU   275      -1.264  -5.003  -6.976  1.00 10.00      A   
ATOM   2443  CA  LEU   275       0.163  -3.480  -6.604  1.00 10.00      A   
ATOM   2444  CB  LEU   275      -0.987  -2.606  -6.103  1.00 10.00      A   
ATOM   2445  CG  LEU   275      -1.859  -1.969  -7.189  1.00 10.00      A   
ATOM   2446  CD1 LEU   275      -2.982  -1.153  -6.571  1.00 10.00      A   
ATOM   2447  CD2 LEU   275      -1.017  -1.112  -8.118  1.00 10.00      A   
ATOM   2448  C   LEU   275       1.220  -3.656  -5.522  1.00 10.00      A   
ATOM   2449  O   LEU   275       2.214  -2.932  -5.503  1.00 10.00      A   
ATOM   2450  N   THR   276       1.008  -4.623  -4.638  1.00 10.00      A   
ATOM   2451  HN  THR   276       0.196  -5.169  -4.712  1.00 10.00      A   
ATOM   2452  CA  THR   276       1.950  -4.891  -3.557  1.00 10.00      A   
ATOM   2453  CB  THR   276       1.469  -6.062  -2.675  1.00 10.00      A   
ATOM   2454  OG1 THR   276       0.118  -5.821  -2.256  1.00 10.00      A   
ATOM   2455  HG1 THR   276      -0.471  -5.890  -3.021  1.00 10.00      A   
ATOM   2456  CG2 THR   276       2.353  -6.210  -1.446  1.00 10.00      A   
ATOM   2457  C   THR   276       3.335  -5.210  -4.122  1.00 10.00      A   
ATOM   2458  O   THR   276       4.354  -4.745  -3.610  1.00 10.00      A   
ATOM   2459  N   MET   277       3.361  -5.978  -5.204  1.00 10.00      A   
ATOM   2460  HN  MET   277       2.517  -6.298  -5.584  1.00 10.00      A   
ATOM   2461  CA  MET   277       4.617  -6.351  -5.839  1.00 10.00      A   
ATOM   2462  CB  MET   277       4.419  -7.523  -6.805  1.00 10.00      A   
ATOM   2463  CG  MET   277       4.001  -8.822  -6.133  1.00 10.00      A   
ATOM   2464  SD  MET   277       4.125 -10.247  -7.234  1.00 10.00      A   
ATOM   2465  CE  MET   277       3.510 -11.551  -6.169  1.00 10.00      A   
ATOM   2466  C   MET   277       5.237  -5.162  -6.565  1.00 10.00      A   
ATOM   2467  O   MET   277       6.456  -4.993  -6.569  1.00 10.00      A   
ATOM   2468  N   LEU   278       4.389  -4.333  -7.163  1.00 10.00      A   
ATOM   2469  HN  LEU   278       3.425  -4.517  -7.112  1.00 10.00      A   
ATOM   2470  CA  LEU   278       4.846  -3.158  -7.893  1.00 10.00      A   
ATOM   2471  CB  LEU   278       3.674  -2.482  -8.606  1.00 10.00      A   
ATOM   2472  CG  LEU   278       4.021  -1.301  -9.512  1.00 10.00      A   
ATOM   2473  CD1 LEU   278       4.845  -1.757 -10.706  1.00 10.00      A   
ATOM   2474  CD2 LEU   278       2.757  -0.589  -9.968  1.00 10.00      A   
ATOM   2475  C   LEU   278       5.538  -2.171  -6.959  1.00 10.00      A   
ATOM   2476  O   LEU   278       6.620  -1.668  -7.259  1.00 10.00      A   
ATOM   2477  N   ILE   279       4.918  -1.905  -5.821  1.00 10.00      A   
ATOM   2478  HN  ILE   279       4.053  -2.333  -5.630  1.00 10.00      A   
ATOM   2479  CA  ILE   279       5.485  -0.980  -4.851  1.00 10.00      A   
ATOM   2480  CB  ILE   279       4.456  -0.594  -3.770  1.00 10.00      A   
ATOM   2481  CG1 ILE   279       3.186  -0.062  -4.440  1.00 10.00      A   
ATOM   2482  CG2 ILE   279       5.037   0.455  -2.831  1.00 10.00      A   
ATOM   2483  CD1 ILE   279       1.999   0.042  -3.510  1.00 10.00      A   
ATOM   2484  C   ILE   279       6.730  -1.576  -4.198  1.00 10.00      A   
ATOM   2485  O   ILE   279       7.702  -0.867  -3.931  1.00 10.00      A   
ATOM   2486  N   GLY   280       6.705  -2.887  -3.985  1.00 10.00      A   
ATOM   2487  HN  GLY   280       5.908  -3.398  -4.245  1.00 10.00      A   
ATOM   2488  CA  GLY   280       7.825  -3.576  -3.368  1.00 10.00      A   
ATOM   2489  C   GLY   280       9.115  -3.444  -4.160  1.00 10.00      A   
ATOM   2490  O   GLY   280      10.201  -3.424  -3.583  1.00 10.00      A   
ATOM   2491  N   VAL   281       9.003  -3.350  -5.479  1.00 10.00      A   
ATOM   2492  HN  VAL   281       8.110  -3.387  -5.889  1.00 10.00      A   
ATOM   2493  CA  VAL   281      10.180  -3.213  -6.336  1.00 10.00      A   
ATOM   2494  CB  VAL   281       9.976  -3.916  -7.701  1.00 10.00      A   
ATOM   2495  CG1 VAL   281       9.105  -3.091  -8.639  1.00 10.00      A   
ATOM   2496  CG2 VAL   281      11.309  -4.265  -8.348  1.00 10.00      A   
ATOM   2497  C   VAL   281      10.549  -1.737  -6.540  1.00 10.00      A   
ATOM   2498  O   VAL   281      11.542  -1.412  -7.192  1.00 10.00      A   
ATOM   2499  N   SER   282       9.759  -0.849  -5.951  1.00 10.00      A   
ATOM   2500  HN  SER   282       9.000  -1.163  -5.413  1.00 10.00      A   
ATOM   2501  CA  SER   282       9.993   0.584  -6.080  1.00 10.00      A   
ATOM   2502  CB  SER   282       8.685   1.293  -6.430  1.00 10.00      A   
ATOM   2503  OG  SER   282       8.077   0.696  -7.563  1.00 10.00      A   
ATOM   2504  HG  SER   282       7.742  -0.180  -7.327  1.00 10.00      A   
ATOM   2505  C   SER   282      10.605   1.178  -4.811  1.00 10.00      A   
ATOM   2506  O   SER   282      11.111   2.300  -4.821  1.00 10.00      A   
ATOM   2507  N   ILE   283      10.581   0.412  -3.722  1.00 10.00      A   
ATOM   2508  HN  ILE   283      10.180  -0.478  -3.779  1.00 10.00      A   
ATOM   2509  CA  ILE   283      11.130   0.872  -2.441  1.00 10.00      A   
ATOM   2510  CB  ILE   283      10.837  -0.106  -1.280  1.00 10.00      A   
ATOM   2511  CG1 ILE   283      11.528  -1.457  -1.499  1.00 10.00      A   
ATOM   2512  CG2 ILE   283       9.335  -0.290  -1.106  1.00 10.00      A   
ATOM   2513  CD1 ILE   283      11.332  -2.439  -0.363  1.00 10.00      A   
ATOM   2514  C   ILE   283      12.634   1.141  -2.536  1.00 10.00      A   
ATOM   2515  O   ILE   283      13.190   1.921  -1.762  1.00 10.00      A   
ATOM   2516  N   GLY   284      13.279   0.512  -3.514  1.00 10.00      A   
ATOM   2517  HN  GLY   284      12.780  -0.080  -4.114  1.00 10.00      A   
ATOM   2518  CA  GLY   284      14.705   0.693  -3.704  1.00 10.00      A   
ATOM   2519  C   GLY   284      15.020   1.959  -4.479  1.00 10.00      A   
ATOM   2520  O   GLY   284      16.183   2.319  -4.655  1.00 10.00      A   
ATOM   2521  N   THR   285      13.981   2.631  -4.953  1.00 10.00      A   
ATOM   2522  HN  THR   285      13.075   2.286  -4.796  1.00 10.00      A   
ATOM   2523  CA  THR   285      14.152   3.864  -5.706  1.00 10.00      A   
ATOM   2524  CB  THR   285      13.278   3.870  -6.973  1.00 10.00      A   
ATOM   2525  OG1 THR   285      13.123   2.525  -7.456  1.00 10.00      A   
ATOM   2526  HG1 THR   285      13.728   1.941  -6.979  1.00 10.00      A   
ATOM   2527  CG2 THR   285      13.926   4.713  -8.059  1.00 10.00      A   
ATOM   2528  C   THR   285      13.814   5.082  -4.842  1.00 10.00      A   
ATOM   2529  O   THR   285      14.292   6.189  -5.098  1.00 10.00      A   
ATOM   2530  N   ALA   286      12.997   4.866  -3.814  1.00 10.00      A   
ATOM   2531  HN  ALA   286      12.661   3.961  -3.654  1.00 10.00      A   
ATOM   2532  CA  ALA   286      12.596   5.943  -2.913  1.00 10.00      A   
ATOM   2533  CB  ALA   286      11.187   5.714  -2.388  1.00 10.00      A   
ATOM   2534  C   ALA   286      13.602   6.105  -1.775  1.00 10.00      A   
ATOM   2535  O   ALA   286      14.489   6.956  -1.850  1.00 10.00      A   
ATOM   2536  N   SER   287      13.471   5.296  -0.727  1.00 10.00      A   
ATOM   2537  HN  SER   287      12.723   4.654  -0.696  1.00 10.00      A   
ATOM   2538  CA  SER   287      14.405   5.362   0.390  1.00 10.00      A   
ATOM   2539  CB  SER   287      13.944   4.450   1.529  1.00 10.00      A   
ATOM   2540  OG  SER   287      12.621   4.771   1.927  1.00 10.00      A   
ATOM   2541  HG  SER   287      11.997   4.427   1.263  1.00 10.00      A   
ATOM   2542  C   SER   287      15.801   4.966  -0.089  1.00 10.00      A   
ATOM   2543  O   SER   287      16.798   5.606   0.254  1.00 10.00      A   
ATOM   2544  N   SER   288      15.843   3.912  -0.909  1.00 10.00      A   
ATOM   2545  HN  SER   288      14.999   3.460  -1.123  1.00 10.00      A   
ATOM   2546  CA  SER   288      17.081   3.390  -1.497  1.00 10.00      A   
ATOM   2547  CB  SER   288      17.599   4.319  -2.603  1.00 10.00      A   
ATOM   2548  OG  SER   288      18.000   5.573  -2.079  1.00 10.00      A   
ATOM   2549  HG  SER   288      17.437   5.796  -1.322  1.00 10.00      A   
ATOM   2550  C   SER   288      18.171   3.098  -0.460  1.00 10.00      A   
ATOM   2551  O   SER   288      17.909   3.038   0.743  1.00 10.00      A   
ATOM   2552  N   ILE   289      19.395   2.907  -0.941  1.00 10.00      A   
ATOM   2553  HN  ILE   289      19.539   2.946  -1.913  1.00 10.00      A   
ATOM   2554  CA  ILE   289      20.525   2.628  -0.071  1.00 10.00      A   
ATOM   2555  CB  ILE   289      21.437   1.517  -0.659  1.00 10.00      A   
ATOM   2556  CG1 ILE   289      22.266   0.845   0.438  1.00 10.00      A   
ATOM   2557  CG2 ILE   289      22.343   2.058  -1.758  1.00 10.00      A   
ATOM   2558  CD1 ILE   289      21.434   0.100   1.453  1.00 10.00      A   
ATOM   2559  C   ILE   289      21.339   3.899   0.172  1.00 10.00      A   
ATOM   2560  O   ILE   289      22.234   3.924   1.012  1.00 10.00      A   
ATOM   2561  N   TYR   290      21.004   4.963  -0.550  1.00 10.00      A   
ATOM   2562  HN  TYR   290      20.254   4.899  -1.181  1.00 10.00      A   
ATOM   2563  CA  TYR   290      21.722   6.226  -0.416  1.00 10.00      A   
ATOM   2564  CB  TYR   290      21.286   7.227  -1.488  1.00 10.00      A   
ATOM   2565  CG  TYR   290      21.579   6.755  -2.893  1.00 10.00      A   
ATOM   2566  CD1 TYR   290      20.588   6.168  -3.668  1.00 10.00      A   
ATOM   2567  CD2 TYR   290      22.847   6.887  -3.442  1.00 10.00      A   
ATOM   2568  CE1 TYR   290      20.850   5.716  -4.944  1.00 10.00      A   
ATOM   2569  CE2 TYR   290      23.119   6.440  -4.722  1.00 10.00      A   
ATOM   2570  CZ  TYR   290      22.116   5.858  -5.468  1.00 10.00      A   
ATOM   2571  OH  TYR   290      22.384   5.404  -6.741  1.00 10.00      A   
ATOM   2572  HH  TYR   290      21.568   5.388  -7.257  1.00 10.00      A   
ATOM   2573  C   TYR   290      21.583   6.817   0.983  1.00 10.00      A   
ATOM   2574  O   TYR   290      22.567   7.264   1.574  1.00 10.00      A   
ATOM   2575  N   VAL   291      20.367   6.804   1.518  1.00 10.00      A   
ATOM   2576  HN  VAL   291      19.618   6.433   1.004  1.00 10.00      A   
ATOM   2577  CA  VAL   291      20.124   7.335   2.855  1.00 10.00      A   
ATOM   2578  CB  VAL   291      18.617   7.509   3.140  1.00 10.00      A   
ATOM   2579  CG1 VAL   291      18.401   8.224   4.465  1.00 10.00      A   
ATOM   2580  CG2 VAL   291      17.938   8.264   2.007  1.00 10.00      A   
ATOM   2581  C   VAL   291      20.745   6.415   3.905  1.00 10.00      A   
ATOM   2582  O   VAL   291      21.325   6.873   4.891  1.00 10.00      A   
ATOM   2583  N   ALA   292      20.646   5.113   3.663  1.00 10.00      A   
ATOM   2584  HN  ALA   292      20.176   4.814   2.857  1.00 10.00      A   
ATOM   2585  CA  ALA   292      21.199   4.119   4.575  1.00 10.00      A   
ATOM   2586  CB  ALA   292      20.793   2.716   4.147  1.00 10.00      A   
ATOM   2587  C   ALA   292      22.719   4.240   4.659  1.00 10.00      A   
ATOM   2588  O   ALA   292      23.299   4.157   5.742  1.00 10.00      A   
ATOM   2589  N   SER   293      23.356   4.452   3.513  1.00 10.00      A   
ATOM   2590  HN  SER   293      22.837   4.510   2.681  1.00 10.00      A   
ATOM   2591  CA  SER   293      24.803   4.596   3.458  1.00 10.00      A   
ATOM   2592  CB  SER   293      25.280   4.630   2.008  1.00 10.00      A   
ATOM   2593  OG  SER   293      24.850   3.470   1.312  1.00 10.00      A   
ATOM   2594  HG  SER   293      23.927   3.581   1.045  1.00 10.00      A   
ATOM   2595  C   SER   293      25.250   5.845   4.211  1.00 10.00      A   
ATOM   2596  O   SER   293      26.324   5.867   4.815  1.00 10.00      A   
ATOM   2597  N   ALA   294      24.410   6.876   4.192  1.00 10.00      A   
ATOM   2598  HN  ALA   294      23.571   6.800   3.692  1.00 10.00      A   
ATOM   2599  CA  ALA   294      24.710   8.115   4.895  1.00 10.00      A   
ATOM   2600  CB  ALA   294      23.688   9.188   4.554  1.00 10.00      A   
ATOM   2601  C   ALA   294      24.738   7.852   6.396  1.00 10.00      A   
ATOM   2602  O   ALA   294      25.635   8.315   7.101  1.00 10.00      A   
ATOM   2603  N   LEU   295      23.762   7.082   6.870  1.00 10.00      A   
ATOM   2604  HN  LEU   295      23.077   6.743   6.251  1.00 10.00      A   
ATOM   2605  CA  LEU   295      23.679   6.732   8.284  1.00 10.00      A   
ATOM   2606  CB  LEU   295      22.372   5.992   8.583  1.00 10.00      A   
ATOM   2607  CG  LEU   295      21.076   6.767   8.327  1.00 10.00      A   
ATOM   2608  CD1 LEU   295      19.867   5.882   8.594  1.00 10.00      A   
ATOM   2609  CD2 LEU   295      21.022   8.024   9.184  1.00 10.00      A   
ATOM   2610  C   LEU   295      24.869   5.863   8.673  1.00 10.00      A   
ATOM   2611  O   LEU   295      25.475   6.053   9.726  1.00 10.00      A   
ATOM   2612  N   ALA   296      25.209   4.921   7.798  1.00 10.00      A   
ATOM   2613  HN  ALA   296      24.681   4.825   6.977  1.00 10.00      A   
ATOM   2614  CA  ALA   296      26.334   4.023   8.029  1.00 10.00      A   
ATOM   2615  CB  ALA   296      26.390   2.950   6.951  1.00 10.00      A   
ATOM   2616  C   ALA   296      27.643   4.801   8.077  1.00 10.00      A   
ATOM   2617  O   ALA   296      28.574   4.432   8.793  1.00 10.00      A   
ATOM   2618  N   LEU   297      27.709   5.878   7.305  1.00 10.00      A   
ATOM   2619  HN  LEU   297      26.937   6.109   6.741  1.00 10.00      A   
ATOM   2620  CA  LEU   297      28.894   6.725   7.265  1.00 10.00      A   
ATOM   2621  CB  LEU   297      28.823   7.671   6.060  1.00 10.00      A   
ATOM   2622  CG  LEU   297      30.115   8.398   5.677  1.00 10.00      A   
ATOM   2623  CD1 LEU   297      30.252   8.466   4.164  1.00 10.00      A   
ATOM   2624  CD2 LEU   297      30.143   9.798   6.272  1.00 10.00      A   
ATOM   2625  C   LEU   297      28.991   7.519   8.561  1.00 10.00      A   
ATOM   2626  O   LEU   297      30.071   7.682   9.126  1.00 10.00      A   
ATOM   2627  N   LYS   298      27.841   7.988   9.032  1.00 10.00      A   
ATOM   2628  HN  LYS   298      27.018   7.815   8.524  1.00 10.00      A   
ATOM   2629  CA  LYS   298      27.755   8.758  10.264  1.00 10.00      A   
ATOM   2630  CB  LYS   298      26.317   9.253  10.461  1.00 10.00      A   
ATOM   2631  CG  LYS   298      26.149  10.310  11.538  1.00 10.00      A   
ATOM   2632  CD  LYS   298      24.702  10.771  11.624  1.00 10.00      A   
ATOM   2633  CE  LYS   298      24.484  11.729  12.784  1.00 10.00      A   
ATOM   2634  NZ  LYS   298      23.051  12.098  12.932  1.00 10.00      A   
ATOM   2635  HZ1 LYS   298      22.922  12.709  13.762  1.00 10.00      A   
ATOM   2636  HZ2 LYS   298      22.468  11.246  13.057  1.00 10.00      A   
ATOM   2637  HZ3 LYS   298      22.725  12.608  12.090  1.00 10.00      A   
ATOM   2638  C   LYS   298      28.187   7.905  11.455  1.00 10.00      A   
ATOM   2639  O   LYS   298      28.793   8.406  12.405  1.00 10.00      A   
ATOM   2640  N   LEU   299      27.865   6.615  11.394  1.00 10.00      A   
ATOM   2641  HN  LEU   299      27.359   6.288  10.619  1.00 10.00      A   
ATOM   2642  CA  LEU   299      28.225   5.679  12.452  1.00 10.00      A   
ATOM   2643  CB  LEU   299      27.339   4.434  12.379  1.00 10.00      A   
ATOM   2644  CG  LEU   299      25.851   4.632  12.660  1.00 10.00      A   
ATOM   2645  CD1 LEU   299      25.057   3.468  12.092  1.00 10.00      A   
ATOM   2646  CD2 LEU   299      25.600   4.759  14.154  1.00 10.00      A   
ATOM   2647  C   LEU   299      29.685   5.258  12.323  1.00 10.00      A   
ATOM   2648  O   LEU   299      30.391   5.108  13.323  1.00 10.00      A   
ATOM   2649  N   GLY   300      30.129   5.067  11.083  1.00 10.00      A   
ATOM   2650  HN  GLY   300      29.515   5.204  10.330  1.00 10.00      A   
ATOM   2651  CA  GLY   300      31.499   4.658  10.829  1.00 10.00      A   
ATOM   2652  C   GLY   300      32.500   5.721  11.225  1.00 10.00      A   
ATOM   2653  O   GLY   300      33.563   5.417  11.770  1.00 10.00      A   
ATOM   2654  N   MET   301      32.162   6.969  10.948  1.00 10.00      A   
ATOM   2655  HN  MET   301      31.302   7.147  10.506  1.00 10.00      A   
ATOM   2656  CA  MET   301      33.028   8.084  11.286  1.00 10.00      A   
ATOM   2657  CB  MET   301      32.635   9.327  10.490  1.00 10.00      A   
ATOM   2658  CG  MET   301      33.487  10.544  10.800  1.00 10.00      A   
ATOM   2659  SD  MET   301      32.860  12.047  10.032  1.00 10.00      A   
ATOM   2660  CE  MET   301      33.875  13.269  10.855  1.00 10.00      A   
ATOM   2661  C   MET   301      32.955   8.370  12.781  1.00 10.00      A   
ATOM   2662  O   MET   301      31.910   8.771  13.298  1.00 10.00      A   
ATOM   2663  N   LYS   302      34.060   8.146  13.470  1.00 10.00      A   
ATOM   2664  HN  LYS   302      34.859   7.832  13.001  1.00 10.00      A   
ATOM   2665  CB  LYS   302      35.012   7.309  15.559  1.00 10.00      A   
ATOM   2666  CG  LYS   302      34.526   5.882  15.360  1.00 10.00      A   
ATOM   2667  CD  LYS   302      35.514   4.882  15.928  1.00 10.00      A   
ATOM   2668  CE  LYS   302      35.046   3.453  15.704  1.00 10.00      A   
ATOM   2669  NZ  LYS   302      36.031   2.461  16.211  1.00 10.00      A   
ATOM   2670  HZ1 LYS   302      36.340   2.722  17.170  1.00 10.00      A   
ATOM   2671  HZ2 LYS   302      36.863   2.426  15.587  1.00 10.00      A   
ATOM   2672  HZ3 LYS   302      35.599   1.514  16.245  1.00 10.00      A   
ATOM   2673  CA  LYS   302      34.125   8.368  14.902  1.00 10.00      A   
ATOM   2674  C   LYS   302      34.662   9.761  15.195  1.00 10.00      A   
ATOM   2675  O   LYS   302      33.848  10.674  15.449  1.00 10.00      A   
ATOM   2676  OXT LYS   302      35.899   9.939  15.159  1.00 10.00      A   
ATOM   2677  CB  LEU    60      21.110  20.580  -5.905  1.00 10.00      B   
ATOM   2678  CG  LEU    60      21.213  21.489  -4.673  1.00 10.00      B   
ATOM   2679  CD1 LEU    60      22.239  22.586  -4.911  1.00 10.00      B   
ATOM   2680  CD2 LEU    60      19.861  22.093  -4.321  1.00 10.00      B   
ATOM   2681  C   LEU    60      18.865  19.484  -6.201  1.00 10.00      B   
ATOM   2682  O   LEU    60      17.932  18.950  -5.602  1.00 10.00      B   
ATOM   2683  N   LEU    60      20.930  18.181  -6.518  1.00 10.00      B   
ATOM   2684  HT1 LEU    60      20.668  18.257  -7.520  1.00 10.00      B   
ATOM   2685  HT2 LEU    60      20.616  17.258  -6.156  1.00 10.00      B   
ATOM   2686  HT3 LEU    60      21.973  18.236  -6.445  1.00 10.00      B   
ATOM   2687  CA  LEU    60      20.305  19.282  -5.744  1.00 10.00      B   
ATOM   2688  N   LEU    61      18.688  20.230  -7.287  1.00 10.00      B   
ATOM   2689  HN  LEU    61      19.472  20.611  -7.740  1.00 10.00      B   
ATOM   2690  CA  LEU    61      17.359  20.490  -7.828  1.00 10.00      B   
ATOM   2691  CB  LEU    61      17.422  21.568  -8.911  1.00 10.00      B   
ATOM   2692  CG  LEU    61      18.044  22.904  -8.501  1.00 10.00      B   
ATOM   2693  CD1 LEU    61      18.089  23.858  -9.684  1.00 10.00      B   
ATOM   2694  CD2 LEU    61      17.279  23.521  -7.340  1.00 10.00      B   
ATOM   2695  C   LEU    61      16.781  19.209  -8.407  1.00 10.00      B   
ATOM   2696  O   LEU    61      15.571  18.973  -8.357  1.00 10.00      B   
ATOM   2697  N   THR    62      17.670  18.381  -8.943  1.00 10.00      B   
ATOM   2698  HN  THR    62      18.616  18.638  -8.949  1.00 10.00      B   
ATOM   2699  CA  THR    62      17.297  17.107  -9.528  1.00 10.00      B   
ATOM   2700  CB  THR    62      18.543  16.419 -10.109  1.00 10.00      B   
ATOM   2701  OG1 THR    62      19.707  16.895  -9.411  1.00 10.00      B   
ATOM   2702  HG1 THR    62      20.487  16.420  -9.729  1.00 10.00      B   
ATOM   2703  CG2 THR    62      18.678  16.726 -11.589  1.00 10.00      B   
ATOM   2704  C   THR    62      16.702  16.200  -8.465  1.00 10.00      B   
ATOM   2705  O   THR    62      15.709  15.519  -8.700  1.00 10.00      B   
ATOM   2706  N   THR    63      17.313  16.217  -7.289  1.00 10.00      B   
ATOM   2707  HN  THR    63      18.088  16.802  -7.164  1.00 10.00      B   
ATOM   2708  CA  THR    63      16.871  15.400  -6.174  1.00 10.00      B   
ATOM   2709  CB  THR    63      17.834  15.562  -4.992  1.00 10.00      B   
ATOM   2710  OG1 THR    63      19.140  15.887  -5.502  1.00 10.00      B   
ATOM   2711  HG1 THR    63      19.600  15.073  -5.732  1.00 10.00      B   
ATOM   2712  CG2 THR    63      17.916  14.275  -4.187  1.00 10.00      B   
ATOM   2713  C   THR    63      15.455  15.777  -5.745  1.00 10.00      B   
ATOM   2714  O   THR    63      14.658  14.913  -5.377  1.00 10.00      B   
ATOM   2715  N   LYS    64      15.145  17.070  -5.805  1.00 10.00      B   
ATOM   2716  HN  LYS    64      15.822  17.713  -6.105  1.00 10.00      B   
ATOM   2717  CA  LYS    64      13.821  17.550  -5.436  1.00 10.00      B   
ATOM   2718  CB  LYS    64      13.812  19.074  -5.288  1.00 10.00      B   
ATOM   2719  CG  LYS    64      12.435  19.652  -4.997  1.00 10.00      B   
ATOM   2720  CD  LYS    64      12.509  21.112  -4.586  1.00 10.00      B   
ATOM   2721  CE  LYS    64      11.120  21.717  -4.456  1.00 10.00      B   
ATOM   2722  NZ  LYS    64      10.308  21.042  -3.407  1.00 10.00      B   
ATOM   2723  HZ1 LYS    64      10.297  20.011  -3.562  1.00 10.00      B   
ATOM   2724  HZ2 LYS    64       9.332  21.391  -3.432  1.00 10.00      B   
ATOM   2725  HZ3 LYS    64      10.706  21.234  -2.467  1.00 10.00      B   
ATOM   2726  C   LYS    64      12.794  17.115  -6.477  1.00 10.00      B   
ATOM   2727  O   LYS    64      11.759  16.543  -6.140  1.00 10.00      B   
ATOM   2728  N   GLY    65      13.104  17.376  -7.743  1.00 10.00      B   
ATOM   2729  HN  GLY    65      13.955  17.820  -7.944  1.00 10.00      B   
ATOM   2730  CA  GLY    65      12.209  17.010  -8.828  1.00 10.00      B   
ATOM   2731  C   GLY    65      11.986  15.514  -8.910  1.00 10.00      B   
ATOM   2732  O   GLY    65      10.857  15.054  -9.084  1.00 10.00      B   
ATOM   2733  N   LYS    66      13.065  14.755  -8.766  1.00 10.00      B   
ATOM   2734  HN  LYS    66      13.937  15.190  -8.627  1.00 10.00      B   
ATOM   2735  CA  LYS    66      13.003  13.300  -8.817  1.00 10.00      B   
ATOM   2736  CB  LYS    66      14.409  12.710  -8.697  1.00 10.00      B   
ATOM   2737  CG  LYS    66      14.571  11.329  -9.309  1.00 10.00      B   
ATOM   2738  CD  LYS    66      16.038  10.945  -9.402  1.00 10.00      B   
ATOM   2739  CE  LYS    66      16.217   9.587 -10.061  1.00 10.00      B   
ATOM   2740  NZ  LYS    66      17.652   9.211 -10.178  1.00 10.00      B   
ATOM   2741  HZ1 LYS    66      18.151   9.428  -9.290  1.00 10.00      B   
ATOM   2742  HZ2 LYS    66      18.102   9.736 -10.955  1.00 10.00      B   
ATOM   2743  HZ3 LYS    66      17.738   8.193 -10.368  1.00 10.00      B   
ATOM   2744  C   LYS    66      12.116  12.764  -7.700  1.00 10.00      B   
ATOM   2745  O   LYS    66      11.351  11.820  -7.904  1.00 10.00      B   
ATOM   2746  N   ALA    67      12.222  13.381  -6.521  1.00 10.00      B   
ATOM   2747  HN  ALA    67      12.858  14.123  -6.425  1.00 10.00      B   
ATOM   2748  CA  ALA    67      11.426  12.979  -5.368  1.00 10.00      B   
ATOM   2749  CB  ALA    67      11.818  13.779  -4.136  1.00 10.00      B   
ATOM   2750  C   ALA    67       9.945  13.153  -5.663  1.00 10.00      B   
ATOM   2751  O   ALA    67       9.132  12.283  -5.346  1.00 10.00      B   
ATOM   2752  N   THR    68       9.600  14.274  -6.281  1.00 10.00      B   
ATOM   2753  HN  THR    68      10.291  14.937  -6.502  1.00 10.00      B   
ATOM   2754  CA  THR    68       8.217  14.553  -6.628  1.00 10.00      B   
ATOM   2755  CB  THR    68       8.071  15.943  -7.265  1.00 10.00      B   
ATOM   2756  OG1 THR    68       9.028  16.836  -6.685  1.00 10.00      B   
ATOM   2757  HG1 THR    68       9.255  17.515  -7.330  1.00 10.00      B   
ATOM   2758  CG2 THR    68       6.671  16.487  -7.032  1.00 10.00      B   
ATOM   2759  C   THR    68       7.690  13.509  -7.605  1.00 10.00      B   
ATOM   2760  O   THR    68       6.605  12.964  -7.415  1.00 10.00      B   
ATOM   2761  N   VAL    69       8.474  13.229  -8.637  1.00 10.00      B   
ATOM   2762  HN  VAL    69       9.337  13.694  -8.721  1.00 10.00      B   
ATOM   2763  CA  VAL    69       8.095  12.252  -9.651  1.00 10.00      B   
ATOM   2764  CB  VAL    69       9.163  12.159 -10.763  1.00 10.00      B   
ATOM   2765  CG1 VAL    69       8.797  11.089 -11.783  1.00 10.00      B   
ATOM   2766  CG2 VAL    69       9.341  13.508 -11.444  1.00 10.00      B   
ATOM   2767  C   VAL    69       7.889  10.873  -9.031  1.00 10.00      B   
ATOM   2768  O   VAL    69       6.900  10.192  -9.318  1.00 10.00      B   
ATOM   2769  N   ALA    70       8.821  10.475  -8.174  1.00 10.00      B   
ATOM   2770  HN  ALA    70       9.577  11.071  -7.982  1.00 10.00      B   
ATOM   2771  CA  ALA    70       8.758   9.179  -7.514  1.00 10.00      B   
ATOM   2772  CB  ALA    70      10.049   8.904  -6.757  1.00 10.00      B   
ATOM   2773  C   ALA    70       7.557   9.079  -6.575  1.00 10.00      B   
ATOM   2774  O   ALA    70       6.835   8.080  -6.584  1.00 10.00      B   
ATOM   2775  N   PHE    71       7.345  10.119  -5.776  1.00 10.00      B   
ATOM   2776  HN  PHE    71       7.954  10.892  -5.821  1.00 10.00      B   
ATOM   2777  CA  PHE    71       6.239  10.142  -4.824  1.00 10.00      B   
ATOM   2778  CB  PHE    71       6.451  11.244  -3.776  1.00 10.00      B   
ATOM   2779  CG  PHE    71       5.434  11.249  -2.671  1.00 10.00      B   
ATOM   2780  CD1 PHE    71       5.436  10.257  -1.702  1.00 10.00      B   
ATOM   2781  CD2 PHE    71       4.476  12.249  -2.600  1.00 10.00      B   
ATOM   2782  CE1 PHE    71       4.500  10.259  -0.685  1.00 10.00      B   
ATOM   2783  CE2 PHE    71       3.537  12.258  -1.586  1.00 10.00      B   
ATOM   2784  CZ  PHE    71       3.550  11.262  -0.627  1.00 10.00      B   
ATOM   2785  C   PHE    71       4.885  10.292  -5.526  1.00 10.00      B   
ATOM   2786  O   PHE    71       3.877   9.763  -5.063  1.00 10.00      B   
ATOM   2787  N   ALA    72       4.866  10.999  -6.653  1.00 10.00      B   
ATOM   2788  HN  ALA    72       5.700  11.402  -6.982  1.00 10.00      B   
ATOM   2789  CA  ALA    72       3.631  11.198  -7.406  1.00 10.00      B   
ATOM   2790  CB  ALA    72       3.813  12.243  -8.494  1.00 10.00      B   
ATOM   2791  C   ALA    72       3.131   9.887  -8.000  1.00 10.00      B   
ATOM   2792  O   ALA    72       1.944   9.744  -8.299  1.00 10.00      B   
ATOM   2793  N   ARG    73       4.043   8.931  -8.171  1.00 10.00      B   
ATOM   2794  HN  ARG    73       4.975   9.111  -7.932  1.00 10.00      B   
ATOM   2795  CA  ARG    73       3.684   7.624  -8.709  1.00 10.00      B   
ATOM   2796  CB  ARG    73       4.927   6.782  -9.010  1.00 10.00      B   
ATOM   2797  CG  ARG    73       5.681   7.206 -10.260  1.00 10.00      B   
ATOM   2798  CD  ARG    73       6.709   6.162 -10.677  1.00 10.00      B   
ATOM   2799  NE  ARG    73       7.747   5.969  -9.665  1.00 10.00      B   
ATOM   2800  HE  ARG    73       7.452   5.748  -8.754  1.00 10.00      B   
ATOM   2801  CZ  ARG    73       9.051   6.061  -9.907  1.00 10.00      B   
ATOM   2802  NH1 ARG    73       9.493   6.344 -11.131  1.00 10.00      B   
ATOM   2803 HH11 ARG    73      10.519   6.417 -11.314  1.00 10.00      B   
ATOM   2804 HH12 ARG    73       8.818   6.494 -11.914  1.00 10.00      B   
ATOM   2805  NH2 ARG    73       9.914   5.870  -8.919  1.00 10.00      B   
ATOM   2806 HH21 ARG    73       9.570   5.644  -7.956  1.00 10.00      B   
ATOM   2807 HH22 ARG    73      10.939   5.943  -9.098  1.00 10.00      B   
ATOM   2808  C   ARG    73       2.776   6.886  -7.734  1.00 10.00      B   
ATOM   2809  O   ARG    73       1.959   6.054  -8.134  1.00 10.00      B   
ATOM   2810  N   GLU    74       2.914   7.214  -6.453  1.00 10.00      B   
ATOM   2811  HN  GLU    74       3.581   7.890  -6.202  1.00 10.00      B   
ATOM   2812  CA  GLU    74       2.106   6.602  -5.410  1.00 10.00      B   
ATOM   2813  CB  GLU    74       2.682   6.927  -4.033  1.00 10.00      B   
ATOM   2814  CG  GLU    74       4.127   6.491  -3.864  1.00 10.00      B   
ATOM   2815  CD  GLU    74       4.271   4.994  -3.683  1.00 10.00      B   
ATOM   2816  OE1 GLU    74       5.109   4.577  -2.859  1.00 10.00      B   
ATOM   2817  OE2 GLU    74       3.546   4.230  -4.356  1.00 10.00      B   
ATOM   2818  C   GLU    74       0.670   7.090  -5.508  1.00 10.00      B   
ATOM   2819  O   GLU    74      -0.271   6.353  -5.211  1.00 10.00      B   
ATOM   2820  N   ALA    75       0.511   8.334  -5.945  1.00 10.00      B   
ATOM   2821  HN  ALA    75       1.303   8.869  -6.159  1.00 10.00      B   
ATOM   2822  CA  ALA    75      -0.810   8.922  -6.106  1.00 10.00      B   
ATOM   2823  CB  ALA    75      -0.693  10.390  -6.481  1.00 10.00      B   
ATOM   2824  C   ALA    75      -1.582   8.152  -7.171  1.00 10.00      B   
ATOM   2825  O   ALA    75      -2.797   7.983  -7.078  1.00 10.00      B   
ATOM   2826  N   ARG    76      -0.853   7.674  -8.178  1.00 10.00      B   
ATOM   2827  HN  ARG    76       0.111   7.850  -8.193  1.00 10.00      B   
ATOM   2828  CA  ARG    76      -1.450   6.894  -9.255  1.00 10.00      B   
ATOM   2829  CB  ARG    76      -0.449   6.696 -10.399  1.00 10.00      B   
ATOM   2830  CG  ARG    76      -1.040   6.029 -11.632  1.00 10.00      B   
ATOM   2831  CD  ARG    76      -0.154   6.216 -12.856  1.00 10.00      B   
ATOM   2832  NE  ARG    76       1.086   5.441 -12.778  1.00 10.00      B   
ATOM   2833  HE  ARG    76       1.548   5.415 -11.909  1.00 10.00      B   
ATOM   2834  CZ  ARG    76       1.619   4.788 -13.810  1.00 10.00      B   
ATOM   2835  NH1 ARG    76       1.018   4.816 -14.993  1.00 10.00      B   
ATOM   2836 HH11 ARG    76       0.128   5.350 -15.120  1.00 10.00      B   
ATOM   2837 HH12 ARG    76       1.429   4.305 -15.805  1.00 10.00      B   
ATOM   2838  NH2 ARG    76       2.745   4.100 -13.658  1.00 10.00      B   
ATOM   2839 HH21 ARG    76       3.223   4.066 -12.729  1.00 10.00      B   
ATOM   2840 HH22 ARG    76       3.162   3.591 -14.468  1.00 10.00      B   
ATOM   2841  C   ARG    76      -1.906   5.549  -8.700  1.00 10.00      B   
ATOM   2842  O   ARG    76      -2.923   4.999  -9.119  1.00 10.00      B   
ATOM   2843  N   THR    77      -1.148   5.038  -7.736  1.00 10.00      B   
ATOM   2844  HN  THR    77      -0.347   5.525  -7.451  1.00 10.00      B   
ATOM   2845  CA  THR    77      -1.470   3.778  -7.089  1.00 10.00      B   
ATOM   2846  CB  THR    77      -0.315   3.317  -6.177  1.00 10.00      B   
ATOM   2847  OG1 THR    77       0.914   3.363  -6.918  1.00 10.00      B   
ATOM   2848  HG1 THR    77       1.641   3.583  -6.321  1.00 10.00      B   
ATOM   2849  CG2 THR    77      -0.551   1.896  -5.685  1.00 10.00      B   
ATOM   2850  C   THR    77      -2.750   3.939  -6.272  1.00 10.00      B   
ATOM   2851  O   THR    77      -3.576   3.029  -6.204  1.00 10.00      B   
ATOM   2852  N   GLU    78      -2.911   5.117  -5.677  1.00 10.00      B   
ATOM   2853  HN  GLU    78      -2.209   5.795  -5.766  1.00 10.00      B   
ATOM   2854  CA  GLU    78      -4.096   5.427  -4.888  1.00 10.00      B   
ATOM   2855  CB  GLU    78      -3.965   6.810  -4.241  1.00 10.00      B   
ATOM   2856  CG  GLU    78      -2.977   6.880  -3.087  1.00 10.00      B   
ATOM   2857  CD  GLU    78      -2.874   8.276  -2.495  1.00 10.00      B   
ATOM   2858  OE1 GLU    78      -1.761   8.683  -2.104  1.00 10.00      B   
ATOM   2859  OE2 GLU    78      -3.908   8.977  -2.424  1.00 10.00      B   
ATOM   2860  C   GLU    78      -5.337   5.390  -5.776  1.00 10.00      B   
ATOM   2861  O   GLU    78      -6.374   4.865  -5.381  1.00 10.00      B   
ATOM   2862  N   VAL    79      -5.208   5.934  -6.987  1.00 10.00      B   
ATOM   2863  HN  VAL    79      -4.346   6.333  -7.236  1.00 10.00      B   
ATOM   2864  CA  VAL    79      -6.311   5.972  -7.949  1.00 10.00      B   
ATOM   2865  CB  VAL    79      -5.905   6.713  -9.246  1.00 10.00      B   
ATOM   2866  CG1 VAL    79      -7.059   6.749 -10.240  1.00 10.00      B   
ATOM   2867  CG2 VAL    79      -5.434   8.127  -8.934  1.00 10.00      B   
ATOM   2868  C   VAL    79      -6.795   4.562  -8.294  1.00 10.00      B   
ATOM   2869  O   VAL    79      -7.986   4.336  -8.501  1.00 10.00      B   
ATOM   2870  N   ARG    80      -5.866   3.615  -8.331  1.00 10.00      B   
ATOM   2871  HN  ARG    80      -4.935   3.856  -8.137  1.00 10.00      B   
ATOM   2872  CA  ARG    80      -6.195   2.227  -8.644  1.00 10.00      B   
ATOM   2873  CB  ARG    80      -4.921   1.420  -8.891  1.00 10.00      B   
ATOM   2874  CG  ARG    80      -4.108   1.883 -10.087  1.00 10.00      B   
ATOM   2875  CD  ARG    80      -2.832   1.072 -10.216  1.00 10.00      B   
ATOM   2876  NE  ARG    80      -1.939   1.598 -11.245  1.00 10.00      B   
ATOM   2877  HE  ARG    80      -2.276   1.601 -12.173  1.00 10.00      B   
ATOM   2878  CZ  ARG    80      -0.722   2.085 -11.003  1.00 10.00      B   
ATOM   2879  NH1 ARG    80      -0.241   2.118  -9.762  1.00 10.00      B   
ATOM   2880 HH11 ARG    80      -0.813   1.764  -8.969  1.00 10.00      B   
ATOM   2881 HH12 ARG    80       0.711   2.507  -9.577  1.00 10.00      B   
ATOM   2882  NH2 ARG    80       0.022   2.525 -12.006  1.00 10.00      B   
ATOM   2883 HH21 ARG    80      -0.346   2.493 -12.985  1.00 10.00      B   
ATOM   2884 HH22 ARG    80       0.975   2.906 -11.824  1.00 10.00      B   
ATOM   2885  C   ARG    80      -7.002   1.588  -7.516  1.00 10.00      B   
ATOM   2886  O   ARG    80      -7.662   0.566  -7.706  1.00 10.00      B   
ATOM   2887  N   LYS    81      -6.949   2.205  -6.343  1.00 10.00      B   
ATOM   2888  HN  LYS    81      -6.419   3.026  -6.257  1.00 10.00      B   
ATOM   2889  CA  LYS    81      -7.669   1.707  -5.182  1.00 10.00      B   
ATOM   2890  CB  LYS    81      -6.767   1.726  -3.947  1.00 10.00      B   
ATOM   2891  CG  LYS    81      -5.467   0.962  -4.149  1.00 10.00      B   
ATOM   2892  CD  LYS    81      -4.628   0.897  -2.886  1.00 10.00      B   
ATOM   2893  CE  LYS    81      -3.314   0.184  -3.158  1.00 10.00      B   
ATOM   2894  NZ  LYS    81      -2.551  -0.086  -1.915  1.00 10.00      B   
ATOM   2895  HZ1 LYS    81      -2.351   0.801  -1.413  1.00 10.00      B   
ATOM   2896  HZ2 LYS    81      -1.649  -0.553  -2.143  1.00 10.00      B   
ATOM   2897  HZ3 LYS    81      -3.098  -0.713  -1.292  1.00 10.00      B   
ATOM   2898  C   LYS    81      -8.942   2.513  -4.954  1.00 10.00      B   
ATOM   2899  O   LYS    81      -9.643   2.336  -3.957  1.00 10.00      B   
ATOM   2900  N   VAL    82      -9.230   3.412  -5.887  1.00 10.00      B   
ATOM   2901  HN  VAL    82      -8.620   3.521  -6.650  1.00 10.00      B   
ATOM   2902  CA  VAL    82     -10.424   4.239  -5.813  1.00 10.00      B   
ATOM   2903  CB  VAL    82     -10.149   5.702  -6.243  1.00 10.00      B   
ATOM   2904  CG1 VAL    82     -11.442   6.510  -6.301  1.00 10.00      B   
ATOM   2905  CG2 VAL    82      -9.159   6.361  -5.294  1.00 10.00      B   
ATOM   2906  C   VAL    82     -11.532   3.640  -6.676  1.00 10.00      B   
ATOM   2907  O   VAL    82     -11.400   3.535  -7.898  1.00 10.00      B   
ATOM   2908  N   ILE    83     -12.607   3.217  -6.026  1.00 10.00      B   
ATOM   2909  HN  ILE    83     -12.636   3.298  -5.051  1.00 10.00      B   
ATOM   2910  CA  ILE    83     -13.744   2.635  -6.720  1.00 10.00      B   
ATOM   2911  CB  ILE    83     -14.802   2.125  -5.718  1.00 10.00      B   
ATOM   2912  CG1 ILE    83     -14.156   1.195  -4.687  1.00 10.00      B   
ATOM   2913  CG2 ILE    83     -15.938   1.410  -6.439  1.00 10.00      B   
ATOM   2914  CD1 ILE    83     -15.042   0.895  -3.498  1.00 10.00      B   
ATOM   2915  C   ILE    83     -14.381   3.683  -7.621  1.00 10.00      B   
ATOM   2916  O   ILE    83     -14.637   4.807  -7.180  1.00 10.00      B   
ATOM   2917  N   TRP    84     -14.605   3.317  -8.881  1.00 10.00      B   
ATOM   2918  HN  TRP    84     -14.360   2.411  -9.164  1.00 10.00      B   
ATOM   2919  CA  TRP    84     -15.210   4.219  -9.853  1.00 10.00      B   
ATOM   2920  CB  TRP    84     -15.382   3.525 -11.209  1.00 10.00      B   
ATOM   2921  CG  TRP    84     -14.118   3.417 -12.007  1.00 10.00      B   
ATOM   2922  CD1 TRP    84     -13.401   2.283 -12.259  1.00 10.00      B   
ATOM   2923  CD2 TRP    84     -13.418   4.484 -12.659  1.00 10.00      B   
ATOM   2924  NE1 TRP    84     -12.300   2.576 -13.025  1.00 10.00      B   
ATOM   2925  HE1 TRP    84     -11.631   1.927 -13.335  1.00 10.00      B   
ATOM   2926  CE2 TRP    84     -12.287   3.921 -13.283  1.00 10.00      B   
ATOM   2927  CE3 TRP    84     -13.637   5.860 -12.775  1.00 10.00      B   
ATOM   2928  CZ2 TRP    84     -11.379   4.687 -14.010  1.00 10.00      B   
ATOM   2929  CZ3 TRP    84     -12.736   6.618 -13.496  1.00 10.00      B   
ATOM   2930  CH2 TRP    84     -11.620   6.031 -14.105  1.00 10.00      B   
ATOM   2931  C   TRP    84     -16.557   4.725  -9.351  1.00 10.00      B   
ATOM   2932  O   TRP    84     -17.424   3.927  -8.987  1.00 10.00      B   
ATOM   2933  N   PRO    85     -16.736   6.055  -9.312  1.00 10.00      B   
ATOM   2934  CA  PRO    85     -17.974   6.686  -8.840  1.00 10.00      B   
ATOM   2935  CB  PRO    85     -17.761   8.167  -9.163  1.00 10.00      B   
ATOM   2936  CG  PRO    85     -16.282   8.337  -9.182  1.00 10.00      B   
ATOM   2937  CD  PRO    85     -15.736   7.053  -9.730  1.00 10.00      B   
ATOM   2938  C   PRO    85     -19.207   6.154  -9.566  1.00 10.00      B   
ATOM   2939  O   PRO    85     -19.433   6.461 -10.740  1.00 10.00      B   
ATOM   2940  N   THR    86     -19.987   5.342  -8.867  1.00 10.00      B   
ATOM   2941  HN  THR    86     -19.740   5.118  -7.945  1.00 10.00      B   
ATOM   2942  CA  THR    86     -21.196   4.764  -9.428  1.00 10.00      B   
ATOM   2943  CB  THR    86     -21.786   3.711  -8.467  1.00 10.00      B   
ATOM   2944  OG1 THR    86     -20.721   3.103  -7.721  1.00 10.00      B   
ATOM   2945  HG1 THR    86     -20.465   2.275  -8.148  1.00 10.00      B   
ATOM   2946  CG2 THR    86     -22.535   2.637  -9.242  1.00 10.00      B   
ATOM   2947  C   THR    86     -22.229   5.858  -9.685  1.00 10.00      B   
ATOM   2948  O   THR    86     -22.365   6.787  -8.886  1.00 10.00      B   
ATOM   2949  N   ARG    87     -22.936   5.755 -10.807  1.00 10.00      B   
ATOM   2950  HN  ARG    87     -22.755   5.004 -11.413  1.00 10.00      B   
ATOM   2951  CA  ARG    87     -23.959   6.733 -11.180  1.00 10.00      B   
ATOM   2952  CB  ARG    87     -24.699   6.267 -12.436  1.00 10.00      B   
ATOM   2953  CG  ARG    87     -25.683   7.279 -12.999  1.00 10.00      B   
ATOM   2954  CD  ARG    87     -26.210   6.824 -14.348  1.00 10.00      B   
ATOM   2955  NE  ARG    87     -27.222   7.731 -14.878  1.00 10.00      B   
ATOM   2956  HE  ARG    87     -27.644   8.360 -14.250  1.00 10.00      B   
ATOM   2957  CZ  ARG    87     -27.598   7.754 -16.154  1.00 10.00      B   
ATOM   2958  NH1 ARG    87     -27.040   6.920 -17.028  1.00 10.00      B   
ATOM   2959 HH11 ARG    87     -26.303   6.248 -16.713  1.00 10.00      B   
ATOM   2960 HH12 ARG    87     -27.327   6.931 -18.032  1.00 10.00      B   
ATOM   2961  NH2 ARG    87     -28.533   8.609 -16.548  1.00 10.00      B   
ATOM   2962 HH21 ARG    87     -28.839   8.637 -17.546  1.00 10.00      B   
ATOM   2963 HH22 ARG    87     -28.969   9.260 -15.858  1.00 10.00      B   
ATOM   2964  C   ARG    87     -24.949   6.980 -10.042  1.00 10.00      B   
ATOM   2965  O   ARG    87     -25.184   8.124  -9.647  1.00 10.00      B   
ATOM   2966  N   GLN    88     -25.507   5.900  -9.505  1.00 10.00      B   
ATOM   2967  HN  GLN    88     -25.277   5.017  -9.863  1.00 10.00      B   
ATOM   2968  CA  GLN    88     -26.470   5.995  -8.414  1.00 10.00      B   
ATOM   2969  CB  GLN    88     -27.013   4.612  -8.058  1.00 10.00      B   
ATOM   2970  CG  GLN    88     -28.419   4.633  -7.482  1.00 10.00      B   
ATOM   2971  CD  GLN    88     -29.445   5.158  -8.468  1.00 10.00      B   
ATOM   2972  OE1 GLN    88     -29.280   5.033  -9.683  1.00 10.00      B   
ATOM   2973  NE2 GLN    88     -30.513   5.745  -7.957  1.00 10.00      B   
ATOM   2974 HE21 GLN    88     -30.584   5.809  -6.979  1.00 10.00      B   
ATOM   2975 HE22 GLN    88     -31.194   6.087  -8.572  1.00 10.00      B   
ATOM   2976  C   GLN    88     -25.858   6.659  -7.181  1.00 10.00      B   
ATOM   2977  O   GLN    88     -26.522   7.426  -6.484  1.00 10.00      B   
ATOM   2978  N   GLU    89     -24.585   6.374  -6.924  1.00 10.00      B   
ATOM   2979  HN  GLU    89     -24.103   5.765  -7.519  1.00 10.00      B   
ATOM   2980  CA  GLU    89     -23.889   6.953  -5.779  1.00 10.00      B   
ATOM   2981  CB  GLU    89     -22.525   6.298  -5.573  1.00 10.00      B   
ATOM   2982  CG  GLU    89     -22.573   5.070  -4.683  1.00 10.00      B   
ATOM   2983  CD  GLU    89     -22.938   5.404  -3.249  1.00 10.00      B   
ATOM   2984  OE1 GLU    89     -22.075   5.238  -2.362  1.00 10.00      B   
ATOM   2985  OE2 GLU    89     -24.088   5.834  -2.999  1.00 10.00      B   
ATOM   2986  C   GLU    89     -23.746   8.461  -5.927  1.00 10.00      B   
ATOM   2987  O   GLU    89     -23.955   9.212  -4.972  1.00 10.00      B   
ATOM   2988  N   THR    90     -23.398   8.899  -7.130  1.00 10.00      B   
ATOM   2989  HN  THR    90     -23.228   8.251  -7.848  1.00 10.00      B   
ATOM   2990  CA  THR    90     -23.255  10.317  -7.408  1.00 10.00      B   
ATOM   2991  CB  THR    90     -22.772  10.548  -8.852  1.00 10.00      B   
ATOM   2992  OG1 THR    90     -21.605   9.744  -9.087  1.00 10.00      B   
ATOM   2993  HG1 THR    90     -21.399   9.233  -8.288  1.00 10.00      B   
ATOM   2994  CG2 THR    90     -22.428  12.012  -9.077  1.00 10.00      B   
ATOM   2995  C   THR    90     -24.598  11.012  -7.194  1.00 10.00      B   
ATOM   2996  O   THR    90     -24.665  12.119  -6.650  1.00 10.00      B   
ATOM   2997  N   LEU    91     -25.670  10.338  -7.604  1.00 10.00      B   
ATOM   2998  HN  LEU    91     -25.549   9.463  -8.036  1.00 10.00      B   
ATOM   2999  CA  LEU    91     -27.017  10.865  -7.442  1.00 10.00      B   
ATOM   3000  CB  LEU    91     -28.037   9.954  -8.135  1.00 10.00      B   
ATOM   3001  CG  LEU    91     -27.839   9.726  -9.636  1.00 10.00      B   
ATOM   3002  CD1 LEU    91     -28.926   8.815 -10.190  1.00 10.00      B   
ATOM   3003  CD2 LEU    91     -27.799  11.048 -10.390  1.00 10.00      B   
ATOM   3004  C   LEU    91     -27.349  11.004  -5.957  1.00 10.00      B   
ATOM   3005  O   LEU    91     -27.956  11.990  -5.536  1.00 10.00      B   
ATOM   3006  N   HIS    92     -26.916  10.019  -5.169  1.00 10.00      B   
ATOM   3007  HN  HIS    92     -26.422   9.272  -5.572  1.00 10.00      B   
ATOM   3008  CA  HIS    92     -27.148  10.016  -3.725  1.00 10.00      B   
ATOM   3009  CB  HIS    92     -26.525   8.771  -3.081  1.00 10.00      B   
ATOM   3010  CG  HIS    92     -27.283   7.497  -3.293  1.00 10.00      B   
ATOM   3011  ND1 HIS    92     -26.672   6.262  -3.319  1.00 10.00      B   
ATOM   3012  HD1 HIS    92     -25.700   6.096  -3.224  1.00 10.00      B   
ATOM   3013  CD2 HIS    92     -28.607   7.261  -3.450  1.00 10.00      B   
ATOM   3014  CE1 HIS    92     -27.585   5.325  -3.495  1.00 10.00      B   
ATOM   3015  NE2 HIS    92     -28.763   5.903  -3.572  1.00 10.00      B   
ATOM   3016  HE2 HIS    92     -29.620   5.434  -3.694  1.00 10.00      B   
ATOM   3017  C   HIS    92     -26.526  11.250  -3.086  1.00 10.00      B   
ATOM   3018  O   HIS    92     -27.210  12.032  -2.423  1.00 10.00      B   
ATOM   3019  N   THR    93     -25.223  11.416  -3.309  1.00 10.00      B   
ATOM   3020  HN  THR    93     -24.748  10.753  -3.855  1.00 10.00      B   
ATOM   3021  CA  THR    93     -24.474  12.541  -2.764  1.00 10.00      B   
ATOM   3022  CB  THR    93     -23.005  12.512  -3.237  1.00 10.00      B   
ATOM   3023  OG1 THR    93     -22.477  11.189  -3.060  1.00 10.00      B   
ATOM   3024  HG1 THR    93     -21.989  10.930  -3.853  1.00 10.00      B   
ATOM   3025  CG2 THR    93     -22.162  13.495  -2.437  1.00 10.00      B   
ATOM   3026  C   THR    93     -25.108  13.879  -3.142  1.00 10.00      B   
ATOM   3027  O   THR    93     -25.284  14.748  -2.289  1.00 10.00      B   
ATOM   3028  N   THR    94     -25.462  14.032  -4.412  1.00 10.00      B   
ATOM   3029  HN  THR    94     -25.302  13.299  -5.045  1.00 10.00      B   
ATOM   3030  CA  THR    94     -26.073  15.266  -4.891  1.00 10.00      B   
ATOM   3031  CB  THR    94     -26.354  15.211  -6.405  1.00 10.00      B   
ATOM   3032  OG1 THR    94     -25.203  14.687  -7.086  1.00 10.00      B   
ATOM   3033  HG1 THR    94     -25.198  13.721  -7.018  1.00 10.00      B   
ATOM   3034  CG2 THR    94     -26.643  16.606  -6.937  1.00 10.00      B   
ATOM   3035  C   THR    94     -27.366  15.591  -4.133  1.00 10.00      B   
ATOM   3036  O   THR    94     -27.567  16.724  -3.694  1.00 10.00      B   
ATOM   3037  N   LEU    95     -28.220  14.587  -3.956  1.00 10.00      B   
ATOM   3038  HN  LEU    95     -27.990  13.695  -4.297  1.00 10.00      B   
ATOM   3039  CA  LEU    95     -29.489  14.775  -3.260  1.00 10.00      B   
ATOM   3040  CB  LEU    95     -30.356  13.518  -3.365  1.00 10.00      B   
ATOM   3041  CG  LEU    95     -30.933  13.203  -4.749  1.00 10.00      B   
ATOM   3042  CD1 LEU    95     -31.670  11.872  -4.734  1.00 10.00      B   
ATOM   3043  CD2 LEU    95     -31.856  14.318  -5.217  1.00 10.00      B   
ATOM   3044  C   LEU    95     -29.283  15.156  -1.797  1.00 10.00      B   
ATOM   3045  O   LEU    95     -29.901  16.103  -1.302  1.00 10.00      B   
ATOM   3046  N   ILE    96     -28.402  14.427  -1.116  1.00 10.00      B   
ATOM   3047  HN  ILE    96     -27.930  13.696  -1.575  1.00 10.00      B   
ATOM   3048  CA  ILE    96     -28.121  14.681   0.295  1.00 10.00      B   
ATOM   3049  CB  ILE    96     -27.170  13.620   0.887  1.00 10.00      B   
ATOM   3050  CG1 ILE    96     -27.776  12.226   0.724  1.00 10.00      B   
ATOM   3051  CG2 ILE    96     -26.892  13.907   2.358  1.00 10.00      B   
ATOM   3052  CD1 ILE    96     -26.835  11.103   1.096  1.00 10.00      B   
ATOM   3053  C   ILE    96     -27.531  16.074   0.507  1.00 10.00      B   
ATOM   3054  O   ILE    96     -28.028  16.848   1.325  1.00 10.00      B   
ATOM   3055  N   VAL    97     -26.488  16.396  -0.254  1.00 10.00      B   
ATOM   3056  HN  VAL    97     -26.156  15.744  -0.911  1.00 10.00      B   
ATOM   3057  CA  VAL    97     -25.829  17.694  -0.143  1.00 10.00      B   
ATOM   3058  CB  VAL    97     -24.581  17.799  -1.053  1.00 10.00      B   
ATOM   3059  CG1 VAL    97     -23.979  19.194  -0.990  1.00 10.00      B   
ATOM   3060  CG2 VAL    97     -23.540  16.765  -0.648  1.00 10.00      B   
ATOM   3061  C   VAL    97     -26.803  18.832  -0.445  1.00 10.00      B   
ATOM   3062  O   VAL    97     -26.818  19.849   0.254  1.00 10.00      B   
ATOM   3063  N   ALA    98     -27.631  18.649  -1.469  1.00 10.00      B   
ATOM   3064  HN  ALA    98     -27.581  17.813  -1.986  1.00 10.00      B   
ATOM   3065  CA  ALA    98     -28.607  19.662  -1.845  1.00 10.00      B   
ATOM   3066  CB  ALA    98     -29.352  19.252  -3.105  1.00 10.00      B   
ATOM   3067  C   ALA    98     -29.581  19.919  -0.699  1.00 10.00      B   
ATOM   3068  O   ALA    98     -29.898  21.070  -0.389  1.00 10.00      B   
ATOM   3069  N   ALA    99     -30.031  18.840  -0.061  1.00 10.00      B   
ATOM   3070  HN  ALA    99     -29.727  17.949  -0.352  1.00 10.00      B   
ATOM   3071  CA  ALA    99     -30.960  18.940   1.059  1.00 10.00      B   
ATOM   3072  CB  ALA    99     -31.417  17.553   1.493  1.00 10.00      B   
ATOM   3073  C   ALA    99     -30.313  19.684   2.224  1.00 10.00      B   
ATOM   3074  O   ALA    99     -30.891  20.620   2.772  1.00 10.00      B   
ATOM   3075  N   VAL   100     -29.103  19.270   2.586  1.00 10.00      B   
ATOM   3076  HN  VAL   100     -28.690  18.516   2.103  1.00 10.00      B   
ATOM   3077  CA  VAL   100     -28.371  19.899   3.683  1.00 10.00      B   
ATOM   3078  CB  VAL   100     -27.009  19.213   3.923  1.00 10.00      B   
ATOM   3079  CG1 VAL   100     -26.213  19.942   4.998  1.00 10.00      B   
ATOM   3080  CG2 VAL   100     -27.213  17.755   4.310  1.00 10.00      B   
ATOM   3081  C   VAL   100     -28.159  21.390   3.423  1.00 10.00      B   
ATOM   3082  O   VAL   100     -28.453  22.225   4.280  1.00 10.00      B   
ATOM   3083  N   THR   101     -27.677  21.717   2.229  1.00 10.00      B   
ATOM   3084  HN  THR   101     -27.488  21.005   1.580  1.00 10.00      B   
ATOM   3085  CA  THR   101     -27.422  23.103   1.858  1.00 10.00      B   
ATOM   3086  CB  THR   101     -26.809  23.208   0.447  1.00 10.00      B   
ATOM   3087  OG1 THR   101     -25.730  22.268   0.326  1.00 10.00      B   
ATOM   3088  HG1 THR   101     -26.092  21.373   0.267  1.00 10.00      B   
ATOM   3089  CG2 THR   101     -26.279  24.612   0.198  1.00 10.00      B   
ATOM   3090  C   THR   101     -28.697  23.943   1.930  1.00 10.00      B   
ATOM   3091  O   THR   101     -28.687  25.055   2.464  1.00 10.00      B   
ATOM   3092  N   ALA   102     -29.792  23.394   1.409  1.00 10.00      B   
ATOM   3093  HN  ALA   102     -29.735  22.498   1.010  1.00 10.00      B   
ATOM   3094  CA  ALA   102     -31.076  24.087   1.410  1.00 10.00      B   
ATOM   3095  CB  ALA   102     -32.123  23.278   0.658  1.00 10.00      B   
ATOM   3096  C   ALA   102     -31.544  24.377   2.830  1.00 10.00      B   
ATOM   3097  O   ALA   102     -31.945  25.502   3.143  1.00 10.00      B   
ATOM   3098  N   VAL   103     -31.478  23.364   3.687  1.00 10.00      B   
ATOM   3099  HN  VAL   103     -31.143  22.491   3.374  1.00 10.00      B   
ATOM   3100  CA  VAL   103     -31.892  23.511   5.078  1.00 10.00      B   
ATOM   3101  CB  VAL   103     -31.799  22.173   5.849  1.00 10.00      B   
ATOM   3102  CG1 VAL   103     -32.081  22.372   7.331  1.00 10.00      B   
ATOM   3103  CG2 VAL   103     -32.765  21.155   5.264  1.00 10.00      B   
ATOM   3104  C   VAL   103     -31.056  24.581   5.779  1.00 10.00      B   
ATOM   3105  O   VAL   103     -31.578  25.372   6.570  1.00 10.00      B   
ATOM   3106  N   MET   104     -29.764  24.613   5.464  1.00 10.00      B   
ATOM   3107  HN  MET   104     -29.414  23.964   4.815  1.00 10.00      B   
ATOM   3108  CA  MET   104     -28.855  25.588   6.057  1.00 10.00      B   
ATOM   3109  CB  MET   104     -27.399  25.292   5.691  1.00 10.00      B   
ATOM   3110  CG  MET   104     -26.770  24.170   6.500  1.00 10.00      B   
ATOM   3111  SD  MET   104     -24.968  24.256   6.525  1.00 10.00      B   
ATOM   3112  CE  MET   104     -24.709  25.691   7.565  1.00 10.00      B   
ATOM   3113  C   MET   104     -29.225  27.009   5.652  1.00 10.00      B   
ATOM   3114  O   MET   104     -29.273  27.909   6.495  1.00 10.00      B   
ATOM   3115  N   SER   105     -29.493  27.212   4.367  1.00 10.00      B   
ATOM   3116  HN  SER   105     -29.434  26.460   3.733  1.00 10.00      B   
ATOM   3117  CA  SER   105     -29.861  28.528   3.871  1.00 10.00      B   
ATOM   3118  CB  SER   105     -29.898  28.541   2.344  1.00 10.00      B   
ATOM   3119  OG  SER   105     -30.294  27.278   1.834  1.00 10.00      B   
ATOM   3120  HG  SER   105     -31.168  27.050   2.181  1.00 10.00      B   
ATOM   3121  C   SER   105     -31.194  28.982   4.450  1.00 10.00      B   
ATOM   3122  O   SER   105     -31.385  30.166   4.715  1.00 10.00      B   
ATOM   3123  N   LEU   106     -32.101  28.031   4.669  1.00 10.00      B   
ATOM   3124  HN  LEU   106     -31.883  27.100   4.438  1.00 10.00      B   
ATOM   3125  CA  LEU   106     -33.416  28.333   5.225  1.00 10.00      B   
ATOM   3126  CB  LEU   106     -34.277  27.073   5.298  1.00 10.00      B   
ATOM   3127  CG  LEU   106     -34.974  26.669   4.000  1.00 10.00      B   
ATOM   3128  CD1 LEU   106     -35.394  25.210   4.045  1.00 10.00      B   
ATOM   3129  CD2 LEU   106     -36.172  27.568   3.736  1.00 10.00      B   
ATOM   3130  C   LEU   106     -33.303  28.987   6.597  1.00 10.00      B   
ATOM   3131  O   LEU   106     -34.143  29.803   6.977  1.00 10.00      B   
ATOM   3132  N   ILE   107     -32.257  28.628   7.333  1.00 10.00      B   
ATOM   3133  HN  ILE   107     -31.629  27.964   6.976  1.00 10.00      B   
ATOM   3134  CA  ILE   107     -32.021  29.187   8.657  1.00 10.00      B   
ATOM   3135  CB  ILE   107     -30.815  28.511   9.345  1.00 10.00      B   
ATOM   3136  CG1 ILE   107     -31.012  26.994   9.402  1.00 10.00      B   
ATOM   3137  CG2 ILE   107     -30.611  29.070  10.747  1.00 10.00      B   
ATOM   3138  CD1 ILE   107     -29.743  26.223   9.696  1.00 10.00      B   
ATOM   3139  C   ILE   107     -31.760  30.686   8.545  1.00 10.00      B   
ATOM   3140  O   ILE   107     -32.383  31.492   9.234  1.00 10.00      B   
ATOM   3141  N   LEU   108     -30.858  31.050   7.645  1.00 10.00      B   
ATOM   3142  HN  LEU   108     -30.420  30.359   7.106  1.00 10.00      B   
ATOM   3143  CA  LEU   108     -30.504  32.447   7.430  1.00 10.00      B   
ATOM   3144  CB  LEU   108     -29.202  32.543   6.635  1.00 10.00      B   
ATOM   3145  CG  LEU   108     -27.992  31.820   7.233  1.00 10.00      B   
ATOM   3146  CD1 LEU   108     -26.789  31.936   6.310  1.00 10.00      B   
ATOM   3147  CD2 LEU   108     -27.667  32.356   8.620  1.00 10.00      B   
ATOM   3148  C   LEU   108     -31.619  33.178   6.694  1.00 10.00      B   
ATOM   3149  O   LEU   108     -31.857  34.361   6.920  1.00 10.00      B   
ATOM   3150  N   TRP   109     -32.295  32.459   5.813  1.00 10.00      B   
ATOM   3151  HN  TRP   109     -32.042  31.520   5.673  1.00 10.00      B   
ATOM   3152  CA  TRP   109     -33.394  33.011   5.034  1.00 10.00      B   
ATOM   3153  CB  TRP   109     -33.912  31.957   4.047  1.00 10.00      B   
ATOM   3154  CG  TRP   109     -34.949  32.465   3.096  1.00 10.00      B   
ATOM   3155  CD1 TRP   109     -34.753  33.303   2.041  1.00 10.00      B   
ATOM   3156  CD2 TRP   109     -36.350  32.162   3.110  1.00 10.00      B   
ATOM   3157  NE1 TRP   109     -35.939  33.545   1.400  1.00 10.00      B   
ATOM   3158  HE1 TRP   109     -36.055  34.119   0.614  1.00 10.00      B   
ATOM   3159  CE2 TRP   109     -36.936  32.854   2.035  1.00 10.00      B   
ATOM   3160  CE3 TRP   109     -37.162  31.371   3.925  1.00 10.00      B   
ATOM   3161  CZ2 TRP   109     -38.296  32.783   1.754  1.00 10.00      B   
ATOM   3162  CZ3 TRP   109     -38.512  31.302   3.646  1.00 10.00      B   
ATOM   3163  CH2 TRP   109     -39.065  32.002   2.568  1.00 10.00      B   
ATOM   3164  C   TRP   109     -34.520  33.475   5.954  1.00 10.00      B   
ATOM   3165  O   TRP   109     -35.144  34.509   5.720  1.00 10.00      B   
ATOM   3166  N   GLY   110     -34.771  32.703   7.001  1.00 10.00      B   
ATOM   3167  HN  GLY   110     -34.248  31.881   7.131  1.00 10.00      B   
ATOM   3168  CA  GLY   110     -35.815  33.050   7.943  1.00 10.00      B   
ATOM   3169  C   GLY   110     -35.357  34.061   8.977  1.00 10.00      B   
ATOM   3170  O   GLY   110     -35.924  35.148   9.082  1.00 10.00      B   
ATOM   3171  N   LEU   111     -34.311  33.711   9.721  1.00 10.00      B   
ATOM   3172  HN  LEU   111     -33.882  32.841   9.561  1.00 10.00      B   
ATOM   3173  CA  LEU   111     -33.781  34.582  10.767  1.00 10.00      B   
ATOM   3174  CB  LEU   111     -32.665  33.879  11.542  1.00 10.00      B   
ATOM   3175  CG  LEU   111     -33.081  32.666  12.379  1.00 10.00      B   
ATOM   3176  CD1 LEU   111     -31.863  32.029  13.033  1.00 10.00      B   
ATOM   3177  CD2 LEU   111     -34.104  33.071  13.429  1.00 10.00      B   
ATOM   3178  C   LEU   111     -33.277  35.913  10.217  1.00 10.00      B   
ATOM   3179  O   LEU   111     -33.851  36.962  10.499  1.00 10.00      B   
ATOM   3180  N   ASP   112     -32.218  35.863   9.417  1.00 10.00      B   
ATOM   3181  HN  ASP   112     -31.827  34.993   9.198  1.00 10.00      B   
ATOM   3182  CA  ASP   112     -31.628  37.070   8.844  1.00 10.00      B   
ATOM   3183  CB  ASP   112     -30.314  36.745   8.128  1.00 10.00      B   
ATOM   3184  CG  ASP   112     -29.481  37.976   7.834  1.00 10.00      B   
ATOM   3185  OD1 ASP   112     -28.815  38.481   8.765  1.00 10.00      B   
ATOM   3186  OD2 ASP   112     -29.469  38.434   6.673  1.00 10.00      B   
ATOM   3187  C   ASP   112     -32.595  37.757   7.891  1.00 10.00      B   
ATOM   3188  O   ASP   112     -32.598  38.981   7.774  1.00 10.00      B   
ATOM   3189  N   GLY   113     -33.429  36.958   7.231  1.00 10.00      B   
ATOM   3190  HN  GLY   113     -33.382  35.992   7.386  1.00 10.00      B   
ATOM   3191  CA  GLY   113     -34.399  37.489   6.293  1.00 10.00      B   
ATOM   3192  C   GLY   113     -35.281  38.564   6.903  1.00 10.00      B   
ATOM   3193  O   GLY   113     -35.429  39.650   6.336  1.00 10.00      B   
ATOM   3194  N   ILE   114     -35.858  38.275   8.066  1.00 10.00      B   
ATOM   3195  HN  ILE   114     -35.704  37.395   8.478  1.00 10.00      B   
ATOM   3196  CA  ILE   114     -36.722  39.239   8.739  1.00 10.00      B   
ATOM   3197  CB  ILE   114     -37.676  38.581   9.760  1.00 10.00      B   
ATOM   3198  CG1 ILE   114     -36.903  37.798  10.827  1.00 10.00      B   
ATOM   3199  CG2 ILE   114     -38.680  37.682   9.047  1.00 10.00      B   
ATOM   3200  CD1 ILE   114     -37.762  37.314  11.975  1.00 10.00      B   
ATOM   3201  C   ILE   114     -35.905  40.335   9.417  1.00 10.00      B   
ATOM   3202  O   ILE   114     -36.372  41.460   9.571  1.00 10.00      B   
ATOM   3203  N   LEU   115     -34.672  40.001   9.796  1.00 10.00      B   
ATOM   3204  HN  LEU   115     -34.352  39.085   9.631  1.00 10.00      B   
ATOM   3205  CA  LEU   115     -33.785  40.954  10.457  1.00 10.00      B   
ATOM   3206  CB  LEU   115     -32.544  40.249  11.010  1.00 10.00      B   
ATOM   3207  CG  LEU   115     -32.774  39.275  12.170  1.00 10.00      B   
ATOM   3208  CD1 LEU   115     -31.486  38.546  12.519  1.00 10.00      B   
ATOM   3209  CD2 LEU   115     -33.330  39.999  13.387  1.00 10.00      B   
ATOM   3210  C   LEU   115     -33.378  42.087   9.517  1.00 10.00      B   
ATOM   3211  O   LEU   115     -33.128  43.209   9.953  1.00 10.00      B   
ATOM   3212  N   VAL   116     -33.294  41.783   8.229  1.00 10.00      B   
ATOM   3213  HN  VAL   116     -33.460  40.858   7.944  1.00 10.00      B   
ATOM   3214  CA  VAL   116     -32.934  42.786   7.230  1.00 10.00      B   
ATOM   3215  CB  VAL   116     -32.413  42.131   5.929  1.00 10.00      B   
ATOM   3216  CG1 VAL   116     -32.052  43.181   4.888  1.00 10.00      B   
ATOM   3217  CG2 VAL   116     -31.209  41.252   6.224  1.00 10.00      B   
ATOM   3218  C   VAL   116     -34.143  43.666   6.912  1.00 10.00      B   
ATOM   3219  O   VAL   116     -34.007  44.811   6.477  1.00 10.00      B   
ATOM   3220  N   ARG   117     -35.330  43.128   7.155  1.00 10.00      B   
ATOM   3221  HN  ARG   117     -35.379  42.217   7.519  1.00 10.00      B   
ATOM   3222  CA  ARG   117     -36.565  43.854   6.895  1.00 10.00      B   
ATOM   3223  CB  ARG   117     -37.696  42.874   6.582  1.00 10.00      B   
ATOM   3224  CG  ARG   117     -38.895  43.506   5.897  1.00 10.00      B   
ATOM   3225  CD  ARG   117     -40.195  42.937   6.436  1.00 10.00      B   
ATOM   3226  NE  ARG   117     -40.365  43.224   7.861  1.00 10.00      B   
ATOM   3227  HE  ARG   117     -40.129  44.130   8.169  1.00 10.00      B   
ATOM   3228  CZ  ARG   117     -40.820  42.346   8.752  1.00 10.00      B   
ATOM   3229  NH1 ARG   117     -41.157  41.119   8.371  1.00 10.00      B   
ATOM   3230 HH11 ARG   117     -41.513  40.435   9.073  1.00 10.00      B   
ATOM   3231 HH12 ARG   117     -41.068  40.832   7.369  1.00 10.00      B   
ATOM   3232  NH2 ARG   117     -40.941  42.696  10.030  1.00 10.00      B   
ATOM   3233 HH21 ARG   117     -41.299  42.010  10.730  1.00 10.00      B   
ATOM   3234 HH22 ARG   117     -40.674  43.660  10.337  1.00 10.00      B   
ATOM   3235  C   ARG   117     -36.943  44.738   8.083  1.00 10.00      B   
ATOM   3236  O   ARG   117     -37.876  45.536   8.003  1.00 10.00      B   
ATOM   3237  N   LEU   118     -36.219  44.589   9.182  1.00 10.00      B   
ATOM   3238  HN  LEU   118     -35.488  43.938   9.187  1.00 10.00      B   
ATOM   3239  CB  LEU   118     -35.786  44.754  11.600  1.00 10.00      B   
ATOM   3240  CG  LEU   118     -36.400  43.460  12.136  1.00 10.00      B   
ATOM   3241  CD1 LEU   118     -35.596  42.935  13.315  1.00 10.00      B   
ATOM   3242  CD2 LEU   118     -37.851  43.680  12.537  1.00 10.00      B   
ATOM   3243  CA  LEU   118     -36.477  45.373  10.381  1.00 10.00      B   
ATOM   3244  C   LEU   118     -36.033  46.815  10.188  1.00 10.00      B   
ATOM   3245  O   LEU   118     -36.872  47.722  10.362  1.00 10.00      B   
ATOM   3246  OXT LEU   118     -34.852  47.037   9.834  1.00 10.00      B   
END
