# Supplementary material for: Large-scale discovery of protein interactions at residue resolution using co-evolution calculated from genomic sequences
Source: Nat Commun. 2021 Mar 2;12:1396. doi: 10.1038/s41467-021-21636-z (PMC7925567; doi:10.1038/s41467-021-21636-z)
Supplement: Supplementary file 13 — Supplementary Data 11 [file 41467_2021_21636_MOESM13_ESM.zip › supplementary_prediction/cep_tp00809_SECF_SECE/models/haddock_top_4_haddock_62w.pdb]

REMARK FILENAME="haddock_62w.pdb0"
REMARK ===============================================================
REMARK HADDOCK run for haddock
REMARK initial structure: haddock_62.pdb
REMARK final NOE weights: unambig 50 amb: 50
REMARK ===============================================================
REMARK            total,bonds,angles,improper,dihe,vdw,elec,air,cdih,coup,rdcs,vean,dani,xpcs,rg
REMARK energies: 233.726, 0, 0, 0, 0, -55.8179, -181.696, 471.24, 0, 0, 0, 0, 0, 0, 0
REMARK ===============================================================
REMARK            bonds,angles,impropers,dihe,air,cdih,coup,rdcs,vean,dani,xpcs
REMARK rms-dev.: 0,0,0,0,16.4732,0,0, 0, 0, 0, 0
REMARK ===============================================================
REMARK               air,cdih,coup,rdcs,vean,dani,xpcs
REMARK               >0.3,>5,>1,>0,>5,>0.2,>0.2
REMARK violations.: 5, 0, 0, 0, 0, 0, 0
REMARK ===============================================================
REMARK                        CVpartition#,violations,rms
REMARK AIRs cross-validation: 1, 0, NaN
REMARK ===============================================================
REMARK NCS energy: 0
REMARK ===============================================================
REMARK Symmetry energy: 0
REMARK ===============================================================
REMARK Desolvation energy: -29.7779
REMARK Internal energy free molecules: 61156.3
REMARK Internal energy complex: -11738.9
REMARK Binding energy: -73162.5
REMARK ===============================================================
REMARK buried surface area: 1986.53
REMARK ===============================================================
REMARK water - chain1: 0 0 0
REMARK water - chain2: 0 0 0
REMARK water - chain3: 0 0 0
REMARK water - chain4: 0 0 0
REMARK water - chain5: 0 0 0
REMARK water - chain6: 0 0 0
REMARK ===============================================================
REMARK water - water: 0 0 0
REMARK ===============================================================
REMARK DATE:05-Aug-2020  09:35:30       created by user: he47
REMARK VERSION:1.3
ATOM      1  CB  ARG    14     -30.189  12.134  19.714  1.00 10.00      A   
ATOM      2  CG  ARG    14     -30.159  10.619  19.829  1.00 10.00      A   
ATOM      3  CD  ARG    14     -31.463  10.001  19.358  1.00 10.00      A   
ATOM      4  NE  ARG    14     -31.381   9.540  17.973  1.00 10.00      A   
ATOM      5  HE  ARG    14     -30.511   9.637  17.513  1.00 10.00      A   
ATOM      6  CZ  ARG    14     -32.397   8.989  17.310  1.00 10.00      A   
ATOM      7  NH1 ARG    14     -33.576   8.832  17.895  1.00 10.00      A   
ATOM      8 HH11 ARG    14     -34.369   8.395  17.376  1.00 10.00      A   
ATOM      9 HH12 ARG    14     -33.719   9.144  18.882  1.00 10.00      A   
ATOM     10  NH2 ARG    14     -32.230   8.605  16.055  1.00 10.00      A   
ATOM     11 HH21 ARG    14     -31.306   8.736  15.588  1.00 10.00      A   
ATOM     12 HH22 ARG    14     -33.017   8.168  15.527  1.00 10.00      A   
ATOM     13  C   ARG    14     -29.092  12.627  17.517  1.00 10.00      A   
ATOM     14  O   ARG    14     -28.459  11.786  16.886  1.00 10.00      A   
ATOM     15  N   ARG    14     -28.760  14.143  19.428  1.00 10.00      A   
ATOM     16  HT1 ARG    14     -27.829  14.474  19.103  1.00 10.00      A   
ATOM     17  HT2 ARG    14     -28.801  14.235  20.460  1.00 10.00      A   
ATOM     18  HT3 ARG    14     -29.493  14.745  19.008  1.00 10.00      A   
ATOM     19  CA  ARG    14     -28.957  12.730  19.029  1.00 10.00      A   
ATOM     20  N   LYS    15     -29.925  13.484  16.944  1.00 10.00      A   
ATOM     21  HN  LYS    15     -30.413  14.126  17.504  1.00 10.00      A   
ATOM     22  CA  LYS    15     -30.137  13.504  15.503  1.00 10.00      A   
ATOM     23  CB  LYS    15     -31.633  13.583  15.185  1.00 10.00      A   
ATOM     24  CG  LYS    15     -32.307  12.241  14.953  1.00 10.00      A   
ATOM     25  CD  LYS    15     -33.730  12.435  14.455  1.00 10.00      A   
ATOM     26  CE  LYS    15     -34.372  11.116  14.063  1.00 10.00      A   
ATOM     27  NZ  LYS    15     -35.686  11.310  13.391  1.00 10.00      A   
ATOM     28  HZ1 LYS    15     -36.363  11.745  14.047  1.00 10.00      A   
ATOM     29  HZ2 LYS    15     -36.069  10.398  13.076  1.00 10.00      A   
ATOM     30  HZ3 LYS    15     -35.579  11.932  12.562  1.00 10.00      A   
ATOM     31  C   LYS    15     -29.423  14.698  14.876  1.00 10.00      A   
ATOM     32  O   LYS    15     -28.533  15.293  15.490  1.00 10.00      A   
ATOM     33  N   VAL    16     -29.827  15.037  13.656  1.00 10.00      A   
ATOM     34  HN  VAL    16     -30.530  14.504  13.231  1.00 10.00      A   
ATOM     35  CA  VAL    16     -29.266  16.166  12.915  1.00 10.00      A   
ATOM     36  CB  VAL    16     -29.487  17.526  13.621  1.00 10.00      A   
ATOM     37  CG1 VAL    16     -29.061  18.675  12.715  1.00 10.00      A   
ATOM     38  CG2 VAL    16     -30.944  17.690  14.033  1.00 10.00      A   
ATOM     39  C   VAL    16     -27.786  15.966  12.585  1.00 10.00      A   
ATOM     40  O   VAL    16     -26.901  16.357  13.351  1.00 10.00      A   
ATOM     41  N   TYR    17     -27.532  15.333  11.446  1.00 10.00      A   
ATOM     42  HN  TYR    17     -28.283  15.028  10.889  1.00 10.00      A   
ATOM     43  CA  TYR    17     -26.174  15.087  10.990  1.00 10.00      A   
ATOM     44  CB  TYR    17     -25.895  13.583  10.901  1.00 10.00      A   
ATOM     45  CG  TYR    17     -25.838  12.877  12.237  1.00 10.00      A   
ATOM     46  CD1 TYR    17     -26.971  12.290  12.783  1.00 10.00      A   
ATOM     47  CD2 TYR    17     -24.648  12.794  12.950  1.00 10.00      A   
ATOM     48  CE1 TYR    17     -26.921  11.642  14.000  1.00 10.00      A   
ATOM     49  CE2 TYR    17     -24.589  12.146  14.170  1.00 10.00      A   
ATOM     50  CZ  TYR    17     -25.729  11.573  14.689  1.00 10.00      A   
ATOM     51  OH  TYR    17     -25.678  10.928  15.905  1.00 10.00      A   
ATOM     52  HH  TYR    17     -25.228  11.490  16.547  1.00 10.00      A   
ATOM     53  C   TYR    17     -25.981  15.730   9.626  1.00 10.00      A   
ATOM     54  O   TYR    17     -26.806  15.544   8.732  1.00 10.00      A   
ATOM     55  N   ASP    18     -24.913  16.500   9.469  1.00 10.00      A   
ATOM     56  HN  ASP    18     -24.289  16.621  10.219  1.00 10.00      A   
ATOM     57  CA  ASP    18     -24.647  17.170   8.203  1.00 10.00      A   
ATOM     58  CB  ASP    18     -24.985  18.657   8.287  1.00 10.00      A   
ATOM     59  CG  ASP    18     -25.402  19.232   6.948  1.00 10.00      A   
ATOM     60  OD1 ASP    18     -24.668  19.048   5.953  1.00 10.00      A   
ATOM     61  OD2 ASP    18     -26.473  19.870   6.882  1.00 10.00      A   
ATOM     62  C   ASP    18     -23.201  16.991   7.763  1.00 10.00      A   
ATOM     63  O   ASP    18     -22.395  17.920   7.836  1.00 10.00      A   
ATOM     64  N   PHE    19     -22.868  15.790   7.322  1.00 10.00      A   
ATOM     65  HN  PHE    19     -23.543  15.079   7.312  1.00 10.00      A   
ATOM     66  CA  PHE    19     -21.518  15.499   6.866  1.00 10.00      A   
ATOM     67  CB  PHE    19     -20.761  14.675   7.910  1.00 10.00      A   
ATOM     68  CG  PHE    19     -20.550  15.399   9.210  1.00 10.00      A   
ATOM     69  CD1 PHE    19     -21.310  15.086  10.327  1.00 10.00      A   
ATOM     70  CD2 PHE    19     -19.590  16.391   9.314  1.00 10.00      A   
ATOM     71  CE1 PHE    19     -21.120  15.755  11.520  1.00 10.00      A   
ATOM     72  CE2 PHE    19     -19.395  17.065  10.504  1.00 10.00      A   
ATOM     73  CZ  PHE    19     -20.159  16.744  11.610  1.00 10.00      A   
ATOM     74  C   PHE    19     -21.528  14.777   5.522  1.00 10.00      A   
ATOM     75  O   PHE    19     -20.499  14.682   4.854  1.00 10.00      A   
ATOM     76  N   MET    20     -22.699  14.289   5.125  1.00 10.00      A   
ATOM     77  HN  MET    20     -23.483  14.406   5.703  1.00 10.00      A   
ATOM     78  CA  MET    20     -22.851  13.567   3.861  1.00 10.00      A   
ATOM     79  CB  MET    20     -24.270  13.001   3.735  1.00 10.00      A   
ATOM     80  CG  MET    20     -24.463  12.040   2.571  1.00 10.00      A   
ATOM     81  SD  MET    20     -26.201  11.670   2.259  1.00 10.00      A   
ATOM     82  CE  MET    20     -26.752  13.234   1.580  1.00 10.00      A   
ATOM     83  C   MET    20     -22.544  14.472   2.673  1.00 10.00      A   
ATOM     84  O   MET    20     -21.865  14.067   1.726  1.00 10.00      A   
ATOM     85  N   ARG    21     -23.038  15.706   2.740  1.00 10.00      A   
ATOM     86  HN  ARG    21     -23.569  15.960   3.525  1.00 10.00      A   
ATOM     87  CA  ARG    21     -22.825  16.687   1.678  1.00 10.00      A   
ATOM     88  CB  ARG    21     -23.693  17.930   1.901  1.00 10.00      A   
ATOM     89  CG  ARG    21     -25.181  17.706   1.674  1.00 10.00      A   
ATOM     90  CD  ARG    21     -25.955  19.017   1.713  1.00 10.00      A   
ATOM     91  NE  ARG    21     -26.101  19.547   3.070  1.00 10.00      A   
ATOM     92  HE  ARG    21     -25.985  18.914   3.814  1.00 10.00      A   
ATOM     93  CZ  ARG    21     -26.375  20.824   3.351  1.00 10.00      A   
ATOM     94  NH1 ARG    21     -26.536  21.710   2.373  1.00 10.00      A   
ATOM     95 HH11 ARG    21     -26.748  22.707   2.600  1.00 10.00      A   
ATOM     96 HH12 ARG    21     -26.442  21.421   1.374  1.00 10.00      A   
ATOM     97  NH2 ARG    21     -26.506  21.215   4.611  1.00 10.00      A   
ATOM     98 HH21 ARG    21     -26.723  22.211   4.831  1.00 10.00      A   
ATOM     99 HH22 ARG    21     -26.392  20.526   5.401  1.00 10.00      A   
ATOM    100  C   ARG    21     -21.352  17.082   1.575  1.00 10.00      A   
ATOM    101  O   ARG    21     -20.886  17.535   0.532  1.00 10.00      A   
ATOM    102  N   TRP    22     -20.625  16.896   2.660  1.00 10.00      A   
ATOM    103  HN  TRP    22     -21.052  16.524   3.460  1.00 10.00      A   
ATOM    104  CA  TRP    22     -19.210  17.227   2.697  1.00 10.00      A   
ATOM    105  CB  TRP    22     -18.826  17.597   4.133  1.00 10.00      A   
ATOM    106  CG  TRP    22     -17.577  18.415   4.258  1.00 10.00      A   
ATOM    107  CD1 TRP    22     -17.459  19.765   4.093  1.00 10.00      A   
ATOM    108  CD2 TRP    22     -16.271  17.936   4.591  1.00 10.00      A   
ATOM    109  NE1 TRP    22     -16.159  20.154   4.302  1.00 10.00      A   
ATOM    110  HE1 TRP    22     -15.826  21.079   4.245  1.00 10.00      A   
ATOM    111  CE2 TRP    22     -15.409  19.049   4.612  1.00 10.00      A   
ATOM    112  CE3 TRP    22     -15.748  16.673   4.875  1.00 10.00      A   
ATOM    113  CZ2 TRP    22     -14.051  18.935   4.905  1.00 10.00      A   
ATOM    114  CZ3 TRP    22     -14.402  16.561   5.165  1.00 10.00      A   
ATOM    115  CH2 TRP    22     -13.569  17.685   5.179  1.00 10.00      A   
ATOM    116  C   TRP    22     -18.382  16.033   2.220  1.00 10.00      A   
ATOM    117  O   TRP    22     -17.319  16.194   1.615  1.00 10.00      A   
ATOM    118  N   ASP    23     -18.904  14.839   2.474  1.00 10.00      A   
ATOM    119  HN  ASP    23     -19.768  14.791   2.932  1.00 10.00      A   
ATOM    120  CA  ASP    23     -18.235  13.595   2.105  1.00 10.00      A   
ATOM    121  CB  ASP    23     -18.949  12.394   2.731  1.00 10.00      A   
ATOM    122  CG  ASP    23     -18.105  11.678   3.771  1.00 10.00      A   
ATOM    123  OD1 ASP    23     -17.948  10.443   3.670  1.00 10.00      A   
ATOM    124  OD2 ASP    23     -17.603  12.344   4.704  1.00 10.00      A   
ATOM    125  C   ASP    23     -18.117  13.423   0.593  1.00 10.00      A   
ATOM    126  O   ASP    23     -17.026  13.178   0.075  1.00 10.00      A   
ATOM    127  N   TYR    24     -19.230  13.573  -0.124  1.00 10.00      A   
ATOM    128  HN  TYR    24     -20.071  13.784   0.333  1.00 10.00      A   
ATOM    129  CA  TYR    24     -19.218  13.419  -1.582  1.00 10.00      A   
ATOM    130  CB  TYR    24     -20.637  13.398  -2.178  1.00 10.00      A   
ATOM    131  CG  TYR    24     -21.250  14.761  -2.439  1.00 10.00      A   
ATOM    132  CD1 TYR    24     -20.990  15.455  -3.617  1.00 10.00      A   
ATOM    133  CD2 TYR    24     -22.092  15.352  -1.510  1.00 10.00      A   
ATOM    134  CE1 TYR    24     -21.544  16.696  -3.855  1.00 10.00      A   
ATOM    135  CE2 TYR    24     -22.654  16.593  -1.742  1.00 10.00      A   
ATOM    136  CZ  TYR    24     -22.376  17.259  -2.913  1.00 10.00      A   
ATOM    137  OH  TYR    24     -22.928  18.496  -3.144  1.00 10.00      A   
ATOM    138  HH  TYR    24     -23.225  18.873  -2.306  1.00 10.00      A   
ATOM    139  C   TYR    24     -18.350  14.486  -2.244  1.00 10.00      A   
ATOM    140  O   TYR    24     -17.802  14.281  -3.331  1.00 10.00      A   
ATOM    141  N   TRP    25     -18.223  15.624  -1.576  1.00 10.00      A   
ATOM    142  HN  TRP    25     -18.684  15.725  -0.716  1.00 10.00      A   
ATOM    143  CA  TRP    25     -17.418  16.722  -2.082  1.00 10.00      A   
ATOM    144  CB  TRP    25     -17.689  17.993  -1.267  1.00 10.00      A   
ATOM    145  CG  TRP    25     -17.174  19.249  -1.901  1.00 10.00      A   
ATOM    146  CD1 TRP    25     -17.217  19.577  -3.225  1.00 10.00      A   
ATOM    147  CD2 TRP    25     -16.544  20.351  -1.234  1.00 10.00      A   
ATOM    148  NE1 TRP    25     -16.652  20.813  -3.424  1.00 10.00      A   
ATOM    149  HE1 TRP    25     -16.566  21.267  -4.290  1.00 10.00      A   
ATOM    150  CE2 TRP    25     -16.231  21.309  -2.218  1.00 10.00      A   
ATOM    151  CE3 TRP    25     -16.216  20.620   0.098  1.00 10.00      A   
ATOM    152  CZ2 TRP    25     -15.605  22.517  -1.912  1.00 10.00      A   
ATOM    153  CZ3 TRP    25     -15.596  21.817   0.399  1.00 10.00      A   
ATOM    154  CH2 TRP    25     -15.297  22.752  -0.601  1.00 10.00      A   
ATOM    155  C   TRP    25     -15.943  16.345  -2.013  1.00 10.00      A   
ATOM    156  O   TRP    25     -15.142  16.739  -2.865  1.00 10.00      A   
ATOM    157  N   ALA    26     -15.597  15.567  -0.993  1.00 10.00      A   
ATOM    158  HN  ALA    26     -16.286  15.287  -0.351  1.00 10.00      A   
ATOM    159  CA  ALA    26     -14.229  15.111  -0.797  1.00 10.00      A   
ATOM    160  CB  ALA    26     -14.039  14.630   0.631  1.00 10.00      A   
ATOM    161  C   ALA    26     -13.899  13.994  -1.780  1.00 10.00      A   
ATOM    162  O   ALA    26     -12.789  13.922  -2.307  1.00 10.00      A   
ATOM    163  N   PHE    27     -14.876  13.130  -2.024  1.00 10.00      A   
ATOM    164  HN  PHE    27     -15.734  13.238  -1.557  1.00 10.00      A   
ATOM    165  CA  PHE    27     -14.708  12.018  -2.954  1.00 10.00      A   
ATOM    166  CB  PHE    27     -15.974  11.154  -2.979  1.00 10.00      A   
ATOM    167  CG  PHE    27     -15.819   9.846  -3.706  1.00 10.00      A   
ATOM    168  CD1 PHE    27     -15.394   8.713  -3.033  1.00 10.00      A   
ATOM    169  CD2 PHE    27     -16.104   9.749  -5.059  1.00 10.00      A   
ATOM    170  CE1 PHE    27     -15.256   7.507  -3.695  1.00 10.00      A   
ATOM    171  CE2 PHE    27     -15.967   8.547  -5.728  1.00 10.00      A   
ATOM    172  CZ  PHE    27     -15.542   7.424  -5.045  1.00 10.00      A   
ATOM    173  C   PHE    27     -14.406  12.540  -4.356  1.00 10.00      A   
ATOM    174  O   PHE    27     -13.556  11.996  -5.064  1.00 10.00      A   
ATOM    175  N   GLY    28     -15.100  13.611  -4.735  1.00 10.00      A   
ATOM    176  HN  GLY    28     -15.750  14.004  -4.114  1.00 10.00      A   
ATOM    177  CA  GLY    28     -14.913  14.206  -6.045  1.00 10.00      A   
ATOM    178  C   GLY    28     -13.501  14.716  -6.266  1.00 10.00      A   
ATOM    179  O   GLY    28     -12.860  14.365  -7.259  1.00 10.00      A   
ATOM    180  N   ILE    29     -13.005  15.529  -5.334  1.00 10.00      A   
ATOM    181  HN  ILE    29     -13.557  15.760  -4.557  1.00 10.00      A   
ATOM    182  CA  ILE    29     -11.659  16.089  -5.446  1.00 10.00      A   
ATOM    183  CB  ILE    29     -11.396  17.221  -4.421  1.00 10.00      A   
ATOM    184  CG1 ILE    29     -10.109  17.981  -4.760  1.00 10.00      A   
ATOM    185  CG2 ILE    29     -11.352  16.689  -2.994  1.00 10.00      A   
ATOM    186  CD1 ILE    29     -10.182  18.768  -6.053  1.00 10.00      A   
ATOM    187  C   ILE    29     -10.587  15.002  -5.336  1.00 10.00      A   
ATOM    188  O   ILE    29      -9.503  15.118  -5.916  1.00 10.00      A   
ATOM    189  N   SER    30     -10.904  13.930  -4.620  1.00 10.00      A   
ATOM    190  HN  SER    30     -11.789  13.879  -4.199  1.00 10.00      A   
ATOM    191  CA  SER    30      -9.969  12.826  -4.446  1.00 10.00      A   
ATOM    192  CB  SER    30     -10.404  11.913  -3.301  1.00 10.00      A   
ATOM    193  OG  SER    30     -10.415  12.620  -2.073  1.00 10.00      A   
ATOM    194  HG  SER    30     -11.195  13.195  -2.039  1.00 10.00      A   
ATOM    195  C   SER    30      -9.802  12.035  -5.741  1.00 10.00      A   
ATOM    196  O   SER    30      -8.936  11.166  -5.843  1.00 10.00      A   
ATOM    197  N   GLY    31     -10.635  12.342  -6.732  1.00 10.00      A   
ATOM    198  HN  GLY    31     -11.323  13.030  -6.587  1.00 10.00      A   
ATOM    199  CA  GLY    31     -10.547  11.672  -8.011  1.00 10.00      A   
ATOM    200  C   GLY    31      -9.252  12.009  -8.720  1.00 10.00      A   
ATOM    201  O   GLY    31      -8.721  11.203  -9.482  1.00 10.00      A   
ATOM    202  N   LEU    32      -8.731  13.202  -8.446  1.00 10.00      A   
ATOM    203  HN  LEU    32      -9.202  13.794  -7.821  1.00 10.00      A   
ATOM    204  CA  LEU    32      -7.481  13.652  -9.048  1.00 10.00      A   
ATOM    205  CB  LEU    32      -7.248  15.139  -8.763  1.00 10.00      A   
ATOM    206  CG  LEU    32      -8.359  16.099  -9.202  1.00 10.00      A   
ATOM    207  CD1 LEU    32      -7.975  17.534  -8.886  1.00 10.00      A   
ATOM    208  CD2 LEU    32      -8.662  15.940 -10.685  1.00 10.00      A   
ATOM    209  C   LEU    32      -6.318  12.824  -8.511  1.00 10.00      A   
ATOM    210  O   LEU    32      -5.321  12.604  -9.200  1.00 10.00      A   
ATOM    211  N   LEU    33      -6.464  12.353  -7.274  1.00 10.00      A   
ATOM    212  HN  LEU    33      -7.287  12.553  -6.781  1.00 10.00      A   
ATOM    213  CA  LEU    33      -5.439  11.537  -6.638  1.00 10.00      A   
ATOM    214  CB  LEU    33      -5.710  11.396  -5.139  1.00 10.00      A   
ATOM    215  CG  LEU    33      -5.783  12.695  -4.335  1.00 10.00      A   
ATOM    216  CD1 LEU    33      -6.123  12.400  -2.883  1.00 10.00      A   
ATOM    217  CD2 LEU    33      -4.478  13.472  -4.437  1.00 10.00      A   
ATOM    218  C   LEU    33      -5.395  10.166  -7.292  1.00 10.00      A   
ATOM    219  O   LEU    33      -4.329   9.574  -7.453  1.00 10.00      A   
ATOM    220  N   LEU    34      -6.564   9.677  -7.687  1.00 10.00      A   
ATOM    221  HN  LEU    34      -7.377  10.203  -7.536  1.00 10.00      A   
ATOM    222  CA  LEU    34      -6.667   8.383  -8.343  1.00 10.00      A   
ATOM    223  CB  LEU    34      -8.134   8.034  -8.604  1.00 10.00      A   
ATOM    224  CG  LEU    34      -8.437   6.564  -8.894  1.00 10.00      A   
ATOM    225  CD1 LEU    34      -8.805   5.836  -7.613  1.00 10.00      A   
ATOM    226  CD2 LEU    34      -9.545   6.437  -9.925  1.00 10.00      A   
ATOM    227  C   LEU    34      -5.900   8.421  -9.661  1.00 10.00      A   
ATOM    228  O   LEU    34      -5.193   7.478 -10.015  1.00 10.00      A   
ATOM    229  N   ILE    35      -6.037   9.535 -10.374  1.00 10.00      A   
ATOM    230  HN  ILE    35      -6.619  10.248 -10.034  1.00 10.00      A   
ATOM    231  CA  ILE    35      -5.356   9.728 -11.644  1.00 10.00      A   
ATOM    232  CB  ILE    35      -5.821  11.035 -12.326  1.00 10.00      A   
ATOM    233  CG1 ILE    35      -7.333  11.001 -12.574  1.00 10.00      A   
ATOM    234  CG2 ILE    35      -5.069  11.272 -13.630  1.00 10.00      A   
ATOM    235  CD1 ILE    35      -7.920  12.335 -12.982  1.00 10.00      A   
ATOM    236  C   ILE    35      -3.844   9.773 -11.418  1.00 10.00      A   
ATOM    237  O   ILE    35      -3.071   9.212 -12.196  1.00 10.00      A   
ATOM    238  N   ALA    36      -3.436  10.419 -10.327  1.00 10.00      A   
ATOM    239  HN  ALA    36      -4.106  10.827  -9.737  1.00 10.00      A   
ATOM    240  CA  ALA    36      -2.024  10.535  -9.979  1.00 10.00      A   
ATOM    241  CB  ALA    36      -1.837  11.521  -8.836  1.00 10.00      A   
ATOM    242  C   ALA    36      -1.447   9.171  -9.613  1.00 10.00      A   
ATOM    243  O   ALA    36      -0.303   8.857  -9.946  1.00 10.00      A   
ATOM    244  N   ALA    37      -2.255   8.357  -8.941  1.00 10.00      A   
ATOM    245  HN  ALA    37      -3.153   8.675  -8.694  1.00 10.00      A   
ATOM    246  CA  ALA    37      -1.837   7.019  -8.536  1.00 10.00      A   
ATOM    247  CB  ALA    37      -2.906   6.360  -7.678  1.00 10.00      A   
ATOM    248  C   ALA    37      -1.525   6.158  -9.756  1.00 10.00      A   
ATOM    249  O   ALA    37      -0.657   5.283  -9.708  1.00 10.00      A   
ATOM    250  N   ILE    38      -2.243   6.407 -10.846  1.00 10.00      A   
ATOM    251  HN  ILE    38      -2.938   7.101 -10.813  1.00 10.00      A   
ATOM    252  CA  ILE    38      -2.031   5.671 -12.086  1.00 10.00      A   
ATOM    253  CB  ILE    38      -3.187   5.894 -13.088  1.00 10.00      A   
ATOM    254  CG1 ILE    38      -4.526   5.518 -12.446  1.00 10.00      A   
ATOM    255  CG2 ILE    38      -2.965   5.084 -14.360  1.00 10.00      A   
ATOM    256  CD1 ILE    38      -5.734   5.904 -13.272  1.00 10.00      A   
ATOM    257  C   ILE    38      -0.714   6.111 -12.719  1.00 10.00      A   
ATOM    258  O   ILE    38      -0.011   5.318 -13.345  1.00 10.00      A   
ATOM    259  N   VAL    39      -0.387   7.385 -12.535  1.00 10.00      A   
ATOM    260  HN  VAL    39      -0.996   7.963 -12.025  1.00 10.00      A   
ATOM    261  CA  VAL    39       0.846   7.947 -13.065  1.00 10.00      A   
ATOM    262  CB  VAL    39       0.912   9.474 -12.852  1.00 10.00      A   
ATOM    263  CG1 VAL    39       2.202  10.038 -13.421  1.00 10.00      A   
ATOM    264  CG2 VAL    39      -0.291  10.154 -13.489  1.00 10.00      A   
ATOM    265  C   VAL    39       2.050   7.284 -12.401  1.00 10.00      A   
ATOM    266  O   VAL    39       2.976   6.845 -13.077  1.00 10.00      A   
ATOM    267  N   ILE    40       2.015   7.192 -11.074  1.00 10.00      A   
ATOM    268  HN  ILE    40       1.243   7.563 -10.591  1.00 10.00      A   
ATOM    269  CA  ILE    40       3.098   6.570 -10.312  1.00 10.00      A   
ATOM    270  CB  ILE    40       2.791   6.580  -8.797  1.00 10.00      A   
ATOM    271  CG1 ILE    40       2.529   8.007  -8.311  1.00 10.00      A   
ATOM    272  CG2 ILE    40       3.930   5.951  -8.007  1.00 10.00      A   
ATOM    273  CD1 ILE    40       2.064   8.089  -6.874  1.00 10.00      A   
ATOM    274  C   ILE    40       3.309   5.127 -10.764  1.00 10.00      A   
ATOM    275  O   ILE    40       4.442   4.660 -10.889  1.00 10.00      A   
ATOM    276  N   MET    41       2.205   4.438 -11.026  1.00 10.00      A   
ATOM    277  HN  MET    41       1.335   4.880 -10.917  1.00 10.00      A   
ATOM    278  CA  MET    41       2.237   3.046 -11.462  1.00 10.00      A   
ATOM    279  CB  MET    41       0.805   2.512 -11.593  1.00 10.00      A   
ATOM    280  CG  MET    41       0.691   1.123 -12.200  1.00 10.00      A   
ATOM    281  SD  MET    41      -1.005   0.511 -12.208  1.00 10.00      A   
ATOM    282  CE  MET    41      -1.247   0.166 -10.465  1.00 10.00      A   
ATOM    283  C   MET    41       2.999   2.874 -12.779  1.00 10.00      A   
ATOM    284  O   MET    41       3.567   1.813 -13.044  1.00 10.00      A   
ATOM    285  N   GLY    42       3.028   3.921 -13.594  1.00 10.00      A   
ATOM    286  HN  GLY    42       2.577   4.754 -13.328  1.00 10.00      A   
ATOM    287  CA  GLY    42       3.716   3.841 -14.870  1.00 10.00      A   
ATOM    288  C   GLY    42       5.063   4.545 -14.887  1.00 10.00      A   
ATOM    289  O   GLY    42       6.009   4.071 -15.521  1.00 10.00      A   
ATOM    290  N   VAL    43       5.153   5.675 -14.200  1.00 10.00      A   
ATOM    291  HN  VAL    43       4.367   6.005 -13.709  1.00 10.00      A   
ATOM    292  CA  VAL    43       6.389   6.447 -14.156  1.00 10.00      A   
ATOM    293  CB  VAL    43       6.132   7.921 -13.774  1.00 10.00      A   
ATOM    294  CG1 VAL    43       7.426   8.719 -13.777  1.00 10.00      A   
ATOM    295  CG2 VAL    43       5.133   8.543 -14.737  1.00 10.00      A   
ATOM    296  C   VAL    43       7.408   5.818 -13.207  1.00 10.00      A   
ATOM    297  O   VAL    43       8.613   5.874 -13.445  1.00 10.00      A   
ATOM    298  N   ARG    44       6.927   5.221 -12.128  1.00 10.00      A   
ATOM    299  HN  ARG    44       5.957   5.212 -11.972  1.00 10.00      A   
ATOM    300  CA  ARG    44       7.815   4.574 -11.172  1.00 10.00      A   
ATOM    301  CB  ARG    44       7.432   4.916  -9.730  1.00 10.00      A   
ATOM    302  CG  ARG    44       7.536   6.396  -9.380  1.00 10.00      A   
ATOM    303  CD  ARG    44       8.979   6.894  -9.395  1.00 10.00      A   
ATOM    304  NE  ARG    44       9.462   7.186 -10.749  1.00 10.00      A   
ATOM    305  HE  ARG    44       9.385   6.467 -11.418  1.00 10.00      A   
ATOM    306  CZ  ARG    44       9.991   8.355 -11.120  1.00 10.00      A   
ATOM    307  NH1 ARG    44      10.110   9.345 -10.238  1.00 10.00      A   
ATOM    308 HH11 ARG    44      10.522  10.262 -10.526  1.00 10.00      A   
ATOM    309 HH12 ARG    44       9.793   9.211  -9.254  1.00 10.00      A   
ATOM    310  NH2 ARG    44      10.399   8.530 -12.373  1.00 10.00      A   
ATOM    311 HH21 ARG    44      10.811   9.444 -12.670  1.00 10.00      A   
ATOM    312 HH22 ARG    44      10.309   7.756 -13.069  1.00 10.00      A   
ATOM    313  C   ARG    44       7.820   3.065 -11.393  1.00 10.00      A   
ATOM    314  O   ARG    44       8.878   2.434 -11.428  1.00 10.00      A   
ATOM    315  N   GLY    45       6.632   2.498 -11.551  1.00 10.00      A   
ATOM    316  HN  GLY    45       5.825   3.052 -11.497  1.00 10.00      A   
ATOM    317  CA  GLY    45       6.514   1.072 -11.785  1.00 10.00      A   
ATOM    318  C   GLY    45       5.778   0.357 -10.673  1.00 10.00      A   
ATOM    319  O   GLY    45       5.919   0.710  -9.502  1.00 10.00      A   
ATOM    320  N   PHE    46       4.982  -0.640 -11.044  1.00 10.00      A   
ATOM    321  HN  PHE    46       4.901  -0.854 -11.997  1.00 10.00      A   
ATOM    322  CA  PHE    46       4.218  -1.416 -10.074  1.00 10.00      A   
ATOM    323  CB  PHE    46       2.720  -1.140 -10.250  1.00 10.00      A   
ATOM    324  CG  PHE    46       1.846  -1.660  -9.140  1.00 10.00      A   
ATOM    325  CD1 PHE    46       1.960  -1.158  -7.855  1.00 10.00      A   
ATOM    326  CD2 PHE    46       0.905  -2.648  -9.388  1.00 10.00      A   
ATOM    327  CE1 PHE    46       1.156  -1.630  -6.838  1.00 10.00      A   
ATOM    328  CE2 PHE    46       0.098  -3.127  -8.376  1.00 10.00      A   
ATOM    329  CZ  PHE    46       0.223  -2.616  -7.098  1.00 10.00      A   
ATOM    330  C   PHE    46       4.515  -2.910 -10.221  1.00 10.00      A   
ATOM    331  O   PHE    46       4.032  -3.735  -9.444  1.00 10.00      A   
ATOM    332  N   ASN    47       5.315  -3.256 -11.224  1.00 10.00      A   
ATOM    333  HN  ASN    47       5.683  -2.557 -11.805  1.00 10.00      A   
ATOM    334  CA  ASN    47       5.679  -4.649 -11.468  1.00 10.00      A   
ATOM    335  CB  ASN    47       6.091  -4.851 -12.932  1.00 10.00      A   
ATOM    336  CG  ASN    47       6.382  -6.303 -13.272  1.00 10.00      A   
ATOM    337  OD1 ASN    47       7.504  -6.783 -13.107  1.00 10.00      A   
ATOM    338  ND2 ASN    47       5.375  -7.007 -13.763  1.00 10.00      A   
ATOM    339 HD21 ASN    47       4.509  -6.562 -13.874  1.00 10.00      A   
ATOM    340 HD22 ASN    47       5.538  -7.945 -14.000  1.00 10.00      A   
ATOM    341  C   ASN    47       6.813  -5.070 -10.539  1.00 10.00      A   
ATOM    342  O   ASN    47       7.991  -4.844 -10.837  1.00 10.00      A   
ATOM    343  N   TRP    48       6.451  -5.660  -9.405  1.00 10.00      A   
ATOM    344  HN  TRP    48       5.496  -5.797  -9.217  1.00 10.00      A   
ATOM    345  CA  TRP    48       7.432  -6.104  -8.426  1.00 10.00      A   
ATOM    346  CB  TRP    48       7.834  -4.929  -7.529  1.00 10.00      A   
ATOM    347  CG  TRP    48       9.212  -5.042  -6.960  1.00 10.00      A   
ATOM    348  CD1 TRP    48       9.557  -5.588  -5.760  1.00 10.00      A   
ATOM    349  CD2 TRP    48      10.432  -4.593  -7.563  1.00 10.00      A   
ATOM    350  NE1 TRP    48      10.914  -5.510  -5.579  1.00 10.00      A   
ATOM    351  HE1 TRP    48      11.401  -5.834  -4.794  1.00 10.00      A   
ATOM    352  CE2 TRP    48      11.474  -4.901  -6.671  1.00 10.00      A   
ATOM    353  CE3 TRP    48      10.743  -3.960  -8.769  1.00 10.00      A   
ATOM    354  CZ2 TRP    48      12.806  -4.599  -6.946  1.00 10.00      A   
ATOM    355  CZ3 TRP    48      12.065  -3.660  -9.042  1.00 10.00      A   
ATOM    356  CH2 TRP    48      13.079  -3.979  -8.135  1.00 10.00      A   
ATOM    357  C   TRP    48       6.863  -7.239  -7.580  1.00 10.00      A   
ATOM    358  O   TRP    48       5.677  -7.229  -7.234  1.00 10.00      A   
ATOM    359  N   GLY    49       7.700  -8.218  -7.262  1.00 10.00      A   
ATOM    360  HN  GLY    49       8.622  -8.189  -7.592  1.00 10.00      A   
ATOM    361  CA  GLY    49       7.262  -9.336  -6.452  1.00 10.00      A   
ATOM    362  C   GLY    49       8.245 -10.490  -6.458  1.00 10.00      A   
ATOM    363  O   GLY    49       9.239 -10.467  -7.186  1.00 10.00      A   
ATOM    364  N   LEU    50       7.976 -11.484  -5.626  1.00 10.00      A   
ATOM    365  HN  LEU    50       7.171 -11.425  -5.052  1.00 10.00      A   
ATOM    366  CA  LEU    50       8.804 -12.675  -5.533  1.00 10.00      A   
ATOM    367  CB  LEU    50       8.997 -13.078  -4.068  1.00 10.00      A   
ATOM    368  CG  LEU    50       9.775 -14.373  -3.815  1.00 10.00      A   
ATOM    369  CD1 LEU    50      11.208 -14.252  -4.315  1.00 10.00      A   
ATOM    370  CD2 LEU    50       9.745 -14.727  -2.338  1.00 10.00      A   
ATOM    371  C   LEU    50       8.119 -13.790  -6.309  1.00 10.00      A   
ATOM    372  O   LEU    50       8.729 -14.436  -7.162  1.00 10.00      A   
ATOM    373  N   ASP    51       6.840 -13.995  -6.007  1.00 10.00      A   
ATOM    374  HN  ASP    51       6.422 -13.453  -5.292  1.00 10.00      A   
ATOM    375  CA  ASP    51       6.035 -14.992  -6.702  1.00 10.00      A   
ATOM    376  CB  ASP    51       4.778 -15.334  -5.896  1.00 10.00      A   
ATOM    377  CG  ASP    51       4.977 -16.481  -4.927  1.00 10.00      A   
ATOM    378  OD1 ASP    51       5.290 -17.603  -5.377  1.00 10.00      A   
ATOM    379  OD2 ASP    51       4.801 -16.272  -3.708  1.00 10.00      A   
ATOM    380  C   ASP    51       5.620 -14.382  -8.028  1.00 10.00      A   
ATOM    381  O   ASP    51       5.451 -15.066  -9.037  1.00 10.00      A   
ATOM    382  N   PHE    52       5.466 -13.067  -7.995  1.00 10.00      A   
ATOM    383  HN  PHE    52       5.612 -12.602  -7.144  1.00 10.00      A   
ATOM    384  CA  PHE    52       5.096 -12.294  -9.162  1.00 10.00      A   
ATOM    385  CB  PHE    52       4.504 -10.953  -8.711  1.00 10.00      A   
ATOM    386  CG  PHE    52       3.719 -10.225  -9.766  1.00 10.00      A   
ATOM    387  CD1 PHE    52       2.359 -10.442  -9.901  1.00 10.00      A   
ATOM    388  CD2 PHE    52       4.337  -9.322 -10.614  1.00 10.00      A   
ATOM    389  CE1 PHE    52       1.629  -9.774 -10.864  1.00 10.00      A   
ATOM    390  CE2 PHE    52       3.614  -8.652 -11.578  1.00 10.00      A   
ATOM    391  CZ  PHE    52       2.258  -8.879 -11.704  1.00 10.00      A   
ATOM    392  C   PHE    52       6.341 -12.054 -10.005  1.00 10.00      A   
ATOM    393  O   PHE    52       7.294 -11.442  -9.531  1.00 10.00      A   
ATOM    394  N   THR    53       6.334 -12.579 -11.228  1.00 10.00      A   
ATOM    395  HN  THR    53       5.551 -13.100 -11.502  1.00 10.00      A   
ATOM    396  CA  THR    53       7.445 -12.453 -12.186  1.00 10.00      A   
ATOM    397  CB  THR    53       7.758 -11.014 -12.679  1.00 10.00      A   
ATOM    398  OG1 THR    53       7.903 -10.105 -11.582  1.00 10.00      A   
ATOM    399  HG1 THR    53       7.802 -10.591 -10.749  1.00 10.00      A   
ATOM    400  CG2 THR    53       6.661 -10.517 -13.606  1.00 10.00      A   
ATOM    401  C   THR    53       8.713 -13.226 -11.804  1.00 10.00      A   
ATOM    402  O   THR    53       9.415 -13.737 -12.676  1.00 10.00      A   
ATOM    403  N   GLY    54       8.998 -13.329 -10.515  1.00 10.00      A   
ATOM    404  HN  GLY    54       8.412 -12.899  -9.854  1.00 10.00      A   
ATOM    405  CA  GLY    54      10.174 -14.050 -10.076  1.00 10.00      A   
ATOM    406  C   GLY    54      11.306 -13.126  -9.686  1.00 10.00      A   
ATOM    407  O   GLY    54      11.330 -11.957 -10.083  1.00 10.00      A   
ATOM    408  N   GLY    55      12.248 -13.650  -8.916  1.00 10.00      A   
ATOM    409  HN  GLY    55      12.179 -14.591  -8.645  1.00 10.00      A   
ATOM    410  CA  GLY    55      13.378 -12.861  -8.477  1.00 10.00      A   
ATOM    411  C   GLY    55      14.033 -13.445  -7.243  1.00 10.00      A   
ATOM    412  O   GLY    55      13.772 -14.595  -6.878  1.00 10.00      A   
ATOM    413  N   THR    56      14.887 -12.660  -6.605  1.00 10.00      A   
ATOM    414  HN  THR    56      15.060 -11.756  -6.950  1.00 10.00      A   
ATOM    415  CA  THR    56      15.581 -13.097  -5.403  1.00 10.00      A   
ATOM    416  CB  THR    56      17.081 -13.287  -5.683  1.00 10.00      A   
ATOM    417  OG1 THR    56      17.233 -14.006  -6.914  1.00 10.00      A   
ATOM    418  HG1 THR    56      16.377 -14.357  -7.179  1.00 10.00      A   
ATOM    419  CG2 THR    56      17.747 -14.069  -4.561  1.00 10.00      A   
ATOM    420  C   THR    56      15.401 -12.075  -4.284  1.00 10.00      A   
ATOM    421  O   THR    56      15.529 -10.868  -4.509  1.00 10.00      A   
ATOM    422  N   VAL    57      15.078 -12.559  -3.088  1.00 10.00      A   
ATOM    423  HN  VAL    57      14.981 -13.534  -2.976  1.00 10.00      A   
ATOM    424  CA  VAL    57      14.875 -11.687  -1.932  1.00 10.00      A   
ATOM    425  CB  VAL    57      13.378 -11.579  -1.546  1.00 10.00      A   
ATOM    426  CG1 VAL    57      13.184 -10.625  -0.376  1.00 10.00      A   
ATOM    427  CG2 VAL    57      12.531 -11.140  -2.733  1.00 10.00      A   
ATOM    428  C   VAL    57      15.658 -12.207  -0.727  1.00 10.00      A   
ATOM    429  O   VAL    57      15.465 -13.345  -0.293  1.00 10.00      A   
ATOM    430  N   ILE    58      16.546 -11.381  -0.201  1.00 10.00      A   
ATOM    431  HN  ILE    58      16.672 -10.488  -0.599  1.00 10.00      A   
ATOM    432  CA  ILE    58      17.341 -11.759   0.958  1.00 10.00      A   
ATOM    433  CB  ILE    58      18.847 -11.511   0.726  1.00 10.00      A   
ATOM    434  CG1 ILE    58      19.342 -12.333  -0.471  1.00 10.00      A   
ATOM    435  CG2 ILE    58      19.646 -11.848   1.979  1.00 10.00      A   
ATOM    436  CD1 ILE    58      20.806 -12.127  -0.804  1.00 10.00      A   
ATOM    437  C   ILE    58      16.880 -10.977   2.182  1.00 10.00      A   
ATOM    438  O   ILE    58      16.822  -9.749   2.153  1.00 10.00      A   
ATOM    439  N   GLU    59      16.539 -11.693   3.243  1.00 10.00      A   
ATOM    440  HN  GLU    59      16.594 -12.674   3.196  1.00 10.00      A   
ATOM    441  CA  GLU    59      16.083 -11.072   4.478  1.00 10.00      A   
ATOM    442  CB  GLU    59      14.790 -11.743   4.949  1.00 10.00      A   
ATOM    443  CG  GLU    59      14.071 -11.007   6.066  1.00 10.00      A   
ATOM    444  CD  GLU    59      12.845 -11.750   6.549  1.00 10.00      A   
ATOM    445  OE1 GLU    59      11.949 -12.025   5.723  1.00 10.00      A   
ATOM    446  OE2 GLU    59      12.772 -12.069   7.753  1.00 10.00      A   
ATOM    447  C   GLU    59      17.157 -11.192   5.557  1.00 10.00      A   
ATOM    448  O   GLU    59      17.612 -12.297   5.871  1.00 10.00      A   
ATOM    449  N   ILE    60      17.561 -10.061   6.118  1.00 10.00      A   
ATOM    450  HN  ILE    60      17.163  -9.208   5.827  1.00 10.00      A   
ATOM    451  CA  ILE    60      18.582 -10.044   7.154  1.00 10.00      A   
ATOM    452  CB  ILE    60      19.994  -9.844   6.548  1.00 10.00      A   
ATOM    453  CG1 ILE    60      21.050  -9.666   7.644  1.00 10.00      A   
ATOM    454  CG2 ILE    60      20.020  -8.675   5.569  1.00 10.00      A   
ATOM    455  CD1 ILE    60      22.470  -9.614   7.126  1.00 10.00      A   
ATOM    456  C   ILE    60      18.290  -8.954   8.190  1.00 10.00      A   
ATOM    457  O   ILE    60      18.039  -7.802   7.843  1.00 10.00      A   
ATOM    458  N   THR    61      18.302  -9.330   9.459  1.00 10.00      A   
ATOM    459  HN  THR    61      18.499 -10.265   9.680  1.00 10.00      A   
ATOM    460  CA  THR    61      18.053  -8.389  10.538  1.00 10.00      A   
ATOM    461  CB  THR    61      17.568  -9.128  11.800  1.00 10.00      A   
ATOM    462  OG1 THR    61      16.614 -10.134  11.417  1.00 10.00      A   
ATOM    463  HG1 THR    61      15.841  -9.706  11.006  1.00 10.00      A   
ATOM    464  CG2 THR    61      16.915  -8.159  12.776  1.00 10.00      A   
ATOM    465  C   THR    61      19.345  -7.633  10.846  1.00 10.00      A   
ATOM    466  O   THR    61      20.353  -8.241  11.205  1.00 10.00      A   
ATOM    467  N   LEU    62      19.319  -6.320  10.689  1.00 10.00      A   
ATOM    468  HN  LEU    62      18.481  -5.881  10.431  1.00 10.00      A   
ATOM    469  CA  LEU    62      20.502  -5.509  10.925  1.00 10.00      A   
ATOM    470  CB  LEU    62      20.790  -4.646   9.692  1.00 10.00      A   
ATOM    471  CG  LEU    62      22.106  -3.867   9.698  1.00 10.00      A   
ATOM    472  CD1 LEU    62      23.225  -4.691   9.084  1.00 10.00      A   
ATOM    473  CD2 LEU    62      21.952  -2.541   8.974  1.00 10.00      A   
ATOM    474  C   LEU    62      20.321  -4.621  12.151  1.00 10.00      A   
ATOM    475  O   LEU    62      19.195  -4.329  12.556  1.00 10.00      A   
ATOM    476  N   GLU    63      21.435  -4.212  12.746  1.00 10.00      A   
ATOM    477  HN  GLU    63      22.301  -4.511  12.395  1.00 10.00      A   
ATOM    478  CA  GLU    63      21.410  -3.340  13.912  1.00 10.00      A   
ATOM    479  CB  GLU    63      22.630  -3.613  14.799  1.00 10.00      A   
ATOM    480  CG  GLU    63      22.395  -3.401  16.286  1.00 10.00      A   
ATOM    481  CD  GLU    63      23.631  -3.670  17.121  1.00 10.00      A   
ATOM    482  OE1 GLU    63      24.484  -2.762  17.236  1.00 10.00      A   
ATOM    483  OE2 GLU    63      23.743  -4.779  17.690  1.00 10.00      A   
ATOM    484  C   GLU    63      21.406  -1.881  13.453  1.00 10.00      A   
ATOM    485  O   GLU    63      21.762  -1.585  12.310  1.00 10.00      A   
ATOM    486  N   LYS    64      21.000  -0.977  14.333  1.00 10.00      A   
ATOM    487  HN  LYS    64      20.720  -1.273  15.227  1.00 10.00      A   
ATOM    488  CA  LYS    64      20.951   0.445  14.002  1.00 10.00      A   
ATOM    489  CB  LYS    64      20.243   1.268  15.087  1.00 10.00      A   
ATOM    490  CG  LYS    64      18.726   1.145  15.072  1.00 10.00      A   
ATOM    491  CD  LYS    64      18.072   2.135  16.025  1.00 10.00      A   
ATOM    492  CE  LYS    64      18.349   3.575  15.619  1.00 10.00      A   
ATOM    493  NZ  LYS    64      17.768   4.540  16.588  1.00 10.00      A   
ATOM    494  HZ1 LYS    64      16.727   4.513  16.542  1.00 10.00      A   
ATOM    495  HZ2 LYS    64      18.090   5.506  16.372  1.00 10.00      A   
ATOM    496  HZ3 LYS    64      18.066   4.298  17.558  1.00 10.00      A   
ATOM    497  C   LYS    64      22.328   1.026  13.656  1.00 10.00      A   
ATOM    498  O   LYS    64      22.516   1.545  12.558  1.00 10.00      A   
ATOM    499  N   PRO    65      23.319   0.953  14.567  1.00 10.00      A   
ATOM    500  CA  PRO    65      24.650   1.480  14.310  1.00 10.00      A   
ATOM    501  CB  PRO    65      25.103   1.916  15.702  1.00 10.00      A   
ATOM    502  CG  PRO    65      24.379   1.016  16.658  1.00 10.00      A   
ATOM    503  CD  PRO    65      23.237   0.367  15.914  1.00 10.00      A   
ATOM    504  C   PRO    65      25.587   0.411  13.745  1.00 10.00      A   
ATOM    505  O   PRO    65      26.604   0.067  14.353  1.00 10.00      A   
ATOM    506  N   ALA    66      25.234  -0.119  12.582  1.00 10.00      A   
ATOM    507  HN  ALA    66      24.408   0.187  12.148  1.00 10.00      A   
ATOM    508  CA  ALA    66      26.039  -1.142  11.933  1.00 10.00      A   
ATOM    509  CB  ALA    66      25.191  -2.366  11.629  1.00 10.00      A   
ATOM    510  C   ALA    66      26.667  -0.597  10.657  1.00 10.00      A   
ATOM    511  O   ALA    66      26.173   0.368  10.076  1.00 10.00      A   
ATOM    512  N   GLU    67      27.761  -1.209  10.231  1.00 10.00      A   
ATOM    513  HN  GLU    67      28.113  -1.969  10.739  1.00 10.00      A   
ATOM    514  CA  GLU    67      28.446  -0.780   9.021  1.00 10.00      A   
ATOM    515  CB  GLU    67      29.946  -1.070   9.114  1.00 10.00      A   
ATOM    516  CG  GLU    67      30.744  -0.645   7.890  1.00 10.00      A   
ATOM    517  CD  GLU    67      30.530   0.809   7.519  1.00 10.00      A   
ATOM    518  OE1 GLU    67      31.390   1.650   7.865  1.00 10.00      A   
ATOM    519  OE2 GLU    67      29.506   1.113   6.870  1.00 10.00      A   
ATOM    520  C   GLU    67      27.844  -1.448   7.788  1.00 10.00      A   
ATOM    521  O   GLU    67      27.975  -2.656   7.592  1.00 10.00      A   
ATOM    522  N   ILE    68      27.194  -0.649   6.955  1.00 10.00      A   
ATOM    523  HN  ILE    68      27.140   0.310   7.159  1.00 10.00      A   
ATOM    524  CA  ILE    68      26.565  -1.159   5.744  1.00 10.00      A   
ATOM    525  CB  ILE    68      25.397  -0.271   5.264  1.00 10.00      A   
ATOM    526  CG1 ILE    68      25.883   1.149   4.966  1.00 10.00      A   
ATOM    527  CG2 ILE    68      24.275  -0.253   6.291  1.00 10.00      A   
ATOM    528  CD1 ILE    68      25.009   1.893   3.982  1.00 10.00      A   
ATOM    529  C   ILE    68      27.579  -1.315   4.614  1.00 10.00      A   
ATOM    530  O   ILE    68      27.321  -2.018   3.635  1.00 10.00      A   
ATOM    531  N   ASP    69      28.734  -0.662   4.753  1.00 10.00      A   
ATOM    532  HN  ASP    69      28.883  -0.109   5.557  1.00 10.00      A   
ATOM    533  CA  ASP    69      29.784  -0.741   3.738  1.00 10.00      A   
ATOM    534  CB  ASP    69      30.944   0.204   4.065  1.00 10.00      A   
ATOM    535  CG  ASP    69      32.053   0.154   3.030  1.00 10.00      A   
ATOM    536  OD1 ASP    69      31.817   0.574   1.876  1.00 10.00      A   
ATOM    537  OD2 ASP    69      33.168  -0.301   3.365  1.00 10.00      A   
ATOM    538  C   ASP    69      30.284  -2.175   3.605  1.00 10.00      A   
ATOM    539  O   ASP    69      30.465  -2.681   2.497  1.00 10.00      A   
ATOM    540  N   VAL    70      30.470  -2.834   4.745  1.00 10.00      A   
ATOM    541  HN  VAL    70      30.293  -2.379   5.594  1.00 10.00      A   
ATOM    542  CA  VAL    70      30.930  -4.218   4.764  1.00 10.00      A   
ATOM    543  CB  VAL    70      31.316  -4.671   6.191  1.00 10.00      A   
ATOM    544  CG1 VAL    70      31.887  -6.082   6.179  1.00 10.00      A   
ATOM    545  CG2 VAL    70      32.315  -3.702   6.805  1.00 10.00      A   
ATOM    546  C   VAL    70      29.840  -5.134   4.212  1.00 10.00      A   
ATOM    547  O   VAL    70      30.123  -6.112   3.516  1.00 10.00      A   
ATOM    548  N   MET    71      28.590  -4.796   4.518  1.00 10.00      A   
ATOM    549  HN  MET    71      28.434  -4.009   5.079  1.00 10.00      A   
ATOM    550  CA  MET    71      27.445  -5.566   4.047  1.00 10.00      A   
ATOM    551  CB  MET    71      26.150  -5.023   4.661  1.00 10.00      A   
ATOM    552  CG  MET    71      24.918  -5.858   4.341  1.00 10.00      A   
ATOM    553  SD  MET    71      23.373  -4.941   4.537  1.00 10.00      A   
ATOM    554  CE  MET    71      23.553  -3.698   3.259  1.00 10.00      A   
ATOM    555  C   MET    71      27.367  -5.500   2.524  1.00 10.00      A   
ATOM    556  O   MET    71      27.131  -6.508   1.853  1.00 10.00      A   
ATOM    557  N   ARG    72      27.582  -4.301   1.988  1.00 10.00      A   
ATOM    558  HN  ARG    72      27.760  -3.540   2.585  1.00 10.00      A   
ATOM    559  CA  ARG    72      27.555  -4.076   0.546  1.00 10.00      A   
ATOM    560  CB  ARG    72      27.559  -2.577   0.236  1.00 10.00      A   
ATOM    561  CG  ARG    72      26.198  -1.909   0.346  1.00 10.00      A   
ATOM    562  CD  ARG    72      26.321  -0.395   0.277  1.00 10.00      A   
ATOM    563  NE  ARG    72      26.933   0.058  -0.973  1.00 10.00      A   
ATOM    564  HE  ARG    72      27.283  -0.633  -1.584  1.00 10.00      A   
ATOM    565  CZ  ARG    72      27.035   1.340  -1.327  1.00 10.00      A   
ATOM    566  NH1 ARG    72      26.564   2.295  -0.535  1.00 10.00      A   
ATOM    567 HH11 ARG    72      26.646   3.296  -0.816  1.00 10.00      A   
ATOM    568 HH12 ARG    72      26.111   2.052   0.371  1.00 10.00      A   
ATOM    569  NH2 ARG    72      27.601   1.669  -2.478  1.00 10.00      A   
ATOM    570 HH21 ARG    72      27.680   2.671  -2.757  1.00 10.00      A   
ATOM    571 HH22 ARG    72      27.970   0.929  -3.116  1.00 10.00      A   
ATOM    572  C   ARG    72      28.751  -4.738  -0.127  1.00 10.00      A   
ATOM    573  O   ARG    72      28.635  -5.257  -1.232  1.00 10.00      A   
ATOM    574  N   ASP    73      29.892  -4.718   0.558  1.00 10.00      A   
ATOM    575  HN  ASP    73      29.913  -4.278   1.435  1.00 10.00      A   
ATOM    576  CA  ASP    73      31.122  -5.316   0.041  1.00 10.00      A   
ATOM    577  CB  ASP    73      32.255  -5.180   1.064  1.00 10.00      A   
ATOM    578  CG  ASP    73      33.574  -5.742   0.569  1.00 10.00      A   
ATOM    579  OD1 ASP    73      34.271  -5.044  -0.205  1.00 10.00      A   
ATOM    580  OD2 ASP    73      33.927  -6.876   0.964  1.00 10.00      A   
ATOM    581  C   ASP    73      30.907  -6.782  -0.326  1.00 10.00      A   
ATOM    582  O   ASP    73      31.295  -7.225  -1.407  1.00 10.00      A   
ATOM    583  N   ALA    74      30.263  -7.522   0.571  1.00 10.00      A   
ATOM    584  HN  ALA    74      29.979  -7.110   1.415  1.00 10.00      A   
ATOM    585  CA  ALA    74      29.987  -8.936   0.338  1.00 10.00      A   
ATOM    586  CB  ALA    74      29.377  -9.570   1.575  1.00 10.00      A   
ATOM    587  C   ALA    74      29.069  -9.123  -0.867  1.00 10.00      A   
ATOM    588  O   ALA    74      29.253 -10.041  -1.667  1.00 10.00      A   
ATOM    589  N   LEU    75      28.094  -8.232  -0.999  1.00 10.00      A   
ATOM    590  HN  LEU    75      28.016  -7.513  -0.339  1.00 10.00      A   
ATOM    591  CA  LEU    75      27.146  -8.290  -2.104  1.00 10.00      A   
ATOM    592  CB  LEU    75      25.982  -7.327  -1.865  1.00 10.00      A   
ATOM    593  CG  LEU    75      25.107  -7.618  -0.640  1.00 10.00      A   
ATOM    594  CD1 LEU    75      24.190  -6.442  -0.344  1.00 10.00      A   
ATOM    595  CD2 LEU    75      24.295  -8.888  -0.850  1.00 10.00      A   
ATOM    596  C   LEU    75      27.840  -7.976  -3.424  1.00 10.00      A   
ATOM    597  O   LEU    75      27.552  -8.590  -4.451  1.00 10.00      A   
ATOM    598  N   GLN    76      28.763  -7.022  -3.381  1.00 10.00      A   
ATOM    599  HN  GLN    76      28.927  -6.562  -2.529  1.00 10.00      A   
ATOM    600  CA  GLN    76      29.526  -6.626  -4.558  1.00 10.00      A   
ATOM    601  CB  GLN    76      30.420  -5.425  -4.227  1.00 10.00      A   
ATOM    602  CG  GLN    76      31.112  -4.813  -5.434  1.00 10.00      A   
ATOM    603  CD  GLN    76      30.195  -3.919  -6.246  1.00 10.00      A   
ATOM    604  OE1 GLN    76      29.346  -3.212  -5.698  1.00 10.00      A   
ATOM    605  NE2 GLN    76      30.354  -3.946  -7.559  1.00 10.00      A   
ATOM    606 HE21 GLN    76      31.044  -4.536  -7.931  1.00 10.00      A   
ATOM    607 HE22 GLN    76      29.768  -3.371  -8.114  1.00 10.00      A   
ATOM    608  C   GLN    76      30.381  -7.798  -5.032  1.00 10.00      A   
ATOM    609  O   GLN    76      30.522  -8.039  -6.231  1.00 10.00      A   
ATOM    610  N   LYS    77      30.932  -8.536  -4.072  1.00 10.00      A   
ATOM    611  HN  LYS    77      30.776  -8.290  -3.135  1.00 10.00      A   
ATOM    612  CA  LYS    77      31.769  -9.694  -4.368  1.00 10.00      A   
ATOM    613  CB  LYS    77      32.478 -10.185  -3.106  1.00 10.00      A   
ATOM    614  CG  LYS    77      33.710  -9.380  -2.732  1.00 10.00      A   
ATOM    615  CD  LYS    77      34.154  -9.686  -1.311  1.00 10.00      A   
ATOM    616  CE  LYS    77      35.502  -9.059  -1.005  1.00 10.00      A   
ATOM    617  NZ  LYS    77      35.699  -8.857   0.452  1.00 10.00      A   
ATOM    618  HZ1 LYS    77      35.520  -9.742   0.964  1.00 10.00      A   
ATOM    619  HZ2 LYS    77      35.040  -8.126   0.805  1.00 10.00      A   
ATOM    620  HZ3 LYS    77      36.675  -8.552   0.641  1.00 10.00      A   
ATOM    621  C   LYS    77      30.946 -10.825  -4.980  1.00 10.00      A   
ATOM    622  O   LYS    77      31.475 -11.669  -5.707  1.00 10.00      A   
ATOM    623  N   ALA    78      29.653 -10.834  -4.680  1.00 10.00      A   
ATOM    624  HN  ALA    78      29.297 -10.136  -4.088  1.00 10.00      A   
ATOM    625  CA  ALA    78      28.749 -11.851  -5.200  1.00 10.00      A   
ATOM    626  CB  ALA    78      27.541 -12.004  -4.288  1.00 10.00      A   
ATOM    627  C   ALA    78      28.311 -11.514  -6.623  1.00 10.00      A   
ATOM    628  O   ALA    78      27.745 -12.353  -7.325  1.00 10.00      A   
ATOM    629  N   GLY    79      28.574 -10.282  -7.042  1.00 10.00      A   
ATOM    630  HN  GLY    79      29.022  -9.652  -6.435  1.00 10.00      A   
ATOM    631  CA  GLY    79      28.211  -9.861  -8.382  1.00 10.00      A   
ATOM    632  C   GLY    79      26.946  -9.031  -8.424  1.00 10.00      A   
ATOM    633  O   GLY    79      26.172  -9.115  -9.377  1.00 10.00      A   
ATOM    634  N   PHE    80      26.725  -8.232  -7.393  1.00 10.00      A   
ATOM    635  HN  PHE    80      27.367  -8.209  -6.653  1.00 10.00      A   
ATOM    636  CA  PHE    80      25.546  -7.386  -7.335  1.00 10.00      A   
ATOM    637  CB  PHE    80      24.677  -7.751  -6.130  1.00 10.00      A   
ATOM    638  CG  PHE    80      24.051  -9.116  -6.223  1.00 10.00      A   
ATOM    639  CD1 PHE    80      24.421 -10.121  -5.346  1.00 10.00      A   
ATOM    640  CD2 PHE    80      23.095  -9.393  -7.187  1.00 10.00      A   
ATOM    641  CE1 PHE    80      23.849 -11.375  -5.427  1.00 10.00      A   
ATOM    642  CE2 PHE    80      22.520 -10.646  -7.273  1.00 10.00      A   
ATOM    643  CZ  PHE    80      22.899 -11.638  -6.392  1.00 10.00      A   
ATOM    644  C   PHE    80      25.938  -5.917  -7.285  1.00 10.00      A   
ATOM    645  O   PHE    80      26.793  -5.524  -6.493  1.00 10.00      A   
ATOM    646  N   GLU    81      25.320  -5.115  -8.143  1.00 10.00      A   
ATOM    647  HN  GLU    81      24.655  -5.493  -8.754  1.00 10.00      A   
ATOM    648  CA  GLU    81      25.604  -3.687  -8.198  1.00 10.00      A   
ATOM    649  CB  GLU    81      25.611  -3.193  -9.644  1.00 10.00      A   
ATOM    650  CG  GLU    81      26.999  -2.976 -10.215  1.00 10.00      A   
ATOM    651  CD  GLU    81      27.806  -1.957  -9.435  1.00 10.00      A   
ATOM    652  OE1 GLU    81      27.265  -0.879  -9.107  1.00 10.00      A   
ATOM    653  OE2 GLU    81      28.992  -2.223  -9.161  1.00 10.00      A   
ATOM    654  C   GLU    81      24.590  -2.892  -7.392  1.00 10.00      A   
ATOM    655  O   GLU    81      23.527  -3.406  -7.046  1.00 10.00      A   
ATOM    656  N   GLU    82      24.921  -1.632  -7.121  1.00 10.00      A   
ATOM    657  HN  GLU    82      25.783  -1.286  -7.451  1.00 10.00      A   
ATOM    658  CA  GLU    82      24.054  -0.739  -6.348  1.00 10.00      A   
ATOM    659  CB  GLU    82      24.680   0.655  -6.208  1.00 10.00      A   
ATOM    660  CG  GLU    82      26.157   0.649  -5.847  1.00 10.00      A   
ATOM    661  CD  GLU    82      26.806   2.005  -6.041  1.00 10.00      A   
ATOM    662  OE1 GLU    82      26.557   2.643  -7.086  1.00 10.00      A   
ATOM    663  OE2 GLU    82      27.571   2.442  -5.154  1.00 10.00      A   
ATOM    664  C   GLU    82      22.628  -0.638  -6.920  1.00 10.00      A   
ATOM    665  O   GLU    82      21.660  -0.868  -6.195  1.00 10.00      A   
ATOM    666  N   PRO    83      22.464  -0.309  -8.224  1.00 10.00      A   
ATOM    667  CA  PRO    83      21.134  -0.183  -8.845  1.00 10.00      A   
ATOM    668  CB  PRO    83      21.436   0.434 -10.212  1.00 10.00      A   
ATOM    669  CG  PRO    83      22.829   0.010 -10.510  1.00 10.00      A   
ATOM    670  CD  PRO    83      23.541  -0.011  -9.191  1.00 10.00      A   
ATOM    671  C   PRO    83      20.417  -1.524  -9.019  1.00 10.00      A   
ATOM    672  O   PRO    83      19.313  -1.578  -9.560  1.00 10.00      A   
ATOM    673  N   MET    84      21.043  -2.603  -8.560  1.00 10.00      A   
ATOM    674  HN  MET    84      21.922  -2.502  -8.132  1.00 10.00      A   
ATOM    675  CA  MET    84      20.455  -3.932  -8.670  1.00 10.00      A   
ATOM    676  CB  MET    84      21.479  -4.933  -9.214  1.00 10.00      A   
ATOM    677  CG  MET    84      21.913  -4.673 -10.647  1.00 10.00      A   
ATOM    678  SD  MET    84      23.227  -5.791 -11.180  1.00 10.00      A   
ATOM    679  CE  MET    84      22.332  -7.338 -11.329  1.00 10.00      A   
ATOM    680  C   MET    84      19.947  -4.407  -7.315  1.00 10.00      A   
ATOM    681  O   MET    84      19.405  -5.504  -7.195  1.00 10.00      A   
ATOM    682  N   LEU    85      20.126  -3.579  -6.297  1.00 10.00      A   
ATOM    683  HN  LEU    85      20.550  -2.707  -6.454  1.00 10.00      A   
ATOM    684  CA  LEU    85      19.699  -3.930  -4.953  1.00 10.00      A   
ATOM    685  CB  LEU    85      20.893  -3.929  -3.994  1.00 10.00      A   
ATOM    686  CG  LEU    85      22.061  -4.844  -4.368  1.00 10.00      A   
ATOM    687  CD1 LEU    85      23.275  -4.542  -3.504  1.00 10.00      A   
ATOM    688  CD2 LEU    85      21.662  -6.307  -4.253  1.00 10.00      A   
ATOM    689  C   LEU    85      18.628  -2.978  -4.444  1.00 10.00      A   
ATOM    690  O   LEU    85      18.890  -1.794  -4.223  1.00 10.00      A   
ATOM    691  N   GLN    86      17.420  -3.496  -4.277  1.00 10.00      A   
ATOM    692  HN  GLN    86      17.271  -4.444  -4.497  1.00 10.00      A   
ATOM    693  CA  GLN    86      16.312  -2.697  -3.773  1.00 10.00      A   
ATOM    694  CB  GLN    86      14.995  -3.133  -4.414  1.00 10.00      A   
ATOM    695  CG  GLN    86      13.953  -2.028  -4.515  1.00 10.00      A   
ATOM    696  CD  GLN    86      14.350  -0.941  -5.496  1.00 10.00      A   
ATOM    697  OE1 GLN    86      14.059  -1.024  -6.689  1.00 10.00      A   
ATOM    698  NE2 GLN    86      15.010   0.091  -5.000  1.00 10.00      A   
ATOM    699 HE21 GLN    86      15.198   0.101  -4.038  1.00 10.00      A   
ATOM    700 HE22 GLN    86      15.294   0.801  -5.615  1.00 10.00      A   
ATOM    701  C   GLN    86      16.242  -2.843  -2.258  1.00 10.00      A   
ATOM    702  O   GLN    86      16.148  -3.960  -1.744  1.00 10.00      A   
ATOM    703  N   ASN    87      16.290  -1.721  -1.554  1.00 10.00      A   
ATOM    704  HN  ASN    87      16.338  -0.864  -2.028  1.00 10.00      A   
ATOM    705  CA  ASN    87      16.270  -1.723  -0.096  1.00 10.00      A   
ATOM    706  CB  ASN    87      17.091  -0.546   0.449  1.00 10.00      A   
ATOM    707  CG  ASN    87      18.543  -0.902   0.700  1.00 10.00      A   
ATOM    708  OD1 ASN    87      18.849  -1.953   1.260  1.00 10.00      A   
ATOM    709  ND2 ASN    87      19.451  -0.029   0.282  1.00 10.00      A   
ATOM    710 HD21 ASN    87      19.136   0.792  -0.161  1.00 10.00      A   
ATOM    711 HD22 ASN    87      20.399  -0.243   0.415  1.00 10.00      A   
ATOM    712  C   ASN    87      14.856  -1.680   0.479  1.00 10.00      A   
ATOM    713  O   ASN    87      14.047  -0.815   0.123  1.00 10.00      A   
ATOM    714  N   PHE    88      14.568  -2.626   1.363  1.00 10.00      A   
ATOM    715  HN  PHE    88      15.245  -3.312   1.563  1.00 10.00      A   
ATOM    716  CA  PHE    88      13.279  -2.705   2.034  1.00 10.00      A   
ATOM    717  CB  PHE    88      12.463  -3.901   1.527  1.00 10.00      A   
ATOM    718  CG  PHE    88      12.035  -3.798   0.093  1.00 10.00      A   
ATOM    719  CD1 PHE    88      12.645  -4.571  -0.882  1.00 10.00      A   
ATOM    720  CD2 PHE    88      11.023  -2.930  -0.278  1.00 10.00      A   
ATOM    721  CE1 PHE    88      12.249  -4.483  -2.200  1.00 10.00      A   
ATOM    722  CE2 PHE    88      10.621  -2.836  -1.596  1.00 10.00      A   
ATOM    723  CZ  PHE    88      11.239  -3.612  -2.558  1.00 10.00      A   
ATOM    724  C   PHE    88      13.510  -2.840   3.535  1.00 10.00      A   
ATOM    725  O   PHE    88      13.577  -3.952   4.066  1.00 10.00      A   
ATOM    726  N   GLY    89      13.662  -1.709   4.210  1.00 10.00      A   
ATOM    727  HN  GLY    89      13.605  -0.852   3.734  1.00 10.00      A   
ATOM    728  CA  GLY    89      13.901  -1.722   5.641  1.00 10.00      A   
ATOM    729  C   GLY    89      12.625  -1.623   6.448  1.00 10.00      A   
ATOM    730  O   GLY    89      11.809  -0.728   6.228  1.00 10.00      A   
ATOM    731  N   SER    90      12.443  -2.547   7.376  1.00 10.00      A   
ATOM    732  HN  SER    90      13.123  -3.252   7.495  1.00 10.00      A   
ATOM    733  CA  SER    90      11.263  -2.559   8.224  1.00 10.00      A   
ATOM    734  CB  SER    90      10.390  -3.770   7.896  1.00 10.00      A   
ATOM    735  OG  SER    90      10.085  -3.798   6.514  1.00 10.00      A   
ATOM    736  HG  SER    90      10.539  -3.069   6.075  1.00 10.00      A   
ATOM    737  C   SER    90      11.652  -2.552   9.699  1.00 10.00      A   
ATOM    738  O   SER    90      11.680  -3.602  10.350  1.00 10.00      A   
ATOM    739  N   SER    91      11.982  -1.361  10.202  1.00 10.00      A   
ATOM    740  HN  SER    91      11.975  -0.580   9.603  1.00 10.00      A   
ATOM    741  CA  SER    91      12.372  -1.162  11.599  1.00 10.00      A   
ATOM    742  CB  SER    91      11.265  -1.581  12.567  1.00 10.00      A   
ATOM    743  OG  SER    91      10.081  -0.834  12.330  1.00 10.00      A   
ATOM    744  HG  SER    91       9.588  -1.242  11.605  1.00 10.00      A   
ATOM    745  C   SER    91      13.714  -1.811  11.956  1.00 10.00      A   
ATOM    746  O   SER    91      14.680  -1.114  12.267  1.00 10.00      A   
ATOM    747  N   HIS    92      13.774  -3.139  11.918  1.00 10.00      A   
ATOM    748  HN  HIS    92      12.977  -3.645  11.644  1.00 10.00      A   
ATOM    749  CA  HIS    92      15.003  -3.854  12.251  1.00 10.00      A   
ATOM    750  CB  HIS    92      14.888  -4.547  13.618  1.00 10.00      A   
ATOM    751  CG  HIS    92      14.847  -3.610  14.793  1.00 10.00      A   
ATOM    752  ND1 HIS    92      15.750  -2.583  14.971  1.00 10.00      A   
ATOM    753  HD1 HIS    92      16.500  -2.367  14.373  1.00 10.00      A   
ATOM    754  CD2 HIS    92      13.996  -3.544  15.849  1.00 10.00      A   
ATOM    755  CE1 HIS    92      15.462  -1.928  16.079  1.00 10.00      A   
ATOM    756  NE2 HIS    92      14.402  -2.489  16.630  1.00 10.00      A   
ATOM    757  HE2 HIS    92      13.975  -2.193  17.467  1.00 10.00      A   
ATOM    758  C   HIS    92      15.372  -4.871  11.171  1.00 10.00      A   
ATOM    759  O   HIS    92      16.541  -5.220  11.007  1.00 10.00      A   
ATOM    760  N   ASP    93      14.374  -5.339  10.432  1.00 10.00      A   
ATOM    761  HN  ASP    93      13.465  -5.008  10.584  1.00 10.00      A   
ATOM    762  CA  ASP    93      14.606  -6.318   9.379  1.00 10.00      A   
ATOM    763  CB  ASP    93      13.431  -7.292   9.255  1.00 10.00      A   
ATOM    764  CG  ASP    93      13.417  -8.344  10.345  1.00 10.00      A   
ATOM    765  OD1 ASP    93      14.345  -9.182  10.389  1.00 10.00      A   
ATOM    766  OD2 ASP    93      12.468  -8.347  11.159  1.00 10.00      A   
ATOM    767  C   ASP    93      14.857  -5.631   8.049  1.00 10.00      A   
ATOM    768  O   ASP    93      14.068  -4.787   7.615  1.00 10.00      A   
ATOM    769  N   ILE    94      15.961  -5.987   7.411  1.00 10.00      A   
ATOM    770  HN  ILE    94      16.547  -6.668   7.811  1.00 10.00      A   
ATOM    771  CA  ILE    94      16.329  -5.412   6.127  1.00 10.00      A   
ATOM    772  CB  ILE    94      17.785  -4.886   6.132  1.00 10.00      A   
ATOM    773  CG1 ILE    94      18.005  -3.887   7.276  1.00 10.00      A   
ATOM    774  CG2 ILE    94      18.143  -4.262   4.786  1.00 10.00      A   
ATOM    775  CD1 ILE    94      17.143  -2.643   7.195  1.00 10.00      A   
ATOM    776  C   ILE    94      16.180  -6.455   5.025  1.00 10.00      A   
ATOM    777  O   ILE    94      16.832  -7.502   5.048  1.00 10.00      A   
ATOM    778  N   MET    95      15.298  -6.181   4.082  1.00 10.00      A   
ATOM    779  HN  MET    95      14.778  -5.345   4.135  1.00 10.00      A   
ATOM    780  CA  MET    95      15.072  -7.085   2.968  1.00 10.00      A   
ATOM    781  CB  MET    95      13.579  -7.377   2.805  1.00 10.00      A   
ATOM    782  CG  MET    95      12.997  -8.257   3.897  1.00 10.00      A   
ATOM    783  SD  MET    95      11.209  -8.078   4.067  1.00 10.00      A   
ATOM    784  CE  MET    95      11.088  -6.370   4.599  1.00 10.00      A   
ATOM    785  C   MET    95      15.632  -6.482   1.690  1.00 10.00      A   
ATOM    786  O   MET    95      15.320  -5.345   1.344  1.00 10.00      A   
ATOM    787  N   VAL    96      16.476  -7.228   1.001  1.00 10.00      A   
ATOM    788  HN  VAL    96      16.707  -8.127   1.330  1.00 10.00      A   
ATOM    789  CA  VAL    96      17.068  -6.746  -0.233  1.00 10.00      A   
ATOM    790  CB  VAL    96      18.611  -6.722  -0.189  1.00 10.00      A   
ATOM    791  CG1 VAL    96      19.102  -5.506   0.580  1.00 10.00      A   
ATOM    792  CG2 VAL    96      19.164  -8.000   0.426  1.00 10.00      A   
ATOM    793  C   VAL    96      16.581  -7.549  -1.431  1.00 10.00      A   
ATOM    794  O   VAL    96      16.678  -8.777  -1.453  1.00 10.00      A   
ATOM    795  N   ARG    97      16.036  -6.847  -2.411  1.00 10.00      A   
ATOM    796  HN  ARG    97      15.980  -5.869  -2.325  1.00 10.00      A   
ATOM    797  CA  ARG    97      15.531  -7.481  -3.615  1.00 10.00      A   
ATOM    798  CB  ARG    97      14.192  -6.852  -4.019  1.00 10.00      A   
ATOM    799  CG  ARG    97      13.100  -7.848  -4.388  1.00 10.00      A   
ATOM    800  CD  ARG    97      13.492  -8.727  -5.568  1.00 10.00      A   
ATOM    801  NE  ARG    97      13.811  -7.957  -6.774  1.00 10.00      A   
ATOM    802  HE  ARG    97      14.436  -7.201  -6.677  1.00 10.00      A   
ATOM    803  CZ  ARG    97      13.318  -8.228  -7.984  1.00 10.00      A   
ATOM    804  NH1 ARG    97      12.489  -9.249  -8.154  1.00 10.00      A   
ATOM    805 HH11 ARG    97      12.213  -9.846  -7.345  1.00 10.00      A   
ATOM    806 HH12 ARG    97      12.107  -9.457  -9.103  1.00 10.00      A   
ATOM    807  NH2 ARG    97      13.673  -7.492  -9.030  1.00 10.00      A   
ATOM    808 HH21 ARG    97      13.288  -7.705  -9.978  1.00 10.00      A   
ATOM    809 HH22 ARG    97      14.340  -6.693  -8.912  1.00 10.00      A   
ATOM    810  C   ARG    97      16.529  -7.307  -4.747  1.00 10.00      A   
ATOM    811  O   ARG    97      16.999  -6.197  -5.000  1.00 10.00      A   
ATOM    812  N   MET    98      16.842  -8.399  -5.422  1.00 10.00      A   
ATOM    813  HN  MET    98      16.437  -9.256  -5.160  1.00 10.00      A   
ATOM    814  CA  MET    98      17.772  -8.379  -6.540  1.00 10.00      A   
ATOM    815  CB  MET    98      19.161  -8.879  -6.119  1.00 10.00      A   
ATOM    816  CG  MET    98      19.202 -10.312  -5.611  1.00 10.00      A   
ATOM    817  SD  MET    98      18.737 -10.453  -3.875  1.00 10.00      A   
ATOM    818  CE  MET    98      19.965  -9.400  -3.107  1.00 10.00      A   
ATOM    819  C   MET    98      17.228  -9.219  -7.688  1.00 10.00      A   
ATOM    820  O   MET    98      16.460 -10.158  -7.462  1.00 10.00      A   
ATOM    821  N   PRO    99      17.591  -8.873  -8.935  1.00 10.00      A   
ATOM    822  CA  PRO    99      17.149  -9.612 -10.123  1.00 10.00      A   
ATOM    823  CB  PRO    99      17.873  -8.907 -11.276  1.00 10.00      A   
ATOM    824  CG  PRO    99      18.184  -7.552 -10.754  1.00 10.00      A   
ATOM    825  CD  PRO    99      18.444  -7.728  -9.289  1.00 10.00      A   
ATOM    826  C   PRO    99      17.577 -11.075 -10.060  1.00 10.00      A   
ATOM    827  O   PRO    99      18.570 -11.406  -9.411  1.00 10.00      A   
ATOM    828  N   PRO   100      16.823 -11.966 -10.725  1.00 10.00      A   
ATOM    829  CA  PRO   100      17.118 -13.404 -10.748  1.00 10.00      A   
ATOM    830  CB  PRO   100      16.158 -13.938 -11.814  1.00 10.00      A   
ATOM    831  CG  PRO   100      15.020 -12.979 -11.804  1.00 10.00      A   
ATOM    832  CD  PRO   100      15.619 -11.637 -11.508  1.00 10.00      A   
ATOM    833  C   PRO   100      18.565 -13.698 -11.149  1.00 10.00      A   
ATOM    834  O   PRO   100      19.122 -13.039 -12.035  1.00 10.00      A   
ATOM    835  N   ALA   101      19.165 -14.683 -10.489  1.00 10.00      A   
ATOM    836  HN  ALA   101      18.663 -15.172  -9.804  1.00 10.00      A   
ATOM    837  CA  ALA   101      20.543 -15.065 -10.766  1.00 10.00      A   
ATOM    838  CB  ALA   101      21.004 -16.143  -9.797  1.00 10.00      A   
ATOM    839  C   ALA   101      20.688 -15.539 -12.205  1.00 10.00      A   
ATOM    840  O   ALA   101      19.768 -16.138 -12.768  1.00 10.00      A   
ATOM    841  N   GLU   102      21.841 -15.267 -12.796  1.00 10.00      A   
ATOM    842  HN  GLU   102      22.544 -14.808 -12.285  1.00 10.00      A   
ATOM    843  CA  GLU   102      22.104 -15.646 -14.174  1.00 10.00      A   
ATOM    844  CB  GLU   102      22.701 -14.460 -14.941  1.00 10.00      A   
ATOM    845  CG  GLU   102      21.876 -13.184 -14.817  1.00 10.00      A   
ATOM    846  CD  GLU   102      22.636 -11.934 -15.208  1.00 10.00      A   
ATOM    847  OE1 GLU   102      23.817 -11.808 -14.827  1.00 10.00      A   
ATOM    848  OE2 GLU   102      22.049 -11.062 -15.890  1.00 10.00      A   
ATOM    849  C   GLU   102      23.030 -16.855 -14.231  1.00 10.00      A   
ATOM    850  O   GLU   102      24.011 -16.935 -13.486  1.00 10.00      A   
ATOM    851  N   GLY   103      22.700 -17.799 -15.103  1.00 10.00      A   
ATOM    852  HN  GLY   103      21.897 -17.684 -15.651  1.00 10.00      A   
ATOM    853  CA  GLY   103      23.497 -18.998 -15.249  1.00 10.00      A   
ATOM    854  C   GLY   103      23.263 -19.957 -14.106  1.00 10.00      A   
ATOM    855  O   GLY   103      22.196 -19.949 -13.491  1.00 10.00      A   
ATOM    856  N   GLU   104      24.253 -20.781 -13.811  1.00 10.00      A   
ATOM    857  HN  GLU   104      25.075 -20.753 -14.345  1.00 10.00      A   
ATOM    858  CA  GLU   104      24.148 -21.736 -12.716  1.00 10.00      A   
ATOM    859  CB  GLU   104      24.913 -23.023 -13.036  1.00 10.00      A   
ATOM    860  CG  GLU   104      24.263 -23.884 -14.108  1.00 10.00      A   
ATOM    861  CD  GLU   104      24.864 -25.271 -14.181  1.00 10.00      A   
ATOM    862  OE1 GLU   104      25.937 -25.427 -14.805  1.00 10.00      A   
ATOM    863  OE2 GLU   104      24.267 -26.213 -13.617  1.00 10.00      A   
ATOM    864  C   GLU   104      24.668 -21.109 -11.428  1.00 10.00      A   
ATOM    865  O   GLU   104      24.823 -21.780 -10.406  1.00 10.00      A   
ATOM    866  N   THR   105      24.927 -19.810 -11.491  1.00 10.00      A   
ATOM    867  HN  THR   105      24.782 -19.339 -12.339  1.00 10.00      A   
ATOM    868  CA  THR   105      25.430 -19.057 -10.351  1.00 10.00      A   
ATOM    869  CB  THR   105      26.205 -17.824 -10.840  1.00 10.00      A   
ATOM    870  OG1 THR   105      26.262 -17.849 -12.277  1.00 10.00      A   
ATOM    871  HG1 THR   105      25.542 -17.305 -12.633  1.00 10.00      A   
ATOM    872  CG2 THR   105      27.618 -17.832 -10.283  1.00 10.00      A   
ATOM    873  C   THR   105      24.288 -18.606  -9.438  1.00 10.00      A   
ATOM    874  O   THR   105      24.106 -17.412  -9.193  1.00 10.00      A   
ATOM    875  N   GLY   106      23.520 -19.569  -8.943  1.00 10.00      A   
ATOM    876  HN  GLY   106      23.715 -20.505  -9.175  1.00 10.00      A   
ATOM    877  CA  GLY   106      22.406 -19.255  -8.065  1.00 10.00      A   
ATOM    878  C   GLY   106      22.852 -18.949  -6.646  1.00 10.00      A   
ATOM    879  O   GLY   106      24.030 -19.104  -6.307  1.00 10.00      A   
ATOM    880  N   GLY   107      21.918 -18.509  -5.811  1.00 10.00      A   
ATOM    881  HN  GLY   107      20.999 -18.384  -6.135  1.00 10.00      A   
ATOM    882  CA  GLY   107      22.247 -18.194  -4.435  1.00 10.00      A   
ATOM    883  C   GLY   107      22.221 -19.416  -3.542  1.00 10.00      A   
ATOM    884  O   GLY   107      22.877 -19.447  -2.502  1.00 10.00      A   
ATOM    885  N   GLN   108      21.485 -20.438  -3.963  1.00 10.00      A   
ATOM    886  HN  GLN   108      21.008 -20.363  -4.815  1.00 10.00      A   
ATOM    887  CA  GLN   108      21.370 -21.670  -3.190  1.00 10.00      A   
ATOM    888  CB  GLN   108      20.013 -22.338  -3.433  1.00 10.00      A   
ATOM    889  CG  GLN   108      18.832 -21.621  -2.790  1.00 10.00      A   
ATOM    890  CD  GLN   108      18.886 -21.624  -1.272  1.00 10.00      A   
ATOM    891  OE1 GLN   108      19.454 -22.526  -0.655  1.00 10.00      A   
ATOM    892  NE2 GLN   108      18.280 -20.620  -0.657  1.00 10.00      A   
ATOM    893 HE21 GLN   108      17.835 -19.939  -1.207  1.00 10.00      A   
ATOM    894 HE22 GLN   108      18.300 -20.596   0.324  1.00 10.00      A   
ATOM    895  C   GLN   108      22.504 -22.641  -3.516  1.00 10.00      A   
ATOM    896  O   GLN   108      22.508 -23.783  -3.061  1.00 10.00      A   
ATOM    897  N   VAL   109      23.465 -22.177  -4.303  1.00 10.00      A   
ATOM    898  HN  VAL   109      23.410 -21.255  -4.623  1.00 10.00      A   
ATOM    899  CA  VAL   109      24.606 -22.995  -4.692  1.00 10.00      A   
ATOM    900  CB  VAL   109      25.291 -22.433  -5.958  1.00 10.00      A   
ATOM    901  CG1 VAL   109      26.507 -23.260  -6.345  1.00 10.00      A   
ATOM    902  CG2 VAL   109      24.304 -22.381  -7.110  1.00 10.00      A   
ATOM    903  C   VAL   109      25.614 -23.070  -3.549  1.00 10.00      A   
ATOM    904  O   VAL   109      25.890 -22.067  -2.886  1.00 10.00      A   
ATOM    905  N   LEU   110      26.140 -24.259  -3.303  1.00 10.00      A   
ATOM    906  HN  LEU   110      25.868 -25.028  -3.850  1.00 10.00      A   
ATOM    907  CA  LEU   110      27.119 -24.451  -2.245  1.00 10.00      A   
ATOM    908  CB  LEU   110      27.198 -25.923  -1.844  1.00 10.00      A   
ATOM    909  CG  LEU   110      25.919 -26.546  -1.283  1.00 10.00      A   
ATOM    910  CD1 LEU   110      26.101 -28.044  -1.107  1.00 10.00      A   
ATOM    911  CD2 LEU   110      25.537 -25.898   0.040  1.00 10.00      A   
ATOM    912  C   LEU   110      28.490 -23.967  -2.700  1.00 10.00      A   
ATOM    913  O   LEU   110      28.876 -24.164  -3.853  1.00 10.00      A   
ATOM    914  N   GLY   111      29.220 -23.337  -1.796  1.00 10.00      A   
ATOM    915  HN  GLY   111      28.861 -23.202  -0.893  1.00 10.00      A   
ATOM    916  CA  GLY   111      30.536 -22.839  -2.132  1.00 10.00      A   
ATOM    917  C   GLY   111      30.613 -21.329  -2.061  1.00 10.00      A   
ATOM    918  O   GLY   111      29.594 -20.665  -1.844  1.00 10.00      A   
ATOM    919  N   SER   112      31.829 -20.799  -2.231  1.00 10.00      A   
ATOM    920  HN  SER   112      32.586 -21.404  -2.384  1.00 10.00      A   
ATOM    921  CA  SER   112      32.088 -19.355  -2.189  1.00 10.00      A   
ATOM    922  CB  SER   112      31.176 -18.581  -3.146  1.00 10.00      A   
ATOM    923  OG  SER   112      31.274 -19.102  -4.464  1.00 10.00      A   
ATOM    924  HG  SER   112      32.079 -18.768  -4.881  1.00 10.00      A   
ATOM    925  C   SER   112      32.022 -18.803  -0.760  1.00 10.00      A   
ATOM    926  O   SER   112      32.959 -18.150  -0.297  1.00 10.00      A   
ATOM    927  N   GLN   113      30.909 -19.068  -0.074  1.00 10.00      A   
ATOM    928  HN  GLN   113      30.194 -19.579  -0.516  1.00 10.00      A   
ATOM    929  CA  GLN   113      30.708 -18.633   1.308  1.00 10.00      A   
ATOM    930  CB  GLN   113      31.741 -19.279   2.240  1.00 10.00      A   
ATOM    931  CG  GLN   113      31.686 -20.799   2.279  1.00 10.00      A   
ATOM    932  CD  GLN   113      32.977 -21.420   2.778  1.00 10.00      A   
ATOM    933  OE1 GLN   113      34.067 -20.889   2.550  1.00 10.00      A   
ATOM    934  NE2 GLN   113      32.867 -22.549   3.458  1.00 10.00      A   
ATOM    935 HE21 GLN   113      31.969 -22.922   3.600  1.00 10.00      A   
ATOM    936 HE22 GLN   113      33.685 -22.967   3.804  1.00 10.00      A   
ATOM    937  C   GLN   113      30.734 -17.112   1.457  1.00 10.00      A   
ATOM    938  O   GLN   113      30.925 -16.598   2.555  1.00 10.00      A   
ATOM    939  N   VAL   114      30.504 -16.396   0.361  1.00 10.00      A   
ATOM    940  HN  VAL   114      30.313 -16.856  -0.482  1.00 10.00      A   
ATOM    941  CA  VAL   114      30.509 -14.936   0.397  1.00 10.00      A   
ATOM    942  CB  VAL   114      30.581 -14.300  -1.009  1.00 10.00      A   
ATOM    943  CG1 VAL   114      31.991 -14.393  -1.567  1.00 10.00      A   
ATOM    944  CG2 VAL   114      29.585 -14.948  -1.956  1.00 10.00      A   
ATOM    945  C   VAL   114      29.290 -14.409   1.145  1.00 10.00      A   
ATOM    946  O   VAL   114      29.328 -13.336   1.744  1.00 10.00      A   
ATOM    947  N   LEU   115      28.214 -15.180   1.119  1.00 10.00      A   
ATOM    948  HN  LEU   115      28.241 -16.027   0.619  1.00 10.00      A   
ATOM    949  CA  LEU   115      26.990 -14.798   1.805  1.00 10.00      A   
ATOM    950  CB  LEU   115      25.766 -15.086   0.931  1.00 10.00      A   
ATOM    951  CG  LEU   115      25.702 -14.350  -0.411  1.00 10.00      A   
ATOM    952  CD1 LEU   115      24.421 -14.697  -1.152  1.00 10.00      A   
ATOM    953  CD2 LEU   115      25.820 -12.844  -0.212  1.00 10.00      A   
ATOM    954  C   LEU   115      26.878 -15.536   3.136  1.00 10.00      A   
ATOM    955  O   LEU   115      25.861 -15.456   3.825  1.00 10.00      A   
ATOM    956  N   LYS   116      27.934 -16.255   3.496  1.00 10.00      A   
ATOM    957  HN  LYS   116      28.720 -16.276   2.911  1.00 10.00      A   
ATOM    958  CA  LYS   116      27.958 -17.007   4.745  1.00 10.00      A   
ATOM    959  CB  LYS   116      28.318 -18.476   4.501  1.00 10.00      A   
ATOM    960  CG  LYS   116      27.152 -19.301   3.975  1.00 10.00      A   
ATOM    961  CD  LYS   116      27.550 -20.741   3.694  1.00 10.00      A   
ATOM    962  CE  LYS   116      26.335 -21.557   3.279  1.00 10.00      A   
ATOM    963  NZ  LYS   116      26.693 -22.931   2.835  1.00 10.00      A   
ATOM    964  HZ1 LYS   116      27.374 -22.889   2.051  1.00 10.00      A   
ATOM    965  HZ2 LYS   116      25.843 -23.433   2.510  1.00 10.00      A   
ATOM    966  HZ3 LYS   116      27.114 -23.468   3.619  1.00 10.00      A   
ATOM    967  C   LYS   116      28.904 -16.361   5.751  1.00 10.00      A   
ATOM    968  O   LYS   116      29.279 -16.963   6.756  1.00 10.00      A   
ATOM    969  N   VAL   117      29.274 -15.116   5.474  1.00 10.00      A   
ATOM    970  HN  VAL   117      28.947 -14.693   4.653  1.00 10.00      A   
ATOM    971  CA  VAL   117      30.157 -14.363   6.353  1.00 10.00      A   
ATOM    972  CB  VAL   117      31.011 -13.344   5.573  1.00 10.00      A   
ATOM    973  CG1 VAL   117      31.989 -14.052   4.649  1.00 10.00      A   
ATOM    974  CG2 VAL   117      30.130 -12.388   4.784  1.00 10.00      A   
ATOM    975  C   VAL   117      29.337 -13.630   7.408  1.00 10.00      A   
ATOM    976  O   VAL   117      29.881 -12.952   8.281  1.00 10.00      A   
ATOM    977  N   ILE   118      28.019 -13.768   7.304  1.00 10.00      A   
ATOM    978  HN  ILE   118      27.657 -14.316   6.577  1.00 10.00      A   
ATOM    979  CA  ILE   118      27.097 -13.137   8.239  1.00 10.00      A   
ATOM    980  CB  ILE   118      25.644 -13.180   7.709  1.00 10.00      A   
ATOM    981  CG1 ILE   118      25.616 -12.830   6.216  1.00 10.00      A   
ATOM    982  CG2 ILE   118      24.754 -12.223   8.494  1.00 10.00      A   
ATOM    983  CD1 ILE   118      24.262 -13.010   5.564  1.00 10.00      A   
ATOM    984  C   ILE   118      27.175 -13.848   9.589  1.00 10.00      A   
ATOM    985  O   ILE   118      27.648 -14.985   9.659  1.00 10.00      A   
ATOM    986  N   ASN   119      26.741 -13.164  10.649  1.00 10.00      A   
ATOM    987  HN  ASN   119      26.402 -12.253  10.512  1.00 10.00      A   
ATOM    988  CA  ASN   119      26.759 -13.706  12.012  1.00 10.00      A   
ATOM    989  CB  ASN   119      26.171 -15.124  12.096  1.00 10.00      A   
ATOM    990  CG  ASN   119      24.653 -15.158  12.059  1.00 10.00      A   
ATOM    991  OD1 ASN   119      24.006 -14.331  11.415  1.00 10.00      A   
ATOM    992  ND2 ASN   119      24.074 -16.125  12.757  1.00 10.00      A   
ATOM    993 HD21 ASN   119      24.652 -16.751  13.248  1.00 10.00      A   
ATOM    994 HD22 ASN   119      23.097 -16.177  12.752  1.00 10.00      A   
ATOM    995  C   ASN   119      28.168 -13.659  12.599  1.00 10.00      A   
ATOM    996  O   ASN   119      28.382 -13.988  13.765  1.00 10.00      A   
ATOM    997  N   GLU   120      29.115 -13.228  11.774  1.00 10.00      A   
ATOM    998  HN  GLU   120      28.860 -12.974  10.863  1.00 10.00      A   
ATOM    999  CA  GLU   120      30.515 -13.108  12.169  1.00 10.00      A   
ATOM   1000  CB  GLU   120      31.392 -13.875  11.178  1.00 10.00      A   
ATOM   1001  CG  GLU   120      31.342 -15.382  11.342  1.00 10.00      A   
ATOM   1002  CD  GLU   120      32.398 -15.889  12.299  1.00 10.00      A   
ATOM   1003  OE1 GLU   120      33.442 -16.387  11.827  1.00 10.00      A   
ATOM   1004  OE2 GLU   120      32.200 -15.783  13.523  1.00 10.00      A   
ATOM   1005  C   GLU   120      30.899 -11.635  12.156  1.00 10.00      A   
ATOM   1006  O   GLU   120      32.068 -11.275  11.992  1.00 10.00      A   
ATOM   1007  N   SER   121      29.887 -10.797  12.326  1.00 10.00      A   
ATOM   1008  HN  SER   121      28.989 -11.165  12.461  1.00 10.00      A   
ATOM   1009  CA  SER   121      30.043  -9.357  12.316  1.00 10.00      A   
ATOM   1010  CB  SER   121      28.661  -8.714  12.391  1.00 10.00      A   
ATOM   1011  OG  SER   121      27.649  -9.710  12.468  1.00 10.00      A   
ATOM   1012  HG  SER   121      27.296  -9.738  13.368  1.00 10.00      A   
ATOM   1013  C   SER   121      30.912  -8.837  13.456  1.00 10.00      A   
ATOM   1014  O   SER   121      30.748  -9.229  14.615  1.00 10.00      A   
ATOM   1015  N   THR   122      31.835  -7.950  13.114  1.00 10.00      A   
ATOM   1016  HN  THR   122      31.940  -7.703  12.168  1.00 10.00      A   
ATOM   1017  CA  THR   122      32.709  -7.341  14.095  1.00 10.00      A   
ATOM   1018  CB  THR   122      34.102  -7.086  13.496  1.00 10.00      A   
ATOM   1019  OG1 THR   122      33.967  -6.785  12.099  1.00 10.00      A   
ATOM   1020  HG1 THR   122      34.396  -5.938  11.911  1.00 10.00      A   
ATOM   1021  CG2 THR   122      34.980  -8.318  13.662  1.00 10.00      A   
ATOM   1022  C   THR   122      32.095  -6.026  14.565  1.00 10.00      A   
ATOM   1023  O   THR   122      31.975  -5.776  15.764  1.00 10.00      A   
ATOM   1024  N   ASN   123      31.697  -5.198  13.604  1.00 10.00      A   
ATOM   1025  HN  ASN   123      31.850  -5.451  12.664  1.00 10.00      A   
ATOM   1026  CA  ASN   123      31.063  -3.913  13.899  1.00 10.00      A   
ATOM   1027  CB  ASN   123      32.044  -2.739  13.732  1.00 10.00      A   
ATOM   1028  CG  ASN   123      32.272  -2.322  12.287  1.00 10.00      A   
ATOM   1029  OD1 ASN   123      32.283  -3.150  11.377  1.00 10.00      A   
ATOM   1030  ND2 ASN   123      32.463  -1.031  12.069  1.00 10.00      A   
ATOM   1031 HD21 ASN   123      32.449  -0.422  12.839  1.00 10.00      A   
ATOM   1032 HD22 ASN   123      32.613  -0.733  11.146  1.00 10.00      A   
ATOM   1033  C   ASN   123      29.820  -3.722  13.032  1.00 10.00      A   
ATOM   1034  O   ASN   123      29.120  -2.714  13.130  1.00 10.00      A   
ATOM   1035  N   GLN   124      29.558  -4.706  12.180  1.00 10.00      A   
ATOM   1036  HN  GLN   124      30.168  -5.476  12.144  1.00 10.00      A   
ATOM   1037  CA  GLN   124      28.409  -4.681  11.285  1.00 10.00      A   
ATOM   1038  CB  GLN   124      28.843  -4.965   9.831  1.00 10.00      A   
ATOM   1039  CG  GLN   124      29.242  -6.408   9.514  1.00 10.00      A   
ATOM   1040  CD  GLN   124      30.676  -6.757   9.878  1.00 10.00      A   
ATOM   1041  OE1 GLN   124      31.233  -6.252  10.850  1.00 10.00      A   
ATOM   1042  NE2 GLN   124      31.278  -7.641   9.101  1.00 10.00      A   
ATOM   1043 HE21 GLN   124      30.775  -8.016   8.347  1.00 10.00      A   
ATOM   1044 HE22 GLN   124      32.205  -7.887   9.309  1.00 10.00      A   
ATOM   1045  C   GLN   124      27.349  -5.675  11.766  1.00 10.00      A   
ATOM   1046  O   GLN   124      26.789  -6.438  10.981  1.00 10.00      A   
ATOM   1047  N   ASN   125      27.099  -5.643  13.076  1.00 10.00      A   
ATOM   1048  HN  ASN   125      27.586  -4.994  13.624  1.00 10.00      A   
ATOM   1049  CA  ASN   125      26.137  -6.531  13.744  1.00 10.00      A   
ATOM   1050  CB  ASN   125      25.777  -5.992  15.132  1.00 10.00      A   
ATOM   1051  CG  ASN   125      26.902  -6.141  16.141  1.00 10.00      A   
ATOM   1052  OD1 ASN   125      28.079  -6.202  15.781  1.00 10.00      A   
ATOM   1053  ND2 ASN   125      26.555  -6.183  17.415  1.00 10.00      A   
ATOM   1054 HD21 ASN   125      25.602  -6.113  17.641  1.00 10.00      A   
ATOM   1055 HD22 ASN   125      27.265  -6.289  18.084  1.00 10.00      A   
ATOM   1056  C   ASN   125      24.872  -6.785  12.925  1.00 10.00      A   
ATOM   1057  O   ASN   125      24.069  -5.879  12.695  1.00 10.00      A   
ATOM   1058  N   ALA   126      24.711  -8.027  12.486  1.00 10.00      A   
ATOM   1059  HN  ALA   126      25.388  -8.702  12.705  1.00 10.00      A   
ATOM   1060  CA  ALA   126      23.562  -8.424  11.690  1.00 10.00      A   
ATOM   1061  CB  ALA   126      23.765  -8.014  10.239  1.00 10.00      A   
ATOM   1062  C   ALA   126      23.362  -9.931  11.782  1.00 10.00      A   
ATOM   1063  O   ALA   126      24.310 -10.676  12.054  1.00 10.00      A   
ATOM   1064  N   ALA   127      22.133 -10.375  11.559  1.00 10.00      A   
ATOM   1065  HN  ALA   127      21.422  -9.728  11.342  1.00 10.00      A   
ATOM   1066  CA  ALA   127      21.803 -11.791  11.615  1.00 10.00      A   
ATOM   1067  CB  ALA   127      21.032 -12.102  12.886  1.00 10.00      A   
ATOM   1068  C   ALA   127      20.984 -12.189  10.397  1.00 10.00      A   
ATOM   1069  O   ALA   127      19.969 -11.562  10.093  1.00 10.00      A   
ATOM   1070  N   VAL   128      21.427 -13.225   9.700  1.00 10.00      A   
ATOM   1071  HN  VAL   128      22.240 -13.689   9.998  1.00 10.00      A   
ATOM   1072  CA  VAL   128      20.732 -13.696   8.507  1.00 10.00      A   
ATOM   1073  CB  VAL   128      21.617 -14.645   7.665  1.00 10.00      A   
ATOM   1074  CG1 VAL   128      21.998 -15.894   8.451  1.00 10.00      A   
ATOM   1075  CG2 VAL   128      20.940 -15.005   6.348  1.00 10.00      A   
ATOM   1076  C   VAL   128      19.407 -14.378   8.865  1.00 10.00      A   
ATOM   1077  O   VAL   128      19.318 -15.115   9.851  1.00 10.00      A   
ATOM   1078  N   LYS   129      18.378 -14.121   8.065  1.00 10.00      A   
ATOM   1079  HN  LYS   129      18.505 -13.526   7.292  1.00 10.00      A   
ATOM   1080  CA  LYS   129      17.065 -14.703   8.304  1.00 10.00      A   
ATOM   1081  CB  LYS   129      15.992 -13.613   8.296  1.00 10.00      A   
ATOM   1082  CG  LYS   129      14.844 -13.850   9.263  1.00 10.00      A   
ATOM   1083  CD  LYS   129      15.076 -13.124  10.579  1.00 10.00      A   
ATOM   1084  CE  LYS   129      13.769 -12.621  11.172  1.00 10.00      A   
ATOM   1085  NZ  LYS   129      13.131 -11.588  10.314  1.00 10.00      A   
ATOM   1086  HZ1 LYS   129      13.696 -10.709  10.325  1.00 10.00      A   
ATOM   1087  HZ2 LYS   129      12.177 -11.375  10.660  1.00 10.00      A   
ATOM   1088  HZ3 LYS   129      13.058 -11.928   9.326  1.00 10.00      A   
ATOM   1089  C   LYS   129      16.735 -15.776   7.268  1.00 10.00      A   
ATOM   1090  O   LYS   129      16.750 -16.970   7.575  1.00 10.00      A   
ATOM   1091  N   ARG   130      16.453 -15.352   6.040  1.00 10.00      A   
ATOM   1092  HN  ARG   130      16.487 -14.391   5.846  1.00 10.00      A   
ATOM   1093  CA  ARG   130      16.109 -16.281   4.966  1.00 10.00      A   
ATOM   1094  CB  ARG   130      14.636 -16.706   5.059  1.00 10.00      A   
ATOM   1095  CG  ARG   130      13.674 -15.582   5.416  1.00 10.00      A   
ATOM   1096  CD  ARG   130      12.721 -15.271   4.274  1.00 10.00      A   
ATOM   1097  NE  ARG   130      11.659 -16.268   4.142  1.00 10.00      A   
ATOM   1098  HE  ARG   130      11.798 -17.139   4.579  1.00 10.00      A   
ATOM   1099  CZ  ARG   130      10.524 -16.057   3.470  1.00 10.00      A   
ATOM   1100  NH1 ARG   130      10.305 -14.887   2.881  1.00 10.00      A   
ATOM   1101 HH11 ARG   130      11.020 -14.128   2.936  1.00 10.00      A   
ATOM   1102 HH12 ARG   130       9.416 -14.722   2.359  1.00 10.00      A   
ATOM   1103  NH2 ARG   130       9.605 -17.014   3.389  1.00 10.00      A   
ATOM   1104 HH21 ARG   130       8.719 -16.846   2.860  1.00 10.00      A   
ATOM   1105 HH22 ARG   130       9.763 -17.937   3.850  1.00 10.00      A   
ATOM   1106  C   ARG   130      16.401 -15.683   3.594  1.00 10.00      A   
ATOM   1107  O   ARG   130      16.480 -14.465   3.445  1.00 10.00      A   
ATOM   1108  N   ILE   131      16.568 -16.550   2.598  1.00 10.00      A   
ATOM   1109  HN  ILE   131      16.504 -17.510   2.787  1.00 10.00      A   
ATOM   1110  CA  ILE   131      16.848 -16.122   1.230  1.00 10.00      A   
ATOM   1111  CB  ILE   131      18.334 -16.354   0.856  1.00 10.00      A   
ATOM   1112  CG1 ILE   131      19.263 -15.600   1.815  1.00 10.00      A   
ATOM   1113  CG2 ILE   131      18.597 -15.935  -0.585  1.00 10.00      A   
ATOM   1114  CD1 ILE   131      20.732 -15.920   1.633  1.00 10.00      A   
ATOM   1115  C   ILE   131      15.969 -16.900   0.255  1.00 10.00      A   
ATOM   1116  O   ILE   131      16.082 -18.122   0.152  1.00 10.00      A   
ATOM   1117  N   GLU   132      15.097 -16.196  -0.451  1.00 10.00      A   
ATOM   1118  HN  GLU   132      15.056 -15.220  -0.332  1.00 10.00      A   
ATOM   1119  CA  GLU   132      14.200 -16.836  -1.405  1.00 10.00      A   
ATOM   1120  CB  GLU   132      12.766 -16.349  -1.216  1.00 10.00      A   
ATOM   1121  CG  GLU   132      12.013 -17.068  -0.111  1.00 10.00      A   
ATOM   1122  CD  GLU   132      11.829 -18.543  -0.406  1.00 10.00      A   
ATOM   1123  OE1 GLU   132      10.888 -18.892  -1.151  1.00 10.00      A   
ATOM   1124  OE2 GLU   132      12.616 -19.366   0.118  1.00 10.00      A   
ATOM   1125  C   GLU   132      14.649 -16.630  -2.848  1.00 10.00      A   
ATOM   1126  O   GLU   132      14.955 -15.509  -3.262  1.00 10.00      A   
ATOM   1127  N   PHE   133      14.675 -17.720  -3.605  1.00 10.00      A   
ATOM   1128  HN  PHE   133      14.418 -18.582  -3.204  1.00 10.00      A   
ATOM   1129  CA  PHE   133      15.080 -17.690  -5.004  1.00 10.00      A   
ATOM   1130  CB  PHE   133      16.400 -18.450  -5.161  1.00 10.00      A   
ATOM   1131  CG  PHE   133      16.956 -18.461  -6.557  1.00 10.00      A   
ATOM   1132  CD1 PHE   133      17.539 -17.327  -7.095  1.00 10.00      A   
ATOM   1133  CD2 PHE   133      16.911 -19.612  -7.328  1.00 10.00      A   
ATOM   1134  CE1 PHE   133      18.064 -17.339  -8.373  1.00 10.00      A   
ATOM   1135  CE2 PHE   133      17.431 -19.629  -8.607  1.00 10.00      A   
ATOM   1136  CZ  PHE   133      18.011 -18.492  -9.131  1.00 10.00      A   
ATOM   1137  C   PHE   133      14.004 -18.323  -5.884  1.00 10.00      A   
ATOM   1138  O   PHE   133      13.732 -19.518  -5.774  1.00 10.00      A   
ATOM   1139  N   VAL   134      13.379 -17.517  -6.733  1.00 10.00      A   
ATOM   1140  HN  VAL   134      13.629 -16.567  -6.765  1.00 10.00      A   
ATOM   1141  CA  VAL   134      12.332 -18.005  -7.628  1.00 10.00      A   
ATOM   1142  CB  VAL   134      10.959 -17.366  -7.302  1.00 10.00      A   
ATOM   1143  CG1 VAL   134       9.882 -17.885  -8.247  1.00 10.00      A   
ATOM   1144  CG2 VAL   134      10.571 -17.637  -5.855  1.00 10.00      A   
ATOM   1145  C   VAL   134      12.702 -17.712  -9.079  1.00 10.00      A   
ATOM   1146  O   VAL   134      13.109 -16.595  -9.408  1.00 10.00      A   
ATOM   1147  N   GLY   135      12.578 -18.718  -9.935  1.00 10.00      A   
ATOM   1148  HN  GLY   135      12.251 -19.585  -9.609  1.00 10.00      A   
ATOM   1149  CA  GLY   135      12.911 -18.553 -11.339  1.00 10.00      A   
ATOM   1150  C   GLY   135      11.896 -17.705 -12.087  1.00 10.00      A   
ATOM   1151  O   GLY   135      10.700 -17.778 -11.802  1.00 10.00      A   
ATOM   1152  N   PRO   136      12.350 -16.896 -13.063  1.00 10.00      A   
ATOM   1153  CA  PRO   136      11.470 -16.023 -13.855  1.00 10.00      A   
ATOM   1154  CB  PRO   136      12.425 -15.351 -14.849  1.00 10.00      A   
ATOM   1155  CG  PRO   136      13.767 -15.466 -14.220  1.00 10.00      A   
ATOM   1156  CD  PRO   136      13.758 -16.764 -13.471  1.00 10.00      A   
ATOM   1157  C   PRO   136      10.414 -16.813 -14.614  1.00 10.00      A   
ATOM   1158  O   PRO   136       9.270 -16.380 -14.744  1.00 10.00      A   
ATOM   1159  N   SER   137      10.806 -17.976 -15.112  1.00 10.00      A   
ATOM   1160  HN  SER   137      11.737 -18.264 -14.987  1.00 10.00      A   
ATOM   1161  CA  SER   137       9.901 -18.834 -15.858  1.00 10.00      A   
ATOM   1162  CB  SER   137      10.676 -20.045 -16.371  1.00 10.00      A   
ATOM   1163  OG  SER   137      12.076 -19.807 -16.287  1.00 10.00      A   
ATOM   1164  HG  SER   137      12.452 -19.795 -17.178  1.00 10.00      A   
ATOM   1165  C   SER   137       8.729 -19.285 -14.989  1.00 10.00      A   
ATOM   1166  O   SER   137       7.598 -19.400 -15.462  1.00 10.00      A   
ATOM   1167  N   VAL   138       9.002 -19.518 -13.712  1.00 10.00      A   
ATOM   1168  HN  VAL   138       9.916 -19.382 -13.387  1.00 10.00      A   
ATOM   1169  CA  VAL   138       7.976 -19.960 -12.775  1.00 10.00      A   
ATOM   1170  CB  VAL   138       8.595 -20.703 -11.573  1.00 10.00      A   
ATOM   1171  CG1 VAL   138       7.511 -21.327 -10.705  1.00 10.00      A   
ATOM   1172  CG2 VAL   138       9.582 -21.761 -12.044  1.00 10.00      A   
ATOM   1173  C   VAL   138       7.165 -18.771 -12.269  1.00 10.00      A   
ATOM   1174  O   VAL   138       5.934 -18.819 -12.237  1.00 10.00      A   
ATOM   1175  N   GLY   139       7.865 -17.701 -11.901  1.00 10.00      A   
ATOM   1176  HN  GLY   139       8.847 -17.724 -11.964  1.00 10.00      A   
ATOM   1177  CA  GLY   139       7.206 -16.506 -11.395  1.00 10.00      A   
ATOM   1178  C   GLY   139       6.241 -15.891 -12.397  1.00 10.00      A   
ATOM   1179  O   GLY   139       5.235 -15.290 -12.015  1.00 10.00      A   
ATOM   1180  N   ALA   140       6.550 -16.035 -13.682  1.00 10.00      A   
ATOM   1181  HN  ALA   140       7.379 -16.501 -13.924  1.00 10.00      A   
ATOM   1182  CA  ALA   140       5.702 -15.506 -14.743  1.00 10.00      A   
ATOM   1183  CB  ALA   140       6.362 -15.732 -16.093  1.00 10.00      A   
ATOM   1184  C   ALA   140       4.331 -16.170 -14.716  1.00 10.00      A   
ATOM   1185  O   ALA   140       3.304 -15.516 -14.901  1.00 10.00      A   
ATOM   1186  N   ASP   141       4.330 -17.472 -14.456  1.00 10.00      A   
ATOM   1187  HN  ASP   141       5.183 -17.923 -14.288  1.00 10.00      A   
ATOM   1188  CA  ASP   141       3.098 -18.249 -14.400  1.00 10.00      A   
ATOM   1189  CB  ASP   141       3.418 -19.742 -14.437  1.00 10.00      A   
ATOM   1190  CG  ASP   141       2.360 -20.559 -15.151  1.00 10.00      A   
ATOM   1191  OD1 ASP   141       1.157 -20.337 -14.908  1.00 10.00      A   
ATOM   1192  OD2 ASP   141       2.734 -21.436 -15.960  1.00 10.00      A   
ATOM   1193  C   ASP   141       2.321 -17.920 -13.132  1.00 10.00      A   
ATOM   1194  O   ASP   141       1.120 -17.659 -13.179  1.00 10.00      A   
ATOM   1195  N   LEU   142       3.026 -17.914 -12.003  1.00 10.00      A   
ATOM   1196  HN  LEU   142       3.985 -18.118 -12.041  1.00 10.00      A   
ATOM   1197  CA  LEU   142       2.419 -17.616 -10.708  1.00 10.00      A   
ATOM   1198  CB  LEU   142       3.474 -17.672  -9.601  1.00 10.00      A   
ATOM   1199  CG  LEU   142       4.214 -19.001  -9.433  1.00 10.00      A   
ATOM   1200  CD1 LEU   142       5.411 -18.829  -8.511  1.00 10.00      A   
ATOM   1201  CD2 LEU   142       3.278 -20.076  -8.906  1.00 10.00      A   
ATOM   1202  C   LEU   142       1.754 -16.242 -10.722  1.00 10.00      A   
ATOM   1203  O   LEU   142       0.684 -16.046 -10.140  1.00 10.00      A   
ATOM   1204  N   ALA   143       2.396 -15.296 -11.397  1.00 10.00      A   
ATOM   1205  HN  ALA   143       3.250 -15.517 -11.827  1.00 10.00      A   
ATOM   1206  CA  ALA   143       1.877 -13.941 -11.511  1.00 10.00      A   
ATOM   1207  CB  ALA   143       2.870 -13.057 -12.249  1.00 10.00      A   
ATOM   1208  C   ALA   143       0.540 -13.947 -12.237  1.00 10.00      A   
ATOM   1209  O   ALA   143      -0.408 -13.278 -11.822  1.00 10.00      A   
ATOM   1210  N   GLN   144       0.468 -14.735 -13.304  1.00 10.00      A   
ATOM   1211  HN  GLN   144       1.255 -15.266 -13.559  1.00 10.00      A   
ATOM   1212  CA  GLN   144      -0.746 -14.841 -14.099  1.00 10.00      A   
ATOM   1213  CB  GLN   144      -0.492 -15.633 -15.384  1.00 10.00      A   
ATOM   1214  CG  GLN   144      -1.680 -15.668 -16.335  1.00 10.00      A   
ATOM   1215  CD  GLN   144      -2.095 -14.286 -16.803  1.00 10.00      A   
ATOM   1216  OE1 GLN   144      -1.621 -13.795 -17.827  1.00 10.00      A   
ATOM   1217  NE2 GLN   144      -2.978 -13.645 -16.055  1.00 10.00      A   
ATOM   1218 HE21 GLN   144      -3.317 -14.092 -15.250  1.00 10.00      A   
ATOM   1219 HE22 GLN   144      -3.248 -12.739 -16.328  1.00 10.00      A   
ATOM   1220  C   GLN   144      -1.875 -15.476 -13.296  1.00 10.00      A   
ATOM   1221  O   GLN   144      -3.006 -14.983 -13.313  1.00 10.00      A   
ATOM   1222  N   THR   145      -1.560 -16.556 -12.584  1.00 10.00      A   
ATOM   1223  HN  THR   145      -0.636 -16.897 -12.616  1.00 10.00      A   
ATOM   1224  CA  THR   145      -2.547 -17.254 -11.766  1.00 10.00      A   
ATOM   1225  CB  THR   145      -1.920 -18.460 -11.033  1.00 10.00      A   
ATOM   1226  OG1 THR   145      -1.071 -19.184 -11.933  1.00 10.00      A   
ATOM   1227  HG1 THR   145      -1.246 -18.904 -12.843  1.00 10.00      A   
ATOM   1228  CG2 THR   145      -3.001 -19.396 -10.510  1.00 10.00      A   
ATOM   1229  C   THR   145      -3.170 -16.309 -10.737  1.00 10.00      A   
ATOM   1230  O   THR   145      -4.394 -16.239 -10.606  1.00 10.00      A   
ATOM   1231  N   GLY   146      -2.320 -15.569 -10.033  1.00 10.00      A   
ATOM   1232  HN  GLY   146      -1.353 -15.662 -10.196  1.00 10.00      A   
ATOM   1233  CA  GLY   146      -2.796 -14.638  -9.026  1.00 10.00      A   
ATOM   1234  C   GLY   146      -3.678 -13.548  -9.610  1.00 10.00      A   
ATOM   1235  O   GLY   146      -4.740 -13.241  -9.066  1.00 10.00      A   
ATOM   1236  N   ALA   147      -3.246 -12.979 -10.731  1.00 10.00      A   
ATOM   1237  HN  ALA   147      -2.397 -13.278 -11.122  1.00 10.00      A   
ATOM   1238  CA  ALA   147      -3.994 -11.917 -11.394  1.00 10.00      A   
ATOM   1239  CB  ALA   147      -3.208 -11.377 -12.579  1.00 10.00      A   
ATOM   1240  C   ALA   147      -5.372 -12.400 -11.840  1.00 10.00      A   
ATOM   1241  O   ALA   147      -6.369 -11.691 -11.687  1.00 10.00      A   
ATOM   1242  N   MET   148      -5.426 -13.614 -12.377  1.00 10.00      A   
ATOM   1243  HN  MET   148      -4.598 -14.137 -12.459  1.00 10.00      A   
ATOM   1244  CA  MET   148      -6.682 -14.188 -12.844  1.00 10.00      A   
ATOM   1245  CB  MET   148      -6.436 -15.478 -13.626  1.00 10.00      A   
ATOM   1246  CG  MET   148      -5.743 -15.278 -14.961  1.00 10.00      A   
ATOM   1247  SD  MET   148      -5.540 -16.818 -15.877  1.00 10.00      A   
ATOM   1248  CE  MET   148      -4.770 -17.854 -14.635  1.00 10.00      A   
ATOM   1249  C   MET   148      -7.631 -14.453 -11.682  1.00 10.00      A   
ATOM   1250  O   MET   148      -8.829 -14.187 -11.776  1.00 10.00      A   
ATOM   1251  N   ALA   149      -7.087 -14.969 -10.586  1.00 10.00      A   
ATOM   1252  HN  ALA   149      -6.123 -15.157 -10.573  1.00 10.00      A   
ATOM   1253  CA  ALA   149      -7.884 -15.269  -9.402  1.00 10.00      A   
ATOM   1254  CB  ALA   149      -7.037 -15.986  -8.359  1.00 10.00      A   
ATOM   1255  C   ALA   149      -8.489 -13.996  -8.819  1.00 10.00      A   
ATOM   1256  O   ALA   149      -9.662 -13.970  -8.440  1.00 10.00      A   
ATOM   1257  N   LEU   150      -7.686 -12.939  -8.767  1.00 10.00      A   
ATOM   1258  HN  LEU   150      -6.762 -13.024  -9.093  1.00 10.00      A   
ATOM   1259  CA  LEU   150      -8.133 -11.661  -8.232  1.00 10.00      A   
ATOM   1260  CB  LEU   150      -6.958 -10.682  -8.140  1.00 10.00      A   
ATOM   1261  CG  LEU   150      -7.234  -9.357  -7.423  1.00 10.00      A   
ATOM   1262  CD1 LEU   150      -7.514  -9.591  -5.945  1.00 10.00      A   
ATOM   1263  CD2 LEU   150      -6.067  -8.398  -7.606  1.00 10.00      A   
ATOM   1264  C   LEU   150      -9.249 -11.069  -9.093  1.00 10.00      A   
ATOM   1265  O   LEU   150     -10.271 -10.617  -8.575  1.00 10.00      A   
ATOM   1266  N   MET   151      -9.057 -11.095 -10.407  1.00 10.00      A   
ATOM   1267  HN  MET   151      -8.229 -11.488 -10.763  1.00 10.00      A   
ATOM   1268  CA  MET   151     -10.047 -10.552 -11.334  1.00 10.00      A   
ATOM   1269  CB  MET   151      -9.497 -10.492 -12.761  1.00 10.00      A   
ATOM   1270  CG  MET   151      -8.400  -9.458 -12.962  1.00 10.00      A   
ATOM   1271  SD  MET   151      -7.915  -9.278 -14.691  1.00 10.00      A   
ATOM   1272  CE  MET   151      -7.268 -10.912 -15.040  1.00 10.00      A   
ATOM   1273  C   MET   151     -11.346 -11.352 -11.296  1.00 10.00      A   
ATOM   1274  O   MET   151     -12.437 -10.780 -11.299  1.00 10.00      A   
ATOM   1275  N   ALA   152     -11.222 -12.675 -11.250  1.00 10.00      A   
ATOM   1276  HN  ALA   152     -10.322 -13.074 -11.259  1.00 10.00      A   
ATOM   1277  CA  ALA   152     -12.387 -13.553 -11.207  1.00 10.00      A   
ATOM   1278  CB  ALA   152     -11.960 -15.012 -11.278  1.00 10.00      A   
ATOM   1279  C   ALA   152     -13.223 -13.299  -9.956  1.00 10.00      A   
ATOM   1280  O   ALA   152     -14.448 -13.192 -10.029  1.00 10.00      A   
ATOM   1281  N   ALA   153     -12.552 -13.189  -8.816  1.00 10.00      A   
ATOM   1282  HN  ALA   153     -11.576 -13.276  -8.826  1.00 10.00      A   
ATOM   1283  CA  ALA   153     -13.226 -12.944  -7.549  1.00 10.00      A   
ATOM   1284  CB  ALA   153     -12.228 -12.985  -6.404  1.00 10.00      A   
ATOM   1285  C   ALA   153     -13.960 -11.607  -7.576  1.00 10.00      A   
ATOM   1286  O   ALA   153     -15.107 -11.511  -7.141  1.00 10.00      A   
ATOM   1287  N   LEU   154     -13.297 -10.582  -8.107  1.00 10.00      A   
ATOM   1288  HN  LEU   154     -12.380 -10.725  -8.439  1.00 10.00      A   
ATOM   1289  CA  LEU   154     -13.889  -9.249  -8.201  1.00 10.00      A   
ATOM   1290  CB  LEU   154     -12.878  -8.256  -8.780  1.00 10.00      A   
ATOM   1291  CG  LEU   154     -13.361  -6.815  -8.955  1.00 10.00      A   
ATOM   1292  CD1 LEU   154     -13.547  -6.140  -7.605  1.00 10.00      A   
ATOM   1293  CD2 LEU   154     -12.388  -6.029  -9.815  1.00 10.00      A   
ATOM   1294  C   LEU   154     -15.155  -9.272  -9.059  1.00 10.00      A   
ATOM   1295  O   LEU   154     -16.172  -8.669  -8.706  1.00 10.00      A   
ATOM   1296  N   LEU   155     -15.088  -9.983 -10.179  1.00 10.00      A   
ATOM   1297  HN  LEU   155     -14.249 -10.444 -10.406  1.00 10.00      A   
ATOM   1298  CA  LEU   155     -16.223 -10.087 -11.086  1.00 10.00      A   
ATOM   1299  CB  LEU   155     -15.810 -10.789 -12.382  1.00 10.00      A   
ATOM   1300  CG  LEU   155     -16.824 -10.745 -13.525  1.00 10.00      A   
ATOM   1301  CD1 LEU   155     -17.052  -9.313 -13.986  1.00 10.00      A   
ATOM   1302  CD2 LEU   155     -16.363 -11.620 -14.680  1.00 10.00      A   
ATOM   1303  C   LEU   155     -17.389 -10.821 -10.429  1.00 10.00      A   
ATOM   1304  O   LEU   155     -18.554 -10.481 -10.650  1.00 10.00      A   
ATOM   1305  N   SER   156     -17.072 -11.819  -9.611  1.00 10.00      A   
ATOM   1306  HN  SER   156     -16.125 -12.044  -9.473  1.00 10.00      A   
ATOM   1307  CA  SER   156     -18.090 -12.598  -8.919  1.00 10.00      A   
ATOM   1308  CB  SER   156     -17.448 -13.749  -8.136  1.00 10.00      A   
ATOM   1309  OG  SER   156     -16.790 -14.653  -9.011  1.00 10.00      A   
ATOM   1310  HG  SER   156     -17.452 -15.167  -9.492  1.00 10.00      A   
ATOM   1311  C   SER   156     -18.942 -11.724  -8.001  1.00 10.00      A   
ATOM   1312  O   SER   156     -20.157 -11.907  -7.912  1.00 10.00      A   
ATOM   1313  N   ILE   157     -18.301 -10.766  -7.338  1.00 10.00      A   
ATOM   1314  HN  ILE   157     -17.331 -10.664  -7.465  1.00 10.00      A   
ATOM   1315  CA  ILE   157     -18.995  -9.857  -6.433  1.00 10.00      A   
ATOM   1316  CB  ILE   157     -18.006  -8.895  -5.741  1.00 10.00      A   
ATOM   1317  CG1 ILE   157     -16.855  -9.678  -5.112  1.00 10.00      A   
ATOM   1318  CG2 ILE   157     -18.716  -8.060  -4.684  1.00 10.00      A   
ATOM   1319  CD1 ILE   157     -15.585  -8.870  -4.967  1.00 10.00      A   
ATOM   1320  C   ILE   157     -20.031  -9.037  -7.196  1.00 10.00      A   
ATOM   1321  O   ILE   157     -21.188  -8.942  -6.785  1.00 10.00      A   
ATOM   1322  N   LEU   158     -19.608  -8.477  -8.325  1.00 10.00      A   
ATOM   1323  HN  LEU   158     -18.681  -8.625  -8.608  1.00 10.00      A   
ATOM   1324  CA  LEU   158     -20.480  -7.657  -9.156  1.00 10.00      A   
ATOM   1325  CB  LEU   158     -19.713  -7.129 -10.372  1.00 10.00      A   
ATOM   1326  CG  LEU   158     -20.497  -6.229 -11.329  1.00 10.00      A   
ATOM   1327  CD1 LEU   158     -20.814  -4.891 -10.677  1.00 10.00      A   
ATOM   1328  CD2 LEU   158     -19.724  -6.028 -12.621  1.00 10.00      A   
ATOM   1329  C   LEU   158     -21.718  -8.431  -9.603  1.00 10.00      A   
ATOM   1330  O   LEU   158     -22.840  -7.936  -9.498  1.00 10.00      A   
ATOM   1331  N   VAL   159     -21.510  -9.650 -10.086  1.00 10.00      A   
ATOM   1332  HN  VAL   159     -20.591  -9.997 -10.134  1.00 10.00      A   
ATOM   1333  CA  VAL   159     -22.614 -10.486 -10.551  1.00 10.00      A   
ATOM   1334  CB  VAL   159     -22.106 -11.759 -11.266  1.00 10.00      A   
ATOM   1335  CG1 VAL   159     -23.270 -12.582 -11.800  1.00 10.00      A   
ATOM   1336  CG2 VAL   159     -21.150 -11.397 -12.393  1.00 10.00      A   
ATOM   1337  C   VAL   159     -23.542 -10.881  -9.401  1.00 10.00      A   
ATOM   1338  O   VAL   159     -24.768 -10.882  -9.547  1.00 10.00      A   
ATOM   1339  N   TYR   160     -22.951 -11.207  -8.259  1.00 10.00      A   
ATOM   1340  HN  TYR   160     -21.970 -11.176  -8.203  1.00 10.00      A   
ATOM   1341  CA  TYR   160     -23.711 -11.614  -7.083  1.00 10.00      A   
ATOM   1342  CB  TYR   160     -22.764 -12.125  -5.989  1.00 10.00      A   
ATOM   1343  CG  TYR   160     -23.455 -12.589  -4.725  1.00 10.00      A   
ATOM   1344  CD1 TYR   160     -24.446 -13.563  -4.761  1.00 10.00      A   
ATOM   1345  CD2 TYR   160     -23.110 -12.052  -3.493  1.00 10.00      A   
ATOM   1346  CE1 TYR   160     -25.074 -13.987  -3.601  1.00 10.00      A   
ATOM   1347  CE2 TYR   160     -23.729 -12.468  -2.330  1.00 10.00      A   
ATOM   1348  CZ  TYR   160     -24.711 -13.434  -2.388  1.00 10.00      A   
ATOM   1349  OH  TYR   160     -25.330 -13.850  -1.228  1.00 10.00      A   
ATOM   1350  HH  TYR   160     -25.186 -13.190  -0.538  1.00 10.00      A   
ATOM   1351  C   TYR   160     -24.592 -10.483  -6.557  1.00 10.00      A   
ATOM   1352  O   TYR   160     -25.810 -10.639  -6.433  1.00 10.00      A   
ATOM   1353  N   VAL   161     -23.979  -9.343  -6.271  1.00 10.00      A   
ATOM   1354  HN  VAL   161     -23.005  -9.268  -6.421  1.00 10.00      A   
ATOM   1355  CA  VAL   161     -24.707  -8.192  -5.745  1.00 10.00      A   
ATOM   1356  CB  VAL   161     -23.751  -7.082  -5.255  1.00 10.00      A   
ATOM   1357  CG1 VAL   161     -24.530  -5.923  -4.649  1.00 10.00      A   
ATOM   1358  CG2 VAL   161     -22.755  -7.639  -4.247  1.00 10.00      A   
ATOM   1359  C   VAL   161     -25.672  -7.620  -6.780  1.00 10.00      A   
ATOM   1360  O   VAL   161     -26.792  -7.230  -6.444  1.00 10.00      A   
ATOM   1361  N   GLY   162     -25.233  -7.585  -8.035  1.00 10.00      A   
ATOM   1362  HN  GLY   162     -24.331  -7.919  -8.235  1.00 10.00      A   
ATOM   1363  CA  GLY   162     -26.054  -7.057  -9.110  1.00 10.00      A   
ATOM   1364  C   GLY   162     -27.390  -7.761  -9.244  1.00 10.00      A   
ATOM   1365  O   GLY   162     -28.430  -7.112  -9.361  1.00 10.00      A   
ATOM   1366  N   PHE   163     -27.366  -9.085  -9.224  1.00 10.00      A   
ATOM   1367  HN  PHE   163     -26.504  -9.548  -9.130  1.00 10.00      A   
ATOM   1368  CA  PHE   163     -28.588  -9.871  -9.350  1.00 10.00      A   
ATOM   1369  CB  PHE   163     -28.261 -11.307  -9.775  1.00 10.00      A   
ATOM   1370  CG  PHE   163     -29.466 -12.180  -9.985  1.00 10.00      A   
ATOM   1371  CD1 PHE   163     -30.326 -11.951 -11.046  1.00 10.00      A   
ATOM   1372  CD2 PHE   163     -29.739 -13.228  -9.121  1.00 10.00      A   
ATOM   1373  CE1 PHE   163     -31.436 -12.749 -11.242  1.00 10.00      A   
ATOM   1374  CE2 PHE   163     -30.847 -14.031  -9.312  1.00 10.00      A   
ATOM   1375  CZ  PHE   163     -31.697 -13.790 -10.373  1.00 10.00      A   
ATOM   1376  C   PHE   163     -29.387  -9.867  -8.050  1.00 10.00      A   
ATOM   1377  O   PHE   163     -30.617  -9.781  -8.068  1.00 10.00      A   
ATOM   1378  N   ARG   164     -28.681  -9.953  -6.927  1.00 10.00      A   
ATOM   1379  HN  ARG   164     -27.704 -10.010  -6.983  1.00 10.00      A   
ATOM   1380  CA  ARG   164     -29.321  -9.967  -5.618  1.00 10.00      A   
ATOM   1381  CB  ARG   164     -28.298 -10.250  -4.514  1.00 10.00      A   
ATOM   1382  CG  ARG   164     -28.860 -10.157  -3.108  1.00 10.00      A   
ATOM   1383  CD  ARG   164     -28.164 -11.123  -2.169  1.00 10.00      A   
ATOM   1384  NE  ARG   164     -28.658 -12.485  -2.339  1.00 10.00      A   
ATOM   1385  HE  ARG   164     -28.775 -12.809  -3.264  1.00 10.00      A   
ATOM   1386  CZ  ARG   164     -28.957 -13.302  -1.330  1.00 10.00      A   
ATOM   1387  NH1 ARG   164     -28.811 -12.901  -0.074  1.00 10.00      A   
ATOM   1388 HH11 ARG   164     -28.460 -11.941   0.134  1.00 10.00      A   
ATOM   1389 HH12 ARG   164     -29.050 -13.542   0.717  1.00 10.00      A   
ATOM   1390  NH2 ARG   164     -29.407 -14.520  -1.579  1.00 10.00      A   
ATOM   1391 HH21 ARG   164     -29.531 -14.846  -2.565  1.00 10.00      A   
ATOM   1392 HH22 ARG   164     -29.641 -15.163  -0.791  1.00 10.00      A   
ATOM   1393  C   ARG   164     -30.065  -8.663  -5.345  1.00 10.00      A   
ATOM   1394  O   ARG   164     -31.176  -8.671  -4.814  1.00 10.00      A   
ATOM   1395  N   PHE   165     -29.451  -7.547  -5.708  1.00 10.00      A   
ATOM   1396  HN  PHE   165     -28.567  -7.599  -6.132  1.00 10.00      A   
ATOM   1397  CA  PHE   165     -30.063  -6.246  -5.501  1.00 10.00      A   
ATOM   1398  CB  PHE   165     -29.246  -5.401  -4.520  1.00 10.00      A   
ATOM   1399  CG  PHE   165     -29.078  -6.033  -3.168  1.00 10.00      A   
ATOM   1400  CD1 PHE   165     -27.828  -6.445  -2.735  1.00 10.00      A   
ATOM   1401  CD2 PHE   165     -30.169  -6.212  -2.330  1.00 10.00      A   
ATOM   1402  CE1 PHE   165     -27.667  -7.025  -1.490  1.00 10.00      A   
ATOM   1403  CE2 PHE   165     -30.015  -6.792  -1.086  1.00 10.00      A   
ATOM   1404  CZ  PHE   165     -28.763  -7.199  -0.665  1.00 10.00      A   
ATOM   1405  C   PHE   165     -30.246  -5.517  -6.828  1.00 10.00      A   
ATOM   1406  O   PHE   165     -31.256  -5.701  -7.510  1.00 10.00      A   
ATOM   1407  N   GLU   166     -29.250  -4.729  -7.211  1.00 10.00      A   
ATOM   1408  HN  GLU   166     -28.448  -4.663  -6.651  1.00 10.00      A   
ATOM   1409  CA  GLU   166     -29.305  -3.967  -8.451  1.00 10.00      A   
ATOM   1410  CB  GLU   166     -29.950  -2.602  -8.180  1.00 10.00      A   
ATOM   1411  CG  GLU   166     -30.255  -1.782  -9.421  1.00 10.00      A   
ATOM   1412  CD  GLU   166     -30.922  -0.462  -9.094  1.00 10.00      A   
ATOM   1413  OE1 GLU   166     -30.226   0.575  -9.093  1.00 10.00      A   
ATOM   1414  OE2 GLU   166     -32.146  -0.458  -8.840  1.00 10.00      A   
ATOM   1415  C   GLU   166     -27.898  -3.783  -9.007  1.00 10.00      A   
ATOM   1416  O   GLU   166     -26.965  -3.501  -8.255  1.00 10.00      A   
ATOM   1417  N   TRP   167     -27.748  -3.950 -10.317  1.00 10.00      A   
ATOM   1418  HN  TRP   167     -28.532  -4.173 -10.863  1.00 10.00      A   
ATOM   1419  CA  TRP   167     -26.447  -3.806 -10.967  1.00 10.00      A   
ATOM   1420  CB  TRP   167     -26.510  -4.255 -12.428  1.00 10.00      A   
ATOM   1421  CG  TRP   167     -26.631  -5.737 -12.603  1.00 10.00      A   
ATOM   1422  CD1 TRP   167     -27.779  -6.474 -12.582  1.00 10.00      A   
ATOM   1423  CD2 TRP   167     -25.563  -6.663 -12.831  1.00 10.00      A   
ATOM   1424  NE1 TRP   167     -27.491  -7.801 -12.775  1.00 10.00      A   
ATOM   1425  HE1 TRP   167     -28.149  -8.529 -12.800  1.00 10.00      A   
ATOM   1426  CE2 TRP   167     -26.137  -7.944 -12.933  1.00 10.00      A   
ATOM   1427  CE3 TRP   167     -24.177  -6.535 -12.957  1.00 10.00      A   
ATOM   1428  CZ2 TRP   167     -25.376  -9.089 -13.156  1.00 10.00      A   
ATOM   1429  CZ3 TRP   167     -23.424  -7.671 -13.178  1.00 10.00      A   
ATOM   1430  CH2 TRP   167     -24.024  -8.931 -13.276  1.00 10.00      A   
ATOM   1431  C   TRP   167     -25.951  -2.369 -10.888  1.00 10.00      A   
ATOM   1432  O   TRP   167     -24.767  -2.125 -10.653  1.00 10.00      A   
ATOM   1433  N   ARG   168     -26.867  -1.427 -11.085  1.00 10.00      A   
ATOM   1434  HN  ARG   168     -27.790  -1.697 -11.286  1.00 10.00      A   
ATOM   1435  CA  ARG   168     -26.539  -0.007 -11.028  1.00 10.00      A   
ATOM   1436  CB  ARG   168     -27.789   0.826 -11.303  1.00 10.00      A   
ATOM   1437  CG  ARG   168     -27.556   2.324 -11.341  1.00 10.00      A   
ATOM   1438  CD  ARG   168     -28.863   3.081 -11.170  1.00 10.00      A   
ATOM   1439  NE  ARG   168     -29.733   2.979 -12.343  1.00 10.00      A   
ATOM   1440  HE  ARG   168     -29.398   3.365 -13.188  1.00 10.00      A   
ATOM   1441  CZ  ARG   168     -30.933   2.389 -12.331  1.00 10.00      A   
ATOM   1442  NH1 ARG   168     -31.404   1.842 -11.217  1.00 10.00      A   
ATOM   1443 HH11 ARG   168     -32.341   1.385 -11.212  1.00 10.00      A   
ATOM   1444 HH12 ARG   168     -30.832   1.852 -10.340  1.00 10.00      A   
ATOM   1445  NH2 ARG   168     -31.667   2.354 -13.435  1.00 10.00      A   
ATOM   1446 HH21 ARG   168     -32.607   1.893 -13.429  1.00 10.00      A   
ATOM   1447 HH22 ARG   168     -31.310   2.787 -14.313  1.00 10.00      A   
ATOM   1448  C   ARG   168     -25.966   0.347  -9.660  1.00 10.00      A   
ATOM   1449  O   ARG   168     -25.006   1.109  -9.552  1.00 10.00      A   
ATOM   1450  N   LEU   169     -26.560  -0.221  -8.619  1.00 10.00      A   
ATOM   1451  HN  LEU   169     -27.324  -0.813  -8.770  1.00 10.00      A   
ATOM   1452  CA  LEU   169     -26.103   0.016  -7.261  1.00 10.00      A   
ATOM   1453  CB  LEU   169     -27.132  -0.494  -6.249  1.00 10.00      A   
ATOM   1454  CG  LEU   169     -28.415   0.330  -6.117  1.00 10.00      A   
ATOM   1455  CD1 LEU   169     -29.484  -0.457  -5.378  1.00 10.00      A   
ATOM   1456  CD2 LEU   169     -28.138   1.642  -5.402  1.00 10.00      A   
ATOM   1457  C   LEU   169     -24.767  -0.678  -7.034  1.00 10.00      A   
ATOM   1458  O   LEU   169     -23.829  -0.078  -6.518  1.00 10.00      A   
ATOM   1459  N   ALA   170     -24.686  -1.939  -7.453  1.00 10.00      A   
ATOM   1460  HN  ALA   170     -25.468  -2.348  -7.880  1.00 10.00      A   
ATOM   1461  CA  ALA   170     -23.472  -2.735  -7.299  1.00 10.00      A   
ATOM   1462  CB  ALA   170     -23.683  -4.133  -7.862  1.00 10.00      A   
ATOM   1463  C   ALA   170     -22.272  -2.064  -7.962  1.00 10.00      A   
ATOM   1464  O   ALA   170     -21.195  -1.984  -7.372  1.00 10.00      A   
ATOM   1465  N   ALA   171     -22.472  -1.574  -9.185  1.00 10.00      A   
ATOM   1466  HN  ALA   171     -23.359  -1.671  -9.598  1.00 10.00      A   
ATOM   1467  CA  ALA   171     -21.418  -0.898  -9.936  1.00 10.00      A   
ATOM   1468  CB  ALA   171     -21.959  -0.400 -11.268  1.00 10.00      A   
ATOM   1469  C   ALA   171     -20.854   0.264  -9.134  1.00 10.00      A   
ATOM   1470  O   ALA   171     -19.638   0.421  -9.023  1.00 10.00      A   
ATOM   1471  N   GLY   172     -21.749   1.066  -8.564  1.00 10.00      A   
ATOM   1472  HN  GLY   172     -22.705   0.884  -8.692  1.00 10.00      A   
ATOM   1473  CA  GLY   172     -21.334   2.200  -7.765  1.00 10.00      A   
ATOM   1474  C   GLY   172     -20.522   1.771  -6.558  1.00 10.00      A   
ATOM   1475  O   GLY   172     -19.523   2.404  -6.218  1.00 10.00      A   
ATOM   1476  N   VAL   173     -20.949   0.688  -5.918  1.00 10.00      A   
ATOM   1477  HN  VAL   173     -21.751   0.226  -6.246  1.00 10.00      A   
ATOM   1478  CA  VAL   173     -20.253   0.165  -4.745  1.00 10.00      A   
ATOM   1479  CB  VAL   173     -21.020  -1.005  -4.091  1.00 10.00      A   
ATOM   1480  CG1 VAL   173     -20.337  -1.442  -2.804  1.00 10.00      A   
ATOM   1481  CG2 VAL   173     -22.463  -0.621  -3.821  1.00 10.00      A   
ATOM   1482  C   VAL   173     -18.859  -0.312  -5.129  1.00 10.00      A   
ATOM   1483  O   VAL   173     -17.875   0.010  -4.463  1.00 10.00      A   
ATOM   1484  N   VAL   174     -18.788  -1.066  -6.221  1.00 10.00      A   
ATOM   1485  HN  VAL   174     -19.618  -1.281  -6.707  1.00 10.00      A   
ATOM   1486  CA  VAL   174     -17.521  -1.589  -6.717  1.00 10.00      A   
ATOM   1487  CB  VAL   174     -17.707  -2.428  -8.005  1.00 10.00      A   
ATOM   1488  CG1 VAL   174     -16.364  -2.793  -8.626  1.00 10.00      A   
ATOM   1489  CG2 VAL   174     -18.504  -3.687  -7.702  1.00 10.00      A   
ATOM   1490  C   VAL   174     -16.530  -0.456  -6.972  1.00 10.00      A   
ATOM   1491  O   VAL   174     -15.377  -0.529  -6.552  1.00 10.00      A   
ATOM   1492  N   ILE   175     -16.996   0.594  -7.642  1.00 10.00      A   
ATOM   1493  HN  ILE   175     -17.935   0.594  -7.935  1.00 10.00      A   
ATOM   1494  CA  ILE   175     -16.150   1.743  -7.955  1.00 10.00      A   
ATOM   1495  CB  ILE   175     -16.845   2.717  -8.933  1.00 10.00      A   
ATOM   1496  CG1 ILE   175     -17.187   2.002 -10.244  1.00 10.00      A   
ATOM   1497  CG2 ILE   175     -15.968   3.931  -9.208  1.00 10.00      A   
ATOM   1498  CD1 ILE   175     -18.099   2.795 -11.158  1.00 10.00      A   
ATOM   1499  C   ILE   175     -15.741   2.491  -6.685  1.00 10.00      A   
ATOM   1500  O   ILE   175     -14.571   2.840  -6.514  1.00 10.00      A   
ATOM   1501  N   ALA   176     -16.704   2.713  -5.795  1.00 10.00      A   
ATOM   1502  HN  ALA   176     -17.613   2.391  -5.983  1.00 10.00      A   
ATOM   1503  CA  ALA   176     -16.449   3.424  -4.545  1.00 10.00      A   
ATOM   1504  CB  ALA   176     -17.737   3.599  -3.753  1.00 10.00      A   
ATOM   1505  C   ALA   176     -15.393   2.719  -3.699  1.00 10.00      A   
ATOM   1506  O   ALA   176     -14.417   3.333  -3.268  1.00 10.00      A   
ATOM   1507  N   LEU   177     -15.579   1.423  -3.481  1.00 10.00      A   
ATOM   1508  HN  LEU   177     -16.367   0.978  -3.867  1.00 10.00      A   
ATOM   1509  CA  LEU   177     -14.642   0.644  -2.679  1.00 10.00      A   
ATOM   1510  CB  LEU   177     -15.211  -0.741  -2.360  1.00 10.00      A   
ATOM   1511  CG  LEU   177     -16.474  -0.770  -1.496  1.00 10.00      A   
ATOM   1512  CD1 LEU   177     -16.903  -2.202  -1.226  1.00 10.00      A   
ATOM   1513  CD2 LEU   177     -16.255  -0.025  -0.189  1.00 10.00      A   
ATOM   1514  C   LEU   177     -13.284   0.524  -3.364  1.00 10.00      A   
ATOM   1515  O   LEU   177     -12.239   0.612  -2.712  1.00 10.00      A   
ATOM   1516  N   ALA   178     -13.299   0.343  -4.681  1.00 10.00      A   
ATOM   1517  HN  ALA   178     -14.162   0.286  -5.147  1.00 10.00      A   
ATOM   1518  CA  ALA   178     -12.063   0.220  -5.448  1.00 10.00      A   
ATOM   1519  CB  ALA   178     -12.341  -0.208  -6.880  1.00 10.00      A   
ATOM   1520  C   ALA   178     -11.274   1.522  -5.425  1.00 10.00      A   
ATOM   1521  O   ALA   178     -10.047   1.510  -5.499  1.00 10.00      A   
ATOM   1522  N   HIS   179     -11.988   2.638  -5.313  1.00 10.00      A   
ATOM   1523  HN  HIS   179     -12.967   2.570  -5.264  1.00 10.00      A   
ATOM   1524  CA  HIS   179     -11.369   3.960  -5.270  1.00 10.00      A   
ATOM   1525  CB  HIS   179     -12.444   5.045  -5.087  1.00 10.00      A   
ATOM   1526  CG  HIS   179     -11.922   6.410  -4.744  1.00 10.00      A   
ATOM   1527  ND1 HIS   179     -11.698   7.395  -5.684  1.00 10.00      A   
ATOM   1528  HD1 HIS   179     -11.845   7.308  -6.654  1.00 10.00      A   
ATOM   1529  CD2 HIS   179     -11.595   6.957  -3.549  1.00 10.00      A   
ATOM   1530  CE1 HIS   179     -11.255   8.483  -5.081  1.00 10.00      A   
ATOM   1531  NE2 HIS   179     -11.185   8.241  -3.786  1.00 10.00      A   
ATOM   1532  HE2 HIS   179     -10.873   8.876  -3.101  1.00 10.00      A   
ATOM   1533  C   HIS   179     -10.323   4.038  -4.161  1.00 10.00      A   
ATOM   1534  O   HIS   179      -9.219   4.540  -4.373  1.00 10.00      A   
ATOM   1535  N   ASP   180     -10.671   3.534  -2.985  1.00 10.00      A   
ATOM   1536  HN  ASP   180     -11.562   3.134  -2.879  1.00 10.00      A   
ATOM   1537  CA  ASP   180      -9.754   3.554  -1.850  1.00 10.00      A   
ATOM   1538  CB  ASP   180     -10.479   3.188  -0.553  1.00 10.00      A   
ATOM   1539  CG  ASP   180     -10.876   4.400   0.265  1.00 10.00      A   
ATOM   1540  OD1 ASP   180      -9.985   5.032   0.876  1.00 10.00      A   
ATOM   1541  OD2 ASP   180     -12.080   4.728   0.303  1.00 10.00      A   
ATOM   1542  C   ASP   180      -8.591   2.597  -2.076  1.00 10.00      A   
ATOM   1543  O   ASP   180      -7.443   2.909  -1.755  1.00 10.00      A   
ATOM   1544  N   VAL   181      -8.894   1.439  -2.647  1.00 10.00      A   
ATOM   1545  HN  VAL   181      -9.826   1.261  -2.899  1.00 10.00      A   
ATOM   1546  CA  VAL   181      -7.880   0.425  -2.914  1.00 10.00      A   
ATOM   1547  CB  VAL   181      -8.513  -0.902  -3.384  1.00 10.00      A   
ATOM   1548  CG1 VAL   181      -7.465  -2.002  -3.465  1.00 10.00      A   
ATOM   1549  CG2 VAL   181      -9.648  -1.311  -2.458  1.00 10.00      A   
ATOM   1550  C   VAL   181      -6.870   0.902  -3.959  1.00 10.00      A   
ATOM   1551  O   VAL   181      -5.663   0.805  -3.747  1.00 10.00      A   
ATOM   1552  N   ILE   182      -7.370   1.429  -5.074  1.00 10.00      A   
ATOM   1553  HN  ILE   182      -8.350   1.498  -5.173  1.00 10.00      A   
ATOM   1554  CA  ILE   182      -6.514   1.908  -6.159  1.00 10.00      A   
ATOM   1555  CB  ILE   182      -7.335   2.462  -7.347  1.00 10.00      A   
ATOM   1556  CG1 ILE   182      -8.201   1.357  -7.965  1.00 10.00      A   
ATOM   1557  CG2 ILE   182      -6.429   3.080  -8.405  1.00 10.00      A   
ATOM   1558  CD1 ILE   182      -7.419   0.154  -8.452  1.00 10.00      A   
ATOM   1559  C   ILE   182      -5.515   2.958  -5.674  1.00 10.00      A   
ATOM   1560  O   ILE   182      -4.327   2.888  -6.004  1.00 10.00      A   
ATOM   1561  N   ILE   183      -5.992   3.918  -4.882  1.00 10.00      A   
ATOM   1562  HN  ILE   183      -6.945   3.916  -4.643  1.00 10.00      A   
ATOM   1563  CA  ILE   183      -5.124   4.969  -4.357  1.00 10.00      A   
ATOM   1564  CB  ILE   183      -5.916   6.082  -3.632  1.00 10.00      A   
ATOM   1565  CG1 ILE   183      -6.876   6.768  -4.609  1.00 10.00      A   
ATOM   1566  CG2 ILE   183      -4.972   7.103  -3.012  1.00 10.00      A   
ATOM   1567  CD1 ILE   183      -7.724   7.856  -3.988  1.00 10.00      A   
ATOM   1568  C   ILE   183      -4.074   4.375  -3.421  1.00 10.00      A   
ATOM   1569  O   ILE   183      -2.898   4.731  -3.490  1.00 10.00      A   
ATOM   1570  N   THR   184      -4.503   3.450  -2.569  1.00 10.00      A   
ATOM   1571  HN  THR   184      -5.452   3.201  -2.567  1.00 10.00      A   
ATOM   1572  CA  THR   184      -3.600   2.799  -1.634  1.00 10.00      A   
ATOM   1573  CB  THR   184      -4.368   1.880  -0.665  1.00 10.00      A   
ATOM   1574  OG1 THR   184      -5.370   2.654   0.013  1.00 10.00      A   
ATOM   1575  HG1 THR   184      -6.177   2.666  -0.517  1.00 10.00      A   
ATOM   1576  CG2 THR   184      -3.426   1.272   0.364  1.00 10.00      A   
ATOM   1577  C   THR   184      -2.528   2.010  -2.386  1.00 10.00      A   
ATOM   1578  O   THR   184      -1.350   2.034  -2.016  1.00 10.00      A   
ATOM   1579  N   LEU   185      -2.936   1.339  -3.463  1.00 10.00      A   
ATOM   1580  HN  LEU   185      -3.888   1.361  -3.713  1.00 10.00      A   
ATOM   1581  CA  LEU   185      -2.007   0.566  -4.277  1.00 10.00      A   
ATOM   1582  CB  LEU   185      -2.752  -0.231  -5.352  1.00 10.00      A   
ATOM   1583  CG  LEU   185      -3.659  -1.363  -4.863  1.00 10.00      A   
ATOM   1584  CD1 LEU   185      -4.415  -1.979  -6.029  1.00 10.00      A   
ATOM   1585  CD2 LEU   185      -2.852  -2.421  -4.129  1.00 10.00      A   
ATOM   1586  C   LEU   185      -0.987   1.495  -4.926  1.00 10.00      A   
ATOM   1587  O   LEU   185       0.166   1.123  -5.118  1.00 10.00      A   
ATOM   1588  N   GLY   186      -1.421   2.713  -5.245  1.00 10.00      A   
ATOM   1589  HN  GLY   186      -2.359   2.951  -5.071  1.00 10.00      A   
ATOM   1590  CA  GLY   186      -0.535   3.688  -5.851  1.00 10.00      A   
ATOM   1591  C   GLY   186       0.613   4.060  -4.931  1.00 10.00      A   
ATOM   1592  O   GLY   186       1.721   4.342  -5.390  1.00 10.00      A   
ATOM   1593  N   ILE   187       0.345   4.046  -3.629  1.00 10.00      A   
ATOM   1594  HN  ILE   187      -0.561   3.818  -3.332  1.00 10.00      A   
ATOM   1595  CA  ILE   187       1.354   4.368  -2.631  1.00 10.00      A   
ATOM   1596  CB  ILE   187       0.723   4.566  -1.234  1.00 10.00      A   
ATOM   1597  CG1 ILE   187      -0.567   5.385  -1.334  1.00 10.00      A   
ATOM   1598  CG2 ILE   187       1.711   5.251  -0.301  1.00 10.00      A   
ATOM   1599  CD1 ILE   187      -1.420   5.331  -0.085  1.00 10.00      A   
ATOM   1600  C   ILE   187       2.375   3.239  -2.554  1.00 10.00      A   
ATOM   1601  O   ILE   187       3.560   3.470  -2.318  1.00 10.00      A   
ATOM   1602  N   LEU   188       1.908   2.018  -2.787  1.00 10.00      A   
ATOM   1603  HN  LEU   188       0.958   1.903  -3.001  1.00 10.00      A   
ATOM   1604  CA  LEU   188       2.772   0.846  -2.741  1.00 10.00      A   
ATOM   1605  CB  LEU   188       1.950  -0.443  -2.810  1.00 10.00      A   
ATOM   1606  CG  LEU   188       0.967  -0.678  -1.659  1.00 10.00      A   
ATOM   1607  CD1 LEU   188       0.180  -1.960  -1.879  1.00 10.00      A   
ATOM   1608  CD2 LEU   188       1.697  -0.715  -0.325  1.00 10.00      A   
ATOM   1609  C   LEU   188       3.810   0.880  -3.856  1.00 10.00      A   
ATOM   1610  O   LEU   188       4.960   0.499  -3.647  1.00 10.00      A   
ATOM   1611  N   SER   189       3.402   1.350  -5.031  1.00 10.00      A   
ATOM   1612  HN  SER   189       2.466   1.627  -5.140  1.00 10.00      A   
ATOM   1613  CA  SER   189       4.301   1.444  -6.175  1.00 10.00      A   
ATOM   1614  CB  SER   189       3.528   1.900  -7.412  1.00 10.00      A   
ATOM   1615  OG  SER   189       2.192   2.240  -7.074  1.00 10.00      A   
ATOM   1616  HG  SER   189       2.177   3.114  -6.662  1.00 10.00      A   
ATOM   1617  C   SER   189       5.457   2.402  -5.893  1.00 10.00      A   
ATOM   1618  O   SER   189       6.548   2.252  -6.442  1.00 10.00      A   
ATOM   1619  N   LEU   190       5.214   3.378  -5.025  1.00 10.00      A   
ATOM   1620  HN  LEU   190       4.325   3.443  -4.613  1.00 10.00      A   
ATOM   1621  CA  LEU   190       6.234   4.353  -4.668  1.00 10.00      A   
ATOM   1622  CB  LEU   190       5.620   5.482  -3.839  1.00 10.00      A   
ATOM   1623  CG  LEU   190       6.534   6.665  -3.524  1.00 10.00      A   
ATOM   1624  CD1 LEU   190       6.881   7.431  -4.793  1.00 10.00      A   
ATOM   1625  CD2 LEU   190       5.881   7.582  -2.502  1.00 10.00      A   
ATOM   1626  C   LEU   190       7.372   3.685  -3.897  1.00 10.00      A   
ATOM   1627  O   LEU   190       8.542   4.032  -4.067  1.00 10.00      A   
ATOM   1628  N   PHE   191       7.020   2.713  -3.061  1.00 10.00      A   
ATOM   1629  HN  PHE   191       6.072   2.473  -2.983  1.00 10.00      A   
ATOM   1630  CA  PHE   191       8.006   1.991  -2.264  1.00 10.00      A   
ATOM   1631  CB  PHE   191       7.429   1.619  -0.893  1.00 10.00      A   
ATOM   1632  CG  PHE   191       6.847   2.779  -0.139  1.00 10.00      A   
ATOM   1633  CD1 PHE   191       7.632   3.867   0.197  1.00 10.00      A   
ATOM   1634  CD2 PHE   191       5.513   2.782   0.233  1.00 10.00      A   
ATOM   1635  CE1 PHE   191       7.099   4.938   0.889  1.00 10.00      A   
ATOM   1636  CE2 PHE   191       4.974   3.848   0.926  1.00 10.00      A   
ATOM   1637  CZ  PHE   191       5.768   4.929   1.255  1.00 10.00      A   
ATOM   1638  C   PHE   191       8.467   0.732  -2.993  1.00 10.00      A   
ATOM   1639  O   PHE   191       9.467   0.117  -2.613  1.00 10.00      A   
ATOM   1640  N   HIS   192       7.722   0.370  -4.040  1.00 10.00      A   
ATOM   1641  HN  HIS   192       6.940   0.914  -4.267  1.00 10.00      A   
ATOM   1642  CA  HIS   192       8.010  -0.811  -4.856  1.00 10.00      A   
ATOM   1643  CB  HIS   192       9.402  -0.750  -5.499  1.00 10.00      A   
ATOM   1644  CG  HIS   192       9.481   0.154  -6.689  1.00 10.00      A   
ATOM   1645  ND1 HIS   192       9.184  -0.257  -7.972  1.00 10.00      A   
ATOM   1646  HD1 HIS   192       8.890  -1.155  -8.237  1.00 10.00      A   
ATOM   1647  CD2 HIS   192       9.835   1.458  -6.787  1.00 10.00      A   
ATOM   1648  CE1 HIS   192       9.351   0.753  -8.805  1.00 10.00      A   
ATOM   1649  NE2 HIS   192       9.745   1.804  -8.111  1.00 10.00      A   
ATOM   1650  HE2 HIS   192       9.944   2.690  -8.484  1.00 10.00      A   
ATOM   1651  C   HIS   192       7.825  -2.099  -4.064  1.00 10.00      A   
ATOM   1652  O   HIS   192       8.621  -3.027  -4.174  1.00 10.00      A   
ATOM   1653  N   ILE   193       6.760  -2.147  -3.279  1.00 10.00      A   
ATOM   1654  HN  ILE   193       6.151  -1.380  -3.257  1.00 10.00      A   
ATOM   1655  CA  ILE   193       6.458  -3.315  -2.462  1.00 10.00      A   
ATOM   1656  CB  ILE   193       5.329  -3.012  -1.448  1.00 10.00      A   
ATOM   1657  CG1 ILE   193       5.712  -1.834  -0.542  1.00 10.00      A   
ATOM   1658  CG2 ILE   193       4.991  -4.242  -0.613  1.00 10.00      A   
ATOM   1659  CD1 ILE   193       6.984  -2.048   0.255  1.00 10.00      A   
ATOM   1660  C   ILE   193       6.048  -4.486  -3.351  1.00 10.00      A   
ATOM   1661  O   ILE   193       5.269  -4.315  -4.290  1.00 10.00      A   
ATOM   1662  N   GLU   194       6.586  -5.662  -3.061  1.00 10.00      A   
ATOM   1663  HN  GLU   194       7.214  -5.727  -2.302  1.00 10.00      A   
ATOM   1664  CA  GLU   194       6.286  -6.861  -3.833  1.00 10.00      A   
ATOM   1665  CB  GLU   194       7.174  -8.027  -3.392  1.00 10.00      A   
ATOM   1666  CG  GLU   194       8.599  -7.641  -3.042  1.00 10.00      A   
ATOM   1667  CD  GLU   194       8.763  -7.357  -1.568  1.00 10.00      A   
ATOM   1668  OE1 GLU   194       8.606  -6.188  -1.164  1.00 10.00      A   
ATOM   1669  OE2 GLU   194       9.037  -8.309  -0.806  1.00 10.00      A   
ATOM   1670  C   GLU   194       4.821  -7.261  -3.694  1.00 10.00      A   
ATOM   1671  O   GLU   194       4.332  -7.494  -2.586  1.00 10.00      A   
ATOM   1672  N   ILE   195       4.121  -7.345  -4.815  1.00 10.00      A   
ATOM   1673  HN  ILE   195       4.562  -7.157  -5.673  1.00 10.00      A   
ATOM   1674  CA  ILE   195       2.715  -7.728  -4.804  1.00 10.00      A   
ATOM   1675  CB  ILE   195       1.901  -6.989  -5.889  1.00 10.00      A   
ATOM   1676  CG1 ILE   195       2.212  -5.487  -5.870  1.00 10.00      A   
ATOM   1677  CG2 ILE   195       0.406  -7.226  -5.697  1.00 10.00      A   
ATOM   1678  CD1 ILE   195       1.860  -4.797  -4.566  1.00 10.00      A   
ATOM   1679  C   ILE   195       2.605  -9.234  -5.003  1.00 10.00      A   
ATOM   1680  O   ILE   195       2.259  -9.717  -6.085  1.00 10.00      A   
ATOM   1681  N   ASP   196       2.936  -9.967  -3.950  1.00 10.00      A   
ATOM   1682  HN  ASP   196       3.208  -9.512  -3.123  1.00 10.00      A   
ATOM   1683  CA  ASP   196       2.916 -11.422  -3.978  1.00 10.00      A   
ATOM   1684  CB  ASP   196       3.906 -11.983  -2.960  1.00 10.00      A   
ATOM   1685  CG  ASP   196       5.338 -11.678  -3.323  1.00 10.00      A   
ATOM   1686  OD1 ASP   196       5.795 -12.161  -4.375  1.00 10.00      A   
ATOM   1687  OD2 ASP   196       6.006 -10.946  -2.563  1.00 10.00      A   
ATOM   1688  C   ASP   196       1.531 -11.982  -3.703  1.00 10.00      A   
ATOM   1689  O   ASP   196       0.560 -11.234  -3.547  1.00 10.00      A   
ATOM   1690  N   LEU   197       1.456 -13.308  -3.615  1.00 10.00      A   
ATOM   1691  HN  LEU   197       2.275 -13.838  -3.716  1.00 10.00      A   
ATOM   1692  CA  LEU   197       0.200 -13.997  -3.361  1.00 10.00      A   
ATOM   1693  CB  LEU   197       0.383 -15.515  -3.447  1.00 10.00      A   
ATOM   1694  CG  LEU   197       0.879 -16.060  -4.790  1.00 10.00      A   
ATOM   1695  CD1 LEU   197       1.092 -17.565  -4.710  1.00 10.00      A   
ATOM   1696  CD2 LEU   197      -0.097 -15.714  -5.906  1.00 10.00      A   
ATOM   1697  C   LEU   197      -0.365 -13.603  -2.006  1.00 10.00      A   
ATOM   1698  O   LEU   197      -1.579 -13.601  -1.807  1.00 10.00      A   
ATOM   1699  N   THR   198       0.526 -13.261  -1.081  1.00 10.00      A   
ATOM   1700  HN  THR   198       1.484 -13.311  -1.294  1.00 10.00      A   
ATOM   1701  CA  THR   198       0.122 -12.841   0.251  1.00 10.00      A   
ATOM   1702  CB  THR   198       1.351 -12.567   1.134  1.00 10.00      A   
ATOM   1703  OG1 THR   198       2.516 -13.141   0.520  1.00 10.00      A   
ATOM   1704  HG1 THR   198       3.121 -13.448   1.207  1.00 10.00      A   
ATOM   1705  CG2 THR   198       1.158 -13.170   2.517  1.00 10.00      A   
ATOM   1706  C   THR   198      -0.726 -11.574   0.175  1.00 10.00      A   
ATOM   1707  O   THR   198      -1.686 -11.413   0.925  1.00 10.00      A   
ATOM   1708  N   ILE   199      -0.366 -10.684  -0.748  1.00 10.00      A   
ATOM   1709  HN  ILE   199       0.405 -10.878  -1.324  1.00 10.00      A   
ATOM   1710  CA  ILE   199      -1.090  -9.434  -0.934  1.00 10.00      A   
ATOM   1711  CB  ILE   199      -0.292  -8.438  -1.809  1.00 10.00      A   
ATOM   1712  CG1 ILE   199       1.157  -8.319  -1.316  1.00 10.00      A   
ATOM   1713  CG2 ILE   199      -0.965  -7.071  -1.831  1.00 10.00      A   
ATOM   1714  CD1 ILE   199       1.295  -7.820   0.108  1.00 10.00      A   
ATOM   1715  C   ILE   199      -2.440  -9.710  -1.590  1.00 10.00      A   
ATOM   1716  O   ILE   199      -3.463  -9.144  -1.198  1.00 10.00      A   
ATOM   1717  N   VAL   200      -2.434 -10.597  -2.582  1.00 10.00      A   
ATOM   1718  HN  VAL   200      -1.584 -11.013  -2.843  1.00 10.00      A   
ATOM   1719  CA  VAL   200      -3.653 -10.965  -3.293  1.00 10.00      A   
ATOM   1720  CB  VAL   200      -3.355 -11.958  -4.438  1.00 10.00      A   
ATOM   1721  CG1 VAL   200      -4.609 -12.247  -5.249  1.00 10.00      A   
ATOM   1722  CG2 VAL   200      -2.250 -11.425  -5.337  1.00 10.00      A   
ATOM   1723  C   VAL   200      -4.646 -11.602  -2.324  1.00 10.00      A   
ATOM   1724  O   VAL   200      -5.848 -11.330  -2.375  1.00 10.00      A   
ATOM   1725  N   ALA   201      -4.124 -12.444  -1.436  1.00 10.00      A   
ATOM   1726  HN  ALA   201      -3.156 -12.621  -1.461  1.00 10.00      A   
ATOM   1727  CA  ALA   201      -4.943 -13.121  -0.440  1.00 10.00      A   
ATOM   1728  CB  ALA   201      -4.102 -14.092   0.375  1.00 10.00      A   
ATOM   1729  C   ALA   201      -5.640 -12.117   0.474  1.00 10.00      A   
ATOM   1730  O   ALA   201      -6.832 -12.244   0.749  1.00 10.00      A   
ATOM   1731  N   SER   202      -4.898 -11.113   0.929  1.00 10.00      A   
ATOM   1732  HN  SER   202      -3.954 -11.060   0.671  1.00 10.00      A   
ATOM   1733  CA  SER   202      -5.450 -10.090   1.806  1.00 10.00      A   
ATOM   1734  CB  SER   202      -4.345  -9.157   2.295  1.00 10.00      A   
ATOM   1735  OG  SER   202      -3.296  -9.896   2.895  1.00 10.00      A   
ATOM   1736  HG  SER   202      -3.610 -10.789   3.095  1.00 10.00      A   
ATOM   1737  C   SER   202      -6.548  -9.302   1.104  1.00 10.00      A   
ATOM   1738  O   SER   202      -7.606  -9.054   1.681  1.00 10.00      A   
ATOM   1739  N   LEU   203      -6.303  -8.938  -0.153  1.00 10.00      A   
ATOM   1740  HN  LEU   203      -5.441  -9.179  -0.560  1.00 10.00      A   
ATOM   1741  CA  LEU   203      -7.276  -8.184  -0.936  1.00 10.00      A   
ATOM   1742  CB  LEU   203      -6.704  -7.812  -2.306  1.00 10.00      A   
ATOM   1743  CG  LEU   203      -5.560  -6.797  -2.307  1.00 10.00      A   
ATOM   1744  CD1 LEU   203      -4.979  -6.653  -3.702  1.00 10.00      A   
ATOM   1745  CD2 LEU   203      -6.039  -5.451  -1.782  1.00 10.00      A   
ATOM   1746  C   LEU   203      -8.565  -8.979  -1.105  1.00 10.00      A   
ATOM   1747  O   LEU   203      -9.658  -8.418  -1.097  1.00 10.00      A   
ATOM   1748  N   MET   204      -8.429 -10.290  -1.239  1.00 10.00      A   
ATOM   1749  HN  MET   204      -7.528 -10.681  -1.229  1.00 10.00      A   
ATOM   1750  CA  MET   204      -9.581 -11.164  -1.408  1.00 10.00      A   
ATOM   1751  CB  MET   204      -9.147 -12.493  -2.038  1.00 10.00      A   
ATOM   1752  CG  MET   204     -10.278 -13.484  -2.267  1.00 10.00      A   
ATOM   1753  SD  MET   204      -9.685 -15.090  -2.833  1.00 10.00      A   
ATOM   1754  CE  MET   204      -9.008 -14.657  -4.436  1.00 10.00      A   
ATOM   1755  C   MET   204     -10.282 -11.417  -0.073  1.00 10.00      A   
ATOM   1756  O   MET   204     -11.497 -11.600  -0.024  1.00 10.00      A   
ATOM   1757  N   SER   205      -9.514 -11.410   1.010  1.00 10.00      A   
ATOM   1758  HN  SER   205      -8.553 -11.240   0.915  1.00 10.00      A   
ATOM   1759  CA  SER   205     -10.062 -11.658   2.336  1.00 10.00      A   
ATOM   1760  CB  SER   205      -8.974 -12.151   3.290  1.00 10.00      A   
ATOM   1761  OG  SER   205      -8.309 -13.281   2.742  1.00 10.00      A   
ATOM   1762  HG  SER   205      -7.629 -12.980   2.124  1.00 10.00      A   
ATOM   1763  C   SER   205     -10.802 -10.450   2.910  1.00 10.00      A   
ATOM   1764  O   SER   205     -11.841 -10.607   3.551  1.00 10.00      A   
ATOM   1765  N   VAL   206     -10.279  -9.244   2.670  1.00 10.00      A   
ATOM   1766  HN  VAL   206      -9.448  -9.169   2.147  1.00 10.00      A   
ATOM   1767  CA  VAL   206     -10.917  -8.032   3.183  1.00 10.00      A   
ATOM   1768  CB  VAL   206     -10.049  -6.764   3.010  1.00 10.00      A   
ATOM   1769  CG1 VAL   206      -8.798  -6.847   3.871  1.00 10.00      A   
ATOM   1770  CG2 VAL   206      -9.687  -6.536   1.552  1.00 10.00      A   
ATOM   1771  C   VAL   206     -12.292  -7.816   2.558  1.00 10.00      A   
ATOM   1772  O   VAL   206     -13.188  -7.247   3.187  1.00 10.00      A   
ATOM   1773  N   ILE   207     -12.455  -8.283   1.321  1.00 10.00      A   
ATOM   1774  HN  ILE   207     -11.703  -8.729   0.877  1.00 10.00      A   
ATOM   1775  CA  ILE   207     -13.724  -8.156   0.619  1.00 10.00      A   
ATOM   1776  CB  ILE   207     -13.624  -8.651  -0.841  1.00 10.00      A   
ATOM   1777  CG1 ILE   207     -12.704  -7.734  -1.649  1.00 10.00      A   
ATOM   1778  CG2 ILE   207     -15.003  -8.723  -1.481  1.00 10.00      A   
ATOM   1779  CD1 ILE   207     -12.391  -8.243  -3.041  1.00 10.00      A   
ATOM   1780  C   ILE   207     -14.799  -8.947   1.353  1.00 10.00      A   
ATOM   1781  O   ILE   207     -14.748 -10.177   1.430  1.00 10.00      A   
ATOM   1782  N   GLY   208     -15.758  -8.236   1.909  1.00 10.00      A   
ATOM   1783  HN  GLY   208     -15.745  -7.257   1.816  1.00 10.00      A   
ATOM   1784  CA  GLY   208     -16.821  -8.877   2.643  1.00 10.00      A   
ATOM   1785  C   GLY   208     -17.038  -8.204   3.974  1.00 10.00      A   
ATOM   1786  O   GLY   208     -18.179  -8.007   4.402  1.00 10.00      A   
ATOM   1787  N   TYR   209     -15.940  -7.840   4.628  1.00 10.00      A   
ATOM   1788  HN  TYR   209     -15.060  -8.024   4.229  1.00 10.00      A   
ATOM   1789  CA  TYR   209     -16.014  -7.164   5.913  1.00 10.00      A   
ATOM   1790  CB  TYR   209     -14.647  -7.161   6.604  1.00 10.00      A   
ATOM   1791  CG  TYR   209     -14.068  -8.539   6.826  1.00 10.00      A   
ATOM   1792  CD1 TYR   209     -12.734  -8.806   6.547  1.00 10.00      A   
ATOM   1793  CD2 TYR   209     -14.856  -9.578   7.307  1.00 10.00      A   
ATOM   1794  CE1 TYR   209     -12.199 -10.064   6.752  1.00 10.00      A   
ATOM   1795  CE2 TYR   209     -14.331 -10.838   7.513  1.00 10.00      A   
ATOM   1796  CZ  TYR   209     -13.003 -11.078   7.228  1.00 10.00      A   
ATOM   1797  OH  TYR   209     -12.471 -12.330   7.437  1.00 10.00      A   
ATOM   1798  HH  TYR   209     -13.001 -12.989   6.967  1.00 10.00      A   
ATOM   1799  C   TYR   209     -16.493  -5.742   5.682  1.00 10.00      A   
ATOM   1800  O   TYR   209     -17.516  -5.318   6.221  1.00 10.00      A   
ATOM   1801  N   SER   210     -15.762  -5.024   4.846  1.00 10.00      A   
ATOM   1802  HN  SER   210     -14.950  -5.420   4.461  1.00 10.00      A   
ATOM   1803  CA  SER   210     -16.104  -3.659   4.489  1.00 10.00      A   
ATOM   1804  CB  SER   210     -14.838  -2.948   4.021  1.00 10.00      A   
ATOM   1805  OG  SER   210     -13.687  -3.675   4.425  1.00 10.00      A   
ATOM   1806  HG  SER   210     -12.895  -3.275   4.035  1.00 10.00      A   
ATOM   1807  C   SER   210     -17.139  -3.689   3.366  1.00 10.00      A   
ATOM   1808  O   SER   210     -16.982  -3.036   2.333  1.00 10.00      A   
ATOM   1809  N   LEU   211     -18.180  -4.480   3.577  1.00 10.00      A   
ATOM   1810  HN  LEU   211     -18.239  -4.955   4.430  1.00 10.00      A   
ATOM   1811  CA  LEU   211     -19.249  -4.643   2.606  1.00 10.00      A   
ATOM   1812  CB  LEU   211     -18.829  -5.640   1.519  1.00 10.00      A   
ATOM   1813  CG  LEU   211     -19.793  -5.815   0.343  1.00 10.00      A   
ATOM   1814  CD1 LEU   211     -19.914  -4.524  -0.450  1.00 10.00      A   
ATOM   1815  CD2 LEU   211     -19.343  -6.956  -0.555  1.00 10.00      A   
ATOM   1816  C   LEU   211     -20.513  -5.136   3.298  1.00 10.00      A   
ATOM   1817  O   LEU   211     -21.626  -4.825   2.877  1.00 10.00      A   
ATOM   1818  N   ASN   212     -20.333  -5.913   4.368  1.00 10.00      A   
ATOM   1819  HN  ASN   212     -19.421  -6.143   4.640  1.00 10.00      A   
ATOM   1820  CA  ASN   212     -21.459  -6.451   5.133  1.00 10.00      A   
ATOM   1821  CB  ASN   212     -20.959  -7.321   6.292  1.00 10.00      A   
ATOM   1822  CG  ASN   212     -21.835  -8.537   6.535  1.00 10.00      A   
ATOM   1823  OD1 ASN   212     -22.996  -8.578   6.129  1.00 10.00      A   
ATOM   1824  ND2 ASN   212     -21.284  -9.537   7.212  1.00 10.00      A   
ATOM   1825 HD21 ASN   212     -20.359  -9.434   7.513  1.00 10.00      A   
ATOM   1826 HD22 ASN   212     -21.824 -10.339   7.379  1.00 10.00      A   
ATOM   1827  C   ASN   212     -22.331  -5.318   5.667  1.00 10.00      A   
ATOM   1828  O   ASN   212     -23.548  -5.457   5.795  1.00 10.00      A   
ATOM   1829  N   ASP   213     -21.693  -4.192   5.954  1.00 10.00      A   
ATOM   1830  HN  ASP   213     -20.726  -4.144   5.812  1.00 10.00      A   
ATOM   1831  CA  ASP   213     -22.386  -3.015   6.452  1.00 10.00      A   
ATOM   1832  CB  ASP   213     -21.375  -1.944   6.891  1.00 10.00      A   
ATOM   1833  CG  ASP   213     -20.577  -1.348   5.736  1.00 10.00      A   
ATOM   1834  OD1 ASP   213     -20.174  -2.109   4.826  1.00 10.00      A   
ATOM   1835  OD2 ASP   213     -20.352  -0.118   5.737  1.00 10.00      A   
ATOM   1836  C   ASP   213     -23.312  -2.467   5.372  1.00 10.00      A   
ATOM   1837  O   ASP   213     -24.441  -2.063   5.648  1.00 10.00      A   
ATOM   1838  N   SER   214     -22.830  -2.488   4.137  1.00 10.00      A   
ATOM   1839  HN  SER   214     -21.914  -2.822   3.991  1.00 10.00      A   
ATOM   1840  CA  SER   214     -23.596  -2.014   2.998  1.00 10.00      A   
ATOM   1841  CB  SER   214     -22.676  -1.828   1.789  1.00 10.00      A   
ATOM   1842  OG  SER   214     -21.583  -0.980   2.109  1.00 10.00      A   
ATOM   1843  HG  SER   214     -21.224  -1.226   2.973  1.00 10.00      A   
ATOM   1844  C   SER   214     -24.716  -2.998   2.670  1.00 10.00      A   
ATOM   1845  O   SER   214     -25.795  -2.602   2.227  1.00 10.00      A   
ATOM   1846  N   ILE   215     -24.451  -4.282   2.906  1.00 10.00      A   
ATOM   1847  HN  ILE   215     -23.564  -4.526   3.255  1.00 10.00      A   
ATOM   1848  CA  ILE   215     -25.430  -5.335   2.652  1.00 10.00      A   
ATOM   1849  CB  ILE   215     -24.878  -6.740   3.001  1.00 10.00      A   
ATOM   1850  CG1 ILE   215     -23.683  -7.088   2.108  1.00 10.00      A   
ATOM   1851  CG2 ILE   215     -25.965  -7.800   2.870  1.00 10.00      A   
ATOM   1852  CD1 ILE   215     -22.985  -8.379   2.486  1.00 10.00      A   
ATOM   1853  C   ILE   215     -26.705  -5.071   3.450  1.00 10.00      A   
ATOM   1854  O   ILE   215     -27.813  -5.162   2.917  1.00 10.00      A   
ATOM   1855  N   VAL   216     -26.542  -4.715   4.720  1.00 10.00      A   
ATOM   1856  HN  VAL   216     -25.633  -4.651   5.088  1.00 10.00      A   
ATOM   1857  CA  VAL   216     -27.684  -4.423   5.583  1.00 10.00      A   
ATOM   1858  CB  VAL   216     -27.236  -4.085   7.020  1.00 10.00      A   
ATOM   1859  CG1 VAL   216     -28.439  -3.884   7.931  1.00 10.00      A   
ATOM   1860  CG2 VAL   216     -26.328  -5.174   7.568  1.00 10.00      A   
ATOM   1861  C   VAL   216     -28.493  -3.257   5.017  1.00 10.00      A   
ATOM   1862  O   VAL   216     -29.728  -3.268   5.051  1.00 10.00      A   
ATOM   1863  N   VAL   217     -27.784  -2.263   4.486  1.00 10.00      A   
ATOM   1864  HN  VAL   217     -26.806  -2.319   4.495  1.00 10.00      A   
ATOM   1865  CA  VAL   217     -28.420  -1.091   3.894  1.00 10.00      A   
ATOM   1866  CB  VAL   217     -27.384  -0.023   3.470  1.00 10.00      A   
ATOM   1867  CG1 VAL   217     -28.078   1.191   2.870  1.00 10.00      A   
ATOM   1868  CG2 VAL   217     -26.524   0.391   4.654  1.00 10.00      A   
ATOM   1869  C   VAL   217     -29.252  -1.501   2.680  1.00 10.00      A   
ATOM   1870  O   VAL   217     -30.432  -1.155   2.576  1.00 10.00      A   
ATOM   1871  N   SER   218     -28.641  -2.266   1.779  1.00 10.00      A   
ATOM   1872  HN  SER   218     -27.701  -2.522   1.922  1.00 10.00      A   
ATOM   1873  CA  SER   218     -29.326  -2.723   0.578  1.00 10.00      A   
ATOM   1874  CB  SER   218     -28.356  -3.436  -0.362  1.00 10.00      A   
ATOM   1875  OG  SER   218     -27.321  -4.079   0.364  1.00 10.00      A   
ATOM   1876  HG  SER   218     -27.697  -4.519   1.137  1.00 10.00      A   
ATOM   1877  C   SER   218     -30.520  -3.614   0.911  1.00 10.00      A   
ATOM   1878  O   SER   218     -31.548  -3.558   0.235  1.00 10.00      A   
ATOM   1879  N   ASP   219     -30.386  -4.422   1.962  1.00 10.00      A   
ATOM   1880  HN  ASP   219     -29.543  -4.417   2.468  1.00 10.00      A   
ATOM   1881  CA  ASP   219     -31.461  -5.314   2.385  1.00 10.00      A   
ATOM   1882  CB  ASP   219     -30.970  -6.237   3.504  1.00 10.00      A   
ATOM   1883  CG  ASP   219     -31.579  -7.625   3.456  1.00 10.00      A   
ATOM   1884  OD1 ASP   219     -32.640  -7.800   2.816  1.00 10.00      A   
ATOM   1885  OD2 ASP   219     -30.989  -8.556   4.055  1.00 10.00      A   
ATOM   1886  C   ASP   219     -32.650  -4.489   2.864  1.00 10.00      A   
ATOM   1887  O   ASP   219     -33.793  -4.750   2.494  1.00 10.00      A   
ATOM   1888  N   ARG   220     -32.358  -3.470   3.667  1.00 10.00      A   
ATOM   1889  HN  ARG   220     -31.421  -3.318   3.920  1.00 10.00      A   
ATOM   1890  CA  ARG   220     -33.383  -2.581   4.194  1.00 10.00      A   
ATOM   1891  CB  ARG   220     -32.762  -1.569   5.162  1.00 10.00      A   
ATOM   1892  CG  ARG   220     -33.763  -0.607   5.781  1.00 10.00      A   
ATOM   1893  CD  ARG   220     -34.662  -1.317   6.779  1.00 10.00      A   
ATOM   1894  NE  ARG   220     -33.903  -1.824   7.921  1.00 10.00      A   
ATOM   1895  HE  ARG   220     -33.383  -2.651   7.786  1.00 10.00      A   
ATOM   1896  CZ  ARG   220     -33.888  -1.246   9.120  1.00 10.00      A   
ATOM   1897  NH1 ARG   220     -34.590  -0.142   9.344  1.00 10.00      A   
ATOM   1898 HH11 ARG   220     -35.164   0.277   8.581  1.00 10.00      A   
ATOM   1899 HH12 ARG   220     -34.577   0.311  10.287  1.00 10.00      A   
ATOM   1900  NH2 ARG   220     -33.170  -1.773  10.099  1.00 10.00      A   
ATOM   1901 HH21 ARG   220     -32.619  -2.646   9.936  1.00 10.00      A   
ATOM   1902 HH22 ARG   220     -33.158  -1.323  11.037  1.00 10.00      A   
ATOM   1903  C   ARG   220     -34.094  -1.847   3.061  1.00 10.00      A   
ATOM   1904  O   ARG   220     -35.324  -1.795   3.017  1.00 10.00      A   
ATOM   1905  N   ILE   221     -33.307  -1.283   2.152  1.00 10.00      A   
ATOM   1906  HN  ILE   221     -32.331  -1.355   2.257  1.00 10.00      A   
ATOM   1907  CA  ILE   221     -33.843  -0.557   1.007  1.00 10.00      A   
ATOM   1908  CB  ILE   221     -32.699   0.005   0.128  1.00 10.00      A   
ATOM   1909  CG1 ILE   221     -32.040   1.211   0.812  1.00 10.00      A   
ATOM   1910  CG2 ILE   221     -33.196   0.373  -1.262  1.00 10.00      A   
ATOM   1911  CD1 ILE   221     -30.828   1.754   0.084  1.00 10.00      A   
ATOM   1912  C   ILE   221     -34.735  -1.474   0.172  1.00 10.00      A   
ATOM   1913  O   ILE   221     -35.856  -1.112  -0.189  1.00 10.00      A   
ATOM   1914  N   ARG   222     -34.231  -2.673  -0.093  1.00 10.00      A   
ATOM   1915  HN  ARG   222     -33.338  -2.897   0.253  1.00 10.00      A   
ATOM   1916  CA  ARG   222     -34.950  -3.670  -0.875  1.00 10.00      A   
ATOM   1917  CB  ARG   222     -34.053  -4.900  -1.071  1.00 10.00      A   
ATOM   1918  CG  ARG   222     -34.751  -6.245  -1.034  1.00 10.00      A   
ATOM   1919  CD  ARG   222     -33.871  -7.277  -0.354  1.00 10.00      A   
ATOM   1920  NE  ARG   222     -34.116  -8.622  -0.855  1.00 10.00      A   
ATOM   1921  HE  ARG   222     -34.342  -8.713  -1.809  1.00 10.00      A   
ATOM   1922  CZ  ARG   222     -34.039  -9.720  -0.108  1.00 10.00      A   
ATOM   1923  NH1 ARG   222     -33.713  -9.641   1.178  1.00 10.00      A   
ATOM   1924 HH11 ARG   222     -33.513  -8.709   1.624  1.00 10.00      A   
ATOM   1925 HH12 ARG   222     -33.658 -10.507   1.755  1.00 10.00      A   
ATOM   1926  NH2 ARG   222     -34.271 -10.904  -0.655  1.00 10.00      A   
ATOM   1927 HH21 ARG   222     -34.211 -11.772  -0.074  1.00 10.00      A   
ATOM   1928 HH22 ARG   222     -34.515 -10.976  -1.667  1.00 10.00      A   
ATOM   1929  C   ARG   222     -36.283  -4.037  -0.215  1.00 10.00      A   
ATOM   1930  O   ARG   222     -37.309  -4.142  -0.888  1.00 10.00      A   
ATOM   1931  N   GLU   223     -36.260  -4.217   1.102  1.00 10.00      A   
ATOM   1932  HN  GLU   223     -35.408  -4.125   1.582  1.00 10.00      A   
ATOM   1933  CA  GLU   223     -37.463  -4.556   1.854  1.00 10.00      A   
ATOM   1934  CB  GLU   223     -37.119  -4.886   3.311  1.00 10.00      A   
ATOM   1935  CG  GLU   223     -36.697  -6.326   3.545  1.00 10.00      A   
ATOM   1936  CD  GLU   223     -36.830  -6.729   4.999  1.00 10.00      A   
ATOM   1937  OE1 GLU   223     -35.795  -6.875   5.682  1.00 10.00      A   
ATOM   1938  OE2 GLU   223     -37.976  -6.898   5.471  1.00 10.00      A   
ATOM   1939  C   GLU   223     -38.465  -3.409   1.816  1.00 10.00      A   
ATOM   1940  O   GLU   223     -39.649  -3.614   1.560  1.00 10.00      A   
ATOM   1941  N   ASN   224     -37.975  -2.199   2.053  1.00 10.00      A   
ATOM   1942  HN  ASN   224     -37.011  -2.097   2.222  1.00 10.00      A   
ATOM   1943  CA  ASN   224     -38.824  -1.015   2.062  1.00 10.00      A   
ATOM   1944  CB  ASN   224     -38.040   0.215   2.522  1.00 10.00      A   
ATOM   1945  CG  ASN   224     -38.133   0.442   4.019  1.00 10.00      A   
ATOM   1946  OD1 ASN   224     -39.105   0.038   4.660  1.00 10.00      A   
ATOM   1947  ND2 ASN   224     -37.127   1.091   4.586  1.00 10.00      A   
ATOM   1948 HD21 ASN   224     -36.382   1.386   4.014  1.00 10.00      A   
ATOM   1949 HD22 ASN   224     -37.162   1.250   5.554  1.00 10.00      A   
ATOM   1950  C   ASN   224     -39.454  -0.765   0.701  1.00 10.00      A   
ATOM   1951  O   ASN   224     -40.629  -0.412   0.608  1.00 10.00      A   
ATOM   1952  N   PHE   225     -38.674  -0.969  -0.355  1.00 10.00      A   
ATOM   1953  HN  PHE   225     -37.740  -1.250  -0.214  1.00 10.00      A   
ATOM   1954  CA  PHE   225     -39.159  -0.773  -1.716  1.00 10.00      A   
ATOM   1955  CB  PHE   225     -38.013  -0.929  -2.723  1.00 10.00      A   
ATOM   1956  CG  PHE   225     -38.427  -0.726  -4.152  1.00 10.00      A   
ATOM   1957  CD1 PHE   225     -38.676   0.545  -4.642  1.00 10.00      A   
ATOM   1958  CD2 PHE   225     -38.574  -1.806  -5.006  1.00 10.00      A   
ATOM   1959  CE1 PHE   225     -39.066   0.736  -5.953  1.00 10.00      A   
ATOM   1960  CE2 PHE   225     -38.963  -1.622  -6.316  1.00 10.00      A   
ATOM   1961  CZ  PHE   225     -39.208  -0.350  -6.791  1.00 10.00      A   
ATOM   1962  C   PHE   225     -40.293  -1.745  -2.041  1.00 10.00      A   
ATOM   1963  O   PHE   225     -41.155  -1.465  -2.875  1.00 10.00      A   
ATOM   1964  N   ARG   226     -40.296  -2.884  -1.367  1.00 10.00      A   
ATOM   1965  HN  ARG   226     -39.586  -3.055  -0.709  1.00 10.00      A   
ATOM   1966  CA  ARG   226     -41.326  -3.888  -1.579  1.00 10.00      A   
ATOM   1967  CB  ARG   226     -40.715  -5.290  -1.578  1.00 10.00      A   
ATOM   1968  CG  ARG   226     -39.842  -5.565  -2.790  1.00 10.00      A   
ATOM   1969  CD  ARG   226     -38.811  -6.641  -2.502  1.00 10.00      A   
ATOM   1970  NE  ARG   226     -39.392  -7.983  -2.474  1.00 10.00      A   
ATOM   1971  HE  ARG   226     -40.044  -8.178  -1.762  1.00 10.00      A   
ATOM   1972  CZ  ARG   226     -39.091  -8.937  -3.357  1.00 10.00      A   
ATOM   1973  NH1 ARG   226     -38.234  -8.691  -4.340  1.00 10.00      A   
ATOM   1974 HH11 ARG   226     -38.000  -9.442  -5.026  1.00 10.00      A   
ATOM   1975 HH12 ARG   226     -37.793  -7.750  -4.434  1.00 10.00      A   
ATOM   1976  NH2 ARG   226     -39.644 -10.137  -3.261  1.00 10.00      A   
ATOM   1977 HH21 ARG   226     -40.316 -10.351  -2.491  1.00 10.00      A   
ATOM   1978 HH22 ARG   226     -39.405 -10.878  -3.955  1.00 10.00      A   
ATOM   1979  C   ARG   226     -42.432  -3.769  -0.535  1.00 10.00      A   
ATOM   1980  O   ARG   226     -43.314  -4.625  -0.442  1.00 10.00      A   
ATOM   1981  N   LYS   227     -42.378  -2.700   0.249  1.00 10.00      A   
ATOM   1982  HN  LYS   227     -41.643  -2.061   0.132  1.00 10.00      A   
ATOM   1983  CA  LYS   227     -43.374  -2.455   1.284  1.00 10.00      A   
ATOM   1984  CB  LYS   227     -42.718  -2.369   2.661  1.00 10.00      A   
ATOM   1985  CG  LYS   227     -42.557  -3.707   3.357  1.00 10.00      A   
ATOM   1986  CD  LYS   227     -42.250  -3.519   4.832  1.00 10.00      A   
ATOM   1987  CE  LYS   227     -42.301  -4.838   5.578  1.00 10.00      A   
ATOM   1988  NZ  LYS   227     -42.270  -4.641   7.051  1.00 10.00      A   
ATOM   1989  HZ1 LYS   227     -42.294  -5.562   7.534  1.00 10.00      A   
ATOM   1990  HZ2 LYS   227     -43.093  -4.084   7.355  1.00 10.00      A   
ATOM   1991  HZ3 LYS   227     -41.405  -4.140   7.330  1.00 10.00      A   
ATOM   1992  C   LYS   227     -44.155  -1.176   1.005  1.00 10.00      A   
ATOM   1993  O   LYS   227     -45.053  -0.806   1.769  1.00 10.00      A   
ATOM   1994  N   ILE   228     -43.809  -0.503  -0.083  1.00 10.00      A   
ATOM   1995  HN  ILE   228     -43.093  -0.850  -0.653  1.00 10.00      A   
ATOM   1996  CA  ILE   228     -44.479   0.734  -0.460  1.00 10.00      A   
ATOM   1997  CB  ILE   228     -43.480   1.852  -0.831  1.00 10.00      A   
ATOM   1998  CG1 ILE   228     -42.538   1.395  -1.953  1.00 10.00      A   
ATOM   1999  CG2 ILE   228     -42.691   2.289   0.395  1.00 10.00      A   
ATOM   2000  CD1 ILE   228     -41.663   2.498  -2.517  1.00 10.00      A   
ATOM   2001  C   ILE   228     -45.439   0.497  -1.622  1.00 10.00      A   
ATOM   2002  O   ILE   228     -45.209  -0.375  -2.464  1.00 10.00      A   
ATOM   2003  N   ARG   229     -46.521   1.261  -1.653  1.00 10.00      A   
ATOM   2004  HN  ARG   229     -46.657   1.929  -0.945  1.00 10.00      A   
ATOM   2005  CA  ARG   229     -47.514   1.131  -2.711  1.00 10.00      A   
ATOM   2006  CB  ARG   229     -48.936   1.194  -2.148  1.00 10.00      A   
ATOM   2007  CG  ARG   229     -49.328  -0.008  -1.306  1.00 10.00      A   
ATOM   2008  CD  ARG   229     -50.829  -0.045  -1.050  1.00 10.00      A   
ATOM   2009  NE  ARG   229     -51.296   1.123  -0.299  1.00 10.00      A   
ATOM   2010  HE  ARG   229     -50.956   2.006  -0.580  1.00 10.00      A   
ATOM   2011  CZ  ARG   229     -52.155   1.061   0.721  1.00 10.00      A   
ATOM   2012  NH1 ARG   229     -52.632  -0.114   1.118  1.00 10.00      A   
ATOM   2013 HH11 ARG   229     -52.348  -0.985   0.623  1.00 10.00      A   
ATOM   2014 HH12 ARG   229     -53.297  -0.173   1.923  1.00 10.00      A   
ATOM   2015  NH2 ARG   229     -52.535   2.174   1.336  1.00 10.00      A   
ATOM   2016 HH21 ARG   229     -53.203   2.132   2.137  1.00 10.00      A   
ATOM   2017 HH22 ARG   229     -52.173   3.100   1.015  1.00 10.00      A   
ATOM   2018  C   ARG   229     -47.321   2.197  -3.783  1.00 10.00      A   
ATOM   2019  O   ARG   229     -46.889   1.903  -4.897  1.00 10.00      A   
ATOM   2020  N   ARG   230     -47.633   3.439  -3.440  1.00 10.00      A   
ATOM   2021  HN  ARG   230     -47.967   3.618  -2.536  1.00 10.00      A   
ATOM   2022  CA  ARG   230     -47.498   4.543  -4.379  1.00 10.00      A   
ATOM   2023  CB  ARG   230     -48.857   5.188  -4.646  1.00 10.00      A   
ATOM   2024  CG  ARG   230     -49.700   4.437  -5.660  1.00 10.00      A   
ATOM   2025  CD  ARG   230     -49.089   4.520  -7.051  1.00 10.00      A   
ATOM   2026  NE  ARG   230     -49.596   3.470  -7.929  1.00 10.00      A   
ATOM   2027  HE  ARG   230     -49.091   2.625  -7.957  1.00 10.00      A   
ATOM   2028  CZ  ARG   230     -50.696   3.580  -8.677  1.00 10.00      A   
ATOM   2029  NH1 ARG   230     -51.411   4.702  -8.659  1.00 10.00      A   
ATOM   2030 HH11 ARG   230     -52.273   4.785  -9.241  1.00 10.00      A   
ATOM   2031 HH12 ARG   230     -51.114   5.505  -8.061  1.00 10.00      A   
ATOM   2032  NH2 ARG   230     -51.069   2.564  -9.446  1.00 10.00      A   
ATOM   2033 HH21 ARG   230     -51.932   2.634 -10.032  1.00 10.00      A   
ATOM   2034 HH22 ARG   230     -50.500   1.687  -9.467  1.00 10.00      A   
ATOM   2035  C   ARG   230     -46.508   5.583  -3.878  1.00 10.00      A   
ATOM   2036  O   ARG   230     -46.491   6.722  -4.353  1.00 10.00      A   
ATOM   2037  N   GLY   231     -45.683   5.184  -2.923  1.00 10.00      A   
ATOM   2038  HN  GLY   231     -45.744   4.264  -2.588  1.00 10.00      A   
ATOM   2039  CA  GLY   231     -44.693   6.088  -2.374  1.00 10.00      A   
ATOM   2040  C   GLY   231     -43.501   6.257  -3.294  1.00 10.00      A   
ATOM   2041  O   GLY   231     -43.322   5.478  -4.235  1.00 10.00      A   
ATOM   2042  N   THR   232     -42.693   7.270  -3.028  1.00 10.00      A   
ATOM   2043  HN  THR   232     -42.895   7.857  -2.268  1.00 10.00      A   
ATOM   2044  CA  THR   232     -41.514   7.551  -3.833  1.00 10.00      A   
ATOM   2045  CB  THR   232     -41.274   9.065  -3.888  1.00 10.00      A   
ATOM   2046  OG1 THR   232     -42.020   9.685  -2.827  1.00 10.00      A   
ATOM   2047  HG1 THR   232     -41.487  10.396  -2.429  1.00 10.00      A   
ATOM   2048  CG2 THR   232     -41.746   9.626  -5.218  1.00 10.00      A   
ATOM   2049  C   THR   232     -40.281   6.850  -3.264  1.00 10.00      A   
ATOM   2050  O   THR   232     -39.783   7.215  -2.195  1.00 10.00      A   
ATOM   2051  N   PRO   233     -39.767   5.837  -3.980  1.00 10.00      A   
ATOM   2052  CA  PRO   233     -38.600   5.059  -3.553  1.00 10.00      A   
ATOM   2053  CB  PRO   233     -38.333   4.104  -4.725  1.00 10.00      A   
ATOM   2054  CG  PRO   233     -39.110   4.657  -5.870  1.00 10.00      A   
ATOM   2055  CD  PRO   233     -40.291   5.362  -5.271  1.00 10.00      A   
ATOM   2056  C   PRO   233     -37.363   5.909  -3.269  1.00 10.00      A   
ATOM   2057  O   PRO   233     -36.612   5.617  -2.338  1.00 10.00      A   
ATOM   2058  N   TYR   234     -37.160   6.972  -4.050  1.00 10.00      A   
ATOM   2059  HN  TYR   234     -37.805   7.173  -4.767  1.00 10.00      A   
ATOM   2060  CA  TYR   234     -35.994   7.837  -3.868  1.00 10.00      A   
ATOM   2061  CB  TYR   234     -35.899   8.917  -4.959  1.00 10.00      A   
ATOM   2062  CG  TYR   234     -36.661  10.199  -4.687  1.00 10.00      A   
ATOM   2063  CD1 TYR   234     -36.016  11.320  -4.178  1.00 10.00      A   
ATOM   2064  CD2 TYR   234     -38.020  10.296  -4.955  1.00 10.00      A   
ATOM   2065  CE1 TYR   234     -36.700  12.496  -3.942  1.00 10.00      A   
ATOM   2066  CE2 TYR   234     -38.714  11.467  -4.720  1.00 10.00      A   
ATOM   2067  CZ  TYR   234     -38.050  12.563  -4.214  1.00 10.00      A   
ATOM   2068  OH  TYR   234     -38.737  13.729  -3.977  1.00 10.00      A   
ATOM   2069  HH  TYR   234     -38.335  14.443  -4.488  1.00 10.00      A   
ATOM   2070  C   TYR   234     -35.924   8.431  -2.461  1.00 10.00      A   
ATOM   2071  O   TYR   234     -34.838   8.634  -1.917  1.00 10.00      A   
ATOM   2072  N   GLU   235     -37.084   8.680  -1.862  1.00 10.00      A   
ATOM   2073  HN  GLU   235     -37.922   8.479  -2.333  1.00 10.00      A   
ATOM   2074  CA  GLU   235     -37.134   9.233  -0.517  1.00 10.00      A   
ATOM   2075  CB  GLU   235     -38.494   9.877  -0.244  1.00 10.00      A   
ATOM   2076  CG  GLU   235     -38.730  11.165  -1.011  1.00 10.00      A   
ATOM   2077  CD  GLU   235     -40.044  11.822  -0.652  1.00 10.00      A   
ATOM   2078  OE1 GLU   235     -41.040  11.596  -1.368  1.00 10.00      A   
ATOM   2079  OE2 GLU   235     -40.087  12.575   0.346  1.00 10.00      A   
ATOM   2080  C   GLU   235     -36.861   8.143   0.507  1.00 10.00      A   
ATOM   2081  O   GLU   235     -36.164   8.360   1.499  1.00 10.00      A   
ATOM   2082  N   ILE   236     -37.394   6.961   0.235  1.00 10.00      A   
ATOM   2083  HN  ILE   236     -37.913   6.855  -0.589  1.00 10.00      A   
ATOM   2084  CA  ILE   236     -37.231   5.817   1.119  1.00 10.00      A   
ATOM   2085  CB  ILE   236     -38.035   4.596   0.626  1.00 10.00      A   
ATOM   2086  CG1 ILE   236     -39.474   4.994   0.274  1.00 10.00      A   
ATOM   2087  CG2 ILE   236     -38.025   3.492   1.671  1.00 10.00      A   
ATOM   2088  CD1 ILE   236     -40.282   5.529   1.440  1.00 10.00      A   
ATOM   2089  C   ILE   236     -35.757   5.432   1.254  1.00 10.00      A   
ATOM   2090  O   ILE   236     -35.318   4.976   2.315  1.00 10.00      A   
ATOM   2091  N   PHE   237     -34.997   5.620   0.176  1.00 10.00      A   
ATOM   2092  HN  PHE   237     -35.411   5.967  -0.645  1.00 10.00      A   
ATOM   2093  CA  PHE   237     -33.570   5.306   0.178  1.00 10.00      A   
ATOM   2094  CB  PHE   237     -32.948   5.567  -1.200  1.00 10.00      A   
ATOM   2095  CG  PHE   237     -33.549   4.778  -2.332  1.00 10.00      A   
ATOM   2096  CD1 PHE   237     -34.173   3.561  -2.104  1.00 10.00      A   
ATOM   2097  CD2 PHE   237     -33.485   5.256  -3.632  1.00 10.00      A   
ATOM   2098  CE1 PHE   237     -34.720   2.837  -3.148  1.00 10.00      A   
ATOM   2099  CE2 PHE   237     -34.030   4.537  -4.679  1.00 10.00      A   
ATOM   2100  CZ  PHE   237     -34.650   3.327  -4.436  1.00 10.00      A   
ATOM   2101  C   PHE   237     -32.845   6.147   1.224  1.00 10.00      A   
ATOM   2102  O   PHE   237     -32.060   5.629   2.021  1.00 10.00      A   
ATOM   2103  N   ASN   238     -33.131   7.448   1.222  1.00 10.00      A   
ATOM   2104  HN  ASN   238     -33.782   7.789   0.574  1.00 10.00      A   
ATOM   2105  CA  ASN   238     -32.513   8.379   2.163  1.00 10.00      A   
ATOM   2106  CB  ASN   238     -32.936   9.820   1.859  1.00 10.00      A   
ATOM   2107  CG  ASN   238     -32.089  10.465   0.775  1.00 10.00      A   
ATOM   2108  OD1 ASN   238     -30.869  10.294   0.737  1.00 10.00      A   
ATOM   2109  ND2 ASN   238     -32.728  11.210  -0.114  1.00 10.00      A   
ATOM   2110 HD21 ASN   238     -33.700  11.308  -0.024  1.00 10.00      A   
ATOM   2111 HD22 ASN   238     -32.207  11.626  -0.832  1.00 10.00      A   
ATOM   2112  C   ASN   238     -32.868   8.019   3.598  1.00 10.00      A   
ATOM   2113  O   ASN   238     -32.025   8.094   4.497  1.00 10.00      A   
ATOM   2114  N   VAL   239     -34.117   7.621   3.808  1.00 10.00      A   
ATOM   2115  HN  VAL   239     -34.742   7.589   3.049  1.00 10.00      A   
ATOM   2116  CA  VAL   239     -34.585   7.238   5.134  1.00 10.00      A   
ATOM   2117  CB  VAL   239     -36.114   7.028   5.164  1.00 10.00      A   
ATOM   2118  CG1 VAL   239     -36.581   6.629   6.559  1.00 10.00      A   
ATOM   2119  CG2 VAL   239     -36.834   8.287   4.702  1.00 10.00      A   
ATOM   2120  C   VAL   239     -33.882   5.965   5.603  1.00 10.00      A   
ATOM   2121  O   VAL   239     -33.416   5.887   6.736  1.00 10.00      A   
ATOM   2122  N   SER   240     -33.788   4.982   4.717  1.00 10.00      A   
ATOM   2123  HN  SER   240     -34.167   5.110   3.820  1.00 10.00      A   
ATOM   2124  CA  SER   240     -33.144   3.717   5.042  1.00 10.00      A   
ATOM   2125  CB  SER   240     -33.326   2.718   3.898  1.00 10.00      A   
ATOM   2126  OG  SER   240     -34.702   2.585   3.563  1.00 10.00      A   
ATOM   2127  HG  SER   240     -34.986   3.361   3.059  1.00 10.00      A   
ATOM   2128  C   SER   240     -31.663   3.912   5.381  1.00 10.00      A   
ATOM   2129  O   SER   240     -31.126   3.248   6.273  1.00 10.00      A   
ATOM   2130  N   LEU   241     -31.019   4.843   4.678  1.00 10.00      A   
ATOM   2131  HN  LEU   241     -31.505   5.333   3.980  1.00 10.00      A   
ATOM   2132  CA  LEU   241     -29.609   5.148   4.900  1.00 10.00      A   
ATOM   2133  CB  LEU   241     -29.106   6.140   3.845  1.00 10.00      A   
ATOM   2134  CG  LEU   241     -28.767   5.564   2.468  1.00 10.00      A   
ATOM   2135  CD1 LEU   241     -28.666   6.678   1.437  1.00 10.00      A   
ATOM   2136  CD2 LEU   241     -27.467   4.779   2.525  1.00 10.00      A   
ATOM   2137  C   LEU   241     -29.389   5.730   6.292  1.00 10.00      A   
ATOM   2138  O   LEU   241     -28.402   5.419   6.957  1.00 10.00      A   
ATOM   2139  N   THR   242     -30.328   6.553   6.739  1.00 10.00      A   
ATOM   2140  HN  THR   242     -31.118   6.732   6.182  1.00 10.00      A   
ATOM   2141  CA  THR   242     -30.222   7.191   8.041  1.00 10.00      A   
ATOM   2142  CB  THR   242     -31.003   8.519   8.082  1.00 10.00      A   
ATOM   2143  OG1 THR   242     -32.155   8.427   7.228  1.00 10.00      A   
ATOM   2144  HG1 THR   242     -31.886   8.551   6.309  1.00 10.00      A   
ATOM   2145  CG2 THR   242     -30.123   9.667   7.608  1.00 10.00      A   
ATOM   2146  C   THR   242     -30.677   6.264   9.169  1.00 10.00      A   
ATOM   2147  O   THR   242     -30.509   6.576  10.348  1.00 10.00      A   
ATOM   2148  N   GLN   243     -31.256   5.122   8.804  1.00 10.00      A   
ATOM   2149  HN  GLN   243     -31.380   4.932   7.848  1.00 10.00      A   
ATOM   2150  CA  GLN   243     -31.719   4.155   9.794  1.00 10.00      A   
ATOM   2151  CB  GLN   243     -32.964   3.409   9.300  1.00 10.00      A   
ATOM   2152  CG  GLN   243     -34.197   4.286   9.155  1.00 10.00      A   
ATOM   2153  CD  GLN   243     -34.532   5.053  10.419  1.00 10.00      A   
ATOM   2154  OE1 GLN   243     -34.324   4.567  11.534  1.00 10.00      A   
ATOM   2155  NE2 GLN   243     -35.040   6.265  10.257  1.00 10.00      A   
ATOM   2156 HE21 GLN   243     -35.166   6.597   9.341  1.00 10.00      A   
ATOM   2157 HE22 GLN   243     -35.272   6.785  11.056  1.00 10.00      A   
ATOM   2158  C   GLN   243     -30.617   3.161  10.126  1.00 10.00      A   
ATOM   2159  O   GLN   243     -30.632   2.521  11.178  1.00 10.00      A   
ATOM   2160  N   THR   244     -29.650   3.059   9.226  1.00 10.00      A   
ATOM   2161  HN  THR   244     -29.681   3.625   8.427  1.00 10.00      A   
ATOM   2162  CA  THR   244     -28.535   2.142   9.394  1.00 10.00      A   
ATOM   2163  CB  THR   244     -28.374   1.265   8.138  1.00 10.00      A   
ATOM   2164  OG1 THR   244     -28.656   2.052   6.969  1.00 10.00      A   
ATOM   2165  HG1 THR   244     -29.612   2.104   6.834  1.00 10.00      A   
ATOM   2166  CG2 THR   244     -29.325   0.078   8.184  1.00 10.00      A   
ATOM   2167  C   THR   244     -27.239   2.914   9.636  1.00 10.00      A   
ATOM   2168  O   THR   244     -26.146   2.354   9.548  1.00 10.00      A   
ATOM   2169  N   LEU   245     -27.379   4.197   9.968  1.00 10.00      A   
ATOM   2170  HN  LEU   245     -28.282   4.561  10.060  1.00 10.00      A   
ATOM   2171  CA  LEU   245     -26.240   5.078  10.209  1.00 10.00      A   
ATOM   2172  CB  LEU   245     -26.722   6.476  10.617  1.00 10.00      A   
ATOM   2173  CG  LEU   245     -25.654   7.426  11.168  1.00 10.00      A   
ATOM   2174  CD1 LEU   245     -24.765   7.959  10.053  1.00 10.00      A   
ATOM   2175  CD2 LEU   245     -26.291   8.564  11.950  1.00 10.00      A   
ATOM   2176  C   LEU   245     -25.283   4.528  11.263  1.00 10.00      A   
ATOM   2177  O   LEU   245     -24.063   4.628  11.116  1.00 10.00      A   
ATOM   2178  N   HIS   246     -25.825   3.954  12.327  1.00 10.00      A   
ATOM   2179  HN  HIS   246     -26.805   3.902  12.402  1.00 10.00      A   
ATOM   2180  CA  HIS   246     -24.988   3.409  13.384  1.00 10.00      A   
ATOM   2181  CB  HIS   246     -25.636   3.575  14.759  1.00 10.00      A   
ATOM   2182  CG  HIS   246     -24.641   3.751  15.868  1.00 10.00      A   
ATOM   2183  ND1 HIS   246     -23.656   4.716  15.850  1.00 10.00      A   
ATOM   2184  HD1 HIS   246     -23.507   5.377  15.133  1.00 10.00      A   
ATOM   2185  CD2 HIS   246     -24.476   3.074  17.029  1.00 10.00      A   
ATOM   2186  CE1 HIS   246     -22.930   4.622  16.949  1.00 10.00      A   
ATOM   2187  NE2 HIS   246     -23.406   3.636  17.679  1.00 10.00      A   
ATOM   2188  HE2 HIS   246     -23.042   3.344  18.547  1.00 10.00      A   
ATOM   2189  C   HIS   246     -24.627   1.954  13.120  1.00 10.00      A   
ATOM   2190  O   HIS   246     -23.584   1.476  13.564  1.00 10.00      A   
ATOM   2191  N   ARG   247     -25.486   1.260  12.387  1.00 10.00      A   
ATOM   2192  HN  ARG   247     -26.300   1.701  12.062  1.00 10.00      A   
ATOM   2193  CA  ARG   247     -25.259  -0.142  12.057  1.00 10.00      A   
ATOM   2194  CB  ARG   247     -26.463  -0.714  11.299  1.00 10.00      A   
ATOM   2195  CG  ARG   247     -26.382  -2.210  11.029  1.00 10.00      A   
ATOM   2196  CD  ARG   247     -26.855  -3.027  12.223  1.00 10.00      A   
ATOM   2197  NE  ARG   247     -28.299  -3.267  12.191  1.00 10.00      A   
ATOM   2198  HE  ARG   247     -28.882  -2.543  12.518  1.00 10.00      A   
ATOM   2199  CZ  ARG   247     -28.865  -4.397  11.750  1.00 10.00      A   
ATOM   2200  NH1 ARG   247     -28.113  -5.402  11.308  1.00 10.00      A   
ATOM   2201 HH11 ARG   247     -27.073  -5.316  11.301  1.00 10.00      A   
ATOM   2202 HH12 ARG   247     -28.560  -6.282  10.964  1.00 10.00      A   
ATOM   2203  NH2 ARG   247     -30.185  -4.527  11.759  1.00 10.00      A   
ATOM   2204 HH21 ARG   247     -30.628  -5.410  11.416  1.00 10.00      A   
ATOM   2205 HH22 ARG   247     -30.788  -3.749  12.109  1.00 10.00      A   
ATOM   2206  C   ARG   247     -23.986  -0.296  11.224  1.00 10.00      A   
ATOM   2207  O   ARG   247     -23.205  -1.231  11.426  1.00 10.00      A   
ATOM   2208  N   THR   248     -23.768   0.649  10.317  1.00 10.00      A   
ATOM   2209  HN  THR   248     -24.415   1.385  10.228  1.00 10.00      A   
ATOM   2210  CA  THR   248     -22.599   0.635   9.442  1.00 10.00      A   
ATOM   2211  CB  THR   248     -22.749   1.668   8.308  1.00 10.00      A   
ATOM   2212  OG1 THR   248     -23.543   2.771   8.769  1.00 10.00      A   
ATOM   2213  HG1 THR   248     -24.393   2.769   8.307  1.00 10.00      A   
ATOM   2214  CG2 THR   248     -23.417   1.043   7.095  1.00 10.00      A   
ATOM   2215  C   THR   248     -21.315   0.931  10.214  1.00 10.00      A   
ATOM   2216  O   THR   248     -20.214   0.669   9.730  1.00 10.00      A   
ATOM   2217  N   LEU   249     -21.462   1.471  11.422  1.00 10.00      A   
ATOM   2218  HN  LEU   249     -22.364   1.650  11.760  1.00 10.00      A   
ATOM   2219  CA  LEU   249     -20.311   1.809  12.250  1.00 10.00      A   
ATOM   2220  CB  LEU   249     -20.529   3.158  12.945  1.00 10.00      A   
ATOM   2221  CG  LEU   249     -19.288   3.828  13.546  1.00 10.00      A   
ATOM   2222  CD1 LEU   249     -18.342   4.303  12.452  1.00 10.00      A   
ATOM   2223  CD2 LEU   249     -19.692   4.985  14.446  1.00 10.00      A   
ATOM   2224  C   LEU   249     -20.014   0.720  13.280  1.00 10.00      A   
ATOM   2225  O   LEU   249     -18.948   0.713  13.892  1.00 10.00      A   
ATOM   2226  N   ILE   250     -20.957  -0.193  13.476  1.00 10.00      A   
ATOM   2227  HN  ILE   250     -21.792  -0.137  12.968  1.00 10.00      A   
ATOM   2228  CA  ILE   250     -20.775  -1.278  14.439  1.00 10.00      A   
ATOM   2229  CB  ILE   250     -22.063  -1.536  15.255  1.00 10.00      A   
ATOM   2230  CG1 ILE   250     -22.441  -0.291  16.063  1.00 10.00      A   
ATOM   2231  CG2 ILE   250     -21.893  -2.737  16.178  1.00 10.00      A   
ATOM   2232  CD1 ILE   250     -23.743  -0.424  16.826  1.00 10.00      A   
ATOM   2233  C   ILE   250     -20.341  -2.566  13.743  1.00 10.00      A   
ATOM   2234  O   ILE   250     -19.495  -3.307  14.251  1.00 10.00      A   
ATOM   2235  N   THR   251     -20.916  -2.818  12.577  1.00 10.00      A   
ATOM   2236  HN  THR   251     -21.564  -2.178  12.217  1.00 10.00      A   
ATOM   2237  CA  THR   251     -20.604  -4.017  11.808  1.00 10.00      A   
ATOM   2238  CB  THR   251     -21.491  -4.113  10.550  1.00 10.00      A   
ATOM   2239  OG1 THR   251     -22.857  -3.873  10.914  1.00 10.00      A   
ATOM   2240  HG1 THR   251     -23.018  -2.921  10.932  1.00 10.00      A   
ATOM   2241  CG2 THR   251     -21.382  -5.491   9.913  1.00 10.00      A   
ATOM   2242  C   THR   251     -19.128  -4.054  11.405  1.00 10.00      A   
ATOM   2243  O   THR   251     -18.583  -3.056  10.933  1.00 10.00      A   
ATOM   2244  N   SER   252     -18.497  -5.210  11.631  1.00 10.00      A   
ATOM   2245  HN  SER   252     -19.001  -5.944  12.039  1.00 10.00      A   
ATOM   2246  CA  SER   252     -17.090  -5.436  11.302  1.00 10.00      A   
ATOM   2247  CB  SER   252     -16.760  -5.048   9.855  1.00 10.00      A   
ATOM   2248  OG  SER   252     -17.584  -5.755   8.939  1.00 10.00      A   
ATOM   2249  HG  SER   252     -17.609  -5.280   8.097  1.00 10.00      A   
ATOM   2250  C   SER   252     -16.133  -4.783  12.302  1.00 10.00      A   
ATOM   2251  O   SER   252     -14.917  -4.791  12.104  1.00 10.00      A   
ATOM   2252  N   GLY   253     -16.681  -4.245  13.386  1.00 10.00      A   
ATOM   2253  HN  GLY   253     -17.658  -4.271  13.496  1.00 10.00      A   
ATOM   2254  CA  GLY   253     -15.857  -3.613  14.400  1.00 10.00      A   
ATOM   2255  C   GLY   253     -14.937  -4.610  15.079  1.00 10.00      A   
ATOM   2256  O   GLY   253     -13.764  -4.320  15.332  1.00 10.00      A   
ATOM   2257  N   THR   254     -15.471  -5.791  15.364  1.00 10.00      A   
ATOM   2258  HN  THR   254     -16.415  -5.949  15.152  1.00 10.00      A   
ATOM   2259  CA  THR   254     -14.705  -6.854  15.997  1.00 10.00      A   
ATOM   2260  CB  THR   254     -15.619  -8.036  16.367  1.00 10.00      A   
ATOM   2261  OG1 THR   254     -16.886  -7.527  16.794  1.00 10.00      A   
ATOM   2262  HG1 THR   254     -16.747  -6.860  17.476  1.00 10.00      A   
ATOM   2263  CG2 THR   254     -15.005  -8.858  17.491  1.00 10.00      A   
ATOM   2264  C   THR   254     -13.602  -7.347  15.066  1.00 10.00      A   
ATOM   2265  O   THR   254     -12.515  -7.712  15.514  1.00 10.00      A   
ATOM   2266  N   THR   255     -13.881  -7.341  13.765  1.00 10.00      A   
ATOM   2267  HN  THR   255     -14.762  -7.032  13.462  1.00 10.00      A   
ATOM   2268  CA  THR   255     -12.912  -7.780  12.775  1.00 10.00      A   
ATOM   2269  CB  THR   255     -13.518  -7.755  11.362  1.00 10.00      A   
ATOM   2270  OG1 THR   255     -14.941  -7.916  11.460  1.00 10.00      A   
ATOM   2271  HG1 THR   255     -15.155  -8.853  11.548  1.00 10.00      A   
ATOM   2272  CG2 THR   255     -12.943  -8.885  10.522  1.00 10.00      A   
ATOM   2273  C   THR   255     -11.674  -6.888  12.817  1.00 10.00      A   
ATOM   2274  O   THR   255     -10.543  -7.372  12.726  1.00 10.00      A   
ATOM   2275  N   LEU   256     -11.901  -5.583  12.974  1.00 10.00      A   
ATOM   2276  HN  LEU   256     -12.829  -5.265  13.031  1.00 10.00      A   
ATOM   2277  CA  LEU   256     -10.814  -4.615  13.055  1.00 10.00      A   
ATOM   2278  CB  LEU   256     -11.382  -3.201  13.225  1.00 10.00      A   
ATOM   2279  CG  LEU   256     -10.365  -2.083  13.480  1.00 10.00      A   
ATOM   2280  CD1 LEU   256      -9.673  -1.676  12.189  1.00 10.00      A   
ATOM   2281  CD2 LEU   256     -11.031  -0.886  14.140  1.00 10.00      A   
ATOM   2282  C   LEU   256      -9.904  -4.951  14.232  1.00 10.00      A   
ATOM   2283  O   LEU   256      -8.677  -4.883  14.125  1.00 10.00      A   
ATOM   2284  N   MET   257     -10.526  -5.339  15.342  1.00 10.00      A   
ATOM   2285  HN  MET   257     -11.506  -5.385  15.341  1.00 10.00      A   
ATOM   2286  CA  MET   257      -9.801  -5.703  16.556  1.00 10.00      A   
ATOM   2287  CB  MET   257     -10.784  -6.026  17.686  1.00 10.00      A   
ATOM   2288  CG  MET   257     -11.691  -4.873  18.090  1.00 10.00      A   
ATOM   2289  SD  MET   257     -13.047  -5.401  19.158  1.00 10.00      A   
ATOM   2290  CE  MET   257     -12.140  -6.119  20.528  1.00 10.00      A   
ATOM   2291  C   MET   257      -8.913  -6.917  16.302  1.00 10.00      A   
ATOM   2292  O   MET   257      -7.742  -6.939  16.685  1.00 10.00      A   
ATOM   2293  N   VAL   258      -9.481  -7.924  15.641  1.00 10.00      A   
ATOM   2294  HN  VAL   258     -10.419  -7.838  15.360  1.00 10.00      A   
ATOM   2295  CA  VAL   258      -8.756  -9.154  15.327  1.00 10.00      A   
ATOM   2296  CB  VAL   258      -9.661 -10.186  14.614  1.00 10.00      A   
ATOM   2297  CG1 VAL   258      -8.888 -11.458  14.292  1.00 10.00      A   
ATOM   2298  CG2 VAL   258     -10.877 -10.510  15.470  1.00 10.00      A   
ATOM   2299  C   VAL   258      -7.527  -8.869  14.464  1.00 10.00      A   
ATOM   2300  O   VAL   258      -6.432  -9.364  14.744  1.00 10.00      A   
ATOM   2301  N   ILE   259      -7.713  -8.058  13.429  1.00 10.00      A   
ATOM   2302  HN  ILE   259      -8.612  -7.693  13.265  1.00 10.00      A   
ATOM   2303  CA  ILE   259      -6.624  -7.700  12.523  1.00 10.00      A   
ATOM   2304  CB  ILE   259      -7.140  -6.899  11.306  1.00 10.00      A   
ATOM   2305  CG1 ILE   259      -8.230  -7.692  10.580  1.00 10.00      A   
ATOM   2306  CG2 ILE   259      -6.001  -6.568  10.349  1.00 10.00      A   
ATOM   2307  CD1 ILE   259      -8.943  -6.910   9.497  1.00 10.00      A   
ATOM   2308  C   ILE   259      -5.538  -6.906  13.257  1.00 10.00      A   
ATOM   2309  O   ILE   259      -4.344  -7.044  12.965  1.00 10.00      A   
ATOM   2310  N   LEU   260      -5.956  -6.084  14.217  1.00 10.00      A   
ATOM   2311  HN  LEU   260      -6.918  -6.013  14.398  1.00 10.00      A   
ATOM   2312  CA  LEU   260      -5.021  -5.280  15.002  1.00 10.00      A   
ATOM   2313  CB  LEU   260      -5.774  -4.319  15.930  1.00 10.00      A   
ATOM   2314  CG  LEU   260      -6.420  -3.098  15.273  1.00 10.00      A   
ATOM   2315  CD1 LEU   260      -7.308  -2.369  16.268  1.00 10.00      A   
ATOM   2316  CD2 LEU   260      -5.359  -2.160  14.718  1.00 10.00      A   
ATOM   2317  C   LEU   260      -4.102  -6.178  15.824  1.00 10.00      A   
ATOM   2318  O   LEU   260      -2.911  -5.899  15.975  1.00 10.00      A   
ATOM   2319  N   MET   261      -4.667  -7.263  16.343  1.00 10.00      A   
ATOM   2320  HN  MET   261      -5.620  -7.432  16.175  1.00 10.00      A   
ATOM   2321  CA  MET   261      -3.912  -8.209  17.149  1.00 10.00      A   
ATOM   2322  CB  MET   261      -4.830  -9.289  17.728  1.00 10.00      A   
ATOM   2323  CG  MET   261      -5.745  -8.801  18.841  1.00 10.00      A   
ATOM   2324  SD  MET   261      -6.619 -10.148  19.671  1.00 10.00      A   
ATOM   2325  CE  MET   261      -7.604 -10.807  18.325  1.00 10.00      A   
ATOM   2326  C   MET   261      -2.803  -8.856  16.331  1.00 10.00      A   
ATOM   2327  O   MET   261      -1.658  -8.928  16.774  1.00 10.00      A   
ATOM   2328  N   LEU   262      -3.143  -9.301  15.125  1.00 10.00      A   
ATOM   2329  HN  LEU   262      -4.069  -9.192  14.819  1.00 10.00      A   
ATOM   2330  CA  LEU   262      -2.178  -9.949  14.247  1.00 10.00      A   
ATOM   2331  CB  LEU   262      -2.858 -10.458  12.976  1.00 10.00      A   
ATOM   2332  CG  LEU   262      -2.003 -11.328  12.053  1.00 10.00      A   
ATOM   2333  CD1 LEU   262      -1.517 -12.575  12.778  1.00 10.00      A   
ATOM   2334  CD2 LEU   262      -2.785 -11.700  10.806  1.00 10.00      A   
ATOM   2335  C   LEU   262      -1.022  -9.015  13.903  1.00 10.00      A   
ATOM   2336  O   LEU   262       0.123  -9.454  13.776  1.00 10.00      A   
ATOM   2337  N   TYR   263      -1.324  -7.728  13.765  1.00 10.00      A   
ATOM   2338  HN  TYR   263      -2.258  -7.443  13.869  1.00 10.00      A   
ATOM   2339  CA  TYR   263      -0.309  -6.730  13.448  1.00 10.00      A   
ATOM   2340  CB  TYR   263      -0.966  -5.363  13.228  1.00 10.00      A   
ATOM   2341  CG  TYR   263      -0.009  -4.242  12.876  1.00 10.00      A   
ATOM   2342  CD1 TYR   263       1.062  -4.452  12.015  1.00 10.00      A   
ATOM   2343  CD2 TYR   263      -0.180  -2.969  13.405  1.00 10.00      A   
ATOM   2344  CE1 TYR   263       1.935  -3.431  11.694  1.00 10.00      A   
ATOM   2345  CE2 TYR   263       0.687  -1.940  13.087  1.00 10.00      A   
ATOM   2346  CZ  TYR   263       1.743  -2.177  12.232  1.00 10.00      A   
ATOM   2347  OH  TYR   263       2.611  -1.154  11.916  1.00 10.00      A   
ATOM   2348  HH  TYR   263       3.080  -1.377  11.087  1.00 10.00      A   
ATOM   2349  C   TYR   263       0.731  -6.652  14.564  1.00 10.00      A   
ATOM   2350  O   TYR   263       1.929  -6.511  14.308  1.00 10.00      A   
ATOM   2351  N   LEU   264       0.265  -6.767  15.798  1.00 10.00      A   
ATOM   2352  HN  LEU   264      -0.698  -6.895  15.935  1.00 10.00      A   
ATOM   2353  CA  LEU   264       1.145  -6.708  16.954  1.00 10.00      A   
ATOM   2354  CB  LEU   264       0.353  -6.339  18.207  1.00 10.00      A   
ATOM   2355  CG  LEU   264      -0.273  -4.942  18.218  1.00 10.00      A   
ATOM   2356  CD1 LEU   264      -1.170  -4.771  19.431  1.00 10.00      A   
ATOM   2357  CD2 LEU   264       0.805  -3.868  18.191  1.00 10.00      A   
ATOM   2358  C   LEU   264       1.875  -8.030  17.156  1.00 10.00      A   
ATOM   2359  O   LEU   264       3.030  -8.051  17.574  1.00 10.00      A   
ATOM   2360  N   PHE   265       1.194  -9.130  16.860  1.00 10.00      A   
ATOM   2361  HN  PHE   265       0.267  -9.049  16.543  1.00 10.00      A   
ATOM   2362  CA  PHE   265       1.783 -10.456  17.006  1.00 10.00      A   
ATOM   2363  CB  PHE   265       0.718 -11.549  16.886  1.00 10.00      A   
ATOM   2364  CG  PHE   265      -0.262 -11.578  18.024  1.00 10.00      A   
ATOM   2365  CD1 PHE   265      -1.578 -11.948  17.811  1.00 10.00      A   
ATOM   2366  CD2 PHE   265       0.129 -11.236  19.306  1.00 10.00      A   
ATOM   2367  CE1 PHE   265      -2.486 -11.974  18.854  1.00 10.00      A   
ATOM   2368  CE2 PHE   265      -0.773 -11.260  20.352  1.00 10.00      A   
ATOM   2369  CZ  PHE   265      -2.082 -11.630  20.127  1.00 10.00      A   
ATOM   2370  C   PHE   265       2.884 -10.688  15.982  1.00 10.00      A   
ATOM   2371  O   PHE   265       3.971 -11.153  16.326  1.00 10.00      A   
ATOM   2372  N   GLY   266       2.598 -10.367  14.725  1.00 10.00      A   
ATOM   2373  HN  GLY   266       1.713  -9.997  14.511  1.00 10.00      A   
ATOM   2374  CA  GLY   266       3.573 -10.554  13.672  1.00 10.00      A   
ATOM   2375  C   GLY   266       4.698  -9.541  13.733  1.00 10.00      A   
ATOM   2376  O   GLY   266       5.868  -9.907  13.849  1.00 10.00      A   
ATOM   2377  N   GLY   267       4.348  -8.266  13.670  1.00 10.00      A   
ATOM   2378  HN  GLY   267       3.401  -8.027  13.598  1.00 10.00      A   
ATOM   2379  CA  GLY   267       5.350  -7.227  13.715  1.00 10.00      A   
ATOM   2380  C   GLY   267       5.868  -6.876  12.334  1.00 10.00      A   
ATOM   2381  O   GLY   267       5.094  -6.821  11.378  1.00 10.00      A   
ATOM   2382  N   PRO   268       7.183  -6.661  12.198  1.00 10.00      A   
ATOM   2383  CA  PRO   268       7.807  -6.294  10.920  1.00 10.00      A   
ATOM   2384  CB  PRO   268       9.291  -6.123  11.272  1.00 10.00      A   
ATOM   2385  CG  PRO   268       9.476  -6.865  12.551  1.00 10.00      A   
ATOM   2386  CD  PRO   268       8.171  -6.761  13.284  1.00 10.00      A   
ATOM   2387  C   PRO   268       7.635  -7.366   9.844  1.00 10.00      A   
ATOM   2388  O   PRO   268       7.535  -7.054   8.655  1.00 10.00      A   
ATOM   2389  N   VAL   269       7.583  -8.626  10.266  1.00 10.00      A   
ATOM   2390  HN  VAL   269       7.648  -8.810  11.229  1.00 10.00      A   
ATOM   2391  CA  VAL   269       7.431  -9.741   9.333  1.00 10.00      A   
ATOM   2392  CB  VAL   269       7.723 -11.107  10.007  1.00 10.00      A   
ATOM   2393  CG1 VAL   269       6.664 -11.463  11.040  1.00 10.00      A   
ATOM   2394  CG2 VAL   269       7.875 -12.216   8.976  1.00 10.00      A   
ATOM   2395  C   VAL   269       6.041  -9.741   8.684  1.00 10.00      A   
ATOM   2396  O   VAL   269       5.856 -10.249   7.576  1.00 10.00      A   
ATOM   2397  N   LEU   270       5.072  -9.145   9.368  1.00 10.00      A   
ATOM   2398  HN  LEU   270       5.282  -8.725  10.231  1.00 10.00      A   
ATOM   2399  CA  LEU   270       3.707  -9.080   8.862  1.00 10.00      A   
ATOM   2400  CB  LEU   270       2.751  -9.849   9.781  1.00 10.00      A   
ATOM   2401  CG  LEU   270       2.885 -11.375   9.774  1.00 10.00      A   
ATOM   2402  CD1 LEU   270       1.876 -12.005  10.721  1.00 10.00      A   
ATOM   2403  CD2 LEU   270       2.718 -11.925   8.365  1.00 10.00      A   
ATOM   2404  C   LEU   270       3.252  -7.635   8.727  1.00 10.00      A   
ATOM   2405  O   LEU   270       2.063  -7.340   8.813  1.00 10.00      A   
ATOM   2406  N   GLU   271       4.211  -6.742   8.505  1.00 10.00      A   
ATOM   2407  HN  GLU   271       5.140  -7.049   8.429  1.00 10.00      A   
ATOM   2408  CA  GLU   271       3.927  -5.319   8.361  1.00 10.00      A   
ATOM   2409  CB  GLU   271       5.236  -4.538   8.196  1.00 10.00      A   
ATOM   2410  CG  GLU   271       5.084  -3.025   8.220  1.00 10.00      A   
ATOM   2411  CD  GLU   271       4.954  -2.467   9.623  1.00 10.00      A   
ATOM   2412  OE1 GLU   271       5.746  -2.865  10.505  1.00 10.00      A   
ATOM   2413  OE2 GLU   271       4.074  -1.609   9.844  1.00 10.00      A   
ATOM   2414  C   GLU   271       3.017  -5.072   7.163  1.00 10.00      A   
ATOM   2415  O   GLU   271       1.900  -4.572   7.311  1.00 10.00      A   
ATOM   2416  N   GLY   272       3.492  -5.456   5.983  1.00 10.00      A   
ATOM   2417  HN  GLY   272       4.377  -5.886   5.939  1.00 10.00      A   
ATOM   2418  CA  GLY   272       2.718  -5.264   4.768  1.00 10.00      A   
ATOM   2419  C   GLY   272       1.416  -6.041   4.788  1.00 10.00      A   
ATOM   2420  O   GLY   272       0.379  -5.544   4.340  1.00 10.00      A   
ATOM   2421  N   PHE   273       1.469  -7.252   5.327  1.00 10.00      A   
ATOM   2422  HN  PHE   273       2.327  -7.581   5.673  1.00 10.00      A   
ATOM   2423  CA  PHE   273       0.293  -8.109   5.414  1.00 10.00      A   
ATOM   2424  CB  PHE   273       0.668  -9.462   6.026  1.00 10.00      A   
ATOM   2425  CG  PHE   273      -0.453 -10.461   6.055  1.00 10.00      A   
ATOM   2426  CD1 PHE   273      -0.774 -11.192   4.923  1.00 10.00      A   
ATOM   2427  CD2 PHE   273      -1.179 -10.677   7.215  1.00 10.00      A   
ATOM   2428  CE1 PHE   273      -1.796 -12.120   4.947  1.00 10.00      A   
ATOM   2429  CE2 PHE   273      -2.203 -11.602   7.246  1.00 10.00      A   
ATOM   2430  CZ  PHE   273      -2.513 -12.325   6.110  1.00 10.00      A   
ATOM   2431  C   PHE   273      -0.803  -7.443   6.242  1.00 10.00      A   
ATOM   2432  O   PHE   273      -1.958  -7.370   5.821  1.00 10.00      A   
ATOM   2433  N   SER   274      -0.428  -6.935   7.408  1.00 10.00      A   
ATOM   2434  HN  SER   274       0.516  -6.995   7.677  1.00 10.00      A   
ATOM   2435  CA  SER   274      -1.378  -6.288   8.297  1.00 10.00      A   
ATOM   2436  CB  SER   274      -0.776  -6.109   9.686  1.00 10.00      A   
ATOM   2437  OG  SER   274      -0.268  -7.339  10.176  1.00 10.00      A   
ATOM   2438  HG  SER   274       0.633  -7.461   9.848  1.00 10.00      A   
ATOM   2439  C   SER   274      -1.865  -4.953   7.743  1.00 10.00      A   
ATOM   2440  O   SER   274      -3.039  -4.615   7.886  1.00 10.00      A   
ATOM   2441  N   LEU   275      -0.975  -4.202   7.101  1.00 10.00      A   
ATOM   2442  HN  LEU   275      -0.048  -4.521   7.007  1.00 10.00      A   
ATOM   2443  CA  LEU   275      -1.348  -2.907   6.535  1.00 10.00      A   
ATOM   2444  CB  LEU   275      -0.136  -2.189   5.940  1.00 10.00      A   
ATOM   2445  CG  LEU   275       0.925  -1.716   6.935  1.00 10.00      A   
ATOM   2446  CD1 LEU   275       2.042  -0.977   6.214  1.00 10.00      A   
ATOM   2447  CD2 LEU   275       0.307  -0.849   8.026  1.00 10.00      A   
ATOM   2448  C   LEU   275      -2.446  -3.060   5.487  1.00 10.00      A   
ATOM   2449  O   LEU   275      -3.428  -2.313   5.489  1.00 10.00      A   
ATOM   2450  N   THR   276      -2.287  -4.043   4.609  1.00 10.00      A   
ATOM   2451  HN  THR   276      -1.482  -4.603   4.655  1.00 10.00      A   
ATOM   2452  CA  THR   276      -3.267  -4.301   3.564  1.00 10.00      A   
ATOM   2453  CB  THR   276      -2.781  -5.422   2.622  1.00 10.00      A   
ATOM   2454  OG1 THR   276      -1.396  -5.211   2.316  1.00 10.00      A   
ATOM   2455  HG1 THR   276      -0.856  -5.802   2.859  1.00 10.00      A   
ATOM   2456  CG2 THR   276      -3.578  -5.421   1.326  1.00 10.00      A   
ATOM   2457  C   THR   276      -4.622  -4.686   4.165  1.00 10.00      A   
ATOM   2458  O   THR   276      -5.675  -4.306   3.646  1.00 10.00      A   
ATOM   2459  N   MET   277      -4.589  -5.422   5.269  1.00 10.00      A   
ATOM   2460  HN  MET   277      -3.722  -5.686   5.643  1.00 10.00      A   
ATOM   2461  CA  MET   277      -5.811  -5.853   5.935  1.00 10.00      A   
ATOM   2462  CB  MET   277      -5.524  -7.020   6.881  1.00 10.00      A   
ATOM   2463  CG  MET   277      -5.147  -8.315   6.180  1.00 10.00      A   
ATOM   2464  SD  MET   277      -6.558  -9.136   5.409  1.00 10.00      A   
ATOM   2465  CE  MET   277      -7.502  -9.628   6.851  1.00 10.00      A   
ATOM   2466  C   MET   277      -6.459  -4.705   6.701  1.00 10.00      A   
ATOM   2467  O   MET   277      -7.667  -4.487   6.597  1.00 10.00      A   
ATOM   2468  N   LEU   278      -5.643  -3.974   7.457  1.00 10.00      A   
ATOM   2469  HN  LEU   278      -4.688  -4.207   7.484  1.00 10.00      A   
ATOM   2470  CA  LEU   278      -6.112  -2.841   8.256  1.00 10.00      A   
ATOM   2471  CB  LEU   278      -4.936  -2.185   9.001  1.00 10.00      A   
ATOM   2472  CG  LEU   278      -5.280  -1.126  10.064  1.00 10.00      A   
ATOM   2473  CD1 LEU   278      -4.226  -1.113  11.161  1.00 10.00      A   
ATOM   2474  CD2 LEU   278      -5.400   0.259   9.438  1.00 10.00      A   
ATOM   2475  C   LEU   278      -6.826  -1.810   7.388  1.00 10.00      A   
ATOM   2476  O   LEU   278      -7.959  -1.419   7.675  1.00 10.00      A   
ATOM   2477  N   ILE   279      -6.157  -1.376   6.328  1.00 10.00      A   
ATOM   2478  HN  ILE   279      -5.257  -1.732   6.151  1.00 10.00      A   
ATOM   2479  CA  ILE   279      -6.724  -0.389   5.415  1.00 10.00      A   
ATOM   2480  CB  ILE   279      -5.676   0.111   4.391  1.00 10.00      A   
ATOM   2481  CG1 ILE   279      -4.473   0.729   5.116  1.00 10.00      A   
ATOM   2482  CG2 ILE   279      -6.292   1.126   3.438  1.00 10.00      A   
ATOM   2483  CD1 ILE   279      -3.295   1.025   4.211  1.00 10.00      A   
ATOM   2484  C   ILE   279      -7.937  -0.966   4.688  1.00 10.00      A   
ATOM   2485  O   ILE   279      -8.940  -0.283   4.488  1.00 10.00      A   
ATOM   2486  N   GLY   280      -7.849  -2.243   4.337  1.00 10.00      A   
ATOM   2487  HN  GLY   280      -7.036  -2.744   4.556  1.00 10.00      A   
ATOM   2488  CA  GLY   280      -8.934  -2.907   3.638  1.00 10.00      A   
ATOM   2489  C   GLY   280     -10.237  -2.891   4.416  1.00 10.00      A   
ATOM   2490  O   GLY   280     -11.299  -2.620   3.856  1.00 10.00      A   
ATOM   2491  N   VAL   281     -10.159  -3.143   5.716  1.00 10.00      A   
ATOM   2492  HN  VAL   281      -9.281  -3.328   6.119  1.00 10.00      A   
ATOM   2493  CA  VAL   281     -11.352  -3.164   6.561  1.00 10.00      A   
ATOM   2494  CB  VAL   281     -11.135  -4.022   7.833  1.00 10.00      A   
ATOM   2495  CG1 VAL   281     -10.303  -3.284   8.873  1.00 10.00      A   
ATOM   2496  CG2 VAL   281     -12.461  -4.488   8.417  1.00 10.00      A   
ATOM   2497  C   VAL   281     -11.799  -1.744   6.936  1.00 10.00      A   
ATOM   2498  O   VAL   281     -12.807  -1.551   7.617  1.00 10.00      A   
ATOM   2499  N   SER   282     -11.052  -0.750   6.477  1.00 10.00      A   
ATOM   2500  HN  SER   282     -10.260  -0.954   5.934  1.00 10.00      A   
ATOM   2501  CA  SER   282     -11.378   0.638   6.775  1.00 10.00      A   
ATOM   2502  CB  SER   282     -10.139   1.384   7.283  1.00 10.00      A   
ATOM   2503  OG  SER   282      -9.544   0.707   8.381  1.00 10.00      A   
ATOM   2504  HG  SER   282      -9.127  -0.110   8.067  1.00 10.00      A   
ATOM   2505  C   SER   282     -11.982   1.359   5.566  1.00 10.00      A   
ATOM   2506  O   SER   282     -12.494   2.471   5.697  1.00 10.00      A   
ATOM   2507  N   ILE   283     -11.942   0.721   4.396  1.00 10.00      A   
ATOM   2508  HN  ILE   283     -11.545  -0.175   4.349  1.00 10.00      A   
ATOM   2509  CA  ILE   283     -12.478   1.333   3.177  1.00 10.00      A   
ATOM   2510  CB  ILE   283     -12.065   0.572   1.891  1.00 10.00      A   
ATOM   2511  CG1 ILE   283     -12.729  -0.808   1.831  1.00 10.00      A   
ATOM   2512  CG2 ILE   283     -10.550   0.451   1.799  1.00 10.00      A   
ATOM   2513  CD1 ILE   283     -12.533  -1.535   0.517  1.00 10.00      A   
ATOM   2514  C   ILE   283     -14.000   1.472   3.233  1.00 10.00      A   
ATOM   2515  O   ILE   283     -14.573   2.366   2.605  1.00 10.00      A   
ATOM   2516  N   GLY   284     -14.642   0.598   4.008  1.00 10.00      A   
ATOM   2517  HN  GLY   284     -14.124  -0.072   4.499  1.00 10.00      A   
ATOM   2518  CA  GLY   284     -16.090   0.625   4.134  1.00 10.00      A   
ATOM   2519  C   GLY   284     -16.591   1.906   4.765  1.00 10.00      A   
ATOM   2520  O   GLY   284     -17.618   2.445   4.362  1.00 10.00      A   
ATOM   2521  N   THR   285     -15.851   2.411   5.739  1.00 10.00      A   
ATOM   2522  HN  THR   285     -15.035   1.943   6.016  1.00 10.00      A   
ATOM   2523  CA  THR   285     -16.234   3.633   6.424  1.00 10.00      A   
ATOM   2524  CB  THR   285     -15.861   3.550   7.912  1.00 10.00      A   
ATOM   2525  OG1 THR   285     -15.803   2.167   8.292  1.00 10.00      A   
ATOM   2526  HG1 THR   285     -16.649   1.746   8.081  1.00 10.00      A   
ATOM   2527  CG2 THR   285     -16.909   4.252   8.761  1.00 10.00      A   
ATOM   2528  C   THR   285     -15.567   4.853   5.784  1.00 10.00      A   
ATOM   2529  O   THR   285     -15.744   5.983   6.242  1.00 10.00      A   
ATOM   2530  N   ALA   286     -14.809   4.616   4.715  1.00 10.00      A   
ATOM   2531  HN  ALA   286     -14.712   3.694   4.393  1.00 10.00      A   
ATOM   2532  CA  ALA   286     -14.127   5.693   4.007  1.00 10.00      A   
ATOM   2533  CB  ALA   286     -12.791   5.213   3.464  1.00 10.00      A   
ATOM   2534  C   ALA   286     -15.019   6.234   2.891  1.00 10.00      A   
ATOM   2535  O   ALA   286     -15.679   7.261   3.062  1.00 10.00      A   
ATOM   2536  N   SER   287     -15.039   5.543   1.755  1.00 10.00      A   
ATOM   2537  HN  SER   287     -14.466   4.756   1.660  1.00 10.00      A   
ATOM   2538  CA  SER   287     -15.883   5.947   0.641  1.00 10.00      A   
ATOM   2539  CB  SER   287     -15.466   5.228  -0.645  1.00 10.00      A   
ATOM   2540  OG  SER   287     -14.154   5.609  -1.033  1.00 10.00      A   
ATOM   2541  HG  SER   287     -13.501   5.130  -0.488  1.00 10.00      A   
ATOM   2542  C   SER   287     -17.341   5.652   0.988  1.00 10.00      A   
ATOM   2543  O   SER   287     -18.245   6.399   0.621  1.00 10.00      A   
ATOM   2544  N   SER   288     -17.534   4.562   1.728  1.00 10.00      A   
ATOM   2545  HN  SER   288     -16.754   4.023   1.966  1.00 10.00      A   
ATOM   2546  CA  SER   288     -18.845   4.119   2.203  1.00 10.00      A   
ATOM   2547  CB  SER   288     -19.400   5.048   3.296  1.00 10.00      A   
ATOM   2548  OG  SER   288     -19.671   6.350   2.804  1.00 10.00      A   
ATOM   2549  HG  SER   288     -19.126   6.519   2.020  1.00 10.00      A   
ATOM   2550  C   SER   288     -19.883   3.852   1.110  1.00 10.00      A   
ATOM   2551  O   SER   288     -19.665   4.117  -0.077  1.00 10.00      A   
ATOM   2552  N   ILE   289     -21.015   3.301   1.537  1.00 10.00      A   
ATOM   2553  HN  ILE   289     -21.095   3.067   2.490  1.00 10.00      A   
ATOM   2554  CA  ILE   289     -22.124   2.992   0.644  1.00 10.00      A   
ATOM   2555  CB  ILE   289     -23.104   2.000   1.324  1.00 10.00      A   
ATOM   2556  CG1 ILE   289     -24.226   1.569   0.375  1.00 10.00      A   
ATOM   2557  CG2 ILE   289     -23.677   2.588   2.607  1.00 10.00      A   
ATOM   2558  CD1 ILE   289     -23.754   0.716  -0.782  1.00 10.00      A   
ATOM   2559  C   ILE   289     -22.869   4.276   0.260  1.00 10.00      A   
ATOM   2560  O   ILE   289     -23.626   4.304  -0.713  1.00 10.00      A   
ATOM   2561  N   TYR   290     -22.625   5.342   1.016  1.00 10.00      A   
ATOM   2562  HN  TYR   290     -21.985   5.264   1.755  1.00 10.00      A   
ATOM   2563  CA  TYR   290     -23.277   6.623   0.778  1.00 10.00      A   
ATOM   2564  CB  TYR   290     -22.910   7.638   1.859  1.00 10.00      A   
ATOM   2565  CG  TYR   290     -23.469   7.296   3.224  1.00 10.00      A   
ATOM   2566  CD1 TYR   290     -22.759   6.492   4.110  1.00 10.00      A   
ATOM   2567  CD2 TYR   290     -24.704   7.783   3.630  1.00 10.00      A   
ATOM   2568  CE1 TYR   290     -23.272   6.174   5.355  1.00 10.00      A   
ATOM   2569  CE2 TYR   290     -25.221   7.471   4.873  1.00 10.00      A   
ATOM   2570  CZ  TYR   290     -24.501   6.671   5.732  1.00 10.00      A   
ATOM   2571  OH  TYR   290     -25.018   6.358   6.969  1.00 10.00      A   
ATOM   2572  HH  TYR   290     -24.296   6.272   7.604  1.00 10.00      A   
ATOM   2573  C   TYR   290     -22.984   7.170  -0.615  1.00 10.00      A   
ATOM   2574  O   TYR   290     -23.909   7.453  -1.375  1.00 10.00      A   
ATOM   2575  N   VAL   291     -21.704   7.308  -0.949  1.00 10.00      A   
ATOM   2576  HN  VAL   291     -21.011   7.072  -0.297  1.00 10.00      A   
ATOM   2577  CA  VAL   291     -21.307   7.814  -2.262  1.00 10.00      A   
ATOM   2578  CB  VAL   291     -19.775   7.970  -2.385  1.00 10.00      A   
ATOM   2579  CG1 VAL   291     -19.390   8.450  -3.778  1.00 10.00      A   
ATOM   2580  CG2 VAL   291     -19.252   8.936  -1.335  1.00 10.00      A   
ATOM   2581  C   VAL   291     -21.817   6.891  -3.366  1.00 10.00      A   
ATOM   2582  O   VAL   291     -22.343   7.348  -4.382  1.00 10.00      A   
ATOM   2583  N   ALA   292     -21.685   5.589  -3.137  1.00 10.00      A   
ATOM   2584  HN  ALA   292     -21.270   5.296  -2.298  1.00 10.00      A   
ATOM   2585  CA  ALA   292     -22.130   4.582  -4.094  1.00 10.00      A   
ATOM   2586  CB  ALA   292     -21.834   3.190  -3.558  1.00 10.00      A   
ATOM   2587  C   ALA   292     -23.619   4.731  -4.395  1.00 10.00      A   
ATOM   2588  O   ALA   292     -24.041   4.692  -5.554  1.00 10.00      A   
ATOM   2589  N   SER   293     -24.408   4.923  -3.345  1.00 10.00      A   
ATOM   2590  HN  SER   293     -24.011   4.956  -2.448  1.00 10.00      A   
ATOM   2591  CA  SER   293     -25.845   5.082  -3.488  1.00 10.00      A   
ATOM   2592  CB  SER   293     -26.533   4.970  -2.126  1.00 10.00      A   
ATOM   2593  OG  SER   293     -26.153   3.772  -1.465  1.00 10.00      A   
ATOM   2594  HG  SER   293     -25.267   3.881  -1.090  1.00 10.00      A   
ATOM   2595  C   SER   293     -26.184   6.415  -4.149  1.00 10.00      A   
ATOM   2596  O   SER   293     -27.154   6.511  -4.898  1.00 10.00      A   
ATOM   2597  N   ALA   294     -25.373   7.434  -3.877  1.00 10.00      A   
ATOM   2598  HN  ALA   294     -24.610   7.291  -3.271  1.00 10.00      A   
ATOM   2599  CA  ALA   294     -25.586   8.760  -4.449  1.00 10.00      A   
ATOM   2600  CB  ALA   294     -24.675   9.785  -3.789  1.00 10.00      A   
ATOM   2601  C   ALA   294     -25.361   8.739  -5.954  1.00 10.00      A   
ATOM   2602  O   ALA   294     -26.092   9.381  -6.713  1.00 10.00      A   
ATOM   2603  N   LEU   295     -24.345   7.997  -6.378  1.00 10.00      A   
ATOM   2604  HN  LEU   295     -23.787   7.528  -5.717  1.00 10.00      A   
ATOM   2605  CA  LEU   295     -24.024   7.874  -7.794  1.00 10.00      A   
ATOM   2606  CB  LEU   295     -22.713   7.104  -7.982  1.00 10.00      A   
ATOM   2607  CG  LEU   295     -21.443   7.775  -7.449  1.00 10.00      A   
ATOM   2608  CD1 LEU   295     -20.266   6.815  -7.508  1.00 10.00      A   
ATOM   2609  CD2 LEU   295     -21.138   9.041  -8.236  1.00 10.00      A   
ATOM   2610  C   LEU   295     -25.147   7.151  -8.525  1.00 10.00      A   
ATOM   2611  O   LEU   295     -25.589   7.577  -9.595  1.00 10.00      A   
ATOM   2612  N   ALA   296     -25.612   6.062  -7.929  1.00 10.00      A   
ATOM   2613  HN  ALA   296     -25.213   5.781  -7.076  1.00 10.00      A   
ATOM   2614  CA  ALA   296     -26.684   5.266  -8.509  1.00 10.00      A   
ATOM   2615  CB  ALA   296     -26.793   3.926  -7.800  1.00 10.00      A   
ATOM   2616  C   ALA   296     -28.018   6.007  -8.472  1.00 10.00      A   
ATOM   2617  O   ALA   296     -28.848   5.841  -9.364  1.00 10.00      A   
ATOM   2618  N   LEU   297     -28.208   6.836  -7.447  1.00 10.00      A   
ATOM   2619  HN  LEU   297     -27.500   6.933  -6.776  1.00 10.00      A   
ATOM   2620  CA  LEU   297     -29.438   7.606  -7.291  1.00 10.00      A   
ATOM   2621  CB  LEU   297     -29.400   8.433  -6.003  1.00 10.00      A   
ATOM   2622  CG  LEU   297     -30.382   8.021  -4.904  1.00 10.00      A   
ATOM   2623  CD1 LEU   297     -30.005   8.668  -3.581  1.00 10.00      A   
ATOM   2624  CD2 LEU   297     -31.807   8.390  -5.290  1.00 10.00      A   
ATOM   2625  C   LEU   297     -29.662   8.521  -8.486  1.00 10.00      A   
ATOM   2626  O   LEU   297     -30.770   8.610  -9.011  1.00 10.00      A   
ATOM   2627  N   LYS   298     -28.594   9.183  -8.921  1.00 10.00      A   
ATOM   2628  HN  LYS   298     -27.738   9.059  -8.459  1.00 10.00      A   
ATOM   2629  CA  LYS   298     -28.665  10.093 -10.058  1.00 10.00      A   
ATOM   2630  CB  LYS   298     -27.365  10.894 -10.193  1.00 10.00      A   
ATOM   2631  CG  LYS   298     -27.450  12.048 -11.179  1.00 10.00      A   
ATOM   2632  CD  LYS   298     -26.113  12.753 -11.320  1.00 10.00      A   
ATOM   2633  CE  LYS   298     -26.209  13.895 -12.317  1.00 10.00      A   
ATOM   2634  NZ  LYS   298     -24.892  14.537 -12.560  1.00 10.00      A   
ATOM   2635  HZ1 LYS   298     -24.927  15.107 -13.431  1.00 10.00      A   
ATOM   2636  HZ2 LYS   298     -24.155  13.814 -12.668  1.00 10.00      A   
ATOM   2637  HZ3 LYS   298     -24.641  15.154 -11.761  1.00 10.00      A   
ATOM   2638  C   LYS   298     -28.956   9.333 -11.352  1.00 10.00      A   
ATOM   2639  O   LYS   298     -29.647   9.834 -12.238  1.00 10.00      A   
ATOM   2640  N   LEU   299     -28.438   8.115 -11.448  1.00 10.00      A   
ATOM   2641  HN  LEU   299     -27.903   7.765 -10.706  1.00 10.00      A   
ATOM   2642  CA  LEU   299     -28.640   7.287 -12.630  1.00 10.00      A   
ATOM   2643  CB  LEU   299     -27.625   6.138 -12.658  1.00 10.00      A   
ATOM   2644  CG  LEU   299     -26.146   6.530 -12.646  1.00 10.00      A   
ATOM   2645  CD1 LEU   299     -25.266   5.293 -12.541  1.00 10.00      A   
ATOM   2646  CD2 LEU   299     -25.796   7.327 -13.890  1.00 10.00      A   
ATOM   2647  C   LEU   299     -30.059   6.728 -12.664  1.00 10.00      A   
ATOM   2648  O   LEU   299     -30.663   6.594 -13.730  1.00 10.00      A   
ATOM   2649  N   GLY   300     -30.584   6.402 -11.491  1.00 10.00      A   
ATOM   2650  HN  GLY   300     -30.057   6.538 -10.672  1.00 10.00      A   
ATOM   2651  CA  GLY   300     -31.922   5.856 -11.402  1.00 10.00      A   
ATOM   2652  C   GLY   300     -32.988   6.918 -11.565  1.00 10.00      A   
ATOM   2653  O   GLY   300     -34.096   6.628 -12.008  1.00 10.00      A   
ATOM   2654  N   MET   301     -32.654   8.149 -11.209  1.00 10.00      A   
ATOM   2655  HN  MET   301     -31.752   8.320 -10.868  1.00 10.00      A   
ATOM   2656  CA  MET   301     -33.594   9.256 -11.314  1.00 10.00      A   
ATOM   2657  CB  MET   301     -33.252  10.356 -10.307  1.00 10.00      A   
ATOM   2658  CG  MET   301     -34.185  11.557 -10.344  1.00 10.00      A   
ATOM   2659  SD  MET   301     -34.102  12.546  -8.837  1.00 10.00      A   
ATOM   2660  CE  MET   301     -34.912  11.447  -7.679  1.00 10.00      A   
ATOM   2661  C   MET   301     -33.641   9.814 -12.732  1.00 10.00      A   
ATOM   2662  O   MET   301     -32.816  10.642 -13.118  1.00 10.00      A   
ATOM   2663  N   LYS   302     -34.605   9.346 -13.505  1.00 10.00      A   
ATOM   2664  HN  LYS   302     -35.221   8.675 -13.145  1.00 10.00      A   
ATOM   2665  CB  LYS   302     -35.130   8.632 -15.799  1.00 10.00      A   
ATOM   2666  CG  LYS   302     -33.936   7.798 -16.240  1.00 10.00      A   
ATOM   2667  CD  LYS   302     -34.336   6.787 -17.305  1.00 10.00      A   
ATOM   2668  CE  LYS   302     -33.127   6.041 -17.850  1.00 10.00      A   
ATOM   2669  NZ  LYS   302     -33.503   5.058 -18.901  1.00 10.00      A   
ATOM   2670  HZ1 LYS   302     -34.116   4.322 -18.501  1.00 10.00      A   
ATOM   2671  HZ2 LYS   302     -32.652   4.606 -19.288  1.00 10.00      A   
ATOM   2672  HZ3 LYS   302     -34.010   5.534 -19.676  1.00 10.00      A   
ATOM   2673  CA  LYS   302     -34.775   9.800 -14.874  1.00 10.00      A   
ATOM   2674  C   LYS   302     -35.848  10.880 -14.947  1.00 10.00      A   
ATOM   2675  O   LYS   302     -35.503  12.046 -15.225  1.00 10.00      A   
ATOM   2676  OXT LYS   302     -37.036  10.560 -14.718  1.00 10.00      A   
ATOM   2677  CB  LEU    60     -10.988  26.454  -6.846  1.00 10.00      B   
ATOM   2678  CG  LEU    60     -12.105  26.955  -7.767  1.00 10.00      B   
ATOM   2679  CD1 LEU    60     -11.529  27.784  -8.903  1.00 10.00      B   
ATOM   2680  CD2 LEU    60     -12.928  25.795  -8.310  1.00 10.00      B   
ATOM   2681  C   LEU    60     -10.254  25.701  -4.562  1.00 10.00      B   
ATOM   2682  O   LEU    60      -9.595  24.663  -4.535  1.00 10.00      B   
ATOM   2683  N   LEU    60     -12.511  26.677  -4.913  1.00 10.00      B   
ATOM   2684  HT1 LEU    60     -12.200  27.666  -4.839  1.00 10.00      B   
ATOM   2685  HT2 LEU    60     -12.742  26.329  -3.965  1.00 10.00      B   
ATOM   2686  HT3 LEU    60     -13.368  26.639  -5.498  1.00 10.00      B   
ATOM   2687  CA  LEU    60     -11.443  25.847  -5.515  1.00 10.00      B   
ATOM   2688  N   LEU    61      -9.997  26.734  -3.767  1.00 10.00      B   
ATOM   2689  HN  LEU    61     -10.566  27.534  -3.818  1.00 10.00      B   
ATOM   2690  CA  LEU    61      -8.887  26.719  -2.819  1.00 10.00      B   
ATOM   2691  CB  LEU    61      -8.672  28.104  -2.210  1.00 10.00      B   
ATOM   2692  CG  LEU    61      -7.853  29.081  -3.051  1.00 10.00      B   
ATOM   2693  CD1 LEU    61      -7.982  30.488  -2.497  1.00 10.00      B   
ATOM   2694  CD2 LEU    61      -6.395  28.649  -3.093  1.00 10.00      B   
ATOM   2695  C   LEU    61      -9.088  25.677  -1.724  1.00 10.00      B   
ATOM   2696  O   LEU    61      -8.140  25.001  -1.317  1.00 10.00      B   
ATOM   2697  N   THR    62     -10.323  25.547  -1.253  1.00 10.00      B   
ATOM   2698  HN  THR    62     -11.035  26.127  -1.604  1.00 10.00      B   
ATOM   2699  CA  THR    62     -10.647  24.578  -0.214  1.00 10.00      B   
ATOM   2700  CB  THR    62     -12.124  24.698   0.208  1.00 10.00      B   
ATOM   2701  OG1 THR    62     -12.542  26.063   0.082  1.00 10.00      B   
ATOM   2702  HG1 THR    62     -11.888  26.639   0.500  1.00 10.00      B   
ATOM   2703  CG2 THR    62     -12.305  24.252   1.652  1.00 10.00      B   
ATOM   2704  C   THR    62     -10.380  23.156  -0.705  1.00 10.00      B   
ATOM   2705  O   THR    62      -9.835  22.327   0.025  1.00 10.00      B   
ATOM   2706  N   THR    63     -10.747  22.895  -1.954  1.00 10.00      B   
ATOM   2707  HN  THR    63     -11.157  23.607  -2.491  1.00 10.00      B   
ATOM   2708  CA  THR    63     -10.560  21.587  -2.559  1.00 10.00      B   
ATOM   2709  CB  THR    63     -11.375  21.477  -3.857  1.00 10.00      B   
ATOM   2710  OG1 THR    63     -11.784  22.788  -4.261  1.00 10.00      B   
ATOM   2711  HG1 THR    63     -11.773  22.837  -5.227  1.00 10.00      B   
ATOM   2712  CG2 THR    63     -12.613  20.624  -3.633  1.00 10.00      B   
ATOM   2713  C   THR    63      -9.084  21.318  -2.847  1.00 10.00      B   
ATOM   2714  O   THR    63      -8.591  20.214  -2.615  1.00 10.00      B   
ATOM   2715  N   LYS    64      -8.382  22.336  -3.342  1.00 10.00      B   
ATOM   2716  HN  LYS    64      -8.837  23.192  -3.512  1.00 10.00      B   
ATOM   2717  CA  LYS    64      -6.959  22.214  -3.652  1.00 10.00      B   
ATOM   2718  CB  LYS    64      -6.425  23.502  -4.283  1.00 10.00      B   
ATOM   2719  CG  LYS    64      -6.778  23.679  -5.749  1.00 10.00      B   
ATOM   2720  CD  LYS    64      -6.034  24.859  -6.349  1.00 10.00      B   
ATOM   2721  CE  LYS    64      -6.304  24.983  -7.837  1.00 10.00      B   
ATOM   2722  NZ  LYS    64      -5.537  26.102  -8.443  1.00 10.00      B   
ATOM   2723  HZ1 LYS    64      -5.663  26.967  -7.881  1.00 10.00      B   
ATOM   2724  HZ2 LYS    64      -5.866  26.278  -9.410  1.00 10.00      B   
ATOM   2725  HZ3 LYS    64      -4.525  25.866  -8.472  1.00 10.00      B   
ATOM   2726  C   LYS    64      -6.157  21.890  -2.401  1.00 10.00      B   
ATOM   2727  O   LYS    64      -5.207  21.106  -2.441  1.00 10.00      B   
ATOM   2728  N   GLY    65      -6.545  22.501  -1.289  1.00 10.00      B   
ATOM   2729  HN  GLY    65      -7.300  23.129  -1.321  1.00 10.00      B   
ATOM   2730  CA  GLY    65      -5.863  22.258  -0.036  1.00 10.00      B   
ATOM   2731  C   GLY    65      -6.010  20.820   0.409  1.00 10.00      B   
ATOM   2732  O   GLY    65      -5.062  20.219   0.912  1.00 10.00      B   
ATOM   2733  N   LYS    66      -7.201  20.268   0.199  1.00 10.00      B   
ATOM   2734  HN  LYS    66      -7.903  20.806  -0.222  1.00 10.00      B   
ATOM   2735  CA  LYS    66      -7.493  18.887   0.569  1.00 10.00      B   
ATOM   2736  CB  LYS    66      -8.940  18.533   0.230  1.00 10.00      B   
ATOM   2737  CG  LYS    66      -9.975  19.221   1.099  1.00 10.00      B   
ATOM   2738  CD  LYS    66     -11.370  18.749   0.743  1.00 10.00      B   
ATOM   2739  CE  LYS    66     -12.410  19.279   1.716  1.00 10.00      B   
ATOM   2740  NZ  LYS    66     -13.674  18.497   1.651  1.00 10.00      B   
ATOM   2741  HZ1 LYS    66     -13.489  17.502   1.895  1.00 10.00      B   
ATOM   2742  HZ2 LYS    66     -14.070  18.536   0.691  1.00 10.00      B   
ATOM   2743  HZ3 LYS    66     -14.372  18.884   2.323  1.00 10.00      B   
ATOM   2744  C   LYS    66      -6.555  17.924  -0.145  1.00 10.00      B   
ATOM   2745  O   LYS    66      -6.078  16.960   0.449  1.00 10.00      B   
ATOM   2746  N   ALA    67      -6.290  18.198  -1.420  1.00 10.00      B   
ATOM   2747  HN  ALA    67      -6.709  18.981  -1.839  1.00 10.00      B   
ATOM   2748  CA  ALA    67      -5.400  17.361  -2.214  1.00 10.00      B   
ATOM   2749  CB  ALA    67      -5.330  17.870  -3.647  1.00 10.00      B   
ATOM   2750  C   ALA    67      -4.012  17.325  -1.592  1.00 10.00      B   
ATOM   2751  O   ALA    67      -3.380  16.272  -1.519  1.00 10.00      B   
ATOM   2752  N   THR    68      -3.559  18.481  -1.127  1.00 10.00      B   
ATOM   2753  HN  THR    68      -4.119  19.282  -1.212  1.00 10.00      B   
ATOM   2754  CA  THR    68      -2.254  18.600  -0.501  1.00 10.00      B   
ATOM   2755  CB  THR    68      -1.869  20.080  -0.323  1.00 10.00      B   
ATOM   2756  OG1 THR    68      -2.451  20.850  -1.386  1.00 10.00      B   
ATOM   2757  HG1 THR    68      -3.127  21.435  -1.025  1.00 10.00      B   
ATOM   2758  CG2 THR    68      -0.357  20.243  -0.365  1.00 10.00      B   
ATOM   2759  C   THR    68      -2.239  17.901   0.860  1.00 10.00      B   
ATOM   2760  O   THR    68      -1.242  17.295   1.250  1.00 10.00      B   
ATOM   2761  N   VAL    69      -3.354  17.984   1.576  1.00 10.00      B   
ATOM   2762  HN  VAL    69      -4.116  18.492   1.219  1.00 10.00      B   
ATOM   2763  CA  VAL    69      -3.473  17.357   2.887  1.00 10.00      B   
ATOM   2764  CB  VAL    69      -4.707  17.885   3.655  1.00 10.00      B   
ATOM   2765  CG1 VAL    69      -4.916  17.120   4.954  1.00 10.00      B   
ATOM   2766  CG2 VAL    69      -4.561  19.375   3.937  1.00 10.00      B   
ATOM   2767  C   VAL    69      -3.552  15.834   2.761  1.00 10.00      B   
ATOM   2768  O   VAL    69      -2.906  15.103   3.516  1.00 10.00      B   
ATOM   2769  N   ALA    70      -4.329  15.365   1.794  1.00 10.00      B   
ATOM   2770  HN  ALA    70      -4.810  16.001   1.214  1.00 10.00      B   
ATOM   2771  CA  ALA    70      -4.496  13.936   1.567  1.00 10.00      B   
ATOM   2772  CB  ALA    70      -5.620  13.682   0.576  1.00 10.00      B   
ATOM   2773  C   ALA    70      -3.198  13.300   1.089  1.00 10.00      B   
ATOM   2774  O   ALA    70      -2.772  12.274   1.622  1.00 10.00      B   
ATOM   2775  N   PHE    71      -2.564  13.930   0.104  1.00 10.00      B   
ATOM   2776  HN  PHE    71      -2.956  14.752  -0.266  1.00 10.00      B   
ATOM   2777  CA  PHE    71      -1.311  13.431  -0.454  1.00 10.00      B   
ATOM   2778  CB  PHE    71      -0.945  14.214  -1.721  1.00 10.00      B   
ATOM   2779  CG  PHE    71       0.418  13.907  -2.281  1.00 10.00      B   
ATOM   2780  CD1 PHE    71       0.679  12.688  -2.886  1.00 10.00      B   
ATOM   2781  CD2 PHE    71       1.438  14.842  -2.202  1.00 10.00      B   
ATOM   2782  CE1 PHE    71       1.931  12.407  -3.400  1.00 10.00      B   
ATOM   2783  CE2 PHE    71       2.691  14.568  -2.714  1.00 10.00      B   
ATOM   2784  CZ  PHE    71       2.939  13.349  -3.315  1.00 10.00      B   
ATOM   2785  C   PHE    71      -0.179  13.476   0.578  1.00 10.00      B   
ATOM   2786  O   PHE    71       0.745  12.660   0.545  1.00 10.00      B   
ATOM   2787  N   ALA    72      -0.266  14.421   1.514  1.00 10.00      B   
ATOM   2788  HN  ALA    72      -1.022  15.044   1.493  1.00 10.00      B   
ATOM   2789  CA  ALA    72       0.746  14.560   2.559  1.00 10.00      B   
ATOM   2790  CB  ALA    72       0.484  15.796   3.398  1.00 10.00      B   
ATOM   2791  C   ALA    72       0.781  13.328   3.452  1.00 10.00      B   
ATOM   2792  O   ALA    72       1.795  13.035   4.090  1.00 10.00      B   
ATOM   2793  N   ARG    73      -0.333  12.607   3.494  1.00 10.00      B   
ATOM   2794  HN  ARG    73      -1.106  12.890   2.961  1.00 10.00      B   
ATOM   2795  CA  ARG    73      -0.425  11.400   4.300  1.00 10.00      B   
ATOM   2796  CB  ARG    73      -1.869  10.908   4.388  1.00 10.00      B   
ATOM   2797  CG  ARG    73      -2.843  11.940   4.928  1.00 10.00      B   
ATOM   2798  CD  ARG    73      -4.275  11.430   4.875  1.00 10.00      B   
ATOM   2799  NE  ARG    73      -4.630  10.918   3.551  1.00 10.00      B   
ATOM   2800  HE  ARG    73      -4.097  11.234   2.783  1.00 10.00      B   
ATOM   2801  CZ  ARG    73      -5.621  10.052   3.334  1.00 10.00      B   
ATOM   2802  NH1 ARG    73      -6.353   9.599   4.348  1.00 10.00      B   
ATOM   2803 HH11 ARG    73      -7.132   8.922   4.170  1.00 10.00      B   
ATOM   2804 HH12 ARG    73      -6.154   9.914   5.325  1.00 10.00      B   
ATOM   2805  NH2 ARG    73      -5.875   9.632   2.104  1.00 10.00      B   
ATOM   2806 HH21 ARG    73      -5.303   9.974   1.299  1.00 10.00      B   
ATOM   2807 HH22 ARG    73      -6.647   8.951   1.930  1.00 10.00      B   
ATOM   2808  C   ARG    73       0.467  10.321   3.707  1.00 10.00      B   
ATOM   2809  O   ARG    73       1.064   9.529   4.431  1.00 10.00      B   
ATOM   2810  N   GLU    74       0.567  10.318   2.380  1.00 10.00      B   
ATOM   2811  HN  GLU    74       0.069  10.985   1.861  1.00 10.00      B   
ATOM   2812  CA  GLU    74       1.398   9.356   1.675  1.00 10.00      B   
ATOM   2813  CB  GLU    74       1.058   9.360   0.185  1.00 10.00      B   
ATOM   2814  CG  GLU    74      -0.343   8.848  -0.108  1.00 10.00      B   
ATOM   2815  CD  GLU    74      -0.982   9.516  -1.307  1.00 10.00      B   
ATOM   2816  OE1 GLU    74      -1.739  10.492  -1.113  1.00 10.00      B   
ATOM   2817  OE2 GLU    74      -0.745   9.062  -2.447  1.00 10.00      B   
ATOM   2818  C   GLU    74       2.869   9.683   1.904  1.00 10.00      B   
ATOM   2819  O   GLU    74       3.712   8.790   1.983  1.00 10.00      B   
ATOM   2820  N   ALA    75       3.161  10.972   2.042  1.00 10.00      B   
ATOM   2821  HN  ALA    75       2.442  11.634   1.971  1.00 10.00      B   
ATOM   2822  CA  ALA    75       4.521  11.426   2.294  1.00 10.00      B   
ATOM   2823  CB  ALA    75       4.631  12.930   2.085  1.00 10.00      B   
ATOM   2824  C   ALA    75       4.932  11.046   3.715  1.00 10.00      B   
ATOM   2825  O   ALA    75       6.115  10.880   4.013  1.00 10.00      B   
ATOM   2826  N   ARG    76       3.933  10.899   4.585  1.00 10.00      B   
ATOM   2827  HN  ARG    76       3.014  11.058   4.285  1.00 10.00      B   
ATOM   2828  CA  ARG    76       4.170  10.515   5.968  1.00 10.00      B   
ATOM   2829  CB  ARG    76       2.905  10.720   6.807  1.00 10.00      B   
ATOM   2830  CG  ARG    76       3.131  10.626   8.308  1.00 10.00      B   
ATOM   2831  CD  ARG    76       1.816  10.541   9.066  1.00 10.00      B   
ATOM   2832  NE  ARG    76       1.196   9.221   8.948  1.00 10.00      B   
ATOM   2833  HE  ARG    76       1.613   8.584   8.321  1.00 10.00      B   
ATOM   2834  CZ  ARG    76       0.113   8.837   9.624  1.00 10.00      B   
ATOM   2835  NH1 ARG    76      -0.486   9.672  10.468  1.00 10.00      B   
ATOM   2836 HH11 ARG    76      -0.110  10.635  10.608  1.00 10.00      B   
ATOM   2837 HH12 ARG    76      -1.339   9.367  10.994  1.00 10.00      B   
ATOM   2838  NH2 ARG    76      -0.370   7.614   9.462  1.00 10.00      B   
ATOM   2839 HH21 ARG    76       0.094   6.948   8.805  1.00 10.00      B   
ATOM   2840 HH22 ARG    76      -1.215   7.311   9.994  1.00 10.00      B   
ATOM   2841  C   ARG    76       4.599   9.055   6.023  1.00 10.00      B   
ATOM   2842  O   ARG    76       5.412   8.662   6.863  1.00 10.00      B   
ATOM   2843  N   THR    77       4.050   8.259   5.115  1.00 10.00      B   
ATOM   2844  HN  THR    77       3.402   8.631   4.477  1.00 10.00      B   
ATOM   2845  CA  THR    77       4.374   6.845   5.039  1.00 10.00      B   
ATOM   2846  CB  THR    77       3.409   6.115   4.090  1.00 10.00      B   
ATOM   2847  OG1 THR    77       2.110   6.720   4.181  1.00 10.00      B   
ATOM   2848  HG1 THR    77       1.441   6.084   3.902  1.00 10.00      B   
ATOM   2849  CG2 THR    77       3.301   4.645   4.464  1.00 10.00      B   
ATOM   2850  C   THR    77       5.804   6.662   4.540  1.00 10.00      B   
ATOM   2851  O   THR    77       6.458   5.663   4.847  1.00 10.00      B   
ATOM   2852  N   GLU    78       6.282   7.640   3.768  1.00 10.00      B   
ATOM   2853  HN  GLU    78       5.702   8.402   3.550  1.00 10.00      B   
ATOM   2854  CA  GLU    78       7.637   7.604   3.232  1.00 10.00      B   
ATOM   2855  CB  GLU    78       7.901   8.805   2.322  1.00 10.00      B   
ATOM   2856  CG  GLU    78       7.157   8.779   0.998  1.00 10.00      B   
ATOM   2857  CD  GLU    78       7.696   9.803   0.021  1.00 10.00      B   
ATOM   2858  OE1 GLU    78       6.950  10.733  -0.354  1.00 10.00      B   
ATOM   2859  OE2 GLU    78       8.879   9.689  -0.372  1.00 10.00      B   
ATOM   2860  C   GLU    78       8.651   7.591   4.365  1.00 10.00      B   
ATOM   2861  O   GLU    78       9.663   6.897   4.295  1.00 10.00      B   
ATOM   2862  N   VAL    79       8.350   8.345   5.421  1.00 10.00      B   
ATOM   2863  HN  VAL    79       7.511   8.854   5.417  1.00 10.00      B   
ATOM   2864  CA  VAL    79       9.224   8.437   6.587  1.00 10.00      B   
ATOM   2865  CB  VAL    79       8.675   9.439   7.627  1.00 10.00      B   
ATOM   2866  CG1 VAL    79       9.701   9.708   8.721  1.00 10.00      B   
ATOM   2867  CG2 VAL    79       8.260  10.739   6.956  1.00 10.00      B   
ATOM   2868  C   VAL    79       9.403   7.068   7.242  1.00 10.00      B   
ATOM   2869  O   VAL    79      10.460   6.762   7.792  1.00 10.00      B   
ATOM   2870  N   ARG    80       8.369   6.238   7.155  1.00 10.00      B   
ATOM   2871  HN  ARG    80       7.563   6.532   6.684  1.00 10.00      B   
ATOM   2872  CA  ARG    80       8.409   4.901   7.731  1.00 10.00      B   
ATOM   2873  CB  ARG    80       7.018   4.266   7.733  1.00 10.00      B   
ATOM   2874  CG  ARG    80       6.235   4.492   9.014  1.00 10.00      B   
ATOM   2875  CD  ARG    80       4.932   3.709   9.005  1.00 10.00      B   
ATOM   2876  NE  ARG    80       4.655   3.086  10.300  1.00 10.00      B   
ATOM   2877  HE  ARG    80       4.616   3.678  11.085  1.00 10.00      B   
ATOM   2878  CZ  ARG    80       4.459   1.780  10.467  1.00 10.00      B   
ATOM   2879  NH1 ARG    80       4.508   0.959   9.426  1.00 10.00      B   
ATOM   2880 HH11 ARG    80       4.701   1.328   8.470  1.00 10.00      B   
ATOM   2881 HH12 ARG    80       4.355  -0.075   9.564  1.00 10.00      B   
ATOM   2882  NH2 ARG    80       4.229   1.290  11.680  1.00 10.00      B   
ATOM   2883 HH21 ARG    80       4.203   1.922  12.509  1.00 10.00      B   
ATOM   2884 HH22 ARG    80       4.077   0.263  11.809  1.00 10.00      B   
ATOM   2885  C   ARG    80       9.389   4.008   6.979  1.00 10.00      B   
ATOM   2886  O   ARG    80       9.893   3.024   7.526  1.00 10.00      B   
ATOM   2887  N   LYS    81       9.661   4.353   5.727  1.00 10.00      B   
ATOM   2888  HN  LYS    81       9.235   5.150   5.341  1.00 10.00      B   
ATOM   2889  CA  LYS    81      10.582   3.578   4.912  1.00 10.00      B   
ATOM   2890  CB  LYS    81       9.989   3.315   3.527  1.00 10.00      B   
ATOM   2891  CG  LYS    81      10.297   1.928   2.985  1.00 10.00      B   
ATOM   2892  CD  LYS    81      10.695   1.973   1.519  1.00 10.00      B   
ATOM   2893  CE  LYS    81      11.197   0.614   1.053  1.00 10.00      B   
ATOM   2894  NZ  LYS    81      11.764   0.658  -0.321  1.00 10.00      B   
ATOM   2895  HZ1 LYS    81      11.019   0.474  -1.026  1.00 10.00      B   
ATOM   2896  HZ2 LYS    81      12.511  -0.062  -0.422  1.00 10.00      B   
ATOM   2897  HZ3 LYS    81      12.180   1.594  -0.508  1.00 10.00      B   
ATOM   2898  C   LYS    81      11.924   4.290   4.787  1.00 10.00      B   
ATOM   2899  O   LYS    81      12.777   3.906   3.978  1.00 10.00      B   
ATOM   2900  N   VAL    82      12.108   5.334   5.584  1.00 10.00      B   
ATOM   2901  HN  VAL    82      11.395   5.596   6.209  1.00 10.00      B   
ATOM   2902  CA  VAL    82      13.351   6.087   5.573  1.00 10.00      B   
ATOM   2903  CB  VAL    82      13.139   7.559   6.006  1.00 10.00      B   
ATOM   2904  CG1 VAL    82      14.462   8.237   6.334  1.00 10.00      B   
ATOM   2905  CG2 VAL    82      12.408   8.334   4.921  1.00 10.00      B   
ATOM   2906  C   VAL    82      14.362   5.413   6.489  1.00 10.00      B   
ATOM   2907  O   VAL    82      14.018   4.976   7.589  1.00 10.00      B   
ATOM   2908  N   ILE    83      15.592   5.301   6.014  1.00 10.00      B   
ATOM   2909  HN  ILE    83      15.790   5.652   5.120  1.00 10.00      B   
ATOM   2910  CA  ILE    83      16.660   4.681   6.782  1.00 10.00      B   
ATOM   2911  CB  ILE    83      17.959   4.601   5.955  1.00 10.00      B   
ATOM   2912  CG1 ILE    83      17.679   3.954   4.596  1.00 10.00      B   
ATOM   2913  CG2 ILE    83      19.027   3.821   6.708  1.00 10.00      B   
ATOM   2914  CD1 ILE    83      18.781   4.160   3.580  1.00 10.00      B   
ATOM   2915  C   ILE    83      16.920   5.466   8.063  1.00 10.00      B   
ATOM   2916  O   ILE    83      17.276   6.647   8.022  1.00 10.00      B   
ATOM   2917  N   TRP    84      16.717   4.814   9.199  1.00 10.00      B   
ATOM   2918  HN  TRP    84      16.418   3.881   9.168  1.00 10.00      B   
ATOM   2919  CA  TRP    84      16.927   5.450  10.485  1.00 10.00      B   
ATOM   2920  CB  TRP    84      16.375   4.579  11.619  1.00 10.00      B   
ATOM   2921  CG  TRP    84      14.887   4.390  11.560  1.00 10.00      B   
ATOM   2922  CD1 TRP    84      14.209   3.211  11.669  1.00 10.00      B   
ATOM   2923  CD2 TRP    84      13.892   5.406  11.369  1.00 10.00      B   
ATOM   2924  NE1 TRP    84      12.859   3.429  11.569  1.00 10.00      B   
ATOM   2925  HE1 TRP    84      12.164   2.738  11.621  1.00 10.00      B   
ATOM   2926  CE2 TRP    84      12.638   4.767  11.383  1.00 10.00      B   
ATOM   2927  CE3 TRP    84      13.938   6.794  11.194  1.00 10.00      B   
ATOM   2928  CZ2 TRP    84      11.442   5.463  11.224  1.00 10.00      B   
ATOM   2929  CZ3 TRP    84      12.749   7.485  11.036  1.00 10.00      B   
ATOM   2930  CH2 TRP    84      11.518   6.819  11.053  1.00 10.00      B   
ATOM   2931  C   TRP    84      18.407   5.755  10.696  1.00 10.00      B   
ATOM   2932  O   TRP    84      19.271   5.011  10.219  1.00 10.00      B   
ATOM   2933  N   PRO    85      18.701   6.865  11.402  1.00 10.00      B   
ATOM   2934  CA  PRO    85      20.068   7.318  11.687  1.00 10.00      B   
ATOM   2935  CB  PRO    85      19.878   8.205  12.914  1.00 10.00      B   
ATOM   2936  CG  PRO    85      18.527   8.806  12.722  1.00 10.00      B   
ATOM   2937  CD  PRO    85      17.700   7.782  11.987  1.00 10.00      B   
ATOM   2938  C   PRO    85      21.036   6.183  12.000  1.00 10.00      B   
ATOM   2939  O   PRO    85      20.946   5.531  13.044  1.00 10.00      B   
ATOM   2940  N   THR    86      21.952   5.947  11.070  1.00 10.00      B   
ATOM   2941  HN  THR    86      21.959   6.502  10.260  1.00 10.00      B   
ATOM   2942  CA  THR    86      22.954   4.911  11.215  1.00 10.00      B   
ATOM   2943  CB  THR    86      23.035   4.050   9.937  1.00 10.00      B   
ATOM   2944  OG1 THR    86      21.711   3.634   9.558  1.00 10.00      B   
ATOM   2945  HG1 THR    86      21.076   4.321   9.806  1.00 10.00      B   
ATOM   2946  CG2 THR    86      23.915   2.826  10.157  1.00 10.00      B   
ATOM   2947  C   THR    86      24.305   5.565  11.486  1.00 10.00      B   
ATOM   2948  O   THR    86      24.933   6.102  10.575  1.00 10.00      B   
ATOM   2949  N   ARG    87      24.727   5.528  12.746  1.00 10.00      B   
ATOM   2950  HN  ARG    87      24.164   5.081  13.414  1.00 10.00      B   
ATOM   2951  CA  ARG    87      25.990   6.131  13.178  1.00 10.00      B   
ATOM   2952  CB  ARG    87      26.335   5.705  14.606  1.00 10.00      B   
ATOM   2953  CG  ARG    87      25.493   6.375  15.681  1.00 10.00      B   
ATOM   2954  CD  ARG    87      25.893   5.896  17.068  1.00 10.00      B   
ATOM   2955  NE  ARG    87      27.311   6.125  17.337  1.00 10.00      B   
ATOM   2956  HE  ARG    87      27.683   6.999  17.076  1.00 10.00      B   
ATOM   2957  CZ  ARG    87      28.118   5.233  17.902  1.00 10.00      B   
ATOM   2958  NH1 ARG    87      27.654   4.049  18.278  1.00 10.00      B   
ATOM   2959 HH11 ARG    87      26.649   3.808  18.134  1.00 10.00      B   
ATOM   2960 HH12 ARG    87      28.294   3.349  18.715  1.00 10.00      B   
ATOM   2961  NH2 ARG    87      29.392   5.531  18.094  1.00 10.00      B   
ATOM   2962 HH21 ARG    87      30.032   4.836  18.536  1.00 10.00      B   
ATOM   2963 HH22 ARG    87      29.763   6.460  17.799  1.00 10.00      B   
ATOM   2964  C   ARG    87      27.156   5.818  12.244  1.00 10.00      B   
ATOM   2965  O   ARG    87      27.787   6.728  11.706  1.00 10.00      B   
ATOM   2966  N   GLN    88      27.429   4.534  12.045  1.00 10.00      B   
ATOM   2967  HN  GLN    88      26.886   3.856  12.497  1.00 10.00      B   
ATOM   2968  CA  GLN    88      28.527   4.105  11.186  1.00 10.00      B   
ATOM   2969  CB  GLN    88      28.649   2.581  11.192  1.00 10.00      B   
ATOM   2970  CG  GLN    88      30.065   2.071  11.000  1.00 10.00      B   
ATOM   2971  CD  GLN    88      31.036   2.623  12.026  1.00 10.00      B   
ATOM   2972  OE1 GLN    88      30.670   2.893  13.173  1.00 10.00      B   
ATOM   2973  NE2 GLN    88      32.280   2.801  11.619  1.00 10.00      B   
ATOM   2974 HE21 GLN    88      32.499   2.571  10.689  1.00 10.00      B   
ATOM   2975 HE22 GLN    88      32.932   3.151  12.259  1.00 10.00      B   
ATOM   2976  C   GLN    88      28.369   4.628   9.759  1.00 10.00      B   
ATOM   2977  O   GLN    88      29.353   4.980   9.105  1.00 10.00      B   
ATOM   2978  N   GLU    89      27.131   4.695   9.290  1.00 10.00      B   
ATOM   2979  HN  GLU    89      26.389   4.419   9.865  1.00 10.00      B   
ATOM   2980  CA  GLU    89      26.846   5.181   7.947  1.00 10.00      B   
ATOM   2981  CB  GLU    89      25.372   4.939   7.610  1.00 10.00      B   
ATOM   2982  CG  GLU    89      25.062   4.815   6.127  1.00 10.00      B   
ATOM   2983  CD  GLU    89      25.066   6.146   5.408  1.00 10.00      B   
ATOM   2984  OE1 GLU    89      24.597   7.147   5.993  1.00 10.00      B   
ATOM   2985  OE2 GLU    89      25.541   6.196   4.252  1.00 10.00      B   
ATOM   2986  C   GLU    89      27.182   6.668   7.844  1.00 10.00      B   
ATOM   2987  O   GLU    89      27.876   7.096   6.919  1.00 10.00      B   
ATOM   2988  N   THR    90      26.697   7.450   8.804  1.00 10.00      B   
ATOM   2989  HN  THR    90      26.136   7.055   9.511  1.00 10.00      B   
ATOM   2990  CA  THR    90      26.956   8.883   8.831  1.00 10.00      B   
ATOM   2991  CB  THR    90      26.227   9.547  10.014  1.00 10.00      B   
ATOM   2992  OG1 THR    90      24.971   8.885  10.223  1.00 10.00      B   
ATOM   2993  HG1 THR    90      24.801   8.815  11.172  1.00 10.00      B   
ATOM   2994  CG2 THR    90      25.971  11.020   9.725  1.00 10.00      B   
ATOM   2995  C   THR    90      28.456   9.152   8.940  1.00 10.00      B   
ATOM   2996  O   THR    90      28.993  10.034   8.261  1.00 10.00      B   
ATOM   2997  N   LEU    91      29.130   8.372   9.785  1.00 10.00      B   
ATOM   2998  HN  LEU    91      28.640   7.690  10.298  1.00 10.00      B   
ATOM   2999  CA  LEU    91      30.571   8.506   9.977  1.00 10.00      B   
ATOM   3000  CB  LEU    91      31.066   7.520  11.043  1.00 10.00      B   
ATOM   3001  CG  LEU    91      30.636   7.810  12.484  1.00 10.00      B   
ATOM   3002  CD1 LEU    91      31.166   6.739  13.424  1.00 10.00      B   
ATOM   3003  CD2 LEU    91      31.113   9.188  12.920  1.00 10.00      B   
ATOM   3004  C   LEU    91      31.309   8.276   8.659  1.00 10.00      B   
ATOM   3005  O   LEU    91      32.234   9.013   8.311  1.00 10.00      B   
ATOM   3006  N   HIS    92      30.874   7.257   7.925  1.00 10.00      B   
ATOM   3007  HN  HIS    92      30.128   6.710   8.262  1.00 10.00      B   
ATOM   3008  CA  HIS    92      31.469   6.922   6.637  1.00 10.00      B   
ATOM   3009  CB  HIS    92      30.907   5.585   6.139  1.00 10.00      B   
ATOM   3010  CG  HIS    92      31.526   5.062   4.875  1.00 10.00      B   
ATOM   3011  ND1 HIS    92      30.778   4.549   3.838  1.00 10.00      B   
ATOM   3012  HD1 HIS    92      29.795   4.482   3.819  1.00 10.00      B   
ATOM   3013  CD2 HIS    92      32.822   4.953   4.492  1.00 10.00      B   
ATOM   3014  CE1 HIS    92      31.583   4.147   2.874  1.00 10.00      B   
ATOM   3015  NE2 HIS    92      32.825   4.381   3.245  1.00 10.00      B   
ATOM   3016  HE2 HIS    92      33.624   4.173   2.710  1.00 10.00      B   
ATOM   3017  C   HIS    92      31.180   8.030   5.627  1.00 10.00      B   
ATOM   3018  O   HIS    92      32.066   8.452   4.886  1.00 10.00      B   
ATOM   3019  N   THR    93      29.934   8.497   5.615  1.00 10.00      B   
ATOM   3020  HN  THR    93      29.274   8.104   6.226  1.00 10.00      B   
ATOM   3021  CA  THR    93      29.509   9.562   4.712  1.00 10.00      B   
ATOM   3022  CB  THR    93      28.009   9.872   4.894  1.00 10.00      B   
ATOM   3023  OG1 THR    93      27.250   8.680   4.649  1.00 10.00      B   
ATOM   3024  HG1 THR    93      27.139   8.188   5.475  1.00 10.00      B   
ATOM   3025  CG2 THR    93      27.558  10.961   3.930  1.00 10.00      B   
ATOM   3026  C   THR    93      30.328  10.835   4.929  1.00 10.00      B   
ATOM   3027  O   THR    93      30.765  11.473   3.970  1.00 10.00      B   
ATOM   3028  N   THR    94      30.557  11.178   6.192  1.00 10.00      B   
ATOM   3029  HN  THR    94      30.205  10.609   6.911  1.00 10.00      B   
ATOM   3030  CA  THR    94      31.321  12.370   6.544  1.00 10.00      B   
ATOM   3031  CB  THR    94      31.410  12.535   8.077  1.00 10.00      B   
ATOM   3032  OG1 THR    94      30.088  12.456   8.637  1.00 10.00      B   
ATOM   3033  HG1 THR    94      29.696  11.598   8.420  1.00 10.00      B   
ATOM   3034  CG2 THR    94      32.026  13.876   8.441  1.00 10.00      B   
ATOM   3035  C   THR    94      32.727  12.315   5.941  1.00 10.00      B   
ATOM   3036  O   THR    94      33.203  13.292   5.357  1.00 10.00      B   
ATOM   3037  N   LEU    95      33.368  11.154   6.057  1.00 10.00      B   
ATOM   3038  HN  LEU    95      32.925  10.407   6.514  1.00 10.00      B   
ATOM   3039  CA  LEU    95      34.714  10.963   5.528  1.00 10.00      B   
ATOM   3040  CB  LEU    95      35.253   9.587   5.923  1.00 10.00      B   
ATOM   3041  CG  LEU    95      35.437   9.334   7.419  1.00 10.00      B   
ATOM   3042  CD1 LEU    95      35.780   7.875   7.673  1.00 10.00      B   
ATOM   3043  CD2 LEU    95      36.514  10.246   7.987  1.00 10.00      B   
ATOM   3044  C   LEU    95      34.735  11.114   4.010  1.00 10.00      B   
ATOM   3045  O   LEU    95      35.649  11.726   3.455  1.00 10.00      B   
ATOM   3046  N   ILE    96      33.719  10.557   3.352  1.00 10.00      B   
ATOM   3047  HN  ILE    96      33.023  10.086   3.864  1.00 10.00      B   
ATOM   3048  CA  ILE    96      33.607  10.627   1.895  1.00 10.00      B   
ATOM   3049  CB  ILE    96      32.360   9.866   1.376  1.00 10.00      B   
ATOM   3050  CG1 ILE    96      32.440   8.384   1.756  1.00 10.00      B   
ATOM   3051  CG2 ILE    96      32.217  10.024  -0.134  1.00 10.00      B   
ATOM   3052  CD1 ILE    96      31.192   7.593   1.426  1.00 10.00      B   
ATOM   3053  C   ILE    96      33.544  12.076   1.423  1.00 10.00      B   
ATOM   3054  O   ILE    96      34.359  12.507   0.607  1.00 10.00      B   
ATOM   3055  N   VAL    97      32.588  12.823   1.965  1.00 10.00      B   
ATOM   3056  HN  VAL    97      31.992  12.420   2.636  1.00 10.00      B   
ATOM   3057  CA  VAL    97      32.400  14.224   1.601  1.00 10.00      B   
ATOM   3058  CB  VAL    97      31.219  14.854   2.374  1.00 10.00      B   
ATOM   3059  CG1 VAL    97      31.035  16.315   1.991  1.00 10.00      B   
ATOM   3060  CG2 VAL    97      29.941  14.071   2.115  1.00 10.00      B   
ATOM   3061  C   VAL    97      33.667  15.037   1.851  1.00 10.00      B   
ATOM   3062  O   VAL    97      34.120  15.781   0.979  1.00 10.00      B   
ATOM   3063  N   ALA    98      34.243  14.866   3.036  1.00 10.00      B   
ATOM   3064  HN  ALA    98      33.842  14.234   3.674  1.00 10.00      B   
ATOM   3065  CA  ALA    98      35.453  15.581   3.418  1.00 10.00      B   
ATOM   3066  CB  ALA    98      35.874  15.188   4.826  1.00 10.00      B   
ATOM   3067  C   ALA    98      36.592  15.325   2.435  1.00 10.00      B   
ATOM   3068  O   ALA    98      37.244  16.261   1.974  1.00 10.00      B   
ATOM   3069  N   ALA    99      36.806  14.056   2.105  1.00 10.00      B   
ATOM   3070  HN  ALA    99      36.223  13.360   2.486  1.00 10.00      B   
ATOM   3071  CA  ALA    99      37.873  13.663   1.189  1.00 10.00      B   
ATOM   3072  CB  ALA    99      37.999  12.148   1.129  1.00 10.00      B   
ATOM   3073  C   ALA    99      37.678  14.245  -0.207  1.00 10.00      B   
ATOM   3074  O   ALA    99      38.588  14.866  -0.758  1.00 10.00      B   
ATOM   3075  N   VAL   100      36.484  14.065  -0.763  1.00 10.00      B   
ATOM   3076  HN  VAL   100      35.789  13.588  -0.256  1.00 10.00      B   
ATOM   3077  CA  VAL   100      36.178  14.561  -2.104  1.00 10.00      B   
ATOM   3078  CB  VAL   100      34.750  14.172  -2.552  1.00 10.00      B   
ATOM   3079  CG1 VAL   100      34.451  14.719  -3.939  1.00 10.00      B   
ATOM   3080  CG2 VAL   100      34.581  12.660  -2.540  1.00 10.00      B   
ATOM   3081  C   VAL   100      36.359  16.078  -2.194  1.00 10.00      B   
ATOM   3082  O   VAL   100      36.990  16.585  -3.128  1.00 10.00      B   
ATOM   3083  N   THR   101      35.824  16.796  -1.213  1.00 10.00      B   
ATOM   3084  HN  THR   101      35.342  16.336  -0.487  1.00 10.00      B   
ATOM   3085  CA  THR   101      35.935  18.248  -1.186  1.00 10.00      B   
ATOM   3086  CB  THR   101      35.042  18.872  -0.089  1.00 10.00      B   
ATOM   3087  OG1 THR   101      33.663  18.571  -0.362  1.00 10.00      B   
ATOM   3088  HG1 THR   101      33.607  18.043  -1.170  1.00 10.00      B   
ATOM   3089  CG2 THR   101      35.218  20.384  -0.036  1.00 10.00      B   
ATOM   3090  C   THR   101      37.390  18.686  -1.003  1.00 10.00      B   
ATOM   3091  O   THR   101      37.845  19.629  -1.654  1.00 10.00      B   
ATOM   3092  N   ALA   102      38.118  17.982  -0.136  1.00 10.00      B   
ATOM   3093  HN  ALA   102      37.700  17.227   0.340  1.00 10.00      B   
ATOM   3094  CA  ALA   102      39.520  18.299   0.132  1.00 10.00      B   
ATOM   3095  CB  ALA   102      40.094  17.375   1.194  1.00 10.00      B   
ATOM   3096  C   ALA   102      40.359  18.233  -1.138  1.00 10.00      B   
ATOM   3097  O   ALA   102      41.112  19.158  -1.439  1.00 10.00      B   
ATOM   3098  N   VAL   103      40.208  17.149  -1.892  1.00 10.00      B   
ATOM   3099  HN  VAL   103      39.577  16.448  -1.606  1.00 10.00      B   
ATOM   3100  CA  VAL   103      40.957  16.968  -3.131  1.00 10.00      B   
ATOM   3101  CB  VAL   103      40.662  15.595  -3.778  1.00 10.00      B   
ATOM   3102  CG1 VAL   103      41.377  15.453  -5.116  1.00 10.00      B   
ATOM   3103  CG2 VAL   103      41.063  14.467  -2.838  1.00 10.00      B   
ATOM   3104  C   VAL   103      40.636  18.079  -4.128  1.00 10.00      B   
ATOM   3105  O   VAL   103      41.536  18.704  -4.685  1.00 10.00      B   
ATOM   3106  N   MET   104      39.347  18.334  -4.325  1.00 10.00      B   
ATOM   3107  HN  MET   104      38.678  17.817  -3.823  1.00 10.00      B   
ATOM   3108  CA  MET   104      38.897  19.359  -5.263  1.00 10.00      B   
ATOM   3109  CB  MET   104      37.371  19.373  -5.371  1.00 10.00      B   
ATOM   3110  CG  MET   104      36.808  18.251  -6.223  1.00 10.00      B   
ATOM   3111  SD  MET   104      35.006  18.153  -6.163  1.00 10.00      B   
ATOM   3112  CE  MET   104      34.547  19.737  -6.863  1.00 10.00      B   
ATOM   3113  C   MET   104      39.416  20.749  -4.908  1.00 10.00      B   
ATOM   3114  O   MET   104      39.898  21.477  -5.779  1.00 10.00      B   
ATOM   3115  N   SER   105      39.327  21.114  -3.636  1.00 10.00      B   
ATOM   3116  HN  SER   105      38.937  20.495  -2.987  1.00 10.00      B   
ATOM   3117  CA  SER   105      39.788  22.422  -3.190  1.00 10.00      B   
ATOM   3118  CB  SER   105      39.329  22.719  -1.761  1.00 10.00      B   
ATOM   3119  OG  SER   105      39.467  21.582  -0.928  1.00 10.00      B   
ATOM   3120  HG  SER   105      38.852  20.894  -1.224  1.00 10.00      B   
ATOM   3121  C   SER   105      41.302  22.561  -3.324  1.00 10.00      B   
ATOM   3122  O   SER   105      41.804  23.639  -3.647  1.00 10.00      B   
ATOM   3123  N   LEU   106      42.023  21.466  -3.085  1.00 10.00      B   
ATOM   3124  HN  LEU   106      41.563  20.639  -2.815  1.00 10.00      B   
ATOM   3125  CA  LEU   106      43.479  21.470  -3.197  1.00 10.00      B   
ATOM   3126  CB  LEU   106      44.074  20.131  -2.750  1.00 10.00      B   
ATOM   3127  CG  LEU   106      44.155  19.893  -1.239  1.00 10.00      B   
ATOM   3128  CD1 LEU   106      44.614  18.473  -0.944  1.00 10.00      B   
ATOM   3129  CD2 LEU   106      45.083  20.905  -0.581  1.00 10.00      B   
ATOM   3130  C   LEU   106      43.912  21.797  -4.621  1.00 10.00      B   
ATOM   3131  O   LEU   106      44.863  22.551  -4.832  1.00 10.00      B   
ATOM   3132  N   ILE   107      43.192  21.242  -5.591  1.00 10.00      B   
ATOM   3133  HN  ILE   107      42.444  20.652  -5.350  1.00 10.00      B   
ATOM   3134  CA  ILE   107      43.486  21.482  -6.998  1.00 10.00      B   
ATOM   3135  CB  ILE   107      42.569  20.638  -7.912  1.00 10.00      B   
ATOM   3136  CG1 ILE   107      42.750  19.146  -7.612  1.00 10.00      B   
ATOM   3137  CG2 ILE   107      42.852  20.927  -9.381  1.00 10.00      B   
ATOM   3138  CD1 ILE   107      41.734  18.254  -8.293  1.00 10.00      B   
ATOM   3139  C   ILE   107      43.306  22.964  -7.324  1.00 10.00      B   
ATOM   3140  O   ILE   107      44.155  23.579  -7.975  1.00 10.00      B   
ATOM   3141  N   LEU   108      42.207  23.537  -6.834  1.00 10.00      B   
ATOM   3142  HN  LEU   108      41.585  22.998  -6.299  1.00 10.00      B   
ATOM   3143  CA  LEU   108      41.907  24.943  -7.064  1.00 10.00      B   
ATOM   3144  CB  LEU   108      40.499  25.282  -6.562  1.00 10.00      B   
ATOM   3145  CG  LEU   108      39.334  24.642  -7.323  1.00 10.00      B   
ATOM   3146  CD1 LEU   108      38.015  24.921  -6.618  1.00 10.00      B   
ATOM   3147  CD2 LEU   108      39.293  25.149  -8.756  1.00 10.00      B   
ATOM   3148  C   LEU   108      42.940  25.837  -6.389  1.00 10.00      B   
ATOM   3149  O   LEU   108      43.438  26.785  -6.993  1.00 10.00      B   
ATOM   3150  N   TRP   109      43.278  25.513  -5.145  1.00 10.00      B   
ATOM   3151  HN  TRP   109      42.856  24.730  -4.720  1.00 10.00      B   
ATOM   3152  CA  TRP   109      44.253  26.292  -4.389  1.00 10.00      B   
ATOM   3153  CB  TRP   109      44.324  25.809  -2.935  1.00 10.00      B   
ATOM   3154  CG  TRP   109      45.333  26.546  -2.109  1.00 10.00      B   
ATOM   3155  CD1 TRP   109      45.261  27.842  -1.692  1.00 10.00      B   
ATOM   3156  CD2 TRP   109      46.568  26.030  -1.602  1.00 10.00      B   
ATOM   3157  NE1 TRP   109      46.379  28.168  -0.962  1.00 10.00      B   
ATOM   3158  HE1 TRP   109      46.558  29.045  -0.554  1.00 10.00      B   
ATOM   3159  CE2 TRP   109      47.196  27.069  -0.889  1.00 10.00      B   
ATOM   3160  CE3 TRP   109      47.204  24.788  -1.683  1.00 10.00      B   
ATOM   3161  CZ2 TRP   109      48.428  26.904  -0.260  1.00 10.00      B   
ATOM   3162  CZ3 TRP   109      48.426  24.625  -1.060  1.00 10.00      B   
ATOM   3163  CH2 TRP   109      49.025  25.677  -0.355  1.00 10.00      B   
ATOM   3164  C   TRP   109      45.634  26.231  -5.039  1.00 10.00      B   
ATOM   3165  O   TRP   109      46.383  27.208  -5.029  1.00 10.00      B   
ATOM   3166  N   GLY   110      45.963  25.082  -5.607  1.00 10.00      B   
ATOM   3167  HN  GLY   110      45.328  24.332  -5.584  1.00 10.00      B   
ATOM   3168  CA  GLY   110      47.248  24.922  -6.251  1.00 10.00      B   
ATOM   3169  C   GLY   110      47.331  25.678  -7.563  1.00 10.00      B   
ATOM   3170  O   GLY   110      48.214  26.520  -7.749  1.00 10.00      B   
ATOM   3171  N   LEU   111      46.393  25.398  -8.464  1.00 10.00      B   
ATOM   3172  HN  LEU   111      45.695  24.745  -8.239  1.00 10.00      B   
ATOM   3173  CA  LEU   111      46.368  26.037  -9.777  1.00 10.00      B   
ATOM   3174  CB  LEU   111      45.315  25.387 -10.684  1.00 10.00      B   
ATOM   3175  CG  LEU   111      45.543  23.916 -11.043  1.00 10.00      B   
ATOM   3176  CD1 LEU   111      44.379  23.377 -11.859  1.00 10.00      B   
ATOM   3177  CD2 LEU   111      46.854  23.744 -11.798  1.00 10.00      B   
ATOM   3178  C   LEU   111      46.124  27.540  -9.689  1.00 10.00      B   
ATOM   3179  O   LEU   111      46.965  28.340 -10.102  1.00 10.00      B   
ATOM   3180  N   ASP   112      44.980  27.922  -9.137  1.00 10.00      B   
ATOM   3181  HN  ASP   112      44.365  27.244  -8.787  1.00 10.00      B   
ATOM   3182  CA  ASP   112      44.622  29.331  -9.024  1.00 10.00      B   
ATOM   3183  CB  ASP   112      43.158  29.503  -8.629  1.00 10.00      B   
ATOM   3184  CG  ASP   112      42.281  29.812  -9.823  1.00 10.00      B   
ATOM   3185  OD1 ASP   112      42.113  31.008 -10.147  1.00 10.00      B   
ATOM   3186  OD2 ASP   112      41.756  28.865 -10.445  1.00 10.00      B   
ATOM   3187  C   ASP   112      45.534  30.083  -8.069  1.00 10.00      B   
ATOM   3188  O   ASP   112      45.803  31.265  -8.266  1.00 10.00      B   
ATOM   3189  N   GLY   113      46.024  29.388  -7.048  1.00 10.00      B   
ATOM   3190  HN  GLY   113      45.780  28.442  -6.949  1.00 10.00      B   
ATOM   3191  CA  GLY   113      46.914  30.009  -6.083  1.00 10.00      B   
ATOM   3192  C   GLY   113      48.127  30.631  -6.745  1.00 10.00      B   
ATOM   3193  O   GLY   113      48.455  31.792  -6.488  1.00 10.00      B   
ATOM   3194  N   ILE   114      48.780  29.871  -7.615  1.00 10.00      B   
ATOM   3195  HN  ILE   114      48.462  28.957  -7.790  1.00 10.00      B   
ATOM   3196  CA  ILE   114      49.952  30.367  -8.319  1.00 10.00      B   
ATOM   3197  CB  ILE   114      50.840  29.226  -8.866  1.00 10.00      B   
ATOM   3198  CG1 ILE   114      50.049  28.321  -9.817  1.00 10.00      B   
ATOM   3199  CG2 ILE   114      51.430  28.422  -7.718  1.00 10.00      B   
ATOM   3200  CD1 ILE   114      50.858  27.196 -10.422  1.00 10.00      B   
ATOM   3201  C   ILE   114      49.544  31.311  -9.449  1.00 10.00      B   
ATOM   3202  O   ILE   114      50.267  32.251  -9.776  1.00 10.00      B   
ATOM   3203  N   LEU   115      48.366  31.071 -10.019  1.00 10.00      B   
ATOM   3204  HN  LEU   115      47.826  30.314  -9.701  1.00 10.00      B   
ATOM   3205  CA  LEU   115      47.855  31.901 -11.107  1.00 10.00      B   
ATOM   3206  CB  LEU   115      46.596  31.291 -11.725  1.00 10.00      B   
ATOM   3207  CG  LEU   115      46.813  30.114 -12.678  1.00 10.00      B   
ATOM   3208  CD1 LEU   115      45.481  29.525 -13.112  1.00 10.00      B   
ATOM   3209  CD2 LEU   115      47.630  30.541 -13.890  1.00 10.00      B   
ATOM   3210  C   LEU   115      47.577  33.325 -10.638  1.00 10.00      B   
ATOM   3211  O   LEU   115      47.761  34.279 -11.388  1.00 10.00      B   
ATOM   3212  N   VAL   116      47.120  33.463  -9.404  1.00 10.00      B   
ATOM   3213  HN  VAL   116      46.953  32.662  -8.859  1.00 10.00      B   
ATOM   3214  CA  VAL   116      46.835  34.777  -8.846  1.00 10.00      B   
ATOM   3215  CB  VAL   116      45.860  34.695  -7.645  1.00 10.00      B   
ATOM   3216  CG1 VAL   116      45.653  36.064  -7.009  1.00 10.00      B   
ATOM   3217  CG2 VAL   116      44.526  34.112  -8.084  1.00 10.00      B   
ATOM   3218  C   VAL   116      48.132  35.467  -8.427  1.00 10.00      B   
ATOM   3219  O   VAL   116      48.249  36.691  -8.497  1.00 10.00      B   
ATOM   3220  N   ARG   117      49.113  34.671  -8.006  1.00 10.00      B   
ATOM   3221  HN  ARG   117      48.964  33.704  -7.978  1.00 10.00      B   
ATOM   3222  CA  ARG   117      50.399  35.205  -7.581  1.00 10.00      B   
ATOM   3223  CB  ARG   117      51.227  34.129  -6.869  1.00 10.00      B   
ATOM   3224  CG  ARG   117      52.390  34.681  -6.054  1.00 10.00      B   
ATOM   3225  CD  ARG   117      53.351  33.580  -5.631  1.00 10.00      B   
ATOM   3226  NE  ARG   117      54.333  33.282  -6.673  1.00 10.00      B   
ATOM   3227  HE  ARG   117      54.696  34.045  -7.176  1.00 10.00      B   
ATOM   3228  CZ  ARG   117      54.761  32.054  -6.976  1.00 10.00      B   
ATOM   3229  NH1 ARG   117      54.301  31.002  -6.318  1.00 10.00      B   
ATOM   3230 HH11 ARG   117      54.638  30.043  -6.561  1.00 10.00      B   
ATOM   3231 HH12 ARG   117      53.603  31.125  -5.556  1.00 10.00      B   
ATOM   3232  NH2 ARG   117      55.656  31.881  -7.934  1.00 10.00      B   
ATOM   3233 HH21 ARG   117      55.990  30.920  -8.174  1.00 10.00      B   
ATOM   3234 HH22 ARG   117      56.032  32.703  -8.453  1.00 10.00      B   
ATOM   3235  C   ARG   117      51.175  35.760  -8.772  1.00 10.00      B   
ATOM   3236  O   ARG   117      51.749  36.843  -8.700  1.00 10.00      B   
ATOM   3237  N   LEU   118      51.175  35.018  -9.868  1.00 10.00      B   
ATOM   3238  HN  LEU   118      50.679  34.169  -9.873  1.00 10.00      B   
ATOM   3239  CB  LEU   118      52.140  34.234 -11.982  1.00 10.00      B   
ATOM   3240  CG  LEU   118      52.990  33.109 -11.393  1.00 10.00      B   
ATOM   3241  CD1 LEU   118      52.920  31.875 -12.274  1.00 10.00      B   
ATOM   3242  CD2 LEU   118      54.432  33.560 -11.215  1.00 10.00      B   
ATOM   3243  CA  LEU   118      51.888  35.432 -11.068  1.00 10.00      B   
ATOM   3244  C   LEU   118      51.127  36.518 -11.818  1.00 10.00      B   
ATOM   3245  O   LEU   118      51.501  37.703 -11.689  1.00 10.00      B   
ATOM   3246  OXT LEU   118      50.155  36.187 -12.531  1.00 10.00      B   
END
