# Supplementary material for: Large-scale discovery of protein interactions at residue resolution using co-evolution calculated from genomic sequences
Source: Nat Commun. 2021 Mar 2;12:1396. doi: 10.1038/s41467-021-21636-z (PMC7925567; doi:10.1038/s41467-021-21636-z)
Supplement: Supplementary file 13 — Supplementary Data 11 [file 41467_2021_21636_MOESM13_ESM.zip › supplementary_prediction/cep_tp00809_SECF_SECE/models/haddock_top_8_haddock_31w.pdb]

REMARK FILENAME="haddock_31w.pdb0"
REMARK ===============================================================
REMARK HADDOCK run for haddock
REMARK initial structure: haddock_31.pdb
REMARK final NOE weights: unambig 50 amb: 50
REMARK ===============================================================
REMARK            total,bonds,angles,improper,dihe,vdw,elec,air,cdih,coup,rdcs,vean,dani,xpcs,rg
REMARK energies: 232.297, 0, 0, 0, 0, -51.4501, -241.621, 525.369, 0, 0, 0, 0, 0, 0, 0
REMARK ===============================================================
REMARK            bonds,angles,impropers,dihe,air,cdih,coup,rdcs,vean,dani,xpcs
REMARK rms-dev.: 0,0,0,0,18.3544,0,0, 0, 0, 0, 0
REMARK ===============================================================
REMARK               air,cdih,coup,rdcs,vean,dani,xpcs
REMARK               >0.3,>5,>1,>0,>5,>0.2,>0.2
REMARK violations.: 5, 0, 0, 0, 0, 0, 0
REMARK ===============================================================
REMARK                        CVpartition#,violations,rms
REMARK AIRs cross-validation: 2, 0, NaN
REMARK ===============================================================
REMARK NCS energy: 0
REMARK ===============================================================
REMARK Symmetry energy: 0
REMARK ===============================================================
REMARK Desolvation energy: -16.9237
REMARK Internal energy free molecules: 60688.6
REMARK Internal energy complex: -11866.8
REMARK Binding energy: -72865.3
REMARK ===============================================================
REMARK buried surface area: 2128.56
REMARK ===============================================================
REMARK water - chain1: 0 0 0
REMARK water - chain2: 0 0 0
REMARK water - chain3: 0 0 0
REMARK water - chain4: 0 0 0
REMARK water - chain5: 0 0 0
REMARK water - chain6: 0 0 0
REMARK ===============================================================
REMARK water - water: 0 0 0
REMARK ===============================================================
REMARK DATE:05-Aug-2020  09:26:54       created by user: he47
REMARK VERSION:1.3
ATOM      1  CB  ARG    14     -25.582 -23.040  -4.058  1.00 10.00      A   
ATOM      2  CG  ARG    14     -25.170 -21.755  -4.760  1.00 10.00      A   
ATOM      3  CD  ARG    14     -26.240 -21.296  -5.741  1.00 10.00      A   
ATOM      4  NE  ARG    14     -27.342 -20.604  -5.067  1.00 10.00      A   
ATOM      5  HE  ARG    14     -27.250 -20.453  -4.096  1.00 10.00      A   
ATOM      6  CZ  ARG    14     -28.438 -20.162  -5.685  1.00 10.00      A   
ATOM      7  NH1 ARG    14     -28.586 -20.342  -6.992  1.00 10.00      A   
ATOM      8 HH11 ARG    14     -29.445 -19.994  -7.480  1.00 10.00      A   
ATOM      9 HH12 ARG    14     -27.846 -20.824  -7.542  1.00 10.00      A   
ATOM     10  NH2 ARG    14     -29.384 -19.537  -4.997  1.00 10.00      A   
ATOM     11 HH21 ARG    14     -29.276 -19.384  -3.972  1.00 10.00      A   
ATOM     12 HH22 ARG    14     -30.241 -19.187  -5.482  1.00 10.00      A   
ATOM     13  C   ARG    14     -25.591 -22.210  -1.695  1.00 10.00      A   
ATOM     14  O   ARG    14     -25.052 -21.122  -1.510  1.00 10.00      A   
ATOM     15  N   ARG    14     -25.184 -24.611  -2.179  1.00 10.00      A   
ATOM     16  HT1 ARG    14     -24.790 -24.717  -1.222  1.00 10.00      A   
ATOM     17  HT2 ARG    14     -24.706 -25.281  -2.812  1.00 10.00      A   
ATOM     18  HT3 ARG    14     -26.200 -24.844  -2.153  1.00 10.00      A   
ATOM     19  CA  ARG    14     -24.983 -23.223  -2.661  1.00 10.00      A   
ATOM     20  N   LYS    15     -26.719 -22.565  -1.089  1.00 10.00      A   
ATOM     21  HN  LYS    15     -27.110 -23.448  -1.277  1.00 10.00      A   
ATOM     22  CA  LYS    15     -27.395 -21.681  -0.143  1.00 10.00      A   
ATOM     23  CB  LYS    15     -28.899 -21.975  -0.132  1.00 10.00      A   
ATOM     24  CG  LYS    15     -29.595 -21.717  -1.457  1.00 10.00      A   
ATOM     25  CD  LYS    15     -31.095 -21.944  -1.342  1.00 10.00      A   
ATOM     26  CE  LYS    15     -31.812 -21.586  -2.631  1.00 10.00      A   
ATOM     27  NZ  LYS    15     -33.289 -21.538  -2.451  1.00 10.00      A   
ATOM     28  HZ1 LYS    15     -33.650 -22.484  -2.217  1.00 10.00      A   
ATOM     29  HZ2 LYS    15     -33.746 -21.211  -3.328  1.00 10.00      A   
ATOM     30  HZ3 LYS    15     -33.534 -20.883  -1.681  1.00 10.00      A   
ATOM     31  C   LYS    15     -26.822 -21.855   1.264  1.00 10.00      A   
ATOM     32  O   LYS    15     -25.769 -22.475   1.435  1.00 10.00      A   
ATOM     33  N   VAL    16     -27.527 -21.314   2.260  1.00 10.00      A   
ATOM     34  HN  VAL    16     -28.358 -20.832   2.044  1.00 10.00      A   
ATOM     35  CA  VAL    16     -27.116 -21.404   3.666  1.00 10.00      A   
ATOM     36  CB  VAL    16     -26.902 -22.870   4.133  1.00 10.00      A   
ATOM     37  CG1 VAL    16     -26.477 -22.924   5.593  1.00 10.00      A   
ATOM     38  CG2 VAL    16     -28.166 -23.693   3.917  1.00 10.00      A   
ATOM     39  C   VAL    16     -25.874 -20.554   3.965  1.00 10.00      A   
ATOM     40  O   VAL    16     -24.741 -20.958   3.683  1.00 10.00      A   
ATOM     41  N   TYR    17     -26.103 -19.371   4.530  1.00 10.00      A   
ATOM     42  HN  TYR    17     -27.029 -19.106   4.722  1.00 10.00      A   
ATOM     43  CA  TYR    17     -25.022 -18.453   4.881  1.00 10.00      A   
ATOM     44  CB  TYR    17     -24.977 -17.270   3.906  1.00 10.00      A   
ATOM     45  CG  TYR    17     -24.709 -17.646   2.468  1.00 10.00      A   
ATOM     46  CD1 TYR    17     -25.657 -17.410   1.480  1.00 10.00      A   
ATOM     47  CD2 TYR    17     -23.506 -18.230   2.096  1.00 10.00      A   
ATOM     48  CE1 TYR    17     -25.414 -17.745   0.161  1.00 10.00      A   
ATOM     49  CE2 TYR    17     -23.256 -18.567   0.781  1.00 10.00      A   
ATOM     50  CZ  TYR    17     -24.212 -18.322  -0.182  1.00 10.00      A   
ATOM     51  OH  TYR    17     -23.962 -18.659  -1.494  1.00 10.00      A   
ATOM     52  HH  TYR    17     -23.819 -19.618  -1.554  1.00 10.00      A   
ATOM     53  C   TYR    17     -25.221 -17.924   6.297  1.00 10.00      A   
ATOM     54  O   TYR    17     -26.224 -17.266   6.582  1.00 10.00      A   
ATOM     55  N   ASP    18     -24.274 -18.212   7.181  1.00 10.00      A   
ATOM     56  HN  ASP    18     -23.506 -18.756   6.905  1.00 10.00      A   
ATOM     57  CA  ASP    18     -24.363 -17.760   8.564  1.00 10.00      A   
ATOM     58  CB  ASP    18     -24.703 -18.926   9.496  1.00 10.00      A   
ATOM     59  CG  ASP    18     -26.067 -19.518   9.228  1.00 10.00      A   
ATOM     60  OD1 ASP    18     -27.068 -18.973   9.744  1.00 10.00      A   
ATOM     61  OD2 ASP    18     -26.145 -20.532   8.500  1.00 10.00      A   
ATOM     62  C   ASP    18     -23.068 -17.099   9.018  1.00 10.00      A   
ATOM     63  O   ASP    18     -22.295 -17.681   9.777  1.00 10.00      A   
ATOM     64  N   PHE    19     -22.829 -15.886   8.547  1.00 10.00      A   
ATOM     65  HN  PHE    19     -23.475 -15.472   7.936  1.00 10.00      A   
ATOM     66  CA  PHE    19     -21.629 -15.148   8.916  1.00 10.00      A   
ATOM     67  CB  PHE    19     -20.601 -15.177   7.779  1.00 10.00      A   
ATOM     68  CG  PHE    19     -19.891 -16.493   7.628  1.00 10.00      A   
ATOM     69  CD1 PHE    19     -20.238 -17.372   6.614  1.00 10.00      A   
ATOM     70  CD2 PHE    19     -18.875 -16.852   8.501  1.00 10.00      A   
ATOM     71  CE1 PHE    19     -19.590 -18.585   6.474  1.00 10.00      A   
ATOM     72  CE2 PHE    19     -18.223 -18.064   8.367  1.00 10.00      A   
ATOM     73  CZ  PHE    19     -18.580 -18.932   7.352  1.00 10.00      A   
ATOM     74  C   PHE    19     -21.979 -13.709   9.264  1.00 10.00      A   
ATOM     75  O   PHE    19     -21.112 -12.929   9.649  1.00 10.00      A   
ATOM     76  N   MET    20     -23.259 -13.375   9.143  1.00 10.00      A   
ATOM     77  HN  MET    20     -23.907 -14.061   8.870  1.00 10.00      A   
ATOM     78  CA  MET    20     -23.736 -12.020   9.418  1.00 10.00      A   
ATOM     79  CB  MET    20     -25.228 -11.908   9.088  1.00 10.00      A   
ATOM     80  CG  MET    20     -25.782 -10.491   9.117  1.00 10.00      A   
ATOM     81  SD  MET    20     -27.571 -10.450   8.883  1.00 10.00      A   
ATOM     82  CE  MET    20     -28.129 -11.075  10.467  1.00 10.00      A   
ATOM     83  C   MET    20     -23.486 -11.607  10.869  1.00 10.00      A   
ATOM     84  O   MET    20     -22.986 -10.514  11.134  1.00 10.00      A   
ATOM     85  N   ARG    21     -23.819 -12.496  11.797  1.00 10.00      A   
ATOM     86  HN  ARG    21     -24.182 -13.365  11.515  1.00 10.00      A   
ATOM     87  CA  ARG    21     -23.659 -12.226  13.226  1.00 10.00      A   
ATOM     88  CB  ARG    21     -24.217 -13.381  14.058  1.00 10.00      A   
ATOM     89  CG  ARG    21     -25.729 -13.519  14.000  1.00 10.00      A   
ATOM     90  CD  ARG    21     -26.206 -14.712  14.811  1.00 10.00      A   
ATOM     91  NE  ARG    21     -27.651 -14.905  14.707  1.00 10.00      A   
ATOM     92  HE  ARG    21     -28.154 -14.246  14.169  1.00 10.00      A   
ATOM     93  CZ  ARG    21     -28.321 -15.904  15.287  1.00 10.00      A   
ATOM     94  NH1 ARG    21     -27.677 -16.813  16.016  1.00 10.00      A   
ATOM     95 HH11 ARG    21     -28.204 -17.598  16.464  1.00 10.00      A   
ATOM     96 HH12 ARG    21     -26.644 -16.749  16.147  1.00 10.00      A   
ATOM     97  NH2 ARG    21     -29.637 -15.981  15.143  1.00 10.00      A   
ATOM     98 HH21 ARG    21     -30.175 -16.757  15.589  1.00 10.00      A   
ATOM     99 HH22 ARG    21     -30.144 -15.260  14.582  1.00 10.00      A   
ATOM    100  C   ARG    21     -22.206 -11.960  13.615  1.00 10.00      A   
ATOM    101  O   ARG    21     -21.921 -11.058  14.403  1.00 10.00      A   
ATOM    102  N   TRP    22     -21.292 -12.740  13.067  1.00 10.00      A   
ATOM    103  HN  TRP    22     -21.569 -13.447  12.444  1.00 10.00      A   
ATOM    104  CA  TRP    22     -19.883 -12.573  13.386  1.00 10.00      A   
ATOM    105  CB  TRP    22     -19.104 -13.870  13.148  1.00 10.00      A   
ATOM    106  CG  TRP    22     -17.724 -13.844  13.734  1.00 10.00      A   
ATOM    107  CD1 TRP    22     -17.383 -14.042  15.042  1.00 10.00      A   
ATOM    108  CD2 TRP    22     -16.500 -13.596  13.034  1.00 10.00      A   
ATOM    109  NE1 TRP    22     -16.023 -13.933  15.198  1.00 10.00      A   
ATOM    110  HE1 TRP    22     -15.534 -14.037  16.046  1.00 10.00      A   
ATOM    111  CE2 TRP    22     -15.458 -13.662  13.979  1.00 10.00      A   
ATOM    112  CE3 TRP    22     -16.184 -13.330  11.699  1.00 10.00      A   
ATOM    113  CZ2 TRP    22     -14.123 -13.467  13.633  1.00 10.00      A   
ATOM    114  CZ3 TRP    22     -14.859 -13.138  11.358  1.00 10.00      A   
ATOM    115  CH2 TRP    22     -13.845 -13.209  12.320  1.00 10.00      A   
ATOM    116  C   TRP    22     -19.251 -11.419  12.612  1.00 10.00      A   
ATOM    117  O   TRP    22     -18.360 -10.743  13.120  1.00 10.00      A   
ATOM    118  N   ASP    23     -19.726 -11.181  11.399  1.00 10.00      A   
ATOM    119  HN  ASP    23     -20.463 -11.733  11.054  1.00 10.00      A   
ATOM    120  CA  ASP    23     -19.177 -10.118  10.556  1.00 10.00      A   
ATOM    121  CB  ASP    23     -19.856 -10.074   9.189  1.00 10.00      A   
ATOM    122  CG  ASP    23     -18.862 -10.146   8.045  1.00 10.00      A   
ATOM    123  OD1 ASP    23     -17.637 -10.058   8.299  1.00 10.00      A   
ATOM    124  OD2 ASP    23     -19.299 -10.305   6.885  1.00 10.00      A   
ATOM    125  C   ASP    23     -19.237  -8.748  11.220  1.00 10.00      A   
ATOM    126  O   ASP    23     -18.222  -8.057  11.314  1.00 10.00      A   
ATOM    127  N   TYR    24     -20.416  -8.358  11.695  1.00 10.00      A   
ATOM    128  HN  TYR    24     -21.197  -8.950  11.609  1.00 10.00      A   
ATOM    129  CA  TYR    24     -20.563  -7.057  12.340  1.00 10.00      A   
ATOM    130  CB  TYR    24     -22.031  -6.623  12.454  1.00 10.00      A   
ATOM    131  CG  TYR    24     -22.811  -7.203  13.617  1.00 10.00      A   
ATOM    132  CD1 TYR    24     -22.799  -6.592  14.866  1.00 10.00      A   
ATOM    133  CD2 TYR    24     -23.581  -8.347  13.458  1.00 10.00      A   
ATOM    134  CE1 TYR    24     -23.528  -7.104  15.921  1.00 10.00      A   
ATOM    135  CE2 TYR    24     -24.311  -8.868  14.510  1.00 10.00      A   
ATOM    136  CZ  TYR    24     -24.283  -8.243  15.737  1.00 10.00      A   
ATOM    137  OH  TYR    24     -25.016  -8.754  16.782  1.00 10.00      A   
ATOM    138  HH  TYR    24     -24.656  -9.612  17.034  1.00 10.00      A   
ATOM    139  C   TYR    24     -19.846  -7.014  13.688  1.00 10.00      A   
ATOM    140  O   TYR    24     -19.482  -5.945  14.179  1.00 10.00      A   
ATOM    141  N   TRP    25     -19.641  -8.184  14.277  1.00 10.00      A   
ATOM    142  HN  TRP    25     -19.963  -9.002  13.843  1.00 10.00      A   
ATOM    143  CA  TRP    25     -18.954  -8.279  15.555  1.00 10.00      A   
ATOM    144  CB  TRP    25     -19.231  -9.635  16.207  1.00 10.00      A   
ATOM    145  CG  TRP    25     -18.875  -9.687  17.659  1.00 10.00      A   
ATOM    146  CD1 TRP    25     -19.387  -8.905  18.652  1.00 10.00      A   
ATOM    147  CD2 TRP    25     -17.934 -10.570  18.286  1.00 10.00      A   
ATOM    148  NE1 TRP    25     -18.823  -9.242  19.858  1.00 10.00      A   
ATOM    149  HE1 TRP    25     -19.029  -8.817  20.724  1.00 10.00      A   
ATOM    150  CE2 TRP    25     -17.924 -10.259  19.660  1.00 10.00      A   
ATOM    151  CE3 TRP    25     -17.093 -11.588  17.818  1.00 10.00      A   
ATOM    152  CZ2 TRP    25     -17.115 -10.934  20.572  1.00 10.00      A   
ATOM    153  CZ3 TRP    25     -16.291 -12.255  18.725  1.00 10.00      A   
ATOM    154  CH2 TRP    25     -16.305 -11.923  20.086  1.00 10.00      A   
ATOM    155  C   TRP    25     -17.453  -8.083  15.355  1.00 10.00      A   
ATOM    156  O   TRP    25     -16.809  -7.317  16.078  1.00 10.00      A   
ATOM    157  N   ALA    26     -16.912  -8.770  14.355  1.00 10.00      A   
ATOM    158  HN  ALA    26     -17.484  -9.370  13.826  1.00 10.00      A   
ATOM    159  CA  ALA    26     -15.495  -8.675  14.028  1.00 10.00      A   
ATOM    160  CB  ALA    26     -15.125  -9.709  12.978  1.00 10.00      A   
ATOM    161  C   ALA    26     -15.161  -7.275  13.532  1.00 10.00      A   
ATOM    162  O   ALA    26     -14.076  -6.755  13.789  1.00 10.00      A   
ATOM    163  N   PHE    27     -16.108  -6.670  12.823  1.00 10.00      A   
ATOM    164  HN  PHE    27     -16.945  -7.150  12.639  1.00 10.00      A   
ATOM    165  CA  PHE    27     -15.933  -5.320  12.301  1.00 10.00      A   
ATOM    166  CB  PHE    27     -17.141  -4.932  11.440  1.00 10.00      A   
ATOM    167  CG  PHE    27     -16.902  -3.764  10.524  1.00 10.00      A   
ATOM    168  CD1 PHE    27     -16.279  -3.945   9.298  1.00 10.00      A   
ATOM    169  CD2 PHE    27     -17.307  -2.485  10.883  1.00 10.00      A   
ATOM    170  CE1 PHE    27     -16.065  -2.876   8.448  1.00 10.00      A   
ATOM    171  CE2 PHE    27     -17.094  -1.411  10.037  1.00 10.00      A   
ATOM    172  CZ  PHE    27     -16.473  -1.608   8.817  1.00 10.00      A   
ATOM    173  C   PHE    27     -15.780  -4.338  13.461  1.00 10.00      A   
ATOM    174  O   PHE    27     -15.034  -3.360  13.377  1.00 10.00      A   
ATOM    175  N   GLY    28     -16.475  -4.632  14.552  1.00 10.00      A   
ATOM    176  HN  GLY    28     -17.034  -5.435  14.557  1.00 10.00      A   
ATOM    177  CA  GLY    28     -16.421  -3.790  15.728  1.00 10.00      A   
ATOM    178  C   GLY    28     -15.095  -3.883  16.452  1.00 10.00      A   
ATOM    179  O   GLY    28     -14.489  -2.859  16.768  1.00 10.00      A   
ATOM    180  N   ILE    29     -14.631  -5.105  16.706  1.00 10.00      A   
ATOM    181  HN  ILE    29     -15.154  -5.889  16.424  1.00 10.00      A   
ATOM    182  CA  ILE    29     -13.363  -5.301  17.407  1.00 10.00      A   
ATOM    183  CB  ILE    29     -13.123  -6.775  17.819  1.00 10.00      A   
ATOM    184  CG1 ILE    29     -11.864  -6.905  18.681  1.00 10.00      A   
ATOM    185  CG2 ILE    29     -13.039  -7.693  16.610  1.00 10.00      A   
ATOM    186  CD1 ILE    29     -11.954  -6.183  20.007  1.00 10.00      A   
ATOM    187  C   ILE    29     -12.184  -4.765  16.593  1.00 10.00      A   
ATOM    188  O   ILE    29     -11.214  -4.247  17.148  1.00 10.00      A   
ATOM    189  N   SER    30     -12.289  -4.858  15.274  1.00 10.00      A   
ATOM    190  HN  SER    30     -13.091  -5.268  14.883  1.00 10.00      A   
ATOM    191  CA  SER    30     -11.239  -4.371  14.392  1.00 10.00      A   
ATOM    192  CB  SER    30     -11.446  -4.902  12.977  1.00 10.00      A   
ATOM    193  OG  SER    30     -11.526  -6.318  12.984  1.00 10.00      A   
ATOM    194  HG  SER    30     -12.449  -6.583  13.099  1.00 10.00      A   
ATOM    195  C   SER    30     -11.200  -2.844  14.400  1.00 10.00      A   
ATOM    196  O   SER    30     -10.249  -2.230  13.914  1.00 10.00      A   
ATOM    197  N   GLY    31     -12.240  -2.240  14.968  1.00 10.00      A   
ATOM    198  HN  GLY    31     -12.972  -2.784  15.334  1.00 10.00      A   
ATOM    199  CA  GLY    31     -12.310  -0.797  15.052  1.00 10.00      A   
ATOM    200  C   GLY    31     -11.221  -0.236  15.944  1.00 10.00      A   
ATOM    201  O   GLY    31     -10.748   0.880  15.730  1.00 10.00      A   
ATOM    202  N   LEU    32     -10.814  -1.021  16.937  1.00 10.00      A   
ATOM    203  HN  LEU    32     -11.234  -1.903  17.053  1.00 10.00      A   
ATOM    204  CA  LEU    32      -9.764  -0.607  17.860  1.00 10.00      A   
ATOM    205  CB  LEU    32      -9.655  -1.595  19.023  1.00 10.00      A   
ATOM    206  CG  LEU    32     -10.854  -1.648  19.974  1.00 10.00      A   
ATOM    207  CD1 LEU    32     -10.683  -2.765  20.990  1.00 10.00      A   
ATOM    208  CD2 LEU    32     -11.045  -0.309  20.674  1.00 10.00      A   
ATOM    209  C   LEU    32      -8.433  -0.492  17.127  1.00 10.00      A   
ATOM    210  O   LEU    32      -7.591   0.342  17.464  1.00 10.00      A   
ATOM    211  N   LEU    33      -8.262  -1.324  16.108  1.00 10.00      A   
ATOM    212  HN  LEU    33      -8.973  -1.961  15.887  1.00 10.00      A   
ATOM    213  CA  LEU    33      -7.051  -1.311  15.303  1.00 10.00      A   
ATOM    214  CB  LEU    33      -6.953  -2.589  14.462  1.00 10.00      A   
ATOM    215  CG  LEU    33      -6.995  -3.913  15.233  1.00 10.00      A   
ATOM    216  CD1 LEU    33      -7.079  -5.092  14.274  1.00 10.00      A   
ATOM    217  CD2 LEU    33      -5.784  -4.045  16.145  1.00 10.00      A   
ATOM    218  C   LEU    33      -7.067  -0.085  14.400  1.00 10.00      A   
ATOM    219  O   LEU    33      -6.023   0.495  14.099  1.00 10.00      A   
ATOM    220  N   LEU    34      -8.267   0.304  13.980  1.00 10.00      A   
ATOM    221  HN  LEU    34      -9.056  -0.214  14.247  1.00 10.00      A   
ATOM    222  CA  LEU    34      -8.445   1.468  13.130  1.00 10.00      A   
ATOM    223  CB  LEU    34      -9.899   1.560  12.662  1.00 10.00      A   
ATOM    224  CG  LEU    34     -10.265   2.788  11.828  1.00 10.00      A   
ATOM    225  CD1 LEU    34      -9.912   2.573  10.365  1.00 10.00      A   
ATOM    226  CD2 LEU    34     -11.738   3.121  11.988  1.00 10.00      A   
ATOM    227  C   LEU    34      -8.068   2.726  13.898  1.00 10.00      A   
ATOM    228  O   LEU    34      -7.331   3.573  13.393  1.00 10.00      A   
ATOM    229  N   ILE    35      -8.568   2.829  15.130  1.00 10.00      A   
ATOM    230  HN  ILE    35      -9.152   2.116  15.471  1.00 10.00      A   
ATOM    231  CA  ILE    35      -8.277   3.977  15.983  1.00 10.00      A   
ATOM    232  CB  ILE    35      -9.033   3.903  17.328  1.00 10.00      A   
ATOM    233  CG1 ILE    35     -10.535   3.738  17.083  1.00 10.00      A   
ATOM    234  CG2 ILE    35      -8.772   5.152  18.160  1.00 10.00      A   
ATOM    235  CD1 ILE    35     -11.329   3.417  18.330  1.00 10.00      A   
ATOM    236  C   ILE    35      -6.777   4.062  16.246  1.00 10.00      A   
ATOM    237  O   ILE    35      -6.188   5.140  16.191  1.00 10.00      A   
ATOM    238  N   ALA    36      -6.165   2.908  16.501  1.00 10.00      A   
ATOM    239  HN  ALA    36      -6.694   2.081  16.518  1.00 10.00      A   
ATOM    240  CA  ALA    36      -4.731   2.838  16.758  1.00 10.00      A   
ATOM    241  CB  ALA    36      -4.315   1.411  17.081  1.00 10.00      A   
ATOM    242  C   ALA    36      -3.946   3.373  15.566  1.00 10.00      A   
ATOM    243  O   ALA    36      -2.972   4.104  15.734  1.00 10.00      A   
ATOM    244  N   ALA    37      -4.394   3.020  14.363  1.00 10.00      A   
ATOM    245  HN  ALA    37      -5.183   2.441  14.298  1.00 10.00      A   
ATOM    246  CA  ALA    37      -3.744   3.471  13.138  1.00 10.00      A   
ATOM    247  CB  ALA    37      -4.388   2.823  11.923  1.00 10.00      A   
ATOM    248  C   ALA    37      -3.797   4.993  13.031  1.00 10.00      A   
ATOM    249  O   ALA    37      -2.849   5.626  12.568  1.00 10.00      A   
ATOM    250  N   ILE    38      -4.907   5.573  13.477  1.00 10.00      A   
ATOM    251  HN  ILE    38      -5.626   5.012  13.838  1.00 10.00      A   
ATOM    252  CA  ILE    38      -5.081   7.020  13.450  1.00 10.00      A   
ATOM    253  CB  ILE    38      -6.523   7.423  13.831  1.00 10.00      A   
ATOM    254  CG1 ILE    38      -7.526   6.741  12.895  1.00 10.00      A   
ATOM    255  CG2 ILE    38      -6.687   8.937  13.784  1.00 10.00      A   
ATOM    256  CD1 ILE    38      -8.953   6.761  13.397  1.00 10.00      A   
ATOM    257  C   ILE    38      -4.094   7.670  14.415  1.00 10.00      A   
ATOM    258  O   ILE    38      -3.465   8.681  14.096  1.00 10.00      A   
ATOM    259  N   VAL    39      -3.956   7.070  15.593  1.00 10.00      A   
ATOM    260  HN  VAL    39      -4.498   6.275  15.791  1.00 10.00      A   
ATOM    261  CA  VAL    39      -3.028   7.569  16.600  1.00 10.00      A   
ATOM    262  CB  VAL    39      -3.132   6.773  17.920  1.00 10.00      A   
ATOM    263  CG1 VAL    39      -2.185   7.338  18.969  1.00 10.00      A   
ATOM    264  CG2 VAL    39      -4.564   6.777  18.435  1.00 10.00      A   
ATOM    265  C   VAL    39      -1.600   7.492  16.069  1.00 10.00      A   
ATOM    266  O   VAL    39      -0.823   8.438  16.209  1.00 10.00      A   
ATOM    267  N   ILE    40      -1.267   6.364  15.443  1.00 10.00      A   
ATOM    268  HN  ILE    40      -1.934   5.644  15.372  1.00 10.00      A   
ATOM    269  CA  ILE    40       0.056   6.157  14.868  1.00 10.00      A   
ATOM    270  CB  ILE    40       0.188   4.745  14.252  1.00 10.00      A   
ATOM    271  CG1 ILE    40       0.134   3.674  15.345  1.00 10.00      A   
ATOM    272  CG2 ILE    40       1.469   4.615  13.437  1.00 10.00      A   
ATOM    273  CD1 ILE    40       0.024   2.260  14.815  1.00 10.00      A   
ATOM    274  C   ILE    40       0.334   7.211  13.800  1.00 10.00      A   
ATOM    275  O   ILE    40       1.414   7.804  13.764  1.00 10.00      A   
ATOM    276  N   MET    41      -0.662   7.456  12.956  1.00 10.00      A   
ATOM    277  HN  MET    41      -1.502   6.956  13.059  1.00 10.00      A   
ATOM    278  CA  MET    41      -0.556   8.436  11.880  1.00 10.00      A   
ATOM    279  CB  MET    41      -1.863   8.474  11.078  1.00 10.00      A   
ATOM    280  CG  MET    41      -1.842   9.417   9.888  1.00 10.00      A   
ATOM    281  SD  MET    41      -3.462   9.618   9.115  1.00 10.00      A   
ATOM    282  CE  MET    41      -3.843   7.923   8.670  1.00 10.00      A   
ATOM    283  C   MET    41      -0.245   9.830  12.426  1.00 10.00      A   
ATOM    284  O   MET    41       0.518  10.591  11.826  1.00 10.00      A   
ATOM    285  N   GLY    42      -0.832  10.160  13.569  1.00 10.00      A   
ATOM    286  HN  GLY    42      -1.431   9.516  14.007  1.00 10.00      A   
ATOM    287  CA  GLY    42      -0.610  11.462  14.166  1.00 10.00      A   
ATOM    288  C   GLY    42       0.685  11.554  14.952  1.00 10.00      A   
ATOM    289  O   GLY    42       1.412  12.543  14.850  1.00 10.00      A   
ATOM    290  N   VAL    43       0.980  10.528  15.736  1.00 10.00      A   
ATOM    291  HN  VAL    43       0.368   9.758  15.770  1.00 10.00      A   
ATOM    292  CA  VAL    43       2.187  10.515  16.556  1.00 10.00      A   
ATOM    293  CB  VAL    43       2.115   9.450  17.670  1.00 10.00      A   
ATOM    294  CG1 VAL    43       3.393   9.442  18.491  1.00 10.00      A   
ATOM    295  CG2 VAL    43       0.918   9.708  18.572  1.00 10.00      A   
ATOM    296  C   VAL    43       3.457  10.323  15.723  1.00 10.00      A   
ATOM    297  O   VAL    43       4.441  11.044  15.906  1.00 10.00      A   
ATOM    298  N   ARG    44       3.435   9.362  14.808  1.00 10.00      A   
ATOM    299  HN  ARG    44       2.616   8.830  14.685  1.00 10.00      A   
ATOM    300  CA  ARG    44       4.597   9.092  13.969  1.00 10.00      A   
ATOM    301  CB  ARG    44       4.546   7.671  13.400  1.00 10.00      A   
ATOM    302  CG  ARG    44       4.545   6.584  14.465  1.00 10.00      A   
ATOM    303  CD  ARG    44       5.913   5.927  14.611  1.00 10.00      A   
ATOM    304  NE  ARG    44       6.930   6.851  15.114  1.00 10.00      A   
ATOM    305  HE  ARG    44       7.103   7.662  14.579  1.00 10.00      A   
ATOM    306  CZ  ARG    44       7.647   6.649  16.224  1.00 10.00      A   
ATOM    307  NH1 ARG    44       7.462   5.560  16.960  1.00 10.00      A   
ATOM    308 HH11 ARG    44       8.027   5.413  17.827  1.00 10.00      A   
ATOM    309 HH12 ARG    44       6.758   4.846  16.680  1.00 10.00      A   
ATOM    310  NH2 ARG    44       8.551   7.542  16.597  1.00 10.00      A   
ATOM    311 HH21 ARG    44       9.113   7.390  17.466  1.00 10.00      A   
ATOM    312 HH22 ARG    44       8.709   8.397  16.021  1.00 10.00      A   
ATOM    313  C   ARG    44       4.719  10.122  12.851  1.00 10.00      A   
ATOM    314  O   ARG    44       5.814  10.599  12.552  1.00 10.00      A   
ATOM    315  N   GLY    45       3.595  10.460  12.236  1.00 10.00      A   
ATOM    316  HN  GLY    45       2.753  10.033  12.497  1.00 10.00      A   
ATOM    317  CA  GLY    45       3.604  11.444  11.176  1.00 10.00      A   
ATOM    318  C   GLY    45       3.191  10.887   9.831  1.00 10.00      A   
ATOM    319  O   GLY    45       3.593   9.786   9.450  1.00 10.00      A   
ATOM    320  N   PHE    46       2.386  11.657   9.109  1.00 10.00      A   
ATOM    321  HN  PHE    46       2.100  12.523   9.477  1.00 10.00      A   
ATOM    322  CA  PHE    46       1.910  11.257   7.791  1.00 10.00      A   
ATOM    323  CB  PHE    46       0.376  11.278   7.763  1.00 10.00      A   
ATOM    324  CG  PHE    46      -0.238  10.564   6.592  1.00 10.00      A   
ATOM    325  CD1 PHE    46      -0.153   9.185   6.480  1.00 10.00      A   
ATOM    326  CD2 PHE    46      -0.908  11.272   5.607  1.00 10.00      A   
ATOM    327  CE1 PHE    46      -0.723   8.525   5.408  1.00 10.00      A   
ATOM    328  CE2 PHE    46      -1.479  10.620   4.532  1.00 10.00      A   
ATOM    329  CZ  PHE    46      -1.387   9.244   4.433  1.00 10.00      A   
ATOM    330  C   PHE    46       2.474  12.192   6.720  1.00 10.00      A   
ATOM    331  O   PHE    46       2.352  11.939   5.520  1.00 10.00      A   
ATOM    332  N   ASN    47       3.110  13.263   7.170  1.00 10.00      A   
ATOM    333  HN  ASN    47       3.209  13.385   8.138  1.00 10.00      A   
ATOM    334  CA  ASN    47       3.691  14.251   6.271  1.00 10.00      A   
ATOM    335  CB  ASN    47       3.931  15.566   7.022  1.00 10.00      A   
ATOM    336  CG  ASN    47       4.239  16.731   6.102  1.00 10.00      A   
ATOM    337  OD1 ASN    47       5.380  16.929   5.686  1.00 10.00      A   
ATOM    338  ND2 ASN    47       3.226  17.526   5.797  1.00 10.00      A   
ATOM    339 HD21 ASN    47       2.345  17.318   6.176  1.00 10.00      A   
ATOM    340 HD22 ASN    47       3.394  18.287   5.201  1.00 10.00      A   
ATOM    341  C   ASN    47       5.003  13.736   5.693  1.00 10.00      A   
ATOM    342  O   ASN    47       6.054  13.834   6.333  1.00 10.00      A   
ATOM    343  N   TRP    48       4.934  13.164   4.494  1.00 10.00      A   
ATOM    344  HN  TRP    48       4.063  13.097   4.046  1.00 10.00      A   
ATOM    345  CA  TRP    48       6.109  12.622   3.830  1.00 10.00      A   
ATOM    346  CB  TRP    48       6.510  11.298   4.487  1.00 10.00      A   
ATOM    347  CG  TRP    48       7.959  10.954   4.333  1.00 10.00      A   
ATOM    348  CD1 TRP    48       8.489   9.984   3.535  1.00 10.00      A   
ATOM    349  CD2 TRP    48       9.066  11.573   5.000  1.00 10.00      A   
ATOM    350  NE1 TRP    48       9.854   9.956   3.667  1.00 10.00      A   
ATOM    351  HE1 TRP    48      10.458   9.333   3.198  1.00 10.00      A   
ATOM    352  CE2 TRP    48      10.235  10.924   4.559  1.00 10.00      A   
ATOM    353  CE3 TRP    48       9.181  12.614   5.926  1.00 10.00      A   
ATOM    354  CZ2 TRP    48      11.502  11.279   5.014  1.00 10.00      A   
ATOM    355  CZ3 TRP    48      10.439  12.965   6.377  1.00 10.00      A   
ATOM    356  CH2 TRP    48      11.584  12.301   5.919  1.00 10.00      A   
ATOM    357  C   TRP    48       5.824  12.395   2.348  1.00 10.00      A   
ATOM    358  O   TRP    48       4.749  11.915   1.982  1.00 10.00      A   
ATOM    359  N   GLY    49       6.778  12.760   1.498  1.00 10.00      A   
ATOM    360  HN  GLY    49       7.595  13.177   1.840  1.00 10.00      A   
ATOM    361  CA  GLY    49       6.611  12.576   0.069  1.00 10.00      A   
ATOM    362  C   GLY    49       7.518  13.479  -0.738  1.00 10.00      A   
ATOM    363  O   GLY    49       8.153  14.374  -0.185  1.00 10.00      A   
ATOM    364  N   LEU    50       7.587  13.239  -2.040  1.00 10.00      A   
ATOM    365  HN  LEU    50       7.046  12.508  -2.427  1.00 10.00      A   
ATOM    366  CA  LEU    50       8.410  14.048  -2.928  1.00 10.00      A   
ATOM    367  CB  LEU    50       9.081  13.177  -3.996  1.00 10.00      A   
ATOM    368  CG  LEU    50       9.960  13.915  -5.010  1.00 10.00      A   
ATOM    369  CD1 LEU    50      11.139  14.585  -4.319  1.00 10.00      A   
ATOM    370  CD2 LEU    50      10.439  12.966  -6.095  1.00 10.00      A   
ATOM    371  C   LEU    50       7.535  15.109  -3.575  1.00 10.00      A   
ATOM    372  O   LEU    50       7.936  16.263  -3.732  1.00 10.00      A   
ATOM    373  N   ASP    51       6.331  14.700  -3.959  1.00 10.00      A   
ATOM    374  HN  ASP    51       6.090  13.748  -3.850  1.00 10.00      A   
ATOM    375  CA  ASP    51       5.365  15.618  -4.550  1.00 10.00      A   
ATOM    376  CB  ASP    51       4.310  14.856  -5.364  1.00 10.00      A   
ATOM    377  CG  ASP    51       4.875  14.128  -6.573  1.00 10.00      A   
ATOM    378  OD1 ASP    51       5.803  14.653  -7.221  1.00 10.00      A   
ATOM    379  OD2 ASP    51       4.382  13.026  -6.892  1.00 10.00      A   
ATOM    380  C   ASP    51       4.683  16.369  -3.417  1.00 10.00      A   
ATOM    381  O   ASP    51       4.173  17.472  -3.586  1.00 10.00      A   
ATOM    382  N   PHE    52       4.697  15.741  -2.252  1.00 10.00      A   
ATOM    383  HN  PHE    52       5.126  14.863  -2.198  1.00 10.00      A   
ATOM    384  CA  PHE    52       4.109  16.303  -1.053  1.00 10.00      A   
ATOM    385  CB  PHE    52       3.493  15.170  -0.222  1.00 10.00      A   
ATOM    386  CG  PHE    52       2.588  15.613   0.893  1.00 10.00      A   
ATOM    387  CD1 PHE    52       1.296  16.035   0.631  1.00 10.00      A   
ATOM    388  CD2 PHE    52       3.027  15.594   2.205  1.00 10.00      A   
ATOM    389  CE1 PHE    52       0.458  16.433   1.656  1.00 10.00      A   
ATOM    390  CE2 PHE    52       2.195  15.990   3.234  1.00 10.00      A   
ATOM    391  CZ  PHE    52       0.909  16.411   2.960  1.00 10.00      A   
ATOM    392  C   PHE    52       5.199  17.011  -0.254  1.00 10.00      A   
ATOM    393  O   PHE    52       6.154  16.378   0.188  1.00 10.00      A   
ATOM    394  N   THR    53       5.063  18.328  -0.110  1.00 10.00      A   
ATOM    395  HN  THR    53       4.289  18.760  -0.529  1.00 10.00      A   
ATOM    396  CA  THR    53       6.018  19.177   0.624  1.00 10.00      A   
ATOM    397  CB  THR    53       6.149  18.897   2.144  1.00 10.00      A   
ATOM    398  OG1 THR    53       6.501  17.531   2.408  1.00 10.00      A   
ATOM    399  HG1 THR    53       6.385  17.006   1.602  1.00 10.00      A   
ATOM    400  CG2 THR    53       4.849  19.230   2.857  1.00 10.00      A   
ATOM    401  C   THR    53       7.377  19.359  -0.068  1.00 10.00      A   
ATOM    402  O   THR    53       7.935  20.459  -0.069  1.00 10.00      A   
ATOM    403  N   GLY    54       7.901  18.293  -0.660  1.00 10.00      A   
ATOM    404  HN  GLY    54       7.428  17.436  -0.616  1.00 10.00      A   
ATOM    405  CA  GLY    54       9.171  18.381  -1.354  1.00 10.00      A   
ATOM    406  C   GLY    54      10.275  17.607  -0.663  1.00 10.00      A   
ATOM    407  O   GLY    54      10.023  16.836   0.265  1.00 10.00      A   
ATOM    408  N   GLY    55      11.503  17.812  -1.112  1.00 10.00      A   
ATOM    409  HN  GLY    55      11.650  18.434  -1.858  1.00 10.00      A   
ATOM    410  CA  GLY    55      12.628  17.128  -0.518  1.00 10.00      A   
ATOM    411  C   GLY    55      13.539  16.515  -1.556  1.00 10.00      A   
ATOM    412  O   GLY    55      13.454  16.843  -2.740  1.00 10.00      A   
ATOM    413  N   THR    56      14.406  15.621  -1.109  1.00 10.00      A   
ATOM    414  HN  THR    56      14.412  15.398  -0.152  1.00 10.00      A   
ATOM    415  CA  THR    56      15.344  14.946  -1.988  1.00 10.00      A   
ATOM    416  CB  THR    56      16.800  15.278  -1.593  1.00 10.00      A   
ATOM    417  OG1 THR    56      16.883  16.639  -1.137  1.00 10.00      A   
ATOM    418  HG1 THR    56      16.624  16.682  -0.207  1.00 10.00      A   
ATOM    419  CG2 THR    56      17.743  15.085  -2.773  1.00 10.00      A   
ATOM    420  C   THR    56      15.133  13.435  -1.913  1.00 10.00      A   
ATOM    421  O   THR    56      14.835  12.893  -0.844  1.00 10.00      A   
ATOM    422  N   VAL    57      15.249  12.770  -3.054  1.00 10.00      A   
ATOM    423  HN  VAL    57      15.454  13.269  -3.877  1.00 10.00      A   
ATOM    424  CA  VAL    57      15.084  11.323  -3.126  1.00 10.00      A   
ATOM    425  CB  VAL    57      13.765  10.916  -3.830  1.00 10.00      A   
ATOM    426  CG1 VAL    57      13.636   9.400  -3.903  1.00 10.00      A   
ATOM    427  CG2 VAL    57      12.559  11.514  -3.124  1.00 10.00      A   
ATOM    428  C   VAL    57      16.255  10.699  -3.869  1.00 10.00      A   
ATOM    429  O   VAL    57      16.425  10.921  -5.069  1.00 10.00      A   
ATOM    430  N   ILE    58      17.068   9.940  -3.149  1.00 10.00      A   
ATOM    431  HN  ILE    58      16.887   9.814  -2.189  1.00 10.00      A   
ATOM    432  CA  ILE    58      18.220   9.280  -3.744  1.00 10.00      A   
ATOM    433  CB  ILE    58      19.530   9.612  -2.990  1.00 10.00      A   
ATOM    434  CG1 ILE    58      19.776  11.127  -2.996  1.00 10.00      A   
ATOM    435  CG2 ILE    58      20.715   8.875  -3.609  1.00 10.00      A   
ATOM    436  CD1 ILE    58      21.021  11.558  -2.251  1.00 10.00      A   
ATOM    437  C   ILE    58      18.007   7.772  -3.764  1.00 10.00      A   
ATOM    438  O   ILE    58      17.972   7.124  -2.718  1.00 10.00      A   
ATOM    439  N   GLU    59      17.836   7.225  -4.954  1.00 10.00      A   
ATOM    440  HN  GLU    59      17.852   7.799  -5.753  1.00 10.00      A   
ATOM    441  CA  GLU    59      17.628   5.796  -5.110  1.00 10.00      A   
ATOM    442  CB  GLU    59      16.431   5.514  -6.015  1.00 10.00      A   
ATOM    443  CG  GLU    59      15.108   5.970  -5.422  1.00 10.00      A   
ATOM    444  CD  GLU    59      13.920   5.552  -6.252  1.00 10.00      A   
ATOM    445  OE1 GLU    59      13.123   6.431  -6.641  1.00 10.00      A   
ATOM    446  OE2 GLU    59      13.774   4.343  -6.521  1.00 10.00      A   
ATOM    447  C   GLU    59      18.887   5.124  -5.637  1.00 10.00      A   
ATOM    448  O   GLU    59      19.398   5.479  -6.706  1.00 10.00      A   
ATOM    449  N   ILE    60      19.375   4.151  -4.885  1.00 10.00      A   
ATOM    450  HN  ILE    60      18.898   3.896  -4.061  1.00 10.00      A   
ATOM    451  CA  ILE    60      20.588   3.438  -5.244  1.00 10.00      A   
ATOM    452  CB  ILE    60      21.807   4.033  -4.496  1.00 10.00      A   
ATOM    453  CG1 ILE    60      23.099   3.290  -4.842  1.00 10.00      A   
ATOM    454  CG2 ILE    60      21.575   4.053  -2.989  1.00 10.00      A   
ATOM    455  CD1 ILE    60      24.355   4.018  -4.407  1.00 10.00      A   
ATOM    456  C   ILE    60      20.452   1.944  -4.948  1.00 10.00      A   
ATOM    457  O   ILE    60      19.924   1.550  -3.911  1.00 10.00      A   
ATOM    458  N   THR    61      20.899   1.119  -5.882  1.00 10.00      A   
ATOM    459  HN  THR    61      21.290   1.492  -6.703  1.00 10.00      A   
ATOM    460  CA  THR    61      20.842  -0.325  -5.723  1.00 10.00      A   
ATOM    461  CB  THR    61      20.848  -1.018  -7.099  1.00 10.00      A   
ATOM    462  OG1 THR    61      19.887  -0.382  -7.959  1.00 10.00      A   
ATOM    463  HG1 THR    61      18.993  -0.479  -7.579  1.00 10.00      A   
ATOM    464  CG2 THR    61      20.514  -2.496  -6.967  1.00 10.00      A   
ATOM    465  C   THR    61      22.047  -0.793  -4.910  1.00 10.00      A   
ATOM    466  O   THR    61      23.187  -0.462  -5.238  1.00 10.00      A   
ATOM    467  N   LEU    62      21.793  -1.547  -3.850  1.00 10.00      A   
ATOM    468  HN  LEU    62      20.863  -1.799  -3.650  1.00 10.00      A   
ATOM    469  CA  LEU    62      22.859  -2.035  -2.986  1.00 10.00      A   
ATOM    470  CB  LEU    62      22.759  -1.361  -1.614  1.00 10.00      A   
ATOM    471  CG  LEU    62      23.855  -1.698  -0.601  1.00 10.00      A   
ATOM    472  CD1 LEU    62      25.137  -0.948  -0.926  1.00 10.00      A   
ATOM    473  CD2 LEU    62      23.387  -1.388   0.812  1.00 10.00      A   
ATOM    474  C   LEU    62      22.774  -3.549  -2.828  1.00 10.00      A   
ATOM    475  O   LEU    62      21.679  -4.110  -2.756  1.00 10.00      A   
ATOM    476  N   GLU    63      23.929  -4.206  -2.782  1.00 10.00      A   
ATOM    477  HN  GLU    63      24.770  -3.702  -2.850  1.00 10.00      A   
ATOM    478  CA  GLU    63      23.980  -5.656  -2.627  1.00 10.00      A   
ATOM    479  CB  GLU    63      25.281  -6.222  -3.201  1.00 10.00      A   
ATOM    480  CG  GLU    63      25.369  -6.168  -4.720  1.00 10.00      A   
ATOM    481  CD  GLU    63      26.405  -7.124  -5.276  1.00 10.00      A   
ATOM    482  OE1 GLU    63      26.274  -8.347  -5.057  1.00 10.00      A   
ATOM    483  OE2 GLU    63      27.357  -6.663  -5.947  1.00 10.00      A   
ATOM    484  C   GLU    63      23.826  -6.057  -1.161  1.00 10.00      A   
ATOM    485  O   GLU    63      23.968  -5.226  -0.261  1.00 10.00      A   
ATOM    486  N   LYS    64      23.532  -7.330  -0.929  1.00 10.00      A   
ATOM    487  HN  LYS    64      23.423  -7.944  -1.688  1.00 10.00      A   
ATOM    488  CA  LYS    64      23.354  -7.840   0.429  1.00 10.00      A   
ATOM    489  CB  LYS    64      22.776  -9.259   0.421  1.00 10.00      A   
ATOM    490  CG  LYS    64      22.508  -9.838   1.798  1.00 10.00      A   
ATOM    491  CD  LYS    64      22.060 -11.286   1.698  1.00 10.00      A   
ATOM    492  CE  LYS    64      21.949 -11.928   3.070  1.00 10.00      A   
ATOM    493  NZ  LYS    64      21.578 -13.363   2.976  1.00 10.00      A   
ATOM    494  HZ1 LYS    64      21.515 -13.781   3.922  1.00 10.00      A   
ATOM    495  HZ2 LYS    64      22.295 -13.885   2.426  1.00 10.00      A   
ATOM    496  HZ3 LYS    64      20.652 -13.462   2.503  1.00 10.00      A   
ATOM    497  C   LYS    64      24.640  -7.752   1.271  1.00 10.00      A   
ATOM    498  O   LYS    64      24.641  -7.110   2.318  1.00 10.00      A   
ATOM    499  N   PRO    65      25.755  -8.379   0.832  1.00 10.00      A   
ATOM    500  CA  PRO    65      27.017  -8.344   1.576  1.00 10.00      A   
ATOM    501  CB  PRO    65      27.689  -9.641   1.135  1.00 10.00      A   
ATOM    502  CG  PRO    65      27.235  -9.839  -0.275  1.00 10.00      A   
ATOM    503  CD  PRO    65      25.887  -9.170  -0.408  1.00 10.00      A   
ATOM    504  C   PRO    65      27.880  -7.143   1.191  1.00 10.00      A   
ATOM    505  O   PRO    65      29.094  -7.265   0.995  1.00 10.00      A   
ATOM    506  N   ALA    66      27.251  -5.983   1.090  1.00 10.00      A   
ATOM    507  HN  ALA    66      26.290  -5.943   1.286  1.00 10.00      A   
ATOM    508  CA  ALA    66      27.954  -4.761   0.729  1.00 10.00      A   
ATOM    509  CB  ALA    66      27.199  -4.005  -0.355  1.00 10.00      A   
ATOM    510  C   ALA    66      28.158  -3.882   1.957  1.00 10.00      A   
ATOM    511  O   ALA    66      27.423  -3.997   2.939  1.00 10.00      A   
ATOM    512  N   GLU    67      29.165  -3.024   1.907  1.00 10.00      A   
ATOM    513  HN  GLU    67      29.731  -2.995   1.107  1.00 10.00      A   
ATOM    514  CA  GLU    67      29.455  -2.131   3.017  1.00 10.00      A   
ATOM    515  CB  GLU    67      30.937  -1.745   3.025  1.00 10.00      A   
ATOM    516  CG  GLU    67      31.395  -1.074   4.311  1.00 10.00      A   
ATOM    517  CD  GLU    67      30.773  -1.708   5.538  1.00 10.00      A   
ATOM    518  OE1 GLU    67      31.252  -2.778   5.964  1.00 10.00      A   
ATOM    519  OE2 GLU    67      29.792  -1.141   6.069  1.00 10.00      A   
ATOM    520  C   GLU    67      28.574  -0.887   2.963  1.00 10.00      A   
ATOM    521  O   GLU    67      28.465  -0.234   1.925  1.00 10.00      A   
ATOM    522  N   ILE    68      27.954  -0.566   4.088  1.00 10.00      A   
ATOM    523  HN  ILE    68      28.105  -1.116   4.889  1.00 10.00      A   
ATOM    524  CA  ILE    68      27.076   0.591   4.178  1.00 10.00      A   
ATOM    525  CB  ILE    68      25.793   0.289   4.979  1.00 10.00      A   
ATOM    526  CG1 ILE    68      26.135  -0.184   6.395  1.00 10.00      A   
ATOM    527  CG2 ILE    68      24.946  -0.746   4.253  1.00 10.00      A   
ATOM    528  CD1 ILE    68      24.941  -0.246   7.323  1.00 10.00      A   
ATOM    529  C   ILE    68      27.797   1.778   4.804  1.00 10.00      A   
ATOM    530  O   ILE    68      27.339   2.919   4.709  1.00 10.00      A   
ATOM    531  N   ASP    69      28.932   1.504   5.441  1.00 10.00      A   
ATOM    532  HN  ASP    69      29.234   0.566   5.499  1.00 10.00      A   
ATOM    533  CA  ASP    69      29.731   2.546   6.081  1.00 10.00      A   
ATOM    534  CB  ASP    69      30.933   1.932   6.804  1.00 10.00      A   
ATOM    535  CG  ASP    69      31.647   2.921   7.703  1.00 10.00      A   
ATOM    536  OD1 ASP    69      31.132   3.210   8.804  1.00 10.00      A   
ATOM    537  OD2 ASP    69      32.736   3.401   7.327  1.00 10.00      A   
ATOM    538  C   ASP    69      30.208   3.562   5.052  1.00 10.00      A   
ATOM    539  O   ASP    69      30.242   4.764   5.312  1.00 10.00      A   
ATOM    540  N   VAL    70      30.566   3.068   3.875  1.00 10.00      A   
ATOM    541  HN  VAL    70      30.522   2.099   3.730  1.00 10.00      A   
ATOM    542  CA  VAL    70      31.030   3.929   2.795  1.00 10.00      A   
ATOM    543  CB  VAL    70      31.810   3.131   1.726  1.00 10.00      A   
ATOM    544  CG1 VAL    70      32.548   4.070   0.785  1.00 10.00      A   
ATOM    545  CG2 VAL    70      32.778   2.154   2.377  1.00 10.00      A   
ATOM    546  C   VAL    70      29.839   4.626   2.139  1.00 10.00      A   
ATOM    547  O   VAL    70      29.951   5.748   1.647  1.00 10.00      A   
ATOM    548  N   MET    71      28.694   3.947   2.165  1.00 10.00      A   
ATOM    549  HN  MET    71      28.678   3.064   2.589  1.00 10.00      A   
ATOM    550  CA  MET    71      27.462   4.473   1.590  1.00 10.00      A   
ATOM    551  CB  MET    71      26.357   3.409   1.639  1.00 10.00      A   
ATOM    552  CG  MET    71      24.995   3.893   1.158  1.00 10.00      A   
ATOM    553  SD  MET    71      23.717   2.631   1.315  1.00 10.00      A   
ATOM    554  CE  MET    71      22.265   3.555   0.815  1.00 10.00      A   
ATOM    555  C   MET    71      27.013   5.725   2.336  1.00 10.00      A   
ATOM    556  O   MET    71      26.713   6.753   1.728  1.00 10.00      A   
ATOM    557  N   ARG    72      26.984   5.635   3.660  1.00 10.00      A   
ATOM    558  HN  ARG    72      27.240   4.789   4.088  1.00 10.00      A   
ATOM    559  CA  ARG    72      26.572   6.756   4.494  1.00 10.00      A   
ATOM    560  CB  ARG    72      26.266   6.292   5.918  1.00 10.00      A   
ATOM    561  CG  ARG    72      25.177   5.237   6.014  1.00 10.00      A   
ATOM    562  CD  ARG    72      24.281   5.477   7.217  1.00 10.00      A   
ATOM    563  NE  ARG    72      23.530   6.725   7.091  1.00 10.00      A   
ATOM    564  HE  ARG    72      24.033   7.525   6.828  1.00 10.00      A   
ATOM    565  CZ  ARG    72      22.220   6.831   7.314  1.00 10.00      A   
ATOM    566  NH1 ARG    72      21.516   5.765   7.670  1.00 10.00      A   
ATOM    567 HH11 ARG    72      20.489   5.843   7.844  1.00 10.00      A   
ATOM    568 HH12 ARG    72      21.988   4.841   7.778  1.00 10.00      A   
ATOM    569  NH2 ARG    72      21.619   8.002   7.165  1.00 10.00      A   
ATOM    570 HH21 ARG    72      20.597   8.091   7.340  1.00 10.00      A   
ATOM    571 HH22 ARG    72      22.170   8.843   6.876  1.00 10.00      A   
ATOM    572  C   ARG    72      27.640   7.844   4.514  1.00 10.00      A   
ATOM    573  O   ARG    72      27.328   9.026   4.646  1.00 10.00      A   
ATOM    574  N   ASP    73      28.896   7.432   4.370  1.00 10.00      A   
ATOM    575  HN  ASP    73      29.071   6.472   4.271  1.00 10.00      A   
ATOM    576  CA  ASP    73      30.028   8.362   4.365  1.00 10.00      A   
ATOM    577  CB  ASP    73      31.342   7.594   4.202  1.00 10.00      A   
ATOM    578  CG  ASP    73      32.551   8.493   4.027  1.00 10.00      A   
ATOM    579  OD1 ASP    73      33.122   8.517   2.914  1.00 10.00      A   
ATOM    580  OD2 ASP    73      32.955   9.159   5.005  1.00 10.00      A   
ATOM    581  C   ASP    73      29.890   9.402   3.257  1.00 10.00      A   
ATOM    582  O   ASP    73      30.147  10.588   3.467  1.00 10.00      A   
ATOM    583  N   ALA    74      29.475   8.952   2.077  1.00 10.00      A   
ATOM    584  HN  ALA    74      29.295   7.993   1.965  1.00 10.00      A   
ATOM    585  CA  ALA    74      29.294   9.844   0.940  1.00 10.00      A   
ATOM    586  CB  ALA    74      28.979   9.047  -0.316  1.00 10.00      A   
ATOM    587  C   ALA    74      28.193  10.863   1.222  1.00 10.00      A   
ATOM    588  O   ALA    74      28.328  12.044   0.901  1.00 10.00      A   
ATOM    589  N   LEU    75      27.114  10.397   1.844  1.00 10.00      A   
ATOM    590  HN  LEU    75      27.074   9.447   2.078  1.00 10.00      A   
ATOM    591  CA  LEU    75      25.991  11.258   2.187  1.00 10.00      A   
ATOM    592  CB  LEU    75      24.796  10.418   2.642  1.00 10.00      A   
ATOM    593  CG  LEU    75      24.244   9.430   1.614  1.00 10.00      A   
ATOM    594  CD1 LEU    75      23.252   8.478   2.262  1.00 10.00      A   
ATOM    595  CD2 LEU    75      23.595  10.167   0.454  1.00 10.00      A   
ATOM    596  C   LEU    75      26.387  12.246   3.277  1.00 10.00      A   
ATOM    597  O   LEU    75      25.968  13.405   3.266  1.00 10.00      A   
ATOM    598  N   GLN    76      27.215  11.785   4.204  1.00 10.00      A   
ATOM    599  HN  GLN    76      27.517  10.849   4.154  1.00 10.00      A   
ATOM    600  CA  GLN    76      27.684  12.619   5.299  1.00 10.00      A   
ATOM    601  CB  GLN    76      28.516  11.790   6.279  1.00 10.00      A   
ATOM    602  CG  GLN    76      28.878  12.514   7.563  1.00 10.00      A   
ATOM    603  CD  GLN    76      27.665  13.057   8.289  1.00 10.00      A   
ATOM    604  OE1 GLN    76      27.032  12.354   9.076  1.00 10.00      A   
ATOM    605  NE2 GLN    76      27.340  14.315   8.034  1.00 10.00      A   
ATOM    606 HE21 GLN    76      27.894  14.813   7.395  1.00 10.00      A   
ATOM    607 HE22 GLN    76      26.558  14.706   8.497  1.00 10.00      A   
ATOM    608  C   GLN    76      28.499  13.792   4.762  1.00 10.00      A   
ATOM    609  O   GLN    76      28.355  14.926   5.223  1.00 10.00      A   
ATOM    610  N   LYS    77      29.337  13.512   3.774  1.00 10.00      A   
ATOM    611  HN  LYS    77      29.407  12.585   3.460  1.00 10.00      A   
ATOM    612  CA  LYS    77      30.166  14.537   3.151  1.00 10.00      A   
ATOM    613  CB  LYS    77      31.146  13.894   2.172  1.00 10.00      A   
ATOM    614  CG  LYS    77      32.289  13.155   2.843  1.00 10.00      A   
ATOM    615  CD  LYS    77      32.986  12.229   1.864  1.00 10.00      A   
ATOM    616  CE  LYS    77      34.199  11.572   2.495  1.00 10.00      A   
ATOM    617  NZ  LYS    77      34.625  10.370   1.734  1.00 10.00      A   
ATOM    618  HZ1 LYS    77      34.449  10.505   0.717  1.00 10.00      A   
ATOM    619  HZ2 LYS    77      34.091   9.533   2.059  1.00 10.00      A   
ATOM    620  HZ3 LYS    77      35.641  10.197   1.876  1.00 10.00      A   
ATOM    621  C   LYS    77      29.303  15.564   2.426  1.00 10.00      A   
ATOM    622  O   LYS    77      29.647  16.743   2.354  1.00 10.00      A   
ATOM    623  N   ALA    78      28.174  15.104   1.898  1.00 10.00      A   
ATOM    624  HN  ALA    78      27.963  14.150   1.986  1.00 10.00      A   
ATOM    625  CA  ALA    78      27.246  15.971   1.183  1.00 10.00      A   
ATOM    626  CB  ALA    78      26.279  15.133   0.359  1.00 10.00      A   
ATOM    627  C   ALA    78      26.483  16.867   2.156  1.00 10.00      A   
ATOM    628  O   ALA    78      25.907  17.882   1.763  1.00 10.00      A   
ATOM    629  N   GLY    79      26.480  16.480   3.426  1.00 10.00      A   
ATOM    630  HN  GLY    79      26.951  15.658   3.678  1.00 10.00      A   
ATOM    631  CA  GLY    79      25.801  17.264   4.438  1.00 10.00      A   
ATOM    632  C   GLY    79      24.506  16.638   4.907  1.00 10.00      A   
ATOM    633  O   GLY    79      23.673  17.308   5.518  1.00 10.00      A   
ATOM    634  N   PHE    80      24.335  15.354   4.634  1.00 10.00      A   
ATOM    635  HN  PHE    80      25.036  14.867   4.149  1.00 10.00      A   
ATOM    636  CA  PHE    80      23.132  14.647   5.037  1.00 10.00      A   
ATOM    637  CB  PHE    80      22.660  13.710   3.920  1.00 10.00      A   
ATOM    638  CG  PHE    80      22.217  14.419   2.670  1.00 10.00      A   
ATOM    639  CD1 PHE    80      22.815  14.145   1.452  1.00 10.00      A   
ATOM    640  CD2 PHE    80      21.200  15.360   2.715  1.00 10.00      A   
ATOM    641  CE1 PHE    80      22.411  14.795   0.301  1.00 10.00      A   
ATOM    642  CE2 PHE    80      20.791  16.015   1.567  1.00 10.00      A   
ATOM    643  CZ  PHE    80      21.396  15.730   0.358  1.00 10.00      A   
ATOM    644  C   PHE    80      23.371  13.858   6.319  1.00 10.00      A   
ATOM    645  O   PHE    80      24.071  12.843   6.314  1.00 10.00      A   
ATOM    646  N   GLU    81      22.782  14.328   7.411  1.00 10.00      A   
ATOM    647  HN  GLU    81      22.228  15.134   7.344  1.00 10.00      A   
ATOM    648  CA  GLU    81      22.927  13.674   8.704  1.00 10.00      A   
ATOM    649  CB  GLU    81      22.462  14.595   9.836  1.00 10.00      A   
ATOM    650  CG  GLU    81      23.245  15.897   9.954  1.00 10.00      A   
ATOM    651  CD  GLU    81      24.733  15.676  10.159  1.00 10.00      A   
ATOM    652  OE1 GLU    81      25.132  15.260  11.270  1.00 10.00      A   
ATOM    653  OE2 GLU    81      25.512  15.928   9.215  1.00 10.00      A   
ATOM    654  C   GLU    81      22.162  12.350   8.729  1.00 10.00      A   
ATOM    655  O   GLU    81      21.077  12.239   8.157  1.00 10.00      A   
ATOM    656  N   GLU    82      22.734  11.361   9.410  1.00 10.00      A   
ATOM    657  HN  GLU    82      23.580  11.540   9.870  1.00 10.00      A   
ATOM    658  CA  GLU    82      22.151  10.018   9.505  1.00 10.00      A   
ATOM    659  CB  GLU    82      22.994   9.102  10.401  1.00 10.00      A   
ATOM    660  CG  GLU    82      24.477   9.120  10.080  1.00 10.00      A   
ATOM    661  CD  GLU    82      25.223   7.938  10.662  1.00 10.00      A   
ATOM    662  OE1 GLU    82      24.957   7.565  11.829  1.00 10.00      A   
ATOM    663  OE2 GLU    82      26.088   7.381   9.961  1.00 10.00      A   
ATOM    664  C   GLU    82      20.672   9.984   9.923  1.00 10.00      A   
ATOM    665  O   GLU    82      19.837   9.453   9.186  1.00 10.00      A   
ATOM    666  N   PRO    83      20.309  10.554  11.094  1.00 10.00      A   
ATOM    667  CA  PRO    83      18.923  10.534  11.579  1.00 10.00      A   
ATOM    668  CB  PRO    83      19.041  11.034  13.020  1.00 10.00      A   
ATOM    669  CG  PRO    83      20.259  11.888  13.018  1.00 10.00      A   
ATOM    670  CD  PRO    83      21.207  11.256  12.040  1.00 10.00      A   
ATOM    671  C   PRO    83      17.979  11.432  10.778  1.00 10.00      A   
ATOM    672  O   PRO    83      16.767  11.413  10.993  1.00 10.00      A   
ATOM    673  N   MET    84      18.525  12.203   9.846  1.00 10.00      A   
ATOM    674  HN  MET    84      19.491  12.154   9.684  1.00 10.00      A   
ATOM    675  CA  MET    84      17.707  13.095   9.036  1.00 10.00      A   
ATOM    676  CB  MET    84      18.404  14.442   8.816  1.00 10.00      A   
ATOM    677  CG  MET    84      18.574  15.276  10.074  1.00 10.00      A   
ATOM    678  SD  MET    84      18.680  17.045   9.731  1.00 10.00      A   
ATOM    679  CE  MET    84      16.955  17.422   9.430  1.00 10.00      A   
ATOM    680  C   MET    84      17.358  12.450   7.703  1.00 10.00      A   
ATOM    681  O   MET    84      16.706  13.059   6.855  1.00 10.00      A   
ATOM    682  N   LEU    85      17.791  11.209   7.523  1.00 10.00      A   
ATOM    683  HN  LEU    85      18.295  10.766   8.239  1.00 10.00      A   
ATOM    684  CA  LEU    85      17.521  10.486   6.291  1.00 10.00      A   
ATOM    685  CB  LEU    85      18.824  10.017   5.635  1.00 10.00      A   
ATOM    686  CG  LEU    85      19.972  11.027   5.563  1.00 10.00      A   
ATOM    687  CD1 LEU    85      21.160  10.424   4.834  1.00 10.00      A   
ATOM    688  CD2 LEU    85      19.530  12.313   4.886  1.00 10.00      A   
ATOM    689  C   LEU    85      16.632   9.280   6.559  1.00 10.00      A   
ATOM    690  O   LEU    85      16.790   8.595   7.573  1.00 10.00      A   
ATOM    691  N   GLN    86      15.704   9.030   5.653  1.00 10.00      A   
ATOM    692  HN  GLN    86      15.626   9.626   4.872  1.00 10.00      A   
ATOM    693  CA  GLN    86      14.795   7.902   5.762  1.00 10.00      A   
ATOM    694  CB  GLN    86      13.391   8.312   5.308  1.00 10.00      A   
ATOM    695  CG  GLN    86      12.265   7.493   5.919  1.00 10.00      A   
ATOM    696  CD  GLN    86      12.033   7.821   7.379  1.00 10.00      A   
ATOM    697  OE1 GLN    86      12.282   8.942   7.824  1.00 10.00      A   
ATOM    698  NE2 GLN    86      11.544   6.850   8.136  1.00 10.00      A   
ATOM    699 HE21 GLN    86      11.361   5.982   7.715  1.00 10.00      A   
ATOM    700 HE22 GLN    86      11.392   7.034   9.087  1.00 10.00      A   
ATOM    701  C   GLN    86      15.312   6.769   4.881  1.00 10.00      A   
ATOM    702  O   GLN    86      15.364   6.901   3.658  1.00 10.00      A   
ATOM    703  N   ASN    87      15.710   5.668   5.502  1.00 10.00      A   
ATOM    704  HN  ASN    87      15.640   5.615   6.480  1.00 10.00      A   
ATOM    705  CA  ASN    87      16.237   4.529   4.758  1.00 10.00      A   
ATOM    706  CB  ASN    87      17.454   3.931   5.474  1.00 10.00      A   
ATOM    707  CG  ASN    87      18.178   2.891   4.637  1.00 10.00      A   
ATOM    708  OD1 ASN    87      18.067   2.871   3.414  1.00 10.00      A   
ATOM    709  ND2 ASN    87      18.934   2.025   5.291  1.00 10.00      A   
ATOM    710 HD21 ASN    87      18.984   2.098   6.268  1.00 10.00      A   
ATOM    711 HD22 ASN    87      19.417   1.348   4.772  1.00 10.00      A   
ATOM    712  C   ASN    87      15.169   3.464   4.525  1.00 10.00      A   
ATOM    713  O   ASN    87      14.680   2.836   5.466  1.00 10.00      A   
ATOM    714  N   PHE    88      14.806   3.278   3.264  1.00 10.00      A   
ATOM    715  HN  PHE    88      15.236   3.819   2.562  1.00 10.00      A   
ATOM    716  CA  PHE    88      13.801   2.299   2.874  1.00 10.00      A   
ATOM    717  CB  PHE    88      12.470   2.999   2.576  1.00 10.00      A   
ATOM    718  CG  PHE    88      11.258   2.171   2.893  1.00 10.00      A   
ATOM    719  CD1 PHE    88      10.438   1.701   1.878  1.00 10.00      A   
ATOM    720  CD2 PHE    88      10.940   1.860   4.206  1.00 10.00      A   
ATOM    721  CE1 PHE    88       9.324   0.937   2.165  1.00 10.00      A   
ATOM    722  CE2 PHE    88       9.827   1.097   4.502  1.00 10.00      A   
ATOM    723  CZ  PHE    88       9.018   0.633   3.479  1.00 10.00      A   
ATOM    724  C   PHE    88      14.288   1.531   1.645  1.00 10.00      A   
ATOM    725  O   PHE    88      15.407   1.747   1.186  1.00 10.00      A   
ATOM    726  N   GLY    89      13.473   0.630   1.121  1.00 10.00      A   
ATOM    727  HN  GLY    89      12.591   0.472   1.522  1.00 10.00      A   
ATOM    728  CA  GLY    89      13.881  -0.125  -0.046  1.00 10.00      A   
ATOM    729  C   GLY    89      13.067  -1.382  -0.248  1.00 10.00      A   
ATOM    730  O   GLY    89      12.239  -1.737   0.596  1.00 10.00      A   
ATOM    731  N   SER    90      13.324  -2.062  -1.357  1.00 10.00      A   
ATOM    732  HN  SER    90      14.024  -1.732  -1.967  1.00 10.00      A   
ATOM    733  CA  SER    90      12.624  -3.289  -1.699  1.00 10.00      A   
ATOM    734  CB  SER    90      11.290  -2.967  -2.379  1.00 10.00      A   
ATOM    735  OG  SER    90      10.676  -4.137  -2.891  1.00 10.00      A   
ATOM    736  HG  SER    90       9.740  -3.949  -3.076  1.00 10.00      A   
ATOM    737  C   SER    90      13.488  -4.141  -2.620  1.00 10.00      A   
ATOM    738  O   SER    90      14.123  -3.621  -3.538  1.00 10.00      A   
ATOM    739  N   SER    91      13.511  -5.445  -2.364  1.00 10.00      A   
ATOM    740  HN  SER    91      12.977  -5.789  -1.616  1.00 10.00      A   
ATOM    741  CA  SER    91      14.295  -6.386  -3.157  1.00 10.00      A   
ATOM    742  CB  SER    91      13.783  -6.451  -4.601  1.00 10.00      A   
ATOM    743  OG  SER    91      12.367  -6.511  -4.631  1.00 10.00      A   
ATOM    744  HG  SER    91      12.004  -5.819  -4.060  1.00 10.00      A   
ATOM    745  C   SER    91      15.796  -6.072  -3.103  1.00 10.00      A   
ATOM    746  O   SER    91      16.485  -6.479  -2.169  1.00 10.00      A   
ATOM    747  N   HIS    92      16.294  -5.349  -4.100  1.00 10.00      A   
ATOM    748  HN  HIS    92      15.695  -5.043  -4.816  1.00 10.00      A   
ATOM    749  CA  HIS    92      17.708  -4.987  -4.153  1.00 10.00      A   
ATOM    750  CB  HIS    92      18.403  -5.652  -5.352  1.00 10.00      A   
ATOM    751  CG  HIS    92      18.205  -7.137  -5.480  1.00 10.00      A   
ATOM    752  ND1 HIS    92      19.117  -8.063  -5.023  1.00 10.00      A   
ATOM    753  HD1 HIS    92      19.970  -7.857  -4.577  1.00 10.00      A   
ATOM    754  CD2 HIS    92      17.191  -7.851  -6.026  1.00 10.00      A   
ATOM    755  CE1 HIS    92      18.679  -9.281  -5.288  1.00 10.00      A   
ATOM    756  NE2 HIS    92      17.512  -9.178  -5.894  1.00 10.00      A   
ATOM    757  HE2 HIS    92      16.962  -9.933  -6.201  1.00 10.00      A   
ATOM    758  C   HIS    92      17.861  -3.472  -4.267  1.00 10.00      A   
ATOM    759  O   HIS    92      18.967  -2.938  -4.175  1.00 10.00      A   
ATOM    760  N   ASP    93      16.742  -2.784  -4.456  1.00 10.00      A   
ATOM    761  HN  ASP    93      15.883  -3.257  -4.464  1.00 10.00      A   
ATOM    762  CA  ASP    93      16.749  -1.335  -4.615  1.00 10.00      A   
ATOM    763  CB  ASP    93      15.638  -0.896  -5.574  1.00 10.00      A   
ATOM    764  CG  ASP    93      16.171  -0.354  -6.884  1.00 10.00      A   
ATOM    765  OD1 ASP    93      17.393  -0.466  -7.125  1.00 10.00      A   
ATOM    766  OD2 ASP    93      15.373   0.179  -7.684  1.00 10.00      A   
ATOM    767  C   ASP    93      16.582  -0.628  -3.281  1.00 10.00      A   
ATOM    768  O   ASP    93      15.610  -0.864  -2.563  1.00 10.00      A   
ATOM    769  N   ILE    94      17.529   0.241  -2.954  1.00 10.00      A   
ATOM    770  HN  ILE    94      18.278   0.386  -3.571  1.00 10.00      A   
ATOM    771  CA  ILE    94      17.487   0.996  -1.709  1.00 10.00      A   
ATOM    772  CB  ILE    94      18.853   0.967  -0.985  1.00 10.00      A   
ATOM    773  CG1 ILE    94      19.313  -0.477  -0.739  1.00 10.00      A   
ATOM    774  CG2 ILE    94      18.803   1.746   0.324  1.00 10.00      A   
ATOM    775  CD1 ILE    94      18.365  -1.297   0.116  1.00 10.00      A   
ATOM    776  C   ILE    94      17.097   2.444  -2.003  1.00 10.00      A   
ATOM    777  O   ILE    94      17.584   3.040  -2.965  1.00 10.00      A   
ATOM    778  N   MET    95      16.218   3.005  -1.183  1.00 10.00      A   
ATOM    779  HN  MET    95      15.874   2.490  -0.417  1.00 10.00      A   
ATOM    780  CA  MET    95      15.764   4.378  -1.375  1.00 10.00      A   
ATOM    781  CB  MET    95      14.268   4.414  -1.694  1.00 10.00      A   
ATOM    782  CG  MET    95      13.863   3.591  -2.907  1.00 10.00      A   
ATOM    783  SD  MET    95      12.123   3.792  -3.338  1.00 10.00      A   
ATOM    784  CE  MET    95      11.341   3.424  -1.768  1.00 10.00      A   
ATOM    785  C   MET    95      16.041   5.220  -0.141  1.00 10.00      A   
ATOM    786  O   MET    95      15.639   4.863   0.969  1.00 10.00      A   
ATOM    787  N   VAL    96      16.738   6.329  -0.338  1.00 10.00      A   
ATOM    788  HN  VAL    96      17.045   6.551  -1.247  1.00 10.00      A   
ATOM    789  CA  VAL    96      17.056   7.230   0.753  1.00 10.00      A   
ATOM    790  CB  VAL    96      18.569   7.529   0.831  1.00 10.00      A   
ATOM    791  CG1 VAL    96      18.907   8.225   2.141  1.00 10.00      A   
ATOM    792  CG2 VAL    96      19.386   6.254   0.675  1.00 10.00      A   
ATOM    793  C   VAL    96      16.292   8.537   0.578  1.00 10.00      A   
ATOM    794  O   VAL    96      16.548   9.297  -0.359  1.00 10.00      A   
ATOM    795  N   ARG    97      15.335   8.776   1.463  1.00 10.00      A   
ATOM    796  HN  ARG    97      15.168   8.117   2.176  1.00 10.00      A   
ATOM    797  CA  ARG    97      14.527   9.987   1.408  1.00 10.00      A   
ATOM    798  CB  ARG    97      13.055   9.651   1.660  1.00 10.00      A   
ATOM    799  CG  ARG    97      12.115  10.075   0.540  1.00 10.00      A   
ATOM    800  CD  ARG    97      12.038  11.590   0.414  1.00 10.00      A   
ATOM    801  NE  ARG    97      11.415  12.218   1.582  1.00 10.00      A   
ATOM    802  HE  ARG    97      11.385  11.692   2.413  1.00 10.00      A   
ATOM    803  CZ  ARG    97      10.889  13.442   1.578  1.00 10.00      A   
ATOM    804  NH1 ARG    97      10.912  14.171   0.471  1.00 10.00      A   
ATOM    805 HH11 ARG    97      11.340  13.791  -0.397  1.00 10.00      A   
ATOM    806 HH12 ARG    97      10.491  15.133   0.463  1.00 10.00      A   
ATOM    807  NH2 ARG    97      10.342  13.939   2.682  1.00 10.00      A   
ATOM    808 HH21 ARG    97       9.929  14.902   2.676  1.00 10.00      A   
ATOM    809 HH22 ARG    97      10.324  13.378   3.558  1.00 10.00      A   
ATOM    810  C   ARG    97      15.006  11.003   2.433  1.00 10.00      A   
ATOM    811  O   ARG    97      15.230  10.667   3.594  1.00 10.00      A   
ATOM    812  N   MET    98      15.165  12.242   2.006  1.00 10.00      A   
ATOM    813  HN  MET    98      14.984  12.457   1.062  1.00 10.00      A   
ATOM    814  CA  MET    98      15.616  13.295   2.900  1.00 10.00      A   
ATOM    815  CB  MET    98      17.138  13.462   2.809  1.00 10.00      A   
ATOM    816  CG  MET    98      17.650  13.955   1.465  1.00 10.00      A   
ATOM    817  SD  MET    98      17.950  12.621   0.290  1.00 10.00      A   
ATOM    818  CE  MET    98      19.306  11.762   1.084  1.00 10.00      A   
ATOM    819  C   MET    98      14.913  14.612   2.587  1.00 10.00      A   
ATOM    820  O   MET    98      14.329  14.766   1.513  1.00 10.00      A   
ATOM    821  N   PRO    99      14.939  15.569   3.530  1.00 10.00      A   
ATOM    822  CA  PRO    99      14.318  16.887   3.345  1.00 10.00      A   
ATOM    823  CB  PRO    99      14.523  17.577   4.705  1.00 10.00      A   
ATOM    824  CG  PRO    99      14.820  16.475   5.659  1.00 10.00      A   
ATOM    825  CD  PRO    99      15.554  15.440   4.862  1.00 10.00      A   
ATOM    826  C   PRO    99      15.013  17.686   2.237  1.00 10.00      A   
ATOM    827  O   PRO    99      16.049  17.264   1.715  1.00 10.00      A   
ATOM    828  N   PRO   100      14.438  18.833   1.836  1.00 10.00      A   
ATOM    829  CA  PRO   100      15.023  19.684   0.794  1.00 10.00      A   
ATOM    830  CB  PRO   100      14.003  20.820   0.631  1.00 10.00      A   
ATOM    831  CG  PRO   100      12.746  20.309   1.247  1.00 10.00      A   
ATOM    832  CD  PRO   100      13.173  19.386   2.348  1.00 10.00      A   
ATOM    833  C   PRO   100      16.375  20.250   1.220  1.00 10.00      A   
ATOM    834  O   PRO   100      16.616  20.487   2.407  1.00 10.00      A   
ATOM    835  N   ALA   101      17.253  20.457   0.244  1.00 10.00      A   
ATOM    836  HN  ALA   101      17.002  20.239  -0.675  1.00 10.00      A   
ATOM    837  CA  ALA   101      18.581  20.999   0.501  1.00 10.00      A   
ATOM    838  CB  ALA   101      19.413  20.981  -0.770  1.00 10.00      A   
ATOM    839  C   ALA   101      18.493  22.415   1.049  1.00 10.00      A   
ATOM    840  O   ALA   101      17.467  23.086   0.913  1.00 10.00      A   
ATOM    841  N   GLU   102      19.576  22.869   1.653  1.00 10.00      A   
ATOM    842  HN  GLU   102      20.373  22.299   1.699  1.00 10.00      A   
ATOM    843  CA  GLU   102      19.624  24.195   2.235  1.00 10.00      A   
ATOM    844  CB  GLU   102      19.922  24.086   3.732  1.00 10.00      A   
ATOM    845  CG  GLU   102      19.651  25.352   4.521  1.00 10.00      A   
ATOM    846  CD  GLU   102      19.803  25.137   6.008  1.00 10.00      A   
ATOM    847  OE1 GLU   102      20.918  25.343   6.532  1.00 10.00      A   
ATOM    848  OE2 GLU   102      18.807  24.764   6.662  1.00 10.00      A   
ATOM    849  C   GLU   102      20.683  25.046   1.545  1.00 10.00      A   
ATOM    850  O   GLU   102      21.853  24.667   1.477  1.00 10.00      A   
ATOM    851  N   GLY   103      20.262  26.192   1.032  1.00 10.00      A   
ATOM    852  HN  GLY   103      19.315  26.428   1.098  1.00 10.00      A   
ATOM    853  CA  GLY   103      21.181  27.085   0.357  1.00 10.00      A   
ATOM    854  C   GLY   103      21.278  26.783  -1.124  1.00 10.00      A   
ATOM    855  O   GLY   103      20.338  26.251  -1.716  1.00 10.00      A   
ATOM    856  N   GLU   104      22.412  27.120  -1.723  1.00 10.00      A   
ATOM    857  HN  GLU   104      23.122  27.544  -1.192  1.00 10.00      A   
ATOM    858  CA  GLU   104      22.637  26.880  -3.144  1.00 10.00      A   
ATOM    859  CB  GLU   104      23.671  27.863  -3.689  1.00 10.00      A   
ATOM    860  CG  GLU   104      23.181  29.296  -3.785  1.00 10.00      A   
ATOM    861  CD  GLU   104      24.231  30.221  -4.355  1.00 10.00      A   
ATOM    862  OE1 GLU   104      24.332  30.322  -5.595  1.00 10.00      A   
ATOM    863  OE2 GLU   104      24.966  30.849  -3.566  1.00 10.00      A   
ATOM    864  C   GLU   104      23.119  25.455  -3.383  1.00 10.00      A   
ATOM    865  O   GLU   104      23.179  24.989  -4.522  1.00 10.00      A   
ATOM    866  N   THR   105      23.459  24.771  -2.304  1.00 10.00      A   
ATOM    867  HN  THR   105      23.391  25.203  -1.425  1.00 10.00      A   
ATOM    868  CA  THR   105      23.945  23.402  -2.370  1.00 10.00      A   
ATOM    869  CB  THR   105      24.738  23.068  -1.099  1.00 10.00      A   
ATOM    870  OG1 THR   105      24.477  24.080  -0.115  1.00 10.00      A   
ATOM    871  HG1 THR   105      23.928  23.706   0.589  1.00 10.00      A   
ATOM    872  CG2 THR   105      26.226  23.044  -1.398  1.00 10.00      A   
ATOM    873  C   THR   105      22.802  22.403  -2.543  1.00 10.00      A   
ATOM    874  O   THR   105      22.532  21.588  -1.660  1.00 10.00      A   
ATOM    875  N   GLY   106      22.141  22.474  -3.691  1.00 10.00      A   
ATOM    876  HN  GLY   106      22.407  23.148  -4.352  1.00 10.00      A   
ATOM    877  CA  GLY   106      21.039  21.577  -3.977  1.00 10.00      A   
ATOM    878  C   GLY   106      21.509  20.208  -4.432  1.00 10.00      A   
ATOM    879  O   GLY   106      22.711  19.930  -4.446  1.00 10.00      A   
ATOM    880  N   GLY   107      20.560  19.358  -4.805  1.00 10.00      A   
ATOM    881  HN  GLY   107      19.623  19.638  -4.767  1.00 10.00      A   
ATOM    882  CA  GLY   107      20.888  18.020  -5.256  1.00 10.00      A   
ATOM    883  C   GLY   107      21.555  18.025  -6.615  1.00 10.00      A   
ATOM    884  O   GLY   107      22.513  17.288  -6.850  1.00 10.00      A   
ATOM    885  N   GLN   108      21.056  18.856  -7.518  1.00 10.00      A   
ATOM    886  HN  GLN   108      20.292  19.427  -7.282  1.00 10.00      A   
ATOM    887  CA  GLN   108      21.629  18.942  -8.850  1.00 10.00      A   
ATOM    888  CB  GLN   108      20.553  19.129  -9.922  1.00 10.00      A   
ATOM    889  CG  GLN   108      19.602  17.951 -10.069  1.00 10.00      A   
ATOM    890  CD  GLN   108      20.324  16.619 -10.141  1.00 10.00      A   
ATOM    891  OE1 GLN   108      21.481  16.543 -10.557  1.00 10.00      A   
ATOM    892  NE2 GLN   108      19.647  15.556  -9.747  1.00 10.00      A   
ATOM    893 HE21 GLN   108      18.723  15.681  -9.435  1.00 10.00      A   
ATOM    894 HE22 GLN   108      20.095  14.682  -9.785  1.00 10.00      A   
ATOM    895  C   GLN   108      22.673  20.045  -8.927  1.00 10.00      A   
ATOM    896  O   GLN   108      22.386  21.164  -9.356  1.00 10.00      A   
ATOM    897  N   VAL   109      23.874  19.733  -8.469  1.00 10.00      A   
ATOM    898  HN  VAL   109      24.026  18.834  -8.100  1.00 10.00      A   
ATOM    899  CA  VAL   109      24.978  20.678  -8.496  1.00 10.00      A   
ATOM    900  CB  VAL   109      25.397  21.109  -7.068  1.00 10.00      A   
ATOM    901  CG1 VAL   109      26.721  21.860  -7.090  1.00 10.00      A   
ATOM    902  CG2 VAL   109      24.314  21.973  -6.441  1.00 10.00      A   
ATOM    903  C   VAL   109      26.166  20.053  -9.219  1.00 10.00      A   
ATOM    904  O   VAL   109      26.539  18.909  -8.945  1.00 10.00      A   
ATOM    905  N   LEU   110      26.737  20.795 -10.152  1.00 10.00      A   
ATOM    906  HN  LEU   110      26.379  21.689 -10.333  1.00 10.00      A   
ATOM    907  CA  LEU   110      27.879  20.322 -10.913  1.00 10.00      A   
ATOM    908  CB  LEU   110      27.958  21.048 -12.256  1.00 10.00      A   
ATOM    909  CG  LEU   110      26.695  21.009 -13.113  1.00 10.00      A   
ATOM    910  CD1 LEU   110      26.808  21.983 -14.273  1.00 10.00      A   
ATOM    911  CD2 LEU   110      26.429  19.598 -13.615  1.00 10.00      A   
ATOM    912  C   LEU   110      29.166  20.535 -10.130  1.00 10.00      A   
ATOM    913  O   LEU   110      29.631  21.667  -9.973  1.00 10.00      A   
ATOM    914  N   GLY   111      29.726  19.448  -9.629  1.00 10.00      A   
ATOM    915  HN  GLY   111      29.299  18.574  -9.774  1.00 10.00      A   
ATOM    916  CA  GLY   111      30.950  19.532  -8.867  1.00 10.00      A   
ATOM    917  C   GLY   111      30.888  18.707  -7.600  1.00 10.00      A   
ATOM    918  O   GLY   111      30.147  17.716  -7.535  1.00 10.00      A   
ATOM    919  N   SER   112      31.677  19.111  -6.602  1.00 10.00      A   
ATOM    920  HN  SER   112      32.243  19.900  -6.746  1.00 10.00      A   
ATOM    921  CA  SER   112      31.743  18.436  -5.301  1.00 10.00      A   
ATOM    922  CB  SER   112      30.360  18.332  -4.646  1.00 10.00      A   
ATOM    923  OG  SER   112      29.675  19.575  -4.710  1.00 10.00      A   
ATOM    924  HG  SER   112      30.315  20.286  -4.844  1.00 10.00      A   
ATOM    925  C   SER   112      32.435  17.069  -5.382  1.00 10.00      A   
ATOM    926  O   SER   112      33.360  16.788  -4.618  1.00 10.00      A   
ATOM    927  N   GLN   113      31.977  16.229  -6.309  1.00 10.00      A   
ATOM    928  HN  GLN   113      31.234  16.526  -6.878  1.00 10.00      A   
ATOM    929  CA  GLN   113      32.531  14.892  -6.516  1.00 10.00      A   
ATOM    930  CB  GLN   113      34.008  14.950  -6.919  1.00 10.00      A   
ATOM    931  CG  GLN   113      34.239  14.909  -8.420  1.00 10.00      A   
ATOM    932  CD  GLN   113      35.704  15.030  -8.790  1.00 10.00      A   
ATOM    933  OE1 GLN   113      36.204  16.127  -9.052  1.00 10.00      A   
ATOM    934  NE2 GLN   113      36.408  13.910  -8.811  1.00 10.00      A   
ATOM    935 HE21 GLN   113      35.951  13.069  -8.590  1.00 10.00      A   
ATOM    936 HE22 GLN   113      37.359  13.961  -9.040  1.00 10.00      A   
ATOM    937  C   GLN   113      32.318  13.979  -5.308  1.00 10.00      A   
ATOM    938  O   GLN   113      32.958  12.934  -5.187  1.00 10.00      A   
ATOM    939  N   VAL   114      31.398  14.366  -4.433  1.00 10.00      A   
ATOM    940  HN  VAL   114      30.908  15.199  -4.592  1.00 10.00      A   
ATOM    941  CA  VAL   114      31.101  13.582  -3.243  1.00 10.00      A   
ATOM    942  CB  VAL   114      30.564  14.450  -2.084  1.00 10.00      A   
ATOM    943  CG1 VAL   114      31.659  15.359  -1.550  1.00 10.00      A   
ATOM    944  CG2 VAL   114      29.352  15.266  -2.517  1.00 10.00      A   
ATOM    945  C   VAL   114      30.115  12.467  -3.562  1.00 10.00      A   
ATOM    946  O   VAL   114      30.128  11.411  -2.933  1.00 10.00      A   
ATOM    947  N   LEU   115      29.279  12.699  -4.565  1.00 10.00      A   
ATOM    948  HN  LEU   115      29.326  13.558  -5.040  1.00 10.00      A   
ATOM    949  CA  LEU   115      28.287  11.715  -4.975  1.00 10.00      A   
ATOM    950  CB  LEU   115      26.901  12.359  -5.084  1.00 10.00      A   
ATOM    951  CG  LEU   115      26.314  12.931  -3.789  1.00 10.00      A   
ATOM    952  CD1 LEU   115      24.950  13.552  -4.047  1.00 10.00      A   
ATOM    953  CD2 LEU   115      26.217  11.855  -2.717  1.00 10.00      A   
ATOM    954  C   LEU   115      28.681  11.074  -6.301  1.00 10.00      A   
ATOM    955  O   LEU   115      27.830  10.640  -7.076  1.00 10.00      A   
ATOM    956  N   LYS   116      29.983  11.023  -6.553  1.00 10.00      A   
ATOM    957  HN  LYS   116      30.608  11.391  -5.897  1.00 10.00      A   
ATOM    958  CA  LYS   116      30.507  10.436  -7.779  1.00 10.00      A   
ATOM    959  CB  LYS   116      31.526  11.377  -8.434  1.00 10.00      A   
ATOM    960  CG  LYS   116      31.005  12.779  -8.720  1.00 10.00      A   
ATOM    961  CD  LYS   116      29.868  12.768  -9.727  1.00 10.00      A   
ATOM    962  CE  LYS   116      29.401  14.183 -10.033  1.00 10.00      A   
ATOM    963  NZ  LYS   116      28.191  14.198 -10.894  1.00 10.00      A   
ATOM    964  HZ1 LYS   116      27.384  13.796 -10.378  1.00 10.00      A   
ATOM    965  HZ2 LYS   116      28.353  13.635 -11.753  1.00 10.00      A   
ATOM    966  HZ3 LYS   116      27.958  15.172 -11.170  1.00 10.00      A   
ATOM    967  C   LYS   116      31.149   9.077  -7.498  1.00 10.00      A   
ATOM    968  O   LYS   116      31.574   8.375  -8.417  1.00 10.00      A   
ATOM    969  N   VAL   117      31.207   8.707  -6.221  1.00 10.00      A   
ATOM    970  HN  VAL   117      30.836   9.300  -5.537  1.00 10.00      A   
ATOM    971  CA  VAL   117      31.794   7.431  -5.811  1.00 10.00      A   
ATOM    972  CB  VAL   117      32.399   7.491  -4.390  1.00 10.00      A   
ATOM    973  CG1 VAL   117      33.808   8.063  -4.435  1.00 10.00      A   
ATOM    974  CG2 VAL   117      31.517   8.314  -3.462  1.00 10.00      A   
ATOM    975  C   VAL   117      30.766   6.306  -5.895  1.00 10.00      A   
ATOM    976  O   VAL   117      30.428   5.665  -4.899  1.00 10.00      A   
ATOM    977  N   ILE   118      30.269   6.086  -7.099  1.00 10.00      A   
ATOM    978  HN  ILE   118      30.584   6.638  -7.848  1.00 10.00      A   
ATOM    979  CA  ILE   118      29.278   5.054  -7.351  1.00 10.00      A   
ATOM    980  CB  ILE   118      27.919   5.660  -7.759  1.00 10.00      A   
ATOM    981  CG1 ILE   118      28.110   7.075  -8.326  1.00 10.00      A   
ATOM    982  CG2 ILE   118      26.970   5.671  -6.571  1.00 10.00      A   
ATOM    983  CD1 ILE   118      26.822   7.787  -8.675  1.00 10.00      A   
ATOM    984  C   ILE   118      29.768   4.111  -8.438  1.00 10.00      A   
ATOM    985  O   ILE   118      30.556   4.512  -9.297  1.00 10.00      A   
ATOM    986  N   ASN   119      29.311   2.859  -8.378  1.00 10.00      A   
ATOM    987  HN  ASN   119      28.689   2.618  -7.654  1.00 10.00      A   
ATOM    988  CA  ASN   119      29.692   1.818  -9.341  1.00 10.00      A   
ATOM    989  CB  ASN   119      29.531   2.273 -10.799  1.00 10.00      A   
ATOM    990  CG  ASN   119      28.101   2.620 -11.158  1.00 10.00      A   
ATOM    991  OD1 ASN   119      27.156   2.057 -10.608  1.00 10.00      A   
ATOM    992  ND2 ASN   119      27.933   3.556 -12.082  1.00 10.00      A   
ATOM    993 HD21 ASN   119      28.733   3.966 -12.477  1.00 10.00      A   
ATOM    994 HD22 ASN   119      27.015   3.804 -12.328  1.00 10.00      A   
ATOM    995  C   ASN   119      31.106   1.304  -9.077  1.00 10.00      A   
ATOM    996  O   ASN   119      31.328   0.097  -8.974  1.00 10.00      A   
ATOM    997  N   GLU   120      32.056   2.224  -8.968  1.00 10.00      A   
ATOM    998  HN  GLU   120      31.812   3.173  -9.066  1.00 10.00      A   
ATOM    999  CA  GLU   120      33.443   1.875  -8.696  1.00 10.00      A   
ATOM   1000  CB  GLU   120      34.384   2.988  -9.177  1.00 10.00      A   
ATOM   1001  CG  GLU   120      33.913   4.396  -8.841  1.00 10.00      A   
ATOM   1002  CD  GLU   120      34.491   5.450  -9.764  1.00 10.00      A   
ATOM   1003  OE1 GLU   120      35.418   6.174  -9.342  1.00 10.00      A   
ATOM   1004  OE2 GLU   120      34.016   5.566 -10.912  1.00 10.00      A   
ATOM   1005  C   GLU   120      33.625   1.600  -7.205  1.00 10.00      A   
ATOM   1006  O   GLU   120      34.035   2.470  -6.437  1.00 10.00      A   
ATOM   1007  N   SER   121      33.296   0.388  -6.802  1.00 10.00      A   
ATOM   1008  HN  SER   121      32.975  -0.265  -7.460  1.00 10.00      A   
ATOM   1009  CA  SER   121      33.393  -0.001  -5.411  1.00 10.00      A   
ATOM   1010  CB  SER   121      31.989  -0.034  -4.818  1.00 10.00      A   
ATOM   1011  OG  SER   121      31.037  -0.410  -5.801  1.00 10.00      A   
ATOM   1012  HG  SER   121      31.245  -1.294  -6.125  1.00 10.00      A   
ATOM   1013  C   SER   121      34.067  -1.362  -5.264  1.00 10.00      A   
ATOM   1014  O   SER   121      33.967  -2.210  -6.151  1.00 10.00      A   
ATOM   1015  N   THR   122      34.762  -1.556  -4.149  1.00 10.00      A   
ATOM   1016  HN  THR   122      34.821  -0.833  -3.487  1.00 10.00      A   
ATOM   1017  CA  THR   122      35.452  -2.807  -3.879  1.00 10.00      A   
ATOM   1018  CB  THR   122      36.714  -2.554  -3.037  1.00 10.00      A   
ATOM   1019  OG1 THR   122      36.496  -1.409  -2.199  1.00 10.00      A   
ATOM   1020  HG1 THR   122      37.305  -1.212  -1.708  1.00 10.00      A   
ATOM   1021  CG2 THR   122      37.913  -2.299  -3.936  1.00 10.00      A   
ATOM   1022  C   THR   122      34.536  -3.781  -3.137  1.00 10.00      A   
ATOM   1023  O   THR   122      34.325  -4.911  -3.579  1.00 10.00      A   
ATOM   1024  N   ASN   123      33.993  -3.332  -2.013  1.00 10.00      A   
ATOM   1025  HN  ASN   123      34.211  -2.424  -1.709  1.00 10.00      A   
ATOM   1026  CA  ASN   123      33.092  -4.156  -1.210  1.00 10.00      A   
ATOM   1027  CB  ASN   123      33.766  -4.621   0.093  1.00 10.00      A   
ATOM   1028  CG  ASN   123      34.324  -3.484   0.933  1.00 10.00      A   
ATOM   1029  OD1 ASN   123      33.848  -2.352   0.869  1.00 10.00      A   
ATOM   1030  ND2 ASN   123      35.341  -3.778   1.732  1.00 10.00      A   
ATOM   1031 HD21 ASN   123      35.674  -4.701   1.741  1.00 10.00      A   
ATOM   1032 HD22 ASN   123      35.722  -3.058   2.286  1.00 10.00      A   
ATOM   1033  C   ASN   123      31.786  -3.419  -0.919  1.00 10.00      A   
ATOM   1034  O   ASN   123      30.837  -3.988  -0.384  1.00 10.00      A   
ATOM   1035  N   GLN   124      31.747  -2.146  -1.283  1.00 10.00      A   
ATOM   1036  HN  GLN   124      32.543  -1.746  -1.694  1.00 10.00      A   
ATOM   1037  CA  GLN   124      30.573  -1.312  -1.077  1.00 10.00      A   
ATOM   1038  CB  GLN   124      30.987   0.063  -0.518  1.00 10.00      A   
ATOM   1039  CG  GLN   124      31.731   0.986  -1.486  1.00 10.00      A   
ATOM   1040  CD  GLN   124      33.229   0.727  -1.576  1.00 10.00      A   
ATOM   1041  OE1 GLN   124      33.693  -0.408  -1.471  1.00 10.00      A   
ATOM   1042  NE2 GLN   124      33.995   1.782  -1.790  1.00 10.00      A   
ATOM   1043 HE21 GLN   124      33.561   2.662  -1.885  1.00 10.00      A   
ATOM   1044 HE22 GLN   124      34.967   1.651  -1.827  1.00 10.00      A   
ATOM   1045  C   GLN   124      29.794  -1.170  -2.385  1.00 10.00      A   
ATOM   1046  O   GLN   124      29.271  -0.102  -2.702  1.00 10.00      A   
ATOM   1047  N   ASN   125      29.729  -2.276  -3.126  1.00 10.00      A   
ATOM   1048  HN  ASN   125      30.148  -3.093  -2.784  1.00 10.00      A   
ATOM   1049  CA  ASN   125      29.053  -2.331  -4.423  1.00 10.00      A   
ATOM   1050  CB  ASN   125      29.019  -3.763  -4.959  1.00 10.00      A   
ATOM   1051  CG  ASN   125      30.233  -4.099  -5.803  1.00 10.00      A   
ATOM   1052  OD1 ASN   125      31.287  -3.466  -5.690  1.00 10.00      A   
ATOM   1053  ND2 ASN   125      30.097  -5.099  -6.655  1.00 10.00      A   
ATOM   1054 HD21 ASN   125      29.230  -5.561  -6.692  1.00 10.00      A   
ATOM   1055 HD22 ASN   125      30.867  -5.341  -7.214  1.00 10.00      A   
ATOM   1056  C   ASN   125      27.652  -1.741  -4.395  1.00 10.00      A   
ATOM   1057  O   ASN   125      26.736  -2.295  -3.780  1.00 10.00      A   
ATOM   1058  N   ALA   126      27.507  -0.610  -5.069  1.00 10.00      A   
ATOM   1059  HN  ALA   126      28.287  -0.231  -5.529  1.00 10.00      A   
ATOM   1060  CA  ALA   126      26.238   0.089  -5.152  1.00 10.00      A   
ATOM   1061  CB  ALA   126      26.064   1.008  -3.955  1.00 10.00      A   
ATOM   1062  C   ALA   126      26.157   0.888  -6.448  1.00 10.00      A   
ATOM   1063  O   ALA   126      27.124   1.545  -6.846  1.00 10.00      A   
ATOM   1064  N   ALA   127      25.011   0.819  -7.106  1.00 10.00      A   
ATOM   1065  HN  ALA   127      24.282   0.272  -6.735  1.00 10.00      A   
ATOM   1066  CA  ALA   127      24.798   1.527  -8.360  1.00 10.00      A   
ATOM   1067  CB  ALA   127      24.563   0.535  -9.488  1.00 10.00      A   
ATOM   1068  C   ALA   127      23.615   2.478  -8.244  1.00 10.00      A   
ATOM   1069  O   ALA   127      22.521   2.071  -7.853  1.00 10.00      A   
ATOM   1070  N   VAL   128      23.833   3.742  -8.586  1.00 10.00      A   
ATOM   1071  HN  VAL   128      24.719   4.007  -8.907  1.00 10.00      A   
ATOM   1072  CA  VAL   128      22.777   4.744  -8.511  1.00 10.00      A   
ATOM   1073  CB  VAL   128      23.342   6.183  -8.557  1.00 10.00      A   
ATOM   1074  CG1 VAL   128      23.808   6.556  -9.958  1.00 10.00      A   
ATOM   1075  CG2 VAL   128      22.321   7.188  -8.041  1.00 10.00      A   
ATOM   1076  C   VAL   128      21.761   4.549  -9.634  1.00 10.00      A   
ATOM   1077  O   VAL   128      22.109   4.111 -10.734  1.00 10.00      A   
ATOM   1078  N   LYS   129      20.508   4.858  -9.343  1.00 10.00      A   
ATOM   1079  HN  LYS   129      20.294   5.188  -8.442  1.00 10.00      A   
ATOM   1080  CA  LYS   129      19.441   4.722 -10.322  1.00 10.00      A   
ATOM   1081  CB  LYS   129      18.316   3.849  -9.763  1.00 10.00      A   
ATOM   1082  CG  LYS   129      17.249   3.465 -10.778  1.00 10.00      A   
ATOM   1083  CD  LYS   129      16.157   2.616 -10.140  1.00 10.00      A   
ATOM   1084  CE  LYS   129      15.424   3.384  -9.051  1.00 10.00      A   
ATOM   1085  NZ  LYS   129      14.423   2.544  -8.341  1.00 10.00      A   
ATOM   1086  HZ1 LYS   129      14.871   1.665  -7.989  1.00 10.00      A   
ATOM   1087  HZ2 LYS   129      13.648   2.293  -8.979  1.00 10.00      A   
ATOM   1088  HZ3 LYS   129      14.033   3.071  -7.525  1.00 10.00      A   
ATOM   1089  C   LYS   129      18.909   6.092 -10.734  1.00 10.00      A   
ATOM   1090  O   LYS   129      18.934   6.450 -11.912  1.00 10.00      A   
ATOM   1091  N   ARG   130      18.437   6.862  -9.759  1.00 10.00      A   
ATOM   1092  HN  ARG   130      18.458   6.533  -8.835  1.00 10.00      A   
ATOM   1093  CA  ARG   130      17.899   8.193 -10.023  1.00 10.00      A   
ATOM   1094  CB  ARG   130      16.488   8.119 -10.626  1.00 10.00      A   
ATOM   1095  CG  ARG   130      15.527   7.190  -9.894  1.00 10.00      A   
ATOM   1096  CD  ARG   130      14.659   7.942  -8.895  1.00 10.00      A   
ATOM   1097  NE  ARG   130      13.674   8.803  -9.549  1.00 10.00      A   
ATOM   1098  HE  ARG   130      13.936   9.220 -10.402  1.00 10.00      A   
ATOM   1099  CZ  ARG   130      12.457   9.043  -9.070  1.00 10.00      A   
ATOM   1100  NH1 ARG   130      12.059   8.481  -7.936  1.00 10.00      A   
ATOM   1101 HH11 ARG   130      12.700   7.831  -7.406  1.00 10.00      A   
ATOM   1102 HH12 ARG   130      11.109   8.678  -7.559  1.00 10.00      A   
ATOM   1103  NH2 ARG   130      11.638   9.850  -9.730  1.00 10.00      A   
ATOM   1104 HH21 ARG   130      10.680  10.045  -9.361  1.00 10.00      A   
ATOM   1105 HH22 ARG   130      11.946  10.292 -10.624  1.00 10.00      A   
ATOM   1106  C   ARG   130      17.907   9.055  -8.764  1.00 10.00      A   
ATOM   1107  O   ARG   130      17.733   8.553  -7.650  1.00 10.00      A   
ATOM   1108  N   ILE   131      18.127  10.347  -8.952  1.00 10.00      A   
ATOM   1109  HN  ILE   131      18.275  10.676  -9.866  1.00 10.00      A   
ATOM   1110  CA  ILE   131      18.154  11.297  -7.849  1.00 10.00      A   
ATOM   1111  CB  ILE   131      19.594  11.774  -7.535  1.00 10.00      A   
ATOM   1112  CG1 ILE   131      20.486  10.587  -7.153  1.00 10.00      A   
ATOM   1113  CG2 ILE   131      19.586  12.818  -6.424  1.00 10.00      A   
ATOM   1114  CD1 ILE   131      21.943  10.950  -6.957  1.00 10.00      A   
ATOM   1115  C   ILE   131      17.289  12.505  -8.189  1.00 10.00      A   
ATOM   1116  O   ILE   131      17.533  13.193  -9.183  1.00 10.00      A   
ATOM   1117  N   GLU   132      16.277  12.754  -7.377  1.00 10.00      A   
ATOM   1118  HN  GLU   132      16.137  12.176  -6.596  1.00 10.00      A   
ATOM   1119  CA  GLU   132      15.372  13.875  -7.604  1.00 10.00      A   
ATOM   1120  CB  GLU   132      13.949  13.377  -7.870  1.00 10.00      A   
ATOM   1121  CG  GLU   132      13.787  12.599  -9.168  1.00 10.00      A   
ATOM   1122  CD  GLU   132      14.169  13.403 -10.394  1.00 10.00      A   
ATOM   1123  OE1 GLU   132      14.066  14.648 -10.357  1.00 10.00      A   
ATOM   1124  OE2 GLU   132      14.572  12.790 -11.408  1.00 10.00      A   
ATOM   1125  C   GLU   132      15.378  14.828  -6.417  1.00 10.00      A   
ATOM   1126  O   GLU   132      15.565  14.406  -5.275  1.00 10.00      A   
ATOM   1127  N   PHE   133      15.173  16.108  -6.696  1.00 10.00      A   
ATOM   1128  HN  PHE   133      15.029  16.375  -7.630  1.00 10.00      A   
ATOM   1129  CA  PHE   133      15.145  17.133  -5.663  1.00 10.00      A   
ATOM   1130  CB  PHE   133      16.531  17.775  -5.481  1.00 10.00      A   
ATOM   1131  CG  PHE   133      16.506  19.078  -4.725  1.00 10.00      A   
ATOM   1132  CD1 PHE   133      16.060  19.128  -3.415  1.00 10.00      A   
ATOM   1133  CD2 PHE   133      16.926  20.251  -5.330  1.00 10.00      A   
ATOM   1134  CE1 PHE   133      16.033  20.322  -2.723  1.00 10.00      A   
ATOM   1135  CE2 PHE   133      16.901  21.449  -4.644  1.00 10.00      A   
ATOM   1136  CZ  PHE   133      16.454  21.485  -3.338  1.00 10.00      A   
ATOM   1137  C   PHE   133      14.114  18.203  -5.997  1.00 10.00      A   
ATOM   1138  O   PHE   133      14.185  18.845  -7.046  1.00 10.00      A   
ATOM   1139  N   VAL   134      13.160  18.387  -5.098  1.00 10.00      A   
ATOM   1140  HN  VAL   134      13.167  17.844  -4.278  1.00 10.00      A   
ATOM   1141  CA  VAL   134      12.108  19.377  -5.281  1.00 10.00      A   
ATOM   1142  CB  VAL   134      10.713  18.719  -5.343  1.00 10.00      A   
ATOM   1143  CG1 VAL   134       9.629  19.761  -5.590  1.00 10.00      A   
ATOM   1144  CG2 VAL   134      10.682  17.652  -6.427  1.00 10.00      A   
ATOM   1145  C   VAL   134      12.149  20.395  -4.145  1.00 10.00      A   
ATOM   1146  O   VAL   134      12.219  20.024  -2.969  1.00 10.00      A   
ATOM   1147  N   GLY   135      12.130  21.673  -4.506  1.00 10.00      A   
ATOM   1148  HN  GLY   135      12.083  21.898  -5.461  1.00 10.00      A   
ATOM   1149  CA  GLY   135      12.169  22.731  -3.517  1.00 10.00      A   
ATOM   1150  C   GLY   135      10.900  22.792  -2.687  1.00 10.00      A   
ATOM   1151  O   GLY   135       9.835  22.382  -3.154  1.00 10.00      A   
ATOM   1152  N   PRO   136      10.985  23.321  -1.452  1.00 10.00      A   
ATOM   1153  CA  PRO   136       9.834  23.425  -0.544  1.00 10.00      A   
ATOM   1154  CB  PRO   136      10.404  24.114   0.701  1.00 10.00      A   
ATOM   1155  CG  PRO   136      11.874  23.898   0.619  1.00 10.00      A   
ATOM   1156  CD  PRO   136      12.209  23.862  -0.844  1.00 10.00      A   
ATOM   1157  C   PRO   136       8.705  24.265  -1.130  1.00 10.00      A   
ATOM   1158  O   PRO   136       7.528  23.926  -0.981  1.00 10.00      A   
ATOM   1159  N   SER   137       9.069  25.349  -1.806  1.00 10.00      A   
ATOM   1160  HN  SER   137      10.022  25.558  -1.895  1.00 10.00      A   
ATOM   1161  CA  SER   137       8.104  26.244  -2.419  1.00 10.00      A   
ATOM   1162  CB  SER   137       8.853  27.395  -3.088  1.00 10.00      A   
ATOM   1163  OG  SER   137      10.248  27.123  -3.115  1.00 10.00      A   
ATOM   1164  HG  SER   137      10.692  27.783  -3.664  1.00 10.00      A   
ATOM   1165  C   SER   137       7.244  25.505  -3.444  1.00 10.00      A   
ATOM   1166  O   SER   137       6.026  25.694  -3.507  1.00 10.00      A   
ATOM   1167  N   VAL   138       7.884  24.653  -4.233  1.00 10.00      A   
ATOM   1168  HN  VAL   138       8.849  24.536  -4.121  1.00 10.00      A   
ATOM   1169  CA  VAL   138       7.189  23.884  -5.257  1.00 10.00      A   
ATOM   1170  CB  VAL   138       8.170  23.343  -6.322  1.00 10.00      A   
ATOM   1171  CG1 VAL   138       7.412  22.736  -7.494  1.00 10.00      A   
ATOM   1172  CG2 VAL   138       9.105  24.443  -6.801  1.00 10.00      A   
ATOM   1173  C   VAL   138       6.435  22.716  -4.627  1.00 10.00      A   
ATOM   1174  O   VAL   138       5.281  22.453  -4.966  1.00 10.00      A   
ATOM   1175  N   GLY   139       7.091  22.034  -3.694  1.00 10.00      A   
ATOM   1176  HN  GLY   139       8.011  22.297  -3.463  1.00 10.00      A   
ATOM   1177  CA  GLY   139       6.481  20.898  -3.024  1.00 10.00      A   
ATOM   1178  C   GLY   139       5.196  21.251  -2.296  1.00 10.00      A   
ATOM   1179  O   GLY   139       4.246  20.466  -2.289  1.00 10.00      A   
ATOM   1180  N   ALA   140       5.163  22.427  -1.679  1.00 10.00      A   
ATOM   1181  HN  ALA   140       5.959  23.003  -1.697  1.00 10.00      A   
ATOM   1182  CA  ALA   140       3.978  22.875  -0.955  1.00 10.00      A   
ATOM   1183  CB  ALA   140       4.285  24.132  -0.157  1.00 10.00      A   
ATOM   1184  C   ALA   140       2.815  23.121  -1.913  1.00 10.00      A   
ATOM   1185  O   ALA   140       1.652  22.900  -1.570  1.00 10.00      A   
ATOM   1186  N   ASP   141       3.146  23.563  -3.118  1.00 10.00      A   
ATOM   1187  HN  ASP   141       4.091  23.698  -3.330  1.00 10.00      A   
ATOM   1188  CA  ASP   141       2.146  23.842  -4.141  1.00 10.00      A   
ATOM   1189  CB  ASP   141       2.787  24.607  -5.305  1.00 10.00      A   
ATOM   1190  CG  ASP   141       1.789  25.379  -6.146  1.00 10.00      A   
ATOM   1191  OD1 ASP   141       0.637  24.919  -6.295  1.00 10.00      A   
ATOM   1192  OD2 ASP   141       2.162  26.450  -6.676  1.00 10.00      A   
ATOM   1193  C   ASP   141       1.534  22.536  -4.645  1.00 10.00      A   
ATOM   1194  O   ASP   141       0.311  22.392  -4.716  1.00 10.00      A   
ATOM   1195  N   LEU   142       2.398  21.577  -4.969  1.00 10.00      A   
ATOM   1196  HN  LEU   142       3.359  21.750  -4.879  1.00 10.00      A   
ATOM   1197  CA  LEU   142       1.960  20.276  -5.461  1.00 10.00      A   
ATOM   1198  CB  LEU   142       3.169  19.422  -5.856  1.00 10.00      A   
ATOM   1199  CG  LEU   142       4.101  20.010  -6.920  1.00 10.00      A   
ATOM   1200  CD1 LEU   142       5.377  19.188  -7.030  1.00 10.00      A   
ATOM   1201  CD2 LEU   142       3.400  20.093  -8.268  1.00 10.00      A   
ATOM   1202  C   LEU   142       1.125  19.551  -4.409  1.00 10.00      A   
ATOM   1203  O   LEU   142       0.085  18.968  -4.722  1.00 10.00      A   
ATOM   1204  N   ALA   143       1.586  19.605  -3.161  1.00 10.00      A   
ATOM   1205  HN  ALA   143       2.425  20.085  -2.984  1.00 10.00      A   
ATOM   1206  CA  ALA   143       0.894  18.965  -2.047  1.00 10.00      A   
ATOM   1207  CB  ALA   143       1.672  19.175  -0.757  1.00 10.00      A   
ATOM   1208  C   ALA   143      -0.523  19.508  -1.899  1.00 10.00      A   
ATOM   1209  O   ALA   143      -1.478  18.744  -1.756  1.00 10.00      A   
ATOM   1210  N   GLN   144      -0.646  20.832  -1.947  1.00 10.00      A   
ATOM   1211  HN  GLN   144       0.158  21.381  -2.077  1.00 10.00      A   
ATOM   1212  CA  GLN   144      -1.938  21.491  -1.814  1.00 10.00      A   
ATOM   1213  CB  GLN   144      -1.756  23.013  -1.790  1.00 10.00      A   
ATOM   1214  CG  GLN   144      -3.033  23.802  -1.551  1.00 10.00      A   
ATOM   1215  CD  GLN   144      -3.667  23.510  -0.204  1.00 10.00      A   
ATOM   1216  OE1 GLN   144      -2.984  23.168   0.762  1.00 10.00      A   
ATOM   1217  NE2 GLN   144      -4.981  23.652  -0.126  1.00 10.00      A   
ATOM   1218 HE21 GLN   144      -5.467  23.934  -0.930  1.00 10.00      A   
ATOM   1219 HE22 GLN   144      -5.415  23.470   0.735  1.00 10.00      A   
ATOM   1220  C   GLN   144      -2.881  21.083  -2.943  1.00 10.00      A   
ATOM   1221  O   GLN   144      -4.047  20.754  -2.705  1.00 10.00      A   
ATOM   1222  N   THR   145      -2.367  21.089  -4.166  1.00 10.00      A   
ATOM   1223  HN  THR   145      -1.428  21.353  -4.291  1.00 10.00      A   
ATOM   1224  CA  THR   145      -3.158  20.719  -5.330  1.00 10.00      A   
ATOM   1225  CB  THR   145      -2.374  20.957  -6.638  1.00 10.00      A   
ATOM   1226  OG1 THR   145      -1.811  22.277  -6.621  1.00 10.00      A   
ATOM   1227  HG1 THR   145      -0.849  22.216  -6.709  1.00 10.00      A   
ATOM   1228  CG2 THR   145      -3.288  20.819  -7.849  1.00 10.00      A   
ATOM   1229  C   THR   145      -3.606  19.258  -5.249  1.00 10.00      A   
ATOM   1230  O   THR   145      -4.770  18.942  -5.504  1.00 10.00      A   
ATOM   1231  N   GLY   146      -2.681  18.379  -4.867  1.00 10.00      A   
ATOM   1232  HN  GLY   146      -1.772  18.695  -4.662  1.00 10.00      A   
ATOM   1233  CA  GLY   146      -2.993  16.964  -4.756  1.00 10.00      A   
ATOM   1234  C   GLY   146      -4.025  16.678  -3.682  1.00 10.00      A   
ATOM   1235  O   GLY   146      -4.956  15.899  -3.900  1.00 10.00      A   
ATOM   1236  N   ALA   147      -3.871  17.325  -2.531  1.00 10.00      A   
ATOM   1237  HN  ALA   147      -3.108  17.935  -2.423  1.00 10.00      A   
ATOM   1238  CA  ALA   147      -4.795  17.140  -1.416  1.00 10.00      A   
ATOM   1239  CB  ALA   147      -4.323  17.920  -0.196  1.00 10.00      A   
ATOM   1240  C   ALA   147      -6.212  17.557  -1.799  1.00 10.00      A   
ATOM   1241  O   ALA   147      -7.179  16.856  -1.500  1.00 10.00      A   
ATOM   1242  N   MET   148      -6.324  18.693  -2.476  1.00 10.00      A   
ATOM   1243  HN  MET   148      -5.512  19.203  -2.693  1.00 10.00      A   
ATOM   1244  CA  MET   148      -7.624  19.206  -2.897  1.00 10.00      A   
ATOM   1245  CB  MET   148      -7.522  20.661  -3.355  1.00 10.00      A   
ATOM   1246  CG  MET   148      -7.172  21.634  -2.238  1.00 10.00      A   
ATOM   1247  SD  MET   148      -7.211  23.359  -2.763  1.00 10.00      A   
ATOM   1248  CE  MET   148      -5.951  23.367  -4.040  1.00 10.00      A   
ATOM   1249  C   MET   148      -8.239  18.343  -3.994  1.00 10.00      A   
ATOM   1250  O   MET   148      -9.453  18.136  -4.025  1.00 10.00      A   
ATOM   1251  N   ALA   149      -7.394  17.826  -4.878  1.00 10.00      A   
ATOM   1252  HN  ALA   149      -6.435  18.017  -4.788  1.00 10.00      A   
ATOM   1253  CA  ALA   149      -7.849  16.983  -5.976  1.00 10.00      A   
ATOM   1254  CB  ALA   149      -6.678  16.586  -6.862  1.00 10.00      A   
ATOM   1255  C   ALA   149      -8.565  15.743  -5.452  1.00 10.00      A   
ATOM   1256  O   ALA   149      -9.660  15.408  -5.909  1.00 10.00      A   
ATOM   1257  N   LEU   150      -7.949  15.075  -4.480  1.00 10.00      A   
ATOM   1258  HN  LEU   150      -7.078  15.397  -4.155  1.00 10.00      A   
ATOM   1259  CA  LEU   150      -8.527  13.873  -3.890  1.00 10.00      A   
ATOM   1260  CB  LEU   150      -7.468  13.093  -3.101  1.00 10.00      A   
ATOM   1261  CG  LEU   150      -7.832  11.652  -2.728  1.00 10.00      A   
ATOM   1262  CD1 LEU   150      -8.052  10.810  -3.979  1.00 10.00      A   
ATOM   1263  CD2 LEU   150      -6.757  11.037  -1.846  1.00 10.00      A   
ATOM   1264  C   LEU   150      -9.712  14.222  -2.994  1.00 10.00      A   
ATOM   1265  O   LEU   150     -10.679  13.464  -2.899  1.00 10.00      A   
ATOM   1266  N   MET   151      -9.631  15.376  -2.342  1.00 10.00      A   
ATOM   1267  HN  MET   151      -8.825  15.930  -2.450  1.00 10.00      A   
ATOM   1268  CA  MET   151     -10.699  15.838  -1.463  1.00 10.00      A   
ATOM   1269  CB  MET   151     -10.299  17.151  -0.783  1.00 10.00      A   
ATOM   1270  CG  MET   151     -11.289  17.643   0.263  1.00 10.00      A   
ATOM   1271  SD  MET   151     -10.933  19.319   0.832  1.00 10.00      A   
ATOM   1272  CE  MET   151      -9.339  19.084   1.620  1.00 10.00      A   
ATOM   1273  C   MET   151     -11.984  16.037  -2.259  1.00 10.00      A   
ATOM   1274  O   MET   151     -13.062  15.591  -1.857  1.00 10.00      A   
ATOM   1275  N   ALA   152     -11.857  16.703  -3.399  1.00 10.00      A   
ATOM   1276  HN  ALA   152     -10.968  17.037  -3.661  1.00 10.00      A   
ATOM   1277  CA  ALA   152     -12.997  16.961  -4.268  1.00 10.00      A   
ATOM   1278  CB  ALA   152     -12.642  18.014  -5.304  1.00 10.00      A   
ATOM   1279  C   ALA   152     -13.464  15.677  -4.947  1.00 10.00      A   
ATOM   1280  O   ALA   152     -14.663  15.453  -5.110  1.00 10.00      A   
ATOM   1281  N   ALA   153     -12.505  14.826  -5.310  1.00 10.00      A   
ATOM   1282  HN  ALA   153     -11.570  15.060  -5.123  1.00 10.00      A   
ATOM   1283  CA  ALA   153     -12.795  13.561  -5.978  1.00 10.00      A   
ATOM   1284  CB  ALA   153     -11.510  12.792  -6.248  1.00 10.00      A   
ATOM   1285  C   ALA   153     -13.769  12.706  -5.173  1.00 10.00      A   
ATOM   1286  O   ALA   153     -14.720  12.148  -5.722  1.00 10.00      A   
ATOM   1287  N   LEU   154     -13.538  12.619  -3.867  1.00 10.00      A   
ATOM   1288  HN  LEU   154     -12.767  13.093  -3.485  1.00 10.00      A   
ATOM   1289  CA  LEU   154     -14.398  11.832  -2.994  1.00 10.00      A   
ATOM   1290  CB  LEU   154     -13.778  11.700  -1.603  1.00 10.00      A   
ATOM   1291  CG  LEU   154     -14.490  10.754  -0.633  1.00 10.00      A   
ATOM   1292  CD1 LEU   154     -14.426   9.316  -1.130  1.00 10.00      A   
ATOM   1293  CD2 LEU   154     -13.893  10.871   0.760  1.00 10.00      A   
ATOM   1294  C   LEU   154     -15.788  12.451  -2.895  1.00 10.00      A   
ATOM   1295  O   LEU   154     -16.793  11.742  -2.851  1.00 10.00      A   
ATOM   1296  N   LEU   155     -15.838  13.776  -2.886  1.00 10.00      A   
ATOM   1297  HN  LEU   155     -15.003  14.284  -2.953  1.00 10.00      A   
ATOM   1298  CA  LEU   155     -17.100  14.495  -2.793  1.00 10.00      A   
ATOM   1299  CB  LEU   155     -16.854  15.992  -2.589  1.00 10.00      A   
ATOM   1300  CG  LEU   155     -18.075  16.833  -2.203  1.00 10.00      A   
ATOM   1301  CD1 LEU   155     -18.686  16.332  -0.903  1.00 10.00      A   
ATOM   1302  CD2 LEU   155     -17.693  18.298  -2.081  1.00 10.00      A   
ATOM   1303  C   LEU   155     -17.951  14.260  -4.037  1.00 10.00      A   
ATOM   1304  O   LEU   155     -19.169  14.098  -3.945  1.00 10.00      A   
ATOM   1305  N   SER   156     -17.298  14.228  -5.196  1.00 10.00      A   
ATOM   1306  HN  SER   156     -16.324  14.369  -5.203  1.00 10.00      A   
ATOM   1307  CA  SER   156     -17.987  14.002  -6.460  1.00 10.00      A   
ATOM   1308  CB  SER   156     -16.985  14.011  -7.618  1.00 10.00      A   
ATOM   1309  OG  SER   156     -16.075  15.092  -7.501  1.00 10.00      A   
ATOM   1310  HG  SER   156     -16.536  15.860  -7.140  1.00 10.00      A   
ATOM   1311  C   SER   156     -18.733  12.670  -6.438  1.00 10.00      A   
ATOM   1312  O   SER   156     -19.848  12.559  -6.950  1.00 10.00      A   
ATOM   1313  N   ILE   157     -18.107  11.665  -5.833  1.00 10.00      A   
ATOM   1314  HN  ILE   157     -17.222  11.827  -5.437  1.00 10.00      A   
ATOM   1315  CA  ILE   157     -18.693  10.334  -5.739  1.00 10.00      A   
ATOM   1316  CB  ILE   157     -17.627   9.281  -5.363  1.00 10.00      A   
ATOM   1317  CG1 ILE   157     -16.417   9.402  -6.294  1.00 10.00      A   
ATOM   1318  CG2 ILE   157     -18.210   7.876  -5.440  1.00 10.00      A   
ATOM   1319  CD1 ILE   157     -15.144   8.824  -5.719  1.00 10.00      A   
ATOM   1320  C   ILE   157     -19.815  10.310  -4.705  1.00 10.00      A   
ATOM   1321  O   ILE   157     -20.882   9.744  -4.947  1.00 10.00      A   
ATOM   1322  N   LEU   158     -19.564  10.938  -3.559  1.00 10.00      A   
ATOM   1323  HN  LEU   158     -18.690  11.371  -3.437  1.00 10.00      A   
ATOM   1324  CA  LEU   158     -20.540  10.999  -2.471  1.00 10.00      A   
ATOM   1325  CB  LEU   158     -19.993  11.837  -1.306  1.00 10.00      A   
ATOM   1326  CG  LEU   158     -20.932  12.043  -0.111  1.00 10.00      A   
ATOM   1327  CD1 LEU   158     -21.213  10.725   0.595  1.00 10.00      A   
ATOM   1328  CD2 LEU   158     -20.352  13.062   0.859  1.00 10.00      A   
ATOM   1329  C   LEU   158     -21.873  11.565  -2.954  1.00 10.00      A   
ATOM   1330  O   LEU   158     -22.925  10.961  -2.750  1.00 10.00      A   
ATOM   1331  N   VAL   159     -21.818  12.713  -3.617  1.00 10.00      A   
ATOM   1332  HN  VAL   159     -20.944  13.140  -3.762  1.00 10.00      A   
ATOM   1333  CA  VAL   159     -23.022  13.357  -4.129  1.00 10.00      A   
ATOM   1334  CB  VAL   159     -22.738  14.790  -4.632  1.00 10.00      A   
ATOM   1335  CG1 VAL   159     -24.027  15.485  -5.043  1.00 10.00      A   
ATOM   1336  CG2 VAL   159     -22.016  15.601  -3.565  1.00 10.00      A   
ATOM   1337  C   VAL   159     -23.647  12.533  -5.253  1.00 10.00      A   
ATOM   1338  O   VAL   159     -24.870  12.432  -5.357  1.00 10.00      A   
ATOM   1339  N   TYR   160     -22.797  11.924  -6.075  1.00 10.00      A   
ATOM   1340  HN  TYR   160     -21.833  12.021  -5.923  1.00 10.00      A   
ATOM   1341  CA  TYR   160     -23.260  11.113  -7.195  1.00 10.00      A   
ATOM   1342  CB  TYR   160     -22.075  10.593  -8.016  1.00 10.00      A   
ATOM   1343  CG  TYR   160     -22.479   9.813  -9.246  1.00 10.00      A   
ATOM   1344  CD1 TYR   160     -23.347  10.361 -10.180  1.00 10.00      A   
ATOM   1345  CD2 TYR   160     -22.001   8.527  -9.468  1.00 10.00      A   
ATOM   1346  CE1 TYR   160     -23.729   9.654 -11.300  1.00 10.00      A   
ATOM   1347  CE2 TYR   160     -22.377   7.813 -10.591  1.00 10.00      A   
ATOM   1348  CZ  TYR   160     -23.243   8.381 -11.501  1.00 10.00      A   
ATOM   1349  OH  TYR   160     -23.631   7.670 -12.614  1.00 10.00      A   
ATOM   1350  HH  TYR   160     -23.683   6.733 -12.389  1.00 10.00      A   
ATOM   1351  C   TYR   160     -24.135   9.955  -6.722  1.00 10.00      A   
ATOM   1352  O   TYR   160     -25.249   9.775  -7.211  1.00 10.00      A   
ATOM   1353  N   VAL   161     -23.637   9.180  -5.761  1.00 10.00      A   
ATOM   1354  HN  VAL   161     -22.743   9.378  -5.398  1.00 10.00      A   
ATOM   1355  CA  VAL   161     -24.388   8.042  -5.235  1.00 10.00      A   
ATOM   1356  CB  VAL   161     -23.531   7.168  -4.290  1.00 10.00      A   
ATOM   1357  CG1 VAL   161     -24.278   5.899  -3.898  1.00 10.00      A   
ATOM   1358  CG2 VAL   161     -22.202   6.819  -4.941  1.00 10.00      A   
ATOM   1359  C   VAL   161     -25.645   8.516  -4.505  1.00 10.00      A   
ATOM   1360  O   VAL   161     -26.696   7.873  -4.565  1.00 10.00      A   
ATOM   1361  N   GLY   162     -25.529   9.660  -3.841  1.00 10.00      A   
ATOM   1362  HN  GLY   162     -24.670  10.131  -3.849  1.00 10.00      A   
ATOM   1363  CA  GLY   162     -26.647  10.219  -3.104  1.00 10.00      A   
ATOM   1364  C   GLY   162     -27.793  10.636  -4.005  1.00 10.00      A   
ATOM   1365  O   GLY   162     -28.957  10.497  -3.638  1.00 10.00      A   
ATOM   1366  N   PHE   163     -27.466  11.151  -5.181  1.00 10.00      A   
ATOM   1367  HN  PHE   163     -26.518  11.260  -5.409  1.00 10.00      A   
ATOM   1368  CA  PHE   163     -28.483  11.581  -6.130  1.00 10.00      A   
ATOM   1369  CB  PHE   163     -27.949  12.715  -7.008  1.00 10.00      A   
ATOM   1370  CG  PHE   163     -28.957  13.259  -7.983  1.00 10.00      A   
ATOM   1371  CD1 PHE   163     -30.093  13.914  -7.535  1.00 10.00      A   
ATOM   1372  CD2 PHE   163     -28.768  13.115  -9.349  1.00 10.00      A   
ATOM   1373  CE1 PHE   163     -31.021  14.414  -8.429  1.00 10.00      A   
ATOM   1374  CE2 PHE   163     -29.692  13.613 -10.248  1.00 10.00      A   
ATOM   1375  CZ  PHE   163     -30.821  14.263  -9.787  1.00 10.00      A   
ATOM   1376  C   PHE   163     -28.968  10.416  -6.992  1.00 10.00      A   
ATOM   1377  O   PHE   163     -30.165  10.275  -7.246  1.00 10.00      A   
ATOM   1378  N   ARG   164     -28.034   9.577  -7.423  1.00 10.00      A   
ATOM   1379  HN  ARG   164     -27.096   9.732  -7.166  1.00 10.00      A   
ATOM   1380  CA  ARG   164     -28.359   8.432  -8.266  1.00 10.00      A   
ATOM   1381  CB  ARG   164     -27.086   7.797  -8.833  1.00 10.00      A   
ATOM   1382  CG  ARG   164     -27.336   6.742  -9.900  1.00 10.00      A   
ATOM   1383  CD  ARG   164     -26.930   7.239 -11.279  1.00 10.00      A   
ATOM   1384  NE  ARG   164     -27.647   8.454 -11.668  1.00 10.00      A   
ATOM   1385  HE  ARG   164     -28.484   8.661 -11.193  1.00 10.00      A   
ATOM   1386  CZ  ARG   164     -27.240   9.285 -12.629  1.00 10.00      A   
ATOM   1387  NH1 ARG   164     -26.128   9.034 -13.312  1.00 10.00      A   
ATOM   1388 HH11 ARG   164     -25.557   8.182 -13.101  1.00 10.00      A   
ATOM   1389 HH12 ARG   164     -25.814   9.690 -14.062  1.00 10.00      A   
ATOM   1390  NH2 ARG   164     -27.948  10.371 -12.907  1.00 10.00      A   
ATOM   1391 HH21 ARG   164     -28.821  10.577 -12.376  1.00 10.00      A   
ATOM   1392 HH22 ARG   164     -27.636  11.028 -13.653  1.00 10.00      A   
ATOM   1393  C   ARG   164     -29.176   7.389  -7.516  1.00 10.00      A   
ATOM   1394  O   ARG   164     -30.165   6.867  -8.040  1.00 10.00      A   
ATOM   1395  N   PHE   165     -28.772   7.087  -6.291  1.00 10.00      A   
ATOM   1396  HN  PHE   165     -27.995   7.554  -5.906  1.00 10.00      A   
ATOM   1397  CA  PHE   165     -29.474   6.092  -5.494  1.00 10.00      A   
ATOM   1398  CB  PHE   165     -28.546   4.937  -5.106  1.00 10.00      A   
ATOM   1399  CG  PHE   165     -28.046   4.135  -6.275  1.00 10.00      A   
ATOM   1400  CD1 PHE   165     -26.711   4.190  -6.646  1.00 10.00      A   
ATOM   1401  CD2 PHE   165     -28.907   3.327  -7.003  1.00 10.00      A   
ATOM   1402  CE1 PHE   165     -26.244   3.457  -7.719  1.00 10.00      A   
ATOM   1403  CE2 PHE   165     -28.446   2.592  -8.078  1.00 10.00      A   
ATOM   1404  CZ  PHE   165     -27.112   2.656  -8.436  1.00 10.00      A   
ATOM   1405  C   PHE   165     -30.109   6.716  -4.259  1.00 10.00      A   
ATOM   1406  O   PHE   165     -31.285   7.082  -4.276  1.00 10.00      A   
ATOM   1407  N   GLU   166     -29.319   6.856  -3.204  1.00 10.00      A   
ATOM   1408  HN  GLU   166     -28.381   6.578  -3.272  1.00 10.00      A   
ATOM   1409  CA  GLU   166     -29.794   7.426  -1.954  1.00 10.00      A   
ATOM   1410  CB  GLU   166     -30.660   6.406  -1.206  1.00 10.00      A   
ATOM   1411  CG  GLU   166     -31.418   6.981  -0.021  1.00 10.00      A   
ATOM   1412  CD  GLU   166     -32.527   6.069   0.456  1.00 10.00      A   
ATOM   1413  OE1 GLU   166     -32.336   5.378   1.481  1.00 10.00      A   
ATOM   1414  OE2 GLU   166     -33.594   6.034  -0.195  1.00 10.00      A   
ATOM   1415  C   GLU   166     -28.615   7.843  -1.085  1.00 10.00      A   
ATOM   1416  O   GLU   166     -27.577   7.170  -1.071  1.00 10.00      A   
ATOM   1417  N   TRP   167     -28.780   8.949  -0.365  1.00 10.00      A   
ATOM   1418  HN  TRP   167     -29.628   9.441  -0.440  1.00 10.00      A   
ATOM   1419  CA  TRP   167     -27.740   9.466   0.518  1.00 10.00      A   
ATOM   1420  CB  TRP   167     -28.162  10.795   1.146  1.00 10.00      A   
ATOM   1421  CG  TRP   167     -27.949  11.970   0.241  1.00 10.00      A   
ATOM   1422  CD1 TRP   167     -28.907  12.670  -0.432  1.00 10.00      A   
ATOM   1423  CD2 TRP   167     -26.694  12.580  -0.095  1.00 10.00      A   
ATOM   1424  NE1 TRP   167     -28.328  13.675  -1.169  1.00 10.00      A   
ATOM   1425  HE1 TRP   167     -28.809  14.314  -1.740  1.00 10.00      A   
ATOM   1426  CE2 TRP   167     -26.971  13.640  -0.980  1.00 10.00      A   
ATOM   1427  CE3 TRP   167     -25.364  12.330   0.262  1.00 10.00      A   
ATOM   1428  CZ2 TRP   167     -25.969  14.451  -1.509  1.00 10.00      A   
ATOM   1429  CZ3 TRP   167     -24.373  13.136  -0.264  1.00 10.00      A   
ATOM   1430  CH2 TRP   167     -24.679  14.183  -1.139  1.00 10.00      A   
ATOM   1431  C   TRP   167     -27.366   8.464   1.601  1.00 10.00      A   
ATOM   1432  O   TRP   167     -26.207   8.385   2.003  1.00 10.00      A   
ATOM   1433  N   ARG   168     -28.350   7.698   2.067  1.00 10.00      A   
ATOM   1434  HN  ARG   168     -29.256   7.818   1.713  1.00 10.00      A   
ATOM   1435  CA  ARG   168     -28.111   6.689   3.097  1.00 10.00      A   
ATOM   1436  CB  ARG   168     -29.396   5.930   3.421  1.00 10.00      A   
ATOM   1437  CG  ARG   168     -30.478   6.764   4.081  1.00 10.00      A   
ATOM   1438  CD  ARG   168     -31.635   5.886   4.522  1.00 10.00      A   
ATOM   1439  NE  ARG   168     -32.744   6.653   5.092  1.00 10.00      A   
ATOM   1440  HE  ARG   168     -32.589   7.095   5.960  1.00 10.00      A   
ATOM   1441  CZ  ARG   168     -33.938   6.785   4.502  1.00 10.00      A   
ATOM   1442  NH1 ARG   168     -34.168   6.221   3.323  1.00 10.00      A   
ATOM   1443 HH11 ARG   168     -35.101   6.322   2.865  1.00 10.00      A   
ATOM   1444 HH12 ARG   168     -33.414   5.675   2.838  1.00 10.00      A   
ATOM   1445  NH2 ARG   168     -34.905   7.470   5.105  1.00 10.00      A   
ATOM   1446 HH21 ARG   168     -35.840   7.572   4.645  1.00 10.00      A   
ATOM   1447 HH22 ARG   168     -34.737   7.908   6.038  1.00 10.00      A   
ATOM   1448  C   ARG   168     -27.056   5.701   2.625  1.00 10.00      A   
ATOM   1449  O   ARG   168     -26.140   5.346   3.365  1.00 10.00      A   
ATOM   1450  N   LEU   169     -27.194   5.276   1.375  1.00 10.00      A   
ATOM   1451  HN  LEU   169     -27.942   5.613   0.839  1.00 10.00      A   
ATOM   1452  CA  LEU   169     -26.260   4.337   0.778  1.00 10.00      A   
ATOM   1453  CB  LEU   169     -26.843   3.751  -0.511  1.00 10.00      A   
ATOM   1454  CG  LEU   169     -28.120   2.922  -0.354  1.00 10.00      A   
ATOM   1455  CD1 LEU   169     -28.680   2.547  -1.716  1.00 10.00      A   
ATOM   1456  CD2 LEU   169     -27.860   1.676   0.482  1.00 10.00      A   
ATOM   1457  C   LEU   169     -24.934   5.024   0.493  1.00 10.00      A   
ATOM   1458  O   LEU   169     -23.877   4.481   0.787  1.00 10.00      A   
ATOM   1459  N   ALA   170     -25.007   6.236  -0.055  1.00 10.00      A   
ATOM   1460  HN  ALA   170     -25.891   6.621  -0.247  1.00 10.00      A   
ATOM   1461  CA  ALA   170     -23.813   7.010  -0.384  1.00 10.00      A   
ATOM   1462  CB  ALA   170     -24.206   8.383  -0.909  1.00 10.00      A   
ATOM   1463  C   ALA   170     -22.888   7.146   0.822  1.00 10.00      A   
ATOM   1464  O   ALA   170     -21.731   6.726   0.775  1.00 10.00      A   
ATOM   1465  N   ALA   171     -23.412   7.718   1.904  1.00 10.00      A   
ATOM   1466  HN  ALA   171     -24.346   8.023   1.879  1.00 10.00      A   
ATOM   1467  CA  ALA   171     -22.640   7.909   3.124  1.00 10.00      A   
ATOM   1468  CB  ALA   171     -23.465   8.660   4.160  1.00 10.00      A   
ATOM   1469  C   ALA   171     -22.173   6.571   3.684  1.00 10.00      A   
ATOM   1470  O   ALA   171     -21.057   6.451   4.185  1.00 10.00      A   
ATOM   1471  N   GLY   172     -23.031   5.564   3.578  1.00 10.00      A   
ATOM   1472  HN  GLY   172     -23.902   5.722   3.156  1.00 10.00      A   
ATOM   1473  CA  GLY   172     -22.701   4.246   4.075  1.00 10.00      A   
ATOM   1474  C   GLY   172     -21.512   3.634   3.363  1.00 10.00      A   
ATOM   1475  O   GLY   172     -20.575   3.168   4.010  1.00 10.00      A   
ATOM   1476  N   VAL   173     -21.550   3.646   2.033  1.00 10.00      A   
ATOM   1477  HN  VAL   173     -22.324   4.049   1.579  1.00 10.00      A   
ATOM   1478  CA  VAL   173     -20.476   3.079   1.224  1.00 10.00      A   
ATOM   1479  CB  VAL   173     -20.818   3.101  -0.283  1.00 10.00      A   
ATOM   1480  CG1 VAL   173     -19.695   2.473  -1.094  1.00 10.00      A   
ATOM   1481  CG2 VAL   173     -22.127   2.378  -0.550  1.00 10.00      A   
ATOM   1482  C   VAL   173     -19.159   3.815   1.443  1.00 10.00      A   
ATOM   1483  O   VAL   173     -18.118   3.186   1.638  1.00 10.00      A   
ATOM   1484  N   VAL   174     -19.211   5.143   1.412  1.00 10.00      A   
ATOM   1485  HN  VAL   174     -20.076   5.586   1.252  1.00 10.00      A   
ATOM   1486  CA  VAL   174     -18.016   5.962   1.597  1.00 10.00      A   
ATOM   1487  CB  VAL   174     -18.336   7.473   1.532  1.00 10.00      A   
ATOM   1488  CG1 VAL   174     -17.118   8.307   1.897  1.00 10.00      A   
ATOM   1489  CG2 VAL   174     -18.828   7.848   0.144  1.00 10.00      A   
ATOM   1490  C   VAL   174     -17.298   5.628   2.905  1.00 10.00      A   
ATOM   1491  O   VAL   174     -16.096   5.369   2.908  1.00 10.00      A   
ATOM   1492  N   ILE   175     -18.045   5.608   4.004  1.00 10.00      A   
ATOM   1493  HN  ILE   175     -19.006   5.802   3.937  1.00 10.00      A   
ATOM   1494  CA  ILE   175     -17.469   5.304   5.310  1.00 10.00      A   
ATOM   1495  CB  ILE   175     -18.463   5.603   6.459  1.00 10.00      A   
ATOM   1496  CG1 ILE   175     -18.945   7.055   6.376  1.00 10.00      A   
ATOM   1497  CG2 ILE   175     -17.816   5.344   7.813  1.00 10.00      A   
ATOM   1498  CD1 ILE   175     -20.051   7.392   7.353  1.00 10.00      A   
ATOM   1499  C   ILE   175     -17.000   3.848   5.379  1.00 10.00      A   
ATOM   1500  O   ILE   175     -16.014   3.530   6.045  1.00 10.00      A   
ATOM   1501  N   ALA   176     -17.698   2.966   4.675  1.00 10.00      A   
ATOM   1502  HN  ALA   176     -18.463   3.273   4.140  1.00 10.00      A   
ATOM   1503  CA  ALA   176     -17.344   1.550   4.667  1.00 10.00      A   
ATOM   1504  CB  ALA   176     -18.459   0.714   4.052  1.00 10.00      A   
ATOM   1505  C   ALA   176     -16.026   1.317   3.932  1.00 10.00      A   
ATOM   1506  O   ALA   176     -15.113   0.691   4.465  1.00 10.00      A   
ATOM   1507  N   LEU   177     -15.928   1.839   2.716  1.00 10.00      A   
ATOM   1508  HN  LEU   177     -16.688   2.344   2.349  1.00 10.00      A   
ATOM   1509  CA  LEU   177     -14.722   1.679   1.913  1.00 10.00      A   
ATOM   1510  CB  LEU   177     -14.944   2.185   0.484  1.00 10.00      A   
ATOM   1511  CG  LEU   177     -16.008   1.452  -0.339  1.00 10.00      A   
ATOM   1512  CD1 LEU   177     -16.052   1.995  -1.757  1.00 10.00      A   
ATOM   1513  CD2 LEU   177     -15.749  -0.047  -0.346  1.00 10.00      A   
ATOM   1514  C   LEU   177     -13.536   2.395   2.549  1.00 10.00      A   
ATOM   1515  O   LEU   177     -12.413   1.885   2.542  1.00 10.00      A   
ATOM   1516  N   ALA   178     -13.798   3.568   3.117  1.00 10.00      A   
ATOM   1517  HN  ALA   178     -14.722   3.913   3.099  1.00 10.00      A   
ATOM   1518  CA  ALA   178     -12.757   4.364   3.759  1.00 10.00      A   
ATOM   1519  CB  ALA   178     -13.297   5.719   4.188  1.00 10.00      A   
ATOM   1520  C   ALA   178     -12.154   3.634   4.953  1.00 10.00      A   
ATOM   1521  O   ALA   178     -10.996   3.857   5.303  1.00 10.00      A   
ATOM   1522  N   HIS   179     -12.948   2.762   5.568  1.00 10.00      A   
ATOM   1523  HN  HIS   179     -13.861   2.633   5.233  1.00 10.00      A   
ATOM   1524  CA  HIS   179     -12.502   1.992   6.724  1.00 10.00      A   
ATOM   1525  CB  HIS   179     -13.607   1.029   7.182  1.00 10.00      A   
ATOM   1526  CG  HIS   179     -13.218   0.121   8.308  1.00 10.00      A   
ATOM   1527  ND1 HIS   179     -13.296   0.486   9.637  1.00 10.00      A   
ATOM   1528  HD1 HIS   179     -13.607   1.357   9.975  1.00 10.00      A   
ATOM   1529  CD2 HIS   179     -12.744  -1.147   8.298  1.00 10.00      A   
ATOM   1530  CE1 HIS   179     -12.887  -0.519  10.391  1.00 10.00      A   
ATOM   1531  NE2 HIS   179     -12.547  -1.518   9.604  1.00 10.00      A   
ATOM   1532  HE2 HIS   179     -12.203  -2.389   9.904  1.00 10.00      A   
ATOM   1533  C   HIS   179     -11.219   1.227   6.407  1.00 10.00      A   
ATOM   1534  O   HIS   179     -10.246   1.292   7.157  1.00 10.00      A   
ATOM   1535  N   ASP   180     -11.216   0.520   5.285  1.00 10.00      A   
ATOM   1536  HN  ASP   180     -12.016   0.519   4.717  1.00 10.00      A   
ATOM   1537  CA  ASP   180     -10.053  -0.256   4.874  1.00 10.00      A   
ATOM   1538  CB  ASP   180     -10.417  -1.252   3.776  1.00 10.00      A   
ATOM   1539  CG  ASP   180     -10.712  -2.633   4.322  1.00 10.00      A   
ATOM   1540  OD1 ASP   180      -9.784  -3.476   4.361  1.00 10.00      A   
ATOM   1541  OD2 ASP   180     -11.868  -2.884   4.720  1.00 10.00      A   
ATOM   1542  C   ASP   180      -8.926   0.651   4.406  1.00 10.00      A   
ATOM   1543  O   ASP   180      -7.746   0.345   4.595  1.00 10.00      A   
ATOM   1544  N   VAL   181      -9.296   1.772   3.799  1.00 10.00      A   
ATOM   1545  HN  VAL   181     -10.253   1.956   3.680  1.00 10.00      A   
ATOM   1546  CA  VAL   181      -8.322   2.735   3.302  1.00 10.00      A   
ATOM   1547  CB  VAL   181      -9.000   3.872   2.499  1.00 10.00      A   
ATOM   1548  CG1 VAL   181      -7.969   4.876   1.998  1.00 10.00      A   
ATOM   1549  CG2 VAL   181      -9.800   3.305   1.337  1.00 10.00      A   
ATOM   1550  C   VAL   181      -7.507   3.332   4.450  1.00 10.00      A   
ATOM   1551  O   VAL   181      -6.277   3.387   4.385  1.00 10.00      A   
ATOM   1552  N   ILE   182      -8.201   3.756   5.505  1.00 10.00      A   
ATOM   1553  HN  ILE   182      -9.182   3.667   5.496  1.00 10.00      A   
ATOM   1554  CA  ILE   182      -7.553   4.357   6.671  1.00 10.00      A   
ATOM   1555  CB  ILE   182      -8.582   4.892   7.695  1.00 10.00      A   
ATOM   1556  CG1 ILE   182      -9.487   5.951   7.052  1.00 10.00      A   
ATOM   1557  CG2 ILE   182      -7.889   5.462   8.926  1.00 10.00      A   
ATOM   1558  CD1 ILE   182      -8.746   7.153   6.500  1.00 10.00      A   
ATOM   1559  C   ILE   182      -6.590   3.381   7.348  1.00 10.00      A   
ATOM   1560  O   ILE   182      -5.506   3.776   7.778  1.00 10.00      A   
ATOM   1561  N   ILE   183      -6.975   2.108   7.412  1.00 10.00      A   
ATOM   1562  HN  ILE   183      -7.841   1.851   7.032  1.00 10.00      A   
ATOM   1563  CA  ILE   183      -6.135   1.085   8.031  1.00 10.00      A   
ATOM   1564  CB  ILE   183      -6.784  -0.316   7.965  1.00 10.00      A   
ATOM   1565  CG1 ILE   183      -8.094  -0.336   8.757  1.00 10.00      A   
ATOM   1566  CG2 ILE   183      -5.828  -1.382   8.490  1.00 10.00      A   
ATOM   1567  CD1 ILE   183      -8.880  -1.619   8.607  1.00 10.00      A   
ATOM   1568  C   ILE   183      -4.763   1.042   7.365  1.00 10.00      A   
ATOM   1569  O   ILE   183      -3.733   1.130   8.034  1.00 10.00      A   
ATOM   1570  N   THR   184      -4.758   0.928   6.043  1.00 10.00      A   
ATOM   1571  HN  THR   184      -5.614   0.866   5.564  1.00 10.00      A   
ATOM   1572  CA  THR   184      -3.519   0.883   5.286  1.00 10.00      A   
ATOM   1573  CB  THR   184      -3.786   0.600   3.794  1.00 10.00      A   
ATOM   1574  OG1 THR   184      -4.276  -0.741   3.643  1.00 10.00      A   
ATOM   1575  HG1 THR   184      -5.072  -0.729   3.095  1.00 10.00      A   
ATOM   1576  CG2 THR   184      -2.526   0.775   2.961  1.00 10.00      A   
ATOM   1577  C   THR   184      -2.731   2.184   5.448  1.00 10.00      A   
ATOM   1578  O   THR   184      -1.514   2.159   5.631  1.00 10.00      A   
ATOM   1579  N   LEU   185      -3.434   3.314   5.409  1.00 10.00      A   
ATOM   1580  HN  LEU   185      -4.407   3.268   5.282  1.00 10.00      A   
ATOM   1581  CA  LEU   185      -2.797   4.622   5.551  1.00 10.00      A   
ATOM   1582  CB  LEU   185      -3.817   5.753   5.395  1.00 10.00      A   
ATOM   1583  CG  LEU   185      -4.411   5.947   3.997  1.00 10.00      A   
ATOM   1584  CD1 LEU   185      -5.417   7.087   3.998  1.00 10.00      A   
ATOM   1585  CD2 LEU   185      -3.318   6.193   2.970  1.00 10.00      A   
ATOM   1586  C   LEU   185      -2.073   4.744   6.889  1.00 10.00      A   
ATOM   1587  O   LEU   185      -0.982   5.309   6.962  1.00 10.00      A   
ATOM   1588  N   GLY   186      -2.685   4.203   7.940  1.00 10.00      A   
ATOM   1589  HN  GLY   186      -3.560   3.769   7.814  1.00 10.00      A   
ATOM   1590  CA  GLY   186      -2.085   4.250   9.263  1.00 10.00      A   
ATOM   1591  C   GLY   186      -0.788   3.466   9.323  1.00 10.00      A   
ATOM   1592  O   GLY   186       0.165   3.866   9.994  1.00 10.00      A   
ATOM   1593  N   ILE   187      -0.748   2.348   8.608  1.00 10.00      A   
ATOM   1594  HN  ILE   187      -1.544   2.079   8.101  1.00 10.00      A   
ATOM   1595  CA  ILE   187       0.443   1.510   8.565  1.00 10.00      A   
ATOM   1596  CB  ILE   187       0.137   0.115   7.977  1.00 10.00      A   
ATOM   1597  CG1 ILE   187      -1.021  -0.531   8.738  1.00 10.00      A   
ATOM   1598  CG2 ILE   187       1.369  -0.779   8.034  1.00 10.00      A   
ATOM   1599  CD1 ILE   187      -1.512  -1.821   8.121  1.00 10.00      A   
ATOM   1600  C   ILE   187       1.531   2.194   7.739  1.00 10.00      A   
ATOM   1601  O   ILE   187       2.724   2.074   8.034  1.00 10.00      A   
ATOM   1602  N   LEU   188       1.108   2.940   6.720  1.00 10.00      A   
ATOM   1603  HN  LEU   188       0.142   3.004   6.543  1.00 10.00      A   
ATOM   1604  CA  LEU   188       2.037   3.658   5.856  1.00 10.00      A   
ATOM   1605  CB  LEU   188       1.312   4.243   4.640  1.00 10.00      A   
ATOM   1606  CG  LEU   188       0.626   3.243   3.707  1.00 10.00      A   
ATOM   1607  CD1 LEU   188      -0.011   3.966   2.532  1.00 10.00      A   
ATOM   1608  CD2 LEU   188       1.609   2.190   3.220  1.00 10.00      A   
ATOM   1609  C   LEU   188       2.746   4.767   6.623  1.00 10.00      A   
ATOM   1610  O   LEU   188       3.862   5.155   6.275  1.00 10.00      A   
ATOM   1611  N   SER   189       2.098   5.265   7.676  1.00 10.00      A   
ATOM   1612  HN  SER   189       1.212   4.909   7.904  1.00 10.00      A   
ATOM   1613  CA  SER   189       2.670   6.323   8.498  1.00 10.00      A   
ATOM   1614  CB  SER   189       1.611   6.876   9.455  1.00 10.00      A   
ATOM   1615  OG  SER   189       0.357   7.022   8.806  1.00 10.00      A   
ATOM   1616  HG  SER   189       0.419   6.693   7.901  1.00 10.00      A   
ATOM   1617  C   SER   189       3.869   5.795   9.290  1.00 10.00      A   
ATOM   1618  O   SER   189       4.803   6.536   9.607  1.00 10.00      A   
ATOM   1619  N   LEU   190       3.838   4.502   9.591  1.00 10.00      A   
ATOM   1620  HN  LEU   190       3.075   3.962   9.292  1.00 10.00      A   
ATOM   1621  CA  LEU   190       4.908   3.860  10.344  1.00 10.00      A   
ATOM   1622  CB  LEU   190       4.475   2.463  10.801  1.00 10.00      A   
ATOM   1623  CG  LEU   190       5.497   1.675  11.628  1.00 10.00      A   
ATOM   1624  CD1 LEU   190       5.616   2.244  13.034  1.00 10.00      A   
ATOM   1625  CD2 LEU   190       5.142   0.196  11.666  1.00 10.00      A   
ATOM   1626  C   LEU   190       6.175   3.757   9.506  1.00 10.00      A   
ATOM   1627  O   LEU   190       7.257   4.158   9.939  1.00 10.00      A   
ATOM   1628  N   PHE   191       6.024   3.240   8.292  1.00 10.00      A   
ATOM   1629  HN  PHE   191       5.129   2.966   7.999  1.00 10.00      A   
ATOM   1630  CA  PHE   191       7.154   3.062   7.386  1.00 10.00      A   
ATOM   1631  CB  PHE   191       6.814   2.037   6.301  1.00 10.00      A   
ATOM   1632  CG  PHE   191       6.502   0.667   6.833  1.00 10.00      A   
ATOM   1633  CD1 PHE   191       7.452  -0.053   7.538  1.00 10.00      A   
ATOM   1634  CD2 PHE   191       5.256   0.098   6.628  1.00 10.00      A   
ATOM   1635  CE1 PHE   191       7.166  -1.314   8.025  1.00 10.00      A   
ATOM   1636  CE2 PHE   191       4.963  -1.161   7.112  1.00 10.00      A   
ATOM   1637  CZ  PHE   191       5.918  -1.869   7.812  1.00 10.00      A   
ATOM   1638  C   PHE   191       7.586   4.378   6.748  1.00 10.00      A   
ATOM   1639  O   PHE   191       8.702   4.485   6.232  1.00 10.00      A   
ATOM   1640  N   HIS   192       6.694   5.369   6.796  1.00 10.00      A   
ATOM   1641  HN  HIS   192       5.826   5.199   7.221  1.00 10.00      A   
ATOM   1642  CA  HIS   192       6.947   6.691   6.223  1.00 10.00      A   
ATOM   1643  CB  HIS   192       8.214   7.337   6.793  1.00 10.00      A   
ATOM   1644  CG  HIS   192       7.969   8.294   7.920  1.00 10.00      A   
ATOM   1645  ND1 HIS   192       6.889   8.202   8.778  1.00 10.00      A   
ATOM   1646  HD1 HIS   192       6.172   7.529   8.735  1.00 10.00      A   
ATOM   1647  CD2 HIS   192       8.678   9.371   8.326  1.00 10.00      A   
ATOM   1648  CE1 HIS   192       6.954   9.178   9.661  1.00 10.00      A   
ATOM   1649  NE2 HIS   192       8.023   9.901   9.410  1.00 10.00      A   
ATOM   1650  HE2 HIS   192       8.310  10.689   9.921  1.00 10.00      A   
ATOM   1651  C   HIS   192       6.995   6.627   4.703  1.00 10.00      A   
ATOM   1652  O   HIS   192       8.042   6.829   4.090  1.00 10.00      A   
ATOM   1653  N   ILE   193       5.851   6.321   4.108  1.00 10.00      A   
ATOM   1654  HN  ILE   193       5.057   6.160   4.659  1.00 10.00      A   
ATOM   1655  CA  ILE   193       5.741   6.220   2.660  1.00 10.00      A   
ATOM   1656  CB  ILE   193       4.622   5.235   2.251  1.00 10.00      A   
ATOM   1657  CG1 ILE   193       4.816   3.877   2.941  1.00 10.00      A   
ATOM   1658  CG2 ILE   193       4.564   5.066   0.738  1.00 10.00      A   
ATOM   1659  CD1 ILE   193       6.104   3.168   2.578  1.00 10.00      A   
ATOM   1660  C   ILE   193       5.463   7.590   2.050  1.00 10.00      A   
ATOM   1661  O   ILE   193       4.676   8.371   2.592  1.00 10.00      A   
ATOM   1662  N   GLU   194       6.120   7.878   0.936  1.00 10.00      A   
ATOM   1663  HN  GLU   194       6.741   7.212   0.559  1.00 10.00      A   
ATOM   1664  CA  GLU   194       5.954   9.147   0.250  1.00 10.00      A   
ATOM   1665  CB  GLU   194       7.053   9.338  -0.803  1.00 10.00      A   
ATOM   1666  CG  GLU   194       8.472   9.131  -0.291  1.00 10.00      A   
ATOM   1667  CD  GLU   194       8.884   7.670  -0.261  1.00 10.00      A   
ATOM   1668  OE1 GLU   194       8.084   6.808  -0.695  1.00 10.00      A   
ATOM   1669  OE2 GLU   194      10.001   7.377   0.207  1.00 10.00      A   
ATOM   1670  C   GLU   194       4.585   9.232  -0.415  1.00 10.00      A   
ATOM   1671  O   GLU   194       4.294   8.489  -1.357  1.00 10.00      A   
ATOM   1672  N   ILE   195       3.744  10.127   0.086  1.00 10.00      A   
ATOM   1673  HN  ILE   195       4.029  10.676   0.853  1.00 10.00      A   
ATOM   1674  CA  ILE   195       2.412  10.321  -0.472  1.00 10.00      A   
ATOM   1675  CB  ILE   195       1.429  10.926   0.558  1.00 10.00      A   
ATOM   1676  CG1 ILE   195       1.508  10.165   1.890  1.00 10.00      A   
ATOM   1677  CG2 ILE   195       0.003  10.905   0.018  1.00 10.00      A   
ATOM   1678  CD1 ILE   195       1.180   8.688   1.782  1.00 10.00      A   
ATOM   1679  C   ILE   195       2.508  11.220  -1.703  1.00 10.00      A   
ATOM   1680  O   ILE   195       2.152  12.401  -1.671  1.00 10.00      A   
ATOM   1681  N   ASP   196       3.029  10.647  -2.775  1.00 10.00      A   
ATOM   1682  HN  ASP   196       3.306   9.706  -2.719  1.00 10.00      A   
ATOM   1683  CA  ASP   196       3.213  11.365  -4.028  1.00 10.00      A   
ATOM   1684  CB  ASP   196       4.308  10.693  -4.858  1.00 10.00      A   
ATOM   1685  CG  ASP   196       5.705  10.996  -4.362  1.00 10.00      A   
ATOM   1686  OD1 ASP   196       5.872  11.956  -3.579  1.00 10.00      A   
ATOM   1687  OD2 ASP   196       6.645  10.275  -4.767  1.00 10.00      A   
ATOM   1688  C   ASP   196       1.929  11.407  -4.840  1.00 10.00      A   
ATOM   1689  O   ASP   196       0.908  10.841  -4.440  1.00 10.00      A   
ATOM   1690  N   LEU   197       1.987  12.071  -5.990  1.00 10.00      A   
ATOM   1691  HN  LEU   197       2.835  12.507  -6.252  1.00 10.00      A   
ATOM   1692  CA  LEU   197       0.834  12.172  -6.874  1.00 10.00      A   
ATOM   1693  CB  LEU   197       1.102  13.145  -8.025  1.00 10.00      A   
ATOM   1694  CG  LEU   197       1.175  14.626  -7.651  1.00 10.00      A   
ATOM   1695  CD1 LEU   197       1.449  15.479  -8.880  1.00 10.00      A   
ATOM   1696  CD2 LEU   197      -0.109  15.068  -6.965  1.00 10.00      A   
ATOM   1697  C   LEU   197       0.478  10.796  -7.415  1.00 10.00      A   
ATOM   1698  O   LEU   197      -0.678  10.518  -7.723  1.00 10.00      A   
ATOM   1699  N   THR   198       1.484   9.935  -7.504  1.00 10.00      A   
ATOM   1700  HN  THR   198       2.384  10.226  -7.249  1.00 10.00      A   
ATOM   1701  CA  THR   198       1.305   8.576  -7.982  1.00 10.00      A   
ATOM   1702  CB  THR   198       2.658   7.844  -7.992  1.00 10.00      A   
ATOM   1703  OG1 THR   198       3.670   8.738  -7.499  1.00 10.00      A   
ATOM   1704  HG1 THR   198       4.349   8.229  -7.033  1.00 10.00      A   
ATOM   1705  CG2 THR   198       3.021   7.410  -9.403  1.00 10.00      A   
ATOM   1706  C   THR   198       0.328   7.826  -7.080  1.00 10.00      A   
ATOM   1707  O   THR   198      -0.478   7.021  -7.548  1.00 10.00      A   
ATOM   1708  N   ILE   199       0.392   8.116  -5.787  1.00 10.00      A   
ATOM   1709  HN  ILE   199       1.047   8.777  -5.477  1.00 10.00      A   
ATOM   1710  CA  ILE   199      -0.491   7.488  -4.816  1.00 10.00      A   
ATOM   1711  CB  ILE   199       0.008   7.720  -3.374  1.00 10.00      A   
ATOM   1712  CG1 ILE   199       1.461   7.253  -3.221  1.00 10.00      A   
ATOM   1713  CG2 ILE   199      -0.892   7.018  -2.366  1.00 10.00      A   
ATOM   1714  CD1 ILE   199       1.666   5.771  -3.461  1.00 10.00      A   
ATOM   1715  C   ILE   199      -1.898   8.055  -4.965  1.00 10.00      A   
ATOM   1716  O   ILE   199      -2.880   7.317  -4.972  1.00 10.00      A   
ATOM   1717  N   VAL   200      -1.978   9.374  -5.117  1.00 10.00      A   
ATOM   1718  HN  VAL   200      -1.151   9.903  -5.121  1.00 10.00      A   
ATOM   1719  CA  VAL   200      -3.258  10.057  -5.278  1.00 10.00      A   
ATOM   1720  CB  VAL   200      -3.075  11.589  -5.364  1.00 10.00      A   
ATOM   1721  CG1 VAL   200      -4.418  12.298  -5.486  1.00 10.00      A   
ATOM   1722  CG2 VAL   200      -2.306  12.103  -4.157  1.00 10.00      A   
ATOM   1723  C   VAL   200      -3.971   9.563  -6.534  1.00 10.00      A   
ATOM   1724  O   VAL   200      -5.167   9.268  -6.508  1.00 10.00      A   
ATOM   1725  N   ALA   201      -3.221   9.465  -7.629  1.00 10.00      A   
ATOM   1726  HN  ALA   201      -2.271   9.721  -7.582  1.00 10.00      A   
ATOM   1727  CA  ALA   201      -3.768   9.001  -8.900  1.00 10.00      A   
ATOM   1728  CB  ALA   201      -2.698   9.029  -9.981  1.00 10.00      A   
ATOM   1729  C   ALA   201      -4.344   7.597  -8.755  1.00 10.00      A   
ATOM   1730  O   ALA   201      -5.414   7.291  -9.287  1.00 10.00      A   
ATOM   1731  N   SER   202      -3.637   6.752  -8.017  1.00 10.00      A   
ATOM   1732  HN  SER   202      -2.794   7.052  -7.621  1.00 10.00      A   
ATOM   1733  CA  SER   202      -4.078   5.387  -7.789  1.00 10.00      A   
ATOM   1734  CB  SER   202      -2.942   4.567  -7.184  1.00 10.00      A   
ATOM   1735  OG  SER   202      -1.776   4.679  -7.986  1.00 10.00      A   
ATOM   1736  HG  SER   202      -1.252   5.435  -7.687  1.00 10.00      A   
ATOM   1737  C   SER   202      -5.317   5.359  -6.894  1.00 10.00      A   
ATOM   1738  O   SER   202      -6.256   4.603  -7.143  1.00 10.00      A   
ATOM   1739  N   LEU   203      -5.325   6.209  -5.870  1.00 10.00      A   
ATOM   1740  HN  LEU   203      -4.546   6.792  -5.727  1.00 10.00      A   
ATOM   1741  CA  LEU   203      -6.454   6.294  -4.947  1.00 10.00      A   
ATOM   1742  CB  LEU   203      -6.127   7.215  -3.766  1.00 10.00      A   
ATOM   1743  CG  LEU   203      -5.186   6.639  -2.705  1.00 10.00      A   
ATOM   1744  CD1 LEU   203      -4.746   7.723  -1.735  1.00 10.00      A   
ATOM   1745  CD2 LEU   203      -5.857   5.494  -1.961  1.00 10.00      A   
ATOM   1746  C   LEU   203      -7.711   6.778  -5.668  1.00 10.00      A   
ATOM   1747  O   LEU   203      -8.832   6.592  -5.194  1.00 10.00      A   
ATOM   1748  N   MET   204      -7.513   7.406  -6.815  1.00 10.00      A   
ATOM   1749  HN  MET   204      -6.594   7.548  -7.130  1.00 10.00      A   
ATOM   1750  CA  MET   204      -8.619   7.903  -7.609  1.00 10.00      A   
ATOM   1751  CB  MET   204      -8.173   9.104  -8.447  1.00 10.00      A   
ATOM   1752  CG  MET   204      -9.311   9.867  -9.107  1.00 10.00      A   
ATOM   1753  SD  MET   204      -8.740  11.336  -9.987  1.00 10.00      A   
ATOM   1754  CE  MET   204      -8.038  12.286  -8.638  1.00 10.00      A   
ATOM   1755  C   MET   204      -9.173   6.799  -8.504  1.00 10.00      A   
ATOM   1756  O   MET   204     -10.356   6.796  -8.838  1.00 10.00      A   
ATOM   1757  N   SER   205      -8.317   5.847  -8.865  1.00 10.00      A   
ATOM   1758  HN  SER   205      -7.390   5.885  -8.544  1.00 10.00      A   
ATOM   1759  CA  SER   205      -8.720   4.744  -9.727  1.00 10.00      A   
ATOM   1760  CB  SER   205      -7.548   4.303 -10.604  1.00 10.00      A   
ATOM   1761  OG  SER   205      -7.040   5.398 -11.352  1.00 10.00      A   
ATOM   1762  HG  SER   205      -7.659   6.134 -11.296  1.00 10.00      A   
ATOM   1763  C   SER   205      -9.275   3.559  -8.934  1.00 10.00      A   
ATOM   1764  O   SER   205     -10.120   2.816  -9.433  1.00 10.00      A   
ATOM   1765  N   VAL   206      -8.803   3.381  -7.700  1.00 10.00      A   
ATOM   1766  HN  VAL   206      -8.123   3.994  -7.350  1.00 10.00      A   
ATOM   1767  CA  VAL   206      -9.269   2.275  -6.865  1.00 10.00      A   
ATOM   1768  CB  VAL   206      -8.406   2.060  -5.599  1.00 10.00      A   
ATOM   1769  CG1 VAL   206      -6.991   1.645  -5.975  1.00 10.00      A   
ATOM   1770  CG2 VAL   206      -8.398   3.294  -4.707  1.00 10.00      A   
ATOM   1771  C   VAL   206     -10.739   2.431  -6.480  1.00 10.00      A   
ATOM   1772  O   VAL   206     -11.441   1.441  -6.279  1.00 10.00      A   
ATOM   1773  N   ILE   207     -11.208   3.674  -6.386  1.00 10.00      A   
ATOM   1774  HN  ILE   207     -10.612   4.430  -6.570  1.00 10.00      A   
ATOM   1775  CA  ILE   207     -12.599   3.924  -6.032  1.00 10.00      A   
ATOM   1776  CB  ILE   207     -12.829   5.315  -5.402  1.00 10.00      A   
ATOM   1777  CG1 ILE   207     -11.908   5.497  -4.187  1.00 10.00      A   
ATOM   1778  CG2 ILE   207     -14.288   5.460  -4.986  1.00 10.00      A   
ATOM   1779  CD1 ILE   207     -12.142   6.776  -3.410  1.00 10.00      A   
ATOM   1780  C   ILE   207     -13.494   3.719  -7.248  1.00 10.00      A   
ATOM   1781  O   ILE   207     -13.714   4.627  -8.052  1.00 10.00      A   
ATOM   1782  N   GLY   208     -13.981   2.499  -7.375  1.00 10.00      A   
ATOM   1783  HN  GLY   208     -13.754   1.827  -6.696  1.00 10.00      A   
ATOM   1784  CA  GLY   208     -14.832   2.129  -8.478  1.00 10.00      A   
ATOM   1785  C   GLY   208     -14.808   0.632  -8.651  1.00 10.00      A   
ATOM   1786  O   GLY   208     -15.852  -0.010  -8.784  1.00 10.00      A   
ATOM   1787  N   TYR   209     -13.607   0.068  -8.558  1.00 10.00      A   
ATOM   1788  HN  TYR   209     -12.829   0.640  -8.386  1.00 10.00      A   
ATOM   1789  CA  TYR   209     -13.406  -1.375  -8.694  1.00 10.00      A   
ATOM   1790  CB  TYR   209     -12.002  -1.685  -9.212  1.00 10.00      A   
ATOM   1791  CG  TYR   209     -11.792  -1.251 -10.647  1.00 10.00      A   
ATOM   1792  CD1 TYR   209     -10.862  -0.272 -10.975  1.00 10.00      A   
ATOM   1793  CD2 TYR   209     -12.540  -1.814 -11.676  1.00 10.00      A   
ATOM   1794  CE1 TYR   209     -10.684   0.130 -12.287  1.00 10.00      A   
ATOM   1795  CE2 TYR   209     -12.367  -1.419 -12.989  1.00 10.00      A   
ATOM   1796  CZ  TYR   209     -11.437  -0.447 -13.289  1.00 10.00      A   
ATOM   1797  OH  TYR   209     -11.257  -0.052 -14.597  1.00 10.00      A   
ATOM   1798  HH  TYR   209     -12.105   0.235 -14.964  1.00 10.00      A   
ATOM   1799  C   TYR   209     -13.695  -2.097  -7.376  1.00 10.00      A   
ATOM   1800  O   TYR   209     -13.110  -3.128  -7.059  1.00 10.00      A   
ATOM   1801  N   SER   210     -14.591  -1.501  -6.614  1.00 10.00      A   
ATOM   1802  HN  SER   210     -14.947  -0.650  -6.917  1.00 10.00      A   
ATOM   1803  CA  SER   210     -15.063  -2.030  -5.342  1.00 10.00      A   
ATOM   1804  CB  SER   210     -14.046  -1.810  -4.216  1.00 10.00      A   
ATOM   1805  OG  SER   210     -13.003  -2.767  -4.271  1.00 10.00      A   
ATOM   1806  HG  SER   210     -12.897  -3.069  -5.186  1.00 10.00      A   
ATOM   1807  C   SER   210     -16.386  -1.348  -5.011  1.00 10.00      A   
ATOM   1808  O   SER   210     -17.014  -1.618  -3.989  1.00 10.00      A   
ATOM   1809  N   LEU   211     -16.799  -0.460  -5.915  1.00 10.00      A   
ATOM   1810  HN  LEU   211     -16.261  -0.314  -6.714  1.00 10.00      A   
ATOM   1811  CA  LEU   211     -18.036   0.282  -5.771  1.00 10.00      A   
ATOM   1812  CB  LEU   211     -17.777   1.768  -6.037  1.00 10.00      A   
ATOM   1813  CG  LEU   211     -18.999   2.687  -6.059  1.00 10.00      A   
ATOM   1814  CD1 LEU   211     -19.499   2.949  -4.648  1.00 10.00      A   
ATOM   1815  CD2 LEU   211     -18.676   3.992  -6.767  1.00 10.00      A   
ATOM   1816  C   LEU   211     -19.054  -0.249  -6.767  1.00 10.00      A   
ATOM   1817  O   LEU   211     -20.254  -0.230  -6.513  1.00 10.00      A   
ATOM   1818  N   ASN   212     -18.550  -0.733  -7.902  1.00 10.00      A   
ATOM   1819  HN  ASN   212     -17.578  -0.705  -8.040  1.00 10.00      A   
ATOM   1820  CA  ASN   212     -19.391  -1.292  -8.957  1.00 10.00      A   
ATOM   1821  CB  ASN   212     -18.521  -1.768 -10.128  1.00 10.00      A   
ATOM   1822  CG  ASN   212     -19.316  -2.333 -11.293  1.00 10.00      A   
ATOM   1823  OD1 ASN   212     -20.477  -1.975 -11.510  1.00 10.00      A   
ATOM   1824  ND2 ASN   212     -18.692  -3.218 -12.058  1.00 10.00      A   
ATOM   1825 HD21 ASN   212     -17.767  -3.452 -11.833  1.00 10.00      A   
ATOM   1826 HD22 ASN   212     -19.178  -3.599 -12.824  1.00 10.00      A   
ATOM   1827  C   ASN   212     -20.229  -2.440  -8.410  1.00 10.00      A   
ATOM   1828  O   ASN   212     -21.397  -2.597  -8.767  1.00 10.00      A   
ATOM   1829  N   ASP   213     -19.631  -3.216  -7.519  1.00 10.00      A   
ATOM   1830  HN  ASP   213     -18.697  -3.034  -7.278  1.00 10.00      A   
ATOM   1831  CA  ASP   213     -20.308  -4.342  -6.895  1.00 10.00      A   
ATOM   1832  CB  ASP   213     -19.362  -5.052  -5.927  1.00 10.00      A   
ATOM   1833  CG  ASP   213     -18.044  -5.436  -6.561  1.00 10.00      A   
ATOM   1834  OD1 ASP   213     -17.934  -6.569  -7.070  1.00 10.00      A   
ATOM   1835  OD2 ASP   213     -17.110  -4.603  -6.550  1.00 10.00      A   
ATOM   1836  C   ASP   213     -21.528  -3.857  -6.126  1.00 10.00      A   
ATOM   1837  O   ASP   213     -22.610  -4.436  -6.220  1.00 10.00      A   
ATOM   1838  N   SER   214     -21.341  -2.776  -5.380  1.00 10.00      A   
ATOM   1839  HN  SER   214     -20.455  -2.354  -5.363  1.00 10.00      A   
ATOM   1840  CA  SER   214     -22.406  -2.191  -4.588  1.00 10.00      A   
ATOM   1841  CB  SER   214     -21.814  -1.131  -3.660  1.00 10.00      A   
ATOM   1842  OG  SER   214     -20.412  -1.323  -3.524  1.00 10.00      A   
ATOM   1843  HG  SER   214     -20.248  -2.096  -2.977  1.00 10.00      A   
ATOM   1844  C   SER   214     -23.471  -1.572  -5.487  1.00 10.00      A   
ATOM   1845  O   SER   214     -24.663  -1.626  -5.177  1.00 10.00      A   
ATOM   1846  N   ILE   215     -23.033  -1.011  -6.615  1.00 10.00      A   
ATOM   1847  HN  ILE   215     -22.069  -1.028  -6.808  1.00 10.00      A   
ATOM   1848  CA  ILE   215     -23.936  -0.374  -7.575  1.00 10.00      A   
ATOM   1849  CB  ILE   215     -23.177   0.176  -8.805  1.00 10.00      A   
ATOM   1850  CG1 ILE   215     -22.197   1.271  -8.384  1.00 10.00      A   
ATOM   1851  CG2 ILE   215     -24.147   0.706  -9.854  1.00 10.00      A   
ATOM   1852  CD1 ILE   215     -21.288   1.743  -9.499  1.00 10.00      A   
ATOM   1853  C   ILE   215     -25.010  -1.349  -8.048  1.00 10.00      A   
ATOM   1854  O   ILE   215     -26.196  -1.012  -8.072  1.00 10.00      A   
ATOM   1855  N   VAL   216     -24.586  -2.557  -8.408  1.00 10.00      A   
ATOM   1856  HN  VAL   216     -23.626  -2.761  -8.358  1.00 10.00      A   
ATOM   1857  CA  VAL   216     -25.508  -3.590  -8.880  1.00 10.00      A   
ATOM   1858  CB  VAL   216     -24.766  -4.885  -9.281  1.00 10.00      A   
ATOM   1859  CG1 VAL   216     -25.708  -5.851  -9.983  1.00 10.00      A   
ATOM   1860  CG2 VAL   216     -23.572  -4.568 -10.167  1.00 10.00      A   
ATOM   1861  C   VAL   216     -26.546  -3.912  -7.807  1.00 10.00      A   
ATOM   1862  O   VAL   216     -27.719  -4.145  -8.107  1.00 10.00      A   
ATOM   1863  N   VAL   217     -26.111  -3.904  -6.553  1.00 10.00      A   
ATOM   1864  HN  VAL   217     -25.167  -3.705  -6.377  1.00 10.00      A   
ATOM   1865  CA  VAL   217     -26.998  -4.185  -5.436  1.00 10.00      A   
ATOM   1866  CB  VAL   217     -26.221  -4.317  -4.110  1.00 10.00      A   
ATOM   1867  CG1 VAL   217     -27.157  -4.712  -2.980  1.00 10.00      A   
ATOM   1868  CG2 VAL   217     -25.096  -5.330  -4.249  1.00 10.00      A   
ATOM   1869  C   VAL   217     -28.051  -3.085  -5.300  1.00 10.00      A   
ATOM   1870  O   VAL   217     -29.245  -3.366  -5.228  1.00 10.00      A   
ATOM   1871  N   SER   218     -27.600  -1.834  -5.296  1.00 10.00      A   
ATOM   1872  HN  SER   218     -26.633  -1.672  -5.368  1.00 10.00      A   
ATOM   1873  CA  SER   218     -28.502  -0.694  -5.172  1.00 10.00      A   
ATOM   1874  CB  SER   218     -27.713   0.607  -5.038  1.00 10.00      A   
ATOM   1875  OG  SER   218     -26.437   0.494  -5.646  1.00 10.00      A   
ATOM   1876  HG  SER   218     -26.539   0.175  -6.549  1.00 10.00      A   
ATOM   1877  C   SER   218     -29.478  -0.623  -6.340  1.00 10.00      A   
ATOM   1878  O   SER   218     -30.639  -0.253  -6.164  1.00 10.00      A   
ATOM   1879  N   ASP   219     -29.005  -0.985  -7.533  1.00 10.00      A   
ATOM   1880  HN  ASP   219     -28.065  -1.261  -7.615  1.00 10.00      A   
ATOM   1881  CA  ASP   219     -29.849  -0.978  -8.720  1.00 10.00      A   
ATOM   1882  CB  ASP   219     -29.033  -1.342  -9.963  1.00 10.00      A   
ATOM   1883  CG  ASP   219     -29.892  -1.512 -11.201  1.00 10.00      A   
ATOM   1884  OD1 ASP   219     -30.300  -0.491 -11.796  1.00 10.00      A   
ATOM   1885  OD2 ASP   219     -30.154  -2.669 -11.591  1.00 10.00      A   
ATOM   1886  C   ASP   219     -30.994  -1.963  -8.534  1.00 10.00      A   
ATOM   1887  O   ASP   219     -32.156  -1.654  -8.806  1.00 10.00      A   
ATOM   1888  N   ARG   220     -30.652  -3.145  -8.040  1.00 10.00      A   
ATOM   1889  HN  ARG   220     -29.705  -3.325  -7.843  1.00 10.00      A   
ATOM   1890  CA  ARG   220     -31.639  -4.184  -7.787  1.00 10.00      A   
ATOM   1891  CB  ARG   220     -30.933  -5.479  -7.385  1.00 10.00      A   
ATOM   1892  CG  ARG   220     -31.823  -6.710  -7.376  1.00 10.00      A   
ATOM   1893  CD  ARG   220     -32.159  -7.165  -8.788  1.00 10.00      A   
ATOM   1894  NE  ARG   220     -32.090  -8.619  -8.916  1.00 10.00      A   
ATOM   1895  HE  ARG   220     -31.237  -9.002  -9.227  1.00 10.00      A   
ATOM   1896  CZ  ARG   220     -33.099  -9.440  -8.639  1.00 10.00      A   
ATOM   1897  NH1 ARG   220     -34.259  -8.951  -8.217  1.00 10.00      A   
ATOM   1898 HH11 ARG   220     -34.386  -7.924  -8.110  1.00 10.00      A   
ATOM   1899 HH12 ARG   220     -35.049  -9.596  -7.991  1.00 10.00      A   
ATOM   1900  NH2 ARG   220     -32.945 -10.752  -8.776  1.00 10.00      A   
ATOM   1901 HH21 ARG   220     -32.033 -11.142  -9.104  1.00 10.00      A   
ATOM   1902 HH22 ARG   220     -33.733 -11.401  -8.558  1.00 10.00      A   
ATOM   1903  C   ARG   220     -32.588  -3.735  -6.677  1.00 10.00      A   
ATOM   1904  O   ARG   220     -33.794  -3.997  -6.727  1.00 10.00      A   
ATOM   1905  N   ILE   221     -32.026  -3.057  -5.678  1.00 10.00      A   
ATOM   1906  HN  ILE   221     -31.055  -2.899  -5.697  1.00 10.00      A   
ATOM   1907  CA  ILE   221     -32.800  -2.549  -4.552  1.00 10.00      A   
ATOM   1908  CB  ILE   221     -31.890  -1.871  -3.498  1.00 10.00      A   
ATOM   1909  CG1 ILE   221     -31.126  -2.929  -2.693  1.00 10.00      A   
ATOM   1910  CG2 ILE   221     -32.687  -0.964  -2.568  1.00 10.00      A   
ATOM   1911  CD1 ILE   221     -30.091  -2.356  -1.750  1.00 10.00      A   
ATOM   1912  C   ILE   221     -33.862  -1.565  -5.043  1.00 10.00      A   
ATOM   1913  O   ILE   221     -35.040  -1.702  -4.708  1.00 10.00      A   
ATOM   1914  N   ARG   222     -33.438  -0.596  -5.853  1.00 10.00      A   
ATOM   1915  HN  ARG   222     -32.482  -0.549  -6.084  1.00 10.00      A   
ATOM   1916  CA  ARG   222     -34.347   0.406  -6.401  1.00 10.00      A   
ATOM   1917  CB  ARG   222     -33.577   1.418  -7.251  1.00 10.00      A   
ATOM   1918  CG  ARG   222     -34.444   2.536  -7.811  1.00 10.00      A   
ATOM   1919  CD  ARG   222     -33.909   3.047  -9.138  1.00 10.00      A   
ATOM   1920  NE  ARG   222     -32.680   3.824  -8.978  1.00 10.00      A   
ATOM   1921  HE  ARG   222     -32.586   4.350  -8.149  1.00 10.00      A   
ATOM   1922  CZ  ARG   222     -31.691   3.846  -9.872  1.00 10.00      A   
ATOM   1923  NH1 ARG   222     -31.780   3.127 -10.982  1.00 10.00      A   
ATOM   1924 HH11 ARG   222     -32.622   2.539 -11.162  1.00 10.00      A   
ATOM   1925 HH12 ARG   222     -31.003   3.142 -11.681  1.00 10.00      A   
ATOM   1926  NH2 ARG   222     -30.611   4.596  -9.665  1.00 10.00      A   
ATOM   1927 HH21 ARG   222     -29.842   4.607 -10.372  1.00 10.00      A   
ATOM   1928 HH22 ARG   222     -30.526   5.178  -8.798  1.00 10.00      A   
ATOM   1929  C   ARG   222     -35.425  -0.256  -7.250  1.00 10.00      A   
ATOM   1930  O   ARG   222     -36.606   0.081  -7.148  1.00 10.00      A   
ATOM   1931  N   GLU   223     -35.007  -1.206  -8.082  1.00 10.00      A   
ATOM   1932  HN  GLU   223     -34.049  -1.431  -8.109  1.00 10.00      A   
ATOM   1933  CA  GLU   223     -35.924  -1.925  -8.953  1.00 10.00      A   
ATOM   1934  CB  GLU   223     -35.165  -2.938  -9.809  1.00 10.00      A   
ATOM   1935  CG  GLU   223     -34.634  -2.380 -11.117  1.00 10.00      A   
ATOM   1936  CD  GLU   223     -35.047  -3.228 -12.300  1.00 10.00      A   
ATOM   1937  OE1 GLU   223     -34.423  -4.289 -12.523  1.00 10.00      A   
ATOM   1938  OE2 GLU   223     -36.004  -2.848 -13.006  1.00 10.00      A   
ATOM   1939  C   GLU   223     -36.991  -2.645  -8.140  1.00 10.00      A   
ATOM   1940  O   GLU   223     -38.186  -2.482  -8.383  1.00 10.00      A   
ATOM   1941  N   ASN   224     -36.550  -3.430  -7.165  1.00 10.00      A   
ATOM   1942  HN  ASN   224     -35.580  -3.502  -7.011  1.00 10.00      A   
ATOM   1943  CA  ASN   224     -37.463  -4.186  -6.317  1.00 10.00      A   
ATOM   1944  CB  ASN   224     -36.695  -5.125  -5.382  1.00 10.00      A   
ATOM   1945  CG  ASN   224     -36.521  -6.521  -5.947  1.00 10.00      A   
ATOM   1946  OD1 ASN   224     -37.320  -6.979  -6.761  1.00 10.00      A   
ATOM   1947  ND2 ASN   224     -35.474  -7.210  -5.518  1.00 10.00      A   
ATOM   1948 HD21 ASN   224     -34.872  -6.784  -4.864  1.00 10.00      A   
ATOM   1949 HD22 ASN   224     -35.350  -8.123  -5.851  1.00 10.00      A   
ATOM   1950  C   ASN   224     -38.373  -3.262  -5.513  1.00 10.00      A   
ATOM   1951  O   ASN   224     -39.564  -3.530  -5.360  1.00 10.00      A   
ATOM   1952  N   PHE   225     -37.810  -2.162  -5.028  1.00 10.00      A   
ATOM   1953  HN  PHE   225     -36.858  -1.997  -5.208  1.00 10.00      A   
ATOM   1954  CA  PHE   225     -38.556  -1.192  -4.234  1.00 10.00      A   
ATOM   1955  CB  PHE   225     -37.606  -0.128  -3.669  1.00 10.00      A   
ATOM   1956  CG  PHE   225     -38.285   0.952  -2.873  1.00 10.00      A   
ATOM   1957  CD1 PHE   225     -38.903   0.658  -1.670  1.00 10.00      A   
ATOM   1958  CD2 PHE   225     -38.302   2.262  -3.327  1.00 10.00      A   
ATOM   1959  CE1 PHE   225     -39.525   1.648  -0.933  1.00 10.00      A   
ATOM   1960  CE2 PHE   225     -38.925   3.258  -2.593  1.00 10.00      A   
ATOM   1961  CZ  PHE   225     -39.537   2.949  -1.395  1.00 10.00      A   
ATOM   1962  C   PHE   225     -39.672  -0.538  -5.047  1.00 10.00      A   
ATOM   1963  O   PHE   225     -40.712  -0.155  -4.503  1.00 10.00      A   
ATOM   1964  N   ARG   226     -39.455  -0.414  -6.348  1.00 10.00      A   
ATOM   1965  HN  ARG   226     -38.606  -0.733  -6.727  1.00 10.00      A   
ATOM   1966  CA  ARG   226     -40.442   0.192  -7.230  1.00 10.00      A   
ATOM   1967  CB  ARG   226     -39.760   0.976  -8.354  1.00 10.00      A   
ATOM   1968  CG  ARG   226     -39.569   2.449  -8.033  1.00 10.00      A   
ATOM   1969  CD  ARG   226     -38.149   2.909  -8.317  1.00 10.00      A   
ATOM   1970  NE  ARG   226     -37.775   2.706  -9.717  1.00 10.00      A   
ATOM   1971  HE  ARG   226     -37.650   1.777 -10.017  1.00 10.00      A   
ATOM   1972  CZ  ARG   226     -37.591   3.691 -10.589  1.00 10.00      A   
ATOM   1973  NH1 ARG   226     -37.749   4.953 -10.217  1.00 10.00      A   
ATOM   1974 HH11 ARG   226     -37.604   5.726 -10.900  1.00 10.00      A   
ATOM   1975 HH12 ARG   226     -38.018   5.180  -9.233  1.00 10.00      A   
ATOM   1976  NH2 ARG   226     -37.249   3.412 -11.842  1.00 10.00      A   
ATOM   1977 HH21 ARG   226     -37.120   2.420 -12.144  1.00 10.00      A   
ATOM   1978 HH22 ARG   226     -37.105   4.181 -12.530  1.00 10.00      A   
ATOM   1979  C   ARG   226     -41.404  -0.846  -7.797  1.00 10.00      A   
ATOM   1980  O   ARG   226     -42.424  -0.502  -8.392  1.00 10.00      A   
ATOM   1981  N   LYS   227     -41.074  -2.116  -7.613  1.00 10.00      A   
ATOM   1982  HN  LYS   227     -40.242  -2.329  -7.140  1.00 10.00      A   
ATOM   1983  CA  LYS   227     -41.915  -3.200  -8.102  1.00 10.00      A   
ATOM   1984  CB  LYS   227     -41.074  -4.399  -8.551  1.00 10.00      A   
ATOM   1985  CG  LYS   227     -40.322  -4.173  -9.853  1.00 10.00      A   
ATOM   1986  CD  LYS   227     -39.556  -5.412 -10.284  1.00 10.00      A   
ATOM   1987  CE  LYS   227     -38.729  -5.139 -11.531  1.00 10.00      A   
ATOM   1988  NZ  LYS   227     -38.217  -6.393 -12.145  1.00 10.00      A   
ATOM   1989  HZ1 LYS   227     -37.535  -6.172 -12.896  1.00 10.00      A   
ATOM   1990  HZ2 LYS   227     -39.001  -6.942 -12.558  1.00 10.00      A   
ATOM   1991  HZ3 LYS   227     -37.746  -6.976 -11.427  1.00 10.00      A   
ATOM   1992  C   LYS   227     -42.934  -3.619  -7.048  1.00 10.00      A   
ATOM   1993  O   LYS   227     -44.044  -4.039  -7.378  1.00 10.00      A   
ATOM   1994  N   ILE   228     -42.552  -3.511  -5.781  1.00 10.00      A   
ATOM   1995  HN  ILE   228     -41.651  -3.180  -5.578  1.00 10.00      A   
ATOM   1996  CA  ILE   228     -43.443  -3.873  -4.687  1.00 10.00      A   
ATOM   1997  CB  ILE   228     -42.673  -4.268  -3.408  1.00 10.00      A   
ATOM   1998  CG1 ILE   228     -41.687  -3.168  -2.998  1.00 10.00      A   
ATOM   1999  CG2 ILE   228     -41.956  -5.595  -3.611  1.00 10.00      A   
ATOM   2000  CD1 ILE   228     -41.135  -3.315  -1.596  1.00 10.00      A   
ATOM   2001  C   ILE   228     -44.410  -2.735  -4.375  1.00 10.00      A   
ATOM   2002  O   ILE   228     -44.005  -1.580  -4.236  1.00 10.00      A   
ATOM   2003  N   ARG   229     -45.687  -3.061  -4.278  1.00 10.00      A   
ATOM   2004  HN  ARG   229     -45.955  -3.998  -4.397  1.00 10.00      A   
ATOM   2005  CA  ARG   229     -46.699  -2.059  -3.986  1.00 10.00      A   
ATOM   2006  CB  ARG   229     -47.952  -2.275  -4.838  1.00 10.00      A   
ATOM   2007  CG  ARG   229     -47.714  -2.128  -6.333  1.00 10.00      A   
ATOM   2008  CD  ARG   229     -47.737  -3.476  -7.030  1.00 10.00      A   
ATOM   2009  NE  ARG   229     -49.097  -3.888  -7.383  1.00 10.00      A   
ATOM   2010  HE  ARG   229     -49.768  -3.178  -7.481  1.00 10.00      A   
ATOM   2011  CZ  ARG   229     -49.473  -5.150  -7.574  1.00 10.00      A   
ATOM   2012  NH1 ARG   229     -48.592  -6.136  -7.440  1.00 10.00      A   
ATOM   2013 HH11 ARG   229     -47.604  -5.926  -7.187  1.00 10.00      A   
ATOM   2014 HH12 ARG   229     -48.885  -7.128  -7.583  1.00 10.00      A   
ATOM   2015  NH2 ARG   229     -50.733  -5.425  -7.906  1.00 10.00      A   
ATOM   2016 HH21 ARG   229     -51.034  -6.416  -8.058  1.00 10.00      A   
ATOM   2017 HH22 ARG   229     -51.431  -4.653  -8.013  1.00 10.00      A   
ATOM   2018  C   ARG   229     -47.049  -2.060  -2.508  1.00 10.00      A   
ATOM   2019  O   ARG   229     -46.832  -1.073  -1.812  1.00 10.00      A   
ATOM   2020  N   ARG   230     -47.575  -3.176  -2.028  1.00 10.00      A   
ATOM   2021  HN  ARG   230     -47.700  -3.942  -2.628  1.00 10.00      A   
ATOM   2022  CA  ARG   230     -47.962  -3.300  -0.630  1.00 10.00      A   
ATOM   2023  CB  ARG   230     -49.446  -3.652  -0.510  1.00 10.00      A   
ATOM   2024  CG  ARG   230     -50.388  -2.590  -1.062  1.00 10.00      A   
ATOM   2025  CD  ARG   230     -50.339  -1.305  -0.244  1.00 10.00      A   
ATOM   2026  NE  ARG   230     -49.319  -0.371  -0.722  1.00 10.00      A   
ATOM   2027  HE  ARG   230     -48.377  -0.599  -0.535  1.00 10.00      A   
ATOM   2028  CZ  ARG   230     -49.584   0.760  -1.385  1.00 10.00      A   
ATOM   2029  NH1 ARG   230     -50.840   1.103  -1.651  1.00 10.00      A   
ATOM   2030 HH11 ARG   230     -51.043   1.986  -2.175  1.00 10.00      A   
ATOM   2031 HH12 ARG   230     -51.629   0.494  -1.345  1.00 10.00      A   
ATOM   2032  NH2 ARG   230     -48.587   1.542  -1.788  1.00 10.00      A   
ATOM   2033 HH21 ARG   230     -48.788   2.426  -2.306  1.00 10.00      A   
ATOM   2034 HH22 ARG   230     -47.596   1.275  -1.588  1.00 10.00      A   
ATOM   2035  C   ARG   230     -47.101  -4.334   0.082  1.00 10.00      A   
ATOM   2036  O   ARG   230     -47.601  -5.193   0.813  1.00 10.00      A   
ATOM   2037  N   GLY   231     -45.801  -4.240  -0.139  1.00 10.00      A   
ATOM   2038  HN  GLY   231     -45.467  -3.529  -0.723  1.00 10.00      A   
ATOM   2039  CA  GLY   231     -44.872  -5.158   0.481  1.00 10.00      A   
ATOM   2040  C   GLY   231     -43.863  -4.430   1.344  1.00 10.00      A   
ATOM   2041  O   GLY   231     -43.580  -3.253   1.108  1.00 10.00      A   
ATOM   2042  N   THR   232     -43.330  -5.125   2.338  1.00 10.00      A   
ATOM   2043  HN  THR   232     -43.600  -6.060   2.467  1.00 10.00      A   
ATOM   2044  CA  THR   232     -42.352  -4.554   3.251  1.00 10.00      A   
ATOM   2045  CB  THR   232     -42.159  -5.494   4.451  1.00 10.00      A   
ATOM   2046  OG1 THR   232     -42.679  -6.787   4.108  1.00 10.00      A   
ATOM   2047  HG1 THR   232     -42.229  -7.467   4.638  1.00 10.00      A   
ATOM   2048  CG2 THR   232     -42.909  -4.961   5.662  1.00 10.00      A   
ATOM   2049  C   THR   232     -41.013  -4.327   2.544  1.00 10.00      A   
ATOM   2050  O   THR   232     -40.342  -5.276   2.139  1.00 10.00      A   
ATOM   2051  N   PRO   233     -40.603  -3.055   2.401  1.00 10.00      A   
ATOM   2052  CA  PRO   233     -39.359  -2.688   1.711  1.00 10.00      A   
ATOM   2053  CB  PRO   233     -39.330  -1.155   1.788  1.00 10.00      A   
ATOM   2054  CG  PRO   233     -40.265  -0.805   2.896  1.00 10.00      A   
ATOM   2055  CD  PRO   233     -41.320  -1.871   2.907  1.00 10.00      A   
ATOM   2056  C   PRO   233     -38.107  -3.275   2.354  1.00 10.00      A   
ATOM   2057  O   PRO   233     -37.246  -3.818   1.662  1.00 10.00      A   
ATOM   2058  N   TYR   234     -38.019  -3.182   3.679  1.00 10.00      A   
ATOM   2059  HN  TYR   234     -38.752  -2.764   4.173  1.00 10.00      A   
ATOM   2060  CA  TYR   234     -36.855  -3.677   4.412  1.00 10.00      A   
ATOM   2061  CB  TYR   234     -36.922  -3.321   5.905  1.00 10.00      A   
ATOM   2062  CG  TYR   234     -37.764  -4.246   6.758  1.00 10.00      A   
ATOM   2063  CD1 TYR   234     -37.172  -5.252   7.514  1.00 10.00      A   
ATOM   2064  CD2 TYR   234     -39.144  -4.109   6.820  1.00 10.00      A   
ATOM   2065  CE1 TYR   234     -37.930  -6.095   8.302  1.00 10.00      A   
ATOM   2066  CE2 TYR   234     -39.909  -4.948   7.606  1.00 10.00      A   
ATOM   2067  CZ  TYR   234     -39.297  -5.937   8.346  1.00 10.00      A   
ATOM   2068  OH  TYR   234     -40.056  -6.776   9.128  1.00 10.00      A   
ATOM   2069  HH  TYR   234     -39.855  -6.609  10.056  1.00 10.00      A   
ATOM   2070  C   TYR   234     -36.599  -5.167   4.193  1.00 10.00      A   
ATOM   2071  O   TYR   234     -35.452  -5.611   4.201  1.00 10.00      A   
ATOM   2072  N   GLU   235     -37.660  -5.934   3.987  1.00 10.00      A   
ATOM   2073  HN  GLU   235     -38.554  -5.533   3.985  1.00 10.00      A   
ATOM   2074  CA  GLU   235     -37.516  -7.363   3.760  1.00 10.00      A   
ATOM   2075  CB  GLU   235     -38.841  -8.089   3.981  1.00 10.00      A   
ATOM   2076  CG  GLU   235     -39.276  -8.130   5.433  1.00 10.00      A   
ATOM   2077  CD  GLU   235     -40.450  -9.051   5.662  1.00 10.00      A   
ATOM   2078  OE1 GLU   235     -41.597  -8.560   5.694  1.00 10.00      A   
ATOM   2079  OE2 GLU   235     -40.232 -10.272   5.814  1.00 10.00      A   
ATOM   2080  C   GLU   235     -36.975  -7.636   2.361  1.00 10.00      A   
ATOM   2081  O   GLU   235     -36.107  -8.490   2.170  1.00 10.00      A   
ATOM   2082  N   ILE   236     -37.473  -6.881   1.393  1.00 10.00      A   
ATOM   2083  HN  ILE   236     -38.153  -6.210   1.616  1.00 10.00      A   
ATOM   2084  CA  ILE   236     -37.045  -7.028   0.008  1.00 10.00      A   
ATOM   2085  CB  ILE   236     -37.933  -6.209  -0.955  1.00 10.00      A   
ATOM   2086  CG1 ILE   236     -39.416  -6.459  -0.663  1.00 10.00      A   
ATOM   2087  CG2 ILE   236     -37.614  -6.560  -2.400  1.00 10.00      A   
ATOM   2088  CD1 ILE   236     -39.846  -7.903  -0.818  1.00 10.00      A   
ATOM   2089  C   ILE   236     -35.583  -6.607  -0.144  1.00 10.00      A   
ATOM   2090  O   ILE   236     -34.844  -7.169  -0.955  1.00 10.00      A   
ATOM   2091  N   PHE   237     -35.162  -5.632   0.659  1.00 10.00      A   
ATOM   2092  HN  PHE   237     -35.795  -5.221   1.285  1.00 10.00      A   
ATOM   2093  CA  PHE   237     -33.784  -5.154   0.622  1.00 10.00      A   
ATOM   2094  CB  PHE   237     -33.581  -3.986   1.595  1.00 10.00      A   
ATOM   2095  CG  PHE   237     -34.338  -2.733   1.256  1.00 10.00      A   
ATOM   2096  CD1 PHE   237     -34.783  -2.496  -0.033  1.00 10.00      A   
ATOM   2097  CD2 PHE   237     -34.605  -1.788   2.233  1.00 10.00      A   
ATOM   2098  CE1 PHE   237     -35.478  -1.344  -0.344  1.00 10.00      A   
ATOM   2099  CE2 PHE   237     -35.300  -0.634   1.932  1.00 10.00      A   
ATOM   2100  CZ  PHE   237     -35.737  -0.411   0.640  1.00 10.00      A   
ATOM   2101  C   PHE   237     -32.829  -6.288   0.986  1.00 10.00      A   
ATOM   2102  O   PHE   237     -31.747  -6.418   0.410  1.00 10.00      A   
ATOM   2103  N   ASN   238     -33.249  -7.109   1.942  1.00 10.00      A   
ATOM   2104  HN  ASN   238     -34.125  -6.947   2.355  1.00 10.00      A   
ATOM   2105  CA  ASN   238     -32.447  -8.239   2.400  1.00 10.00      A   
ATOM   2106  CB  ASN   238     -33.017  -8.810   3.704  1.00 10.00      A   
ATOM   2107  CG  ASN   238     -32.426  -8.165   4.942  1.00 10.00      A   
ATOM   2108  OD1 ASN   238     -31.237  -7.845   4.986  1.00 10.00      A   
ATOM   2109  ND2 ASN   238     -33.248  -7.973   5.960  1.00 10.00      A   
ATOM   2110 HD21 ASN   238     -34.185  -8.258   5.863  1.00 10.00      A   
ATOM   2111 HD22 ASN   238     -32.892  -7.553   6.769  1.00 10.00      A   
ATOM   2112  C   ASN   238     -32.386  -9.328   1.337  1.00 10.00      A   
ATOM   2113  O   ASN   238     -31.346  -9.959   1.137  1.00 10.00      A   
ATOM   2114  N   VAL   239     -33.507  -9.539   0.653  1.00 10.00      A   
ATOM   2115  HN  VAL   239     -34.303  -9.005   0.869  1.00 10.00      A   
ATOM   2116  CA  VAL   239     -33.592 -10.549  -0.399  1.00 10.00      A   
ATOM   2117  CB  VAL   239     -35.057 -10.812  -0.817  1.00 10.00      A   
ATOM   2118  CG1 VAL   239     -35.131 -11.916  -1.860  1.00 10.00      A   
ATOM   2119  CG2 VAL   239     -35.901 -11.176   0.395  1.00 10.00      A   
ATOM   2120  C   VAL   239     -32.770 -10.140  -1.623  1.00 10.00      A   
ATOM   2121  O   VAL   239     -32.194 -10.985  -2.311  1.00 10.00      A   
ATOM   2122  N   SER   240     -32.711  -8.840  -1.882  1.00 10.00      A   
ATOM   2123  HN  SER   240     -33.198  -8.216  -1.304  1.00 10.00      A   
ATOM   2124  CA  SER   240     -31.956  -8.316  -3.013  1.00 10.00      A   
ATOM   2125  CB  SER   240     -32.233  -6.822  -3.192  1.00 10.00      A   
ATOM   2126  OG  SER   240     -33.611  -6.598  -3.455  1.00 10.00      A   
ATOM   2127  HG  SER   240     -34.075  -6.438  -2.623  1.00 10.00      A   
ATOM   2128  C   SER   240     -30.459  -8.576  -2.850  1.00 10.00      A   
ATOM   2129  O   SER   240     -29.739  -8.753  -3.836  1.00 10.00      A   
ATOM   2130  N   LEU   241     -30.000  -8.621  -1.601  1.00 10.00      A   
ATOM   2131  HN  LEU   241     -30.625  -8.479  -0.859  1.00 10.00      A   
ATOM   2132  CA  LEU   241     -28.593  -8.866  -1.306  1.00 10.00      A   
ATOM   2133  CB  LEU   241     -28.317  -8.679   0.188  1.00 10.00      A   
ATOM   2134  CG  LEU   241     -28.575  -7.286   0.764  1.00 10.00      A   
ATOM   2135  CD1 LEU   241     -28.540  -7.328   2.283  1.00 10.00      A   
ATOM   2136  CD2 LEU   241     -27.558  -6.288   0.236  1.00 10.00      A   
ATOM   2137  C   LEU   241     -28.182 -10.273  -1.725  1.00 10.00      A   
ATOM   2138  O   LEU   241     -27.047 -10.505  -2.141  1.00 10.00      A   
ATOM   2139  N   THR   242     -29.117 -11.204  -1.640  1.00 10.00      A   
ATOM   2140  HN  THR   242     -30.015 -10.957  -1.327  1.00 10.00      A   
ATOM   2141  CA  THR   242     -28.860 -12.590  -1.991  1.00 10.00      A   
ATOM   2142  CB  THR   242     -29.965 -13.489  -1.419  1.00 10.00      A   
ATOM   2143  OG1 THR   242     -30.639 -12.790  -0.363  1.00 10.00      A   
ATOM   2144  HG1 THR   242     -30.748 -13.377   0.393  1.00 10.00      A   
ATOM   2145  CG2 THR   242     -29.375 -14.780  -0.876  1.00 10.00      A   
ATOM   2146  C   THR   242     -28.802 -12.792  -3.505  1.00 10.00      A   
ATOM   2147  O   THR   242     -28.353 -13.836  -3.985  1.00 10.00      A   
ATOM   2148  N   GLN   243     -29.237 -11.791  -4.255  1.00 10.00      A   
ATOM   2149  HN  GLN   243     -29.555 -10.968  -3.821  1.00 10.00      A   
ATOM   2150  CA  GLN   243     -29.252 -11.884  -5.710  1.00 10.00      A   
ATOM   2151  CB  GLN   243     -30.406 -11.066  -6.299  1.00 10.00      A   
ATOM   2152  CG  GLN   243     -31.716 -11.189  -5.535  1.00 10.00      A   
ATOM   2153  CD  GLN   243     -32.235 -12.614  -5.453  1.00 10.00      A   
ATOM   2154  OE1 GLN   243     -32.085 -13.403  -6.385  1.00 10.00      A   
ATOM   2155  NE2 GLN   243     -32.830 -12.955  -4.323  1.00 10.00      A   
ATOM   2156 HE21 GLN   243     -32.898 -12.277  -3.611  1.00 10.00      A   
ATOM   2157 HE22 GLN   243     -33.184 -13.866  -4.240  1.00 10.00      A   
ATOM   2158  C   GLN   243     -27.919 -11.456  -6.322  1.00 10.00      A   
ATOM   2159  O   GLN   243     -27.693 -11.624  -7.524  1.00 10.00      A   
ATOM   2160  N   THR   244     -27.040 -10.899  -5.500  1.00 10.00      A   
ATOM   2161  HN  THR   244     -27.280 -10.760  -4.560  1.00 10.00      A   
ATOM   2162  CA  THR   244     -25.734 -10.460  -5.972  1.00 10.00      A   
ATOM   2163  CB  THR   244     -25.617  -8.929  -5.934  1.00 10.00      A   
ATOM   2164  OG1 THR   244     -26.582  -8.405  -5.011  1.00 10.00      A   
ATOM   2165  HG1 THR   244     -26.155  -8.260  -4.153  1.00 10.00      A   
ATOM   2166  CG2 THR   244     -25.866  -8.345  -7.315  1.00 10.00      A   
ATOM   2167  C   THR   244     -24.606 -11.066  -5.144  1.00 10.00      A   
ATOM   2168  O   THR   244     -23.453 -10.648  -5.249  1.00 10.00      A   
ATOM   2169  N   LEU   245     -24.941 -12.068  -4.337  1.00 10.00      A   
ATOM   2170  HN  LEU   245     -25.870 -12.375  -4.321  1.00 10.00      A   
ATOM   2171  CA  LEU   245     -23.962 -12.725  -3.477  1.00 10.00      A   
ATOM   2172  CB  LEU   245     -24.644 -13.721  -2.533  1.00 10.00      A   
ATOM   2173  CG  LEU   245     -24.924 -13.219  -1.114  1.00 10.00      A   
ATOM   2174  CD1 LEU   245     -25.824 -14.193  -0.371  1.00 10.00      A   
ATOM   2175  CD2 LEU   245     -23.622 -13.019  -0.355  1.00 10.00      A   
ATOM   2176  C   LEU   245     -22.860 -13.410  -4.279  1.00 10.00      A   
ATOM   2177  O   LEU   245     -21.730 -13.541  -3.811  1.00 10.00      A   
ATOM   2178  N   HIS   246     -23.188 -13.857  -5.481  1.00 10.00      A   
ATOM   2179  HN  HIS   246     -24.109 -13.747  -5.803  1.00 10.00      A   
ATOM   2180  CA  HIS   246     -22.203 -14.513  -6.325  1.00 10.00      A   
ATOM   2181  CB  HIS   246     -22.812 -15.675  -7.114  1.00 10.00      A   
ATOM   2182  CG  HIS   246     -21.800 -16.702  -7.524  1.00 10.00      A   
ATOM   2183  ND1 HIS   246     -21.264 -17.617  -6.642  1.00 10.00      A   
ATOM   2184  HD1 HIS   246     -21.488 -17.692  -5.688  1.00 10.00      A   
ATOM   2185  CD2 HIS   246     -21.208 -16.943  -8.718  1.00 10.00      A   
ATOM   2186  CE1 HIS   246     -20.385 -18.371  -7.272  1.00 10.00      A   
ATOM   2187  NE2 HIS   246     -20.333 -17.986  -8.531  1.00 10.00      A   
ATOM   2188  HE2 HIS   246     -19.743 -18.372  -9.219  1.00 10.00      A   
ATOM   2189  C   HIS   246     -21.533 -13.513  -7.258  1.00 10.00      A   
ATOM   2190  O   HIS   246     -20.347 -13.633  -7.559  1.00 10.00      A   
ATOM   2191  N   ARG   247     -22.294 -12.519  -7.699  1.00 10.00      A   
ATOM   2192  HN  ARG   247     -23.235 -12.477  -7.422  1.00 10.00      A   
ATOM   2193  CA  ARG   247     -21.772 -11.493  -8.594  1.00 10.00      A   
ATOM   2194  CB  ARG   247     -22.891 -10.550  -9.043  1.00 10.00      A   
ATOM   2195  CG  ARG   247     -22.449  -9.467 -10.016  1.00 10.00      A   
ATOM   2196  CD  ARG   247     -23.420  -9.331 -11.178  1.00 10.00      A   
ATOM   2197  NE  ARG   247     -24.787  -9.071 -10.730  1.00 10.00      A   
ATOM   2198  HE  ARG   247     -24.919  -8.326 -10.103  1.00 10.00      A   
ATOM   2199  CZ  ARG   247     -25.846  -9.779 -11.125  1.00 10.00      A   
ATOM   2200  NH1 ARG   247     -25.690 -10.788 -11.976  1.00 10.00      A   
ATOM   2201 HH11 ARG   247     -24.739 -11.030 -12.337  1.00 10.00      A   
ATOM   2202 HH12 ARG   247     -26.517 -11.344 -12.288  1.00 10.00      A   
ATOM   2203  NH2 ARG   247     -27.059  -9.474 -10.674  1.00 10.00      A   
ATOM   2204 HH21 ARG   247     -27.889 -10.028 -10.981  1.00 10.00      A   
ATOM   2205 HH22 ARG   247     -27.190  -8.681 -10.009  1.00 10.00      A   
ATOM   2206  C   ARG   247     -20.642 -10.707  -7.931  1.00 10.00      A   
ATOM   2207  O   ARG   247     -19.610 -10.452  -8.552  1.00 10.00      A   
ATOM   2208  N   THR   248     -20.825 -10.370  -6.656  1.00 10.00      A   
ATOM   2209  HN  THR   248     -21.656 -10.633  -6.207  1.00 10.00      A   
ATOM   2210  CA  THR   248     -19.827  -9.609  -5.903  1.00 10.00      A   
ATOM   2211  CB  THR   248     -20.370  -9.188  -4.523  1.00 10.00      A   
ATOM   2212  OG1 THR   248     -21.176 -10.245  -3.980  1.00 10.00      A   
ATOM   2213  HG1 THR   248     -22.091 -10.132  -4.274  1.00 10.00      A   
ATOM   2214  CG2 THR   248     -21.210  -7.926  -4.637  1.00 10.00      A   
ATOM   2215  C   THR   248     -18.520 -10.386  -5.715  1.00 10.00      A   
ATOM   2216  O   THR   248     -17.505  -9.827  -5.297  1.00 10.00      A   
ATOM   2217  N   LEU   249     -18.552 -11.674  -6.023  1.00 10.00      A   
ATOM   2218  HN  LEU   249     -19.388 -12.065  -6.345  1.00 10.00      A   
ATOM   2219  CA  LEU   249     -17.377 -12.520  -5.893  1.00 10.00      A   
ATOM   2220  CB  LEU   249     -17.779 -13.911  -5.388  1.00 10.00      A   
ATOM   2221  CG  LEU   249     -16.638 -14.827  -4.932  1.00 10.00      A   
ATOM   2222  CD1 LEU   249     -16.000 -14.293  -3.658  1.00 10.00      A   
ATOM   2223  CD2 LEU   249     -17.143 -16.248  -4.728  1.00 10.00      A   
ATOM   2224  C   LEU   249     -16.646 -12.634  -7.227  1.00 10.00      A   
ATOM   2225  O   LEU   249     -15.502 -13.089  -7.287  1.00 10.00      A   
ATOM   2226  N   ILE   250     -17.308 -12.209  -8.295  1.00 10.00      A   
ATOM   2227  HN  ILE   250     -18.207 -11.833  -8.182  1.00 10.00      A   
ATOM   2228  CA  ILE   250     -16.728 -12.276  -9.629  1.00 10.00      A   
ATOM   2229  CB  ILE   250     -17.740 -12.830 -10.655  1.00 10.00      A   
ATOM   2230  CG1 ILE   250     -18.384 -14.120 -10.140  1.00 10.00      A   
ATOM   2231  CG2 ILE   250     -17.065 -13.070 -11.996  1.00 10.00      A   
ATOM   2232  CD1 ILE   250     -19.555 -14.593 -10.974  1.00 10.00      A   
ATOM   2233  C   ILE   250     -16.259 -10.903 -10.094  1.00 10.00      A   
ATOM   2234  O   ILE   250     -15.144 -10.751 -10.598  1.00 10.00      A   
ATOM   2235  N   THR   251     -17.118  -9.907  -9.927  1.00 10.00      A   
ATOM   2236  HN  THR   251     -17.990 -10.088  -9.509  1.00 10.00      A   
ATOM   2237  CA  THR   251     -16.805  -8.548 -10.340  1.00 10.00      A   
ATOM   2238  CB  THR   251     -18.035  -7.636 -10.186  1.00 10.00      A   
ATOM   2239  OG1 THR   251     -19.214  -8.373 -10.549  1.00 10.00      A   
ATOM   2240  HG1 THR   251     -19.026  -8.915 -11.326  1.00 10.00      A   
ATOM   2241  CG2 THR   251     -17.920  -6.415 -11.084  1.00 10.00      A   
ATOM   2242  C   THR   251     -15.636  -7.977  -9.538  1.00 10.00      A   
ATOM   2243  O   THR   251     -15.387  -8.394  -8.402  1.00 10.00      A   
ATOM   2244  N   SER   252     -14.903  -7.050 -10.156  1.00 10.00      A   
ATOM   2245  HN  SER   252     -15.135  -6.798 -11.070  1.00 10.00      A   
ATOM   2246  CA  SER   252     -13.763  -6.401  -9.523  1.00 10.00      A   
ATOM   2247  CB  SER   252     -14.195  -5.700  -8.233  1.00 10.00      A   
ATOM   2248  OG  SER   252     -15.287  -4.828  -8.490  1.00 10.00      A   
ATOM   2249  HG  SER   252     -15.929  -4.889  -7.762  1.00 10.00      A   
ATOM   2250  C   SER   252     -12.627  -7.389  -9.278  1.00 10.00      A   
ATOM   2251  O   SER   252     -11.829  -7.231  -8.354  1.00 10.00      A   
ATOM   2252  N   GLY   253     -12.554  -8.407 -10.126  1.00 10.00      A   
ATOM   2253  HN  GLY   253     -13.223  -8.485 -10.843  1.00 10.00      A   
ATOM   2254  CA  GLY   253     -11.514  -9.407  -9.989  1.00 10.00      A   
ATOM   2255  C   GLY   253     -10.576  -9.447 -11.180  1.00 10.00      A   
ATOM   2256  O   GLY   253      -9.357  -9.528 -11.019  1.00 10.00      A   
ATOM   2257  N   THR   254     -11.142  -9.377 -12.378  1.00 10.00      A   
ATOM   2258  HN  THR   254     -12.118  -9.309 -12.443  1.00 10.00      A   
ATOM   2259  CA  THR   254     -10.360  -9.418 -13.608  1.00 10.00      A   
ATOM   2260  CB  THR   254     -11.285  -9.428 -14.837  1.00 10.00      A   
ATOM   2261  OG1 THR   254     -12.630  -9.702 -14.411  1.00 10.00      A   
ATOM   2262  HG1 THR   254     -13.168  -8.908 -14.530  1.00 10.00      A   
ATOM   2263  CG2 THR   254     -10.845 -10.497 -15.826  1.00 10.00      A   
ATOM   2264  C   THR   254      -9.386  -8.240 -13.703  1.00 10.00      A   
ATOM   2265  O   THR   254      -8.287  -8.375 -14.250  1.00 10.00      A   
ATOM   2266  N   THR   255      -9.784  -7.097 -13.157  1.00 10.00      A   
ATOM   2267  HN  THR   255     -10.672  -7.048 -12.742  1.00 10.00      A   
ATOM   2268  CA  THR   255      -8.950  -5.903 -13.179  1.00 10.00      A   
ATOM   2269  CB  THR   255      -9.759  -4.674 -12.737  1.00 10.00      A   
ATOM   2270  OG1 THR   255     -11.154  -4.930 -12.952  1.00 10.00      A   
ATOM   2271  HG1 THR   255     -11.401  -4.635 -13.839  1.00 10.00      A   
ATOM   2272  CG2 THR   255      -9.343  -3.451 -13.535  1.00 10.00      A   
ATOM   2273  C   THR   255      -7.744  -6.063 -12.256  1.00 10.00      A   
ATOM   2274  O   THR   255      -6.668  -5.520 -12.516  1.00 10.00      A   
ATOM   2275  N   LEU   256      -7.930  -6.827 -11.186  1.00 10.00      A   
ATOM   2276  HN  LEU   256      -8.808  -7.240 -11.044  1.00 10.00      A   
ATOM   2277  CA  LEU   256      -6.871  -7.071 -10.218  1.00 10.00      A   
ATOM   2278  CB  LEU   256      -7.452  -7.721  -8.963  1.00 10.00      A   
ATOM   2279  CG  LEU   256      -6.454  -8.295  -7.958  1.00 10.00      A   
ATOM   2280  CD1 LEU   256      -5.501  -7.221  -7.458  1.00 10.00      A   
ATOM   2281  CD2 LEU   256      -7.196  -8.925  -6.799  1.00 10.00      A   
ATOM   2282  C   LEU   256      -5.781  -7.950 -10.822  1.00 10.00      A   
ATOM   2283  O   LEU   256      -4.605  -7.826 -10.475  1.00 10.00      A   
ATOM   2284  N   MET   257      -6.179  -8.821 -11.743  1.00 10.00      A   
ATOM   2285  HN  MET   257      -7.129  -8.862 -11.978  1.00 10.00      A   
ATOM   2286  CA  MET   257      -5.245  -9.720 -12.412  1.00 10.00      A   
ATOM   2287  CB  MET   257      -5.980 -10.618 -13.409  1.00 10.00      A   
ATOM   2288  CG  MET   257      -6.978 -11.573 -12.769  1.00 10.00      A   
ATOM   2289  SD  MET   257      -7.916 -12.526 -13.979  1.00 10.00      A   
ATOM   2290  CE  MET   257      -6.628 -13.575 -14.652  1.00 10.00      A   
ATOM   2291  C   MET   257      -4.151  -8.923 -13.117  1.00 10.00      A   
ATOM   2292  O   MET   257      -2.997  -9.347 -13.180  1.00 10.00      A   
ATOM   2293  N   VAL   258      -4.528  -7.756 -13.632  1.00 10.00      A   
ATOM   2294  HN  VAL   258      -5.464  -7.477 -13.545  1.00 10.00      A   
ATOM   2295  CA  VAL   258      -3.589  -6.879 -14.316  1.00 10.00      A   
ATOM   2296  CB  VAL   258      -4.326  -5.751 -15.072  1.00 10.00      A   
ATOM   2297  CG1 VAL   258      -3.350  -4.922 -15.894  1.00 10.00      A   
ATOM   2298  CG2 VAL   258      -5.423  -6.325 -15.960  1.00 10.00      A   
ATOM   2299  C   VAL   258      -2.632  -6.263 -13.299  1.00 10.00      A   
ATOM   2300  O   VAL   258      -1.426  -6.178 -13.533  1.00 10.00      A   
ATOM   2301  N   ILE   259      -3.183  -5.863 -12.156  1.00 10.00      A   
ATOM   2302  HN  ILE   259      -4.147  -5.981 -12.028  1.00 10.00      A   
ATOM   2303  CA  ILE   259      -2.397  -5.257 -11.084  1.00 10.00      A   
ATOM   2304  CB  ILE   259      -3.305  -4.756  -9.939  1.00 10.00      A   
ATOM   2305  CG1 ILE   259      -4.366  -3.799 -10.488  1.00 10.00      A   
ATOM   2306  CG2 ILE   259      -2.480  -4.071  -8.856  1.00 10.00      A   
ATOM   2307  CD1 ILE   259      -5.482  -3.491  -9.514  1.00 10.00      A   
ATOM   2308  C   ILE   259      -1.379  -6.256 -10.535  1.00 10.00      A   
ATOM   2309  O   ILE   259      -0.251  -5.890 -10.199  1.00 10.00      A   
ATOM   2310  N   LEU   260      -1.787  -7.520 -10.458  1.00 10.00      A   
ATOM   2311  HN  LEU   260      -2.704  -7.742 -10.732  1.00 10.00      A   
ATOM   2312  CA  LEU   260      -0.916  -8.580  -9.966  1.00 10.00      A   
ATOM   2313  CB  LEU   260      -1.649  -9.923  -9.984  1.00 10.00      A   
ATOM   2314  CG  LEU   260      -2.826 -10.066  -9.019  1.00 10.00      A   
ATOM   2315  CD1 LEU   260      -3.663 -11.285  -9.377  1.00 10.00      A   
ATOM   2316  CD2 LEU   260      -2.332 -10.159  -7.585  1.00 10.00      A   
ATOM   2317  C   LEU   260       0.346  -8.670 -10.816  1.00 10.00      A   
ATOM   2318  O   LEU   260       1.460  -8.752 -10.291  1.00 10.00      A   
ATOM   2319  N   MET   261       0.158  -8.636 -12.133  1.00 10.00      A   
ATOM   2320  HN  MET   261      -0.756  -8.554 -12.481  1.00 10.00      A   
ATOM   2321  CA  MET   261       1.272  -8.707 -13.072  1.00 10.00      A   
ATOM   2322  CB  MET   261       0.778  -9.014 -14.489  1.00 10.00      A   
ATOM   2323  CG  MET   261       0.262 -10.430 -14.681  1.00 10.00      A   
ATOM   2324  SD  MET   261      -0.235 -10.766 -16.383  1.00 10.00      A   
ATOM   2325  CE  MET   261      -1.581  -9.600 -16.582  1.00 10.00      A   
ATOM   2326  C   MET   261       2.060  -7.405 -13.062  1.00 10.00      A   
ATOM   2327  O   MET   261       3.285  -7.411 -13.172  1.00 10.00      A   
ATOM   2328  N   LEU   262       1.344  -6.294 -12.923  1.00 10.00      A   
ATOM   2329  HN  LEU   262       0.366  -6.362 -12.858  1.00 10.00      A   
ATOM   2330  CA  LEU   262       1.959  -4.971 -12.886  1.00 10.00      A   
ATOM   2331  CB  LEU   262       0.886  -3.894 -12.693  1.00 10.00      A   
ATOM   2332  CG  LEU   262       1.377  -2.444 -12.650  1.00 10.00      A   
ATOM   2333  CD1 LEU   262       1.841  -1.990 -14.027  1.00 10.00      A   
ATOM   2334  CD2 LEU   262       0.291  -1.528 -12.111  1.00 10.00      A   
ATOM   2335  C   LEU   262       2.993  -4.886 -11.768  1.00 10.00      A   
ATOM   2336  O   LEU   262       4.100  -4.387 -11.969  1.00 10.00      A   
ATOM   2337  N   TYR   263       2.628  -5.392 -10.596  1.00 10.00      A   
ATOM   2338  HN  TYR   263       1.729  -5.774 -10.503  1.00 10.00      A   
ATOM   2339  CA  TYR   263       3.518  -5.388  -9.445  1.00 10.00      A   
ATOM   2340  CB  TYR   263       2.774  -5.864  -8.190  1.00 10.00      A   
ATOM   2341  CG  TYR   263       3.645  -5.952  -6.955  1.00 10.00      A   
ATOM   2342  CD1 TYR   263       4.302  -4.833  -6.458  1.00 10.00      A   
ATOM   2343  CD2 TYR   263       3.821  -7.160  -6.291  1.00 10.00      A   
ATOM   2344  CE1 TYR   263       5.107  -4.914  -5.338  1.00 10.00      A   
ATOM   2345  CE2 TYR   263       4.621  -7.251  -5.168  1.00 10.00      A   
ATOM   2346  CZ  TYR   263       5.264  -6.128  -4.697  1.00 10.00      A   
ATOM   2347  OH  TYR   263       6.070  -6.221  -3.581  1.00 10.00      A   
ATOM   2348  HH  TYR   263       6.145  -5.344  -3.164  1.00 10.00      A   
ATOM   2349  C   TYR   263       4.735  -6.272  -9.695  1.00 10.00      A   
ATOM   2350  O   TYR   263       5.858  -5.904  -9.353  1.00 10.00      A   
ATOM   2351  N   LEU   264       4.499  -7.429 -10.307  1.00 10.00      A   
ATOM   2352  HN  LEU   264       3.578  -7.648 -10.569  1.00 10.00      A   
ATOM   2353  CA  LEU   264       5.567  -8.381 -10.602  1.00 10.00      A   
ATOM   2354  CB  LEU   264       4.990  -9.715 -11.092  1.00 10.00      A   
ATOM   2355  CG  LEU   264       4.202 -10.528 -10.061  1.00 10.00      A   
ATOM   2356  CD1 LEU   264       3.508 -11.708 -10.724  1.00 10.00      A   
ATOM   2357  CD2 LEU   264       5.114 -11.003  -8.939  1.00 10.00      A   
ATOM   2358  C   LEU   264       6.565  -7.832 -11.618  1.00 10.00      A   
ATOM   2359  O   LEU   264       7.777  -7.946 -11.429  1.00 10.00      A   
ATOM   2360  N   PHE   265       6.057  -7.236 -12.687  1.00 10.00      A   
ATOM   2361  HN  PHE   265       5.080  -7.163 -12.779  1.00 10.00      A   
ATOM   2362  CA  PHE   265       6.914  -6.685 -13.729  1.00 10.00      A   
ATOM   2363  CB  PHE   265       6.149  -6.532 -15.045  1.00 10.00      A   
ATOM   2364  CG  PHE   265       5.767  -7.835 -15.684  1.00 10.00      A   
ATOM   2365  CD1 PHE   265       4.478  -8.043 -16.147  1.00 10.00      A   
ATOM   2366  CD2 PHE   265       6.695  -8.851 -15.825  1.00 10.00      A   
ATOM   2367  CE1 PHE   265       4.122  -9.240 -16.740  1.00 10.00      A   
ATOM   2368  CE2 PHE   265       6.347 -10.051 -16.415  1.00 10.00      A   
ATOM   2369  CZ  PHE   265       5.058 -10.246 -16.874  1.00 10.00      A   
ATOM   2370  C   PHE   265       7.514  -5.347 -13.314  1.00 10.00      A   
ATOM   2371  O   PHE   265       8.649  -5.032 -13.670  1.00 10.00      A   
ATOM   2372  N   GLY   266       6.747  -4.560 -12.569  1.00 10.00      A   
ATOM   2373  HN  GLY   266       5.840  -4.856 -12.324  1.00 10.00      A   
ATOM   2374  CA  GLY   266       7.227  -3.266 -12.122  1.00 10.00      A   
ATOM   2375  C   GLY   266       8.375  -3.385 -11.141  1.00 10.00      A   
ATOM   2376  O   GLY   266       9.452  -2.826 -11.360  1.00 10.00      A   
ATOM   2377  N   GLY   267       8.155  -4.122 -10.064  1.00 10.00      A   
ATOM   2378  HN  GLY   267       7.282  -4.550  -9.942  1.00 10.00      A   
ATOM   2379  CA  GLY   267       9.188  -4.298  -9.067  1.00 10.00      A   
ATOM   2380  C   GLY   267       9.164  -3.195  -8.026  1.00 10.00      A   
ATOM   2381  O   GLY   267       8.140  -2.533  -7.851  1.00 10.00      A   
ATOM   2382  N   PRO   268      10.286  -2.970  -7.320  1.00 10.00      A   
ATOM   2383  CA  PRO   268      10.391  -1.934  -6.280  1.00 10.00      A   
ATOM   2384  CB  PRO   268      11.845  -2.036  -5.797  1.00 10.00      A   
ATOM   2385  CG  PRO   268      12.560  -2.801  -6.857  1.00 10.00      A   
ATOM   2386  CD  PRO   268      11.543  -3.719  -7.469  1.00 10.00      A   
ATOM   2387  C   PRO   268      10.102  -0.524  -6.801  1.00 10.00      A   
ATOM   2388  O   PRO   268       9.594   0.325  -6.063  1.00 10.00      A   
ATOM   2389  N   VAL   269      10.410  -0.280  -8.073  1.00 10.00      A   
ATOM   2390  HN  VAL   269      10.811  -0.993  -8.616  1.00 10.00      A   
ATOM   2391  CA  VAL   269      10.179   1.031  -8.677  1.00 10.00      A   
ATOM   2392  CB  VAL   269      10.802   1.141 -10.092  1.00 10.00      A   
ATOM   2393  CG1 VAL   269       9.975   0.397 -11.131  1.00 10.00      A   
ATOM   2394  CG2 VAL   269      11.011   2.596 -10.492  1.00 10.00      A   
ATOM   2395  C   VAL   269       8.685   1.379  -8.714  1.00 10.00      A   
ATOM   2396  O   VAL   269       8.309   2.545  -8.819  1.00 10.00      A   
ATOM   2397  N   LEU   270       7.839   0.363  -8.608  1.00 10.00      A   
ATOM   2398  HN  LEU   270       8.193  -0.549  -8.512  1.00 10.00      A   
ATOM   2399  CA  LEU   270       6.395   0.564  -8.626  1.00 10.00      A   
ATOM   2400  CB  LEU   270       5.797   0.061  -9.944  1.00 10.00      A   
ATOM   2401  CG  LEU   270       6.136   0.873 -11.198  1.00 10.00      A   
ATOM   2402  CD1 LEU   270       5.608   0.182 -12.444  1.00 10.00      A   
ATOM   2403  CD2 LEU   270       5.584   2.287 -11.095  1.00 10.00      A   
ATOM   2404  C   LEU   270       5.751  -0.153  -7.448  1.00 10.00      A   
ATOM   2405  O   LEU   270       4.582  -0.537  -7.507  1.00 10.00      A   
ATOM   2406  N   GLU   271       6.526  -0.321  -6.379  1.00 10.00      A   
ATOM   2407  HN  GLU   271       7.442   0.031  -6.401  1.00 10.00      A   
ATOM   2408  CA  GLU   271       6.060  -1.001  -5.173  1.00 10.00      A   
ATOM   2409  CB  GLU   271       7.179  -1.051  -4.121  1.00 10.00      A   
ATOM   2410  CG  GLU   271       6.790  -1.693  -2.795  1.00 10.00      A   
ATOM   2411  CD  GLU   271       7.047  -3.188  -2.757  1.00 10.00      A   
ATOM   2412  OE1 GLU   271       8.098  -3.631  -3.264  1.00 10.00      A   
ATOM   2413  OE2 GLU   271       6.209  -3.930  -2.198  1.00 10.00      A   
ATOM   2414  C   GLU   271       4.813  -0.326  -4.604  1.00 10.00      A   
ATOM   2415  O   GLU   271       3.731  -0.918  -4.591  1.00 10.00      A   
ATOM   2416  N   GLY   272       4.966   0.921  -4.166  1.00 10.00      A   
ATOM   2417  HN  GLY   272       5.849   1.347  -4.238  1.00 10.00      A   
ATOM   2418  CA  GLY   272       3.854   1.661  -3.591  1.00 10.00      A   
ATOM   2419  C   GLY   272       2.704   1.833  -4.562  1.00 10.00      A   
ATOM   2420  O   GLY   272       1.536   1.686  -4.190  1.00 10.00      A   
ATOM   2421  N   PHE   273       3.042   2.127  -5.809  1.00 10.00      A   
ATOM   2422  HN  PHE   273       3.991   2.224  -6.029  1.00 10.00      A   
ATOM   2423  CA  PHE   273       2.052   2.321  -6.861  1.00 10.00      A   
ATOM   2424  CB  PHE   273       2.761   2.615  -8.186  1.00 10.00      A   
ATOM   2425  CG  PHE   273       1.839   2.885  -9.342  1.00 10.00      A   
ATOM   2426  CD1 PHE   273       1.268   4.136  -9.515  1.00 10.00      A   
ATOM   2427  CD2 PHE   273       1.552   1.890 -10.262  1.00 10.00      A   
ATOM   2428  CE1 PHE   273       0.430   4.388 -10.584  1.00 10.00      A   
ATOM   2429  CE2 PHE   273       0.714   2.136 -11.332  1.00 10.00      A   
ATOM   2430  CZ  PHE   273       0.152   3.386 -11.494  1.00 10.00      A   
ATOM   2431  C   PHE   273       1.151   1.095  -7.007  1.00 10.00      A   
ATOM   2432  O   PHE   273      -0.076   1.211  -7.013  1.00 10.00      A   
ATOM   2433  N   SER   274       1.766  -0.075  -7.097  1.00 10.00      A   
ATOM   2434  HN  SER   274       2.748  -0.107  -7.062  1.00 10.00      A   
ATOM   2435  CA  SER   274       1.021  -1.315  -7.254  1.00 10.00      A   
ATOM   2436  CB  SER   274       1.934  -2.434  -7.752  1.00 10.00      A   
ATOM   2437  OG  SER   274       2.734  -1.990  -8.836  1.00 10.00      A   
ATOM   2438  HG  SER   274       3.515  -1.539  -8.491  1.00 10.00      A   
ATOM   2439  C   SER   274       0.319  -1.731  -5.965  1.00 10.00      A   
ATOM   2440  O   SER   274      -0.795  -2.244  -6.007  1.00 10.00      A   
ATOM   2441  N   LEU   275       0.968  -1.506  -4.826  1.00 10.00      A   
ATOM   2442  HN  LEU   275       1.860  -1.093  -4.856  1.00 10.00      A   
ATOM   2443  CA  LEU   275       0.393  -1.868  -3.530  1.00 10.00      A   
ATOM   2444  CB  LEU   275       1.370  -1.570  -2.391  1.00 10.00      A   
ATOM   2445  CG  LEU   275       2.552  -2.530  -2.238  1.00 10.00      A   
ATOM   2446  CD1 LEU   275       3.474  -2.063  -1.124  1.00 10.00      A   
ATOM   2447  CD2 LEU   275       2.066  -3.946  -1.971  1.00 10.00      A   
ATOM   2448  C   LEU   275      -0.932  -1.156  -3.282  1.00 10.00      A   
ATOM   2449  O   LEU   275      -1.881  -1.754  -2.775  1.00 10.00      A   
ATOM   2450  N   THR   276      -0.989   0.118  -3.644  1.00 10.00      A   
ATOM   2451  HN  THR   276      -0.196   0.537  -4.038  1.00 10.00      A   
ATOM   2452  CA  THR   276      -2.197   0.914  -3.468  1.00 10.00      A   
ATOM   2453  CB  THR   276      -1.956   2.379  -3.900  1.00 10.00      A   
ATOM   2454  OG1 THR   276      -0.743   2.862  -3.302  1.00 10.00      A   
ATOM   2455  HG1 THR   276       0.018   2.513  -3.782  1.00 10.00      A   
ATOM   2456  CG2 THR   276      -3.114   3.266  -3.465  1.00 10.00      A   
ATOM   2457  C   THR   276      -3.355   0.323  -4.278  1.00 10.00      A   
ATOM   2458  O   THR   276      -4.459   0.139  -3.765  1.00 10.00      A   
ATOM   2459  N   MET   277      -3.080  -0.005  -5.535  1.00 10.00      A   
ATOM   2460  HN  MET   277      -2.171   0.133  -5.876  1.00 10.00      A   
ATOM   2461  CA  MET   277      -4.092  -0.568  -6.424  1.00 10.00      A   
ATOM   2462  CB  MET   277      -3.598  -0.544  -7.874  1.00 10.00      A   
ATOM   2463  CG  MET   277      -3.341   0.850  -8.426  1.00 10.00      A   
ATOM   2464  SD  MET   277      -4.842   1.663  -9.009  1.00 10.00      A   
ATOM   2465  CE  MET   277      -5.134   0.775 -10.538  1.00 10.00      A   
ATOM   2466  C   MET   277      -4.461  -1.994  -6.024  1.00 10.00      A   
ATOM   2467  O   MET   277      -5.621  -2.390  -6.118  1.00 10.00      A   
ATOM   2468  N   LEU   278      -3.466  -2.747  -5.573  1.00 10.00      A   
ATOM   2469  HN  LEU   278      -2.567  -2.353  -5.518  1.00 10.00      A   
ATOM   2470  CA  LEU   278      -3.649  -4.141  -5.167  1.00 10.00      A   
ATOM   2471  CB  LEU   278      -2.308  -4.741  -4.725  1.00 10.00      A   
ATOM   2472  CG  LEU   278      -2.318  -6.215  -4.313  1.00 10.00      A   
ATOM   2473  CD1 LEU   278      -2.405  -7.116  -5.536  1.00 10.00      A   
ATOM   2474  CD2 LEU   278      -1.083  -6.547  -3.487  1.00 10.00      A   
ATOM   2475  C   LEU   278      -4.683  -4.305  -4.055  1.00 10.00      A   
ATOM   2476  O   LEU   278      -5.602  -5.113  -4.170  1.00 10.00      A   
ATOM   2477  N   ILE   279      -4.536  -3.543  -2.982  1.00 10.00      A   
ATOM   2478  HN  ILE   279      -3.798  -2.899  -2.946  1.00 10.00      A   
ATOM   2479  CA  ILE   279      -5.456  -3.644  -1.855  1.00 10.00      A   
ATOM   2480  CB  ILE   279      -4.774  -3.247  -0.525  1.00 10.00      A   
ATOM   2481  CG1 ILE   279      -3.526  -4.108  -0.308  1.00 10.00      A   
ATOM   2482  CG2 ILE   279      -5.736  -3.395   0.650  1.00 10.00      A   
ATOM   2483  CD1 ILE   279      -2.714  -3.729   0.908  1.00 10.00      A   
ATOM   2484  C   ILE   279      -6.719  -2.818  -2.078  1.00 10.00      A   
ATOM   2485  O   ILE   279      -7.815  -3.229  -1.693  1.00 10.00      A   
ATOM   2486  N   GLY   280      -6.566  -1.670  -2.728  1.00 10.00      A   
ATOM   2487  HN  GLY   280      -5.670  -1.408  -3.038  1.00 10.00      A   
ATOM   2488  CA  GLY   280      -7.698  -0.791  -2.980  1.00 10.00      A   
ATOM   2489  C   GLY   280      -8.762  -1.400  -3.877  1.00 10.00      A   
ATOM   2490  O   GLY   280      -9.922  -0.990  -3.838  1.00 10.00      A   
ATOM   2491  N   VAL   281      -8.377  -2.384  -4.676  1.00 10.00      A   
ATOM   2492  HN  VAL   281      -7.439  -2.673  -4.664  1.00 10.00      A   
ATOM   2493  CA  VAL   281      -9.309  -3.040  -5.586  1.00 10.00      A   
ATOM   2494  CB  VAL   281      -8.573  -3.629  -6.811  1.00 10.00      A   
ATOM   2495  CG1 VAL   281      -7.864  -4.925  -6.455  1.00 10.00      A   
ATOM   2496  CG2 VAL   281      -9.515  -3.825  -7.987  1.00 10.00      A   
ATOM   2497  C   VAL   281     -10.116  -4.137  -4.879  1.00 10.00      A   
ATOM   2498  O   VAL   281     -11.016  -4.740  -5.465  1.00 10.00      A   
ATOM   2499  N   SER   282      -9.807  -4.393  -3.615  1.00 10.00      A   
ATOM   2500  HN  SER   282      -9.086  -3.886  -3.177  1.00 10.00      A   
ATOM   2501  CA  SER   282     -10.517  -5.421  -2.874  1.00 10.00      A   
ATOM   2502  CB  SER   282      -9.614  -6.627  -2.618  1.00 10.00      A   
ATOM   2503  OG  SER   282     -10.379  -7.811  -2.457  1.00 10.00      A   
ATOM   2504  HG  SER   282      -9.890  -8.437  -1.906  1.00 10.00      A   
ATOM   2505  C   SER   282     -11.092  -4.887  -1.565  1.00 10.00      A   
ATOM   2506  O   SER   282     -11.463  -5.659  -0.679  1.00 10.00      A   
ATOM   2507  N   ILE   283     -11.192  -3.569  -1.451  1.00 10.00      A   
ATOM   2508  HN  ILE   283     -10.902  -2.997  -2.196  1.00 10.00      A   
ATOM   2509  CA  ILE   283     -11.734  -2.957  -0.239  1.00 10.00      A   
ATOM   2510  CB  ILE   283     -11.518  -1.429  -0.186  1.00 10.00      A   
ATOM   2511  CG1 ILE   283     -12.033  -0.754  -1.463  1.00 10.00      A   
ATOM   2512  CG2 ILE   283     -10.046  -1.111   0.037  1.00 10.00      A   
ATOM   2513  CD1 ILE   283     -11.955   0.759  -1.437  1.00 10.00      A   
ATOM   2514  C   ILE   283     -13.216  -3.287  -0.082  1.00 10.00      A   
ATOM   2515  O   ILE   283     -13.742  -3.340   1.032  1.00 10.00      A   
ATOM   2516  N   GLY   284     -13.873  -3.533  -1.210  1.00 10.00      A   
ATOM   2517  HN  GLY   284     -13.393  -3.479  -2.066  1.00 10.00      A   
ATOM   2518  CA  GLY   284     -15.279  -3.874  -1.194  1.00 10.00      A   
ATOM   2519  C   GLY   284     -15.510  -5.267  -0.644  1.00 10.00      A   
ATOM   2520  O   GLY   284     -16.542  -5.540  -0.034  1.00 10.00      A   
ATOM   2521  N   THR   285     -14.545  -6.152  -0.845  1.00 10.00      A   
ATOM   2522  HN  THR   285     -13.743  -5.885  -1.342  1.00 10.00      A   
ATOM   2523  CA  THR   285     -14.648  -7.519  -0.360  1.00 10.00      A   
ATOM   2524  CB  THR   285     -13.825  -8.475  -1.246  1.00 10.00      A   
ATOM   2525  OG1 THR   285     -13.140  -7.715  -2.258  1.00 10.00      A   
ATOM   2526  HG1 THR   285     -12.184  -7.738  -2.083  1.00 10.00      A   
ATOM   2527  CG2 THR   285     -14.731  -9.498  -1.913  1.00 10.00      A   
ATOM   2528  C   THR   285     -14.159  -7.622   1.085  1.00 10.00      A   
ATOM   2529  O   THR   285     -14.319  -8.654   1.736  1.00 10.00      A   
ATOM   2530  N   ALA   286     -13.573  -6.540   1.585  1.00 10.00      A   
ATOM   2531  HN  ALA   286     -13.486  -5.741   1.023  1.00 10.00      A   
ATOM   2532  CA  ALA   286     -13.053  -6.510   2.944  1.00 10.00      A   
ATOM   2533  CB  ALA   286     -11.784  -5.680   3.006  1.00 10.00      A   
ATOM   2534  C   ALA   286     -14.094  -6.001   3.938  1.00 10.00      A   
ATOM   2535  O   ALA   286     -14.515  -6.738   4.831  1.00 10.00      A   
ATOM   2536  N   SER   287     -14.500  -4.744   3.788  1.00 10.00      A   
ATOM   2537  HN  SER   287     -14.112  -4.193   3.076  1.00 10.00      A   
ATOM   2538  CA  SER   287     -15.500  -4.162   4.678  1.00 10.00      A   
ATOM   2539  CB  SER   287     -15.374  -2.637   4.724  1.00 10.00      A   
ATOM   2540  OG  SER   287     -14.253  -2.239   5.502  1.00 10.00      A   
ATOM   2541  HG  SER   287     -13.434  -2.571   5.089  1.00 10.00      A   
ATOM   2542  C   SER   287     -16.909  -4.591   4.267  1.00 10.00      A   
ATOM   2543  O   SER   287     -17.794  -4.724   5.108  1.00 10.00      A   
ATOM   2544  N   SER   288     -17.086  -4.815   2.963  1.00 10.00      A   
ATOM   2545  HN  SER   288     -16.324  -4.677   2.365  1.00 10.00      A   
ATOM   2546  CA  SER   288     -18.359  -5.252   2.371  1.00 10.00      A   
ATOM   2547  CB  SER   288     -18.781  -6.663   2.815  1.00 10.00      A   
ATOM   2548  OG  SER   288     -19.112  -6.721   4.191  1.00 10.00      A   
ATOM   2549  HG  SER   288     -18.669  -5.992   4.656  1.00 10.00      A   
ATOM   2550  C   SER   288     -19.504  -4.236   2.476  1.00 10.00      A   
ATOM   2551  O   SER   288     -19.665  -3.539   3.479  1.00 10.00      A   
ATOM   2552  N   ILE   289     -20.306  -4.171   1.415  1.00 10.00      A   
ATOM   2553  HN  ILE   289     -20.122  -4.751   0.643  1.00 10.00      A   
ATOM   2554  CA  ILE   289     -21.444  -3.261   1.353  1.00 10.00      A   
ATOM   2555  CB  ILE   289     -22.038  -3.205  -0.083  1.00 10.00      A   
ATOM   2556  CG1 ILE   289     -23.297  -2.334  -0.143  1.00 10.00      A   
ATOM   2557  CG2 ILE   289     -22.332  -4.604  -0.611  1.00 10.00      A   
ATOM   2558  CD1 ILE   289     -23.054  -0.875   0.168  1.00 10.00      A   
ATOM   2559  C   ILE   289     -22.530  -3.672   2.348  1.00 10.00      A   
ATOM   2560  O   ILE   289     -23.272  -2.831   2.854  1.00 10.00      A   
ATOM   2561  N   TYR   290     -22.585  -4.969   2.648  1.00 10.00      A   
ATOM   2562  HN  TYR   290     -21.938  -5.575   2.237  1.00 10.00      A   
ATOM   2563  CA  TYR   290     -23.578  -5.519   3.565  1.00 10.00      A   
ATOM   2564  CB  TYR   290     -23.344  -7.019   3.773  1.00 10.00      A   
ATOM   2565  CG  TYR   290     -23.220  -7.787   2.479  1.00 10.00      A   
ATOM   2566  CD1 TYR   290     -21.977  -8.166   1.989  1.00 10.00      A   
ATOM   2567  CD2 TYR   290     -24.345  -8.123   1.734  1.00 10.00      A   
ATOM   2568  CE1 TYR   290     -21.854  -8.852   0.796  1.00 10.00      A   
ATOM   2569  CE2 TYR   290     -24.233  -8.813   0.543  1.00 10.00      A   
ATOM   2570  CZ  TYR   290     -22.986  -9.173   0.080  1.00 10.00      A   
ATOM   2571  OH  TYR   290     -22.869  -9.854  -1.110  1.00 10.00      A   
ATOM   2572  HH  TYR   290     -22.136 -10.479  -1.050  1.00 10.00      A   
ATOM   2573  C   TYR   290     -23.607  -4.781   4.901  1.00 10.00      A   
ATOM   2574  O   TYR   290     -24.675  -4.545   5.464  1.00 10.00      A   
ATOM   2575  N   VAL   291     -22.434  -4.398   5.392  1.00 10.00      A   
ATOM   2576  HN  VAL   291     -21.615  -4.600   4.890  1.00 10.00      A   
ATOM   2577  CA  VAL   291     -22.338  -3.679   6.660  1.00 10.00      A   
ATOM   2578  CB  VAL   291     -20.869  -3.487   7.100  1.00 10.00      A   
ATOM   2579  CG1 VAL   291     -20.788  -2.670   8.385  1.00 10.00      A   
ATOM   2580  CG2 VAL   291     -20.192  -4.837   7.285  1.00 10.00      A   
ATOM   2581  C   VAL   291     -23.030  -2.320   6.554  1.00 10.00      A   
ATOM   2582  O   VAL   291     -23.806  -1.933   7.430  1.00 10.00      A   
ATOM   2583  N   ALA   292     -22.763  -1.618   5.460  1.00 10.00      A   
ATOM   2584  HN  ALA   292     -22.159  -1.998   4.787  1.00 10.00      A   
ATOM   2585  CA  ALA   292     -23.349  -0.307   5.222  1.00 10.00      A   
ATOM   2586  CB  ALA   292     -22.691   0.349   4.020  1.00 10.00      A   
ATOM   2587  C   ALA   292     -24.858  -0.413   5.016  1.00 10.00      A   
ATOM   2588  O   ALA   292     -25.627   0.381   5.565  1.00 10.00      A   
ATOM   2589  N   SER   293     -25.275  -1.404   4.232  1.00 10.00      A   
ATOM   2590  HN  SER   293     -24.610  -2.002   3.818  1.00 10.00      A   
ATOM   2591  CA  SER   293     -26.689  -1.625   3.955  1.00 10.00      A   
ATOM   2592  CB  SER   293     -26.868  -2.804   2.993  1.00 10.00      A   
ATOM   2593  OG  SER   293     -26.017  -2.677   1.865  1.00 10.00      A   
ATOM   2594  HG  SER   293     -26.358  -1.993   1.281  1.00 10.00      A   
ATOM   2595  C   SER   293     -27.466  -1.872   5.245  1.00 10.00      A   
ATOM   2596  O   SER   293     -28.571  -1.360   5.420  1.00 10.00      A   
ATOM   2597  N   ALA   294     -26.875  -2.646   6.149  1.00 10.00      A   
ATOM   2598  HN  ALA   294     -25.992  -3.025   5.950  1.00 10.00      A   
ATOM   2599  CA  ALA   294     -27.509  -2.961   7.425  1.00 10.00      A   
ATOM   2600  CB  ALA   294     -26.723  -4.035   8.161  1.00 10.00      A   
ATOM   2601  C   ALA   294     -27.648  -1.710   8.292  1.00 10.00      A   
ATOM   2602  O   ALA   294     -28.654  -1.526   8.981  1.00 10.00      A   
ATOM   2603  N   LEU   295     -26.638  -0.848   8.243  1.00 10.00      A   
ATOM   2604  HN  LEU   295     -25.866  -1.048   7.671  1.00 10.00      A   
ATOM   2605  CA  LEU   295     -26.653   0.387   9.017  1.00 10.00      A   
ATOM   2606  CB  LEU   295     -25.273   1.055   9.008  1.00 10.00      A   
ATOM   2607  CG  LEU   295     -24.166   0.323   9.773  1.00 10.00      A   
ATOM   2608  CD1 LEU   295     -22.828   1.019   9.573  1.00 10.00      A   
ATOM   2609  CD2 LEU   295     -24.505   0.229  11.255  1.00 10.00      A   
ATOM   2610  C   LEU   295     -27.710   1.344   8.475  1.00 10.00      A   
ATOM   2611  O   LEU   295     -28.433   1.987   9.238  1.00 10.00      A   
ATOM   2612  N   ALA   296     -27.800   1.426   7.154  1.00 10.00      A   
ATOM   2613  HN  ALA   296     -27.188   0.893   6.599  1.00 10.00      A   
ATOM   2614  CA  ALA   296     -28.774   2.293   6.505  1.00 10.00      A   
ATOM   2615  CB  ALA   296     -28.437   2.466   5.033  1.00 10.00      A   
ATOM   2616  C   ALA   296     -30.184   1.736   6.670  1.00 10.00      A   
ATOM   2617  O   ALA   296     -31.167   2.480   6.650  1.00 10.00      A   
ATOM   2618  N   LEU   297     -30.271   0.421   6.840  1.00 10.00      A   
ATOM   2619  HN  LEU   297     -29.448  -0.114   6.837  1.00 10.00      A   
ATOM   2620  CA  LEU   297     -31.553  -0.251   7.017  1.00 10.00      A   
ATOM   2621  CB  LEU   297     -31.371  -1.771   7.075  1.00 10.00      A   
ATOM   2622  CG  LEU   297     -32.648  -2.606   6.954  1.00 10.00      A   
ATOM   2623  CD1 LEU   297     -33.164  -2.595   5.524  1.00 10.00      A   
ATOM   2624  CD2 LEU   297     -32.413  -4.029   7.431  1.00 10.00      A   
ATOM   2625  C   LEU   297     -32.239   0.238   8.284  1.00 10.00      A   
ATOM   2626  O   LEU   297     -33.432   0.525   8.281  1.00 10.00      A   
ATOM   2627  N   LYS   298     -31.473   0.340   9.365  1.00 10.00      A   
ATOM   2628  HN  LYS   298     -30.527   0.087   9.306  1.00 10.00      A   
ATOM   2629  CA  LYS   298     -32.006   0.805  10.636  1.00 10.00      A   
ATOM   2630  CB  LYS   298     -30.989   0.597  11.763  1.00 10.00      A   
ATOM   2631  CG  LYS   298     -31.540   0.893  13.148  1.00 10.00      A   
ATOM   2632  CD  LYS   298     -30.500   0.662  14.231  1.00 10.00      A   
ATOM   2633  CE  LYS   298     -31.073   0.963  15.607  1.00 10.00      A   
ATOM   2634  NZ  LYS   298     -30.116   0.632  16.695  1.00 10.00      A   
ATOM   2635  HZ1 LYS   298     -30.547   0.819  17.624  1.00 10.00      A   
ATOM   2636  HZ2 LYS   298     -29.253   1.206  16.605  1.00 10.00      A   
ATOM   2637  HZ3 LYS   298     -29.853  -0.372  16.646  1.00 10.00      A   
ATOM   2638  C   LYS   298     -32.412   2.274  10.538  1.00 10.00      A   
ATOM   2639  O   LYS   298     -33.385   2.705  11.159  1.00 10.00      A   
ATOM   2640  N   LEU   299     -31.667   3.031   9.743  1.00 10.00      A   
ATOM   2641  HN  LEU   299     -30.905   2.627   9.276  1.00 10.00      A   
ATOM   2642  CA  LEU   299     -31.948   4.445   9.547  1.00 10.00      A   
ATOM   2643  CB  LEU   299     -30.811   5.113   8.775  1.00 10.00      A   
ATOM   2644  CG  LEU   299     -29.458   5.161   9.484  1.00 10.00      A   
ATOM   2645  CD1 LEU   299     -28.362   5.576   8.516  1.00 10.00      A   
ATOM   2646  CD2 LEU   299     -29.510   6.107  10.675  1.00 10.00      A   
ATOM   2647  C   LEU   299     -33.266   4.633   8.804  1.00 10.00      A   
ATOM   2648  O   LEU   299     -34.009   5.576   9.067  1.00 10.00      A   
ATOM   2649  N   GLY   300     -33.557   3.718   7.889  1.00 10.00      A   
ATOM   2650  HN  GLY   300     -32.933   2.976   7.732  1.00 10.00      A   
ATOM   2651  CA  GLY   300     -34.786   3.798   7.123  1.00 10.00      A   
ATOM   2652  C   GLY   300     -35.884   2.937   7.716  1.00 10.00      A   
ATOM   2653  O   GLY   300     -36.888   2.653   7.059  1.00 10.00      A   
ATOM   2654  N   MET   301     -35.694   2.526   8.963  1.00 10.00      A   
ATOM   2655  HN  MET   301     -34.879   2.795   9.432  1.00 10.00      A   
ATOM   2656  CA  MET   301     -36.661   1.692   9.658  1.00 10.00      A   
ATOM   2657  CB  MET   301     -35.995   0.389  10.119  1.00 10.00      A   
ATOM   2658  CG  MET   301     -36.957  -0.664  10.651  1.00 10.00      A   
ATOM   2659  SD  MET   301     -36.129  -2.212  11.079  1.00 10.00      A   
ATOM   2660  CE  MET   301     -35.370  -2.631   9.512  1.00 10.00      A   
ATOM   2661  C   MET   301     -37.245   2.434  10.852  1.00 10.00      A   
ATOM   2662  O   MET   301     -36.650   2.463  11.931  1.00 10.00      A   
ATOM   2663  N   LYS   302     -38.394   3.060  10.645  1.00 10.00      A   
ATOM   2664  HN  LYS   302     -38.808   3.022   9.759  1.00 10.00      A   
ATOM   2665  CB  LYS   302     -39.954   4.890  11.120  1.00 10.00      A   
ATOM   2666  CG  LYS   302     -39.232   5.889  10.229  1.00 10.00      A   
ATOM   2667  CD  LYS   302     -40.188   6.959   9.722  1.00 10.00      A   
ATOM   2668  CE  LYS   302     -39.551   7.806   8.627  1.00 10.00      A   
ATOM   2669  NZ  LYS   302     -40.458   8.882   8.140  1.00 10.00      A   
ATOM   2670  HZ1 LYS   302     -41.351   8.472   7.810  1.00 10.00      A   
ATOM   2671  HZ2 LYS   302     -40.015   9.394   7.351  1.00 10.00      A   
ATOM   2672  HZ3 LYS   302     -40.659   9.558   8.904  1.00 10.00      A   
ATOM   2673  CA  LYS   302     -39.064   3.790  11.706  1.00 10.00      A   
ATOM   2674  C   LYS   302     -39.916   2.820  12.506  1.00 10.00      A   
ATOM   2675  O   LYS   302     -39.715   2.712  13.734  1.00 10.00      A   
ATOM   2676  OXT LYS   302     -40.764   2.142  11.885  1.00 10.00      A   
ATOM   2677  CB  LEU    60     -11.574 -20.435 -11.138  1.00 10.00      B   
ATOM   2678  CG  LEU    60     -12.752 -21.385 -11.362  1.00 10.00      B   
ATOM   2679  CD1 LEU    60     -12.323 -22.568 -12.215  1.00 10.00      B   
ATOM   2680  CD2 LEU    60     -13.329 -21.860 -10.037  1.00 10.00      B   
ATOM   2681  C   LEU    60     -10.590 -18.336 -10.190  1.00 10.00      B   
ATOM   2682  O   LEU    60     -10.031 -18.215  -9.097  1.00 10.00      B   
ATOM   2683  N   LEU    60     -12.942 -18.374 -10.949  1.00 10.00      B   
ATOM   2684  HT1 LEU    60     -12.663 -18.069 -11.904  1.00 10.00      B   
ATOM   2685  HT2 LEU    60     -13.144 -17.533 -10.374  1.00 10.00      B   
ATOM   2686  HT3 LEU    60     -13.807 -18.943 -11.018  1.00 10.00      B   
ATOM   2687  CA  LEU    60     -11.859 -19.168 -10.326  1.00 10.00      B   
ATOM   2688  N   LEU    61     -10.138 -17.756 -11.300  1.00 10.00      B   
ATOM   2689  HN  LEU    61     -10.618 -17.896 -12.148  1.00 10.00      B   
ATOM   2690  CA  LEU    61      -8.935 -16.929 -11.296  1.00 10.00      B   
ATOM   2691  CB  LEU    61      -8.535 -16.560 -12.724  1.00 10.00      B   
ATOM   2692  CG  LEU    61      -8.023 -17.706 -13.601  1.00 10.00      B   
ATOM   2693  CD1 LEU    61      -7.891 -17.254 -15.046  1.00 10.00      B   
ATOM   2694  CD2 LEU    61      -6.690 -18.223 -13.078  1.00 10.00      B   
ATOM   2695  C   LEU    61      -9.150 -15.667 -10.466  1.00 10.00      B   
ATOM   2696  O   LEU    61      -8.208 -15.121  -9.888  1.00 10.00      B   
ATOM   2697  N   THR    62     -10.399 -15.224 -10.408  1.00 10.00      B   
ATOM   2698  HN  THR    62     -11.097 -15.708 -10.897  1.00 10.00      B   
ATOM   2699  CA  THR    62     -10.777 -14.041  -9.655  1.00 10.00      B   
ATOM   2700  CB  THR    62     -12.287 -13.794  -9.815  1.00 10.00      B   
ATOM   2701  OG1 THR    62     -12.946 -15.057 -10.033  1.00 10.00      B   
ATOM   2702  HG1 THR    62     -13.876 -14.975  -9.789  1.00 10.00      B   
ATOM   2703  CG2 THR    62     -12.552 -12.880 -11.002  1.00 10.00      B   
ATOM   2704  C   THR    62     -10.450 -14.207  -8.170  1.00 10.00      B   
ATOM   2705  O   THR    62      -9.836 -13.333  -7.553  1.00 10.00      B   
ATOM   2706  N   THR    63     -10.851 -15.342  -7.611  1.00 10.00      B   
ATOM   2707  HN  THR    63     -11.327 -16.002  -8.156  1.00 10.00      B   
ATOM   2708  CA  THR    63     -10.609 -15.637  -6.208  1.00 10.00      B   
ATOM   2709  CB  THR    63     -11.345 -16.923  -5.796  1.00 10.00      B   
ATOM   2710  OG1 THR    63     -11.884 -17.544  -6.973  1.00 10.00      B   
ATOM   2711  HG1 THR    63     -11.505 -18.430  -7.066  1.00 10.00      B   
ATOM   2712  CG2 THR    63     -12.473 -16.603  -4.829  1.00 10.00      B   
ATOM   2713  C   THR    63      -9.118 -15.801  -5.939  1.00 10.00      B   
ATOM   2714  O   THR    63      -8.616 -15.384  -4.895  1.00 10.00      B   
ATOM   2715  N   LYS    64      -8.415 -16.393  -6.901  1.00 10.00      B   
ATOM   2716  HN  LYS    64      -8.880 -16.699  -7.706  1.00 10.00      B   
ATOM   2717  CA  LYS    64      -6.975 -16.608  -6.785  1.00 10.00      B   
ATOM   2718  CB  LYS    64      -6.449 -17.435  -7.961  1.00 10.00      B   
ATOM   2719  CG  LYS    64      -6.897 -18.886  -7.956  1.00 10.00      B   
ATOM   2720  CD  LYS    64      -6.069 -19.714  -8.920  1.00 10.00      B   
ATOM   2721  CE  LYS    64      -6.300 -21.199  -8.713  1.00 10.00      B   
ATOM   2722  NZ  LYS    64      -5.180 -22.008  -9.258  1.00 10.00      B   
ATOM   2723  HZ1 LYS    64      -5.212 -22.012 -10.297  1.00 10.00      B   
ATOM   2724  HZ2 LYS    64      -5.246 -22.986  -8.917  1.00 10.00      B   
ATOM   2725  HZ3 LYS    64      -4.270 -21.610  -8.952  1.00 10.00      B   
ATOM   2726  C   LYS    64      -6.235 -15.278  -6.720  1.00 10.00      B   
ATOM   2727  O   LYS    64      -5.203 -15.157  -6.058  1.00 10.00      B   
ATOM   2728  N   GLY    65      -6.771 -14.285  -7.413  1.00 10.00      B   
ATOM   2729  HN  GLY    65      -7.592 -14.447  -7.929  1.00 10.00      B   
ATOM   2730  CA  GLY    65      -6.160 -12.976  -7.419  1.00 10.00      B   
ATOM   2731  C   GLY    65      -6.433 -12.224  -6.135  1.00 10.00      B   
ATOM   2732  O   GLY    65      -5.520 -11.659  -5.532  1.00 10.00      B   
ATOM   2733  N   LYS    66      -7.690 -12.238  -5.699  1.00 10.00      B   
ATOM   2734  HN  LYS    66      -8.370 -12.722  -6.217  1.00 10.00      B   
ATOM   2735  CA  LYS    66      -8.082 -11.542  -4.477  1.00 10.00      B   
ATOM   2736  CB  LYS    66      -9.603 -11.426  -4.349  1.00 10.00      B   
ATOM   2737  CG  LYS    66     -10.212 -10.423  -5.318  1.00 10.00      B   
ATOM   2738  CD  LYS    66     -11.521  -9.850  -4.800  1.00 10.00      B   
ATOM   2739  CE  LYS    66     -11.845  -8.533  -5.488  1.00 10.00      B   
ATOM   2740  NZ  LYS    66     -13.161  -7.987  -5.069  1.00 10.00      B   
ATOM   2741  HZ1 LYS    66     -13.167  -7.810  -4.041  1.00 10.00      B   
ATOM   2742  HZ2 LYS    66     -13.918  -8.664  -5.298  1.00 10.00      B   
ATOM   2743  HZ3 LYS    66     -13.352  -7.094  -5.565  1.00 10.00      B   
ATOM   2744  C   LYS    66      -7.455 -12.166  -3.232  1.00 10.00      B   
ATOM   2745  O   LYS    66      -7.344 -11.517  -2.191  1.00 10.00      B   
ATOM   2746  N   ALA    67      -7.041 -13.423  -3.346  1.00 10.00      B   
ATOM   2747  HN  ALA    67      -7.181 -13.899  -4.193  1.00 10.00      B   
ATOM   2748  CA  ALA    67      -6.400 -14.116  -2.235  1.00 10.00      B   
ATOM   2749  CB  ALA    67      -6.237 -15.595  -2.554  1.00 10.00      B   
ATOM   2750  C   ALA    67      -5.048 -13.477  -1.939  1.00 10.00      B   
ATOM   2751  O   ALA    67      -4.638 -13.370  -0.784  1.00 10.00      B   
ATOM   2752  N   THR    68      -4.371 -13.032  -2.993  1.00 10.00      B   
ATOM   2753  HN  THR    68      -4.753 -13.143  -3.890  1.00 10.00      B   
ATOM   2754  CA  THR    68      -3.072 -12.388  -2.856  1.00 10.00      B   
ATOM   2755  CB  THR    68      -2.408 -12.184  -4.230  1.00 10.00      B   
ATOM   2756  OG1 THR    68      -2.650 -13.335  -5.053  1.00 10.00      B   
ATOM   2757  HG1 THR    68      -2.248 -13.194  -5.918  1.00 10.00      B   
ATOM   2758  CG2 THR    68      -0.905 -11.999  -4.081  1.00 10.00      B   
ATOM   2759  C   THR    68      -3.215 -11.040  -2.149  1.00 10.00      B   
ATOM   2760  O   THR    68      -2.279 -10.562  -1.508  1.00 10.00      B   
ATOM   2761  N   VAL    69      -4.397 -10.439  -2.258  1.00 10.00      B   
ATOM   2762  HN  VAL    69      -5.107 -10.869  -2.782  1.00 10.00      B   
ATOM   2763  CA  VAL    69      -4.661  -9.158  -1.614  1.00 10.00      B   
ATOM   2764  CB  VAL    69      -6.010  -8.557  -2.056  1.00 10.00      B   
ATOM   2765  CG1 VAL    69      -6.264  -7.227  -1.361  1.00 10.00      B   
ATOM   2766  CG2 VAL    69      -6.047  -8.390  -3.564  1.00 10.00      B   
ATOM   2767  C   VAL    69      -4.656  -9.331  -0.101  1.00 10.00      B   
ATOM   2768  O   VAL    69      -4.006  -8.572   0.623  1.00 10.00      B   
ATOM   2769  N   ALA    70      -5.376 -10.343   0.370  1.00 10.00      B   
ATOM   2770  HN  ALA    70      -5.874 -10.907  -0.257  1.00 10.00      B   
ATOM   2771  CA  ALA    70      -5.440 -10.636   1.793  1.00 10.00      B   
ATOM   2772  CB  ALA    70      -6.468 -11.724   2.069  1.00 10.00      B   
ATOM   2773  C   ALA    70      -4.063 -11.069   2.272  1.00 10.00      B   
ATOM   2774  O   ALA    70      -3.617 -10.692   3.357  1.00 10.00      B   
ATOM   2775  N   PHE    71      -3.387 -11.840   1.429  1.00 10.00      B   
ATOM   2776  HN  PHE    71      -3.809 -12.102   0.582  1.00 10.00      B   
ATOM   2777  CA  PHE    71      -2.051 -12.326   1.727  1.00 10.00      B   
ATOM   2778  CB  PHE    71      -1.571 -13.243   0.601  1.00 10.00      B   
ATOM   2779  CG  PHE    71      -0.206 -13.830   0.825  1.00 10.00      B   
ATOM   2780  CD1 PHE    71       0.007 -14.759   1.831  1.00 10.00      B   
ATOM   2781  CD2 PHE    71       0.864 -13.450   0.031  1.00 10.00      B   
ATOM   2782  CE1 PHE    71       1.262 -15.299   2.042  1.00 10.00      B   
ATOM   2783  CE2 PHE    71       2.121 -13.986   0.236  1.00 10.00      B   
ATOM   2784  CZ  PHE    71       2.321 -14.912   1.243  1.00 10.00      B   
ATOM   2785  C   PHE    71      -1.081 -11.163   1.909  1.00 10.00      B   
ATOM   2786  O   PHE    71      -0.207 -11.204   2.774  1.00 10.00      B   
ATOM   2787  N   ALA    72      -1.245 -10.126   1.094  1.00 10.00      B   
ATOM   2788  HN  ALA    72      -1.953 -10.160   0.413  1.00 10.00      B   
ATOM   2789  CA  ALA    72      -0.392  -8.946   1.171  1.00 10.00      B   
ATOM   2790  CB  ALA    72      -0.722  -7.966   0.058  1.00 10.00      B   
ATOM   2791  C   ALA    72      -0.539  -8.271   2.528  1.00 10.00      B   
ATOM   2792  O   ALA    72       0.421  -7.721   3.067  1.00 10.00      B   
ATOM   2793  N   ARG    73      -1.747  -8.319   3.073  1.00 10.00      B   
ATOM   2794  HN  ARG    73      -2.472  -8.766   2.587  1.00 10.00      B   
ATOM   2795  CA  ARG    73      -2.021  -7.728   4.374  1.00 10.00      B   
ATOM   2796  CB  ARG    73      -3.529  -7.616   4.618  1.00 10.00      B   
ATOM   2797  CG  ARG    73      -4.306  -6.956   3.492  1.00 10.00      B   
ATOM   2798  CD  ARG    73      -5.779  -6.817   3.840  1.00 10.00      B   
ATOM   2799  NE  ARG    73      -6.349  -8.071   4.330  1.00 10.00      B   
ATOM   2800  HE  ARG    73      -5.726  -8.729   4.718  1.00 10.00      B   
ATOM   2801  CZ  ARG    73      -7.647  -8.373   4.285  1.00 10.00      B   
ATOM   2802  NH1 ARG    73      -8.521  -7.517   3.770  1.00 10.00      B   
ATOM   2803 HH11 ARG    73      -9.534  -7.759   3.738  1.00 10.00      B   
ATOM   2804 HH12 ARG    73      -8.198  -6.596   3.395  1.00 10.00      B   
ATOM   2805  NH2 ARG    73      -8.071  -9.530   4.768  1.00 10.00      B   
ATOM   2806 HH21 ARG    73      -7.391 -10.206   5.183  1.00 10.00      B   
ATOM   2807 HH22 ARG    73      -9.085  -9.773   4.737  1.00 10.00      B   
ATOM   2808  C   ARG    73      -1.380  -8.573   5.469  1.00 10.00      B   
ATOM   2809  O   ARG    73      -0.807  -8.046   6.423  1.00 10.00      B   
ATOM   2810  N   GLU    74      -1.473  -9.888   5.310  1.00 10.00      B   
ATOM   2811  HN  GLU    74      -1.947 -10.240   4.526  1.00 10.00      B   
ATOM   2812  CA  GLU    74      -0.899 -10.826   6.266  1.00 10.00      B   
ATOM   2813  CB  GLU    74      -1.315 -12.255   5.912  1.00 10.00      B   
ATOM   2814  CG  GLU    74      -2.703 -12.631   6.395  1.00 10.00      B   
ATOM   2815  CD  GLU    74      -3.369 -13.661   5.510  1.00 10.00      B   
ATOM   2816  OE1 GLU    74      -2.838 -14.788   5.385  1.00 10.00      B   
ATOM   2817  OE2 GLU    74      -4.437 -13.352   4.943  1.00 10.00      B   
ATOM   2818  C   GLU    74       0.619 -10.715   6.287  1.00 10.00      B   
ATOM   2819  O   GLU    74       1.238 -10.731   7.351  1.00 10.00      B   
ATOM   2820  N   ALA    75       1.213 -10.614   5.101  1.00 10.00      B   
ATOM   2821  HN  ALA    75       0.662 -10.637   4.286  1.00 10.00      B   
ATOM   2822  CA  ALA    75       2.660 -10.490   4.974  1.00 10.00      B   
ATOM   2823  CB  ALA    75       3.079 -10.653   3.519  1.00 10.00      B   
ATOM   2824  C   ALA    75       3.125  -9.144   5.517  1.00 10.00      B   
ATOM   2825  O   ALA    75       4.241  -9.014   6.021  1.00 10.00      B   
ATOM   2826  N   ARG    76       2.247  -8.150   5.430  1.00 10.00      B   
ATOM   2827  HN  ARG    76       1.369  -8.326   5.026  1.00 10.00      B   
ATOM   2828  CA  ARG    76       2.549  -6.808   5.909  1.00 10.00      B   
ATOM   2829  CB  ARG    76       1.407  -5.851   5.558  1.00 10.00      B   
ATOM   2830  CG  ARG    76       1.698  -4.391   5.851  1.00 10.00      B   
ATOM   2831  CD  ARG    76       0.939  -3.481   4.901  1.00 10.00      B   
ATOM   2832  NE  ARG    76      -0.506  -3.485   5.144  1.00 10.00      B   
ATOM   2833  HE  ARG    76      -0.841  -4.048   5.874  1.00 10.00      B   
ATOM   2834  CZ  ARG    76      -1.378  -2.765   4.430  1.00 10.00      B   
ATOM   2835  NH1 ARG    76      -0.944  -2.003   3.434  1.00 10.00      B   
ATOM   2836 HH11 ARG    76       0.074  -1.966   3.203  1.00 10.00      B   
ATOM   2837 HH12 ARG    76      -1.618  -1.438   2.874  1.00 10.00      B   
ATOM   2838  NH2 ARG    76      -2.679  -2.805   4.711  1.00 10.00      B   
ATOM   2839 HH21 ARG    76      -3.038  -3.402   5.490  1.00 10.00      B   
ATOM   2840 HH22 ARG    76      -3.359  -2.232   4.151  1.00 10.00      B   
ATOM   2841  C   ARG    76       2.812  -6.812   7.414  1.00 10.00      B   
ATOM   2842  O   ARG    76       3.678  -6.088   7.906  1.00 10.00      B   
ATOM   2843  N   THR    77       2.071  -7.645   8.135  1.00 10.00      B   
ATOM   2844  HN  THR    77       1.394  -8.195   7.683  1.00 10.00      B   
ATOM   2845  CA  THR    77       2.224  -7.761   9.580  1.00 10.00      B   
ATOM   2846  CB  THR    77       1.148  -8.694  10.169  1.00 10.00      B   
ATOM   2847  OG1 THR    77      -0.134  -8.326   9.636  1.00 10.00      B   
ATOM   2848  HG1 THR    77      -0.818  -8.870  10.045  1.00 10.00      B   
ATOM   2849  CG2 THR    77       1.108  -8.587  11.688  1.00 10.00      B   
ATOM   2850  C   THR    77       3.618  -8.290   9.934  1.00 10.00      B   
ATOM   2851  O   THR    77       4.210  -7.895  10.940  1.00 10.00      B   
ATOM   2852  N   GLU    78       4.149  -9.151   9.076  1.00 10.00      B   
ATOM   2853  HN  GLU    78       3.645  -9.396   8.272  1.00 10.00      B   
ATOM   2854  CA  GLU    78       5.466  -9.733   9.287  1.00 10.00      B   
ATOM   2855  CB  GLU    78       5.654 -10.954   8.386  1.00 10.00      B   
ATOM   2856  CG  GLU    78       4.511 -11.953   8.461  1.00 10.00      B   
ATOM   2857  CD  GLU    78       4.506 -12.747   9.750  1.00 10.00      B   
ATOM   2858  OE1 GLU    78       4.818 -13.956   9.705  1.00 10.00      B   
ATOM   2859  OE2 GLU    78       4.188 -12.175  10.814  1.00 10.00      B   
ATOM   2860  C   GLU    78       6.551  -8.696   9.011  1.00 10.00      B   
ATOM   2861  O   GLU    78       7.582  -8.668   9.685  1.00 10.00      B   
ATOM   2862  N   VAL    79       6.296  -7.831   8.030  1.00 10.00      B   
ATOM   2863  HN  VAL    79       5.455  -7.913   7.529  1.00 10.00      B   
ATOM   2864  CA  VAL    79       7.239  -6.774   7.663  1.00 10.00      B   
ATOM   2865  CB  VAL    79       6.787  -6.026   6.386  1.00 10.00      B   
ATOM   2866  CG1 VAL    79       7.772  -4.929   6.007  1.00 10.00      B   
ATOM   2867  CG2 VAL    79       6.616  -7.002   5.233  1.00 10.00      B   
ATOM   2868  C   VAL    79       7.406  -5.781   8.815  1.00 10.00      B   
ATOM   2869  O   VAL    79       8.473  -5.192   8.999  1.00 10.00      B   
ATOM   2870  N   ARG    80       6.353  -5.626   9.607  1.00 10.00      B   
ATOM   2871  HN  ARG    80       5.537  -6.139   9.418  1.00 10.00      B   
ATOM   2872  CA  ARG    80       6.370  -4.715  10.748  1.00 10.00      B   
ATOM   2873  CB  ARG    80       4.958  -4.562  11.324  1.00 10.00      B   
ATOM   2874  CG  ARG    80       3.974  -3.890  10.384  1.00 10.00      B   
ATOM   2875  CD  ARG    80       2.545  -4.330  10.665  1.00 10.00      B   
ATOM   2876  NE  ARG    80       2.037  -3.816  11.939  1.00 10.00      B   
ATOM   2877  HE  ARG    80       2.563  -3.105  12.375  1.00 10.00      B   
ATOM   2878  CZ  ARG    80       0.921  -4.249  12.533  1.00 10.00      B   
ATOM   2879  NH1 ARG    80       0.191  -5.210  11.970  1.00 10.00      B   
ATOM   2880 HH11 ARG    80       0.483  -5.630  11.065  1.00 10.00      B   
ATOM   2881 HH12 ARG    80      -0.679  -5.551  12.438  1.00 10.00      B   
ATOM   2882  NH2 ARG    80       0.527  -3.709  13.683  1.00 10.00      B   
ATOM   2883 HH21 ARG    80       1.089  -2.947  14.129  1.00 10.00      B   
ATOM   2884 HH22 ARG    80      -0.345  -4.042  14.148  1.00 10.00      B   
ATOM   2885  C   ARG    80       7.317  -5.216  11.836  1.00 10.00      B   
ATOM   2886  O   ARG    80       7.714  -4.465  12.729  1.00 10.00      B   
ATOM   2887  N   LYS    81       7.679  -6.488  11.751  1.00 10.00      B   
ATOM   2888  HN  LYS    81       7.343  -7.033  11.007  1.00 10.00      B   
ATOM   2889  CA  LYS    81       8.567  -7.097  12.728  1.00 10.00      B   
ATOM   2890  CB  LYS    81       8.071  -8.496  13.096  1.00 10.00      B   
ATOM   2891  CG  LYS    81       6.596  -8.537  13.455  1.00 10.00      B   
ATOM   2892  CD  LYS    81       6.099  -9.957  13.646  1.00 10.00      B   
ATOM   2893  CE  LYS    81       4.581 -10.006  13.597  1.00 10.00      B   
ATOM   2894  NZ  LYS    81       4.050 -11.290  14.118  1.00 10.00      B   
ATOM   2895  HZ1 LYS    81       4.492 -12.088  13.623  1.00 10.00      B   
ATOM   2896  HZ2 LYS    81       3.022 -11.336  13.972  1.00 10.00      B   
ATOM   2897  HZ3 LYS    81       4.249 -11.373  15.137  1.00 10.00      B   
ATOM   2898  C   LYS    81      10.002  -7.152  12.209  1.00 10.00      B   
ATOM   2899  O   LYS    81      10.922  -7.531  12.936  1.00 10.00      B   
ATOM   2900  N   VAL    82      10.187  -6.764  10.951  1.00 10.00      B   
ATOM   2901  HN  VAL    82       9.415  -6.466  10.425  1.00 10.00      B   
ATOM   2902  CA  VAL    82      11.509  -6.760  10.335  1.00 10.00      B   
ATOM   2903  CB  VAL    82      11.423  -6.645   8.796  1.00 10.00      B   
ATOM   2904  CG1 VAL    82      12.813  -6.557   8.180  1.00 10.00      B   
ATOM   2905  CG2 VAL    82      10.661  -7.824   8.212  1.00 10.00      B   
ATOM   2906  C   VAL    82      12.335  -5.599  10.881  1.00 10.00      B   
ATOM   2907  O   VAL    82      11.943  -4.438  10.758  1.00 10.00      B   
ATOM   2908  N   ILE    83      13.465  -5.917  11.488  1.00 10.00      B   
ATOM   2909  HN  ILE    83      13.726  -6.860  11.544  1.00 10.00      B   
ATOM   2910  CA  ILE    83      14.336  -4.900  12.060  1.00 10.00      B   
ATOM   2911  CB  ILE    83      15.252  -5.499  13.150  1.00 10.00      B   
ATOM   2912  CG1 ILE    83      14.409  -6.252  14.185  1.00 10.00      B   
ATOM   2913  CG2 ILE    83      16.079  -4.411  13.823  1.00 10.00      B   
ATOM   2914  CD1 ILE    83      15.216  -7.059  15.178  1.00 10.00      B   
ATOM   2915  C   ILE    83      15.178  -4.244  10.967  1.00 10.00      B   
ATOM   2916  O   ILE    83      15.715  -4.923  10.090  1.00 10.00      B   
ATOM   2917  N   TRP    84      15.272  -2.920  11.017  1.00 10.00      B   
ATOM   2918  HN  TRP    84      14.816  -2.438  11.736  1.00 10.00      B   
ATOM   2919  CA  TRP    84      16.038  -2.162  10.034  1.00 10.00      B   
ATOM   2920  CB  TRP    84      15.838  -0.657  10.239  1.00 10.00      B   
ATOM   2921  CG  TRP    84      14.413  -0.246  10.456  1.00 10.00      B   
ATOM   2922  CD1 TRP    84      13.808   0.000  11.654  1.00 10.00      B   
ATOM   2923  CD2 TRP    84      13.414  -0.024   9.451  1.00 10.00      B   
ATOM   2924  NE1 TRP    84      12.497   0.361  11.460  1.00 10.00      B   
ATOM   2925  HE1 TRP    84      11.856   0.594  12.171  1.00 10.00      B   
ATOM   2926  CE2 TRP    84      12.230   0.353  10.116  1.00 10.00      B   
ATOM   2927  CE3 TRP    84      13.404  -0.111   8.057  1.00 10.00      B   
ATOM   2928  CZ2 TRP    84      11.052   0.651   9.432  1.00 10.00      B   
ATOM   2929  CZ3 TRP    84      12.236   0.185   7.380  1.00 10.00      B   
ATOM   2930  CH2 TRP    84      11.074   0.557   8.068  1.00 10.00      B   
ATOM   2931  C   TRP    84      17.525  -2.497  10.130  1.00 10.00      B   
ATOM   2932  O   TRP    84      18.063  -2.623  11.233  1.00 10.00      B   
ATOM   2933  N   PRO    85      18.202  -2.648   8.976  1.00 10.00      B   
ATOM   2934  CA  PRO    85      19.638  -2.969   8.922  1.00 10.00      B   
ATOM   2935  CB  PRO    85      19.975  -2.837   7.433  1.00 10.00      B   
ATOM   2936  CG  PRO    85      18.682  -3.099   6.739  1.00 10.00      B   
ATOM   2937  CD  PRO    85      17.619  -2.522   7.628  1.00 10.00      B   
ATOM   2938  C   PRO    85      20.475  -1.986   9.737  1.00 10.00      B   
ATOM   2939  O   PRO    85      20.374  -0.770   9.561  1.00 10.00      B   
ATOM   2940  N   THR    86      21.287  -2.520  10.638  1.00 10.00      B   
ATOM   2941  HN  THR    86      21.325  -3.495  10.729  1.00 10.00      B   
ATOM   2942  CA  THR    86      22.138  -1.700  11.487  1.00 10.00      B   
ATOM   2943  CB  THR    86      21.793  -1.916  12.969  1.00 10.00      B   
ATOM   2944  OG1 THR    86      20.366  -1.891  13.128  1.00 10.00      B   
ATOM   2945  HG1 THR    86      19.948  -2.183  12.308  1.00 10.00      B   
ATOM   2946  CG2 THR    86      22.405  -0.822  13.829  1.00 10.00      B   
ATOM   2947  C   THR    86      23.615  -2.017  11.237  1.00 10.00      B   
ATOM   2948  O   THR    86      23.997  -3.186  11.159  1.00 10.00      B   
ATOM   2949  N   ARG    87      24.423  -0.960  11.122  1.00 10.00      B   
ATOM   2950  HN  ARG    87      24.029  -0.064  11.219  1.00 10.00      B   
ATOM   2951  CA  ARG    87      25.863  -1.054  10.847  1.00 10.00      B   
ATOM   2952  CB  ARG    87      26.565   0.287  11.106  1.00 10.00      B   
ATOM   2953  CG  ARG    87      26.083   1.028  12.348  1.00 10.00      B   
ATOM   2954  CD  ARG    87      26.897   2.291  12.609  1.00 10.00      B   
ATOM   2955  NE  ARG    87      27.141   3.062  11.390  1.00 10.00      B   
ATOM   2956  HE  ARG    87      27.665   2.625  10.682  1.00 10.00      B   
ATOM   2957  CZ  ARG    87      26.715   4.311  11.187  1.00 10.00      B   
ATOM   2958  NH1 ARG    87      26.008   4.948  12.117  1.00 10.00      B   
ATOM   2959 HH11 ARG    87      25.788   4.481  13.021  1.00 10.00      B   
ATOM   2960 HH12 ARG    87      25.673   5.930  11.943  1.00 10.00      B   
ATOM   2961  NH2 ARG    87      27.007   4.929  10.052  1.00 10.00      B   
ATOM   2962 HH21 ARG    87      26.671   5.915   9.885  1.00 10.00      B   
ATOM   2963 HH22 ARG    87      27.581   4.452   9.324  1.00 10.00      B   
ATOM   2964  C   ARG    87      26.597  -2.200  11.558  1.00 10.00      B   
ATOM   2965  O   ARG    87      27.366  -2.929  10.925  1.00 10.00      B   
ATOM   2966  N   GLN    88      26.361  -2.363  12.856  1.00 10.00      B   
ATOM   2967  HN  GLN    88      25.721  -1.773  13.306  1.00 10.00      B   
ATOM   2968  CA  GLN    88      27.031  -3.412  13.624  1.00 10.00      B   
ATOM   2969  CB  GLN    88      26.675  -3.314  15.113  1.00 10.00      B   
ATOM   2970  CG  GLN    88      27.224  -4.453  15.960  1.00 10.00      B   
ATOM   2971  CD  GLN    88      28.693  -4.289  16.292  1.00 10.00      B   
ATOM   2972  OE1 GLN    88      29.044  -3.745  17.339  1.00 10.00      B   
ATOM   2973  NE2 GLN    88      29.564  -4.747  15.405  1.00 10.00      B   
ATOM   2974 HE21 GLN    88      29.218  -5.172  14.589  1.00 10.00      B   
ATOM   2975 HE22 GLN    88      30.521  -4.641  15.597  1.00 10.00      B   
ATOM   2976  C   GLN    88      26.711  -4.807  13.085  1.00 10.00      B   
ATOM   2977  O   GLN    88      27.615  -5.596  12.802  1.00 10.00      B   
ATOM   2978  N   GLU    89      25.429  -5.103  12.934  1.00 10.00      B   
ATOM   2979  HN  GLU    89      24.750  -4.431  13.170  1.00 10.00      B   
ATOM   2980  CA  GLU    89      25.000  -6.407  12.444  1.00 10.00      B   
ATOM   2981  CB  GLU    89      23.525  -6.655  12.752  1.00 10.00      B   
ATOM   2982  CG  GLU    89      23.291  -7.421  14.049  1.00 10.00      B   
ATOM   2983  CD  GLU    89      24.209  -6.984  15.178  1.00 10.00      B   
ATOM   2984  OE1 GLU    89      25.277  -7.610  15.365  1.00 10.00      B   
ATOM   2985  OE2 GLU    89      23.862  -6.024  15.895  1.00 10.00      B   
ATOM   2986  C   GLU    89      25.307  -6.599  10.964  1.00 10.00      B   
ATOM   2987  O   GLU    89      25.570  -7.719  10.517  1.00 10.00      B   
ATOM   2988  N   THR    90      25.291  -5.508  10.209  1.00 10.00      B   
ATOM   2989  HN  THR    90      25.073  -4.640  10.621  1.00 10.00      B   
ATOM   2990  CA  THR    90      25.583  -5.563   8.786  1.00 10.00      B   
ATOM   2991  CB  THR    90      25.434  -4.174   8.127  1.00 10.00      B   
ATOM   2992  OG1 THR    90      24.121  -3.658   8.392  1.00 10.00      B   
ATOM   2993  HG1 THR    90      23.465  -4.337   8.195  1.00 10.00      B   
ATOM   2994  CG2 THR    90      25.641  -4.264   6.623  1.00 10.00      B   
ATOM   2995  C   THR    90      26.998  -6.100   8.558  1.00 10.00      B   
ATOM   2996  O   THR    90      27.206  -7.045   7.792  1.00 10.00      B   
ATOM   2997  N   LEU    91      27.965  -5.522   9.255  1.00 10.00      B   
ATOM   2998  HN  LEU    91      27.745  -4.793   9.877  1.00 10.00      B   
ATOM   2999  CA  LEU    91      29.344  -5.957   9.122  1.00 10.00      B   
ATOM   3000  CB  LEU    91      30.305  -4.926   9.715  1.00 10.00      B   
ATOM   3001  CG  LEU    91      31.352  -4.351   8.755  1.00 10.00      B   
ATOM   3002  CD1 LEU    91      32.130  -3.227   9.419  1.00 10.00      B   
ATOM   3003  CD2 LEU    91      32.295  -5.442   8.268  1.00 10.00      B   
ATOM   3004  C   LEU    91      29.538  -7.317   9.783  1.00 10.00      B   
ATOM   3005  O   LEU    91      30.309  -8.144   9.299  1.00 10.00      B   
ATOM   3006  N   HIS    92      28.813  -7.546  10.878  1.00 10.00      B   
ATOM   3007  HN  HIS    92      28.217  -6.839  11.207  1.00 10.00      B   
ATOM   3008  CA  HIS    92      28.888  -8.809  11.613  1.00 10.00      B   
ATOM   3009  CB  HIS    92      27.897  -8.820  12.782  1.00 10.00      B   
ATOM   3010  CG  HIS    92      28.534  -8.638  14.125  1.00 10.00      B   
ATOM   3011  ND1 HIS    92      27.838  -8.225  15.241  1.00 10.00      B   
ATOM   3012  HD1 HIS    92      26.866  -8.012  15.275  1.00 10.00      B   
ATOM   3013  CD2 HIS    92      29.813  -8.814  14.530  1.00 10.00      B   
ATOM   3014  CE1 HIS    92      28.660  -8.160  16.271  1.00 10.00      B   
ATOM   3015  NE2 HIS    92      29.863  -8.511  15.863  1.00 10.00      B   
ATOM   3016  HE2 HIS    92      30.665  -8.552  16.430  1.00 10.00      B   
ATOM   3017  C   HIS    92      28.607  -9.994  10.699  1.00 10.00      B   
ATOM   3018  O   HIS    92      29.383 -10.947  10.647  1.00 10.00      B   
ATOM   3019  N   THR    93      27.499  -9.919   9.973  1.00 10.00      B   
ATOM   3020  HN  THR    93      26.927  -9.126  10.054  1.00 10.00      B   
ATOM   3021  CA  THR    93      27.106 -10.981   9.058  1.00 10.00      B   
ATOM   3022  CB  THR    93      25.730 -10.681   8.425  1.00 10.00      B   
ATOM   3023  OG1 THR    93      24.808 -10.293   9.458  1.00 10.00      B   
ATOM   3024  HG1 THR    93      24.731  -9.327   9.473  1.00 10.00      B   
ATOM   3025  CG2 THR    93      25.185 -11.909   7.708  1.00 10.00      B   
ATOM   3026  C   THR    93      28.155 -11.169   7.960  1.00 10.00      B   
ATOM   3027  O   THR    93      28.530 -12.298   7.635  1.00 10.00      B   
ATOM   3028  N   THR    94      28.646 -10.054   7.422  1.00 10.00      B   
ATOM   3029  HN  THR    94      28.324  -9.189   7.745  1.00 10.00      B   
ATOM   3030  CA  THR    94      29.648 -10.086   6.363  1.00 10.00      B   
ATOM   3031  CB  THR    94      29.940  -8.671   5.820  1.00 10.00      B   
ATOM   3032  OG1 THR    94      28.702  -7.959   5.679  1.00 10.00      B   
ATOM   3033  HG1 THR    94      28.566  -7.390   6.449  1.00 10.00      B   
ATOM   3034  CG2 THR    94      30.611  -8.756   4.458  1.00 10.00      B   
ATOM   3035  C   THR    94      30.943 -10.745   6.838  1.00 10.00      B   
ATOM   3036  O   THR    94      31.548 -11.524   6.105  1.00 10.00      B   
ATOM   3037  N   LEU    95      31.349 -10.443   8.071  1.00 10.00      B   
ATOM   3038  HN  LEU    95      30.819  -9.810   8.608  1.00 10.00      B   
ATOM   3039  CA  LEU    95      32.566 -11.013   8.645  1.00 10.00      B   
ATOM   3040  CB  LEU    95      32.811 -10.458  10.051  1.00 10.00      B   
ATOM   3041  CG  LEU    95      33.192  -8.978  10.135  1.00 10.00      B   
ATOM   3042  CD1 LEU    95      33.110  -8.484  11.570  1.00 10.00      B   
ATOM   3043  CD2 LEU    95      34.584  -8.748   9.568  1.00 10.00      B   
ATOM   3044  C   LEU    95      32.476 -12.534   8.694  1.00 10.00      B   
ATOM   3045  O   LEU    95      33.429 -13.238   8.350  1.00 10.00      B   
ATOM   3046  N   ILE    96      31.318 -13.032   9.112  1.00 10.00      B   
ATOM   3047  HN  ILE    96      30.602 -12.414   9.372  1.00 10.00      B   
ATOM   3048  CA  ILE    96      31.090 -14.467   9.200  1.00 10.00      B   
ATOM   3049  CB  ILE    96      29.752 -14.793   9.898  1.00 10.00      B   
ATOM   3050  CG1 ILE    96      29.716 -14.178  11.299  1.00 10.00      B   
ATOM   3051  CG2 ILE    96      29.536 -16.300   9.966  1.00 10.00      B   
ATOM   3052  CD1 ILE    96      28.384 -14.339  12.000  1.00 10.00      B   
ATOM   3053  C   ILE    96      31.099 -15.092   7.809  1.00 10.00      B   
ATOM   3054  O   ILE    96      31.745 -16.118   7.580  1.00 10.00      B   
ATOM   3055  N   VAL    97      30.384 -14.461   6.884  1.00 10.00      B   
ATOM   3056  HN  VAL    97      29.883 -13.650   7.133  1.00 10.00      B   
ATOM   3057  CA  VAL    97      30.314 -14.948   5.511  1.00 10.00      B   
ATOM   3058  CB  VAL    97      29.382 -14.077   4.640  1.00 10.00      B   
ATOM   3059  CG1 VAL    97      29.463 -14.494   3.178  1.00 10.00      B   
ATOM   3060  CG2 VAL    97      27.948 -14.171   5.133  1.00 10.00      B   
ATOM   3061  C   VAL    97      31.706 -14.997   4.889  1.00 10.00      B   
ATOM   3062  O   VAL    97      32.085 -15.996   4.282  1.00 10.00      B   
ATOM   3063  N   ALA    98      32.463 -13.920   5.062  1.00 10.00      B   
ATOM   3064  HN  ALA    98      32.096 -13.157   5.562  1.00 10.00      B   
ATOM   3065  CA  ALA    98      33.817 -13.828   4.527  1.00 10.00      B   
ATOM   3066  CB  ALA    98      34.424 -12.474   4.864  1.00 10.00      B   
ATOM   3067  C   ALA    98      34.692 -14.949   5.074  1.00 10.00      B   
ATOM   3068  O   ALA    98      35.447 -15.577   4.332  1.00 10.00      B   
ATOM   3069  N   ALA    99      34.571 -15.203   6.372  1.00 10.00      B   
ATOM   3070  HN  ALA    99      33.944 -14.668   6.909  1.00 10.00      B   
ATOM   3071  CA  ALA    99      35.348 -16.247   7.026  1.00 10.00      B   
ATOM   3072  CB  ALA    99      35.071 -16.244   8.521  1.00 10.00      B   
ATOM   3073  C   ALA    99      35.046 -17.619   6.431  1.00 10.00      B   
ATOM   3074  O   ALA    99      35.950 -18.317   5.965  1.00 10.00      B   
ATOM   3075  N   VAL   100      33.767 -17.985   6.424  1.00 10.00      B   
ATOM   3076  HN  VAL   100      33.092 -17.368   6.789  1.00 10.00      B   
ATOM   3077  CA  VAL   100      33.335 -19.274   5.895  1.00 10.00      B   
ATOM   3078  CB  VAL   100      31.810 -19.474   6.044  1.00 10.00      B   
ATOM   3079  CG1 VAL   100      31.392 -20.845   5.532  1.00 10.00      B   
ATOM   3080  CG2 VAL   100      31.395 -19.304   7.498  1.00 10.00      B   
ATOM   3081  C   VAL   100      33.734 -19.439   4.428  1.00 10.00      B   
ATOM   3082  O   VAL   100      34.280 -20.474   4.035  1.00 10.00      B   
ATOM   3083  N   THR   101      33.475 -18.409   3.633  1.00 10.00      B   
ATOM   3084  HN  THR   101      33.049 -17.608   4.009  1.00 10.00      B   
ATOM   3085  CA  THR   101      33.801 -18.435   2.215  1.00 10.00      B   
ATOM   3086  CB  THR   101      33.370 -17.132   1.514  1.00 10.00      B   
ATOM   3087  OG1 THR   101      32.002 -16.853   1.830  1.00 10.00      B   
ATOM   3088  HG1 THR   101      31.951 -16.461   2.714  1.00 10.00      B   
ATOM   3089  CG2 THR   101      33.514 -17.261   0.005  1.00 10.00      B   
ATOM   3090  C   THR   101      35.294 -18.655   1.997  1.00 10.00      B   
ATOM   3091  O   THR   101      35.689 -19.509   1.201  1.00 10.00      B   
ATOM   3092  N   ALA   102      36.116 -17.902   2.720  1.00 10.00      B   
ATOM   3093  HN  ALA   102      35.740 -17.255   3.359  1.00 10.00      B   
ATOM   3094  CA  ALA   102      37.562 -18.007   2.596  1.00 10.00      B   
ATOM   3095  CB  ALA   102      38.250 -16.917   3.398  1.00 10.00      B   
ATOM   3096  C   ALA   102      38.067 -19.387   3.010  1.00 10.00      B   
ATOM   3097  O   ALA   102      38.888 -19.982   2.315  1.00 10.00      B   
ATOM   3098  N   VAL   103      37.570 -19.891   4.135  1.00 10.00      B   
ATOM   3099  HN  VAL   103      36.916 -19.367   4.648  1.00 10.00      B   
ATOM   3100  CA  VAL   103      37.972 -21.204   4.629  1.00 10.00      B   
ATOM   3101  CB  VAL   103      37.265 -21.554   5.958  1.00 10.00      B   
ATOM   3102  CG1 VAL   103      37.537 -22.998   6.351  1.00 10.00      B   
ATOM   3103  CG2 VAL   103      37.710 -20.610   7.066  1.00 10.00      B   
ATOM   3104  C   VAL   103      37.677 -22.286   3.591  1.00 10.00      B   
ATOM   3105  O   VAL   103      38.540 -23.103   3.272  1.00 10.00      B   
ATOM   3106  N   MET   104      36.466 -22.267   3.044  1.00 10.00      B   
ATOM   3107  HN  MET   104      35.827 -21.574   3.318  1.00 10.00      B   
ATOM   3108  CA  MET   104      36.062 -23.254   2.052  1.00 10.00      B   
ATOM   3109  CB  MET   104      34.565 -23.150   1.751  1.00 10.00      B   
ATOM   3110  CG  MET   104      33.987 -24.382   1.075  1.00 10.00      B   
ATOM   3111  SD  MET   104      32.272 -24.158   0.569  1.00 10.00      B   
ATOM   3112  CE  MET   104      32.478 -23.092  -0.857  1.00 10.00      B   
ATOM   3113  C   MET   104      36.875 -23.138   0.764  1.00 10.00      B   
ATOM   3114  O   MET   104      37.362 -24.142   0.241  1.00 10.00      B   
ATOM   3115  N   SER   105      37.031 -21.913   0.268  1.00 10.00      B   
ATOM   3116  HN  SER   105      36.641 -21.146   0.743  1.00 10.00      B   
ATOM   3117  CA  SER   105      37.775 -21.682  -0.963  1.00 10.00      B   
ATOM   3118  CB  SER   105      37.633 -20.233  -1.449  1.00 10.00      B   
ATOM   3119  OG  SER   105      37.761 -19.308  -0.383  1.00 10.00      B   
ATOM   3120  HG  SER   105      36.968 -19.345   0.170  1.00 10.00      B   
ATOM   3121  C   SER   105      39.241 -22.083  -0.822  1.00 10.00      B   
ATOM   3122  O   SER   105      39.819 -22.654  -1.745  1.00 10.00      B   
ATOM   3123  N   LEU   106      39.830 -21.801   0.337  1.00 10.00      B   
ATOM   3124  HN  LEU   106      39.317 -21.340   1.040  1.00 10.00      B   
ATOM   3125  CA  LEU   106      41.227 -22.142   0.586  1.00 10.00      B   
ATOM   3126  CB  LEU   106      41.701 -21.615   1.942  1.00 10.00      B   
ATOM   3127  CG  LEU   106      42.073 -20.132   1.997  1.00 10.00      B   
ATOM   3128  CD1 LEU   106      42.578 -19.760   3.382  1.00 10.00      B   
ATOM   3129  CD2 LEU   106      43.109 -19.797   0.935  1.00 10.00      B   
ATOM   3130  C   LEU   106      41.470 -23.644   0.480  1.00 10.00      B   
ATOM   3131  O   LEU   106      42.457 -24.077  -0.116  1.00 10.00      B   
ATOM   3132  N   ILE   107      40.568 -24.437   1.051  1.00 10.00      B   
ATOM   3133  HN  ILE   107      39.801 -24.035   1.517  1.00 10.00      B   
ATOM   3134  CA  ILE   107      40.695 -25.889   1.007  1.00 10.00      B   
ATOM   3135  CB  ILE   107      39.639 -26.584   1.898  1.00 10.00      B   
ATOM   3136  CG1 ILE   107      39.739 -26.067   3.338  1.00 10.00      B   
ATOM   3137  CG2 ILE   107      39.829 -28.094   1.866  1.00 10.00      B   
ATOM   3138  CD1 ILE   107      38.624 -26.546   4.243  1.00 10.00      B   
ATOM   3139  C   ILE   107      40.558 -26.386  -0.431  1.00 10.00      B   
ATOM   3140  O   ILE   107      41.364 -27.190  -0.903  1.00 10.00      B   
ATOM   3141  N   LEU   108      39.539 -25.885  -1.122  1.00 10.00      B   
ATOM   3142  HN  LEU   108      38.942 -25.237  -0.686  1.00 10.00      B   
ATOM   3143  CA  LEU   108      39.286 -26.264  -2.506  1.00 10.00      B   
ATOM   3144  CB  LEU   108      38.002 -25.607  -3.017  1.00 10.00      B   
ATOM   3145  CG  LEU   108      36.695 -26.141  -2.426  1.00 10.00      B   
ATOM   3146  CD1 LEU   108      35.528 -25.259  -2.836  1.00 10.00      B   
ATOM   3147  CD2 LEU   108      36.461 -27.578  -2.866  1.00 10.00      B   
ATOM   3148  C   LEU   108      40.464 -25.877  -3.390  1.00 10.00      B   
ATOM   3149  O   LEU   108      40.952 -26.685  -4.179  1.00 10.00      B   
ATOM   3150  N   TRP   109      40.931 -24.643  -3.229  1.00 10.00      B   
ATOM   3151  HN  TRP   109      40.502 -24.053  -2.570  1.00 10.00      B   
ATOM   3152  CA  TRP   109      42.059 -24.136  -3.998  1.00 10.00      B   
ATOM   3153  CB  TRP   109      42.281 -22.647  -3.698  1.00 10.00      B   
ATOM   3154  CG  TRP   109      43.615 -22.129  -4.142  1.00 10.00      B   
ATOM   3155  CD1 TRP   109      43.975 -21.771  -5.407  1.00 10.00      B   
ATOM   3156  CD2 TRP   109      44.771 -21.915  -3.320  1.00 10.00      B   
ATOM   3157  NE1 TRP   109      45.281 -21.352  -5.425  1.00 10.00      B   
ATOM   3158  HE1 TRP   109      45.770 -21.048  -6.218  1.00 10.00      B   
ATOM   3159  CE2 TRP   109      45.792 -21.430  -4.157  1.00 10.00      B   
ATOM   3160  CE3 TRP   109      45.039 -22.085  -1.957  1.00 10.00      B   
ATOM   3161  CZ2 TRP   109      47.061 -21.118  -3.681  1.00 10.00      B   
ATOM   3162  CZ3 TRP   109      46.300 -21.775  -1.486  1.00 10.00      B   
ATOM   3163  CH2 TRP   109      47.294 -21.296  -2.345  1.00 10.00      B   
ATOM   3164  C   TRP   109      43.320 -24.937  -3.696  1.00 10.00      B   
ATOM   3165  O   TRP   109      44.076 -25.284  -4.605  1.00 10.00      B   
ATOM   3166  N   GLY   110      43.534 -25.233  -2.416  1.00 10.00      B   
ATOM   3167  HN  GLY   110      42.893 -24.925  -1.738  1.00 10.00      B   
ATOM   3168  CA  GLY   110      44.699 -25.995  -2.009  1.00 10.00      B   
ATOM   3169  C   GLY   110      44.788 -27.333  -2.718  1.00 10.00      B   
ATOM   3170  O   GLY   110      45.834 -27.689  -3.264  1.00 10.00      B   
ATOM   3171  N   LEU   111      43.678 -28.061  -2.722  1.00 10.00      B   
ATOM   3172  HN  LEU   111      42.874 -27.708  -2.278  1.00 10.00      B   
ATOM   3173  CA  LEU   111      43.619 -29.365  -3.364  1.00 10.00      B   
ATOM   3174  CB  LEU   111      42.345 -30.109  -2.963  1.00 10.00      B   
ATOM   3175  CG  LEU   111      42.237 -30.528  -1.493  1.00 10.00      B   
ATOM   3176  CD1 LEU   111      40.885 -31.162  -1.217  1.00 10.00      B   
ATOM   3177  CD2 LEU   111      43.364 -31.481  -1.122  1.00 10.00      B   
ATOM   3178  C   LEU   111      43.690 -29.235  -4.882  1.00 10.00      B   
ATOM   3179  O   LEU   111      44.462 -29.934  -5.535  1.00 10.00      B   
ATOM   3180  N   ASP   112      42.898 -28.324  -5.433  1.00 10.00      B   
ATOM   3181  HN  ASP   112      42.323 -27.774  -4.852  1.00 10.00      B   
ATOM   3182  CA  ASP   112      42.858 -28.115  -6.879  1.00 10.00      B   
ATOM   3183  CB  ASP   112      41.795 -27.077  -7.249  1.00 10.00      B   
ATOM   3184  CG  ASP   112      41.681 -26.847  -8.745  1.00 10.00      B   
ATOM   3185  OD1 ASP   112      40.972 -27.627  -9.422  1.00 10.00      B   
ATOM   3186  OD2 ASP   112      42.279 -25.873  -9.251  1.00 10.00      B   
ATOM   3187  C   ASP   112      44.218 -27.693  -7.425  1.00 10.00      B   
ATOM   3188  O   ASP   112      44.709 -28.269  -8.395  1.00 10.00      B   
ATOM   3189  N   GLY   113      44.831 -26.712  -6.774  1.00 10.00      B   
ATOM   3190  HN  GLY   113      44.399 -26.321  -5.977  1.00 10.00      B   
ATOM   3191  CA  GLY   113      46.122 -26.208  -7.206  1.00 10.00      B   
ATOM   3192  C   GLY   113      47.185 -27.284  -7.320  1.00 10.00      B   
ATOM   3193  O   GLY   113      47.895 -27.358  -8.326  1.00 10.00      B   
ATOM   3194  N   ILE   114      47.278 -28.135  -6.307  1.00 10.00      B   
ATOM   3195  HN  ILE   114      46.665 -28.046  -5.544  1.00 10.00      B   
ATOM   3196  CA  ILE   114      48.274 -29.201  -6.304  1.00 10.00      B   
ATOM   3197  CB  ILE   114      48.556 -29.748  -4.885  1.00 10.00      B   
ATOM   3198  CG1 ILE   114      47.295 -30.369  -4.274  1.00 10.00      B   
ATOM   3199  CG2 ILE   114      49.106 -28.644  -3.993  1.00 10.00      B   
ATOM   3200  CD1 ILE   114      47.499 -30.953  -2.891  1.00 10.00      B   
ATOM   3201  C   ILE   114      47.894 -30.342  -7.243  1.00 10.00      B   
ATOM   3202  O   ILE   114      48.756 -31.090  -7.699  1.00 10.00      B   
ATOM   3203  N   LEU   115      46.606 -30.465  -7.542  1.00 10.00      B   
ATOM   3204  HN  LEU   115      45.960 -29.838  -7.148  1.00 10.00      B   
ATOM   3205  CA  LEU   115      46.128 -31.519  -8.429  1.00 10.00      B   
ATOM   3206  CB  LEU   115      44.660 -31.855  -8.151  1.00 10.00      B   
ATOM   3207  CG  LEU   115      44.391 -32.734  -6.924  1.00 10.00      B   
ATOM   3208  CD1 LEU   115      42.900 -32.816  -6.634  1.00 10.00      B   
ATOM   3209  CD2 LEU   115      44.980 -34.125  -7.119  1.00 10.00      B   
ATOM   3210  C   LEU   115      46.330 -31.160  -9.899  1.00 10.00      B   
ATOM   3211  O   LEU   115      46.660 -32.018 -10.714  1.00 10.00      B   
ATOM   3212  N   VAL   116      46.128 -29.894 -10.237  1.00 10.00      B   
ATOM   3213  HN  VAL   116      45.844 -29.252  -9.544  1.00 10.00      B   
ATOM   3214  CA  VAL   116      46.294 -29.431 -11.616  1.00 10.00      B   
ATOM   3215  CB  VAL   116      45.785 -27.983 -11.799  1.00 10.00      B   
ATOM   3216  CG1 VAL   116      46.036 -27.485 -13.215  1.00 10.00      B   
ATOM   3217  CG2 VAL   116      44.305 -27.899 -11.467  1.00 10.00      B   
ATOM   3218  C   VAL   116      47.753 -29.526 -12.060  1.00 10.00      B   
ATOM   3219  O   VAL   116      48.043 -29.841 -13.217  1.00 10.00      B   
ATOM   3220  N   ARG   117      48.666 -29.289 -11.128  1.00 10.00      B   
ATOM   3221  HN  ARG   117      48.375 -29.077 -10.218  1.00 10.00      B   
ATOM   3222  CA  ARG   117      50.092 -29.332 -11.430  1.00 10.00      B   
ATOM   3223  CB  ARG   117      50.891 -28.499 -10.425  1.00 10.00      B   
ATOM   3224  CG  ARG   117      50.958 -29.098  -9.031  1.00 10.00      B   
ATOM   3225  CD  ARG   117      51.909 -28.322  -8.135  1.00 10.00      B   
ATOM   3226  NE  ARG   117      53.240 -28.189  -8.728  1.00 10.00      B   
ATOM   3227  HE  ARG   117      53.381 -27.432  -9.344  1.00 10.00      B   
ATOM   3228  CZ  ARG   117      54.259 -29.017  -8.482  1.00 10.00      B   
ATOM   3229  NH1 ARG   117      54.101 -30.045  -7.654  1.00 10.00      B   
ATOM   3230 HH11 ARG   117      54.898 -30.693  -7.462  1.00 10.00      B   
ATOM   3231 HH12 ARG   117      53.180 -30.215  -7.194  1.00 10.00      B   
ATOM   3232  NH2 ARG   117      55.432 -28.815  -9.067  1.00 10.00      B   
ATOM   3233 HH21 ARG   117      56.230 -29.461  -8.879  1.00 10.00      B   
ATOM   3234 HH22 ARG   117      55.564 -28.012  -9.718  1.00 10.00      B   
ATOM   3235  C   ARG   117      50.631 -30.762 -11.493  1.00 10.00      B   
ATOM   3236  O   ARG   117      51.807 -30.971 -11.785  1.00 10.00      B   
ATOM   3237  N   LEU   118      49.779 -31.741 -11.224  1.00 10.00      B   
ATOM   3238  HN  LEU   118      48.847 -31.523 -11.005  1.00 10.00      B   
ATOM   3239  CB  LEU   118      49.332 -33.984 -10.324  1.00 10.00      B   
ATOM   3240  CG  LEU   118      49.686 -33.905  -8.839  1.00 10.00      B   
ATOM   3241  CD1 LEU   118      48.670 -34.666  -8.004  1.00 10.00      B   
ATOM   3242  CD2 LEU   118      51.090 -34.435  -8.599  1.00 10.00      B   
ATOM   3243  CA  LEU   118      50.195 -33.137 -11.257  1.00 10.00      B   
ATOM   3244  C   LEU   118      50.153 -33.692 -12.674  1.00 10.00      B   
ATOM   3245  O   LEU   118      51.185 -34.221 -13.142  1.00 10.00      B   
ATOM   3246  OXT LEU   118      49.091 -33.590 -13.324  1.00 10.00      B   
END
