# Supplementary material for: Large-scale discovery of protein interactions at residue resolution using co-evolution calculated from genomic sequences
Source: Nat Commun. 2021 Mar 2;12:1396. doi: 10.1038/s41467-021-21636-z (PMC7925567; doi:10.1038/s41467-021-21636-z)
Supplement: Supplementary file 13 — Supplementary Data 11 [file 41467_2021_21636_MOESM13_ESM.zip › supplementary_prediction/cep_tp00809_SECF_SECE/models/haddock_top_3_haddock_42w.pdb]

REMARK FILENAME="haddock_42w.pdb0"
REMARK ===============================================================
REMARK HADDOCK run for haddock
REMARK initial structure: haddock_42.pdb
REMARK final NOE weights: unambig 50 amb: 50
REMARK ===============================================================
REMARK            total,bonds,angles,improper,dihe,vdw,elec,air,cdih,coup,rdcs,vean,dani,xpcs,rg
REMARK energies: 192.759, 0, 0, 0, 0, -46.3333, -257.642, 496.734, 0, 0, 0, 0, 0, 0, 0
REMARK ===============================================================
REMARK            bonds,angles,impropers,dihe,air,cdih,coup,rdcs,vean,dani,xpcs
REMARK rms-dev.: 0,0,0,0,17.3691,0,0, 0, 0, 0, 0
REMARK ===============================================================
REMARK               air,cdih,coup,rdcs,vean,dani,xpcs
REMARK               >0.3,>5,>1,>0,>5,>0.2,>0.2
REMARK violations.: 5, 0, 0, 0, 0, 0, 0
REMARK ===============================================================
REMARK                        CVpartition#,violations,rms
REMARK AIRs cross-validation: 2, 0, NaN
REMARK ===============================================================
REMARK NCS energy: 0
REMARK ===============================================================
REMARK Symmetry energy: 0
REMARK ===============================================================
REMARK Desolvation energy: -27.1997
REMARK Internal energy free molecules: 61320.3
REMARK Internal energy complex: -11809.3
REMARK Binding energy: -73460.8
REMARK ===============================================================
REMARK buried surface area: 1931.32
REMARK ===============================================================
REMARK water - chain1: 0 0 0
REMARK water - chain2: 0 0 0
REMARK water - chain3: 0 0 0
REMARK water - chain4: 0 0 0
REMARK water - chain5: 0 0 0
REMARK water - chain6: 0 0 0
REMARK ===============================================================
REMARK water - water: 0 0 0
REMARK ===============================================================
REMARK DATE:05-Aug-2020  09:22:39       created by user: he47
REMARK VERSION:1.3
ATOM      1  CB  ARG    14     -33.274  -9.827 -19.715  1.00 10.00      A   
ATOM      2  CG  ARG    14     -34.613  -9.600 -19.033  1.00 10.00      A   
ATOM      3  CD  ARG    14     -35.305  -8.363 -19.575  1.00 10.00      A   
ATOM      4  NE  ARG    14     -34.640  -7.129 -19.158  1.00 10.00      A   
ATOM      5  HE  ARG    14     -33.668  -7.166 -19.014  1.00 10.00      A   
ATOM      6  CZ  ARG    14     -35.274  -5.972 -18.970  1.00 10.00      A   
ATOM      7  NH1 ARG    14     -36.582  -5.885 -19.169  1.00 10.00      A   
ATOM      8 HH11 ARG    14     -37.078  -4.978 -19.023  1.00 10.00      A   
ATOM      9 HH12 ARG    14     -37.121  -6.725 -19.468  1.00 10.00      A   
ATOM     10  NH2 ARG    14     -34.602  -4.905 -18.571  1.00 10.00      A   
ATOM     11 HH21 ARG    14     -33.575  -4.966 -18.393  1.00 10.00      A   
ATOM     12 HH22 ARG    14     -35.097  -3.999 -18.426  1.00 10.00      A   
ATOM     13  C   ARG    14     -32.267 -10.815 -17.642  1.00 10.00      A   
ATOM     14  O   ARG    14     -31.801  -9.766 -17.196  1.00 10.00      A   
ATOM     15  N   ARG    14     -33.132 -12.281 -19.454  1.00 10.00      A   
ATOM     16  HT1 ARG    14     -32.550 -13.073 -19.119  1.00 10.00      A   
ATOM     17  HT2 ARG    14     -33.266 -12.377 -20.480  1.00 10.00      A   
ATOM     18  HT3 ARG    14     -34.061 -12.323 -18.991  1.00 10.00      A   
ATOM     19  CA  ARG    14     -32.468 -10.999 -19.146  1.00 10.00      A   
ATOM     20  N   LYS    15     -32.615 -11.833 -16.858  1.00 10.00      A   
ATOM     21  HN  LYS    15     -32.960 -12.661 -17.261  1.00 10.00      A   
ATOM     22  CA  LYS    15     -32.473 -11.758 -15.407  1.00 10.00      A   
ATOM     23  CB  LYS    15     -33.855 -11.800 -14.740  1.00 10.00      A   
ATOM     24  CG  LYS    15     -34.722 -10.581 -15.024  1.00 10.00      A   
ATOM     25  CD  LYS    15     -36.145 -10.773 -14.523  1.00 10.00      A   
ATOM     26  CE  LYS    15     -36.996  -9.545 -14.806  1.00 10.00      A   
ATOM     27  NZ  LYS    15     -38.427  -9.776 -14.474  1.00 10.00      A   
ATOM     28  HZ1 LYS    15     -38.820 -10.520 -15.085  1.00 10.00      A   
ATOM     29  HZ2 LYS    15     -38.975  -8.902 -14.619  1.00 10.00      A   
ATOM     30  HZ3 LYS    15     -38.523 -10.068 -13.481  1.00 10.00      A   
ATOM     31  C   LYS    15     -31.609 -12.907 -14.898  1.00 10.00      A   
ATOM     32  O   LYS    15     -30.809 -13.467 -15.650  1.00 10.00      A   
ATOM     33  N   VAL    16     -31.769 -13.234 -13.619  1.00 10.00      A   
ATOM     34  HN  VAL    16     -32.397 -12.711 -13.079  1.00 10.00      A   
ATOM     35  CA  VAL    16     -31.040 -14.327 -12.974  1.00 10.00      A   
ATOM     36  CB  VAL    16     -31.150 -15.665 -13.740  1.00 10.00      A   
ATOM     37  CG1 VAL    16     -30.408 -16.768 -13.001  1.00 10.00      A   
ATOM     38  CG2 VAL    16     -32.609 -16.047 -13.941  1.00 10.00      A   
ATOM     39  C   VAL    16     -29.576 -13.990 -12.688  1.00 10.00      A   
ATOM     40  O   VAL    16     -28.734 -13.975 -13.588  1.00 10.00      A   
ATOM     41  N   TYR    17     -29.295 -13.709 -11.424  1.00 10.00      A   
ATOM     42  HN  TYR    17     -30.025 -13.713 -10.769  1.00 10.00      A   
ATOM     43  CA  TYR    17     -27.947 -13.397 -10.964  1.00 10.00      A   
ATOM     44  CB  TYR    17     -27.837 -11.917 -10.578  1.00 10.00      A   
ATOM     45  CG  TYR    17     -27.864 -10.955 -11.748  1.00 10.00      A   
ATOM     46  CD1 TYR    17     -29.057 -10.400 -12.195  1.00 10.00      A   
ATOM     47  CD2 TYR    17     -26.692 -10.594 -12.400  1.00 10.00      A   
ATOM     48  CE1 TYR    17     -29.081  -9.513 -13.255  1.00 10.00      A   
ATOM     49  CE2 TYR    17     -26.705  -9.709 -13.463  1.00 10.00      A   
ATOM     50  CZ  TYR    17     -27.903  -9.170 -13.887  1.00 10.00      A   
ATOM     51  OH  TYR    17     -27.921  -8.279 -14.941  1.00 10.00      A   
ATOM     52  HH  TYR    17     -27.238  -8.524 -15.577  1.00 10.00      A   
ATOM     53  C   TYR    17     -27.643 -14.278  -9.753  1.00 10.00      A   
ATOM     54  O   TYR    17     -28.402 -14.280  -8.781  1.00 10.00      A   
ATOM     55  N   ASP    18     -26.555 -15.035  -9.808  1.00 10.00      A   
ATOM     56  HN  ASP    18     -25.974 -14.991 -10.599  1.00 10.00      A   
ATOM     57  CA  ASP    18     -26.214 -15.942  -8.712  1.00 10.00      A   
ATOM     58  CB  ASP    18     -26.438 -17.399  -9.139  1.00 10.00      A   
ATOM     59  CG  ASP    18     -25.395 -17.905 -10.122  1.00 10.00      A   
ATOM     60  OD1 ASP    18     -25.374 -17.428 -11.279  1.00 10.00      A   
ATOM     61  OD2 ASP    18     -24.604 -18.798  -9.751  1.00 10.00      A   
ATOM     62  C   ASP    18     -24.788 -15.767  -8.194  1.00 10.00      A   
ATOM     63  O   ASP    18     -24.281 -16.622  -7.467  1.00 10.00      A   
ATOM     64  N   PHE    19     -24.153 -14.653  -8.520  1.00 10.00      A   
ATOM     65  HN  PHE    19     -24.611 -13.974  -9.061  1.00 10.00      A   
ATOM     66  CA  PHE    19     -22.780 -14.416  -8.077  1.00 10.00      A   
ATOM     67  CB  PHE    19     -22.025 -13.531  -9.066  1.00 10.00      A   
ATOM     68  CG  PHE    19     -21.433 -14.293 -10.216  1.00 10.00      A   
ATOM     69  CD1 PHE    19     -22.169 -14.526 -11.364  1.00 10.00      A   
ATOM     70  CD2 PHE    19     -20.139 -14.783 -10.145  1.00 10.00      A   
ATOM     71  CE1 PHE    19     -21.629 -15.231 -12.420  1.00 10.00      A   
ATOM     72  CE2 PHE    19     -19.592 -15.488 -11.198  1.00 10.00      A   
ATOM     73  CZ  PHE    19     -20.338 -15.712 -12.337  1.00 10.00      A   
ATOM     74  C   PHE    19     -22.713 -13.849  -6.659  1.00 10.00      A   
ATOM     75  O   PHE    19     -21.638 -13.769  -6.064  1.00 10.00      A   
ATOM     76  N   MET    20     -23.869 -13.487  -6.112  1.00 10.00      A   
ATOM     77  HN  MET    20     -24.695 -13.589  -6.634  1.00 10.00      A   
ATOM     78  CA  MET    20     -23.946 -12.931  -4.763  1.00 10.00      A   
ATOM     79  CB  MET    20     -25.379 -12.476  -4.464  1.00 10.00      A   
ATOM     80  CG  MET    20     -25.609 -11.995  -3.037  1.00 10.00      A   
ATOM     81  SD  MET    20     -27.303 -11.445  -2.755  1.00 10.00      A   
ATOM     82  CE  MET    20     -28.188 -12.998  -2.887  1.00 10.00      A   
ATOM     83  C   MET    20     -23.500 -13.949  -3.720  1.00 10.00      A   
ATOM     84  O   MET    20     -22.824 -13.608  -2.749  1.00 10.00      A   
ATOM     85  N   ARG    21     -23.853 -15.205  -3.952  1.00 10.00      A   
ATOM     86  HN  ARG    21     -24.355 -15.412  -4.768  1.00 10.00      A   
ATOM     87  CA  ARG    21     -23.519 -16.286  -3.033  1.00 10.00      A   
ATOM     88  CB  ARG    21     -24.234 -17.569  -3.459  1.00 10.00      A   
ATOM     89  CG  ARG    21     -24.484 -18.550  -2.325  1.00 10.00      A   
ATOM     90  CD  ARG    21     -25.189 -19.805  -2.815  1.00 10.00      A   
ATOM     91  NE  ARG    21     -26.461 -19.507  -3.475  1.00 10.00      A   
ATOM     92  HE  ARG    21     -26.860 -18.621  -3.304  1.00 10.00      A   
ATOM     93  CZ  ARG    21     -27.104 -20.360  -4.275  1.00 10.00      A   
ATOM     94  NH1 ARG    21     -26.594 -21.565  -4.506  1.00 10.00      A   
ATOM     95 HH11 ARG    21     -27.093 -22.237  -5.132  1.00 10.00      A   
ATOM     96 HH12 ARG    21     -25.690 -21.846  -4.065  1.00 10.00      A   
ATOM     97  NH2 ARG    21     -28.252 -20.005  -4.844  1.00 10.00      A   
ATOM     98 HH21 ARG    21     -28.759 -20.669  -5.468  1.00 10.00      A   
ATOM     99 HH22 ARG    21     -28.652 -19.055  -4.670  1.00 10.00      A   
ATOM    100  C   ARG    21     -22.010 -16.524  -2.949  1.00 10.00      A   
ATOM    101  O   ARG    21     -21.515 -17.088  -1.973  1.00 10.00      A   
ATOM    102  N   TRP    22     -21.285 -16.080  -3.966  1.00 10.00      A   
ATOM    103  HN  TRP    22     -21.730 -15.614  -4.704  1.00 10.00      A   
ATOM    104  CA  TRP    22     -19.840 -16.270  -4.014  1.00 10.00      A   
ATOM    105  CB  TRP    22     -19.411 -16.689  -5.425  1.00 10.00      A   
ATOM    106  CG  TRP    22     -20.147 -17.886  -5.961  1.00 10.00      A   
ATOM    107  CD1 TRP    22     -21.428 -17.920  -6.434  1.00 10.00      A   
ATOM    108  CD2 TRP    22     -19.641 -19.222  -6.087  1.00 10.00      A   
ATOM    109  NE1 TRP    22     -21.755 -19.193  -6.833  1.00 10.00      A   
ATOM    110  HE1 TRP    22     -22.623 -19.470  -7.206  1.00 10.00      A   
ATOM    111  CE2 TRP    22     -20.674 -20.010  -6.635  1.00 10.00      A   
ATOM    112  CE3 TRP    22     -18.418 -19.829  -5.790  1.00 10.00      A   
ATOM    113  CZ2 TRP    22     -20.521 -21.371  -6.888  1.00 10.00      A   
ATOM    114  CZ3 TRP    22     -18.268 -21.180  -6.044  1.00 10.00      A   
ATOM    115  CH2 TRP    22     -19.313 -21.936  -6.588  1.00 10.00      A   
ATOM    116  C   TRP    22     -19.091 -15.006  -3.598  1.00 10.00      A   
ATOM    117  O   TRP    22     -17.917 -15.063  -3.232  1.00 10.00      A   
ATOM    118  N   ASP    23     -19.788 -13.872  -3.631  1.00 10.00      A   
ATOM    119  HN  ASP    23     -20.729 -13.900  -3.900  1.00 10.00      A   
ATOM    120  CA  ASP    23     -19.187 -12.584  -3.288  1.00 10.00      A   
ATOM    121  CB  ASP    23     -20.183 -11.439  -3.472  1.00 10.00      A   
ATOM    122  CG  ASP    23     -19.830 -10.546  -4.642  1.00 10.00      A   
ATOM    123  OD1 ASP    23     -18.692 -10.031  -4.684  1.00 10.00      A   
ATOM    124  OD2 ASP    23     -20.688 -10.357  -5.533  1.00 10.00      A   
ATOM    125  C   ASP    23     -18.614 -12.561  -1.876  1.00 10.00      A   
ATOM    126  O   ASP    23     -17.424 -12.297  -1.684  1.00 10.00      A   
ATOM    127  N   TYR    24     -19.451 -12.858  -0.890  1.00 10.00      A   
ATOM    128  HN  TYR    24     -20.384 -13.079  -1.101  1.00 10.00      A   
ATOM    129  CA  TYR    24     -19.010 -12.858   0.502  1.00 10.00      A   
ATOM    130  CB  TYR    24     -20.186 -12.709   1.478  1.00 10.00      A   
ATOM    131  CG  TYR    24     -21.301 -13.712   1.289  1.00 10.00      A   
ATOM    132  CD1 TYR    24     -21.243 -14.963   1.887  1.00 10.00      A   
ATOM    133  CD2 TYR    24     -22.414 -13.406   0.517  1.00 10.00      A   
ATOM    134  CE1 TYR    24     -22.260 -15.880   1.721  1.00 10.00      A   
ATOM    135  CE2 TYR    24     -23.434 -14.317   0.346  1.00 10.00      A   
ATOM    136  CZ  TYR    24     -23.352 -15.553   0.950  1.00 10.00      A   
ATOM    137  OH  TYR    24     -24.366 -16.469   0.780  1.00 10.00      A   
ATOM    138  HH  TYR    24     -24.723 -16.718   1.645  1.00 10.00      A   
ATOM    139  C   TYR    24     -18.143 -14.073   0.833  1.00 10.00      A   
ATOM    140  O   TYR    24     -17.484 -14.112   1.871  1.00 10.00      A   
ATOM    141  N   TRP    25     -18.134 -15.054  -0.063  1.00 10.00      A   
ATOM    142  HN  TRP    25     -18.669 -14.964  -0.876  1.00 10.00      A   
ATOM    143  CA  TRP    25     -17.334 -16.253   0.135  1.00 10.00      A   
ATOM    144  CB  TRP    25     -17.745 -17.350  -0.851  1.00 10.00      A   
ATOM    145  CG  TRP    25     -17.049 -18.656  -0.625  1.00 10.00      A   
ATOM    146  CD1 TRP    25     -16.968 -19.352   0.547  1.00 10.00      A   
ATOM    147  CD2 TRP    25     -16.337 -19.428  -1.597  1.00 10.00      A   
ATOM    148  NE1 TRP    25     -16.248 -20.505   0.365  1.00 10.00      A   
ATOM    149  HE1 TRP    25     -16.052 -21.168   1.060  1.00 10.00      A   
ATOM    150  CE2 TRP    25     -15.851 -20.578  -0.944  1.00 10.00      A   
ATOM    151  CE3 TRP    25     -16.067 -19.260  -2.959  1.00 10.00      A   
ATOM    152  CZ2 TRP    25     -15.106 -21.552  -1.604  1.00 10.00      A   
ATOM    153  CZ3 TRP    25     -15.328 -20.226  -3.612  1.00 10.00      A   
ATOM    154  CH2 TRP    25     -14.859 -21.360  -2.936  1.00 10.00      A   
ATOM    155  C   TRP    25     -15.855 -15.913  -0.022  1.00 10.00      A   
ATOM    156  O   TRP    25     -15.002 -16.432   0.703  1.00 10.00      A   
ATOM    157  N   ALA    26     -15.562 -15.016  -0.959  1.00 10.00      A   
ATOM    158  HN  ALA    26     -16.289 -14.635  -1.502  1.00 10.00      A   
ATOM    159  CA  ALA    26     -14.195 -14.585  -1.210  1.00 10.00      A   
ATOM    160  CB  ALA    26     -14.104 -13.881  -2.553  1.00 10.00      A   
ATOM    161  C   ALA    26     -13.717 -13.667  -0.087  1.00 10.00      A   
ATOM    162  O   ALA    26     -12.517 -13.508   0.139  1.00 10.00      A   
ATOM    163  N   PHE    27     -14.670 -13.076   0.622  1.00 10.00      A   
ATOM    164  HN  PHE    27     -15.606 -13.247   0.391  1.00 10.00      A   
ATOM    165  CA  PHE    27     -14.366 -12.185   1.735  1.00 10.00      A   
ATOM    166  CB  PHE    27     -15.655 -11.527   2.235  1.00 10.00      A   
ATOM    167  CG  PHE    27     -15.448 -10.388   3.191  1.00 10.00      A   
ATOM    168  CD1 PHE    27     -15.086  -9.133   2.727  1.00 10.00      A   
ATOM    169  CD2 PHE    27     -15.629 -10.569   4.554  1.00 10.00      A   
ATOM    170  CE1 PHE    27     -14.910  -8.080   3.604  1.00 10.00      A   
ATOM    171  CE2 PHE    27     -15.453  -9.521   5.437  1.00 10.00      A   
ATOM    172  CZ  PHE    27     -15.093  -8.273   4.962  1.00 10.00      A   
ATOM    173  C   PHE    27     -13.699 -12.974   2.858  1.00 10.00      A   
ATOM    174  O   PHE    27     -12.758 -12.500   3.497  1.00 10.00      A   
ATOM    175  N   GLY    28     -14.176 -14.198   3.058  1.00 10.00      A   
ATOM    176  HN  GLY    28     -14.917 -14.517   2.499  1.00 10.00      A   
ATOM    177  CA  GLY    28     -13.631 -15.060   4.089  1.00 10.00      A   
ATOM    178  C   GLY    28     -12.186 -15.435   3.825  1.00 10.00      A   
ATOM    179  O   GLY    28     -11.359 -15.412   4.735  1.00 10.00      A   
ATOM    180  N   ILE    29     -11.871 -15.768   2.575  1.00 10.00      A   
ATOM    181  HN  ILE    29     -12.569 -15.764   1.887  1.00 10.00      A   
ATOM    182  CA  ILE    29     -10.507 -16.145   2.211  1.00 10.00      A   
ATOM    183  CB  ILE    29     -10.426 -16.822   0.819  1.00 10.00      A   
ATOM    184  CG1 ILE    29      -9.176 -17.701   0.718  1.00 10.00      A   
ATOM    185  CG2 ILE    29     -10.446 -15.803  -0.312  1.00 10.00      A   
ATOM    186  CD1 ILE    29      -9.240 -18.955   1.563  1.00 10.00      A   
ATOM    187  C   ILE    29      -9.570 -14.935   2.288  1.00 10.00      A   
ATOM    188  O   ILE    29      -8.378 -15.066   2.575  1.00 10.00      A   
ATOM    189  N   SER    30     -10.132 -13.753   2.062  1.00 10.00      A   
ATOM    190  HN  SER    30     -11.088 -13.713   1.847  1.00 10.00      A   
ATOM    191  CA  SER    30      -9.367 -12.519   2.122  1.00 10.00      A   
ATOM    192  CB  SER    30     -10.151 -11.377   1.468  1.00 10.00      A   
ATOM    193  OG  SER    30     -10.505 -11.707   0.134  1.00 10.00      A   
ATOM    194  HG  SER    30     -11.258 -12.318   0.140  1.00 10.00      A   
ATOM    195  C   SER    30      -9.035 -12.188   3.576  1.00 10.00      A   
ATOM    196  O   SER    30      -8.132 -11.402   3.861  1.00 10.00      A   
ATOM    197  N   GLY    31      -9.775 -12.805   4.494  1.00 10.00      A   
ATOM    198  HN  GLY    31     -10.492 -13.412   4.205  1.00 10.00      A   
ATOM    199  CA  GLY    31      -9.544 -12.594   5.906  1.00 10.00      A   
ATOM    200  C   GLY    31      -8.245 -13.234   6.346  1.00 10.00      A   
ATOM    201  O   GLY    31      -7.589 -12.757   7.270  1.00 10.00      A   
ATOM    202  N   LEU    32      -7.870 -14.313   5.669  1.00 10.00      A   
ATOM    203  HN  LEU    32      -8.443 -14.643   4.944  1.00 10.00      A   
ATOM    204  CA  LEU    32      -6.633 -15.019   5.977  1.00 10.00      A   
ATOM    205  CB  LEU    32      -6.612 -16.393   5.305  1.00 10.00      A   
ATOM    206  CG  LEU    32      -7.663 -17.397   5.789  1.00 10.00      A   
ATOM    207  CD1 LEU    32      -7.617 -18.666   4.951  1.00 10.00      A   
ATOM    208  CD2 LEU    32      -7.467 -17.719   7.263  1.00 10.00      A   
ATOM    209  C   LEU    32      -5.432 -14.189   5.539  1.00 10.00      A   
ATOM    210  O   LEU    32      -4.378 -14.210   6.179  1.00 10.00      A   
ATOM    211  N   LEU    33      -5.604 -13.453   4.446  1.00 10.00      A   
ATOM    212  HN  LEU    33      -6.461 -13.496   3.971  1.00 10.00      A   
ATOM    213  CA  LEU    33      -4.549 -12.591   3.934  1.00 10.00      A   
ATOM    214  CB  LEU    33      -4.894 -12.098   2.529  1.00 10.00      A   
ATOM    215  CG  LEU    33      -5.098 -13.178   1.465  1.00 10.00      A   
ATOM    216  CD1 LEU    33      -5.656 -12.567   0.188  1.00 10.00      A   
ATOM    217  CD2 LEU    33      -3.796 -13.912   1.184  1.00 10.00      A   
ATOM    218  C   LEU    33      -4.375 -11.407   4.873  1.00 10.00      A   
ATOM    219  O   LEU    33      -3.263 -10.944   5.119  1.00 10.00      A   
ATOM    220  N   LEU    34      -5.496 -10.951   5.423  1.00 10.00      A   
ATOM    221  HN  LEU    34      -6.344 -11.383   5.191  1.00 10.00      A   
ATOM    222  CA  LEU    34      -5.507  -9.833   6.356  1.00 10.00      A   
ATOM    223  CB  LEU    34      -6.945  -9.531   6.784  1.00 10.00      A   
ATOM    224  CG  LEU    34      -7.152  -8.264   7.613  1.00 10.00      A   
ATOM    225  CD1 LEU    34      -7.444  -7.075   6.711  1.00 10.00      A   
ATOM    226  CD2 LEU    34      -8.265  -8.465   8.631  1.00 10.00      A   
ATOM    227  C   LEU    34      -4.666 -10.164   7.584  1.00 10.00      A   
ATOM    228  O   LEU    34      -3.924  -9.321   8.087  1.00 10.00      A   
ATOM    229  N   ILE    35      -4.785 -11.406   8.049  1.00 10.00      A   
ATOM    230  HN  ILE    35      -5.397 -12.025   7.597  1.00 10.00      A   
ATOM    231  CA  ILE    35      -4.041 -11.872   9.213  1.00 10.00      A   
ATOM    232  CB  ILE    35      -4.334 -13.362   9.510  1.00 10.00      A   
ATOM    233  CG1 ILE    35      -5.818 -13.568   9.829  1.00 10.00      A   
ATOM    234  CG2 ILE    35      -3.468 -13.871  10.654  1.00 10.00      A   
ATOM    235  CD1 ILE    35      -6.226 -15.023   9.939  1.00 10.00      A   
ATOM    236  C   ILE    35      -2.543 -11.687   8.998  1.00 10.00      A   
ATOM    237  O   ILE    35      -1.839 -11.177   9.870  1.00 10.00      A   
ATOM    238  N   ALA    36      -2.072 -12.085   7.823  1.00 10.00      A   
ATOM    239  HN  ALA    36      -2.692 -12.466   7.164  1.00 10.00      A   
ATOM    240  CA  ALA    36      -0.659 -11.964   7.482  1.00 10.00      A   
ATOM    241  CB  ALA    36      -0.367 -12.673   6.169  1.00 10.00      A   
ATOM    242  C   ALA    36      -0.243 -10.498   7.409  1.00 10.00      A   
ATOM    243  O   ALA    36       0.822 -10.121   7.895  1.00 10.00      A   
ATOM    244  N   ALA    37      -1.104  -9.675   6.815  1.00 10.00      A   
ATOM    245  HN  ALA    37      -1.939 -10.041   6.447  1.00 10.00      A   
ATOM    246  CA  ALA    37      -0.844  -8.246   6.683  1.00 10.00      A   
ATOM    247  CB  ALA    37      -1.979  -7.577   5.921  1.00 10.00      A   
ATOM    248  C   ALA    37      -0.667  -7.595   8.053  1.00 10.00      A   
ATOM    249  O   ALA    37       0.224  -6.765   8.249  1.00 10.00      A   
ATOM    250  N   ILE    38      -1.518  -7.981   9.000  1.00 10.00      A   
ATOM    251  HN  ILE    38      -2.217  -8.637   8.776  1.00 10.00      A   
ATOM    252  CA  ILE    38      -1.448  -7.452  10.357  1.00 10.00      A   
ATOM    253  CB  ILE    38      -2.640  -7.931  11.218  1.00 10.00      A   
ATOM    254  CG1 ILE    38      -3.963  -7.416  10.633  1.00 10.00      A   
ATOM    255  CG2 ILE    38      -2.483  -7.478  12.663  1.00 10.00      A   
ATOM    256  CD1 ILE    38      -5.200  -7.968  11.316  1.00 10.00      A   
ATOM    257  C   ILE    38      -0.128  -7.862  11.014  1.00 10.00      A   
ATOM    258  O   ILE    38       0.496  -7.076  11.735  1.00 10.00      A   
ATOM    259  N   VAL    39       0.299  -9.090  10.744  1.00 10.00      A   
ATOM    260  HN  VAL    39      -0.240  -9.666  10.161  1.00 10.00      A   
ATOM    261  CA  VAL    39       1.545  -9.602  11.293  1.00 10.00      A   
ATOM    262  CB  VAL    39       1.713 -11.112  11.010  1.00 10.00      A   
ATOM    263  CG1 VAL    39       3.082 -11.598  11.457  1.00 10.00      A   
ATOM    264  CG2 VAL    39       0.621 -11.903  11.712  1.00 10.00      A   
ATOM    265  C   VAL    39       2.731  -8.826  10.722  1.00 10.00      A   
ATOM    266  O   VAL    39       3.612  -8.391  11.460  1.00 10.00      A   
ATOM    267  N   ILE    40       2.724  -8.632   9.407  1.00 10.00      A   
ATOM    268  HN  ILE    40       1.983  -9.002   8.875  1.00 10.00      A   
ATOM    269  CA  ILE    40       3.789  -7.898   8.723  1.00 10.00      A   
ATOM    270  CB  ILE    40       3.536  -7.832   7.199  1.00 10.00      A   
ATOM    271  CG1 ILE    40       3.567  -9.235   6.590  1.00 10.00      A   
ATOM    272  CG2 ILE    40       4.557  -6.934   6.513  1.00 10.00      A   
ATOM    273  CD1 ILE    40       3.072  -9.292   5.162  1.00 10.00      A   
ATOM    274  C   ILE    40       3.913  -6.479   9.278  1.00 10.00      A   
ATOM    275  O   ILE    40       5.019  -5.971   9.484  1.00 10.00      A   
ATOM    276  N   MET    41       2.770  -5.861   9.540  1.00 10.00      A   
ATOM    277  HN  MET    41       1.925  -6.330   9.360  1.00 10.00      A   
ATOM    278  CA  MET    41       2.723  -4.505  10.076  1.00 10.00      A   
ATOM    279  CB  MET    41       1.266  -4.046  10.200  1.00 10.00      A   
ATOM    280  CG  MET    41       1.079  -2.670  10.821  1.00 10.00      A   
ATOM    281  SD  MET    41       0.590  -2.745  12.558  1.00 10.00      A   
ATOM    282  CE  MET    41      -0.978  -3.605  12.435  1.00 10.00      A   
ATOM    283  C   MET    41       3.440  -4.402  11.427  1.00 10.00      A   
ATOM    284  O   MET    41       4.022  -3.366  11.755  1.00 10.00      A   
ATOM    285  N   GLY    42       3.414  -5.483  12.195  1.00 10.00      A   
ATOM    286  HN  GLY    42       2.956  -6.288  11.874  1.00 10.00      A   
ATOM    287  CA  GLY    42       4.052  -5.482  13.498  1.00 10.00      A   
ATOM    288  C   GLY    42       5.457  -6.059  13.481  1.00 10.00      A   
ATOM    289  O   GLY    42       6.328  -5.613  14.230  1.00 10.00      A   
ATOM    290  N   VAL    43       5.679  -7.054  12.636  1.00 10.00      A   
ATOM    291  HN  VAL    43       4.941  -7.377  12.071  1.00 10.00      A   
ATOM    292  CA  VAL    43       6.986  -7.694  12.533  1.00 10.00      A   
ATOM    293  CB  VAL    43       6.885  -9.094  11.877  1.00 10.00      A   
ATOM    294  CG1 VAL    43       8.267  -9.651  11.552  1.00 10.00      A   
ATOM    295  CG2 VAL    43       6.133 -10.052  12.792  1.00 10.00      A   
ATOM    296  C   VAL    43       7.983  -6.823  11.769  1.00 10.00      A   
ATOM    297  O   VAL    43       9.120  -6.644  12.200  1.00 10.00      A   
ATOM    298  N   ARG    44       7.546  -6.272  10.646  1.00 10.00      A   
ATOM    299  HN  ARG    44       6.614  -6.416  10.369  1.00 10.00      A   
ATOM    300  CA  ARG    44       8.412  -5.437   9.827  1.00 10.00      A   
ATOM    301  CB  ARG    44       8.013  -5.529   8.355  1.00 10.00      A   
ATOM    302  CG  ARG    44       8.302  -6.875   7.710  1.00 10.00      A   
ATOM    303  CD  ARG    44       9.593  -6.848   6.903  1.00 10.00      A   
ATOM    304  NE  ARG    44      10.776  -6.648   7.737  1.00 10.00      A   
ATOM    305  HE  ARG    44      10.810  -5.831   8.286  1.00 10.00      A   
ATOM    306  CZ  ARG    44      11.803  -7.495   7.780  1.00 10.00      A   
ATOM    307  NH1 ARG    44      11.793  -8.591   7.034  1.00 10.00      A   
ATOM    308 HH11 ARG    44      12.597  -9.256   7.067  1.00 10.00      A   
ATOM    309 HH12 ARG    44      10.981  -8.795   6.413  1.00 10.00      A   
ATOM    310  NH2 ARG    44      12.844  -7.243   8.562  1.00 10.00      A   
ATOM    311 HH21 ARG    44      13.650  -7.907   8.596  1.00 10.00      A   
ATOM    312 HH22 ARG    44      12.864  -6.379   9.150  1.00 10.00      A   
ATOM    313  C   ARG    44       8.389  -3.985  10.293  1.00 10.00      A   
ATOM    314  O   ARG    44       9.399  -3.462  10.769  1.00 10.00      A   
ATOM    315  N   GLY    45       7.238  -3.344  10.161  1.00 10.00      A   
ATOM    316  HN  GLY    45       6.467  -3.814   9.780  1.00 10.00      A   
ATOM    317  CA  GLY    45       7.107  -1.961  10.566  1.00 10.00      A   
ATOM    318  C   GLY    45       6.152  -1.198   9.674  1.00 10.00      A   
ATOM    319  O   GLY    45       6.083  -1.449   8.468  1.00 10.00      A   
ATOM    320  N   PHE    46       5.409  -0.275  10.264  1.00 10.00      A   
ATOM    321  HN  PHE    46       5.508  -0.129  11.229  1.00 10.00      A   
ATOM    322  CA  PHE    46       4.445   0.521   9.517  1.00 10.00      A   
ATOM    323  CB  PHE    46       3.032   0.268  10.045  1.00 10.00      A   
ATOM    324  CG  PHE    46       1.941   0.944   9.261  1.00 10.00      A   
ATOM    325  CD1 PHE    46       1.672   0.570   7.954  1.00 10.00      A   
ATOM    326  CD2 PHE    46       1.181   1.951   9.835  1.00 10.00      A   
ATOM    327  CE1 PHE    46       0.668   1.185   7.233  1.00 10.00      A   
ATOM    328  CE2 PHE    46       0.174   2.573   9.120  1.00 10.00      A   
ATOM    329  CZ  PHE    46      -0.084   2.189   7.817  1.00 10.00      A   
ATOM    330  C   PHE    46       4.780   2.011   9.581  1.00 10.00      A   
ATOM    331  O   PHE    46       4.409   2.780   8.689  1.00 10.00      A   
ATOM    332  N   ASN    47       5.492   2.417  10.625  1.00 10.00      A   
ATOM    333  HN  ASN    47       5.795   1.762  11.287  1.00 10.00      A   
ATOM    334  CA  ASN    47       5.853   3.819  10.795  1.00 10.00      A   
ATOM    335  CB  ASN    47       6.117   4.145  12.270  1.00 10.00      A   
ATOM    336  CG  ASN    47       6.438   5.611  12.498  1.00 10.00      A   
ATOM    337  OD1 ASN    47       6.257   6.445  11.614  1.00 10.00      A   
ATOM    338  ND2 ASN    47       6.906   5.938  13.689  1.00 10.00      A   
ATOM    339 HD21 ASN    47       7.025   5.225  14.354  1.00 10.00      A   
ATOM    340 HD22 ASN    47       7.114   6.887  13.860  1.00 10.00      A   
ATOM    341  C   ASN    47       7.052   4.197   9.934  1.00 10.00      A   
ATOM    342  O   ASN    47       8.195   3.875  10.266  1.00 10.00      A   
ATOM    343  N   TRP    48       6.781   4.876   8.828  1.00 10.00      A   
ATOM    344  HN  TRP    48       5.846   5.095   8.621  1.00 10.00      A   
ATOM    345  CA  TRP    48       7.823   5.310   7.909  1.00 10.00      A   
ATOM    346  CB  TRP    48       8.261   4.145   7.014  1.00 10.00      A   
ATOM    347  CG  TRP    48       9.677   4.248   6.544  1.00 10.00      A   
ATOM    348  CD1 TRP    48      10.108   4.628   5.307  1.00 10.00      A   
ATOM    349  CD2 TRP    48      10.851   3.966   7.310  1.00 10.00      A   
ATOM    350  NE1 TRP    48      11.481   4.603   5.258  1.00 10.00      A   
ATOM    351  HE1 TRP    48      12.026   4.832   4.476  1.00 10.00      A   
ATOM    352  CE2 TRP    48      11.961   4.202   6.478  1.00 10.00      A   
ATOM    353  CE3 TRP    48      11.070   3.546   8.625  1.00 10.00      A   
ATOM    354  CZ2 TRP    48      13.271   4.018   6.915  1.00 10.00      A   
ATOM    355  CZ3 TRP    48      12.369   3.365   9.055  1.00 10.00      A   
ATOM    356  CH2 TRP    48      13.453   3.607   8.204  1.00 10.00      A   
ATOM    357  C   TRP    48       7.313   6.463   7.051  1.00 10.00      A   
ATOM    358  O   TRP    48       6.168   6.439   6.600  1.00 10.00      A   
ATOM    359  N   GLY    49       8.155   7.472   6.848  1.00 10.00      A   
ATOM    360  HN  GLY    49       9.043   7.448   7.260  1.00 10.00      A   
ATOM    361  CA  GLY    49       7.769   8.617   6.041  1.00 10.00      A   
ATOM    362  C   GLY    49       8.646   9.822   6.318  1.00 10.00      A   
ATOM    363  O   GLY    49       9.677   9.703   6.984  1.00 10.00      A   
ATOM    364  N   LEU    50       8.239  10.979   5.815  1.00 10.00      A   
ATOM    365  HN  LEU    50       7.392  11.014   5.306  1.00 10.00      A   
ATOM    366  CA  LEU    50       8.991  12.208   6.016  1.00 10.00      A   
ATOM    367  CB  LEU    50       9.084  13.000   4.710  1.00 10.00      A   
ATOM    368  CG  LEU    50       9.835  14.333   4.778  1.00 10.00      A   
ATOM    369  CD1 LEU    50      11.276  14.122   5.213  1.00 10.00      A   
ATOM    370  CD2 LEU    50       9.775  15.045   3.438  1.00 10.00      A   
ATOM    371  C   LEU    50       8.318  13.042   7.093  1.00 10.00      A   
ATOM    372  O   LEU    50       8.968  13.527   8.019  1.00 10.00      A   
ATOM    373  N   ASP    51       7.005  13.191   6.970  1.00 10.00      A   
ATOM    374  HN  ASP    51       6.543  12.768   6.205  1.00 10.00      A   
ATOM    375  CA  ASP    51       6.228  13.943   7.946  1.00 10.00      A   
ATOM    376  CB  ASP    51       4.920  14.457   7.333  1.00 10.00      A   
ATOM    377  CG  ASP    51       5.115  15.502   6.255  1.00 10.00      A   
ATOM    378  OD1 ASP    51       5.674  16.582   6.550  1.00 10.00      A   
ATOM    379  OD2 ASP    51       4.685  15.259   5.105  1.00 10.00      A   
ATOM    380  C   ASP    51       5.904  13.025   9.110  1.00 10.00      A   
ATOM    381  O   ASP    51       5.694  13.467  10.240  1.00 10.00      A   
ATOM    382  N   PHE    52       5.864  11.734   8.806  1.00 10.00      A   
ATOM    383  HN  PHE    52       6.032  11.464   7.878  1.00 10.00      A   
ATOM    384  CA  PHE    52       5.583  10.708   9.794  1.00 10.00      A   
ATOM    385  CB  PHE    52       5.220   9.402   9.076  1.00 10.00      A   
ATOM    386  CG  PHE    52       4.349   8.463   9.864  1.00 10.00      A   
ATOM    387  CD1 PHE    52       3.953   7.251   9.319  1.00 10.00      A   
ATOM    388  CD2 PHE    52       3.928   8.780  11.142  1.00 10.00      A   
ATOM    389  CE1 PHE    52       3.153   6.377  10.033  1.00 10.00      A   
ATOM    390  CE2 PHE    52       3.129   7.913  11.863  1.00 10.00      A   
ATOM    391  CZ  PHE    52       2.742   6.708  11.308  1.00 10.00      A   
ATOM    392  C   PHE    52       6.812  10.497  10.679  1.00 10.00      A   
ATOM    393  O   PHE    52       7.763   9.822  10.280  1.00 10.00      A   
ATOM    394  N   THR    53       6.799  11.131  11.851  1.00 10.00      A   
ATOM    395  HN  THR    53       6.033  11.701  12.062  1.00 10.00      A   
ATOM    396  CA  THR    53       7.890  11.035  12.825  1.00 10.00      A   
ATOM    397  CB  THR    53       8.329   9.576  13.084  1.00 10.00      A   
ATOM    398  OG1 THR    53       7.176   8.791  13.421  1.00 10.00      A   
ATOM    399  HG1 THR    53       6.447   9.378  13.654  1.00 10.00      A   
ATOM    400  CG2 THR    53       9.323   9.502  14.235  1.00 10.00      A   
ATOM    401  C   THR    53       9.087  11.918  12.443  1.00 10.00      A   
ATOM    402  O   THR    53       9.715  12.541  13.305  1.00 10.00      A   
ATOM    403  N   GLY    54       9.391  11.985  11.155  1.00 10.00      A   
ATOM    404  HN  GLY    54       8.866  11.465  10.507  1.00 10.00      A   
ATOM    405  CA  GLY    54      10.497  12.801  10.696  1.00 10.00      A   
ATOM    406  C   GLY    54      11.597  11.972  10.069  1.00 10.00      A   
ATOM    407  O   GLY    54      11.701  10.772  10.326  1.00 10.00      A   
ATOM    408  N   GLY    55      12.422  12.609   9.253  1.00 10.00      A   
ATOM    409  HN  GLY    55      12.296  13.569   9.090  1.00 10.00      A   
ATOM    410  CA  GLY    55      13.509  11.907   8.603  1.00 10.00      A   
ATOM    411  C   GLY    55      14.159  12.735   7.517  1.00 10.00      A   
ATOM    412  O   GLY    55      13.863  13.924   7.372  1.00 10.00      A   
ATOM    413  N   THR    56      15.044  12.109   6.762  1.00 10.00      A   
ATOM    414  HN  THR    56      15.239  11.160   6.938  1.00 10.00      A   
ATOM    415  CA  THR    56      15.745  12.777   5.678  1.00 10.00      A   
ATOM    416  CB  THR    56      17.267  12.730   5.918  1.00 10.00      A   
ATOM    417  OG1 THR    56      17.537  12.782   7.331  1.00 10.00      A   
ATOM    418  HG1 THR    56      17.697  11.889   7.661  1.00 10.00      A   
ATOM    419  CG2 THR    56      17.954  13.901   5.232  1.00 10.00      A   
ATOM    420  C   THR    56      15.423  12.079   4.356  1.00 10.00      A   
ATOM    421  O   THR    56      15.547  10.859   4.249  1.00 10.00      A   
ATOM    422  N   VAL    57      14.995  12.843   3.358  1.00 10.00      A   
ATOM    423  HN  VAL    57      14.926  13.816   3.489  1.00 10.00      A   
ATOM    424  CA  VAL    57      14.649  12.273   2.060  1.00 10.00      A   
ATOM    425  CB  VAL    57      13.164  12.510   1.695  1.00 10.00      A   
ATOM    426  CG1 VAL    57      12.848  11.961   0.309  1.00 10.00      A   
ATOM    427  CG2 VAL    57      12.249  11.880   2.731  1.00 10.00      A   
ATOM    428  C   VAL    57      15.530  12.845   0.959  1.00 10.00      A   
ATOM    429  O   VAL    57      15.510  14.046   0.692  1.00 10.00      A   
ATOM    430  N   ILE    58      16.310  11.981   0.331  1.00 10.00      A   
ATOM    431  HN  ILE    58      16.290  11.034   0.600  1.00 10.00      A   
ATOM    432  CA  ILE    58      17.188  12.394  -0.749  1.00 10.00      A   
ATOM    433  CB  ILE    58      18.679  12.172  -0.408  1.00 10.00      A   
ATOM    434  CG1 ILE    58      19.025  12.813   0.938  1.00 10.00      A   
ATOM    435  CG2 ILE    58      19.561  12.743  -1.514  1.00 10.00      A   
ATOM    436  CD1 ILE    58      20.460  12.600   1.370  1.00 10.00      A   
ATOM    437  C   ILE    58      16.844  11.644  -2.031  1.00 10.00      A   
ATOM    438  O   ILE    58      17.051  10.433  -2.127  1.00 10.00      A   
ATOM    439  N   GLU    59      16.307  12.365  -3.003  1.00 10.00      A   
ATOM    440  HN  GLU    59      16.168  13.329  -2.865  1.00 10.00      A   
ATOM    441  CA  GLU    59      15.941  11.769  -4.278  1.00 10.00      A   
ATOM    442  CB  GLU    59      14.614  12.335  -4.786  1.00 10.00      A   
ATOM    443  CG  GLU    59      13.405  11.921  -3.964  1.00 10.00      A   
ATOM    444  CD  GLU    59      12.098  12.417  -4.554  1.00 10.00      A   
ATOM    445  OE1 GLU    59      11.444  13.267  -3.916  1.00 10.00      A   
ATOM    446  OE2 GLU    59      11.724  11.960  -5.658  1.00 10.00      A   
ATOM    447  C   GLU    59      17.046  11.996  -5.300  1.00 10.00      A   
ATOM    448  O   GLU    59      17.632  13.083  -5.362  1.00 10.00      A   
ATOM    449  N   ILE    60      17.329  10.979  -6.099  1.00 10.00      A   
ATOM    450  HN  ILE    60      16.813  10.141  -6.017  1.00 10.00      A   
ATOM    451  CA  ILE    60      18.381  11.066  -7.098  1.00 10.00      A   
ATOM    452  CB  ILE    60      19.739  10.631  -6.490  1.00 10.00      A   
ATOM    453  CG1 ILE    60      20.870  10.704  -7.518  1.00 10.00      A   
ATOM    454  CG2 ILE    60      19.648   9.240  -5.871  1.00 10.00      A   
ATOM    455  CD1 ILE    60      22.243  10.478  -6.927  1.00 10.00      A   
ATOM    456  C   ILE    60      18.050  10.211  -8.324  1.00 10.00      A   
ATOM    457  O   ILE    60      17.538   9.102  -8.200  1.00 10.00      A   
ATOM    458  N   THR    61      18.321  10.740  -9.509  1.00 10.00      A   
ATOM    459  HN  THR    61      18.713  11.642  -9.561  1.00 10.00      A   
ATOM    460  CA  THR    61      18.062  10.012 -10.739  1.00 10.00      A   
ATOM    461  CB  THR    61      17.610  10.966 -11.861  1.00 10.00      A   
ATOM    462  OG1 THR    61      16.580  11.823 -11.349  1.00 10.00      A   
ATOM    463  HG1 THR    61      15.808  11.278 -11.105  1.00 10.00      A   
ATOM    464  CG2 THR    61      17.064  10.181 -13.045  1.00 10.00      A   
ATOM    465  C   THR    61      19.321   9.268 -11.168  1.00 10.00      A   
ATOM    466  O   THR    61      20.257   9.865 -11.702  1.00 10.00      A   
ATOM    467  N   LEU    62      19.343   7.972 -10.906  1.00 10.00      A   
ATOM    468  HN  LEU    62      18.559   7.559 -10.481  1.00 10.00      A   
ATOM    469  CA  LEU    62      20.488   7.137 -11.239  1.00 10.00      A   
ATOM    470  CB  LEU    62      20.852   6.262 -10.035  1.00 10.00      A   
ATOM    471  CG  LEU    62      22.076   5.357 -10.186  1.00 10.00      A   
ATOM    472  CD1 LEU    62      23.347   6.088  -9.789  1.00 10.00      A   
ATOM    473  CD2 LEU    62      21.908   4.092  -9.365  1.00 10.00      A   
ATOM    474  C   LEU    62      20.182   6.259 -12.447  1.00 10.00      A   
ATOM    475  O   LEU    62      19.051   5.797 -12.615  1.00 10.00      A   
ATOM    476  N   GLU    63      21.186   6.048 -13.291  1.00 10.00      A   
ATOM    477  HN  GLU    63      22.062   6.460 -13.107  1.00 10.00      A   
ATOM    478  CA  GLU    63      21.026   5.219 -14.477  1.00 10.00      A   
ATOM    479  CB  GLU    63      22.111   5.526 -15.504  1.00 10.00      A   
ATOM    480  CG  GLU    63      21.882   6.821 -16.261  1.00 10.00      A   
ATOM    481  CD  GLU    63      22.529   6.826 -17.629  1.00 10.00      A   
ATOM    482  OE1 GLU    63      22.446   5.798 -18.339  1.00 10.00      A   
ATOM    483  OE2 GLU    63      23.104   7.869 -18.011  1.00 10.00      A   
ATOM    484  C   GLU    63      21.046   3.741 -14.111  1.00 10.00      A   
ATOM    485  O   GLU    63      21.491   3.371 -13.026  1.00 10.00      A   
ATOM    486  N   LYS    64      20.571   2.903 -15.020  1.00 10.00      A   
ATOM    487  HN  LYS    64      20.237   3.258 -15.872  1.00 10.00      A   
ATOM    488  CA  LYS    64      20.523   1.463 -14.781  1.00 10.00      A   
ATOM    489  CB  LYS    64      19.729   0.738 -15.869  1.00 10.00      A   
ATOM    490  CG  LYS    64      19.327  -0.679 -15.499  1.00 10.00      A   
ATOM    491  CD  LYS    64      18.372  -1.267 -16.525  1.00 10.00      A   
ATOM    492  CE  LYS    64      17.841  -2.619 -16.077  1.00 10.00      A   
ATOM    493  NZ  LYS    64      16.882  -3.197 -17.056  1.00 10.00      A   
ATOM    494  HZ1 LYS    64      16.080  -2.550 -17.198  1.00 10.00      A   
ATOM    495  HZ2 LYS    64      16.515  -4.105 -16.706  1.00 10.00      A   
ATOM    496  HZ3 LYS    64      17.349  -3.357 -17.970  1.00 10.00      A   
ATOM    497  C   LYS    64      21.910   0.835 -14.587  1.00 10.00      A   
ATOM    498  O   LYS    64      22.149   0.172 -13.575  1.00 10.00      A   
ATOM    499  N   PRO    65      22.848   1.019 -15.540  1.00 10.00      A   
ATOM    500  CA  PRO    65      24.190   0.453 -15.422  1.00 10.00      A   
ATOM    501  CB  PRO    65      24.609   0.298 -16.880  1.00 10.00      A   
ATOM    502  CG  PRO    65      23.944   1.436 -17.582  1.00 10.00      A   
ATOM    503  CD  PRO    65      22.687   1.760 -16.811  1.00 10.00      A   
ATOM    504  C   PRO    65      25.153   1.391 -14.700  1.00 10.00      A   
ATOM    505  O   PRO    65      26.364   1.329 -14.907  1.00 10.00      A   
ATOM    506  N   ALA    66      24.612   2.260 -13.859  1.00 10.00      A   
ATOM    507  HN  ALA    66      23.642   2.261 -13.727  1.00 10.00      A   
ATOM    508  CA  ALA    66      25.432   3.202 -13.114  1.00 10.00      A   
ATOM    509  CB  ALA    66      24.636   4.450 -12.774  1.00 10.00      A   
ATOM    510  C   ALA    66      25.980   2.552 -11.850  1.00 10.00      A   
ATOM    511  O   ALA    66      25.274   1.794 -11.182  1.00 10.00      A   
ATOM    512  N   GLU    67      27.232   2.856 -11.533  1.00 10.00      A   
ATOM    513  HN  GLU    67      27.732   3.472 -12.115  1.00 10.00      A   
ATOM    514  CA  GLU    67      27.889   2.304 -10.357  1.00 10.00      A   
ATOM    515  CB  GLU    67      29.383   2.627 -10.390  1.00 10.00      A   
ATOM    516  CG  GLU    67      30.280   1.433 -10.116  1.00 10.00      A   
ATOM    517  CD  GLU    67      30.119   0.329 -11.143  1.00 10.00      A   
ATOM    518  OE1 GLU    67      30.726   0.429 -12.233  1.00 10.00      A   
ATOM    519  OE2 GLU    67      29.399  -0.650 -10.857  1.00 10.00      A   
ATOM    520  C   GLU    67      27.258   2.819  -9.062  1.00 10.00      A   
ATOM    521  O   GLU    67      27.559   3.924  -8.604  1.00 10.00      A   
ATOM    522  N   ILE    68      26.390   2.005  -8.469  1.00 10.00      A   
ATOM    523  HN  ILE    68      26.186   1.143  -8.886  1.00 10.00      A   
ATOM    524  CA  ILE    68      25.712   2.369  -7.228  1.00 10.00      A   
ATOM    525  CB  ILE    68      24.530   1.425  -6.909  1.00 10.00      A   
ATOM    526  CG1 ILE    68      25.034   0.061  -6.422  1.00 10.00      A   
ATOM    527  CG2 ILE    68      23.634   1.261  -8.125  1.00 10.00      A   
ATOM    528  CD1 ILE    68      24.001  -0.746  -5.666  1.00 10.00      A   
ATOM    529  C   ILE    68      26.677   2.373  -6.046  1.00 10.00      A   
ATOM    530  O   ILE    68      26.405   2.991  -5.015  1.00 10.00      A   
ATOM    531  N   ASP    69      27.803   1.686  -6.202  1.00 10.00      A   
ATOM    532  HN  ASP    69      27.961   1.212  -7.045  1.00 10.00      A   
ATOM    533  CA  ASP    69      28.804   1.601  -5.145  1.00 10.00      A   
ATOM    534  CB  ASP    69      29.945   0.667  -5.544  1.00 10.00      A   
ATOM    535  CG  ASP    69      29.639  -0.783  -5.226  1.00 10.00      A   
ATOM    536  OD1 ASP    69      28.451  -1.160  -5.248  1.00 10.00      A   
ATOM    537  OD2 ASP    69      30.586  -1.548  -4.946  1.00 10.00      A   
ATOM    538  C   ASP    69      29.333   2.975  -4.766  1.00 10.00      A   
ATOM    539  O   ASP    69      29.539   3.264  -3.588  1.00 10.00      A   
ATOM    540  N   VAL    70      29.531   3.830  -5.762  1.00 10.00      A   
ATOM    541  HN  VAL    70      29.342   3.549  -6.683  1.00 10.00      A   
ATOM    542  CA  VAL    70      30.022   5.178  -5.508  1.00 10.00      A   
ATOM    543  CB  VAL    70      30.514   5.875  -6.790  1.00 10.00      A   
ATOM    544  CG1 VAL    70      31.316   7.119  -6.434  1.00 10.00      A   
ATOM    545  CG2 VAL    70      31.350   4.920  -7.631  1.00 10.00      A   
ATOM    546  C   VAL    70      28.925   6.013  -4.854  1.00 10.00      A   
ATOM    547  O   VAL    70      29.197   6.901  -4.047  1.00 10.00      A   
ATOM    548  N   MET    71      27.678   5.699  -5.195  1.00 10.00      A   
ATOM    549  HN  MET    71      27.529   4.981  -5.846  1.00 10.00      A   
ATOM    550  CA  MET    71      26.526   6.393  -4.632  1.00 10.00      A   
ATOM    551  CB  MET    71      25.236   5.912  -5.312  1.00 10.00      A   
ATOM    552  CG  MET    71      23.971   6.583  -4.794  1.00 10.00      A   
ATOM    553  SD  MET    71      22.481   6.036  -5.651  1.00 10.00      A   
ATOM    554  CE  MET    71      22.401   4.322  -5.139  1.00 10.00      A   
ATOM    555  C   MET    71      26.457   6.136  -3.128  1.00 10.00      A   
ATOM    556  O   MET    71      26.002   6.979  -2.354  1.00 10.00      A   
ATOM    557  N   ARG    72      26.931   4.963  -2.725  1.00 10.00      A   
ATOM    558  HN  ARG    72      27.284   4.338  -3.396  1.00 10.00      A   
ATOM    559  CA  ARG    72      26.945   4.577  -1.321  1.00 10.00      A   
ATOM    560  CB  ARG    72      26.960   3.055  -1.191  1.00 10.00      A   
ATOM    561  CG  ARG    72      25.756   2.370  -1.810  1.00 10.00      A   
ATOM    562  CD  ARG    72      26.129   1.018  -2.393  1.00 10.00      A   
ATOM    563  NE  ARG    72      26.442   0.034  -1.360  1.00 10.00      A   
ATOM    564  HE  ARG    72      26.468   0.346  -0.429  1.00 10.00      A   
ATOM    565  CZ  ARG    72      26.704  -1.246  -1.611  1.00 10.00      A   
ATOM    566  NH1 ARG    72      26.696  -1.699  -2.856  1.00 10.00      A   
ATOM    567 HH11 ARG    72      26.897  -2.711  -3.052  1.00 10.00      A   
ATOM    568 HH12 ARG    72      26.499  -1.056  -3.650  1.00 10.00      A   
ATOM    569  NH2 ARG    72      26.974  -2.074  -0.611  1.00 10.00      A   
ATOM    570 HH21 ARG    72      27.183  -3.077  -0.800  1.00 10.00      A   
ATOM    571 HH22 ARG    72      26.983  -1.722   0.384  1.00 10.00      A   
ATOM    572  C   ARG    72      28.170   5.166  -0.630  1.00 10.00      A   
ATOM    573  O   ARG    72      28.170   5.384   0.582  1.00 10.00      A   
ATOM    574  N   ASP    73      29.210   5.420  -1.417  1.00 10.00      A   
ATOM    575  HN  ASP    73      29.141   5.213  -2.373  1.00 10.00      A   
ATOM    576  CA  ASP    73      30.451   5.990  -0.902  1.00 10.00      A   
ATOM    577  CB  ASP    73      31.510   6.033  -2.010  1.00 10.00      A   
ATOM    578  CG  ASP    73      32.933   6.088  -1.490  1.00 10.00      A   
ATOM    579  OD1 ASP    73      33.197   6.813  -0.510  1.00 10.00      A   
ATOM    580  OD2 ASP    73      33.805   5.408  -2.073  1.00 10.00      A   
ATOM    581  C   ASP    73      30.196   7.397  -0.377  1.00 10.00      A   
ATOM    582  O   ASP    73      30.622   7.752   0.721  1.00 10.00      A   
ATOM    583  N   ALA    74      29.474   8.184  -1.165  1.00 10.00      A   
ATOM    584  HN  ALA    74      29.155   7.834  -2.026  1.00 10.00      A   
ATOM    585  CA  ALA    74      29.144   9.554  -0.791  1.00 10.00      A   
ATOM    586  CB  ALA    74      28.384  10.238  -1.915  1.00 10.00      A   
ATOM    587  C   ALA    74      28.329   9.580   0.501  1.00 10.00      A   
ATOM    588  O   ALA    74      28.556  10.417   1.376  1.00 10.00      A   
ATOM    589  N   LEU    75      27.397   8.641   0.624  1.00 10.00      A   
ATOM    590  HN  LEU    75      27.270   7.994  -0.103  1.00 10.00      A   
ATOM    591  CA  LEU    75      26.552   8.550   1.813  1.00 10.00      A   
ATOM    592  CB  LEU    75      25.414   7.553   1.590  1.00 10.00      A   
ATOM    593  CG  LEU    75      24.403   7.929   0.503  1.00 10.00      A   
ATOM    594  CD1 LEU    75      23.438   6.784   0.243  1.00 10.00      A   
ATOM    595  CD2 LEU    75      23.645   9.190   0.890  1.00 10.00      A   
ATOM    596  C   LEU    75      27.377   8.165   3.036  1.00 10.00      A   
ATOM    597  O   LEU    75      27.092   8.593   4.157  1.00 10.00      A   
ATOM    598  N   GLN    76      28.413   7.366   2.811  1.00 10.00      A   
ATOM    599  HN  GLN    76      28.588   7.056   1.896  1.00 10.00      A   
ATOM    600  CA  GLN    76      29.295   6.940   3.891  1.00 10.00      A   
ATOM    601  CB  GLN    76      30.180   5.775   3.445  1.00 10.00      A   
ATOM    602  CG  GLN    76      30.759   4.960   4.593  1.00 10.00      A   
ATOM    603  CD  GLN    76      29.705   4.146   5.324  1.00 10.00      A   
ATOM    604  OE1 GLN    76      28.740   3.674   4.724  1.00 10.00      A   
ATOM    605  NE2 GLN    76      29.883   3.977   6.623  1.00 10.00      A   
ATOM    606 HE21 GLN    76      30.675   4.380   7.040  1.00 10.00      A   
ATOM    607 HE22 GLN    76      29.217   3.453   7.119  1.00 10.00      A   
ATOM    608  C   GLN    76      30.154   8.116   4.348  1.00 10.00      A   
ATOM    609  O   GLN    76      30.575   8.184   5.501  1.00 10.00      A   
ATOM    610  N   LYS    77      30.410   9.041   3.428  1.00 10.00      A   
ATOM    611  HN  LYS    77      30.074   8.911   2.515  1.00 10.00      A   
ATOM    612  CA  LYS    77      31.190  10.233   3.735  1.00 10.00      A   
ATOM    613  CB  LYS    77      31.671  10.914   2.452  1.00 10.00      A   
ATOM    614  CG  LYS    77      32.613  10.071   1.611  1.00 10.00      A   
ATOM    615  CD  LYS    77      32.998  10.790   0.330  1.00 10.00      A   
ATOM    616  CE  LYS    77      33.845   9.903  -0.565  1.00 10.00      A   
ATOM    617  NZ  LYS    77      34.274  10.601  -1.809  1.00 10.00      A   
ATOM    618  HZ1 LYS    77      34.915  11.387  -1.576  1.00 10.00      A   
ATOM    619  HZ2 LYS    77      33.448  10.985  -2.314  1.00 10.00      A   
ATOM    620  HZ3 LYS    77      34.771   9.940  -2.439  1.00 10.00      A   
ATOM    621  C   LYS    77      30.342  11.201   4.550  1.00 10.00      A   
ATOM    622  O   LYS    77      30.847  11.914   5.415  1.00 10.00      A   
ATOM    623  N   ALA    78      29.045  11.207   4.267  1.00 10.00      A   
ATOM    624  HN  ALA    78      28.709  10.620   3.555  1.00 10.00      A   
ATOM    625  CA  ALA    78      28.110  12.069   4.973  1.00 10.00      A   
ATOM    626  CB  ALA    78      26.757  12.060   4.278  1.00 10.00      A   
ATOM    627  C   ALA    78      27.975  11.623   6.424  1.00 10.00      A   
ATOM    628  O   ALA    78      27.911  12.447   7.336  1.00 10.00      A   
ATOM    629  N   GLY    79      27.943  10.313   6.630  1.00 10.00      A   
ATOM    630  HN  GLY    79      27.995   9.705   5.863  1.00 10.00      A   
ATOM    631  CA  GLY    79      27.832   9.780   7.973  1.00 10.00      A   
ATOM    632  C   GLY    79      26.603   8.916   8.164  1.00 10.00      A   
ATOM    633  O   GLY    79      25.875   9.068   9.145  1.00 10.00      A   
ATOM    634  N   PHE    80      26.361   8.016   7.225  1.00 10.00      A   
ATOM    635  HN  PHE    80      26.968   7.946   6.458  1.00 10.00      A   
ATOM    636  CA  PHE    80      25.219   7.121   7.306  1.00 10.00      A   
ATOM    637  CB  PHE    80      24.072   7.612   6.424  1.00 10.00      A   
ATOM    638  CG  PHE    80      23.251   8.696   7.062  1.00 10.00      A   
ATOM    639  CD1 PHE    80      23.365  10.011   6.642  1.00 10.00      A   
ATOM    640  CD2 PHE    80      22.373   8.399   8.094  1.00 10.00      A   
ATOM    641  CE1 PHE    80      22.620  11.012   7.236  1.00 10.00      A   
ATOM    642  CE2 PHE    80      21.623   9.394   8.692  1.00 10.00      A   
ATOM    643  CZ  PHE    80      21.748  10.702   8.264  1.00 10.00      A   
ATOM    644  C   PHE    80      25.628   5.707   6.924  1.00 10.00      A   
ATOM    645  O   PHE    80      26.368   5.507   5.961  1.00 10.00      A   
ATOM    646  N   GLU    81      25.157   4.738   7.694  1.00 10.00      A   
ATOM    647  HN  GLU    81      24.570   4.968   8.439  1.00 10.00      A   
ATOM    648  CA  GLU    81      25.475   3.339   7.452  1.00 10.00      A   
ATOM    649  CB  GLU    81      25.461   2.552   8.764  1.00 10.00      A   
ATOM    650  CG  GLU    81      26.345   3.129   9.857  1.00 10.00      A   
ATOM    651  CD  GLU    81      27.807   3.201   9.461  1.00 10.00      A   
ATOM    652  OE1 GLU    81      28.295   2.259   8.797  1.00 10.00      A   
ATOM    653  OE2 GLU    81      28.477   4.191   9.823  1.00 10.00      A   
ATOM    654  C   GLU    81      24.479   2.719   6.478  1.00 10.00      A   
ATOM    655  O   GLU    81      23.344   3.184   6.365  1.00 10.00      A   
ATOM    656  N   GLU    82      24.910   1.663   5.795  1.00 10.00      A   
ATOM    657  HN  GLU    82      25.828   1.344   5.946  1.00 10.00      A   
ATOM    658  CA  GLU    82      24.073   0.957   4.823  1.00 10.00      A   
ATOM    659  CB  GLU    82      24.818  -0.243   4.229  1.00 10.00      A   
ATOM    660  CG  GLU    82      26.182   0.099   3.659  1.00 10.00      A   
ATOM    661  CD  GLU    82      26.911  -1.120   3.139  1.00 10.00      A   
ATOM    662  OE1 GLU    82      27.491  -1.868   3.955  1.00 10.00      A   
ATOM    663  OE2 GLU    82      26.914  -1.334   1.909  1.00 10.00      A   
ATOM    664  C   GLU    82      22.716   0.522   5.405  1.00 10.00      A   
ATOM    665  O   GLU    82      21.674   0.784   4.797  1.00 10.00      A   
ATOM    666  N   PRO    83      22.693  -0.156   6.579  1.00 10.00      A   
ATOM    667  CA  PRO    83      21.440  -0.600   7.207  1.00 10.00      A   
ATOM    668  CB  PRO    83      21.901  -1.383   8.440  1.00 10.00      A   
ATOM    669  CG  PRO    83      23.324  -1.720   8.176  1.00 10.00      A   
ATOM    670  CD  PRO    83      23.866  -0.583   7.368  1.00 10.00      A   
ATOM    671  C   PRO    83      20.545   0.561   7.639  1.00 10.00      A   
ATOM    672  O   PRO    83      19.407   0.351   8.047  1.00 10.00      A   
ATOM    673  N   MET    84      21.062   1.782   7.550  1.00 10.00      A   
ATOM    674  HN  MET    84      21.979   1.891   7.215  1.00 10.00      A   
ATOM    675  CA  MET    84      20.292   2.964   7.930  1.00 10.00      A   
ATOM    676  CB  MET    84      21.158   3.941   8.732  1.00 10.00      A   
ATOM    677  CG  MET    84      21.708   3.381  10.033  1.00 10.00      A   
ATOM    678  SD  MET    84      22.862   4.510  10.841  1.00 10.00      A   
ATOM    679  CE  MET    84      21.749   5.799  11.404  1.00 10.00      A   
ATOM    680  C   MET    84      19.756   3.674   6.694  1.00 10.00      A   
ATOM    681  O   MET    84      19.059   4.683   6.800  1.00 10.00      A   
ATOM    682  N   LEU    85      20.080   3.142   5.526  1.00 10.00      A   
ATOM    683  HN  LEU    85      20.613   2.320   5.504  1.00 10.00      A   
ATOM    684  CA  LEU    85      19.652   3.739   4.276  1.00 10.00      A   
ATOM    685  CB  LEU    85      20.836   3.850   3.314  1.00 10.00      A   
ATOM    686  CG  LEU    85      22.059   4.604   3.839  1.00 10.00      A   
ATOM    687  CD1 LEU    85      23.275   4.337   2.965  1.00 10.00      A   
ATOM    688  CD2 LEU    85      21.773   6.093   3.919  1.00 10.00      A   
ATOM    689  C   LEU    85      18.531   2.944   3.624  1.00 10.00      A   
ATOM    690  O   LEU    85      18.776   1.911   3.000  1.00 10.00      A   
ATOM    691  N   GLN    86      17.302   3.417   3.783  1.00 10.00      A   
ATOM    692  HN  GLN    86      17.166   4.229   4.318  1.00 10.00      A   
ATOM    693  CA  GLN    86      16.149   2.759   3.179  1.00 10.00      A   
ATOM    694  CB  GLN    86      14.869   3.183   3.897  1.00 10.00      A   
ATOM    695  CG  GLN    86      13.769   2.135   3.913  1.00 10.00      A   
ATOM    696  CD  GLN    86      14.133   0.910   4.726  1.00 10.00      A   
ATOM    697  OE1 GLN    86      13.972   0.891   5.944  1.00 10.00      A   
ATOM    698  NE2 GLN    86      14.593  -0.130   4.052  1.00 10.00      A   
ATOM    699 HE21 GLN    86      14.668  -0.049   3.074  1.00 10.00      A   
ATOM    700 HE22 GLN    86      14.837  -0.939   4.549  1.00 10.00      A   
ATOM    701  C   GLN    86      16.082   3.147   1.705  1.00 10.00      A   
ATOM    702  O   GLN    86      15.794   4.299   1.373  1.00 10.00      A   
ATOM    703  N   ASN    87      16.344   2.184   0.830  1.00 10.00      A   
ATOM    704  HN  ASN    87      16.510   1.273   1.155  1.00 10.00      A   
ATOM    705  CA  ASN    87      16.372   2.441  -0.604  1.00 10.00      A   
ATOM    706  CB  ASN    87      17.500   1.647  -1.274  1.00 10.00      A   
ATOM    707  CG  ASN    87      18.880   2.162  -0.907  1.00 10.00      A   
ATOM    708  OD1 ASN    87      19.080   3.362  -0.730  1.00 10.00      A   
ATOM    709  ND2 ASN    87      19.844   1.258  -0.790  1.00 10.00      A   
ATOM    710 HD21 ASN    87      19.619   0.313  -0.952  1.00 10.00      A   
ATOM    711 HD22 ASN    87      20.737   1.565  -0.533  1.00 10.00      A   
ATOM    712  C   ASN    87      15.050   2.145  -1.299  1.00 10.00      A   
ATOM    713  O   ASN    87      14.496   1.049  -1.184  1.00 10.00      A   
ATOM    714  N   PHE    88      14.548   3.144  -2.007  1.00 10.00      A   
ATOM    715  HN  PHE    88      15.021   4.006  -2.008  1.00 10.00      A   
ATOM    716  CA  PHE    88      13.317   3.028  -2.778  1.00 10.00      A   
ATOM    717  CB  PHE    88      12.256   4.030  -2.292  1.00 10.00      A   
ATOM    718  CG  PHE    88      12.081   4.119  -0.799  1.00 10.00      A   
ATOM    719  CD1 PHE    88      12.156   5.344  -0.155  1.00 10.00      A   
ATOM    720  CD2 PHE    88      11.842   2.987  -0.041  1.00 10.00      A   
ATOM    721  CE1 PHE    88      11.993   5.437   1.216  1.00 10.00      A   
ATOM    722  CE2 PHE    88      11.680   3.071   1.328  1.00 10.00      A   
ATOM    723  CZ  PHE    88      11.755   4.298   1.958  1.00 10.00      A   
ATOM    724  C   PHE    88      13.652   3.321  -4.238  1.00 10.00      A   
ATOM    725  O   PHE    88      14.568   4.098  -4.519  1.00 10.00      A   
ATOM    726  N   GLY    89      12.923   2.721  -5.163  1.00 10.00      A   
ATOM    727  HN  GLY    89      12.181   2.135  -4.896  1.00 10.00      A   
ATOM    728  CA  GLY    89      13.201   2.947  -6.567  1.00 10.00      A   
ATOM    729  C   GLY    89      11.959   2.883  -7.425  1.00 10.00      A   
ATOM    730  O   GLY    89      11.149   1.965  -7.285  1.00 10.00      A   
ATOM    731  N   SER    90      11.800   3.868  -8.296  1.00 10.00      A   
ATOM    732  HN  SER    90      12.472   4.588  -8.333  1.00 10.00      A   
ATOM    733  CA  SER    90      10.657   3.921  -9.188  1.00 10.00      A   
ATOM    734  CB  SER    90       9.573   4.853  -8.632  1.00 10.00      A   
ATOM    735  OG  SER    90       8.536   5.057  -9.579  1.00 10.00      A   
ATOM    736  HG  SER    90       7.757   4.536  -9.331  1.00 10.00      A   
ATOM    737  C   SER    90      11.073   4.364 -10.587  1.00 10.00      A   
ATOM    738  O   SER    90      11.424   5.526 -10.803  1.00 10.00      A   
ATOM    739  N   SER    91      11.055   3.413 -11.518  1.00 10.00      A   
ATOM    740  HN  SER    91      10.814   2.502 -11.248  1.00 10.00      A   
ATOM    741  CA  SER    91      11.400   3.659 -12.918  1.00 10.00      A   
ATOM    742  CB  SER    91      10.466   4.699 -13.549  1.00 10.00      A   
ATOM    743  OG  SER    91       9.139   4.564 -13.055  1.00 10.00      A   
ATOM    744  HG  SER    91       8.946   5.296 -12.458  1.00 10.00      A   
ATOM    745  C   SER    91      12.873   4.040 -13.099  1.00 10.00      A   
ATOM    746  O   SER    91      13.698   3.195 -13.448  1.00 10.00      A   
ATOM    747  N   HIS    92      13.201   5.307 -12.855  1.00 10.00      A   
ATOM    748  HN  HIS    92      12.503   5.936 -12.565  1.00 10.00      A   
ATOM    749  CA  HIS    92      14.571   5.788 -13.002  1.00 10.00      A   
ATOM    750  CB  HIS    92      14.732   6.528 -14.330  1.00 10.00      A   
ATOM    751  CG  HIS    92      15.778   5.947 -15.228  1.00 10.00      A   
ATOM    752  ND1 HIS    92      15.558   4.839 -16.017  1.00 10.00      A   
ATOM    753  HD1 HIS    92      14.722   4.324 -16.061  1.00 10.00      A   
ATOM    754  CD2 HIS    92      17.052   6.333 -15.473  1.00 10.00      A   
ATOM    755  CE1 HIS    92      16.647   4.567 -16.709  1.00 10.00      A   
ATOM    756  NE2 HIS    92      17.568   5.459 -16.399  1.00 10.00      A   
ATOM    757  HE2 HIS    92      18.468   5.503 -16.790  1.00 10.00      A   
ATOM    758  C   HIS    92      14.956   6.711 -11.849  1.00 10.00      A   
ATOM    759  O   HIS    92      16.089   7.189 -11.773  1.00 10.00      A   
ATOM    760  N   ASP    93      14.009   6.963 -10.956  1.00 10.00      A   
ATOM    761  HN  ASP    93      13.134   6.535 -11.052  1.00 10.00      A   
ATOM    762  CA  ASP    93      14.251   7.838  -9.814  1.00 10.00      A   
ATOM    763  CB  ASP    93      13.103   8.837  -9.619  1.00 10.00      A   
ATOM    764  CG  ASP    93      13.361  10.194 -10.254  1.00 10.00      A   
ATOM    765  OD1 ASP    93      14.416  10.374 -10.897  1.00 10.00      A   
ATOM    766  OD2 ASP    93      12.497  11.089 -10.126  1.00 10.00      A   
ATOM    767  C   ASP    93      14.458   7.020  -8.548  1.00 10.00      A   
ATOM    768  O   ASP    93      13.637   6.165  -8.204  1.00 10.00      A   
ATOM    769  N   ILE    94      15.564   7.273  -7.868  1.00 10.00      A   
ATOM    770  HN  ILE    94      16.180   7.966  -8.195  1.00 10.00      A   
ATOM    771  CA  ILE    94      15.892   6.569  -6.639  1.00 10.00      A   
ATOM    772  CB  ILE    94      17.388   6.161  -6.603  1.00 10.00      A   
ATOM    773  CG1 ILE    94      17.760   5.333  -7.838  1.00 10.00      A   
ATOM    774  CG2 ILE    94      17.727   5.400  -5.326  1.00 10.00      A   
ATOM    775  CD1 ILE    94      16.970   4.049  -7.985  1.00 10.00      A   
ATOM    776  C   ILE    94      15.574   7.456  -5.440  1.00 10.00      A   
ATOM    777  O   ILE    94      15.878   8.650  -5.443  1.00 10.00      A   
ATOM    778  N   MET    95      14.952   6.876  -4.427  1.00 10.00      A   
ATOM    779  HN  MET    95      14.743   5.916  -4.480  1.00 10.00      A   
ATOM    780  CA  MET    95      14.585   7.618  -3.229  1.00 10.00      A   
ATOM    781  CB  MET    95      13.065   7.645  -3.073  1.00 10.00      A   
ATOM    782  CG  MET    95      12.340   8.445  -4.140  1.00 10.00      A   
ATOM    783  SD  MET    95      10.564   8.129  -4.158  1.00 10.00      A   
ATOM    784  CE  MET    95      10.525   6.492  -4.886  1.00 10.00      A   
ATOM    785  C   MET    95      15.208   6.975  -2.000  1.00 10.00      A   
ATOM    786  O   MET    95      15.046   5.781  -1.771  1.00 10.00      A   
ATOM    787  N   VAL    96      15.935   7.758  -1.222  1.00 10.00      A   
ATOM    788  HN  VAL    96      16.055   8.703  -1.466  1.00 10.00      A   
ATOM    789  CA  VAL    96      16.566   7.252  -0.010  1.00 10.00      A   
ATOM    790  CB  VAL    96      18.106   7.369  -0.077  1.00 10.00      A   
ATOM    791  CG1 VAL    96      18.747   6.700   1.129  1.00 10.00      A   
ATOM    792  CG2 VAL    96      18.641   6.767  -1.367  1.00 10.00      A   
ATOM    793  C   VAL    96      16.060   8.031   1.196  1.00 10.00      A   
ATOM    794  O   VAL    96      16.198   9.256   1.249  1.00 10.00      A   
ATOM    795  N   ARG    97      15.459   7.329   2.149  1.00 10.00      A   
ATOM    796  HN  ARG    97      15.369   6.356   2.047  1.00 10.00      A   
ATOM    797  CA  ARG    97      14.936   7.978   3.344  1.00 10.00      A   
ATOM    798  CB  ARG    97      13.420   7.825   3.452  1.00 10.00      A   
ATOM    799  CG  ARG    97      12.775   8.839   4.383  1.00 10.00      A   
ATOM    800  CD  ARG    97      11.976   8.172   5.490  1.00 10.00      A   
ATOM    801  NE  ARG    97      12.831   7.530   6.489  1.00 10.00      A   
ATOM    802  HE  ARG    97      13.544   6.936   6.156  1.00 10.00      A   
ATOM    803  CZ  ARG    97      12.698   7.707   7.808  1.00 10.00      A   
ATOM    804  NH1 ARG    97      11.756   8.512   8.287  1.00 10.00      A   
ATOM    805 HH11 ARG    97      11.105   9.015   7.639  1.00 10.00      A   
ATOM    806 HH12 ARG    97      11.659   8.649   9.321  1.00 10.00      A   
ATOM    807  NH2 ARG    97      13.504   7.071   8.650  1.00 10.00      A   
ATOM    808 HH21 ARG    97      13.397   7.210   9.682  1.00 10.00      A   
ATOM    809 HH22 ARG    97      14.238   6.429   8.290  1.00 10.00      A   
ATOM    810  C   ARG    97      15.611   7.462   4.605  1.00 10.00      A   
ATOM    811  O   ARG    97      15.229   6.424   5.155  1.00 10.00      A   
ATOM    812  N   MET    98      16.609   8.194   5.058  1.00 10.00      A   
ATOM    813  HN  MET    98      16.854   9.015   4.576  1.00 10.00      A   
ATOM    814  CA  MET    98      17.347   7.834   6.257  1.00 10.00      A   
ATOM    815  CB  MET    98      18.837   8.145   6.072  1.00 10.00      A   
ATOM    816  CG  MET    98      19.150   9.618   5.859  1.00 10.00      A   
ATOM    817  SD  MET    98      18.934  10.138   4.145  1.00 10.00      A   
ATOM    818  CE  MET    98      20.400   9.437   3.393  1.00 10.00      A   
ATOM    819  C   MET    98      16.787   8.597   7.458  1.00 10.00      A   
ATOM    820  O   MET    98      16.086   9.594   7.283  1.00 10.00      A   
ATOM    821  N   PRO    99      17.053   8.121   8.688  1.00 10.00      A   
ATOM    822  CA  PRO    99      16.584   8.787   9.913  1.00 10.00      A   
ATOM    823  CB  PRO    99      17.154   7.913  11.040  1.00 10.00      A   
ATOM    824  CG  PRO    99      17.412   6.594  10.405  1.00 10.00      A   
ATOM    825  CD  PRO    99      17.805   6.891   8.987  1.00 10.00      A   
ATOM    826  C   PRO    99      17.137  10.213  10.026  1.00 10.00      A   
ATOM    827  O   PRO    99      18.102  10.567   9.342  1.00 10.00      A   
ATOM    828  N   PRO   100      16.523  11.053  10.874  1.00 10.00      A   
ATOM    829  CA  PRO   100      16.969  12.438  11.073  1.00 10.00      A   
ATOM    830  CB  PRO   100      16.034  12.970  12.164  1.00 10.00      A   
ATOM    831  CG  PRO   100      14.838  12.083  12.108  1.00 10.00      A   
ATOM    832  CD  PRO   100      15.344  10.731  11.698  1.00 10.00      A   
ATOM    833  C   PRO   100      18.421  12.499  11.544  1.00 10.00      A   
ATOM    834  O   PRO   100      18.812  11.786  12.471  1.00 10.00      A   
ATOM    835  N   ALA   101      19.214  13.345  10.896  1.00 10.00      A   
ATOM    836  HN  ALA   101      18.841  13.883  10.169  1.00 10.00      A   
ATOM    837  CA  ALA   101      20.623  13.500  11.238  1.00 10.00      A   
ATOM    838  CB  ALA   101      21.310  14.437  10.256  1.00 10.00      A   
ATOM    839  C   ALA   101      20.790  13.999  12.668  1.00 10.00      A   
ATOM    840  O   ALA   101      19.926  14.706  13.194  1.00 10.00      A   
ATOM    841  N   GLU   102      21.901  13.623  13.285  1.00 10.00      A   
ATOM    842  HN  GLU   102      22.552  13.073  12.801  1.00 10.00      A   
ATOM    843  CA  GLU   102      22.189  14.012  14.657  1.00 10.00      A   
ATOM    844  CB  GLU   102      22.879  12.864  15.400  1.00 10.00      A   
ATOM    845  CG  GLU   102      22.149  11.531  15.312  1.00 10.00      A   
ATOM    846  CD  GLU   102      22.804  10.449  16.147  1.00 10.00      A   
ATOM    847  OE1 GLU   102      22.614  10.452  17.383  1.00 10.00      A   
ATOM    848  OE2 GLU   102      23.509   9.589  15.579  1.00 10.00      A   
ATOM    849  C   GLU   102      23.064  15.262  14.699  1.00 10.00      A   
ATOM    850  O   GLU   102      23.869  15.500  13.795  1.00 10.00      A   
ATOM    851  N   GLY   103      22.906  16.048  15.754  1.00 10.00      A   
ATOM    852  HN  GLY   103      22.248  15.802  16.441  1.00 10.00      A   
ATOM    853  CA  GLY   103      23.681  17.265  15.903  1.00 10.00      A   
ATOM    854  C   GLY   103      23.035  18.443  15.203  1.00 10.00      A   
ATOM    855  O   GLY   103      21.823  18.444  14.965  1.00 10.00      A   
ATOM    856  N   GLU   104      23.833  19.452  14.878  1.00 10.00      A   
ATOM    857  HN  GLU   104      24.791  19.398  15.097  1.00 10.00      A   
ATOM    858  CA  GLU   104      23.326  20.634  14.190  1.00 10.00      A   
ATOM    859  CB  GLU   104      24.126  21.885  14.558  1.00 10.00      A   
ATOM    860  CG  GLU   104      24.023  22.298  16.016  1.00 10.00      A   
ATOM    861  CD  GLU   104      25.045  21.602  16.885  1.00 10.00      A   
ATOM    862  OE1 GLU   104      26.252  21.889  16.735  1.00 10.00      A   
ATOM    863  OE2 GLU   104      24.652  20.765  17.725  1.00 10.00      A   
ATOM    864  C   GLU   104      23.373  20.414  12.689  1.00 10.00      A   
ATOM    865  O   GLU   104      22.684  21.090  11.924  1.00 10.00      A   
ATOM    866  N   THR   105      24.203  19.467  12.276  1.00 10.00      A   
ATOM    867  HN  THR   105      24.742  18.982  12.937  1.00 10.00      A   
ATOM    868  CA  THR   105      24.342  19.130  10.876  1.00 10.00      A   
ATOM    869  CB  THR   105      25.658  18.366  10.635  1.00 10.00      A   
ATOM    870  OG1 THR   105      25.916  17.500  11.752  1.00 10.00      A   
ATOM    871  HG1 THR   105      25.325  16.734  11.700  1.00 10.00      A   
ATOM    872  CG2 THR   105      26.818  19.337  10.475  1.00 10.00      A   
ATOM    873  C   THR   105      23.159  18.275  10.426  1.00 10.00      A   
ATOM    874  O   THR   105      23.211  17.048  10.474  1.00 10.00      A   
ATOM    875  N   GLY   106      22.083  18.938  10.016  1.00 10.00      A   
ATOM    876  HN  GLY   106      22.092  19.919  10.023  1.00 10.00      A   
ATOM    877  CA  GLY   106      20.899  18.232   9.575  1.00 10.00      A   
ATOM    878  C   GLY   106      20.960  17.812   8.117  1.00 10.00      A   
ATOM    879  O   GLY   106      21.910  17.155   7.688  1.00 10.00      A   
ATOM    880  N   GLY   107      19.950  18.202   7.352  1.00 10.00      A   
ATOM    881  HN  GLY   107      19.241  18.757   7.740  1.00 10.00      A   
ATOM    882  CA  GLY   107      19.899  17.837   5.952  1.00 10.00      A   
ATOM    883  C   GLY   107      20.565  18.856   5.054  1.00 10.00      A   
ATOM    884  O   GLY   107      21.464  18.519   4.282  1.00 10.00      A   
ATOM    885  N   GLN   108      20.137  20.104   5.166  1.00 10.00      A   
ATOM    886  HN  GLN   108      19.456  20.318   5.840  1.00 10.00      A   
ATOM    887  CA  GLN   108      20.683  21.176   4.345  1.00 10.00      A   
ATOM    888  CB  GLN   108      19.579  22.147   3.916  1.00 10.00      A   
ATOM    889  CG  GLN   108      18.658  21.616   2.828  1.00 10.00      A   
ATOM    890  CD  GLN   108      19.397  21.264   1.550  1.00 10.00      A   
ATOM    891  OE1 GLN   108      20.467  21.803   1.267  1.00 10.00      A   
ATOM    892  NE2 GLN   108      18.824  20.367   0.764  1.00 10.00      A   
ATOM    893 HE21 GLN   108      17.964  19.982   1.046  1.00 10.00      A   
ATOM    894 HE22 GLN   108      19.277  20.126  -0.074  1.00 10.00      A   
ATOM    895  C   GLN   108      21.784  21.917   5.089  1.00 10.00      A   
ATOM    896  O   GLN   108      21.578  23.022   5.595  1.00 10.00      A   
ATOM    897  N   VAL   109      22.952  21.299   5.154  1.00 10.00      A   
ATOM    898  HN  VAL   109      23.058  20.429   4.712  1.00 10.00      A   
ATOM    899  CA  VAL   109      24.090  21.883   5.849  1.00 10.00      A   
ATOM    900  CB  VAL   109      24.895  20.811   6.612  1.00 10.00      A   
ATOM    901  CG1 VAL   109      25.955  21.450   7.501  1.00 10.00      A   
ATOM    902  CG2 VAL   109      23.966  19.930   7.428  1.00 10.00      A   
ATOM    903  C   VAL   109      25.017  22.593   4.874  1.00 10.00      A   
ATOM    904  O   VAL   109      25.427  22.020   3.863  1.00 10.00      A   
ATOM    905  N   LEU   110      25.332  23.841   5.183  1.00 10.00      A   
ATOM    906  HN  LEU   110      24.963  24.236   6.003  1.00 10.00      A   
ATOM    907  CA  LEU   110      26.222  24.633   4.351  1.00 10.00      A   
ATOM    908  CB  LEU   110      25.992  26.126   4.587  1.00 10.00      A   
ATOM    909  CG  LEU   110      24.661  26.679   4.078  1.00 10.00      A   
ATOM    910  CD1 LEU   110      24.153  27.773   5.002  1.00 10.00      A   
ATOM    911  CD2 LEU   110      24.808  27.200   2.656  1.00 10.00      A   
ATOM    912  C   LEU   110      27.668  24.256   4.639  1.00 10.00      A   
ATOM    913  O   LEU   110      28.282  24.769   5.575  1.00 10.00      A   
ATOM    914  N   GLY   111      28.188  23.331   3.847  1.00 10.00      A   
ATOM    915  HN  GLY   111      27.629  22.940   3.137  1.00 10.00      A   
ATOM    916  CA  GLY   111      29.549  22.868   4.018  1.00 10.00      A   
ATOM    917  C   GLY   111      29.652  21.396   3.689  1.00 10.00      A   
ATOM    918  O   GLY   111      28.708  20.830   3.132  1.00 10.00      A   
ATOM    919  N   SER   112      30.788  20.780   4.022  1.00 10.00      A   
ATOM    920  HN  SER   112      31.499  21.302   4.451  1.00 10.00      A   
ATOM    921  CA  SER   112      31.023  19.355   3.765  1.00 10.00      A   
ATOM    922  CB  SER   112      29.902  18.486   4.355  1.00 10.00      A   
ATOM    923  OG  SER   112      29.624  18.845   5.702  1.00 10.00      A   
ATOM    924  HG  SER   112      28.672  18.984   5.802  1.00 10.00      A   
ATOM    925  C   SER   112      31.220  19.069   2.270  1.00 10.00      A   
ATOM    926  O   SER   112      32.290  18.621   1.852  1.00 10.00      A   
ATOM    927  N   GLN   113      30.177  19.328   1.476  1.00 10.00      A   
ATOM    928  HN  GLN   113      29.353  19.676   1.886  1.00 10.00      A   
ATOM    929  CA  GLN   113      30.205  19.124   0.024  1.00 10.00      A   
ATOM    930  CB  GLN   113      31.306  19.954  -0.643  1.00 10.00      A   
ATOM    931  CG  GLN   113      31.247  21.437  -0.322  1.00 10.00      A   
ATOM    932  CD  GLN   113      32.064  22.272  -1.283  1.00 10.00      A   
ATOM    933  OE1 GLN   113      33.048  21.799  -1.856  1.00 10.00      A   
ATOM    934  NE2 GLN   113      31.665  23.519  -1.466  1.00 10.00      A   
ATOM    935 HE21 GLN   113      30.874  23.832  -0.971  1.00 10.00      A   
ATOM    936 HE22 GLN   113      32.170  24.081  -2.090  1.00 10.00      A   
ATOM    937  C   GLN   113      30.334  17.652  -0.362  1.00 10.00      A   
ATOM    938  O   GLN   113      30.632  17.330  -1.513  1.00 10.00      A   
ATOM    939  N   VAL   114      30.081  16.764   0.594  1.00 10.00      A   
ATOM    940  HN  VAL   114      29.825  17.083   1.483  1.00 10.00      A   
ATOM    941  CA  VAL   114      30.175  15.328   0.353  1.00 10.00      A   
ATOM    942  CB  VAL   114      30.090  14.512   1.661  1.00 10.00      A   
ATOM    943  CG1 VAL   114      31.389  14.628   2.441  1.00 10.00      A   
ATOM    944  CG2 VAL   114      28.914  14.976   2.509  1.00 10.00      A   
ATOM    945  C   VAL   114      29.097  14.852  -0.617  1.00 10.00      A   
ATOM    946  O   VAL   114      29.260  13.840  -1.293  1.00 10.00      A   
ATOM    947  N   LEU   115      28.002  15.595  -0.686  1.00 10.00      A   
ATOM    948  HN  LEU   115      27.931  16.399  -0.125  1.00 10.00      A   
ATOM    949  CA  LEU   115      26.902  15.252  -1.570  1.00 10.00      A   
ATOM    950  CB  LEU   115      25.574  15.290  -0.806  1.00 10.00      A   
ATOM    951  CG  LEU   115      25.456  14.335   0.386  1.00 10.00      A   
ATOM    952  CD1 LEU   115      24.185  14.616   1.176  1.00 10.00      A   
ATOM    953  CD2 LEU   115      25.483  12.890  -0.086  1.00 10.00      A   
ATOM    954  C   LEU   115      26.857  16.204  -2.758  1.00 10.00      A   
ATOM    955  O   LEU   115      25.920  16.187  -3.552  1.00 10.00      A   
ATOM    956  N   LYS   116      27.889  17.027  -2.885  1.00 10.00      A   
ATOM    957  HN  LYS   116      28.619  16.985  -2.230  1.00 10.00      A   
ATOM    958  CA  LYS   116      27.966  17.985  -3.976  1.00 10.00      A   
ATOM    959  CB  LYS   116      28.442  19.349  -3.467  1.00 10.00      A   
ATOM    960  CG  LYS   116      27.382  20.113  -2.689  1.00 10.00      A   
ATOM    961  CD  LYS   116      27.868  21.487  -2.259  1.00 10.00      A   
ATOM    962  CE  LYS   116      26.705  22.355  -1.811  1.00 10.00      A   
ATOM    963  NZ  LYS   116      27.151  23.676  -1.302  1.00 10.00      A   
ATOM    964  HZ1 LYS   116      27.602  23.567  -0.372  1.00 10.00      A   
ATOM    965  HZ2 LYS   116      26.335  24.316  -1.204  1.00 10.00      A   
ATOM    966  HZ3 LYS   116      27.832  24.104  -1.958  1.00 10.00      A   
ATOM    967  C   LYS   116      28.880  17.471  -5.082  1.00 10.00      A   
ATOM    968  O   LYS   116      29.394  18.243  -5.891  1.00 10.00      A   
ATOM    969  N   VAL   117      29.075  16.154  -5.110  1.00 10.00      A   
ATOM    970  HN  VAL   117      28.636  15.594  -4.437  1.00 10.00      A   
ATOM    971  CA  VAL   117      29.927  15.519  -6.112  1.00 10.00      A   
ATOM    972  CB  VAL   117      30.899  14.498  -5.477  1.00 10.00      A   
ATOM    973  CG1 VAL   117      31.895  15.202  -4.566  1.00 10.00      A   
ATOM    974  CG2 VAL   117      30.139  13.424  -4.709  1.00 10.00      A   
ATOM    975  C   VAL   117      29.091  14.825  -7.186  1.00 10.00      A   
ATOM    976  O   VAL   117      29.628  14.222  -8.118  1.00 10.00      A   
ATOM    977  N   ILE   118      27.772  14.927  -7.054  1.00 10.00      A   
ATOM    978  HN  ILE   118      27.408  15.440  -6.304  1.00 10.00      A   
ATOM    979  CA  ILE   118      26.854  14.309  -8.004  1.00 10.00      A   
ATOM    980  CB  ILE   118      25.439  14.117  -7.409  1.00 10.00      A   
ATOM    981  CG1 ILE   118      25.501  13.968  -5.888  1.00 10.00      A   
ATOM    982  CG2 ILE   118      24.768  12.894  -8.021  1.00 10.00      A   
ATOM    983  CD1 ILE   118      24.139  13.939  -5.222  1.00 10.00      A   
ATOM    984  C   ILE   118      26.754  15.147  -9.281  1.00 10.00      A   
ATOM    985  O   ILE   118      27.362  16.217  -9.372  1.00 10.00      A   
ATOM    986  N   ASN   119      25.996  14.643 -10.260  1.00 10.00      A   
ATOM    987  HN  ASN   119      25.554  13.778 -10.113  1.00 10.00      A   
ATOM    988  CA  ASN   119      25.796  15.313 -11.552  1.00 10.00      A   
ATOM    989  CB  ASN   119      25.394  16.784 -11.411  1.00 10.00      A   
ATOM    990  CG  ASN   119      23.911  16.949 -11.146  1.00 10.00      A   
ATOM    991  OD1 ASN   119      23.463  16.907  -9.999  1.00 10.00      A   
ATOM    992  ND2 ASN   119      23.135  17.123 -12.204  1.00 10.00      A   
ATOM    993 HD21 ASN   119      23.560  17.134 -13.093  1.00 10.00      A   
ATOM    994 HD22 ASN   119      22.171  17.237 -12.061  1.00 10.00      A   
ATOM    995  C   ASN   119      26.990  15.129 -12.476  1.00 10.00      A   
ATOM    996  O   ASN   119      26.827  14.841 -13.660  1.00 10.00      A   
ATOM    997  N   GLU   120      28.182  15.301 -11.932  1.00 10.00      A   
ATOM    998  HN  GLU   120      28.240  15.563 -10.988  1.00 10.00      A   
ATOM    999  CA  GLU   120      29.410  15.116 -12.691  1.00 10.00      A   
ATOM   1000  CB  GLU   120      30.414  16.230 -12.375  1.00 10.00      A   
ATOM   1001  CG  GLU   120      30.361  16.722 -10.935  1.00 10.00      A   
ATOM   1002  CD  GLU   120      31.470  17.695 -10.606  1.00 10.00      A   
ATOM   1003  OE1 GLU   120      32.499  17.259 -10.052  1.00 10.00      A   
ATOM   1004  OE2 GLU   120      31.322  18.899 -10.898  1.00 10.00      A   
ATOM   1005  C   GLU   120      29.988  13.743 -12.359  1.00 10.00      A   
ATOM   1006  O   GLU   120      30.836  13.602 -11.473  1.00 10.00      A   
ATOM   1007  N   SER   121      29.516  12.730 -13.067  1.00 10.00      A   
ATOM   1008  HN  SER   121      28.861  12.906 -13.773  1.00 10.00      A   
ATOM   1009  CA  SER   121      29.944  11.363 -12.827  1.00 10.00      A   
ATOM   1010  CB  SER   121      28.771  10.592 -12.222  1.00 10.00      A   
ATOM   1011  OG  SER   121      27.533  11.082 -12.720  1.00 10.00      A   
ATOM   1012  HG  SER   121      27.626  11.286 -13.661  1.00 10.00      A   
ATOM   1013  C   SER   121      30.425  10.674 -14.104  1.00 10.00      A   
ATOM   1014  O   SER   121      30.039  11.054 -15.208  1.00 10.00      A   
ATOM   1015  N   THR   122      31.267   9.660 -13.942  1.00 10.00      A   
ATOM   1016  HN  THR   122      31.541   9.403 -13.033  1.00 10.00      A   
ATOM   1017  CA  THR   122      31.793   8.907 -15.068  1.00 10.00      A   
ATOM   1018  CB  THR   122      33.292   8.606 -14.868  1.00 10.00      A   
ATOM   1019  OG1 THR   122      33.533   8.291 -13.489  1.00 10.00      A   
ATOM   1020  HG1 THR   122      34.451   8.491 -13.272  1.00 10.00      A   
ATOM   1021  CG2 THR   122      34.137   9.808 -15.261  1.00 10.00      A   
ATOM   1022  C   THR   122      31.029   7.592 -15.222  1.00 10.00      A   
ATOM   1023  O   THR   122      30.378   7.348 -16.243  1.00 10.00      A   
ATOM   1024  N   ASN   123      31.096   6.755 -14.194  1.00 10.00      A   
ATOM   1025  HN  ASN   123      31.625   7.013 -13.402  1.00 10.00      A   
ATOM   1026  CA  ASN   123      30.412   5.465 -14.205  1.00 10.00      A   
ATOM   1027  CB  ASN   123      31.359   4.316 -13.829  1.00 10.00      A   
ATOM   1028  CG  ASN   123      32.128   4.540 -12.536  1.00 10.00      A   
ATOM   1029  OD1 ASN   123      31.690   5.263 -11.645  1.00 10.00      A   
ATOM   1030  ND2 ASN   123      33.286   3.910 -12.423  1.00 10.00      A   
ATOM   1031 HD21 ASN   123      33.581   3.341 -13.165  1.00 10.00      A   
ATOM   1032 HD22 ASN   123      33.802   4.039 -11.599  1.00 10.00      A   
ATOM   1033  C   ASN   123      29.188   5.485 -13.292  1.00 10.00      A   
ATOM   1034  O   ASN   123      28.248   4.714 -13.473  1.00 10.00      A   
ATOM   1035  N   GLN   124      29.203   6.383 -12.318  1.00 10.00      A   
ATOM   1036  HN  GLN   124      29.986   6.969 -12.225  1.00 10.00      A   
ATOM   1037  CA  GLN   124      28.105   6.521 -11.373  1.00 10.00      A   
ATOM   1038  CB  GLN   124      28.641   6.842  -9.965  1.00 10.00      A   
ATOM   1039  CG  GLN   124      29.403   8.160  -9.837  1.00 10.00      A   
ATOM   1040  CD  GLN   124      30.815   8.104 -10.393  1.00 10.00      A   
ATOM   1041  OE1 GLN   124      31.031   8.313 -11.585  1.00 10.00      A   
ATOM   1042  NE2 GLN   124      31.783   7.836  -9.536  1.00 10.00      A   
ATOM   1043 HE21 GLN   124      31.544   7.687  -8.598  1.00 10.00      A   
ATOM   1044 HE22 GLN   124      32.705   7.791  -9.874  1.00 10.00      A   
ATOM   1045  C   GLN   124      27.124   7.590 -11.851  1.00 10.00      A   
ATOM   1046  O   GLN   124      26.670   8.429 -11.074  1.00 10.00      A   
ATOM   1047  N   ASN   125      26.805   7.529 -13.144  1.00 10.00      A   
ATOM   1048  HN  ASN   125      27.196   6.810 -13.685  1.00 10.00      A   
ATOM   1049  CA  ASN   125      25.898   8.480 -13.796  1.00 10.00      A   
ATOM   1050  CB  ASN   125      25.578   8.024 -15.222  1.00 10.00      A   
ATOM   1051  CG  ASN   125      26.165   8.938 -16.279  1.00 10.00      A   
ATOM   1052  OD1 ASN   125      27.193   9.578 -16.061  1.00 10.00      A   
ATOM   1053  ND2 ASN   125      25.520   8.998 -17.435  1.00 10.00      A   
ATOM   1054 HD21 ASN   125      24.705   8.450 -17.544  1.00 10.00      A   
ATOM   1055 HD22 ASN   125      25.877   9.583 -18.137  1.00 10.00      A   
ATOM   1056  C   ASN   125      24.605   8.700 -13.018  1.00 10.00      A   
ATOM   1057  O   ASN   125      23.700   7.858 -13.033  1.00 10.00      A   
ATOM   1058  N   ALA   126      24.526   9.841 -12.342  1.00 10.00      A   
ATOM   1059  HN  ALA   126      25.288  10.463 -12.363  1.00 10.00      A   
ATOM   1060  CA  ALA   126      23.353  10.191 -11.557  1.00 10.00      A   
ATOM   1061  CB  ALA   126      23.428   9.541 -10.187  1.00 10.00      A   
ATOM   1062  C   ALA   126      23.232  11.702 -11.406  1.00 10.00      A   
ATOM   1063  O   ALA   126      24.231  12.426 -11.455  1.00 10.00      A   
ATOM   1064  N   ALA   127      22.006  12.168 -11.230  1.00 10.00      A   
ATOM   1065  HN  ALA   127      21.253  11.535 -11.222  1.00 10.00      A   
ATOM   1066  CA  ALA   127      21.732  13.587 -11.054  1.00 10.00      A   
ATOM   1067  CB  ALA   127      21.023  14.144 -12.277  1.00 10.00      A   
ATOM   1068  C   ALA   127      20.887  13.798  -9.801  1.00 10.00      A   
ATOM   1069  O   ALA   127      19.984  13.009  -9.521  1.00 10.00      A   
ATOM   1070  N   VAL   128      21.186  14.852  -9.048  1.00 10.00      A   
ATOM   1071  HN  VAL   128      21.904  15.459  -9.336  1.00 10.00      A   
ATOM   1072  CA  VAL   128      20.458  15.144  -7.817  1.00 10.00      A   
ATOM   1073  CB  VAL   128      21.253  16.088  -6.876  1.00 10.00      A   
ATOM   1074  CG1 VAL   128      21.413  17.481  -7.475  1.00 10.00      A   
ATOM   1075  CG2 VAL   128      20.613  16.156  -5.496  1.00 10.00      A   
ATOM   1076  C   VAL   128      19.065  15.711  -8.106  1.00 10.00      A   
ATOM   1077  O   VAL   128      18.890  16.542  -9.001  1.00 10.00      A   
ATOM   1078  N   LYS   129      18.077  15.238  -7.360  1.00 10.00      A   
ATOM   1079  HN  LYS   129      18.275  14.563  -6.675  1.00 10.00      A   
ATOM   1080  CA  LYS   129      16.708  15.692  -7.530  1.00 10.00      A   
ATOM   1081  CB  LYS   129      15.748  14.501  -7.509  1.00 10.00      A   
ATOM   1082  CG  LYS   129      14.333  14.807  -7.969  1.00 10.00      A   
ATOM   1083  CD  LYS   129      13.507  13.533  -8.023  1.00 10.00      A   
ATOM   1084  CE  LYS   129      12.058  13.803  -8.379  1.00 10.00      A   
ATOM   1085  NZ  LYS   129      11.237  12.567  -8.285  1.00 10.00      A   
ATOM   1086  HZ1 LYS   129      11.623  11.834  -8.924  1.00 10.00      A   
ATOM   1087  HZ2 LYS   129      10.255  12.763  -8.555  1.00 10.00      A   
ATOM   1088  HZ3 LYS   129      11.257  12.200  -7.307  1.00 10.00      A   
ATOM   1089  C   LYS   129      16.349  16.703  -6.445  1.00 10.00      A   
ATOM   1090  O   LYS   129      16.115  17.873  -6.737  1.00 10.00      A   
ATOM   1091  N   ARG   130      16.324  16.252  -5.193  1.00 10.00      A   
ATOM   1092  HN  ARG   130      16.528  15.305  -5.015  1.00 10.00      A   
ATOM   1093  CA  ARG   130      16.002  17.132  -4.071  1.00 10.00      A   
ATOM   1094  CB  ARG   130      14.521  17.541  -4.082  1.00 10.00      A   
ATOM   1095  CG  ARG   130      13.537  16.403  -3.858  1.00 10.00      A   
ATOM   1096  CD  ARG   130      12.106  16.918  -3.842  1.00 10.00      A   
ATOM   1097  NE  ARG   130      11.142  15.873  -3.500  1.00 10.00      A   
ATOM   1098  HE  ARG   130      11.360  14.942  -3.775  1.00 10.00      A   
ATOM   1099  CZ  ARG   130      10.005  16.091  -2.841  1.00 10.00      A   
ATOM   1100  NH1 ARG   130       9.677  17.317  -2.451  1.00 10.00      A   
ATOM   1101 HH11 ARG   130      10.308  18.121  -2.656  1.00 10.00      A   
ATOM   1102 HH12 ARG   130       8.786  17.482  -1.933  1.00 10.00      A   
ATOM   1103  NH2 ARG   130       9.193  15.078  -2.576  1.00 10.00      A   
ATOM   1104 HH21 ARG   130       8.303  15.239  -2.058  1.00 10.00      A   
ATOM   1105 HH22 ARG   130       9.446  14.111  -2.883  1.00 10.00      A   
ATOM   1106  C   ARG   130      16.377  16.483  -2.740  1.00 10.00      A   
ATOM   1107  O   ARG   130      16.457  15.256  -2.643  1.00 10.00      A   
ATOM   1108  N   ILE   131      16.617  17.312  -1.725  1.00 10.00      A   
ATOM   1109  HN  ILE   131      16.533  18.280  -1.871  1.00 10.00      A   
ATOM   1110  CA  ILE   131      16.989  16.836  -0.395  1.00 10.00      A   
ATOM   1111  CB  ILE   131      18.468  17.154  -0.071  1.00 10.00      A   
ATOM   1112  CG1 ILE   131      19.393  16.639  -1.175  1.00 10.00      A   
ATOM   1113  CG2 ILE   131      18.865  16.567   1.280  1.00 10.00      A   
ATOM   1114  CD1 ILE   131      20.827  17.096  -1.028  1.00 10.00      A   
ATOM   1115  C   ILE   131      16.107  17.498   0.661  1.00 10.00      A   
ATOM   1116  O   ILE   131      16.237  18.696   0.931  1.00 10.00      A   
ATOM   1117  N   GLU   132      15.226  16.712   1.258  1.00 10.00      A   
ATOM   1118  HN  GLU   132      15.200  15.759   1.019  1.00 10.00      A   
ATOM   1119  CA  GLU   132      14.309  17.206   2.274  1.00 10.00      A   
ATOM   1120  CB  GLU   132      12.881  16.789   1.927  1.00 10.00      A   
ATOM   1121  CG  GLU   132      12.402  17.281   0.570  1.00 10.00      A   
ATOM   1122  CD  GLU   132      12.255  18.789   0.512  1.00 10.00      A   
ATOM   1123  OE1 GLU   132      11.565  19.354   1.389  1.00 10.00      A   
ATOM   1124  OE2 GLU   132      12.811  19.414  -0.419  1.00 10.00      A   
ATOM   1125  C   GLU   132      14.696  16.667   3.647  1.00 10.00      A   
ATOM   1126  O   GLU   132      15.266  15.582   3.759  1.00 10.00      A   
ATOM   1127  N   PHE   133      14.379  17.422   4.688  1.00 10.00      A   
ATOM   1128  HN  PHE   133      13.906  18.271   4.539  1.00 10.00      A   
ATOM   1129  CA  PHE   133      14.701  17.025   6.050  1.00 10.00      A   
ATOM   1130  CB  PHE   133      16.096  17.536   6.437  1.00 10.00      A   
ATOM   1131  CG  PHE   133      16.491  17.221   7.854  1.00 10.00      A   
ATOM   1132  CD1 PHE   133      16.806  15.925   8.228  1.00 10.00      A   
ATOM   1133  CD2 PHE   133      16.544  18.222   8.813  1.00 10.00      A   
ATOM   1134  CE1 PHE   133      17.164  15.632   9.529  1.00 10.00      A   
ATOM   1135  CE2 PHE   133      16.901  17.935  10.116  1.00 10.00      A   
ATOM   1136  CZ  PHE   133      17.211  16.639  10.473  1.00 10.00      A   
ATOM   1137  C   PHE   133      13.660  17.558   7.029  1.00 10.00      A   
ATOM   1138  O   PHE   133      13.285  18.729   6.970  1.00 10.00      A   
ATOM   1139  N   VAL   134      13.189  16.688   7.911  1.00 10.00      A   
ATOM   1140  HN  VAL   134      13.515  15.760   7.886  1.00 10.00      A   
ATOM   1141  CA  VAL   134      12.199  17.060   8.915  1.00 10.00      A   
ATOM   1142  CB  VAL   134      10.831  16.388   8.652  1.00 10.00      A   
ATOM   1143  CG1 VAL   134       9.857  16.667   9.787  1.00 10.00      A   
ATOM   1144  CG2 VAL   134      10.246  16.871   7.336  1.00 10.00      A   
ATOM   1145  C   VAL   134      12.699  16.681  10.306  1.00 10.00      A   
ATOM   1146  O   VAL   134      13.139  15.551  10.528  1.00 10.00      A   
ATOM   1147  N   GLY   135      12.639  17.636  11.228  1.00 10.00      A   
ATOM   1148  HN  GLY   135      12.275  18.515  10.981  1.00 10.00      A   
ATOM   1149  CA  GLY   135      13.088  17.399  12.587  1.00 10.00      A   
ATOM   1150  C   GLY   135      12.179  16.450  13.344  1.00 10.00      A   
ATOM   1151  O   GLY   135      10.977  16.400  13.080  1.00 10.00      A   
ATOM   1152  N   PRO   136      12.733  15.691  14.306  1.00 10.00      A   
ATOM   1153  CA  PRO   136      11.972  14.718  15.108  1.00 10.00      A   
ATOM   1154  CB  PRO   136      12.998  14.228  16.135  1.00 10.00      A   
ATOM   1155  CG  PRO   136      14.315  14.455  15.481  1.00 10.00      A   
ATOM   1156  CD  PRO   136      14.157  15.716  14.685  1.00 10.00      A   
ATOM   1157  C   PRO   136      10.781  15.347  15.825  1.00 10.00      A   
ATOM   1158  O   PRO   136       9.671  14.812  15.793  1.00 10.00      A   
ATOM   1159  N   SER   137      11.013  16.486  16.463  1.00 10.00      A   
ATOM   1160  HN  SER   137      11.917  16.870  16.450  1.00 10.00      A   
ATOM   1161  CA  SER   137       9.966  17.183  17.193  1.00 10.00      A   
ATOM   1162  CB  SER   137      10.566  18.377  17.928  1.00 10.00      A   
ATOM   1163  OG  SER   137      11.949  18.489  17.637  1.00 10.00      A   
ATOM   1164  HG  SER   137      12.460  18.173  18.395  1.00 10.00      A   
ATOM   1165  C   SER   137       8.844  17.641  16.266  1.00 10.00      A   
ATOM   1166  O   SER   137       7.672  17.634  16.642  1.00 10.00      A   
ATOM   1167  N   VAL   138       9.212  18.035  15.054  1.00 10.00      A   
ATOM   1168  HN  VAL   138      10.163  18.020  14.818  1.00 10.00      A   
ATOM   1169  CA  VAL   138       8.240  18.491  14.067  1.00 10.00      A   
ATOM   1170  CB  VAL   138       8.924  19.246  12.902  1.00 10.00      A   
ATOM   1171  CG1 VAL   138       7.892  19.945  12.026  1.00 10.00      A   
ATOM   1172  CG2 VAL   138       9.942  20.247  13.426  1.00 10.00      A   
ATOM   1173  C   VAL   138       7.457  17.308  13.503  1.00 10.00      A   
ATOM   1174  O   VAL   138       6.231  17.355  13.394  1.00 10.00      A   
ATOM   1175  N   GLY   139       8.175  16.245  13.164  1.00 10.00      A   
ATOM   1176  HN  GLY   139       9.151  16.265  13.290  1.00 10.00      A   
ATOM   1177  CA  GLY   139       7.547  15.060  12.610  1.00 10.00      A   
ATOM   1178  C   GLY   139       6.550  14.432  13.562  1.00 10.00      A   
ATOM   1179  O   GLY   139       5.497  13.952  13.142  1.00 10.00      A   
ATOM   1180  N   ALA   140       6.876  14.441  14.848  1.00 10.00      A   
ATOM   1181  HN  ALA   140       7.736  14.832  15.123  1.00 10.00      A   
ATOM   1182  CA  ALA   140       5.997  13.871  15.862  1.00 10.00      A   
ATOM   1183  CB  ALA   140       6.658  13.932  17.231  1.00 10.00      A   
ATOM   1184  C   ALA   140       4.647  14.588  15.886  1.00 10.00      A   
ATOM   1185  O   ALA   140       3.594  13.953  15.990  1.00 10.00      A   
ATOM   1186  N   ASP   141       4.686  15.912  15.767  1.00 10.00      A   
ATOM   1187  HN  ASP   141       5.557  16.355  15.663  1.00 10.00      A   
ATOM   1188  CA  ASP   141       3.473  16.726  15.784  1.00 10.00      A   
ATOM   1189  CB  ASP   141       3.834  18.208  15.918  1.00 10.00      A   
ATOM   1190  CG  ASP   141       2.626  19.112  16.069  1.00 10.00      A   
ATOM   1191  OD1 ASP   141       1.614  18.675  16.656  1.00 10.00      A   
ATOM   1192  OD2 ASP   141       2.698  20.277  15.620  1.00 10.00      A   
ATOM   1193  C   ASP   141       2.637  16.494  14.529  1.00 10.00      A   
ATOM   1194  O   ASP   141       1.423  16.284  14.604  1.00 10.00      A   
ATOM   1195  N   LEU   142       3.299  16.510  13.378  1.00 10.00      A   
ATOM   1196  HN  LEU   142       4.269  16.664  13.388  1.00 10.00      A   
ATOM   1197  CA  LEU   142       2.627  16.308  12.100  1.00 10.00      A   
ATOM   1198  CB  LEU   142       3.614  16.478  10.942  1.00 10.00      A   
ATOM   1199  CG  LEU   142       4.244  17.867  10.791  1.00 10.00      A   
ATOM   1200  CD1 LEU   142       5.320  17.852   9.717  1.00 10.00      A   
ATOM   1201  CD2 LEU   142       3.180  18.908  10.471  1.00 10.00      A   
ATOM   1202  C   LEU   142       1.971  14.934  12.038  1.00 10.00      A   
ATOM   1203  O   LEU   142       0.828  14.799  11.599  1.00 10.00      A   
ATOM   1204  N   ALA   143       2.698  13.922  12.498  1.00 10.00      A   
ATOM   1205  HN  ALA   143       3.602  14.103  12.845  1.00 10.00      A   
ATOM   1206  CA  ALA   143       2.202  12.553  12.500  1.00 10.00      A   
ATOM   1207  CB  ALA   143       3.289  11.602  12.972  1.00 10.00      A   
ATOM   1208  C   ALA   143       0.963  12.414  13.376  1.00 10.00      A   
ATOM   1209  O   ALA   143      -0.053  11.860  12.949  1.00 10.00      A   
ATOM   1210  N   GLN   144       1.047  12.934  14.596  1.00 10.00      A   
ATOM   1211  HN  GLN   144       1.882  13.370  14.872  1.00 10.00      A   
ATOM   1212  CA  GLN   144      -0.064  12.866  15.540  1.00 10.00      A   
ATOM   1213  CB  GLN   144       0.345  13.455  16.892  1.00 10.00      A   
ATOM   1214  CG  GLN   144      -0.631  13.169  18.023  1.00 10.00      A   
ATOM   1215  CD  GLN   144      -0.821  11.685  18.286  1.00 10.00      A   
ATOM   1216  OE1 GLN   144       0.084  10.876  18.073  1.00 10.00      A   
ATOM   1217  NE2 GLN   144      -2.004  11.319  18.748  1.00 10.00      A   
ATOM   1218 HE21 GLN   144      -2.681  12.013  18.889  1.00 10.00      A   
ATOM   1219 HE22 GLN   144      -2.156  10.369  18.942  1.00 10.00      A   
ATOM   1220  C   GLN   144      -1.293  13.589  14.998  1.00 10.00      A   
ATOM   1221  O   GLN   144      -2.410  13.071  15.069  1.00 10.00      A   
ATOM   1222  N   THR   145      -1.078  14.778  14.449  1.00 10.00      A   
ATOM   1223  HN  THR   145      -0.162  15.134  14.421  1.00 10.00      A   
ATOM   1224  CA  THR   145      -2.164  15.571  13.889  1.00 10.00      A   
ATOM   1225  CB  THR   145      -1.663  16.957  13.429  1.00 10.00      A   
ATOM   1226  OG1 THR   145      -0.951  17.588  14.506  1.00 10.00      A   
ATOM   1227  HG1 THR   145      -0.059  17.215  14.570  1.00 10.00      A   
ATOM   1228  CG2 THR   145      -2.830  17.843  13.021  1.00 10.00      A   
ATOM   1229  C   THR   145      -2.832  14.843  12.719  1.00 10.00      A   
ATOM   1230  O   THR   145      -4.061  14.765  12.646  1.00 10.00      A   
ATOM   1231  N   GLY   146      -2.018  14.294  11.822  1.00 10.00      A   
ATOM   1232  HN  GLY   146      -1.045  14.373  11.942  1.00 10.00      A   
ATOM   1233  CA  GLY   146      -2.547  13.581  10.675  1.00 10.00      A   
ATOM   1234  C   GLY   146      -3.364  12.367  11.074  1.00 10.00      A   
ATOM   1235  O   GLY   146      -4.444  12.131  10.527  1.00 10.00      A   
ATOM   1236  N   ALA   147      -2.856  11.606  12.038  1.00 10.00      A   
ATOM   1237  HN  ALA   147      -1.994  11.855  12.441  1.00 10.00      A   
ATOM   1238  CA  ALA   147      -3.541  10.408  12.513  1.00 10.00      A   
ATOM   1239  CB  ALA   147      -2.689   9.674  13.537  1.00 10.00      A   
ATOM   1240  C   ALA   147      -4.902  10.752  13.106  1.00 10.00      A   
ATOM   1241  O   ALA   147      -5.898  10.077  12.834  1.00 10.00      A   
ATOM   1242  N   MET   148      -4.939  11.809  13.911  1.00 10.00      A   
ATOM   1243  HN  MET   148      -4.107  12.302  14.092  1.00 10.00      A   
ATOM   1244  CA  MET   148      -6.182  12.245  14.543  1.00 10.00      A   
ATOM   1245  CB  MET   148      -5.927  13.380  15.541  1.00 10.00      A   
ATOM   1246  CG  MET   148      -5.300  12.931  16.850  1.00 10.00      A   
ATOM   1247  SD  MET   148      -5.238  14.249  18.080  1.00 10.00      A   
ATOM   1248  CE  MET   148      -4.118  15.405  17.290  1.00 10.00      A   
ATOM   1249  C   MET   148      -7.208  12.683  13.504  1.00 10.00      A   
ATOM   1250  O   MET   148      -8.377  12.298  13.568  1.00 10.00      A   
ATOM   1251  N   ALA   149      -6.757  13.472  12.537  1.00 10.00      A   
ATOM   1252  HN  ALA   149      -5.808  13.729  12.538  1.00 10.00      A   
ATOM   1253  CA  ALA   149      -7.630  13.972  11.478  1.00 10.00      A   
ATOM   1254  CB  ALA   149      -6.879  14.957  10.597  1.00 10.00      A   
ATOM   1255  C   ALA   149      -8.193  12.830  10.637  1.00 10.00      A   
ATOM   1256  O   ALA   149      -9.367  12.842  10.264  1.00 10.00      A   
ATOM   1257  N   LEU   150      -7.346  11.850  10.345  1.00 10.00      A   
ATOM   1258  HN  LEU   150      -6.419  11.911  10.670  1.00 10.00      A   
ATOM   1259  CA  LEU   150      -7.744  10.693   9.553  1.00 10.00      A   
ATOM   1260  CB  LEU   150      -6.523   9.807   9.270  1.00 10.00      A   
ATOM   1261  CG  LEU   150      -6.769   8.531   8.457  1.00 10.00      A   
ATOM   1262  CD1 LEU   150      -7.175   8.866   7.030  1.00 10.00      A   
ATOM   1263  CD2 LEU   150      -5.535   7.641   8.467  1.00 10.00      A   
ATOM   1264  C   LEU   150      -8.815   9.884  10.278  1.00 10.00      A   
ATOM   1265  O   LEU   150      -9.853   9.552   9.701  1.00 10.00      A   
ATOM   1266  N   MET   151      -8.564   9.597  11.550  1.00 10.00      A   
ATOM   1267  HN  MET   151      -7.726   9.916  11.955  1.00 10.00      A   
ATOM   1268  CA  MET   151      -9.490   8.819  12.366  1.00 10.00      A   
ATOM   1269  CB  MET   151      -8.855   8.495  13.721  1.00 10.00      A   
ATOM   1270  CG  MET   151      -9.470   7.299  14.429  1.00 10.00      A   
ATOM   1271  SD  MET   151      -8.560   6.827  15.916  1.00 10.00      A   
ATOM   1272  CE  MET   151      -6.909   6.598  15.257  1.00 10.00      A   
ATOM   1273  C   MET   151     -10.819   9.545  12.560  1.00 10.00      A   
ATOM   1274  O   MET   151     -11.887   8.935  12.485  1.00 10.00      A   
ATOM   1275  N   ALA   152     -10.748  10.852  12.789  1.00 10.00      A   
ATOM   1276  HN  ALA   152      -9.866  11.286  12.821  1.00 10.00      A   
ATOM   1277  CA  ALA   152     -11.944  11.662  12.997  1.00 10.00      A   
ATOM   1278  CB  ALA   152     -11.560  13.081  13.395  1.00 10.00      A   
ATOM   1279  C   ALA   152     -12.827  11.683  11.753  1.00 10.00      A   
ATOM   1280  O   ALA   152     -14.048  11.537  11.848  1.00 10.00      A   
ATOM   1281  N   ALA   153     -12.198  11.851  10.590  1.00 10.00      A   
ATOM   1282  HN  ALA   153     -11.221  11.951  10.587  1.00 10.00      A   
ATOM   1283  CA  ALA   153     -12.920  11.896   9.320  1.00 10.00      A   
ATOM   1284  CB  ALA   153     -11.957  12.132   8.166  1.00 10.00      A   
ATOM   1285  C   ALA   153     -13.719  10.616   9.096  1.00 10.00      A   
ATOM   1286  O   ALA   153     -14.891  10.666   8.719  1.00 10.00      A   
ATOM   1287  N   LEU   154     -13.087   9.474   9.359  1.00 10.00      A   
ATOM   1288  HN  LEU   154     -12.159   9.505   9.682  1.00 10.00      A   
ATOM   1289  CA  LEU   154     -13.739   8.176   9.185  1.00 10.00      A   
ATOM   1290  CB  LEU   154     -12.748   7.036   9.437  1.00 10.00      A   
ATOM   1291  CG  LEU   154     -13.245   5.624   9.115  1.00 10.00      A   
ATOM   1292  CD1 LEU   154     -13.501   5.471   7.623  1.00 10.00      A   
ATOM   1293  CD2 LEU   154     -12.245   4.586   9.598  1.00 10.00      A   
ATOM   1294  C   LEU   154     -14.952   8.048  10.104  1.00 10.00      A   
ATOM   1295  O   LEU   154     -15.998   7.533   9.704  1.00 10.00      A   
ATOM   1296  N   LEU   155     -14.807   8.537  11.328  1.00 10.00      A   
ATOM   1297  HN  LEU   155     -13.949   8.940  11.585  1.00 10.00      A   
ATOM   1298  CA  LEU   155     -15.885   8.489  12.302  1.00 10.00      A   
ATOM   1299  CB  LEU   155     -15.394   8.986  13.662  1.00 10.00      A   
ATOM   1300  CG  LEU   155     -16.426   8.993  14.789  1.00 10.00      A   
ATOM   1301  CD1 LEU   155     -16.872   7.577  15.119  1.00 10.00      A   
ATOM   1302  CD2 LEU   155     -15.868   9.689  16.018  1.00 10.00      A   
ATOM   1303  C   LEU   155     -17.080   9.313  11.832  1.00 10.00      A   
ATOM   1304  O   LEU   155     -18.229   8.874  11.934  1.00 10.00      A   
ATOM   1305  N   SER   156     -16.802  10.497  11.299  1.00 10.00      A   
ATOM   1306  HN  SER   156     -15.865  10.787  11.240  1.00 10.00      A   
ATOM   1307  CA  SER   156     -17.844  11.386  10.805  1.00 10.00      A   
ATOM   1308  CB  SER   156     -17.224  12.682  10.285  1.00 10.00      A   
ATOM   1309  OG  SER   156     -16.358  13.246  11.254  1.00 10.00      A   
ATOM   1310  HG  SER   156     -16.397  14.206  11.191  1.00 10.00      A   
ATOM   1311  C   SER   156     -18.668  10.712   9.710  1.00 10.00      A   
ATOM   1312  O   SER   156     -19.873  10.939   9.600  1.00 10.00      A   
ATOM   1313  N   ILE   157     -18.012   9.878   8.912  1.00 10.00      A   
ATOM   1314  HN  ILE   157     -17.050   9.742   9.051  1.00 10.00      A   
ATOM   1315  CA  ILE   157     -18.685   9.161   7.837  1.00 10.00      A   
ATOM   1316  CB  ILE   157     -17.672   8.492   6.885  1.00 10.00      A   
ATOM   1317  CG1 ILE   157     -16.676   9.531   6.365  1.00 10.00      A   
ATOM   1318  CG2 ILE   157     -18.393   7.821   5.723  1.00 10.00      A   
ATOM   1319  CD1 ILE   157     -15.347   8.950   5.942  1.00 10.00      A   
ATOM   1320  C   ILE   157     -19.609   8.099   8.421  1.00 10.00      A   
ATOM   1321  O   ILE   157     -20.777   7.998   8.043  1.00 10.00      A   
ATOM   1322  N   LEU   158     -19.076   7.334   9.367  1.00 10.00      A   
ATOM   1323  HN  LEU   158     -18.140   7.485   9.628  1.00 10.00      A   
ATOM   1324  CA  LEU   158     -19.833   6.277  10.027  1.00 10.00      A   
ATOM   1325  CB  LEU   158     -18.962   5.574  11.076  1.00 10.00      A   
ATOM   1326  CG  LEU   158     -19.660   4.545  11.972  1.00 10.00      A   
ATOM   1327  CD1 LEU   158     -20.071   3.319  11.172  1.00 10.00      A   
ATOM   1328  CD2 LEU   158     -18.764   4.150  13.135  1.00 10.00      A   
ATOM   1329  C   LEU   158     -21.096   6.836  10.676  1.00 10.00      A   
ATOM   1330  O   LEU   158     -22.182   6.270  10.535  1.00 10.00      A   
ATOM   1331  N   VAL   159     -20.943   7.955  11.375  1.00 10.00      A   
ATOM   1332  HN  VAL   159     -20.047   8.356  11.445  1.00 10.00      A   
ATOM   1333  CA  VAL   159     -22.067   8.599  12.042  1.00 10.00      A   
ATOM   1334  CB  VAL   159     -21.605   9.762  12.951  1.00 10.00      A   
ATOM   1335  CG1 VAL   159     -22.795  10.465  13.591  1.00 10.00      A   
ATOM   1336  CG2 VAL   159     -20.647   9.255  14.020  1.00 10.00      A   
ATOM   1337  C   VAL   159     -23.080   9.116  11.023  1.00 10.00      A   
ATOM   1338  O   VAL   159     -24.283   8.911  11.175  1.00 10.00      A   
ATOM   1339  N   TYR   160     -22.580   9.764   9.974  1.00 10.00      A   
ATOM   1340  HN  TYR   160     -21.607   9.872   9.899  1.00 10.00      A   
ATOM   1341  CA  TYR   160     -23.438  10.319   8.935  1.00 10.00      A   
ATOM   1342  CB  TYR   160     -22.614  11.070   7.884  1.00 10.00      A   
ATOM   1343  CG  TYR   160     -23.451  11.675   6.779  1.00 10.00      A   
ATOM   1344  CD1 TYR   160     -24.432  12.613   7.063  1.00 10.00      A   
ATOM   1345  CD2 TYR   160     -23.267  11.299   5.455  1.00 10.00      A   
ATOM   1346  CE1 TYR   160     -25.210  13.157   6.059  1.00 10.00      A   
ATOM   1347  CE2 TYR   160     -24.037  11.840   4.442  1.00 10.00      A   
ATOM   1348  CZ  TYR   160     -25.009  12.769   4.751  1.00 10.00      A   
ATOM   1349  OH  TYR   160     -25.788  13.308   3.750  1.00 10.00      A   
ATOM   1350  HH  TYR   160     -25.894  12.656   3.046  1.00 10.00      A   
ATOM   1351  C   TYR   160     -24.302   9.249   8.268  1.00 10.00      A   
ATOM   1352  O   TYR   160     -25.527   9.383   8.202  1.00 10.00      A   
ATOM   1353  N   VAL   161     -23.668   8.187   7.786  1.00 10.00      A   
ATOM   1354  HN  VAL   161     -22.689   8.123   7.884  1.00 10.00      A   
ATOM   1355  CA  VAL   161     -24.389   7.109   7.117  1.00 10.00      A   
ATOM   1356  CB  VAL   161     -23.434   6.073   6.485  1.00 10.00      A   
ATOM   1357  CG1 VAL   161     -24.211   5.057   5.658  1.00 10.00      A   
ATOM   1358  CG2 VAL   161     -22.385   6.764   5.628  1.00 10.00      A   
ATOM   1359  C   VAL   161     -25.356   6.411   8.073  1.00 10.00      A   
ATOM   1360  O   VAL   161     -26.475   6.060   7.692  1.00 10.00      A   
ATOM   1361  N   GLY   162     -24.932   6.233   9.317  1.00 10.00      A   
ATOM   1362  HN  GLY   162     -24.033   6.542   9.571  1.00 10.00      A   
ATOM   1363  CA  GLY   162     -25.777   5.582  10.300  1.00 10.00      A   
ATOM   1364  C   GLY   162     -26.989   6.418  10.668  1.00 10.00      A   
ATOM   1365  O   GLY   162     -28.098   5.897  10.797  1.00 10.00      A   
ATOM   1366  N   PHE   163     -26.777   7.717  10.818  1.00 10.00      A   
ATOM   1367  HN  PHE   163     -25.866   8.069  10.687  1.00 10.00      A   
ATOM   1368  CA  PHE   163     -27.842   8.641  11.179  1.00 10.00      A   
ATOM   1369  CB  PHE   163     -27.233   9.967  11.656  1.00 10.00      A   
ATOM   1370  CG  PHE   163     -28.215  11.086  11.860  1.00 10.00      A   
ATOM   1371  CD1 PHE   163     -29.016  11.129  12.988  1.00 10.00      A   
ATOM   1372  CD2 PHE   163     -28.328  12.100  10.924  1.00 10.00      A   
ATOM   1373  CE1 PHE   163     -29.913  12.162  13.178  1.00 10.00      A   
ATOM   1374  CE2 PHE   163     -29.223  13.137  11.107  1.00 10.00      A   
ATOM   1375  CZ  PHE   163     -30.017  13.166  12.237  1.00 10.00      A   
ATOM   1376  C   PHE   163     -28.806   8.879  10.018  1.00 10.00      A   
ATOM   1377  O   PHE   163     -30.023   8.882  10.203  1.00 10.00      A   
ATOM   1378  N   ARG   164     -28.264   9.063   8.822  1.00 10.00      A   
ATOM   1379  HN  ARG   164     -27.284   9.029   8.725  1.00 10.00      A   
ATOM   1380  CA  ARG   164     -29.090   9.328   7.654  1.00 10.00      A   
ATOM   1381  CB  ARG   164     -28.296  10.078   6.582  1.00 10.00      A   
ATOM   1382  CG  ARG   164     -29.169  10.731   5.522  1.00 10.00      A   
ATOM   1383  CD  ARG   164     -28.601  12.070   5.082  1.00 10.00      A   
ATOM   1384  NE  ARG   164     -29.649  13.079   4.926  1.00 10.00      A   
ATOM   1385  HE  ARG   164     -30.538  12.861   5.285  1.00 10.00      A   
ATOM   1386  CZ  ARG   164     -29.470  14.267   4.347  1.00 10.00      A   
ATOM   1387  NH1 ARG   164     -28.282  14.602   3.854  1.00 10.00      A   
ATOM   1388 HH11 ARG   164     -27.469  13.941   3.923  1.00 10.00      A   
ATOM   1389 HH12 ARG   164     -28.151  15.529   3.397  1.00 10.00      A   
ATOM   1390  NH2 ARG   164     -30.486  15.125   4.265  1.00 10.00      A   
ATOM   1391 HH21 ARG   164     -31.424  14.877   4.660  1.00 10.00      A   
ATOM   1392 HH22 ARG   164     -30.350  16.055   3.814  1.00 10.00      A   
ATOM   1393  C   ARG   164     -29.733   8.071   7.074  1.00 10.00      A   
ATOM   1394  O   ARG   164     -30.855   8.122   6.571  1.00 10.00      A   
ATOM   1395  N   PHE   165     -29.032   6.949   7.130  1.00 10.00      A   
ATOM   1396  HN  PHE   165     -28.140   6.952   7.541  1.00 10.00      A   
ATOM   1397  CA  PHE   165     -29.564   5.705   6.590  1.00 10.00      A   
ATOM   1398  CB  PHE   165     -28.636   5.118   5.520  1.00 10.00      A   
ATOM   1399  CG  PHE   165     -28.429   6.004   4.324  1.00 10.00      A   
ATOM   1400  CD1 PHE   165     -27.304   6.804   4.226  1.00 10.00      A   
ATOM   1401  CD2 PHE   165     -29.355   6.032   3.296  1.00 10.00      A   
ATOM   1402  CE1 PHE   165     -27.108   7.617   3.128  1.00 10.00      A   
ATOM   1403  CE2 PHE   165     -29.164   6.844   2.194  1.00 10.00      A   
ATOM   1404  CZ  PHE   165     -28.039   7.638   2.110  1.00 10.00      A   
ATOM   1405  C   PHE   165     -29.829   4.679   7.687  1.00 10.00      A   
ATOM   1406  O   PHE   165     -30.909   4.655   8.285  1.00 10.00      A   
ATOM   1407  N   GLU   166     -28.833   3.848   7.965  1.00 10.00      A   
ATOM   1408  HN  GLU   166     -27.980   3.948   7.490  1.00 10.00      A   
ATOM   1409  CA  GLU   166     -28.960   2.806   8.976  1.00 10.00      A   
ATOM   1410  CB  GLU   166     -29.494   1.522   8.332  1.00 10.00      A   
ATOM   1411  CG  GLU   166     -30.594   0.830   9.119  1.00 10.00      A   
ATOM   1412  CD  GLU   166     -30.787  -0.611   8.699  1.00 10.00      A   
ATOM   1413  OE1 GLU   166     -30.088  -1.487   9.247  1.00 10.00      A   
ATOM   1414  OE2 GLU   166     -31.640  -0.875   7.823  1.00 10.00      A   
ATOM   1415  C   GLU   166     -27.599   2.534   9.610  1.00 10.00      A   
ATOM   1416  O   GLU   166     -26.590   2.456   8.907  1.00 10.00      A   
ATOM   1417  N   TRP   167     -27.575   2.379  10.926  1.00 10.00      A   
ATOM   1418  HN  TRP   167     -28.415   2.431  11.430  1.00 10.00      A   
ATOM   1419  CA  TRP   167     -26.331   2.123  11.644  1.00 10.00      A   
ATOM   1420  CB  TRP   167     -26.544   2.208  13.157  1.00 10.00      A   
ATOM   1421  CG  TRP   167     -26.862   3.588  13.649  1.00 10.00      A   
ATOM   1422  CD1 TRP   167     -28.101   4.108  13.889  1.00 10.00      A   
ATOM   1423  CD2 TRP   167     -25.924   4.626  13.964  1.00 10.00      A   
ATOM   1424  NE1 TRP   167     -27.994   5.404  14.331  1.00 10.00      A   
ATOM   1425  HE1 TRP   167     -28.745   5.988  14.569  1.00 10.00      A   
ATOM   1426  CE2 TRP   167     -26.668   5.747  14.384  1.00 10.00      A   
ATOM   1427  CE3 TRP   167     -24.528   4.719  13.925  1.00 10.00      A   
ATOM   1428  CZ2 TRP   167     -26.064   6.941  14.773  1.00 10.00      A   
ATOM   1429  CZ3 TRP   167     -23.931   5.904  14.311  1.00 10.00      A   
ATOM   1430  CH2 TRP   167     -24.698   7.001  14.724  1.00 10.00      A   
ATOM   1431  C   TRP   167     -25.745   0.768  11.271  1.00 10.00      A   
ATOM   1432  O   TRP   167     -24.538   0.645  11.048  1.00 10.00      A   
ATOM   1433  N   ARG   168     -26.606  -0.243  11.198  1.00 10.00      A   
ATOM   1434  HN  ARG   168     -27.556  -0.077  11.388  1.00 10.00      A   
ATOM   1435  CA  ARG   168     -26.174  -1.592  10.849  1.00 10.00      A   
ATOM   1436  CB  ARG   168     -27.350  -2.570  10.903  1.00 10.00      A   
ATOM   1437  CG  ARG   168     -28.030  -2.639  12.262  1.00 10.00      A   
ATOM   1438  CD  ARG   168     -29.436  -3.203  12.159  1.00 10.00      A   
ATOM   1439  NE  ARG   168     -30.366  -2.510  13.051  1.00 10.00      A   
ATOM   1440  HE  ARG   168     -29.989  -2.092  13.861  1.00 10.00      A   
ATOM   1441  CZ  ARG   168     -31.675  -2.409  12.830  1.00 10.00      A   
ATOM   1442  NH1 ARG   168     -32.213  -2.955  11.747  1.00 10.00      A   
ATOM   1443 HH11 ARG   168     -33.238  -2.875  11.576  1.00 10.00      A   
ATOM   1444 HH12 ARG   168     -31.612  -3.466  11.061  1.00 10.00      A   
ATOM   1445  NH2 ARG   168     -32.442  -1.753  13.691  1.00 10.00      A   
ATOM   1446 HH21 ARG   168     -33.470  -1.666  13.524  1.00 10.00      A   
ATOM   1447 HH22 ARG   168     -32.019  -1.320  14.543  1.00 10.00      A   
ATOM   1448  C   ARG   168     -25.529  -1.608   9.470  1.00 10.00      A   
ATOM   1449  O   ARG   168     -24.509  -2.270   9.256  1.00 10.00      A   
ATOM   1450  N   LEU   169     -26.129  -0.872   8.540  1.00 10.00      A   
ATOM   1451  HN  LEU   169     -26.945  -0.381   8.774  1.00 10.00      A   
ATOM   1452  CA  LEU   169     -25.611  -0.781   7.185  1.00 10.00      A   
ATOM   1453  CB  LEU   169     -26.619  -0.091   6.262  1.00 10.00      A   
ATOM   1454  CG  LEU   169     -27.838  -0.915   5.845  1.00 10.00      A   
ATOM   1455  CD1 LEU   169     -28.821  -0.051   5.068  1.00 10.00      A   
ATOM   1456  CD2 LEU   169     -27.409  -2.112   5.013  1.00 10.00      A   
ATOM   1457  C   LEU   169     -24.290  -0.020   7.170  1.00 10.00      A   
ATOM   1458  O   LEU   169     -23.298  -0.504   6.633  1.00 10.00      A   
ATOM   1459  N   ALA   170     -24.283   1.157   7.794  1.00 10.00      A   
ATOM   1460  HN  ALA   170     -25.107   1.468   8.233  1.00 10.00      A   
ATOM   1461  CA  ALA   170     -23.094   2.004   7.852  1.00 10.00      A   
ATOM   1462  CB  ALA   170     -23.367   3.239   8.693  1.00 10.00      A   
ATOM   1463  C   ALA   170     -21.898   1.249   8.416  1.00 10.00      A   
ATOM   1464  O   ALA   170     -20.817   1.248   7.823  1.00 10.00      A   
ATOM   1465  N   ALA   171     -22.103   0.601   9.559  1.00 10.00      A   
ATOM   1466  HN  ALA   171     -22.992   0.646   9.979  1.00 10.00      A   
ATOM   1467  CA  ALA   171     -21.047  -0.163  10.211  1.00 10.00      A   
ATOM   1468  CB  ALA   171     -21.559  -0.789  11.498  1.00 10.00      A   
ATOM   1469  C   ALA   171     -20.488  -1.231   9.280  1.00 10.00      A   
ATOM   1470  O   ALA   171     -19.274  -1.415   9.192  1.00 10.00      A   
ATOM   1471  N   GLY   172     -21.380  -1.914   8.575  1.00 10.00      A   
ATOM   1472  HN  GLY   172     -22.333  -1.704   8.674  1.00 10.00      A   
ATOM   1473  CA  GLY   172     -20.962  -2.952   7.657  1.00 10.00      A   
ATOM   1474  C   GLY   172     -20.180  -2.388   6.487  1.00 10.00      A   
ATOM   1475  O   GLY   172     -19.154  -2.944   6.096  1.00 10.00      A   
ATOM   1476  N   VAL   173     -20.665  -1.278   5.939  1.00 10.00      A   
ATOM   1477  HN  VAL   173     -21.492  -0.887   6.305  1.00 10.00      A   
ATOM   1478  CA  VAL   173     -20.014  -0.622   4.810  1.00 10.00      A   
ATOM   1479  CB  VAL   173     -20.802   0.626   4.351  1.00 10.00      A   
ATOM   1480  CG1 VAL   173     -20.047   1.385   3.271  1.00 10.00      A   
ATOM   1481  CG2 VAL   173     -22.183   0.237   3.853  1.00 10.00      A   
ATOM   1482  C   VAL   173     -18.591  -0.215   5.168  1.00 10.00      A   
ATOM   1483  O   VAL   173     -17.651  -0.518   4.433  1.00 10.00      A   
ATOM   1484  N   VAL   174     -18.440   0.452   6.310  1.00 10.00      A   
ATOM   1485  HN  VAL   174     -19.234   0.647   6.860  1.00 10.00      A   
ATOM   1486  CA  VAL   174     -17.127   0.898   6.768  1.00 10.00      A   
ATOM   1487  CB  VAL   174     -17.216   1.659   8.112  1.00 10.00      A   
ATOM   1488  CG1 VAL   174     -15.830   2.023   8.626  1.00 10.00      A   
ATOM   1489  CG2 VAL   174     -18.068   2.911   7.960  1.00 10.00      A   
ATOM   1490  C   VAL   174     -16.169  -0.285   6.905  1.00 10.00      A   
ATOM   1491  O   VAL   174     -15.032  -0.228   6.438  1.00 10.00      A   
ATOM   1492  N   ILE   175     -16.646  -1.364   7.521  1.00 10.00      A   
ATOM   1493  HN  ILE   175     -17.572  -1.358   7.848  1.00 10.00      A   
ATOM   1494  CA  ILE   175     -15.830  -2.558   7.716  1.00 10.00      A   
ATOM   1495  CB  ILE   175     -16.540  -3.605   8.607  1.00 10.00      A   
ATOM   1496  CG1 ILE   175     -16.706  -3.061  10.028  1.00 10.00      A   
ATOM   1497  CG2 ILE   175     -15.776  -4.926   8.623  1.00 10.00      A   
ATOM   1498  CD1 ILE   175     -17.544  -3.942  10.931  1.00 10.00      A   
ATOM   1499  C   ILE   175     -15.443  -3.193   6.382  1.00 10.00      A   
ATOM   1500  O   ILE   175     -14.284  -3.540   6.168  1.00 10.00      A   
ATOM   1501  N   ALA   176     -16.415  -3.325   5.485  1.00 10.00      A   
ATOM   1502  HN  ALA   176     -17.322  -3.007   5.711  1.00 10.00      A   
ATOM   1503  CA  ALA   176     -16.182  -3.928   4.176  1.00 10.00      A   
ATOM   1504  CB  ALA   176     -17.494  -4.094   3.426  1.00 10.00      A   
ATOM   1505  C   ALA   176     -15.190  -3.122   3.341  1.00 10.00      A   
ATOM   1506  O   ALA   176     -14.238  -3.675   2.783  1.00 10.00      A   
ATOM   1507  N   LEU   177     -15.412  -1.819   3.263  1.00 10.00      A   
ATOM   1508  HN  LEU   177     -16.185  -1.434   3.741  1.00 10.00      A   
ATOM   1509  CA  LEU   177     -14.546  -0.942   2.488  1.00 10.00      A   
ATOM   1510  CB  LEU   177     -15.150   0.458   2.379  1.00 10.00      A   
ATOM   1511  CG  LEU   177     -16.469   0.564   1.610  1.00 10.00      A   
ATOM   1512  CD1 LEU   177     -16.953   2.001   1.587  1.00 10.00      A   
ATOM   1513  CD2 LEU   177     -16.319   0.031   0.196  1.00 10.00      A   
ATOM   1514  C   LEU   177     -13.141  -0.873   3.079  1.00 10.00      A   
ATOM   1515  O   LEU   177     -12.152  -1.058   2.368  1.00 10.00      A   
ATOM   1516  N   ALA   178     -13.058  -0.634   4.384  1.00 10.00      A   
ATOM   1517  HN  ALA   178     -13.884  -0.522   4.906  1.00 10.00      A   
ATOM   1518  CA  ALA   178     -11.770  -0.537   5.061  1.00 10.00      A   
ATOM   1519  CB  ALA   178     -11.942  -0.051   6.490  1.00 10.00      A   
ATOM   1520  C   ALA   178     -11.023  -1.865   5.029  1.00 10.00      A   
ATOM   1521  O   ALA   178      -9.795  -1.893   5.079  1.00 10.00      A   
ATOM   1522  N   HIS   179     -11.768  -2.962   4.938  1.00 10.00      A   
ATOM   1523  HN  HIS   179     -12.747  -2.872   4.906  1.00 10.00      A   
ATOM   1524  CA  HIS   179     -11.176  -4.294   4.895  1.00 10.00      A   
ATOM   1525  CB  HIS   179     -12.269  -5.363   4.805  1.00 10.00      A   
ATOM   1526  CG  HIS   179     -11.823  -6.732   5.214  1.00 10.00      A   
ATOM   1527  ND1 HIS   179     -11.707  -7.121   6.531  1.00 10.00      A   
ATOM   1528  HD1 HIS   179     -11.877  -6.551   7.316  1.00 10.00      A   
ATOM   1529  CD2 HIS   179     -11.482  -7.815   4.472  1.00 10.00      A   
ATOM   1530  CE1 HIS   179     -11.319  -8.382   6.583  1.00 10.00      A   
ATOM   1531  NE2 HIS   179     -11.176  -8.824   5.350  1.00 10.00      A   
ATOM   1532  HE2 HIS   179     -10.912  -9.737   5.105  1.00 10.00      A   
ATOM   1533  C   HIS   179     -10.221  -4.424   3.716  1.00 10.00      A   
ATOM   1534  O   HIS   179      -9.129  -4.976   3.848  1.00 10.00      A   
ATOM   1535  N   ASP   180     -10.636  -3.895   2.568  1.00 10.00      A   
ATOM   1536  HN  ASP   180     -11.514  -3.455   2.535  1.00 10.00      A   
ATOM   1537  CA  ASP   180      -9.818  -3.945   1.359  1.00 10.00      A   
ATOM   1538  CB  ASP   180     -10.636  -3.535   0.131  1.00 10.00      A   
ATOM   1539  CG  ASP   180     -11.058  -4.719  -0.717  1.00 10.00      A   
ATOM   1540  OD1 ASP   180     -10.207  -5.253  -1.465  1.00 10.00      A   
ATOM   1541  OD2 ASP   180     -12.243  -5.118  -0.645  1.00 10.00      A   
ATOM   1542  C   ASP   180      -8.603  -3.038   1.502  1.00 10.00      A   
ATOM   1543  O   ASP   180      -7.528  -3.325   0.969  1.00 10.00      A   
ATOM   1544  N   VAL   181      -8.782  -1.949   2.239  1.00 10.00      A   
ATOM   1545  HN  VAL   181      -9.662  -1.786   2.638  1.00 10.00      A   
ATOM   1546  CA  VAL   181      -7.715  -0.985   2.471  1.00 10.00      A   
ATOM   1547  CB  VAL   181      -8.257   0.329   3.072  1.00 10.00      A   
ATOM   1548  CG1 VAL   181      -7.151   1.365   3.181  1.00 10.00      A   
ATOM   1549  CG2 VAL   181      -9.413   0.866   2.241  1.00 10.00      A   
ATOM   1550  C   VAL   181      -6.645  -1.565   3.397  1.00 10.00      A   
ATOM   1551  O   VAL   181      -5.455  -1.504   3.092  1.00 10.00      A   
ATOM   1552  N   ILE   182      -7.078  -2.141   4.519  1.00 10.00      A   
ATOM   1553  HN  ILE   182      -8.045  -2.159   4.704  1.00 10.00      A   
ATOM   1554  CA  ILE   182      -6.154  -2.736   5.489  1.00 10.00      A   
ATOM   1555  CB  ILE   182      -6.891  -3.359   6.700  1.00 10.00      A   
ATOM   1556  CG1 ILE   182      -7.793  -2.320   7.379  1.00 10.00      A   
ATOM   1557  CG2 ILE   182      -5.900  -3.936   7.705  1.00 10.00      A   
ATOM   1558  CD1 ILE   182      -7.050  -1.138   7.965  1.00 10.00      A   
ATOM   1559  C   ILE   182      -5.259  -3.781   4.823  1.00 10.00      A   
ATOM   1560  O   ILE   182      -4.069  -3.878   5.133  1.00 10.00      A   
ATOM   1561  N   ILE   183      -5.833  -4.545   3.894  1.00 10.00      A   
ATOM   1562  HN  ILE   183      -6.786  -4.418   3.695  1.00 10.00      A   
ATOM   1563  CA  ILE   183      -5.075  -5.561   3.169  1.00 10.00      A   
ATOM   1564  CB  ILE   183      -5.973  -6.370   2.201  1.00 10.00      A   
ATOM   1565  CG1 ILE   183      -7.026  -7.157   2.985  1.00 10.00      A   
ATOM   1566  CG2 ILE   183      -5.136  -7.317   1.348  1.00 10.00      A   
ATOM   1567  CD1 ILE   183      -8.079  -7.808   2.113  1.00 10.00      A   
ATOM   1568  C   ILE   183      -3.949  -4.894   2.380  1.00 10.00      A   
ATOM   1569  O   ILE   183      -2.795  -5.321   2.433  1.00 10.00      A   
ATOM   1570  N   THR   184      -4.297  -3.826   1.676  1.00 10.00      A   
ATOM   1571  HN  THR   184      -5.231  -3.531   1.694  1.00 10.00      A   
ATOM   1572  CA  THR   184      -3.334  -3.079   0.879  1.00 10.00      A   
ATOM   1573  CB  THR   184      -4.037  -2.024   0.001  1.00 10.00      A   
ATOM   1574  OG1 THR   184      -5.244  -2.586  -0.541  1.00 10.00      A   
ATOM   1575  HG1 THR   184      -5.978  -2.408   0.059  1.00 10.00      A   
ATOM   1576  CG2 THR   184      -3.130  -1.595  -1.142  1.00 10.00      A   
ATOM   1577  C   THR   184      -2.292  -2.407   1.778  1.00 10.00      A   
ATOM   1578  O   THR   184      -1.108  -2.355   1.443  1.00 10.00      A   
ATOM   1579  N   LEU   185      -2.736  -1.916   2.933  1.00 10.00      A   
ATOM   1580  HN  LEU   185      -3.695  -1.981   3.141  1.00 10.00      A   
ATOM   1581  CA  LEU   185      -1.846  -1.267   3.889  1.00 10.00      A   
ATOM   1582  CB  LEU   185      -2.628  -0.742   5.097  1.00 10.00      A   
ATOM   1583  CG  LEU   185      -3.477   0.509   4.862  1.00 10.00      A   
ATOM   1584  CD1 LEU   185      -4.318   0.819   6.089  1.00 10.00      A   
ATOM   1585  CD2 LEU   185      -2.596   1.697   4.505  1.00 10.00      A   
ATOM   1586  C   LEU   185      -0.757  -2.232   4.342  1.00 10.00      A   
ATOM   1587  O   LEU   185       0.396  -1.839   4.529  1.00 10.00      A   
ATOM   1588  N   GLY   186      -1.129  -3.498   4.508  1.00 10.00      A   
ATOM   1589  HN  GLY   186      -2.067  -3.748   4.355  1.00 10.00      A   
ATOM   1590  CA  GLY   186      -0.169  -4.510   4.917  1.00 10.00      A   
ATOM   1591  C   GLY   186       0.919  -4.684   3.878  1.00 10.00      A   
ATOM   1592  O   GLY   186       2.090  -4.883   4.211  1.00 10.00      A   
ATOM   1593  N   ILE   187       0.525  -4.597   2.613  1.00 10.00      A   
ATOM   1594  HN  ILE   187      -0.425  -4.449   2.425  1.00 10.00      A   
ATOM   1595  CA  ILE   187       1.456  -4.716   1.499  1.00 10.00      A   
ATOM   1596  CB  ILE   187       0.700  -4.747   0.154  1.00 10.00      A   
ATOM   1597  CG1 ILE   187      -0.421  -5.787   0.197  1.00 10.00      A   
ATOM   1598  CG2 ILE   187       1.653  -5.040  -0.996  1.00 10.00      A   
ATOM   1599  CD1 ILE   187      -1.383  -5.699  -0.968  1.00 10.00      A   
ATOM   1600  C   ILE   187       2.406  -3.523   1.510  1.00 10.00      A   
ATOM   1601  O   ILE   187       3.597  -3.651   1.230  1.00 10.00      A   
ATOM   1602  N   LEU   188       1.861  -2.360   1.852  1.00 10.00      A   
ATOM   1603  HN  LEU   188       0.899  -2.326   2.051  1.00 10.00      A   
ATOM   1604  CA  LEU   188       2.641  -1.133   1.923  1.00 10.00      A   
ATOM   1605  CB  LEU   188       1.724   0.078   2.129  1.00 10.00      A   
ATOM   1606  CG  LEU   188       0.650   0.309   1.062  1.00 10.00      A   
ATOM   1607  CD1 LEU   188      -0.169   1.550   1.386  1.00 10.00      A   
ATOM   1608  CD2 LEU   188       1.273   0.420  -0.323  1.00 10.00      A   
ATOM   1609  C   LEU   188       3.671  -1.209   3.047  1.00 10.00      A   
ATOM   1610  O   LEU   188       4.767  -0.656   2.935  1.00 10.00      A   
ATOM   1611  N   SER   189       3.319  -1.912   4.118  1.00 10.00      A   
ATOM   1612  HN  SER   189       2.435  -2.338   4.139  1.00 10.00      A   
ATOM   1613  CA  SER   189       4.209  -2.067   5.263  1.00 10.00      A   
ATOM   1614  CB  SER   189       3.471  -2.747   6.420  1.00 10.00      A   
ATOM   1615  OG  SER   189       2.184  -2.184   6.615  1.00 10.00      A   
ATOM   1616  HG  SER   189       1.905  -1.724   5.815  1.00 10.00      A   
ATOM   1617  C   SER   189       5.438  -2.888   4.880  1.00 10.00      A   
ATOM   1618  O   SER   189       6.550  -2.624   5.345  1.00 10.00      A   
ATOM   1619  N   LEU   190       5.234  -3.870   4.008  1.00 10.00      A   
ATOM   1620  HN  LEU   190       4.329  -4.012   3.654  1.00 10.00      A   
ATOM   1621  CA  LEU   190       6.315  -4.738   3.564  1.00 10.00      A   
ATOM   1622  CB  LEU   190       5.759  -6.007   2.903  1.00 10.00      A   
ATOM   1623  CG  LEU   190       6.766  -7.133   2.639  1.00 10.00      A   
ATOM   1624  CD1 LEU   190       7.587  -7.425   3.883  1.00 10.00      A   
ATOM   1625  CD2 LEU   190       6.057  -8.390   2.162  1.00 10.00      A   
ATOM   1626  C   LEU   190       7.260  -4.010   2.614  1.00 10.00      A   
ATOM   1627  O   LEU   190       8.425  -4.380   2.478  1.00 10.00      A   
ATOM   1628  N   PHE   191       6.760  -2.970   1.963  1.00 10.00      A   
ATOM   1629  HN  PHE   191       5.821  -2.719   2.104  1.00 10.00      A   
ATOM   1630  CA  PHE   191       7.577  -2.204   1.031  1.00 10.00      A   
ATOM   1631  CB  PHE   191       6.779  -1.841  -0.221  1.00 10.00      A   
ATOM   1632  CG  PHE   191       6.301  -3.021  -1.014  1.00 10.00      A   
ATOM   1633  CD1 PHE   191       7.065  -4.172  -1.104  1.00 10.00      A   
ATOM   1634  CD2 PHE   191       5.085  -2.975  -1.675  1.00 10.00      A   
ATOM   1635  CE1 PHE   191       6.625  -5.254  -1.836  1.00 10.00      A   
ATOM   1636  CE2 PHE   191       4.639  -4.055  -2.408  1.00 10.00      A   
ATOM   1637  CZ  PHE   191       5.411  -5.196  -2.489  1.00 10.00      A   
ATOM   1638  C   PHE   191       8.121  -0.936   1.677  1.00 10.00      A   
ATOM   1639  O   PHE   191       8.789  -0.139   1.015  1.00 10.00      A   
ATOM   1640  N   HIS   192       7.826  -0.760   2.966  1.00 10.00      A   
ATOM   1641  HN  HIS   192       7.288  -1.440   3.426  1.00 10.00      A   
ATOM   1642  CA  HIS   192       8.272   0.413   3.717  1.00 10.00      A   
ATOM   1643  CB  HIS   192       9.799   0.430   3.863  1.00 10.00      A   
ATOM   1644  CG  HIS   192      10.298   0.014   5.212  1.00 10.00      A   
ATOM   1645  ND1 HIS   192       9.783   0.502   6.394  1.00 10.00      A   
ATOM   1646  HD1 HIS   192       9.030   1.129   6.479  1.00 10.00      A   
ATOM   1647  CD2 HIS   192      11.285  -0.844   5.563  1.00 10.00      A   
ATOM   1648  CE1 HIS   192      10.434  -0.033   7.410  1.00 10.00      A   
ATOM   1649  NE2 HIS   192      11.349  -0.852   6.933  1.00 10.00      A   
ATOM   1650  HE2 HIS   192      11.970  -1.383   7.476  1.00 10.00      A   
ATOM   1651  C   HIS   192       7.791   1.701   3.054  1.00 10.00      A   
ATOM   1652  O   HIS   192       8.548   2.664   2.916  1.00 10.00      A   
ATOM   1653  N   ILE   193       6.527   1.709   2.649  1.00 10.00      A   
ATOM   1654  HN  ILE   193       5.968   0.918   2.812  1.00 10.00      A   
ATOM   1655  CA  ILE   193       5.934   2.865   1.986  1.00 10.00      A   
ATOM   1656  CB  ILE   193       4.569   2.518   1.352  1.00 10.00      A   
ATOM   1657  CG1 ILE   193       4.734   1.409   0.307  1.00 10.00      A   
ATOM   1658  CG2 ILE   193       3.910   3.746   0.733  1.00 10.00      A   
ATOM   1659  CD1 ILE   193       5.637   1.781  -0.848  1.00 10.00      A   
ATOM   1660  C   ILE   193       5.778   4.032   2.957  1.00 10.00      A   
ATOM   1661  O   ILE   193       5.335   3.853   4.097  1.00 10.00      A   
ATOM   1662  N   GLU   194       6.160   5.214   2.496  1.00 10.00      A   
ATOM   1663  HN  GLU   194       6.518   5.272   1.579  1.00 10.00      A   
ATOM   1664  CA  GLU   194       6.077   6.426   3.296  1.00 10.00      A   
ATOM   1665  CB  GLU   194       6.880   7.560   2.643  1.00 10.00      A   
ATOM   1666  CG  GLU   194       8.160   7.117   1.952  1.00 10.00      A   
ATOM   1667  CD  GLU   194       7.953   6.807   0.483  1.00 10.00      A   
ATOM   1668  OE1 GLU   194       7.557   5.665   0.164  1.00 10.00      A   
ATOM   1669  OE2 GLU   194       8.177   7.706  -0.358  1.00 10.00      A   
ATOM   1670  C   GLU   194       4.625   6.863   3.483  1.00 10.00      A   
ATOM   1671  O   GLU   194       3.987   7.354   2.551  1.00 10.00      A   
ATOM   1672  N   ILE   195       4.110   6.691   4.693  1.00 10.00      A   
ATOM   1673  HN  ILE   195       4.673   6.309   5.403  1.00 10.00      A   
ATOM   1674  CA  ILE   195       2.737   7.070   5.002  1.00 10.00      A   
ATOM   1675  CB  ILE   195       2.104   6.141   6.067  1.00 10.00      A   
ATOM   1676  CG1 ILE   195       2.402   4.669   5.751  1.00 10.00      A   
ATOM   1677  CG2 ILE   195       0.599   6.371   6.169  1.00 10.00      A   
ATOM   1678  CD1 ILE   195       1.794   4.178   4.451  1.00 10.00      A   
ATOM   1679  C   ILE   195       2.696   8.521   5.478  1.00 10.00      A   
ATOM   1680  O   ILE   195       2.446   8.807   6.654  1.00 10.00      A   
ATOM   1681  N   ASP   196       2.972   9.429   4.555  1.00 10.00      A   
ATOM   1682  HN  ASP   196       3.187   9.130   3.645  1.00 10.00      A   
ATOM   1683  CA  ASP   196       2.976  10.854   4.854  1.00 10.00      A   
ATOM   1684  CB  ASP   196       3.838  11.616   3.842  1.00 10.00      A   
ATOM   1685  CG  ASP   196       5.295  11.722   4.240  1.00 10.00      A   
ATOM   1686  OD1 ASP   196       5.619  11.464   5.415  1.00 10.00      A   
ATOM   1687  OD2 ASP   196       6.125  12.069   3.372  1.00 10.00      A   
ATOM   1688  C   ASP   196       1.562  11.418   4.829  1.00 10.00      A   
ATOM   1689  O   ASP   196       0.585  10.683   4.637  1.00 10.00      A   
ATOM   1690  N   LEU   197       1.459  12.732   4.997  1.00 10.00      A   
ATOM   1691  HN  LEU   197       2.276  13.262   5.128  1.00 10.00      A   
ATOM   1692  CA  LEU   197       0.170  13.411   4.990  1.00 10.00      A   
ATOM   1693  CB  LEU   197       0.338  14.891   5.338  1.00 10.00      A   
ATOM   1694  CG  LEU   197       0.908  15.196   6.726  1.00 10.00      A   
ATOM   1695  CD1 LEU   197       1.082  16.694   6.918  1.00 10.00      A   
ATOM   1696  CD2 LEU   197       0.019  14.614   7.815  1.00 10.00      A   
ATOM   1697  C   LEU   197      -0.510  13.253   3.635  1.00 10.00      A   
ATOM   1698  O   LEU   197      -1.738  13.285   3.537  1.00 10.00      A   
ATOM   1699  N   THR   198       0.300  13.060   2.600  1.00 10.00      A   
ATOM   1700  HN  THR   198       1.270  13.034   2.752  1.00 10.00      A   
ATOM   1701  CA  THR   198      -0.194  12.878   1.244  1.00 10.00      A   
ATOM   1702  CB  THR   198       0.994  12.749   0.279  1.00 10.00      A   
ATOM   1703  OG1 THR   198       2.147  12.336   1.030  1.00 10.00      A   
ATOM   1704  HG1 THR   198       2.923  12.321   0.454  1.00 10.00      A   
ATOM   1705  CG2 THR   198       1.279  14.081  -0.393  1.00 10.00      A   
ATOM   1706  C   THR   198      -1.045  11.614   1.151  1.00 10.00      A   
ATOM   1707  O   THR   198      -2.097  11.600   0.506  1.00 10.00      A   
ATOM   1708  N   ILE   199      -0.580  10.553   1.807  1.00 10.00      A   
ATOM   1709  HN  ILE   199       0.268  10.628   2.294  1.00 10.00      A   
ATOM   1710  CA  ILE   199      -1.294   9.286   1.820  1.00 10.00      A   
ATOM   1711  CB  ILE   199      -0.432   8.154   2.426  1.00 10.00      A   
ATOM   1712  CG1 ILE   199       0.898   8.035   1.673  1.00 10.00      A   
ATOM   1713  CG2 ILE   199      -1.180   6.826   2.403  1.00 10.00      A   
ATOM   1714  CD1 ILE   199       0.748   7.717   0.199  1.00 10.00      A   
ATOM   1715  C   ILE   199      -2.579   9.442   2.623  1.00 10.00      A   
ATOM   1716  O   ILE   199      -3.639   8.964   2.221  1.00 10.00      A   
ATOM   1717  N   VAL   200      -2.476  10.148   3.743  1.00 10.00      A   
ATOM   1718  HN  VAL   200      -1.599  10.513   3.996  1.00 10.00      A   
ATOM   1719  CA  VAL   200      -3.624  10.392   4.607  1.00 10.00      A   
ATOM   1720  CB  VAL   200      -3.224  11.243   5.831  1.00 10.00      A   
ATOM   1721  CG1 VAL   200      -4.432  11.550   6.704  1.00 10.00      A   
ATOM   1722  CG2 VAL   200      -2.149  10.531   6.639  1.00 10.00      A   
ATOM   1723  C   VAL   200      -4.729  11.109   3.832  1.00 10.00      A   
ATOM   1724  O   VAL   200      -5.895  10.717   3.887  1.00 10.00      A   
ATOM   1725  N   ALA   201      -4.341  12.147   3.097  1.00 10.00      A   
ATOM   1726  HN  ALA   201      -3.391  12.402   3.094  1.00 10.00      A   
ATOM   1727  CA  ALA   201      -5.285  12.921   2.301  1.00 10.00      A   
ATOM   1728  CB  ALA   201      -4.588  14.121   1.679  1.00 10.00      A   
ATOM   1729  C   ALA   201      -5.924  12.050   1.224  1.00 10.00      A   
ATOM   1730  O   ALA   201      -7.127  12.130   0.977  1.00 10.00      A   
ATOM   1731  N   SER   202      -5.115  11.200   0.604  1.00 10.00      A   
ATOM   1732  HN  SER   202      -4.166  11.176   0.854  1.00 10.00      A   
ATOM   1733  CA  SER   202      -5.599  10.308  -0.439  1.00 10.00      A   
ATOM   1734  CB  SER   202      -4.429   9.578  -1.096  1.00 10.00      A   
ATOM   1735  OG  SER   202      -3.525  10.509  -1.667  1.00 10.00      A   
ATOM   1736  HG  SER   202      -2.941  10.855  -0.979  1.00 10.00      A   
ATOM   1737  C   SER   202      -6.620   9.316   0.110  1.00 10.00      A   
ATOM   1738  O   SER   202      -7.637   9.042  -0.530  1.00 10.00      A   
ATOM   1739  N   LEU   203      -6.355   8.804   1.308  1.00 10.00      A   
ATOM   1740  HN  LEU   203      -5.528   9.071   1.770  1.00 10.00      A   
ATOM   1741  CA  LEU   203      -7.248   7.849   1.956  1.00 10.00      A   
ATOM   1742  CB  LEU   203      -6.627   7.329   3.255  1.00 10.00      A   
ATOM   1743  CG  LEU   203      -5.368   6.471   3.115  1.00 10.00      A   
ATOM   1744  CD1 LEU   203      -4.772   6.182   4.484  1.00 10.00      A   
ATOM   1745  CD2 LEU   203      -5.686   5.175   2.386  1.00 10.00      A   
ATOM   1746  C   LEU   203      -8.605   8.480   2.250  1.00 10.00      A   
ATOM   1747  O   LEU   203      -9.632   7.805   2.225  1.00 10.00      A   
ATOM   1748  N   MET   204      -8.600   9.779   2.526  1.00 10.00      A   
ATOM   1749  HN  MET   204      -7.746  10.261   2.536  1.00 10.00      A   
ATOM   1750  CA  MET   204      -9.829  10.504   2.823  1.00 10.00      A   
ATOM   1751  CB  MET   204      -9.533  11.723   3.707  1.00 10.00      A   
ATOM   1752  CG  MET   204      -9.053  11.379   5.108  1.00 10.00      A   
ATOM   1753  SD  MET   204      -8.776  12.838   6.135  1.00 10.00      A   
ATOM   1754  CE  MET   204      -7.485  13.670   5.211  1.00 10.00      A   
ATOM   1755  C   MET   204     -10.527  10.949   1.542  1.00 10.00      A   
ATOM   1756  O   MET   204     -11.752  11.075   1.503  1.00 10.00      A   
ATOM   1757  N   SER   205      -9.739  11.174   0.496  1.00 10.00      A   
ATOM   1758  HN  SER   205      -8.772  11.045   0.594  1.00 10.00      A   
ATOM   1759  CA  SER   205     -10.263  11.619  -0.789  1.00 10.00      A   
ATOM   1760  CB  SER   205      -9.123  12.128  -1.684  1.00 10.00      A   
ATOM   1761  OG  SER   205      -9.616  12.889  -2.778  1.00 10.00      A   
ATOM   1762  HG  SER   205      -9.119  12.665  -3.577  1.00 10.00      A   
ATOM   1763  C   SER   205     -11.046  10.512  -1.495  1.00 10.00      A   
ATOM   1764  O   SER   205     -12.102  10.766  -2.078  1.00 10.00      A   
ATOM   1765  N   VAL   206     -10.540   9.284  -1.429  1.00 10.00      A   
ATOM   1766  HN  VAL   206      -9.704   9.134  -0.935  1.00 10.00      A   
ATOM   1767  CA  VAL   206     -11.199   8.155  -2.080  1.00 10.00      A   
ATOM   1768  CB  VAL   206     -10.303   6.902  -2.162  1.00 10.00      A   
ATOM   1769  CG1 VAL   206      -9.130   7.148  -3.098  1.00 10.00      A   
ATOM   1770  CG2 VAL   206      -9.818   6.478  -0.784  1.00 10.00      A   
ATOM   1771  C   VAL   206     -12.535   7.811  -1.426  1.00 10.00      A   
ATOM   1772  O   VAL   206     -13.460   7.347  -2.098  1.00 10.00      A   
ATOM   1773  N   ILE   207     -12.633   8.042  -0.120  1.00 10.00      A   
ATOM   1774  HN  ILE   207     -11.864   8.410   0.360  1.00 10.00      A   
ATOM   1775  CA  ILE   207     -13.862   7.762   0.608  1.00 10.00      A   
ATOM   1776  CB  ILE   207     -13.676   7.807   2.141  1.00 10.00      A   
ATOM   1777  CG1 ILE   207     -12.615   6.792   2.581  1.00 10.00      A   
ATOM   1778  CG2 ILE   207     -15.000   7.519   2.838  1.00 10.00      A   
ATOM   1779  CD1 ILE   207     -12.307   6.823   4.064  1.00 10.00      A   
ATOM   1780  C   ILE   207     -14.949   8.745   0.191  1.00 10.00      A   
ATOM   1781  O   ILE   207     -14.937   9.912   0.579  1.00 10.00      A   
ATOM   1782  N   GLY   208     -15.868   8.262  -0.623  1.00 10.00      A   
ATOM   1783  HN  GLY   208     -15.802   7.330  -0.910  1.00 10.00      A   
ATOM   1784  CA  GLY   208     -16.956   9.080  -1.107  1.00 10.00      A   
ATOM   1785  C   GLY   208     -17.372   8.629  -2.487  1.00 10.00      A   
ATOM   1786  O   GLY   208     -18.561   8.546  -2.799  1.00 10.00      A   
ATOM   1787  N   TYR   209     -16.382   8.310  -3.309  1.00 10.00      A   
ATOM   1788  HN  TYR   209     -15.455   8.397  -2.997  1.00 10.00      A   
ATOM   1789  CA  TYR   209     -16.637   7.844  -4.663  1.00 10.00      A   
ATOM   1790  CB  TYR   209     -15.361   7.924  -5.505  1.00 10.00      A   
ATOM   1791  CG  TYR   209     -14.745   9.305  -5.538  1.00 10.00      A   
ATOM   1792  CD1 TYR   209     -13.424   9.510  -5.161  1.00 10.00      A   
ATOM   1793  CD2 TYR   209     -15.490  10.408  -5.937  1.00 10.00      A   
ATOM   1794  CE1 TYR   209     -12.863  10.775  -5.183  1.00 10.00      A   
ATOM   1795  CE2 TYR   209     -14.937  11.672  -5.963  1.00 10.00      A   
ATOM   1796  CZ  TYR   209     -13.624  11.851  -5.584  1.00 10.00      A   
ATOM   1797  OH  TYR   209     -13.074  13.115  -5.601  1.00 10.00      A   
ATOM   1798  HH  TYR   209     -13.744  13.754  -5.308  1.00 10.00      A   
ATOM   1799  C   TYR   209     -17.166   6.418  -4.625  1.00 10.00      A   
ATOM   1800  O   TYR   209     -18.238   6.127  -5.150  1.00 10.00      A   
ATOM   1801  N   SER   210     -16.429   5.546  -3.952  1.00 10.00      A   
ATOM   1802  HN  SER   210     -15.590   5.845  -3.542  1.00 10.00      A   
ATOM   1803  CA  SER   210     -16.812   4.144  -3.821  1.00 10.00      A   
ATOM   1804  CB  SER   210     -15.581   3.324  -3.462  1.00 10.00      A   
ATOM   1805  OG  SER   210     -14.419   3.905  -4.028  1.00 10.00      A   
ATOM   1806  HG  SER   210     -14.261   3.509  -4.895  1.00 10.00      A   
ATOM   1807  C   SER   210     -17.889   3.971  -2.750  1.00 10.00      A   
ATOM   1808  O   SER   210     -18.117   2.873  -2.247  1.00 10.00      A   
ATOM   1809  N   LEU   211     -18.526   5.076  -2.390  1.00 10.00      A   
ATOM   1810  HN  LEU   211     -18.274   5.922  -2.812  1.00 10.00      A   
ATOM   1811  CA  LEU   211     -19.585   5.068  -1.394  1.00 10.00      A   
ATOM   1812  CB  LEU   211     -19.212   5.946  -0.200  1.00 10.00      A   
ATOM   1813  CG  LEU   211     -18.320   5.309   0.862  1.00 10.00      A   
ATOM   1814  CD1 LEU   211     -16.863   5.317   0.429  1.00 10.00      A   
ATOM   1815  CD2 LEU   211     -18.491   6.022   2.189  1.00 10.00      A   
ATOM   1816  C   LEU   211     -20.877   5.578  -2.011  1.00 10.00      A   
ATOM   1817  O   LEU   211     -21.968   5.314  -1.506  1.00 10.00      A   
ATOM   1818  N   ASN   212     -20.739   6.304  -3.119  1.00 10.00      A   
ATOM   1819  HN  ASN   212     -19.841   6.456  -3.478  1.00 10.00      A   
ATOM   1820  CA  ASN   212     -21.883   6.872  -3.825  1.00 10.00      A   
ATOM   1821  CB  ASN   212     -21.406   7.741  -4.993  1.00 10.00      A   
ATOM   1822  CG  ASN   212     -22.511   8.599  -5.578  1.00 10.00      A   
ATOM   1823  OD1 ASN   212     -23.443   8.991  -4.879  1.00 10.00      A   
ATOM   1824  ND2 ASN   212     -22.412   8.901  -6.864  1.00 10.00      A   
ATOM   1825 HD21 ASN   212     -21.640   8.561  -7.362  1.00 10.00      A   
ATOM   1826 HD22 ASN   212     -23.116   9.453  -7.269  1.00 10.00      A   
ATOM   1827  C   ASN   212     -22.801   5.768  -4.330  1.00 10.00      A   
ATOM   1828  O   ASN   212     -24.025   5.888  -4.282  1.00 10.00      A   
ATOM   1829  N   ASP   213     -22.196   4.685  -4.791  1.00 10.00      A   
ATOM   1830  HN  ASP   213     -21.213   4.648  -4.787  1.00 10.00      A   
ATOM   1831  CA  ASP   213     -22.938   3.541  -5.295  1.00 10.00      A   
ATOM   1832  CB  ASP   213     -21.969   2.501  -5.865  1.00 10.00      A   
ATOM   1833  CG  ASP   213     -20.822   2.183  -4.921  1.00 10.00      A   
ATOM   1834  OD1 ASP   213     -19.729   2.762  -5.100  1.00 10.00      A   
ATOM   1835  OD2 ASP   213     -21.018   1.370  -3.989  1.00 10.00      A   
ATOM   1836  C   ASP   213     -23.778   2.916  -4.182  1.00 10.00      A   
ATOM   1837  O   ASP   213     -24.928   2.527  -4.396  1.00 10.00      A   
ATOM   1838  N   SER   214     -23.202   2.851  -2.990  1.00 10.00      A   
ATOM   1839  HN  SER   214     -22.288   3.193  -2.885  1.00 10.00      A   
ATOM   1840  CA  SER   214     -23.877   2.279  -1.837  1.00 10.00      A   
ATOM   1841  CB  SER   214     -22.872   2.051  -0.706  1.00 10.00      A   
ATOM   1842  OG  SER   214     -21.667   1.490  -1.206  1.00 10.00      A   
ATOM   1843  HG  SER   214     -21.705   1.437  -2.176  1.00 10.00      A   
ATOM   1844  C   SER   214     -25.020   3.182  -1.372  1.00 10.00      A   
ATOM   1845  O   SER   214     -26.035   2.703  -0.860  1.00 10.00      A   
ATOM   1846  N   ILE   215     -24.846   4.490  -1.559  1.00 10.00      A   
ATOM   1847  HN  ILE   215     -24.008   4.807  -1.959  1.00 10.00      A   
ATOM   1848  CA  ILE   215     -25.861   5.465  -1.177  1.00 10.00      A   
ATOM   1849  CB  ILE   215     -25.389   6.916  -1.436  1.00 10.00      A   
ATOM   1850  CG1 ILE   215     -24.194   7.259  -0.543  1.00 10.00      A   
ATOM   1851  CG2 ILE   215     -26.525   7.905  -1.204  1.00 10.00      A   
ATOM   1852  CD1 ILE   215     -23.547   8.589  -0.867  1.00 10.00      A   
ATOM   1853  C   ILE   215     -27.152   5.210  -1.948  1.00 10.00      A   
ATOM   1854  O   ILE   215     -28.230   5.141  -1.361  1.00 10.00      A   
ATOM   1855  N   VAL   216     -27.026   5.044  -3.262  1.00 10.00      A   
ATOM   1856  HN  VAL   216     -26.134   5.090  -3.665  1.00 10.00      A   
ATOM   1857  CA  VAL   216     -28.180   4.792  -4.120  1.00 10.00      A   
ATOM   1858  CB  VAL   216     -27.773   4.663  -5.602  1.00 10.00      A   
ATOM   1859  CG1 VAL   216     -29.006   4.568  -6.490  1.00 10.00      A   
ATOM   1860  CG2 VAL   216     -26.898   5.834  -6.025  1.00 10.00      A   
ATOM   1861  C   VAL   216     -28.914   3.526  -3.683  1.00 10.00      A   
ATOM   1862  O   VAL   216     -30.144   3.510  -3.588  1.00 10.00      A   
ATOM   1863  N   VAL   217     -28.151   2.474  -3.399  1.00 10.00      A   
ATOM   1864  HN  VAL   217     -27.176   2.553  -3.488  1.00 10.00      A   
ATOM   1865  CA  VAL   217     -28.724   1.207  -2.963  1.00 10.00      A   
ATOM   1866  CB  VAL   217     -27.635   0.129  -2.769  1.00 10.00      A   
ATOM   1867  CG1 VAL   217     -28.250  -1.173  -2.283  1.00 10.00      A   
ATOM   1868  CG2 VAL   217     -26.869  -0.099  -4.064  1.00 10.00      A   
ATOM   1869  C   VAL   217     -29.498   1.393  -1.659  1.00 10.00      A   
ATOM   1870  O   VAL   217     -30.637   0.941  -1.530  1.00 10.00      A   
ATOM   1871  N   SER   218     -28.878   2.086  -0.710  1.00 10.00      A   
ATOM   1872  HN  SER   218     -27.976   2.431  -0.885  1.00 10.00      A   
ATOM   1873  CA  SER   218     -29.495   2.347   0.582  1.00 10.00      A   
ATOM   1874  CB  SER   218     -28.486   3.004   1.524  1.00 10.00      A   
ATOM   1875  OG  SER   218     -27.254   2.298   1.513  1.00 10.00      A   
ATOM   1876  HG  SER   218     -26.677   2.672   0.828  1.00 10.00      A   
ATOM   1877  C   SER   218     -30.737   3.223   0.431  1.00 10.00      A   
ATOM   1878  O   SER   218     -31.744   3.009   1.109  1.00 10.00      A   
ATOM   1879  N   ASP   219     -30.663   4.200  -0.469  1.00 10.00      A   
ATOM   1880  HN  ASP   219     -29.828   4.322  -0.977  1.00 10.00      A   
ATOM   1881  CA  ASP   219     -31.783   5.103  -0.719  1.00 10.00      A   
ATOM   1882  CB  ASP   219     -31.381   6.225  -1.681  1.00 10.00      A   
ATOM   1883  CG  ASP   219     -32.489   7.238  -1.889  1.00 10.00      A   
ATOM   1884  OD1 ASP   219     -32.797   7.991  -0.941  1.00 10.00      A   
ATOM   1885  OD2 ASP   219     -33.043   7.295  -3.007  1.00 10.00      A   
ATOM   1886  C   ASP   219     -32.972   4.333  -1.276  1.00 10.00      A   
ATOM   1887  O   ASP   219     -34.100   4.489  -0.804  1.00 10.00      A   
ATOM   1888  N   ARG   220     -32.712   3.492  -2.273  1.00 10.00      A   
ATOM   1889  HN  ARG   220     -31.793   3.424  -2.614  1.00 10.00      A   
ATOM   1890  CA  ARG   220     -33.759   2.680  -2.884  1.00 10.00      A   
ATOM   1891  CB  ARG   220     -33.198   1.872  -4.063  1.00 10.00      A   
ATOM   1892  CG  ARG   220     -34.169   0.865  -4.671  1.00 10.00      A   
ATOM   1893  CD  ARG   220     -35.388   1.545  -5.283  1.00 10.00      A   
ATOM   1894  NE  ARG   220     -35.038   2.351  -6.450  1.00 10.00      A   
ATOM   1895  HE  ARG   220     -34.647   3.239  -6.283  1.00 10.00      A   
ATOM   1896  CZ  ARG   220     -35.223   1.957  -7.715  1.00 10.00      A   
ATOM   1897  NH1 ARG   220     -35.747   0.764  -7.982  1.00 10.00      A   
ATOM   1898 HH11 ARG   220     -36.022   0.124  -7.204  1.00 10.00      A   
ATOM   1899 HH12 ARG   220     -35.892   0.461  -8.971  1.00 10.00      A   
ATOM   1900  NH2 ARG   220     -34.877   2.762  -8.709  1.00 10.00      A   
ATOM   1901 HH21 ARG   220     -34.465   3.699  -8.504  1.00 10.00      A   
ATOM   1902 HH22 ARG   220     -35.012   2.463  -9.702  1.00 10.00      A   
ATOM   1903  C   ARG   220     -34.377   1.755  -1.837  1.00 10.00      A   
ATOM   1904  O   ARG   220     -35.597   1.581  -1.782  1.00 10.00      A   
ATOM   1905  N   ILE   221     -33.519   1.173  -1.006  1.00 10.00      A   
ATOM   1906  HN  ILE   221     -32.558   1.342  -1.120  1.00 10.00      A   
ATOM   1907  CA  ILE   221     -33.956   0.284   0.063  1.00 10.00      A   
ATOM   1908  CB  ILE   221     -32.740  -0.305   0.822  1.00 10.00      A   
ATOM   1909  CG1 ILE   221     -32.148  -1.484   0.041  1.00 10.00      A   
ATOM   1910  CG2 ILE   221     -33.102  -0.722   2.243  1.00 10.00      A   
ATOM   1911  CD1 ILE   221     -30.836  -1.996   0.594  1.00 10.00      A   
ATOM   1912  C   ILE   221     -34.869   1.039   1.027  1.00 10.00      A   
ATOM   1913  O   ILE   221     -35.932   0.549   1.407  1.00 10.00      A   
ATOM   1914  N   ARG   222     -34.452   2.245   1.389  1.00 10.00      A   
ATOM   1915  HN  ARG   222     -33.600   2.576   1.032  1.00 10.00      A   
ATOM   1916  CA  ARG   222     -35.213   3.095   2.294  1.00 10.00      A   
ATOM   1917  CB  ARG   222     -34.406   4.369   2.601  1.00 10.00      A   
ATOM   1918  CG  ARG   222     -35.200   5.664   2.557  1.00 10.00      A   
ATOM   1919  CD  ARG   222     -34.347   6.817   2.052  1.00 10.00      A   
ATOM   1920  NE  ARG   222     -33.500   7.388   3.100  1.00 10.00      A   
ATOM   1921  HE  ARG   222     -33.713   7.153   4.031  1.00 10.00      A   
ATOM   1922  CZ  ARG   222     -32.471   8.201   2.866  1.00 10.00      A   
ATOM   1923  NH1 ARG   222     -32.149   8.545   1.623  1.00 10.00      A   
ATOM   1924 HH11 ARG   222     -32.698   8.177   0.803  1.00 10.00      A   
ATOM   1925 HH12 ARG   222     -31.342   9.184   1.451  1.00 10.00      A   
ATOM   1926  NH2 ARG   222     -31.759   8.673   3.879  1.00 10.00      A   
ATOM   1927 HH21 ARG   222     -30.957   9.312   3.700  1.00 10.00      A   
ATOM   1928 HH22 ARG   222     -32.000   8.407   4.864  1.00 10.00      A   
ATOM   1929  C   ARG   222     -36.576   3.437   1.690  1.00 10.00      A   
ATOM   1930  O   ARG   222     -37.604   3.369   2.369  1.00 10.00      A   
ATOM   1931  N   GLU   223     -36.573   3.790   0.406  1.00 10.00      A   
ATOM   1932  HN  GLU   223     -35.715   3.823  -0.077  1.00 10.00      A   
ATOM   1933  CA  GLU   223     -37.797   4.140  -0.304  1.00 10.00      A   
ATOM   1934  CB  GLU   223     -37.474   4.656  -1.708  1.00 10.00      A   
ATOM   1935  CG  GLU   223     -37.001   6.099  -1.750  1.00 10.00      A   
ATOM   1936  CD  GLU   223     -38.060   7.069  -1.274  1.00 10.00      A   
ATOM   1937  OE1 GLU   223     -39.199   7.007  -1.786  1.00 10.00      A   
ATOM   1938  OE2 GLU   223     -37.758   7.900  -0.387  1.00 10.00      A   
ATOM   1939  C   GLU   223     -38.732   2.941  -0.399  1.00 10.00      A   
ATOM   1940  O   GLU   223     -39.950   3.078  -0.288  1.00 10.00      A   
ATOM   1941  N   ASN   224     -38.156   1.767  -0.612  1.00 10.00      A   
ATOM   1942  HN  ASN   224     -37.180   1.723  -0.712  1.00 10.00      A   
ATOM   1943  CA  ASN   224     -38.936   0.542  -0.717  1.00 10.00      A   
ATOM   1944  CB  ASN   224     -38.105  -0.594  -1.314  1.00 10.00      A   
ATOM   1945  CG  ASN   224     -38.024  -0.518  -2.825  1.00 10.00      A   
ATOM   1946  OD1 ASN   224     -38.882   0.082  -3.476  1.00 10.00      A   
ATOM   1947  ND2 ASN   224     -36.993  -1.132  -3.394  1.00 10.00      A   
ATOM   1948 HD21 ASN   224     -36.349  -1.595  -2.814  1.00 10.00      A   
ATOM   1949 HD22 ASN   224     -36.917  -1.103  -4.371  1.00 10.00      A   
ATOM   1950  C   ASN   224     -39.505   0.138   0.636  1.00 10.00      A   
ATOM   1951  O   ASN   224     -40.636  -0.343   0.725  1.00 10.00      A   
ATOM   1952  N   PHE   225     -38.720   0.356   1.687  1.00 10.00      A   
ATOM   1953  HN  PHE   225     -37.826   0.739   1.544  1.00 10.00      A   
ATOM   1954  CA  PHE   225     -39.139   0.031   3.044  1.00 10.00      A   
ATOM   1955  CB  PHE   225     -37.982   0.249   4.026  1.00 10.00      A   
ATOM   1956  CG  PHE   225     -38.254  -0.243   5.419  1.00 10.00      A   
ATOM   1957  CD1 PHE   225     -38.574  -1.570   5.655  1.00 10.00      A   
ATOM   1958  CD2 PHE   225     -38.183   0.624   6.495  1.00 10.00      A   
ATOM   1959  CE1 PHE   225     -38.820  -2.020   6.938  1.00 10.00      A   
ATOM   1960  CE2 PHE   225     -38.428   0.182   7.780  1.00 10.00      A   
ATOM   1961  CZ  PHE   225     -38.747  -1.142   8.002  1.00 10.00      A   
ATOM   1962  C   PHE   225     -40.350   0.868   3.450  1.00 10.00      A   
ATOM   1963  O   PHE   225     -41.188   0.429   4.238  1.00 10.00      A   
ATOM   1964  N   ARG   226     -40.441   2.072   2.898  1.00 10.00      A   
ATOM   1965  HN  ARG   226     -39.740   2.370   2.277  1.00 10.00      A   
ATOM   1966  CA  ARG   226     -41.556   2.964   3.194  1.00 10.00      A   
ATOM   1967  CB  ARG   226     -41.079   4.413   3.310  1.00 10.00      A   
ATOM   1968  CG  ARG   226     -40.727   4.831   4.728  1.00 10.00      A   
ATOM   1969  CD  ARG   226     -39.277   4.525   5.063  1.00 10.00      A   
ATOM   1970  NE  ARG   226     -38.391   5.622   4.678  1.00 10.00      A   
ATOM   1971  HE  ARG   226     -38.345   5.846   3.719  1.00 10.00      A   
ATOM   1972  CZ  ARG   226     -37.655   6.329   5.537  1.00 10.00      A   
ATOM   1973  NH1 ARG   226     -37.696   6.059   6.834  1.00 10.00      A   
ATOM   1974 HH11 ARG   226     -37.122   6.617   7.505  1.00 10.00      A   
ATOM   1975 HH12 ARG   226     -38.301   5.291   7.190  1.00 10.00      A   
ATOM   1976  NH2 ARG   226     -36.886   7.313   5.097  1.00 10.00      A   
ATOM   1977 HH21 ARG   226     -36.857   7.538   4.080  1.00 10.00      A   
ATOM   1978 HH22 ARG   226     -36.305   7.866   5.767  1.00 10.00      A   
ATOM   1979  C   ARG   226     -42.649   2.854   2.137  1.00 10.00      A   
ATOM   1980  O   ARG   226     -43.626   3.603   2.157  1.00 10.00      A   
ATOM   1981  N   LYS   227     -42.479   1.917   1.214  1.00 10.00      A   
ATOM   1982  HN  LYS   227     -41.682   1.348   1.250  1.00 10.00      A   
ATOM   1983  CA  LYS   227     -43.452   1.714   0.151  1.00 10.00      A   
ATOM   1984  CB  LYS   227     -42.757   1.525  -1.199  1.00 10.00      A   
ATOM   1985  CG  LYS   227     -43.312   2.410  -2.304  1.00 10.00      A   
ATOM   1986  CD  LYS   227     -43.212   3.878  -1.928  1.00 10.00      A   
ATOM   1987  CE  LYS   227     -43.887   4.769  -2.956  1.00 10.00      A   
ATOM   1988  NZ  LYS   227     -43.990   6.173  -2.481  1.00 10.00      A   
ATOM   1989  HZ1 LYS   227     -43.042   6.561  -2.290  1.00 10.00      A   
ATOM   1990  HZ2 LYS   227     -44.550   6.215  -1.606  1.00 10.00      A   
ATOM   1991  HZ3 LYS   227     -44.453   6.760  -3.205  1.00 10.00      A   
ATOM   1992  C   LYS   227     -44.347   0.519   0.453  1.00 10.00      A   
ATOM   1993  O   LYS   227     -45.560   0.564   0.238  1.00 10.00      A   
ATOM   1994  N   ILE   228     -43.741  -0.550   0.949  1.00 10.00      A   
ATOM   1995  HN  ILE   228     -42.769  -0.529   1.091  1.00 10.00      A   
ATOM   1996  CA  ILE   228     -44.482  -1.757   1.284  1.00 10.00      A   
ATOM   1997  CB  ILE   228     -43.557  -2.986   1.415  1.00 10.00      A   
ATOM   1998  CG1 ILE   228     -42.412  -2.703   2.393  1.00 10.00      A   
ATOM   1999  CG2 ILE   228     -43.016  -3.396   0.052  1.00 10.00      A   
ATOM   2000  CD1 ILE   228     -41.571  -3.916   2.723  1.00 10.00      A   
ATOM   2001  C   ILE   228     -45.266  -1.574   2.576  1.00 10.00      A   
ATOM   2002  O   ILE   228     -44.803  -0.913   3.509  1.00 10.00      A   
ATOM   2003  N   ARG   229     -46.456  -2.148   2.624  1.00 10.00      A   
ATOM   2004  HN  ARG   229     -46.777  -2.656   1.845  1.00 10.00      A   
ATOM   2005  CA  ARG   229     -47.295  -2.054   3.810  1.00 10.00      A   
ATOM   2006  CB  ARG   229     -48.753  -1.765   3.436  1.00 10.00      A   
ATOM   2007  CG  ARG   229     -48.989  -0.370   2.876  1.00 10.00      A   
ATOM   2008  CD  ARG   229     -49.053  -0.376   1.356  1.00 10.00      A   
ATOM   2009  NE  ARG   229     -50.259  -1.037   0.855  1.00 10.00      A   
ATOM   2010  HE  ARG   229     -50.839  -1.481   1.517  1.00 10.00      A   
ATOM   2011  CZ  ARG   229     -50.616  -1.065  -0.430  1.00 10.00      A   
ATOM   2012  NH1 ARG   229     -49.862  -0.472  -1.350  1.00 10.00      A   
ATOM   2013 HH11 ARG   229     -48.986   0.023  -1.074  1.00 10.00      A   
ATOM   2014 HH12 ARG   229     -50.143  -0.500  -2.355  1.00 10.00      A   
ATOM   2015  NH2 ARG   229     -51.735  -1.678  -0.796  1.00 10.00      A   
ATOM   2016 HH21 ARG   229     -52.019  -1.702  -1.801  1.00 10.00      A   
ATOM   2017 HH22 ARG   229     -52.341  -2.139  -0.081  1.00 10.00      A   
ATOM   2018  C   ARG   229     -47.202  -3.333   4.627  1.00 10.00      A   
ATOM   2019  O   ARG   229     -46.806  -3.313   5.791  1.00 10.00      A   
ATOM   2020  N   ARG   230     -47.555  -4.446   4.003  1.00 10.00      A   
ATOM   2021  HN  ARG   230     -47.850  -4.396   3.067  1.00 10.00      A   
ATOM   2022  CA  ARG   230     -47.511  -5.746   4.658  1.00 10.00      A   
ATOM   2023  CB  ARG   230     -48.919  -6.344   4.763  1.00 10.00      A   
ATOM   2024  CG  ARG   230     -49.939  -5.437   5.432  1.00 10.00      A   
ATOM   2025  CD  ARG   230     -49.538  -5.094   6.860  1.00 10.00      A   
ATOM   2026  NE  ARG   230     -49.563  -6.265   7.736  1.00 10.00      A   
ATOM   2027  HE  ARG   230     -48.764  -6.843   7.740  1.00 10.00      A   
ATOM   2028  CZ  ARG   230     -50.592  -6.593   8.518  1.00 10.00      A   
ATOM   2029  NH1 ARG   230     -51.693  -5.847   8.538  1.00 10.00      A   
ATOM   2030 HH11 ARG   230     -52.494  -6.110   9.152  1.00 10.00      A   
ATOM   2031 HH12 ARG   230     -51.765  -4.996   7.937  1.00 10.00      A   
ATOM   2032  NH2 ARG   230     -50.516  -7.672   9.282  1.00 10.00      A   
ATOM   2033 HH21 ARG   230     -51.316  -7.939   9.895  1.00 10.00      A   
ATOM   2034 HH22 ARG   230     -49.652  -8.260   9.275  1.00 10.00      A   
ATOM   2035  C   ARG   230     -46.603  -6.686   3.876  1.00 10.00      A   
ATOM   2036  O   ARG   230     -46.916  -7.865   3.690  1.00 10.00      A   
ATOM   2037  N   GLY   231     -45.484  -6.152   3.407  1.00 10.00      A   
ATOM   2038  HN  GLY   231     -45.290  -5.209   3.586  1.00 10.00      A   
ATOM   2039  CA  GLY   231     -44.544  -6.944   2.644  1.00 10.00      A   
ATOM   2040  C   GLY   231     -43.320  -7.326   3.447  1.00 10.00      A   
ATOM   2041  O   GLY   231     -43.121  -6.843   4.565  1.00 10.00      A   
ATOM   2042  N   THR   232     -42.500  -8.195   2.877  1.00 10.00      A   
ATOM   2043  HN  THR   232     -42.716  -8.542   1.987  1.00 10.00      A   
ATOM   2044  CA  THR   232     -41.289  -8.657   3.527  1.00 10.00      A   
ATOM   2045  CB  THR   232     -40.983 -10.101   3.089  1.00 10.00      A   
ATOM   2046  OG1 THR   232     -41.698 -10.381   1.873  1.00 10.00      A   
ATOM   2047  HG1 THR   232     -41.313 -11.168   1.447  1.00 10.00      A   
ATOM   2048  CG2 THR   232     -41.426 -11.083   4.162  1.00 10.00      A   
ATOM   2049  C   THR   232     -40.110  -7.746   3.175  1.00 10.00      A   
ATOM   2050  O   THR   232     -39.659  -7.718   2.029  1.00 10.00      A   
ATOM   2051  N   PRO   233     -39.599  -6.987   4.163  1.00 10.00      A   
ATOM   2052  CA  PRO   233     -38.485  -6.052   3.966  1.00 10.00      A   
ATOM   2053  CB  PRO   233     -38.148  -5.563   5.383  1.00 10.00      A   
ATOM   2054  CG  PRO   233     -38.867  -6.489   6.307  1.00 10.00      A   
ATOM   2055  CD  PRO   233     -40.067  -6.978   5.555  1.00 10.00      A   
ATOM   2056  C   PRO   233     -37.266  -6.704   3.323  1.00 10.00      A   
ATOM   2057  O   PRO   233     -36.824  -6.277   2.261  1.00 10.00      A   
ATOM   2058  N   TYR   234     -36.749  -7.755   3.954  1.00 10.00      A   
ATOM   2059  HN  TYR   234     -37.164  -8.061   4.787  1.00 10.00      A   
ATOM   2060  CA  TYR   234     -35.569  -8.456   3.448  1.00 10.00      A   
ATOM   2061  CB  TYR   234     -35.151  -9.592   4.389  1.00 10.00      A   
ATOM   2062  CG  TYR   234     -36.268 -10.534   4.794  1.00 10.00      A   
ATOM   2063  CD1 TYR   234     -36.677 -11.564   3.954  1.00 10.00      A   
ATOM   2064  CD2 TYR   234     -36.906 -10.401   6.021  1.00 10.00      A   
ATOM   2065  CE1 TYR   234     -37.687 -12.429   4.322  1.00 10.00      A   
ATOM   2066  CE2 TYR   234     -37.919 -11.264   6.398  1.00 10.00      A   
ATOM   2067  CZ  TYR   234     -38.305 -12.276   5.544  1.00 10.00      A   
ATOM   2068  OH  TYR   234     -39.313 -13.138   5.912  1.00 10.00      A   
ATOM   2069  HH  TYR   234     -39.154 -14.002   5.511  1.00 10.00      A   
ATOM   2070  C   TYR   234     -35.751  -8.967   2.018  1.00 10.00      A   
ATOM   2071  O   TYR   234     -34.781  -9.094   1.268  1.00 10.00      A   
ATOM   2072  N   GLU   235     -36.994  -9.233   1.638  1.00 10.00      A   
ATOM   2073  HN  GLU   235     -37.730  -9.085   2.266  1.00 10.00      A   
ATOM   2074  CA  GLU   235     -37.288  -9.724   0.304  1.00 10.00      A   
ATOM   2075  CB  GLU   235     -38.705 -10.282   0.257  1.00 10.00      A   
ATOM   2076  CG  GLU   235     -38.894 -11.422  -0.726  1.00 10.00      A   
ATOM   2077  CD  GLU   235     -40.273 -12.034  -0.623  1.00 10.00      A   
ATOM   2078  OE1 GLU   235     -40.977 -12.108  -1.652  1.00 10.00      A   
ATOM   2079  OE2 GLU   235     -40.669 -12.430   0.496  1.00 10.00      A   
ATOM   2080  C   GLU   235     -37.133  -8.601  -0.715  1.00 10.00      A   
ATOM   2081  O   GLU   235     -36.478  -8.768  -1.746  1.00 10.00      A   
ATOM   2082  N   ILE   236     -37.720  -7.452  -0.404  1.00 10.00      A   
ATOM   2083  HN  ILE   236     -38.215  -7.380   0.443  1.00 10.00      A   
ATOM   2084  CA  ILE   236     -37.655  -6.294  -1.287  1.00 10.00      A   
ATOM   2085  CB  ILE   236     -38.635  -5.185  -0.847  1.00 10.00      A   
ATOM   2086  CG1 ILE   236     -40.027  -5.765  -0.562  1.00 10.00      A   
ATOM   2087  CG2 ILE   236     -38.716  -4.086  -1.896  1.00 10.00      A   
ATOM   2088  CD1 ILE   236     -40.693  -6.418  -1.757  1.00 10.00      A   
ATOM   2089  C   ILE   236     -36.234  -5.729  -1.350  1.00 10.00      A   
ATOM   2090  O   ILE   236     -35.804  -5.203  -2.383  1.00 10.00      A   
ATOM   2091  N   PHE   237     -35.505  -5.844  -0.242  1.00 10.00      A   
ATOM   2092  HN  PHE   237     -35.909  -6.250   0.556  1.00 10.00      A   
ATOM   2093  CA  PHE   237     -34.130  -5.357  -0.177  1.00 10.00      A   
ATOM   2094  CB  PHE   237     -33.536  -5.563   1.220  1.00 10.00      A   
ATOM   2095  CG  PHE   237     -34.165  -4.730   2.306  1.00 10.00      A   
ATOM   2096  CD1 PHE   237     -35.063  -3.716   2.000  1.00 10.00      A   
ATOM   2097  CD2 PHE   237     -33.857  -4.966   3.636  1.00 10.00      A   
ATOM   2098  CE1 PHE   237     -35.639  -2.956   3.000  1.00 10.00      A   
ATOM   2099  CE2 PHE   237     -34.427  -4.209   4.639  1.00 10.00      A   
ATOM   2100  CZ  PHE   237     -35.320  -3.203   4.321  1.00 10.00      A   
ATOM   2101  C   PHE   237     -33.263  -6.061  -1.215  1.00 10.00      A   
ATOM   2102  O   PHE   237     -32.384  -5.449  -1.820  1.00 10.00      A   
ATOM   2103  N   ASN   238     -33.533  -7.346  -1.426  1.00 10.00      A   
ATOM   2104  HN  ASN   238     -34.253  -7.771  -0.913  1.00 10.00      A   
ATOM   2105  CA  ASN   238     -32.787  -8.142  -2.396  1.00 10.00      A   
ATOM   2106  CB  ASN   238     -33.157  -9.623  -2.278  1.00 10.00      A   
ATOM   2107  CG  ASN   238     -32.259 -10.390  -1.328  1.00 10.00      A   
ATOM   2108  OD1 ASN   238     -31.213 -10.905  -1.723  1.00 10.00      A   
ATOM   2109  ND2 ASN   238     -32.657 -10.472  -0.070  1.00 10.00      A   
ATOM   2110 HD21 ASN   238     -33.502 -10.037   0.182  1.00 10.00      A   
ATOM   2111 HD22 ASN   238     -32.101 -10.978   0.560  1.00 10.00      A   
ATOM   2112  C   ASN   238     -33.052  -7.655  -3.816  1.00 10.00      A   
ATOM   2113  O   ASN   238     -32.141  -7.585  -4.640  1.00 10.00      A   
ATOM   2114  N   VAL   239     -34.304  -7.305  -4.090  1.00 10.00      A   
ATOM   2115  HN  VAL   239     -34.983  -7.378  -3.388  1.00 10.00      A   
ATOM   2116  CA  VAL   239     -34.698  -6.817  -5.410  1.00 10.00      A   
ATOM   2117  CB  VAL   239     -36.231  -6.651  -5.520  1.00 10.00      A   
ATOM   2118  CG1 VAL   239     -36.637  -6.271  -6.939  1.00 10.00      A   
ATOM   2119  CG2 VAL   239     -36.944  -7.919  -5.080  1.00 10.00      A   
ATOM   2120  C   VAL   239     -34.026  -5.477  -5.701  1.00 10.00      A   
ATOM   2121  O   VAL   239     -33.644  -5.189  -6.840  1.00 10.00      A   
ATOM   2122  N   SER   240     -33.862  -4.679  -4.653  1.00 10.00      A   
ATOM   2123  HN  SER   240     -34.165  -4.985  -3.774  1.00 10.00      A   
ATOM   2124  CA  SER   240     -33.241  -3.367  -4.765  1.00 10.00      A   
ATOM   2125  CB  SER   240     -33.345  -2.632  -3.427  1.00 10.00      A   
ATOM   2126  OG  SER   240     -34.673  -2.685  -2.919  1.00 10.00      A   
ATOM   2127  HG  SER   240     -34.945  -3.606  -2.818  1.00 10.00      A   
ATOM   2128  C   SER   240     -31.780  -3.482  -5.202  1.00 10.00      A   
ATOM   2129  O   SER   240     -31.225  -2.562  -5.806  1.00 10.00      A   
ATOM   2130  N   LEU   241     -31.166  -4.624  -4.906  1.00 10.00      A   
ATOM   2131  HN  LEU   241     -31.662  -5.329  -4.436  1.00 10.00      A   
ATOM   2132  CA  LEU   241     -29.774  -4.854  -5.267  1.00 10.00      A   
ATOM   2133  CB  LEU   241     -29.195  -6.033  -4.480  1.00 10.00      A   
ATOM   2134  CG  LEU   241     -29.385  -6.004  -2.963  1.00 10.00      A   
ATOM   2135  CD1 LEU   241     -28.845  -7.279  -2.335  1.00 10.00      A   
ATOM   2136  CD2 LEU   241     -28.721  -4.778  -2.356  1.00 10.00      A   
ATOM   2137  C   LEU   241     -29.646  -5.128  -6.760  1.00 10.00      A   
ATOM   2138  O   LEU   241     -28.794  -4.556  -7.434  1.00 10.00      A   
ATOM   2139  N   THR   242     -30.512  -5.995  -7.270  1.00 10.00      A   
ATOM   2140  HN  THR   242     -31.178  -6.411  -6.679  1.00 10.00      A   
ATOM   2141  CA  THR   242     -30.498  -6.363  -8.678  1.00 10.00      A   
ATOM   2142  CB  THR   242     -31.524  -7.476  -8.955  1.00 10.00      A   
ATOM   2143  OG1 THR   242     -32.249  -7.757  -7.748  1.00 10.00      A   
ATOM   2144  HG1 THR   242     -33.096  -7.296  -7.770  1.00 10.00      A   
ATOM   2145  CG2 THR   242     -30.822  -8.740  -9.423  1.00 10.00      A   
ATOM   2146  C   THR   242     -30.790  -5.173  -9.591  1.00 10.00      A   
ATOM   2147  O   THR   242     -30.170  -5.026 -10.646  1.00 10.00      A   
ATOM   2148  N   GLN   243     -31.717  -4.315  -9.176  1.00 10.00      A   
ATOM   2149  HN  GLN   243     -32.159  -4.470  -8.312  1.00 10.00      A   
ATOM   2150  CA  GLN   243     -32.096  -3.150  -9.974  1.00 10.00      A   
ATOM   2151  CB  GLN   243     -33.398  -2.530  -9.461  1.00 10.00      A   
ATOM   2152  CG  GLN   243     -34.636  -3.377  -9.708  1.00 10.00      A   
ATOM   2153  CD  GLN   243     -35.871  -2.533  -9.960  1.00 10.00      A   
ATOM   2154  OE1 GLN   243     -36.553  -2.116  -9.027  1.00 10.00      A   
ATOM   2155  NE2 GLN   243     -36.170  -2.283 -11.227  1.00 10.00      A   
ATOM   2156 HE21 GLN   243     -35.586  -2.655 -11.923  1.00 10.00      A   
ATOM   2157 HE22 GLN   243     -36.964  -1.742 -11.419  1.00 10.00      A   
ATOM   2158  C   GLN   243     -30.997  -2.088 -10.016  1.00 10.00      A   
ATOM   2159  O   GLN   243     -31.040  -1.173 -10.840  1.00 10.00      A   
ATOM   2160  N   THR   244     -30.013  -2.208  -9.138  1.00 10.00      A   
ATOM   2161  HN  THR   244     -30.014  -2.965  -8.511  1.00 10.00      A   
ATOM   2162  CA  THR   244     -28.927  -1.240  -9.082  1.00 10.00      A   
ATOM   2163  CB  THR   244     -28.958  -0.483  -7.736  1.00 10.00      A   
ATOM   2164  OG1 THR   244     -30.325  -0.316  -7.326  1.00 10.00      A   
ATOM   2165  HG1 THR   244     -30.562  -1.024  -6.711  1.00 10.00      A   
ATOM   2166  CG2 THR   244     -28.320   0.890  -7.875  1.00 10.00      A   
ATOM   2167  C   THR   244     -27.572  -1.928  -9.269  1.00 10.00      A   
ATOM   2168  O   THR   244     -26.523  -1.346  -8.999  1.00 10.00      A   
ATOM   2169  N   LEU   245     -27.610  -3.158  -9.774  1.00 10.00      A   
ATOM   2170  HN  LEU   245     -28.476  -3.547 -10.010  1.00 10.00      A   
ATOM   2171  CA  LEU   245     -26.401  -3.948  -9.990  1.00 10.00      A   
ATOM   2172  CB  LEU   245     -26.763  -5.407 -10.280  1.00 10.00      A   
ATOM   2173  CG  LEU   245     -26.245  -6.453  -9.286  1.00 10.00      A   
ATOM   2174  CD1 LEU   245     -26.785  -7.832  -9.635  1.00 10.00      A   
ATOM   2175  CD2 LEU   245     -24.724  -6.465  -9.260  1.00 10.00      A   
ATOM   2176  C   LEU   245     -25.544  -3.396 -11.126  1.00 10.00      A   
ATOM   2177  O   LEU   245     -24.336  -3.623 -11.172  1.00 10.00      A   
ATOM   2178  N   HIS   246     -26.164  -2.687 -12.056  1.00 10.00      A   
ATOM   2179  HN  HIS   246     -27.129  -2.539 -11.985  1.00 10.00      A   
ATOM   2180  CA  HIS   246     -25.428  -2.124 -13.179  1.00 10.00      A   
ATOM   2181  CB  HIS   246     -26.243  -2.189 -14.472  1.00 10.00      A   
ATOM   2182  CG  HIS   246     -25.392  -2.243 -15.704  1.00 10.00      A   
ATOM   2183  ND1 HIS   246     -24.724  -3.382 -16.109  1.00 10.00      A   
ATOM   2184  HD1 HIS   246     -24.729  -4.252 -15.645  1.00 10.00      A   
ATOM   2185  CD2 HIS   246     -25.097  -1.290 -16.620  1.00 10.00      A   
ATOM   2186  CE1 HIS   246     -24.056  -3.126 -17.217  1.00 10.00      A   
ATOM   2187  NE2 HIS   246     -24.267  -1.865 -17.548  1.00 10.00      A   
ATOM   2188  HE2 HIS   246     -23.885  -1.412 -18.335  1.00 10.00      A   
ATOM   2189  C   HIS   246     -24.987  -0.698 -12.887  1.00 10.00      A   
ATOM   2190  O   HIS   246     -23.967  -0.238 -13.398  1.00 10.00      A   
ATOM   2191  N   ARG   247     -25.754  -0.009 -12.056  1.00 10.00      A   
ATOM   2192  HN  ARG   247     -26.554  -0.436 -11.679  1.00 10.00      A   
ATOM   2193  CA  ARG   247     -25.443   1.369 -11.694  1.00 10.00      A   
ATOM   2194  CB  ARG   247     -26.604   2.017 -10.933  1.00 10.00      A   
ATOM   2195  CG  ARG   247     -26.371   3.481 -10.591  1.00 10.00      A   
ATOM   2196  CD  ARG   247     -27.481   4.042  -9.722  1.00 10.00      A   
ATOM   2197  NE  ARG   247     -28.765   4.081 -10.421  1.00 10.00      A   
ATOM   2198  HE  ARG   247     -29.123   3.228 -10.758  1.00 10.00      A   
ATOM   2199  CZ  ARG   247     -29.466   5.195 -10.625  1.00 10.00      A   
ATOM   2200  NH1 ARG   247     -29.004   6.361 -10.191  1.00 10.00      A   
ATOM   2201 HH11 ARG   247     -28.091   6.407  -9.688  1.00 10.00      A   
ATOM   2202 HH12 ARG   247     -29.549   7.236 -10.347  1.00 10.00      A   
ATOM   2203  NH2 ARG   247     -30.631   5.143 -11.256  1.00 10.00      A   
ATOM   2204 HH21 ARG   247     -31.180   6.016 -11.415  1.00 10.00      A   
ATOM   2205 HH22 ARG   247     -31.008   4.227 -11.592  1.00 10.00      A   
ATOM   2206  C   ARG   247     -24.162   1.443 -10.870  1.00 10.00      A   
ATOM   2207  O   ARG   247     -23.348   2.347 -11.054  1.00 10.00      A   
ATOM   2208  N   THR   248     -23.977   0.478  -9.979  1.00 10.00      A   
ATOM   2209  HN  THR   248     -24.654  -0.229  -9.885  1.00 10.00      A   
ATOM   2210  CA  THR   248     -22.796   0.430  -9.124  1.00 10.00      A   
ATOM   2211  CB  THR   248     -22.898  -0.738  -8.126  1.00 10.00      A   
ATOM   2212  OG1 THR   248     -23.452  -1.882  -8.793  1.00 10.00      A   
ATOM   2213  HG1 THR   248     -22.797  -2.592  -8.805  1.00 10.00      A   
ATOM   2214  CG2 THR   248     -23.794  -0.359  -6.957  1.00 10.00      A   
ATOM   2215  C   THR   248     -21.518   0.278  -9.948  1.00 10.00      A   
ATOM   2216  O   THR   248     -20.444   0.719  -9.540  1.00 10.00      A   
ATOM   2217  N   LEU   249     -21.649  -0.336 -11.116  1.00 10.00      A   
ATOM   2218  HN  LEU   249     -22.535  -0.655 -11.386  1.00 10.00      A   
ATOM   2219  CA  LEU   249     -20.517  -0.556 -12.001  1.00 10.00      A   
ATOM   2220  CB  LEU   249     -20.831  -1.690 -12.982  1.00 10.00      A   
ATOM   2221  CG  LEU   249     -19.707  -2.112 -13.931  1.00 10.00      A   
ATOM   2222  CD1 LEU   249     -18.552  -2.729 -13.156  1.00 10.00      A   
ATOM   2223  CD2 LEU   249     -20.233  -3.083 -14.976  1.00 10.00      A   
ATOM   2224  C   LEU   249     -20.151   0.714 -12.766  1.00 10.00      A   
ATOM   2225  O   LEU   249     -18.974   0.994 -12.992  1.00 10.00      A   
ATOM   2226  N   ILE   250     -21.161   1.479 -13.161  1.00 10.00      A   
ATOM   2227  HN  ILE   250     -22.077   1.209 -12.939  1.00 10.00      A   
ATOM   2228  CA  ILE   250     -20.941   2.712 -13.915  1.00 10.00      A   
ATOM   2229  CB  ILE   250     -22.204   3.123 -14.706  1.00 10.00      A   
ATOM   2230  CG1 ILE   250     -22.684   1.959 -15.583  1.00 10.00      A   
ATOM   2231  CG2 ILE   250     -21.940   4.358 -15.560  1.00 10.00      A   
ATOM   2232  CD1 ILE   250     -24.004   2.218 -16.279  1.00 10.00      A   
ATOM   2233  C   ILE   250     -20.510   3.858 -13.000  1.00 10.00      A   
ATOM   2234  O   ILE   250     -19.684   4.692 -13.378  1.00 10.00      A   
ATOM   2235  N   THR   251     -21.066   3.888 -11.797  1.00 10.00      A   
ATOM   2236  HN  THR   251     -21.703   3.185 -11.547  1.00 10.00      A   
ATOM   2237  CA  THR   251     -20.749   4.934 -10.834  1.00 10.00      A   
ATOM   2238  CB  THR   251     -21.614   4.801  -9.565  1.00 10.00      A   
ATOM   2239  OG1 THR   251     -22.992   4.715  -9.951  1.00 10.00      A   
ATOM   2240  HG1 THR   251     -23.176   3.820 -10.263  1.00 10.00      A   
ATOM   2241  CG2 THR   251     -21.427   6.001  -8.647  1.00 10.00      A   
ATOM   2242  C   THR   251     -19.263   4.928 -10.469  1.00 10.00      A   
ATOM   2243  O   THR   251     -18.685   3.874 -10.191  1.00 10.00      A   
ATOM   2244  N   SER   252     -18.658   6.118 -10.508  1.00 10.00      A   
ATOM   2245  HN  SER   252     -19.188   6.905 -10.755  1.00 10.00      A   
ATOM   2246  CA  SER   252     -17.244   6.307 -10.192  1.00 10.00      A   
ATOM   2247  CB  SER   252     -16.877   5.713  -8.828  1.00 10.00      A   
ATOM   2248  OG  SER   252     -17.599   6.363  -7.794  1.00 10.00      A   
ATOM   2249  HG  SER   252     -17.935   5.705  -7.172  1.00 10.00      A   
ATOM   2250  C   SER   252     -16.318   5.812 -11.303  1.00 10.00      A   
ATOM   2251  O   SER   252     -15.093   5.885 -11.180  1.00 10.00      A   
ATOM   2252  N   GLY   253     -16.910   5.344 -12.399  1.00 10.00      A   
ATOM   2253  HN  GLY   253     -17.892   5.321 -12.444  1.00 10.00      A   
ATOM   2254  CA  GLY   253     -16.127   4.860 -13.519  1.00 10.00      A   
ATOM   2255  C   GLY   253     -15.295   5.964 -14.134  1.00 10.00      A   
ATOM   2256  O   GLY   253     -14.115   5.774 -14.440  1.00 10.00      A   
ATOM   2257  N   THR   254     -15.908   7.128 -14.295  1.00 10.00      A   
ATOM   2258  HN  THR   254     -16.849   7.215 -14.026  1.00 10.00      A   
ATOM   2259  CA  THR   254     -15.228   8.278 -14.864  1.00 10.00      A   
ATOM   2260  CB  THR   254     -16.232   9.385 -15.224  1.00 10.00      A   
ATOM   2261  OG1 THR   254     -17.443   8.775 -15.697  1.00 10.00      A   
ATOM   2262  HG1 THR   254     -18.096   8.761 -14.984  1.00 10.00      A   
ATOM   2263  CG2 THR   254     -15.667  10.282 -16.317  1.00 10.00      A   
ATOM   2264  C   THR   254     -14.195   8.821 -13.881  1.00 10.00      A   
ATOM   2265  O   THR   254     -13.144   9.320 -14.281  1.00 10.00      A   
ATOM   2266  N   THR   255     -14.497   8.704 -12.591  1.00 10.00      A   
ATOM   2267  HN  THR   255     -15.353   8.303 -12.335  1.00 10.00      A   
ATOM   2268  CA  THR   255     -13.595   9.165 -11.547  1.00 10.00      A   
ATOM   2269  CB  THR   255     -14.256   9.038 -10.162  1.00 10.00      A   
ATOM   2270  OG1 THR   255     -15.650   9.378 -10.271  1.00 10.00      A   
ATOM   2271  HG1 THR   255     -15.991   9.625  -9.403  1.00 10.00      A   
ATOM   2272  CG2 THR   255     -13.583   9.969  -9.166  1.00 10.00      A   
ATOM   2273  C   THR   255     -12.304   8.348 -11.574  1.00 10.00      A   
ATOM   2274  O   THR   255     -11.207   8.886 -11.400  1.00 10.00      A   
ATOM   2275  N   LEU   256     -12.446   7.049 -11.822  1.00 10.00      A   
ATOM   2276  HN  LEU   256     -13.349   6.687 -11.957  1.00 10.00      A   
ATOM   2277  CA  LEU   256     -11.305   6.147 -11.899  1.00 10.00      A   
ATOM   2278  CB  LEU   256     -11.787   4.698 -12.064  1.00 10.00      A   
ATOM   2279  CG  LEU   256     -10.726   3.655 -12.428  1.00 10.00      A   
ATOM   2280  CD1 LEU   256      -9.754   3.442 -11.278  1.00 10.00      A   
ATOM   2281  CD2 LEU   256     -11.381   2.343 -12.829  1.00 10.00      A   
ATOM   2282  C   LEU   256     -10.414   6.544 -13.072  1.00 10.00      A   
ATOM   2283  O   LEU   256      -9.186   6.484 -12.990  1.00 10.00      A   
ATOM   2284  N   MET   257     -11.049   6.972 -14.157  1.00 10.00      A   
ATOM   2285  HN  MET   257     -12.031   7.004 -14.151  1.00 10.00      A   
ATOM   2286  CA  MET   257     -10.333   7.391 -15.355  1.00 10.00      A   
ATOM   2287  CB  MET   257     -11.312   7.701 -16.490  1.00 10.00      A   
ATOM   2288  CG  MET   257     -12.064   6.484 -16.999  1.00 10.00      A   
ATOM   2289  SD  MET   257     -13.275   6.891 -18.270  1.00 10.00      A   
ATOM   2290  CE  MET   257     -12.198   7.392 -19.612  1.00 10.00      A   
ATOM   2291  C   MET   257      -9.452   8.601 -15.068  1.00 10.00      A   
ATOM   2292  O   MET   257      -8.379   8.753 -15.652  1.00 10.00      A   
ATOM   2293  N   VAL   258      -9.903   9.452 -14.155  1.00 10.00      A   
ATOM   2294  HN  VAL   258     -10.766   9.277 -13.721  1.00 10.00      A   
ATOM   2295  CA  VAL   258      -9.146  10.639 -13.781  1.00 10.00      A   
ATOM   2296  CB  VAL   258      -9.961  11.568 -12.854  1.00 10.00      A   
ATOM   2297  CG1 VAL   258      -9.162  12.810 -12.486  1.00 10.00      A   
ATOM   2298  CG2 VAL   258     -11.280  11.955 -13.506  1.00 10.00      A   
ATOM   2299  C   VAL   258      -7.856  10.229 -13.078  1.00 10.00      A   
ATOM   2300  O   VAL   258      -6.777  10.733 -13.389  1.00 10.00      A   
ATOM   2301  N   ILE   259      -7.979   9.291 -12.146  1.00 10.00      A   
ATOM   2302  HN  ILE   259      -8.869   8.921 -11.957  1.00 10.00      A   
ATOM   2303  CA  ILE   259      -6.831   8.797 -11.395  1.00 10.00      A   
ATOM   2304  CB  ILE   259      -7.270   7.799 -10.305  1.00 10.00      A   
ATOM   2305  CG1 ILE   259      -8.330   8.438  -9.401  1.00 10.00      A   
ATOM   2306  CG2 ILE   259      -6.072   7.335  -9.487  1.00 10.00      A   
ATOM   2307  CD1 ILE   259      -9.010   7.465  -8.463  1.00 10.00      A   
ATOM   2308  C   ILE   259      -5.828   8.122 -12.330  1.00 10.00      A   
ATOM   2309  O   ILE   259      -4.614   8.261 -12.168  1.00 10.00      A   
ATOM   2310  N   LEU   260      -6.350   7.395 -13.315  1.00 10.00      A   
ATOM   2311  HN  LEU   260      -7.326   7.314 -13.382  1.00 10.00      A   
ATOM   2312  CA  LEU   260      -5.512   6.703 -14.288  1.00 10.00      A   
ATOM   2313  CB  LEU   260      -6.373   5.864 -15.239  1.00 10.00      A   
ATOM   2314  CG  LEU   260      -7.146   4.701 -14.614  1.00 10.00      A   
ATOM   2315  CD1 LEU   260      -8.051   4.042 -15.645  1.00 10.00      A   
ATOM   2316  CD2 LEU   260      -6.193   3.684 -14.008  1.00 10.00      A   
ATOM   2317  C   LEU   260      -4.680   7.698 -15.090  1.00 10.00      A   
ATOM   2318  O   LEU   260      -3.535   7.419 -15.454  1.00 10.00      A   
ATOM   2319  N   MET   261      -5.262   8.860 -15.363  1.00 10.00      A   
ATOM   2320  HN  MET   261      -6.177   9.023 -15.044  1.00 10.00      A   
ATOM   2321  CA  MET   261      -4.577   9.899 -16.122  1.00 10.00      A   
ATOM   2322  CB  MET   261      -5.578  10.901 -16.701  1.00 10.00      A   
ATOM   2323  CG  MET   261      -6.514  10.301 -17.738  1.00 10.00      A   
ATOM   2324  SD  MET   261      -7.618  11.514 -18.494  1.00 10.00      A   
ATOM   2325  CE  MET   261      -8.456  12.161 -17.048  1.00 10.00      A   
ATOM   2326  C   MET   261      -3.548  10.616 -15.261  1.00 10.00      A   
ATOM   2327  O   MET   261      -2.453  10.939 -15.725  1.00 10.00      A   
ATOM   2328  N   LEU   262      -3.903  10.849 -14.004  1.00 10.00      A   
ATOM   2329  HN  LEU   262      -4.793  10.566 -13.700  1.00 10.00      A   
ATOM   2330  CA  LEU   262      -3.018  11.527 -13.066  1.00 10.00      A   
ATOM   2331  CB  LEU   262      -3.711  11.740 -11.716  1.00 10.00      A   
ATOM   2332  CG  LEU   262      -2.936  12.572 -10.688  1.00 10.00      A   
ATOM   2333  CD1 LEU   262      -2.631  13.961 -11.232  1.00 10.00      A   
ATOM   2334  CD2 LEU   262      -3.705  12.664  -9.379  1.00 10.00      A   
ATOM   2335  C   LEU   262      -1.707  10.764 -12.885  1.00 10.00      A   
ATOM   2336  O   LEU   262      -0.641  11.366 -12.763  1.00 10.00      A   
ATOM   2337  N   TYR   263      -1.789   9.437 -12.882  1.00 10.00      A   
ATOM   2338  HN  TYR   263      -2.670   9.013 -12.975  1.00 10.00      A   
ATOM   2339  CA  TYR   263      -0.603   8.596 -12.725  1.00 10.00      A   
ATOM   2340  CB  TYR   263      -0.991   7.112 -12.677  1.00 10.00      A   
ATOM   2341  CG  TYR   263       0.179   6.157 -12.534  1.00 10.00      A   
ATOM   2342  CD1 TYR   263       1.081   6.277 -11.482  1.00 10.00      A   
ATOM   2343  CD2 TYR   263       0.378   5.131 -13.449  1.00 10.00      A   
ATOM   2344  CE1 TYR   263       2.144   5.404 -11.347  1.00 10.00      A   
ATOM   2345  CE2 TYR   263       1.437   4.255 -13.323  1.00 10.00      A   
ATOM   2346  CZ  TYR   263       2.318   4.394 -12.271  1.00 10.00      A   
ATOM   2347  OH  TYR   263       3.369   3.516 -12.142  1.00 10.00      A   
ATOM   2348  HH  TYR   263       3.612   3.436 -11.205  1.00 10.00      A   
ATOM   2349  C   TYR   263       0.397   8.848 -13.852  1.00 10.00      A   
ATOM   2350  O   TYR   263       1.612   8.798 -13.645  1.00 10.00      A   
ATOM   2351  N   LEU   264      -0.123   9.143 -15.039  1.00 10.00      A   
ATOM   2352  HN  LEU   264      -1.099   9.192 -15.135  1.00 10.00      A   
ATOM   2353  CA  LEU   264       0.716   9.404 -16.202  1.00 10.00      A   
ATOM   2354  CB  LEU   264      -0.093   9.300 -17.497  1.00 10.00      A   
ATOM   2355  CG  LEU   264      -0.610   7.907 -17.858  1.00 10.00      A   
ATOM   2356  CD1 LEU   264      -1.367   7.944 -19.174  1.00 10.00      A   
ATOM   2357  CD2 LEU   264       0.534   6.907 -17.921  1.00 10.00      A   
ATOM   2358  C   LEU   264       1.390  10.769 -16.108  1.00 10.00      A   
ATOM   2359  O   LEU   264       2.387  11.024 -16.781  1.00 10.00      A   
ATOM   2360  N   PHE   265       0.838  11.648 -15.283  1.00 10.00      A   
ATOM   2361  HN  PHE   265       0.025  11.403 -14.790  1.00 10.00      A   
ATOM   2362  CA  PHE   265       1.407  12.975 -15.102  1.00 10.00      A   
ATOM   2363  CB  PHE   265       0.310  14.039 -15.062  1.00 10.00      A   
ATOM   2364  CG  PHE   265      -0.298  14.324 -16.404  1.00 10.00      A   
ATOM   2365  CD1 PHE   265      -1.616  13.993 -16.666  1.00 10.00      A   
ATOM   2366  CD2 PHE   265       0.447  14.925 -17.402  1.00 10.00      A   
ATOM   2367  CE1 PHE   265      -2.179  14.255 -17.899  1.00 10.00      A   
ATOM   2368  CE2 PHE   265      -0.109  15.191 -18.641  1.00 10.00      A   
ATOM   2369  CZ  PHE   265      -1.426  14.855 -18.888  1.00 10.00      A   
ATOM   2370  C   PHE   265       2.256  13.033 -13.839  1.00 10.00      A   
ATOM   2371  O   PHE   265       3.041  13.960 -13.645  1.00 10.00      A   
ATOM   2372  N   GLY   266       2.085  12.040 -12.980  1.00 10.00      A   
ATOM   2373  HN  GLY   266       1.430  11.341 -13.182  1.00 10.00      A   
ATOM   2374  CA  GLY   266       2.843  11.983 -11.749  1.00 10.00      A   
ATOM   2375  C   GLY   266       4.167  11.276 -11.943  1.00 10.00      A   
ATOM   2376  O   GLY   266       5.208  11.753 -11.491  1.00 10.00      A   
ATOM   2377  N   GLY   267       4.127  10.137 -12.616  1.00 10.00      A   
ATOM   2378  HN  GLY   267       3.263   9.794 -12.936  1.00 10.00      A   
ATOM   2379  CA  GLY   267       5.337   9.389 -12.870  1.00 10.00      A   
ATOM   2380  C   GLY   267       5.874   8.702 -11.627  1.00 10.00      A   
ATOM   2381  O   GLY   267       5.103   8.155 -10.840  1.00 10.00      A   
ATOM   2382  N   PRO   268       7.203   8.724 -11.428  1.00 10.00      A   
ATOM   2383  CA  PRO   268       7.854   8.082 -10.278  1.00 10.00      A   
ATOM   2384  CB  PRO   268       9.355   8.231 -10.576  1.00 10.00      A   
ATOM   2385  CG  PRO   268       9.437   8.596 -12.019  1.00 10.00      A   
ATOM   2386  CD  PRO   268       8.182   9.361 -12.320  1.00 10.00      A   
ATOM   2387  C   PRO   268       7.525   8.744  -8.942  1.00 10.00      A   
ATOM   2388  O   PRO   268       7.258   8.060  -7.953  1.00 10.00      A   
ATOM   2389  N   VAL   269       7.535  10.071  -8.917  1.00 10.00      A   
ATOM   2390  HN  VAL   269       7.738  10.566  -9.739  1.00 10.00      A   
ATOM   2391  CA  VAL   269       7.264  10.814  -7.687  1.00 10.00      A   
ATOM   2392  CB  VAL   269       7.534  12.328  -7.843  1.00 10.00      A   
ATOM   2393  CG1 VAL   269       6.423  13.021  -8.621  1.00 10.00      A   
ATOM   2394  CG2 VAL   269       7.752  12.987  -6.489  1.00 10.00      A   
ATOM   2395  C   VAL   269       5.850  10.571  -7.146  1.00 10.00      A   
ATOM   2396  O   VAL   269       5.607  10.683  -5.942  1.00 10.00      A   
ATOM   2397  N   LEU   270       4.925  10.212  -8.024  1.00 10.00      A   
ATOM   2398  HN  LEU   270       5.173  10.096  -8.965  1.00 10.00      A   
ATOM   2399  CA  LEU   270       3.548   9.969  -7.607  1.00 10.00      A   
ATOM   2400  CB  LEU   270       2.573  10.885  -8.355  1.00 10.00      A   
ATOM   2401  CG  LEU   270       2.670  12.384  -8.046  1.00 10.00      A   
ATOM   2402  CD1 LEU   270       1.523  13.138  -8.699  1.00 10.00      A   
ATOM   2403  CD2 LEU   270       2.688  12.632  -6.545  1.00 10.00      A   
ATOM   2404  C   LEU   270       3.161   8.505  -7.777  1.00 10.00      A   
ATOM   2405  O   LEU   270       1.993   8.185  -8.001  1.00 10.00      A   
ATOM   2406  N   GLU   271       4.147   7.622  -7.660  1.00 10.00      A   
ATOM   2407  HN  GLU   271       5.054   7.945  -7.489  1.00 10.00      A   
ATOM   2408  CA  GLU   271       3.922   6.187  -7.788  1.00 10.00      A   
ATOM   2409  CB  GLU   271       5.248   5.433  -7.615  1.00 10.00      A   
ATOM   2410  CG  GLU   271       5.153   3.923  -7.783  1.00 10.00      A   
ATOM   2411  CD  GLU   271       5.143   3.490  -9.234  1.00 10.00      A   
ATOM   2412  OE1 GLU   271       6.120   3.791  -9.951  1.00 10.00      A   
ATOM   2413  OE2 GLU   271       4.166   2.830  -9.660  1.00 10.00      A   
ATOM   2414  C   GLU   271       2.910   5.711  -6.745  1.00 10.00      A   
ATOM   2415  O   GLU   271       1.794   5.309  -7.082  1.00 10.00      A   
ATOM   2416  N   GLY   272       3.297   5.799  -5.477  1.00 10.00      A   
ATOM   2417  HN  GLY   272       4.182   6.166  -5.272  1.00 10.00      A   
ATOM   2418  CA  GLY   272       2.429   5.370  -4.400  1.00 10.00      A   
ATOM   2419  C   GLY   272       1.192   6.231  -4.281  1.00 10.00      A   
ATOM   2420  O   GLY   272       0.115   5.737  -3.953  1.00 10.00      A   
ATOM   2421  N   PHE   273       1.344   7.518  -4.561  1.00 10.00      A   
ATOM   2422  HN  PHE   273       2.232   7.844  -4.828  1.00 10.00      A   
ATOM   2423  CA  PHE   273       0.241   8.463  -4.482  1.00 10.00      A   
ATOM   2424  CB  PHE   273       0.732   9.862  -4.862  1.00 10.00      A   
ATOM   2425  CG  PHE   273      -0.222  10.974  -4.522  1.00 10.00      A   
ATOM   2426  CD1 PHE   273      -0.322  11.446  -3.223  1.00 10.00      A   
ATOM   2427  CD2 PHE   273      -1.008  11.555  -5.504  1.00 10.00      A   
ATOM   2428  CE1 PHE   273      -1.187  12.476  -2.910  1.00 10.00      A   
ATOM   2429  CE2 PHE   273      -1.877  12.584  -5.198  1.00 10.00      A   
ATOM   2430  CZ  PHE   273      -1.966  13.046  -3.899  1.00 10.00      A   
ATOM   2431  C   PHE   273      -0.914   8.043  -5.389  1.00 10.00      A   
ATOM   2432  O   PHE   273      -2.067   7.983  -4.955  1.00 10.00      A   
ATOM   2433  N   SER   274      -0.600   7.735  -6.641  1.00 10.00      A   
ATOM   2434  HN  SER   274       0.338   7.788  -6.929  1.00 10.00      A   
ATOM   2435  CA  SER   274      -1.613   7.329  -7.600  1.00 10.00      A   
ATOM   2436  CB  SER   274      -1.047   7.365  -9.016  1.00 10.00      A   
ATOM   2437  OG  SER   274      -0.343   8.573  -9.249  1.00 10.00      A   
ATOM   2438  HG  SER   274       0.569   8.477  -8.941  1.00 10.00      A   
ATOM   2439  C   SER   274      -2.156   5.939  -7.279  1.00 10.00      A   
ATOM   2440  O   SER   274      -3.356   5.691  -7.410  1.00 10.00      A   
ATOM   2441  N   LEU   275      -1.271   5.042  -6.847  1.00 10.00      A   
ATOM   2442  HN  LEU   275      -0.327   5.304  -6.759  1.00 10.00      A   
ATOM   2443  CA  LEU   275      -1.664   3.676  -6.509  1.00 10.00      A   
ATOM   2444  CB  LEU   275      -0.440   2.816  -6.182  1.00 10.00      A   
ATOM   2445  CG  LEU   275       0.467   2.465  -7.366  1.00 10.00      A   
ATOM   2446  CD1 LEU   275       1.757   1.824  -6.882  1.00 10.00      A   
ATOM   2447  CD2 LEU   275      -0.253   1.548  -8.343  1.00 10.00      A   
ATOM   2448  C   LEU   275      -2.667   3.649  -5.358  1.00 10.00      A   
ATOM   2449  O   LEU   275      -3.642   2.894  -5.386  1.00 10.00      A   
ATOM   2450  N   THR   276      -2.431   4.488  -4.358  1.00 10.00      A   
ATOM   2451  HN  THR   276      -1.635   5.059  -4.392  1.00 10.00      A   
ATOM   2452  CA  THR   276      -3.313   4.572  -3.202  1.00 10.00      A   
ATOM   2453  CB  THR   276      -2.771   5.576  -2.166  1.00 10.00      A   
ATOM   2454  OG1 THR   276      -1.411   5.241  -1.852  1.00 10.00      A   
ATOM   2455  HG1 THR   276      -0.836   5.489  -2.587  1.00 10.00      A   
ATOM   2456  CG2 THR   276      -3.596   5.534  -0.890  1.00 10.00      A   
ATOM   2457  C   THR   276      -4.727   4.976  -3.629  1.00 10.00      A   
ATOM   2458  O   THR   276      -5.721   4.502  -3.074  1.00 10.00      A   
ATOM   2459  N   MET   277      -4.815   5.831  -4.639  1.00 10.00      A   
ATOM   2460  HN  MET   277      -3.993   6.164  -5.062  1.00 10.00      A   
ATOM   2461  CA  MET   277      -6.106   6.283  -5.135  1.00 10.00      A   
ATOM   2462  CB  MET   277      -5.973   7.629  -5.851  1.00 10.00      A   
ATOM   2463  CG  MET   277      -5.598   8.785  -4.939  1.00 10.00      A   
ATOM   2464  SD  MET   277      -5.505  10.357  -5.818  1.00 10.00      A   
ATOM   2465  CE  MET   277      -4.188  10.012  -6.983  1.00 10.00      A   
ATOM   2466  C   MET   277      -6.723   5.241  -6.062  1.00 10.00      A   
ATOM   2467  O   MET   277      -7.925   4.999  -6.019  1.00 10.00      A   
ATOM   2468  N   LEU   278      -5.882   4.623  -6.888  1.00 10.00      A   
ATOM   2469  HN  LEU   278      -4.929   4.869  -6.865  1.00 10.00      A   
ATOM   2470  CA  LEU   278      -6.321   3.600  -7.834  1.00 10.00      A   
ATOM   2471  CB  LEU   278      -5.121   3.083  -8.639  1.00 10.00      A   
ATOM   2472  CG  LEU   278      -5.360   1.850  -9.520  1.00 10.00      A   
ATOM   2473  CD1 LEU   278      -6.290   2.178 -10.676  1.00 10.00      A   
ATOM   2474  CD2 LEU   278      -4.042   1.284 -10.027  1.00 10.00      A   
ATOM   2475  C   LEU   278      -7.004   2.444  -7.115  1.00 10.00      A   
ATOM   2476  O   LEU   278      -8.126   2.061  -7.451  1.00 10.00      A   
ATOM   2477  N   ILE   279      -6.327   1.898  -6.119  1.00 10.00      A   
ATOM   2478  HN  ILE   279      -5.437   2.248  -5.895  1.00 10.00      A   
ATOM   2479  CA  ILE   279      -6.872   0.789  -5.351  1.00 10.00      A   
ATOM   2480  CB  ILE   279      -5.769   0.039  -4.571  1.00 10.00      A   
ATOM   2481  CG1 ILE   279      -4.654  -0.403  -5.526  1.00 10.00      A   
ATOM   2482  CG2 ILE   279      -6.348  -1.161  -3.832  1.00 10.00      A   
ATOM   2483  CD1 ILE   279      -3.448  -1.009  -4.839  1.00 10.00      A   
ATOM   2484  C   ILE   279      -7.942   1.295  -4.387  1.00 10.00      A   
ATOM   2485  O   ILE   279      -8.926   0.606  -4.113  1.00 10.00      A   
ATOM   2486  N   GLY   280      -7.749   2.517  -3.903  1.00 10.00      A   
ATOM   2487  HN  GLY   280      -6.952   3.018  -4.176  1.00 10.00      A   
ATOM   2488  CA  GLY   280      -8.691   3.119  -2.976  1.00 10.00      A   
ATOM   2489  C   GLY   280     -10.081   3.270  -3.559  1.00 10.00      A   
ATOM   2490  O   GLY   280     -11.066   2.944  -2.909  1.00 10.00      A   
ATOM   2491  N   VAL   281     -10.171   3.748  -4.791  1.00 10.00      A   
ATOM   2492  HN  VAL   281      -9.353   3.995  -5.277  1.00 10.00      A   
ATOM   2493  CA  VAL   281     -11.466   3.928  -5.433  1.00 10.00      A   
ATOM   2494  CB  VAL   281     -11.375   4.890  -6.640  1.00 10.00      A   
ATOM   2495  CG1 VAL   281     -10.704   4.223  -7.832  1.00 10.00      A   
ATOM   2496  CG2 VAL   281     -12.745   5.442  -7.013  1.00 10.00      A   
ATOM   2497  C   VAL   281     -12.053   2.583  -5.870  1.00 10.00      A   
ATOM   2498  O   VAL   281     -13.253   2.465  -6.113  1.00 10.00      A   
ATOM   2499  N   SER   282     -11.204   1.561  -5.928  1.00 10.00      A   
ATOM   2500  HN  SER   282     -10.268   1.704  -5.672  1.00 10.00      A   
ATOM   2501  CA  SER   282     -11.631   0.233  -6.351  1.00 10.00      A   
ATOM   2502  CB  SER   282     -10.505  -0.480  -7.110  1.00 10.00      A   
ATOM   2503  OG  SER   282     -10.086   0.285  -8.233  1.00 10.00      A   
ATOM   2504  HG  SER   282      -9.465   0.970  -7.943  1.00 10.00      A   
ATOM   2505  C   SER   282     -12.125  -0.620  -5.184  1.00 10.00      A   
ATOM   2506  O   SER   282     -12.561  -1.755  -5.380  1.00 10.00      A   
ATOM   2507  N   ILE   283     -12.070  -0.077  -3.970  1.00 10.00      A   
ATOM   2508  HN  ILE   283     -11.714   0.832  -3.862  1.00 10.00      A   
ATOM   2509  CA  ILE   283     -12.525  -0.819  -2.794  1.00 10.00      A   
ATOM   2510  CB  ILE   283     -12.187  -0.115  -1.458  1.00 10.00      A   
ATOM   2511  CG1 ILE   283     -12.919   1.227  -1.330  1.00 10.00      A   
ATOM   2512  CG2 ILE   283     -10.682   0.062  -1.313  1.00 10.00      A   
ATOM   2513  CD1 ILE   283     -12.701   1.934  -0.006  1.00 10.00      A   
ATOM   2514  C   ILE   283     -14.024  -1.097  -2.869  1.00 10.00      A   
ATOM   2515  O   ILE   283     -14.497  -2.132  -2.404  1.00 10.00      A   
ATOM   2516  N   GLY   284     -14.757  -0.186  -3.502  1.00 10.00      A   
ATOM   2517  HN  GLY   284     -14.315   0.598  -3.889  1.00 10.00      A   
ATOM   2518  CA  GLY   284     -16.194  -0.342  -3.631  1.00 10.00      A   
ATOM   2519  C   GLY   284     -16.570  -1.307  -4.736  1.00 10.00      A   
ATOM   2520  O   GLY   284     -17.750  -1.544  -4.988  1.00 10.00      A   
ATOM   2521  N   THR   285     -15.567  -1.855  -5.405  1.00 10.00      A   
ATOM   2522  HN  THR   285     -14.646  -1.604  -5.179  1.00 10.00      A   
ATOM   2523  CA  THR   285     -15.794  -2.800  -6.483  1.00 10.00      A   
ATOM   2524  CB  THR   285     -14.988  -2.404  -7.736  1.00 10.00      A   
ATOM   2525  OG1 THR   285     -14.698  -0.995  -7.696  1.00 10.00      A   
ATOM   2526  HG1 THR   285     -15.495  -0.496  -7.919  1.00 10.00      A   
ATOM   2527  CG2 THR   285     -15.786  -2.711  -8.993  1.00 10.00      A   
ATOM   2528  C   THR   285     -15.417  -4.222  -6.054  1.00 10.00      A   
ATOM   2529  O   THR   285     -15.781  -5.198  -6.713  1.00 10.00      A   
ATOM   2530  N   ALA   286     -14.697  -4.330  -4.935  1.00 10.00      A   
ATOM   2531  HN  ALA   286     -14.455  -3.520  -4.445  1.00 10.00      A   
ATOM   2532  CA  ALA   286     -14.266  -5.626  -4.418  1.00 10.00      A   
ATOM   2533  CB  ALA   286     -12.877  -5.529  -3.809  1.00 10.00      A   
ATOM   2534  C   ALA   286     -15.282  -6.184  -3.422  1.00 10.00      A   
ATOM   2535  O   ALA   286     -16.266  -6.806  -3.823  1.00 10.00      A   
ATOM   2536  N   SER   287     -15.051  -5.968  -2.127  1.00 10.00      A   
ATOM   2537  HN  SER   287     -14.239  -5.487  -1.850  1.00 10.00      A   
ATOM   2538  CA  SER   287     -15.987  -6.443  -1.110  1.00 10.00      A   
ATOM   2539  CB  SER   287     -15.438  -6.181   0.296  1.00 10.00      A   
ATOM   2540  OG  SER   287     -14.111  -6.675   0.421  1.00 10.00      A   
ATOM   2541  HG  SER   287     -13.485  -6.024   0.050  1.00 10.00      A   
ATOM   2542  C   SER   287     -17.333  -5.747  -1.315  1.00 10.00      A   
ATOM   2543  O   SER   287     -18.384  -6.391  -1.339  1.00 10.00      A   
ATOM   2544  N   SER   288     -17.263  -4.423  -1.475  1.00 10.00      A   
ATOM   2545  HN  SER   288     -16.385  -3.996  -1.390  1.00 10.00      A   
ATOM   2546  CA  SER   288     -18.422  -3.570  -1.741  1.00 10.00      A   
ATOM   2547  CB  SER   288     -18.938  -3.795  -3.171  1.00 10.00      A   
ATOM   2548  OG  SER   288     -19.501  -5.087  -3.325  1.00 10.00      A   
ATOM   2549  HG  SER   288     -19.020  -5.714  -2.765  1.00 10.00      A   
ATOM   2550  C   SER   288     -19.562  -3.716  -0.737  1.00 10.00      A   
ATOM   2551  O   SER   288     -19.427  -4.350   0.316  1.00 10.00      A   
ATOM   2552  N   ILE   289     -20.691  -3.107  -1.088  1.00 10.00      A   
ATOM   2553  HN  ILE   289     -20.710  -2.596  -1.928  1.00 10.00      A   
ATOM   2554  CA  ILE   289     -21.891  -3.146  -0.271  1.00 10.00      A   
ATOM   2555  CB  ILE   289     -22.959  -2.166  -0.826  1.00 10.00      A   
ATOM   2556  CG1 ILE   289     -24.230  -2.157   0.034  1.00 10.00      A   
ATOM   2557  CG2 ILE   289     -23.292  -2.489  -2.277  1.00 10.00      A   
ATOM   2558  CD1 ILE   289     -24.050  -1.528   1.399  1.00 10.00      A   
ATOM   2559  C   ILE   289     -22.457  -4.567  -0.238  1.00 10.00      A   
ATOM   2560  O   ILE   289     -23.249  -4.911   0.637  1.00 10.00      A   
ATOM   2561  N   TYR   290     -22.014  -5.396  -1.180  1.00 10.00      A   
ATOM   2562  HN  TYR   290     -21.355  -5.066  -1.831  1.00 10.00      A   
ATOM   2563  CA  TYR   290     -22.470  -6.777  -1.272  1.00 10.00      A   
ATOM   2564  CB  TYR   290     -21.869  -7.478  -2.490  1.00 10.00      A   
ATOM   2565  CG  TYR   290     -22.885  -7.723  -3.578  1.00 10.00      A   
ATOM   2566  CD1 TYR   290     -23.175  -6.750  -4.527  1.00 10.00      A   
ATOM   2567  CD2 TYR   290     -23.567  -8.927  -3.646  1.00 10.00      A   
ATOM   2568  CE1 TYR   290     -24.118  -6.976  -5.512  1.00 10.00      A   
ATOM   2569  CE2 TYR   290     -24.505  -9.160  -4.627  1.00 10.00      A   
ATOM   2570  CZ  TYR   290     -24.780  -8.186  -5.556  1.00 10.00      A   
ATOM   2571  OH  TYR   290     -25.725  -8.423  -6.530  1.00 10.00      A   
ATOM   2572  HH  TYR   290     -25.472  -7.969  -7.341  1.00 10.00      A   
ATOM   2573  C   TYR   290     -22.190  -7.559   0.008  1.00 10.00      A   
ATOM   2574  O   TYR   290     -23.036  -8.320   0.477  1.00 10.00      A   
ATOM   2575  N   VAL   291     -21.010  -7.367   0.580  1.00 10.00      A   
ATOM   2576  HN  VAL   291     -20.365  -6.752   0.166  1.00 10.00      A   
ATOM   2577  CA  VAL   291     -20.659  -8.053   1.813  1.00 10.00      A   
ATOM   2578  CB  VAL   291     -19.132  -8.138   2.017  1.00 10.00      A   
ATOM   2579  CG1 VAL   291     -18.805  -8.868   3.311  1.00 10.00      A   
ATOM   2580  CG2 VAL   291     -18.476  -8.833   0.834  1.00 10.00      A   
ATOM   2581  C   VAL   291     -21.308  -7.347   2.999  1.00 10.00      A   
ATOM   2582  O   VAL   291     -21.764  -7.986   3.946  1.00 10.00      A   
ATOM   2583  N   ALA   292     -21.375  -6.023   2.916  1.00 10.00      A   
ATOM   2584  HN  ALA   292     -21.010  -5.578   2.121  1.00 10.00      A   
ATOM   2585  CA  ALA   292     -21.970  -5.208   3.969  1.00 10.00      A   
ATOM   2586  CB  ALA   292     -21.824  -3.731   3.635  1.00 10.00      A   
ATOM   2587  C   ALA   292     -23.440  -5.563   4.182  1.00 10.00      A   
ATOM   2588  O   ALA   292     -23.898  -5.702   5.318  1.00 10.00      A   
ATOM   2589  N   SER   293     -24.171  -5.723   3.085  1.00 10.00      A   
ATOM   2590  HN  SER   293     -23.748  -5.609   2.204  1.00 10.00      A   
ATOM   2591  CA  SER   293     -25.585  -6.062   3.150  1.00 10.00      A   
ATOM   2592  CB  SER   293     -26.231  -5.968   1.764  1.00 10.00      A   
ATOM   2593  OG  SER   293     -25.395  -6.534   0.768  1.00 10.00      A   
ATOM   2594  HG  SER   293     -24.725  -5.889   0.503  1.00 10.00      A   
ATOM   2595  C   SER   293     -25.788  -7.449   3.748  1.00 10.00      A   
ATOM   2596  O   SER   293     -26.764  -7.692   4.458  1.00 10.00      A   
ATOM   2597  N   ALA   294     -24.859  -8.356   3.462  1.00 10.00      A   
ATOM   2598  HN  ALA   294     -24.111  -8.110   2.876  1.00 10.00      A   
ATOM   2599  CA  ALA   294     -24.932  -9.713   3.989  1.00 10.00      A   
ATOM   2600  CB  ALA   294     -23.881 -10.595   3.333  1.00 10.00      A   
ATOM   2601  C   ALA   294     -24.756  -9.702   5.503  1.00 10.00      A   
ATOM   2602  O   ALA   294     -25.384 -10.482   6.221  1.00 10.00      A   
ATOM   2603  N   LEU   295     -23.900  -8.806   5.980  1.00 10.00      A   
ATOM   2604  HN  LEU   295     -23.425  -8.220   5.352  1.00 10.00      A   
ATOM   2605  CA  LEU   295     -23.643  -8.673   7.407  1.00 10.00      A   
ATOM   2606  CB  LEU   295     -22.409  -7.799   7.648  1.00 10.00      A   
ATOM   2607  CG  LEU   295     -21.077  -8.341   7.122  1.00 10.00      A   
ATOM   2608  CD1 LEU   295     -20.007  -7.262   7.157  1.00 10.00      A   
ATOM   2609  CD2 LEU   295     -20.637  -9.555   7.926  1.00 10.00      A   
ATOM   2610  C   LEU   295     -24.852  -8.062   8.103  1.00 10.00      A   
ATOM   2611  O   LEU   295     -25.353  -8.599   9.090  1.00 10.00      A   
ATOM   2612  N   ALA   296     -25.331  -6.950   7.558  1.00 10.00      A   
ATOM   2613  HN  ALA   296     -24.899  -6.593   6.749  1.00 10.00      A   
ATOM   2614  CA  ALA   296     -26.475  -6.245   8.120  1.00 10.00      A   
ATOM   2615  CB  ALA   296     -26.713  -4.938   7.383  1.00 10.00      A   
ATOM   2616  C   ALA   296     -27.734  -7.108   8.117  1.00 10.00      A   
ATOM   2617  O   ALA   296     -28.466  -7.148   9.106  1.00 10.00      A   
ATOM   2618  N   LEU   297     -27.970  -7.815   7.015  1.00 10.00      A   
ATOM   2619  HN  LEU   297     -27.345  -7.749   6.258  1.00 10.00      A   
ATOM   2620  CA  LEU   297     -29.142  -8.675   6.894  1.00 10.00      A   
ATOM   2621  CB  LEU   297     -29.215  -9.301   5.500  1.00 10.00      A   
ATOM   2622  CG  LEU   297     -30.498 -10.071   5.178  1.00 10.00      A   
ATOM   2623  CD1 LEU   297     -31.683  -9.124   5.089  1.00 10.00      A   
ATOM   2624  CD2 LEU   297     -30.341 -10.871   3.894  1.00 10.00      A   
ATOM   2625  C   LEU   297     -29.130  -9.768   7.957  1.00 10.00      A   
ATOM   2626  O   LEU   297     -30.169 -10.109   8.523  1.00 10.00      A   
ATOM   2627  N   LYS   298     -27.945 -10.296   8.238  1.00 10.00      A   
ATOM   2628  HN  LYS   298     -27.151  -9.965   7.767  1.00 10.00      A   
ATOM   2629  CA  LYS   298     -27.793 -11.351   9.231  1.00 10.00      A   
ATOM   2630  CB  LYS   298     -26.382 -11.941   9.183  1.00 10.00      A   
ATOM   2631  CG  LYS   298     -26.277 -13.345   9.757  1.00 10.00      A   
ATOM   2632  CD  LYS   298     -24.973 -14.011   9.351  1.00 10.00      A   
ATOM   2633  CE  LYS   298     -24.921 -15.457   9.808  1.00 10.00      A   
ATOM   2634  NZ  LYS   298     -23.743 -16.167   9.247  1.00 10.00      A   
ATOM   2635  HZ1 LYS   298     -23.796 -17.181   9.468  1.00 10.00      A   
ATOM   2636  HZ2 LYS   298     -22.869 -15.781   9.654  1.00 10.00      A   
ATOM   2637  HZ3 LYS   298     -23.706 -16.048   8.215  1.00 10.00      A   
ATOM   2638  C   LYS   298     -28.110 -10.828  10.628  1.00 10.00      A   
ATOM   2639  O   LYS   298     -28.577 -11.572  11.489  1.00 10.00      A   
ATOM   2640  N   LEU   299     -27.861  -9.542  10.844  1.00 10.00      A   
ATOM   2641  HN  LEU   299     -27.483  -8.999  10.116  1.00 10.00      A   
ATOM   2642  CA  LEU   299     -28.132  -8.919  12.133  1.00 10.00      A   
ATOM   2643  CB  LEU   299     -27.330  -7.626  12.291  1.00 10.00      A   
ATOM   2644  CG  LEU   299     -25.810  -7.765  12.212  1.00 10.00      A   
ATOM   2645  CD1 LEU   299     -25.143  -6.406  12.364  1.00 10.00      A   
ATOM   2646  CD2 LEU   299     -25.305  -8.737  13.268  1.00 10.00      A   
ATOM   2647  C   LEU   299     -29.618  -8.629  12.286  1.00 10.00      A   
ATOM   2648  O   LEU   299     -30.186  -8.800  13.366  1.00 10.00      A   
ATOM   2649  N   GLY   300     -30.240  -8.193  11.196  1.00 10.00      A   
ATOM   2650  HN  GLY   300     -29.725  -8.067  10.369  1.00 10.00      A   
ATOM   2651  CA  GLY   300     -31.656  -7.886  11.212  1.00 10.00      A   
ATOM   2652  C   GLY   300     -32.518  -9.133  11.255  1.00 10.00      A   
ATOM   2653  O   GLY   300     -33.644  -9.100  11.754  1.00 10.00      A   
ATOM   2654  N   MET   301     -31.991 -10.231  10.726  1.00 10.00      A   
ATOM   2655  HN  MET   301     -31.094 -10.184  10.331  1.00 10.00      A   
ATOM   2656  CA  MET   301     -32.705 -11.503  10.702  1.00 10.00      A   
ATOM   2657  CB  MET   301     -31.933 -12.522   9.860  1.00 10.00      A   
ATOM   2658  CG  MET   301     -32.693 -13.804   9.564  1.00 10.00      A   
ATOM   2659  SD  MET   301     -31.717 -14.978   8.602  1.00 10.00      A   
ATOM   2660  CE  MET   301     -31.378 -14.016   7.127  1.00 10.00      A   
ATOM   2661  C   MET   301     -32.898 -12.034  12.116  1.00 10.00      A   
ATOM   2662  O   MET   301     -31.940 -12.448  12.769  1.00 10.00      A   
ATOM   2663  N   LYS   302     -34.134 -11.995  12.590  1.00 10.00      A   
ATOM   2664  HN  LYS   302     -34.852 -11.644  12.023  1.00 10.00      A   
ATOM   2665  CB  LYS   302     -34.941 -11.315  14.814  1.00 10.00      A   
ATOM   2666  CG  LYS   302     -33.863 -10.293  15.144  1.00 10.00      A   
ATOM   2667  CD  LYS   302     -34.359  -9.260  16.142  1.00 10.00      A   
ATOM   2668  CE  LYS   302     -33.299  -8.204  16.408  1.00 10.00      A   
ATOM   2669  NZ  LYS   302     -33.744  -7.201  17.413  1.00 10.00      A   
ATOM   2670  HZ1 LYS   302     -34.734  -6.935  17.241  1.00 10.00      A   
ATOM   2671  HZ2 LYS   302     -33.156  -6.347  17.354  1.00 10.00      A   
ATOM   2672  HZ3 LYS   302     -33.666  -7.595  18.371  1.00 10.00      A   
ATOM   2673  CA  LYS   302     -34.463 -12.470  13.927  1.00 10.00      A   
ATOM   2674  C   LYS   302     -35.537 -13.547  13.849  1.00 10.00      A   
ATOM   2675  O   LYS   302     -35.428 -14.556  14.577  1.00 10.00      A   
ATOM   2676  OXT LYS   302     -36.479 -13.387  13.043  1.00 10.00      A   
ATOM   2677  CB  LEU    60     -12.182 -25.190  -0.158  1.00 10.00      B   
ATOM   2678  CG  LEU    60     -13.442 -25.704   0.533  1.00 10.00      B   
ATOM   2679  CD1 LEU    60     -13.099 -26.319   1.878  1.00 10.00      B   
ATOM   2680  CD2 LEU    60     -14.465 -24.589   0.690  1.00 10.00      B   
ATOM   2681  C   LEU    60     -11.038 -24.085  -2.087  1.00 10.00      B   
ATOM   2682  O   LEU    60     -10.479 -23.039  -1.754  1.00 10.00      B   
ATOM   2683  N   LEU    60     -13.184 -25.307  -2.415  1.00 10.00      B   
ATOM   2684  HT1 LEU    60     -12.734 -26.237  -2.530  1.00 10.00      B   
ATOM   2685  HT2 LEU    60     -13.253 -24.853  -3.345  1.00 10.00      B   
ATOM   2686  HT3 LEU    60     -14.143 -25.446  -2.040  1.00 10.00      B   
ATOM   2687  CA  LEU    60     -12.390 -24.467  -1.488  1.00 10.00      B   
ATOM   2688  N   LEU    61     -10.512 -24.932  -2.970  1.00 10.00      B   
ATOM   2689  HN  LEU    61     -10.992 -25.761  -3.190  1.00 10.00      B   
ATOM   2690  CA  LEU    61      -9.225 -24.672  -3.611  1.00 10.00      B   
ATOM   2691  CB  LEU    61      -8.696 -25.932  -4.299  1.00 10.00      B   
ATOM   2692  CG  LEU    61      -8.308 -27.094  -3.378  1.00 10.00      B   
ATOM   2693  CD1 LEU    61      -7.902 -28.310  -4.194  1.00 10.00      B   
ATOM   2694  CD2 LEU    61      -7.185 -26.679  -2.436  1.00 10.00      B   
ATOM   2695  C   LEU    61      -9.324 -23.519  -4.606  1.00 10.00      B   
ATOM   2696  O   LEU    61      -8.316 -22.918  -4.983  1.00 10.00      B   
ATOM   2697  N   THR    62     -10.547 -23.218  -5.027  1.00 10.00      B   
ATOM   2698  HN  THR    62     -11.307 -23.746  -4.704  1.00 10.00      B   
ATOM   2699  CA  THR    62     -10.796 -22.132  -5.960  1.00 10.00      B   
ATOM   2700  CB  THR    62     -12.289 -22.076  -6.326  1.00 10.00      B   
ATOM   2701  OG1 THR    62     -13.044 -22.745  -5.303  1.00 10.00      B   
ATOM   2702  HG1 THR    62     -13.546 -23.465  -5.700  1.00 10.00      B   
ATOM   2703  CG2 THR    62     -12.536 -22.761  -7.662  1.00 10.00      B   
ATOM   2704  C   THR    62     -10.370 -20.795  -5.352  1.00 10.00      B   
ATOM   2705  O   THR    62      -9.643 -20.020  -5.973  1.00 10.00      B   
ATOM   2706  N   THR    63     -10.809 -20.539  -4.121  1.00 10.00      B   
ATOM   2707  HN  THR    63     -11.381 -21.195  -3.664  1.00 10.00      B   
ATOM   2708  CA  THR    63     -10.469 -19.306  -3.430  1.00 10.00      B   
ATOM   2709  CB  THR    63     -11.322 -19.140  -2.165  1.00 10.00      B   
ATOM   2710  OG1 THR    63     -11.883 -20.412  -1.811  1.00 10.00      B   
ATOM   2711  HG1 THR    63     -11.877 -20.508  -0.854  1.00 10.00      B   
ATOM   2712  CG2 THR    63     -12.447 -18.151  -2.415  1.00 10.00      B   
ATOM   2713  C   THR    63      -8.988 -19.292  -3.060  1.00 10.00      B   
ATOM   2714  O   THR    63      -8.333 -18.251  -3.117  1.00 10.00      B   
ATOM   2715  N   LYS    64      -8.463 -20.462  -2.702  1.00 10.00      B   
ATOM   2716  HN  LYS    64      -9.037 -21.256  -2.683  1.00 10.00      B   
ATOM   2717  CA  LYS    64      -7.057 -20.592  -2.340  1.00 10.00      B   
ATOM   2718  CB  LYS    64      -6.746 -22.009  -1.853  1.00 10.00      B   
ATOM   2719  CG  LYS    64      -7.166 -22.282  -0.416  1.00 10.00      B   
ATOM   2720  CD  LYS    64      -6.621 -23.614   0.070  1.00 10.00      B   
ATOM   2721  CE  LYS    64      -6.798 -23.778   1.571  1.00 10.00      B   
ATOM   2722  NZ  LYS    64      -6.042 -24.947   2.091  1.00 10.00      B   
ATOM   2723  HZ1 LYS    64      -6.462 -25.832   1.745  1.00 10.00      B   
ATOM   2724  HZ2 LYS    64      -6.059 -24.955   3.131  1.00 10.00      B   
ATOM   2725  HZ3 LYS    64      -5.051 -24.900   1.779  1.00 10.00      B   
ATOM   2726  C   LYS    64      -6.174 -20.233  -3.529  1.00 10.00      B   
ATOM   2727  O   LYS    64      -5.098 -19.659  -3.365  1.00 10.00      B   
ATOM   2728  N   GLY    65      -6.650 -20.564  -4.727  1.00 10.00      B   
ATOM   2729  HN  GLY    65      -7.513 -21.023  -4.787  1.00 10.00      B   
ATOM   2730  CA  GLY    65      -5.913 -20.258  -5.937  1.00 10.00      B   
ATOM   2731  C   GLY    65      -5.781 -18.766  -6.134  1.00 10.00      B   
ATOM   2732  O   GLY    65      -4.707 -18.268  -6.478  1.00 10.00      B   
ATOM   2733  N   LYS    66      -6.870 -18.049  -5.890  1.00 10.00      B   
ATOM   2734  HN  LYS    66      -7.689 -18.507  -5.607  1.00 10.00      B   
ATOM   2735  CA  LYS    66      -6.880 -16.601  -6.027  1.00 10.00      B   
ATOM   2736  CB  LYS    66      -8.296 -16.059  -5.839  1.00 10.00      B   
ATOM   2737  CG  LYS    66      -9.277 -16.496  -6.912  1.00 10.00      B   
ATOM   2738  CD  LYS    66     -10.706 -16.169  -6.512  1.00 10.00      B   
ATOM   2739  CE  LYS    66     -11.689 -16.549  -7.604  1.00 10.00      B   
ATOM   2740  NZ  LYS    66     -11.590 -15.651  -8.784  1.00 10.00      B   
ATOM   2741  HZ1 LYS    66     -12.220 -15.984  -9.538  1.00 10.00      B   
ATOM   2742  HZ2 LYS    66     -10.616 -15.631  -9.149  1.00 10.00      B   
ATOM   2743  HZ3 LYS    66     -11.868 -14.681  -8.521  1.00 10.00      B   
ATOM   2744  C   LYS    66      -5.939 -15.973  -5.006  1.00 10.00      B   
ATOM   2745  O   LYS    66      -5.270 -14.980  -5.295  1.00 10.00      B   
ATOM   2746  N   ALA    67      -5.881 -16.577  -3.820  1.00 10.00      B   
ATOM   2747  HN  ALA    67      -6.438 -17.372  -3.663  1.00 10.00      B   
ATOM   2748  CA  ALA    67      -5.019 -16.095  -2.751  1.00 10.00      B   
ATOM   2749  CB  ALA    67      -5.225 -16.915  -1.486  1.00 10.00      B   
ATOM   2750  C   ALA    67      -3.558 -16.128  -3.186  1.00 10.00      B   
ATOM   2751  O   ALA    67      -2.801 -15.195  -2.917  1.00 10.00      B   
ATOM   2752  N   THR    68      -3.167 -17.202  -3.867  1.00 10.00      B   
ATOM   2753  HN  THR    68      -3.811 -17.923  -4.041  1.00 10.00      B   
ATOM   2754  CA  THR    68      -1.798 -17.335  -4.348  1.00 10.00      B   
ATOM   2755  CB  THR    68      -1.537 -18.733  -4.936  1.00 10.00      B   
ATOM   2756  OG1 THR    68      -2.777 -19.448  -5.034  1.00 10.00      B   
ATOM   2757  HG1 THR    68      -3.321 -19.048  -5.728  1.00 10.00      B   
ATOM   2758  CG2 THR    68      -0.573 -19.511  -4.052  1.00 10.00      B   
ATOM   2759  C   THR    68      -1.488 -16.269  -5.396  1.00 10.00      B   
ATOM   2760  O   THR    68      -0.427 -15.648  -5.365  1.00 10.00      B   
ATOM   2761  N   VAL    69      -2.434 -16.041  -6.305  1.00 10.00      B   
ATOM   2762  HN  VAL    69      -3.269 -16.555  -6.267  1.00 10.00      B   
ATOM   2763  CA  VAL    69      -2.258 -15.044  -7.357  1.00 10.00      B   
ATOM   2764  CB  VAL    69      -3.405 -15.093  -8.391  1.00 10.00      B   
ATOM   2765  CG1 VAL    69      -3.151 -14.120  -9.533  1.00 10.00      B   
ATOM   2766  CG2 VAL    69      -3.581 -16.505  -8.928  1.00 10.00      B   
ATOM   2767  C   VAL    69      -2.174 -13.643  -6.755  1.00 10.00      B   
ATOM   2768  O   VAL    69      -1.306 -12.851  -7.124  1.00 10.00      B   
ATOM   2769  N   ALA    70      -3.073 -13.351  -5.818  1.00 10.00      B   
ATOM   2770  HN  ALA    70      -3.745 -14.029  -5.573  1.00 10.00      B   
ATOM   2771  CA  ALA    70      -3.097 -12.051  -5.154  1.00 10.00      B   
ATOM   2772  CB  ALA    70      -4.280 -11.950  -4.203  1.00 10.00      B   
ATOM   2773  C   ALA    70      -1.794 -11.806  -4.406  1.00 10.00      B   
ATOM   2774  O   ALA    70      -1.236 -10.709  -4.453  1.00 10.00      B   
ATOM   2775  N   PHE    71      -1.309 -12.837  -3.731  1.00 10.00      B   
ATOM   2776  HN  PHE    71      -1.803 -13.687  -3.736  1.00 10.00      B   
ATOM   2777  CA  PHE    71      -0.070 -12.747  -2.975  1.00 10.00      B   
ATOM   2778  CB  PHE    71       0.088 -13.989  -2.091  1.00 10.00      B   
ATOM   2779  CG  PHE    71       1.375 -14.052  -1.313  1.00 10.00      B   
ATOM   2780  CD1 PHE    71       1.560 -13.267  -0.188  1.00 10.00      B   
ATOM   2781  CD2 PHE    71       2.392 -14.910  -1.702  1.00 10.00      B   
ATOM   2782  CE1 PHE    71       2.737 -13.334   0.534  1.00 10.00      B   
ATOM   2783  CE2 PHE    71       3.572 -14.980  -0.986  1.00 10.00      B   
ATOM   2784  CZ  PHE    71       3.743 -14.192   0.135  1.00 10.00      B   
ATOM   2785  C   PHE    71       1.123 -12.594  -3.919  1.00 10.00      B   
ATOM   2786  O   PHE    71       2.063 -11.849  -3.635  1.00 10.00      B   
ATOM   2787  N   ALA    72       1.066 -13.290  -5.053  1.00 10.00      B   
ATOM   2788  HN  ALA    72       0.289 -13.869  -5.219  1.00 10.00      B   
ATOM   2789  CA  ALA    72       2.132 -13.232  -6.050  1.00 10.00      B   
ATOM   2790  CB  ALA    72       1.927 -14.284  -7.126  1.00 10.00      B   
ATOM   2791  C   ALA    72       2.232 -11.841  -6.666  1.00 10.00      B   
ATOM   2792  O   ALA    72       3.301 -11.427  -7.116  1.00 10.00      B   
ATOM   2793  N   ARG    73       1.109 -11.124  -6.686  1.00 10.00      B   
ATOM   2794  HN  ARG    73       0.285 -11.525  -6.336  1.00 10.00      B   
ATOM   2795  CA  ARG    73       1.071  -9.763  -7.221  1.00 10.00      B   
ATOM   2796  CB  ARG    73      -0.341  -9.178  -7.116  1.00 10.00      B   
ATOM   2797  CG  ARG    73      -1.331  -9.722  -8.129  1.00 10.00      B   
ATOM   2798  CD  ARG    73      -2.758  -9.370  -7.740  1.00 10.00      B   
ATOM   2799  NE  ARG    73      -2.989  -7.923  -7.721  1.00 10.00      B   
ATOM   2800  HE  ARG    73      -2.696  -7.409  -8.510  1.00 10.00      B   
ATOM   2801  CZ  ARG    73      -3.577  -7.272  -6.716  1.00 10.00      B   
ATOM   2802  NH1 ARG    73      -3.994  -7.933  -5.647  1.00 10.00      B   
ATOM   2803 HH11 ARG    73      -4.454  -7.422  -4.860  1.00 10.00      B   
ATOM   2804 HH12 ARG    73      -3.868  -8.962  -5.586  1.00 10.00      B   
ATOM   2805  NH2 ARG    73      -3.758  -5.962  -6.792  1.00 10.00      B   
ATOM   2806 HH21 ARG    73      -3.446  -5.437  -7.638  1.00 10.00      B   
ATOM   2807 HH22 ARG    73      -4.212  -5.448  -6.004  1.00 10.00      B   
ATOM   2808  C   ARG    73       2.033  -8.886  -6.436  1.00 10.00      B   
ATOM   2809  O   ARG    73       2.777  -8.090  -7.005  1.00 10.00      B   
ATOM   2810  N   GLU    74       2.018  -9.066  -5.122  1.00 10.00      B   
ATOM   2811  HN  GLU    74       1.408  -9.732  -4.742  1.00 10.00      B   
ATOM   2812  CA  GLU    74       2.881  -8.314  -4.227  1.00 10.00      B   
ATOM   2813  CB  GLU    74       2.514  -8.621  -2.774  1.00 10.00      B   
ATOM   2814  CG  GLU    74       1.025  -8.519  -2.478  1.00 10.00      B   
ATOM   2815  CD  GLU    74       0.649  -9.102  -1.132  1.00 10.00      B   
ATOM   2816  OE1 GLU    74      -0.563  -9.241  -0.860  1.00 10.00      B   
ATOM   2817  OE2 GLU    74       1.562  -9.421  -0.342  1.00 10.00      B   
ATOM   2818  C   GLU    74       4.342  -8.672  -4.486  1.00 10.00      B   
ATOM   2819  O   GLU    74       5.217  -7.807  -4.476  1.00 10.00      B   
ATOM   2820  N   ALA    75       4.587  -9.953  -4.737  1.00 10.00      B   
ATOM   2821  HN  ALA    75       3.842 -10.588  -4.726  1.00 10.00      B   
ATOM   2822  CA  ALA    75       5.931 -10.443  -5.015  1.00 10.00      B   
ATOM   2823  CB  ALA    75       5.932 -11.959  -5.128  1.00 10.00      B   
ATOM   2824  C   ALA    75       6.478  -9.807  -6.287  1.00 10.00      B   
ATOM   2825  O   ALA    75       7.677  -9.556  -6.401  1.00 10.00      B   
ATOM   2826  N   ARG    76       5.593  -9.547  -7.244  1.00 10.00      B   
ATOM   2827  HN  ARG    76       4.653  -9.795  -7.109  1.00 10.00      B   
ATOM   2828  CA  ARG    76       5.992  -8.918  -8.495  1.00 10.00      B   
ATOM   2829  CB  ARG    76       4.855  -8.970  -9.523  1.00 10.00      B   
ATOM   2830  CG  ARG    76       5.265  -8.541 -10.925  1.00 10.00      B   
ATOM   2831  CD  ARG    76       4.071  -8.467 -11.867  1.00 10.00      B   
ATOM   2832  NE  ARG    76       3.155  -7.380 -11.511  1.00 10.00      B   
ATOM   2833  HE  ARG    76       3.053  -7.175 -10.553  1.00 10.00      B   
ATOM   2834  CZ  ARG    76       2.466  -6.657 -12.397  1.00 10.00      B   
ATOM   2835  NH1 ARG    76       2.585  -6.897 -13.699  1.00 10.00      B   
ATOM   2836 HH11 ARG    76       3.216  -7.652 -14.039  1.00 10.00      B   
ATOM   2837 HH12 ARG    76       2.046  -6.329 -14.390  1.00 10.00      B   
ATOM   2838  NH2 ARG    76       1.648  -5.695 -11.978  1.00 10.00      B   
ATOM   2839 HH21 ARG    76       1.540  -5.502 -10.955  1.00 10.00      B   
ATOM   2840 HH22 ARG    76       1.106  -5.126 -12.666  1.00 10.00      B   
ATOM   2841  C   ARG    76       6.399  -7.471  -8.232  1.00 10.00      B   
ATOM   2842  O   ARG    76       7.309  -6.939  -8.870  1.00 10.00      B   
ATOM   2843  N   THR    77       5.728  -6.847  -7.268  1.00 10.00      B   
ATOM   2844  HN  THR    77       5.017  -7.328  -6.791  1.00 10.00      B   
ATOM   2845  CA  THR    77       6.013  -5.470  -6.901  1.00 10.00      B   
ATOM   2846  CB  THR    77       4.919  -4.907  -5.977  1.00 10.00      B   
ATOM   2847  OG1 THR    77       3.657  -5.469  -6.358  1.00 10.00      B   
ATOM   2848  HG1 THR    77       2.945  -4.954  -5.962  1.00 10.00      B   
ATOM   2849  CG2 THR    77       4.844  -3.393  -6.099  1.00 10.00      B   
ATOM   2850  C   THR    77       7.369  -5.376  -6.208  1.00 10.00      B   
ATOM   2851  O   THR    77       8.043  -4.347  -6.281  1.00 10.00      B   
ATOM   2852  N   GLU    78       7.768  -6.457  -5.543  1.00 10.00      B   
ATOM   2853  HN  GLU    78       7.179  -7.244  -5.505  1.00 10.00      B   
ATOM   2854  CA  GLU    78       9.050  -6.497  -4.856  1.00 10.00      B   
ATOM   2855  CB  GLU    78       9.215  -7.803  -4.076  1.00 10.00      B   
ATOM   2856  CG  GLU    78       8.140  -8.056  -3.034  1.00 10.00      B   
ATOM   2857  CD  GLU    78       8.515  -9.168  -2.079  1.00 10.00      B   
ATOM   2858  OE1 GLU    78       8.515 -10.347  -2.496  1.00 10.00      B   
ATOM   2859  OE2 GLU    78       8.827  -8.870  -0.906  1.00 10.00      B   
ATOM   2860  C   GLU    78      10.185  -6.358  -5.862  1.00 10.00      B   
ATOM   2861  O   GLU    78      11.155  -5.646  -5.621  1.00 10.00      B   
ATOM   2862  N   VAL    79      10.029  -7.016  -7.006  1.00 10.00      B   
ATOM   2863  HN  VAL    79       9.214  -7.546  -7.139  1.00 10.00      B   
ATOM   2864  CA  VAL    79      11.034  -6.985  -8.068  1.00 10.00      B   
ATOM   2865  CB  VAL    79      10.704  -7.981  -9.198  1.00 10.00      B   
ATOM   2866  CG1 VAL    79      11.956  -8.320  -9.994  1.00 10.00      B   
ATOM   2867  CG2 VAL    79      10.070  -9.243  -8.635  1.00 10.00      B   
ATOM   2868  C   VAL    79      11.173  -5.579  -8.653  1.00 10.00      B   
ATOM   2869  O   VAL    79      12.183  -5.242  -9.274  1.00 10.00      B   
ATOM   2870  N   ARG    80      10.156  -4.757  -8.441  1.00 10.00      B   
ATOM   2871  HN  ARG    80       9.380  -5.079  -7.935  1.00 10.00      B   
ATOM   2872  CA  ARG    80      10.166  -3.389  -8.932  1.00 10.00      B   
ATOM   2873  CB  ARG    80       8.738  -2.860  -9.056  1.00 10.00      B   
ATOM   2874  CG  ARG    80       7.883  -3.593 -10.074  1.00 10.00      B   
ATOM   2875  CD  ARG    80       6.489  -2.991 -10.141  1.00 10.00      B   
ATOM   2876  NE  ARG    80       6.531  -1.554 -10.411  1.00 10.00      B   
ATOM   2877  HE  ARG    80       7.360  -1.197 -10.808  1.00 10.00      B   
ATOM   2878  CZ  ARG    80       5.532  -0.709 -10.147  1.00 10.00      B   
ATOM   2879  NH1 ARG    80       4.402  -1.149  -9.605  1.00 10.00      B   
ATOM   2880 HH11 ARG    80       4.283  -2.159  -9.376  1.00 10.00      B   
ATOM   2881 HH12 ARG    80       3.621  -0.483  -9.407  1.00 10.00      B   
ATOM   2882  NH2 ARG    80       5.667   0.585 -10.421  1.00 10.00      B   
ATOM   2883 HH21 ARG    80       6.552   0.946 -10.842  1.00 10.00      B   
ATOM   2884 HH22 ARG    80       4.886   1.257 -10.212  1.00 10.00      B   
ATOM   2885  C   ARG    80      10.961  -2.501  -7.982  1.00 10.00      B   
ATOM   2886  O   ARG    80      11.250  -1.342  -8.288  1.00 10.00      B   
ATOM   2887  N   LYS    81      11.308  -3.058  -6.828  1.00 10.00      B   
ATOM   2888  HN  LYS    81      11.050  -3.990  -6.651  1.00 10.00      B   
ATOM   2889  CA  LYS    81      12.066  -2.338  -5.815  1.00 10.00      B   
ATOM   2890  CB  LYS    81      11.261  -2.265  -4.515  1.00 10.00      B   
ATOM   2891  CG  LYS    81      11.490  -0.999  -3.705  1.00 10.00      B   
ATOM   2892  CD  LYS    81      10.340  -0.748  -2.744  1.00 10.00      B   
ATOM   2893  CE  LYS    81      10.502   0.585  -2.038  1.00 10.00      B   
ATOM   2894  NZ  LYS    81       9.224   1.074  -1.456  1.00 10.00      B   
ATOM   2895  HZ1 LYS    81       9.275   2.102  -1.295  1.00 10.00      B   
ATOM   2896  HZ2 LYS    81       9.039   0.602  -0.547  1.00 10.00      B   
ATOM   2897  HZ3 LYS    81       8.438   0.877  -2.105  1.00 10.00      B   
ATOM   2898  C   LYS    81      13.409  -3.027  -5.577  1.00 10.00      B   
ATOM   2899  O   LYS    81      14.061  -2.824  -4.551  1.00 10.00      B   
ATOM   2900  N   VAL    82      13.809  -3.856  -6.535  1.00 10.00      B   
ATOM   2901  HN  VAL    82      13.244  -3.978  -7.326  1.00 10.00      B   
ATOM   2902  CA  VAL    82      15.073  -4.574  -6.452  1.00 10.00      B   
ATOM   2903  CB  VAL    82      14.944  -6.033  -6.950  1.00 10.00      B   
ATOM   2904  CG1 VAL    82      16.312  -6.696  -7.052  1.00 10.00      B   
ATOM   2905  CG2 VAL    82      14.048  -6.832  -6.020  1.00 10.00      B   
ATOM   2906  C   VAL    82      16.137  -3.850  -7.265  1.00 10.00      B   
ATOM   2907  O   VAL    82      15.954  -3.603  -8.458  1.00 10.00      B   
ATOM   2908  N   ILE    83      17.235  -3.500  -6.610  1.00 10.00      B   
ATOM   2909  HN  ILE    83      17.316  -3.717  -5.658  1.00 10.00      B   
ATOM   2910  CA  ILE    83      18.328  -2.809  -7.272  1.00 10.00      B   
ATOM   2911  CB  ILE    83      19.395  -2.335  -6.262  1.00 10.00      B   
ATOM   2912  CG1 ILE    83      18.762  -1.409  -5.219  1.00 10.00      B   
ATOM   2913  CG2 ILE    83      20.542  -1.633  -6.980  1.00 10.00      B   
ATOM   2914  CD1 ILE    83      19.713  -0.967  -4.127  1.00 10.00      B   
ATOM   2915  C   ILE    83      18.975  -3.722  -8.305  1.00 10.00      B   
ATOM   2916  O   ILE    83      19.371  -4.849  -7.993  1.00 10.00      B   
ATOM   2917  N   TRP    84      19.060  -3.237  -9.534  1.00 10.00      B   
ATOM   2918  HN  TRP    84      18.710  -2.335  -9.716  1.00 10.00      B   
ATOM   2919  CA  TRP    84      19.653  -4.001 -10.621  1.00 10.00      B   
ATOM   2920  CB  TRP    84      19.488  -3.259 -11.950  1.00 10.00      B   
ATOM   2921  CG  TRP    84      18.055  -3.000 -12.311  1.00 10.00      B   
ATOM   2922  CD1 TRP    84      17.454  -1.785 -12.460  1.00 10.00      B   
ATOM   2923  CD2 TRP    84      17.042  -3.982 -12.561  1.00 10.00      B   
ATOM   2924  NE1 TRP    84      16.132  -1.947 -12.794  1.00 10.00      B   
ATOM   2925  HE1 TRP    84      15.491  -1.221 -12.954  1.00 10.00      B   
ATOM   2926  CE2 TRP    84      15.853  -3.289 -12.862  1.00 10.00      B   
ATOM   2927  CE3 TRP    84      17.028  -5.381 -12.567  1.00 10.00      B   
ATOM   2928  CZ2 TRP    84      14.662  -3.948 -13.156  1.00 10.00      B   
ATOM   2929  CZ3 TRP    84      15.846  -6.031 -12.859  1.00 10.00      B   
ATOM   2930  CH2 TRP    84      14.680  -5.316 -13.153  1.00 10.00      B   
ATOM   2931  C   TRP    84      21.125  -4.292 -10.345  1.00 10.00      B   
ATOM   2932  O   TRP    84      21.853  -3.426  -9.850  1.00 10.00      B   
ATOM   2933  N   PRO    85      21.573  -5.525 -10.651  1.00 10.00      B   
ATOM   2934  CA  PRO    85      22.960  -5.952 -10.435  1.00 10.00      B   
ATOM   2935  CB  PRO    85      23.045  -7.278 -11.191  1.00 10.00      B   
ATOM   2936  CG  PRO    85      21.653  -7.807 -11.156  1.00 10.00      B   
ATOM   2937  CD  PRO    85      20.752  -6.604 -11.232  1.00 10.00      B   
ATOM   2938  C   PRO    85      23.964  -4.953 -10.993  1.00 10.00      B   
ATOM   2939  O   PRO    85      23.994  -4.686 -12.195  1.00 10.00      B   
ATOM   2940  N   THR    86      24.762  -4.385 -10.105  1.00 10.00      B   
ATOM   2941  HN  THR    86      24.670  -4.625  -9.158  1.00 10.00      B   
ATOM   2942  CA  THR    86      25.767  -3.414 -10.491  1.00 10.00      B   
ATOM   2943  CB  THR    86      25.878  -2.310  -9.424  1.00 10.00      B   
ATOM   2944  OG1 THR    86      24.590  -2.122  -8.824  1.00 10.00      B   
ATOM   2945  HG1 THR    86      23.910  -2.488  -9.404  1.00 10.00      B   
ATOM   2946  CG2 THR    86      26.318  -1.003 -10.058  1.00 10.00      B   
ATOM   2947  C   THR    86      27.120  -4.101 -10.683  1.00 10.00      B   
ATOM   2948  O   THR    86      27.386  -5.148 -10.082  1.00 10.00      B   
ATOM   2949  N   ARG    87      27.967  -3.512 -11.520  1.00 10.00      B   
ATOM   2950  HN  ARG    87      27.702  -2.672 -11.951  1.00 10.00      B   
ATOM   2951  CA  ARG    87      29.283  -4.074 -11.813  1.00 10.00      B   
ATOM   2952  CB  ARG    87      29.963  -3.299 -12.942  1.00 10.00      B   
ATOM   2953  CG  ARG    87      29.308  -3.496 -14.299  1.00 10.00      B   
ATOM   2954  CD  ARG    87      29.965  -2.639 -15.368  1.00 10.00      B   
ATOM   2955  NE  ARG    87      31.375  -2.981 -15.554  1.00 10.00      B   
ATOM   2956  HE  ARG    87      31.652  -3.895 -15.313  1.00 10.00      B   
ATOM   2957  CZ  ARG    87      32.285  -2.140 -16.032  1.00 10.00      B   
ATOM   2958  NH1 ARG    87      31.937  -0.906 -16.370  1.00 10.00      B   
ATOM   2959 HH11 ARG    87      30.948  -0.593 -16.263  1.00 10.00      B   
ATOM   2960 HH12 ARG    87      32.649  -0.243 -16.747  1.00 10.00      B   
ATOM   2961  NH2 ARG    87      33.546  -2.530 -16.163  1.00 10.00      B   
ATOM   2962 HH21 ARG    87      34.261  -1.868 -16.537  1.00 10.00      B   
ATOM   2963 HH22 ARG    87      33.829  -3.499 -15.894  1.00 10.00      B   
ATOM   2964  C   ARG    87      30.177  -4.125 -10.580  1.00 10.00      B   
ATOM   2965  O   ARG    87      30.587  -5.204 -10.149  1.00 10.00      B   
ATOM   2966  N   GLN    88      30.455  -2.962  -9.999  1.00 10.00      B   
ATOM   2967  HN  GLN    88      30.068  -2.130 -10.375  1.00 10.00      B   
ATOM   2968  CA  GLN    88      31.307  -2.879  -8.814  1.00 10.00      B   
ATOM   2969  CB  GLN    88      31.544  -1.423  -8.416  1.00 10.00      B   
ATOM   2970  CG  GLN    88      32.745  -1.211  -7.509  1.00 10.00      B   
ATOM   2971  CD  GLN    88      34.070  -1.361  -8.237  1.00 10.00      B   
ATOM   2972  OE1 GLN    88      34.176  -1.075  -9.433  1.00 10.00      B   
ATOM   2973  NE2 GLN    88      35.088  -1.808  -7.520  1.00 10.00      B   
ATOM   2974 HE21 GLN    88      34.933  -2.017  -6.572  1.00 10.00      B   
ATOM   2975 HE22 GLN    88      35.960  -1.905  -7.958  1.00 10.00      B   
ATOM   2976  C   GLN    88      30.690  -3.654  -7.655  1.00 10.00      B   
ATOM   2977  O   GLN    88      31.400  -4.216  -6.820  1.00 10.00      B   
ATOM   2978  N   GLU    89      29.363  -3.686  -7.625  1.00 10.00      B   
ATOM   2979  HN  GLU    89      28.866  -3.204  -8.315  1.00 10.00      B   
ATOM   2980  CA  GLU    89      28.628  -4.404  -6.592  1.00 10.00      B   
ATOM   2981  CB  GLU    89      27.127  -4.255  -6.830  1.00 10.00      B   
ATOM   2982  CG  GLU    89      26.350  -3.733  -5.636  1.00 10.00      B   
ATOM   2983  CD  GLU    89      26.352  -4.695  -4.469  1.00 10.00      B   
ATOM   2984  OE1 GLU    89      25.869  -5.832  -4.630  1.00 10.00      B   
ATOM   2985  OE2 GLU    89      26.829  -4.313  -3.377  1.00 10.00      B   
ATOM   2986  C   GLU    89      29.001  -5.880  -6.623  1.00 10.00      B   
ATOM   2987  O   GLU    89      29.412  -6.456  -5.615  1.00 10.00      B   
ATOM   2988  N   THR    90      28.874  -6.479  -7.800  1.00 10.00      B   
ATOM   2989  HN  THR    90      28.559  -5.957  -8.569  1.00 10.00      B   
ATOM   2990  CA  THR    90      29.195  -7.883  -7.980  1.00 10.00      B   
ATOM   2991  CB  THR    90      28.844  -8.352  -9.406  1.00 10.00      B   
ATOM   2992  OG1 THR    90      27.549  -7.842  -9.769  1.00 10.00      B   
ATOM   2993  HG1 THR    90      27.645  -6.945 -10.124  1.00 10.00      B   
ATOM   2994  CG2 THR    90      28.819  -9.871  -9.474  1.00 10.00      B   
ATOM   2995  C   THR    90      30.677  -8.128  -7.710  1.00 10.00      B   
ATOM   2996  O   THR    90      31.047  -9.099  -7.044  1.00 10.00      B   
ATOM   2997  N   LEU    91      31.516  -7.228  -8.217  1.00 10.00      B   
ATOM   2998  HN  LEU    91      31.150  -6.473  -8.733  1.00 10.00      B   
ATOM   2999  CA  LEU    91      32.959  -7.329  -8.033  1.00 10.00      B   
ATOM   3000  CB  LEU    91      33.666  -6.146  -8.703  1.00 10.00      B   
ATOM   3001  CG  LEU    91      33.596  -6.082 -10.231  1.00 10.00      B   
ATOM   3002  CD1 LEU    91      34.175  -4.772 -10.739  1.00 10.00      B   
ATOM   3003  CD2 LEU    91      34.321  -7.262 -10.856  1.00 10.00      B   
ATOM   3004  C   LEU    91      33.305  -7.364  -6.547  1.00 10.00      B   
ATOM   3005  O   LEU    91      34.090  -8.201  -6.102  1.00 10.00      B   
ATOM   3006  N   HIS    92      32.690  -6.459  -5.790  1.00 10.00      B   
ATOM   3007  HN  HIS    92      32.067  -5.826  -6.217  1.00 10.00      B   
ATOM   3008  CA  HIS    92      32.909  -6.364  -4.352  1.00 10.00      B   
ATOM   3009  CB  HIS    92      32.050  -5.239  -3.766  1.00 10.00      B   
ATOM   3010  CG  HIS    92      32.826  -4.054  -3.283  1.00 10.00      B   
ATOM   3011  ND1 HIS    92      32.493  -2.753  -3.602  1.00 10.00      B   
ATOM   3012  HD1 HIS    92      31.731  -2.468  -4.175  1.00 10.00      B   
ATOM   3013  CD2 HIS    92      33.916  -3.973  -2.480  1.00 10.00      B   
ATOM   3014  CE1 HIS    92      33.341  -1.928  -3.019  1.00 10.00      B   
ATOM   3015  NE2 HIS    92      34.212  -2.640  -2.333  1.00 10.00      B   
ATOM   3016  HE2 HIS    92      34.952  -2.273  -1.805  1.00 10.00      B   
ATOM   3017  C   HIS    92      32.565  -7.678  -3.658  1.00 10.00      B   
ATOM   3018  O   HIS    92      33.385  -8.243  -2.932  1.00 10.00      B   
ATOM   3019  N   THR    93      31.358  -8.170  -3.908  1.00 10.00      B   
ATOM   3020  HN  THR    93      30.764  -7.690  -4.527  1.00 10.00      B   
ATOM   3021  CA  THR    93      30.892  -9.407  -3.300  1.00 10.00      B   
ATOM   3022  CB  THR    93      29.439  -9.717  -3.705  1.00 10.00      B   
ATOM   3023  OG1 THR    93      28.704  -8.489  -3.807  1.00 10.00      B   
ATOM   3024  HG1 THR    93      29.037  -7.859  -3.157  1.00 10.00      B   
ATOM   3025  CG2 THR    93      28.775 -10.608  -2.668  1.00 10.00      B   
ATOM   3026  C   THR    93      31.792 -10.588  -3.664  1.00 10.00      B   
ATOM   3027  O   THR    93      32.109 -11.417  -2.811  1.00 10.00      B   
ATOM   3028  N   THR    94      32.224 -10.644  -4.919  1.00 10.00      B   
ATOM   3029  HN  THR    94      31.964  -9.934  -5.550  1.00 10.00      B   
ATOM   3030  CA  THR    94      33.082 -11.729  -5.380  1.00 10.00      B   
ATOM   3031  CB  THR    94      33.363 -11.622  -6.891  1.00 10.00      B   
ATOM   3032  OG1 THR    94      32.114 -11.563  -7.594  1.00 10.00      B   
ATOM   3033  HG1 THR    94      31.419 -11.281  -6.980  1.00 10.00      B   
ATOM   3034  CG2 THR    94      34.156 -12.824  -7.383  1.00 10.00      B   
ATOM   3035  C   THR    94      34.395 -11.766  -4.599  1.00 10.00      B   
ATOM   3036  O   THR    94      34.832 -12.832  -4.158  1.00 10.00      B   
ATOM   3037  N   LEU    95      35.000 -10.600  -4.404  1.00 10.00      B   
ATOM   3038  HN  LEU    95      34.590  -9.782  -4.765  1.00 10.00      B   
ATOM   3039  CA  LEU    95      36.257 -10.502  -3.671  1.00 10.00      B   
ATOM   3040  CB  LEU    95      36.779  -9.062  -3.684  1.00 10.00      B   
ATOM   3041  CG  LEU    95      37.093  -8.462  -5.056  1.00 10.00      B   
ATOM   3042  CD1 LEU    95      37.403  -6.979  -4.929  1.00 10.00      B   
ATOM   3043  CD2 LEU    95      38.250  -9.198  -5.713  1.00 10.00      B   
ATOM   3044  C   LEU    95      36.091 -10.982  -2.232  1.00 10.00      B   
ATOM   3045  O   LEU    95      36.951 -11.689  -1.701  1.00 10.00      B   
ATOM   3046  N   ILE    96      34.977 -10.601  -1.615  1.00 10.00      B   
ATOM   3047  HN  ILE    96      34.334 -10.040  -2.100  1.00 10.00      B   
ATOM   3048  CA  ILE    96      34.682 -10.979  -0.236  1.00 10.00      B   
ATOM   3049  CB  ILE    96      33.463 -10.200   0.306  1.00 10.00      B   
ATOM   3050  CG1 ILE    96      33.730  -8.693   0.248  1.00 10.00      B   
ATOM   3051  CG2 ILE    96      33.131 -10.628   1.730  1.00 10.00      B   
ATOM   3052  CD1 ILE    96      32.486  -7.846   0.408  1.00 10.00      B   
ATOM   3053  C   ILE    96      34.423 -12.480  -0.108  1.00 10.00      B   
ATOM   3054  O   ILE    96      35.049 -13.157   0.712  1.00 10.00      B   
ATOM   3055  N   VAL    97      33.511 -12.996  -0.932  1.00 10.00      B   
ATOM   3056  HN  VAL    97      33.060 -12.404  -1.576  1.00 10.00      B   
ATOM   3057  CA  VAL    97      33.162 -14.417  -0.908  1.00 10.00      B   
ATOM   3058  CB  VAL    97      32.086 -14.768  -1.965  1.00 10.00      B   
ATOM   3059  CG1 VAL    97      31.821 -16.267  -2.003  1.00 10.00      B   
ATOM   3060  CG2 VAL    97      30.794 -14.020  -1.678  1.00 10.00      B   
ATOM   3061  C   VAL    97      34.398 -15.290  -1.117  1.00 10.00      B   
ATOM   3062  O   VAL    97      34.595 -16.282  -0.409  1.00 10.00      B   
ATOM   3063  N   ALA    98      35.240 -14.903  -2.068  1.00 10.00      B   
ATOM   3064  HN  ALA    98      35.040 -14.091  -2.587  1.00 10.00      B   
ATOM   3065  CA  ALA    98      36.454 -15.653  -2.360  1.00 10.00      B   
ATOM   3066  CB  ALA    98      37.148 -15.096  -3.591  1.00 10.00      B   
ATOM   3067  C   ALA    98      37.405 -15.644  -1.169  1.00 10.00      B   
ATOM   3068  O   ALA    98      38.045 -16.653  -0.871  1.00 10.00      B   
ATOM   3069  N   ALA    99      37.487 -14.504  -0.487  1.00 10.00      B   
ATOM   3070  HN  ALA    99      36.939 -13.737  -0.768  1.00 10.00      B   
ATOM   3071  CA  ALA    99      38.366 -14.361   0.669  1.00 10.00      B   
ATOM   3072  CB  ALA    99      38.441 -12.910   1.119  1.00 10.00      B   
ATOM   3073  C   ALA    99      37.926 -15.259   1.820  1.00 10.00      B   
ATOM   3074  O   ALA    99      38.727 -16.017   2.368  1.00 10.00      B   
ATOM   3075  N   VAL   100      36.648 -15.176   2.175  1.00 10.00      B   
ATOM   3076  HN  VAL   100      36.057 -14.552   1.695  1.00 10.00      B   
ATOM   3077  CA  VAL   100      36.102 -15.981   3.263  1.00 10.00      B   
ATOM   3078  CB  VAL   100      34.617 -15.656   3.534  1.00 10.00      B   
ATOM   3079  CG1 VAL   100      34.105 -16.439   4.736  1.00 10.00      B   
ATOM   3080  CG2 VAL   100      34.427 -14.161   3.747  1.00 10.00      B   
ATOM   3081  C   VAL   100      36.256 -17.471   2.967  1.00 10.00      B   
ATOM   3082  O   VAL   100      36.679 -18.246   3.828  1.00 10.00      B   
ATOM   3083  N   THR   101      35.936 -17.855   1.736  1.00 10.00      B   
ATOM   3084  HN  THR   101      35.612 -17.182   1.097  1.00 10.00      B   
ATOM   3085  CA  THR   101      36.041 -19.243   1.313  1.00 10.00      B   
ATOM   3086  CB  THR   101      35.524 -19.425  -0.130  1.00 10.00      B   
ATOM   3087  OG1 THR   101      34.181 -18.924  -0.218  1.00 10.00      B   
ATOM   3088  HG1 THR   101      34.204 -17.956  -0.224  1.00 10.00      B   
ATOM   3089  CG2 THR   101      35.537 -20.892  -0.532  1.00 10.00      B   
ATOM   3090  C   THR   101      37.483 -19.745   1.422  1.00 10.00      B   
ATOM   3091  O   THR   101      37.725 -20.884   1.830  1.00 10.00      B   
ATOM   3092  N   ALA   102      38.436 -18.882   1.081  1.00 10.00      B   
ATOM   3093  HN  ALA   102      38.181 -17.982   0.776  1.00 10.00      B   
ATOM   3094  CA  ALA   102      39.847 -19.236   1.148  1.00 10.00      B   
ATOM   3095  CB  ALA   102      40.703 -18.149   0.515  1.00 10.00      B   
ATOM   3096  C   ALA   102      40.280 -19.489   2.588  1.00 10.00      B   
ATOM   3097  O   ALA   102      40.972 -20.464   2.875  1.00 10.00      B   
ATOM   3098  N   VAL   103      39.861 -18.613   3.492  1.00 10.00      B   
ATOM   3099  HN  VAL   103      39.314 -17.848   3.202  1.00 10.00      B   
ATOM   3100  CA  VAL   103      40.202 -18.751   4.903  1.00 10.00      B   
ATOM   3101  CB  VAL   103      39.750 -17.523   5.723  1.00 10.00      B   
ATOM   3102  CG1 VAL   103      40.093 -17.688   7.196  1.00 10.00      B   
ATOM   3103  CG2 VAL   103      40.380 -16.255   5.171  1.00 10.00      B   
ATOM   3104  C   VAL   103      39.572 -20.014   5.487  1.00 10.00      B   
ATOM   3105  O   VAL   103      40.223 -20.763   6.217  1.00 10.00      B   
ATOM   3106  N   MET   104      38.311 -20.253   5.143  1.00 10.00      B   
ATOM   3107  HN  MET   104      37.848 -19.620   4.548  1.00 10.00      B   
ATOM   3108  CA  MET   104      37.589 -21.420   5.634  1.00 10.00      B   
ATOM   3109  CB  MET   104      36.139 -21.411   5.149  1.00 10.00      B   
ATOM   3110  CG  MET   104      35.255 -20.392   5.850  1.00 10.00      B   
ATOM   3111  SD  MET   104      33.522 -20.526   5.373  1.00 10.00      B   
ATOM   3112  CE  MET   104      33.129 -22.168   5.973  1.00 10.00      B   
ATOM   3113  C   MET   104      38.271 -22.726   5.230  1.00 10.00      B   
ATOM   3114  O   MET   104      38.428 -23.630   6.054  1.00 10.00      B   
ATOM   3115  N   SER   105      38.685 -22.814   3.969  1.00 10.00      B   
ATOM   3116  HN  SER   105      38.547 -22.055   3.365  1.00 10.00      B   
ATOM   3117  CA  SER   105      39.341 -24.010   3.461  1.00 10.00      B   
ATOM   3118  CB  SER   105      39.409 -23.982   1.930  1.00 10.00      B   
ATOM   3119  OG  SER   105      39.699 -22.679   1.451  1.00 10.00      B   
ATOM   3120  HG  SER   105      38.885 -22.153   1.436  1.00 10.00      B   
ATOM   3121  C   SER   105      40.731 -24.184   4.067  1.00 10.00      B   
ATOM   3122  O   SER   105      41.155 -25.304   4.353  1.00 10.00      B   
ATOM   3123  N   LEU   106      41.427 -23.069   4.281  1.00 10.00      B   
ATOM   3124  HN  LEU   106      41.029 -22.202   4.038  1.00 10.00      B   
ATOM   3125  CA  LEU   106      42.771 -23.100   4.858  1.00 10.00      B   
ATOM   3126  CB  LEU   106      43.373 -21.695   4.927  1.00 10.00      B   
ATOM   3127  CG  LEU   106      43.932 -21.135   3.621  1.00 10.00      B   
ATOM   3128  CD1 LEU   106      44.372 -19.691   3.806  1.00 10.00      B   
ATOM   3129  CD2 LEU   106      45.089 -21.990   3.126  1.00 10.00      B   
ATOM   3130  C   LEU   106      42.766 -23.738   6.240  1.00 10.00      B   
ATOM   3131  O   LEU   106      43.647 -24.530   6.569  1.00 10.00      B   
ATOM   3132  N   ILE   107      41.765 -23.392   7.039  1.00 10.00      B   
ATOM   3133  HN  ILE   107      41.095 -22.749   6.714  1.00 10.00      B   
ATOM   3134  CA  ILE   107      41.638 -23.937   8.387  1.00 10.00      B   
ATOM   3135  CB  ILE   107      40.517 -23.231   9.185  1.00 10.00      B   
ATOM   3136  CG1 ILE   107      40.797 -21.726   9.272  1.00 10.00      B   
ATOM   3137  CG2 ILE   107      40.389 -23.827  10.581  1.00 10.00      B   
ATOM   3138  CD1 ILE   107      39.626 -20.910   9.772  1.00 10.00      B   
ATOM   3139  C   ILE   107      41.362 -25.441   8.330  1.00 10.00      B   
ATOM   3140  O   ILE   107      42.015 -26.230   9.014  1.00 10.00      B   
ATOM   3141  N   LEU   108      40.407 -25.829   7.492  1.00 10.00      B   
ATOM   3142  HN  LEU   108      39.940 -25.153   6.956  1.00 10.00      B   
ATOM   3143  CA  LEU   108      40.038 -27.234   7.343  1.00 10.00      B   
ATOM   3144  CB  LEU   108      38.857 -27.379   6.379  1.00 10.00      B   
ATOM   3145  CG  LEU   108      37.537 -26.742   6.823  1.00 10.00      B   
ATOM   3146  CD1 LEU   108      36.492 -26.860   5.725  1.00 10.00      B   
ATOM   3147  CD2 LEU   108      37.037 -27.383   8.110  1.00 10.00      B   
ATOM   3148  C   LEU   108      41.218 -28.065   6.856  1.00 10.00      B   
ATOM   3149  O   LEU   108      41.541 -29.103   7.436  1.00 10.00      B   
ATOM   3150  N   TRP   109      41.874 -27.587   5.805  1.00 10.00      B   
ATOM   3151  HN  TRP   109      41.577 -26.740   5.400  1.00 10.00      B   
ATOM   3152  CA  TRP   109      43.019 -28.279   5.231  1.00 10.00      B   
ATOM   3153  CB  TRP   109      43.422 -27.624   3.905  1.00 10.00      B   
ATOM   3154  CG  TRP   109      44.624 -28.242   3.264  1.00 10.00      B   
ATOM   3155  CD1 TRP   109      44.708 -29.484   2.706  1.00 10.00      B   
ATOM   3156  CD2 TRP   109      45.918 -27.647   3.115  1.00 10.00      B   
ATOM   3157  NE1 TRP   109      45.974 -29.700   2.223  1.00 10.00      B   
ATOM   3158  HE1 TRP   109      46.283 -30.520   1.775  1.00 10.00      B   
ATOM   3159  CE2 TRP   109      46.735 -28.587   2.460  1.00 10.00      B   
ATOM   3160  CE3 TRP   109      46.464 -26.410   3.472  1.00 10.00      B   
ATOM   3161  CZ2 TRP   109      48.069 -28.330   2.155  1.00 10.00      B   
ATOM   3162  CZ3 TRP   109      47.787 -26.156   3.168  1.00 10.00      B   
ATOM   3163  CH2 TRP   109      48.576 -27.111   2.516  1.00 10.00      B   
ATOM   3164  C   TRP   109      44.198 -28.300   6.203  1.00 10.00      B   
ATOM   3165  O   TRP   109      44.980 -29.254   6.227  1.00 10.00      B   
ATOM   3166  N   GLY   110      44.321 -27.251   7.004  1.00 10.00      B   
ATOM   3167  HN  GLY   110      43.672 -26.514   6.940  1.00 10.00      B   
ATOM   3168  CA  GLY   110      45.404 -27.177   7.963  1.00 10.00      B   
ATOM   3169  C   GLY   110      45.232 -28.157   9.107  1.00 10.00      B   
ATOM   3170  O   GLY   110      46.206 -28.746   9.582  1.00 10.00      B   
ATOM   3171  N   LEU   111      43.993 -28.338   9.546  1.00 10.00      B   
ATOM   3172  HN  LEU   111      43.255 -27.847   9.117  1.00 10.00      B   
ATOM   3173  CA  LEU   111      43.699 -29.245  10.650  1.00 10.00      B   
ATOM   3174  CB  LEU   111      42.438 -28.800  11.396  1.00 10.00      B   
ATOM   3175  CG  LEU   111      42.537 -27.477  12.156  1.00 10.00      B   
ATOM   3176  CD1 LEU   111      41.167 -27.033  12.642  1.00 10.00      B   
ATOM   3177  CD2 LEU   111      43.505 -27.601  13.321  1.00 10.00      B   
ATOM   3178  C   LEU   111      43.544 -30.686  10.174  1.00 10.00      B   
ATOM   3179  O   LEU   111      44.310 -31.563  10.567  1.00 10.00      B   
ATOM   3180  N   ASP   112      42.568 -30.917   9.304  1.00 10.00      B   
ATOM   3181  HN  ASP   112      42.015 -30.163   8.993  1.00 10.00      B   
ATOM   3182  CA  ASP   112      42.291 -32.253   8.784  1.00 10.00      B   
ATOM   3183  CB  ASP   112      41.014 -32.232   7.947  1.00 10.00      B   
ATOM   3184  CG  ASP   112      40.668 -33.586   7.376  1.00 10.00      B   
ATOM   3185  OD1 ASP   112      40.137 -34.437   8.130  1.00 10.00      B   
ATOM   3186  OD2 ASP   112      40.915 -33.799   6.169  1.00 10.00      B   
ATOM   3187  C   ASP   112      43.449 -32.794   7.952  1.00 10.00      B   
ATOM   3188  O   ASP   112      43.694 -34.003   7.918  1.00 10.00      B   
ATOM   3189  N   GLY   113      44.166 -31.894   7.292  1.00 10.00      B   
ATOM   3190  HN  GLY   113      43.927 -30.946   7.365  1.00 10.00      B   
ATOM   3191  CA  GLY   113      45.292 -32.292   6.467  1.00 10.00      B   
ATOM   3192  C   GLY   113      46.341 -33.058   7.245  1.00 10.00      B   
ATOM   3193  O   GLY   113      46.776 -34.132   6.824  1.00 10.00      B   
ATOM   3194  N   ILE   114      46.744 -32.522   8.390  1.00 10.00      B   
ATOM   3195  HN  ILE   114      46.357 -31.669   8.685  1.00 10.00      B   
ATOM   3196  CA  ILE   114      47.754 -33.174   9.217  1.00 10.00      B   
ATOM   3197  CB  ILE   114      48.432 -32.203  10.207  1.00 10.00      B   
ATOM   3198  CG1 ILE   114      47.406 -31.586  11.161  1.00 10.00      B   
ATOM   3199  CG2 ILE   114      49.189 -31.119   9.452  1.00 10.00      B   
ATOM   3200  CD1 ILE   114      48.019 -30.786  12.290  1.00 10.00      B   
ATOM   3201  C   ILE   114      47.176 -34.366   9.975  1.00 10.00      B   
ATOM   3202  O   ILE   114      47.918 -35.199  10.491  1.00 10.00      B   
ATOM   3203  N   LEU   115      45.851 -34.444  10.031  1.00 10.00      B   
ATOM   3204  HN  LEU   115      45.314 -33.745   9.601  1.00 10.00      B   
ATOM   3205  CA  LEU   115      45.177 -35.535  10.723  1.00 10.00      B   
ATOM   3206  CB  LEU   115      43.766 -35.123  11.149  1.00 10.00      B   
ATOM   3207  CG  LEU   115      43.674 -34.097  12.282  1.00 10.00      B   
ATOM   3208  CD1 LEU   115      42.222 -33.717  12.540  1.00 10.00      B   
ATOM   3209  CD2 LEU   115      44.325 -34.637  13.548  1.00 10.00      B   
ATOM   3210  C   LEU   115      45.117 -36.786   9.853  1.00 10.00      B   
ATOM   3211  O   LEU   115      45.440 -37.883  10.305  1.00 10.00      B   
ATOM   3212  N   VAL   116      44.715 -36.617   8.599  1.00 10.00      B   
ATOM   3213  HN  VAL   116      44.469 -35.715   8.293  1.00 10.00      B   
ATOM   3214  CA  VAL   116      44.616 -37.738   7.669  1.00 10.00      B   
ATOM   3215  CB  VAL   116      43.799 -37.359   6.410  1.00 10.00      B   
ATOM   3216  CG1 VAL   116      43.674 -38.536   5.451  1.00 10.00      B   
ATOM   3217  CG2 VAL   116      42.417 -36.864   6.815  1.00 10.00      B   
ATOM   3218  C   VAL   116      46.005 -38.244   7.275  1.00 10.00      B   
ATOM   3219  O   VAL   116      46.178 -39.399   6.882  1.00 10.00      B   
ATOM   3220  N   ARG   117      47.003 -37.381   7.404  1.00 10.00      B   
ATOM   3221  HN  ARG   117      46.816 -36.477   7.735  1.00 10.00      B   
ATOM   3222  CA  ARG   117      48.370 -37.752   7.063  1.00 10.00      B   
ATOM   3223  CB  ARG   117      49.199 -36.517   6.708  1.00 10.00      B   
ATOM   3224  CG  ARG   117      50.295 -36.783   5.686  1.00 10.00      B   
ATOM   3225  CD  ARG   117      51.671 -36.409   6.218  1.00 10.00      B   
ATOM   3226  NE  ARG   117      52.018 -37.160   7.422  1.00 10.00      B   
ATOM   3227  HE  ARG   117      51.410 -37.885   7.691  1.00 10.00      B   
ATOM   3228  CZ  ARG   117      53.101 -36.930   8.157  1.00 10.00      B   
ATOM   3229  NH1 ARG   117      53.948 -35.967   7.810  1.00 10.00      B   
ATOM   3230 HH11 ARG   117      54.796 -35.782   8.386  1.00 10.00      B   
ATOM   3231 HH12 ARG   117      53.773 -35.397   6.955  1.00 10.00      B   
ATOM   3232  NH2 ARG   117      53.337 -37.666   9.237  1.00 10.00      B   
ATOM   3233 HH21 ARG   117      54.182 -37.483   9.820  1.00 10.00      B   
ATOM   3234 HH22 ARG   117      52.679 -38.429   9.509  1.00 10.00      B   
ATOM   3235  C   ARG   117      49.026 -38.527   8.206  1.00 10.00      B   
ATOM   3236  O   ARG   117      50.148 -39.015   8.074  1.00 10.00      B   
ATOM   3237  N   LEU   118      48.321 -38.637   9.326  1.00 10.00      B   
ATOM   3238  HN  LEU   118      47.427 -38.240   9.368  1.00 10.00      B   
ATOM   3239  CB  LEU   118      48.102 -38.934  11.766  1.00 10.00      B   
ATOM   3240  CG  LEU   118      48.612 -37.672  12.462  1.00 10.00      B   
ATOM   3241  CD1 LEU   118      47.644 -37.238  13.554  1.00 10.00      B   
ATOM   3242  CD2 LEU   118      50.000 -37.902  13.039  1.00 10.00      B   
ATOM   3243  CA  LEU   118      48.834 -39.356  10.487  1.00 10.00      B   
ATOM   3244  C   LEU   118      48.708 -40.861  10.281  1.00 10.00      B   
ATOM   3245  O   LEU   118      49.739 -41.514  10.024  1.00 10.00      B   
ATOM   3246  OXT LEU   118      47.577 -41.386  10.363  1.00 10.00      B   
END
