# Supplementary material for: Large-scale discovery of protein interactions at residue resolution using co-evolution calculated from genomic sequences
Source: Nat Commun. 2021 Mar 2;12:1396. doi: 10.1038/s41467-021-21636-z (PMC7925567; doi:10.1038/s41467-021-21636-z)
Supplement: Supplementary file 13 — Supplementary Data 11 [file 41467_2021_21636_MOESM13_ESM.zip › supplementary_prediction/cep_tp00809_SECF_SECE/unambig.tbl]

! 
assign (resid 168 and segid A and name CB)
(
 (resid 71 and segid B and name CB)
) 5 2 2
! 
assign (resid 65 and segid A and name CB)
(
 (resid 91 and segid B and name CB)
) 5 2 2
! 
assign (resid 167 and segid A and name CB)
(
 (resid 71 and segid B and name CB)
) 5 2 2
! 
assign (resid 190 and segid A and name CB)
(
 (resid 72 and segid B and name CB)
) 5 2 2
! 
assign (resid 71 and segid A and name CB)
(
 (resid 86 and segid B and name CB)
) 5 2 2
