# Supplementary material for: Large-scale discovery of protein interactions at residue resolution using co-evolution calculated from genomic sequences
Source: Nat Commun. 2021 Mar 2;12:1396. doi: 10.1038/s41467-021-21636-z (PMC7925567; doi:10.1038/s41467-021-21636-z)
Supplement: Supplementary file 13 — Supplementary Data 11 [file 41467_2021_21636_MOESM13_ESM.zip › supplementary_prediction/membrane128329_SECG_LPTF/LPTF_ECOLI_6MHU_F.pdb]

ATOM      1  N   ARG F   5     124.034  83.038 140.387  1.00                 N  
ATOM      2  CA  ARG F   5     123.646  84.140 141.257  1.00                 C  
ATOM      3  C   ARG F   5     123.865  85.454 140.525  1.00                 C  
ATOM      4  O   ARG F   5     124.948  86.015 140.633  1.00                 O  
ATOM      5  CB  ARG F   5     124.441  84.097 142.563  1.00                 C  
ATOM      6  CD  ARG F   5     124.894  82.954 144.751  1.00                 C  
ATOM      7  NE  ARG F   5     126.343  82.929 144.565  1.00                 N  
ATOM      8  CG  ARG F   5     124.148  82.882 143.429  1.00                 C  
ATOM      9  CZ  ARG F   5     127.062  81.818 144.448  1.00                 C  
ATOM     10  NH1 ARG F   5     128.375  81.892 144.281  1.00                 N  
ATOM     11  NH2 ARG F   5     126.467  80.634 144.500  1.00                 N  
ATOM     12  N   TYR F   6     122.859  85.977 139.827  1.00                 N  
ATOM     13  CA  TYR F   6     123.006  87.300 139.242  1.00                 C  
ATOM     14  C   TYR F   6     121.684  88.050 139.240  1.00                 C  
ATOM     15  O   TYR F   6     120.609  87.476 139.426  1.00                 O  
ATOM     16  CB  TYR F   6     123.553  87.198 137.817  1.00                 C  
ATOM     17  CG  TYR F   6     124.906  86.530 137.726  1.00                 C  
ATOM     18  OH  TYR F   6     128.620  84.677 137.475  1.00                 O  
ATOM     19  CZ  TYR F   6     127.392  85.292 137.559  1.00                 C  
ATOM     20  CD1 TYR F   6     125.011  85.158 137.533  1.00                 C  
ATOM     21  CE1 TYR F   6     126.243  84.539 137.449  1.00                 C  
ATOM     22  CD2 TYR F   6     126.075  87.272 137.835  1.00                 C  
ATOM     23  CE2 TYR F   6     127.316  86.670 137.753  1.00                 C  
ATOM     24  N   LEU F   7     121.802  89.360 139.025  1.00                 N  
ATOM     25  CA  LEU F   7     120.733  90.327 138.812  1.00                 C  
ATOM     26  C   LEU F   7     120.228  90.336 137.381  1.00                 C  
ATOM     27  O   LEU F   7     119.446  91.226 137.012  1.00                 O  
ATOM     28  CB  LEU F   7     121.200  91.734 139.190  1.00                 C  
ATOM     29  CG  LEU F   7     121.558  91.957 140.661  1.00                 C  
ATOM     30  CD1 LEU F   7     122.109  93.359 140.873  1.00                 C  
ATOM     31  CD2 LEU F   7     120.347  91.724 141.551  1.00                 C  
ATOM     32  N   VAL F   8     120.696  89.377 136.580  1.00                 N  
ATOM     33  CA  VAL F   8     120.386  89.306 135.159  1.00                 C  
ATOM     34  C   VAL F   8     118.894  89.118 134.931  1.00                 C  
ATOM     35  O   VAL F   8     118.327  89.705 134.006  1.00                 O  
ATOM     36  CB  VAL F   8     121.165  88.172 134.467  1.00                 C  
ATOM     37  CG1 VAL F   8     120.680  87.987 133.038  1.00                 C  
ATOM     38  CG2 VAL F   8     122.658  88.457 134.495  1.00                 C  
ATOM     39  N   ARG F   9     118.215  88.386 135.810  1.00                 N  
ATOM     40  CA  ARG F   9     116.777  88.242 135.665  1.00                 C  
ATOM     41  C   ARG F   9     116.039  89.502 136.080  1.00                 C  
ATOM     42  O   ARG F   9     114.908  89.715 135.636  1.00                 O  
ATOM     43  CB  ARG F   9     116.272  87.054 136.487  1.00                 C  
ATOM     44  CD  ARG F   9     116.212  84.570 136.840  1.00                 C  
ATOM     45  NE  ARG F   9     116.609  83.259 136.331  1.00                 N  
ATOM     46  CG  ARG F   9     116.706  85.700 135.951  1.00                 C  
ATOM     47  CZ  ARG F   9     116.407  82.115 136.977  1.00                 C  
ATOM     48  NH1 ARG F   9     116.802  80.971 136.436  1.00                 N  
ATOM     49  NH2 ARG F   9     115.811  82.118 138.161  1.00                 N  
ATOM     50  N   GLU F  10     116.659  90.350 136.899  1.00                 N  
ATOM     51  CA  GLU F  10     116.057  91.637 137.205  1.00                 C  
ATOM     52  C   GLU F  10     116.190  92.622 136.064  1.00                 C  
ATOM     53  O   GLU F  10     115.230  93.334 135.763  1.00                 O  
ATOM     54  CB  GLU F  10     116.682  92.235 138.467  1.00                 C  
ATOM     55  CD  GLU F  10     114.878  91.480 140.066  1.00                 C  
ATOM     56  CG  GLU F  10     116.359  91.471 139.741  1.00                 C  
ATOM     57  OE1 GLU F  10     114.275  92.574 140.057  1.00                 O  
ATOM     58  OE2 GLU F  10     114.321  90.394 140.329  1.00                 O  
ATOM     59  N   THR F  11     117.346  92.686 135.419  1.00                 N  
ATOM     60  CA  THR F  11     117.449  93.575 134.276  1.00                 C  
ATOM     61  C   THR F  11     116.811  93.011 133.020  1.00                 C  
ATOM     62  O   THR F  11     116.453  93.788 132.134  1.00                 O  
ATOM     63  CB  THR F  11     118.916  93.918 133.958  1.00                 C  
ATOM     64  OG1 THR F  11     119.629  92.719 133.628  1.00                 O  
ATOM     65  CG2 THR F  11     119.585  94.565 135.161  1.00                 C  
ATOM     66  N   LEU F  12     116.594  91.698 132.948  1.00                 N  
ATOM     67  CA  LEU F  12     115.919  91.111 131.796  1.00                 C  
ATOM     68  C   LEU F  12     114.443  91.477 131.774  1.00                 C  
ATOM     69  O   LEU F  12     113.834  91.543 130.700  1.00                 O  
ATOM     70  CB  LEU F  12     116.080  89.589 131.799  1.00                 C  
ATOM     71  CG  LEU F  12     115.468  88.841 130.612  1.00                 C  
ATOM     72  CD1 LEU F  12     116.087  89.310 129.304  1.00                 C  
ATOM     73  CD2 LEU F  12     115.648  87.339 130.774  1.00                 C  
ATOM     74  N   LYS F  13     113.860  91.738 132.940  1.00                 N  
ATOM     75  CA  LYS F  13     112.452  92.107 133.001  1.00                 C  
ATOM     76  C   LYS F  13     112.237  93.501 132.424  1.00                 C  
ATOM     77  O   LYS F  13     111.337  93.717 131.600  1.00                 O  
ATOM     78  CB  LYS F  13     111.943  92.044 134.443  1.00                 C  
ATOM     79  CD  LYS F  13     110.013  92.217 136.037  1.00                 C  
ATOM     80  CE  LYS F  13     108.541  92.563 136.192  1.00                 C  
ATOM     81  CG  LYS F  13     110.469  92.378 134.596  1.00                 C  
ATOM     82  NZ  LYS F  13     108.080  92.410 137.600  1.00                 N  
ATOM     83  N   SER F  14     113.093  94.450 132.800  1.00                 N  
ATOM     84  CA  SER F  14     113.009  95.771 132.198  1.00                 C  
ATOM     85  C   SER F  14     113.497  95.756 130.759  1.00                 C  
ATOM     86  O   SER F  14     113.074  96.598 129.969  1.00                 O  
ATOM     87  CB  SER F  14     113.817  96.783 133.012  1.00                 C  
ATOM     88  OG  SER F  14     115.202  96.487 132.964  1.00                 O  
ATOM     89  N   GLN F  15     114.371  94.808 130.405  1.00                 N  
ATOM     90  CA  GLN F  15     114.730  94.583 129.006  1.00                 C  
ATOM     91  C   GLN F  15     113.505  94.253 128.169  1.00                 C  
ATOM     92  O   GLN F  15     113.271  94.859 127.118  1.00                 O  
ATOM     93  CB  GLN F  15     115.761  93.458 128.892  1.00                 C  
ATOM     94  CD  GLN F  15     117.236  92.057 127.395  1.00                 C  
ATOM     95  CG  GLN F  15     116.218  93.178 127.469  1.00                 C  
ATOM     96  OE1 GLN F  15     118.177  92.007 128.187  1.00                 O  
ATOM     97  NE2 GLN F  15     117.050  91.152 126.441  1.00                 N  
ATOM     98  N   LEU F  16     112.709  93.293 128.641  1.00                 N  
ATOM     99  CA  LEU F  16     111.485  92.903 127.953  1.00                 C  
ATOM    100  C   LEU F  16     110.476  94.046 127.918  1.00                 C  
ATOM    101  O   LEU F  16     109.808  94.260 126.900  1.00                 O  
ATOM    102  CB  LEU F  16     110.861  91.678 128.624  1.00                 C  
ATOM    103  CG  LEU F  16     111.626  90.361 128.477  1.00                 C  
ATOM    104  CD1 LEU F  16     110.996  89.275 129.336  1.00                 C  
ATOM    105  CD2 LEU F  16     111.670  89.924 127.021  1.00                 C  
ATOM    106  N   ALA F  17     110.380  94.811 129.008  1.00                 N  
ATOM    107  CA  ALA F  17     109.422  95.915 129.064  1.00                 C  
ATOM    108  C   ALA F  17     109.794  97.039 128.102  1.00                 C  
ATOM    109  O   ALA F  17     108.939  97.545 127.363  1.00                 O  
ATOM    110  CB  ALA F  17     109.325  96.462 130.480  1.00                 C  
ATOM    111  N   ILE F  18     111.066  97.445 128.095  1.00                 N  
ATOM    112  CA  ILE F  18     111.506  98.511 127.205  1.00                 C  
ATOM    113  C   ILE F  18     111.485  98.045 125.756  1.00                 C  
ATOM    114  O   ILE F  18     111.163  98.827 124.859  1.00                 O  
ATOM    115  CB  ILE F  18     112.913  99.013 127.578  1.00                 C  
ATOM    116  CD1 ILE F  18     112.302 101.472 127.296  1.00                 C  
ATOM    117  CG1 ILE F  18     113.211 100.338 126.874  1.00                 C  
ATOM    118  CG2 ILE F  18     113.958  97.955 127.261  1.00                 C  
ATOM    119  N   LEU F  19     111.747  96.756 125.507  1.00                 N  
ATOM    120  CA  LEU F  19     111.547  96.176 124.180  1.00                 C  
ATOM    121  C   LEU F  19     110.096  96.321 123.734  1.00                 C  
ATOM    122  O   LEU F  19     109.808  96.806 122.627  1.00                 O  
ATOM    123  CB  LEU F  19     111.956  94.702 124.172  1.00                 C  
ATOM    124  CG  LEU F  19     111.758  93.950 122.855  1.00                 C  
ATOM    125  CD1 LEU F  19     112.596  94.573 121.749  1.00                 C  
ATOM    126  CD2 LEU F  19     112.106  92.478 123.018  1.00                 C  
ATOM    127  N   PHE F  20     109.170  95.952 124.619  1.00                 N  
ATOM    128  CA  PHE F  20     107.757  95.947 124.286  1.00                 C  
ATOM    129  C   PHE F  20     107.209  97.356 124.113  1.00                 C  
ATOM    130  O   PHE F  20     106.244  97.551 123.370  1.00                 O  
ATOM    131  CB  PHE F  20     106.955  95.212 125.362  1.00                 C  
ATOM    132  CG  PHE F  20     107.142  93.722 125.345  1.00                 C  
ATOM    133  CZ  PHE F  20     107.488  90.964 125.307  1.00                 C  
ATOM    134  CD1 PHE F  20     107.205  93.004 126.527  1.00                 C  
ATOM    135  CE1 PHE F  20     107.377  91.633 126.511  1.00                 C  
ATOM    136  CD2 PHE F  20     107.255  93.038 124.148  1.00                 C  
ATOM    137  CE2 PHE F  20     107.427  91.666 124.132  1.00                 C  
ATOM    138  N   ILE F  21     107.807  98.357 124.762  1.00                 N  
ATOM    139  CA  ILE F  21     107.298  99.710 124.579  1.00                 C  
ATOM    140  C   ILE F  21     108.158 100.529 123.640  1.00                 C  
ATOM    141  O   ILE F  21     107.863 101.706 123.424  1.00                 O  
ATOM    142  CB  ILE F  21     107.171 100.452 125.923  1.00                 C  
ATOM    143  CD1 ILE F  21     108.546 101.571 127.755  1.00                 C  
ATOM    144  CG1 ILE F  21     108.550 100.648 126.555  1.00                 C  
ATOM    145  CG2 ILE F  21     106.221  99.712 126.852  1.00                 C  
ATOM    146  N   LEU F  22     109.221  99.954 123.085  1.00                 N  
ATOM    147  CA  LEU F  22     109.891 100.593 121.960  1.00                 C  
ATOM    148  C   LEU F  22     109.367 100.106 120.632  1.00                 C  
ATOM    149  O   LEU F  22     109.413 100.859 119.647  1.00                 O  
ATOM    150  CB  LEU F  22     111.401 100.356 122.030  1.00                 C  
ATOM    151  CG  LEU F  22     112.129 100.975 123.225  1.00                 C  
ATOM    152  CD1 LEU F  22     113.594 100.564 123.233  1.00                 C  
ATOM    153  CD2 LEU F  22     112.005 102.491 123.204  1.00                 C  
ATOM    154  N   LEU F  23     108.881  98.860 120.580  1.00                 N  
ATOM    155  CA  LEU F  23     108.291  98.383 119.335  1.00                 C  
ATOM    156  C   LEU F  23     107.031  99.161 118.979  1.00                 C  
ATOM    157  O   LEU F  23     106.776  99.405 117.798  1.00                 O  
ATOM    158  CB  LEU F  23     107.970  96.890 119.432  1.00                 C  
ATOM    159  CG  LEU F  23     107.386  96.240 118.176  1.00                 C  
ATOM    160  CD1 LEU F  23     108.355  96.359 117.009  1.00                 C  
ATOM    161  CD2 LEU F  23     107.048  94.780 118.434  1.00                 C  
ATOM    162  N   LEU F  24     106.284  99.636 119.976  1.00                 N  
ATOM    163  CA  LEU F  24     105.099 100.427 119.665  1.00                 C  
ATOM    164  C   LEU F  24     105.450 101.861 119.297  1.00                 C  
ATOM    165  O   LEU F  24     104.754 102.464 118.476  1.00                 O  
ATOM    166  CB  LEU F  24     104.128 100.424 120.847  1.00                 C  
ATOM    167  CG  LEU F  24     103.478  99.082 121.187  1.00                 C  
ATOM    168  CD1 LEU F  24     102.653  99.191 122.460  1.00                 C  
ATOM    169  CD2 LEU F  24     102.611  98.596 120.035  1.00                 C  
ATOM    170  N   ILE F  25     106.514 102.422 119.883  1.00                 N  
ATOM    171  CA  ILE F  25     106.985 103.744 119.466  1.00                 C  
ATOM    172  C   ILE F  25     107.450 103.706 118.019  1.00                 C  
ATOM    173  O   ILE F  25     107.114 104.584 117.212  1.00                 O  
ATOM    174  CB  ILE F  25     108.117 104.253 120.378  1.00                 C  
ATOM    175  CD1 ILE F  25     108.661 104.785 122.811  1.00                 C  
ATOM    176  CG1 ILE F  25     107.580 104.552 121.779  1.00                 C  
ATOM    177  CG2 ILE F  25     108.793 105.467 119.759  1.00                 C  
ATOM    178  N   PHE F  26     108.176 102.663 117.647  1.00                 N  
ATOM    179  CA  PHE F  26     108.647 102.637 116.274  1.00                 C  
ATOM    180  C   PHE F  26     107.561 102.193 115.299  1.00                 C  
ATOM    181  O   PHE F  26     107.616 102.588 114.128  1.00                 O  
ATOM    182  CB  PHE F  26     109.860 101.714 116.141  1.00                 C  
ATOM    183  CG  PHE F  26     111.110 102.261 116.769  1.00                 C  
ATOM    184  CZ  PHE F  26     113.423 103.278 117.926  1.00                 C  
ATOM    185  CD1 PHE F  26     111.575 101.757 117.971  1.00                 C  
ATOM    186  CE1 PHE F  26     112.726 102.260 118.549  1.00                 C  
ATOM    187  CD2 PHE F  26     111.820 103.279 116.158  1.00                 C  
ATOM    188  CE2 PHE F  26     112.970 103.783 116.736  1.00                 C  
ATOM    189  N   PHE F  27     106.582 101.395 115.753  1.00                 N  
ATOM    190  CA  PHE F  27     105.354 101.199 114.986  1.00                 C  
ATOM    191  C   PHE F  27     104.661 102.517 114.714  1.00                 C  
ATOM    192  O   PHE F  27     104.267 102.794 113.582  1.00                 O  
ATOM    193  CB  PHE F  27     104.406 100.252 115.725  1.00                 C  
ATOM    194  CG  PHE F  27     104.826  98.811 115.671  1.00                 C  
ATOM    195  CZ  PHE F  27     105.605  96.145 115.566  1.00                 C  
ATOM    196  CD1 PHE F  27     104.731  98.005 116.792  1.00                 C  
ATOM    197  CE1 PHE F  27     105.117  96.679 116.743  1.00                 C  
ATOM    198  CD2 PHE F  27     105.317  98.261 114.500  1.00                 C  
ATOM    199  CE2 PHE F  27     105.704  96.935 114.451  1.00                 C  
ATOM    200  N   CYS F  28     104.523 103.352 115.737  1.00                 N  
ATOM    201  CA  CYS F  28     103.865 104.639 115.603  1.00                 C  
ATOM    202  C   CYS F  28     104.734 105.672 114.904  1.00                 C  
ATOM    203  O   CYS F  28     104.275 106.787 114.648  1.00                 O  
ATOM    204  CB  CYS F  28     103.451 105.175 116.975  1.00                 C  
ATOM    205  SG  CYS F  28     102.197 104.181 117.817  1.00                 S  
ATOM    206  N   GLN F  29     105.979 105.349 114.619  1.00                 N  
ATOM    207  CA  GLN F  29     106.743 106.180 113.702  1.00                 C  
ATOM    208  C   GLN F  29     106.654 105.721 112.260  1.00                 C  
ATOM    209  O   GLN F  29     106.378 106.534 111.369  1.00                 O  
ATOM    210  CB  GLN F  29     108.215 106.223 114.118  1.00                 C  
ATOM    211  CD  GLN F  29     109.928 106.927 115.835  1.00                 C  
ATOM    212  CG  GLN F  29     108.470 106.960 115.422  1.00                 C  
ATOM    213  OE1 GLN F  29     110.771 106.377 115.126  1.00                 O  
ATOM    214  NE2 GLN F  29     110.230 107.516 116.986  1.00                 N  
ATOM    215  N   LYS F  30     106.844 104.428 112.009  1.00                 N  
ATOM    216  CA  LYS F  30     106.790 103.937 110.638  1.00                 C  
ATOM    217  C   LYS F  30     105.365 103.970 110.099  1.00                 C  
ATOM    218  O   LYS F  30     105.161 104.143 108.897  1.00                 O  
ATOM    219  CB  LYS F  30     107.350 102.516 110.555  1.00                 C  
ATOM    220  CD  LYS F  30     108.091 100.595 109.120  1.00                 C  
ATOM    221  CE  LYS F  30     108.143 100.028 107.711  1.00                 C  
ATOM    222  CG  LYS F  30     107.410 101.953 109.145  1.00                 C  
ATOM    223  NZ  LYS F  30     108.806  98.695 107.672  1.00                 N  
ATOM    224  N   LEU F  31     104.369 103.874 110.981  1.00                 N  
ATOM    225  CA  LEU F  31     102.978 103.955 110.557  1.00                 C  
ATOM    226  C   LEU F  31     102.616 105.375 110.150  1.00                 C  
ATOM    227  O   LEU F  31     101.933 105.583 109.143  1.00                 O  
ATOM    228  CB  LEU F  31     102.049 103.473 111.673  1.00                 C  
ATOM    229  CG  LEU F  31     100.553 103.466 111.353  1.00                 C  
ATOM    230  CD1 LEU F  31     100.261 102.570 110.160  1.00                 C  
ATOM    231  CD2 LEU F  31      99.747 103.016 112.562  1.00                 C  
ATOM    232  N   VAL F  32     103.077 106.365 110.917  1.00                 N  
ATOM    233  CA  VAL F  32     102.915 107.765 110.540  1.00                 C  
ATOM    234  C   VAL F  32     103.660 108.052 109.248  1.00                 C  
ATOM    235  O   VAL F  32     103.187 108.822 108.400  1.00                 O  
ATOM    236  CB  VAL F  32     103.400 108.710 111.655  1.00                 C  
ATOM    237  CG1 VAL F  32     103.409 110.150 111.167  1.00                 C  
ATOM    238  CG2 VAL F  32     102.525 108.568 112.892  1.00                 C  
ATOM    239  N   ARG F  33     104.786 107.372 109.033  1.00                 N  
ATOM    240  CA  ARG F  33     105.518 107.543 107.786  1.00                 C  
ATOM    241  C   ARG F  33     104.766 106.953 106.593  1.00                 C  
ATOM    242  O   ARG F  33     104.670 107.592 105.541  1.00                 O  
ATOM    243  CB  ARG F  33     106.904 106.902 107.886  1.00                 C  
ATOM    244  CD  ARG F  33     109.195 106.912 108.910  1.00                 C  
ATOM    245  NE  ARG F  33     110.134 107.613 109.784  1.00                 N  
ATOM    246  CG  ARG F  33     107.860 107.632 108.815  1.00                 C  
ATOM    247  CZ  ARG F  33     111.321 107.135 110.141  1.00                 C  
ATOM    248  NH1 ARG F  33     112.108 107.843 110.939  1.00                 N  
ATOM    249  NH2 ARG F  33     111.719 105.950 109.698  1.00                 N  
ATOM    250  N   ILE F  34     104.214 105.746 106.734  1.00                 N  
ATOM    251  CA  ILE F  34     103.546 105.125 105.595  1.00                 C  
ATOM    252  C   ILE F  34     102.140 105.669 105.393  1.00                 C  
ATOM    253  O   ILE F  34     101.557 105.470 104.320  1.00                 O  
ATOM    254  CB  ILE F  34     103.484 103.593 105.743  1.00                 C  
ATOM    255  CD1 ILE F  34     102.323 101.725 107.032  1.00                 C  
ATOM    256  CG1 ILE F  34     102.607 103.208 106.937  1.00                 C  
ATOM    257  CG2 ILE F  34     104.885 103.012 105.858  1.00                 C  
ATOM    258  N   LEU F  35     101.575 106.365 106.380  1.00                 N  
ATOM    259  CA  LEU F  35     100.371 107.141 106.107  1.00                 C  
ATOM    260  C   LEU F  35     100.656 108.284 105.144  1.00                 C  
ATOM    261  O   LEU F  35      99.761 108.702 104.402  1.00                 O  
ATOM    262  CB  LEU F  35      99.780 107.689 107.408  1.00                 C  
ATOM    263  CG  LEU F  35      99.196 106.657 108.374  1.00                 C  
ATOM    264  CD1 LEU F  35      98.785 107.316 109.682  1.00                 C  
ATOM    265  CD2 LEU F  35      98.009 105.943 107.746  1.00                 C  
ATOM    266  N   GLY F  36     101.899 108.775 105.120  1.00                 N  
ATOM    267  CA  GLY F  36     102.300 109.722 104.096  1.00                 C  
ATOM    268  C   GLY F  36     102.238 109.154 102.691  1.00                 C  
ATOM    269  O   GLY F  36     101.918 109.875 101.745  1.00                 O  
ATOM    270  N   ALA F  37     102.516 107.855 102.536  1.00                 N  
ATOM    271  CA  ALA F  37     102.371 107.211 101.233  1.00                 C  
ATOM    272  C   ALA F  37     100.933 106.795 100.962  1.00                 C  
ATOM    273  O   ALA F  37     100.533 106.677  99.799  1.00                 O  
ATOM    274  CB  ALA F  37     103.283 105.997 101.137  1.00                 C  
ATOM    275  N   ALA F  38     100.155 106.552 102.014  1.00                 N  
ATOM    276  CA  ALA F  38      98.747 106.234 101.818  1.00                 C  
ATOM    277  C   ALA F  38      97.949 107.467 101.412  1.00                 C  
ATOM    278  O   ALA F  38      96.953 107.350 100.689  1.00                 O  
ATOM    279  CB  ALA F  38      98.159 105.628 103.083  1.00                 C  
ATOM    280  N   VAL F  39      98.367 108.645 101.860  1.00                 N  
ATOM    281  CA  VAL F  39      97.661 109.881 101.542  1.00                 C  
ATOM    282  C   VAL F  39      98.266 110.576 100.329  1.00                 C  
ATOM    283  O   VAL F  39      97.570 110.847  99.348  1.00                 O  
ATOM    284  CB  VAL F  39      97.653 110.850 102.739  1.00                 C  
ATOM    285  CG1 VAL F  39      97.039 112.183 102.340  1.00                 C  
ATOM    286  CG2 VAL F  39      96.899 110.242 103.912  1.00                 C  
ATOM    287  N   ASP F  40      99.566 110.873 100.373  1.00                 N  
ATOM    288  CA  ASP F  40     100.232 111.678  99.356  1.00                 C  
ATOM    289  C   ASP F  40     100.974 110.841  98.320  1.00                 C  
ATOM    290  O   ASP F  40     100.943 111.164  97.130  1.00                 O  
ATOM    291  CB  ASP F  40     101.216 112.654 100.005  1.00                 C  
ATOM    292  CG  ASP F  40     100.524 113.698 100.859  1.00                 C  
ATOM    293  OD1 ASP F  40      99.638 114.403 100.333  1.00                 O  
ATOM    294  OD2 ASP F  40     100.868 113.810 102.054  1.00                 O  
ATOM    295  N   GLY F  41     101.643 109.771  98.744  1.00                 N  
ATOM    296  CA  GLY F  41     102.415 108.949  97.830  1.00                 C  
ATOM    297  C   GLY F  41     101.585 108.063  96.922  1.00                 C  
ATOM    298  O   GLY F  41     102.131 107.427  96.014  1.00                 O  
ATOM    299  N   ASP F  42     100.273 108.013  97.186  1.00                 N  
ATOM    300  CA  ASP F  42      99.264 107.332  96.370  1.00                 C  
ATOM    301  C   ASP F  42      99.533 105.827  96.270  1.00                 C  
ATOM    302  O   ASP F  42      99.770 105.276  95.195  1.00                 O  
ATOM    303  CB  ASP F  42      99.210 107.940  94.967  1.00                 C  
ATOM    304  CG  ASP F  42      97.962 107.539  94.206  1.00                 C  
ATOM    305  OD1 ASP F  42      96.947 107.213  94.858  1.00                 O  
ATOM    306  OD2 ASP F  42      97.998 107.549  92.958  1.00                 O  
ATOM    307  N   ILE F  43      99.501 105.172  97.424  1.00                 N  
ATOM    308  CA  ILE F  43      99.600 103.717  97.509  1.00                 C  
ATOM    309  C   ILE F  43      98.425 103.228  98.347  1.00                 C  
ATOM    310  O   ILE F  43      98.204 103.751  99.447  1.00                 O  
ATOM    311  CB  ILE F  43     100.951 103.277  98.103  1.00                 C  
ATOM    312  CD1 ILE F  43     103.470 103.577  97.856  1.00                 C  
ATOM    313  CG1 ILE F  43     102.105 103.785  97.237  1.00                 C  
ATOM    314  CG2 ILE F  43     100.991 101.766  98.273  1.00                 C  
ATOM    315  N   PRO F  44      97.646 102.254  97.866  1.00                 N  
ATOM    316  CA  PRO F  44      96.403 101.889  98.557  1.00                 C  
ATOM    317  C   PRO F  44      96.655 101.182  99.878  1.00                 C  
ATOM    318  O   PRO F  44      97.536 100.328  99.994  1.00                 O  
ATOM    319  CB  PRO F  44      95.689 100.963  97.570  1.00                 C  
ATOM    320  CD  PRO F  44      97.832 101.461  96.626  1.00                 C  
ATOM    321  CG  PRO F  44      96.786 100.387  96.739  1.00                 C  
ATOM    322  N   ALA F  45      95.860 101.556 100.877  1.00                 N  
ATOM    323  CA  ALA F  45      96.061 101.112 102.254  1.00                 C  
ATOM    324  C   ALA F  45      95.282  99.839 102.561  1.00                 C  
ATOM    325  O   ALA F  45      94.565  99.741 103.553  1.00                 O  
ATOM    326  CB  ALA F  45      95.657 102.208 103.229  1.00                 C  
ATOM    327  N   ASN F  46      95.436  98.845 101.695  1.00                 N  
ATOM    328  CA  ASN F  46      94.993  97.490 101.972  1.00                 C  
ATOM    329  C   ASN F  46      96.142  96.662 102.528  1.00                 C  
ATOM    330  O   ASN F  46      96.038  95.436 102.634  1.00                 O  
ATOM    331  CB  ASN F  46      94.412  96.848 100.711  1.00                 C  
ATOM    332  CG  ASN F  46      93.103  97.482 100.283  1.00                 C  
ATOM    333  OD1 ASN F  46      92.233  97.750 101.111  1.00                 O  
ATOM    334  ND2 ASN F  46      92.961  97.725  98.986  1.00                 N  
ATOM    335  N   LEU F  47      97.242  97.324 102.888  1.00                 N  
ATOM    336  CA  LEU F  47      98.486  96.654 103.234  1.00                 C  
ATOM    337  C   LEU F  47      99.207  97.317 104.402  1.00                 C  
ATOM    338  O   LEU F  47     100.419  97.140 104.542  1.00                 O  
ATOM    339  CB  LEU F  47      99.423  96.607 102.026  1.00                 C  
ATOM    340  CG  LEU F  47      99.723  97.945 101.347  1.00                 C  
ATOM    341  CD1 LEU F  47     100.504  98.858 102.281  1.00                 C  
ATOM    342  CD2 LEU F  47     100.490  97.731 100.052  1.00                 C  
ATOM    343  N   VAL F  48      98.499  98.068 105.242  1.00                 N  
ATOM    344  CA  VAL F  48      99.143  98.744 106.364  1.00                 C  
ATOM    345  C   VAL F  48      99.514  97.741 107.449  1.00                 C  
ATOM    346  O   VAL F  48     100.676  97.652 107.870  1.00                 O  
ATOM    347  CB  VAL F  48      98.243  99.849 106.949  1.00                 C  
ATOM    348  CG1 VAL F  48      98.848 100.406 108.228  1.00                 C  
ATOM    349  CG2 VAL F  48      98.029 100.957 105.930  1.00                 C  
ATOM    350  N   LEU F  49      98.523  96.978 107.918  1.00                 N  
ATOM    351  CA  LEU F  49      98.752  95.995 108.970  1.00                 C  
ATOM    352  C   LEU F  49      99.676  94.882 108.497  1.00                 C  
ATOM    353  O   LEU F  49     100.427  94.320 109.301  1.00                 O  
ATOM    354  CB  LEU F  49      97.425  95.403 109.449  1.00                 C  
ATOM    355  CG  LEU F  49      96.489  96.355 110.198  1.00                 C  
ATOM    356  CD1 LEU F  49      95.153  95.684 110.479  1.00                 C  
ATOM    357  CD2 LEU F  49      97.128  96.827 111.495  1.00                 C  
ATOM    358  N   SER F  50      99.656  94.571 107.202  1.00                 N  
ATOM    359  CA  SER F  50     100.601  93.602 106.669  1.00                 C  
ATOM    360  C   SER F  50     101.999  94.193 106.539  1.00                 C  
ATOM    361  O   SER F  50     102.982  93.510 106.847  1.00                 O  
ATOM    362  CB  SER F  50     100.129  93.085 105.309  1.00                 C  
ATOM    363  OG  SER F  50      98.928  92.343 105.434  1.00                 O  
ATOM    364  N   LEU F  51     102.103  95.456 106.118  1.00                 N  
ATOM    365  CA  LEU F  51     103.402  96.087 105.923  1.00                 C  
ATOM    366  C   LEU F  51     104.115  96.337 107.246  1.00                 C  
ATOM    367  O   LEU F  51     105.347  96.445 107.271  1.00                 O  
ATOM    368  CB  LEU F  51     103.248  97.406 105.163  1.00                 C  
ATOM    369  CG  LEU F  51     104.542  98.155 104.837  1.00                 C  
ATOM    370  CD1 LEU F  51     105.454  97.301 103.971  1.00                 C  
ATOM    371  CD2 LEU F  51     104.239  99.476 104.145  1.00                 C  
ATOM    372  N   LEU F  52     103.369  96.456 108.343  1.00                 N  
ATOM    373  CA  LEU F  52     104.006  96.598 109.649  1.00                 C  
ATOM    374  C   LEU F  52     104.765  95.336 110.040  1.00                 C  
ATOM    375  O   LEU F  52     105.966  95.386 110.337  1.00                 O  
ATOM    376  CB  LEU F  52     102.965  96.932 110.719  1.00                 C  
ATOM    377  CG  LEU F  52     102.315  98.313 110.625  1.00                 C  
ATOM    378  CD1 LEU F  52     101.181  98.444 111.631  1.00                 C  
ATOM    379  CD2 LEU F  52     103.346  99.409 110.846  1.00                 C  
ATOM    380  N   GLY F  53     104.065  94.202 110.043  1.00                 N  
ATOM    381  CA  GLY F  53     104.699  92.951 110.416  1.00                 C  
ATOM    382  C   GLY F  53     105.661  92.444 109.365  1.00                 C  
ATOM    383  O   GLY F  53     106.516  91.604 109.654  1.00                 O  
ATOM    384  N   LEU F  54     105.528  92.925 108.132  1.00                 N  
ATOM    385  CA  LEU F  54     106.499  92.633 107.085  1.00                 C  
ATOM    386  C   LEU F  54     107.400  93.857 106.946  1.00                 C  
ATOM    387  O   LEU F  54     107.290  94.658 106.016  1.00                 O  
ATOM    388  CB  LEU F  54     105.787  92.291 105.775  1.00                 C  
ATOM    389  CG  LEU F  54     104.842  91.088 105.811  1.00                 C  
ATOM    390  CD1 LEU F  54     104.134  90.921 104.475  1.00                 C  
ATOM    391  CD2 LEU F  54     105.600  89.819 106.170  1.00                 C  
ATOM    392  N   GLY F  55     108.321  93.989 107.898  1.00                 N  
ATOM    393  CA  GLY F  55     109.183  95.152 107.986  1.00                 C  
ATOM    394  C   GLY F  55     109.488  95.524 109.420  1.00                 C  
ATOM    395  O   GLY F  55     110.254  96.455 109.686  1.00                 O  
ATOM    396  N   VAL F  56     108.869  94.804 110.357  1.00                 N  
ATOM    397  CA  VAL F  56     109.315  94.860 111.752  1.00                 C  
ATOM    398  C   VAL F  56     110.786  94.468 111.972  1.00                 C  
ATOM    399  O   VAL F  56     111.399  95.002 112.907  1.00                 O  
ATOM    400  CB  VAL F  56     108.450  93.964 112.658  1.00                 C  
ATOM    401  CG1 VAL F  56     108.716  92.495 112.365  1.00                 C  
ATOM    402  CG2 VAL F  56     108.713  94.275 114.123  1.00                 C  
ATOM    403  N   PRO F  57     111.450  93.575 111.134  1.00                 N  
ATOM    404  CA  PRO F  57     112.876  93.357 111.443  1.00                 C  
ATOM    405  C   PRO F  57     113.811  94.503 111.087  1.00                 C  
ATOM    406  O   PRO F  57     114.817  94.686 111.779  1.00                 O  
ATOM    407  CB  PRO F  57     113.248  92.121 110.622  1.00                 C  
ATOM    408  CD  PRO F  57     110.907  92.472 110.270  1.00                 C  
ATOM    409  CG  PRO F  57     111.955  91.405 110.417  1.00                 C  
ATOM    410  N   GLU F  58     113.492  95.319 110.078  1.00                 N  
ATOM    411  CA  GLU F  58     114.351  96.464 109.779  1.00                 C  
ATOM    412  C   GLU F  58     114.128  97.529 110.842  1.00                 C  
ATOM    413  O   GLU F  58     114.949  98.433 111.026  1.00                 O  
ATOM    414  CB  GLU F  58     114.057  97.003 108.378  1.00                 C  
ATOM    415  CD  GLU F  58     114.145  96.626 105.882  1.00                 C  
ATOM    416  CG  GLU F  58     114.454  96.060 107.254  1.00                 C  
ATOM    417  OE1 GLU F  58     113.571  97.733 105.811  1.00                 O  
ATOM    418  OE2 GLU F  58     114.478  95.963 104.877  1.00                 O  
ATOM    419  N   MET F  59     112.995  97.422 111.531  1.00                 N  
ATOM    420  CA  MET F  59     112.725  98.246 112.695  1.00                 C  
ATOM    421  C   MET F  59     113.525  97.771 113.898  1.00                 C  
ATOM    422  O   MET F  59     114.168  98.569 114.587  1.00                 O  
ATOM    423  CB  MET F  59     111.230  98.239 113.021  1.00                 C  
ATOM    424  SD  MET F  59     110.732 100.617 111.689  1.00                 S  
ATOM    425  CE  MET F  59     111.844 100.519 110.288  1.00                 C  
ATOM    426  CG  MET F  59     110.358  98.872 111.949  1.00                 C  
ATOM    427  N   ALA F  60     113.517  96.469 114.151  1.00                 N  
ATOM    428  CA  ALA F  60     114.178  95.837 115.289  1.00                 C  
ATOM    429  C   ALA F  60     115.648  95.712 115.119  1.00                 C  
ATOM    430  O   ALA F  60     116.262  95.169 116.043  1.00                 O  
ATOM    431  CB  ALA F  60     113.591  94.457 115.544  1.00                 C  
ATOM    432  N   GLN F  61     116.184  96.112 113.965  1.00                 N  
ATOM    433  CA  GLN F  61     117.618  96.364 113.868  1.00                 C  
ATOM    434  C   GLN F  61     118.074  97.314 114.964  1.00                 C  
ATOM    435  O   GLN F  61     119.017  97.014 115.701  1.00                 O  
ATOM    436  CB  GLN F  61     117.970  96.934 112.492  1.00                 C  
ATOM    437  CD  GLN F  61     118.095  96.560 109.998  1.00                 C  
ATOM    438  CG  GLN F  61     117.840  95.935 111.355  1.00                 C  
ATOM    439  OE1 GLN F  61     119.165  96.387 109.415  1.00                 O  
ATOM    440  NE2 GLN F  61     117.110  97.292 109.490  1.00                 N  
ATOM    441  N   LEU F  62     117.384  98.440 115.118  1.00                 N  
ATOM    442  CA  LEU F  62     117.818  99.492 116.024  1.00                 C  
ATOM    443  C   LEU F  62     117.106  99.463 117.366  1.00                 C  
ATOM    444  O   LEU F  62     117.437 100.274 118.234  1.00                 O  
ATOM    445  CB  LEU F  62     117.614 100.867 115.385  1.00                 C  
ATOM    446  CG  LEU F  62     118.396 101.141 114.099  1.00                 C  
ATOM    447  CD1 LEU F  62     118.036 102.505 113.531  1.00                 C  
ATOM    448  CD2 LEU F  62     119.893 101.051 114.352  1.00                 C  
ATOM    449  N   ILE F  63     116.134  98.572 117.558  1.00                 N  
ATOM    450  CA  ILE F  63     115.486  98.470 118.861  1.00                 C  
ATOM    451  C   ILE F  63     116.433  97.846 119.867  1.00                 C  
ATOM    452  O   ILE F  63     116.732  98.435 120.910  1.00                 O  
ATOM    453  CB  ILE F  63     114.179  97.659 118.780  1.00                 C  
ATOM    454  CD1 ILE F  63     111.927  97.579 117.587  1.00                 C  
ATOM    455  CG1 ILE F  63     113.134  98.414 117.956  1.00                 C  
ATOM    456  CG2 ILE F  63     113.671  97.327 120.174  1.00                 C  
ATOM    457  N   LEU F  64     116.923  96.647 119.545  1.00                 N  
ATOM    458  CA  LEU F  64     117.597  95.794 120.524  1.00                 C  
ATOM    459  C   LEU F  64     118.865  96.360 121.167  1.00                 C  
ATOM    460  O   LEU F  64     119.021  96.160 122.386  1.00                 O  
ATOM    461  CB  LEU F  64     117.973  94.451 119.895  1.00                 C  
ATOM    462  CG  LEU F  64     116.813  93.516 119.549  1.00                 C  
ATOM    463  CD1 LEU F  64     117.311  92.307 118.772  1.00                 C  
ATOM    464  CD2 LEU F  64     116.086  93.072 120.809  1.00                 C  
ATOM    465  N   PRO F  65     119.793  97.046 120.463  1.00                 N  
ATOM    466  CA  PRO F  65     120.897  97.675 121.209  1.00                 C  
ATOM    467  C   PRO F  65     120.439  98.779 122.136  1.00                 C  
ATOM    468  O   PRO F  65     120.880  98.844 123.289  1.00                 O  
ATOM    469  CB  PRO F  65     121.810  98.234 120.117  1.00                 C  
ATOM    470  CD  PRO F  65     119.929  97.241 119.020  1.00                 C  
ATOM    471  CG  PRO F  65     120.928  98.359 118.920  1.00                 C  
ATOM    472  N   LEU F  66     119.527  99.628 121.669  1.00                 N  
ATOM    473  CA  LEU F  66     118.963 100.658 122.525  1.00                 C  
ATOM    474  C   LEU F  66     118.060 100.053 123.584  1.00                 C  
ATOM    475  O   LEU F  66     117.942 100.610 124.680  1.00                 O  
ATOM    476  CB  LEU F  66     118.186 101.680 121.693  1.00                 C  
ATOM    477  CG  LEU F  66     117.582 102.859 122.458  1.00                 C  
ATOM    478  CD1 LEU F  66     118.669 103.656 123.164  1.00                 C  
ATOM    479  CD2 LEU F  66     116.790 103.759 121.522  1.00                 C  
ATOM    480  N   SER F  67     117.466  98.894 123.300  1.00                 N  
ATOM    481  CA  SER F  67     116.680  98.215 124.320  1.00                 C  
ATOM    482  C   SER F  67     117.554  97.725 125.457  1.00                 C  
ATOM    483  O   SER F  67     117.186  97.869 126.625  1.00                 O  
ATOM    484  CB  SER F  67     115.911  97.041 123.711  1.00                 C  
ATOM    485  OG  SER F  67     114.931  97.495 122.793  1.00                 O  
ATOM    486  N   LEU F  68     118.717  97.155 125.146  1.00                 N  
ATOM    487  CA  LEU F  68     119.601  96.743 126.230  1.00                 C  
ATOM    488  C   LEU F  68     120.236  97.939 126.911  1.00                 C  
ATOM    489  O   LEU F  68     120.495  97.891 128.118  1.00                 O  
ATOM    490  CB  LEU F  68     120.689  95.803 125.706  1.00                 C  
ATOM    491  CG  LEU F  68     121.659  95.243 126.748  1.00                 C  
ATOM    492  CD1 LEU F  68     120.912  94.445 127.806  1.00                 C  
ATOM    493  CD2 LEU F  68     122.720  94.377 126.084  1.00                 C  
ATOM    494  N   PHE F  69     120.485  99.006 126.159  1.00                 N  
ATOM    495  CA  PHE F  69     121.050 100.215 126.730  1.00                 C  
ATOM    496  C   PHE F  69     120.120 100.798 127.782  1.00                 C  
ATOM    497  O   PHE F  69     120.531 101.051 128.920  1.00                 O  
ATOM    498  CB  PHE F  69     121.326 101.247 125.635  1.00                 C  
ATOM    499  CG  PHE F  69     121.860 102.552 126.152  1.00                 C  
ATOM    500  CZ  PHE F  69     122.843 104.970 127.108  1.00                 C  
ATOM    501  CD1 PHE F  69     123.194 102.682 126.497  1.00                 C  
ATOM    502  CE1 PHE F  69     123.686 103.883 126.973  1.00                 C  
ATOM    503  CD2 PHE F  69     121.029 103.649 126.293  1.00                 C  
ATOM    504  CE2 PHE F  69     121.521 104.850 126.769  1.00                 C  
ATOM    505  N   LEU F  70     118.832 100.900 127.454  1.00                 N  
ATOM    506  CA  LEU F  70     117.874 101.421 128.420  1.00                 C  
ATOM    507  C   LEU F  70     117.578 100.413 129.523  1.00                 C  
ATOM    508  O   LEU F  70     117.409 100.798 130.681  1.00                 O  
ATOM    509  CB  LEU F  70     116.572 101.819 127.722  1.00                 C  
ATOM    510  CG  LEU F  70     116.647 103.026 126.784  1.00                 C  
ATOM    511  CD1 LEU F  70     115.339 103.203 126.030  1.00                 C  
ATOM    512  CD2 LEU F  70     116.986 104.290 127.560  1.00                 C  
ATOM    513  N   GLY F  71     117.528  99.120 129.198  1.00                 N  
ATOM    514  CA  GLY F  71     117.230  98.119 130.207  1.00                 C  
ATOM    515  C   GLY F  71     118.359  97.869 131.178  1.00                 C  
ATOM    516  O   GLY F  71     118.131  97.276 132.233  1.00                 O  
ATOM    517  N   LEU F  72     119.576  98.277 130.829  1.00                 N  
ATOM    518  CA  LEU F  72     120.652  98.349 131.803  1.00                 C  
ATOM    519  C   LEU F  72     120.636  99.655 132.563  1.00                 C  
ATOM    520  O   LEU F  72     120.833  99.662 133.780  1.00                 O  
ATOM    521  CB  LEU F  72     122.008  98.168 131.118  1.00                 C  
ATOM    522  CG  LEU F  72     122.273  96.798 130.491  1.00                 C  
ATOM    523  CD1 LEU F  72     123.591  96.800 129.731  1.00                 C  
ATOM    524  CD2 LEU F  72     122.280  95.712 131.556  1.00                 C  
ATOM    525  N   LEU F  73     120.404 100.758 131.861  1.00                 N  
ATOM    526  CA  LEU F  73     120.570 102.065 132.468  1.00                 C  
ATOM    527  C   LEU F  73     119.464 102.351 133.473  1.00                 C  
ATOM    528  O   LEU F  73     119.735 102.760 134.605  1.00                 O  
ATOM    529  CB  LEU F  73     120.596 103.155 131.395  1.00                 C  
ATOM    530  CG  LEU F  73     120.753 104.593 131.892  1.00                 C  
ATOM    531  CD1 LEU F  73     122.059 104.760 132.652  1.00                 C  
ATOM    532  CD2 LEU F  73     120.687 105.574 130.732  1.00                 C  
ATOM    533  N   MET F  74     118.216 102.084 133.093  1.00                 N  
ATOM    534  CA  MET F  74     117.084 102.302 133.982  1.00                 C  
ATOM    535  C   MET F  74     117.093 101.321 135.146  1.00                 C  
ATOM    536  O   MET F  74     116.600 101.642 136.231  1.00                 O  
ATOM    537  CB  MET F  74     115.767 102.184 133.212  1.00                 C  
ATOM    538  SD  MET F  74     114.004 103.090 131.276  1.00                 S  
ATOM    539  CE  MET F  74     112.785 103.452 132.537  1.00                 C  
ATOM    540  CG  MET F  74     115.533 103.301 132.208  1.00                 C  
ATOM    541  N   THR F  75     117.677 100.140 134.956  1.00                 N  
ATOM    542  CA  THR F  75     117.741  99.169 136.039  1.00                 C  
ATOM    543  C   THR F  75     118.835  99.518 137.032  1.00                 C  
ATOM    544  O   THR F  75     118.588  99.580 138.241  1.00                 O  
ATOM    545  CB  THR F  75     117.976  97.744 135.506  1.00                 C  
ATOM    546  OG1 THR F  75     116.890  97.365 134.651  1.00                 O  
ATOM    547  CG2 THR F  75     118.059  96.752 136.656  1.00                 C  
ATOM    548  N   LEU F  76     120.049  99.766 136.543  1.00                 N  
ATOM    549  CA  LEU F  76     121.132 100.152 137.434  1.00                 C  
ATOM    550  C   LEU F  76     120.925 101.530 138.047  1.00                 C  
ATOM    551  O   LEU F  76     121.543 101.825 139.072  1.00                 O  
ATOM    552  CB  LEU F  76     122.470 100.126 136.693  1.00                 C  
ATOM    553  CG  LEU F  76     122.970  98.752 136.243  1.00                 C  
ATOM    554  CD1 LEU F  76     124.232  98.886 135.405  1.00                 C  
ATOM    555  CD2 LEU F  76     123.225  97.853 137.443  1.00                 C  
ATOM    556  N   GLY F  77     120.048 102.359 137.478  1.00                 N  
ATOM    557  CA  GLY F  77     119.627 103.557 138.182  1.00                 C  
ATOM    558  C   GLY F  77     118.920 103.240 139.485  1.00                 C  
ATOM    559  O   GLY F  77     119.220 103.828 140.526  1.00                 O  
ATOM    560  N   LYS F  78     117.999 102.274 139.455  1.00                 N  
ATOM    561  CA  LYS F  78     117.318 101.878 140.682  1.00                 C  
ATOM    562  C   LYS F  78     118.265 101.129 141.603  1.00                 C  
ATOM    563  O   LYS F  78     118.260 101.344 142.824  1.00                 O  
ATOM    564  CB  LYS F  78     116.095 101.016 140.362  1.00                 C  
ATOM    565  CD  LYS F  78     113.781 100.858 139.404  1.00                 C  
ATOM    566  CE  LYS F  78     112.640 101.618 138.748  1.00                 C  
ATOM    567  CG  LYS F  78     114.955 101.775 139.704  1.00                 C  
ATOM    568  NZ  LYS F  78     111.499 100.723 138.409  1.00                 N  
ATOM    569  N   LEU F  79     119.127 100.294 141.020  1.00                 N  
ATOM    570  CA  LEU F  79     120.130  99.560 141.780  1.00                 C  
ATOM    571  C   LEU F  79     121.164 100.468 142.429  1.00                 C  
ATOM    572  O   LEU F  79     121.819 100.050 143.383  1.00                 O  
ATOM    573  CB  LEU F  79     120.846  98.547 140.884  1.00                 C  
ATOM    574  CG  LEU F  79     119.998  97.384 140.364  1.00                 C  
ATOM    575  CD1 LEU F  79     120.793  96.536 139.383  1.00                 C  
ATOM    576  CD2 LEU F  79     119.496  96.528 141.517  1.00                 C  
ATOM    577  N   TYR F  80     121.353 101.681 141.927  1.00                 N  
ATOM    578  CA  TYR F  80     122.279 102.588 142.575  1.00                 C  
ATOM    579  C   TYR F  80     121.583 103.546 143.524  1.00                 C  
ATOM    580  O   TYR F  80     122.153 103.882 144.563  1.00                 O  
ATOM    581  CB  TYR F  80     123.064 103.387 141.533  1.00                 C  
ATOM    582  CG  TYR F  80     124.075 104.342 142.127  1.00                 C  
ATOM    583  OH  TYR F  80     126.865 106.955 143.764  1.00                 O  
ATOM    584  CZ  TYR F  80     125.940 106.092 143.222  1.00                 C  
ATOM    585  CD1 TYR F  80     125.294 103.880 142.606  1.00                 C  
ATOM    586  CE1 TYR F  80     126.224 104.745 143.151  1.00                 C  
ATOM    587  CD2 TYR F  80     123.807 105.702 142.207  1.00                 C  
ATOM    588  CE2 TYR F  80     124.724 106.582 142.748  1.00                 C  
ATOM    589  N   THR F  81     120.365 103.995 143.202  1.00                 N  
ATOM    590  CA  THR F  81     119.639 104.901 144.082  1.00                 C  
ATOM    591  C   THR F  81     118.980 104.202 145.251  1.00                 C  
ATOM    592  O   THR F  81     118.451 104.879 146.136  1.00                 O  
ATOM    593  CB  THR F  81     118.554 105.682 143.317  1.00                 C  
ATOM    594  OG1 THR F  81     117.609 104.765 142.753  1.00                 O  
ATOM    595  CG2 THR F  81     119.176 106.494 142.191  1.00                 C  
ATOM    596  N   GLU F  82     118.978 102.881 145.284  1.00                 N  
ATOM    597  CA  GLU F  82     118.645 102.198 146.522  1.00                 C  
ATOM    598  C   GLU F  82     119.893 101.991 147.385  1.00                 C  
ATOM    599  O   GLU F  82     119.802 101.406 148.470  1.00                 O  
ATOM    600  CB  GLU F  82     117.977 100.853 146.229  1.00                 C  
ATOM    601  CD  GLU F  82     115.593 101.686 146.297  1.00                 C  
ATOM    602  CG  GLU F  82     116.654 100.966 145.489  1.00                 C  
ATOM    603  OE1 GLU F  82     115.584 101.531 147.537  1.00                 O  
ATOM    604  OE2 GLU F  82     114.770 102.404 145.692  1.00                 O  
ATOM    605  N   SER F  83     121.039 102.529 146.941  1.00                 N  
ATOM    606  CA  SER F  83     122.362 102.365 147.554  1.00                 C  
ATOM    607  C   SER F  83     122.707 100.890 147.715  1.00                 C  
ATOM    608  O   SER F  83     122.905 100.383 148.815  1.00                 O  
ATOM    609  CB  SER F  83     122.415 103.071 148.910  1.00                 C  
ATOM    610  OG  SER F  83     122.199 104.464 148.769  1.00                 O  
ATOM    611  N   GLU F  84     122.766 100.224 146.603  1.00                 N  
ATOM    612  CA  GLU F  84     122.820  98.774 146.556  1.00                 C  
ATOM    613  C   GLU F  84     123.922  98.263 145.644  1.00                 C  
ATOM    614  O   GLU F  84     124.543  97.237 145.934  1.00                 O  
ATOM    615  CB  GLU F  84     121.477  98.202 146.097  1.00                 C  
ATOM    616  CD  GLU F  84     119.011  97.907 146.559  1.00                 C  
ATOM    617  CG  GLU F  84     120.326  98.479 147.051  1.00                 C  
ATOM    618  OE1 GLU F  84     118.989  97.343 145.445  1.00                 O  
ATOM    619  OE2 GLU F  84     118.004  98.022 147.288  1.00                 O  
ATOM    620  N   ILE F  85     124.222  98.991 144.572  1.00                 N  
ATOM    621  CA  ILE F  85     125.500  98.806 143.903  1.00                 C  
ATOM    622  C   ILE F  85     126.630  99.177 144.848  1.00                 C  
ATOM    623  O   ILE F  85     127.650  98.486 144.923  1.00                 O  
ATOM    624  CB  ILE F  85     125.583  99.633 142.606  1.00                 C  
ATOM    625  CD1 ILE F  85     124.420  99.992 140.367  1.00                 C  
ATOM    626  CG1 ILE F  85     124.612  99.082 141.560  1.00                 C  
ATOM    627  CG2 ILE F  85     127.013  99.669 142.089  1.00                 C  
ATOM    628  N   THR F  86     126.435 100.220 145.641  1.00                 N  
ATOM    629  CA  THR F  86     127.425 100.575 146.638  1.00                 C  
ATOM    630  C   THR F  86     127.278  99.786 147.940  1.00                 C  
ATOM    631  O   THR F  86     127.902 100.154 148.940  1.00                 O  
ATOM    632  CB  THR F  86     127.372 102.076 146.976  1.00                 C  
ATOM    633  OG1 THR F  86     126.074 102.410 147.482  1.00                 O  
ATOM    634  CG2 THR F  86     127.640 102.912 145.734  1.00                 C  
ATOM    635  N   VAL F  87     126.492  98.711 147.966  1.00                 N  
ATOM    636  CA  VAL F  87     126.656  97.693 148.995  1.00                 C  
ATOM    637  C   VAL F  87     127.199  96.399 148.408  1.00                 C  
ATOM    638  O   VAL F  87     127.782  95.596 149.152  1.00                 O  
ATOM    639  CB  VAL F  87     125.331  97.414 149.729  1.00                 C  
ATOM    640  CG1 VAL F  87     124.829  98.674 150.419  1.00                 C  
ATOM    641  CG2 VAL F  87     124.287  96.881 148.761  1.00                 C  
ATOM    642  N   MET F  88     127.060  96.178 147.100  1.00                 N  
ATOM    643  CA  MET F  88     127.912  95.182 146.464  1.00                 C  
ATOM    644  C   MET F  88     129.365  95.623 146.507  1.00                 C  
ATOM    645  O   MET F  88     130.263  94.797 146.683  1.00                 O  
ATOM    646  CB  MET F  88     127.469  94.941 145.020  1.00                 C  
ATOM    647  SD  MET F  88     125.585  94.083 143.178  1.00                 S  
ATOM    648  CE  MET F  88     126.726  92.838 142.583  1.00                 C  
ATOM    649  CG  MET F  88     126.122  94.247 144.891  1.00                 C  
ATOM    650  N   HIS F  89     129.614  96.924 146.372  1.00                 N  
ATOM    651  CA  HIS F  89     130.954  97.439 146.613  1.00                 C  
ATOM    652  C   HIS F  89     131.327  97.383 148.086  1.00                 C  
ATOM    653  O   HIS F  89     132.509  97.293 148.417  1.00                 O  
ATOM    654  CB  HIS F  89     131.074  98.878 146.106  1.00                 C  
ATOM    655  CG  HIS F  89     131.050  98.996 144.614  1.00                 C  
ATOM    656  ND1 HIS F  89     130.892 100.202 143.966  1.00                 N  
ATOM    657  CE1 HIS F  89     130.911  99.991 142.638  1.00                 C  
ATOM    658  CD2 HIS F  89     131.162  98.070 143.497  1.00                 C  
ATOM    659  NE2 HIS F  89     131.073  98.714 142.349  1.00                 N  
ATOM    660  N   ALA F  90     130.351  97.449 148.984  1.00                 N  
ATOM    661  CA  ALA F  90     130.685  97.327 150.395  1.00                 C  
ATOM    662  C   ALA F  90     130.971  95.891 150.788  1.00                 C  
ATOM    663  O   ALA F  90     131.584  95.658 151.832  1.00                 O  
ATOM    664  CB  ALA F  90     129.559  97.879 151.256  1.00                 C  
ATOM    665  N   CYS F  91     130.532  94.929 149.991  1.00                 N  
ATOM    666  CA  CYS F  91     131.037  93.578 150.114  1.00                 C  
ATOM    667  C   CYS F  91     132.178  93.402 149.117  1.00                 C  
ATOM    668  O   CYS F  91     132.584  94.342 148.433  1.00                 O  
ATOM    669  CB  CYS F  91     129.917  92.563 149.874  1.00                 C  
ATOM    670  SG  CYS F  91     128.573  92.635 151.080  1.00                 S  
ATOM    671  N   GLY F  92     132.701  92.190 149.019  1.00                 N  
ATOM    672  CA  GLY F  92     133.884  91.990 148.210  1.00                 C  
ATOM    673  C   GLY F  92     133.675  91.956 146.718  1.00                 C  
ATOM    674  O   GLY F  92     134.640  91.754 145.977  1.00                 O  
ATOM    675  N   LEU F  93     132.445  92.142 146.252  1.00                 N  
ATOM    676  CA  LEU F  93     132.158  92.167 144.829  1.00                 C  
ATOM    677  C   LEU F  93     132.714  93.445 144.215  1.00                 C  
ATOM    678  O   LEU F  93     132.901  94.454 144.889  1.00                 O  
ATOM    679  CB  LEU F  93     130.652  92.056 144.584  1.00                 C  
ATOM    680  CG  LEU F  93     129.984  90.759 145.045  1.00                 C  
ATOM    681  CD1 LEU F  93     128.476  90.834 144.854  1.00                 C  
ATOM    682  CD2 LEU F  93     130.554  89.565 144.295  1.00                 C  
ATOM    683  N   SER F  94     132.969  93.402 142.923  1.00                 N  
ATOM    684  CA  SER F  94     133.687  94.476 142.261  1.00                 C  
ATOM    685  C   SER F  94     132.757  95.131 141.250  1.00                 C  
ATOM    686  O   SER F  94     131.549  94.917 141.265  1.00                 O  
ATOM    687  CB  SER F  94     134.953  93.940 141.590  1.00                 C  
ATOM    688  OG  SER F  94     134.634  93.086 140.505  1.00                 O  
ATOM    689  N   LYS F  95     133.314  95.983 140.398  1.00                 N  
ATOM    690  CA  LYS F  95     132.540  96.425 139.250  1.00                 C  
ATOM    691  C   LYS F  95     132.487  95.340 138.187  1.00                 C  
ATOM    692  O   LYS F  95     131.560  95.310 137.363  1.00                 O  
ATOM    693  CB  LYS F  95     133.132  97.710 138.667  1.00                 C  
ATOM    694  CD  LYS F  95     133.593 100.163 138.930  1.00                 C  
ATOM    695  CE  LYS F  95     133.450 101.377 139.833  1.00                 C  
ATOM    696  CG  LYS F  95     132.995  98.923 139.573  1.00                 C  
ATOM    697  NZ  LYS F  95     134.057 102.595 139.228  1.00                 N  
ATOM    698  N   ALA F  96     133.428  94.403 138.254  1.00                 N  
ATOM    699  CA  ALA F  96     133.532  93.360 137.252  1.00                 C  
ATOM    700  C   ALA F  96     132.377  92.375 137.315  1.00                 C  
ATOM    701  O   ALA F  96     132.075  91.742 136.307  1.00                 O  
ATOM    702  CB  ALA F  96     134.845  92.608 137.404  1.00                 C  
ATOM    703  N   VAL F  97     131.706  92.236 138.460  1.00                 N  
ATOM    704  CA  VAL F  97     130.624  91.257 138.538  1.00                 C  
ATOM    705  C   VAL F  97     129.406  91.733 137.749  1.00                 C  
ATOM    706  O   VAL F  97     128.806  90.966 136.979  1.00                 O  
ATOM    707  CB  VAL F  97     130.226  90.971 139.998  1.00                 C  
ATOM    708  CG1 VAL F  97     128.987  90.089 140.049  1.00                 C  
ATOM    709  CG2 VAL F  97     131.379  90.320 140.746  1.00                 C  
ATOM    710  N   LEU F  98     129.078  93.022 137.836  1.00                 N  
ATOM    711  CA  LEU F  98     127.994  93.520 137.005  1.00                 C  
ATOM    712  C   LEU F  98     128.465  93.732 135.578  1.00                 C  
ATOM    713  O   LEU F  98     127.646  93.744 134.653  1.00                 O  
ATOM    714  CB  LEU F  98     127.435  94.824 137.578  1.00                 C  
ATOM    715  CG  LEU F  98     126.744  94.724 138.940  1.00                 C  
ATOM    716  CD1 LEU F  98     126.352  96.104 139.446  1.00                 C  
ATOM    717  CD2 LEU F  98     125.521  93.824 138.858  1.00                 C  
ATOM    718  N   VAL F  99     129.780  93.834 135.366  1.00                 N  
ATOM    719  CA  VAL F  99     130.280  93.778 133.995  1.00                 C  
ATOM    720  C   VAL F  99     130.047  92.395 133.391  1.00                 C  
ATOM    721  O   VAL F  99     129.595  92.285 132.246  1.00                 O  
ATOM    722  CB  VAL F  99     131.776  94.138 133.925  1.00                 C  
ATOM    723  CG1 VAL F  99     132.315  93.902 132.522  1.00                 C  
ATOM    724  CG2 VAL F  99     131.997  95.582 134.348  1.00                 C  
ATOM    725  N   LYS F 100     130.305  91.330 134.162  1.00                 N  
ATOM    726  CA  LYS F 100     130.019  89.962 133.721  1.00                 C  
ATOM    727  C   LYS F 100     128.543  89.782 133.397  1.00                 C  
ATOM    728  O   LYS F 100     128.192  89.201 132.362  1.00                 O  
ATOM    729  CB  LYS F 100     130.446  88.954 134.790  1.00                 C  
ATOM    730  CD  LYS F 100     130.741  86.556 135.470  1.00                 C  
ATOM    731  CE  LYS F 100     130.632  85.106 135.026  1.00                 C  
ATOM    732  CG  LYS F 100     130.229  87.502 134.396  1.00                 C  
ATOM    733  NZ  LYS F 100     129.216  84.688 134.839  1.00                 N  
ATOM    734  N   ALA F 101     127.674  90.305 134.265  1.00                 N  
ATOM    735  CA  ALA F 101     126.234  90.227 134.031  1.00                 C  
ATOM    736  C   ALA F 101     125.826  90.971 132.764  1.00                 C  
ATOM    737  O   ALA F 101     125.099  90.420 131.924  1.00                 O  
ATOM    738  CB  ALA F 101     125.472  90.785 135.223  1.00                 C  
ATOM    739  N   ALA F 102     126.316  92.203 132.593  1.00                 N  
ATOM    740  CA  ALA F 102     125.977  93.002 131.421  1.00                 C  
ATOM    741  C   ALA F 102     126.476  92.358 130.137  1.00                 C  
ATOM    742  O   ALA F 102     125.804  92.416 129.102  1.00                 O  
ATOM    743  CB  ALA F 102     126.551  94.404 131.551  1.00                 C  
ATOM    744  N   MET F 103     127.628  91.696 130.187  1.00                 N  
ATOM    745  CA  MET F 103     128.101  91.046 128.975  1.00                 C  
ATOM    746  C   MET F 103     127.355  89.744 128.696  1.00                 C  
ATOM    747  O   MET F 103     127.263  89.339 127.533  1.00                 O  
ATOM    748  CB  MET F 103     129.603  90.767 129.067  1.00                 C  
ATOM    749  SD  MET F 103     132.221  91.651 129.264  1.00                 S  
ATOM    750  CE  MET F 103     132.596  90.922 127.672  1.00                 C  
ATOM    751  CG  MET F 103     130.467  92.018 129.068  1.00                 C  
ATOM    752  N   ILE F 104     126.796  89.093 129.723  1.00                 N  
ATOM    753  CA  ILE F 104     125.865  87.989 129.472  1.00                 C  
ATOM    754  C   ILE F 104     124.622  88.491 128.745  1.00                 C  
ATOM    755  O   ILE F 104     124.135  87.857 127.790  1.00                 O  
ATOM    756  CB  ILE F 104     125.465  87.280 130.779  1.00                 C  
ATOM    757  CD1 ILE F 104     126.442  86.049 132.786  1.00                 C  
ATOM    758  CG1 ILE F 104     126.663  86.536 131.371  1.00                 C  
ATOM    759  CG2 ILE F 104     124.283  86.353 130.542  1.00                 C  
ATOM    760  N   LEU F 105     124.113  89.656 129.163  1.00                 N  
ATOM    761  CA  LEU F 105     123.015  90.294 128.432  1.00                 C  
ATOM    762  C   LEU F 105     123.411  90.624 127.000  1.00                 C  
ATOM    763  O   LEU F 105     122.595  90.496 126.077  1.00                 O  
ATOM    764  CB  LEU F 105     122.561  91.566 129.150  1.00                 C  
ATOM    765  CG  LEU F 105     121.850  91.371 130.491  1.00                 C  
ATOM    766  CD1 LEU F 105     121.618  92.709 131.177  1.00                 C  
ATOM    767  CD2 LEU F 105     120.530  90.640 130.298  1.00                 C  
ATOM    768  N   ALA F 106     124.656  91.062 126.812  1.00                 N  
ATOM    769  CA  ALA F 106     125.158  91.385 125.484  1.00                 C  
ATOM    770  C   ALA F 106     125.211  90.152 124.596  1.00                 C  
ATOM    771  O   ALA F 106     124.880  90.230 123.411  1.00                 O  
ATOM    772  CB  ALA F 106     126.538  92.017 125.578  1.00                 C  
ATOM    773  N   VAL F 107     125.600  89.007 125.164  1.00                 N  
ATOM    774  CA  VAL F 107     125.586  87.739 124.432  1.00                 C  
ATOM    775  C   VAL F 107     124.169  87.386 123.997  1.00                 C  
ATOM    776  O   VAL F 107     123.930  87.049 122.831  1.00                 O  
ATOM    777  CB  VAL F 107     126.180  86.595 125.274  1.00                 C  
ATOM    778  CG1 VAL F 107     125.959  85.256 124.586  1.00                 C  
ATOM    779  CG2 VAL F 107     127.661  86.831 125.524  1.00                 C  
ATOM    780  N   PHE F 108     123.210  87.502 124.918  1.00                 N  
ATOM    781  CA  PHE F 108     121.822  87.147 124.618  1.00                 C  
ATOM    782  C   PHE F 108     121.230  88.041 123.529  1.00                 C  
ATOM    783  O   PHE F 108     120.692  87.556 122.519  1.00                 O  
ATOM    784  CB  PHE F 108     120.962  87.233 125.880  1.00                 C  
ATOM    785  CG  PHE F 108     119.508  86.938 125.645  1.00                 C  
ATOM    786  CZ  PHE F 108     116.817  86.399 125.209  1.00                 C  
ATOM    787  CD1 PHE F 108     119.062  85.633 125.529  1.00                 C  
ATOM    788  CE1 PHE F 108     117.724  85.362 125.312  1.00                 C  
ATOM    789  CD2 PHE F 108     118.587  87.965 125.540  1.00                 C  
ATOM    790  CE2 PHE F 108     117.249  87.694 125.323  1.00                 C  
ATOM    791  N   THR F 109     121.365  89.352 123.690  1.00                 N  
ATOM    792  CA  THR F 109     120.778  90.267 122.721  1.00                 C  
ATOM    793  C   THR F 109     121.562  90.268 121.407  1.00                 C  
ATOM    794  O   THR F 109     120.985  90.512 120.341  1.00                 O  
ATOM    795  CB  THR F 109     120.709  91.704 123.271  1.00                 C  
ATOM    796  OG1 THR F 109     122.031  92.164 123.581  1.00                 O  
ATOM    797  CG2 THR F 109     119.869  91.750 124.538  1.00                 C  
ATOM    798  N   ALA F 110     122.848  89.913 121.441  1.00                 N  
ATOM    799  CA  ALA F 110     123.592  89.787 120.198  1.00                 C  
ATOM    800  C   ALA F 110     123.179  88.545 119.426  1.00                 C  
ATOM    801  O   ALA F 110     123.169  88.568 118.191  1.00                 O  
ATOM    802  CB  ALA F 110     125.087  89.752 120.476  1.00                 C  
ATOM    803  N   ILE F 111     122.822  87.466 120.132  1.00                 N  
ATOM    804  CA  ILE F 111     122.202  86.311 119.484  1.00                 C  
ATOM    805  C   ILE F 111     120.886  86.711 118.836  1.00                 C  
ATOM    806  O   ILE F 111     120.576  86.286 117.716  1.00                 O  
ATOM    807  CB  ILE F 111     121.977  85.158 120.480  1.00                 C  
ATOM    808  CD1 ILE F 111     123.209  83.632 122.108  1.00                 C  
ATOM    809  CG1 ILE F 111     123.317  84.571 120.927  1.00                 C  
ATOM    810  CG2 ILE F 111     121.068  84.100 119.874  1.00                 C  
ATOM    811  N   VAL F 112     120.118  87.574 119.510  1.00                 N  
ATOM    812  CA  VAL F 112     118.851  88.052 118.947  1.00                 C  
ATOM    813  C   VAL F 112     119.084  88.853 117.670  1.00                 C  
ATOM    814  O   VAL F 112     118.465  88.592 116.629  1.00                 O  
ATOM    815  CB  VAL F 112     118.069  88.906 119.962  1.00                 C  
ATOM    816  CG1 VAL F 112     116.873  89.567 119.293  1.00                 C  
ATOM    817  CG2 VAL F 112     117.622  88.057 121.142  1.00                 C  
ATOM    818  N   ALA F 113     119.994  89.823 117.724  1.00                 N  
ATOM    819  CA  ALA F 113     120.273  90.649 116.554  1.00                 C  
ATOM    820  C   ALA F 113     120.968  89.873 115.442  1.00                 C  
ATOM    821  O   ALA F 113     120.896  90.282 114.279  1.00                 O  
ATOM    822  CB  ALA F 113     121.127  91.847 116.942  1.00                 C  
ATOM    823  N   ALA F 114     121.624  88.760 115.766  1.00                 N  
ATOM    824  CA  ALA F 114     122.208  87.917 114.734  1.00                 C  
ATOM    825  C   ALA F 114     121.150  87.069 114.045  1.00                 C  
ATOM    826  O   ALA F 114     121.108  87.004 112.811  1.00                 O  
ATOM    827  CB  ALA F 114     123.286  87.022 115.327  1.00                 C  
ATOM    828  N   VAL F 115     120.273  86.423 114.822  1.00                 N  
ATOM    829  CA  VAL F 115     119.258  85.573 114.208  1.00                 C  
ATOM    830  C   VAL F 115     118.205  86.397 113.494  1.00                 C  
ATOM    831  O   VAL F 115     117.492  85.857 112.639  1.00                 O  
ATOM    832  CB  VAL F 115     118.582  84.660 115.248  1.00                 C  
ATOM    833  CG1 VAL F 115     119.607  83.740 115.895  1.00                 C  
ATOM    834  CG2 VAL F 115     117.866  85.491 116.301  1.00                 C  
ATOM    835  N   ASN F 116     118.114  87.693 113.814  1.00                 N  
ATOM    836  CA  ASN F 116     117.399  88.677 113.015  1.00                 C  
ATOM    837  C   ASN F 116     117.822  88.599 111.553  1.00                 C  
ATOM    838  O   ASN F 116     117.043  88.154 110.706  1.00                 O  
ATOM    839  CB  ASN F 116     117.624  90.085 113.571  1.00                 C  
ATOM    840  CG  ASN F 116     116.878  90.325 114.869  1.00                 C  
ATOM    841  OD1 ASN F 116     115.927  89.612 115.190  1.00                 O  
ATOM    842  ND2 ASN F 116     117.309  91.332 115.620  1.00                 N  
ATOM    843  N   VAL F 117     119.085  88.919 111.256  1.00                 N  
ATOM    844  CA  VAL F 117     119.537  88.879 109.866  1.00                 C  
ATOM    845  C   VAL F 117     119.839  87.468 109.385  1.00                 C  
ATOM    846  O   VAL F 117     120.189  87.288 108.212  1.00                 O  
ATOM    847  CB  VAL F 117     120.786  89.755 109.653  1.00                 C  
ATOM    848  CG1 VAL F 117     120.491  91.201 110.020  1.00                 C  
ATOM    849  CG2 VAL F 117     121.955  89.222 110.468  1.00                 C  
ATOM    850  N   MET F 118     119.740  86.462 110.255  1.00                 N  
ATOM    851  CA  MET F 118     119.845  85.081 109.803  1.00                 C  
ATOM    852  C   MET F 118     118.536  84.548 109.234  1.00                 C  
ATOM    853  O   MET F 118     118.534  83.979 108.139  1.00                 O  
ATOM    854  CB  MET F 118     120.302  84.176 110.948  1.00                 C  
ATOM    855  SD  MET F 118     122.192  83.426 112.831  1.00                 S  
ATOM    856  CE  MET F 118     122.246  81.785 112.115  1.00                 C  
ATOM    857  CG  MET F 118     121.737  84.411 111.391  1.00                 C  
ATOM    858  N   TRP F 119     117.414  84.702 109.944  1.00                 N  
ATOM    859  CA  TRP F 119     116.180  84.081 109.485  1.00                 C  
ATOM    860  C   TRP F 119     114.991  85.013 109.292  1.00                 C  
ATOM    861  O   TRP F 119     113.959  84.547 108.795  1.00                 O  
ATOM    862  CB  TRP F 119     115.742  82.979 110.452  1.00                 C  
ATOM    863  CG  TRP F 119     116.709  81.838 110.539  1.00                 C  
ATOM    864  CD1 TRP F 119     117.619  81.608 111.530  1.00                 C  
ATOM    865  NE1 TRP F 119     118.330  80.463 111.264  1.00                 N  
ATOM    866  CD2 TRP F 119     116.863  80.770 109.596  1.00                 C  
ATOM    867  CE2 TRP F 119     117.882  79.931 110.080  1.00                 C  
ATOM    868  CH2 TRP F 119     117.663  78.488 108.224  1.00                 C  
ATOM    869  CZ2 TRP F 119     118.292  78.785 109.401  1.00                 C  
ATOM    870  CE3 TRP F 119     116.237  80.443 108.389  1.00                 C  
ATOM    871  CZ3 TRP F 119     116.646  79.305 107.719  1.00                 C  
ATOM    872  N   ALA F 120     115.070  86.292 109.667  1.00                 N  
ATOM    873  CA  ALA F 120     113.921  87.170 109.470  1.00                 C  
ATOM    874  C   ALA F 120     114.266  88.532 108.901  1.00                 C  
ATOM    875  O   ALA F 120     113.355  89.218 108.429  1.00                 O  
ATOM    876  CB  ALA F 120     113.178  87.373 110.781  1.00                 C  
ATOM    877  N   GLY F 121     115.525  88.955 108.914  1.00                 N  
ATOM    878  CA  GLY F 121     115.917  90.221 108.339  1.00                 C  
ATOM    879  C   GLY F 121     115.775  90.269 106.830  1.00                 C  
ATOM    880  O   GLY F 121     114.911  90.972 106.293  1.00                 O  
ATOM    881  N   PRO F 122     116.613  89.511 106.111  1.00                 N  
ATOM    882  CA  PRO F 122     116.472  89.460 104.648  1.00                 C  
ATOM    883  C   PRO F 122     115.222  88.749 104.179  1.00                 C  
ATOM    884  O   PRO F 122     114.766  89.044 103.073  1.00                 O  
ATOM    885  CB  PRO F 122     117.719  88.706 104.182  1.00                 C  
ATOM    886  CD  PRO F 122     117.792  88.763 106.574  1.00                 C  
ATOM    887  CG  PRO F 122     118.153  87.927 105.378  1.00                 C  
ATOM    888  N   TRP F 123     114.661  87.836 104.978  1.00                 N  
ATOM    889  CA  TRP F 123     113.385  87.202 104.650  1.00                 C  
ATOM    890  C   TRP F 123     112.275  88.236 104.522  1.00                 C  
ATOM    891  O   TRP F 123     111.587  88.315 103.491  1.00                 O  
ATOM    892  CB  TRP F 123     113.015  86.163 105.710  1.00                 C  
ATOM    893  CG  TRP F 123     111.716  85.467 105.440  1.00                 C  
ATOM    894  CD1 TRP F 123     111.529  84.345 104.686  1.00                 C  
ATOM    895  NE1 TRP F 123     110.198  84.002 104.668  1.00                 N  
ATOM    896  CD2 TRP F 123     110.422  85.848 105.923  1.00                 C  
ATOM    897  CE2 TRP F 123     109.499  84.911 105.422  1.00                 C  
ATOM    898  CH2 TRP F 123     107.705  86.012 106.492  1.00                 C  
ATOM    899  CZ2 TRP F 123     108.135  84.984 105.701  1.00                 C  
ATOM    900  CE3 TRP F 123     109.954  86.889 106.730  1.00                 C  
ATOM    901  CZ3 TRP F 123     108.601  86.957 107.004  1.00                 C  
ATOM    902  N   SER F 124     112.115  89.067 105.551  1.00                 N  
ATOM    903  CA  SER F 124     111.166  90.165 105.469  1.00                 C  
ATOM    904  C   SER F 124     111.599  91.205 104.452  1.00                 C  
ATOM    905  O   SER F 124     110.745  91.883 103.883  1.00                 O  
ATOM    906  CB  SER F 124     110.988  90.823 106.839  1.00                 C  
ATOM    907  OG  SER F 124     112.185  91.453 107.261  1.00                 O  
ATOM    908  N   SER F 125     112.903  91.334 104.186  1.00                 N  
ATOM    909  CA  SER F 125     113.345  92.330 103.213  1.00                 C  
ATOM    910  C   SER F 125     112.963  91.940 101.792  1.00                 C  
ATOM    911  O   SER F 125     112.598  92.802 100.988  1.00                 O  
ATOM    912  CB  SER F 125     114.859  92.532 103.303  1.00                 C  
ATOM    913  OG  SER F 125     115.223  93.108 104.546  1.00                 O  
ATOM    914  N   ARG F 126     113.022  90.651 101.461  1.00                 N  
ATOM    915  CA  ARG F 126     112.661  90.199 100.122  1.00                 C  
ATOM    916  C   ARG F 126     111.217  89.723 100.030  1.00                 C  
ATOM    917  O   ARG F 126     110.786  89.301  98.953  1.00                 O  
ATOM    918  CB  ARG F 126     113.592  89.073  99.668  1.00                 C  
ATOM    919  CD  ARG F 126     115.911  88.327  99.064  1.00                 C  
ATOM    920  NE  ARG F 126     115.549  87.863  97.726  1.00                 N  
ATOM    921  CG  ARG F 126     115.045  89.491  99.516  1.00                 C  
ATOM    922  CZ  ARG F 126     115.931  86.700  97.210  1.00                 C  
ATOM    923  NH1 ARG F 126     115.553  86.362  95.985  1.00                 N  
ATOM    924  NH2 ARG F 126     116.691  85.877  97.920  1.00                 N  
ATOM    925  N   HIS F 127     110.463  89.770 101.126  1.00                 N  
ATOM    926  CA  HIS F 127     109.010  89.750 101.014  1.00                 C  
ATOM    927  C   HIS F 127     108.389  91.130 101.175  1.00                 C  
ATOM    928  O   HIS F 127     107.189  91.286 100.931  1.00                 O  
ATOM    929  CB  HIS F 127     108.406  88.802 102.052  1.00                 C  
ATOM    930  CG  HIS F 127     108.796  87.369 101.861  1.00                 C  
ATOM    931  ND1 HIS F 127     108.350  86.611 100.801  1.00                 N  
ATOM    932  CE1 HIS F 127     108.866  85.373 100.899  1.00                 C  
ATOM    933  CD2 HIS F 127     109.630  86.416 102.578  1.00                 C  
ATOM    934  NE2 HIS F 127     109.636  85.249 101.963  1.00                 N  
ATOM    935  N   GLN F 128     109.176  92.121 101.587  1.00                 N  
ATOM    936  CA  GLN F 128     108.818  93.526 101.506  1.00                 C  
ATOM    937  C   GLN F 128     109.312  94.135 100.204  1.00                 C  
ATOM    938  O   GLN F 128     108.817  95.194  99.797  1.00                 O  
ATOM    939  CB  GLN F 128     109.389  94.294 102.700  1.00                 C  
ATOM    940  CD  GLN F 128     109.467  96.453 104.008  1.00                 C  
ATOM    941  CG  GLN F 128     108.951  95.748 102.769  1.00                 C  
ATOM    942  OE1 GLN F 128     108.796  96.486 105.040  1.00                 O  
ATOM    943  NE2 GLN F 128     110.663  97.021 103.910  1.00                 N  
ATOM    944  N   ASP F 129     110.239  93.451  99.528  1.00                 N  
ATOM    945  CA  ASP F 129     110.636  93.831  98.177  1.00                 C  
ATOM    946  C   ASP F 129     109.441  93.774  97.235  1.00                 C  
ATOM    947  O   ASP F 129     109.286  94.633  96.361  1.00                 O  
ATOM    948  CB  ASP F 129     111.758  92.921  97.672  1.00                 C  
ATOM    949  CG  ASP F 129     113.081  93.191  98.361  1.00                 C  
ATOM    950  OD1 ASP F 129     113.204  94.245  99.019  1.00                 O  
ATOM    951  OD2 ASP F 129     113.995  92.348  98.243  1.00                 O  
ATOM    952  N   GLU F 130     108.570  92.791  97.420  1.00                 N  
ATOM    953  CA  GLU F 130     107.220  92.895  96.904  1.00                 C  
ATOM    954  C   GLU F 130     106.374  93.641  97.924  1.00                 C  
ATOM    955  O   GLU F 130     106.547  93.491  99.134  1.00                 O  
ATOM    956  CB  GLU F 130     106.651  91.506  96.609  1.00                 C  
ATOM    957  CD  GLU F 130     106.767  89.400  95.219  1.00                 C  
ATOM    958  CG  GLU F 130     107.374  90.761  95.499  1.00                 C  
ATOM    959  OE1 GLU F 130     105.920  88.952  96.019  1.00                 O  
ATOM    960  OE2 GLU F 130     107.140  88.783  94.199  1.00                 O  
ATOM    961  N   VAL F 131     105.442  94.433  97.428  1.00                 N  
ATOM    962  CA  VAL F 131     104.569  95.222  98.284  1.00                 C  
ATOM    963  C   VAL F 131     103.225  94.515  98.282  1.00                 C  
ATOM    964  O   VAL F 131     102.171  95.157  98.364  1.00                 O  
ATOM    965  CB  VAL F 131     104.468  96.680  97.797  1.00                 C  
ATOM    966  CG1 VAL F 131     105.830  97.355  97.854  1.00                 C  
ATOM    967  CG2 VAL F 131     103.902  96.732  96.387  1.00                 C  
ATOM    968  N   LEU F 132     103.282  93.182  98.206  1.00                 N  
ATOM    969  CA  LEU F 132     102.269  92.326  97.592  1.00                 C  
ATOM    970  C   LEU F 132     101.994  92.851  96.182  1.00                 C  
ATOM    971  O   LEU F 132     100.925  93.357  95.848  1.00                 O  
ATOM    972  CB  LEU F 132     100.999  92.303  98.444  1.00                 C  
ATOM    973  CG  LEU F 132     101.159  91.819  99.887  1.00                 C  
ATOM    974  CD1 LEU F 132      99.839  91.918 100.637  1.00                 C  
ATOM    975  CD2 LEU F 132     101.681  90.391  99.920  1.00                 C  
ATOM    976  N   ALA F 133     103.056  92.755  95.378  1.00                 N  
ATOM    977  CA  ALA F 133     103.080  93.397  94.070  1.00                 C  
ATOM    978  C   ALA F 133     102.150  92.716  93.076  1.00                 C  
ATOM    979  O   ALA F 133     101.662  93.367  92.143  1.00                 O  
ATOM    980  CB  ALA F 133     104.495  93.413  93.513  1.00                 C  
ATOM    981  N   GLU F 134     101.872  91.420  93.255  1.00                 N  
ATOM    982  CA  GLU F 134     100.925  90.761  92.365  1.00                 C  
ATOM    983  C   GLU F 134      99.491  91.196  92.636  1.00                 C  
ATOM    984  O   GLU F 134      98.629  91.010  91.773  1.00                 O  
ATOM    985  CB  GLU F 134     101.034  89.241  92.497  1.00                 C  
ATOM    986  CD  GLU F 134     102.416  87.158  92.131  1.00                 C  
ATOM    987  CG  GLU F 134     102.343  88.665  91.982  1.00                 C  
ATOM    988  OE1 GLU F 134     101.466  86.570  92.688  1.00                 O  
ATOM    989  OE2 GLU F 134     103.424  86.566  91.691  1.00                 O  
ATOM    990  N   ALA F 135      99.217  91.772  93.805  1.00                 N  
ATOM    991  CA  ALA F 135      97.948  92.429  94.070  1.00                 C  
ATOM    992  C   ALA F 135      98.040  93.940  93.926  1.00                 C  
ATOM    993  O   ALA F 135      97.007  94.616  93.946  1.00                 O  
ATOM    994  CB  ALA F 135      97.452  92.081  95.465  1.00                 C  
ATOM    995  N   LYS F 136      99.249  94.490  93.812  1.00                 N  
ATOM    996  CA  LYS F 136      99.390  95.847  93.302  1.00                 C  
ATOM    997  C   LYS F 136      99.036  95.888  91.821  1.00                 C  
ATOM    998  O   LYS F 136      98.450  96.865  91.337  1.00                 O  
ATOM    999  CB  LYS F 136     100.813  96.360  93.531  1.00                 C  
ATOM   1000  CD  LYS F 136     102.431  98.277  93.444  1.00                 C  
ATOM   1001  CE  LYS F 136     102.651  99.714  93.000  1.00                 C  
ATOM   1002  CG  LYS F 136     101.034  97.797  93.086  1.00                 C  
ATOM   1003  NZ  LYS F 136     104.016 100.199  93.344  1.00                 N  
ATOM   1004  N   ALA F 137      99.374  94.820  91.096  1.00                 N  
ATOM   1005  CA  ALA F 137      98.959  94.708  89.704  1.00                 C  
ATOM   1006  C   ALA F 137      97.475  94.382  89.598  1.00                 C  
ATOM   1007  O   ALA F 137      96.732  95.079  88.899  1.00                 O  
ATOM   1008  CB  ALA F 137      99.780  93.646  88.990  1.00                 C  
ATOM   1009  N   ASN F 138      97.025  93.342  90.293  1.00                 N  
ATOM   1010  CA  ASN F 138      95.637  92.904  90.195  1.00                 C  
ATOM   1011  C   ASN F 138      94.729  93.877  90.938  1.00                 C  
ATOM   1012  O   ASN F 138      94.857  94.014  92.159  1.00                 O  
ATOM   1013  CB  ASN F 138      95.485  91.481  90.736  1.00                 C  
ATOM   1014  CG  ASN F 138      94.089  90.926  90.531  1.00                 C  
ATOM   1015  OD1 ASN F 138      93.109  91.671  90.522  1.00                 O  
ATOM   1016  ND2 ASN F 138      93.994  89.612  90.366  1.00                 N  
ATOM   1017  N   PRO F 139      93.811  94.558  90.256  1.00                 N  
ATOM   1018  CA  PRO F 139      93.039  95.617  90.913  1.00                 C  
ATOM   1019  C   PRO F 139      91.974  95.068  91.849  1.00                 C  
ATOM   1020  O   PRO F 139      91.618  93.887  91.826  1.00                 O  
ATOM   1021  CB  PRO F 139      92.402  96.385  89.753  1.00                 C  
ATOM   1022  CD  PRO F 139      93.486  94.485  88.781  1.00                 C  
ATOM   1023  CG  PRO F 139      92.283  95.377  88.659  1.00                 C  
ATOM   1024  N   GLY F 140      91.477  95.964  92.697  1.00                 N  
ATOM   1025  CA  GLY F 140      90.442  95.655  93.662  1.00                 C  
ATOM   1026  C   GLY F 140      89.366  96.719  93.671  1.00                 C  
ATOM   1027  O   GLY F 140      88.723  96.972  92.648  1.00                 O  
ATOM   1028  N   MET F 141      89.157  97.340  94.830  1.00                 N  
ATOM   1029  CA  MET F 141      88.228  98.454  94.991  1.00                 C  
ATOM   1030  C   MET F 141      88.975  99.767  95.218  1.00                 C  
ATOM   1031  O   MET F 141      88.572 100.597  96.036  1.00                 O  
ATOM   1032  CB  MET F 141      87.269  98.188  96.153  1.00                 C  
ATOM   1033  SD  MET F 141      85.230  97.233  94.539  1.00                 S  
ATOM   1034  CE  MET F 141      84.138  98.498  95.184  1.00                 C  
ATOM   1035  CG  MET F 141      86.345  97.001  95.937  1.00                 C  
ATOM   1036  N   ALA F 142      90.083  99.964  94.501  1.00                 N  
ATOM   1037  CA  ALA F 142      90.932 101.143  94.650  1.00                 C  
ATOM   1038  C   ALA F 142      90.823 102.005  93.398  1.00                 C  
ATOM   1039  O   ALA F 142      91.226 101.584  92.308  1.00                 O  
ATOM   1040  CB  ALA F 142      92.373 100.730  94.906  1.00                 C  
ATOM   1041  N   ALA F 143      90.277 103.209  93.556  1.00                 N  
ATOM   1042  CA  ALA F 143      90.191 104.193  92.485  1.00                 C  
ATOM   1043  C   ALA F 143      90.977 105.459  92.790  1.00                 C  
ATOM   1044  O   ALA F 143      91.818 105.866  91.979  1.00                 O  
ATOM   1045  CB  ALA F 143      88.739 104.555  92.213  1.00                 C  
ATOM   1046  N   LEU F 144      90.725 106.072  93.956  1.00                 N  
ATOM   1047  CA  LEU F 144      91.395 107.281  94.454  1.00                 C  
ATOM   1048  C   LEU F 144      91.243 108.437  93.458  1.00                 C  
ATOM   1049  O   LEU F 144      92.177 108.829  92.756  1.00                 O  
ATOM   1050  CB  LEU F 144      92.876 107.002  94.720  1.00                 C  
ATOM   1051  CG  LEU F 144      93.187 105.889  95.723  1.00                 C  
ATOM   1052  CD1 LEU F 144      94.688 105.670  95.835  1.00                 C  
ATOM   1053  CD2 LEU F 144      92.596 106.214  97.086  1.00                 C  
ATOM   1054  N   ALA F 145      90.002 108.916  93.361  1.00                 N  
ATOM   1055  CA  ALA F 145      89.680 110.031  92.481  1.00                 C  
ATOM   1056  C   ALA F 145      90.380 111.312  92.932  1.00                 C  
ATOM   1057  O   ALA F 145      90.825 111.440  94.079  1.00                 O  
ATOM   1058  CB  ALA F 145      88.176 110.249  92.430  1.00                 C  
ATOM   1059  N   GLN F 146      90.445 112.271  92.002  1.00                 N  
ATOM   1060  CA  GLN F 146      91.258 113.491  92.093  1.00                 C  
ATOM   1061  C   GLN F 146      92.727 113.151  92.358  1.00                 C  
ATOM   1062  O   GLN F 146      93.336 113.586  93.339  1.00                 O  
ATOM   1063  CB  GLN F 146      90.723 114.411  93.192  1.00                 C  
ATOM   1064  CD  GLN F 146      89.323 115.983  91.796  1.00                 C  
ATOM   1065  CG  GLN F 146      89.333 114.963  92.918  1.00                 C  
ATOM   1066  OE1 GLN F 146      89.838 117.090  91.947  1.00                 O  
ATOM   1067  NE2 GLN F 146      88.733 115.611  90.666  1.00                 N  
ATOM   1068  N   GLY F 147      93.290 112.357  91.447  1.00                 N  
ATOM   1069  CA  GLY F 147      94.678 111.951  91.545  1.00                 C  
ATOM   1070  C   GLY F 147      95.121 111.010  90.444  1.00                 C  
ATOM   1071  O   GLY F 147      94.686 111.146  89.295  1.00                 O  
ATOM   1072  N   GLN F 148      95.993 110.061  90.808  1.00                 N  
ATOM   1073  CA  GLN F 148      96.554 109.017  89.941  1.00                 C  
ATOM   1074  C   GLN F 148      97.296 109.641  88.754  1.00                 C  
ATOM   1075  O   GLN F 148      96.879 109.567  87.597  1.00                 O  
ATOM   1076  CB  GLN F 148      95.449 108.082  89.445  1.00                 C  
ATOM   1077  CD  GLN F 148      95.670 106.216  91.134  1.00                 C  
ATOM   1078  CG  GLN F 148      94.769 107.285  90.547  1.00                 C  
ATOM   1079  OE1 GLN F 148      96.426 105.564  90.413  1.00                 O  
ATOM   1080  NE2 GLN F 148      95.591 106.033  92.447  1.00                 N  
ATOM   1081  N   PHE F 149      98.400 110.312  89.086  1.00                 N  
ATOM   1082  CA  PHE F 149      99.246 110.907  88.051  1.00                 C  
ATOM   1083  C   PHE F 149     100.084 109.826  87.370  1.00                 C  
ATOM   1084  O   PHE F 149      99.849 109.493  86.203  1.00                 O  
ATOM   1085  CB  PHE F 149     100.147 111.988  88.651  1.00                 C  
ATOM   1086  CG  PHE F 149     101.058 112.641  87.652  1.00                 C  
ATOM   1087  CZ  PHE F 149     102.749 113.847  85.805  1.00                 C  
ATOM   1088  CD1 PHE F 149     100.580 113.613  86.790  1.00                 C  
ATOM   1089  CE1 PHE F 149     101.419 114.214  85.870  1.00                 C  
ATOM   1090  CD2 PHE F 149     102.393 112.285  87.574  1.00                 C  
ATOM   1091  CE2 PHE F 149     103.231 112.887  86.655  1.00                 C  
ATOM   1092  N   GLN F 150     101.016 109.239  88.129  1.00                 N  
ATOM   1093  CA  GLN F 150     101.850 108.076  87.788  1.00                 C  
ATOM   1094  C   GLN F 150     102.498 108.218  86.405  1.00                 C  
ATOM   1095  O   GLN F 150     102.114 107.575  85.427  1.00                 O  
ATOM   1096  CB  GLN F 150     101.022 106.790  87.837  1.00                 C  
ATOM   1097  CD  GLN F 150     101.607 105.964  90.151  1.00                 C  
ATOM   1098  CG  GLN F 150     100.506 106.436  89.222  1.00                 C  
ATOM   1099  OE1 GLN F 150     102.163 104.881  89.970  1.00                 O  
ATOM   1100  NE2 GLN F 150     101.926 106.779  91.150  1.00                 N  
ATOM   1101  N   GLN F 151     103.442 109.165  86.356  1.00                 N  
ATOM   1102  CA  GLN F 151     104.182 109.484  85.134  1.00                 C  
ATOM   1103  C   GLN F 151     104.932 108.276  84.576  1.00                 C  
ATOM   1104  O   GLN F 151     105.012 108.096  83.356  1.00                 O  
ATOM   1105  CB  GLN F 151     105.171 110.623  85.389  1.00                 C  
ATOM   1106  CD  GLN F 151     104.982 111.719  83.121  1.00                 C  
ATOM   1107  CG  GLN F 151     105.908 111.094  84.146  1.00                 C  
ATOM   1108  OE1 GLN F 151     103.929 112.255  83.467  1.00                 O  
ATOM   1109  NE2 GLN F 151     105.373 111.653  81.854  1.00                 N  
ATOM   1110  N   ALA F 152     105.486 107.444  85.454  1.00                 N  
ATOM   1111  CA  ALA F 152     106.343 106.348  85.025  1.00                 C  
ATOM   1112  C   ALA F 152     105.527 105.216  84.413  1.00                 C  
ATOM   1113  O   ALA F 152     104.546 104.756  85.007  1.00                 O  
ATOM   1114  CB  ALA F 152     107.163 105.827  86.195  1.00                 C  
ATOM   1115  N   THR F 153     105.950 104.775  83.220  1.00                 N  
ATOM   1116  CA  THR F 153     105.419 103.609  82.490  1.00                 C  
ATOM   1117  C   THR F 153     103.917 103.707  82.222  1.00                 C  
ATOM   1118  O   THR F 153     103.213 102.696  82.214  1.00                 O  
ATOM   1119  CB  THR F 153     105.692 102.296  83.248  1.00                 C  
ATOM   1120  OG1 THR F 153     104.889 102.250  84.434  1.00                 O  
ATOM   1121  CG2 THR F 153     107.156 102.207  83.648  1.00                 C  
ATOM   1122  N   ASN F 154     103.416 104.924  81.997  1.00                 N  
ATOM   1123  CA  ASN F 154     102.030 105.120  81.588  1.00                 C  
ATOM   1124  C   ASN F 154     101.881 106.206  80.529  1.00                 C  
ATOM   1125  O   ASN F 154     100.748 106.516  80.140  1.00                 O  
ATOM   1126  CB  ASN F 154     101.156 105.452  82.799  1.00                 C  
ATOM   1127  CG  ASN F 154     101.023 104.287  83.759  1.00                 C  
ATOM   1128  OD1 ASN F 154     100.776 103.154  83.345  1.00                 O  
ATOM   1129  ND2 ASN F 154     101.188 104.561  85.048  1.00                 N  
ATOM   1130  N   GLY F 155     102.975 106.786  80.047  1.00                 N  
ATOM   1131  CA  GLY F 155     102.893 108.029  79.308  1.00                 C  
ATOM   1132  C   GLY F 155     102.747 109.171  80.291  1.00                 C  
ATOM   1133  O   GLY F 155     103.658 109.440  81.080  1.00                 O  
ATOM   1134  N   SER F 156     101.608 109.853  80.253  1.00                 N  
ATOM   1135  CA  SER F 156     101.207 110.771  81.314  1.00                 C  
ATOM   1136  C   SER F 156      99.720 110.612  81.586  1.00                 C  
ATOM   1137  O   SER F 156      98.984 111.595  81.724  1.00                 O  
ATOM   1138  CB  SER F 156     101.542 112.213  80.929  1.00                 C  
ATOM   1139  OG  SER F 156     102.934 112.374  80.716  1.00                 O  
ATOM   1140  N   SER F 157      99.259 109.365  81.657  1.00                 N  
ATOM   1141  CA  SER F 157      97.830 109.073  81.717  1.00                 C  
ATOM   1142  C   SER F 157      97.288 109.397  83.104  1.00                 C  
ATOM   1143  O   SER F 157      97.514 108.650  84.062  1.00                 O  
ATOM   1144  CB  SER F 157      97.567 107.608  81.364  1.00                 C  
ATOM   1145  OG  SER F 157      97.920 107.336  80.019  1.00                 O  
ATOM   1146  N   VAL F 158      96.571 110.514  83.212  1.00                 N  
ATOM   1147  CA  VAL F 158      95.865 110.904  84.426  1.00                 C  
ATOM   1148  C   VAL F 158      94.365 110.822  84.154  1.00                 C  
ATOM   1149  O   VAL F 158      93.892 111.174  83.068  1.00                 O  
ATOM   1150  CB  VAL F 158      96.274 112.315  84.889  1.00                 C  
ATOM   1151  CG1 VAL F 158      95.472 112.728  86.113  1.00                 C  
ATOM   1152  CG2 VAL F 158      97.766 112.367  85.183  1.00                 C  
ATOM   1153  N   LEU F 159      93.622 110.287  85.119  1.00                 N  
ATOM   1154  CA  LEU F 159      92.178 110.136  84.961  1.00                 C  
ATOM   1155  C   LEU F 159      91.519 110.365  86.321  1.00                 C  
ATOM   1156  O   LEU F 159      91.411 109.448  87.140  1.00                 O  
ATOM   1157  CB  LEU F 159      91.842 108.753  84.399  1.00                 C  
ATOM   1158  CG  LEU F 159      90.402 108.545  83.925  1.00                 C  
ATOM   1159  CD1 LEU F 159      90.294 107.293  83.069  1.00                 C  
ATOM   1160  CD2 LEU F 159      89.453 108.460  85.111  1.00                 C  
ATOM   1161  N   PHE F 160      91.101 111.606  86.553  1.00                 N  
ATOM   1162  CA  PHE F 160      90.367 112.003  87.740  1.00                 C  
ATOM   1163  C   PHE F 160      88.943 112.346  87.337  1.00                 C  
ATOM   1164  O   PHE F 160      88.659 112.604  86.169  1.00                 O  
ATOM   1165  CB  PHE F 160      91.055 113.186  88.424  1.00                 C  
ATOM   1166  CG  PHE F 160      91.127 114.421  87.572  1.00                 C  
ATOM   1167  CZ  PHE F 160      91.267 116.704  85.993  1.00                 C  
ATOM   1168  CD1 PHE F 160      90.108 115.357  87.597  1.00                 C  
ATOM   1169  CE1 PHE F 160      90.175 116.493  86.813  1.00                 C  
ATOM   1170  CD2 PHE F 160      92.214 114.646  86.746  1.00                 C  
ATOM   1171  CE2 PHE F 160      92.280 115.782  85.962  1.00                 C  
ATOM   1172  N   ILE F 161      88.042 112.359  88.315  1.00                 N  
ATOM   1173  CA  ILE F 161      86.634 112.642  88.066  1.00                 C  
ATOM   1174  C   ILE F 161      86.178 113.703  89.057  1.00                 C  
ATOM   1175  O   ILE F 161      86.323 113.522  90.271  1.00                 O  
ATOM   1176  CB  ILE F 161      85.775 111.368  88.172  1.00                 C  
ATOM   1177  CD1 ILE F 161      85.590 108.970  87.326  1.00                 C  
ATOM   1178  CG1 ILE F 161      86.240 110.325  87.153  1.00                 C  
ATOM   1179  CG2 ILE F 161      84.301 111.704  88.006  1.00                 C  
ATOM   1180  N   GLU F 162      85.620 114.805  88.549  1.00                 N  
ATOM   1181  CA  GLU F 162      85.067 115.843  89.420  1.00                 C  
ATOM   1182  C   GLU F 162      83.641 115.440  89.788  1.00                 C  
ATOM   1183  O   GLU F 162      82.650 115.922  89.236  1.00                 O  
ATOM   1184  CB  GLU F 162      85.109 117.205  88.724  1.00                 C  
ATOM   1185  CD  GLU F 162      86.515 119.057  87.737  1.00                 C  
ATOM   1186  CG  GLU F 162      86.513 117.706  88.426  1.00                 C  
ATOM   1187  OE1 GLU F 162      85.425 119.529  87.351  1.00                 O  
ATOM   1188  OE2 GLU F 162      87.607 119.643  87.583  1.00                 O  
ATOM   1189  N   SER F 163      83.550 114.517  90.742  1.00                 N  
ATOM   1190  CA  SER F 163      82.270 114.013  91.217  1.00                 C  
ATOM   1191  C   SER F 163      82.192 114.152  92.729  1.00                 C  
ATOM   1192  O   SER F 163      83.034 114.817  93.341  1.00                 O  
ATOM   1193  CB  SER F 163      82.078 112.555  90.795  1.00                 C  
ATOM   1194  OG  SER F 163      83.003 111.707  91.453  1.00                 O  
ATOM   1195  N   VAL F 164      81.178 113.543  93.339  1.00                 N  
ATOM   1196  CA  VAL F 164      81.052 113.564  94.790  1.00                 C  
ATOM   1197  C   VAL F 164      81.438 112.199  95.343  1.00                 C  
ATOM   1198  O   VAL F 164      82.429 112.067  96.070  1.00                 O  
ATOM   1199  CB  VAL F 164      79.627 113.950  95.227  1.00                 C  
ATOM   1200  CG1 VAL F 164      79.498 113.884  96.741  1.00                 C  
ATOM   1201  CG2 VAL F 164      79.272 115.339  94.719  1.00                 C  
ATOM   1202  N   ASP F 165      80.675 111.169  94.977  1.00                 N  
ATOM   1203  CA  ASP F 165      80.880 109.836  95.518  1.00                 C  
ATOM   1204  C   ASP F 165      80.901 108.737  94.464  1.00                 C  
ATOM   1205  O   ASP F 165      81.255 107.601  94.798  1.00                 O  
ATOM   1206  CB  ASP F 165      79.797 109.503  96.546  1.00                 C  
ATOM   1207  CG  ASP F 165      78.408 109.474  95.940  1.00                 C  
ATOM   1208  OD1 ASP F 165      78.297 109.587  94.701  1.00                 O  
ATOM   1209  OD2 ASP F 165      77.429 109.338  96.705  1.00                 O  
ATOM   1210  N   GLY F 166      80.546 109.031  93.216  1.00                 N  
ATOM   1211  CA  GLY F 166      80.664 108.039  92.167  1.00                 C  
ATOM   1212  C   GLY F 166      79.400 107.731  91.390  1.00                 C  
ATOM   1213  O   GLY F 166      79.273 106.639  90.826  1.00                 O  
ATOM   1214  N   SER F 167      78.459 108.674  91.338  1.00                 N  
ATOM   1215  CA  SER F 167      77.197 108.456  90.642  1.00                 C  
ATOM   1216  C   SER F 167      76.941 109.422  89.493  1.00                 C  
ATOM   1217  O   SER F 167      76.283 109.039  88.524  1.00                 O  
ATOM   1218  CB  SER F 167      76.023 108.548  91.619  1.00                 C  
ATOM   1219  OG  SER F 167      75.929 109.844  92.183  1.00                 O  
ATOM   1220  N   ASP F 168      77.442 110.655  89.567  1.00                 N  
ATOM   1221  CA  ASP F 168      77.309 111.636  88.489  1.00                 C  
ATOM   1222  C   ASP F 168      78.691 112.219  88.205  1.00                 C  
ATOM   1223  O   ASP F 168      79.225 112.986  89.011  1.00                 O  
ATOM   1224  CB  ASP F 168      76.305 112.724  88.875  1.00                 C  
ATOM   1225  CG  ASP F 168      76.079 113.730  87.764  1.00                 C  
ATOM   1226  OD1 ASP F 168      76.922 113.799  86.845  1.00                 O  
ATOM   1227  OD2 ASP F 168      75.060 114.449  87.812  1.00                 O  
ATOM   1228  N   PHE F 169      79.258 111.866  87.053  1.00                 N  
ATOM   1229  CA  PHE F 169      80.645 112.191  86.742  1.00                 C  
ATOM   1230  C   PHE F 169      80.739 113.489  85.950  1.00                 C  
ATOM   1231  O   PHE F 169      79.854 113.814  85.154  1.00                 O  
ATOM   1232  CB  PHE F 169      81.301 111.050  85.961  1.00                 C  
ATOM   1233  CG  PHE F 169      81.511 109.803  86.772  1.00                 C  
ATOM   1234  CZ  PHE F 169      81.900 107.492  88.267  1.00                 C  
ATOM   1235  CD1 PHE F 169      81.497 109.849  88.155  1.00                 C  
ATOM   1236  CE1 PHE F 169      81.691 108.702  88.902  1.00                 C  
ATOM   1237  CD2 PHE F 169      81.721 108.584  86.152  1.00                 C  
ATOM   1238  CE2 PHE F 169      81.914 107.437  86.898  1.00                 C  
ATOM   1239  N   LYS F 170      81.829 114.223  86.171  1.00                 N  
ATOM   1240  CA  LYS F 170      82.157 115.419  85.406  1.00                 C  
ATOM   1241  C   LYS F 170      83.650 115.411  85.122  1.00                 C  
ATOM   1242  O   LYS F 170      84.450 115.353  86.062  1.00                 O  
ATOM   1243  CB  LYS F 170      81.737 116.676  86.170  1.00                 C  
ATOM   1244  CD  LYS F 170      81.466 119.171  86.196  1.00                 C  
ATOM   1245  CE  LYS F 170      81.724 120.469  85.447  1.00                 C  
ATOM   1246  CG  LYS F 170      81.977 117.972  85.413  1.00                 C  
ATOM   1247  NZ  LYS F 170      81.229 121.653  86.203  1.00                 N  
ATOM   1248  N   ASP F 171      84.005 115.466  83.831  1.00                 N  
ATOM   1249  CA  ASP F 171      85.390 115.534  83.341  1.00                 C  
ATOM   1250  C   ASP F 171      86.225 114.346  83.826  1.00                 C  
ATOM   1251  O   ASP F 171      87.158 114.492  84.615  1.00                 O  
ATOM   1252  CB  ASP F 171      86.051 116.842  83.781  1.00                 C  
ATOM   1253  CG  ASP F 171      87.330 117.133  83.022  1.00                 C  
ATOM   1254  OD1 ASP F 171      87.475 116.632  81.887  1.00                 O  
ATOM   1255  OD2 ASP F 171      88.189 117.861  83.563  1.00                 O  
ATOM   1256  N   VAL F 172      85.848 113.155  83.351  1.00                 N  
ATOM   1257  CA  VAL F 172      86.617 111.945  83.639  1.00                 C  
ATOM   1258  C   VAL F 172      88.006 112.044  83.007  1.00                 C  
ATOM   1259  O   VAL F 172      88.992 111.519  83.544  1.00                 O  
ATOM   1260  CB  VAL F 172      85.890 110.682  83.140  1.00                 C  
ATOM   1261  CG1 VAL F 172      86.795 109.465  83.257  1.00                 C  
ATOM   1262  CG2 VAL F 172      84.600 110.468  83.917  1.00                 C  
ATOM   1263  N   PHE F 173      88.088 112.669  81.829  1.00                 N  
ATOM   1264  CA  PHE F 173      89.247 113.391  81.300  1.00                 C  
ATOM   1265  C   PHE F 173      90.407 112.510  80.829  1.00                 C  
ATOM   1266  O   PHE F 173      91.244 112.987  80.055  1.00                 O  
ATOM   1267  CB  PHE F 173      89.794 114.365  82.345  1.00                 C  
ATOM   1268  CG  PHE F 173      90.974 115.164  81.870  1.00                 C  
ATOM   1269  CZ  PHE F 173      93.161 116.639  80.994  1.00                 C  
ATOM   1270  CD1 PHE F 173      90.798 116.261  81.045  1.00                 C  
ATOM   1271  CE1 PHE F 173      91.883 116.997  80.608  1.00                 C  
ATOM   1272  CD2 PHE F 173      92.259 114.819  82.248  1.00                 C  
ATOM   1273  CE2 PHE F 173      93.345 115.555  81.811  1.00                 C  
ATOM   1274  N   LEU F 174      90.444 111.239  81.270  1.00                 N  
ATOM   1275  CA  LEU F 174      91.046 110.049  80.652  1.00                 C  
ATOM   1276  C   LEU F 174      92.295 110.269  79.799  1.00                 C  
ATOM   1277  O   LEU F 174      92.290 109.942  78.608  1.00                 O  
ATOM   1278  CB  LEU F 174      90.025 109.330  79.767  1.00                 C  
ATOM   1279  CG  LEU F 174      90.506 108.050  79.081  1.00                 C  
ATOM   1280  CD1 LEU F 174      90.874 106.993  80.111  1.00                 C  
ATOM   1281  CD2 LEU F 174      89.442 107.517  78.133  1.00                 C  
ATOM   1282  N   ALA F 175      93.347 110.844  80.375  1.00                 N  
ATOM   1283  CA  ALA F 175      94.479 111.281  79.571  1.00                 C  
ATOM   1284  C   ALA F 175      95.310 110.097  79.081  1.00                 C  
ATOM   1285  O   ALA F 175      95.184 108.967  79.560  1.00                 O  
ATOM   1286  CB  ALA F 175      95.357 112.236  80.366  1.00                 C  
ATOM   1287  N   GLN F 176      96.148 110.372  78.087  1.00                 N  
ATOM   1288  CA  GLN F 176      97.072 109.389  77.538  1.00                 C  
ATOM   1289  C   GLN F 176      98.432 110.043  77.351  1.00                 C  
ATOM   1290  O   GLN F 176      98.533 111.267  77.301  1.00                 O  
ATOM   1291  CB  GLN F 176      96.538 108.831  76.217  1.00                 C  
ATOM   1292  CD  GLN F 176      94.775 107.460  75.037  1.00                 C  
ATOM   1293  CG  GLN F 176      95.233 108.063  76.350  1.00                 C  
ATOM   1294  OE1 GLN F 176      95.582 106.941  74.267  1.00                 O  
ATOM   1295  NE2 GLN F 176      93.474 107.527  74.778  1.00                 N  
ATOM   1296  N   SER F 186      96.370 112.271  72.521  1.00                 N  
ATOM   1297  CA  SER F 186      96.385 113.261  73.589  1.00                 C  
ATOM   1298  C   SER F 186      95.468 112.810  74.711  1.00                 C  
ATOM   1299  O   SER F 186      95.876 112.033  75.572  1.00                 O  
ATOM   1300  CB  SER F 186      95.963 114.631  73.055  1.00                 C  
ATOM   1301  OG  SER F 186      95.958 115.602  74.088  1.00                 O  
ATOM   1302  N   VAL F 187      94.229 113.297  74.711  1.00                 N  
ATOM   1303  CA  VAL F 187      93.245 112.917  75.716  1.00                 C  
ATOM   1304  C   VAL F 187      91.963 112.468  75.022  1.00                 C  
ATOM   1305  O   VAL F 187      91.585 112.996  73.970  1.00                 O  
ATOM   1306  CB  VAL F 187      92.961 114.073  76.693  1.00                 C  
ATOM   1307  CG1 VAL F 187      94.218 114.438  77.467  1.00                 C  
ATOM   1308  CG2 VAL F 187      92.422 115.283  75.945  1.00                 C  
ATOM   1309  N   VAL F 188      91.324 111.455  75.592  1.00                 N  
ATOM   1310  CA  VAL F 188      89.942 111.110  75.284  1.00                 C  
ATOM   1311  C   VAL F 188      89.078 111.645  76.419  1.00                 C  
ATOM   1312  O   VAL F 188      89.468 111.588  77.591  1.00                 O  
ATOM   1313  CB  VAL F 188      89.768 109.591  75.097  1.00                 C  
ATOM   1314  CG1 VAL F 188      88.305 109.249  74.858  1.00                 C  
ATOM   1315  CG2 VAL F 188      90.630 109.093  73.948  1.00                 C  
ATOM   1316  N   VAL F 189      87.947 112.254  76.076  1.00                 N  
ATOM   1317  CA  VAL F 189      87.126 112.979  77.039  1.00                 C  
ATOM   1318  C   VAL F 189      85.798 112.250  77.200  1.00                 C  
ATOM   1319  O   VAL F 189      85.132 111.925  76.208  1.00                 O  
ATOM   1320  CB  VAL F 189      86.905 114.440  76.606  1.00                 C  
ATOM   1321  CG1 VAL F 189      86.001 115.159  77.595  1.00                 C  
ATOM   1322  CG2 VAL F 189      88.237 115.163  76.473  1.00                 C  
ATOM   1323  N   ALA F 190      85.418 111.995  78.447  1.00                 N  
ATOM   1324  CA  ALA F 190      84.216 111.250  78.773  1.00                 C  
ATOM   1325  C   ALA F 190      83.191 112.154  79.445  1.00                 C  
ATOM   1326  O   ALA F 190      83.539 113.064  80.203  1.00                 O  
ATOM   1327  CB  ALA F 190      84.551 110.069  79.671  1.00                 C  
ATOM   1328  N   ASP F 191      81.917 111.889  79.153  1.00                 N  
ATOM   1329  CA  ASP F 191      80.788 112.629  79.704  1.00                 C  
ATOM   1330  C   ASP F 191      80.076 111.856  80.806  1.00                 C  
ATOM   1331  O   ASP F 191      79.824 112.399  81.884  1.00                 O  
ATOM   1332  CB  ASP F 191      79.789 112.982  78.600  1.00                 C  
ATOM   1333  CG  ASP F 191      80.341 113.993  77.615  1.00                 C  
ATOM   1334  OD1 ASP F 191      81.367 114.632  77.932  1.00                 O  
ATOM   1335  OD2 ASP F 191      79.749 114.146  76.526  1.00                 O  
ATOM   1336  N   SER F 192      79.748 110.594  80.553  1.00                 N  
ATOM   1337  CA  SER F 192      79.093 109.725  81.518  1.00                 C  
ATOM   1338  C   SER F 192      80.017 108.569  81.880  1.00                 C  
ATOM   1339  O   SER F 192      80.979 108.263  81.171  1.00                 O  
ATOM   1340  CB  SER F 192      77.767 109.206  80.958  1.00                 C  
ATOM   1341  OG  SER F 192      76.865 110.272  80.713  1.00                 O  
ATOM   1342  N   GLY F 193      79.714 107.923  82.997  1.00                 N  
ATOM   1343  CA  GLY F 193      80.520 106.800  83.429  1.00                 C  
ATOM   1344  C   GLY F 193      79.869 106.048  84.568  1.00                 C  
ATOM   1345  O   GLY F 193      78.964 106.550  85.244  1.00                 O  
ATOM   1346  N   HIS F 194      80.359 104.830  84.770  1.00                 N  
ATOM   1347  CA  HIS F 194      79.961 103.934  85.855  1.00                 C  
ATOM   1348  C   HIS F 194      81.206 103.149  86.259  1.00                 C  
ATOM   1349  O   HIS F 194      82.330 103.562  85.961  1.00                 O  
ATOM   1350  CB  HIS F 194      78.818 103.022  85.405  1.00                 C  
ATOM   1351  CG  HIS F 194      78.199 102.235  86.517  1.00                 C  
ATOM   1352  ND1 HIS F 194      78.764 101.084  87.021  1.00                 N  
ATOM   1353  CE1 HIS F 194      77.983 100.607  88.006  1.00                 C  
ATOM   1354  CD2 HIS F 194      76.999 102.359  87.334  1.00                 C  
ATOM   1355  NE2 HIS F 194      76.923 101.367  88.199  1.00                 N  
ATOM   1356  N   LEU F 195      81.021 102.029  86.958  1.00                 N  
ATOM   1357  CA  LEU F 195      82.171 101.327  87.515  1.00                 C  
ATOM   1358  C   LEU F 195      81.897  99.837  87.666  1.00                 C  
ATOM   1359  O   LEU F 195      80.898  99.444  88.277  1.00                 O  
ATOM   1360  CB  LEU F 195      82.559 101.924  88.869  1.00                 C  
ATOM   1361  CG  LEU F 195      83.739 101.266  89.587  1.00                 C  
ATOM   1362  CD1 LEU F 195      85.027 101.472  88.804  1.00                 C  
ATOM   1363  CD2 LEU F 195      83.884 101.816  90.998  1.00                 C  
ATOM   1364  N   THR F 196      82.790  99.018  87.103  1.00                 N  
ATOM   1365  CA  THR F 196      82.879  97.589  87.382  1.00                 C  
ATOM   1366  C   THR F 196      84.334  97.205  87.611  1.00                 C  
ATOM   1367  O   THR F 196      85.261  97.904  87.192  1.00                 O  
ATOM   1368  CB  THR F 196      82.281  96.752  86.236  1.00                 C  
ATOM   1369  OG1 THR F 196      83.038  96.965  85.039  1.00                 O  
ATOM   1370  CG2 THR F 196      80.838  97.157  85.977  1.00                 C  
ATOM   1371  N   GLN F 197      84.526  96.075  88.283  1.00                 N  
ATOM   1372  CA  GLN F 197      85.842  95.524  88.572  1.00                 C  
ATOM   1373  C   GLN F 197      86.023  94.208  87.820  1.00                 C  
ATOM   1374  O   GLN F 197      85.171  93.792  87.031  1.00                 O  
ATOM   1375  CB  GLN F 197      86.019  95.320  90.078  1.00                 C  
ATOM   1376  CD  GLN F 197      84.634  97.135  91.160  1.00                 C  
ATOM   1377  CG  GLN F 197      86.029  96.610  90.882  1.00                 C  
ATOM   1378  OE1 GLN F 197      83.744  96.381  91.554  1.00                 O  
ATOM   1379  NE2 GLN F 197      84.439  98.432  90.954  1.00                 N  
ATOM   1380  N   LEU F 198      87.156  93.555  88.061  1.00                 N  
ATOM   1381  CA  LEU F 198      87.386  92.221  87.522  1.00                 C  
ATOM   1382  C   LEU F 198      86.601  91.179  88.315  1.00                 C  
ATOM   1383  O   LEU F 198      85.379  91.076  88.188  1.00                 O  
ATOM   1384  CB  LEU F 198      88.879  91.887  87.536  1.00                 C  
ATOM   1385  CG  LEU F 198      89.790  92.821  86.736  1.00                 C  
ATOM   1386  CD1 LEU F 198      91.247  92.411  86.890  1.00                 C  
ATOM   1387  CD2 LEU F 198      89.395  92.829  85.268  1.00                 C  
ATOM   1388  N   GLN F 203      89.601  95.742  85.175  1.00                 N  
ATOM   1389  CA  GLN F 203      90.115  96.806  84.327  1.00                 C  
ATOM   1390  C   GLN F 203      89.003  97.324  83.432  1.00                 C  
ATOM   1391  O   GLN F 203      89.158  98.346  82.766  1.00                 O  
ATOM   1392  CB  GLN F 203      91.297  96.304  83.495  1.00                 C  
ATOM   1393  CD  GLN F 203      92.131  94.729  81.706  1.00                 C  
ATOM   1394  CG  GLN F 203      90.924  95.266  82.450  1.00                 C  
ATOM   1395  OE1 GLN F 203      92.999  95.491  81.280  1.00                 O  
ATOM   1396  NE2 GLN F 203      92.189  93.412  81.546  1.00                 N  
ATOM   1397  N   VAL F 204      87.874  96.618  83.432  1.00                 N  
ATOM   1398  CA  VAL F 204      86.742  96.949  82.572  1.00                 C  
ATOM   1399  C   VAL F 204      85.864  97.942  83.327  1.00                 C  
ATOM   1400  O   VAL F 204      85.157  97.583  84.269  1.00                 O  
ATOM   1401  CB  VAL F 204      85.956  95.689  82.164  1.00                 C  
ATOM   1402  CG1 VAL F 204      84.761  96.063  81.300  1.00                 C  
ATOM   1403  CG2 VAL F 204      86.861  94.710  81.433  1.00                 C  
ATOM   1404  N   VAL F 205      85.925  99.202  82.912  1.00                 N  
ATOM   1405  CA  VAL F 205      85.059 100.253  83.436  1.00                 C  
ATOM   1406  C   VAL F 205      83.899 100.455  82.462  1.00                 C  
ATOM   1407  O   VAL F 205      84.088 100.453  81.240  1.00                 O  
ATOM   1408  CB  VAL F 205      85.835 101.565  83.659  1.00                 C  
ATOM   1409  CG1 VAL F 205      84.898 102.662  84.141  1.00                 C  
ATOM   1410  CG2 VAL F 205      86.968 101.352  84.651  1.00                 C  
ATOM   1411  N   THR F 206      82.686 100.551  82.994  1.00                 N  
ATOM   1412  CA  THR F 206      81.478 100.592  82.166  1.00                 C  
ATOM   1413  C   THR F 206      80.985 102.026  81.956  1.00                 C  
ATOM   1414  O   THR F 206      79.875 102.409  82.327  1.00                 O  
ATOM   1415  CB  THR F 206      80.342  99.755  82.783  1.00                 C  
ATOM   1416  OG1 THR F 206      80.088 100.202  84.120  1.00                 O  
ATOM   1417  CG2 THR F 206      80.728  98.284  82.827  1.00                 C  
ATOM   1418  N   LEU F 207      81.817 102.823  81.292  1.00                 N  
ATOM   1419  CA  LEU F 207      81.445 104.193  80.972  1.00                 C  
ATOM   1420  C   LEU F 207      80.669 104.253  79.660  1.00                 C  
ATOM   1421  O   LEU F 207      80.828 103.405  78.777  1.00                 O  
ATOM   1422  CB  LEU F 207      82.688 105.081  80.892  1.00                 C  
ATOM   1423  CG  LEU F 207      83.528 105.189  82.167  1.00                 C  
ATOM   1424  CD1 LEU F 207      84.775 106.024  81.920  1.00                 C  
ATOM   1425  CD2 LEU F 207      82.708 105.784  83.301  1.00                 C  
ATOM   1426  N   ASN F 208      79.821 105.275  79.543  1.00                 N  
ATOM   1427  CA  ASN F 208      78.851 105.351  78.454  1.00                 C  
ATOM   1428  C   ASN F 208      79.411 106.052  77.217  1.00                 C  
ATOM   1429  O   ASN F 208      79.470 105.455  76.138  1.00                 O  
ATOM   1430  CB  ASN F 208      77.577 106.059  78.920  1.00                 C  
ATOM   1431  CG  ASN F 208      76.750 105.209  79.864  1.00                 C  
ATOM   1432  OD1 ASN F 208      76.899 103.988  79.907  1.00                 O  
ATOM   1433  ND2 ASN F 208      75.873 105.855  80.624  1.00                 N  
ATOM   1434  N   GLN F 209      79.823 107.312  77.354  1.00                 N  
ATOM   1435  CA  GLN F 209      80.268 108.116  76.223  1.00                 C  
ATOM   1436  C   GLN F 209      81.770 108.358  76.271  1.00                 C  
ATOM   1437  O   GLN F 209      82.422 108.173  77.301  1.00                 O  
ATOM   1438  CB  GLN F 209      79.525 109.453  76.191  1.00                 C  
ATOM   1439  CD  GLN F 209      77.326 110.669  75.936  1.00                 C  
ATOM   1440  CG  GLN F 209      78.025 109.325  75.982  1.00                 C  
ATOM   1441  OE1 GLN F 209      77.905 111.693  76.296  1.00                 O  
ATOM   1442  NE2 GLN F 209      76.075 110.669  75.491  1.00                 N  
ATOM   1443  N   GLY F 210      82.309 108.782  75.131  1.00                 N  
ATOM   1444  CA  GLY F 210      83.715 109.120  75.033  1.00                 C  
ATOM   1445  C   GLY F 210      83.998 109.847  73.742  1.00                 C  
ATOM   1446  O   GLY F 210      83.296 109.662  72.743  1.00                 O  
ATOM   1447  N   THR F 211      85.036 110.685  73.759  1.00                 N  
ATOM   1448  CA  THR F 211      85.427 111.458  72.578  1.00                 C  
ATOM   1449  C   THR F 211      86.950 111.505  72.518  1.00                 C  
ATOM   1450  O   THR F 211      87.583 112.242  73.278  1.00                 O  
ATOM   1451  CB  THR F 211      84.835 112.879  72.612  1.00                 C  
ATOM   1452  OG1 THR F 211      83.405 112.803  72.677  1.00                 O  
ATOM   1453  CG2 THR F 211      85.224 113.649  71.359  1.00                 C  
ATOM   1454  N   ARG F 212      87.528 110.728  71.605  1.00                 N  
ATOM   1455  CA  ARG F 212      88.976 110.663  71.465  1.00                 C  
ATOM   1456  C   ARG F 212      89.503 111.889  70.728  1.00                 C  
ATOM   1457  O   ARG F 212      88.880 112.382  69.784  1.00                 O  
ATOM   1458  CB  ARG F 212      89.386 109.385  70.730  1.00                 C  
ATOM   1459  CD  ARG F 212      89.504 106.879  70.701  1.00                 C  
ATOM   1460  NE  ARG F 212      89.244 105.641  71.432  1.00                 N  
ATOM   1461  CG  ARG F 212      89.062 108.105  71.482  1.00                 C  
ATOM   1462  CZ  ARG F 212      88.092 104.978  71.393  1.00                 C  
ATOM   1463  NH1 ARG F 212      87.947 103.860  72.091  1.00                 N  
ATOM   1464  NH2 ARG F 212      87.089 105.435  70.656  1.00                 N  
ATOM   1465  N   PHE F 213      90.663 112.379  71.164  1.00                 N  
ATOM   1466  CA  PHE F 213      91.357 113.455  70.475  1.00                 C  
ATOM   1467  C   PHE F 213      92.858 113.261  70.635  1.00                 C  
ATOM   1468  O   PHE F 213      93.329 112.881  71.710  1.00                 O  
ATOM   1469  CB  PHE F 213      90.914 114.814  71.021  1.00                 C  
ATOM   1470  CG  PHE F 213      91.552 115.983  70.326  1.00                 C  
ATOM   1471  CZ  PHE F 213      92.737 118.147  69.046  1.00                 C  
ATOM   1472  CD1 PHE F 213      91.075 116.426  69.105  1.00                 C  
ATOM   1473  CE1 PHE F 213      91.662 117.502  68.466  1.00                 C  
ATOM   1474  CD2 PHE F 213      92.629 116.640  70.894  1.00                 C  
ATOM   1475  CE2 PHE F 213      93.216 117.716  70.255  1.00                 C  
ATOM   1476  N   GLU F 214      93.609 113.519  69.558  1.00                 N  
ATOM   1477  CA  GLU F 214      95.053 113.332  69.605  1.00                 C  
ATOM   1478  C   GLU F 214      95.840 114.412  68.870  1.00                 C  
ATOM   1479  O   GLU F 214      97.050 114.241  68.671  1.00                 O  
ATOM   1480  CB  GLU F 214      95.436 111.970  69.024  1.00                 C  
ATOM   1481  CD  GLU F 214      95.315 109.454  69.217  1.00                 C  
ATOM   1482  CG  GLU F 214      94.902 110.786  69.813  1.00                 C  
ATOM   1483  OE1 GLU F 214      95.969 109.457  68.153  1.00                 O  
ATOM   1484  OE2 GLU F 214      94.985 108.408  69.815  1.00                 O  
ATOM   1485  N   GLY F 215      95.212 115.518  68.483  1.00                 N  
ATOM   1486  CA  GLY F 215      95.889 116.534  67.703  1.00                 C  
ATOM   1487  C   GLY F 215      96.834 117.413  68.497  1.00                 C  
ATOM   1488  O   GLY F 215      96.408 118.161  69.383  1.00                 O  
ATOM   1489  N   THR F 216      98.130 117.327  68.182  1.00                 N  
ATOM   1490  CA  THR F 216      99.134 118.164  68.832  1.00                 C  
ATOM   1491  C   THR F 216      99.276 119.507  68.122  1.00                 C  
ATOM   1492  O   THR F 216      99.197 120.564  68.757  1.00                 O  
ATOM   1493  CB  THR F 216     100.506 117.465  68.881  1.00                 C  
ATOM   1494  OG1 THR F 216     100.400 116.250  69.633  1.00                 O  
ATOM   1495  CG2 THR F 216     101.537 118.362  69.548  1.00                 C  
ATOM   1496  N   ALA F 217      99.473 119.483  66.808  1.00                 N  
ATOM   1497  CA  ALA F 217      99.646 120.683  66.006  1.00                 C  
ATOM   1498  C   ALA F 217      98.468 120.858  65.057  1.00                 C  
ATOM   1499  O   ALA F 217      97.526 120.062  65.039  1.00                 O  
ATOM   1500  CB  ALA F 217     100.953 120.618  65.230  1.00                 C  
ATOM   1501  N   LEU F 218      98.532 121.928  64.260  1.00                 N  
ATOM   1502  CA  LEU F 218      97.471 122.202  63.298  1.00                 C  
ATOM   1503  C   LEU F 218      97.673 121.429  62.004  1.00                 C  
ATOM   1504  O   LEU F 218      96.694 121.039  61.359  1.00                 O  
ATOM   1505  CB  LEU F 218      97.393 123.700  62.999  1.00                 C  
ATOM   1506  CG  LEU F 218      96.952 124.600  64.155  1.00                 C  
ATOM   1507  CD1 LEU F 218      97.054 126.067  63.765  1.00                 C  
ATOM   1508  CD2 LEU F 218      95.531 124.266  64.585  1.00                 C  
ATOM   1509  N   LEU F 219      98.930 121.202  61.617  1.00                 N  
ATOM   1510  CA  LEU F 219      99.240 120.454  60.405  1.00                 C  
ATOM   1511  C   LEU F 219      98.939 118.966  60.555  1.00                 C  
ATOM   1512  O   LEU F 219      98.779 118.268  59.548  1.00                 O  
ATOM   1513  CB  LEU F 219     100.709 120.642  60.020  1.00                 C  
ATOM   1514  CG  LEU F 219     101.119 122.049  59.580  1.00                 C  
ATOM   1515  CD1 LEU F 219     102.622 122.127  59.361  1.00                 C  
ATOM   1516  CD2 LEU F 219     100.379 122.454  58.315  1.00                 C  
ATOM   1517  N   ARG F 220      98.816 118.473  61.784  1.00                 N  
ATOM   1518  CA  ARG F 220      98.566 117.060  62.033  1.00                 C  
ATOM   1519  C   ARG F 220      97.085 116.742  61.821  1.00                 C  
ATOM   1520  O   ARG F 220      96.301 117.561  61.333  1.00                 O  
ATOM   1521  CB  ARG F 220      99.001 116.681  63.450  1.00                 C  
ATOM   1522  CD  ARG F 220     100.854 116.434  65.124  1.00                 C  
ATOM   1523  NE  ARG F 220     102.278 116.616  65.396  1.00                 N  
ATOM   1524  CG  ARG F 220     100.497 116.794  63.691  1.00                 C  
ATOM   1525  CZ  ARG F 220     103.205 115.688  65.181  1.00                 C  
ATOM   1526  NH1 ARG F 220     104.476 115.944  65.459  1.00                 N  
ATOM   1527  NH2 ARG F 220     102.858 114.506  64.690  1.00                 N  
ATOM   1528  N   ASP F 221      96.686 115.532  62.205  1.00                 N  
ATOM   1529  CA  ASP F 221      95.298 115.123  62.087  1.00                 C  
ATOM   1530  C   ASP F 221      94.438 115.777  63.167  1.00                 C  
ATOM   1531  O   ASP F 221      94.921 116.197  64.223  1.00                 O  
ATOM   1532  CB  ASP F 221      95.179 113.600  62.172  1.00                 C  
ATOM   1533  CG  ASP F 221      95.746 112.903  60.951  1.00                 C  
ATOM   1534  OD1 ASP F 221      96.004 113.590  59.940  1.00                 O  
ATOM   1535  OD2 ASP F 221      95.933 111.669  61.004  1.00                 O  
ATOM   1536  N   PHE F 222      93.139 115.865  62.881  1.00                 N  
ATOM   1537  CA  PHE F 222      92.143 116.370  63.825  1.00                 C  
ATOM   1538  C   PHE F 222      91.098 115.265  63.944  1.00                 C  
ATOM   1539  O   PHE F 222      90.075 115.277  63.257  1.00                 O  
ATOM   1540  CB  PHE F 222      91.560 117.695  63.331  1.00                 C  
ATOM   1541  CG  PHE F 222      92.583 118.783  63.163  1.00                 C  
ATOM   1542  CZ  PHE F 222      94.477 120.794  62.860  1.00                 C  
ATOM   1543  CD1 PHE F 222      92.828 119.336  61.919  1.00                 C  
ATOM   1544  CE1 PHE F 222      93.769 120.336  61.764  1.00                 C  
ATOM   1545  CD2 PHE F 222      93.299 119.252  64.250  1.00                 C  
ATOM   1546  CE2 PHE F 222      94.240 120.252  64.095  1.00                 C  
ATOM   1547  N   ARG F 223      91.368 114.304  64.825  1.00                 N  
ATOM   1548  CA  ARG F 223      90.615 113.053  64.878  1.00                 C  
ATOM   1549  C   ARG F 223      89.566 113.145  65.978  1.00                 C  
ATOM   1550  O   ARG F 223      89.878 113.463  67.129  1.00                 O  
ATOM   1551  CB  ARG F 223      91.557 111.870  65.113  1.00                 C  
ATOM   1552  CD  ARG F 223      93.451 110.448  64.285  1.00                 C  
ATOM   1553  NE  ARG F 223      94.426 110.220  63.221  1.00                 N  
ATOM   1554  CG  ARG F 223      92.550 111.634  63.987  1.00                 C  
ATOM   1555  CZ  ARG F 223      95.324 109.240  63.228  1.00                 C  
ATOM   1556  NH1 ARG F 223      96.171 109.110  62.216  1.00                 N  
ATOM   1557  NH2 ARG F 223      95.373 108.392  64.247  1.00                 N  
ATOM   1558  N   ILE F 224      88.316 112.878  65.615  1.00                 N  
ATOM   1559  CA  ILE F 224      87.208 112.824  66.562  1.00                 C  
ATOM   1560  C   ILE F 224      86.580 111.442  66.444  1.00                 C  
ATOM   1561  O   ILE F 224      86.510 110.874  65.348  1.00                 O  
ATOM   1562  CB  ILE F 224      86.186 113.945  66.299  1.00                 C  
ATOM   1563  CD1 ILE F 224      85.981 116.469  66.002  1.00                 C  
ATOM   1564  CG1 ILE F 224      86.843 115.317  66.470  1.00                 C  
ATOM   1565  CG2 ILE F 224      84.972 113.782  67.202  1.00                 C  
ATOM   1566  N   THR F 225      86.137 110.883  67.565  1.00                 N  
ATOM   1567  CA  THR F 225      85.160 109.810  67.530  1.00                 C  
ATOM   1568  C   THR F 225      83.922 110.285  68.279  1.00                 C  
ATOM   1569  O   THR F 225      83.971 111.227  69.075  1.00                 O  
ATOM   1570  CB  THR F 225      85.721 108.515  68.146  1.00                 C  
ATOM   1571  OG1 THR F 225      86.022 108.732  69.530  1.00                 O  
ATOM   1572  CG2 THR F 225      86.997 108.095  67.432  1.00                 C  
ATOM   1573  N   ASP F 226      82.797 109.650  67.990  1.00                 N  
ATOM   1574  CA  ASP F 226      81.515 110.046  68.542  1.00                 C  
ATOM   1575  C   ASP F 226      81.259 109.265  69.824  1.00                 C  
ATOM   1576  O   ASP F 226      82.138 108.558  70.329  1.00                 O  
ATOM   1577  CB  ASP F 226      80.398 109.813  67.523  1.00                 C  
ATOM   1578  CG  ASP F 226      80.173 108.343  67.230  1.00                 C  
ATOM   1579  OD1 ASP F 226      80.640 107.501  68.025  1.00                 O  
ATOM   1580  OD2 ASP F 226      79.531 108.033  66.205  1.00                 O  
ATOM   1581  N   PHE F 227      80.048 109.394  70.360  1.00                 N  
ATOM   1582  CA  PHE F 227      79.663 108.571  71.498  1.00                 C  
ATOM   1583  C   PHE F 227      79.434 107.139  71.027  1.00                 C  
ATOM   1584  O   PHE F 227      78.684 106.892  70.078  1.00                 O  
ATOM   1585  CB  PHE F 227      78.410 109.137  72.169  1.00                 C  
ATOM   1586  CG  PHE F 227      78.648 110.420  72.913  1.00                 C  
ATOM   1587  CZ  PHE F 227      79.094 112.792  74.292  1.00                 C  
ATOM   1588  CD1 PHE F 227      77.776 111.487  72.779  1.00                 C  
ATOM   1589  CE1 PHE F 227      77.995 112.667  73.463  1.00                 C  
ATOM   1590  CD2 PHE F 227      79.743 110.561  73.747  1.00                 C  
ATOM   1591  CE2 PHE F 227      79.962 111.741  74.431  1.00                 C  
ATOM   1592  N   GLN F 228      80.147 106.200  71.645  1.00                 N  
ATOM   1593  CA  GLN F 228      80.192 104.822  71.183  1.00                 C  
ATOM   1594  C   GLN F 228      80.078 103.894  72.383  1.00                 C  
ATOM   1595  O   GLN F 228      80.026 104.335  73.534  1.00                 O  
ATOM   1596  CB  GLN F 228      81.481 104.561  70.401  1.00                 C  
ATOM   1597  CD  GLN F 228      80.652 105.004  68.057  1.00                 C  
ATOM   1598  CG  GLN F 228      81.627 105.405  69.146  1.00                 C  
ATOM   1599  OE1 GLN F 228      80.225 103.852  67.986  1.00                 O  
ATOM   1600  NE2 GLN F 228      80.296 105.957  67.203  1.00                 N  
ATOM   1601  N   ASP F 229      80.038 102.598  72.101  1.00                 N  
ATOM   1602  CA  ASP F 229      80.011 101.571  73.140  1.00                 C  
ATOM   1603  C   ASP F 229      81.423 101.057  73.414  1.00                 C  
ATOM   1604  O   ASP F 229      81.720  99.869  73.287  1.00                 O  
ATOM   1605  CB  ASP F 229      79.091 100.419  72.731  1.00                 C  
ATOM   1606  CG  ASP F 229      78.874  99.420  73.851  1.00                 C  
ATOM   1607  OD1 ASP F 229      79.132  99.775  75.021  1.00                 O  
ATOM   1608  OD2 ASP F 229      78.448  98.284  73.559  1.00                 O  
ATOM   1609  N   TYR F 230      82.305 101.978  73.792  1.00                 N  
ATOM   1610  CA  TYR F 230      83.688 101.640  74.091  1.00                 C  
ATOM   1611  C   TYR F 230      83.908 101.653  75.598  1.00                 C  
ATOM   1612  O   TYR F 230      83.292 102.430  76.331  1.00                 O  
ATOM   1613  CB  TYR F 230      84.640 102.614  73.395  1.00                 C  
ATOM   1614  CG  TYR F 230      84.653 102.488  71.888  1.00                 C  
ATOM   1615  OH  TYR F 230      84.680 102.154  67.743  1.00                 O  
ATOM   1616  CZ  TYR F 230      84.672 102.263  69.115  1.00                 C  
ATOM   1617  CD1 TYR F 230      84.199 103.525  71.083  1.00                 C  
ATOM   1618  CE1 TYR F 230      84.206 103.418  69.706  1.00                 C  
ATOM   1619  CD2 TYR F 230      85.118 101.331  71.276  1.00                 C  
ATOM   1620  CE2 TYR F 230      85.134 101.207  69.899  1.00                 C  
ATOM   1621  N   GLN F 231      84.807 100.780  76.052  1.00                 N  
ATOM   1622  CA  GLN F 231      84.920 100.420  77.457  1.00                 C  
ATOM   1623  C   GLN F 231      86.138 101.003  78.163  1.00                 C  
ATOM   1624  O   GLN F 231      86.232 100.865  79.386  1.00                 O  
ATOM   1625  CB  GLN F 231      84.956  98.899  77.619  1.00                 C  
ATOM   1626  CD  GLN F 231      82.460  98.603  77.870  1.00                 C  
ATOM   1627  CG  GLN F 231      83.708  98.192  77.115  1.00                 C  
ATOM   1628  OE1 GLN F 231      82.373  98.431  79.086  1.00                 O  
ATOM   1629  NE2 GLN F 231      81.487  99.150  77.150  1.00                 N  
ATOM   1630  N   ALA F 232      87.071 101.620  77.426  1.00                 N  
ATOM   1631  CA  ALA F 232      88.185 102.419  77.955  1.00                 C  
ATOM   1632  C   ALA F 232      89.095 101.605  78.882  1.00                 C  
ATOM   1633  O   ALA F 232      89.150 101.817  80.094  1.00                 O  
ATOM   1634  CB  ALA F 232      87.658 103.635  78.701  1.00                 C  
ATOM   1635  N   ILE F 233      89.798 100.647  78.277  1.00                 N  
ATOM   1636  CA  ILE F 233      90.782  99.870  79.023  1.00                 C  
ATOM   1637  C   ILE F 233      92.099 100.635  79.026  1.00                 C  
ATOM   1638  O   ILE F 233      92.959 100.426  78.162  1.00                 O  
ATOM   1639  CB  ILE F 233      90.956  98.460  78.429  1.00                 C  
ATOM   1640  CD1 ILE F 233      89.655  96.395  77.692  1.00                 C  
ATOM   1641  CG1 ILE F 233      89.624  97.707  78.444  1.00                 C  
ATOM   1642  CG2 ILE F 233      92.045  97.700  79.171  1.00                 C  
ATOM   1643  N   ILE F 234      92.255 101.563  79.966  1.00                 N  
ATOM   1644  CA  ILE F 234      93.560 102.126  80.300  1.00                 C  
ATOM   1645  C   ILE F 234      93.700 102.044  81.823  1.00                 C  
ATOM   1646  O   ILE F 234      93.363 102.971  82.567  1.00                 O  
ATOM   1647  CB  ILE F 234      93.703 103.568  79.779  1.00                 C  
ATOM   1648  CD1 ILE F 234      93.423 105.013  77.698  1.00                 C  
ATOM   1649  CG1 ILE F 234      93.486 103.612  78.265  1.00                 C  
ATOM   1650  CG2 ILE F 234      95.052 104.147  80.175  1.00                 C  
ATOM   1651  N   GLY F 235      94.170 100.896  82.299  1.00                 N  
ATOM   1652  CA  GLY F 235      94.401 100.655  83.709  1.00                 C  
ATOM   1653  C   GLY F 235      95.529  99.669  83.914  1.00                 C  
ATOM   1654  O   GLY F 235      95.620  99.041  84.973  1.00                 O  
ATOM   1655  N   HIS F 236      96.375  99.533  82.890  1.00                 N  
ATOM   1656  CA  HIS F 236      97.201  98.347  82.678  1.00                 C  
ATOM   1657  C   HIS F 236      98.216  98.130  83.800  1.00                 C  
ATOM   1658  O   HIS F 236      98.706  99.075  84.424  1.00                 O  
ATOM   1659  CB  HIS F 236      97.939  98.440  81.341  1.00                 C  
ATOM   1660  CG  HIS F 236      98.648  97.180  80.954  1.00                 C  
ATOM   1661  ND1 HIS F 236      99.871  96.823  81.479  1.00                 N  
ATOM   1662  CE1 HIS F 236     100.251  95.649  80.943  1.00                 C  
ATOM   1663  CD2 HIS F 236      98.375  96.069  80.053  1.00                 C  
ATOM   1664  NE2 HIS F 236      99.358  95.191  80.088  1.00                 N  
ATOM   1665  N   GLN F 237      98.511  96.855  84.056  1.00                 N  
ATOM   1666  CA  GLN F 237      99.404  96.433  85.130  1.00                 C  
ATOM   1667  C   GLN F 237     100.828  96.803  84.746  1.00                 C  
ATOM   1668  O   GLN F 237     101.527  96.037  84.080  1.00                 O  
ATOM   1669  CB  GLN F 237      99.264  94.931  85.384  1.00                 C  
ATOM   1670  CD  GLN F 237      97.802  93.022  86.158  1.00                 C  
ATOM   1671  CG  GLN F 237      97.902  94.515  85.914  1.00                 C  
ATOM   1672  OE1 GLN F 237      98.694  92.261  85.781  1.00                 O  
ATOM   1673  NE2 GLN F 237      96.714  92.598  86.790  1.00                 N  
ATOM   1674  N   ALA F 238     101.260  97.984  85.171  1.00                 N  
ATOM   1675  CA  ALA F 238     102.559  98.528  84.803  1.00                 C  
ATOM   1676  C   ALA F 238     103.591  98.083  85.833  1.00                 C  
ATOM   1677  O   ALA F 238     103.634  98.610  86.950  1.00                 O  
ATOM   1678  CB  ALA F 238     102.491 100.045  84.708  1.00                 C  
ATOM   1679  N   VAL F 239     104.410  97.106  85.455  1.00                 N  
ATOM   1680  CA  VAL F 239     105.543  96.664  86.258  1.00                 C  
ATOM   1681  C   VAL F 239     106.708  97.582  85.893  1.00                 C  
ATOM   1682  O   VAL F 239     106.634  98.322  84.906  1.00                 O  
ATOM   1683  CB  VAL F 239     105.865  95.179  86.010  1.00                 C  
ATOM   1684  CG1 VAL F 239     104.680  94.305  86.393  1.00                 C  
ATOM   1685  CG2 VAL F 239     106.250  94.952  84.556  1.00                 C  
ATOM   1686  N   ALA F 240     107.784  97.564  86.688  1.00                 N  
ATOM   1687  CA  ALA F 240     108.960  98.392  86.431  1.00                 C  
ATOM   1688  C   ALA F 240     109.782  97.931  85.235  1.00                 C  
ATOM   1689  O   ALA F 240     110.746  98.615  84.878  1.00                 O  
ATOM   1690  CB  ALA F 240     109.859  98.431  87.657  1.00                 C  
ATOM   1691  N   LEU F 241     109.441  96.802  84.612  1.00                 N  
ATOM   1692  CA  LEU F 241     110.114  96.316  83.414  1.00                 C  
ATOM   1693  C   LEU F 241     109.457  96.831  82.137  1.00                 C  
ATOM   1694  O   LEU F 241     109.547  96.186  81.087  1.00                 O  
ATOM   1695  CB  LEU F 241     110.138  94.786  83.396  1.00                 C  
ATOM   1696  CG  LEU F 241     110.906  94.107  84.531  1.00                 C  
ATOM   1697  CD1 LEU F 241     110.762  92.595  84.449  1.00                 C  
ATOM   1698  CD2 LEU F 241     112.375  94.501  84.498  1.00                 C  
ATOM   1699  N   ASP F 242     108.790  97.977  82.211  1.00                 N  
ATOM   1700  CA  ASP F 242     108.114  98.567  81.064  1.00                 C  
ATOM   1701  C   ASP F 242     108.910  99.776  80.578  1.00                 C  
ATOM   1702  O   ASP F 242     109.796  99.650  79.733  1.00                 O  
ATOM   1703  CB  ASP F 242     106.682  98.962  81.431  1.00                 C  
ATOM   1704  CG  ASP F 242     105.879  99.422  80.230  1.00                 C  
ATOM   1705  OD1 ASP F 242     106.436  99.434  79.112  1.00                 O  
ATOM   1706  OD2 ASP F 242     104.693  99.771  80.407  1.00                 O  
ATOM   1707  N   ALA F 264     126.787  98.936 104.578  1.00                 N  
ATOM   1708  CA  ALA F 264     126.845  97.591 104.027  1.00                 C  
ATOM   1709  C   ALA F 264     126.242  96.577 104.993  1.00                 C  
ATOM   1710  O   ALA F 264     126.224  96.807 106.195  1.00                 O  
ATOM   1711  CB  ALA F 264     128.282  97.214 103.700  1.00                 C  
ATOM   1712  N   GLU F 265     125.722  95.461 104.473  1.00                 N  
ATOM   1713  CA  GLU F 265     125.403  94.343 105.356  1.00                 C  
ATOM   1714  C   GLU F 265     126.680  93.727 105.898  1.00                 C  
ATOM   1715  O   GLU F 265     126.703  93.241 107.037  1.00                 O  
ATOM   1716  CB  GLU F 265     124.571  93.295 104.614  1.00                 C  
ATOM   1717  CD  GLU F 265     122.380  92.699 103.508  1.00                 C  
ATOM   1718  CG  GLU F 265     123.166  93.755 104.261  1.00                 C  
ATOM   1719  OE1 GLU F 265     122.779  91.517 103.552  1.00                 O  
ATOM   1720  OE2 GLU F 265     121.364  93.054 102.875  1.00                 O  
ATOM   1721  N   LEU F 266     127.752  93.768 105.097  1.00                 N  
ATOM   1722  CA  LEU F 266     129.094  93.473 105.585  1.00                 C  
ATOM   1723  C   LEU F 266     129.494  94.423 106.704  1.00                 C  
ATOM   1724  O   LEU F 266     130.281  94.052 107.580  1.00                 O  
ATOM   1725  CB  LEU F 266     130.109  93.552 104.443  1.00                 C  
ATOM   1726  CG  LEU F 266     130.007  92.467 103.369  1.00                 C  
ATOM   1727  CD1 LEU F 266     130.957  92.759 102.218  1.00                 C  
ATOM   1728  CD2 LEU F 266     130.299  91.096 103.961  1.00                 C  
ATOM   1729  N   ASN F 267     128.962  95.645 106.694  1.00                 N  
ATOM   1730  CA  ASN F 267     129.157  96.576 107.792  1.00                 C  
ATOM   1731  C   ASN F 267     128.173  96.344 108.935  1.00                 C  
ATOM   1732  O   ASN F 267     128.600  96.293 110.088  1.00                 O  
ATOM   1733  CB  ASN F 267     129.048  98.019 107.296  1.00                 C  
ATOM   1734  CG  ASN F 267     130.247  98.444 106.472  1.00                 C  
ATOM   1735  OD1 ASN F 267     131.313  97.834 106.548  1.00                 O  
ATOM   1736  ND2 ASN F 267     130.075  99.495 105.678  1.00                 N  
ATOM   1737  N   TRP F 268     126.869  96.216 108.662  1.00                 N  
ATOM   1738  CA  TRP F 268     125.910  96.189 109.768  1.00                 C  
ATOM   1739  C   TRP F 268     125.949  94.891 110.554  1.00                 C  
ATOM   1740  O   TRP F 268     125.767  94.920 111.777  1.00                 O  
ATOM   1741  CB  TRP F 268     124.488  96.418 109.250  1.00                 C  
ATOM   1742  CG  TRP F 268     124.224  97.830 108.827  1.00                 C  
ATOM   1743  CD1 TRP F 268     125.039  98.908 109.016  1.00                 C  
ATOM   1744  NE1 TRP F 268     124.460 100.039 108.493  1.00                 N  
ATOM   1745  CD2 TRP F 268     123.063  98.318 108.143  1.00                 C  
ATOM   1746  CE2 TRP F 268     123.245  99.700 107.951  1.00                 C  
ATOM   1747  CH2 TRP F 268     121.157  99.886 106.863  1.00                 C  
ATOM   1748  CZ2 TRP F 268     122.296 100.496 107.311  1.00                 C  
ATOM   1749  CE3 TRP F 268     121.889  97.721 107.675  1.00                 C  
ATOM   1750  CZ3 TRP F 268     120.951  98.514 107.041  1.00                 C  
ATOM   1751  N   ARG F 269     126.187  93.757 109.881  1.00                 N  
ATOM   1752  CA  ARG F 269     126.220  92.466 110.566  1.00                 C  
ATOM   1753  C   ARG F 269     127.311  92.414 111.630  1.00                 C  
ATOM   1754  O   ARG F 269     127.143  91.757 112.663  1.00                 O  
ATOM   1755  CB  ARG F 269     126.427  91.331 109.561  1.00                 C  
ATOM   1756  CD  ARG F 269     125.378  89.753 107.916  1.00                 C  
ATOM   1757  NE  ARG F 269     126.503  89.786 106.984  1.00                 N  
ATOM   1758  CG  ARG F 269     125.225  91.063 108.670  1.00                 C  
ATOM   1759  CZ  ARG F 269     126.425  90.230 105.734  1.00                 C  
ATOM   1760  NH1 ARG F 269     127.502  90.222 104.960  1.00                 N  
ATOM   1761  NH2 ARG F 269     125.272  90.681 105.261  1.00                 N  
ATOM   1762  N   ILE F 270     128.402  93.146 111.430  1.00                 N  
ATOM   1763  CA  ILE F 270     129.413  93.232 112.470  1.00                 C  
ATOM   1764  C   ILE F 270     129.207  94.442 113.383  1.00                 C  
ATOM   1765  O   ILE F 270     129.404  94.328 114.599  1.00                 O  
ATOM   1766  CB  ILE F 270     130.832  93.284 111.875  1.00                 C  
ATOM   1767  CD1 ILE F 270     132.426  92.022 110.337  1.00                 C  
ATOM   1768  CG1 ILE F 270     131.163  91.968 111.168  1.00                 C  
ATOM   1769  CG2 ILE F 270     131.851  93.620 112.953  1.00                 C  
ATOM   1770  N   THR F 271     128.738  95.587 112.870  1.00                 N  
ATOM   1771  CA  THR F 271     128.727  96.748 113.749  1.00                 C  
ATOM   1772  C   THR F 271     127.541  96.769 114.694  1.00                 C  
ATOM   1773  O   THR F 271     127.693  97.271 115.801  1.00                 O  
ATOM   1774  CB  THR F 271     128.728  98.063 112.947  1.00                 C  
ATOM   1775  OG1 THR F 271     127.563  98.120 112.115  1.00                 O  
ATOM   1776  CG2 THR F 271     129.962  98.146 112.062  1.00                 C  
ATOM   1777  N   LEU F 272     126.391  96.181 114.350  1.00                 N  
ATOM   1778  CA  LEU F 272     125.300  96.181 115.317  1.00                 C  
ATOM   1779  C   LEU F 272     125.535  95.162 116.418  1.00                 C  
ATOM   1780  O   LEU F 272     125.213  95.425 117.585  1.00                 O  
ATOM   1781  CB  LEU F 272     123.967  95.898 114.621  1.00                 C  
ATOM   1782  CG  LEU F 272     123.470  96.969 113.648  1.00                 C  
ATOM   1783  CD1 LEU F 272     122.217  96.499 112.926  1.00                 C  
ATOM   1784  CD2 LEU F 272     123.200  98.276 114.379  1.00                 C  
ATOM   1785  N   VAL F 273     126.147  94.029 116.079  1.00                 N  
ATOM   1786  CA  VAL F 273     126.579  93.100 117.106  1.00                 C  
ATOM   1787  C   VAL F 273     127.693  93.712 117.945  1.00                 C  
ATOM   1788  O   VAL F 273     127.763  93.466 119.153  1.00                 O  
ATOM   1789  CB  VAL F 273     127.047  91.765 116.498  1.00                 C  
ATOM   1790  CG1 VAL F 273     127.663  90.878 117.570  1.00                 C  
ATOM   1791  CG2 VAL F 273     125.888  91.054 115.816  1.00                 C  
ATOM   1792  N   PHE F 274     128.504  94.596 117.364  1.00                 N  
ATOM   1793  CA  PHE F 274     129.481  95.297 118.182  1.00                 C  
ATOM   1794  C   PHE F 274     128.847  96.364 119.068  1.00                 C  
ATOM   1795  O   PHE F 274     129.360  96.618 120.161  1.00                 O  
ATOM   1796  CB  PHE F 274     130.552  95.944 117.301  1.00                 C  
ATOM   1797  CG  PHE F 274     131.641  96.629 118.076  1.00                 C  
ATOM   1798  CZ  PHE F 274     133.654  97.904 119.508  1.00                 C  
ATOM   1799  CD1 PHE F 274     132.617  95.893 118.726  1.00                 C  
ATOM   1800  CE1 PHE F 274     133.618  96.524 119.439  1.00                 C  
ATOM   1801  CD2 PHE F 274     131.690  98.010 118.155  1.00                 C  
ATOM   1802  CE2 PHE F 274     132.692  98.640 118.868  1.00                 C  
ATOM   1803  N   THR F 275     127.738  96.977 118.642  1.00                 N  
ATOM   1804  CA  THR F 275     127.012  97.878 119.535  1.00                 C  
ATOM   1805  C   THR F 275     126.456  97.126 120.720  1.00                 C  
ATOM   1806  O   THR F 275     126.567  97.580 121.860  1.00                 O  
ATOM   1807  CB  THR F 275     125.867  98.600 118.800  1.00                 C  
ATOM   1808  OG1 THR F 275     126.407  99.410 117.748  1.00                 O  
ATOM   1809  CG2 THR F 275     125.100  99.497 119.759  1.00                 C  
ATOM   1810  N   VAL F 276     125.808  95.990 120.457  1.00                 N  
ATOM   1811  CA  VAL F 276     125.232  95.199 121.538  1.00                 C  
ATOM   1812  C   VAL F 276     126.328  94.685 122.456  1.00                 C  
ATOM   1813  O   VAL F 276     126.175  94.681 123.681  1.00                 O  
ATOM   1814  CB  VAL F 276     124.398  94.024 120.995  1.00                 C  
ATOM   1815  CG1 VAL F 276     123.985  93.096 122.127  1.00                 C  
ATOM   1816  CG2 VAL F 276     123.175  94.538 120.250  1.00                 C  
ATOM   1817  N   PHE F 277     127.480  94.347 121.898  1.00                 N  
ATOM   1818  CA  PHE F 277     128.578  93.854 122.705  1.00                 C  
ATOM   1819  C   PHE F 277     129.318  94.975 123.425  1.00                 C  
ATOM   1820  O   PHE F 277     130.021  94.705 124.400  1.00                 O  
ATOM   1821  CB  PHE F 277     129.565  93.066 121.842  1.00                 C  
ATOM   1822  CG  PHE F 277     130.701  92.463 122.618  1.00                 C  
ATOM   1823  CZ  PHE F 277     132.808  91.352 124.052  1.00                 C  
ATOM   1824  CD1 PHE F 277     130.502  91.346 123.410  1.00                 C  
ATOM   1825  CE1 PHE F 277     131.547  90.791 124.124  1.00                 C  
ATOM   1826  CD2 PHE F 277     131.970  93.013 122.556  1.00                 C  
ATOM   1827  CE2 PHE F 277     133.015  92.458 123.270  1.00                 C  
ATOM   1828  N   MET F 278     129.167  96.221 122.991  1.00                 N  
ATOM   1829  CA  MET F 278     129.936  97.322 123.555  1.00                 C  
ATOM   1830  C   MET F 278     129.151  98.202 124.508  1.00                 C  
ATOM   1831  O   MET F 278     129.705  98.652 125.510  1.00                 O  
ATOM   1832  CB  MET F 278     130.506  98.203 122.442  1.00                 C  
ATOM   1833  SD  MET F 278     131.999 100.380 121.599  1.00                 S  
ATOM   1834  CE  MET F 278     130.508 101.219 121.067  1.00                 C  
ATOM   1835  CG  MET F 278     131.356  99.361 122.940  1.00                 C  
ATOM   1836  N   MET F 279     127.874  98.467 124.228  1.00                 N  
ATOM   1837  CA  MET F 279     127.110  99.409 125.039  1.00                 C  
ATOM   1838  C   MET F 279     126.826  98.870 126.430  1.00                 C  
ATOM   1839  O   MET F 279     126.702  99.654 127.374  1.00                 O  
ATOM   1840  CB  MET F 279     125.791  99.763 124.349  1.00                 C  
ATOM   1841  SD  MET F 279     126.885 102.094 123.329  1.00                 S  
ATOM   1842  CE  MET F 279     125.772 102.993 124.406  1.00                 C  
ATOM   1843  CG  MET F 279     125.955 100.571 123.073  1.00                 C  
ATOM   1844  N   ALA F 280     126.743  97.545 126.573  1.00                 N  
ATOM   1845  CA  ALA F 280     126.609  96.934 127.891  1.00                 C  
ATOM   1846  C   ALA F 280     127.827  97.213 128.755  1.00                 C  
ATOM   1847  O   ALA F 280     127.704  97.477 129.955  1.00                 O  
ATOM   1848  CB  ALA F 280     126.395  95.434 127.761  1.00                 C  
ATOM   1849  N   LEU F 281     129.009  97.152 128.162  1.00                 N  
ATOM   1850  CA  LEU F 281     130.230  97.511 128.858  1.00                 C  
ATOM   1851  C   LEU F 281     130.405  99.018 128.959  1.00                 C  
ATOM   1852  O   LEU F 281     131.186  99.488 129.789  1.00                 O  
ATOM   1853  CB  LEU F 281     131.445  96.898 128.159  1.00                 C  
ATOM   1854  CG  LEU F 281     131.535  95.371 128.169  1.00                 C  
ATOM   1855  CD1 LEU F 281     132.715  94.896 127.335  1.00                 C  
ATOM   1856  CD2 LEU F 281     131.650  94.849 129.593  1.00                 C  
ATOM   1857  N   MET F 282     129.685  99.776 128.146  1.00                 N  
ATOM   1858  CA  MET F 282     129.851 101.218 128.121  1.00                 C  
ATOM   1859  C   MET F 282     128.934 101.931 129.105  1.00                 C  
ATOM   1860  O   MET F 282     129.252 103.039 129.549  1.00                 O  
ATOM   1861  CB  MET F 282     129.600 101.762 126.713  1.00                 C  
ATOM   1862  SD  MET F 282     129.729 103.816 124.858  1.00                 S  
ATOM   1863  CE  MET F 282     130.033 105.570 125.057  1.00                 C  
ATOM   1864  CG  MET F 282     129.881 103.248 126.563  1.00                 C  
ATOM   1865  N   VAL F 283     127.808 101.324 129.466  1.00                 N  
ATOM   1866  CA  VAL F 283     126.799 102.051 130.226  1.00                 C  
ATOM   1867  C   VAL F 283     126.995 101.930 131.741  1.00                 C  
ATOM   1868  O   VAL F 283     126.634 102.849 132.482  1.00                 O  
ATOM   1869  CB  VAL F 283     125.377 101.580 129.870  1.00                 C  
ATOM   1870  CG1 VAL F 283     125.118 100.192 130.435  1.00                 C  
ATOM   1871  CG2 VAL F 283     124.343 102.570 130.386  1.00                 C  
ATOM   1872  N   VAL F 284     127.586 100.837 132.217  1.00                 N  
ATOM   1873  CA  VAL F 284     127.886 100.628 133.635  1.00                 C  
ATOM   1874  C   VAL F 284     128.799 101.696 134.256  1.00                 C  
ATOM   1875  O   VAL F 284     128.535 102.084 135.405  1.00                 O  
ATOM   1876  CB  VAL F 284     128.534  99.252 133.878  1.00                 C  
ATOM   1877  CG1 VAL F 284     129.017  99.137 135.316  1.00                 C  
ATOM   1878  CG2 VAL F 284     127.554  98.136 133.550  1.00                 C  
ATOM   1879  N   PRO F 285     129.793 102.315 133.575  1.00                 N  
ATOM   1880  CA  PRO F 285     130.437 103.449 134.243  1.00                 C  
ATOM   1881  C   PRO F 285     129.625 104.732 134.170  1.00                 C  
ATOM   1882  O   PRO F 285     130.020 105.742 134.759  1.00                 O  
ATOM   1883  CB  PRO F 285     131.765 103.611 133.500  1.00                 C  
ATOM   1884  CD  PRO F 285     130.493 102.040 132.218  1.00                 C  
ATOM   1885  CG  PRO F 285     131.466 103.179 132.103  1.00                 C  
ATOM   1886  N   LEU F 286     128.505 104.722 133.450  1.00                 N  
ATOM   1887  CA  LEU F 286     127.658 105.904 133.373  1.00                 C  
ATOM   1888  C   LEU F 286     126.372 105.773 134.169  1.00                 C  
ATOM   1889  O   LEU F 286     125.629 106.752 134.282  1.00                 O  
ATOM   1890  CB  LEU F 286     127.310 106.220 131.917  1.00                 C  
ATOM   1891  CG  LEU F 286     128.487 106.535 130.992  1.00                 C  
ATOM   1892  CD1 LEU F 286     128.007 106.742 129.563  1.00                 C  
ATOM   1893  CD2 LEU F 286     129.240 107.763 131.479  1.00                 C  
ATOM   1894  N   SER F 287     126.083 104.592 134.701  1.00                 N  
ATOM   1895  CA  SER F 287     124.969 104.407 135.625  1.00                 C  
ATOM   1896  C   SER F 287     125.444 104.515 137.069  1.00                 C  
ATOM   1897  O   SER F 287     125.534 103.535 137.803  1.00                 O  
ATOM   1898  CB  SER F 287     124.295 103.054 135.387  1.00                 C  
ATOM   1899  OG  SER F 287     125.221 101.991 135.526  1.00                 O  
ATOM   1900  N   VAL F 288     125.755 105.744 137.476  1.00                 N  
ATOM   1901  CA  VAL F 288     126.483 105.986 138.716  1.00                 C  
ATOM   1902  C   VAL F 288     125.786 106.954 139.656  1.00                 C  
ATOM   1903  O   VAL F 288     126.481 107.624 140.433  1.00                 O  
ATOM   1904  CB  VAL F 288     127.903 106.516 138.443  1.00                 C  
ATOM   1905  CG1 VAL F 288     128.734 105.465 137.723  1.00                 C  
ATOM   1906  CG2 VAL F 288     127.844 107.802 137.632  1.00                 C  
ATOM   1907  N   VAL F 289     124.449 106.970 139.672  1.00                 N  
ATOM   1908  CA  VAL F 289     123.590 108.133 139.907  1.00                 C  
ATOM   1909  C   VAL F 289     123.987 108.990 141.100  1.00                 C  
ATOM   1910  O   VAL F 289     123.976 108.538 142.251  1.00                 O  
ATOM   1911  CB  VAL F 289     122.119 107.719 140.098  1.00                 C  
ATOM   1912  CG1 VAL F 289     121.270 108.925 140.469  1.00                 C  
ATOM   1913  CG2 VAL F 289     121.585 107.054 138.838  1.00                 C  
ATOM   1914  N   ASN F 290     124.326 110.237 140.818  1.00                 N  
ATOM   1915  CA  ASN F 290     124.901 111.128 141.803  1.00                 C  
ATOM   1916  C   ASN F 290     123.805 111.708 142.691  1.00                 C  
ATOM   1917  O   ASN F 290     122.645 111.780 142.260  1.00                 O  
ATOM   1918  CB  ASN F 290     125.702 112.238 141.119  1.00                 C  
ATOM   1919  CG  ASN F 290     126.957 111.720 140.445  1.00                 C  
ATOM   1920  OD1 ASN F 290     127.733 110.975 141.045  1.00                 O  
ATOM   1921  ND2 ASN F 290     127.161 112.113 139.193  1.00                 N  
ATOM   1922  N   PRO F 291     124.109 112.072 143.939  1.00                 N  
ATOM   1923  CA  PRO F 291     123.040 112.539 144.833  1.00                 C  
ATOM   1924  C   PRO F 291     122.485 113.896 144.453  1.00                 C  
ATOM   1925  O   PRO F 291     121.267 114.106 144.516  1.00                 O  
ATOM   1926  CB  PRO F 291     123.708 112.600 146.208  1.00                 C  
ATOM   1927  CD  PRO F 291     125.383 111.913 144.642  1.00                 C  
ATOM   1928  CG  PRO F 291     125.167 112.689 145.911  1.00                 C  
ATOM   1929  N   ARG F 292     123.343 114.820 144.032  1.00                 N  
ATOM   1930  CA  ARG F 292     122.928 116.198 143.830  1.00                 C  
ATOM   1931  C   ARG F 292     122.169 116.414 142.529  1.00                 C  
ATOM   1932  O   ARG F 292     121.137 117.093 142.542  1.00                 O  
ATOM   1933  CB  ARG F 292     124.140 117.132 143.857  1.00                 C  
ATOM   1934  CD  ARG F 292     126.007 118.174 145.171  1.00                 C  
ATOM   1935  NE  ARG F 292     126.631 118.330 146.483  1.00                 N  
ATOM   1936  CG  ARG F 292     124.782 117.275 145.227  1.00                 C  
ATOM   1937  CZ  ARG F 292     127.776 118.972 146.694  1.00                 C  
ATOM   1938  NH1 ARG F 292     128.268 119.063 147.921  1.00                 N  
ATOM   1939  NH2 ARG F 292     128.426 119.520 145.676  1.00                 N  
ATOM   1940  N   GLN F 293     122.625 115.829 141.420  1.00                 N  
ATOM   1941  CA  GLN F 293     122.078 116.121 140.100  1.00                 C  
ATOM   1942  C   GLN F 293     120.839 115.291 139.771  1.00                 C  
ATOM   1943  O   GLN F 293     120.300 115.400 138.668  1.00                 O  
ATOM   1944  CB  GLN F 293     123.136 115.890 139.019  1.00                 C  
ATOM   1945  CD  GLN F 293     124.585 114.245 137.765  1.00                 C  
ATOM   1946  CG  GLN F 293     123.513 114.431 138.821  1.00                 C  
ATOM   1947  OE1 GLN F 293     125.161 115.215 137.273  1.00                 O  
ATOM   1948  NE2 GLN F 293     124.855 112.993 137.413  1.00                 N  
ATOM   1949  N   GLY F 294     120.374 114.469 140.697  1.00                 N  
ATOM   1950  CA  GLY F 294     119.125 113.801 140.419  1.00                 C  
ATOM   1951  C   GLY F 294     119.304 112.566 139.557  1.00                 C  
ATOM   1952  O   GLY F 294     120.402 112.226 139.115  1.00                 O  
ATOM   1953  N   ARG F 295     118.186 111.899 139.299  1.00                 N  
ATOM   1954  CA  ARG F 295     118.215 110.585 138.681  1.00                 C  
ATOM   1955  C   ARG F 295     118.095 110.634 137.171  1.00                 C  
ATOM   1956  O   ARG F 295     118.789 109.886 136.485  1.00                 O  
ATOM   1957  CB  ARG F 295     117.096 109.705 139.241  1.00                 C  
ATOM   1958  CD  ARG F 295     116.125 108.463 141.194  1.00                 C  
ATOM   1959  NE  ARG F 295     116.284 108.089 142.597  1.00                 N  
ATOM   1960  CG  ARG F 295     117.283 109.315 140.698  1.00                 C  
ATOM   1961  CZ  ARG F 295     115.377 107.416 143.298  1.00                 C  
ATOM   1962  NH1 ARG F 295     115.608 107.119 144.570  1.00                 N  
ATOM   1963  NH2 ARG F 295     114.242 107.040 142.725  1.00                 N  
ATOM   1964  N   VAL F 296     117.221 111.476 136.624  1.00                 N  
ATOM   1965  CA  VAL F 296     117.090 111.485 135.175  1.00                 C  
ATOM   1966  C   VAL F 296     118.212 112.294 134.531  1.00                 C  
ATOM   1967  O   VAL F 296     118.653 111.971 133.426  1.00                 O  
ATOM   1968  CB  VAL F 296     115.724 112.043 134.735  1.00                 C  
ATOM   1969  CG1 VAL F 296     115.675 112.201 133.223  1.00                 C  
ATOM   1970  CG2 VAL F 296     114.599 111.139 135.217  1.00                 C  
ATOM   1971  N   LEU F 297     118.762 113.298 135.221  1.00                 N  
ATOM   1972  CA  LEU F 297     119.947 113.976 134.706  1.00                 C  
ATOM   1973  C   LEU F 297     121.192 113.118 134.818  1.00                 C  
ATOM   1974  O   LEU F 297     122.222 113.473 134.240  1.00                 O  
ATOM   1975  CB  LEU F 297     120.170 115.298 135.443  1.00                 C  
ATOM   1976  CG  LEU F 297     119.109 116.380 135.231  1.00                 C  
ATOM   1977  CD1 LEU F 297     119.382 117.582 136.121  1.00                 C  
ATOM   1978  CD2 LEU F 297     119.055 116.803 133.771  1.00                 C  
ATOM   1979  N   SER F 298     121.112 112.004 135.535  1.00                 N  
ATOM   1980  CA  SER F 298     122.120 110.960 135.524  1.00                 C  
ATOM   1981  C   SER F 298     121.955 110.010 134.350  1.00                 C  
ATOM   1982  O   SER F 298     122.456 108.885 134.399  1.00                 O  
ATOM   1983  CB  SER F 298     122.082 110.165 136.831  1.00                 C  
ATOM   1984  OG  SER F 298     122.423 110.983 137.936  1.00                 O  
ATOM   1985  N   MET F 299     121.250 110.432 133.309  1.00                 N  
ATOM   1986  CA  MET F 299     121.049 109.644 132.116  1.00                 C  
ATOM   1987  C   MET F 299     121.387 110.432 130.860  1.00                 C  
ATOM   1988  O   MET F 299     121.659 109.817 129.818  1.00                 O  
ATOM   1989  CB  MET F 299     119.605 109.144 132.041  1.00                 C  
ATOM   1990  SD  MET F 299     117.511 107.630 133.040  1.00                 S  
ATOM   1991  CE  MET F 299     117.573 106.575 131.594  1.00                 C  
ATOM   1992  CG  MET F 299     119.228 108.168 133.144  1.00                 C  
ATOM   1993  N   LEU F 300     121.397 111.769 130.955  1.00                 N  
ATOM   1994  CA  LEU F 300     121.811 112.648 129.862  1.00                 C  
ATOM   1995  C   LEU F 300     123.168 112.327 129.234  1.00                 C  
ATOM   1996  O   LEU F 300     123.236 112.334 127.997  1.00                 O  
ATOM   1997  CB  LEU F 300     121.851 114.104 130.331  1.00                 C  
ATOM   1998  CG  LEU F 300     122.299 115.137 129.296  1.00                 C  
ATOM   1999  CD1 LEU F 300     121.343 115.163 128.113  1.00                 C  
ATOM   2000  CD2 LEU F 300     122.400 116.519 129.924  1.00                 C  
ATOM   2001  N   PRO F 301     124.268 112.056 129.965  1.00                 N  
ATOM   2002  CA  PRO F 301     125.519 111.803 129.236  1.00                 C  
ATOM   2003  C   PRO F 301     125.532 110.463 128.535  1.00                 C  
ATOM   2004  O   PRO F 301     126.109 110.361 127.448  1.00                 O  
ATOM   2005  CB  PRO F 301     126.597 111.857 130.321  1.00                 C  
ATOM   2006  CD  PRO F 301     124.490 112.159 131.416  1.00                 C  
ATOM   2007  CG  PRO F 301     125.864 111.576 131.590  1.00                 C  
ATOM   2008  N   ALA F 302     124.856 109.454 129.085  1.00                 N  
ATOM   2009  CA  ALA F 302     124.767 108.170 128.405  1.00                 C  
ATOM   2010  C   ALA F 302     123.938 108.276 127.138  1.00                 C  
ATOM   2011  O   ALA F 302     124.329 107.747 126.092  1.00                 O  
ATOM   2012  CB  ALA F 302     124.173 107.120 129.331  1.00                 C  
ATOM   2013  N   MET F 303     122.814 108.992 127.196  1.00                 N  
ATOM   2014  CA  MET F 303     121.997 109.136 125.998  1.00                 C  
ATOM   2015  C   MET F 303     122.665 110.052 124.981  1.00                 C  
ATOM   2016  O   MET F 303     122.603 109.786 123.775  1.00                 O  
ATOM   2017  CB  MET F 303     120.611 109.675 126.356  1.00                 C  
ATOM   2018  SD  MET F 303     118.041 109.265 127.308  1.00                 S  
ATOM   2019  CE  MET F 303     118.256 110.546 128.541  1.00                 C  
ATOM   2020  CG  MET F 303     119.739 108.688 127.117  1.00                 C  
ATOM   2021  N   LEU F 304     123.345 111.100 125.452  1.00                 N  
ATOM   2022  CA  LEU F 304     124.101 112.015 124.609  1.00                 C  
ATOM   2023  C   LEU F 304     125.322 111.381 123.971  1.00                 C  
ATOM   2024  O   LEU F 304     125.814 111.911 122.975  1.00                 O  
ATOM   2025  CB  LEU F 304     124.545 113.240 125.411  1.00                 C  
ATOM   2026  CG  LEU F 304     125.306 114.318 124.637  1.00                 C  
ATOM   2027  CD1 LEU F 304     124.453 114.871 123.506  1.00                 C  
ATOM   2028  CD2 LEU F 304     125.744 115.439 125.566  1.00                 C  
ATOM   2029  N   LEU F 305     125.852 110.298 124.529  1.00                 N  
ATOM   2030  CA  LEU F 305     126.897 109.571 123.824  1.00                 C  
ATOM   2031  C   LEU F 305     126.349 108.461 122.944  1.00                 C  
ATOM   2032  O   LEU F 305     126.908 108.213 121.871  1.00                 O  
ATOM   2033  CB  LEU F 305     127.900 108.978 124.816  1.00                 C  
ATOM   2034  CG  LEU F 305     128.712 109.979 125.639  1.00                 C  
ATOM   2035  CD1 LEU F 305     129.578 109.258 126.661  1.00                 C  
ATOM   2036  CD2 LEU F 305     129.574 110.846 124.734  1.00                 C  
ATOM   2037  N   TYR F 306     125.230 107.847 123.333  1.00                 N  
ATOM   2038  CA  TYR F 306     124.638 106.778 122.536  1.00                 C  
ATOM   2039  C   TYR F 306     124.096 107.307 121.219  1.00                 C  
ATOM   2040  O   TYR F 306     124.330 106.725 120.148  1.00                 O  
ATOM   2041  CB  TYR F 306     123.523 106.081 123.318  1.00                 C  
ATOM   2042  CG  TYR F 306     122.848 104.962 122.557  1.00                 C  
ATOM   2043  OH  TYR F 306     121.004 101.876 120.468  1.00                 O  
ATOM   2044  CZ  TYR F 306     121.613 102.898 121.159  1.00                 C  
ATOM   2045  CD1 TYR F 306     123.453 103.718 122.436  1.00                 C  
ATOM   2046  CE1 TYR F 306     122.844 102.690 121.742  1.00                 C  
ATOM   2047  CD2 TYR F 306     121.607 105.154 121.963  1.00                 C  
ATOM   2048  CE2 TYR F 306     120.983 104.137 121.265  1.00                 C  
ATOM   2049  N   LEU F 307     123.330 108.391 121.278  1.00                 N  
ATOM   2050  CA  LEU F 307     122.769 108.886 120.038  1.00                 C  
ATOM   2051  C   LEU F 307     123.803 109.650 119.227  1.00                 C  
ATOM   2052  O   LEU F 307     123.682 109.691 118.003  1.00                 O  
ATOM   2053  CB  LEU F 307     121.560 109.781 120.317  1.00                 C  
ATOM   2054  CG  LEU F 307     120.342 109.099 120.943  1.00                 C  
ATOM   2055  CD1 LEU F 307     119.268 110.122 121.282  1.00                 C  
ATOM   2056  CD2 LEU F 307     119.783 108.035 120.011  1.00                 C  
ATOM   2057  N   LEU F 308     124.843 110.202 119.860  1.00                 N  
ATOM   2058  CA  LEU F 308     125.953 110.740 119.077  1.00                 C  
ATOM   2059  C   LEU F 308     126.660 109.623 118.324  1.00                 C  
ATOM   2060  O   LEU F 308     127.072 109.815 117.173  1.00                 O  
ATOM   2061  CB  LEU F 308     126.938 111.482 119.983  1.00                 C  
ATOM   2062  CG  LEU F 308     128.148 112.115 119.294  1.00                 C  
ATOM   2063  CD1 LEU F 308     127.704 113.150 118.271  1.00                 C  
ATOM   2064  CD2 LEU F 308     129.079 112.748 120.316  1.00                 C  
ATOM   2065  N   PHE F 309     126.758 108.440 118.940  1.00                 N  
ATOM   2066  CA  PHE F 309     127.292 107.275 118.246  1.00                 C  
ATOM   2067  C   PHE F 309     126.465 106.913 117.024  1.00                 C  
ATOM   2068  O   PHE F 309     127.003 106.786 115.921  1.00                 O  
ATOM   2069  CB  PHE F 309     127.364 106.074 119.192  1.00                 C  
ATOM   2070  CG  PHE F 309     127.870 104.819 118.540  1.00                 C  
ATOM   2071  CZ  PHE F 309     128.801 102.494 117.334  1.00                 C  
ATOM   2072  CD1 PHE F 309     129.224 104.632 118.324  1.00                 C  
ATOM   2073  CE1 PHE F 309     129.690 103.477 117.725  1.00                 C  
ATOM   2074  CD2 PHE F 309     126.993 103.826 118.143  1.00                 C  
ATOM   2075  CE2 PHE F 309     127.458 102.671 117.544  1.00                 C  
ATOM   2076  N   PHE F 310     125.163 106.670 117.220  1.00                 N  
ATOM   2077  CA  PHE F 310     124.335 106.263 116.083  1.00                 C  
ATOM   2078  C   PHE F 310     124.199 107.362 115.049  1.00                 C  
ATOM   2079  O   PHE F 310     124.070 107.073 113.856  1.00                 O  
ATOM   2080  CB  PHE F 310     122.945 105.836 116.558  1.00                 C  
ATOM   2081  CG  PHE F 310     122.927 104.512 117.267  1.00                 C  
ATOM   2082  CZ  PHE F 310     122.890 102.059 118.575  1.00                 C  
ATOM   2083  CD1 PHE F 310     123.657 104.322 118.428  1.00                 C  
ATOM   2084  CE1 PHE F 310     123.640 103.104 119.081  1.00                 C  
ATOM   2085  CD2 PHE F 310     122.181 103.456 116.774  1.00                 C  
ATOM   2086  CE2 PHE F 310     122.165 102.238 117.427  1.00                 C  
ATOM   2087  N   LEU F 311     124.308 108.612 115.479  1.00                 N  
ATOM   2088  CA  LEU F 311     124.279 109.741 114.572  1.00                 C  
ATOM   2089  C   LEU F 311     125.488 109.719 113.649  1.00                 C  
ATOM   2090  O   LEU F 311     125.349 109.817 112.425  1.00                 O  
ATOM   2091  CB  LEU F 311     124.231 111.055 115.354  1.00                 C  
ATOM   2092  CG  LEU F 311     124.211 112.339 114.521  1.00                 C  
ATOM   2093  CD1 LEU F 311     122.987 112.375 113.619  1.00                 C  
ATOM   2094  CD2 LEU F 311     124.240 113.564 115.422  1.00                 C  
ATOM   2095  N   ILE F 312     126.685 109.559 114.225  1.00                 N  
ATOM   2096  CA  ILE F 312     127.903 109.528 113.421  1.00                 C  
ATOM   2097  C   ILE F 312     127.970 108.265 112.569  1.00                 C  
ATOM   2098  O   ILE F 312     128.438 108.314 111.429  1.00                 O  
ATOM   2099  CB  ILE F 312     129.163 109.631 114.301  1.00                 C  
ATOM   2100  CD1 ILE F 312     130.297 111.113 116.037  1.00                 C  
ATOM   2101  CG1 ILE F 312     129.247 111.013 114.952  1.00                 C  
ATOM   2102  CG2 ILE F 312     130.408 109.310 113.488  1.00                 C  
ATOM   2103  N   GLN F 313     127.452 107.137 113.066  1.00                 N  
ATOM   2104  CA  GLN F 313     127.402 105.919 112.257  1.00                 C  
ATOM   2105  C   GLN F 313     126.481 106.085 111.053  1.00                 C  
ATOM   2106  O   GLN F 313     126.824 105.672 109.936  1.00                 O  
ATOM   2107  CB  GLN F 313     126.941 104.731 113.104  1.00                 C  
ATOM   2108  CD  GLN F 313     126.523 102.244 113.246  1.00                 C  
ATOM   2109  CG  GLN F 313     126.919 103.408 112.358  1.00                 C  
ATOM   2110  OE1 GLN F 313     126.009 102.439 114.347  1.00                 O  
ATOM   2111  NE2 GLN F 313     126.763 101.029 112.768  1.00                 N  
ATOM   2112  N   THR F 314     125.321 106.707 111.251  1.00                 N  
ATOM   2113  CA  THR F 314     124.408 106.881 110.134  1.00                 C  
ATOM   2114  C   THR F 314     124.934 107.925 109.158  1.00                 C  
ATOM   2115  O   THR F 314     124.754 107.782 107.943  1.00                 O  
ATOM   2116  CB  THR F 314     123.002 107.288 110.612  1.00                 C  
ATOM   2117  OG1 THR F 314     123.079 108.522 111.337  1.00                 O  
ATOM   2118  CG2 THR F 314     122.422 106.222 111.529  1.00                 C  
ATOM   2119  N   SER F 315     125.637 108.941 109.662  1.00                 N  
ATOM   2120  CA  SER F 315     126.255 109.919 108.774  1.00                 C  
ATOM   2121  C   SER F 315     127.381 109.293 107.965  1.00                 C  
ATOM   2122  O   SER F 315     127.533 109.585 106.775  1.00                 O  
ATOM   2123  CB  SER F 315     126.784 111.110 109.575  1.00                 C  
ATOM   2124  OG  SER F 315     127.836 110.717 110.439  1.00                 O  
ATOM   2125  N   LEU F 316     128.152 108.401 108.578  1.00                 N  
ATOM   2126  CA  LEU F 316     129.195 107.669 107.881  1.00                 C  
ATOM   2127  C   LEU F 316     128.655 106.493 107.098  1.00                 C  
ATOM   2128  O   LEU F 316     129.445 105.731 106.534  1.00                 O  
ATOM   2129  CB  LEU F 316     130.254 107.175 108.868  1.00                 C  
ATOM   2130  CG  LEU F 316     131.055 108.254 109.600  1.00                 C  
ATOM   2131  CD1 LEU F 316     131.982 107.630 110.631  1.00                 C  
ATOM   2132  CD2 LEU F 316     131.851 109.094 108.613  1.00                 C  
ATOM   2133  N   LYS F 317     127.338 106.309 107.068  1.00                 N  
ATOM   2134  CA  LYS F 317     126.697 105.452 106.084  1.00                 C  
ATOM   2135  C   LYS F 317     126.261 106.263 104.852  1.00                 C  
ATOM   2136  O   LYS F 317     125.269 105.940 104.188  1.00                 O  
ATOM   2137  CB  LYS F 317     125.492 104.737 106.700  1.00                 C  
ATOM   2138  CD  LYS F 317     124.614 103.056 108.343  1.00                 C  
ATOM   2139  CE  LYS F 317     124.974 102.062 109.435  1.00                 C  
ATOM   2140  CG  LYS F 317     125.851 103.750 107.798  1.00                 C  
ATOM   2141  NZ  LYS F 317     123.769 101.384 109.988  1.00                 N  
ATOM   2142  N   SER F 318     126.999 107.334 104.536  1.00                 N  
ATOM   2143  CA  SER F 318     126.648 108.190 103.407  1.00                 C  
ATOM   2144  C   SER F 318     126.931 107.495 102.084  1.00                 C  
ATOM   2145  O   SER F 318     126.013 107.226 101.304  1.00                 O  
ATOM   2146  CB  SER F 318     127.413 109.513 103.480  1.00                 C  
ATOM   2147  OG  SER F 318     127.092 110.349 102.381  1.00                 O  
ATOM   2148  N   ASN F 319     128.198 107.193 101.811  1.00                 N  
ATOM   2149  CA  ASN F 319     128.560 106.356 100.673  1.00                 C  
ATOM   2150  C   ASN F 319     128.530 104.909 101.141  1.00                 C  
ATOM   2151  O   ASN F 319     129.308 104.517 102.014  1.00                 O  
ATOM   2152  CB  ASN F 319     129.926 106.766 100.120  1.00                 C  
ATOM   2153  CG  ASN F 319     129.920 108.161  99.527  1.00                 C  
ATOM   2154  OD1 ASN F 319     129.054 108.499  98.719  1.00                 O  
ATOM   2155  ND2 ASN F 319     130.888 108.977  99.927  1.00                 N  
ATOM   2156  N   GLY F 320     127.612 104.124 100.587  1.00                 N  
ATOM   2157  CA  GLY F 320     127.527 102.725 100.952  1.00                 C  
ATOM   2158  C   GLY F 320     127.700 101.745  99.809  1.00                 C  
ATOM   2159  O   GLY F 320     128.182 100.628 100.018  1.00                 O  
ATOM   2160  N   GLY F 321     127.277 102.132  98.604  1.00                 N  
ATOM   2161  CA  GLY F 321     127.416 101.321  97.407  1.00                 C  
ATOM   2162  C   GLY F 321     126.656 100.011  97.380  1.00                 C  
ATOM   2163  O   GLY F 321     126.795  99.270  96.399  1.00                 O  
ATOM   2164  N   LYS F 322     125.865  99.710  98.418  1.00                 N  
ATOM   2165  CA  LYS F 322     125.047  98.502  98.560  1.00                 C  
ATOM   2166  C   LYS F 322     125.920  97.244  98.460  1.00                 C  
ATOM   2167  O   LYS F 322     125.898  96.496  97.484  1.00                 O  
ATOM   2168  CB  LYS F 322     123.947  98.472  97.497  1.00                 C  
ATOM   2169  CD  LYS F 322     122.304  99.793  98.860  1.00                 C  
ATOM   2170  CE  LYS F 322     121.177 100.811  98.794  1.00                 C  
ATOM   2171  CG  LYS F 322     123.024  99.679  97.526  1.00                 C  
ATOM   2172  NZ  LYS F 322     120.057 100.345  97.931  1.00                 N  
ATOM   2173  N   GLY F 323     126.759  97.078  99.478  1.00                 N  
ATOM   2174  CA  GLY F 323     127.533  95.858  99.590  1.00                 C  
ATOM   2175  C   GLY F 323     128.930  95.919  99.013  1.00                 C  
ATOM   2176  O   GLY F 323     129.849  96.410  99.674  1.00                 O  
ATOM   2177  N   LYS F 324     129.103  95.437  97.777  1.00                 N  
ATOM   2178  CA  LYS F 324     130.411  95.223  97.155  1.00                 C  
ATOM   2179  C   LYS F 324     131.087  96.505  96.669  1.00                 C  
ATOM   2180  O   LYS F 324     132.084  96.418  95.946  1.00                 O  
ATOM   2181  CB  LYS F 324     130.291  94.260  95.972  1.00                 C  
ATOM   2182  CD  LYS F 324     129.814  91.939  95.143  1.00                 C  
ATOM   2183  CE  LYS F 324     129.426  90.522  95.534  1.00                 C  
ATOM   2184  CG  LYS F 324     129.901  92.844  96.362  1.00                 C  
ATOM   2185  NZ  LYS F 324     129.316  89.630  94.347  1.00                 N  
ATOM   2186  N   LEU F 325     130.576  97.680  97.028  1.00                 N  
ATOM   2187  CA  LEU F 325     131.187  98.960  96.676  1.00                 C  
ATOM   2188  C   LEU F 325     131.309  99.757  97.969  1.00                 C  
ATOM   2189  O   LEU F 325     130.433 100.561  98.286  1.00                 O  
ATOM   2190  CB  LEU F 325     130.346  99.683  95.622  1.00                 C  
ATOM   2191  CG  LEU F 325     130.156  98.954  94.290  1.00                 C  
ATOM   2192  CD1 LEU F 325     129.184  99.711  93.397  1.00                 C  
ATOM   2193  CD2 LEU F 325     131.490  98.769  93.583  1.00                 C  
ATOM   2194  N   ASP F 326     132.392  99.553  98.713  1.00                 N  
ATOM   2195  CA  ASP F 326     132.565 100.266  99.975  1.00                 C  
ATOM   2196  C   ASP F 326     133.772 101.193  99.878  1.00                 C  
ATOM   2197  O   ASP F 326     134.918 100.742 100.025  1.00                 O  
ATOM   2198  CB  ASP F 326     132.728  99.277 101.131  1.00                 C  
ATOM   2199  CG  ASP F 326     132.849  99.967 102.475  1.00                 C  
ATOM   2200  OD1 ASP F 326     133.328 101.120 102.511  1.00                 O  
ATOM   2201  OD2 ASP F 326     132.463  99.356 103.494  1.00                 O  
ATOM   2202  N   PRO F 327     133.574 102.489  99.622  1.00                 N  
ATOM   2203  CA  PRO F 327     134.704 103.399  99.376  1.00                 C  
ATOM   2204  C   PRO F 327     135.231 104.149 100.593  1.00                 C  
ATOM   2205  O   PRO F 327     136.103 105.007 100.419  1.00                 O  
ATOM   2206  CB  PRO F 327     134.157 104.402  98.358  1.00                 C  
ATOM   2207  CD  PRO F 327     132.247 103.224  99.191  1.00                 C  
ATOM   2208  CG  PRO F 327     132.724 104.575  98.738  1.00                 C  
ATOM   2209  N   THR F 328     134.746 103.876 101.801  1.00                 N  
ATOM   2210  CA  THR F 328     135.274 104.545 102.979  1.00                 C  
ATOM   2211  C   THR F 328     135.145 103.640 104.195  1.00                 C  
ATOM   2212  O   THR F 328     134.212 102.839 104.302  1.00                 O  
ATOM   2213  CB  THR F 328     134.554 105.881 103.240  1.00                 C  
ATOM   2214  OG1 THR F 328     135.185 106.563 104.331  1.00                 O  
ATOM   2215  CG2 THR F 328     133.095 105.639 103.596  1.00                 C  
ATOM   2216  N   LEU F 329     136.127 103.748 105.090  1.00                 N  
ATOM   2217  CA  LEU F 329     136.106 103.035 106.357  1.00                 C  
ATOM   2218  C   LEU F 329     136.572 103.997 107.456  1.00                 C  
ATOM   2219  O   LEU F 329     137.525 103.767 108.191  1.00                 O  
ATOM   2220  CB  LEU F 329     136.991 101.789 106.285  1.00                 C  
ATOM   2221  CG  LEU F 329     136.579 100.722 105.270  1.00                 C  
ATOM   2222  CD1 LEU F 329     137.631  99.627 105.184  1.00                 C  
ATOM   2223  CD2 LEU F 329     135.226 100.129 105.632  1.00                 C  
ATOM   2224  N   TRP F 330     135.932 105.162 107.522  1.00                 N  
ATOM   2225  CA  TRP F 330     136.020 106.005 108.706  1.00                 C  
ATOM   2226  C   TRP F 330     135.105 105.537 109.828  1.00                 C  
ATOM   2227  O   TRP F 330     135.112 106.138 110.904  1.00                 O  
ATOM   2228  CB  TRP F 330     135.687 107.457 108.356  1.00                 C  
ATOM   2229  CG  TRP F 330     136.701 108.107 107.466  1.00                 C  
ATOM   2230  CD1 TRP F 330     136.568 108.381 106.135  1.00                 C  
ATOM   2231  NE1 TRP F 330     137.708 108.982 105.658  1.00                 N  
ATOM   2232  CD2 TRP F 330     138.006 108.565 107.842  1.00                 C  
ATOM   2233  CE2 TRP F 330     138.605 109.105 106.690  1.00                 C  
ATOM   2234  CH2 TRP F 330     140.570 109.638 107.886  1.00                 C  
ATOM   2235  CZ2 TRP F 330     139.890 109.646 106.700  1.00                 C  
ATOM   2236  CE3 TRP F 330     138.724 108.571 109.041  1.00                 C  
ATOM   2237  CZ3 TRP F 330     139.998 109.108 109.047  1.00                 C  
ATOM   2238  N   MET F 331     134.304 104.497 109.604  1.00                 N  
ATOM   2239  CA  MET F 331     133.346 104.065 110.609  1.00                 C  
ATOM   2240  C   MET F 331     134.008 103.280 111.733  1.00                 C  
ATOM   2241  O   MET F 331     133.618 103.403 112.901  1.00                 O  
ATOM   2242  CB  MET F 331     132.246 103.214 109.970  1.00                 C  
ATOM   2243  SD  MET F 331     129.898 103.012 108.514  1.00                 S  
ATOM   2244  CE  MET F 331     130.680 101.943 107.309  1.00                 C  
ATOM   2245  CG  MET F 331     131.306 103.993 109.065  1.00                 C  
ATOM   2246  N   TRP F 332     135.026 102.494 111.420  1.00                 N  
ATOM   2247  CA  TRP F 332     135.717 101.786 112.481  1.00                 C  
ATOM   2248  C   TRP F 332     136.636 102.685 113.278  1.00                 C  
ATOM   2249  O   TRP F 332     137.049 102.287 114.365  1.00                 O  
ATOM   2250  CB  TRP F 332     136.524 100.619 111.909  1.00                 C  
ATOM   2251  CG  TRP F 332     135.675  99.524 111.340  1.00                 C  
ATOM   2252  CD1 TRP F 332     135.455  99.259 110.019  1.00                 C  
ATOM   2253  NE1 TRP F 332     134.620  98.176 109.885  1.00                 N  
ATOM   2254  CD2 TRP F 332     134.930  98.545 112.076  1.00                 C  
ATOM   2255  CE2 TRP F 332     134.285  97.721 111.136  1.00                 C  
ATOM   2256  CH2 TRP F 332     133.307  96.425 112.850  1.00                 C  
ATOM   2257  CZ2 TRP F 332     133.469  96.656 111.513  1.00                 C  
ATOM   2258  CE3 TRP F 332     134.746  98.286 113.438  1.00                 C  
ATOM   2259  CZ3 TRP F 332     133.937  97.229 113.807  1.00                 C  
ATOM   2260  N   THR F 333     136.900 103.900 112.795  1.00                 N  
ATOM   2261  CA  THR F 333     137.511 104.923 113.635  1.00                 C  
ATOM   2262  C   THR F 333     136.626 105.246 114.834  1.00                 C  
ATOM   2263  O   THR F 333     137.086 105.210 115.982  1.00                 O  
ATOM   2264  CB  THR F 333     137.789 106.213 112.841  1.00                 C  
ATOM   2265  OG1 THR F 333     138.719 105.937 111.786  1.00                 O  
ATOM   2266  CG2 THR F 333     138.385 107.279 113.748  1.00                 C  
ATOM   2267  N   VAL F 334     135.341 105.531 114.592  1.00                 N  
ATOM   2268  CA  VAL F 334     134.474 105.874 115.714  1.00                 C  
ATOM   2269  C   VAL F 334     134.106 104.622 116.502  1.00                 C  
ATOM   2270  O   VAL F 334     133.906 104.694 117.720  1.00                 O  
ATOM   2271  CB  VAL F 334     133.200 106.598 115.242  1.00                 C  
ATOM   2272  CG1 VAL F 334     133.557 107.886 114.516  1.00                 C  
ATOM   2273  CG2 VAL F 334     132.372 105.690 114.346  1.00                 C  
ATOM   2274  N   ASN F 335     134.101 103.450 115.853  1.00                 N  
ATOM   2275  CA  ASN F 335     133.855 102.211 116.586  1.00                 C  
ATOM   2276  C   ASN F 335     134.990 101.906 117.553  1.00                 C  
ATOM   2277  O   ASN F 335     134.752 101.620 118.734  1.00                 O  
ATOM   2278  CB  ASN F 335     133.649 101.046 115.616  1.00                 C  
ATOM   2279  CG  ASN F 335     132.310 101.107 114.908  1.00                 C  
ATOM   2280  OD1 ASN F 335     131.387 101.782 115.362  1.00                 O  
ATOM   2281  ND2 ASN F 335     132.201 100.400 113.789  1.00                 N  
ATOM   2282  N   LEU F 336     136.233 102.021 117.086  1.00                 N  
ATOM   2283  CA  LEU F 336     137.373 101.777 117.954  1.00                 C  
ATOM   2284  C   LEU F 336     137.522 102.868 119.000  1.00                 C  
ATOM   2285  O   LEU F 336     137.908 102.574 120.134  1.00                 O  
ATOM   2286  CB  LEU F 336     138.659 101.667 117.132  1.00                 C  
ATOM   2287  CG  LEU F 336     138.777 100.446 116.218  1.00                 C  
ATOM   2288  CD1 LEU F 336     140.024 100.540 115.353  1.00                 C  
ATOM   2289  CD2 LEU F 336     138.796  99.163 117.035  1.00                 C  
ATOM   2290  N   ILE F 337     137.195 104.119 118.670  1.00                 N  
ATOM   2291  CA  ILE F 337     137.390 105.154 119.674  1.00                 C  
ATOM   2292  C   ILE F 337     136.263 105.142 120.702  1.00                 C  
ATOM   2293  O   ILE F 337     136.494 105.521 121.852  1.00                 O  
ATOM   2294  CB  ILE F 337     137.497 106.550 119.032  1.00                 C  
ATOM   2295  CD1 ILE F 337     136.124 108.368 117.890  1.00                 C  
ATOM   2296  CG1 ILE F 337     136.175 106.932 118.364  1.00                 C  
ATOM   2297  CG2 ILE F 337     138.662 106.599 118.055  1.00                 C  
ATOM   2298  N   TYR F 338     135.080 104.611 120.378  1.00                 N  
ATOM   2299  CA  TYR F 338     134.101 104.428 121.444  1.00                 C  
ATOM   2300  C   TYR F 338     134.336 103.158 122.241  1.00                 C  
ATOM   2301  O   TYR F 338     133.988 103.119 123.426  1.00                 O  
ATOM   2302  CB  TYR F 338     132.682 104.409 120.871  1.00                 C  
ATOM   2303  CG  TYR F 338     132.217 105.747 120.344  1.00                 C  
ATOM   2304  OH  TYR F 338     130.940 109.423 118.877  1.00                 O  
ATOM   2305  CZ  TYR F 338     131.362 108.207 119.364  1.00                 C  
ATOM   2306  CD1 TYR F 338     132.274 106.036 118.986  1.00                 C  
ATOM   2307  CE1 TYR F 338     131.851 107.256 118.495  1.00                 C  
ATOM   2308  CD2 TYR F 338     131.721 106.718 121.205  1.00                 C  
ATOM   2309  CE2 TYR F 338     131.294 107.944 120.731  1.00                 C  
ATOM   2310  N   LEU F 339     134.949 102.132 121.643  1.00                 N  
ATOM   2311  CA  LEU F 339     135.423 101.015 122.453  1.00                 C  
ATOM   2312  C   LEU F 339     136.510 101.473 123.418  1.00                 C  
ATOM   2313  O   LEU F 339     136.512 101.088 124.593  1.00                 O  
ATOM   2314  CB  LEU F 339     135.946  99.889 121.559  1.00                 C  
ATOM   2315  CG  LEU F 339     136.463  98.640 122.275  1.00                 C  
ATOM   2316  CD1 LEU F 339     135.360  97.999 123.103  1.00                 C  
ATOM   2317  CD2 LEU F 339     137.023  97.639 121.275  1.00                 C  
ATOM   2318  N   ALA F 340     137.397 102.356 122.956  1.00                 N  
ATOM   2319  CA  ALA F 340     138.416 102.934 123.825  1.00                 C  
ATOM   2320  C   ALA F 340     137.803 103.836 124.887  1.00                 C  
ATOM   2321  O   ALA F 340     138.288 103.875 126.025  1.00                 O  
ATOM   2322  CB  ALA F 340     139.430 103.717 123.005  1.00                 C  
ATOM   2323  N   LEU F 341     136.738 104.563 124.534  1.00                 N  
ATOM   2324  CA  LEU F 341     136.053 105.409 125.506  1.00                 C  
ATOM   2325  C   LEU F 341     135.385 104.567 126.580  1.00                 C  
ATOM   2326  O   LEU F 341     135.435 104.913 127.766  1.00                 O  
ATOM   2327  CB  LEU F 341     135.019 106.296 124.810  1.00                 C  
ATOM   2328  CG  LEU F 341     135.571 107.386 123.889  1.00                 C  
ATOM   2329  CD1 LEU F 341     134.443 108.073 123.134  1.00                 C  
ATOM   2330  CD2 LEU F 341     136.372 108.406 124.684  1.00                 C  
ATOM   2331  N   ALA F 342     134.800 103.436 126.190  1.00                 N  
ATOM   2332  CA  ALA F 342     134.222 102.521 127.164  1.00                 C  
ATOM   2333  C   ALA F 342     135.287 101.931 128.079  1.00                 C  
ATOM   2334  O   ALA F 342     135.084 101.843 129.296  1.00                 O  
ATOM   2335  CB  ALA F 342     133.468 101.403 126.459  1.00                 C  
ATOM   2336  N   ILE F 343     136.400 101.490 127.514  1.00                 N  
ATOM   2337  CA  ILE F 343     137.438 100.899 128.342  1.00                 C  
ATOM   2338  C   ILE F 343     138.055 101.929 129.268  1.00                 C  
ATOM   2339  O   ILE F 343     138.224 101.675 130.455  1.00                 O  
ATOM   2340  CB  ILE F 343     138.537 100.243 127.486  1.00                 C  
ATOM   2341  CD1 ILE F 343     138.911  98.479 125.684  1.00                 C  
ATOM   2342  CG1 ILE F 343     137.981  99.025 126.746  1.00                 C  
ATOM   2343  CG2 ILE F 343     139.739  99.883 128.347  1.00                 C  
ATOM   2344  N   VAL F 344     138.358 103.107 128.733  1.00                 N  
ATOM   2345  CA  VAL F 344     138.941 104.183 129.527  1.00                 C  
ATOM   2346  C   VAL F 344     137.986 104.596 130.630  1.00                 C  
ATOM   2347  O   VAL F 344     138.401 104.859 131.754  1.00                 O  
ATOM   2348  CB  VAL F 344     139.303 105.398 128.652  1.00                 C  
ATOM   2349  CG1 VAL F 344     139.709 106.578 129.521  1.00                 C  
ATOM   2350  CG2 VAL F 344     140.416 105.040 127.679  1.00                 C  
ATOM   2351  N   LEU F 345     136.707 104.686 130.291  1.00                 N  
ATOM   2352  CA  LEU F 345     135.692 105.038 131.254  1.00                 C  
ATOM   2353  C   LEU F 345     135.732 104.028 132.381  1.00                 C  
ATOM   2354  O   LEU F 345     135.991 104.371 133.534  1.00                 O  
ATOM   2355  CB  LEU F 345     134.315 105.083 130.589  1.00                 C  
ATOM   2356  CG  LEU F 345     134.082 106.217 129.588  1.00                 C  
ATOM   2357  CD1 LEU F 345     132.753 106.037 128.871  1.00                 C  
ATOM   2358  CD2 LEU F 345     134.128 107.568 130.287  1.00                 C  
ATOM   2359  N   ASN F 346     135.500 102.767 132.043  1.00                 N  
ATOM   2360  CA  ASN F 346     135.475 101.742 133.080  1.00                 C  
ATOM   2361  C   ASN F 346     136.676 101.860 134.002  1.00                 C  
ATOM   2362  O   ASN F 346     136.533 102.024 135.217  1.00                 O  
ATOM   2363  CB  ASN F 346     135.415 100.347 132.454  1.00                 C  
ATOM   2364  CG  ASN F 346     134.056 100.034 131.859  1.00                 C  
ATOM   2365  OD1 ASN F 346     133.060 100.678 132.188  1.00                 O  
ATOM   2366  ND2 ASN F 346     134.012  99.040 130.979  1.00                 N  
ATOM   2367  N   LEU F 347     137.870 101.776 133.436  1.00                 N  
ATOM   2368  CA  LEU F 347     139.070 101.616 134.237  1.00                 C  
ATOM   2369  C   LEU F 347     139.472 102.945 134.864  1.00                 C  
ATOM   2370  O   LEU F 347     139.213 104.019 134.313  1.00                 O  
ATOM   2371  CB  LEU F 347     140.213 101.060 133.385  1.00                 C  
ATOM   2372  CG  LEU F 347     139.996  99.668 132.786  1.00                 C  
ATOM   2373  CD1 LEU F 347     141.156  99.288 131.878  1.00                 C  
ATOM   2374  CD2 LEU F 347     139.822  98.631 133.885  1.00                 C  
ATOM   2375  N   TRP F 348     140.055 102.869 136.064  1.00                 N  
ATOM   2376  CA  TRP F 348     140.356 104.105 136.771  1.00                 C  
ATOM   2377  C   TRP F 348     141.652 104.013 137.588  1.00                 C  
ATOM   2378  O   TRP F 348     141.755 104.610 138.664  1.00                 O  
ATOM   2379  CB  TRP F 348     139.200 104.488 137.697  1.00                 C  
ATOM   2380  CG  TRP F 348     138.818 103.405 138.659  1.00                 C  
ATOM   2381  CD1 TRP F 348     137.872 102.439 138.472  1.00                 C  
ATOM   2382  NE1 TRP F 348     137.803 101.623 139.575  1.00                 N  
ATOM   2383  CD2 TRP F 348     139.373 103.178 139.960  1.00                 C  
ATOM   2384  CE2 TRP F 348     138.717 102.058 140.503  1.00                 C  
ATOM   2385  CH2 TRP F 348     139.986 102.198 142.489  1.00                 C  
ATOM   2386  CZ2 TRP F 348     139.016 101.559 141.769  1.00                 C  
ATOM   2387  CE3 TRP F 348     140.361 103.813 140.719  1.00                 C  
ATOM   2388  CZ3 TRP F 348     140.655 103.314 141.974  1.00                 C  
ATOM   2389  N   ASP F 349     142.645 103.270 137.112  1.00                 N  
ATOM   2390  CA  ASP F 349     143.916 103.182 137.837  1.00                 C  
ATOM   2391  C   ASP F 349     144.778 104.418 137.599  1.00                 C  
ATOM   2392  O   ASP F 349     145.194 105.087 138.545  1.00                 O  
ATOM   2393  CB  ASP F 349     144.682 101.924 137.424  1.00                 C  
ATOM   2394  CG  ASP F 349     145.886 101.659 138.307  1.00                 C  
ATOM   2395  OD1 ASP F 349     145.944 102.226 139.418  1.00                 O  
ATOM   2396  OD2 ASP F 349     146.772 100.885 137.887  1.00                 O  
TER
