# Supplementary material for: Large-scale discovery of protein interactions at residue resolution using co-evolution calculated from genomic sequences
Source: Nat Commun. 2021 Mar 2;12:1396. doi: 10.1038/s41467-021-21636-z (PMC7925567; doi:10.1038/s41467-021-21636-z)
Supplement: Supplementary file 13 — Supplementary Data 11 [file 41467_2021_21636_MOESM13_ESM.zip › supplementary_prediction/membrane128329_SECG_LPTF/SECG_ECOLI_5MG3_G.pdb]

ATOM      1  N   SER G  45      84.815  61.699  94.294  1.00                 N  
ATOM      2  CA  SER G  45      84.644  62.480  93.008  1.00                 C  
ATOM      3  C   SER G  45      83.247  62.900  92.741  1.00                 C  
ATOM      4  O   SER G  45      82.363  62.703  93.541  1.00                 O  
ATOM      5  CB  SER G  45      85.143  61.663  91.815  1.00                 C  
ATOM      6  OG  SER G  45      84.306  60.545  91.576  1.00                 O  
ATOM      7  N   SER G  46      82.902  63.640  91.566  1.00                 N  
ATOM      8  CA  SER G  46      81.580  64.021  91.183  1.00                 C  
ATOM      9  C   SER G  46      80.768  62.874  90.511  1.00                 C  
ATOM     10  O   SER G  46      81.303  61.819  90.144  1.00                 O  
ATOM     11  CB  SER G  46      81.622  65.216  90.228  1.00                 C  
ATOM     12  OG  SER G  46      82.202  64.856  88.986  1.00                 O  
ATOM     13  N   GLY G  47      79.415  62.999  90.418  1.00                 N  
ATOM     14  CA  GLY G  47      78.549  61.868  89.931  1.00                 C  
ATOM     15  C   GLY G  47      78.397  61.927  88.423  1.00                 C  
ATOM     16  O   GLY G  47      78.085  61.011  87.747  1.00                 O  
ATOM     17  N   SER G  48      78.425  63.179  87.854  1.00                 N  
ATOM     18  CA  SER G  48      78.759  63.418  86.487  1.00                 C  
ATOM     19  C   SER G  48      80.223  63.211  86.182  1.00                 C  
ATOM     20  O   SER G  48      81.124  63.963  86.599  1.00                 O  
ATOM     21  CB  SER G  48      78.366  64.840  86.080  1.00                 C  
ATOM     22  OG  SER G  48      78.787  65.126  84.758  1.00                 O  
ATOM     23  N   GLY G  49      80.477  62.230  85.300  1.00                 N  
ATOM     24  CA  GLY G  49      81.816  61.789  85.073  1.00                 C  
ATOM     25  C   GLY G  49      82.761  62.447  84.147  1.00                 C  
ATOM     26  O   GLY G  49      82.406  62.855  83.071  1.00                 O  
ATOM     27  N   ASN G  50      84.055  62.625  84.548  1.00                 N  
ATOM     28  CA  ASN G  50      85.078  63.152  83.683  1.00                 C  
ATOM     29  C   ASN G  50      86.421  62.856  84.374  1.00                 C  
ATOM     30  O   ASN G  50      86.361  62.622  85.567  1.00                 O  
ATOM     31  CB  ASN G  50      84.847  64.643  83.426  1.00                 C  
ATOM     32  CG  ASN G  50      84.891  65.466  84.698  1.00                 C  
ATOM     33  OD1 ASN G  50      85.924  65.544  85.364  1.00                 O  
ATOM     34  ND2 ASN G  50      83.767  66.085  85.040  1.00                 N  
ATOM     35  N   PHE G  51      87.540  62.864  83.621  1.00                 N  
ATOM     36  CA  PHE G  51      88.774  62.367  84.127  1.00                 C  
ATOM     37  C   PHE G  51      89.831  63.433  84.163  1.00                 C  
ATOM     38  O   PHE G  51      90.078  63.957  83.075  1.00                 O  
ATOM     39  CB  PHE G  51      89.261  61.185  83.286  1.00                 C  
ATOM     40  CG  PHE G  51      88.348  59.993  83.329  1.00                 C  
ATOM     41  CZ  PHE G  51      86.662  57.785  83.415  1.00                 C  
ATOM     42  CD1 PHE G  51      87.264  59.902  82.474  1.00                 C  
ATOM     43  CE1 PHE G  51      86.424  58.806  82.513  1.00                 C  
ATOM     44  CD2 PHE G  51      88.573  58.964  84.226  1.00                 C  
ATOM     45  CE2 PHE G  51      87.732  57.867  84.265  1.00                 C  
ATOM     46  N   MET G  52      90.402  63.821  85.343  1.00                 N  
ATOM     47  CA  MET G  52      91.618  64.651  85.237  1.00                 C  
ATOM     48  C   MET G  52      92.721  63.705  85.480  1.00                 C  
ATOM     49  O   MET G  52      92.901  63.215  86.630  1.00                 O  
ATOM     50  CB  MET G  52      91.566  65.807  86.238  1.00                 C  
ATOM     51  SD  MET G  52      92.667  68.086  87.367  1.00                 S  
ATOM     52  CE  MET G  52      91.302  69.038  86.705  1.00                 C  
ATOM     53  CG  MET G  52      92.761  66.745  86.165  1.00                 C  
ATOM     54  N   THR G  53      93.518  63.402  84.457  1.00                 N  
ATOM     55  CA  THR G  53      94.718  62.582  84.454  1.00                 C  
ATOM     56  C   THR G  53      95.747  63.070  85.402  1.00                 C  
ATOM     57  O   THR G  53      96.069  64.245  85.431  1.00                 O  
ATOM     58  CB  THR G  53      95.345  62.505  83.050  1.00                 C  
ATOM     59  OG1 THR G  53      94.406  61.927  82.135  1.00                 O  
ATOM     60  CG2 THR G  53      96.597  61.640  83.072  1.00                 C  
ATOM     61  N   ARG G  54      96.477  62.198  86.226  1.00                 N  
ATOM     62  CA  ARG G  54      97.279  62.726  87.317  1.00                 C  
ATOM     63  C   ARG G  54      98.618  63.341  87.047  1.00                 C  
ATOM     64  O   ARG G  54      98.986  64.363  87.588  1.00                 O  
ATOM     65  CB  ARG G  54      97.550  61.638  88.358  1.00                 C  
ATOM     66  CD  ARG G  54      96.653  60.099  90.126  1.00                 C  
ATOM     67  NE  ARG G  54      95.482  59.678  90.892  1.00                 N  
ATOM     68  CG  ARG G  54      96.320  61.207  89.140  1.00                 C  
ATOM     69  CZ  ARG G  54      95.476  58.661  91.748  1.00                 C  
ATOM     70  NH1 ARG G  54      94.363  58.351  92.400  1.00                 N  
ATOM     71  NH2 ARG G  54      96.581  57.958  91.951  1.00                 N  
ATOM     72  N   MET G  55      99.391  62.871  86.056  1.00                 N  
ATOM     73  CA  MET G  55     100.666  63.473  85.766  1.00                 C  
ATOM     74  C   MET G  55     100.547  64.970  85.327  1.00                 C  
ATOM     75  O   MET G  55     101.332  65.837  85.811  1.00                 O  
ATOM     76  CB  MET G  55     101.393  62.687  84.673  1.00                 C  
ATOM     77  SD  MET G  55     103.526  62.368  82.934  1.00                 S  
ATOM     78  CE  MET G  55     102.498  62.877  81.559  1.00                 C  
ATOM     79  CG  MET G  55     102.748  63.263  84.292  1.00                 C  
ATOM     80  N   THR G  56      99.615  65.240  84.417  1.00                 N  
ATOM     81  CA  THR G  56      99.247  66.532  83.930  1.00                 C  
ATOM     82  C   THR G  56      98.642  67.459  85.009  1.00                 C  
ATOM     83  O   THR G  56      98.998  68.632  85.091  1.00                 O  
ATOM     84  CB  THR G  56      98.235  66.432  82.773  1.00                 C  
ATOM     85  OG1 THR G  56      98.828  65.726  81.676  1.00                 O  
ATOM     86  CG2 THR G  56      97.832  67.819  82.297  1.00                 C  
ATOM     87  N   ALA G  57      97.789  66.896  85.865  1.00                 N  
ATOM     88  CA  ALA G  57      97.273  67.521  87.086  1.00                 C  
ATOM     89  C   ALA G  57      98.317  67.962  88.081  1.00                 C  
ATOM     90  O   ALA G  57      98.295  69.097  88.432  1.00                 O  
ATOM     91  CB  ALA G  57      96.320  66.577  87.803  1.00                 C  
ATOM     92  N   LEU G  58      99.327  67.131  88.368  1.00                 N  
ATOM     93  CA  LEU G  58     100.485  67.572  89.292  1.00                 C  
ATOM     94  C   LEU G  58     101.345  68.653  88.656  1.00                 C  
ATOM     95  O   LEU G  58     101.533  69.613  89.372  1.00                 O  
ATOM     96  CB  LEU G  58     101.361  66.374  89.663  1.00                 C  
ATOM     97  CG  LEU G  58     102.561  66.664  90.566  1.00                 C  
ATOM     98  CD1 LEU G  58     102.104  67.242  91.897  1.00                 C  
ATOM     99  CD2 LEU G  58     103.382  65.404  90.791  1.00                 C  
ATOM    100  N   LEU G  59     101.787  68.425  87.414  1.00                 N  
ATOM    101  CA  LEU G  59     102.448  69.439  86.603  1.00                 C  
ATOM    102  C   LEU G  59     101.855  70.819  86.380  1.00                 C  
ATOM    103  O   LEU G  59     102.480  71.856  86.524  1.00                 O  
ATOM    104  CB  LEU G  59     102.692  68.917  85.186  1.00                 C  
ATOM    105  CG  LEU G  59     103.384  69.878  84.218  1.00                 C  
ATOM    106  CD1 LEU G  59     104.770  70.247  84.727  1.00                 C  
ATOM    107  CD2 LEU G  59     103.476  69.269  82.828  1.00                 C  
ATOM    108  N   ALA G  60     100.541  70.888  86.180  1.00                 N  
ATOM    109  CA  ALA G  60      99.767  72.087  86.169  1.00                 C  
ATOM    110  C   ALA G  60      99.676  72.654  87.590  1.00                 C  
ATOM    111  O   ALA G  60      99.741  73.855  87.691  1.00                 O  
ATOM    112  CB  ALA G  60      98.382  71.819  85.601  1.00                 C  
ATOM    113  N   THR G  61      99.480  71.875  88.603  1.00                 N  
ATOM    114  CA  THR G  61      99.316  72.294  89.983  1.00                 C  
ATOM    115  C   THR G  61     100.557  72.917  90.556  1.00                 C  
ATOM    116  O   THR G  61     100.524  73.868  91.365  1.00                 O  
ATOM    117  CB  THR G  61      98.903  71.116  90.885  1.00                 C  
ATOM    118  OG1 THR G  61      97.646  70.590  90.442  1.00                 O  
ATOM    119  CG2 THR G  61      98.757  71.576  92.328  1.00                 C  
ATOM    120  N   LEU G  62     101.784  72.433  90.174  1.00                 N  
ATOM    121  CA  LEU G  62     103.003  73.073  90.641  1.00                 C  
ATOM    122  C   LEU G  62     103.736  73.925  89.639  1.00                 C  
ATOM    123  O   LEU G  62     104.903  74.306  89.709  1.00                 O  
ATOM    124  CB  LEU G  62     103.994  72.027  91.156  1.00                 C  
ATOM    125  CG  LEU G  62     103.538  71.196  92.358  1.00                 C  
ATOM    126  CD1 LEU G  62     104.576  70.140  92.705  1.00                 C  
ATOM    127  CD2 LEU G  62     103.270  72.090  93.559  1.00                 C  
ATOM    128  N   PHE G  63     102.998  74.320  88.544  1.00                 N  
ATOM    129  CA  PHE G  63     103.461  75.282  87.474  1.00                 C  
ATOM    130  C   PHE G  63     103.743  76.645  88.006  1.00                 C  
ATOM    131  O   PHE G  63     104.798  77.185  87.895  1.00                 O  
ATOM    132  CB  PHE G  63     102.419  75.384  86.358  1.00                 C  
ATOM    133  CG  PHE G  63     102.780  76.366  85.281  1.00                 C  
ATOM    134  CZ  PHE G  63     103.440  78.188  83.287  1.00                 C  
ATOM    135  CD1 PHE G  63     103.987  76.269  84.610  1.00                 C  
ATOM    136  CE1 PHE G  63     104.318  77.173  83.619  1.00                 C  
ATOM    137  CD2 PHE G  63     101.912  77.388  84.937  1.00                 C  
ATOM    138  CE2 PHE G  63     102.243  78.292  83.946  1.00                 C  
ATOM    139  N   PHE G  64     102.754  77.234  88.727  1.00                 N  
ATOM    140  CA  PHE G  64     102.648  78.602  89.278  1.00                 C  
ATOM    141  C   PHE G  64     103.937  79.139  89.940  1.00                 C  
ATOM    142  O   PHE G  64     104.346  80.278  89.751  1.00                 O  
ATOM    143  CB  PHE G  64     101.520  78.678  90.309  1.00                 C  
ATOM    144  CG  PHE G  64     101.358  80.036  90.930  1.00                 C  
ATOM    145  CZ  PHE G  64     101.060  82.547  92.085  1.00                 C  
ATOM    146  CD1 PHE G  64     100.700  81.049  90.253  1.00                 C  
ATOM    147  CE1 PHE G  64     100.551  82.298  90.825  1.00                 C  
ATOM    148  CD2 PHE G  64     101.862  80.301  92.191  1.00                 C  
ATOM    149  CE2 PHE G  64     101.713  81.551  92.762  1.00                 C  
ATOM    150  N   ILE G  65     104.658  78.214  90.681  1.00                 N  
ATOM    151  CA  ILE G  65     106.058  78.465  91.246  1.00                 C  
ATOM    152  C   ILE G  65     107.118  78.781  90.224  1.00                 C  
ATOM    153  O   ILE G  65     107.963  79.599  90.521  1.00                 O  
ATOM    154  CB  ILE G  65     106.556  77.265  92.073  1.00                 C  
ATOM    155  CD1 ILE G  65     105.963  75.817  94.085  1.00                 C  
ATOM    156  CG1 ILE G  65     105.734  77.123  93.355  1.00                 C  
ATOM    157  CG2 ILE G  65     108.043  77.400  92.365  1.00                 C  
ATOM    158  N   ILE G  66     107.044  78.177  89.053  1.00                 N  
ATOM    159  CA  ILE G  66     108.150  78.191  88.070  1.00                 C  
ATOM    160  C   ILE G  66     107.752  79.055  86.879  1.00                 C  
ATOM    161  O   ILE G  66     108.320  78.918  85.818  1.00                 O  
ATOM    162  CB  ILE G  66     108.520  76.767  87.616  1.00                 C  
ATOM    163  CD1 ILE G  66     107.660  74.798  86.243  1.00                 C  
ATOM    164  CG1 ILE G  66     107.318  76.089  86.955  1.00                 C  
ATOM    165  CG2 ILE G  66     109.054  75.956  88.787  1.00                 C  
ATOM    166  N   SER G  67     106.745  79.964  87.046  1.00                 N  
ATOM    167  CA  SER G  67     106.229  80.665  85.948  1.00                 C  
ATOM    168  C   SER G  67     105.992  82.179  86.196  1.00                 C  
ATOM    169  O   SER G  67     106.563  83.112  85.552  1.00                 O  
ATOM    170  CB  SER G  67     104.907  80.046  85.491  1.00                 C  
ATOM    171  OG  SER G  67     104.385  80.732  84.366  1.00                 O  
ATOM    172  N   LEU G  68     105.031  82.439  87.109  1.00                 N  
ATOM    173  CA  LEU G  68     104.461  83.795  87.205  1.00                 C  
ATOM    174  C   LEU G  68     104.968  84.489  88.435  1.00                 C  
ATOM    175  O   LEU G  68     104.691  85.612  88.734  1.00                 O  
ATOM    176  CB  LEU G  68     102.932  83.734  87.217  1.00                 C  
ATOM    177  CG  LEU G  68     102.268  83.134  85.975  1.00                 C  
ATOM    178  CD1 LEU G  68     100.761  83.048  86.161  1.00                 C  
ATOM    179  CD2 LEU G  68     102.603  83.953  84.738  1.00                 C  
ATOM    180  N   VAL G  69     105.848  83.792  89.230  1.00                 N  
ATOM    181  CA  VAL G  69     106.611  84.487  90.261  1.00                 C  
ATOM    182  C   VAL G  69     107.768  85.321  89.643  1.00                 C  
ATOM    183  O   VAL G  69     108.449  84.883  88.706  1.00                 O  
ATOM    184  CB  VAL G  69     107.180  83.504  91.301  1.00                 C  
ATOM    185  CG1 VAL G  69     108.065  84.237  92.298  1.00                 C  
ATOM    186  CG2 VAL G  69     106.053  82.776  92.018  1.00                 C  
ATOM    187  N   LEU G  70     107.999  86.554  90.111  1.00                 N  
ATOM    188  CA  LEU G  70     109.050  87.414  89.551  1.00                 C  
ATOM    189  C   LEU G  70     110.462  87.139  90.202  1.00                 C  
ATOM    190  O   LEU G  70     110.605  86.562  91.282  1.00                 O  
ATOM    191  CB  LEU G  70     108.687  88.889  89.730  1.00                 C  
ATOM    192  CG  LEU G  70     107.391  89.354  89.063  1.00                 C  
ATOM    193  CD1 LEU G  70     107.108  90.812  89.394  1.00                 C  
ATOM    194  CD2 LEU G  70     107.461  89.158  87.556  1.00                 C  
ATOM    195  N   GLY G  71     111.567  87.484  89.446  1.00                 N  
ATOM    196  CA  GLY G  71     112.934  87.248  89.978  1.00                 C  
ATOM    197  C   GLY G  71     113.419  85.829  89.713  1.00                 C  
ATOM    198  O   GLY G  71     114.584  85.702  89.273  1.00                 O  
ATOM    199  N   ASN G  72     112.660  84.793  89.963  1.00                 N  
ATOM    200  CA  ASN G  72     112.954  83.356  89.829  1.00                 C  
ATOM    201  C   ASN G  72     113.460  82.954  88.520  1.00                 C  
ATOM    202  O   ASN G  72     114.591  82.483  88.372  1.00                 O  
ATOM    203  CB  ASN G  72     111.711  82.523  90.148  1.00                 C  
ATOM    204  CG  ASN G  72     111.388  82.502  91.629  1.00                 C  
ATOM    205  OD1 ASN G  72     112.240  82.806  92.465  1.00                 O  
ATOM    206  ND2 ASN G  72     110.153  82.143  91.959  1.00                 N  
ATOM    207  N   ILE G  73     112.696  83.257  87.456  1.00                 N  
ATOM    208  CA  ILE G  73     113.208  82.943  86.072  1.00                 C  
ATOM    209  C   ILE G  73     113.628  84.221  85.458  1.00                 C  
ATOM    210  O   ILE G  73     114.455  84.216  84.560  1.00                 O  
ATOM    211  CB  ILE G  73     112.142  82.221  85.226  1.00                 C  
ATOM    212  CD1 ILE G  73     109.937  82.596  84.004  1.00                 C  
ATOM    213  CG1 ILE G  73     110.921  83.121  85.027  1.00                 C  
ATOM    214  CG2 ILE G  73     111.769  80.891  85.862  1.00                 C  
ATOM    215  N   ASN G  74     113.025  85.369  85.761  1.00                 N  
ATOM    216  CA  ASN G  74     113.208  86.736  85.130  1.00                 C  
ATOM    217  C   ASN G  74     113.053  87.883  86.102  1.00                 C  
ATOM    218  O   ASN G  74     112.070  87.944  86.819  1.00                 O  
ATOM    219  CB  ASN G  74     112.229  86.926  83.970  1.00                 C  
ATOM    220  CG  ASN G  74     112.470  88.215  83.209  1.00                 C  
ATOM    221  OD1 ASN G  74     112.346  89.307  83.764  1.00                 O  
ATOM    222  ND2 ASN G  74     112.816  88.091  81.933  1.00                 N  
ATOM    223  N   SER G  75     114.028  88.785  86.187  1.00                 N  
ATOM    224  CA  SER G  75     113.879  89.946  87.105  1.00                 C  
ATOM    225  C   SER G  75     113.481  91.193  86.377  1.00                 C  
ATOM    226  O   SER G  75     113.866  91.466  85.233  1.00                 O  
ATOM    227  CB  SER G  75     115.180  90.194  87.871  1.00                 C  
ATOM    228  OG  SER G  75     115.086  91.358  88.673  1.00                 O  
ATOM    229  N   ASN G  76     112.527  91.957  86.983  1.00                 N  
ATOM    230  CA  ASN G  76     111.797  93.017  86.324  1.00                 C  
ATOM    231  C   ASN G  76     112.120  94.340  86.995  1.00                 C  
ATOM    232  O   ASN G  76     112.922  94.471  87.933  1.00                 O  
ATOM    233  CB  ASN G  76     110.295  92.726  86.344  1.00                 C  
ATOM    234  CG  ASN G  76     109.933  91.475  85.568  1.00                 C  
ATOM    235  OD1 ASN G  76     109.843  91.499  84.341  1.00                 O  
ATOM    236  ND2 ASN G  76     109.725  90.376  86.284  1.00                 N  
TER
