# Supplementary material for: Large-scale discovery of protein interactions at residue resolution using co-evolution calculated from genomic sequences
Source: Nat Commun. 2021 Mar 2;12:1396. doi: 10.1038/s41467-021-21636-z (PMC7925567; doi:10.1038/s41467-021-21636-z)
Supplement: Supplementary file 13 — Supplementary Data 11 [file 41467_2021_21636_MOESM13_ESM.zip › supplementary_prediction/membrane128329_SECG_LPTF/haddock_rmsd.disp]

1 2 1.47992
1 3 1.64215
1 4 1.58831
1 5 1.59282
1 6 1.43218
1 7 2.3984
1 8 3.05089
1 9 0.949822
1 10 1.83034
1 11 1.77979
1 12 2.06401
1 13 1.52675
1 14 1.58134
1 15 1.84496
1 16 1.71117
1 17 1.59602
1 18 1.33497
1 19 1.72337
1 20 1.34685
1 21 1.90095
1 22 1.54616
1 23 4.97584
1 24 1.99915
1 25 1.80642
1 26 1.08471
1 27 5.34775
1 28 3.19499
1 29 3.20953
1 30 1.61653
1 31 1.22839
1 32 2.02343
1 33 1.62439
1 34 1.47556
1 35 2.05499
1 36 1.44358
1 37 2.39647
1 38 20.9792
1 39 1.96844
1 40 2.34233
1 41 1.50529
1 42 2.41249
1 43 2.44091
1 44 1.72897
1 45 1.86154
1 46 1.85946
1 47 2.14874
1 48 2.59015
1 49 1.9119
1 50 2.28313
1 51 1.25352
1 52 1.49777
1 53 1.25153
1 54 2.41493
1 55 1.91984
1 56 1.99103
1 57 2.38402
1 58 1.99157
1 59 0.962911
1 60 2.25971
1 61 1.48297
1 62 2.13336
1 63 20.733
1 64 1.58133
1 65 2.33158
1 66 1.93534
1 67 20.7401
1 68 2.76894
1 69 1.65309
1 70 1.94628
1 71 1.75958
1 72 2.75534
1 73 2.52439
1 74 2.85622
1 75 2.24719
1 76 2.36092
1 77 2.57218
1 78 20.4902
1 79 1.61889
1 80 1.85873
1 81 2.05408
1 82 3.48357
1 83 2.06437
1 84 20.0588
1 85 2.04018
1 86 2.60887
1 87 2.07922
1 88 2.64245
1 89 1.81807
1 90 1.97242
1 91 2.00876
1 92 2.72348
1 93 1.95233
1 94 21.3862
1 95 1.96219
1 96 2.25393
1 97 3.38822
1 98 1.99342
1 99 2.88793
1 100 1.45996
2 3 1.4745
2 4 1.45336
2 5 2.11086
2 6 2.0581
2 7 2.35182
2 8 3.37161
2 9 1.68064
2 10 2.0844
2 11 2.45116
2 12 2.2318
2 13 1.45149
2 14 1.7841
2 15 1.73454
2 16 1.49047
2 17 2.18498
2 18 1.57794
2 19 1.47742
2 20 1.38611
2 21 2.3213
2 22 1.43009
2 23 4.26451
2 24 1.74694
2 25 2.33066
2 26 1.40952
2 27 4.73057
2 28 2.67512
2 29 3.48581
2 30 1.86643
2 31 2.08381
2 32 1.79716
2 33 1.6951
2 34 1.94316
2 35 2.36979
2 36 1.91403
2 37 3.04378
2 38 21.4016
2 39 1.75263
2 40 2.48878
2 41 1.26244
2 42 2.08661
2 43 1.9955
2 44 2.07772
2 45 2.0795
2 46 1.96104
2 47 2.55543
2 48 3.08125
2 49 2.26304
2 50 1.8558
2 51 1.28337
2 52 1.47858
2 53 0.991706
2 54 2.06199
2 55 1.27661
2 56 2.08241
2 57 2.7938
2 58 1.57347
2 59 1.92136
2 60 2.2898
2 61 2.01471
2 62 1.81931
2 63 20.9772
2 64 2.07725
2 65 2.4828
2 66 1.58914
2 67 21.1911
2 68 2.74012
2 69 1.88408
2 70 1.31288
2 71 2.57678
2 72 2.94646
2 73 3.05386
2 74 2.65087
2 75 2.72973
2 76 2.29792
2 77 3.01102
2 78 20.7923
2 79 1.89798
2 80 1.65813
2 81 2.02762
2 82 2.96597
2 83 1.74134
2 84 20.4853
2 85 2.4736
2 86 2.5071
2 87 1.71399
2 88 2.77456
2 89 2.18528
2 90 1.73677
2 91 2.44466
2 92 2.53234
2 93 2.44019
2 94 21.7019
2 95 2.3747
2 96 2.25845
2 97 2.58367
2 98 2.332
2 99 2.49874
2 100 1.9929
3 4 1.31572
3 5 2.0308
3 6 2.10198
3 7 1.93357
3 8 3.35028
3 9 1.6252
3 10 1.70232
3 11 2.14435
3 12 1.8336
3 13 1.27995
3 14 1.52512
3 15 1.45499
3 16 1.3919
3 17 2.08463
3 18 1.72081
3 19 1.73458
3 20 1.69991
3 21 1.98193
3 22 1.55076
3 23 4.39098
3 24 2.07133
3 25 2.46263
3 26 1.78589
3 27 4.59032
3 28 2.71835
3 29 3.59447
3 30 1.72716
3 31 2.10326
3 32 1.5246
3 33 1.54107
3 34 1.66598
3 35 2.61691
3 36 1.66594
3 37 3.11654
3 38 21.5361
3 39 1.87673
3 40 2.59419
3 41 1.49367
3 42 1.60443
3 43 2.00127
3 44 2.01388
3 45 2.27474
3 46 1.95296
3 47 2.50726
3 48 3.29265
3 49 2.15466
3 50 1.77683
3 51 1.48668
3 52 1.46969
3 53 1.89578
3 54 1.87109
3 55 1.78591
3 56 2.10142
3 57 3.11147
3 58 1.85398
3 59 1.81474
3 60 1.98984
3 61 1.70701
3 62 1.65787
3 63 21.0706
3 64 2.26515
3 65 2.73376
3 66 2.05822
3 67 21.3379
3 68 2.60235
3 69 1.84129
3 70 1.76861
3 71 2.48096
3 72 3.13057
3 73 3.11369
3 74 2.6029
3 75 3.06262
3 76 2.156
3 77 3.29382
3 78 20.9008
3 79 2.15694
3 80 2.11952
3 81 2.2443
3 82 2.8974
3 83 1.58873
3 84 20.5862
3 85 2.63185
3 86 2.48991
3 87 2.13794
3 88 2.63522
3 89 2.17569
3 90 1.64016
3 91 2.62065
3 92 2.22453
3 93 2.79214
3 94 21.8335
3 95 2.04207
3 96 2.07003
3 97 3.05318
3 98 2.68474
3 99 2.51103
3 100 2.08526
4 5 2.72137
4 6 2.57599
4 7 1.8797
4 8 4.17459
4 9 1.8919
4 10 1.41543
4 11 2.54262
4 12 1.49211
4 13 1.80588
4 14 2.15329
4 15 1.72236
4 16 0.996172
4 17 2.75789
4 18 1.99316
4 19 1.24916
4 20 1.92422
4 21 1.91069
4 22 1.86273
4 23 3.83199
4 24 2.18906
4 25 2.99967
4 26 1.91453
4 27 4.23043
4 28 2.09647
4 29 4.35084
4 30 2.35046
4 31 2.36765
4 32 1.30784
4 33 2.12105
4 34 1.86291
4 35 3.09992
4 36 2.18647
4 37 3.69669
4 38 21.4732
4 39 1.89975
4 40 3.02775
4 41 1.75245
4 42 2.14138
4 43 1.47527
4 44 2.35619
4 45 2.69351
4 46 2.3495
4 47 2.51981
4 48 3.91581
4 49 2.9681
4 50 1.74974
4 51 1.47049
4 52 1.92293
4 53 1.69873
4 54 1.91916
4 55 2.13704
4 56 2.81466
4 57 3.61545
4 58 1.57747
4 59 2.10321
4 60 2.63999
4 61 2.01699
4 62 2.38725
4 63 20.9999
4 64 2.63689
4 65 3.45521
4 66 2.24083
4 67 21.2806
4 68 2.26208
4 69 2.43325
4 70 1.90975
4 71 3.02319
4 72 2.65797
4 73 3.79259
4 74 2.13972
4 75 3.52056
4 76 2.24827
4 77 3.89361
4 78 20.8365
4 79 2.48039
4 80 2.19087
4 81 2.0394
4 82 2.58212
4 83 1.95345
4 84 20.5075
4 85 3.19264
4 86 2.14211
4 87 1.96899
4 88 3.53453
4 89 2.63617
4 90 1.95423
4 91 3.00017
4 92 2.67472
4 93 3.1888
4 94 21.8012
4 95 2.67147
4 96 2.1361
4 97 2.61277
4 98 3.05739
4 99 2.03013
4 100 2.30646
5 6 1.26862
5 7 3.24823
5 8 1.75221
5 9 1.52556
5 10 2.77803
5 11 2.23883
5 12 2.84525
5 13 1.73482
5 14 1.48097
5 15 2.32115
5 16 2.65067
5 17 0.962871
5 18 1.58166
5 19 2.74153
5 20 1.43105
5 21 2.74751
5 22 1.75193
5 23 5.8216
5 24 2.05116
5 25 1.19487
5 26 1.51802
5 27 5.81207
5 28 4.19168
5 29 1.91363
5 30 1.22027
5 31 1.43974
5 32 2.89864
5 33 1.47263
5 34 1.76125
5 35 1.40836
5 36 1.39129
5 37 1.64986
5 38 20.5565
5 39 2.35588
5 40 1.76002
5 41 1.8148
5 42 2.42191
5 43 3.30278
5 44 2.1106
5 45 1.59749
5 46 1.37521
5 47 2.82594
5 48 1.69138
5 49 0.844825
5 50 2.6753
5 51 2.09064
5 52 1.48722
5 53 2.10889
5 54 2.53474
5 55 1.93983
5 56 0.9951
5 57 1.64287
5 58 2.70882
5 59 1.38241
5 60 1.56927
5 61 2.09504
5 62 2.1621
5 63 20.267
5 64 2.03503
5 65 1.36544
5 66 2.04043
5 67 20.2702
5 68 3.55916
5 69 1.58288
5 70 2.31251
5 71 1.21266
5 72 3.72083
5 73 1.78571
5 74 3.57549
5 75 1.76013
5 76 2.49356
5 77 1.57935
5 78 20.0076
5 79 1.59451
5 80 2.56888
5 81 2.99159
5 82 4.24593
5 83 2.53293
5 84 19.6282
5 85 1.4537
5 86 3.57269
5 87 2.54308
5 88 1.54028
5 89 1.46789
5 90 2.1477
5 91 1.64394
5 92 2.44801
5 93 1.64476
5 94 20.9077
5 95 1.59699
5 96 2.93715
5 97 3.95027
5 98 1.58612
5 99 3.62424
5 100 1.79055
6 7 3.09685
6 8 2.12324
6 9 1.40923
6 10 2.65295
6 11 1.64552
6 12 2.98126
6 13 1.85472
6 14 1.70798
6 15 2.44792
6 16 2.61143
6 17 1.01878
6 18 1.81301
6 19 2.46054
6 20 1.86249
6 21 2.50885
6 22 1.89413
6 23 5.85741
6 24 2.42884
6 25 1.50479
6 26 1.54084
6 27 6.20242
6 28 4.07338
6 29 2.56866
6 30 1.74947
6 31 1.29984
6 32 2.89331
6 33 1.84809
6 34 1.97664
6 35 1.87831
6 36 1.4613
6 37 1.82817
6 38 20.9887
6 39 2.65005
6 40 2.45042
6 41 1.71644
6 42 2.65392
6 43 3.38854
6 44 1.61819
6 45 1.73279
6 46 2.09674
6 47 2.45983
6 48 1.96389
6 49 1.44001
6 50 2.85014
6 51 1.72311
6 52 1.70258
6 53 1.94088
6 54 3.10614
6 55 2.30672
6 56 1.61747
6 57 1.63748
6 58 2.61393
6 59 1.42222
6 60 2.2677
6 61 1.83468
6 62 1.8836
6 63 20.7574
6 64 1.51999
6 65 1.57397
6 66 2.33853
6 67 20.7263
6 68 3.57616
6 69 1.65405
6 70 2.47352
6 71 1.11082
6 72 3.60601
6 73 1.84868
6 74 3.78819
6 75 1.49644
6 76 2.98206
6 77 1.8908
6 78 20.5118
6 79 1.66669
6 80 2.22471
6 81 2.67567
6 82 4.38428
6 83 2.58278
6 84 20.0953
6 85 1.56677
6 86 3.13616
6 87 2.74852
6 88 2.15763
6 89 2.00253
6 90 2.33711
6 91 2.14682
6 92 3.10767
6 93 1.5324
6 94 21.3677
6 95 1.69863
6 96 2.81515
6 97 4.27578
6 98 1.81534
6 99 3.66479
6 100 1.77973
7 8 4.6238
7 9 2.79246
7 10 1.26799
7 11 2.85237
7 12 1.50337
7 13 2.4231
7 14 2.60343
7 15 1.85261
7 16 1.65324
7 17 3.22627
7 18 2.59937
7 19 1.74843
7 20 2.51006
7 21 1.74597
7 22 2.35458
7 23 3.65927
7 24 2.85301
7 25 3.43652
7 26 2.50471
7 27 3.84578
7 28 2.04396
7 29 4.93374
7 30 2.91002
7 31 3.13793
7 32 1.65165
7 33 2.33586
7 34 2.42342
7 35 3.77119
7 36 2.63537
7 37 3.88405
7 38 21.456
7 39 1.92156
7 40 3.32288
7 41 2.60173
7 42 1.84546
7 43 1.58495
7 44 2.46259
7 45 3.47146
7 46 2.9277
7 47 1.99518
7 48 4.54823
7 49 3.41724
7 50 1.88628
7 51 1.95177
7 52 2.44237
7 53 2.37796
7 54 2.57117
7 55 2.5609
7 56 3.34325
7 57 4.25612
7 58 1.95742
7 59 2.65775
7 60 3.28414
7 61 2.15427
7 62 2.16856
7 63 20.9974
7 64 3.05835
7 65 4.04453
7 66 2.51644
7 67 21.2963
7 68 1.51426
7 69 2.47673
7 70 2.37287
7 71 3.62379
7 72 2.16372
7 73 4.24405
7 74 2.22974
7 75 4.04536
7 76 2.48418
7 77 4.44238
7 78 20.8551
7 79 3.27233
7 80 2.30224
7 81 1.75078
7 82 2.00654
7 83 1.64803
7 84 20.4661
7 85 3.53945
7 86 1.88157
7 87 2.1133
7 88 3.71485
7 89 2.95348
7 90 1.82405
7 91 3.23263
7 92 2.88084
7 93 3.85842
7 94 21.7938
7 95 2.87834
7 96 1.76411
7 97 3.06346
7 98 3.72979
7 99 2.12689
7 100 2.55501
8 9 2.88334
8 10 4.31801
8 11 3.02609
8 12 4.39976
8 13 2.84488
8 14 2.70718
8 15 3.63805
8 16 4.14924
8 17 1.78847
8 18 2.92054
8 19 4.08576
8 20 2.79098
8 21 4.04154
8 22 2.97433
8 23 7.24052
8 24 3.41568
8 25 1.93317
8 26 2.92628
8 27 7.2637
8 28 5.74296
8 29 1.71124
8 30 2.3916
8 31 2.73764
8 32 4.2441
8 33 2.78333
8 34 3.29779
8 35 2.056
8 36 2.66261
8 37 1.77068
8 38 20.7797
8 39 3.80314
8 40 2.7763
8 41 3.14418
8 42 3.63641
8 43 4.83423
8 44 3.11269
8 45 2.63191
8 46 2.79256
8 47 3.94998
8 48 1.44407
8 49 1.47701
8 50 4.16495
8 51 3.51339
8 52 2.71988
8 53 3.36461
8 54 3.89814
8 55 3.06912
8 56 1.94004
8 57 1.594
8 58 4.14528
8 59 2.81425
8 60 2.57256
8 61 3.24656
8 62 3.07192
8 63 20.5293
8 64 2.83012
8 65 1.62489
8 66 3.40925
8 67 20.4674
8 68 5.05236
8 69 2.70629
8 70 3.54037
8 71 1.86102
8 72 5.15848
8 73 1.74601
8 74 5.15859
8 75 1.7699
8 76 3.85449
8 77 1.65853
8 78 20.2704
8 79 2.63158
8 80 3.57859
8 81 4.27391
8 82 5.63481
8 83 3.8916
8 84 19.9129
8 85 1.78778
8 86 4.84866
8 87 4.02323
8 88 1.66213
8 89 2.60997
8 90 3.62038
8 91 2.77593
8 92 3.74318
8 93 2.22553
8 94 21.1079
8 95 2.69091
8 96 4.20403
8 97 5.33144
8 98 2.44734
8 99 5.13441
8 100 3.04986
9 10 2.10144
9 11 1.66902
9 12 2.46336
9 13 1.45198
9 14 1.28646
9 15 1.8296
9 16 1.97123
9 17 1.54773
9 18 1.27448
9 19 2.06285
9 20 1.55455
9 21 2.06386
9 22 1.57923
9 23 5.1521
9 24 2.06124
9 25 1.78221
9 26 1.50945
9 27 5.50183
9 28 3.42459
9 29 2.92702
9 30 1.38983
9 31 1.15619
9 32 2.15103
9 33 1.75661
9 34 1.36577
9 35 1.88429
9 36 1.29825
9 37 2.3036
9 38 21.1493
9 39 2.27796
9 40 2.35764
9 41 1.35399
9 42 2.4139
9 43 2.72479
9 44 1.73241
9 45 1.41906
9 46 1.80199
9 47 2.38024
9 48 2.41471
9 49 1.79057
9 50 2.32637
9 51 1.65864
9 52 1.53989
9 53 1.64045
9 54 2.4321
9 55 2.05692
9 56 1.85579
9 57 2.27723
9 58 2.15375
9 59 0.910837
9 60 1.97758
9 61 1.40301
9 62 2.19764
9 63 20.9191
9 64 1.59657
9 65 2.11572
9 66 2.15451
9 67 20.8963
9 68 3.10638
9 69 1.58741
9 70 2.08559
9 71 1.56711
9 72 3.18681
9 73 2.23937
9 74 3.07121
9 75 2.18324
9 76 2.41092
9 77 2.43535
9 78 20.6551
9 79 1.44865
9 80 2.10396
9 81 2.35524
9 82 3.75376
9 83 2.14499
9 84 20.2288
9 85 2.03721
9 86 2.85982
9 87 2.41471
9 88 2.46235
9 89 1.97373
9 90 2.10668
9 91 2.02974
9 92 2.60301
9 93 1.78855
9 94 21.5596
9 95 1.70734
9 96 2.31801
9 97 3.63933
9 98 1.76342
9 99 3.07492
9 100 1.46627
10 11 2.62448
10 12 1.00486
10 13 2.17808
10 14 2.22336
10 15 1.79425
10 16 1.31234
10 17 2.69793
10 18 2.07581
10 19 1.72303
10 20 2.07661
10 21 1.69985
10 22 2.08862
10 23 3.91337
10 24 2.51459
10 25 3.00936
10 26 2.02706
10 27 4.11261
10 28 2.18779
10 29 4.3088
10 30 2.44258
10 31 2.46382
10 32 1.67587
10 33 2.01903
10 34 1.71801
10 35 3.31806
10 36 2.08615
10 37 3.51267
10 38 20.8846
10 39 1.72345
10 40 2.88158
10 41 2.12509
10 42 1.80839
10 43 1.45431
10 44 2.20492
10 45 2.88894
10 46 2.40396
10 47 1.99341
10 48 4.00012
10 49 3.00877
10 50 1.78393
10 51 1.52807
10 52 2.22969
10 53 2.03175
10 54 2.25161
10 55 2.45541
10 56 2.85349
10 57 3.82361
10 58 1.80057
10 59 2.00967
10 60 2.87928
10 61 1.89193
10 62 2.08183
10 63 20.566
10 64 2.67718
10 65 3.6026
10 66 2.0984
10 67 20.7106
10 68 1.52224
10 69 2.28012
10 70 2.23547
10 71 3.09071
10 72 2.00677
10 73 3.76678
10 74 1.9649
10 75 3.6309
10 76 2.38074
10 77 3.9081
10 78 20.3673
10 79 2.88121
10 80 2.20723
10 81 1.58996
10 82 2.2479
10 83 1.68878
10 84 19.9145
10 85 3.1705
10 86 2.17325
10 87 2.00963
10 88 3.49831
10 89 2.38729
10 90 1.66486
10 91 2.79785
10 92 2.51424
10 93 3.33076
10 94 21.2752
10 95 2.37379
10 96 1.77415
10 97 3.01705
10 98 3.12435
10 99 2.0552
10 100 1.99061
11 12 3.19366
11 13 1.81032
11 14 1.82765
11 15 2.13469
11 16 2.56474
11 17 2.15729
11 18 2.04658
11 19 2.12537
11 20 2.43403
11 21 1.74235
11 22 2.03871
11 23 5.40755
11 24 2.8398
11 25 2.17603
11 26 2.21563
11 27 5.99381
11 28 3.82613
11 29 3.71272
11 30 2.17667
11 31 2.16344
11 32 2.55814
11 33 2.33231
11 34 2.2565
11 35 2.49227
11 36 2.00622
11 37 2.56931
11 38 21.7995
11 39 2.97908
11 40 3.10688
11 41 2.00812
11 42 2.95282
11 43 3.34027
11 44 1.24074
11 45 2.22571
11 46 2.72873
11 47 2.00944
11 48 2.79779
11 49 2.26542
11 50 2.84476
11 51 2.13064
11 52 1.84413
11 53 2.22858
11 54 3.44495
11 55 2.68368
11 56 2.57725
11 57 2.45657
11 58 2.48198
11 59 1.89355
11 60 2.73522
11 61 1.53694
11 62 2.42993
11 63 21.4641
11 64 2.01644
11 65 2.49172
11 66 3.07586
11 67 21.5392
11 68 3.49646
11 69 1.84896
11 70 2.66592
11 71 2.01057
11 72 3.56596
11 73 2.56645
11 74 3.92562
11 75 2.19059
11 76 2.90942
11 77 2.81989
11 78 21.25
11 79 1.79481
11 80 2.06624
11 81 2.5606
11 82 4.31796
11 83 2.55093
11 84 20.87
11 85 2.48188
11 86 2.41908
11 87 2.9301
11 88 2.91527
11 89 2.91766
11 90 2.62376
11 91 2.943
11 92 3.64968
11 93 2.12527
11 94 22.1937
11 95 2.17161
11 96 2.39536
11 97 4.51024
11 98 2.6628
11 99 3.53784
11 100 2.05207
12 13 2.44492
12 14 2.4951
12 15 2.06124
12 16 1.41666
12 17 2.94071
12 18 2.32884
12 19 2.00045
12 20 2.16362
12 21 2.20423
12 22 2.24876
12 23 3.71454
12 24 2.41764
12 25 3.18975
12 26 2.11578
12 27 3.65412
12 28 2.14667
12 29 4.32708
12 30 2.5739
12 31 2.62788
12 32 1.85434
12 33 2.05854
12 34 1.92774
12 35 3.5196
12 36 2.31054
12 37 3.74227
12 38 20.6254
12 39 1.53966
12 40 2.84853
12 41 2.37705
12 42 1.72995
12 43 1.3238
12 44 2.76045
12 45 3.1801
12 46 2.33105
12 47 2.48236
12 48 4.24533
12 49 3.1387
12 50 1.69596
12 51 1.81523
12 52 2.35354
12 53 2.26842
12 54 1.87151
12 55 2.44834
12 56 2.94389
12 57 4.09577
12 58 1.96153
12 59 2.27045
12 60 2.88105
12 61 2.37337
12 62 2.37527
12 63 20.2057
12 64 3.11195
12 65 3.71988
12 66 2.05013
12 67 20.4623
12 68 1.51104
12 69 2.57497
12 70 2.32855
12 71 3.32665
12 72 2.17413
12 73 4.04583
12 74 1.45911
12 75 3.98578
12 76 2.24607
12 77 4.09081
12 78 20.0309
12 79 3.11623
12 80 2.6593
12 81 2.06614
12 82 2.054
12 83 1.92328
12 84 19.6264
12 85 3.35852
12 86 2.55866
12 87 1.96202
12 88 3.54487
12 89 2.3423
12 90 1.73179
12 91 2.77016
12 92 2.23583
12 93 3.65837
12 94 20.9666
12 95 2.58044
12 96 2.15066
12 97 2.73156
12 98 3.31593
12 99 1.89143
12 100 2.34464
13 14 1.01553
13 15 1.22328
13 16 1.72564
13 17 1.80217
13 18 1.10098
13 19 1.73312
13 20 1.20405
13 21 1.84572
13 22 1.11896
13 23 4.91638
13 24 1.81652
13 25 1.8422
13 26 1.65084
13 27 5.11191
13 28 3.23828
13 29 3.22046
13 30 1.19324
13 31 2.07869
13 32 1.72339
13 33 1.3701
13 34 1.76749
13 35 1.80377
13 36 1.45507
13 37 2.58391
13 38 21.4767
13 39 1.84774
13 40 2.16111
13 41 1.28399
13 42 2.01382
13 43 2.43435
13 44 1.56914
13 45 1.66479
13 46 1.70719
13 47 2.42686
13 48 2.67685
13 49 1.66329
13 50 2.02026
13 51 1.78266
13 52 0.896362
13 53 1.63116
13 54 2.14764
13 55 1.25639
13 56 1.74768
13 57 2.39702
13 58 1.87226
13 59 1.67217
13 60 1.55887
13 61 1.49713
13 62 1.77819
13 63 21.0658
13 64 1.98493
13 65 2.19343
13 66 2.00526
13 67 21.2451
13 68 2.89924
13 69 1.34707
13 70 1.35131
13 71 2.1769
13 72 3.18939
13 73 2.56885
13 74 3.08616
13 75 2.29146
13 76 2.00285
13 77 2.75604
13 78 20.8673
13 79 1.46732
13 80 1.64886
13 81 2.23902
13 82 3.24621
13 83 1.51408
13 84 20.5571
13 85 2.01374
13 86 2.66978
13 87 1.98104
13 88 2.16303
13 89 2.07142
13 90 1.78876
13 91 2.34544
13 92 2.35162
13 93 2.05743
13 94 21.8
13 95 1.83737
13 96 1.85011
13 97 3.09211
13 98 2.15106
13 99 2.72454
13 100 1.69161
14 15 1.2444
14 16 1.96891
14 17 1.63989
14 18 1.02463
14 19 2.04756
14 20 1.36508
14 21 1.88182
14 22 1.12766
14 23 5.02416
14 24 1.72843
14 25 1.65851
14 26 1.63476
14 27 5.14407
14 28 3.34529
14 29 2.95427
14 30 0.834403
14 31 1.83175
14 32 2.02243
14 33 1.3054
14 34 1.21652
14 35 1.61269
14 36 1.17334
14 37 2.23208
14 38 21.0995
14 39 1.84954
14 40 1.88994
14 41 1.22486
14 42 1.93335
14 43 2.62468
14 44 1.4514
14 45 1.31728
14 46 1.33334
14 47 2.17718
14 48 2.51485
14 49 1.49997
14 50 1.85641
14 51 1.91457
14 52 1.0658
14 53 1.84028
14 54 2.194
14 55 1.54008
14 56 1.5556
14 57 2.3146
14 58 1.92438
14 59 1.3855
14 60 1.30403
14 61 1.34889
14 62 1.79236
14 63 20.7502
14 64 2.02116
14 65 2.06449
14 66 1.89909
14 67 20.8353
14 68 2.81253
14 69 0.940857
14 70 1.57521
14 71 1.91204
14 72 3.17369
14 73 2.23448
14 74 3.01143
14 75 2.17567
14 76 1.85051
14 77 2.40126
14 78 20.5106
14 79 1.48109
14 80 1.87858
14 81 2.34909
14 82 3.4336
14 83 1.50565
14 84 20.1441
14 85 1.86445
14 86 2.75029
14 87 2.03073
14 88 1.91436
14 89 1.9112
14 90 1.49646
14 91 1.92541
14 92 2.15488
14 93 1.87013
14 94 21.45
14 95 1.21154
14 96 1.85413
14 97 3.40297
14 98 1.79101
14 99 2.72943
14 100 1.39088
15 16 1.3772
15 17 2.46918
15 18 1.26475
15 19 1.4473
15 20 1.50941
15 21 1.33176
15 22 1.04596
15 23 4.02215
15 24 1.66194
15 25 2.31722
15 26 1.81832
15 27 4.31588
15 28 2.54771
15 29 3.78298
15 30 1.52097
15 31 2.49358
15 32 1.29225
15 33 1.36496
15 34 1.64653
15 35 2.4379
15 36 1.71719
15 37 3.00518
15 38 21.4514
15 39 1.4276
15 40 2.1832
15 41 1.47516
15 42 1.69422
15 43 1.82656
15 44 1.57107
15 45 2.02619
15 46 1.76787
15 47 1.91882
15 48 3.38304
15 49 2.3715
15 50 1.34742
15 51 1.82403
15 52 1.18101
15 53 1.81227
15 54 1.99746
15 55 1.46021
15 56 2.27344
15 57 3.11659
15 58 1.32462
15 59 1.84932
15 60 1.91848
15 61 1.51738
15 62 1.92455
15 63 21.0237
15 64 2.498
15 65 2.83798
15 66 1.91419
15 67 21.2246
15 68 2.07711
15 69 1.35919
15 70 1.24786
15 71 2.84729
15 72 2.48574
15 73 3.11747
15 74 2.40844
15 75 2.92949
15 76 1.43594
15 77 3.26649
15 78 20.817
15 79 1.96471
15 80 1.59645
15 81 1.78087
15 82 2.56679
15 83 0.922486
15 84 20.4748
15 85 2.54265
15 86 2.08468
15 87 1.47502
15 88 2.63619
15 89 2.32592
15 90 1.29608
15 91 2.41272
15 92 2.20099
15 93 2.62523
15 94 21.7879
15 95 1.8788
15 96 1.01645
15 97 2.77259
15 98 2.52427
15 99 1.99048
15 100 1.58042
16 17 2.71988
16 18 1.73938
16 19 1.17273
16 20 1.82625
16 21 1.76277
16 22 1.59708
16 23 3.51385
16 24 1.82352
16 25 2.86189
16 26 1.79211
16 27 3.85943
16 28 1.82589
16 29 4.24812
16 30 2.15662
16 31 2.48538
16 32 1.29391
16 33 1.79644
16 34 1.72706
16 35 2.99627
16 36 2.11695
16 37 3.60882
16 38 21.2205
16 39 1.42693
16 40 2.6935
16 41 1.59593
16 42 1.83941
16 43 1.22771
16 44 2.16879
16 45 2.48752
16 46 2.1085
16 47 2.25638
16 48 3.85188
16 49 2.86173
16 50 1.26087
16 51 1.4735
16 52 1.75064
16 53 1.72208
16 54 1.7863
16 55 1.86814
16 56 2.7185
16 57 3.58326
16 58 1.19679
16 59 2.05131
16 60 2.45947
16 61 2.0371
16 62 2.15563
16 63 20.7656
16 64 2.67314
16 65 3.26209
16 66 1.94523
16 67 21.0289
16 68 1.82103
16 69 2.11549
16 70 1.60453
16 71 3.08749
16 72 2.27752
16 73 3.70677
16 74 1.92893
16 75 3.46596
16 76 1.93253
16 77 3.74117
16 78 20.5922
16 79 2.40313
16 80 1.86634
16 81 1.66067
16 82 2.18353
16 83 1.44079
16 84 20.2604
16 85 3.07745
16 86 1.88722
16 87 1.44544
16 88 3.30755
16 89 2.54927
16 90 1.51054
16 91 2.81181
16 92 2.40403
16 93 3.07151
16 94 21.5518
16 95 2.40935
16 96 1.65129
16 97 2.42833
16 98 2.85939
16 99 1.59379
16 100 2.00097
17 18 1.77971
17 19 2.85256
17 20 1.62068
17 21 2.76945
17 22 2.0557
17 23 6.04034
17 24 2.50497
17 25 1.30191
17 26 1.6887
17 27 6.17317
17 28 4.29038
17 29 2.00146
17 30 1.49764
17 31 1.2064
17 32 3.05055
17 33 1.77361
17 34 1.91903
17 35 1.58341
17 36 1.19301
17 37 1.47919
17 38 20.6549
17 39 2.56902
17 40 2.12498
17 41 2.00877
17 42 2.63612
17 43 3.43932
17 44 2.04853
17 45 1.76008
17 46 1.90464
17 47 2.86477
17 48 1.68471
17 49 0.975539
17 50 2.96018
17 51 2.01682
17 52 1.81336
17 53 2.10051
17 54 2.98251
17 55 2.21597
17 56 1.28335
17 57 1.62835
17 58 2.89585
17 59 1.42767
17 60 1.9763
17 61 2.00371
17 62 1.95068
17 63 20.4975
17 64 1.51699
17 65 1.50098
17 66 2.22889
17 67 20.4006
17 68 3.6337
17 69 1.73415
17 70 2.48243
17 71 0.912212
17 72 3.72274
17 73 1.52228
17 74 3.73879
17 75 1.53324
17 76 2.99815
17 77 1.71356
17 78 20.2291
17 79 1.90273
17 80 2.45372
17 81 2.84983
17 82 4.35727
17 83 2.59005
17 84 19.7747
17 85 1.2347
17 86 3.62612
17 87 2.83582
17 88 1.74975
17 89 1.45458
17 90 2.33925
17 91 1.79095
17 92 2.77608
17 93 1.57858
17 94 21.0457
17 95 1.60708
17 96 2.97472
17 97 4.19672
17 98 1.67854
17 99 3.78513
17 100 1.83623
18 19 1.88822
18 20 0.925878
18 21 1.90382
18 22 0.970371
18 23 4.72514
18 24 1.43979
18 25 1.48434
18 26 1.2421
18 27 4.97748
18 28 3.20903
18 29 2.88724
18 30 0.985691
18 31 1.70458
18 32 1.99233
18 33 1.19943
18 34 1.41749
18 35 1.50737
18 36 1.22901
18 37 2.25008
18 38 20.9561
18 39 1.59693
18 40 1.56475
18 41 1.16561
18 42 2.03482
18 43 2.36974
18 44 1.48489
18 45 1.24272
18 46 1.25263
18 47 2.2011
18 48 2.45971
18 49 1.71085
18 50 1.85233
18 51 1.68329
18 52 1.05149
18 53 1.44341
18 54 2.13545
18 55 1.32597
18 56 1.61874
18 57 2.30336
18 58 1.75091
18 59 1.24504
18 60 1.55017
18 61 1.61065
18 62 1.96385
18 63 20.6712
18 64 1.93017
18 65 1.99058
18 66 1.47701
18 67 20.6912
18 68 2.64215
18 69 1.10864
18 70 1.31778
18 71 2.0472
18 72 2.72707
18 73 2.32977
18 74 2.72194
18 75 2.19734
18 76 1.76095
18 77 2.36232
18 78 20.41
18 79 1.42803
18 80 1.57376
18 81 1.95574
18 82 3.20959
18 83 1.53942
18 84 20.0145
18 85 1.8109
18 86 2.73417
18 87 1.69625
18 88 2.11637
18 89 1.76186
18 90 1.55627
18 91 1.69296
18 92 2.12118
18 93 1.70913
18 94 21.327
18 95 1.48884
18 96 1.72502
18 97 3.03346
18 98 1.51034
18 99 2.53022
18 100 0.943211
19 20 1.98406
19 21 1.46254
19 22 1.47431
19 23 3.65311
19 24 1.96424
19 25 2.80889
19 26 1.81303
19 27 4.23464
19 28 2.06619
19 29 4.36442
19 30 2.37914
19 31 2.65097
19 32 1.27335
19 33 1.99136
19 34 2.02898
19 35 2.98565
19 36 2.29968
19 37 3.58684
19 38 21.5919
19 39 1.81546
19 40 2.92331
19 41 1.57133
19 42 2.20421
19 43 1.6315
19 44 1.84719
19 45 2.57713
19 46 2.42013
19 47 1.84295
19 48 3.77203
19 49 2.92281
19 50 1.5608
19 51 1.45442
19 52 1.63364
19 53 1.42769
19 54 2.30994
19 55 1.91178
19 56 2.84626
19 57 3.39662
19 58 0.92103
19 59 2.18821
19 60 2.73653
19 61 1.91776
19 62 2.25232
19 63 21.0614
19 64 2.6651
19 65 3.26641
19 66 2.2247
19 67 21.3723
19 68 2.10333
19 69 2.08198
19 70 1.7012
19 71 3.0951
19 72 2.4136
19 73 3.74544
19 74 2.43785
19 75 3.25947
19 76 2.0184
19 77 3.68286
19 78 20.9073
19 79 2.08057
19 80 1.67506
19 81 1.71771
19 82 2.60234
19 83 1.66362
19 84 20.6138
19 85 3.12686
19 86 1.33305
19 87 1.50482
19 88 3.42999
19 89 2.89161
19 90 1.71067
19 91 3.00551
19 92 2.9835
19 93 2.96138
19 94 21.9093
19 95 2.5718
19 96 1.69612
19 97 2.76107
19 98 2.99084
19 99 1.93156
19 100 2.05632
20 21 2.24392
20 22 1.14511
20 23 4.87906
20 24 1.49815
20 25 1.55078
20 26 1.16662
20 27 4.91958
20 28 3.25984
20 29 2.76912
20 30 1.10993
20 31 1.80381
20 32 1.99097
20 33 1.01207
20 34 1.65378
20 35 1.69359
20 36 1.38353
20 37 2.26235
20 38 20.8261
20 39 1.37231
20 40 1.44817
20 41 1.46618
20 42 1.83809
20 43 2.28998
20 44 1.90717
20 45 1.69381
20 46 1.21907
20 47 2.45864
20 48 2.45332
20 49 1.54901
20 50 1.93232
20 51 1.62399
20 52 1.11296
20 53 1.34623
20 54 1.88566
20 55 0.994874
20 56 1.47761
20 57 2.35929
20 58 1.85836
20 59 1.43127
20 60 1.63489
20 61 1.81204
20 62 1.79976
20 63 20.5011
20 64 2.01072
20 65 2.00374
20 66 1.23137
20 67 20.5857
20 68 2.68225
20 69 1.33377
20 70 1.25548
20 71 2.10945
20 72 2.84384
20 73 2.40971
20 74 2.5987
20 75 2.30501
20 76 1.85336
20 77 2.44655
20 78 20.2663
20 79 1.64912
20 80 1.812
20 81 2.09265
20 82 3.06462
20 83 1.59253
20 84 19.8871
20 85 1.72487
20 86 2.9908
20 87 1.57937
20 88 1.89651
20 89 1.32362
20 90 1.48121
20 91 1.55975
20 92 1.95924
20 93 2.02675
20 94 21.1735
20 95 1.77321
20 96 2.06447
20 97 2.77121
20 98 1.73318
20 99 2.59579
20 100 1.3282
21 22 1.82407
21 23 4.25207
21 24 2.53813
21 25 2.68933
21 26 2.18948
21 27 4.64635
21 28 2.71697
21 29 4.4277
21 30 2.3342
21 31 2.6132
21 32 1.61552
21 33 2.11382
21 34 1.98536
21 35 3.0171
21 36 2.064
21 37 3.22717
21 38 21.5437
21 39 2.14394
21 40 2.97187
21 41 2.03676
21 42 2.3499
21 43 2.231
21 44 1.46205
21 45 2.66287
21 46 2.58749
21 47 1.35985
21 48 3.75274
21 49 2.82335
21 50 2.00586
21 51 1.93168
21 52 1.83042
21 53 2.06152
21 54 2.79462
21 55 2.41755
21 56 2.97424
21 57 3.42146
21 58 1.73486
21 59 2.03596
21 60 2.83686
21 61 1.4399
21 62 2.30662
21 63 21.1641
21 64 2.59666
21 65 3.34736
21 66 2.64051
21 67 21.326
21 68 2.15987
21 69 1.8672
21 70 2.17254
21 71 2.89245
21 72 2.40395
21 73 3.46457
21 74 2.82057
21 75 3.16068
21 76 2.21822
21 77 3.62304
21 78 20.9637
21 79 2.36035
21 80 1.82804
21 81 1.74252
21 82 2.98395
21 83 1.7292
21 84 20.5583
21 85 3.00563
21 86 1.58516
21 87 2.1559
21 88 3.34346
21 89 2.84404
21 90 1.90256
21 91 2.90067
21 92 3.11123
21 93 2.89753
21 94 21.9331
21 95 2.22066
21 96 1.32331
21 97 3.59606
21 98 3.06887
21 99 2.42966
21 100 1.82969
22 23 4.42944
22 24 1.01384
22 25 1.75514
22 26 1.2355
22 27 4.68749
22 28 2.92174
22 29 3.16554
22 30 1.12998
22 31 2.09641
22 32 1.81908
22 33 0.98257
22 34 1.50668
22 35 1.89437
22 36 1.53898
22 37 2.60028
22 38 21.1392
22 39 1.42252
22 40 1.76159
22 41 0.946845
22 42 1.76308
22 43 2.15918
22 44 1.47462
22 45 1.55063
22 46 1.23936
22 47 2.0054
22 48 2.75873
22 49 1.91441
22 50 1.38282
22 51 1.56013
22 52 0.630915
22 53 1.4309
22 54 1.95725
22 55 1.05865
22 56 1.67533
22 57 2.50034
22 58 1.28464
22 59 1.57759
22 60 1.53869
22 61 1.71544
22 62 1.81939
22 63 20.6734
22 64 2.37857
22 65 2.11681
22 66 1.55642
22 67 20.8763
22 68 2.45291
22 69 1.14052
22 70 1.14209
22 71 2.41277
22 72 2.70428
22 73 2.74051
22 74 2.57694
22 75 2.44019
22 76 1.40535
22 77 2.6165
22 78 20.4674
22 79 1.31321
22 80 1.59441
22 81 2.00401
22 82 3.04161
22 83 1.36746
22 84 20.1658
22 85 2.10884
22 86 2.32606
22 87 1.26426
22 88 2.2176
22 89 2.07279
22 90 1.26287
22 91 2.0267
22 92 2.17699
22 93 2.07765
22 94 21.4471
22 95 1.5734
22 96 1.61459
22 97 2.90729
22 98 1.92933
22 99 2.18611
22 100 1.33901
23 24 4.1609
23 25 5.90651
23 26 4.7709
23 27 2.18863
23 28 2.07057
23 29 6.98102
23 30 5.15999
23 31 5.6769
23 32 3.72208
23 33 4.69053
23 34 4.62725
23 35 5.90623
23 36 5.21443
23 37 6.70761
23 38 21.7118
23 39 3.84148
23 40 5.39553
23 41 4.36756
23 42 4.35937
23 43 2.89821
23 44 4.99653
23 45 5.37318
23 46 4.81964
23 47 4.54474
23 48 6.90382
23 49 6.14744
23 50 3.45215
23 51 4.34905
23 52 4.73678
23 53 4.44583
23 54 3.93511
23 55 4.4967
23 56 5.65138
23 57 6.59032
23 58 3.44039
23 59 5.22938
23 60 5.32257
23 61 4.89539
23 62 5.03938
23 63 20.948
23 64 5.77969
23 65 6.29123
23 66 4.40544
23 67 21.5879
23 68 3.05278
23 69 4.94621
23 70 4.02491
23 71 6.44973
23 72 3.40822
23 73 6.78833
23 74 3.0799
23 75 6.53327
23 76 3.94654
23 77 6.7604
23 78 20.8525
23 79 5.29711
23 80 4.48613
23 81 3.81607
23 82 2.45259
23 83 3.95325
23 84 20.6692
23 85 6.09877
23 86 3.4421
23 87 3.56439
23 88 6.40991
23 89 5.63186
23 90 4.04975
23 91 5.60502
23 92 4.68672
23 93 6.02303
23 94 21.9709
23 95 5.41794
23 96 3.90491
23 97 3.08409
23 98 5.75288
23 99 2.55522
23 100 4.77137
24 25 2.2204
24 26 1.54707
24 27 4.26574
24 28 2.92748
24 29 3.31822
24 30 1.63521
24 31 2.4244
24 32 2.22492
24 33 1.38033
24 34 1.76661
24 35 2.21947
24 36 2.09561
24 37 3.08494
24 38 20.7479
24 39 1.4633
24 40 1.71517
24 41 1.34211
24 42 1.99441
24 43 2.23455
24 44 2.29823
24 45 1.77351
24 46 1.14731
24 47 2.5897
24 48 3.09483
24 49 2.31265
24 50 1.39435
24 51 1.99783
24 52 1.35762
24 53 1.84507
24 54 1.66661
24 55 1.2899
24 56 2.00595
24 57 2.90786
24 58 1.47296
24 59 2.00976
24 60 1.66462
24 61 2.50122
24 62 2.4233
24 63 20.1993
24 64 2.93803
24 65 2.3811
24 66 1.51741
24 67 20.4642
24 68 2.63751
24 69 1.79793
24 70 1.45466
24 71 2.83206
24 72 2.86406
24 73 3.20368
24 74 2.42692
24 75 2.96776
24 76 1.26977
24 77 2.87312
24 78 19.9915
24 79 1.65515
24 80 2.23999
24 81 2.45698
24 82 3.04777
24 83 1.79449
24 84 19.7528
24 85 2.60221
24 86 2.76261
24 87 1.22626
24 88 2.46901
24 89 2.31724
24 90 1.50829
24 91 2.14371
24 92 1.98782
24 93 2.52383
24 94 21.0182
24 95 2.04254
24 96 2.15431
24 97 2.56746
24 98 2.02338
24 99 2.12237
24 100 1.80194
25 26 1.51107
25 27 6.02797
25 28 4.34369
25 29 2.12907
25 30 1.32086
25 31 1.64733
25 32 3.13697
25 33 1.6038
25 34 2.19924
25 35 1.03107
25 36 1.40639
25 37 1.20657
25 38 20.6097
25 39 2.46658
25 40 1.67389
25 41 1.97992
25 42 2.79408
25 43 3.52461
25 44 1.82305
25 45 1.60471
25 46 1.75195
25 47 2.627
25 48 1.45521
25 49 1.04077
25 50 2.88307
25 51 2.21714
25 52 1.58247
25 53 1.9491
25 54 3.09838
25 55 1.9393
25 56 1.32699
25 57 1.31736
25 58 2.79228
25 59 1.49006
25 60 1.96853
25 61 2.08239
25 62 2.28154
25 63 20.4105
25 64 1.87022
25 65 1.17441
25 66 2.15879
25 67 20.3166
25 68 3.57714
25 69 1.46687
25 70 2.18516
25 71 1.51893
25 72 3.47393
25 73 1.35234
25 74 3.72198
25 75 1.24828
25 76 2.63599
25 77 1.41535
25 78 20.1305
25 79 1.67082
25 80 2.12563
25 81 2.70262
25 82 4.36719
25 83 2.5517
25 84 19.7
25 85 0.902969
25 86 3.5637
25 87 2.55179
25 88 1.52417
25 89 1.68459
25 90 2.42712
25 91 1.39958
25 92 2.95392
25 93 1.23401
25 94 20.9842
25 95 1.60884
25 96 2.69944
25 97 4.09907
25 98 1.32278
25 99 3.66316
25 100 1.47321
26 27 5.01131
26 28 3.14294
26 29 2.89488
26 30 1.50618
26 31 1.52187
26 32 2.31803
26 33 1.21013
26 34 1.58371
26 35 1.87544
26 36 1.38081
26 37 2.36077
26 38 20.6606
26 39 1.63782
26 40 1.82326
26 41 1.33565
26 42 2.15469
26 43 2.38753
26 44 1.74095
26 45 1.7837
26 46 1.50142
26 47 2.19173
26 48 2.47445
26 49 1.79938
26 50 1.99826
26 51 1.15206
26 52 1.27585
26 53 1.04598
26 54 2.31466
26 55 1.48616
26 56 1.63699
26 57 2.25824
26 58 1.78131
26 59 1.21001
26 60 2.06129
26 61 1.89167
26 62 1.8971
26 63 20.3544
26 64 1.93597
26 65 1.94744
26 66 1.40453
26 67 20.4141
26 68 2.61609
26 69 1.52855
26 70 1.62592
26 71 2.0356
26 72 2.5863
26 73 2.49484
26 74 2.62678
26 75 2.21995
26 76 2.11595
26 77 2.28727
26 78 20.1152
26 79 1.65154
26 80 1.72506
26 81 1.92391
26 82 3.35054
26 83 1.93259
26 84 19.7265
26 85 1.86204
26 86 2.6806
26 87 1.6197
26 88 2.34544
26 89 1.62702
26 90 1.65354
26 91 1.63876
26 92 2.50064
26 93 1.89025
26 94 21.01
26 95 1.75402
26 96 2.21136
26 97 3.14313
26 98 1.69718
26 99 2.62871
26 100 1.28725
27 28 2.77755
27 29 6.9743
27 30 5.24756
27 31 5.86571
27 32 3.98193
27 33 4.69515
27 34 4.92027
27 35 6.17622
27 36 5.37689
27 37 6.81874
27 38 21.157
27 39 3.8058
27 40 5.15003
27 41 4.73045
27 42 4.13385
27 43 3.06692
27 44 5.40223
27 45 5.74979
27 46 4.7178
27 47 5.00056
27 48 7.13861
27 49 6.10938
27 50 3.51741
27 51 4.75248
27 52 4.92693
27 53 4.99524
27 54 3.75061
27 55 4.54355
27 56 5.60932
27 57 6.92185
27 58 3.94519
27 59 5.42324
27 60 5.29077
27 61 5.27823
27 62 5.0883
27 63 20.1731
27 64 6.2788
27 65 6.38455
27 66 4.38188
27 67 21.0523
27 68 3.08131
27 69 5.14444
27 70 4.39583
27 71 6.66141
27 72 3.77604
27 73 6.97305
27 74 3.00361
27 75 6.9714
27 76 3.86638
27 77 6.9153
27 78 20.1332
27 79 5.65148
27 80 5.05409
27 81 4.5131
27 82 2.33016
27 83 4.04964
27 84 20.068
27 85 6.36163
27 86 4.25162
27 87 3.75
27 88 6.23534
27 89 5.43776
27 90 4.04399
27 91 5.54153
27 92 4.14519
27 93 6.48121
27 94 21.302
27 95 5.39505
27 96 4.16317
27 97 2.96246
27 98 6.05224
27 99 2.77941
27 100 5.14052
28 29 5.66959
28 30 3.67529
28 31 3.98477
28 32 2.05694
28 33 3.19984
28 34 3.02301
28 35 4.44074
28 36 3.51315
28 37 5.08925
28 38 21.5492
28 39 2.38996
28 40 4.02138
28 41 2.91315
28 42 2.80204
28 43 1.30505
28 44 3.3716
28 45 3.83968
28 46 3.4514
28 47 2.96717
28 48 5.41062
28 49 4.42273
28 50 1.94755
28 51 2.61245
28 52 3.19809
28 53 2.85702
28 54 2.68274
28 55 3.07921
28 56 4.06833
28 57 5.02111
28 58 1.95358
28 59 3.52838
28 60 3.8152
28 61 3.23276
28 62 3.2806
28 63 20.9501
28 64 4.01803
28 65 4.75181
28 66 2.9444
28 67 21.4067
28 68 1.8523
28 69 3.38215
28 70 2.65841
28 71 4.6427
28 72 2.2556
28 73 5.18134
28 74 1.95495
28 75 4.90832
28 76 2.77066
28 77 5.23283
28 78 20.8264
28 79 3.77004
28 80 2.94827
28 81 2.37091
28 82 1.74435
28 83 2.35521
28 84 20.561
28 85 4.56483
28 86 2.11455
28 87 2.30563
28 88 4.76809
28 89 3.90556
28 90 2.54999
28 91 4.07228
28 92 3.32165
28 93 4.52366
28 94 21.8354
28 95 3.79971
28 96 2.39489
28 97 2.32646
28 98 4.24646
28 99 1.49179
28 100 3.32652
29 30 2.39474
29 31 2.64791
29 32 4.52367
29 33 2.81256
29 34 3.07622
29 35 2.05182
29 36 2.68232
29 37 1.92646
29 38 19.8599
29 39 3.70876
29 40 2.40597
29 41 3.17912
29 42 3.55579
29 43 4.78247
29 44 3.53165
29 45 2.47435
29 46 2.4319
29 47 4.25964
29 48 1.64995
29 49 1.95832
29 50 4.04028
29 51 3.60992
29 52 3.05686
29 53 3.4442
29 54 3.69766
29 55 3.17143
29 56 1.88504
29 57 2.03934
29 58 4.15024
29 59 2.80519
29 60 2.53098
29 61 3.55542
29 62 3.40119
29 63 19.813
29 64 3.08805
29 65 1.8537
29 66 3.10923
29 67 19.543
29 68 4.96995
29 69 2.95777
29 70 3.53355
29 71 2.23577
29 72 5.08903
29 73 1.89984
29 74 4.80485
29 75 2.30431
29 76 3.75586
29 77 1.64174
29 78 19.4514
29 79 2.96137
29 80 3.86855
29 81 4.29392
29 82 5.59315
29 83 3.98264
29 84 18.9803
29 85 1.88013
29 86 5.20194
29 87 3.95501
29 88 1.88273
29 89 2.36016
29 90 3.60861
29 91 2.30623
29 92 3.35974
29 93 2.33877
29 94 20.2516
29 95 2.70834
29 96 4.38948
29 97 5.07194
29 98 2.00799
29 99 5.00662
29 100 2.92195
30 31 1.67416
30 32 2.33005
30 33 1.16856
30 34 1.41508
30 35 1.33194
30 36 1.21431
30 37 1.99154
30 38 20.9137
30 39 1.90652
30 40 1.44908
30 41 1.45536
30 42 1.96374
30 43 2.80022
30 44 1.76099
30 45 1.21929
30 46 1.05922
30 47 2.52813
30 48 2.10639
30 49 1.24091
30 50 2.07305
30 51 2.0842
30 52 1.13496
30 53 1.87608
30 54 2.16153
30 55 1.46778
30 56 1.30484
30 57 2.12782
30 58 2.15994
30 59 1.31107
30 60 1.05919
30 61 1.72508
30 62 1.94811
30 63 20.6132
30 64 2.03692
30 65 1.7171
30 66 1.81138
30 67 20.6394
30 68 3.02698
30 69 1.18191
30 70 1.6348
30 71 1.80433
30 72 3.31228
30 73 2.0037
30 74 2.99882
30 75 2.10416
30 76 1.88769
30 77 2.11288
30 78 20.3541
30 79 1.47523
30 80 2.0498
30 81 2.48095
30 82 3.56172
30 83 1.77123
30 84 19.9635
30 85 1.54717
30 86 3.21091
30 87 2.11387
30 88 1.5431
30 89 1.58014
30 90 1.75043
30 91 1.6005
30 92 2.02146
30 93 1.75127
30 94 21.2699
30 95 1.17901
30 96 2.11634
30 97 3.42743
30 98 1.47107
30 99 2.9235
30 100 1.34156
31 32 2.9033
31 33 2.01683
31 34 1.69828
31 35 1.91894
31 36 1.38462
31 37 2.04335
31 38 20.6204
31 39 2.57806
31 40 2.43269
31 41 1.84068
31 42 2.80895
31 43 3.20207
31 44 2.11634
31 45 1.77371
31 46 1.97576
31 47 2.78391
31 48 2.08341
31 49 1.70761
31 50 2.90163
31 51 1.82073
31 52 2.01352
31 53 1.92314
31 54 2.87903
31 55 2.45108
31 56 1.87642
31 57 2.11373
31 58 2.76211
31 59 1.01204
31 60 2.33807
31 61 1.90664
31 62 2.36671
31 63 20.5168
31 64 1.50043
31 65 1.99397
31 66 2.22178
31 67 20.3558
31 68 3.36601
31 69 2.00706
31 70 2.54634
31 71 1.16407
31 72 3.38886
31 73 2.00748
31 74 3.42707
31 75 2.00761
31 76 2.9681
31 77 2.07622
31 78 20.2196
31 79 1.93452
31 80 2.44518
31 81 2.62482
31 82 4.17976
31 83 2.71733
31 84 19.7212
31 85 1.83611
31 86 3.42574
31 87 2.80687
31 88 2.48385
31 89 1.68982
31 90 2.46141
31 91 1.86573
31 92 2.89318
31 93 1.71228
31 94 21.05
31 95 1.77926
31 96 2.92994
31 97 4.07032
31 98 1.71658
31 99 3.60234
31 100 1.67034
32 33 2.08642
32 34 2.10454
32 35 3.22167
32 36 2.39465
32 37 3.74364
32 38 21.7953
32 39 1.81997
32 40 2.93089
32 41 1.94173
32 42 1.90385
32 43 1.42125
32 44 2.26433
32 45 2.76874
32 46 2.42955
32 47 2.27602
32 48 4.12685
32 49 3.07249
32 50 1.59158
32 51 2.017
32 52 1.87304
32 53 2.0436
32 54 1.85358
32 55 2.01966
32 56 2.97903
32 57 3.8363
32 58 1.50475
32 59 2.3722
32 60 2.64523
32 61 1.85585
32 62 2.38064
32 63 21.2638
32 64 2.92652
32 65 3.62047
32 66 2.37035
32 67 21.6002
32 68 2.09041
32 69 2.19098
32 70 1.79815
32 71 3.32136
32 72 2.62633
32 73 3.93162
32 74 2.27283
32 75 3.67497
32 76 1.9131
32 77 4.08185
32 78 21.1079
32 79 2.55642
32 80 2.17648
32 81 2.08075
32 82 2.13627
32 83 1.51983
32 84 20.8022
32 85 3.3063
32 86 1.98615
32 87 1.84539
32 88 3.39676
32 89 2.85579
32 90 1.76258
32 91 3.11545
32 92 2.52962
32 93 3.38714
32 94 22.1221
32 95 2.69453
32 96 1.67155
32 97 2.4928
32 98 3.23686
32 99 1.93024
32 100 2.33068
33 34 1.6018
33 35 1.98223
33 36 1.29655
33 37 2.30729
33 38 20.7493
33 39 1.27254
33 40 1.41545
33 41 1.46026
33 42 1.40419
33 43 2.3123
33 44 1.73473
33 45 1.80312
33 46 1.15548
33 47 2.18118
33 48 2.70024
33 49 1.57922
33 50 1.68198
33 51 1.59955
33 52 0.962576
33 53 1.69776
33 54 1.8574
33 55 1.1874
33 56 1.43893
33 57 2.51825
33 58 1.78576
33 59 1.48456
33 60 1.53668
33 61 1.81369
33 62 1.55174
33 63 20.3514
33 64 2.29134
33 65 2.05999
33 66 1.42734
33 67 20.5091
33 68 2.48874
33 69 1.17292
33 70 1.4215
33 71 2.26571
33 72 2.74352
33 73 2.60663
33 74 2.56533
33 75 2.48181
33 76 1.64544
33 77 2.57586
33 78 20.1374
33 79 1.82073
33 80 1.88367
33 81 2.03788
33 82 3.04453
33 83 1.46735
33 84 19.7879
33 85 1.82086
33 86 2.78918
33 87 1.54765
33 88 1.82446
33 89 1.52782
33 90 1.21891
33 91 1.68745
33 92 1.90568
33 93 2.2813
33 94 21.0684
33 95 1.39233
33 96 1.87076
33 97 3.04682
33 98 1.95392
33 99 2.48048
33 100 1.33866
34 35 2.21694
34 36 1.41339
34 37 2.71878
34 38 20.6027
34 39 1.71715
34 40 2.15975
34 41 1.44477
34 42 2.00414
34 43 2.23006
34 44 1.95103
34 45 1.68908
34 46 1.29685
34 47 2.1661
34 48 3.01033
34 49 2.17586
34 50 1.64277
34 51 1.76091
34 52 1.6505
34 53 1.93223
34 54 2.02131
34 55 2.02317
34 56 1.87337
34 57 2.80134
34 58 1.76999
34 59 1.3507
34 60 1.76853
34 61 1.65878
34 62 2.16833
34 63 20.3028
34 64 2.31377
34 65 2.57951
34 66 1.76186
34 67 20.3474
34 68 2.43501
34 69 1.57192
34 70 2.00787
34 71 2.23366
34 72 2.86931
34 73 2.73335
34 74 2.49099
34 75 2.75259
34 76 1.91758
34 77 2.77151
34 78 20.0466
34 79 1.94366
34 80 2.29423
34 81 2.34526
34 82 3.19876
34 83 1.73947
34 84 19.6251
34 85 2.40768
34 86 2.67961
34 87 1.93999
34 88 2.70866
34 89 1.91826
34 90 1.45697
34 91 2.03042
34 92 1.97709
34 93 2.30753
34 94 20.9867
34 95 1.53027
34 96 2.02691
34 97 3.3117
34 98 2.05372
34 99 2.42065
34 100 1.50712
35 36 1.74433
35 37 1.71594
35 38 20.8288
35 39 2.63011
35 40 1.81052
35 41 2.01148
35 42 2.96908
35 43 3.62949
35 44 2.20584
35 45 1.24949
35 46 1.74566
35 47 3.08951
35 48 1.38755
35 49 1.27304
35 50 2.93805
35 51 2.58763
35 52 1.75489
35 53 2.16529
35 54 3.09584
35 55 1.93048
35 56 1.40495
35 57 1.30384
35 58 2.85503
35 59 1.85351
35 60 1.67905
35 61 2.42298
35 62 2.61214
35 63 20.6161
35 64 2.05922
35 65 1.10231
35 66 2.28291
35 67 20.5178
35 68 3.92628
35 69 1.70252
35 70 2.14492
35 71 1.79552
35 72 3.9054
35 73 1.33617
35 74 3.86487
35 75 1.39031
35 76 2.68277
35 77 1.40949
35 78 20.3226
35 79 1.54679
35 80 2.33883
35 81 3.07038
35 82 4.47069
35 83 2.64722
35 84 19.9333
35 85 1.29921
35 86 3.80792
35 87 2.73521
35 88 1.58351
35 89 2.0455
35 90 2.6069
35 91 1.73266
35 92 2.85538
35 93 1.10076
35 94 21.186
35 95 1.8918
35 96 2.88965
35 97 3.98737
35 98 1.08086
35 99 3.72982
35 100 1.83966
36 37 1.84747
36 38 20.6638
36 39 1.92012
36 40 1.91268
36 41 1.56264
36 42 2.04742
36 43 2.77546
36 44 1.59192
36 45 1.67808
36 46 1.58274
36 47 2.20472
36 48 2.45509
36 49 1.39495
36 50 2.2554
36 51 1.59847
36 52 1.414
36 53 1.76238
36 54 2.47542
36 55 1.85062
36 56 1.3662
36 57 2.22183
36 58 2.24025
36 59 1.06799
36 60 1.78716
36 61 1.43523
36 62 1.58487
36 63 20.4565
36 64 1.67647
36 65 1.98909
36 66 1.77819
36 67 20.4387
36 68 2.83229
36 69 1.2361
36 70 1.91688
36 71 1.62806
36 72 2.94829
36 73 2.00483
36 74 3.00136
36 75 2.05745
36 76 2.35149
36 77 2.31708
36 78 20.1991
36 79 1.93567
36 80 1.93614
36 81 2.17005
36 82 3.60224
36 83 1.87444
36 84 19.7421
36 85 1.52565
36 86 3.00366
36 87 2.33598
36 88 1.97173
36 89 1.34074
36 90 1.75966
36 91 1.52912
36 92 2.31937
36 93 1.87784
36 94 21.0489
36 95 1.08844
36 96 2.10138
36 97 3.6361
36 98 1.72332
36 99 2.97456
36 100 1.16018
37 38 20.4183
37 39 3.14211
37 40 2.29713
37 41 2.81985
37 42 3.29244
37 43 4.23819
37 44 2.34492
37 45 2.21574
37 46 2.49331
37 47 3.0233
37 48 1.53419
37 49 1.43011
37 50 3.70123
37 51 2.88893
37 52 2.42
37 53 2.76317
37 54 3.73504
37 55 2.76895
37 56 1.80261
37 57 1.51688
37 58 3.60607
37 59 1.9604
37 60 2.57549
37 61 2.38469
37 62 2.56775
37 63 20.4238
37 64 1.97197
37 65 1.68944
37 66 2.80779
37 67 20.1296
37 68 4.1559
37 69 1.92513
37 70 3.01097
37 71 1.49054
37 72 3.98426
37 73 1.03477
37 74 4.42505
37 75 1.3751
37 76 3.46497
37 77 1.54666
37 78 20.0983
37 79 2.45255
37 80 2.80202
37 81 3.21309
37 82 4.94822
37 83 3.14956
37 84 19.5462
37 85 1.05135
37 86 4.21965
37 87 3.42336
37 88 1.73819
37 89 1.87583
37 90 2.99945
37 91 1.73707
37 92 3.387
37 93 1.65911
37 94 20.8736
37 95 2.01344
37 96 3.29082
37 97 4.88782
37 98 1.87998
37 99 4.46101
37 100 1.98462
38 39 20.5418
38 40 20.1876
38 41 21.189
38 42 20.9796
38 43 21.1008
38 44 21.4026
38 45 20.9896
38 46 20.3554
38 47 20.9917
38 48 20.807
38 49 20.7704
38 50 20.9039
38 51 20.9811
38 52 21.2016
38 53 21.0682
38 54 20.8729
38 55 21.1077
38 56 20.5424
38 57 20.8052
38 58 21.1736
38 59 20.7392
38 60 20.9077
38 61 21.4166
38 62 21.1536
38 63 5.64187
38 64 21.2771
38 65 20.6947
38 66 20.4193
38 67 1.70389
38 68 20.7144
38 69 21.0043
38 70 21.3033
38 71 20.8209
38 72 20.5391
38 73 20.7429
38 74 20.4872
38 75 21.0144
38 76 20.9572
38 77 20.3937
38 78 4.19682
38 79 21.3255
38 80 21.461
38 81 21.1269
38 82 21.2714
38 83 21.2341
38 84 2.1997
38 85 20.6543
38 86 21.7886
38 87 20.7862
38 88 20.8891
38 89 20.2095
38 90 20.7735
38 91 20.0969
38 92 20.4984
38 93 20.9103
38 94 2.44572
38 95 20.6142
38 96 21.3491
38 97 21.2724
38 98 20.5482
38 99 21.0005
38 100 20.6176
39 40 1.88499
39 41 1.82941
39 42 1.46292
39 43 1.55133
39 44 2.26302
39 45 2.42357
39 46 1.53696
39 47 2.21179
39 48 3.5827
39 49 2.52192
39 50 1.13899
39 51 1.74603
39 52 1.61478
39 53 1.76479
39 54 1.58089
39 55 1.35648
39 56 2.23775
39 57 3.34218
39 58 1.443
39 59 2.08485
39 60 2.1092
39 61 2.22477
39 62 1.97374
39 63 20.0863
39 64 2.82249
39 65 2.98734
39 66 1.20715
39 67 20.3249
39 68 1.69609
39 69 1.74297
39 70 1.24707
39 71 3.08816
39 72 2.09836
39 73 3.47709
39 74 1.78774
39 75 3.27174
39 76 1.41574
39 77 3.37457
39 78 19.8924
39 79 2.45068
39 80 1.97102
39 81 1.83919
39 82 2.09882
39 83 1.18079
39 84 19.5534
39 85 2.62427
39 86 2.51563
39 87 0.957017
39 88 2.72604
39 89 2.01377
39 90 0.956849
39 91 2.06124
39 92 1.77795
39 93 2.94997
39 94 20.848
39 95 2.10627
39 96 1.68015
39 97 2.20123
39 98 2.50742
39 99 1.66449
39 100 1.74262
40 41 2.1333
40 42 2.26175
40 43 3.06485
40 44 2.42306
40 45 1.94186
40 46 1.21878
40 47 2.95718
40 48 2.49043
40 49 1.88038
40 50 2.4145
40 51 2.57165
40 52 1.82486
40 53 2.37494
40 54 2.38361
40 55 1.77075
40 56 1.75528
40 57 2.59337
40 58 2.55303
40 59 2.03646
40 60 1.71869
40 61 2.63918
40 62 2.4596
40 63 19.8976
40 64 2.84301
40 65 2.0684
40 66 1.69296
40 67 19.8996
40 68 3.05023
40 69 1.80134
40 70 2.02698
40 71 2.59356
40 72 3.18809
40 73 2.48461
40 74 3.0446
40 75 2.60682
40 76 2.07675
40 77 2.29829
40 78 19.618
40 79 2.21381
40 80 2.5773
40 81 2.77683
40 82 3.54265
40 83 2.24277
40 84 19.221
40 85 1.91696
40 86 3.70961
40 87 2.03765
40 88 1.76804
40 89 1.76144
40 90 1.89322
40 91 1.52476
40 92 2.0444
40 93 2.31628
40 94 20.5402
40 95 1.77568
40 96 2.52884
40 97 3.35346
40 98 1.68959
40 99 3.01937
40 100 1.65568
41 42 1.99001
41 43 2.28835
41 44 1.55739
41 45 1.40782
41 46 1.47403
41 47 2.25204
41 48 2.80102
41 49 1.99963
41 50 1.61918
41 51 1.43588
41 52 1.12212
41 53 1.41197
41 54 2.07416
41 55 1.4907
41 56 1.84819
41 57 2.45023
41 58 1.4435
41 59 1.62169
41 60 1.77487
41 61 1.81909
41 62 1.82762
41 63 20.7494
41 64 2.1515
41 65 2.10093
41 66 1.67682
41 67 20.9271
41 68 2.72954
41 69 1.49938
41 70 1.47941
41 71 2.20096
41 72 3.01235
41 73 2.7336
41 74 2.86903
41 75 2.47466
41 76 1.9605
41 77 2.61802
41 78 20.5376
41 79 1.37793
41 80 1.72451
41 81 2.15074
41 82 3.30974
41 83 1.7215
41 84 20.2394
41 85 2.32431
41 86 2.3555
41 87 1.73133
41 88 2.52404
41 89 2.25885
41 90 1.55948
41 91 2.29428
41 92 2.3638
41 93 2.00152
41 94 21.4997
41 95 1.68537
41 96 2.00043
41 97 3.0548
41 98 1.9099
41 99 2.45733
41 100 1.55214
42 43 1.97836
42 44 2.36816
42 45 2.62147
42 46 1.81292
42 47 2.50749
42 48 3.76861
42 49 2.62456
42 50 1.60159
42 51 2.0012
42 52 1.82037
42 53 2.3863
42 54 1.60984
42 55 1.83888
42 56 2.17441
42 57 3.5936
42 58 1.98036
42 59 2.3047
42 60 2.05626
42 61 2.13002
42 62 1.55678
42 63 20.4943
42 64 3.01594
42 65 3.16444
42 66 1.73794
42 67 20.7886
42 68 2.12336
42 69 1.92494
42 70 1.89029
42 71 3.17447
42 72 2.77928
42 73 3.51032
42 74 2.24051
42 75 3.51233
42 76 1.94167
42 77 3.66396
42 78 20.3246
42 79 2.75954
42 80 2.48563
42 81 2.28899
42 82 2.30932
42 83 1.38761
42 84 19.9933
42 85 2.80012
42 86 2.81891
42 87 1.86103
42 88 2.5996
42 89 2.20472
42 90 1.12871
42 91 2.56062
42 92 1.51987
42 93 3.31454
42 94 21.2722
42 95 1.98283
42 96 1.95155
42 97 2.79164
42 98 2.88625
42 99 2.1966
42 100 2.09578
43 44 2.86968
43 45 3.20623
43 46 2.53772
43 47 2.56385
43 48 4.57177
43 49 3.56813
43 50 1.32863
43 51 2.02741
43 52 2.43409
43 53 2.1686
43 54 1.79572
43 55 2.26499
43 56 3.27361
43 57 4.33544
43 58 1.44958
43 59 2.71457
43 60 3.05347
43 61 2.64642
43 62 2.66005
43 63 20.5632
43 64 3.38888
43 65 4.02923
43 66 2.08887
43 67 20.9313
43 68 1.43067
43 69 2.70927
43 70 2.04809
43 71 3.88574
43 72 2.08534
43 73 4.41946
43 74 1.28673
43 75 4.22806
43 76 2.02611
43 77 4.45065
43 78 20.4113
43 79 3.10025
43 80 2.49313
43 81 2.00763
43 82 1.4058
43 83 1.69539
43 84 20.0982
43 85 3.76144
43 86 2.18539
43 87 1.59187
43 88 3.88277
43 89 2.9738
43 90 1.74357
43 91 3.20152
43 92 2.41159
43 93 3.84359
43 94 21.4023
43 95 3.04277
43 96 1.9619
43 97 1.88192
43 98 3.47888
43 99 1.31292
43 100 2.55392
44 45 1.92126
44 46 2.23243
44 47 1.51358
44 48 2.82492
44 49 2.09207
44 50 2.26109
44 51 1.75949
44 52 1.42907
44 53 1.76104
44 54 3.04887
44 55 2.09959
44 56 2.24179
44 57 2.43868
44 58 1.95918
44 59 1.70074
44 60 2.42781
44 61 1.33122
44 62 1.77006
44 63 21.0902
44 64 1.92467
44 65 2.29284
44 66 2.33389
44 67 21.1503
44 68 2.79699
44 69 1.22325
44 70 1.93005
44 71 2.16807
44 72 2.8559
44 73 2.42765
44 74 3.33905
44 75 2.11442
44 76 2.44548
44 77 2.67099
44 78 20.863
44 79 1.82031
44 80 1.36383
44 81 1.84472
44 82 3.60237
44 83 1.81143
44 84 20.458
44 85 2.07638
44 86 2.18808
44 87 2.22192
44 88 2.54604
44 89 2.45559
44 90 1.92211
44 91 2.41765
44 92 3.13443
44 93 1.95421
44 94 21.7771
44 95 1.59573
44 96 1.66632
44 97 3.90954
44 98 2.22529
44 99 2.84225
44 100 1.35647
45 46 1.49504
45 47 2.77818
45 48 2.03931
45 49 1.7074
45 50 2.41339
45 51 2.26768
45 52 1.62827
45 53 2.04501
45 54 2.68455
45 55 1.8935
45 56 1.64028
45 57 1.89781
45 58 2.31914
45 59 1.60386
45 60 1.56505
45 61 2.0859
45 62 2.41824
45 63 20.747
45 64 2.00773
45 65 1.52567
45 66 2.10344
45 67 20.6825
45 68 3.48613
45 69 1.50791
45 70 1.96694
45 71 1.90089
45 72 3.59008
45 73 1.93386
45 74 3.4541
45 75 1.87797
45 76 2.37822
45 77 1.9482
45 78 20.4501
45 79 1.30691
45 80 2.18846
45 81 2.73237
45 82 4.07509
45 83 2.23388
45 84 20.0681
45 85 1.80036
45 86 3.33217
45 87 2.42005
45 88 1.98277
45 89 2.23508
45 90 2.23669
45 91 1.98301
45 92 2.54557
45 93 1.32347
45 94 21.3551
45 95 1.65864
45 96 2.48926
45 97 3.68693
45 98 1.04366
45 99 3.2072
45 100 1.56186
46 47 2.65952
46 48 2.58754
46 49 1.72232
46 50 1.73458
46 51 2.09056
46 52 1.37637
46 53 2.01395
46 54 1.67282
46 55 1.46605
46 56 1.37888
46 57 2.48857
46 58 1.9576
46 59 1.6569
46 60 1.1046
46 61 2.26307
46 62 2.21263
46 63 19.9508
46 64 2.61962
46 65 1.97412
46 66 1.40977
46 67 20.0731
46 68 2.83122
46 69 1.55225
46 70 1.71891
46 71 2.26957
46 72 3.17447
46 73 2.54445
46 74 2.62459
46 75 2.61708
46 76 1.57251
46 77 2.33685
46 78 19.7017
46 79 1.71998
46 80 2.44842
46 81 2.67149
46 82 3.34301
46 83 1.88314
46 84 19.3753
46 85 2.08762
46 86 3.21445
46 87 1.76499
46 88 1.96903
46 89 1.6858
46 90 1.4404
46 91 1.63848
46 92 1.56839
46 93 2.17233
46 94 20.6699
46 95 1.49159
46 96 2.33894
46 97 3.05276
46 98 1.66755
46 99 2.60099
46 100 1.56851
47 48 3.803
47 49 3.03902
47 50 2.16451
47 51 1.97064
47 52 2.1099
47 53 2.12049
47 54 3.182
47 55 2.62148
47 56 2.87801
47 57 3.32603
47 58 1.95849
47 59 2.18667
47 60 3.11996
47 61 1.74782
47 62 2.28671
47 63 20.6436
47 64 2.80965
47 65 3.34836
47 66 2.54494
47 67 20.7501
47 68 2.17704
47 69 1.7665
47 70 2.44722
47 71 3.06846
47 72 2.07473
47 73 3.41104
47 74 2.9671
47 75 3.05301
47 76 2.4609
47 77 3.55834
47 78 20.4365
47 79 2.61395
47 80 1.94945
47 81 1.75255
47 82 3.27597
47 83 2.00489
47 84 19.9907
47 85 2.89203
47 86 1.67963
47 87 2.1344
47 88 3.40564
47 89 2.92466
47 90 1.9268
47 91 2.75586
47 92 3.34746
47 93 2.94644
47 94 21.3972
47 95 2.23945
47 96 1.62651
47 97 3.92601
47 98 3.01635
47 99 2.59459
47 100 1.78866
48 49 1.53216
48 50 3.9613
48 51 3.19979
48 52 2.59831
48 53 2.82418
48 54 3.9242
48 55 2.8389
48 56 2.01333
48 57 1.05273
48 58 3.77374
48 59 2.34252
48 60 2.57904
48 61 2.98099
48 62 3.18644
48 63 20.7269
48 64 2.22832
48 65 1.17364
48 66 3.11856
48 67 20.4753
48 68 4.77647
48 69 2.50748
48 70 3.19285
48 71 1.56264
48 72 4.66115
48 73 1.11212
48 74 4.78931
48 75 1.2454
48 76 3.62336
48 77 1.10517
48 78 20.3993
48 79 2.16836
48 80 3.12025
48 81 3.79435
48 82 5.4625
48 83 3.64204
48 84 19.9577
48 85 1.43886
48 86 4.62491
48 87 3.65874
48 88 1.83188
48 89 2.4693
48 90 3.5203
48 91 2.24143
48 92 3.69453
48 93 1.4108
48 94 21.209
48 95 2.5628
48 96 3.87315
48 97 4.95075
48 98 1.65448
48 99 4.77166
48 100 2.56219
49 50 2.96946
49 51 2.32996
49 52 1.56395
49 53 2.23696
49 54 2.8218
49 55 1.89937
49 56 1.11978
49 57 1.47492
49 58 2.97203
49 59 1.66523
49 60 1.64328
49 61 2.06654
49 62 2.06767
49 63 20.5116
49 64 1.91264
49 65 1.25015
49 66 2.28463
49 67 20.5
49 68 3.75214
49 69 1.58556
49 70 2.25023
49 71 1.29818
49 72 3.87564
49 73 1.52538
49 74 3.86351
49 75 1.50467
49 76 2.7529
49 77 1.5898
49 78 20.2578
49 79 1.80068
49 80 2.49237
49 81 3.03499
49 82 4.34692
49 83 2.5669
49 84 19.8767
49 85 1.07597
49 86 3.77979
49 87 2.78762
49 88 1.21115
49 89 1.54065
49 90 2.38091
49 91 1.76706
49 92 2.68219
49 93 1.5562
49 94 21.1146
49 95 1.65532
49 96 2.97498
49 97 4.09139
49 98 1.70409
49 99 3.80092
49 100 1.91474
50 51 1.914
50 52 1.75298
50 53 2.05203
50 54 1.56528
50 55 1.77658
50 56 2.50591
50 57 3.63056
50 58 1.01191
50 59 2.32879
50 60 2.16379
50 61 2.28404
50 62 2.26718
50 63 20.3212
50 64 3.19163
50 65 3.29026
50 66 1.72166
50 67 20.6804
50 68 1.66383
50 69 1.98795
50 70 1.60413
50 71 3.41494
50 72 2.33996
50 73 3.78239
50 74 1.78786
50 75 3.59652
50 76 1.29175
50 77 3.73463
50 78 20.1527
50 79 2.43341
50 80 2.22605
50 81 2.116
50 82 2.08545
50 83 1.28988
50 84 19.8864
50 85 3.20347
50 86 2.05372
50 87 1.09905
50 88 3.20122
50 89 2.71118
50 90 0.978956
50 91 2.73369
50 92 1.97932
50 93 3.22307
50 94 21.1809
50 95 2.25064
50 96 1.62126
50 97 2.32714
50 98 2.83795
50 99 1.22625
50 100 2.05141
51 52 1.60364
51 53 1.1732
51 54 2.36805
51 55 1.86438
51 56 2.11328
51 57 2.82109
51 58 1.62101
51 59 1.6046
51 60 2.54707
51 61 1.81886
51 62 1.58871
51 63 20.6338
51 64 1.959
51 65 2.63805
51 66 1.62565
51 67 20.7783
51 68 2.3782
51 69 1.79811
51 70 1.81659
51 71 2.38636
51 72 2.39689
51 73 3.03118
51 74 2.53235
51 75 2.7342
51 76 2.40685
51 77 3.07524
51 78 20.4358
51 79 2.11357
51 80 1.63772
51 81 1.56772
51 82 3.08097
51 83 1.82614
51 84 20.0551
51 85 2.46932
51 86 2.16348
51 87 1.82788
51 88 2.91449
51 89 2.08417
51 90 1.65633
51 91 2.29013
51 92 2.68866
51 93 2.50812
51 94 21.3205
51 95 2.10938
51 96 2.0903
51 97 3.11988
51 98 2.40752
51 99 2.46793
51 100 1.65434
52 53 1.52842
52 54 2.01511
52 55 1.08494
52 56 1.53904
52 57 2.26371
52 58 1.66018
52 59 1.51919
52 60 1.4902
52 61 1.63947
52 62 1.71732
52 63 20.7285
52 64 2.19481
52 65 1.93296
52 66 1.76645
52 67 20.9447
52 68 2.75858
52 69 1.13981
52 70 1.29389
52 71 2.1542
52 72 3.00588
52 73 2.52158
52 74 2.89474
52 75 2.25328
52 76 1.67161
52 77 2.48683
52 78 20.5355
52 79 1.33092
52 80 1.65332
52 81 2.16446
52 82 3.27762
52 83 1.58029
52 84 20.2398
52 85 1.93662
52 86 2.48246
52 87 1.65386
52 88 1.99535
52 89 1.97892
52 90 1.44455
52 91 2.04086
52 92 2.29467
52 93 1.99071
52 94 21.4996
52 95 1.60435
52 96 1.84642
52 97 3.13973
52 98 1.9884
52 99 2.56252
52 100 1.4553
53 54 2.52395
53 55 1.48917
53 56 2.13526
53 57 2.48917
53 58 1.5951
53 59 1.6573
53 60 2.52382
53 61 1.88562
53 62 1.98327
53 63 20.7377
53 64 1.89478
53 65 2.36014
53 66 1.62269
53 67 20.8451
53 68 2.617
53 69 1.75199
53 70 1.47795
53 71 2.47233
53 72 2.50824
53 73 2.77428
53 74 2.68864
53 75 2.38586
53 76 2.34283
53 77 2.74926
53 78 20.5263
53 79 1.77125
53 80 1.37614
53 81 1.68705
53 82 3.17998
53 83 1.87717
53 84 20.154
53 85 2.2541
53 86 2.36706
53 87 1.66922
53 88 2.83703
53 89 2.09171
53 90 1.85114
53 91 2.15119
53 92 2.86332
53 93 2.10415
53 94 21.4193
53 95 2.26156
53 96 2.10005
53 97 2.91427
53 98 2.11262
53 99 2.56775
53 100 1.58184
54 55 1.8301
54 56 2.41847
54 57 3.79502
54 58 2.01422
54 59 2.50309
54 60 2.00554
54 61 2.67857
54 62 2.61195
54 63 20.2606
54 64 3.42011
54 65 3.28471
54 66 1.90503
54 67 20.6654
54 68 2.6007
54 69 2.45735
54 70 1.97585
54 71 3.35834
54 72 3.18788
54 73 3.88429
54 74 2.03436
54 75 3.87912
54 76 1.6632
54 77 3.7778
54 78 20.094
54 79 2.69456
54 80 2.99184
54 81 2.91267
54 82 2.46996
54 83 2.00865
54 84 19.8688
54 85 3.28645
54 86 3.16533
54 87 1.85145
54 88 3.02828
54 89 2.36381
54 90 1.68764
54 91 2.74963
54 92 1.34654
54 93 3.46987
54 94 21.1296
54 95 2.61174
54 96 2.55975
54 97 2.16704
54 98 3.00488
54 99 2.15217
54 100 2.58335
55 56 1.71101
55 57 2.57342
55 58 1.75571
55 59 2.03771
55 60 1.63722
55 61 2.14304
55 62 1.86076
55 63 20.6381
55 64 2.47278
55 65 2.21564
55 66 1.40696
55 67 20.8663
55 68 2.74915
55 69 1.52076
55 70 0.790984
55 71 2.69228
55 72 2.97289
55 73 2.88966
55 74 2.72647
55 75 2.61443
55 76 1.7201
55 77 2.78932
55 78 20.4407
55 79 1.77499
55 80 1.7336
55 81 2.20891
55 82 2.95761
55 83 1.50302
55 84 20.1712
55 85 2.1399
55 86 2.88631
55 87 1.39837
55 88 2.10904
55 89 1.97378
55 90 1.51701
55 91 2.04882
55 92 2.06517
55 93 2.34749
55 94 21.3854
55 95 2.11581
55 96 2.07603
55 97 2.42527
55 98 2.11343
55 99 2.49439
55 100 1.8184
56 57 1.8289
56 58 2.62748
56 59 1.73264
56 60 1.3478
56 61 2.32122
56 62 1.9535
56 63 20.2224
56 64 2.26903
56 65 1.45834
56 66 1.82522
56 67 20.2719
56 68 3.57689
56 69 1.56069
56 70 2.05564
56 71 1.76808
56 72 3.70324
56 73 1.91838
56 74 3.39004
56 75 1.97913
56 76 2.36871
56 77 1.90461
56 78 19.9738
56 79 1.8602
56 80 2.48998
56 81 2.94073
56 82 4.13159
56 83 2.37405
56 84 19.6224
56 85 1.42393
56 86 3.65362
56 87 2.54282
56 88 1.37518
56 89 1.51105
56 90 2.08762
56 91 1.51479
56 92 2.22286
56 93 1.87481
56 94 20.8498
56 95 1.6268
56 96 2.85
56 97 3.74532
56 98 1.54791
56 99 3.43494
56 100 1.84454
57 58 3.39714
57 59 2.29326
57 60 2.51797
57 61 2.69752
57 62 2.86142
57 63 20.6294
57 64 2.06112
57 65 0.937658
57 66 2.9225
57 67 20.491
57 68 4.54183
57 69 2.20527
57 70 2.83381
57 71 1.52192
57 72 4.47
57 73 1.21363
57 74 4.63831
57 75 0.789141
57 76 3.47065
57 77 0.982583
57 78 20.3383
57 79 1.9028
57 80 2.7298
57 81 3.51153
57 82 5.23652
57 83 3.33953
57 84 19.9446
57 85 1.39568
57 86 4.1094
57 87 3.32072
57 88 2.04583
57 89 2.50214
57 90 3.19895
57 91 2.30758
57 92 3.74716
57 93 0.988688
57 94 21.1743
57 95 2.43404
57 96 3.59506
57 97 4.76996
57 98 1.7086
57 99 4.4387
57 100 2.37184
58 59 2.23224
58 60 2.44333
58 61 2.13636
58 62 2.27777
58 63 20.6386
58 64 2.88331
58 65 3.2112
58 66 1.85936
58 67 20.9455
58 68 1.8478
58 69 1.96766
58 70 1.55486
58 71 3.27184
58 72 2.23138
58 73 3.68664
58 74 2.09247
58 75 3.28197
58 76 1.56665
58 77 3.56008
58 78 20.4619
58 79 2.11913
58 80 1.83871
58 81 1.80323
58 82 2.36366
58 83 1.4151
58 84 20.1763
58 85 3.07982
58 86 1.60415
58 87 1.04948
58 88 3.31786
58 89 2.81783
58 90 1.29917
58 91 2.81398
58 92 2.54273
58 93 2.9402
58 94 21.4765
58 95 2.40311
58 96 1.5838
58 97 2.45452
58 98 2.71373
58 99 1.48013
58 100 1.89246
59 60 2.00707
59 61 1.43087
59 62 2.10976
59 63 20.5692
59 64 1.6651
59 65 2.08679
59 66 1.93608
59 67 20.4827
59 68 2.85168
59 69 1.46586
59 70 2.11327
59 71 1.56422
59 72 2.81867
59 73 2.16562
59 74 2.90787
59 75 2.12372
59 76 2.31378
59 77 2.29011
59 78 20.289
59 79 1.69743
59 80 2.07771
59 81 2.15018
59 82 3.70431
59 83 2.09655
59 84 19.809
59 85 1.76139
59 86 2.95629
59 87 2.25986
59 88 2.24507
59 89 1.52617
59 90 1.97498
59 91 1.54453
59 92 2.50006
59 93 1.81159
59 94 21.162
59 95 1.43589
59 96 2.19789
59 97 3.67916
59 98 1.65226
59 99 3.06395
59 100 1.13532
60 61 2.35669
60 62 2.34017
60 63 20.4752
60 64 2.76894
60 65 2.04037
60 66 2.06506
60 67 20.6245
60 68 3.37427
60 69 1.70788
60 70 1.90698
60 71 2.36982
60 72 3.80116
60 73 2.5294
60 74 3.19345
60 75 2.6413
60 76 1.87396
60 77 2.52877
60 78 20.2344
60 79 1.83936
60 80 2.67966
60 81 3.14521
60 82 3.72136
60 83 2.06295
60 84 19.9468
60 85 2.10484
60 86 3.57062
60 87 2.35251
60 88 1.6144
60 89 2.05146
60 90 1.9611
60 91 2.08575
60 92 1.71137
60 93 2.3071
60 94 21.198
60 95 1.68525
60 96 2.54531
60 97 3.35408
60 98 1.92316
60 99 2.97861
60 100 2.05517
61 62 1.79484
61 63 21.1728
61 64 1.66862
61 65 2.63827
61 66 2.38998
61 67 21.193
61 68 2.68882
61 69 1.35955
61 70 2.04935
61 71 2.0308
61 72 2.97897
61 73 2.57796
61 74 3.14118
61 75 2.49352
61 76 2.45589
61 77 2.97333
61 78 20.9302
61 79 2.05062
61 80 1.78293
61 81 1.94606
61 82 3.43754
61 83 1.76187
61 84 20.4751
61 85 2.19376
61 86 2.45579
61 87 2.42469
61 88 2.56835
61 89 2.12712
61 90 1.94389
61 91 2.28545
61 92 2.78022
61 93 2.26702
61 94 21.8336
61 95 1.74514
61 96 1.7722
61 97 3.74753
61 98 2.46601
61 99 2.96288
61 100 1.50683
62 63 20.8249
62 64 2.1225
62 65 2.619
62 66 1.85152
62 67 20.9584
62 68 2.6771
62 69 1.58965
62 70 1.85683
62 71 2.47756
62 72 3.01719
62 73 2.85769
62 74 3.18033
62 75 2.66672
62 76 2.73493
62 77 3.09249
62 78 20.6348
62 79 2.57438
62 80 1.84495
62 81 2.00159
62 82 3.23745
62 83 1.67357
62 84 20.2427
62 85 2.10801
62 86 2.81772
62 87 2.25137
62 88 2.3054
62 89 2.00635
62 90 1.61589
62 91 2.41246
62 92 2.51912
62 93 2.67116
62 94 21.4667
62 95 1.80277
62 96 2.16151
62 97 3.46596
62 98 2.57959
62 99 2.95522
62 100 1.91287
63 64 21.2713
63 65 20.4482
63 66 20.1012
63 67 5.72502
63 68 20.2805
63 69 20.6955
63 70 20.853
63 71 20.7136
63 72 20.2567
63 73 20.7689
63 74 20.0085
63 75 20.8977
63 76 20.3546
63 77 20.3001
63 78 1.96085
63 79 20.9014
63 80 21.196
63 81 20.8987
63 82 20.6773
63 83 20.8331
63 84 4.81287
63 85 20.5567
63 86 21.2132
63 87 20.2599
63 88 20.635
63 89 20.073
63 90 20.3068
63 91 19.9903
63 92 20.0926
63 93 20.789
63 94 4.179
63 95 20.3724
63 96 20.9886
63 97 20.66
63 98 20.4345
63 99 20.3931
63 100 20.437
64 65 2.13977
64 66 2.52472
64 67 21.0524
64 68 3.57578
64 69 1.93546
64 70 2.39587
64 71 1.5558
64 72 3.49944
64 73 1.8905
64 74 3.88504
64 75 1.72796
64 76 3.41725
64 77 2.38279
64 78 20.9769
64 79 2.23405
64 80 1.91786
64 81 2.27345
64 82 4.23115
64 83 2.57745
64 84 20.4419
64 85 1.69243
64 86 3.36609
64 87 2.98206
64 88 2.56033
64 89 2.07334
64 90 2.68478
64 91 2.33435
64 92 3.3944
64 93 1.66339
64 94 21.7328
64 95 2.24998
64 96 2.80334
64 97 4.16627
64 98 2.03742
64 99 3.82111
64 100 1.86322
65 66 2.55852
65 67 20.3827
65 68 4.21298
65 69 2.01398
65 70 2.49774
65 71 1.63516
65 72 4.16845
65 73 1.45934
65 74 4.28962
65 75 1.24015
65 76 3.09379
65 77 1.145
65 78 20.1686
65 79 1.76233
65 80 2.63654
65 81 3.25604
65 82 4.85693
65 83 3.09765
65 84 19.8225
65 85 1.27302
65 86 4.03452
65 87 3.01454
65 88 1.65745
65 89 2.24676
65 90 2.89022
65 91 2.08803
65 92 3.25118
65 93 1.12114
65 94 21.0257
65 95 2.11666
65 96 3.38429
65 97 4.39464
65 98 1.33405
65 99 4.11861
65 100 2.15107
66 67 20.1769
66 68 2.3548
66 69 1.74488
66 70 1.49948
66 71 2.71069
66 72 2.52078
66 73 3.03341
66 74 2.29752
66 75 2.94203
66 76 1.99508
66 77 2.89048
66 78 19.8556
66 79 2.31579
66 80 2.06937
66 81 2.0627
66 82 2.82535
66 83 1.6687
66 84 19.4665
66 85 2.35587
66 86 3.01331
66 87 1.40721
66 88 2.46637
66 89 1.69451
66 90 1.28133
66 91 1.68886
66 92 1.7472
66 93 2.57826
66 94 20.747
66 95 2.01647
66 96 2.21864
66 97 2.50053
66 98 2.02195
66 99 2.37435
66 100 1.60263
67 68 20.5374
67 69 20.7334
67 70 21.0712
67 71 20.5377
67 72 20.3623
67 73 20.4328
67 74 20.3107
67 75 20.7159
67 76 20.6928
67 77 20.0568
67 78 4.10812
67 79 21.0162
67 80 21.2401
67 81 20.9489
67 82 21.1217
67 83 21.0169
67 84 2.11645
67 85 20.3871
67 86 21.5833
67 87 20.5405
67 88 20.6005
67 89 19.9868
67 90 20.5429
67 91 19.8189
67 92 20.2584
67 93 20.6018
67 94 3.00285
67 95 20.3477
67 96 21.1249
67 97 21.0892
67 98 20.242
67 99 20.7984
67 100 20.3548
68 69 2.72401
68 70 2.48248
68 71 4.01095
68 72 1.52223
68 73 4.4842
68 74 1.5491
68 75 4.37328
68 76 2.31454
68 77 4.5486
68 78 20.1012
68 79 3.45361
68 80 2.59106
68 81 1.85853
68 82 1.55282
68 83 1.75324
68 84 19.6899
68 85 3.81177
68 86 2.21095
68 87 1.80779
68 88 3.98792
68 89 3.04135
68 90 1.83663
68 91 3.14869
68 92 2.71539
68 93 4.02966
68 94 21.0702
68 95 2.8409
68 96 1.66158
68 97 2.77569
68 98 3.6876
68 99 1.38779
68 100 2.48255
69 70 1.52794
69 71 2.00758
69 72 2.81434
69 73 2.24008
69 74 3.09937
69 75 2.05077
69 76 1.92146
69 77 2.37385
69 78 20.4473
69 79 1.66753
69 80 1.57386
69 81 2.02784
69 82 3.43406
69 83 1.50464
69 84 20.0517
69 85 1.63332
69 86 2.649
69 87 1.92618
69 88 1.83026
69 89 1.86478
69 90 1.46521
69 91 1.67849
69 92 2.36653
69 93 1.83488
69 94 21.3655
69 95 1.348
69 96 1.74062
69 97 3.45662
69 98 1.76607
69 99 2.84169
69 100 1.09343
70 71 2.92727
70 72 2.71077
70 73 3.02931
70 74 2.52631
70 75 2.82688
70 76 1.75773
70 77 3.07729
70 78 20.6545
70 79 2.03255
70 80 1.41217
70 81 1.87714
70 82 2.60434
70 83 1.20179
70 84 20.3618
70 85 2.38175
70 86 2.56627
70 87 1.37403
70 88 2.47237
70 89 2.20158
70 90 1.51881
70 91 2.25426
70 92 2.21302
70 93 2.45797
70 94 21.5814
70 95 2.18972
70 96 1.68184
70 97 2.28487
70 98 2.24381
70 99 2.07786
70 100 1.78439
71 72 4.07873
71 73 1.44855
71 74 4.24419
71 75 1.46462
71 76 3.32825
71 77 1.6379
71 78 20.4172
71 79 1.94187
71 80 2.76767
71 81 3.22526
71 82 4.82734
71 83 3.06636
71 84 19.9432
71 85 1.56454
71 86 3.81901
71 87 3.29263
71 88 2.15665
71 89 1.91266
71 90 2.83395
71 91 2.16637
71 92 3.24096
71 93 1.45364
71 94 21.2495
71 95 1.9559
71 96 3.31576
71 97 4.6557
71 98 1.91562
71 99 4.21246
71 100 2.05853
72 73 4.40289
72 74 1.92373
72 75 4.2332
72 76 2.68102
72 77 4.46317
72 78 20.033
72 79 3.53709
72 80 2.48823
72 81 1.60388
72 82 2.38964
72 83 2.27346
72 84 19.5555
72 85 3.75811
72 86 2.44354
72 87 2.20482
72 88 4.10201
72 89 3.14211
72 90 2.43447
72 91 2.97572
72 92 3.3013
72 93 3.89955
72 94 20.9445
72 95 3.10058
72 96 1.91541
72 97 3.13294
72 98 3.52062
72 99 2.03601
72 100 2.37701
73 74 4.6121
73 75 1.05382
73 76 3.63458
73 77 1.26334
73 78 20.4204
73 79 2.359
73 80 2.84579
73 81 3.41587
73 82 5.26376
73 83 3.36581
73 84 19.8823
73 85 1.18547
73 86 4.37691
73 87 3.62025
73 88 1.89793
73 89 2.31309
73 90 3.24855
73 91 2.14103
73 92 3.65427
73 93 1.29029
73 94 21.1846
73 95 2.18888
73 96 3.53162
73 97 5.00408
73 98 1.62834
73 99 4.59681
73 100 2.28339
74 75 4.52357
74 76 2.11783
74 77 4.63678
74 78 19.8233
74 79 3.52955
74 80 3.08419
74 81 2.4051
74 82 1.7197
74 83 2.29246
74 84 19.4557
74 85 3.9393
74 86 2.92626
74 87 1.99022
74 88 4.02407
74 89 2.97014
74 90 2.16151
74 91 3.14582
74 92 2.42835
74 93 4.19041
74 94 20.8094
74 95 3.15251
74 96 2.40196
74 97 2.18473
74 98 3.59117
74 99 1.53577
74 100 2.77697
75 76 3.47731
75 77 1.21223
75 78 20.6056
75 79 1.91499
75 80 2.4905
75 81 3.24186
75 82 5.10823
75 83 3.15272
75 84 20.1592
75 85 1.28659
75 86 3.90848
75 87 3.34592
75 88 2.03946
75 89 2.45325
75 90 3.10099
75 91 2.26707
75 92 3.76658
75 93 0.976769
75 94 21.4079
75 95 2.26031
75 96 3.33477
75 97 4.82305
75 98 1.71093
75 99 4.35019
75 100 2.20029
76 77 3.48169
76 78 20.1625
76 79 2.1507
76 80 2.54753
76 81 2.61217
76 82 2.61597
76 83 1.64201
76 84 19.9177
76 85 3.04927
76 86 2.63711
76 87 1.42518
76 88 2.84626
76 89 2.61821
76 90 1.49418
76 91 2.47857
76 92 1.94417
76 93 3.11696
76 94 21.248
76 95 2.2616
76 96 1.86951
76 97 2.57717
76 98 2.72043
76 99 1.85187
76 100 2.06345
77 78 19.9641
77 79 2.14975
77 80 3.09465
77 81 3.71448
77 82 5.33601
77 83 3.51043
77 84 19.5231
77 85 1.57953
77 86 4.40859
77 87 3.39141
77 88 2.02913
77 89 2.4002
77 90 3.23415
77 91 2.12524
77 92 3.60123
77 93 1.24764
77 94 20.7866
77 95 2.34542
77 96 3.77309
77 97 4.89598
77 98 1.57864
77 99 4.5667
77 100 2.39652
78 79 20.6712
78 80 20.9711
78 81 20.6731
78 82 20.5492
78 83 20.627
78 84 3.41497
78 85 20.2633
78 86 21.0822
78 87 20.0727
78 88 20.3653
78 89 19.7927
78 90 20.1119
78 91 19.6706
78 92 19.8464
78 93 20.4752
78 94 3.00637
78 95 20.1092
78 96 20.7722
78 97 20.5041
78 98 20.1088
78 99 20.2398
78 100 20.1507
79 80 2.15529
79 81 2.79735
79 82 4.09103
79 83 2.32927
79 84 20.3814
79 85 2.13401
79 86 2.92594
79 87 2.2333
79 88 2.269
79 89 2.46169
79 90 2.282
79 91 2.28926
79 92 2.87355
79 93 1.57284
79 94 21.664
79 95 2.01549
79 96 2.5287
79 97 3.66174
79 98 1.71834
79 99 3.1832
79 100 1.80445
80 81 1.23542
80 82 3.19764
80 83 1.62677
80 84 20.5699
80 85 2.27316
80 86 2.22045
80 87 1.8918
80 88 2.88402
80 89 2.57733
80 90 2.00628
80 91 2.50614
80 92 3.14402
80 93 2.24482
80 94 21.8265
80 95 2.26851
80 96 1.58925
80 97 3.22781
80 98 2.37546
80 99 2.62219
80 100 1.59044
81 82 2.54956
81 83 1.59938
81 84 20.2072
81 85 2.82947
81 86 2.04306
81 87 1.90068
81 88 3.36471
81 89 2.57018
81 90 1.9503
81 91 2.63856
81 92 3.04007
81 93 2.95944
81 94 21.5202
81 95 2.45721
81 96 1.35545
81 97 3.07158
81 98 2.84368
81 99 2.17755
81 100 1.68529
82 83 2.14637
82 84 20.2448
82 85 4.46323
82 86 2.89559
82 87 2.20553
82 88 4.41544
82 89 3.5943
82 90 2.41233
82 91 3.90497
82 92 2.81719
82 93 4.76316
82 94 21.5523
82 95 3.71139
82 96 2.35508
82 97 1.95284
82 98 4.33654
82 99 1.57796
82 100 3.36978
83 84 20.2692
83 85 2.65756
83 86 2.21704
83 87 1.37815
83 88 2.69716
83 89 2.32926
83 90 1.07626
83 91 2.47008
83 92 2.00869
83 93 2.89752
83 94 21.5616
83 95 1.9708
83 96 1.07068
83 97 2.51192
83 98 2.60527
83 99 1.82774
83 100 1.70193
84 85 19.7829
84 86 20.7879
84 87 19.7862
84 88 19.9829
84 89 19.2959
84 90 19.769
84 91 19.1653
84 92 19.5033
84 93 20.0442
84 94 3.17457
84 95 19.6552
84 96 20.3716
84 97 20.3062
84 98 19.6598
84 99 19.967
84 100 19.6746
85 86 3.88381
85 87 2.94212
85 88 1.36034
85 89 1.6233
85 90 2.59797
85 91 1.52205
85 92 2.97568
85 93 1.43408
85 94 21.0529
85 95 1.73278
85 96 2.91073
85 97 4.27111
85 98 1.46839
85 99 3.90626
85 100 1.74353
86 87 2.16796
86 88 4.25401
86 89 3.75077
86 90 2.28262
86 91 3.76567
86 92 3.75003
86 93 3.66511
86 94 22.1199
86 95 3.11918
86 96 1.91741
86 97 3.55077
86 98 3.77911
86 99 2.17389
86 100 2.67498
87 88 2.998
87 89 2.52511
87 90 1.15872
87 91 2.39449
87 92 2.23921
87 93 2.95285
87 94 21.078
87 95 2.40826
87 96 1.70393
87 97 2.21518
87 98 2.61721
87 99 1.54502
87 100 1.85761
88 89 1.91992
88 90 2.54266
88 91 1.89107
88 92 2.55016
88 93 2.16206
88 94 21.2198
88 95 1.90112
88 96 3.12744
88 97 4.17551
88 98 1.91909
88 99 4.03131
88 100 2.23194
89 90 2.03858
89 91 1.28335
89 92 2.14513
89 93 2.32199
89 94 20.6042
89 95 1.80713
89 96 2.80056
89 97 3.52094
89 98 1.96974
89 99 3.32738
89 100 1.73291
90 91 2.18034
90 92 1.71721
90 93 2.87315
90 94 21.0821
90 95 1.74635
90 96 1.60276
90 97 2.68126
90 98 2.4951
90 99 1.87275
90 100 1.63133
91 92 2.35263
91 93 2.07423
91 94 20.5161
91 95 1.75174
91 96 2.70702
91 97 3.6695
91 98 1.50988
91 99 3.42746
91 100 1.45893
92 93 3.3813
92 94 20.8049
92 95 2.26177
92 96 2.6339
92 97 2.62275
92 98 2.69994
92 99 2.66208
92 100 2.39248
93 94 21.3141
93 95 2.05903
93 96 3.02584
93 97 4.38221
93 98 1.23503
93 99 3.96065
93 100 1.80437
94 95 20.9956
94 96 21.7243
94 97 21.5008
94 98 20.9418
94 99 21.2846
94 100 21.0346
95 96 2.10603
95 97 3.94024
95 98 1.78127
95 99 3.0127
95 100 1.30238
96 97 2.98985
96 98 2.82908
96 99 1.82823
96 100 1.63885
97 98 3.87759
97 99 2.16981
97 100 3.4382
98 99 3.55665
98 100 1.58954
99 100 2.6834
