# Supplementary material for: Large-scale discovery of protein interactions at residue resolution using co-evolution calculated from genomic sequences
Source: Nat Commun. 2021 Mar 2;12:1396. doi: 10.1038/s41467-021-21636-z (PMC7925567; doi:10.1038/s41467-021-21636-z)
Supplement: Supplementary file 13 — Supplementary Data 11 [file 41467_2021_21636_MOESM13_ESM.zip › supplementary_prediction/membrane128329_SECG_LPTF/models/rmsdclust2_top1_haddock_2w.pdb]

REMARK FILENAME="haddock_2w.pdb0"
REMARK ===============================================================
REMARK HADDOCK run for haddock
REMARK initial structure: haddock_2.pdb
REMARK final NOE weights: unambig 50 amb: 50
REMARK ===============================================================
REMARK            total,bonds,angles,improper,dihe,vdw,elec,air,cdih,coup,rdcs,vean,dani,xpcs,rg
REMARK energies: 307.655, 0, 0, 0, 0, -37.3419, -124.753, 469.75, 0, 0, 0, 0, 0, 0, 0
REMARK ===============================================================
REMARK            bonds,angles,impropers,dihe,air,cdih,coup,rdcs,vean,dani,xpcs
REMARK rms-dev.: 0,0,0,0,35.5106,0,0, 0, 0, 0, 0
REMARK ===============================================================
REMARK               air,cdih,coup,rdcs,vean,dani,xpcs
REMARK               >0.3,>5,>1,>0,>5,>0.2,>0.2
REMARK violations.: 2, 0, 0, 0, 0, 0, 0
REMARK ===============================================================
REMARK                        CVpartition#,violations,rms
REMARK AIRs cross-validation: 2, 0, NaN
REMARK ===============================================================
REMARK NCS energy: 0
REMARK ===============================================================
REMARK Symmetry energy: 0
REMARK ===============================================================
REMARK Desolvation energy: -8.39318
REMARK Internal energy free molecules: 29178.9
REMARK Internal energy complex: -11191.3
REMARK Binding energy: -40540.8
REMARK ===============================================================
REMARK buried surface area: 1591.64
REMARK ===============================================================
REMARK water - chain1: 0 0 0
REMARK water - chain2: 0 0 0
REMARK water - chain3: 0 0 0
REMARK water - chain4: 0 0 0
REMARK water - chain5: 0 0 0
REMARK water - chain6: 0 0 0
REMARK ===============================================================
REMARK water - water: 0 0 0
REMARK ===============================================================
REMARK DATE:05-Aug-2020  09:27:04       created by user: he47
REMARK VERSION:1.3
ATOM      1  CB  SER    45     -33.004 -16.807  -3.256  1.00 10.00      A   
ATOM      2  OG  SER    45     -32.656 -17.753  -2.255  1.00 10.00      A   
ATOM      3  HG  SER    45     -32.374 -18.573  -2.680  1.00 10.00      A   
ATOM      4  C   SER    45     -33.842 -14.485  -3.721  1.00 10.00      A   
ATOM      5  O   SER    45     -34.915 -13.884  -3.665  1.00 10.00      A   
ATOM      6  N   SER    45     -34.595 -15.715  -1.727  1.00 10.00      A   
ATOM      7  HT1 SER    45     -34.332 -16.401  -0.994  1.00 10.00      A   
ATOM      8  HT2 SER    45     -35.406 -16.085  -2.260  1.00 10.00      A   
ATOM      9  HT3 SER    45     -34.874 -14.823  -1.273  1.00 10.00      A   
ATOM     10  CA  SER    45     -33.456 -15.483  -2.635  1.00 10.00      A   
ATOM     11  N   SER    46     -32.968 -14.308  -4.699  1.00 10.00      A   
ATOM     12  HN  SER    46     -32.132 -14.817  -4.694  1.00 10.00      A   
ATOM     13  CA  SER    46     -33.217 -13.385  -5.795  1.00 10.00      A   
ATOM     14  CB  SER    46     -31.907 -13.146  -6.542  1.00 10.00      A   
ATOM     15  OG  SER    46     -30.907 -14.049  -6.086  1.00 10.00      A   
ATOM     16  HG  SER    46     -30.300 -13.587  -5.490  1.00 10.00      A   
ATOM     17  C   SER    46     -34.283 -13.944  -6.740  1.00 10.00      A   
ATOM     18  O   SER    46     -34.623 -15.129  -6.676  1.00 10.00      A   
ATOM     19  N   GLY    47     -34.804 -13.089  -7.614  1.00 10.00      A   
ATOM     20  HN  GLY    47     -34.479 -12.155  -7.627  1.00 10.00      A   
ATOM     21  CA  GLY    47     -35.824 -13.508  -8.559  1.00 10.00      A   
ATOM     22  C   GLY    47     -35.262 -14.423  -9.627  1.00 10.00      A   
ATOM     23  O   GLY    47     -35.992 -15.211 -10.235  1.00 10.00      A   
ATOM     24  N   SER    48     -33.959 -14.319  -9.850  1.00 10.00      A   
ATOM     25  HN  SER    48     -33.439 -13.672  -9.332  1.00 10.00      A   
ATOM     26  CA  SER    48     -33.278 -15.137 -10.837  1.00 10.00      A   
ATOM     27  CB  SER    48     -31.979 -14.447 -11.263  1.00 10.00      A   
ATOM     28  OG  SER    48     -31.701 -14.665 -12.636  1.00 10.00      A   
ATOM     29  HG  SER    48     -32.188 -14.019 -13.162  1.00 10.00      A   
ATOM     30  C   SER    48     -32.972 -16.515 -10.252  1.00 10.00      A   
ATOM     31  O   SER    48     -32.654 -16.638  -9.067  1.00 10.00      A   
ATOM     32  N   GLY    49     -33.057 -17.540 -11.090  1.00 10.00      A   
ATOM     33  HN  GLY    49     -33.292 -17.375 -12.028  1.00 10.00      A   
ATOM     34  CA  GLY    49     -32.799 -18.895 -10.648  1.00 10.00      A   
ATOM     35  C   GLY    49     -31.331 -19.173 -10.395  1.00 10.00      A   
ATOM     36  O   GLY    49     -30.609 -19.621 -11.290  1.00 10.00      A   
ATOM     37  N   ASN    50     -30.886 -18.903  -9.180  1.00 10.00      A   
ATOM     38  HN  ASN    50     -31.507 -18.530  -8.513  1.00 10.00      A   
ATOM     39  CA  ASN    50     -29.501 -19.139  -8.800  1.00 10.00      A   
ATOM     40  CB  ASN    50     -28.695 -17.833  -8.784  1.00 10.00      A   
ATOM     41  CG  ASN    50     -29.019 -16.933  -7.605  1.00 10.00      A   
ATOM     42  OD1 ASN    50     -28.395 -17.024  -6.546  1.00 10.00      A   
ATOM     43  ND2 ASN    50     -29.996 -16.057  -7.781  1.00 10.00      A   
ATOM     44 HD21 ASN    50     -30.454 -16.042  -8.648  1.00 10.00      A   
ATOM     45 HD22 ASN    50     -30.222 -15.451  -7.037  1.00 10.00      A   
ATOM     46  C   ASN    50     -29.429 -19.832  -7.447  1.00 10.00      A   
ATOM     47  O   ASN    50     -30.228 -19.555  -6.550  1.00 10.00      A   
ATOM     48  N   PHE    51     -28.485 -20.747  -7.312  1.00 10.00      A   
ATOM     49  HN  PHE    51     -27.884 -20.927  -8.068  1.00 10.00      A   
ATOM     50  CA  PHE    51     -28.297 -21.483  -6.069  1.00 10.00      A   
ATOM     51  CB  PHE    51     -28.580 -22.974  -6.268  1.00 10.00      A   
ATOM     52  CG  PHE    51     -30.036 -23.320  -6.377  1.00 10.00      A   
ATOM     53  CD1 PHE    51     -30.688 -23.248  -7.594  1.00 10.00      A   
ATOM     54  CD2 PHE    51     -30.752 -23.723  -5.263  1.00 10.00      A   
ATOM     55  CE1 PHE    51     -32.027 -23.571  -7.702  1.00 10.00      A   
ATOM     56  CE2 PHE    51     -32.091 -24.046  -5.361  1.00 10.00      A   
ATOM     57  CZ  PHE    51     -32.728 -23.970  -6.583  1.00 10.00      A   
ATOM     58  C   PHE    51     -26.877 -21.296  -5.558  1.00 10.00      A   
ATOM     59  O   PHE    51     -26.000 -20.844  -6.296  1.00 10.00      A   
ATOM     60  N   MET    52     -26.652 -21.644  -4.302  1.00 10.00      A   
ATOM     61  HN  MET    52     -27.388 -22.002  -3.762  1.00 10.00      A   
ATOM     62  CA  MET    52     -25.332 -21.512  -3.703  1.00 10.00      A   
ATOM     63  CB  MET    52     -25.162 -20.124  -3.081  1.00 10.00      A   
ATOM     64  CG  MET    52     -23.794 -19.893  -2.453  1.00 10.00      A   
ATOM     65  SD  MET    52     -23.730 -18.400  -1.445  1.00 10.00      A   
ATOM     66  CE  MET    52     -24.210 -17.169  -2.652  1.00 10.00      A   
ATOM     67  C   MET    52     -25.116 -22.579  -2.642  1.00 10.00      A   
ATOM     68  O   MET    52     -25.966 -22.780  -1.774  1.00 10.00      A   
ATOM     69  N   THR    53     -23.984 -23.260  -2.722  1.00 10.00      A   
ATOM     70  HN  THR    53     -23.361 -23.062  -3.453  1.00 10.00      A   
ATOM     71  CA  THR    53     -23.641 -24.297  -1.765  1.00 10.00      A   
ATOM     72  CB  THR    53     -22.440 -25.118  -2.267  1.00 10.00      A   
ATOM     73  OG1 THR    53     -22.600 -25.370  -3.673  1.00 10.00      A   
ATOM     74  HG1 THR    53     -23.495 -25.109  -3.943  1.00 10.00      A   
ATOM     75  CG2 THR    53     -22.349 -26.445  -1.526  1.00 10.00      A   
ATOM     76  C   THR    53     -23.322 -23.671  -0.404  1.00 10.00      A   
ATOM     77  O   THR    53     -22.361 -22.909  -0.269  1.00 10.00      A   
ATOM     78  N   ARG    54     -24.142 -23.989   0.588  1.00 10.00      A   
ATOM     79  HN  ARG    54     -24.892 -24.598   0.405  1.00 10.00      A   
ATOM     80  CA  ARG    54     -23.984 -23.457   1.939  1.00 10.00      A   
ATOM     81  CB  ARG    54     -25.106 -23.966   2.845  1.00 10.00      A   
ATOM     82  CG  ARG    54     -25.305 -23.141   4.105  1.00 10.00      A   
ATOM     83  CD  ARG    54     -26.485 -23.651   4.915  1.00 10.00      A   
ATOM     84  NE  ARG    54     -27.739 -23.597   4.162  1.00 10.00      A   
ATOM     85  HE  ARG    54     -27.682 -23.335   3.213  1.00 10.00      A   
ATOM     86  CZ  ARG    54     -28.936 -23.881   4.686  1.00 10.00      A   
ATOM     87  NH1 ARG    54     -29.047 -24.233   5.964  1.00 10.00      A   
ATOM     88 HH11 ARG    54     -28.199 -24.292   6.571  1.00 10.00      A   
ATOM     89 HH12 ARG    54     -29.984 -24.454   6.369  1.00 10.00      A   
ATOM     90  NH2 ARG    54     -30.026 -23.807   3.932  1.00 10.00      A   
ATOM     91 HH21 ARG    54     -30.964 -24.025   4.339  1.00 10.00      A   
ATOM     92 HH22 ARG    54     -29.957 -23.531   2.928  1.00 10.00      A   
ATOM     93  C   ARG    54     -22.621 -23.793   2.538  1.00 10.00      A   
ATOM     94  O   ARG    54     -22.045 -22.986   3.269  1.00 10.00      A   
ATOM     95  N   MET    55     -22.112 -24.979   2.223  1.00 10.00      A   
ATOM     96  HN  MET    55     -22.629 -25.583   1.649  1.00 10.00      A   
ATOM     97  CA  MET    55     -20.811 -25.413   2.728  1.00 10.00      A   
ATOM     98  CB  MET    55     -20.451 -26.793   2.174  1.00 10.00      A   
ATOM     99  CG  MET    55     -19.124 -27.338   2.680  1.00 10.00      A   
ATOM    100  SD  MET    55     -18.408 -28.566   1.570  1.00 10.00      A   
ATOM    101  CE  MET    55     -17.800 -27.509   0.253  1.00 10.00      A   
ATOM    102  C   MET    55     -19.723 -24.411   2.348  1.00 10.00      A   
ATOM    103  O   MET    55     -19.006 -23.897   3.208  1.00 10.00      A   
ATOM    104  N   THR    56     -19.628 -24.121   1.057  1.00 10.00      A   
ATOM    105  HN  THR    56     -20.243 -24.550   0.424  1.00 10.00      A   
ATOM    106  CA  THR    56     -18.638 -23.191   0.542  1.00 10.00      A   
ATOM    107  CB  THR    56     -18.644 -23.217  -0.995  1.00 10.00      A   
ATOM    108  OG1 THR    56     -19.392 -24.362  -1.435  1.00 10.00      A   
ATOM    109  HG1 THR    56     -19.202 -24.529  -2.368  1.00 10.00      A   
ATOM    110  CG2 THR    56     -17.224 -23.312  -1.529  1.00 10.00      A   
ATOM    111  C   THR    56     -18.915 -21.769   1.027  1.00 10.00      A   
ATOM    112  O   THR    56     -17.991 -20.983   1.245  1.00 10.00      A   
ATOM    113  N   ALA    57     -20.191 -21.449   1.202  1.00 10.00      A   
ATOM    114  HN  ALA    57     -20.883 -22.121   1.016  1.00 10.00      A   
ATOM    115  CA  ALA    57     -20.592 -20.127   1.659  1.00 10.00      A   
ATOM    116  CB  ALA    57     -22.099 -19.961   1.545  1.00 10.00      A   
ATOM    117  C   ALA    57     -20.129 -19.873   3.091  1.00 10.00      A   
ATOM    118  O   ALA    57     -19.475 -18.868   3.369  1.00 10.00      A   
ATOM    119  N   LEU    58     -20.454 -20.799   3.989  1.00 10.00      A   
ATOM    120  HN  LEU    58     -20.961 -21.593   3.697  1.00 10.00      A   
ATOM    121  CA  LEU    58     -20.083 -20.672   5.397  1.00 10.00      A   
ATOM    122  CB  LEU    58     -20.747 -21.766   6.240  1.00 10.00      A   
ATOM    123  CG  LEU    58     -20.543 -21.667   7.755  1.00 10.00      A   
ATOM    124  CD1 LEU    58     -21.175 -20.393   8.306  1.00 10.00      A   
ATOM    125  CD2 LEU    58     -21.105 -22.894   8.457  1.00 10.00      A   
ATOM    126  C   LEU    58     -18.570 -20.707   5.579  1.00 10.00      A   
ATOM    127  O   LEU    58     -18.016 -19.955   6.381  1.00 10.00      A   
ATOM    128  N   LEU    59     -17.905 -21.573   4.824  1.00 10.00      A   
ATOM    129  HN  LEU    59     -18.403 -22.141   4.194  1.00 10.00      A   
ATOM    130  CA  LEU    59     -16.454 -21.698   4.908  1.00 10.00      A   
ATOM    131  CB  LEU    59     -15.960 -22.876   4.062  1.00 10.00      A   
ATOM    132  CG  LEU    59     -14.475 -23.228   4.196  1.00 10.00      A   
ATOM    133  CD1 LEU    59     -14.164 -23.754   5.589  1.00 10.00      A   
ATOM    134  CD2 LEU    59     -14.061 -24.236   3.138  1.00 10.00      A   
ATOM    135  C   LEU    59     -15.778 -20.406   4.458  1.00 10.00      A   
ATOM    136  O   LEU    59     -14.809 -19.951   5.063  1.00 10.00      A   
ATOM    137  N   ALA    60     -16.325 -19.797   3.409  1.00 10.00      A   
ATOM    138  HN  ALA    60     -17.117 -20.195   2.986  1.00 10.00      A   
ATOM    139  CA  ALA    60     -15.777 -18.560   2.867  1.00 10.00      A   
ATOM    140  CB  ALA    60     -16.316 -18.307   1.468  1.00 10.00      A   
ATOM    141  C   ALA    60     -16.043 -17.360   3.774  1.00 10.00      A   
ATOM    142  O   ALA    60     -15.535 -16.269   3.532  1.00 10.00      A   
ATOM    143  N   THR    61     -16.831 -17.567   4.823  1.00 10.00      A   
ATOM    144  HN  THR    61     -17.198 -18.462   4.978  1.00 10.00      A   
ATOM    145  CA  THR    61     -17.141 -16.499   5.761  1.00 10.00      A   
ATOM    146  CB  THR    61     -18.487 -16.757   6.472  1.00 10.00      A   
ATOM    147  OG1 THR    61     -19.450 -17.217   5.513  1.00 10.00      A   
ATOM    148  HG1 THR    61     -18.995 -17.503   4.710  1.00 10.00      A   
ATOM    149  CG2 THR    61     -19.004 -15.486   7.129  1.00 10.00      A   
ATOM    150  C   THR    61     -16.026 -16.379   6.803  1.00 10.00      A   
ATOM    151  O   THR    61     -15.826 -15.323   7.403  1.00 10.00      A   
ATOM    152  N   LEU    62     -15.292 -17.467   6.997  1.00 10.00      A   
ATOM    153  HN  LEU    62     -15.486 -18.276   6.475  1.00 10.00      A   
ATOM    154  CA  LEU    62     -14.198 -17.490   7.957  1.00 10.00      A   
ATOM    155  CB  LEU    62     -14.468 -18.534   9.049  1.00 10.00      A   
ATOM    156  CG  LEU    62     -15.745 -18.340   9.873  1.00 10.00      A   
ATOM    157  CD1 LEU    62     -15.964 -19.520  10.810  1.00 10.00      A   
ATOM    158  CD2 LEU    62     -15.692 -17.034  10.653  1.00 10.00      A   
ATOM    159  C   LEU    62     -12.885 -17.791   7.252  1.00 10.00      A   
ATOM    160  O   LEU    62     -11.967 -18.370   7.834  1.00 10.00      A   
ATOM    161  N   PHE    63     -12.796 -17.369   5.997  1.00 10.00      A   
ATOM    162  HN  PHE    63     -13.549 -16.882   5.603  1.00 10.00      A   
ATOM    163  CA  PHE    63     -11.605 -17.599   5.194  1.00 10.00      A   
ATOM    164  CB  PHE    63     -11.984 -17.823   3.731  1.00 10.00      A   
ATOM    165  CG  PHE    63     -11.351 -19.046   3.132  1.00 10.00      A   
ATOM    166  CD1 PHE    63     -12.036 -20.248   3.091  1.00 10.00      A   
ATOM    167  CD2 PHE    63     -10.067 -18.996   2.613  1.00 10.00      A   
ATOM    168  CE1 PHE    63     -11.456 -21.376   2.544  1.00 10.00      A   
ATOM    169  CE2 PHE    63      -9.481 -20.118   2.063  1.00 10.00      A   
ATOM    170  CZ  PHE    63     -10.175 -21.311   2.028  1.00 10.00      A   
ATOM    171  C   PHE    63     -10.625 -16.436   5.317  1.00 10.00      A   
ATOM    172  O   PHE    63      -9.437 -16.579   5.032  1.00 10.00      A   
ATOM    173  N   PHE    64     -11.126 -15.286   5.744  1.00 10.00      A   
ATOM    174  HN  PHE    64     -12.084 -15.233   5.960  1.00 10.00      A   
ATOM    175  CA  PHE    64     -10.296 -14.101   5.905  1.00 10.00      A   
ATOM    176  CB  PHE    64     -11.175 -12.892   6.261  1.00 10.00      A   
ATOM    177  CG  PHE    64     -10.429 -11.710   6.817  1.00 10.00      A   
ATOM    178  CD1 PHE    64      -9.581 -10.967   6.013  1.00 10.00      A   
ATOM    179  CD2 PHE    64     -10.580 -11.341   8.143  1.00 10.00      A   
ATOM    180  CE1 PHE    64      -8.899  -9.879   6.523  1.00 10.00      A   
ATOM    181  CE2 PHE    64      -9.900 -10.255   8.659  1.00 10.00      A   
ATOM    182  CZ  PHE    64      -9.056  -9.523   7.847  1.00 10.00      A   
ATOM    183  C   PHE    64      -9.238 -14.336   6.977  1.00 10.00      A   
ATOM    184  O   PHE    64      -8.055 -14.038   6.783  1.00 10.00      A   
ATOM    185  N   ILE    65      -9.674 -14.907   8.090  1.00 10.00      A   
ATOM    186  HN  ILE    65     -10.624 -15.147   8.155  1.00 10.00      A   
ATOM    187  CA  ILE    65      -8.795 -15.184   9.220  1.00 10.00      A   
ATOM    188  CB  ILE    65      -9.593 -15.725  10.430  1.00 10.00      A   
ATOM    189  CG1 ILE    65     -10.833 -14.857  10.680  1.00 10.00      A   
ATOM    190  CG2 ILE    65      -8.720 -15.766  11.677  1.00 10.00      A   
ATOM    191  CD1 ILE    65     -11.824 -15.470  11.645  1.00 10.00      A   
ATOM    192  C   ILE    65      -7.682 -16.171   8.861  1.00 10.00      A   
ATOM    193  O   ILE    65      -6.556 -16.048   9.344  1.00 10.00      A   
ATOM    194  N   ILE    66      -7.985 -17.128   7.992  1.00 10.00      A   
ATOM    195  HN  ILE    66      -8.882 -17.158   7.599  1.00 10.00      A   
ATOM    196  CA  ILE    66      -7.002 -18.137   7.613  1.00 10.00      A   
ATOM    197  CB  ILE    66      -7.620 -19.551   7.535  1.00 10.00      A   
ATOM    198  CG1 ILE    66      -8.768 -19.595   6.522  1.00 10.00      A   
ATOM    199  CG2 ILE    66      -8.098 -19.998   8.908  1.00 10.00      A   
ATOM    200  CD1 ILE    66      -9.201 -20.997   6.145  1.00 10.00      A   
ATOM    201  C   ILE    66      -6.275 -17.820   6.307  1.00 10.00      A   
ATOM    202  O   ILE    66      -5.681 -18.708   5.696  1.00 10.00      A   
ATOM    203  N   SER    67      -6.301 -16.566   5.876  1.00 10.00      A   
ATOM    204  HN  SER    67      -6.780 -15.884   6.391  1.00 10.00      A   
ATOM    205  CA  SER    67      -5.623 -16.196   4.637  1.00 10.00      A   
ATOM    206  CB  SER    67      -6.562 -16.298   3.430  1.00 10.00      A   
ATOM    207  OG  SER    67      -7.044 -17.621   3.261  1.00 10.00      A   
ATOM    208  HG  SER    67      -6.420 -18.240   3.663  1.00 10.00      A   
ATOM    209  C   SER    67      -4.983 -14.814   4.698  1.00 10.00      A   
ATOM    210  O   SER    67      -3.774 -14.676   4.516  1.00 10.00      A   
ATOM    211  N   LEU    68      -5.784 -13.794   4.973  1.00 10.00      A   
ATOM    212  HN  LEU    68      -6.736 -13.963   5.158  1.00 10.00      A   
ATOM    213  CA  LEU    68      -5.275 -12.424   5.014  1.00 10.00      A   
ATOM    214  CB  LEU    68      -6.294 -11.434   4.436  1.00 10.00      A   
ATOM    215  CG  LEU    68      -6.660 -11.638   2.962  1.00 10.00      A   
ATOM    216  CD1 LEU    68      -7.737 -10.656   2.530  1.00 10.00      A   
ATOM    217  CD2 LEU    68      -5.429 -11.496   2.083  1.00 10.00      A   
ATOM    218  C   LEU    68      -4.819 -11.998   6.406  1.00 10.00      A   
ATOM    219  O   LEU    68      -4.312 -10.890   6.588  1.00 10.00      A   
ATOM    220  N   VAL    69      -4.990 -12.868   7.387  1.00 10.00      A   
ATOM    221  HN  VAL    69      -5.393 -13.741   7.197  1.00 10.00      A   
ATOM    222  CA  VAL    69      -4.575 -12.550   8.745  1.00 10.00      A   
ATOM    223  CB  VAL    69      -5.599 -13.014   9.802  1.00 10.00      A   
ATOM    224  CG1 VAL    69      -5.094 -12.717  11.208  1.00 10.00      A   
ATOM    225  CG2 VAL    69      -6.932 -12.321   9.571  1.00 10.00      A   
ATOM    226  C   VAL    69      -3.201 -13.134   9.045  1.00 10.00      A   
ATOM    227  O   VAL    69      -3.045 -14.345   9.219  1.00 10.00      A   
ATOM    228  N   LEU    70      -2.203 -12.266   9.080  1.00 10.00      A   
ATOM    229  HN  LEU    70      -2.388 -11.319   8.916  1.00 10.00      A   
ATOM    230  CA  LEU    70      -0.841 -12.682   9.364  1.00 10.00      A   
ATOM    231  CB  LEU    70       0.158 -11.608   8.922  1.00 10.00      A   
ATOM    232  CG  LEU    70       0.276 -11.367   7.415  1.00 10.00      A   
ATOM    233  CD1 LEU    70       1.282 -10.264   7.128  1.00 10.00      A   
ATOM    234  CD2 LEU    70       0.666 -12.647   6.693  1.00 10.00      A   
ATOM    235  C   LEU    70      -0.685 -12.979  10.849  1.00 10.00      A   
ATOM    236  O   LEU    70      -1.407 -12.428  11.680  1.00 10.00      A   
ATOM    237  N   GLY    71       0.244 -13.859  11.178  1.00 10.00      A   
ATOM    238  HN  GLY    71       0.793 -14.268  10.473  1.00 10.00      A   
ATOM    239  CA  GLY    71       0.464 -14.218  12.561  1.00 10.00      A   
ATOM    240  C   GLY    71      -0.325 -15.449  12.947  1.00 10.00      A   
ATOM    241  O   GLY    71       0.099 -16.223  13.801  1.00 10.00      A   
ATOM    242  N   ASN    72      -1.474 -15.631  12.307  1.00 10.00      A   
ATOM    243  HN  ASN    72      -1.758 -14.969  11.642  1.00 10.00      A   
ATOM    244  CA  ASN    72      -2.333 -16.777  12.581  1.00 10.00      A   
ATOM    245  CB  ASN    72      -3.774 -16.493  12.142  1.00 10.00      A   
ATOM    246  CG  ASN    72      -4.575 -15.726  13.174  1.00 10.00      A   
ATOM    247  OD1 ASN    72      -4.061 -14.829  13.844  1.00 10.00      A   
ATOM    248  ND2 ASN    72      -5.840 -16.081  13.319  1.00 10.00      A   
ATOM    249 HD21 ASN    72      -6.185 -16.814  12.759  1.00 10.00      A   
ATOM    250 HD22 ASN    72      -6.383 -15.600  13.977  1.00 10.00      A   
ATOM    251  C   ASN    72      -1.823 -18.020  11.867  1.00 10.00      A   
ATOM    252  O   ASN    72      -1.530 -19.035  12.495  1.00 10.00      A   
ATOM    253  N   ILE    73      -1.723 -17.929  10.548  1.00 10.00      A   
ATOM    254  HN  ILE    73      -1.974 -17.092  10.107  1.00 10.00      A   
ATOM    255  CA  ILE    73      -1.258 -19.049   9.739  1.00 10.00      A   
ATOM    256  CB  ILE    73      -2.011 -19.132   8.394  1.00 10.00      A   
ATOM    257  CG1 ILE    73      -1.940 -17.792   7.656  1.00 10.00      A   
ATOM    258  CG2 ILE    73      -3.455 -19.549   8.614  1.00 10.00      A   
ATOM    259  CD1 ILE    73      -2.421 -17.854   6.222  1.00 10.00      A   
ATOM    260  C   ILE    73       0.242 -18.971   9.471  1.00 10.00      A   
ATOM    261  O   ILE    73       0.861 -19.962   9.076  1.00 10.00      A   
ATOM    262  N   ASN    74       0.813 -17.790   9.674  1.00 10.00      A   
ATOM    263  HN  ASN    74       0.260 -17.047   9.984  1.00 10.00      A   
ATOM    264  CA  ASN    74       2.241 -17.567   9.456  1.00 10.00      A   
ATOM    265  CB  ASN    74       2.584 -17.649   7.966  1.00 10.00      A   
ATOM    266  CG  ASN    74       4.064 -17.469   7.683  1.00 10.00      A   
ATOM    267  OD1 ASN    74       4.521 -16.364   7.395  1.00 10.00      A   
ATOM    268  ND2 ASN    74       4.823 -18.554   7.764  1.00 10.00      A   
ATOM    269 HD21 ASN    74       4.392 -19.405   8.004  1.00 10.00      A   
ATOM    270 HD22 ASN    74       5.784 -18.467   7.568  1.00 10.00      A   
ATOM    271  C   ASN    74       2.654 -16.209  10.011  1.00 10.00      A   
ATOM    272  O   ASN    74       2.100 -15.176   9.624  1.00 10.00      A   
ATOM    273  N   SER    75       3.601 -16.213  10.930  1.00 10.00      A   
ATOM    274  HN  SER    75       3.986 -17.071  11.222  1.00 10.00      A   
ATOM    275  CA  SER    75       4.083 -14.981  11.533  1.00 10.00      A   
ATOM    276  CB  SER    75       4.460 -15.225  12.998  1.00 10.00      A   
ATOM    277  OG  SER    75       3.524 -16.091  13.626  1.00 10.00      A   
ATOM    278  HG  SER    75       3.296 -15.743  14.494  1.00 10.00      A   
ATOM    279  C   SER    75       5.282 -14.430  10.760  1.00 10.00      A   
ATOM    280  O   SER    75       6.432 -14.680  11.121  1.00 10.00      A   
ATOM    281  N   ASN    76       5.009 -13.694   9.691  1.00 10.00      A   
ATOM    282  HN  ASN    76       4.078 -13.530   9.449  1.00 10.00      A   
ATOM    283  CB  ASN    76       5.583 -12.867   7.446  1.00 10.00      A   
ATOM    284  CG  ASN    76       6.721 -12.807   6.443  1.00 10.00      A   
ATOM    285  OD1 ASN    76       7.293 -11.748   6.189  1.00 10.00      A   
ATOM    286  ND2 ASN    76       7.053 -13.947   5.858  1.00 10.00      A   
ATOM    287 HD21 ASN    76       6.555 -14.753   6.104  1.00 10.00      A   
ATOM    288 HD22 ASN    76       7.780 -13.939   5.198  1.00 10.00      A   
ATOM    289  CA  ASN    76       6.069 -13.113   8.875  1.00 10.00      A   
ATOM    290  C   ASN    76       6.563 -11.812   9.494  1.00 10.00      A   
ATOM    291  O   ASN    76       5.727 -10.922   9.759  1.00 10.00      A   
ATOM    292  OXT ASN    76       7.786 -11.688   9.725  1.00 10.00      A   
ATOM    293  CB  ARG     5     -35.333 -15.390   2.769  1.00 10.00      B   
ATOM    294  CG  ARG     5     -36.482 -14.814   3.583  1.00 10.00      B   
ATOM    295  CD  ARG     5     -37.790 -14.850   2.807  1.00 10.00      B   
ATOM    296  NE  ARG     5     -38.308 -16.212   2.655  1.00 10.00      B   
ATOM    297  HE  ARG     5     -37.838 -16.805   2.028  1.00 10.00      B   
ATOM    298  CZ  ARG     5     -39.374 -16.676   3.305  1.00 10.00      B   
ATOM    299  NH1 ARG     5     -40.030 -15.898   4.154  1.00 10.00      B   
ATOM    300 HH11 ARG     5     -40.864 -16.259   4.663  1.00 10.00      B   
ATOM    301 HH12 ARG     5     -39.711 -14.915   4.319  1.00 10.00      B   
ATOM    302  NH2 ARG     5     -39.777 -17.926   3.111  1.00 10.00      B   
ATOM    303 HH21 ARG     5     -40.610 -18.298   3.618  1.00 10.00      B   
ATOM    304 HH22 ARG     5     -39.260 -18.543   2.448  1.00 10.00      B   
ATOM    305  C   ARG     5     -33.394 -13.958   3.532  1.00 10.00      B   
ATOM    306  O   ARG     5     -34.111 -12.983   3.754  1.00 10.00      B   
ATOM    307  N   ARG     5     -34.064 -15.969   4.832  1.00 10.00      B   
ATOM    308  HT1 ARG     5     -34.409 -16.947   4.767  1.00 10.00      B   
ATOM    309  HT2 ARG     5     -34.720 -15.425   5.422  1.00 10.00      B   
ATOM    310  HT3 ARG     5     -33.125 -15.974   5.283  1.00 10.00      B   
ATOM    311  CA  ARG     5     -33.972 -15.373   3.478  1.00 10.00      B   
ATOM    312  N   TYR     6     -32.087 -13.852   3.338  1.00 10.00      B   
ATOM    313  HN  TYR     6     -31.559 -14.664   3.168  1.00 10.00      B   
ATOM    314  CA  TYR     6     -31.413 -12.560   3.368  1.00 10.00      B   
ATOM    315  CB  TYR     6     -30.678 -12.362   4.699  1.00 10.00      B   
ATOM    316  CG  TYR     6     -31.405 -11.477   5.690  1.00 10.00      B   
ATOM    317  CD1 TYR     6     -32.429 -11.980   6.481  1.00 10.00      B   
ATOM    318  CD2 TYR     6     -31.065 -10.138   5.832  1.00 10.00      B   
ATOM    319  CE1 TYR     6     -33.090 -11.172   7.388  1.00 10.00      B   
ATOM    320  CE2 TYR     6     -31.719  -9.323   6.736  1.00 10.00      B   
ATOM    321  CZ  TYR     6     -32.735  -9.846   7.511  1.00 10.00      B   
ATOM    322  OH  TYR     6     -33.390  -9.041   8.421  1.00 10.00      B   
ATOM    323  HH  TYR     6     -33.781  -9.595   9.111  1.00 10.00      B   
ATOM    324  C   TYR     6     -30.442 -12.423   2.202  1.00 10.00      B   
ATOM    325  O   TYR     6     -29.831 -13.402   1.775  1.00 10.00      B   
ATOM    326  N   LEU     7     -30.307 -11.205   1.692  1.00 10.00      B   
ATOM    327  HN  LEU     7     -30.837 -10.468   2.075  1.00 10.00      B   
ATOM    328  CA  LEU     7     -29.414 -10.924   0.570  1.00 10.00      B   
ATOM    329  CB  LEU     7     -29.780  -9.586  -0.078  1.00 10.00      B   
ATOM    330  CG  LEU     7     -30.970  -9.603  -1.038  1.00 10.00      B   
ATOM    331  CD1 LEU     7     -31.526  -8.199  -1.218  1.00 10.00      B   
ATOM    332  CD2 LEU     7     -30.561 -10.186  -2.383  1.00 10.00      B   
ATOM    333  C   LEU     7     -27.949 -10.910   0.993  1.00 10.00      B   
ATOM    334  O   LEU     7     -27.058 -10.759   0.160  1.00 10.00      B   
ATOM    335  N   VAL     8     -27.711 -11.081   2.287  1.00 10.00      B   
ATOM    336  HN  VAL     8     -28.470 -11.211   2.890  1.00 10.00      B   
ATOM    337  CA  VAL     8     -26.357 -11.079   2.841  1.00 10.00      B   
ATOM    338  CB  VAL     8     -26.366 -11.358   4.361  1.00 10.00      B   
ATOM    339  CG1 VAL     8     -24.953 -11.334   4.932  1.00 10.00      B   
ATOM    340  CG2 VAL     8     -27.252 -10.355   5.085  1.00 10.00      B   
ATOM    341  C   VAL     8     -25.447 -12.089   2.139  1.00 10.00      B   
ATOM    342  O   VAL     8     -24.340 -11.751   1.726  1.00 10.00      B   
ATOM    343  N   ARG     9     -25.921 -13.321   1.986  1.00 10.00      B   
ATOM    344  HN  ARG     9     -26.818 -13.535   2.314  1.00 10.00      B   
ATOM    345  CA  ARG     9     -25.123 -14.362   1.341  1.00 10.00      B   
ATOM    346  CB  ARG     9     -25.683 -15.756   1.643  1.00 10.00      B   
ATOM    347  CG  ARG     9     -26.912 -16.127   0.829  1.00 10.00      B   
ATOM    348  CD  ARG     9     -26.896 -17.599   0.457  1.00 10.00      B   
ATOM    349  NE  ARG     9     -27.687 -17.870  -0.741  1.00 10.00      B   
ATOM    350  HE  ARG     9     -27.842 -17.111  -1.362  1.00 10.00      B   
ATOM    351  CZ  ARG     9     -28.208 -19.054  -1.037  1.00 10.00      B   
ATOM    352  NH1 ARG     9     -28.029 -20.088  -0.223  1.00 10.00      B   
ATOM    353 HH11 ARG     9     -28.438 -21.017  -0.459  1.00 10.00      B   
ATOM    354 HH12 ARG     9     -27.480 -19.974   0.658  1.00 10.00      B   
ATOM    355  NH2 ARG     9     -28.914 -19.208  -2.152  1.00 10.00      B   
ATOM    356 HH21 ARG     9     -29.059 -18.397  -2.798  1.00 10.00      B   
ATOM    357 HH22 ARG     9     -29.324 -20.135  -2.387  1.00 10.00      B   
ATOM    358  C   ARG     9     -25.015 -14.138  -0.169  1.00 10.00      B   
ATOM    359  O   ARG     9     -24.034 -14.548  -0.793  1.00 10.00      B   
ATOM    360  N   GLU    10     -26.015 -13.470  -0.737  1.00 10.00      B   
ATOM    361  HN  GLU    10     -26.752 -13.151  -0.176  1.00 10.00      B   
ATOM    362  CA  GLU    10     -26.051 -13.195  -2.168  1.00 10.00      B   
ATOM    363  CB  GLU    10     -27.411 -12.608  -2.563  1.00 10.00      B   
ATOM    364  CG  GLU    10     -28.608 -13.436  -2.123  1.00 10.00      B   
ATOM    365  CD  GLU    10     -28.694 -14.770  -2.834  1.00 10.00      B   
ATOM    366  OE1 GLU    10     -28.963 -14.784  -4.052  1.00 10.00      B   
ATOM    367  OE2 GLU    10     -28.505 -15.814  -2.175  1.00 10.00      B   
ATOM    368  C   GLU    10     -24.935 -12.239  -2.571  1.00 10.00      B   
ATOM    369  O   GLU    10     -24.138 -12.543  -3.461  1.00 10.00      B   
ATOM    370  N   THR    11     -24.872 -11.094  -1.899  1.00 10.00      B   
ATOM    371  HN  THR    11     -25.525 -10.917  -1.184  1.00 10.00      B   
ATOM    372  CA  THR    11     -23.859 -10.093  -2.189  1.00 10.00      B   
ATOM    373  CB  THR    11     -24.183  -8.757  -1.494  1.00 10.00      B   
ATOM    374  OG1 THR    11     -24.719  -9.019  -0.189  1.00 10.00      B   
ATOM    375  HG1 THR    11     -23.990  -9.072   0.443  1.00 10.00      B   
ATOM    376  CG2 THR    11     -25.196  -7.967  -2.306  1.00 10.00      B   
ATOM    377  C   THR    11     -22.474 -10.572  -1.765  1.00 10.00      B   
ATOM    378  O   THR    11     -21.461 -10.154  -2.324  1.00 10.00      B   
ATOM    379  N   LEU    12     -22.445 -11.466  -0.780  1.00 10.00      B   
ATOM    380  HN  LEU    12     -23.290 -11.755  -0.378  1.00 10.00      B   
ATOM    381  CA  LEU    12     -21.193 -12.017  -0.276  1.00 10.00      B   
ATOM    382  CB  LEU    12     -21.454 -12.974   0.895  1.00 10.00      B   
ATOM    383  CG  LEU    12     -20.225 -13.441   1.682  1.00 10.00      B   
ATOM    384  CD1 LEU    12     -19.535 -12.263   2.356  1.00 10.00      B   
ATOM    385  CD2 LEU    12     -20.609 -14.498   2.706  1.00 10.00      B   
ATOM    386  C   LEU    12     -20.437 -12.736  -1.385  1.00 10.00      B   
ATOM    387  O   LEU    12     -19.209 -12.690  -1.441  1.00 10.00      B   
ATOM    388  N   LYS    13     -21.181 -13.391  -2.275  1.00 10.00      B   
ATOM    389  HN  LYS    13     -22.159 -13.387  -2.180  1.00 10.00      B   
ATOM    390  CA  LYS    13     -20.574 -14.112  -3.386  1.00 10.00      B   
ATOM    391  CB  LYS    13     -21.639 -14.889  -4.164  1.00 10.00      B   
ATOM    392  CG  LYS    13     -21.082 -16.018  -5.018  1.00 10.00      B   
ATOM    393  CD  LYS    13     -22.170 -16.697  -5.835  1.00 10.00      B   
ATOM    394  CE  LYS    13     -22.430 -15.955  -7.136  1.00 10.00      B   
ATOM    395  NZ  LYS    13     -23.641 -16.460  -7.832  1.00 10.00      B   
ATOM    396  HZ1 LYS    13     -23.622 -17.498  -7.881  1.00 10.00      B   
ATOM    397  HZ2 LYS    13     -23.683 -16.080  -8.800  1.00 10.00      B   
ATOM    398  HZ3 LYS    13     -24.496 -16.162  -7.320  1.00 10.00      B   
ATOM    399  C   LYS    13     -19.859 -13.138  -4.313  1.00 10.00      B   
ATOM    400  O   LYS    13     -18.721 -13.373  -4.720  1.00 10.00      B   
ATOM    401  N   SER    14     -20.530 -12.032  -4.614  1.00 10.00      B   
ATOM    402  HN  SER    14     -21.425 -11.897  -4.234  1.00 10.00      B   
ATOM    403  CA  SER    14     -19.980 -11.007  -5.483  1.00 10.00      B   
ATOM    404  CB  SER    14     -21.071  -9.980  -5.800  1.00 10.00      B   
ATOM    405  OG  SER    14     -22.362 -10.551  -5.629  1.00 10.00      B   
ATOM    406  HG  SER    14     -22.499 -11.236  -6.290  1.00 10.00      B   
ATOM    407  C   SER    14     -18.793 -10.321  -4.810  1.00 10.00      B   
ATOM    408  O   SER    14     -17.759 -10.078  -5.437  1.00 10.00      B   
ATOM    409  N   GLN    15     -18.948 -10.037  -3.522  1.00 10.00      B   
ATOM    410  HN  GLN    15     -19.796 -10.277  -3.082  1.00 10.00      B   
ATOM    411  CA  GLN    15     -17.914  -9.377  -2.738  1.00 10.00      B   
ATOM    412  CB  GLN    15     -18.425  -9.121  -1.319  1.00 10.00      B   
ATOM    413  CG  GLN    15     -17.620  -8.102  -0.535  1.00 10.00      B   
ATOM    414  CD  GLN    15     -18.167  -7.889   0.863  1.00 10.00      B   
ATOM    415  OE1 GLN    15     -19.364  -8.047   1.107  1.00 10.00      B   
ATOM    416  NE2 GLN    15     -17.297  -7.525   1.791  1.00 10.00      B   
ATOM    417 HE21 GLN    15     -16.357  -7.411   1.527  1.00 10.00      B   
ATOM    418 HE22 GLN    15     -17.626  -7.387   2.701  1.00 10.00      B   
ATOM    419  C   GLN    15     -16.633 -10.207  -2.695  1.00 10.00      B   
ATOM    420  O   GLN    15     -15.545  -9.694  -2.935  1.00 10.00      B   
ATOM    421  N   LEU    16     -16.771 -11.495  -2.405  1.00 10.00      B   
ATOM    422  HN  LEU    16     -17.668 -11.854  -2.230  1.00 10.00      B   
ATOM    423  CA  LEU    16     -15.621 -12.388  -2.334  1.00 10.00      B   
ATOM    424  CB  LEU    16     -16.021 -13.746  -1.753  1.00 10.00      B   
ATOM    425  CG  LEU    16     -16.445 -13.751  -0.281  1.00 10.00      B   
ATOM    426  CD1 LEU    16     -17.079 -15.082   0.085  1.00 10.00      B   
ATOM    427  CD2 LEU    16     -15.257 -13.456   0.624  1.00 10.00      B   
ATOM    428  C   LEU    16     -14.965 -12.564  -3.701  1.00 10.00      B   
ATOM    429  O   LEU    16     -13.741 -12.530  -3.819  1.00 10.00      B   
ATOM    430  N   ALA    17     -15.786 -12.730  -4.729  1.00 10.00      B   
ATOM    431  HN  ALA    17     -16.754 -12.731  -4.571  1.00 10.00      B   
ATOM    432  CA  ALA    17     -15.290 -12.916  -6.087  1.00 10.00      B   
ATOM    433  CB  ALA    17     -16.437 -13.207  -7.040  1.00 10.00      B   
ATOM    434  C   ALA    17     -14.486 -11.711  -6.570  1.00 10.00      B   
ATOM    435  O   ALA    17     -13.423 -11.866  -7.176  1.00 10.00      B   
ATOM    436  N   ILE    18     -14.987 -10.511  -6.292  1.00 10.00      B   
ATOM    437  HN  ILE    18     -15.831 -10.445  -5.793  1.00 10.00      B   
ATOM    438  CA  ILE    18     -14.302  -9.294  -6.712  1.00 10.00      B   
ATOM    439  CB  ILE    18     -15.227  -8.047  -6.700  1.00 10.00      B   
ATOM    440  CG1 ILE    18     -14.629  -6.922  -7.552  1.00 10.00      B   
ATOM    441  CG2 ILE    18     -15.497  -7.561  -5.280  1.00 10.00      B   
ATOM    442  CD1 ILE    18     -15.558  -5.745  -7.769  1.00 10.00      B   
ATOM    443  C   ILE    18     -13.046  -9.056  -5.878  1.00 10.00      B   
ATOM    444  O   ILE    18     -12.068  -8.497  -6.365  1.00 10.00      B   
ATOM    445  N   LEU    19     -13.066  -9.514  -4.631  1.00 10.00      B   
ATOM    446  HN  LEU    19     -13.871  -9.968  -4.302  1.00 10.00      B   
ATOM    447  CA  LEU    19     -11.925  -9.353  -3.739  1.00 10.00      B   
ATOM    448  CB  LEU    19     -12.291  -9.787  -2.316  1.00 10.00      B   
ATOM    449  CG  LEU    19     -11.239  -9.530  -1.234  1.00 10.00      B   
ATOM    450  CD1 LEU    19     -11.013  -8.038  -1.043  1.00 10.00      B   
ATOM    451  CD2 LEU    19     -11.647 -10.186   0.076  1.00 10.00      B   
ATOM    452  C   LEU    19     -10.724 -10.149  -4.248  1.00 10.00      B   
ATOM    453  O   LEU    19      -9.586  -9.674  -4.201  1.00 10.00      B   
ATOM    454  N   PHE    20     -10.991 -11.352  -4.750  1.00 10.00      B   
ATOM    455  HN  PHE    20     -11.921 -11.666  -4.771  1.00 10.00      B   
ATOM    456  CA  PHE    20      -9.940 -12.219  -5.271  1.00 10.00      B   
ATOM    457  CB  PHE    20     -10.519 -13.554  -5.748  1.00 10.00      B   
ATOM    458  CG  PHE    20     -10.896 -14.500  -4.644  1.00 10.00      B   
ATOM    459  CD1 PHE    20     -12.133 -15.123  -4.646  1.00 10.00      B   
ATOM    460  CD2 PHE    20     -10.017 -14.772  -3.609  1.00 10.00      B   
ATOM    461  CE1 PHE    20     -12.487 -16.002  -3.638  1.00 10.00      B   
ATOM    462  CE2 PHE    20     -10.362 -15.648  -2.599  1.00 10.00      B   
ATOM    463  CZ  PHE    20     -11.599 -16.263  -2.613  1.00 10.00      B   
ATOM    464  C   PHE    20      -9.184 -11.549  -6.412  1.00 10.00      B   
ATOM    465  O   PHE    20      -7.952 -11.565  -6.447  1.00 10.00      B   
ATOM    466  N   ILE    21      -9.923 -10.946  -7.335  1.00 10.00      B   
ATOM    467  HN  ILE    21     -10.900 -10.951  -7.249  1.00 10.00      B   
ATOM    468  CA  ILE    21      -9.306 -10.278  -8.474  1.00 10.00      B   
ATOM    469  CB  ILE    21     -10.264 -10.128  -9.675  1.00 10.00      B   
ATOM    470  CG1 ILE    21     -11.537  -9.376  -9.279  1.00 10.00      B   
ATOM    471  CG2 ILE    21     -10.600 -11.492 -10.259  1.00 10.00      B   
ATOM    472  CD1 ILE    21     -12.325  -8.846 -10.456  1.00 10.00      B   
ATOM    473  C   ILE    21      -8.717  -8.924  -8.086  1.00 10.00      B   
ATOM    474  O   ILE    21      -7.674  -8.525  -8.603  1.00 10.00      B   
ATOM    475  N   LEU    22      -9.376  -8.231  -7.160  1.00 10.00      B   
ATOM    476  HN  LEU    22     -10.202  -8.603  -6.781  1.00 10.00      B   
ATOM    477  CA  LEU    22      -8.906  -6.927  -6.704  1.00 10.00      B   
ATOM    478  CB  LEU    22      -9.866  -6.314  -5.680  1.00 10.00      B   
ATOM    479  CG  LEU    22     -11.033  -5.498  -6.243  1.00 10.00      B   
ATOM    480  CD1 LEU    22     -11.950  -5.030  -5.122  1.00 10.00      B   
ATOM    481  CD2 LEU    22     -10.523  -4.315  -7.051  1.00 10.00      B   
ATOM    482  C   LEU    22      -7.506  -7.036  -6.116  1.00 10.00      B   
ATOM    483  O   LEU    22      -6.650  -6.184  -6.360  1.00 10.00      B   
ATOM    484  N   LEU    23      -7.276  -8.101  -5.354  1.00 10.00      B   
ATOM    485  HN  LEU    23      -8.007  -8.740  -5.191  1.00 10.00      B   
ATOM    486  CA  LEU    23      -5.976  -8.341  -4.744  1.00 10.00      B   
ATOM    487  CB  LEU    23      -6.021  -9.605  -3.878  1.00 10.00      B   
ATOM    488  CG  LEU    23      -4.805  -9.857  -2.984  1.00 10.00      B   
ATOM    489  CD1 LEU    23      -4.706  -8.794  -1.902  1.00 10.00      B   
ATOM    490  CD2 LEU    23      -4.863 -11.249  -2.375  1.00 10.00      B   
ATOM    491  C   LEU    23      -4.904  -8.474  -5.825  1.00 10.00      B   
ATOM    492  O   LEU    23      -3.809  -7.925  -5.703  1.00 10.00      B   
ATOM    493  N   LEU    24      -5.247  -9.180  -6.897  1.00 10.00      B   
ATOM    494  HN  LEU    24      -6.145  -9.572  -6.939  1.00 10.00      B   
ATOM    495  CA  LEU    24      -4.332  -9.382  -8.013  1.00 10.00      B   
ATOM    496  CB  LEU    24      -4.930 -10.367  -9.023  1.00 10.00      B   
ATOM    497  CG  LEU    24      -4.979 -11.835  -8.593  1.00 10.00      B   
ATOM    498  CD1 LEU    24      -5.873 -12.634  -9.528  1.00 10.00      B   
ATOM    499  CD2 LEU    24      -3.577 -12.426  -8.562  1.00 10.00      B   
ATOM    500  C   LEU    24      -4.022  -8.055  -8.702  1.00 10.00      B   
ATOM    501  O   LEU    24      -2.885  -7.798  -9.102  1.00 10.00      B   
ATOM    502  N   ILE    25      -5.042  -7.215  -8.839  1.00 10.00      B   
ATOM    503  HN  ILE    25      -5.930  -7.486  -8.514  1.00 10.00      B   
ATOM    504  CA  ILE    25      -4.879  -5.908  -9.468  1.00 10.00      B   
ATOM    505  CB  ILE    25      -6.235  -5.211  -9.712  1.00 10.00      B   
ATOM    506  CG1 ILE    25      -7.154  -6.117 -10.537  1.00 10.00      B   
ATOM    507  CG2 ILE    25      -6.031  -3.878 -10.422  1.00 10.00      B   
ATOM    508  CD1 ILE    25      -8.591  -5.646 -10.602  1.00 10.00      B   
ATOM    509  C   ILE    25      -3.992  -5.011  -8.612  1.00 10.00      B   
ATOM    510  O   ILE    25      -3.047  -4.397  -9.114  1.00 10.00      B   
ATOM    511  N   PHE    26      -4.288  -4.964  -7.314  1.00 10.00      B   
ATOM    512  HN  PHE    26      -5.050  -5.491  -6.981  1.00 10.00      B   
ATOM    513  CA  PHE    26      -3.523  -4.150  -6.372  1.00 10.00      B   
ATOM    514  CB  PHE    26      -4.150  -4.176  -4.973  1.00 10.00      B   
ATOM    515  CG  PHE    26      -5.192  -3.112  -4.762  1.00 10.00      B   
ATOM    516  CD1 PHE    26      -6.515  -3.333  -5.112  1.00 10.00      B   
ATOM    517  CD2 PHE    26      -4.847  -1.883  -4.217  1.00 10.00      B   
ATOM    518  CE1 PHE    26      -7.472  -2.354  -4.926  1.00 10.00      B   
ATOM    519  CE2 PHE    26      -5.801  -0.900  -4.027  1.00 10.00      B   
ATOM    520  CZ  PHE    26      -7.115  -1.135  -4.382  1.00 10.00      B   
ATOM    521  C   PHE    26      -2.064  -4.585  -6.314  1.00 10.00      B   
ATOM    522  O   PHE    26      -1.166  -3.748  -6.191  1.00 10.00      B   
ATOM    523  N   PHE    27      -1.832  -5.893  -6.414  1.00 10.00      B   
ATOM    524  HN  PHE    27      -2.592  -6.511  -6.492  1.00 10.00      B   
ATOM    525  CA  PHE    27      -0.477  -6.434  -6.390  1.00 10.00      B   
ATOM    526  CB  PHE    27      -0.490  -7.962  -6.515  1.00 10.00      B   
ATOM    527  CG  PHE    27      -0.653  -8.692  -5.209  1.00 10.00      B   
ATOM    528  CD1 PHE    27      -1.183  -9.970  -5.181  1.00 10.00      B   
ATOM    529  CD2 PHE    27      -0.271  -8.105  -4.014  1.00 10.00      B   
ATOM    530  CE1 PHE    27      -1.330 -10.649  -3.987  1.00 10.00      B   
ATOM    531  CE2 PHE    27      -0.416  -8.779  -2.814  1.00 10.00      B   
ATOM    532  CZ  PHE    27      -0.946 -10.054  -2.803  1.00 10.00      B   
ATOM    533  C   PHE    27       0.355  -5.833  -7.515  1.00 10.00      B   
ATOM    534  O   PHE    27       1.505  -5.440  -7.312  1.00 10.00      B   
ATOM    535  N   CYS    28      -0.246  -5.746  -8.696  1.00 10.00      B   
ATOM    536  HN  CYS    28      -1.171  -6.069  -8.784  1.00 10.00      B   
ATOM    537  CA  CYS    28       0.424  -5.191  -9.863  1.00 10.00      B   
ATOM    538  CB  CYS    28      -0.377  -5.494 -11.128  1.00 10.00      B   
ATOM    539  SG  CYS    28      -0.656  -7.257 -11.417  1.00 10.00      B   
ATOM    540  HG  CYS    28       0.475  -7.768 -11.885  1.00 10.00      B   
ATOM    541  C   CYS    28       0.631  -3.689  -9.722  1.00 10.00      B   
ATOM    542  O   CYS    28       1.645  -3.151 -10.164  1.00 10.00      B   
ATOM    543  N   GLN    29      -0.332  -3.021  -9.092  1.00 10.00      B   
ATOM    544  HN  GLN    29      -1.114  -3.514  -8.757  1.00 10.00      B   
ATOM    545  CA  GLN    29      -0.262  -1.576  -8.890  1.00 10.00      B   
ATOM    546  CB  GLN    29      -1.531  -1.059  -8.218  1.00 10.00      B   
ATOM    547  CG  GLN    29      -2.780  -1.168  -9.074  1.00 10.00      B   
ATOM    548  CD  GLN    29      -3.997  -0.570  -8.402  1.00 10.00      B   
ATOM    549  OE1 GLN    29      -3.894   0.391  -7.640  1.00 10.00      B   
ATOM    550  NE2 GLN    29      -5.157  -1.136  -8.675  1.00 10.00      B   
ATOM    551 HE21 GLN    29      -5.163  -1.901  -9.287  1.00 10.00      B   
ATOM    552 HE22 GLN    29      -5.968  -0.763  -8.264  1.00 10.00      B   
ATOM    553  C   GLN    29       0.952  -1.191  -8.055  1.00 10.00      B   
ATOM    554  O   GLN    29       1.778  -0.377  -8.476  1.00 10.00      B   
ATOM    555  N   LYS    30       1.060  -1.784  -6.870  1.00 10.00      B   
ATOM    556  HN  LYS    30       0.369  -2.425  -6.587  1.00 10.00      B   
ATOM    557  CA  LYS    30       2.178  -1.498  -5.980  1.00 10.00      B   
ATOM    558  CB  LYS    30       1.979  -2.143  -4.606  1.00 10.00      B   
ATOM    559  CG  LYS    30       3.025  -1.725  -3.586  1.00 10.00      B   
ATOM    560  CD  LYS    30       2.808  -2.388  -2.237  1.00 10.00      B   
ATOM    561  CE  LYS    30       3.857  -1.926  -1.242  1.00 10.00      B   
ATOM    562  NZ  LYS    30       3.631  -2.483   0.115  1.00 10.00      B   
ATOM    563  HZ1 LYS    30       4.275  -3.282   0.288  1.00 10.00      B   
ATOM    564  HZ2 LYS    30       2.655  -2.819   0.206  1.00 10.00      B   
ATOM    565  HZ3 LYS    30       3.801  -1.751   0.836  1.00 10.00      B   
ATOM    566  C   LYS    30       3.496  -1.955  -6.600  1.00 10.00      B   
ATOM    567  O   LYS    30       4.537  -1.333  -6.389  1.00 10.00      B   
ATOM    568  N   LEU    31       3.437  -3.033  -7.374  1.00 10.00      B   
ATOM    569  HN  LEU    31       2.573  -3.477  -7.507  1.00 10.00      B   
ATOM    570  CA  LEU    31       4.620  -3.575  -8.032  1.00 10.00      B   
ATOM    571  CB  LEU    31       4.262  -4.808  -8.861  1.00 10.00      B   
ATOM    572  CG  LEU    31       5.435  -5.547  -9.506  1.00 10.00      B   
ATOM    573  CD1 LEU    31       6.201  -6.356  -8.471  1.00 10.00      B   
ATOM    574  CD2 LEU    31       4.954  -6.433 -10.642  1.00 10.00      B   
ATOM    575  C   LEU    31       5.274  -2.521  -8.918  1.00 10.00      B   
ATOM    576  O   LEU    31       6.477  -2.296  -8.834  1.00 10.00      B   
ATOM    577  N   VAL    32       4.469  -1.864  -9.748  1.00 10.00      B   
ATOM    578  HN  VAL    32       3.510  -2.083  -9.758  1.00 10.00      B   
ATOM    579  CA  VAL    32       4.972  -0.824 -10.646  1.00 10.00      B   
ATOM    580  CB  VAL    32       3.834  -0.232 -11.509  1.00 10.00      B   
ATOM    581  CG1 VAL    32       4.354   0.876 -12.414  1.00 10.00      B   
ATOM    582  CG2 VAL    32       3.164  -1.319 -12.333  1.00 10.00      B   
ATOM    583  C   VAL    32       5.641   0.297  -9.853  1.00 10.00      B   
ATOM    584  O   VAL    32       6.704   0.799 -10.230  1.00 10.00      B   
ATOM    585  N   ARG    33       5.019   0.656  -8.739  1.00 10.00      B   
ATOM    586  HN  ARG    33       4.191   0.193  -8.489  1.00 10.00      B   
ATOM    587  CA  ARG    33       5.525   1.716  -7.879  1.00 10.00      B   
ATOM    588  CB  ARG    33       4.487   2.066  -6.810  1.00 10.00      B   
ATOM    589  CG  ARG    33       3.186   2.618  -7.374  1.00 10.00      B   
ATOM    590  CD  ARG    33       2.029   2.438  -6.400  1.00 10.00      B   
ATOM    591  NE  ARG    33       2.090   3.366  -5.272  1.00 10.00      B   
ATOM    592  HE  ARG    33       2.934   3.407  -4.768  1.00 10.00      B   
ATOM    593  CZ  ARG    33       1.073   4.141  -4.891  1.00 10.00      B   
ATOM    594  NH1 ARG    33      -0.077   4.107  -5.552  1.00 10.00      B   
ATOM    595 HH11 ARG    33      -0.195   3.472  -6.373  1.00 10.00      B   
ATOM    596 HH12 ARG    33      -0.870   4.715  -5.249  1.00 10.00      B   
ATOM    597  NH2 ARG    33       1.203   4.952  -3.853  1.00 10.00      B   
ATOM    598 HH21 ARG    33       0.403   5.556  -3.559  1.00 10.00      B   
ATOM    599 HH22 ARG    33       2.101   4.986  -3.323  1.00 10.00      B   
ATOM    600  C   ARG    33       6.857   1.339  -7.226  1.00 10.00      B   
ATOM    601  O   ARG    33       7.812   2.121  -7.248  1.00 10.00      B   
ATOM    602  N   ILE    34       6.928   0.134  -6.671  1.00 10.00      B   
ATOM    603  HN  ILE    34       6.145  -0.462  -6.709  1.00 10.00      B   
ATOM    604  CA  ILE    34       8.144  -0.322  -6.004  1.00 10.00      B   
ATOM    605  CB  ILE    34       7.907  -1.507  -5.033  1.00 10.00      B   
ATOM    606  CG1 ILE    34       7.395  -2.746  -5.775  1.00 10.00      B   
ATOM    607  CG2 ILE    34       6.952  -1.104  -3.916  1.00 10.00      B   
ATOM    608  CD1 ILE    34       7.292  -3.988  -4.910  1.00 10.00      B   
ATOM    609  C   ILE    34       9.266  -0.646  -6.986  1.00 10.00      B   
ATOM    610  O   ILE    34      10.443  -0.520  -6.652  1.00 10.00      B   
ATOM    611  N   LEU    35       8.902  -1.065  -8.195  1.00 10.00      B   
ATOM    612  HN  LEU    35       7.945  -1.171  -8.400  1.00 10.00      B   
ATOM    613  CA  LEU    35       9.895  -1.386  -9.219  1.00 10.00      B   
ATOM    614  CB  LEU    35       9.234  -1.999 -10.455  1.00 10.00      B   
ATOM    615  CG  LEU    35       8.861  -3.480 -10.357  1.00 10.00      B   
ATOM    616  CD1 LEU    35       8.088  -3.921 -11.588  1.00 10.00      B   
ATOM    617  CD2 LEU    35      10.102  -4.339 -10.163  1.00 10.00      B   
ATOM    618  C   LEU    35      10.681  -0.143  -9.607  1.00 10.00      B   
ATOM    619  O   LEU    35      11.912  -0.155  -9.633  1.00 10.00      B   
ATOM    620  N   GLY    36       9.959   0.938  -9.879  1.00 10.00      B   
ATOM    621  HN  GLY    36       8.980   0.887  -9.825  1.00 10.00      B   
ATOM    622  CA  GLY    36      10.600   2.184 -10.253  1.00 10.00      B   
ATOM    623  C   GLY    36      11.466   2.726  -9.135  1.00 10.00      B   
ATOM    624  O   GLY    36      12.554   3.246  -9.377  1.00 10.00      B   
ATOM    625  N   ALA    37      10.991   2.576  -7.902  1.00 10.00      B   
ATOM    626  HN  ALA    37      10.121   2.141  -7.778  1.00 10.00      B   
ATOM    627  CA  ALA    37      11.719   3.046  -6.729  1.00 10.00      B   
ATOM    628  CB  ALA    37      10.833   2.991  -5.495  1.00 10.00      B   
ATOM    629  C   ALA    37      12.989   2.230  -6.506  1.00 10.00      B   
ATOM    630  O   ALA    37      13.889   2.650  -5.784  1.00 10.00      B   
ATOM    631  N   ALA    38      13.052   1.060  -7.122  1.00 10.00      B   
ATOM    632  HN  ALA    38      12.296   0.769  -7.676  1.00 10.00      B   
ATOM    633  CA  ALA    38      14.214   0.197  -6.992  1.00 10.00      B   
ATOM    634  CB  ALA    38      13.803  -1.264  -7.063  1.00 10.00      B   
ATOM    635  C   ALA    38      15.247   0.526  -8.065  1.00 10.00      B   
ATOM    636  O   ALA    38      16.452   0.544  -7.800  1.00 10.00      B   
ATOM    637  N   VAL    39      14.769   0.797  -9.274  1.00 10.00      B   
ATOM    638  HN  VAL    39      13.799   0.764  -9.422  1.00 10.00      B   
ATOM    639  CA  VAL    39      15.648   1.126 -10.389  1.00 10.00      B   
ATOM    640  CB  VAL    39      14.965   0.873 -11.755  1.00 10.00      B   
ATOM    641  CG1 VAL    39      15.902   1.219 -12.904  1.00 10.00      B   
ATOM    642  CG2 VAL    39      14.502  -0.571 -11.864  1.00 10.00      B   
ATOM    643  C   VAL    39      16.110   2.579 -10.318  1.00 10.00      B   
ATOM    644  O   VAL    39      17.308   2.860 -10.305  1.00 10.00      B   
ATOM    645  N   ASP    40      15.156   3.496 -10.238  1.00 10.00      B   
ATOM    646  HN  ASP    40      14.214   3.209 -10.205  1.00 10.00      B   
ATOM    647  CA  ASP    40      15.468   4.922 -10.193  1.00 10.00      B   
ATOM    648  CB  ASP    40      14.337   5.741 -10.819  1.00 10.00      B   
ATOM    649  CG  ASP    40      14.161   5.472 -12.298  1.00 10.00      B   
ATOM    650  OD1 ASP    40      15.056   5.844 -13.088  1.00 10.00      B   
ATOM    651  OD2 ASP    40      13.123   4.892 -12.681  1.00 10.00      B   
ATOM    652  C   ASP    40      15.732   5.408  -8.777  1.00 10.00      B   
ATOM    653  O   ASP    40      16.112   6.561  -8.568  1.00 10.00      B   
ATOM    654  N   GLY    41      15.532   4.534  -7.804  1.00 10.00      B   
ATOM    655  HN  GLY    41      15.222   3.630  -8.022  1.00 10.00      B   
ATOM    656  CA  GLY    41      15.755   4.911  -6.423  1.00 10.00      B   
ATOM    657  C   GLY    41      16.876   4.123  -5.776  1.00 10.00      B   
ATOM    658  O   GLY    41      17.177   4.322  -4.599  1.00 10.00      B   
ATOM    659  N   ASP    42      17.491   3.233  -6.551  1.00 10.00      B   
ATOM    660  HN  ASP    42      17.193   3.131  -7.479  1.00 10.00      B   
ATOM    661  CA  ASP    42      18.597   2.397  -6.068  1.00 10.00      B   
ATOM    662  CB  ASP    42      19.846   3.229  -5.740  1.00 10.00      B   
ATOM    663  CG  ASP    42      21.031   2.377  -5.318  1.00 10.00      B   
ATOM    664  OD1 ASP    42      21.273   1.327  -5.949  1.00 10.00      B   
ATOM    665  OD2 ASP    42      21.737   2.757  -4.356  1.00 10.00      B   
ATOM    666  C   ASP    42      18.189   1.519  -4.884  1.00 10.00      B   
ATOM    667  O   ASP    42      18.584   1.760  -3.741  1.00 10.00      B   
ATOM    668  N   ILE    43      17.386   0.509  -5.167  1.00 10.00      B   
ATOM    669  HN  ILE    43      17.094   0.380  -6.096  1.00 10.00      B   
ATOM    670  CA  ILE    43      16.917  -0.423  -4.149  1.00 10.00      B   
ATOM    671  CB  ILE    43      15.436  -0.155  -3.775  1.00 10.00      B   
ATOM    672  CG1 ILE    43      15.307   1.157  -2.992  1.00 10.00      B   
ATOM    673  CG2 ILE    43      14.836  -1.313  -2.985  1.00 10.00      B   
ATOM    674  CD1 ILE    43      13.881   1.541  -2.663  1.00 10.00      B   
ATOM    675  C   ILE    43      17.082  -1.855  -4.659  1.00 10.00      B   
ATOM    676  O   ILE    43      16.732  -2.150  -5.805  1.00 10.00      B   
ATOM    677  N   PRO    44      17.656  -2.748  -3.835  1.00 10.00      B   
ATOM    678  CA  PRO    44      17.868  -4.154  -4.202  1.00 10.00      B   
ATOM    679  CB  PRO    44      18.456  -4.784  -2.931  1.00 10.00      B   
ATOM    680  CG  PRO    44      18.164  -3.811  -1.840  1.00 10.00      B   
ATOM    681  CD  PRO    44      18.156  -2.458  -2.482  1.00 10.00      B   
ATOM    682  C   PRO    44      16.566  -4.854  -4.595  1.00 10.00      B   
ATOM    683  O   PRO    44      15.556  -4.762  -3.896  1.00 10.00      B   
ATOM    684  N   ALA    45      16.605  -5.568  -5.710  1.00 10.00      B   
ATOM    685  HN  ALA    45      17.449  -5.622  -6.212  1.00 10.00      B   
ATOM    686  CA  ALA    45      15.435  -6.277  -6.216  1.00 10.00      B   
ATOM    687  CB  ALA    45      15.507  -6.395  -7.729  1.00 10.00      B   
ATOM    688  C   ALA    45      15.306  -7.658  -5.580  1.00 10.00      B   
ATOM    689  O   ALA    45      14.430  -8.446  -5.943  1.00 10.00      B   
ATOM    690  N   ASN    46      16.165  -7.935  -4.615  1.00 10.00      B   
ATOM    691  HN  ASN    46      16.825  -7.259  -4.359  1.00 10.00      B   
ATOM    692  CA  ASN    46      16.159  -9.225  -3.930  1.00 10.00      B   
ATOM    693  CB  ASN    46      17.547  -9.540  -3.355  1.00 10.00      B   
ATOM    694  CG  ASN    46      18.114 -10.849  -3.873  1.00 10.00      B   
ATOM    695  OD1 ASN    46      17.370 -11.756  -4.248  1.00 10.00      B   
ATOM    696  ND2 ASN    46      19.434 -10.958  -3.899  1.00 10.00      B   
ATOM    697 HD21 ASN    46      19.968 -10.199  -3.587  1.00 10.00      B   
ATOM    698 HD22 ASN    46      19.827 -11.796  -4.228  1.00 10.00      B   
ATOM    699  C   ASN    46      15.101  -9.290  -2.826  1.00 10.00      B   
ATOM    700  O   ASN    46      14.955 -10.311  -2.155  1.00 10.00      B   
ATOM    701  N   LEU    47      14.360  -8.204  -2.645  1.00 10.00      B   
ATOM    702  HN  LEU    47      14.510  -7.421  -3.213  1.00 10.00      B   
ATOM    703  CA  LEU    47      13.328  -8.157  -1.616  1.00 10.00      B   
ATOM    704  CB  LEU    47      13.758  -7.245  -0.458  1.00 10.00      B   
ATOM    705  CG  LEU    47      14.443  -5.925  -0.837  1.00 10.00      B   
ATOM    706  CD1 LEU    47      13.419  -4.831  -1.105  1.00 10.00      B   
ATOM    707  CD2 LEU    47      15.421  -5.499   0.246  1.00 10.00      B   
ATOM    708  C   LEU    47      11.983  -7.718  -2.191  1.00 10.00      B   
ATOM    709  O   LEU    47      11.071  -7.350  -1.450  1.00 10.00      B   
ATOM    710  N   VAL    48      11.859  -7.781  -3.512  1.00 10.00      B   
ATOM    711  HN  VAL    48      12.606  -8.121  -4.046  1.00 10.00      B   
ATOM    712  CA  VAL    48      10.628  -7.379  -4.186  1.00 10.00      B   
ATOM    713  CB  VAL    48      10.799  -7.344  -5.720  1.00 10.00      B   
ATOM    714  CG1 VAL    48       9.483  -7.002  -6.401  1.00 10.00      B   
ATOM    715  CG2 VAL    48      11.871  -6.337  -6.113  1.00 10.00      B   
ATOM    716  C   VAL    48       9.473  -8.307  -3.819  1.00 10.00      B   
ATOM    717  O   VAL    48       8.398  -7.850  -3.425  1.00 10.00      B   
ATOM    718  N   LEU    49       9.703  -9.609  -3.935  1.00 10.00      B   
ATOM    719  HN  LEU    49      10.584  -9.915  -4.248  1.00 10.00      B   
ATOM    720  CA  LEU    49       8.675 -10.593  -3.614  1.00 10.00      B   
ATOM    721  CB  LEU    49       9.090 -11.986  -4.086  1.00 10.00      B   
ATOM    722  CG  LEU    49       9.356 -12.139  -5.585  1.00 10.00      B   
ATOM    723  CD1 LEU    49       9.774 -13.563  -5.908  1.00 10.00      B   
ATOM    724  CD2 LEU    49       8.130 -11.741  -6.397  1.00 10.00      B   
ATOM    725  C   LEU    49       8.356 -10.598  -2.120  1.00 10.00      B   
ATOM    726  O   LEU    49       7.222 -10.862  -1.717  1.00 10.00      B   
ATOM    727  N   SER    50       9.361 -10.295  -1.308  1.00 10.00      B   
ATOM    728  HN  SER    50      10.241 -10.100  -1.689  1.00 10.00      B   
ATOM    729  CA  SER    50       9.199 -10.252   0.136  1.00 10.00      B   
ATOM    730  CB  SER    50      10.565 -10.074   0.800  1.00 10.00      B   
ATOM    731  OG  SER    50      11.564 -10.800   0.095  1.00 10.00      B   
ATOM    732  HG  SER    50      11.276 -11.717  -0.022  1.00 10.00      B   
ATOM    733  C   SER    50       8.261  -9.112   0.536  1.00 10.00      B   
ATOM    734  O   SER    50       7.438  -9.254   1.443  1.00 10.00      B   
ATOM    735  N   LEU    51       8.371  -7.992  -0.174  1.00 10.00      B   
ATOM    736  HN  LEU    51       9.035  -7.950  -0.895  1.00 10.00      B   
ATOM    737  CA  LEU    51       7.538  -6.825   0.089  1.00 10.00      B   
ATOM    738  CB  LEU    51       8.054  -5.611  -0.689  1.00 10.00      B   
ATOM    739  CG  LEU    51       8.683  -4.480   0.137  1.00 10.00      B   
ATOM    740  CD1 LEU    51       9.895  -4.975   0.914  1.00 10.00      B   
ATOM    741  CD2 LEU    51       9.062  -3.309  -0.755  1.00 10.00      B   
ATOM    742  C   LEU    51       6.084  -7.107  -0.273  1.00 10.00      B   
ATOM    743  O   LEU    51       5.165  -6.493   0.265  1.00 10.00      B   
ATOM    744  N   LEU    52       5.881  -8.048  -1.187  1.00 10.00      B   
ATOM    745  HN  LEU    52       6.654  -8.504  -1.588  1.00 10.00      B   
ATOM    746  CA  LEU    52       4.538  -8.417  -1.611  1.00 10.00      B   
ATOM    747  CB  LEU    52       4.577  -9.214  -2.917  1.00 10.00      B   
ATOM    748  CG  LEU    52       5.214  -8.512  -4.117  1.00 10.00      B   
ATOM    749  CD1 LEU    52       5.261  -9.442  -5.319  1.00 10.00      B   
ATOM    750  CD2 LEU    52       4.466  -7.229  -4.455  1.00 10.00      B   
ATOM    751  C   LEU    52       3.843  -9.219  -0.519  1.00 10.00      B   
ATOM    752  O   LEU    52       2.617  -9.226  -0.421  1.00 10.00      B   
ATOM    753  N   GLY    53       4.641  -9.886   0.306  1.00 10.00      B   
ATOM    754  HN  GLY    53       5.612  -9.836   0.179  1.00 10.00      B   
ATOM    755  CA  GLY    53       4.095 -10.677   1.388  1.00 10.00      B   
ATOM    756  C   GLY    53       3.837  -9.840   2.622  1.00 10.00      B   
ATOM    757  O   GLY    53       2.787  -9.952   3.255  1.00 10.00      B   
ATOM    758  N   LEU    54       4.797  -8.996   2.963  1.00 10.00      B   
ATOM    759  HN  LEU    54       5.613  -8.951   2.420  1.00 10.00      B   
ATOM    760  CA  LEU    54       4.666  -8.126   4.118  1.00 10.00      B   
ATOM    761  CB  LEU    54       5.961  -8.121   4.937  1.00 10.00      B   
ATOM    762  CG  LEU    54       5.842  -8.576   6.396  1.00 10.00      B   
ATOM    763  CD1 LEU    54       7.181  -8.460   7.107  1.00 10.00      B   
ATOM    764  CD2 LEU    54       4.775  -7.777   7.128  1.00 10.00      B   
ATOM    765  C   LEU    54       4.321  -6.715   3.661  1.00 10.00      B   
ATOM    766  O   LEU    54       5.188  -5.978   3.196  1.00 10.00      B   
ATOM    767  N   GLY    55       3.050  -6.354   3.778  1.00 10.00      B   
ATOM    768  HN  GLY    55       2.404  -6.986   4.153  1.00 10.00      B   
ATOM    769  CA  GLY    55       2.612  -5.033   3.364  1.00 10.00      B   
ATOM    770  C   GLY    55       1.153  -5.022   2.964  1.00 10.00      B   
ATOM    771  O   GLY    55       0.501  -3.977   2.981  1.00 10.00      B   
ATOM    772  N   VAL    56       0.642  -6.198   2.612  1.00 10.00      B   
ATOM    773  HN  VAL    56       1.222  -6.987   2.614  1.00 10.00      B   
ATOM    774  CA  VAL    56      -0.755  -6.349   2.208  1.00 10.00      B   
ATOM    775  CB  VAL    56      -1.114  -7.781   1.715  1.00 10.00      B   
ATOM    776  CG1 VAL    56      -0.298  -8.851   2.429  1.00 10.00      B   
ATOM    777  CG2 VAL    56      -2.609  -8.068   1.818  1.00 10.00      B   
ATOM    778  C   VAL    56      -1.767  -5.795   3.237  1.00 10.00      B   
ATOM    779  O   VAL    56      -2.689  -5.079   2.849  1.00 10.00      B   
ATOM    780  N   PRO    57      -1.616  -6.087   4.557  1.00 10.00      B   
ATOM    781  CA  PRO    57      -2.548  -5.578   5.581  1.00 10.00      B   
ATOM    782  CB  PRO    57      -1.911  -6.012   6.902  1.00 10.00      B   
ATOM    783  CG  PRO    57      -1.093  -7.202   6.545  1.00 10.00      B   
ATOM    784  CD  PRO    57      -0.573  -6.941   5.163  1.00 10.00      B   
ATOM    785  C   PRO    57      -2.685  -4.053   5.540  1.00 10.00      B   
ATOM    786  O   PRO    57      -3.762  -3.512   5.796  1.00 10.00      B   
ATOM    787  N   GLU    58      -1.587  -3.374   5.214  1.00 10.00      B   
ATOM    788  HN  GLU    58      -0.761  -3.865   5.021  1.00 10.00      B   
ATOM    789  CA  GLU    58      -1.582  -1.919   5.132  1.00 10.00      B   
ATOM    790  CB  GLU    58      -0.152  -1.373   5.084  1.00 10.00      B   
ATOM    791  CG  GLU    58       0.669  -1.622   6.340  1.00 10.00      B   
ATOM    792  CD  GLU    58       2.027  -0.955   6.274  1.00 10.00      B   
ATOM    793  OE1 GLU    58       2.632  -0.941   5.182  1.00 10.00      B   
ATOM    794  OE2 GLU    58       2.496  -0.442   7.312  1.00 10.00      B   
ATOM    795  C   GLU    58      -2.343  -1.455   3.896  1.00 10.00      B   
ATOM    796  O   GLU    58      -3.108  -0.496   3.951  1.00 10.00      B   
ATOM    797  N   MET    59      -2.135  -2.152   2.787  1.00 10.00      B   
ATOM    798  HN  MET    59      -1.527  -2.924   2.816  1.00 10.00      B   
ATOM    799  CA  MET    59      -2.794  -1.812   1.528  1.00 10.00      B   
ATOM    800  CB  MET    59      -2.147  -2.565   0.364  1.00 10.00      B   
ATOM    801  CG  MET    59      -0.653  -2.329   0.205  1.00 10.00      B   
ATOM    802  SD  MET    59      -0.255  -0.659  -0.349  1.00 10.00      B   
ATOM    803  CE  MET    59       0.479   0.028   1.135  1.00 10.00      B   
ATOM    804  C   MET    59      -4.281  -2.144   1.588  1.00 10.00      B   
ATOM    805  O   MET    59      -5.114  -1.424   1.032  1.00 10.00      B   
ATOM    806  N   ALA    60      -4.603  -3.233   2.286  1.00 10.00      B   
ATOM    807  HN  ALA    60      -3.883  -3.749   2.713  1.00 10.00      B   
ATOM    808  CA  ALA    60      -5.981  -3.701   2.429  1.00 10.00      B   
ATOM    809  CB  ALA    60      -6.023  -4.997   3.218  1.00 10.00      B   
ATOM    810  C   ALA    60      -6.892  -2.659   3.072  1.00 10.00      B   
ATOM    811  O   ALA    60      -8.108  -2.689   2.878  1.00 10.00      B   
ATOM    812  N   GLN    61      -6.299  -1.732   3.820  1.00 10.00      B   
ATOM    813  HN  GLN    61      -5.326  -1.759   3.927  1.00 10.00      B   
ATOM    814  CA  GLN    61      -7.056  -0.679   4.489  1.00 10.00      B   
ATOM    815  CB  GLN    61      -6.129   0.212   5.316  1.00 10.00      B   
ATOM    816  CG  GLN    61      -5.342  -0.525   6.386  1.00 10.00      B   
ATOM    817  CD  GLN    61      -4.528   0.415   7.254  1.00 10.00      B   
ATOM    818  OE1 GLN    61      -4.992   0.876   8.298  1.00 10.00      B   
ATOM    819  NE2 GLN    61      -3.312   0.711   6.827  1.00 10.00      B   
ATOM    820 HE21 GLN    61      -3.009   0.312   5.984  1.00 10.00      B   
ATOM    821 HE22 GLN    61      -2.763   1.315   7.371  1.00 10.00      B   
ATOM    822  C   GLN    61      -7.827   0.173   3.486  1.00 10.00      B   
ATOM    823  O   GLN    61      -8.902   0.685   3.791  1.00 10.00      B   
ATOM    824  N   LEU    62      -7.279   0.308   2.283  1.00 10.00      B   
ATOM    825  HN  LEU    62      -6.424  -0.136   2.092  1.00 10.00      B   
ATOM    826  CA  LEU    62      -7.917   1.101   1.242  1.00 10.00      B   
ATOM    827  CB  LEU    62      -6.877   1.926   0.481  1.00 10.00      B   
ATOM    828  CG  LEU    62      -6.042   2.900   1.318  1.00 10.00      B   
ATOM    829  CD1 LEU    62      -4.985   3.578   0.459  1.00 10.00      B   
ATOM    830  CD2 LEU    62      -6.934   3.935   1.987  1.00 10.00      B   
ATOM    831  C   LEU    62      -8.696   0.214   0.275  1.00 10.00      B   
ATOM    832  O   LEU    62      -9.374   0.706  -0.627  1.00 10.00      B   
ATOM    833  N   ILE    63      -8.606  -1.095   0.475  1.00 10.00      B   
ATOM    834  HN  ILE    63      -8.074  -1.428   1.230  1.00 10.00      B   
ATOM    835  CA  ILE    63      -9.295  -2.047  -0.390  1.00 10.00      B   
ATOM    836  CB  ILE    63      -8.497  -3.363  -0.548  1.00 10.00      B   
ATOM    837  CG1 ILE    63      -7.087  -3.073  -1.067  1.00 10.00      B   
ATOM    838  CG2 ILE    63      -9.217  -4.330  -1.480  1.00 10.00      B   
ATOM    839  CD1 ILE    63      -6.195  -4.295  -1.159  1.00 10.00      B   
ATOM    840  C   ILE    63     -10.686  -2.357   0.157  1.00 10.00      B   
ATOM    841  O   ILE    63     -11.649  -2.459  -0.604  1.00 10.00      B   
ATOM    842  N   LEU    64     -10.783  -2.479   1.478  1.00 10.00      B   
ATOM    843  HN  LEU    64      -9.977  -2.363   2.027  1.00 10.00      B   
ATOM    844  CA  LEU    64     -12.053  -2.785   2.143  1.00 10.00      B   
ATOM    845  CB  LEU    64     -11.905  -2.820   3.669  1.00 10.00      B   
ATOM    846  CG  LEU    64     -10.966  -3.886   4.238  1.00 10.00      B   
ATOM    847  CD1 LEU    64     -10.808  -3.709   5.739  1.00 10.00      B   
ATOM    848  CD2 LEU    64     -11.474  -5.282   3.911  1.00 10.00      B   
ATOM    849  C   LEU    64     -13.207  -1.859   1.717  1.00 10.00      B   
ATOM    850  O   LEU    64     -14.228  -2.343   1.224  1.00 10.00      B   
ATOM    851  N   PRO    65     -13.073  -0.521   1.890  1.00 10.00      B   
ATOM    852  CA  PRO    65     -14.134   0.420   1.506  1.00 10.00      B   
ATOM    853  CB  PRO    65     -13.573   1.795   1.901  1.00 10.00      B   
ATOM    854  CG  PRO    65     -12.102   1.593   2.006  1.00 10.00      B   
ATOM    855  CD  PRO    65     -11.914   0.180   2.474  1.00 10.00      B   
ATOM    856  C   PRO    65     -14.432   0.371   0.008  1.00 10.00      B   
ATOM    857  O   PRO    65     -15.577   0.535  -0.412  1.00 10.00      B   
ATOM    858  N   LEU    66     -13.400   0.119  -0.789  1.00 10.00      B   
ATOM    859  HN  LEU    66     -12.516  -0.025  -0.394  1.00 10.00      B   
ATOM    860  CA  LEU    66     -13.551   0.044  -2.237  1.00 10.00      B   
ATOM    861  CB  LEU    66     -12.180   0.042  -2.916  1.00 10.00      B   
ATOM    862  CG  LEU    66     -12.175   0.096  -4.445  1.00 10.00      B   
ATOM    863  CD1 LEU    66     -12.639   1.459  -4.941  1.00 10.00      B   
ATOM    864  CD2 LEU    66     -10.793  -0.231  -4.985  1.00 10.00      B   
ATOM    865  C   LEU    66     -14.347  -1.195  -2.639  1.00 10.00      B   
ATOM    866  O   LEU    66     -15.222  -1.131  -3.504  1.00 10.00      B   
ATOM    867  N   SER    67     -14.047  -2.315  -1.992  1.00 10.00      B   
ATOM    868  HN  SER    67     -13.345  -2.298  -1.306  1.00 10.00      B   
ATOM    869  CA  SER    67     -14.730  -3.569  -2.275  1.00 10.00      B   
ATOM    870  CB  SER    67     -14.110  -4.706  -1.461  1.00 10.00      B   
ATOM    871  OG  SER    67     -12.704  -4.738  -1.636  1.00 10.00      B   
ATOM    872  HG  SER    67     -12.323  -3.908  -1.328  1.00 10.00      B   
ATOM    873  C   SER    67     -16.218  -3.454  -1.971  1.00 10.00      B   
ATOM    874  O   SER    67     -17.057  -3.905  -2.752  1.00 10.00      B   
ATOM    875  N   LEU    68     -16.537  -2.832  -0.840  1.00 10.00      B   
ATOM    876  HN  LEU    68     -15.819  -2.489  -0.262  1.00 10.00      B   
ATOM    877  CA  LEU    68     -17.923  -2.651  -0.432  1.00 10.00      B   
ATOM    878  CB  LEU    68     -17.991  -2.057   0.979  1.00 10.00      B   
ATOM    879  CG  LEU    68     -19.372  -2.034   1.644  1.00 10.00      B   
ATOM    880  CD1 LEU    68     -19.883  -3.447   1.879  1.00 10.00      B   
ATOM    881  CD2 LEU    68     -19.322  -1.258   2.951  1.00 10.00      B   
ATOM    882  C   LEU    68     -18.657  -1.750  -1.421  1.00 10.00      B   
ATOM    883  O   LEU    68     -19.781  -2.045  -1.831  1.00 10.00      B   
ATOM    884  N   PHE    69     -18.000  -0.663  -1.817  1.00 10.00      B   
ATOM    885  HN  PHE    69     -17.100  -0.494  -1.462  1.00 10.00      B   
ATOM    886  CA  PHE    69     -18.578   0.287  -2.757  1.00 10.00      B   
ATOM    887  CB  PHE    69     -17.655   1.502  -2.922  1.00 10.00      B   
ATOM    888  CG  PHE    69     -18.135   2.510  -3.930  1.00 10.00      B   
ATOM    889  CD1 PHE    69     -19.273   3.262  -3.690  1.00 10.00      B   
ATOM    890  CD2 PHE    69     -17.447   2.704  -5.118  1.00 10.00      B   
ATOM    891  CE1 PHE    69     -19.719   4.187  -4.615  1.00 10.00      B   
ATOM    892  CE2 PHE    69     -17.886   3.628  -6.047  1.00 10.00      B   
ATOM    893  CZ  PHE    69     -19.024   4.372  -5.794  1.00 10.00      B   
ATOM    894  C   PHE    69     -18.846  -0.363  -4.110  1.00 10.00      B   
ATOM    895  O   PHE    69     -19.963  -0.309  -4.625  1.00 10.00      B   
ATOM    896  N   LEU    70     -17.821  -0.990  -4.673  1.00 10.00      B   
ATOM    897  HN  LEU    70     -16.960  -1.019  -4.200  1.00 10.00      B   
ATOM    898  CA  LEU    70     -17.939  -1.639  -5.972  1.00 10.00      B   
ATOM    899  CB  LEU    70     -16.573  -2.116  -6.467  1.00 10.00      B   
ATOM    900  CG  LEU    70     -15.560  -1.022  -6.816  1.00 10.00      B   
ATOM    901  CD1 LEU    70     -14.227  -1.639  -7.211  1.00 10.00      B   
ATOM    902  CD2 LEU    70     -16.089  -0.130  -7.933  1.00 10.00      B   
ATOM    903  C   LEU    70     -18.927  -2.800  -5.934  1.00 10.00      B   
ATOM    904  O   LEU    70     -19.717  -2.981  -6.863  1.00 10.00      B   
ATOM    905  N   GLY    71     -18.880  -3.579  -4.856  1.00 10.00      B   
ATOM    906  HN  GLY    71     -18.227  -3.382  -4.147  1.00 10.00      B   
ATOM    907  CA  GLY    71     -19.775  -4.712  -4.714  1.00 10.00      B   
ATOM    908  C   GLY    71     -21.232  -4.295  -4.704  1.00 10.00      B   
ATOM    909  O   GLY    71     -22.043  -4.832  -5.461  1.00 10.00      B   
ATOM    910  N   LEU    72     -21.560  -3.322  -3.865  1.00 10.00      B   
ATOM    911  HN  LEU    72     -20.864  -2.921  -3.296  1.00 10.00      B   
ATOM    912  CA  LEU    72     -22.929  -2.835  -3.767  1.00 10.00      B   
ATOM    913  CB  LEU    72     -23.094  -1.904  -2.563  1.00 10.00      B   
ATOM    914  CG  LEU    72     -23.168  -2.588  -1.195  1.00 10.00      B   
ATOM    915  CD1 LEU    72     -22.909  -1.589  -0.077  1.00 10.00      B   
ATOM    916  CD2 LEU    72     -24.516  -3.268  -1.008  1.00 10.00      B   
ATOM    917  C   LEU    72     -23.374  -2.141  -5.051  1.00 10.00      B   
ATOM    918  O   LEU    72     -24.487  -2.357  -5.525  1.00 10.00      B   
ATOM    919  N   LEU    73     -22.495  -1.324  -5.621  1.00 10.00      B   
ATOM    920  HN  LEU    73     -21.613  -1.201  -5.204  1.00 10.00      B   
ATOM    921  CA  LEU    73     -22.805  -0.597  -6.847  1.00 10.00      B   
ATOM    922  CB  LEU    73     -21.645   0.324  -7.237  1.00 10.00      B   
ATOM    923  CG  LEU    73     -21.883   1.246  -8.437  1.00 10.00      B   
ATOM    924  CD1 LEU    73     -22.967   2.265  -8.121  1.00 10.00      B   
ATOM    925  CD2 LEU    73     -20.592   1.938  -8.848  1.00 10.00      B   
ATOM    926  C   LEU    73     -23.135  -1.549  -7.995  1.00 10.00      B   
ATOM    927  O   LEU    73     -24.131  -1.367  -8.699  1.00 10.00      B   
ATOM    928  N   MET    74     -22.298  -2.567  -8.173  1.00 10.00      B   
ATOM    929  HN  MET    74     -21.522  -2.659  -7.574  1.00 10.00      B   
ATOM    930  CA  MET    74     -22.497  -3.546  -9.235  1.00 10.00      B   
ATOM    931  CB  MET    74     -21.325  -4.529  -9.308  1.00 10.00      B   
ATOM    932  CG  MET    74     -20.143  -4.034 -10.124  1.00 10.00      B   
ATOM    933  SD  MET    74     -18.897  -5.312 -10.388  1.00 10.00      B   
ATOM    934  CE  MET    74     -17.706  -4.425 -11.391  1.00 10.00      B   
ATOM    935  C   MET    74     -23.800  -4.310  -9.053  1.00 10.00      B   
ATOM    936  O   MET    74     -24.577  -4.453  -9.998  1.00 10.00      B   
ATOM    937  N   THR    75     -24.037  -4.784  -7.836  1.00 10.00      B   
ATOM    938  HN  THR    75     -23.387  -4.615  -7.121  1.00 10.00      B   
ATOM    939  CA  THR    75     -25.240  -5.544  -7.533  1.00 10.00      B   
ATOM    940  CB  THR    75     -25.177  -6.153  -6.119  1.00 10.00      B   
ATOM    941  OG1 THR    75     -23.889  -6.760  -5.923  1.00 10.00      B   
ATOM    942  HG1 THR    75     -23.255  -6.087  -5.639  1.00 10.00      B   
ATOM    943  CG2 THR    75     -26.257  -7.214  -5.945  1.00 10.00      B   
ATOM    944  C   THR    75     -26.501  -4.690  -7.690  1.00 10.00      B   
ATOM    945  O   THR    75     -27.490  -5.135  -8.280  1.00 10.00      B   
ATOM    946  N   LEU    76     -26.455  -3.459  -7.186  1.00 10.00      B   
ATOM    947  HN  LEU    76     -25.637  -3.157  -6.733  1.00 10.00      B   
ATOM    948  CA  LEU    76     -27.594  -2.549  -7.280  1.00 10.00      B   
ATOM    949  CB  LEU    76     -27.285  -1.205  -6.619  1.00 10.00      B   
ATOM    950  CG  LEU    76     -27.432  -1.152  -5.097  1.00 10.00      B   
ATOM    951  CD1 LEU    76     -26.985   0.202  -4.561  1.00 10.00      B   
ATOM    952  CD2 LEU    76     -28.868  -1.448  -4.683  1.00 10.00      B   
ATOM    953  C   LEU    76     -28.008  -2.335  -8.729  1.00 10.00      B   
ATOM    954  O   LEU    76     -29.193  -2.403  -9.062  1.00 10.00      B   
ATOM    955  N   GLY    77     -27.023  -2.091  -9.589  1.00 10.00      B   
ATOM    956  HN  GLY    77     -26.097  -2.048  -9.261  1.00 10.00      B   
ATOM    957  CA  GLY    77     -27.300  -1.882 -10.996  1.00 10.00      B   
ATOM    958  C   GLY    77     -27.955  -3.096 -11.626  1.00 10.00      B   
ATOM    959  O   GLY    77     -28.905  -2.971 -12.400  1.00 10.00      B   
ATOM    960  N   LYS    78     -27.464  -4.274 -11.261  1.00 10.00      B   
ATOM    961  HN  LYS    78     -26.726  -4.303 -10.616  1.00 10.00      B   
ATOM    962  CA  LYS    78     -27.996  -5.523 -11.786  1.00 10.00      B   
ATOM    963  CB  LYS    78     -27.110  -6.699 -11.377  1.00 10.00      B   
ATOM    964  CG  LYS    78     -25.741  -6.688 -12.030  1.00 10.00      B   
ATOM    965  CD  LYS    78     -24.955  -7.941 -11.689  1.00 10.00      B   
ATOM    966  CE  LYS    78     -23.634  -7.980 -12.440  1.00 10.00      B   
ATOM    967  NZ  LYS    78     -22.873  -9.225 -12.166  1.00 10.00      B   
ATOM    968  HZ1 LYS    78     -21.961  -9.204 -12.667  1.00 10.00      B   
ATOM    969  HZ2 LYS    78     -23.410 -10.055 -12.490  1.00 10.00      B   
ATOM    970  HZ3 LYS    78     -22.694  -9.320 -11.147  1.00 10.00      B   
ATOM    971  C   LYS    78     -29.428  -5.746 -11.318  1.00 10.00      B   
ATOM    972  O   LYS    78     -30.276  -6.212 -12.081  1.00 10.00      B   
ATOM    973  N   LEU    79     -29.694  -5.401 -10.066  1.00 10.00      B   
ATOM    974  HN  LEU    79     -28.969  -5.039  -9.507  1.00 10.00      B   
ATOM    975  CA  LEU    79     -31.028  -5.555  -9.494  1.00 10.00      B   
ATOM    976  CB  LEU    79     -30.995  -5.359  -7.973  1.00 10.00      B   
ATOM    977  CG  LEU    79     -30.139  -6.344  -7.172  1.00 10.00      B   
ATOM    978  CD1 LEU    79     -30.156  -5.991  -5.692  1.00 10.00      B   
ATOM    979  CD2 LEU    79     -30.606  -7.776  -7.391  1.00 10.00      B   
ATOM    980  C   LEU    79     -32.006  -4.568 -10.128  1.00 10.00      B   
ATOM    981  O   LEU    79     -33.138  -4.926 -10.459  1.00 10.00      B   
ATOM    982  N   TYR    80     -31.555  -3.331 -10.298  1.00 10.00      B   
ATOM    983  HN  TYR    80     -30.641  -3.113  -9.998  1.00 10.00      B   
ATOM    984  CA  TYR    80     -32.371  -2.280 -10.899  1.00 10.00      B   
ATOM    985  CB  TYR    80     -31.620  -0.941 -10.856  1.00 10.00      B   
ATOM    986  CG  TYR    80     -32.273   0.178 -11.640  1.00 10.00      B   
ATOM    987  CD1 TYR    80     -33.412   0.813 -11.165  1.00 10.00      B   
ATOM    988  CD2 TYR    80     -31.747   0.598 -12.855  1.00 10.00      B   
ATOM    989  CE1 TYR    80     -34.012   1.834 -11.875  1.00 10.00      B   
ATOM    990  CE2 TYR    80     -32.340   1.621 -13.575  1.00 10.00      B   
ATOM    991  CZ  TYR    80     -33.470   2.234 -13.080  1.00 10.00      B   
ATOM    992  OH  TYR    80     -34.065   3.248 -13.793  1.00 10.00      B   
ATOM    993  HH  TYR    80     -34.343   2.914 -14.654  1.00 10.00      B   
ATOM    994  C   TYR    80     -32.749  -2.640 -12.336  1.00 10.00      B   
ATOM    995  O   TYR    80     -33.849  -2.332 -12.798  1.00 10.00      B   
ATOM    996  N   THR    81     -31.831  -3.307 -13.025  1.00 10.00      B   
ATOM    997  HN  THR    81     -30.976  -3.521 -12.594  1.00 10.00      B   
ATOM    998  CA  THR    81     -32.048  -3.721 -14.404  1.00 10.00      B   
ATOM    999  CB  THR    81     -30.764  -4.347 -14.993  1.00 10.00      B   
ATOM   1000  OG1 THR    81     -29.684  -3.412 -14.878  1.00 10.00      B   
ATOM   1001  HG1 THR    81     -29.384  -3.378 -13.958  1.00 10.00      B   
ATOM   1002  CG2 THR    81     -30.948  -4.709 -16.458  1.00 10.00      B   
ATOM   1003  C   THR    81     -33.209  -4.715 -14.518  1.00 10.00      B   
ATOM   1004  O   THR    81     -33.961  -4.693 -15.491  1.00 10.00      B   
ATOM   1005  N   GLU    82     -33.368  -5.561 -13.508  1.00 10.00      B   
ATOM   1006  HN  GLU    82     -32.761  -5.509 -12.739  1.00 10.00      B   
ATOM   1007  CA  GLU    82     -34.426  -6.566 -13.510  1.00 10.00      B   
ATOM   1008  CB  GLU    82     -33.872  -7.918 -13.062  1.00 10.00      B   
ATOM   1009  CG  GLU    82     -32.969  -8.575 -14.090  1.00 10.00      B   
ATOM   1010  CD  GLU    82     -33.702  -8.888 -15.376  1.00 10.00      B   
ATOM   1011  OE1 GLU    82     -34.130 -10.049 -15.550  1.00 10.00      B   
ATOM   1012  OE2 GLU    82     -33.853  -7.978 -16.220  1.00 10.00      B   
ATOM   1013  C   GLU    82     -35.606  -6.165 -12.630  1.00 10.00      B   
ATOM   1014  O   GLU    82     -36.481  -6.987 -12.344  1.00 10.00      B   
ATOM   1015  N   SER    83     -35.619  -4.905 -12.203  1.00 10.00      B   
ATOM   1016  HN  SER    83     -34.893  -4.307 -12.476  1.00 10.00      B   
ATOM   1017  CA  SER    83     -36.684  -4.378 -11.349  1.00 10.00      B   
ATOM   1018  CB  SER    83     -38.031  -4.388 -12.081  1.00 10.00      B   
ATOM   1019  OG  SER    83     -38.003  -3.548 -13.227  1.00 10.00      B   
ATOM   1020  HG  SER    83     -38.715  -2.899 -13.157  1.00 10.00      B   
ATOM   1021  C   SER    83     -36.787  -5.139 -10.026  1.00 10.00      B   
ATOM   1022  O   SER    83     -37.848  -5.165  -9.400  1.00 10.00      B   
ATOM   1023  N   GLU    84     -35.674  -5.727  -9.589  1.00 10.00      B   
ATOM   1024  HN  GLU    84     -34.850  -5.639 -10.118  1.00 10.00      B   
ATOM   1025  CA  GLU    84     -35.643  -6.492  -8.343  1.00 10.00      B   
ATOM   1026  CB  GLU    84     -34.293  -7.189  -8.167  1.00 10.00      B   
ATOM   1027  CG  GLU    84     -34.230  -8.583  -8.767  1.00 10.00      B   
ATOM   1028  CD  GLU    84     -34.161  -9.672  -7.712  1.00 10.00      B   
ATOM   1029  OE1 GLU    84     -34.704  -9.475  -6.600  1.00 10.00      B   
ATOM   1030  OE2 GLU    84     -33.565 -10.735  -7.989  1.00 10.00      B   
ATOM   1031  C   GLU    84     -35.930  -5.604  -7.139  1.00 10.00      B   
ATOM   1032  O   GLU    84     -36.421  -6.072  -6.110  1.00 10.00      B   
ATOM   1033  N   ILE    85     -35.620  -4.324  -7.273  1.00 10.00      B   
ATOM   1034  HN  ILE    85     -35.231  -4.010  -8.119  1.00 10.00      B   
ATOM   1035  CA  ILE    85     -35.852  -3.368  -6.204  1.00 10.00      B   
ATOM   1036  CB  ILE    85     -34.790  -2.245  -6.214  1.00 10.00      B   
ATOM   1037  CG1 ILE    85     -33.386  -2.838  -6.348  1.00 10.00      B   
ATOM   1038  CG2 ILE    85     -34.898  -1.401  -4.953  1.00 10.00      B   
ATOM   1039  CD1 ILE    85     -32.314  -1.813  -6.661  1.00 10.00      B   
ATOM   1040  C   ILE    85     -37.240  -2.756  -6.364  1.00 10.00      B   
ATOM   1041  O   ILE    85     -37.927  -2.462  -5.383  1.00 10.00      B   
ATOM   1042  N   THR    86     -37.653  -2.595  -7.613  1.00 10.00      B   
ATOM   1043  HN  THR    86     -37.060  -2.862  -8.349  1.00 10.00      B   
ATOM   1044  CA  THR    86     -38.955  -2.019  -7.930  1.00 10.00      B   
ATOM   1045  CB  THR    86     -39.107  -1.792  -9.445  1.00 10.00      B   
ATOM   1046  OG1 THR    86     -37.889  -1.235  -9.964  1.00 10.00      B   
ATOM   1047  HG1 THR    86     -38.104  -0.498 -10.549  1.00 10.00      B   
ATOM   1048  CG2 THR    86     -40.256  -0.838  -9.721  1.00 10.00      B   
ATOM   1049  C   THR    86     -40.096  -2.907  -7.434  1.00 10.00      B   
ATOM   1050  O   THR    86     -41.057  -2.417  -6.835  1.00 10.00      B   
ATOM   1051  N   VAL    87     -39.981  -4.211  -7.667  1.00 10.00      B   
ATOM   1052  HN  VAL    87     -39.188  -4.546  -8.145  1.00 10.00      B   
ATOM   1053  CA  VAL    87     -41.008  -5.160  -7.242  1.00 10.00      B   
ATOM   1054  CB  VAL    87     -40.740  -6.602  -7.733  1.00 10.00      B   
ATOM   1055  CG1 VAL    87     -40.869  -6.680  -9.245  1.00 10.00      B   
ATOM   1056  CG2 VAL    87     -39.373  -7.101  -7.287  1.00 10.00      B   
ATOM   1057  C   VAL    87     -41.187  -5.139  -5.729  1.00 10.00      B   
ATOM   1058  O   VAL    87     -42.286  -5.365  -5.219  1.00 10.00      B   
ATOM   1059  N   MET    88     -40.112  -4.848  -5.010  1.00 10.00      B   
ATOM   1060  HN  MET    88     -39.262  -4.669  -5.468  1.00 10.00      B   
ATOM   1061  CA  MET    88     -40.164  -4.785  -3.556  1.00 10.00      B   
ATOM   1062  CB  MET    88     -38.757  -4.670  -2.966  1.00 10.00      B   
ATOM   1063  CG  MET    88     -37.974  -5.973  -2.976  1.00 10.00      B   
ATOM   1064  SD  MET    88     -36.327  -5.805  -2.261  1.00 10.00      B   
ATOM   1065  CE  MET    88     -35.844  -7.525  -2.129  1.00 10.00      B   
ATOM   1066  C   MET    88     -41.019  -3.606  -3.114  1.00 10.00      B   
ATOM   1067  O   MET    88     -41.828  -3.716  -2.190  1.00 10.00      B   
ATOM   1068  N   HIS    89     -40.851  -2.482  -3.804  1.00 10.00      B   
ATOM   1069  HN  HIS    89     -40.204  -2.471  -4.544  1.00 10.00      B   
ATOM   1070  CA  HIS    89     -41.606  -1.270  -3.497  1.00 10.00      B   
ATOM   1071  CB  HIS    89     -41.009  -0.057  -4.218  1.00 10.00      B   
ATOM   1072  CG  HIS    89     -39.851   0.571  -3.506  1.00 10.00      B   
ATOM   1073  ND1 HIS    89     -39.752   1.926  -3.276  1.00 10.00      B   
ATOM   1074  HD1 HIS    89     -40.405   2.608  -3.559  1.00 10.00      B   
ATOM   1075  CD2 HIS    89     -38.735   0.021  -2.970  1.00 10.00      B   
ATOM   1076  CE1 HIS    89     -38.631   2.183  -2.632  1.00 10.00      B   
ATOM   1077  NE2 HIS    89     -37.998   1.043  -2.435  1.00 10.00      B   
ATOM   1078  HE2 HIS    89     -37.131   0.947  -1.981  1.00 10.00      B   
ATOM   1079  C   HIS    89     -43.069  -1.435  -3.884  1.00 10.00      B   
ATOM   1080  O   HIS    89     -43.955  -0.841  -3.268  1.00 10.00      B   
ATOM   1081  N   ALA    90     -43.311  -2.246  -4.907  1.00 10.00      B   
ATOM   1082  HN  ALA    90     -42.556  -2.677  -5.362  1.00 10.00      B   
ATOM   1083  CA  ALA    90     -44.665  -2.503  -5.379  1.00 10.00      B   
ATOM   1084  CB  ALA    90     -44.636  -3.254  -6.705  1.00 10.00      B   
ATOM   1085  C   ALA    90     -45.458  -3.284  -4.335  1.00 10.00      B   
ATOM   1086  O   ALA    90     -46.626  -2.981  -4.078  1.00 10.00      B   
ATOM   1087  N   CYS    91     -44.809  -4.274  -3.730  1.00 10.00      B   
ATOM   1088  HN  CYS    91     -43.880  -4.456  -3.982  1.00 10.00      B   
ATOM   1089  CA  CYS    91     -45.440  -5.100  -2.710  1.00 10.00      B   
ATOM   1090  CB  CYS    91     -44.601  -6.356  -2.444  1.00 10.00      B   
ATOM   1091  SG  CYS    91     -44.367  -7.414  -3.892  1.00 10.00      B   
ATOM   1092  HG  CYS    91     -45.515  -7.457  -4.558  1.00 10.00      B   
ATOM   1093  C   CYS    91     -45.661  -4.318  -1.415  1.00 10.00      B   
ATOM   1094  O   CYS    91     -46.778  -3.894  -1.118  1.00 10.00      B   
ATOM   1095  N   GLY    92     -44.596  -4.110  -0.655  1.00 10.00      B   
ATOM   1096  HN  GLY    92     -43.722  -4.450  -0.940  1.00 10.00      B   
ATOM   1097  CA  GLY    92     -44.723  -3.383   0.591  1.00 10.00      B   
ATOM   1098  C   GLY    92     -43.402  -3.245   1.312  1.00 10.00      B   
ATOM   1099  O   GLY    92     -43.356  -3.179   2.543  1.00 10.00      B   
ATOM   1100  N   LEU    93     -42.325  -3.209   0.545  1.00 10.00      B   
ATOM   1101  HN  LEU    93     -42.425  -3.263  -0.430  1.00 10.00      B   
ATOM   1102  CA  LEU    93     -40.997  -3.075   1.108  1.00 10.00      B   
ATOM   1103  CB  LEU    93     -40.075  -4.183   0.591  1.00 10.00      B   
ATOM   1104  CG  LEU    93     -40.492  -5.621   0.917  1.00 10.00      B   
ATOM   1105  CD1 LEU    93     -39.481  -6.611   0.363  1.00 10.00      B   
ATOM   1106  CD2 LEU    93     -40.657  -5.813   2.418  1.00 10.00      B   
ATOM   1107  C   LEU    93     -40.432  -1.707   0.767  1.00 10.00      B   
ATOM   1108  O   LEU    93     -40.265  -1.367  -0.405  1.00 10.00      B   
ATOM   1109  N   SER    94     -40.170  -0.915   1.789  1.00 10.00      B   
ATOM   1110  HN  SER    94     -40.334  -1.239   2.703  1.00 10.00      B   
ATOM   1111  CA  SER    94     -39.629   0.418   1.598  1.00 10.00      B   
ATOM   1112  CB  SER    94     -40.039   1.311   2.768  1.00 10.00      B   
ATOM   1113  OG  SER    94     -39.813   0.658   4.008  1.00 10.00      B   
ATOM   1114  HG  SER    94     -40.658   0.373   4.382  1.00 10.00      B   
ATOM   1115  C   SER    94     -38.111   0.354   1.466  1.00 10.00      B   
ATOM   1116  O   SER    94     -37.535  -0.735   1.438  1.00 10.00      B   
ATOM   1117  N   LYS    95     -37.464   1.510   1.394  1.00 10.00      B   
ATOM   1118  HN  LYS    95     -37.973   2.351   1.424  1.00 10.00      B   
ATOM   1119  CA  LYS    95     -36.014   1.564   1.262  1.00 10.00      B   
ATOM   1120  CB  LYS    95     -35.555   2.959   0.828  1.00 10.00      B   
ATOM   1121  CG  LYS    95     -35.616   3.177  -0.676  1.00 10.00      B   
ATOM   1122  CD  LYS    95     -35.333   4.620  -1.061  1.00 10.00      B   
ATOM   1123  CE  LYS    95     -35.135   4.742  -2.564  1.00 10.00      B   
ATOM   1124  NZ  LYS    95     -35.202   6.151  -3.028  1.00 10.00      B   
ATOM   1125  HZ1 LYS    95     -34.897   6.212  -4.021  1.00 10.00      B   
ATOM   1126  HZ2 LYS    95     -34.583   6.754  -2.448  1.00 10.00      B   
ATOM   1127  HZ3 LYS    95     -36.177   6.507  -2.957  1.00 10.00      B   
ATOM   1128  C   LYS    95     -35.311   1.129   2.546  1.00 10.00      B   
ATOM   1129  O   LYS    95     -34.103   0.892   2.551  1.00 10.00      B   
ATOM   1130  N   ALA    96     -36.080   0.999   3.626  1.00 10.00      B   
ATOM   1131  HN  ALA    96     -37.040   1.191   3.556  1.00 10.00      B   
ATOM   1132  CA  ALA    96     -35.537   0.580   4.911  1.00 10.00      B   
ATOM   1133  CB  ALA    96     -36.596   0.695   5.994  1.00 10.00      B   
ATOM   1134  C   ALA    96     -35.013  -0.852   4.849  1.00 10.00      B   
ATOM   1135  O   ALA    96     -34.132  -1.232   5.620  1.00 10.00      B   
ATOM   1136  N   VAL    97     -35.559  -1.639   3.925  1.00 10.00      B   
ATOM   1137  HN  VAL    97     -36.248  -1.271   3.332  1.00 10.00      B   
ATOM   1138  CA  VAL    97     -35.153  -3.030   3.764  1.00 10.00      B   
ATOM   1139  CB  VAL    97     -36.051  -3.769   2.750  1.00 10.00      B   
ATOM   1140  CG1 VAL    97     -35.662  -5.235   2.650  1.00 10.00      B   
ATOM   1141  CG2 VAL    97     -37.513  -3.635   3.141  1.00 10.00      B   
ATOM   1142  C   VAL    97     -33.697  -3.118   3.315  1.00 10.00      B   
ATOM   1143  O   VAL    97     -32.873  -3.753   3.976  1.00 10.00      B   
ATOM   1144  N   LEU    98     -33.382  -2.458   2.206  1.00 10.00      B   
ATOM   1145  HN  LEU    98     -34.082  -1.965   1.725  1.00 10.00      B   
ATOM   1146  CA  LEU    98     -32.023  -2.456   1.680  1.00 10.00      B   
ATOM   1147  CB  LEU    98     -31.947  -1.742   0.328  1.00 10.00      B   
ATOM   1148  CG  LEU    98     -32.500  -2.514  -0.876  1.00 10.00      B   
ATOM   1149  CD1 LEU    98     -32.272  -1.734  -2.161  1.00 10.00      B   
ATOM   1150  CD2 LEU    98     -31.875  -3.900  -0.970  1.00 10.00      B   
ATOM   1151  C   LEU    98     -31.062  -1.818   2.674  1.00 10.00      B   
ATOM   1152  O   LEU    98     -29.923  -2.259   2.817  1.00 10.00      B   
ATOM   1153  N   VAL    99     -31.535  -0.786   3.365  1.00 10.00      B   
ATOM   1154  HN  VAL    99     -32.452  -0.477   3.196  1.00 10.00      B   
ATOM   1155  CA  VAL    99     -30.727  -0.097   4.362  1.00 10.00      B   
ATOM   1156  CB  VAL    99     -31.444   1.153   4.924  1.00 10.00      B   
ATOM   1157  CG1 VAL    99     -30.710   1.713   6.135  1.00 10.00      B   
ATOM   1158  CG2 VAL    99     -31.561   2.221   3.845  1.00 10.00      B   
ATOM   1159  C   VAL    99     -30.368  -1.053   5.498  1.00 10.00      B   
ATOM   1160  O   VAL    99     -29.234  -1.067   5.972  1.00 10.00      B   
ATOM   1161  N   LYS   100     -31.337  -1.866   5.914  1.00 10.00      B   
ATOM   1162  HN  LYS   100     -32.226  -1.808   5.497  1.00 10.00      B   
ATOM   1163  CA  LYS   100     -31.114  -2.833   6.980  1.00 10.00      B   
ATOM   1164  CB  LYS   100     -32.406  -3.586   7.305  1.00 10.00      B   
ATOM   1165  CG  LYS   100     -32.299  -4.508   8.508  1.00 10.00      B   
ATOM   1166  CD  LYS   100     -33.616  -5.215   8.787  1.00 10.00      B   
ATOM   1167  CE  LYS   100     -33.583  -5.936  10.125  1.00 10.00      B   
ATOM   1168  NZ  LYS   100     -32.572  -7.025  10.154  1.00 10.00      B   
ATOM   1169  HZ1 LYS   100     -32.617  -7.532  11.061  1.00 10.00      B   
ATOM   1170  HZ2 LYS   100     -31.618  -6.632  10.042  1.00 10.00      B   
ATOM   1171  HZ3 LYS   100     -32.750  -7.704   9.381  1.00 10.00      B   
ATOM   1172  C   LYS   100     -30.026  -3.819   6.575  1.00 10.00      B   
ATOM   1173  O   LYS   100     -29.088  -4.069   7.335  1.00 10.00      B   
ATOM   1174  N   ALA   101     -30.154  -4.361   5.369  1.00 10.00      B   
ATOM   1175  HN  ALA   101     -30.931  -4.116   4.817  1.00 10.00      B   
ATOM   1176  CA  ALA   101     -29.179  -5.310   4.846  1.00 10.00      B   
ATOM   1177  CB  ALA   101     -29.625  -5.837   3.489  1.00 10.00      B   
ATOM   1178  C   ALA   101     -27.808  -4.652   4.741  1.00 10.00      B   
ATOM   1179  O   ALA   101     -26.790  -5.253   5.085  1.00 10.00      B   
ATOM   1180  N   ALA   102     -27.799  -3.402   4.281  1.00 10.00      B   
ATOM   1181  HN  ALA   102     -28.650  -2.980   4.030  1.00 10.00      B   
ATOM   1182  CA  ALA   102     -26.564  -2.645   4.139  1.00 10.00      B   
ATOM   1183  CB  ALA   102     -26.820  -1.332   3.417  1.00 10.00      B   
ATOM   1184  C   ALA   102     -25.934  -2.394   5.505  1.00 10.00      B   
ATOM   1185  O   ALA   102     -24.715  -2.421   5.649  1.00 10.00      B   
ATOM   1186  N   MET   103     -26.776  -2.154   6.511  1.00 10.00      B   
ATOM   1187  HN  MET   103     -27.743  -2.123   6.330  1.00 10.00      B   
ATOM   1188  CA  MET   103     -26.300  -1.921   7.870  1.00 10.00      B   
ATOM   1189  CB  MET   103     -27.447  -1.504   8.797  1.00 10.00      B   
ATOM   1190  CG  MET   103     -27.888  -0.058   8.627  1.00 10.00      B   
ATOM   1191  SD  MET   103     -29.246   0.392   9.724  1.00 10.00      B   
ATOM   1192  CE  MET   103     -28.390   0.507  11.295  1.00 10.00      B   
ATOM   1193  C   MET   103     -25.617  -3.172   8.404  1.00 10.00      B   
ATOM   1194  O   MET   103     -24.577  -3.091   9.053  1.00 10.00      B   
ATOM   1195  N   ILE   104     -26.201  -4.330   8.108  1.00 10.00      B   
ATOM   1196  HN  ILE   104     -27.036  -4.326   7.589  1.00 10.00      B   
ATOM   1197  CA  ILE   104     -25.635  -5.605   8.535  1.00 10.00      B   
ATOM   1198  CB  ILE   104     -26.540  -6.792   8.135  1.00 10.00      B   
ATOM   1199  CG1 ILE   104     -27.932  -6.634   8.752  1.00 10.00      B   
ATOM   1200  CG2 ILE   104     -25.918  -8.115   8.566  1.00 10.00      B   
ATOM   1201  CD1 ILE   104     -28.967  -7.576   8.179  1.00 10.00      B   
ATOM   1202  C   ILE   104     -24.261  -5.780   7.897  1.00 10.00      B   
ATOM   1203  O   ILE   104     -23.300  -6.178   8.558  1.00 10.00      B   
ATOM   1204  N   LEU   105     -24.176  -5.457   6.609  1.00 10.00      B   
ATOM   1205  HN  LEU   105     -24.982  -5.148   6.140  1.00 10.00      B   
ATOM   1206  CA  LEU   105     -22.920  -5.553   5.876  1.00 10.00      B   
ATOM   1207  CB  LEU   105     -23.140  -5.291   4.383  1.00 10.00      B   
ATOM   1208  CG  LEU   105     -24.145  -6.199   3.670  1.00 10.00      B   
ATOM   1209  CD1 LEU   105     -24.261  -5.815   2.202  1.00 10.00      B   
ATOM   1210  CD2 LEU   105     -23.757  -7.662   3.817  1.00 10.00      B   
ATOM   1211  C   LEU   105     -21.911  -4.559   6.436  1.00 10.00      B   
ATOM   1212  O   LEU   105     -20.713  -4.841   6.506  1.00 10.00      B   
ATOM   1213  N   ALA   106     -22.409  -3.394   6.840  1.00 10.00      B   
ATOM   1214  HN  ALA   106     -23.373  -3.231   6.748  1.00 10.00      B   
ATOM   1215  CA  ALA   106     -21.567  -2.352   7.410  1.00 10.00      B   
ATOM   1216  CB  ALA   106     -22.347  -1.058   7.579  1.00 10.00      B   
ATOM   1217  C   ALA   106     -20.979  -2.810   8.740  1.00 10.00      B   
ATOM   1218  O   ALA   106     -19.805  -2.586   9.015  1.00 10.00      B   
ATOM   1219  N   VAL   107     -21.802  -3.458   9.559  1.00 10.00      B   
ATOM   1220  HN  VAL   107     -22.742  -3.590   9.293  1.00 10.00      B   
ATOM   1221  CA  VAL   107     -21.350  -3.965  10.850  1.00 10.00      B   
ATOM   1222  CB  VAL   107     -22.529  -4.488  11.704  1.00 10.00      B   
ATOM   1223  CG1 VAL   107     -22.027  -5.127  12.992  1.00 10.00      B   
ATOM   1224  CG2 VAL   107     -23.502  -3.359  12.015  1.00 10.00      B   
ATOM   1225  C   VAL   107     -20.332  -5.081  10.636  1.00 10.00      B   
ATOM   1226  O   VAL   107     -19.296  -5.126  11.295  1.00 10.00      B   
ATOM   1227  N   PHE   108     -20.628  -5.956   9.681  1.00 10.00      B   
ATOM   1228  HN  PHE   108     -21.471  -5.851   9.183  1.00 10.00      B   
ATOM   1229  CA  PHE   108     -19.745  -7.071   9.357  1.00 10.00      B   
ATOM   1230  CB  PHE   108     -20.377  -7.962   8.284  1.00 10.00      B   
ATOM   1231  CG  PHE   108     -19.646  -9.254   8.047  1.00 10.00      B   
ATOM   1232  CD1 PHE   108     -19.664 -10.258   8.998  1.00 10.00      B   
ATOM   1233  CD2 PHE   108     -18.942  -9.461   6.873  1.00 10.00      B   
ATOM   1234  CE1 PHE   108     -18.994 -11.449   8.784  1.00 10.00      B   
ATOM   1235  CE2 PHE   108     -18.268 -10.648   6.651  1.00 10.00      B   
ATOM   1236  CZ  PHE   108     -18.293 -11.644   7.609  1.00 10.00      B   
ATOM   1237  C   PHE   108     -18.374  -6.572   8.901  1.00 10.00      B   
ATOM   1238  O   PHE   108     -17.340  -7.063   9.354  1.00 10.00      B   
ATOM   1239  N   THR   109     -18.368  -5.587   8.011  1.00 10.00      B   
ATOM   1240  HN  THR   109     -19.223  -5.228   7.681  1.00 10.00      B   
ATOM   1241  CA  THR   109     -17.120  -5.031   7.503  1.00 10.00      B   
ATOM   1242  CB  THR   109     -17.347  -4.153   6.259  1.00 10.00      B   
ATOM   1243  OG1 THR   109     -18.496  -3.320   6.454  1.00 10.00      B   
ATOM   1244  HG1 THR   109     -19.298  -3.825   6.262  1.00 10.00      B   
ATOM   1245  CG2 THR   109     -17.559  -5.023   5.030  1.00 10.00      B   
ATOM   1246  C   THR   109     -16.398  -4.230   8.587  1.00 10.00      B   
ATOM   1247  O   THR   109     -15.166  -4.174   8.617  1.00 10.00      B   
ATOM   1248  N   ALA   110     -17.172  -3.626   9.481  1.00 10.00      B   
ATOM   1249  HN  ALA   110     -18.150  -3.696   9.392  1.00 10.00      B   
ATOM   1250  CA  ALA   110     -16.618  -2.844  10.577  1.00 10.00      B   
ATOM   1251  CB  ALA   110     -17.721  -2.164  11.372  1.00 10.00      B   
ATOM   1252  C   ALA   110     -15.772  -3.728  11.483  1.00 10.00      B   
ATOM   1253  O   ALA   110     -14.770  -3.284  12.042  1.00 10.00      B   
ATOM   1254  N   ILE   111     -16.187  -4.982  11.630  1.00 10.00      B   
ATOM   1255  HN  ILE   111     -17.016  -5.268  11.185  1.00 10.00      B   
ATOM   1256  CA  ILE   111     -15.449  -5.940  12.445  1.00 10.00      B   
ATOM   1257  CB  ILE   111     -16.227  -7.262  12.619  1.00 10.00      B   
ATOM   1258  CG1 ILE   111     -17.587  -6.990  13.266  1.00 10.00      B   
ATOM   1259  CG2 ILE   111     -15.427  -8.253  13.462  1.00 10.00      B   
ATOM   1260  CD1 ILE   111     -18.525  -8.179  13.267  1.00 10.00      B   
ATOM   1261  C   ILE   111     -14.103  -6.222  11.790  1.00 10.00      B   
ATOM   1262  O   ILE   111     -13.074  -6.311  12.461  1.00 10.00      B   
ATOM   1263  N   VAL   112     -14.120  -6.334  10.465  1.00 10.00      B   
ATOM   1264  HN  VAL   112     -14.975  -6.241   9.992  1.00 10.00      B   
ATOM   1265  CA  VAL   112     -12.910  -6.587   9.697  1.00 10.00      B   
ATOM   1266  CB  VAL   112     -13.228  -6.790   8.199  1.00 10.00      B   
ATOM   1267  CG1 VAL   112     -11.978  -7.179   7.421  1.00 10.00      B   
ATOM   1268  CG2 VAL   112     -14.320  -7.833   8.024  1.00 10.00      B   
ATOM   1269  C   VAL   112     -11.944  -5.417   9.851  1.00 10.00      B   
ATOM   1270  O   VAL   112     -10.743  -5.610  10.031  1.00 10.00      B   
ATOM   1271  N   ALA   113     -12.479  -4.204   9.791  1.00 10.00      B   
ATOM   1272  HN  ALA   113     -13.447  -4.112   9.634  1.00 10.00      B   
ATOM   1273  CA  ALA   113     -11.669  -3.006   9.940  1.00 10.00      B   
ATOM   1274  CB  ALA   113     -12.490  -1.773   9.606  1.00 10.00      B   
ATOM   1275  C   ALA   113     -11.125  -2.910  11.360  1.00 10.00      B   
ATOM   1276  O   ALA   113      -9.983  -2.503  11.573  1.00 10.00      B   
ATOM   1277  N   ALA   114     -11.952  -3.306  12.325  1.00 10.00      B   
ATOM   1278  HN  ALA   114     -12.852  -3.617  12.083  1.00 10.00      B   
ATOM   1279  CA  ALA   114     -11.569  -3.277  13.732  1.00 10.00      B   
ATOM   1280  CB  ALA   114     -12.748  -3.636  14.622  1.00 10.00      B   
ATOM   1281  C   ALA   114     -10.388  -4.202  14.005  1.00 10.00      B   
ATOM   1282  O   ALA   114      -9.423  -3.809  14.661  1.00 10.00      B   
ATOM   1283  N   VAL   115     -10.461  -5.429  13.496  1.00 10.00      B   
ATOM   1284  HN  VAL   115     -11.259  -5.691  12.982  1.00 10.00      B   
ATOM   1285  CA  VAL   115      -9.385  -6.396  13.695  1.00 10.00      B   
ATOM   1286  CB  VAL   115      -9.814  -7.857  13.417  1.00 10.00      B   
ATOM   1287  CG1 VAL   115     -10.950  -8.270  14.340  1.00 10.00      B   
ATOM   1288  CG2 VAL   115     -10.197  -8.064  11.960  1.00 10.00      B   
ATOM   1289  C   VAL   115      -8.149  -6.028  12.873  1.00 10.00      B   
ATOM   1290  O   VAL   115      -7.020  -6.361  13.246  1.00 10.00      B   
ATOM   1291  N   ASN   116      -8.372  -5.323  11.765  1.00 10.00      B   
ATOM   1292  HN  ASN   116      -9.296  -5.096  11.522  1.00 10.00      B   
ATOM   1293  CA  ASN   116      -7.284  -4.887  10.897  1.00 10.00      B   
ATOM   1294  CB  ASN   116      -7.837  -4.251   9.613  1.00 10.00      B   
ATOM   1295  CG  ASN   116      -6.774  -3.543   8.787  1.00 10.00      B   
ATOM   1296  OD1 ASN   116      -6.524  -2.350   8.967  1.00 10.00      B   
ATOM   1297  ND2 ASN   116      -6.151  -4.270   7.866  1.00 10.00      B   
ATOM   1298 HD21 ASN   116      -6.403  -5.212   7.772  1.00 10.00      B   
ATOM   1299 HD22 ASN   116      -5.462  -3.834   7.316  1.00 10.00      B   
ATOM   1300  C   ASN   116      -6.387  -3.900  11.630  1.00 10.00      B   
ATOM   1301  O   ASN   116      -5.164  -3.994  11.569  1.00 10.00      B   
ATOM   1302  N   VAL   117      -6.999  -2.972  12.350  1.00 10.00      B   
ATOM   1303  HN  VAL   117      -7.982  -2.949  12.372  1.00 10.00      B   
ATOM   1304  CA  VAL   117      -6.250  -1.978  13.102  1.00 10.00      B   
ATOM   1305  CB  VAL   117      -7.010  -0.633  13.184  1.00 10.00      B   
ATOM   1306  CG1 VAL   117      -7.239  -0.061  11.793  1.00 10.00      B   
ATOM   1307  CG2 VAL   117      -8.337  -0.792  13.914  1.00 10.00      B   
ATOM   1308  C   VAL   117      -5.941  -2.485  14.511  1.00 10.00      B   
ATOM   1309  O   VAL   117      -5.483  -1.730  15.371  1.00 10.00      B   
ATOM   1310  N   MET   118      -6.176  -3.773  14.734  1.00 10.00      B   
ATOM   1311  HN  MET   118      -6.506  -4.332  14.000  1.00 10.00      B   
ATOM   1312  CA  MET   118      -5.943  -4.377  16.036  1.00 10.00      B   
ATOM   1313  CB  MET   118      -7.178  -5.151  16.497  1.00 10.00      B   
ATOM   1314  CG  MET   118      -7.638  -4.806  17.903  1.00 10.00      B   
ATOM   1315  SD  MET   118      -9.175  -5.636  18.357  1.00 10.00      B   
ATOM   1316  CE  MET   118      -8.618  -7.332  18.500  1.00 10.00      B   
ATOM   1317  C   MET   118      -4.724  -5.289  16.026  1.00 10.00      B   
ATOM   1318  O   MET   118      -3.765  -5.059  16.761  1.00 10.00      B   
ATOM   1319  N   TRP   119      -4.757  -6.318  15.184  1.00 10.00      B   
ATOM   1320  HN  TRP   119      -5.541  -6.441  14.603  1.00 10.00      B   
ATOM   1321  CA  TRP   119      -3.654  -7.273  15.102  1.00 10.00      B   
ATOM   1322  CB  TRP   119      -4.063  -8.612  15.727  1.00 10.00      B   
ATOM   1323  CG  TRP   119      -4.097  -8.613  17.226  1.00 10.00      B   
ATOM   1324  CD1 TRP   119      -5.205  -8.655  18.023  1.00 10.00      B   
ATOM   1325  CD2 TRP   119      -2.971  -8.577  18.110  1.00 10.00      B   
ATOM   1326  NE1 TRP   119      -4.839  -8.647  19.347  1.00 10.00      B   
ATOM   1327  HE1 TRP   119      -5.459  -8.673  20.111  1.00 10.00      B   
ATOM   1328  CE2 TRP   119      -3.472  -8.599  19.427  1.00 10.00      B   
ATOM   1329  CE3 TRP   119      -1.587  -8.527  17.915  1.00 10.00      B   
ATOM   1330  CZ2 TRP   119      -2.638  -8.574  20.542  1.00 10.00      B   
ATOM   1331  CZ3 TRP   119      -0.760  -8.503  19.024  1.00 10.00      B   
ATOM   1332  CH2 TRP   119      -1.287  -8.526  20.321  1.00 10.00      B   
ATOM   1333  C   TRP   119      -3.206  -7.505  13.659  1.00 10.00      B   
ATOM   1334  O   TRP   119      -2.961  -8.642  13.252  1.00 10.00      B   
ATOM   1335  N   ALA   120      -3.097  -6.437  12.886  1.00 10.00      B   
ATOM   1336  HN  ALA   120      -3.292  -5.552  13.254  1.00 10.00      B   
ATOM   1337  CA  ALA   120      -2.677  -6.563  11.496  1.00 10.00      B   
ATOM   1338  CB  ALA   120      -3.879  -6.801  10.590  1.00 10.00      B   
ATOM   1339  C   ALA   120      -1.873  -5.355  11.030  1.00 10.00      B   
ATOM   1340  O   ALA   120      -0.659  -5.444  10.865  1.00 10.00      B   
ATOM   1341  N   GLY   121      -2.558  -4.230  10.839  1.00 10.00      B   
ATOM   1342  HN  GLY   121      -3.525  -4.223  11.024  1.00 10.00      B   
ATOM   1343  CA  GLY   121      -1.915  -3.008  10.370  1.00 10.00      B   
ATOM   1344  C   GLY   121      -0.690  -2.606  11.173  1.00 10.00      B   
ATOM   1345  O   GLY   121       0.435  -2.757  10.694  1.00 10.00      B   
ATOM   1346  N   PRO   122      -0.879  -2.096  12.404  1.00 10.00      B   
ATOM   1347  CA  PRO   122       0.228  -1.669  13.273  1.00 10.00      B   
ATOM   1348  CB  PRO   122      -0.458  -1.418  14.617  1.00 10.00      B   
ATOM   1349  CG  PRO   122      -1.852  -1.051  14.250  1.00 10.00      B   
ATOM   1350  CD  PRO   122      -2.192  -1.882  13.046  1.00 10.00      B   
ATOM   1351  C   PRO   122       1.300  -2.745  13.416  1.00 10.00      B   
ATOM   1352  O   PRO   122       2.494  -2.442  13.481  1.00 10.00      B   
ATOM   1353  N   TRP   123       0.871  -4.002  13.456  1.00 10.00      B   
ATOM   1354  HN  TRP   123      -0.093  -4.180  13.407  1.00 10.00      B   
ATOM   1355  CA  TRP   123       1.796  -5.117  13.579  1.00 10.00      B   
ATOM   1356  CB  TRP   123       1.048  -6.431  13.812  1.00 10.00      B   
ATOM   1357  CG  TRP   123       1.957  -7.582  14.121  1.00 10.00      B   
ATOM   1358  CD1 TRP   123       2.770  -7.712  15.211  1.00 10.00      B   
ATOM   1359  CD2 TRP   123       2.150  -8.764  13.333  1.00 10.00      B   
ATOM   1360  NE1 TRP   123       3.456  -8.899  15.150  1.00 10.00      B   
ATOM   1361  HE1 TRP   123       4.103  -9.220  15.818  1.00 10.00      B   
ATOM   1362  CE2 TRP   123       3.093  -9.564  14.008  1.00 10.00      B   
ATOM   1363  CE3 TRP   123       1.618  -9.222  12.124  1.00 10.00      B   
ATOM   1364  CZ2 TRP   123       3.513 -10.796  13.514  1.00 10.00      B   
ATOM   1365  CZ3 TRP   123       2.037 -10.446  11.637  1.00 10.00      B   
ATOM   1366  CH2 TRP   123       2.974 -11.219  12.330  1.00 10.00      B   
ATOM   1367  C   TRP   123       2.699  -5.220  12.352  1.00 10.00      B   
ATOM   1368  O   TRP   123       3.923  -5.313  12.476  1.00 10.00      B   
ATOM   1369  N   SER   124       2.097  -5.176  11.166  1.00 10.00      B   
ATOM   1370  HN  SER   124       1.118  -5.085  11.123  1.00 10.00      B   
ATOM   1371  CA  SER   124       2.861  -5.259   9.932  1.00 10.00      B   
ATOM   1372  CB  SER   124       1.953  -5.410   8.703  1.00 10.00      B   
ATOM   1373  OG  SER   124       0.932  -4.426   8.671  1.00 10.00      B   
ATOM   1374  HG  SER   124       0.911  -3.949   9.511  1.00 10.00      B   
ATOM   1375  C   SER   124       3.799  -4.067   9.800  1.00 10.00      B   
ATOM   1376  O   SER   124       4.935  -4.214   9.358  1.00 10.00      B   
ATOM   1377  N   SER   125       3.329  -2.892  10.222  1.00 10.00      B   
ATOM   1378  HN  SER   125       2.410  -2.837  10.570  1.00 10.00      B   
ATOM   1379  CA  SER   125       4.137  -1.682  10.167  1.00 10.00      B   
ATOM   1380  CB  SER   125       3.313  -0.469  10.609  1.00 10.00      B   
ATOM   1381  OG  SER   125       2.082  -0.407   9.908  1.00 10.00      B   
ATOM   1382  HG  SER   125       2.238  -0.587   8.964  1.00 10.00      B   
ATOM   1383  C   SER   125       5.376  -1.828  11.049  1.00 10.00      B   
ATOM   1384  O   SER   125       6.467  -1.389  10.684  1.00 10.00      B   
ATOM   1385  N   ARG   126       5.201  -2.459  12.206  1.00 10.00      B   
ATOM   1386  HN  ARG   126       4.301  -2.774  12.448  1.00 10.00      B   
ATOM   1387  CA  ARG   126       6.304  -2.678  13.132  1.00 10.00      B   
ATOM   1388  CB  ARG   126       5.788  -3.132  14.499  1.00 10.00      B   
ATOM   1389  CG  ARG   126       5.353  -1.993  15.407  1.00 10.00      B   
ATOM   1390  CD  ARG   126       6.512  -1.057  15.709  1.00 10.00      B   
ATOM   1391  NE  ARG   126       6.145  -0.022  16.674  1.00 10.00      B   
ATOM   1392  HE  ARG   126       5.198   0.246  16.712  1.00 10.00      B   
ATOM   1393  CZ  ARG   126       7.012   0.575  17.488  1.00 10.00      B   
ATOM   1394  NH1 ARG   126       8.297   0.241  17.454  1.00 10.00      B   
ATOM   1395 HH11 ARG   126       8.633  -0.487  16.787  1.00 10.00      B   
ATOM   1396 HH12 ARG   126       8.978   0.706  18.093  1.00 10.00      B   
ATOM   1397  NH2 ARG   126       6.588   1.510  18.333  1.00 10.00      B   
ATOM   1398 HH21 ARG   126       5.579   1.781  18.353  1.00 10.00      B   
ATOM   1399 HH22 ARG   126       7.259   1.978  18.982  1.00 10.00      B   
ATOM   1400  C   ARG   126       7.287  -3.697  12.566  1.00 10.00      B   
ATOM   1401  O   ARG   126       8.496  -3.591  12.769  1.00 10.00      B   
ATOM   1402  N   HIS   127       6.765  -4.685  11.850  1.00 10.00      B   
ATOM   1403  HN  HIS   127       5.790  -4.731  11.731  1.00 10.00      B   
ATOM   1404  CA  HIS   127       7.608  -5.710  11.242  1.00 10.00      B   
ATOM   1405  CB  HIS   127       6.802  -6.972  10.921  1.00 10.00      B   
ATOM   1406  CG  HIS   127       6.928  -8.047  11.961  1.00 10.00      B   
ATOM   1407  ND1 HIS   127       6.708  -9.385  11.704  1.00 10.00      B   
ATOM   1408  HD1 HIS   127       6.433  -9.778  10.832  1.00 10.00      B   
ATOM   1409  CD2 HIS   127       7.264  -7.972  13.272  1.00 10.00      B   
ATOM   1410  CE1 HIS   127       6.908 -10.083  12.807  1.00 10.00      B   
ATOM   1411  NE2 HIS   127       7.245  -9.248  13.771  1.00 10.00      B   
ATOM   1412  HE2 HIS   127       7.452  -9.504  14.698  1.00 10.00      B   
ATOM   1413  C   HIS   127       8.284  -5.168   9.989  1.00 10.00      B   
ATOM   1414  O   HIS   127       9.315  -5.678   9.553  1.00 10.00      B   
ATOM   1415  N   GLN   128       7.698  -4.116   9.429  1.00 10.00      B   
ATOM   1416  HN  GLN   128       6.870  -3.767   9.824  1.00 10.00      B   
ATOM   1417  CA  GLN   128       8.231  -3.479   8.233  1.00 10.00      B   
ATOM   1418  CB  GLN   128       7.135  -2.709   7.496  1.00 10.00      B   
ATOM   1419  CG  GLN   128       7.256  -2.756   5.981  1.00 10.00      B   
ATOM   1420  CD  GLN   128       5.967  -2.368   5.284  1.00 10.00      B   
ATOM   1421  OE1 GLN   128       5.623  -2.916   4.239  1.00 10.00      B   
ATOM   1422  NE2 GLN   128       5.249  -1.417   5.854  1.00 10.00      B   
ATOM   1423 HE21 GLN   128       5.588  -1.014   6.680  1.00 10.00      B   
ATOM   1424 HE22 GLN   128       4.398  -1.152   5.430  1.00 10.00      B   
ATOM   1425  C   GLN   128       9.385  -2.550   8.592  1.00 10.00      B   
ATOM   1426  O   GLN   128      10.211  -2.209   7.744  1.00 10.00      B   
ATOM   1427  N   ASP   129       9.425  -2.130   9.851  1.00 10.00      B   
ATOM   1428  HN  ASP   129       8.712  -2.398  10.469  1.00 10.00      B   
ATOM   1429  CA  ASP   129      10.495  -1.261  10.327  1.00 10.00      B   
ATOM   1430  CB  ASP   129      10.144  -0.674  11.696  1.00 10.00      B   
ATOM   1431  CG  ASP   129      11.294   0.092  12.324  1.00 10.00      B   
ATOM   1432  OD1 ASP   129      11.688   1.142  11.769  1.00 10.00      B   
ATOM   1433  OD2 ASP   129      11.799  -0.344  13.386  1.00 10.00      B   
ATOM   1434  C   ASP   129      11.786  -2.059  10.415  1.00 10.00      B   
ATOM   1435  O   ASP   129      12.856  -1.589  10.034  1.00 10.00      B   
ATOM   1436  N   GLU   130      11.663  -3.283  10.900  1.00 10.00      B   
ATOM   1437  HN  GLU   130      10.779  -3.599  11.179  1.00 10.00      B   
ATOM   1438  CA  GLU   130      12.798  -4.172  11.035  1.00 10.00      B   
ATOM   1439  CB  GLU   130      12.821  -4.787  12.434  1.00 10.00      B   
ATOM   1440  CG  GLU   130      12.946  -3.761  13.546  1.00 10.00      B   
ATOM   1441  CD  GLU   130      12.745  -4.357  14.921  1.00 10.00      B   
ATOM   1442  OE1 GLU   130      13.750  -4.727  15.567  1.00 10.00      B   
ATOM   1443  OE2 GLU   130      11.581  -4.454  15.368  1.00 10.00      B   
ATOM   1444  C   GLU   130      12.739  -5.265   9.973  1.00 10.00      B   
ATOM   1445  O   GLU   130      12.615  -6.451  10.284  1.00 10.00      B   
ATOM   1446  N   VAL   131      12.811  -4.855   8.712  1.00 10.00      B   
ATOM   1447  HN  VAL   131      12.892  -3.896   8.525  1.00 10.00      B   
ATOM   1448  CA  VAL   131      12.772  -5.796   7.599  1.00 10.00      B   
ATOM   1449  CB  VAL   131      12.343  -5.129   6.278  1.00 10.00      B   
ATOM   1450  CG1 VAL   131      10.831  -5.176   6.123  1.00 10.00      B   
ATOM   1451  CG2 VAL   131      12.848  -3.696   6.204  1.00 10.00      B   
ATOM   1452  C   VAL   131      14.121  -6.483   7.414  1.00 10.00      B   
ATOM   1453  O   VAL   131      14.866  -6.175   6.483  1.00 10.00      B   
ATOM   1454  N   LEU   132      14.426  -7.400   8.330  1.00 10.00      B   
ATOM   1455  HN  LEU   132      13.782  -7.571   9.053  1.00 10.00      B   
ATOM   1456  CA  LEU   132      15.677  -8.151   8.308  1.00 10.00      B   
ATOM   1457  CB  LEU   132      15.760  -9.066   7.080  1.00 10.00      B   
ATOM   1458  CG  LEU   132      14.701 -10.170   6.983  1.00 10.00      B   
ATOM   1459  CD1 LEU   132      14.873 -10.970   5.699  1.00 10.00      B   
ATOM   1460  CD2 LEU   132      14.759 -11.084   8.198  1.00 10.00      B   
ATOM   1461  C   LEU   132      16.882  -7.217   8.373  1.00 10.00      B   
ATOM   1462  O   LEU   132      17.845  -7.372   7.619  1.00 10.00      B   
ATOM   1463  N   ALA   133      16.828  -6.259   9.293  1.00 10.00      B   
ATOM   1464  HN  ALA   133      16.042  -6.206   9.882  1.00 10.00      B   
ATOM   1465  CA  ALA   133      17.909  -5.293   9.462  1.00 10.00      B   
ATOM   1466  CB  ALA   133      17.503  -4.197  10.435  1.00 10.00      B   
ATOM   1467  C   ALA   133      19.178  -5.989   9.935  1.00 10.00      B   
ATOM   1468  O   ALA   133      20.288  -5.557   9.626  1.00 10.00      B   
ATOM   1469  N   GLU   134      19.005  -7.073  10.682  1.00 10.00      B   
ATOM   1470  HN  GLU   134      18.092  -7.352  10.914  1.00 10.00      B   
ATOM   1471  CA  GLU   134      20.134  -7.845  11.184  1.00 10.00      B   
ATOM   1472  CB  GLU   134      19.649  -8.923  12.151  1.00 10.00      B   
ATOM   1473  CG  GLU   134      18.839  -8.379  13.316  1.00 10.00      B   
ATOM   1474  CD  GLU   134      18.456  -9.453  14.305  1.00 10.00      B   
ATOM   1475  OE1 GLU   134      17.372 -10.054  14.143  1.00 10.00      B   
ATOM   1476  OE2 GLU   134      19.232  -9.695  15.254  1.00 10.00      B   
ATOM   1477  C   GLU   134      20.903  -8.475  10.026  1.00 10.00      B   
ATOM   1478  O   GLU   134      22.129  -8.585  10.065  1.00 10.00      B   
ATOM   1479  N   ALA   135      20.172  -8.856   8.983  1.00 10.00      B   
ATOM   1480  HN  ALA   135      19.203  -8.720   9.006  1.00 10.00      B   
ATOM   1481  CA  ALA   135      20.771  -9.464   7.802  1.00 10.00      B   
ATOM   1482  CB  ALA   135      19.760 -10.352   7.089  1.00 10.00      B   
ATOM   1483  C   ALA   135      21.297  -8.381   6.864  1.00 10.00      B   
ATOM   1484  O   ALA   135      21.995  -8.663   5.895  1.00 10.00      B   
ATOM   1485  N   LYS   136      20.957  -7.137   7.169  1.00 10.00      B   
ATOM   1486  HN  LYS   136      20.390  -6.979   7.953  1.00 10.00      B   
ATOM   1487  CA  LYS   136      21.398  -6.001   6.376  1.00 10.00      B   
ATOM   1488  CB  LYS   136      20.385  -4.856   6.510  1.00 10.00      B   
ATOM   1489  CG  LYS   136      20.759  -3.580   5.778  1.00 10.00      B   
ATOM   1490  CD  LYS   136      19.749  -2.480   6.060  1.00 10.00      B   
ATOM   1491  CE  LYS   136      20.177  -1.162   5.443  1.00 10.00      B   
ATOM   1492  NZ  LYS   136      19.162  -0.101   5.656  1.00 10.00      B   
ATOM   1493  HZ1 LYS   136      19.021   0.065   6.673  1.00 10.00      B   
ATOM   1494  HZ2 LYS   136      18.254  -0.387   5.238  1.00 10.00      B   
ATOM   1495  HZ3 LYS   136      19.474   0.784   5.210  1.00 10.00      B   
ATOM   1496  C   LYS   136      22.778  -5.553   6.848  1.00 10.00      B   
ATOM   1497  O   LYS   136      23.612  -5.102   6.061  1.00 10.00      B   
ATOM   1498  N   ALA   137      23.012  -5.707   8.145  1.00 10.00      B   
ATOM   1499  HN  ALA   137      22.303  -6.073   8.717  1.00 10.00      B   
ATOM   1500  CA  ALA   137      24.284  -5.339   8.749  1.00 10.00      B   
ATOM   1501  CB  ALA   137      24.133  -5.201  10.256  1.00 10.00      B   
ATOM   1502  C   ALA   137      25.362  -6.367   8.408  1.00 10.00      B   
ATOM   1503  O   ALA   137      26.558  -6.080   8.486  1.00 10.00      B   
ATOM   1504  N   ASN   138      24.932  -7.563   8.028  1.00 10.00      B   
ATOM   1505  HN  ASN   138      23.968  -7.731   7.979  1.00 10.00      B   
ATOM   1506  CA  ASN   138      25.857  -8.632   7.670  1.00 10.00      B   
ATOM   1507  CB  ASN   138      25.506  -9.923   8.416  1.00 10.00      B   
ATOM   1508  CG  ASN   138      26.655 -10.914   8.448  1.00 10.00      B   
ATOM   1509  OD1 ASN   138      27.713 -10.680   7.866  1.00 10.00      B   
ATOM   1510  ND2 ASN   138      26.459 -12.029   9.130  1.00 10.00      B   
ATOM   1511 HD21 ASN   138      25.588 -12.160   9.565  1.00 10.00      B   
ATOM   1512 HD22 ASN   138      27.188 -12.683   9.169  1.00 10.00      B   
ATOM   1513  C   ASN   138      25.829  -8.870   6.165  1.00 10.00      B   
ATOM   1514  O   ASN   138      24.843  -9.379   5.628  1.00 10.00      B   
ATOM   1515  N   PRO   139      26.909  -8.485   5.466  1.00 10.00      B   
ATOM   1516  CA  PRO   139      27.019  -8.644   4.012  1.00 10.00      B   
ATOM   1517  CB  PRO   139      28.405  -8.075   3.683  1.00 10.00      B   
ATOM   1518  CG  PRO   139      29.145  -8.087   4.976  1.00 10.00      B   
ATOM   1519  CD  PRO   139      28.114  -7.864   6.041  1.00 10.00      B   
ATOM   1520  C   PRO   139      26.931 -10.104   3.577  1.00 10.00      B   
ATOM   1521  O   PRO   139      27.429 -11.005   4.258  1.00 10.00      B   
ATOM   1522  N   GLY   140      26.295 -10.329   2.439  1.00 10.00      B   
ATOM   1523  HN  GLY   140      25.931  -9.570   1.935  1.00 10.00      B   
ATOM   1524  CA  GLY   140      26.141 -11.670   1.927  1.00 10.00      B   
ATOM   1525  C   GLY   140      26.746 -11.840   0.551  1.00 10.00      B   
ATOM   1526  O   GLY   140      27.940 -12.119   0.422  1.00 10.00      B   
ATOM   1527  N   MET   141      25.928 -11.664  -0.479  1.00 10.00      B   
ATOM   1528  HN  MET   141      24.991 -11.418  -0.311  1.00 10.00      B   
ATOM   1529  CA  MET   141      26.390 -11.821  -1.851  1.00 10.00      B   
ATOM   1530  CB  MET   141      25.931 -13.169  -2.417  1.00 10.00      B   
ATOM   1531  CG  MET   141      26.773 -14.354  -1.971  1.00 10.00      B   
ATOM   1532  SD  MET   141      28.400 -14.383  -2.751  1.00 10.00      B   
ATOM   1533  CE  MET   141      27.954 -14.759  -4.446  1.00 10.00      B   
ATOM   1534  C   MET   141      25.905 -10.691  -2.746  1.00 10.00      B   
ATOM   1535  O   MET   141      26.044 -10.755  -3.967  1.00 10.00      B   
ATOM   1536  N   ALA   142      25.341  -9.656  -2.138  1.00 10.00      B   
ATOM   1537  HN  ALA   142      25.272  -9.653  -1.158  1.00 10.00      B   
ATOM   1538  CA  ALA   142      24.837  -8.517  -2.893  1.00 10.00      B   
ATOM   1539  CB  ALA   142      23.534  -8.002  -2.301  1.00 10.00      B   
ATOM   1540  C   ALA   142      25.883  -7.412  -2.969  1.00 10.00      B   
ATOM   1541  O   ALA   142      25.981  -6.564  -2.080  1.00 10.00      B   
ATOM   1542  N   ALA   143      26.679  -7.441  -4.024  1.00 10.00      B   
ATOM   1543  HN  ALA   143      26.562  -8.151  -4.694  1.00 10.00      B   
ATOM   1544  CA  ALA   143      27.719  -6.443  -4.224  1.00 10.00      B   
ATOM   1545  CB  ALA   143      28.807  -6.980  -5.141  1.00 10.00      B   
ATOM   1546  C   ALA   143      27.117  -5.170  -4.798  1.00 10.00      B   
ATOM   1547  O   ALA   143      27.411  -4.067  -4.328  1.00 10.00      B   
ATOM   1548  N   LEU   144      26.264  -5.343  -5.806  1.00 10.00      B   
ATOM   1549  HN  LEU   144      26.089  -6.256  -6.122  1.00 10.00      B   
ATOM   1550  CA  LEU   144      25.589  -4.231  -6.472  1.00 10.00      B   
ATOM   1551  CB  LEU   144      24.662  -3.471  -5.512  1.00 10.00      B   
ATOM   1552  CG  LEU   144      23.516  -4.275  -4.893  1.00 10.00      B   
ATOM   1553  CD1 LEU   144      22.752  -3.427  -3.889  1.00 10.00      B   
ATOM   1554  CD2 LEU   144      22.581  -4.801  -5.973  1.00 10.00      B   
ATOM   1555  C   LEU   144      26.575  -3.284  -7.144  1.00 10.00      B   
ATOM   1556  O   LEU   144      26.935  -2.240  -6.592  1.00 10.00      B   
ATOM   1557  N   ALA   145      27.024  -3.661  -8.331  1.00 10.00      B   
ATOM   1558  HN  ALA   145      26.719  -4.512  -8.709  1.00 10.00      B   
ATOM   1559  CA  ALA   145      27.957  -2.843  -9.088  1.00 10.00      B   
ATOM   1560  CB  ALA   145      28.596  -3.653 -10.203  1.00 10.00      B   
ATOM   1561  C   ALA   145      27.248  -1.620  -9.653  1.00 10.00      B   
ATOM   1562  O   ALA   145      26.035  -1.649  -9.868  1.00 10.00      B   
ATOM   1563  N   GLN   146      28.013  -0.554  -9.887  1.00 10.00      B   
ATOM   1564  HN  GLN   146      28.971  -0.609  -9.686  1.00 10.00      B   
ATOM   1565  CA  GLN   146      27.475   0.694 -10.422  1.00 10.00      B   
ATOM   1566  CB  GLN   146      26.887   0.507 -11.823  1.00 10.00      B   
ATOM   1567  CG  GLN   146      27.916   0.183 -12.896  1.00 10.00      B   
ATOM   1568  CD  GLN   146      28.952   1.277 -13.070  1.00 10.00      B   
ATOM   1569  OE1 GLN   146      28.683   2.452 -12.825  1.00 10.00      B   
ATOM   1570  NE2 GLN   146      30.143   0.899 -13.502  1.00 10.00      B   
ATOM   1571 HE21 GLN   146      30.287  -0.056 -13.685  1.00 10.00      B   
ATOM   1572 HE22 GLN   146      30.833   1.583 -13.618  1.00 10.00      B   
ATOM   1573  C   GLN   146      26.450   1.304  -9.467  1.00 10.00      B   
ATOM   1574  O   GLN   146      25.239   1.233  -9.690  1.00 10.00      B   
ATOM   1575  N   GLY   147      26.953   1.883  -8.390  1.00 10.00      B   
ATOM   1576  HN  GLY   147      27.927   1.896  -8.264  1.00 10.00      B   
ATOM   1577  CA  GLY   147      26.098   2.491  -7.398  1.00 10.00      B   
ATOM   1578  C   GLY   147      26.831   2.640  -6.087  1.00 10.00      B   
ATOM   1579  O   GLY   147      27.898   3.254  -6.050  1.00 10.00      B   
ATOM   1580  N   GLN   148      26.265   2.069  -5.025  1.00 10.00      B   
ATOM   1581  HN  GLN   148      25.409   1.605  -5.139  1.00 10.00      B   
ATOM   1582  CA  GLN   148      26.868   2.114  -3.692  1.00 10.00      B   
ATOM   1583  CB  GLN   148      28.079   1.180  -3.611  1.00 10.00      B   
ATOM   1584  CG  GLN   148      27.729  -0.296  -3.675  1.00 10.00      B   
ATOM   1585  CD  GLN   148      26.977  -0.755  -2.445  1.00 10.00      B   
ATOM   1586  OE1 GLN   148      27.581  -1.148  -1.445  1.00 10.00      B   
ATOM   1587  NE2 GLN   148      25.658  -0.707  -2.507  1.00 10.00      B   
ATOM   1588 HE21 GLN   148      25.244  -0.377  -3.333  1.00 10.00      B   
ATOM   1589 HE22 GLN   148      25.145  -0.995  -1.721  1.00 10.00      B   
ATOM   1590  C   GLN   148      27.257   3.531  -3.283  1.00 10.00      B   
ATOM   1591  O   GLN   148      28.441   3.869  -3.213  1.00 10.00      B   
ATOM   1592  N   PHE   149      26.257   4.357  -3.024  1.00 10.00      B   
ATOM   1593  HN  PHE   149      25.335   4.034  -3.095  1.00 10.00      B   
ATOM   1594  CA  PHE   149      26.499   5.735  -2.630  1.00 10.00      B   
ATOM   1595  CB  PHE   149      25.524   6.676  -3.341  1.00 10.00      B   
ATOM   1596  CG  PHE   149      25.954   8.113  -3.342  1.00 10.00      B   
ATOM   1597  CD1 PHE   149      26.963   8.544  -4.184  1.00 10.00      B   
ATOM   1598  CD2 PHE   149      25.347   9.031  -2.504  1.00 10.00      B   
ATOM   1599  CE1 PHE   149      27.360   9.865  -4.190  1.00 10.00      B   
ATOM   1600  CE2 PHE   149      25.738  10.353  -2.505  1.00 10.00      B   
ATOM   1601  CZ  PHE   149      26.748  10.773  -3.349  1.00 10.00      B   
ATOM   1602  C   PHE   149      26.408   5.895  -1.116  1.00 10.00      B   
ATOM   1603  O   PHE   149      27.426   5.877  -0.426  1.00 10.00      B   
ATOM   1604  N   GLN   150      25.182   6.027  -0.611  1.00 10.00      B   
ATOM   1605  HN  GLN   150      24.416   6.013  -1.222  1.00 10.00      B   
ATOM   1606  CA  GLN   150      24.937   6.197   0.823  1.00 10.00      B   
ATOM   1607  CB  GLN   150      25.331   4.944   1.615  1.00 10.00      B   
ATOM   1608  CG  GLN   150      24.462   3.724   1.342  1.00 10.00      B   
ATOM   1609  CD  GLN   150      22.979   4.011   1.485  1.00 10.00      B   
ATOM   1610  OE1 GLN   150      22.428   3.990   2.587  1.00 10.00      B   
ATOM   1611  NE2 GLN   150      22.317   4.256   0.369  1.00 10.00      B   
ATOM   1612 HE21 GLN   150      22.812   4.233  -0.477  1.00 10.00      B   
ATOM   1613 HE22 GLN   150      21.358   4.450   0.431  1.00 10.00      B   
ATOM   1614  C   GLN   150      25.644   7.433   1.377  1.00 10.00      B   
ATOM   1615  O   GLN   150      26.719   7.336   1.969  1.00 10.00      B   
ATOM   1616  N   GLN   151      25.036   8.594   1.174  1.00 10.00      B   
ATOM   1617  HN  GLN   151      24.178   8.608   0.699  1.00 10.00      B   
ATOM   1618  CA  GLN   151      25.603   9.847   1.653  1.00 10.00      B   
ATOM   1619  CB  GLN   151      24.836  11.035   1.071  1.00 10.00      B   
ATOM   1620  CG  GLN   151      25.370  12.393   1.499  1.00 10.00      B   
ATOM   1621  CD  GLN   151      26.602  12.813   0.721  1.00 10.00      B   
ATOM   1622  OE1 GLN   151      26.744  12.494  -0.459  1.00 10.00      B   
ATOM   1623  NE2 GLN   151      27.505  13.523   1.377  1.00 10.00      B   
ATOM   1624 HE21 GLN   151      27.334  13.734   2.321  1.00 10.00      B   
ATOM   1625 HE22 GLN   151      28.310  13.814   0.896  1.00 10.00      B   
ATOM   1626  C   GLN   151      25.555   9.896   3.174  1.00 10.00      B   
ATOM   1627  O   GLN   151      26.492  10.363   3.825  1.00 10.00      B   
ATOM   1628  N   ALA   152      24.455   9.417   3.735  1.00 10.00      B   
ATOM   1629  HN  ALA   152      23.741   9.067   3.158  1.00 10.00      B   
ATOM   1630  CA  ALA   152      24.283   9.396   5.177  1.00 10.00      B   
ATOM   1631  CB  ALA   152      22.804   9.410   5.536  1.00 10.00      B   
ATOM   1632  C   ALA   152      24.961   8.173   5.772  1.00 10.00      B   
ATOM   1633  O   ALA   152      24.954   7.096   5.171  1.00 10.00      B   
ATOM   1634  N   THR   153      25.553   8.352   6.949  1.00 10.00      B   
ATOM   1635  HN  THR   153      25.529   9.244   7.357  1.00 10.00      B   
ATOM   1636  CA  THR   153      26.248   7.282   7.662  1.00 10.00      B   
ATOM   1637  CB  THR   153      25.392   5.999   7.787  1.00 10.00      B   
ATOM   1638  OG1 THR   153      24.020   6.349   8.026  1.00 10.00      B   
ATOM   1639  HG1 THR   153      23.546   6.375   7.183  1.00 10.00      B   
ATOM   1640  CG2 THR   153      25.888   5.143   8.941  1.00 10.00      B   
ATOM   1641  C   THR   153      27.604   6.949   7.024  1.00 10.00      B   
ATOM   1642  O   THR   153      28.642   7.000   7.688  1.00 10.00      B   
ATOM   1643  N   ASN   154      27.589   6.622   5.735  1.00 10.00      B   
ATOM   1644  HN  ASN   154      26.729   6.622   5.254  1.00 10.00      B   
ATOM   1645  CA  ASN   154      28.810   6.266   5.011  1.00 10.00      B   
ATOM   1646  CB  ASN   154      28.487   5.432   3.767  1.00 10.00      B   
ATOM   1647  CG  ASN   154      28.668   3.949   4.000  1.00 10.00      B   
ATOM   1648  OD1 ASN   154      29.552   3.531   4.746  1.00 10.00      B   
ATOM   1649  ND2 ASN   154      27.830   3.144   3.371  1.00 10.00      B   
ATOM   1650 HD21 ASN   154      27.146   3.544   2.794  1.00 10.00      B   
ATOM   1651 HD22 ASN   154      27.925   2.178   3.511  1.00 10.00      B   
ATOM   1652  C   ASN   154      29.631   7.494   4.629  1.00 10.00      B   
ATOM   1653  O   ASN   154      30.825   7.387   4.348  1.00 10.00      B   
ATOM   1654  N   GLY   155      28.986   8.654   4.617  1.00 10.00      B   
ATOM   1655  HN  GLY   155      28.032   8.675   4.838  1.00 10.00      B   
ATOM   1656  CA  GLY   155      29.671   9.886   4.271  1.00 10.00      B   
ATOM   1657  C   GLY   155      30.002   9.967   2.794  1.00 10.00      B   
ATOM   1658  O   GLY   155      29.148  10.300   1.972  1.00 10.00      B   
ATOM   1659  N   SER   156      31.241   9.659   2.455  1.00 10.00      B   
ATOM   1660  HN  SER   156      31.884   9.407   3.157  1.00 10.00      B   
ATOM   1661  CA  SER   156      31.683   9.694   1.071  1.00 10.00      B   
ATOM   1662  CB  SER   156      32.741  10.787   0.890  1.00 10.00      B   
ATOM   1663  OG  SER   156      33.198  11.264   2.149  1.00 10.00      B   
ATOM   1664  HG  SER   156      32.568  11.911   2.493  1.00 10.00      B   
ATOM   1665  C   SER   156      32.230   8.335   0.645  1.00 10.00      B   
ATOM   1666  O   SER   156      33.081   8.242  -0.241  1.00 10.00      B   
ATOM   1667  N   SER   157      31.719   7.281   1.271  1.00 10.00      B   
ATOM   1668  HN  SER   157      31.024   7.417   1.948  1.00 10.00      B   
ATOM   1669  CA  SER   157      32.159   5.926   0.972  1.00 10.00      B   
ATOM   1670  CB  SER   157      31.973   5.031   2.196  1.00 10.00      B   
ATOM   1671  OG  SER   157      32.566   5.623   3.342  1.00 10.00      B   
ATOM   1672  HG  SER   157      31.965   6.290   3.705  1.00 10.00      B   
ATOM   1673  C   SER   157      31.438   5.345  -0.246  1.00 10.00      B   
ATOM   1674  O   SER   157      30.594   4.456  -0.122  1.00 10.00      B   
ATOM   1675  N   VAL   158      31.779   5.860  -1.419  1.00 10.00      B   
ATOM   1676  HN  VAL   158      32.459   6.566  -1.447  1.00 10.00      B   
ATOM   1677  CA  VAL   158      31.180   5.401  -2.668  1.00 10.00      B   
ATOM   1678  CB  VAL   158      31.112   6.541  -3.711  1.00 10.00      B   
ATOM   1679  CG1 VAL   158      30.272   6.132  -4.914  1.00 10.00      B   
ATOM   1680  CG2 VAL   158      30.570   7.818  -3.085  1.00 10.00      B   
ATOM   1681  C   VAL   158      31.997   4.242  -3.240  1.00 10.00      B   
ATOM   1682  O   VAL   158      33.230   4.283  -3.228  1.00 10.00      B   
ATOM   1683  N   LEU   159      31.316   3.213  -3.734  1.00 10.00      B   
ATOM   1684  HN  LEU   159      30.334   3.235  -3.719  1.00 10.00      B   
ATOM   1685  CA  LEU   159      31.999   2.051  -4.292  1.00 10.00      B   
ATOM   1686  CB  LEU   159      32.065   0.913  -3.270  1.00 10.00      B   
ATOM   1687  CG  LEU   159      33.453   0.597  -2.709  1.00 10.00      B   
ATOM   1688  CD1 LEU   159      33.364  -0.450  -1.610  1.00 10.00      B   
ATOM   1689  CD2 LEU   159      34.388   0.140  -3.817  1.00 10.00      B   
ATOM   1690  C   LEU   159      31.379   1.561  -5.599  1.00 10.00      B   
ATOM   1691  O   LEU   159      30.558   0.644  -5.608  1.00 10.00      B   
ATOM   1692  N   PHE   160      31.776   2.178  -6.698  1.00 10.00      B   
ATOM   1693  HN  PHE   160      32.415   2.919  -6.625  1.00 10.00      B   
ATOM   1694  CA  PHE   160      31.294   1.788  -8.013  1.00 10.00      B   
ATOM   1695  CB  PHE   160      30.406   2.875  -8.652  1.00 10.00      B   
ATOM   1696  CG  PHE   160      31.122   4.134  -9.067  1.00 10.00      B   
ATOM   1697  CD1 PHE   160      31.408   4.371 -10.403  1.00 10.00      B   
ATOM   1698  CD2 PHE   160      31.505   5.080  -8.129  1.00 10.00      B   
ATOM   1699  CE1 PHE   160      32.063   5.523 -10.797  1.00 10.00      B   
ATOM   1700  CE2 PHE   160      32.161   6.236  -8.516  1.00 10.00      B   
ATOM   1701  CZ  PHE   160      32.440   6.456  -9.852  1.00 10.00      B   
ATOM   1702  C   PHE   160      32.468   1.396  -8.909  1.00 10.00      B   
ATOM   1703  O   PHE   160      33.374   2.192  -9.145  1.00 10.00      B   
ATOM   1704  N   ILE   161      32.465   0.156  -9.368  1.00 10.00      B   
ATOM   1705  HN  ILE   161      31.725  -0.440  -9.124  1.00 10.00      B   
ATOM   1706  CA  ILE   161      33.530  -0.353 -10.223  1.00 10.00      B   
ATOM   1707  CB  ILE   161      34.185  -1.608  -9.601  1.00 10.00      B   
ATOM   1708  CG1 ILE   161      34.448  -1.382  -8.109  1.00 10.00      B   
ATOM   1709  CG2 ILE   161      35.483  -1.953 -10.318  1.00 10.00      B   
ATOM   1710  CD1 ILE   161      34.760  -2.646  -7.336  1.00 10.00      B   
ATOM   1711  C   ILE   161      32.976  -0.700 -11.603  1.00 10.00      B   
ATOM   1712  O   ILE   161      31.846  -1.183 -11.722  1.00 10.00      B   
ATOM   1713  N   GLU   162      33.766  -0.447 -12.641  1.00 10.00      B   
ATOM   1714  HN  GLU   162      34.655  -0.054 -12.481  1.00 10.00      B   
ATOM   1715  CA  GLU   162      33.355  -0.729 -14.013  1.00 10.00      B   
ATOM   1716  CB  GLU   162      33.905   0.332 -14.970  1.00 10.00      B   
ATOM   1717  CG  GLU   162      33.541   1.759 -14.591  1.00 10.00      B   
ATOM   1718  CD  GLU   162      33.635   2.712 -15.762  1.00 10.00      B   
ATOM   1719  OE1 GLU   162      34.762   3.133 -16.107  1.00 10.00      B   
ATOM   1720  OE2 GLU   162      32.579   3.042 -16.346  1.00 10.00      B   
ATOM   1721  C   GLU   162      33.790  -2.129 -14.446  1.00 10.00      B   
ATOM   1722  O   GLU   162      34.436  -2.306 -15.481  1.00 10.00      B   
ATOM   1723  N   SER   163      33.437  -3.116 -13.642  1.00 10.00      B   
ATOM   1724  HN  SER   163      32.939  -2.909 -12.821  1.00 10.00      B   
ATOM   1725  CA  SER   163      33.773  -4.501 -13.927  1.00 10.00      B   
ATOM   1726  CB  SER   163      33.976  -5.244 -12.610  1.00 10.00      B   
ATOM   1727  OG  SER   163      33.459  -4.480 -11.533  1.00 10.00      B   
ATOM   1728  HG  SER   163      32.858  -5.027 -11.015  1.00 10.00      B   
ATOM   1729  C   SER   163      32.662  -5.165 -14.735  1.00 10.00      B   
ATOM   1730  O   SER   163      31.488  -4.814 -14.594  1.00 10.00      B   
ATOM   1731  N   VAL   164      33.030  -6.120 -15.579  1.00 10.00      B   
ATOM   1732  HN  VAL   164      33.979  -6.358 -15.653  1.00 10.00      B   
ATOM   1733  CA  VAL   164      32.051  -6.826 -16.396  1.00 10.00      B   
ATOM   1734  CB  VAL   164      32.717  -7.611 -17.548  1.00 10.00      B   
ATOM   1735  CG1 VAL   164      31.669  -8.302 -18.409  1.00 10.00      B   
ATOM   1736  CG2 VAL   164      33.579  -6.686 -18.395  1.00 10.00      B   
ATOM   1737  C   VAL   164      31.226  -7.776 -15.533  1.00 10.00      B   
ATOM   1738  O   VAL   164      30.034  -7.557 -15.311  1.00 10.00      B   
ATOM   1739  N   ASP   165      31.873  -8.826 -15.043  1.00 10.00      B   
ATOM   1740  HN  ASP   165      32.821  -8.947 -15.267  1.00 10.00      B   
ATOM   1741  CA  ASP   165      31.206  -9.805 -14.195  1.00 10.00      B   
ATOM   1742  CB  ASP   165      31.174 -11.185 -14.860  1.00 10.00      B   
ATOM   1743  CG  ASP   165      32.386 -12.029 -14.531  1.00 10.00      B   
ATOM   1744  OD1 ASP   165      33.476 -11.736 -15.064  1.00 10.00      B   
ATOM   1745  OD2 ASP   165      32.256 -12.983 -13.731  1.00 10.00      B   
ATOM   1746  C   ASP   165      31.879  -9.891 -12.828  1.00 10.00      B   
ATOM   1747  O   ASP   165      31.258 -10.299 -11.843  1.00 10.00      B   
ATOM   1748  N   GLY   166      33.151  -9.510 -12.773  1.00 10.00      B   
ATOM   1749  HN  GLY   166      33.597  -9.200 -13.589  1.00 10.00      B   
ATOM   1750  CA  GLY   166      33.880  -9.552 -11.518  1.00 10.00      B   
ATOM   1751  C   GLY   166      35.262 -10.155 -11.664  1.00 10.00      B   
ATOM   1752  O   GLY   166      36.077 -10.082 -10.745  1.00 10.00      B   
ATOM   1753  N   SER   167      35.526 -10.764 -12.812  1.00 10.00      B   
ATOM   1754  HN  SER   167      34.830 -10.814 -13.502  1.00 10.00      B   
ATOM   1755  CA  SER   167      36.822 -11.370 -13.063  1.00 10.00      B   
ATOM   1756  CB  SER   167      36.770 -12.203 -14.341  1.00 10.00      B   
ATOM   1757  OG  SER   167      36.013 -11.544 -15.343  1.00 10.00      B   
ATOM   1758  HG  SER   167      35.091 -11.857 -15.307  1.00 10.00      B   
ATOM   1759  C   SER   167      37.908 -10.299 -13.157  1.00 10.00      B   
ATOM   1760  O   SER   167      38.961 -10.405 -12.523  1.00 10.00      B   
ATOM   1761  N   ASP   168      37.636  -9.264 -13.938  1.00 10.00      B   
ATOM   1762  HN  ASP   168      36.770  -9.229 -14.396  1.00 10.00      B   
ATOM   1763  CA  ASP   168      38.572  -8.165 -14.116  1.00 10.00      B   
ATOM   1764  CB  ASP   168      38.772  -7.876 -15.603  1.00 10.00      B   
ATOM   1765  CG  ASP   168      40.175  -7.402 -15.930  1.00 10.00      B   
ATOM   1766  OD1 ASP   168      40.613  -6.380 -15.358  1.00 10.00      B   
ATOM   1767  OD2 ASP   168      40.844  -8.047 -16.768  1.00 10.00      B   
ATOM   1768  C   ASP   168      38.030  -6.930 -13.411  1.00 10.00      B   
ATOM   1769  O   ASP   168      36.819  -6.815 -13.198  1.00 10.00      B   
ATOM   1770  N   PHE   169      38.913  -6.009 -13.058  1.00 10.00      B   
ATOM   1771  HN  PHE   169      39.854  -6.131 -13.304  1.00 10.00      B   
ATOM   1772  CA  PHE   169      38.512  -4.799 -12.352  1.00 10.00      B   
ATOM   1773  CB  PHE   169      39.068  -4.799 -10.922  1.00 10.00      B   
ATOM   1774  CG  PHE   169      38.228  -5.557  -9.931  1.00 10.00      B   
ATOM   1775  CD1 PHE   169      38.078  -6.929 -10.029  1.00 10.00      B   
ATOM   1776  CD2 PHE   169      37.586  -4.891  -8.897  1.00 10.00      B   
ATOM   1777  CE1 PHE   169      37.306  -7.626  -9.121  1.00 10.00      B   
ATOM   1778  CE2 PHE   169      36.812  -5.584  -7.984  1.00 10.00      B   
ATOM   1779  CZ  PHE   169      36.671  -6.953  -8.096  1.00 10.00      B   
ATOM   1780  C   PHE   169      38.981  -3.549 -13.087  1.00 10.00      B   
ATOM   1781  O   PHE   169      40.126  -3.472 -13.532  1.00 10.00      B   
ATOM   1782  N   LYS   170      38.087  -2.578 -13.215  1.00 10.00      B   
ATOM   1783  HN  LYS   170      37.190  -2.699 -12.840  1.00 10.00      B   
ATOM   1784  CA  LYS   170      38.403  -1.331 -13.890  1.00 10.00      B   
ATOM   1785  CB  LYS   170      37.790  -1.297 -15.292  1.00 10.00      B   
ATOM   1786  CG  LYS   170      38.103  -0.023 -16.062  1.00 10.00      B   
ATOM   1787  CD  LYS   170      37.119   0.198 -17.197  1.00 10.00      B   
ATOM   1788  CE  LYS   170      37.408   1.497 -17.931  1.00 10.00      B   
ATOM   1789  NZ  LYS   170      37.244   2.684 -17.053  1.00 10.00      B   
ATOM   1790  HZ1 LYS   170      36.270   2.720 -16.673  1.00 10.00      B   
ATOM   1791  HZ2 LYS   170      37.423   3.553 -17.592  1.00 10.00      B   
ATOM   1792  HZ3 LYS   170      37.915   2.644 -16.253  1.00 10.00      B   
ATOM   1793  C   LYS   170      37.896  -0.147 -13.082  1.00 10.00      B   
ATOM   1794  O   LYS   170      36.697  -0.046 -12.809  1.00 10.00      B   
ATOM   1795  N   ASP   171      38.818   0.730 -12.698  1.00 10.00      B   
ATOM   1796  HN  ASP   171      39.754   0.566 -12.946  1.00 10.00      B   
ATOM   1797  CA  ASP   171      38.495   1.928 -11.923  1.00 10.00      B   
ATOM   1798  CB  ASP   171      37.701   2.942 -12.753  1.00 10.00      B   
ATOM   1799  CG  ASP   171      38.572   3.795 -13.648  1.00 10.00      B   
ATOM   1800  OD1 ASP   171      39.339   4.626 -13.120  1.00 10.00      B   
ATOM   1801  OD2 ASP   171      38.476   3.653 -14.889  1.00 10.00      B   
ATOM   1802  C   ASP   171      37.759   1.606 -10.628  1.00 10.00      B   
ATOM   1803  O   ASP   171      36.576   1.915 -10.485  1.00 10.00      B   
ATOM   1804  N   VAL   172      38.456   0.970  -9.693  1.00 10.00      B   
ATOM   1805  HN  VAL   172      39.380   0.704  -9.883  1.00 10.00      B   
ATOM   1806  CA  VAL   172      37.862   0.635  -8.400  1.00 10.00      B   
ATOM   1807  CB  VAL   172      38.805  -0.227  -7.528  1.00 10.00      B   
ATOM   1808  CG1 VAL   172      38.212  -0.462  -6.143  1.00 10.00      B   
ATOM   1809  CG2 VAL   172      39.094  -1.556  -8.213  1.00 10.00      B   
ATOM   1810  C   VAL   172      37.496   1.917  -7.655  1.00 10.00      B   
ATOM   1811  O   VAL   172      36.425   2.014  -7.060  1.00 10.00      B   
ATOM   1812  N   PHE   173      38.401   2.899  -7.721  1.00 10.00      B   
ATOM   1813  HN  PHE   173      39.221   2.738  -8.222  1.00 10.00      B   
ATOM   1814  CA  PHE   173      38.222   4.207  -7.084  1.00 10.00      B   
ATOM   1815  CB  PHE   173      36.964   4.916  -7.597  1.00 10.00      B   
ATOM   1816  CG  PHE   173      37.004   6.413  -7.475  1.00 10.00      B   
ATOM   1817  CD1 PHE   173      37.956   7.151  -8.157  1.00 10.00      B   
ATOM   1818  CD2 PHE   173      36.081   7.083  -6.687  1.00 10.00      B   
ATOM   1819  CE1 PHE   173      37.993   8.528  -8.055  1.00 10.00      B   
ATOM   1820  CE2 PHE   173      36.113   8.461  -6.579  1.00 10.00      B   
ATOM   1821  CZ  PHE   173      37.070   9.183  -7.266  1.00 10.00      B   
ATOM   1822  C   PHE   173      38.250   4.133  -5.555  1.00 10.00      B   
ATOM   1823  O   PHE   173      39.112   4.738  -4.922  1.00 10.00      B   
ATOM   1824  N   LEU   174      37.308   3.385  -4.983  1.00 10.00      B   
ATOM   1825  HN  LEU   174      36.660   2.931  -5.561  1.00 10.00      B   
ATOM   1826  CA  LEU   174      37.200   3.205  -3.537  1.00 10.00      B   
ATOM   1827  CB  LEU   174      38.292   2.266  -3.011  1.00 10.00      B   
ATOM   1828  CG  LEU   174      38.218   1.901  -1.527  1.00 10.00      B   
ATOM   1829  CD1 LEU   174      36.963   1.097  -1.226  1.00 10.00      B   
ATOM   1830  CD2 LEU   174      39.460   1.135  -1.108  1.00 10.00      B   
ATOM   1831  C   LEU   174      37.202   4.533  -2.789  1.00 10.00      B   
ATOM   1832  O   LEU   174      38.205   4.920  -2.181  1.00 10.00      B   
ATOM   1833  N   ALA   175      36.078   5.229  -2.842  1.00 10.00      B   
ATOM   1834  HN  ALA   175      35.308   4.869  -3.339  1.00 10.00      B   
ATOM   1835  CA  ALA   175      35.955   6.508  -2.165  1.00 10.00      B   
ATOM   1836  CB  ALA   175      34.858   7.347  -2.801  1.00 10.00      B   
ATOM   1837  C   ALA   175      35.683   6.288  -0.683  1.00 10.00      B   
ATOM   1838  O   ALA   175      34.845   5.463  -0.310  1.00 10.00      B   
ATOM   1839  N   GLN   176      36.411   7.000   0.160  1.00 10.00      B   
ATOM   1840  HN  GLN   176      37.083   7.623  -0.195  1.00 10.00      B   
ATOM   1841  CA  GLN   176      36.248   6.876   1.599  1.00 10.00      B   
ATOM   1842  CB  GLN   176      37.523   6.312   2.229  1.00 10.00      B   
ATOM   1843  CG  GLN   176      37.908   4.940   1.700  1.00 10.00      B   
ATOM   1844  CD  GLN   176      39.284   4.490   2.145  1.00 10.00      B   
ATOM   1845  OE1 GLN   176      39.742   4.813   3.243  1.00 10.00      B   
ATOM   1846  NE2 GLN   176      39.959   3.740   1.294  1.00 10.00      B   
ATOM   1847 HE21 GLN   176      39.536   3.521   0.435  1.00 10.00      B   
ATOM   1848 HE22 GLN   176      40.855   3.434   1.551  1.00 10.00      B   
ATOM   1849  C   GLN   176      35.901   8.221   2.217  1.00 10.00      B   
ATOM   1850  O   GLN   176      36.178   9.269   1.630  1.00 10.00      B   
ATOM   1851  N   SER   186      41.343   9.600   0.895  1.00 10.00      B   
ATOM   1852  HN  SER   186      41.858   8.801   0.642  1.00 10.00      B   
ATOM   1853  CA  SER   186      40.199   9.985   0.083  1.00 10.00      B   
ATOM   1854  CB  SER   186      40.509  11.247  -0.723  1.00 10.00      B   
ATOM   1855  OG  SER   186      41.041  12.259   0.115  1.00 10.00      B   
ATOM   1856  HG  SER   186      41.445  11.847   0.888  1.00 10.00      B   
ATOM   1857  C   SER   186      39.772   8.856  -0.851  1.00 10.00      B   
ATOM   1858  O   SER   186      38.614   8.430  -0.827  1.00 10.00      B   
ATOM   1859  N   VAL   187      40.708   8.364  -1.658  1.00 10.00      B   
ATOM   1860  HN  VAL   187      41.622   8.726  -1.615  1.00 10.00      B   
ATOM   1861  CA  VAL   187      40.413   7.292  -2.604  1.00 10.00      B   
ATOM   1862  CB  VAL   187      40.067   7.834  -4.011  1.00 10.00      B   
ATOM   1863  CG1 VAL   187      38.672   8.438  -4.039  1.00 10.00      B   
ATOM   1864  CG2 VAL   187      41.105   8.849  -4.473  1.00 10.00      B   
ATOM   1865  C   VAL   187      41.578   6.320  -2.732  1.00 10.00      B   
ATOM   1866  O   VAL   187      42.696   6.609  -2.296  1.00 10.00      B   
ATOM   1867  N   VAL   188      41.294   5.160  -3.308  1.00 10.00      B   
ATOM   1868  HN  VAL   188      40.365   4.989  -3.594  1.00 10.00      B   
ATOM   1869  CA  VAL   188      42.297   4.124  -3.534  1.00 10.00      B   
ATOM   1870  CB  VAL   188      42.231   3.007  -2.466  1.00 10.00      B   
ATOM   1871  CG1 VAL   188      43.341   1.986  -2.680  1.00 10.00      B   
ATOM   1872  CG2 VAL   188      42.284   3.575  -1.056  1.00 10.00      B   
ATOM   1873  C   VAL   188      42.070   3.499  -4.907  1.00 10.00      B   
ATOM   1874  O   VAL   188      41.267   2.576  -5.059  1.00 10.00      B   
ATOM   1875  N   VAL   189      42.770   4.005  -5.905  1.00 10.00      B   
ATOM   1876  HN  VAL   189      43.413   4.725  -5.724  1.00 10.00      B   
ATOM   1877  CA  VAL   189      42.626   3.508  -7.262  1.00 10.00      B   
ATOM   1878  CB  VAL   189      42.914   4.609  -8.308  1.00 10.00      B   
ATOM   1879  CG1 VAL   189      42.707   4.085  -9.723  1.00 10.00      B   
ATOM   1880  CG2 VAL   189      42.023   5.818  -8.058  1.00 10.00      B   
ATOM   1881  C   VAL   189      43.530   2.306  -7.511  1.00 10.00      B   
ATOM   1882  O   VAL   189      44.713   2.323  -7.175  1.00 10.00      B   
ATOM   1883  N   ALA   190      42.954   1.253  -8.076  1.00 10.00      B   
ATOM   1884  HN  ALA   190      42.002   1.290  -8.287  1.00 10.00      B   
ATOM   1885  CA  ALA   190      43.697   0.044  -8.397  1.00 10.00      B   
ATOM   1886  CB  ALA   190      43.055  -1.162  -7.731  1.00 10.00      B   
ATOM   1887  C   ALA   190      43.723  -0.135  -9.909  1.00 10.00      B   
ATOM   1888  O   ALA   190      43.078   0.625 -10.631  1.00 10.00      B   
ATOM   1889  N   ASP   191      44.451  -1.129 -10.391  1.00 10.00      B   
ATOM   1890  HN  ASP   191      44.944  -1.715  -9.775  1.00 10.00      B   
ATOM   1891  CA  ASP   191      44.532  -1.372 -11.827  1.00 10.00      B   
ATOM   1892  CB  ASP   191      45.980  -1.320 -12.305  1.00 10.00      B   
ATOM   1893  CG  ASP   191      46.101  -0.868 -13.744  1.00 10.00      B   
ATOM   1894  OD1 ASP   191      46.091   0.358 -13.986  1.00 10.00      B   
ATOM   1895  OD2 ASP   191      46.228  -1.729 -14.638  1.00 10.00      B   
ATOM   1896  C   ASP   191      43.894  -2.705 -12.195  1.00 10.00      B   
ATOM   1897  O   ASP   191      43.084  -2.784 -13.117  1.00 10.00      B   
ATOM   1898  N   SER   192      44.261  -3.748 -11.464  1.00 10.00      B   
ATOM   1899  HN  SER   192      44.925  -3.622 -10.751  1.00 10.00      B   
ATOM   1900  CA  SER   192      43.727  -5.082 -11.692  1.00 10.00      B   
ATOM   1901  CB  SER   192      44.832  -6.000 -12.228  1.00 10.00      B   
ATOM   1902  OG  SER   192      45.496  -5.403 -13.333  1.00 10.00      B   
ATOM   1903  HG  SER   192      44.839  -5.025 -13.932  1.00 10.00      B   
ATOM   1904  C   SER   192      43.151  -5.647 -10.394  1.00 10.00      B   
ATOM   1905  O   SER   192      43.427  -5.128  -9.310  1.00 10.00      B   
ATOM   1906  N   GLY   193      42.359  -6.710 -10.504  1.00 10.00      B   
ATOM   1907  HN  GLY   193      42.185  -7.092 -11.390  1.00 10.00      B   
ATOM   1908  CA  GLY   193      41.761  -7.314  -9.326  1.00 10.00      B   
ATOM   1909  C   GLY   193      41.140  -8.667  -9.620  1.00 10.00      B   
ATOM   1910  O   GLY   193      41.271  -9.188 -10.731  1.00 10.00      B   
ATOM   1911  N   HIS   194      40.460  -9.232  -8.627  1.00 10.00      B   
ATOM   1912  HN  HIS   194      40.386  -8.761  -7.771  1.00 10.00      B   
ATOM   1913  CA  HIS   194      39.813 -10.531  -8.773  1.00 10.00      B   
ATOM   1914  CB  HIS   194      40.854 -11.650  -8.660  1.00 10.00      B   
ATOM   1915  CG  HIS   194      40.476 -12.914  -9.365  1.00 10.00      B   
ATOM   1916  ND1 HIS   194      40.287 -14.109  -8.710  1.00 10.00      B   
ATOM   1917  HD1 HIS   194      40.387 -14.254  -7.741  1.00 10.00      B   
ATOM   1918  CD2 HIS   194      40.258 -13.168 -10.677  1.00 10.00      B   
ATOM   1919  CE1 HIS   194      39.975 -15.045  -9.586  1.00 10.00      B   
ATOM   1920  NE2 HIS   194      39.950 -14.499 -10.786  1.00 10.00      B   
ATOM   1921  HE2 HIS   194      39.747 -14.978 -11.623  1.00 10.00      B   
ATOM   1922  C   HIS   194      38.738 -10.707  -7.703  1.00 10.00      B   
ATOM   1923  O   HIS   194      39.018 -10.580  -6.510  1.00 10.00      B   
ATOM   1924  N   LEU   195      37.508 -10.982  -8.136  1.00 10.00      B   
ATOM   1925  HN  LEU   195      37.346 -11.048  -9.103  1.00 10.00      B   
ATOM   1926  CA  LEU   195      36.385 -11.170  -7.217  1.00 10.00      B   
ATOM   1927  CB  LEU   195      35.081 -11.365  -7.996  1.00 10.00      B   
ATOM   1928  CG  LEU   195      33.788 -11.354  -7.176  1.00 10.00      B   
ATOM   1929  CD1 LEU   195      33.524  -9.970  -6.603  1.00 10.00      B   
ATOM   1930  CD2 LEU   195      32.612 -11.811  -8.024  1.00 10.00      B   
ATOM   1931  C   LEU   195      36.619 -12.351  -6.276  1.00 10.00      B   
ATOM   1932  O   LEU   195      36.824 -13.483  -6.719  1.00 10.00      B   
ATOM   1933  N   THR   196      36.586 -12.075  -4.980  1.00 10.00      B   
ATOM   1934  HN  THR   196      36.412 -11.151  -4.692  1.00 10.00      B   
ATOM   1935  CA  THR   196      36.788 -13.104  -3.970  1.00 10.00      B   
ATOM   1936  CB  THR   196      38.080 -12.839  -3.177  1.00 10.00      B   
ATOM   1937  OG1 THR   196      39.068 -12.285  -4.057  1.00 10.00      B   
ATOM   1938  HG1 THR   196      38.637 -11.696  -4.692  1.00 10.00      B   
ATOM   1939  CG2 THR   196      38.616 -14.132  -2.585  1.00 10.00      B   
ATOM   1940  C   THR   196      35.600 -13.140  -3.008  1.00 10.00      B   
ATOM   1941  O   THR   196      35.211 -12.110  -2.457  1.00 10.00      B   
ATOM   1942  N   GLN   197      35.021 -14.322  -2.822  1.00 10.00      B   
ATOM   1943  HN  GLN   197      35.375 -15.106  -3.292  1.00 10.00      B   
ATOM   1944  CA  GLN   197      33.871 -14.488  -1.938  1.00 10.00      B   
ATOM   1945  CB  GLN   197      33.004 -15.662  -2.399  1.00 10.00      B   
ATOM   1946  CG  GLN   197      31.889 -15.277  -3.359  1.00 10.00      B   
ATOM   1947  CD  GLN   197      32.398 -14.876  -4.729  1.00 10.00      B   
ATOM   1948  OE1 GLN   197      33.405 -15.396  -5.208  1.00 10.00      B   
ATOM   1949  NE2 GLN   197      31.715 -13.936  -5.363  1.00 10.00      B   
ATOM   1950 HE21 GLN   197      30.929 -13.553  -4.918  1.00 10.00      B   
ATOM   1951 HE22 GLN   197      32.018 -13.665  -6.255  1.00 10.00      B   
ATOM   1952  C   GLN   197      34.298 -14.697  -0.488  1.00 10.00      B   
ATOM   1953  O   GLN   197      35.491 -14.664  -0.163  1.00 10.00      B   
ATOM   1954  N   LEU   198      33.315 -14.915   0.375  1.00 10.00      B   
ATOM   1955  HN  LEU   198      32.387 -14.936   0.047  1.00 10.00      B   
ATOM   1956  CA  LEU   198      33.571 -15.133   1.793  1.00 10.00      B   
ATOM   1957  CB  LEU   198      32.320 -14.817   2.618  1.00 10.00      B   
ATOM   1958  CG  LEU   198      31.918 -13.343   2.707  1.00 10.00      B   
ATOM   1959  CD1 LEU   198      30.503 -13.207   3.249  1.00 10.00      B   
ATOM   1960  CD2 LEU   198      32.898 -12.572   3.576  1.00 10.00      B   
ATOM   1961  C   LEU   198      34.010 -16.570   2.048  1.00 10.00      B   
ATOM   1962  O   LEU   198      33.948 -17.417   1.152  1.00 10.00      B   
ATOM   1963  N   GLN   203      36.184 -11.023   4.447  1.00 10.00      B   
ATOM   1964  HN  GLN   203      36.536 -11.609   5.154  1.00 10.00      B   
ATOM   1965  CA  GLN   203      36.465  -9.592   4.507  1.00 10.00      B   
ATOM   1966  CB  GLN   203      36.328  -9.074   5.942  1.00 10.00      B   
ATOM   1967  CG  GLN   203      37.438  -9.507   6.889  1.00 10.00      B   
ATOM   1968  CD  GLN   203      37.047  -9.350   8.346  1.00 10.00      B   
ATOM   1969  OE1 GLN   203      36.168  -8.556   8.684  1.00 10.00      B   
ATOM   1970  NE2 GLN   203      37.699 -10.099   9.221  1.00 10.00      B   
ATOM   1971 HE21 GLN   203      38.391 -10.710   8.885  1.00 10.00      B   
ATOM   1972 HE22 GLN   203      37.468 -10.008  10.170  1.00 10.00      B   
ATOM   1973  C   GLN   203      37.854  -9.297   3.954  1.00 10.00      B   
ATOM   1974  O   GLN   203      38.285  -8.145   3.890  1.00 10.00      B   
ATOM   1975  N   VAL   204      38.543 -10.353   3.550  1.00 10.00      B   
ATOM   1976  HN  VAL   204      38.132 -11.241   3.614  1.00 10.00      B   
ATOM   1977  CA  VAL   204      39.883 -10.233   2.999  1.00 10.00      B   
ATOM   1978  CB  VAL   204      40.882 -11.156   3.734  1.00 10.00      B   
ATOM   1979  CG1 VAL   204      42.297 -10.955   3.212  1.00 10.00      B   
ATOM   1980  CG2 VAL   204      40.829 -10.922   5.237  1.00 10.00      B   
ATOM   1981  C   VAL   204      39.877 -10.581   1.514  1.00 10.00      B   
ATOM   1982  O   VAL   204      39.385 -11.640   1.117  1.00 10.00      B   
ATOM   1983  N   VAL   205      40.409  -9.681   0.699  1.00 10.00      B   
ATOM   1984  HN  VAL   205      40.774  -8.852   1.076  1.00 10.00      B   
ATOM   1985  CA  VAL   205      40.473  -9.892  -0.741  1.00 10.00      B   
ATOM   1986  CB  VAL   205      39.769  -8.755  -1.516  1.00 10.00      B   
ATOM   1987  CG1 VAL   205      39.781  -9.028  -3.014  1.00 10.00      B   
ATOM   1988  CG2 VAL   205      38.343  -8.572  -1.019  1.00 10.00      B   
ATOM   1989  C   VAL   205      41.930  -9.997  -1.190  1.00 10.00      B   
ATOM   1990  O   VAL   205      42.780  -9.225  -0.750  1.00 10.00      B   
ATOM   1991  N   THR   206      42.216 -10.958  -2.057  1.00 10.00      B   
ATOM   1992  HN  THR   206      41.503 -11.550  -2.374  1.00 10.00      B   
ATOM   1993  CA  THR   206      43.567 -11.157  -2.547  1.00 10.00      B   
ATOM   1994  CB  THR   206      43.743 -12.578  -3.110  1.00 10.00      B   
ATOM   1995  OG1 THR   206      42.501 -13.021  -3.681  1.00 10.00      B   
ATOM   1996  HG1 THR   206      42.343 -12.556  -4.512  1.00 10.00      B   
ATOM   1997  CG2 THR   206      44.140 -13.532  -1.996  1.00 10.00      B   
ATOM   1998  C   THR   206      43.942 -10.128  -3.609  1.00 10.00      B   
ATOM   1999  O   THR   206      43.884 -10.404  -4.808  1.00 10.00      B   
ATOM   2000  N   LEU   207      44.304  -8.934  -3.162  1.00 10.00      B   
ATOM   2001  HN  LEU   207      44.303  -8.765  -2.194  1.00 10.00      B   
ATOM   2002  CA  LEU   207      44.696  -7.868  -4.069  1.00 10.00      B   
ATOM   2003  CB  LEU   207      44.210  -6.508  -3.562  1.00 10.00      B   
ATOM   2004  CG  LEU   207      42.702  -6.255  -3.653  1.00 10.00      B   
ATOM   2005  CD1 LEU   207      42.354  -4.904  -3.050  1.00 10.00      B   
ATOM   2006  CD2 LEU   207      42.229  -6.334  -5.097  1.00 10.00      B   
ATOM   2007  C   LEU   207      46.207  -7.857  -4.267  1.00 10.00      B   
ATOM   2008  O   LEU   207      46.953  -8.414  -3.455  1.00 10.00      B   
ATOM   2009  N   ASN   208      46.649  -7.237  -5.352  1.00 10.00      B   
ATOM   2010  HN  ASN   208      46.003  -6.832  -5.968  1.00 10.00      B   
ATOM   2011  CA  ASN   208      48.071  -7.158  -5.664  1.00 10.00      B   
ATOM   2012  CB  ASN   208      48.373  -7.922  -6.958  1.00 10.00      B   
ATOM   2013  CG  ASN   208      49.255  -9.134  -6.738  1.00 10.00      B   
ATOM   2014  OD1 ASN   208      50.484  -9.053  -6.832  1.00 10.00      B   
ATOM   2015  ND2 ASN   208      48.634 -10.275  -6.471  1.00 10.00      B   
ATOM   2016 HD21 ASN   208      47.652 -10.274  -6.442  1.00 10.00      B   
ATOM   2017 HD22 ASN   208      49.181 -11.074  -6.304  1.00 10.00      B   
ATOM   2018  C   ASN   208      48.543  -5.710  -5.795  1.00 10.00      B   
ATOM   2019  O   ASN   208      49.744  -5.445  -5.845  1.00 10.00      B   
ATOM   2020  N   GLN   209      47.600  -4.777  -5.849  1.00 10.00      B   
ATOM   2021  HN  GLN   209      46.662  -5.042  -5.778  1.00 10.00      B   
ATOM   2022  CA  GLN   209      47.928  -3.362  -5.987  1.00 10.00      B   
ATOM   2023  CB  GLN   209      47.599  -2.878  -7.403  1.00 10.00      B   
ATOM   2024  CG  GLN   209      48.357  -3.598  -8.506  1.00 10.00      B   
ATOM   2025  CD  GLN   209      47.645  -3.512  -9.837  1.00 10.00      B   
ATOM   2026  OE1 GLN   209      46.421  -3.411  -9.888  1.00 10.00      B   
ATOM   2027  NE2 GLN   209      48.401  -3.566 -10.921  1.00 10.00      B   
ATOM   2028 HE21 GLN   209      49.373  -3.660 -10.806  1.00 10.00      B   
ATOM   2029 HE22 GLN   209      47.962  -3.511 -11.797  1.00 10.00      B   
ATOM   2030  C   GLN   209      47.151  -2.536  -4.969  1.00 10.00      B   
ATOM   2031  O   GLN   209      46.594  -3.083  -4.015  1.00 10.00      B   
ATOM   2032  N   GLY   210      47.114  -1.224  -5.176  1.00 10.00      B   
ATOM   2033  HN  GLY   210      47.574  -0.844  -5.956  1.00 10.00      B   
ATOM   2034  CA  GLY   210      46.396  -0.349  -4.271  1.00 10.00      B   
ATOM   2035  C   GLY   210      47.100   0.978  -4.047  1.00 10.00      B   
ATOM   2036  O   GLY   210      47.979   1.085  -3.188  1.00 10.00      B   
ATOM   2037  N   THR   211      46.727   1.980  -4.829  1.00 10.00      B   
ATOM   2038  HN  THR   211      46.047   1.826  -5.520  1.00 10.00      B   
ATOM   2039  CA  THR   211      47.309   3.307  -4.702  1.00 10.00      B   
ATOM   2040  CB  THR   211      47.490   3.966  -6.084  1.00 10.00      B   
ATOM   2041  OG1 THR   211      48.100   3.019  -6.975  1.00 10.00      B   
ATOM   2042  HG1 THR   211      48.995   3.313  -7.190  1.00 10.00      B   
ATOM   2043  CG2 THR   211      48.376   5.199  -5.980  1.00 10.00      B   
ATOM   2044  C   THR   211      46.417   4.182  -3.824  1.00 10.00      B   
ATOM   2045  O   THR   211      45.360   4.643  -4.253  1.00 10.00      B   
ATOM   2046  N   ARG   212      46.846   4.386  -2.584  1.00 10.00      B   
ATOM   2047  HN  ARG   212      47.705   3.995  -2.305  1.00 10.00      B   
ATOM   2048  CA  ARG   212      46.092   5.183  -1.627  1.00 10.00      B   
ATOM   2049  CB  ARG   212      46.293   4.649  -0.208  1.00 10.00      B   
ATOM   2050  CG  ARG   212      45.558   3.347   0.070  1.00 10.00      B   
ATOM   2051  CD  ARG   212      46.129   2.626   1.281  1.00 10.00      B   
ATOM   2052  NE  ARG   212      47.498   2.162   1.052  1.00 10.00      B   
ATOM   2053  HE  ARG   212      48.224   2.712   1.432  1.00 10.00      B   
ATOM   2054  CZ  ARG   212      47.812   1.056   0.373  1.00 10.00      B   
ATOM   2055  NH1 ARG   212      46.853   0.293  -0.146  1.00 10.00      B   
ATOM   2056 HH11 ARG   212      47.093  -0.574  -0.680  1.00 10.00      B   
ATOM   2057 HH12 ARG   212      45.851   0.557  -0.023  1.00 10.00      B   
ATOM   2058  NH2 ARG   212      49.085   0.713   0.221  1.00 10.00      B   
ATOM   2059 HH21 ARG   212      49.839   1.304   0.635  1.00 10.00      B   
ATOM   2060 HH22 ARG   212      49.341  -0.149  -0.311  1.00 10.00      B   
ATOM   2061  C   ARG   212      46.484   6.652  -1.698  1.00 10.00      B   
ATOM   2062  O   ARG   212      47.653   7.005  -1.520  1.00 10.00      B   
ATOM   2063  N   PHE   213      45.500   7.499  -1.963  1.00 10.00      B   
ATOM   2064  HN  PHE   213      44.591   7.146  -2.101  1.00 10.00      B   
ATOM   2065  CA  PHE   213      45.720   8.931  -2.061  1.00 10.00      B   
ATOM   2066  CB  PHE   213      45.657   9.359  -3.533  1.00 10.00      B   
ATOM   2067  CG  PHE   213      46.049  10.786  -3.784  1.00 10.00      B   
ATOM   2068  CD1 PHE   213      47.315  11.239  -3.457  1.00 10.00      B   
ATOM   2069  CD2 PHE   213      45.154  11.672  -4.361  1.00 10.00      B   
ATOM   2070  CE1 PHE   213      47.682  12.550  -3.693  1.00 10.00      B   
ATOM   2071  CE2 PHE   213      45.511  12.985  -4.599  1.00 10.00      B   
ATOM   2072  CZ  PHE   213      46.779  13.425  -4.268  1.00 10.00      B   
ATOM   2073  C   PHE   213      44.662   9.679  -1.250  1.00 10.00      B   
ATOM   2074  O   PHE   213      43.463   9.522  -1.483  1.00 10.00      B   
ATOM   2075  N   GLU   214      45.106  10.484  -0.296  1.00 10.00      B   
ATOM   2076  HN  GLU   214      46.073  10.566  -0.148  1.00 10.00      B   
ATOM   2077  CA  GLU   214      44.187  11.241   0.547  1.00 10.00      B   
ATOM   2078  CB  GLU   214      44.500  11.043   2.038  1.00 10.00      B   
ATOM   2079  CG  GLU   214      44.456   9.600   2.515  1.00 10.00      B   
ATOM   2080  CD  GLU   214      45.727   8.846   2.191  1.00 10.00      B   
ATOM   2081  OE1 GLU   214      46.820   9.432   2.343  1.00 10.00      B   
ATOM   2082  OE2 GLU   214      45.639   7.669   1.785  1.00 10.00      B   
ATOM   2083  C   GLU   214      44.219  12.726   0.202  1.00 10.00      B   
ATOM   2084  O   GLU   214      43.899  13.574   1.035  1.00 10.00      B   
ATOM   2085  N   GLY   215      44.606  13.030  -1.028  1.00 10.00      B   
ATOM   2086  HN  GLY   215      44.845  12.308  -1.643  1.00 10.00      B   
ATOM   2087  CA  GLY   215      44.676  14.408  -1.467  1.00 10.00      B   
ATOM   2088  C   GLY   215      43.313  15.069  -1.514  1.00 10.00      B   
ATOM   2089  O   GLY   215      42.562  14.886  -2.471  1.00 10.00      B   
ATOM   2090  N   THR   216      42.988  15.820  -0.471  1.00 10.00      B   
ATOM   2091  HN  THR   216      43.629  15.912   0.270  1.00 10.00      B   
ATOM   2092  CA  THR   216      41.709  16.511  -0.397  1.00 10.00      B   
ATOM   2093  CB  THR   216      41.052  16.311   0.985  1.00 10.00      B   
ATOM   2094  OG1 THR   216      41.517  15.081   1.559  1.00 10.00      B   
ATOM   2095  HG1 THR   216      42.164  14.673   0.967  1.00 10.00      B   
ATOM   2096  CG2 THR   216      39.539  16.256   0.850  1.00 10.00      B   
ATOM   2097  C   THR   216      41.879  18.007  -0.666  1.00 10.00      B   
ATOM   2098  O   THR   216      40.964  18.673  -1.149  1.00 10.00      B   
ATOM   2099  N   ALA   217      43.065  18.526  -0.369  1.00 10.00      B   
ATOM   2100  HN  ALA   217      43.769  17.941  -0.016  1.00 10.00      B   
ATOM   2101  CA  ALA   217      43.354  19.941  -0.571  1.00 10.00      B   
ATOM   2102  CB  ALA   217      43.012  20.734   0.681  1.00 10.00      B   
ATOM   2103  C   ALA   217      44.813  20.154  -0.955  1.00 10.00      B   
ATOM   2104  O   ALA   217      45.659  19.291  -0.713  1.00 10.00      B   
ATOM   2105  N   LEU   218      45.099  21.311  -1.539  1.00 10.00      B   
ATOM   2106  HN  LEU   218      44.375  21.962  -1.686  1.00 10.00      B   
ATOM   2107  CA  LEU   218      46.449  21.652  -1.970  1.00 10.00      B   
ATOM   2108  CB  LEU   218      46.411  22.825  -2.954  1.00 10.00      B   
ATOM   2109  CG  LEU   218      45.976  22.495  -4.383  1.00 10.00      B   
ATOM   2110  CD1 LEU   218      45.852  23.764  -5.207  1.00 10.00      B   
ATOM   2111  CD2 LEU   218      46.961  21.535  -5.029  1.00 10.00      B   
ATOM   2112  C   LEU   218      47.356  21.985  -0.789  1.00 10.00      B   
ATOM   2113  O   LEU   218      48.561  21.743  -0.833  1.00 10.00      B   
ATOM   2114  N   LEU   219      46.771  22.529   0.267  1.00 10.00      B   
ATOM   2115  HN  LEU   219      45.804  22.698   0.243  1.00 10.00      B   
ATOM   2116  CA  LEU   219      47.529  22.899   1.454  1.00 10.00      B   
ATOM   2117  CB  LEU   219      46.930  24.155   2.096  1.00 10.00      B   
ATOM   2118  CG  LEU   219      46.989  25.439   1.261  1.00 10.00      B   
ATOM   2119  CD1 LEU   219      46.331  26.592   2.005  1.00 10.00      B   
ATOM   2120  CD2 LEU   219      48.427  25.783   0.907  1.00 10.00      B   
ATOM   2121  C   LEU   219      47.591  21.757   2.470  1.00 10.00      B   
ATOM   2122  O   LEU   219      47.845  21.979   3.653  1.00 10.00      B   
ATOM   2123  N   ARG   220      47.369  20.534   2.003  1.00 10.00      B   
ATOM   2124  HN  ARG   220      47.187  20.412   1.047  1.00 10.00      B   
ATOM   2125  CA  ARG   220      47.411  19.364   2.871  1.00 10.00      B   
ATOM   2126  CB  ARG   220      46.044  18.673   2.929  1.00 10.00      B   
ATOM   2127  CG  ARG   220      44.948  19.524   3.549  1.00 10.00      B   
ATOM   2128  CD  ARG   220      43.660  18.739   3.723  1.00 10.00      B   
ATOM   2129  NE  ARG   220      43.773  17.722   4.763  1.00 10.00      B   
ATOM   2130  HE  ARG   220      44.675  17.536   5.119  1.00 10.00      B   
ATOM   2131  CZ  ARG   220      42.738  17.046   5.262  1.00 10.00      B   
ATOM   2132  NH1 ARG   220      41.511  17.282   4.807  1.00 10.00      B   
ATOM   2133 HH11 ARG   220      40.699  16.754   5.198  1.00 10.00      B   
ATOM   2134 HH12 ARG   220      41.354  17.990   4.062  1.00 10.00      B   
ATOM   2135  NH2 ARG   220      42.931  16.148   6.221  1.00 10.00      B   
ATOM   2136 HH21 ARG   220      42.124  15.616   6.620  1.00 10.00      B   
ATOM   2137 HH22 ARG   220      43.894  15.970   6.586  1.00 10.00      B   
ATOM   2138  C   ARG   220      48.504  18.400   2.414  1.00 10.00      B   
ATOM   2139  O   ARG   220      49.471  18.819   1.774  1.00 10.00      B   
ATOM   2140  N   ASP   221      48.352  17.121   2.727  1.00 10.00      B   
ATOM   2141  HN  ASP   221      47.548  16.834   3.211  1.00 10.00      B   
ATOM   2142  CA  ASP   221      49.349  16.121   2.356  1.00 10.00      B   
ATOM   2143  CB  ASP   221      49.488  15.060   3.452  1.00 10.00      B   
ATOM   2144  CG  ASP   221      50.673  15.296   4.367  1.00 10.00      B   
ATOM   2145  OD1 ASP   221      51.810  14.943   3.984  1.00 10.00      B   
ATOM   2146  OD2 ASP   221      50.474  15.822   5.481  1.00 10.00      B   
ATOM   2147  C   ASP   221      49.010  15.455   1.025  1.00 10.00      B   
ATOM   2148  O   ASP   221      47.840  15.379   0.632  1.00 10.00      B   
ATOM   2149  N   PHE   222      50.036  14.983   0.331  1.00 10.00      B   
ATOM   2150  HN  PHE   222      50.943  15.091   0.691  1.00 10.00      B   
ATOM   2151  CA  PHE   222      49.869  14.311  -0.952  1.00 10.00      B   
ATOM   2152  CB  PHE   222      50.396  15.185  -2.095  1.00 10.00      B   
ATOM   2153  CG  PHE   222      49.578  16.412  -2.369  1.00 10.00      B   
ATOM   2154  CD1 PHE   222      49.964  17.645  -1.871  1.00 10.00      B   
ATOM   2155  CD2 PHE   222      48.424  16.332  -3.129  1.00 10.00      B   
ATOM   2156  CE1 PHE   222      49.213  18.775  -2.123  1.00 10.00      B   
ATOM   2157  CE2 PHE   222      47.669  17.459  -3.387  1.00 10.00      B   
ATOM   2158  CZ  PHE   222      48.064  18.681  -2.882  1.00 10.00      B   
ATOM   2159  C   PHE   222      50.622  12.985  -0.938  1.00 10.00      B   
ATOM   2160  O   PHE   222      51.592  12.796  -1.673  1.00 10.00      B   
ATOM   2161  N   ARG   223      50.176  12.075  -0.089  1.00 10.00      B   
ATOM   2162  HN  ARG   223      49.389  12.277   0.459  1.00 10.00      B   
ATOM   2163  CA  ARG   223      50.812  10.772   0.036  1.00 10.00      B   
ATOM   2164  CB  ARG   223      50.528  10.166   1.410  1.00 10.00      B   
ATOM   2165  CG  ARG   223      51.050  10.980   2.581  1.00 10.00      B   
ATOM   2166  CD  ARG   223      50.498  10.460   3.897  1.00 10.00      B   
ATOM   2167  NE  ARG   223      49.038  10.385   3.885  1.00 10.00      B   
ATOM   2168  HE  ARG   223      48.620   9.860   3.159  1.00 10.00      B   
ATOM   2169  CZ  ARG   223      48.248  10.972   4.779  1.00 10.00      B   
ATOM   2170  NH1 ARG   223      48.770  11.680   5.773  1.00 10.00      B   
ATOM   2171 HH11 ARG   223      48.150  12.141   6.476  1.00 10.00      B   
ATOM   2172 HH12 ARG   223      49.804  11.773   5.857  1.00 10.00      B   
ATOM   2173  NH2 ARG   223      46.938  10.847   4.673  1.00 10.00      B   
ATOM   2174 HH21 ARG   223      46.534  10.285   3.886  1.00 10.00      B   
ATOM   2175 HH22 ARG   223      46.303  11.305   5.362  1.00 10.00      B   
ATOM   2176  C   ARG   223      50.344   9.816  -1.048  1.00 10.00      B   
ATOM   2177  O   ARG   223      49.145   9.622  -1.250  1.00 10.00      B   
ATOM   2178  N   ILE   224      51.298   9.234  -1.748  1.00 10.00      B   
ATOM   2179  HN  ILE   224      52.234   9.457  -1.553  1.00 10.00      B   
ATOM   2180  CA  ILE   224      51.008   8.278  -2.803  1.00 10.00      B   
ATOM   2181  CB  ILE   224      51.474   8.796  -4.183  1.00 10.00      B   
ATOM   2182  CG1 ILE   224      50.988  10.233  -4.420  1.00 10.00      B   
ATOM   2183  CG2 ILE   224      50.986   7.874  -5.291  1.00 10.00      B   
ATOM   2184  CD1 ILE   224      51.538  10.870  -5.680  1.00 10.00      B   
ATOM   2185  C   ILE   224      51.733   6.971  -2.494  1.00 10.00      B   
ATOM   2186  O   ILE   224      52.944   6.967  -2.265  1.00 10.00      B   
ATOM   2187  N   THR   225      51.001   5.870  -2.465  1.00 10.00      B   
ATOM   2188  HN  THR   225      50.041   5.924  -2.646  1.00 10.00      B   
ATOM   2189  CA  THR   225      51.600   4.579  -2.171  1.00 10.00      B   
ATOM   2190  CB  THR   225      50.653   3.702  -1.329  1.00 10.00      B   
ATOM   2191  OG1 THR   225      49.409   3.529  -2.024  1.00 10.00      B   
ATOM   2192  HG1 THR   225      49.472   2.758  -2.604  1.00 10.00      B   
ATOM   2193  CG2 THR   225      50.385   4.359   0.017  1.00 10.00      B   
ATOM   2194  C   THR   225      51.977   3.835  -3.447  1.00 10.00      B   
ATOM   2195  O   THR   225      51.455   4.122  -4.527  1.00 10.00      B   
ATOM   2196  N   ASP   226      52.895   2.893  -3.314  1.00 10.00      B   
ATOM   2197  HN  ASP   226      53.291   2.733  -2.431  1.00 10.00      B   
ATOM   2198  CA  ASP   226      53.340   2.082  -4.438  1.00 10.00      B   
ATOM   2199  CB  ASP   226      54.862   1.898  -4.408  1.00 10.00      B   
ATOM   2200  CG  ASP   226      55.352   1.163  -3.174  1.00 10.00      B   
ATOM   2201  OD1 ASP   226      55.086   1.639  -2.047  1.00 10.00      B   
ATOM   2202  OD2 ASP   226      56.024   0.119  -3.325  1.00 10.00      B   
ATOM   2203  C   ASP   226      52.640   0.729  -4.391  1.00 10.00      B   
ATOM   2204  O   ASP   226      51.855   0.464  -3.476  1.00 10.00      B   
ATOM   2205  N   PHE   227      52.911  -0.123  -5.372  1.00 10.00      B   
ATOM   2206  HN  PHE   227      53.545   0.140  -6.074  1.00 10.00      B   
ATOM   2207  CA  PHE   227      52.291  -1.443  -5.428  1.00 10.00      B   
ATOM   2208  CB  PHE   227      52.340  -2.016  -6.848  1.00 10.00      B   
ATOM   2209  CG  PHE   227      51.634  -1.184  -7.880  1.00 10.00      B   
ATOM   2210  CD1 PHE   227      52.126  -1.104  -9.170  1.00 10.00      B   
ATOM   2211  CD2 PHE   227      50.480  -0.484  -7.561  1.00 10.00      B   
ATOM   2212  CE1 PHE   227      51.482  -0.345 -10.127  1.00 10.00      B   
ATOM   2213  CE2 PHE   227      49.832   0.277  -8.514  1.00 10.00      B   
ATOM   2214  CZ  PHE   227      50.333   0.347  -9.799  1.00 10.00      B   
ATOM   2215  C   PHE   227      52.956  -2.414  -4.460  1.00 10.00      B   
ATOM   2216  O   PHE   227      54.032  -2.946  -4.739  1.00 10.00      B   
ATOM   2217  N   GLN   228      52.316  -2.636  -3.320  1.00 10.00      B   
ATOM   2218  HN  GLN   228      51.465  -2.180  -3.153  1.00 10.00      B   
ATOM   2219  CA  GLN   228      52.836  -3.549  -2.313  1.00 10.00      B   
ATOM   2220  CB  GLN   228      53.204  -2.801  -1.030  1.00 10.00      B   
ATOM   2221  CG  GLN   228      54.464  -1.961  -1.147  1.00 10.00      B   
ATOM   2222  CD  GLN   228      55.700  -2.797  -1.426  1.00 10.00      B   
ATOM   2223  OE1 GLN   228      55.833  -3.922  -0.934  1.00 10.00      B   
ATOM   2224  NE2 GLN   228      56.605  -2.261  -2.225  1.00 10.00      B   
ATOM   2225 HE21 GLN   228      56.424  -1.360  -2.596  1.00 10.00      B   
ATOM   2226 HE22 GLN   228      57.416  -2.775  -2.424  1.00 10.00      B   
ATOM   2227  C   GLN   228      51.824  -4.652  -2.029  1.00 10.00      B   
ATOM   2228  O   GLN   228      50.712  -4.635  -2.564  1.00 10.00      B   
ATOM   2229  N   ASP   229      52.202  -5.604  -1.186  1.00 10.00      B   
ATOM   2230  HN  ASP   229      53.085  -5.548  -0.762  1.00 10.00      B   
ATOM   2231  CA  ASP   229      51.327  -6.724  -0.857  1.00 10.00      B   
ATOM   2232  CB  ASP   229      52.135  -7.935  -0.376  1.00 10.00      B   
ATOM   2233  CG  ASP   229      51.305  -9.204  -0.289  1.00 10.00      B   
ATOM   2234  OD1 ASP   229      50.102  -9.164  -0.623  1.00 10.00      B   
ATOM   2235  OD2 ASP   229      51.851 -10.257   0.113  1.00 10.00      B   
ATOM   2236  C   ASP   229      50.271  -6.336   0.170  1.00 10.00      B   
ATOM   2237  O   ASP   229      50.438  -6.559   1.370  1.00 10.00      B   
ATOM   2238  N   TYR   230      49.187  -5.751  -0.315  1.00 10.00      B   
ATOM   2239  HN  TYR   230      49.125  -5.596  -1.282  1.00 10.00      B   
ATOM   2240  CA  TYR   230      48.086  -5.336   0.542  1.00 10.00      B   
ATOM   2241  CB  TYR   230      47.843  -3.827   0.431  1.00 10.00      B   
ATOM   2242  CG  TYR   230      48.826  -2.967   1.193  1.00 10.00      B   
ATOM   2243  CD1 TYR   230      50.105  -2.748   0.706  1.00 10.00      B   
ATOM   2244  CD2 TYR   230      48.469  -2.360   2.391  1.00 10.00      B   
ATOM   2245  CE1 TYR   230      51.003  -1.952   1.388  1.00 10.00      B   
ATOM   2246  CE2 TYR   230      49.361  -1.564   3.081  1.00 10.00      B   
ATOM   2247  CZ  TYR   230      50.629  -1.364   2.573  1.00 10.00      B   
ATOM   2248  OH  TYR   230      51.523  -0.562   3.247  1.00 10.00      B   
ATOM   2249  HH  TYR   230      51.406  -0.685   4.203  1.00 10.00      B   
ATOM   2250  C   TYR   230      46.813  -6.083   0.165  1.00 10.00      B   
ATOM   2251  O   TYR   230      46.532  -6.285  -1.015  1.00 10.00      B   
ATOM   2252  N   GLN   231      46.062  -6.505   1.170  1.00 10.00      B   
ATOM   2253  HN  GLN   231      46.350  -6.326   2.092  1.00 10.00      B   
ATOM   2254  CA  GLN   231      44.812  -7.226   0.944  1.00 10.00      B   
ATOM   2255  CB  GLN   231      44.613  -8.309   2.007  1.00 10.00      B   
ATOM   2256  CG  GLN   231      45.780  -9.273   2.149  1.00 10.00      B   
ATOM   2257  CD  GLN   231      45.997 -10.141   0.924  1.00 10.00      B   
ATOM   2258  OE1 GLN   231      45.470 -11.249   0.831  1.00 10.00      B   
ATOM   2259  NE2 GLN   231      46.787  -9.650  -0.020  1.00 10.00      B   
ATOM   2260 HE21 GLN   231      47.182  -8.762   0.119  1.00 10.00      B   
ATOM   2261 HE22 GLN   231      46.960 -10.200  -0.813  1.00 10.00      B   
ATOM   2262  C   GLN   231      43.640  -6.251   0.957  1.00 10.00      B   
ATOM   2263  O   GLN   231      42.599  -6.501   0.350  1.00 10.00      B   
ATOM   2264  N   ALA   232      43.840  -5.136   1.659  1.00 10.00      B   
ATOM   2265  HN  ALA   232      44.699  -5.023   2.116  1.00 10.00      B   
ATOM   2266  CA  ALA   232      42.835  -4.083   1.783  1.00 10.00      B   
ATOM   2267  CB  ALA   232      42.590  -3.390   0.449  1.00 10.00      B   
ATOM   2268  C   ALA   232      41.537  -4.591   2.404  1.00 10.00      B   
ATOM   2269  O   ALA   232      40.573  -4.904   1.702  1.00 10.00      B   
ATOM   2270  N   ILE   233      41.518  -4.672   3.728  1.00 10.00      B   
ATOM   2271  HN  ILE   233      42.313  -4.408   4.235  1.00 10.00      B   
ATOM   2272  CA  ILE   233      40.339  -5.136   4.443  1.00 10.00      B   
ATOM   2273  CB  ILE   233      40.697  -5.754   5.815  1.00 10.00      B   
ATOM   2274  CG1 ILE   233      41.659  -6.932   5.643  1.00 10.00      B   
ATOM   2275  CG2 ILE   233      39.441  -6.208   6.546  1.00 10.00      B   
ATOM   2276  CD1 ILE   233      43.116  -6.571   5.839  1.00 10.00      B   
ATOM   2277  C   ILE   233      39.347  -3.989   4.631  1.00 10.00      B   
ATOM   2278  O   ILE   233      39.467  -3.191   5.565  1.00 10.00      B   
ATOM   2279  N   ILE   234      38.388  -3.898   3.721  1.00 10.00      B   
ATOM   2280  HN  ILE   234      38.363  -4.551   2.982  1.00 10.00      B   
ATOM   2281  CA  ILE   234      37.367  -2.858   3.776  1.00 10.00      B   
ATOM   2282  CB  ILE   234      37.461  -1.887   2.575  1.00 10.00      B   
ATOM   2283  CG1 ILE   234      38.907  -1.754   2.095  1.00 10.00      B   
ATOM   2284  CG2 ILE   234      36.905  -0.520   2.951  1.00 10.00      B   
ATOM   2285  CD1 ILE   234      39.076  -1.984   0.609  1.00 10.00      B   
ATOM   2286  C   ILE   234      35.984  -3.503   3.802  1.00 10.00      B   
ATOM   2287  O   ILE   234      35.013  -2.967   3.261  1.00 10.00      B   
ATOM   2288  N   GLY   235      35.905  -4.662   4.434  1.00 10.00      B   
ATOM   2289  HN  GLY   235      36.710  -5.035   4.847  1.00 10.00      B   
ATOM   2290  CA  GLY   235      34.649  -5.377   4.527  1.00 10.00      B   
ATOM   2291  C   GLY   235      34.192  -5.551   5.959  1.00 10.00      B   
ATOM   2292  O   GLY   235      33.744  -6.629   6.345  1.00 10.00      B   
ATOM   2293  N   HIS   236      34.322  -4.496   6.752  1.00 10.00      B   
ATOM   2294  HN  HIS   236      34.698  -3.666   6.386  1.00 10.00      B   
ATOM   2295  CA  HIS   236      33.910  -4.537   8.150  1.00 10.00      B   
ATOM   2296  CB  HIS   236      34.535  -3.378   8.939  1.00 10.00      B   
ATOM   2297  CG  HIS   236      34.235  -3.403  10.410  1.00 10.00      B   
ATOM   2298  ND1 HIS   236      33.306  -2.572  11.004  1.00 10.00      B   
ATOM   2299  HD1 HIS   236      32.754  -1.899  10.544  1.00 10.00      B   
ATOM   2300  CD2 HIS   236      34.756  -4.156  11.410  1.00 10.00      B   
ATOM   2301  CE1 HIS   236      33.262  -2.820  12.300  1.00 10.00      B   
ATOM   2302  NE2 HIS   236      34.132  -3.773  12.570  1.00 10.00      B   
ATOM   2303  HE2 HIS   236      34.305  -4.146  13.464  1.00 10.00      B   
ATOM   2304  C   HIS   236      32.391  -4.488   8.257  1.00 10.00      B   
ATOM   2305  O   HIS   236      31.739  -3.658   7.619  1.00 10.00      B   
ATOM   2306  N   GLN   237      31.836  -5.381   9.059  1.00 10.00      B   
ATOM   2307  HN  GLN   237      32.411  -6.017   9.534  1.00 10.00      B   
ATOM   2308  CA  GLN   237      30.397  -5.446   9.260  1.00 10.00      B   
ATOM   2309  CB  GLN   237      30.017  -6.745   9.977  1.00 10.00      B   
ATOM   2310  CG  GLN   237      30.551  -8.009   9.320  1.00 10.00      B   
ATOM   2311  CD  GLN   237      30.455  -9.216  10.232  1.00 10.00      B   
ATOM   2312  OE1 GLN   237      30.503  -9.091  11.457  1.00 10.00      B   
ATOM   2313  NE2 GLN   237      30.326 -10.393   9.644  1.00 10.00      B   
ATOM   2314 HE21 GLN   237      30.301 -10.424   8.662  1.00 10.00      B   
ATOM   2315 HE22 GLN   237      30.256 -11.188  10.214  1.00 10.00      B   
ATOM   2316  C   GLN   237      29.928  -4.246  10.077  1.00 10.00      B   
ATOM   2317  O   GLN   237      30.152  -4.182  11.285  1.00 10.00      B   
ATOM   2318  N   ALA   238      29.293  -3.295   9.410  1.00 10.00      B   
ATOM   2319  HN  ALA   238      29.140  -3.405   8.449  1.00 10.00      B   
ATOM   2320  CA  ALA   238      28.802  -2.096  10.069  1.00 10.00      B   
ATOM   2321  CB  ALA   238      28.779  -0.929   9.091  1.00 10.00      B   
ATOM   2322  C   ALA   238      27.417  -2.328  10.662  1.00 10.00      B   
ATOM   2323  O   ALA   238      26.443  -2.537   9.933  1.00 10.00      B   
ATOM   2324  N   VAL   239      27.342  -2.311  11.986  1.00 10.00      B   
ATOM   2325  HN  VAL   239      28.157  -2.159  12.507  1.00 10.00      B   
ATOM   2326  CA  VAL   239      26.079  -2.505  12.686  1.00 10.00      B   
ATOM   2327  CB  VAL   239      26.272  -3.282  14.006  1.00 10.00      B   
ATOM   2328  CG1 VAL   239      26.629  -4.733  13.724  1.00 10.00      B   
ATOM   2329  CG2 VAL   239      27.341  -2.625  14.867  1.00 10.00      B   
ATOM   2330  C   VAL   239      25.435  -1.155  12.982  1.00 10.00      B   
ATOM   2331  O   VAL   239      26.040  -0.110  12.733  1.00 10.00      B   
ATOM   2332  N   ALA   240      24.225  -1.172  13.532  1.00 10.00      B   
ATOM   2333  HN  ALA   240      23.800  -2.034  13.727  1.00 10.00      B   
ATOM   2334  CA  ALA   240      23.508   0.063  13.852  1.00 10.00      B   
ATOM   2335  CB  ALA   240      22.046  -0.225  14.152  1.00 10.00      B   
ATOM   2336  C   ALA   240      24.157   0.795  15.023  1.00 10.00      B   
ATOM   2337  O   ALA   240      23.843   1.950  15.301  1.00 10.00      B   
ATOM   2338  N   LEU   241      25.066   0.113  15.702  1.00 10.00      B   
ATOM   2339  HN  LEU   241      25.268  -0.806  15.433  1.00 10.00      B   
ATOM   2340  CA  LEU   241      25.766   0.685  16.841  1.00 10.00      B   
ATOM   2341  CB  LEU   241      25.958  -0.375  17.927  1.00 10.00      B   
ATOM   2342  CG  LEU   241      24.683  -1.002  18.494  1.00 10.00      B   
ATOM   2343  CD1 LEU   241      25.021  -2.132  19.455  1.00 10.00      B   
ATOM   2344  CD2 LEU   241      23.825   0.049  19.181  1.00 10.00      B   
ATOM   2345  C   LEU   241      27.118   1.259  16.422  1.00 10.00      B   
ATOM   2346  O   LEU   241      28.001   1.461  17.255  1.00 10.00      B   
ATOM   2347  N   ASP   242      27.279   1.519  15.131  1.00 10.00      B   
ATOM   2348  HN  ASP   242      26.540   1.345  14.508  1.00 10.00      B   
ATOM   2349  CA  ASP   242      28.524   2.076  14.613  1.00 10.00      B   
ATOM   2350  CB  ASP   242      29.336   1.014  13.866  1.00 10.00      B   
ATOM   2351  CG  ASP   242      30.629   1.566  13.296  1.00 10.00      B   
ATOM   2352  OD1 ASP   242      31.439   2.118  14.072  1.00 10.00      B   
ATOM   2353  OD2 ASP   242      30.847   1.444  12.071  1.00 10.00      B   
ATOM   2354  C   ASP   242      28.251   3.264  13.704  1.00 10.00      B   
ATOM   2355  O   ASP   242      27.232   3.299  13.011  1.00 10.00      B   
ATOM   2356  N   ALA   264      -4.109  10.627  10.996  1.00 10.00      B   
ATOM   2357  HN  ALA   264      -4.799  10.356  10.349  1.00 10.00      B   
ATOM   2358  CA  ALA   264      -3.953   9.855  12.221  1.00 10.00      B   
ATOM   2359  CB  ALA   264      -4.098  10.762  13.431  1.00 10.00      B   
ATOM   2360  C   ALA   264      -4.976   8.724  12.278  1.00 10.00      B   
ATOM   2361  O   ALA   264      -6.057   8.829  11.697  1.00 10.00      B   
ATOM   2362  N   GLU   265      -4.632   7.656  12.992  1.00 10.00      B   
ATOM   2363  HN  GLU   265      -3.758   7.648  13.442  1.00 10.00      B   
ATOM   2364  CA  GLU   265      -5.508   6.491  13.127  1.00 10.00      B   
ATOM   2365  CB  GLU   265      -4.868   5.448  14.045  1.00 10.00      B   
ATOM   2366  CG  GLU   265      -3.564   4.869  13.516  1.00 10.00      B   
ATOM   2367  CD  GLU   265      -2.670   4.336  14.619  1.00 10.00      B   
ATOM   2368  OE1 GLU   265      -2.619   3.102  14.817  1.00 10.00      B   
ATOM   2369  OE2 GLU   265      -2.019   5.154  15.303  1.00 10.00      B   
ATOM   2370  C   GLU   265      -6.888   6.876  13.658  1.00 10.00      B   
ATOM   2371  O   GLU   265      -7.911   6.424  13.139  1.00 10.00      B   
ATOM   2372  N   LEU   266      -6.910   7.727  14.680  1.00 10.00      B   
ATOM   2373  HN  LEU   266      -6.059   8.063  15.037  1.00 10.00      B   
ATOM   2374  CA  LEU   266      -8.159   8.177  15.286  1.00 10.00      B   
ATOM   2375  CB  LEU   266      -7.871   9.066  16.499  1.00 10.00      B   
ATOM   2376  CG  LEU   266      -7.286   8.370  17.728  1.00 10.00      B   
ATOM   2377  CD1 LEU   266      -7.045   9.371  18.849  1.00 10.00      B   
ATOM   2378  CD2 LEU   266      -8.200   7.248  18.195  1.00 10.00      B   
ATOM   2379  C   LEU   266      -9.012   8.947  14.286  1.00 10.00      B   
ATOM   2380  O   LEU   266     -10.237   8.811  14.259  1.00 10.00      B   
ATOM   2381  N   ASN   267      -8.353   9.739  13.455  1.00 10.00      B   
ATOM   2382  HN  ASN   267      -7.376   9.777  13.510  1.00 10.00      B   
ATOM   2383  CA  ASN   267      -9.040  10.547  12.456  1.00 10.00      B   
ATOM   2384  CB  ASN   267      -8.065  11.549  11.826  1.00 10.00      B   
ATOM   2385  CG  ASN   267      -8.760  12.748  11.208  1.00 10.00      B   
ATOM   2386  OD1 ASN   267      -9.948  12.704  10.891  1.00 10.00      B   
ATOM   2387  ND2 ASN   267      -8.016  13.827  11.032  1.00 10.00      B   
ATOM   2388 HD21 ASN   267      -7.074  13.790  11.307  1.00 10.00      B   
ATOM   2389 HD22 ASN   267      -8.433  14.624  10.637  1.00 10.00      B   
ATOM   2390  C   ASN   267      -9.651   9.667  11.372  1.00 10.00      B   
ATOM   2391  O   ASN   267     -10.833   9.784  11.055  1.00 10.00      B   
ATOM   2392  N   TRP   268      -8.844   8.764  10.830  1.00 10.00      B   
ATOM   2393  HN  TRP   268      -7.915   8.700  11.150  1.00 10.00      B   
ATOM   2394  CA  TRP   268      -9.290   7.868   9.766  1.00 10.00      B   
ATOM   2395  CB  TRP   268      -8.112   7.085   9.179  1.00 10.00      B   
ATOM   2396  CG  TRP   268      -6.969   7.952   8.741  1.00 10.00      B   
ATOM   2397  CD1 TRP   268      -7.025   9.259   8.349  1.00 10.00      B   
ATOM   2398  CD2 TRP   268      -5.592   7.565   8.645  1.00 10.00      B   
ATOM   2399  NE1 TRP   268      -5.767   9.713   8.032  1.00 10.00      B   
ATOM   2400  HE1 TRP   268      -5.547  10.622   7.730  1.00 10.00      B   
ATOM   2401  CE2 TRP   268      -4.871   8.689   8.200  1.00 10.00      B   
ATOM   2402  CE3 TRP   268      -4.900   6.377   8.898  1.00 10.00      B   
ATOM   2403  CZ2 TRP   268      -3.494   8.660   8.001  1.00 10.00      B   
ATOM   2404  CZ3 TRP   268      -3.534   6.350   8.698  1.00 10.00      B   
ATOM   2405  CH2 TRP   268      -2.845   7.484   8.255  1.00 10.00      B   
ATOM   2406  C   TRP   268     -10.382   6.914  10.242  1.00 10.00      B   
ATOM   2407  O   TRP   268     -11.242   6.501   9.467  1.00 10.00      B   
ATOM   2408  N   ARG   269     -10.349   6.576  11.524  1.00 10.00      B   
ATOM   2409  HN  ARG   269      -9.642   6.945  12.097  1.00 10.00      B   
ATOM   2410  CA  ARG   269     -11.333   5.669  12.100  1.00 10.00      B   
ATOM   2411  CB  ARG   269     -11.007   5.396  13.572  1.00 10.00      B   
ATOM   2412  CG  ARG   269     -11.738   4.201  14.167  1.00 10.00      B   
ATOM   2413  CD  ARG   269     -11.242   3.891  15.575  1.00 10.00      B   
ATOM   2414  NE  ARG   269      -9.814   3.559  15.605  1.00 10.00      B   
ATOM   2415  HE  ARG   269      -9.347   3.503  14.740  1.00 10.00      B   
ATOM   2416  CZ  ARG   269      -9.122   3.328  16.719  1.00 10.00      B   
ATOM   2417  NH1 ARG   269      -9.718   3.389  17.904  1.00 10.00      B   
ATOM   2418 HH11 ARG   269     -10.733   3.619  17.970  1.00 10.00      B   
ATOM   2419 HH12 ARG   269      -9.173   3.203  18.775  1.00 10.00      B   
ATOM   2420  NH2 ARG   269      -7.829   3.030  16.645  1.00 10.00      B   
ATOM   2421 HH21 ARG   269      -7.359   2.980  15.714  1.00 10.00      B   
ATOM   2422 HH22 ARG   269      -7.281   2.844  17.512  1.00 10.00      B   
ATOM   2423  C   ARG   269     -12.749   6.224  11.961  1.00 10.00      B   
ATOM   2424  O   ARG   269     -13.688   5.488  11.661  1.00 10.00      B   
ATOM   2425  N   ILE   270     -12.890   7.531  12.150  1.00 10.00      B   
ATOM   2426  HN  ILE   270     -12.098   8.074  12.355  1.00 10.00      B   
ATOM   2427  CA  ILE   270     -14.196   8.178  12.056  1.00 10.00      B   
ATOM   2428  CB  ILE   270     -14.259   9.463  12.917  1.00 10.00      B   
ATOM   2429  CG1 ILE   270     -13.827   9.172  14.355  1.00 10.00      B   
ATOM   2430  CG2 ILE   270     -15.663  10.060  12.891  1.00 10.00      B   
ATOM   2431  CD1 ILE   270     -13.694  10.409  15.219  1.00 10.00      B   
ATOM   2432  C   ILE   270     -14.544   8.533  10.608  1.00 10.00      B   
ATOM   2433  O   ILE   270     -15.660   8.290  10.148  1.00 10.00      B   
ATOM   2434  N   THR   271     -13.575   9.091   9.894  1.00 10.00      B   
ATOM   2435  HN  THR   271     -12.695   9.223  10.308  1.00 10.00      B   
ATOM   2436  CA  THR   271     -13.774   9.512   8.507  1.00 10.00      B   
ATOM   2437  CB  THR   271     -12.527  10.211   7.940  1.00 10.00      B   
ATOM   2438  OG1 THR   271     -11.358   9.490   8.341  1.00 10.00      B   
ATOM   2439  HG1 THR   271     -10.984   9.903   9.128  1.00 10.00      B   
ATOM   2440  CG2 THR   271     -12.432  11.634   8.470  1.00 10.00      B   
ATOM   2441  C   THR   271     -14.202   8.364   7.589  1.00 10.00      B   
ATOM   2442  O   THR   271     -15.129   8.518   6.793  1.00 10.00      B   
ATOM   2443  N   LEU   272     -13.539   7.214   7.702  1.00 10.00      B   
ATOM   2444  HN  LEU   272     -12.797   7.149   8.345  1.00 10.00      B   
ATOM   2445  CA  LEU   272     -13.873   6.058   6.875  1.00 10.00      B   
ATOM   2446  CB  LEU   272     -12.948   4.877   7.178  1.00 10.00      B   
ATOM   2447  CG  LEU   272     -11.506   5.004   6.682  1.00 10.00      B   
ATOM   2448  CD1 LEU   272     -10.669   3.827   7.157  1.00 10.00      B   
ATOM   2449  CD2 LEU   272     -11.467   5.112   5.165  1.00 10.00      B   
ATOM   2450  C   LEU   272     -15.332   5.653   7.055  1.00 10.00      B   
ATOM   2451  O   LEU   272     -16.060   5.471   6.079  1.00 10.00      B   
ATOM   2452  N   VAL   273     -15.758   5.539   8.307  1.00 10.00      B   
ATOM   2453  HN  VAL   273     -15.133   5.717   9.041  1.00 10.00      B   
ATOM   2454  CA  VAL   273     -17.131   5.163   8.620  1.00 10.00      B   
ATOM   2455  CB  VAL   273     -17.325   4.990  10.141  1.00 10.00      B   
ATOM   2456  CG1 VAL   273     -18.775   4.673  10.471  1.00 10.00      B   
ATOM   2457  CG2 VAL   273     -16.408   3.900  10.673  1.00 10.00      B   
ATOM   2458  C   VAL   273     -18.106   6.218   8.099  1.00 10.00      B   
ATOM   2459  O   VAL   273     -19.118   5.895   7.471  1.00 10.00      B   
ATOM   2460  N   PHE   274     -17.778   7.479   8.353  1.00 10.00      B   
ATOM   2461  HN  PHE   274     -16.951   7.662   8.854  1.00 10.00      B   
ATOM   2462  CA  PHE   274     -18.602   8.600   7.922  1.00 10.00      B   
ATOM   2463  CB  PHE   274     -17.955   9.921   8.357  1.00 10.00      B   
ATOM   2464  CG  PHE   274     -18.796  11.139   8.107  1.00 10.00      B   
ATOM   2465  CD1 PHE   274     -19.797  11.497   8.993  1.00 10.00      B   
ATOM   2466  CD2 PHE   274     -18.583  11.930   6.989  1.00 10.00      B   
ATOM   2467  CE1 PHE   274     -20.568  12.621   8.773  1.00 10.00      B   
ATOM   2468  CE2 PHE   274     -19.352  13.055   6.761  1.00 10.00      B   
ATOM   2469  CZ  PHE   274     -20.346  13.400   7.655  1.00 10.00      B   
ATOM   2470  C   PHE   274     -18.804   8.585   6.407  1.00 10.00      B   
ATOM   2471  O   PHE   274     -19.916   8.780   5.919  1.00 10.00      B   
ATOM   2472  N   THR   275     -17.723   8.344   5.676  1.00 10.00      B   
ATOM   2473  HN  THR   275     -16.865   8.196   6.132  1.00 10.00      B   
ATOM   2474  CA  THR   275     -17.770   8.304   4.219  1.00 10.00      B   
ATOM   2475  CB  THR   275     -16.364   8.102   3.623  1.00 10.00      B   
ATOM   2476  OG1 THR   275     -15.465   9.055   4.206  1.00 10.00      B   
ATOM   2477  HG1 THR   275     -15.207   8.756   5.090  1.00 10.00      B   
ATOM   2478  CG2 THR   275     -16.383   8.290   2.112  1.00 10.00      B   
ATOM   2479  C   THR   275     -18.708   7.205   3.719  1.00 10.00      B   
ATOM   2480  O   THR   275     -19.533   7.438   2.834  1.00 10.00      B   
ATOM   2481  N   VAL   276     -18.593   6.016   4.306  1.00 10.00      B   
ATOM   2482  HN  VAL   276     -17.928   5.899   5.019  1.00 10.00      B   
ATOM   2483  CA  VAL   276     -19.432   4.885   3.920  1.00 10.00      B   
ATOM   2484  CB  VAL   276     -19.043   3.593   4.679  1.00 10.00      B   
ATOM   2485  CG1 VAL   276     -19.984   2.445   4.335  1.00 10.00      B   
ATOM   2486  CG2 VAL   276     -17.603   3.208   4.374  1.00 10.00      B   
ATOM   2487  C   VAL   276     -20.909   5.203   4.160  1.00 10.00      B   
ATOM   2488  O   VAL   276     -21.769   4.882   3.338  1.00 10.00      B   
ATOM   2489  N   PHE   277     -21.193   5.847   5.283  1.00 10.00      B   
ATOM   2490  HN  PHE   277     -20.464   6.081   5.898  1.00 10.00      B   
ATOM   2491  CA  PHE   277     -22.557   6.214   5.635  1.00 10.00      B   
ATOM   2492  CB  PHE   277     -22.618   6.642   7.108  1.00 10.00      B   
ATOM   2493  CG  PHE   277     -23.987   7.048   7.580  1.00 10.00      B   
ATOM   2494  CD1 PHE   277     -25.004   6.115   7.694  1.00 10.00      B   
ATOM   2495  CD2 PHE   277     -24.255   8.367   7.911  1.00 10.00      B   
ATOM   2496  CE1 PHE   277     -26.261   6.487   8.127  1.00 10.00      B   
ATOM   2497  CE2 PHE   277     -25.511   8.745   8.345  1.00 10.00      B   
ATOM   2498  CZ  PHE   277     -26.515   7.804   8.452  1.00 10.00      B   
ATOM   2499  C   PHE   277     -23.076   7.331   4.727  1.00 10.00      B   
ATOM   2500  O   PHE   277     -24.194   7.262   4.213  1.00 10.00      B   
ATOM   2501  N   MET   278     -22.243   8.340   4.512  1.00 10.00      B   
ATOM   2502  HN  MET   278     -21.351   8.315   4.928  1.00 10.00      B   
ATOM   2503  CA  MET   278     -22.609   9.487   3.683  1.00 10.00      B   
ATOM   2504  CB  MET   278     -21.541  10.581   3.778  1.00 10.00      B   
ATOM   2505  CG  MET   278     -21.880  11.853   3.015  1.00 10.00      B   
ATOM   2506  SD  MET   278     -20.499  13.010   2.938  1.00 10.00      B   
ATOM   2507  CE  MET   278     -19.312  12.056   1.996  1.00 10.00      B   
ATOM   2508  C   MET   278     -22.840   9.099   2.223  1.00 10.00      B   
ATOM   2509  O   MET   278     -23.843   9.492   1.627  1.00 10.00      B   
ATOM   2510  N   MET   279     -21.926   8.317   1.657  1.00 10.00      B   
ATOM   2511  HN  MET   279     -21.156   8.014   2.190  1.00 10.00      B   
ATOM   2512  CA  MET   279     -22.035   7.898   0.258  1.00 10.00      B   
ATOM   2513  CB  MET   279     -20.805   7.104  -0.191  1.00 10.00      B   
ATOM   2514  CG  MET   279     -19.653   7.970  -0.671  1.00 10.00      B   
ATOM   2515  SD  MET   279     -20.136   9.111  -1.988  1.00 10.00      B   
ATOM   2516  CE  MET   279     -20.581   7.967  -3.295  1.00 10.00      B   
ATOM   2517  C   MET   279     -23.311   7.109  -0.020  1.00 10.00      B   
ATOM   2518  O   MET   279     -23.873   7.190  -1.116  1.00 10.00      B   
ATOM   2519  N   ALA   280     -23.774   6.364   0.978  1.00 10.00      B   
ATOM   2520  HN  ALA   280     -23.290   6.354   1.832  1.00 10.00      B   
ATOM   2521  CA  ALA   280     -24.985   5.562   0.840  1.00 10.00      B   
ATOM   2522  CB  ALA   280     -25.155   4.645   2.041  1.00 10.00      B   
ATOM   2523  C   ALA   280     -26.211   6.455   0.671  1.00 10.00      B   
ATOM   2524  O   ALA   280     -27.218   6.045   0.090  1.00 10.00      B   
ATOM   2525  N   LEU   281     -26.116   7.678   1.179  1.00 10.00      B   
ATOM   2526  HN  LEU   281     -25.288   7.944   1.630  1.00 10.00      B   
ATOM   2527  CA  LEU   281     -27.207   8.637   1.086  1.00 10.00      B   
ATOM   2528  CB  LEU   281     -27.327   9.436   2.390  1.00 10.00      B   
ATOM   2529  CG  LEU   281     -27.374   8.615   3.682  1.00 10.00      B   
ATOM   2530  CD1 LEU   281     -27.308   9.526   4.899  1.00 10.00      B   
ATOM   2531  CD2 LEU   281     -28.625   7.753   3.725  1.00 10.00      B   
ATOM   2532  C   LEU   281     -26.987   9.590  -0.084  1.00 10.00      B   
ATOM   2533  O   LEU   281     -27.936  10.012  -0.741  1.00 10.00      B   
ATOM   2534  N   MET   282     -25.726   9.916  -0.343  1.00 10.00      B   
ATOM   2535  HN  MET   282     -25.012   9.539   0.220  1.00 10.00      B   
ATOM   2536  CA  MET   282     -25.364  10.832  -1.423  1.00 10.00      B   
ATOM   2537  CB  MET   282     -23.881  11.212  -1.331  1.00 10.00      B   
ATOM   2538  CG  MET   282     -23.402  12.170  -2.415  1.00 10.00      B   
ATOM   2539  SD  MET   282     -21.680  12.663  -2.199  1.00 10.00      B   
ATOM   2540  CE  MET   282     -21.791  13.620  -0.688  1.00 10.00      B   
ATOM   2541  C   MET   282     -25.676  10.244  -2.798  1.00 10.00      B   
ATOM   2542  O   MET   282     -25.977  10.974  -3.740  1.00 10.00      B   
ATOM   2543  N   VAL   283     -25.616   8.926  -2.907  1.00 10.00      B   
ATOM   2544  HN  VAL   283     -25.380   8.388  -2.120  1.00 10.00      B   
ATOM   2545  CA  VAL   283     -25.877   8.254  -4.172  1.00 10.00      B   
ATOM   2546  CB  VAL   283     -25.371   6.792  -4.158  1.00 10.00      B   
ATOM   2547  CG1 VAL   283     -26.269   5.895  -3.313  1.00 10.00      B   
ATOM   2548  CG2 VAL   283     -25.217   6.250  -5.573  1.00 10.00      B   
ATOM   2549  C   VAL   283     -27.361   8.296  -4.555  1.00 10.00      B   
ATOM   2550  O   VAL   283     -27.703   8.169  -5.730  1.00 10.00      B   
ATOM   2551  N   VAL   284     -28.233   8.503  -3.572  1.00 10.00      B   
ATOM   2552  HN  VAL   284     -27.898   8.647  -2.660  1.00 10.00      B   
ATOM   2553  CA  VAL   284     -29.679   8.538  -3.813  1.00 10.00      B   
ATOM   2554  CB  VAL   284     -30.505   8.707  -2.517  1.00 10.00      B   
ATOM   2555  CG1 VAL   284     -31.996   8.664  -2.819  1.00 10.00      B   
ATOM   2556  CG2 VAL   284     -30.137   7.628  -1.510  1.00 10.00      B   
ATOM   2557  C   VAL   284     -30.083   9.589  -4.859  1.00 10.00      B   
ATOM   2558  O   VAL   284     -30.660   9.242  -5.893  1.00 10.00      B   
ATOM   2559  N   PRO   285     -29.792  10.887  -4.624  1.00 10.00      B   
ATOM   2560  CA  PRO   285     -30.142  11.953  -5.577  1.00 10.00      B   
ATOM   2561  CB  PRO   285     -29.838  13.241  -4.806  1.00 10.00      B   
ATOM   2562  CG  PRO   285     -28.807  12.844  -3.809  1.00 10.00      B   
ATOM   2563  CD  PRO   285     -29.127  11.428  -3.420  1.00 10.00      B   
ATOM   2564  C   PRO   285     -29.295  11.892  -6.848  1.00 10.00      B   
ATOM   2565  O   PRO   285     -29.562  12.599  -7.822  1.00 10.00      B   
ATOM   2566  N   LEU   286     -28.271  11.046  -6.828  1.00 10.00      B   
ATOM   2567  HN  LEU   286     -28.108  10.518  -6.019  1.00 10.00      B   
ATOM   2568  CA  LEU   286     -27.380  10.886  -7.969  1.00 10.00      B   
ATOM   2569  CB  LEU   286     -25.918  10.862  -7.513  1.00 10.00      B   
ATOM   2570  CG  LEU   286     -25.384  12.155  -6.890  1.00 10.00      B   
ATOM   2571  CD1 LEU   286     -23.961  11.961  -6.388  1.00 10.00      B   
ATOM   2572  CD2 LEU   286     -25.452  13.303  -7.886  1.00 10.00      B   
ATOM   2573  C   LEU   286     -27.714   9.624  -8.763  1.00 10.00      B   
ATOM   2574  O   LEU   286     -27.023   9.278  -9.719  1.00 10.00      B   
ATOM   2575  N   SER   287     -28.779   8.940  -8.365  1.00 10.00      B   
ATOM   2576  HN  SER   287     -29.285   9.257  -7.587  1.00 10.00      B   
ATOM   2577  CA  SER   287     -29.206   7.724  -9.047  1.00 10.00      B   
ATOM   2578  CB  SER   287     -29.830   6.741  -8.059  1.00 10.00      B   
ATOM   2579  OG  SER   287     -28.854   6.258  -7.152  1.00 10.00      B   
ATOM   2580  HG  SER   287     -28.379   7.009  -6.761  1.00 10.00      B   
ATOM   2581  C   SER   287     -30.187   8.042 -10.172  1.00 10.00      B   
ATOM   2582  O   SER   287     -30.895   7.160 -10.665  1.00 10.00      B   
ATOM   2583  N   VAL   288     -30.228   9.302 -10.569  1.00 10.00      B   
ATOM   2584  HN  VAL   288     -29.642   9.960 -10.135  1.00 10.00      B   
ATOM   2585  CA  VAL   288     -31.109   9.734 -11.639  1.00 10.00      B   
ATOM   2586  CB  VAL   288     -31.379  11.254 -11.597  1.00 10.00      B   
ATOM   2587  CG1 VAL   288     -32.378  11.583 -10.497  1.00 10.00      B   
ATOM   2588  CG2 VAL   288     -30.084  12.033 -11.393  1.00 10.00      B   
ATOM   2589  C   VAL   288     -30.524   9.343 -12.990  1.00 10.00      B   
ATOM   2590  O   VAL   288     -29.331   9.531 -13.239  1.00 10.00      B   
ATOM   2591  N   VAL   289     -31.353   8.767 -13.843  1.00 10.00      B   
ATOM   2592  HN  VAL   289     -32.289   8.627 -13.581  1.00 10.00      B   
ATOM   2593  CA  VAL   289     -30.915   8.346 -15.162  1.00 10.00      B   
ATOM   2594  CB  VAL   289     -31.252   6.862 -15.435  1.00 10.00      B   
ATOM   2595  CG1 VAL   289     -30.691   6.419 -16.779  1.00 10.00      B   
ATOM   2596  CG2 VAL   289     -30.721   5.975 -14.319  1.00 10.00      B   
ATOM   2597  C   VAL   289     -31.568   9.215 -16.228  1.00 10.00      B   
ATOM   2598  O   VAL   289     -32.778   9.147 -16.444  1.00 10.00      B   
ATOM   2599  N   ASN   290     -30.768  10.039 -16.879  1.00 10.00      B   
ATOM   2600  HN  ASN   290     -29.808  10.051 -16.660  1.00 10.00      B   
ATOM   2601  CA  ASN   290     -31.275  10.925 -17.918  1.00 10.00      B   
ATOM   2602  CB  ASN   290     -30.716  12.339 -17.741  1.00 10.00      B   
ATOM   2603  CG  ASN   290     -31.807  13.367 -17.520  1.00 10.00      B   
ATOM   2604  OD1 ASN   290     -32.917  13.232 -18.036  1.00 10.00      B   
ATOM   2605  ND2 ASN   290     -31.502  14.396 -16.746  1.00 10.00      B   
ATOM   2606 HD21 ASN   290     -30.598  14.440 -16.361  1.00 10.00      B   
ATOM   2607 HD22 ASN   290     -32.190  15.076 -16.584  1.00 10.00      B   
ATOM   2608  C   ASN   290     -30.925  10.384 -19.299  1.00 10.00      B   
ATOM   2609  O   ASN   290     -29.759  10.399 -19.702  1.00 10.00      B   
ATOM   2610  N   PRO   291     -31.930   9.890 -20.045  1.00 10.00      B   
ATOM   2611  CA  PRO   291     -31.732   9.330 -21.392  1.00 10.00      B   
ATOM   2612  CB  PRO   291     -33.119   8.810 -21.784  1.00 10.00      B   
ATOM   2613  CG  PRO   291     -34.065   9.571 -20.923  1.00 10.00      B   
ATOM   2614  CD  PRO   291     -33.343   9.829 -19.631  1.00 10.00      B   
ATOM   2615  C   PRO   291     -31.255  10.380 -22.392  1.00 10.00      B   
ATOM   2616  O   PRO   291     -30.730  10.048 -23.454  1.00 10.00      B   
ATOM   2617  N   ARG   292     -31.437  11.649 -22.045  1.00 10.00      B   
ATOM   2618  HN  ARG   292     -31.871  11.850 -21.190  1.00 10.00      B   
ATOM   2619  CA  ARG   292     -31.012  12.743 -22.904  1.00 10.00      B   
ATOM   2620  CB  ARG   292     -31.548  14.079 -22.389  1.00 10.00      B   
ATOM   2621  CG  ARG   292     -32.964  14.397 -22.841  1.00 10.00      B   
ATOM   2622  CD  ARG   292     -33.417  15.765 -22.351  1.00 10.00      B   
ATOM   2623  NE  ARG   292     -32.537  16.839 -22.810  1.00 10.00      B   
ATOM   2624  HE  ARG   292     -31.747  16.579 -23.337  1.00 10.00      B   
ATOM   2625  CZ  ARG   292     -32.745  18.131 -22.558  1.00 10.00      B   
ATOM   2626  NH1 ARG   292     -33.800  18.514 -21.847  1.00 10.00      B   
ATOM   2627 HH11 ARG   292     -34.475  17.804 -21.488  1.00 10.00      B   
ATOM   2628 HH12 ARG   292     -33.958  19.525 -21.645  1.00 10.00      B   
ATOM   2629  NH2 ARG   292     -31.892  19.043 -23.011  1.00 10.00      B   
ATOM   2630 HH21 ARG   292     -31.059  18.747 -23.565  1.00 10.00      B   
ATOM   2631 HH22 ARG   292     -32.052  20.056 -22.819  1.00 10.00      B   
ATOM   2632  C   ARG   292     -29.491  12.784 -23.007  1.00 10.00      B   
ATOM   2633  O   ARG   292     -28.936  13.141 -24.048  1.00 10.00      B   
ATOM   2634  N   GLN   293     -28.821  12.400 -21.928  1.00 10.00      B   
ATOM   2635  HN  GLN   293     -29.319  12.119 -21.133  1.00 10.00      B   
ATOM   2636  CA  GLN   293     -27.368  12.383 -21.900  1.00 10.00      B   
ATOM   2637  CB  GLN   293     -26.831  13.088 -20.648  1.00 10.00      B   
ATOM   2638  CG  GLN   293     -27.498  12.661 -19.350  1.00 10.00      B   
ATOM   2639  CD  GLN   293     -27.002  13.430 -18.144  1.00 10.00      B   
ATOM   2640  OE1 GLN   293     -26.604  14.591 -18.251  1.00 10.00      B   
ATOM   2641  NE2 GLN   293     -27.031  12.790 -16.989  1.00 10.00      B   
ATOM   2642 HE21 GLN   293     -27.372  11.866 -16.974  1.00 10.00      B   
ATOM   2643 HE22 GLN   293     -26.710  13.258 -16.188  1.00 10.00      B   
ATOM   2644  C   GLN   293     -26.839  10.953 -21.996  1.00 10.00      B   
ATOM   2645  O   GLN   293     -25.881  10.683 -22.719  1.00 10.00      B   
ATOM   2646  N   GLY   294     -27.478  10.035 -21.276  1.00 10.00      B   
ATOM   2647  HN  GLY   294     -28.243  10.303 -20.718  1.00 10.00      B   
ATOM   2648  CA  GLY   294     -27.056   8.651 -21.296  1.00 10.00      B   
ATOM   2649  C   GLY   294     -26.958   8.074 -19.899  1.00 10.00      B   
ATOM   2650  O   GLY   294     -26.913   8.818 -18.917  1.00 10.00      B   
ATOM   2651  N   ARG   295     -26.913   6.752 -19.804  1.00 10.00      B   
ATOM   2652  HN  ARG   295     -26.926   6.212 -20.625  1.00 10.00      B   
ATOM   2653  CA  ARG   295     -26.836   6.081 -18.510  1.00 10.00      B   
ATOM   2654  CB  ARG   295     -27.158   4.591 -18.646  1.00 10.00      B   
ATOM   2655  CG  ARG   295     -28.617   4.302 -18.966  1.00 10.00      B   
ATOM   2656  CD  ARG   295     -28.922   2.818 -18.876  1.00 10.00      B   
ATOM   2657  NE  ARG   295     -28.199   2.048 -19.884  1.00 10.00      B   
ATOM   2658  HE  ARG   295     -27.216   2.059 -19.841  1.00 10.00      B   
ATOM   2659  CZ  ARG   295     -28.784   1.341 -20.849  1.00 10.00      B   
ATOM   2660  NH1 ARG   295     -30.108   1.297 -20.938  1.00 10.00      B   
ATOM   2661 HH11 ARG   295     -30.563   0.742 -21.693  1.00 10.00      B   
ATOM   2662 HH12 ARG   295     -30.698   1.818 -20.253  1.00 10.00      B   
ATOM   2663  NH2 ARG   295     -28.038   0.672 -21.717  1.00 10.00      B   
ATOM   2664 HH21 ARG   295     -28.485   0.117 -22.478  1.00 10.00      B   
ATOM   2665 HH22 ARG   295     -26.997   0.695 -21.638  1.00 10.00      B   
ATOM   2666  C   ARG   295     -25.473   6.273 -17.851  1.00 10.00      B   
ATOM   2667  O   ARG   295     -25.380   6.426 -16.633  1.00 10.00      B   
ATOM   2668  N   VAL   296     -24.422   6.285 -18.659  1.00 10.00      B   
ATOM   2669  HN  VAL   296     -24.560   6.192 -19.626  1.00 10.00      B   
ATOM   2670  CA  VAL   296     -23.064   6.452 -18.145  1.00 10.00      B   
ATOM   2671  CB  VAL   296     -22.004   5.975 -19.162  1.00 10.00      B   
ATOM   2672  CG1 VAL   296     -20.613   5.987 -18.541  1.00 10.00      B   
ATOM   2673  CG2 VAL   296     -22.346   4.586 -19.679  1.00 10.00      B   
ATOM   2674  C   VAL   296     -22.808   7.911 -17.787  1.00 10.00      B   
ATOM   2675  O   VAL   296     -22.209   8.214 -16.754  1.00 10.00      B   
ATOM   2676  N   LEU   297     -23.291   8.814 -18.635  1.00 10.00      B   
ATOM   2677  HN  LEU   297     -23.762   8.508 -19.439  1.00 10.00      B   
ATOM   2678  CA  LEU   297     -23.119  10.246 -18.411  1.00 10.00      B   
ATOM   2679  CB  LEU   297     -23.532  11.051 -19.646  1.00 10.00      B   
ATOM   2680  CG  LEU   297     -22.535  11.056 -20.807  1.00 10.00      B   
ATOM   2681  CD1 LEU   297     -23.006  11.985 -21.914  1.00 10.00      B   
ATOM   2682  CD2 LEU   297     -21.145  11.449 -20.327  1.00 10.00      B   
ATOM   2683  C   LEU   297     -23.869  10.725 -17.170  1.00 10.00      B   
ATOM   2684  O   LEU   297     -23.564  11.783 -16.618  1.00 10.00      B   
ATOM   2685  N   SER   298     -24.843   9.942 -16.728  1.00 10.00      B   
ATOM   2686  HN  SER   298     -25.049   9.113 -17.208  1.00 10.00      B   
ATOM   2687  CA  SER   298     -25.611  10.288 -15.541  1.00 10.00      B   
ATOM   2688  CB  SER   298     -26.954   9.554 -15.534  1.00 10.00      B   
ATOM   2689  OG  SER   298     -27.738   9.932 -16.660  1.00 10.00      B   
ATOM   2690  HG  SER   298     -27.412   9.468 -17.446  1.00 10.00      B   
ATOM   2691  C   SER   298     -24.812   9.993 -14.275  1.00 10.00      B   
ATOM   2692  O   SER   298     -25.138  10.473 -13.191  1.00 10.00      B   
ATOM   2693  N   MET   299     -23.744   9.218 -14.430  1.00 10.00      B   
ATOM   2694  HN  MET   299     -23.523   8.880 -15.324  1.00 10.00      B   
ATOM   2695  CA  MET   299     -22.886   8.864 -13.309  1.00 10.00      B   
ATOM   2696  CB  MET   299     -22.356   7.436 -13.459  1.00 10.00      B   
ATOM   2697  CG  MET   299     -23.430   6.363 -13.445  1.00 10.00      B   
ATOM   2698  SD  MET   299     -22.746   4.692 -13.434  1.00 10.00      B   
ATOM   2699  CE  MET   299     -21.800   4.729 -11.915  1.00 10.00      B   
ATOM   2700  C   MET   299     -21.717   9.837 -13.205  1.00 10.00      B   
ATOM   2701  O   MET   299     -20.892   9.737 -12.295  1.00 10.00      B   
ATOM   2702  N   LEU   300     -21.659  10.783 -14.139  1.00 10.00      B   
ATOM   2703  HN  LEU   300     -22.363  10.814 -14.824  1.00 10.00      B   
ATOM   2704  CA  LEU   300     -20.589  11.780 -14.171  1.00 10.00      B   
ATOM   2705  CB  LEU   300     -20.714  12.702 -15.392  1.00 10.00      B   
ATOM   2706  CG  LEU   300     -19.560  13.682 -15.614  1.00 10.00      B   
ATOM   2707  CD1 LEU   300     -18.316  12.952 -16.099  1.00 10.00      B   
ATOM   2708  CD2 LEU   300     -19.963  14.777 -16.589  1.00 10.00      B   
ATOM   2709  C   LEU   300     -20.489  12.587 -12.872  1.00 10.00      B   
ATOM   2710  O   LEU   300     -19.419  12.640 -12.264  1.00 10.00      B   
ATOM   2711  N   PRO   301     -21.592  13.228 -12.412  1.00 10.00      B   
ATOM   2712  CA  PRO   301     -21.576  14.014 -11.174  1.00 10.00      B   
ATOM   2713  CB  PRO   301     -23.020  14.515 -11.030  1.00 10.00      B   
ATOM   2714  CG  PRO   301     -23.829  13.640 -11.922  1.00 10.00      B   
ATOM   2715  CD  PRO   301     -22.923  13.255 -13.052  1.00 10.00      B   
ATOM   2716  C   PRO   301     -21.185  13.166  -9.967  1.00 10.00      B   
ATOM   2717  O   PRO   301     -20.480  13.632  -9.070  1.00 10.00      B   
ATOM   2718  N   ALA   302     -21.629  11.914  -9.972  1.00 10.00      B   
ATOM   2719  HN  ALA   302     -22.161  11.604 -10.732  1.00 10.00      B   
ATOM   2720  CA  ALA   302     -21.336  10.986  -8.886  1.00 10.00      B   
ATOM   2721  CB  ALA   302     -22.132   9.700  -9.053  1.00 10.00      B   
ATOM   2722  C   ALA   302     -19.842  10.689  -8.825  1.00 10.00      B   
ATOM   2723  O   ALA   302     -19.235  10.730  -7.753  1.00 10.00      B   
ATOM   2724  N   MET   303     -19.255  10.398  -9.981  1.00 10.00      B   
ATOM   2725  HN  MET   303     -19.797  10.378 -10.801  1.00 10.00      B   
ATOM   2726  CA  MET   303     -17.829  10.108 -10.065  1.00 10.00      B   
ATOM   2727  CB  MET   303     -17.449   9.649 -11.473  1.00 10.00      B   
ATOM   2728  CG  MET   303     -17.843   8.216 -11.789  1.00 10.00      B   
ATOM   2729  SD  MET   303     -17.265   7.677 -13.413  1.00 10.00      B   
ATOM   2730  CE  MET   303     -18.278   8.685 -14.492  1.00 10.00      B   
ATOM   2731  C   MET   303     -17.014  11.335  -9.683  1.00 10.00      B   
ATOM   2732  O   MET   303     -16.031  11.236  -8.952  1.00 10.00      B   
ATOM   2733  N   LEU   304     -17.446  12.492 -10.173  1.00 10.00      B   
ATOM   2734  HN  LEU   304     -18.246  12.498 -10.745  1.00 10.00      B   
ATOM   2735  CA  LEU   304     -16.768  13.752  -9.891  1.00 10.00      B   
ATOM   2736  CB  LEU   304     -17.433  14.905 -10.651  1.00 10.00      B   
ATOM   2737  CG  LEU   304     -16.672  15.437 -11.868  1.00 10.00      B   
ATOM   2738  CD1 LEU   304     -16.430  14.331 -12.884  1.00 10.00      B   
ATOM   2739  CD2 LEU   304     -17.422  16.596 -12.504  1.00 10.00      B   
ATOM   2740  C   LEU   304     -16.743  14.046  -8.397  1.00 10.00      B   
ATOM   2741  O   LEU   304     -15.687  14.327  -7.832  1.00 10.00      B   
ATOM   2742  N   LEU   305     -17.904  13.966  -7.755  1.00 10.00      B   
ATOM   2743  HN  LEU   305     -18.715  13.728  -8.257  1.00 10.00      B   
ATOM   2744  CA  LEU   305     -18.000  14.228  -6.322  1.00 10.00      B   
ATOM   2745  CB  LEU   305     -19.459  14.234  -5.859  1.00 10.00      B   
ATOM   2746  CG  LEU   305     -20.316  15.408  -6.338  1.00 10.00      B   
ATOM   2747  CD1 LEU   305     -21.755  15.242  -5.878  1.00 10.00      B   
ATOM   2748  CD2 LEU   305     -19.746  16.728  -5.848  1.00 10.00      B   
ATOM   2749  C   LEU   305     -17.188  13.218  -5.518  1.00 10.00      B   
ATOM   2750  O   LEU   305     -16.574  13.568  -4.509  1.00 10.00      B   
ATOM   2751  N   TYR   306     -17.183  11.974  -5.979  1.00 10.00      B   
ATOM   2752  HN  TYR   306     -17.695  11.766  -6.791  1.00 10.00      B   
ATOM   2753  CA  TYR   306     -16.446  10.904  -5.315  1.00 10.00      B   
ATOM   2754  CB  TYR   306     -16.768   9.564  -5.989  1.00 10.00      B   
ATOM   2755  CG  TYR   306     -16.292   8.339  -5.240  1.00 10.00      B   
ATOM   2756  CD1 TYR   306     -17.005   7.847  -4.155  1.00 10.00      B   
ATOM   2757  CD2 TYR   306     -15.141   7.665  -5.626  1.00 10.00      B   
ATOM   2758  CE1 TYR   306     -16.587   6.719  -3.474  1.00 10.00      B   
ATOM   2759  CE2 TYR   306     -14.713   6.538  -4.952  1.00 10.00      B   
ATOM   2760  CZ  TYR   306     -15.440   6.068  -3.877  1.00 10.00      B   
ATOM   2761  OH  TYR   306     -15.020   4.943  -3.207  1.00 10.00      B   
ATOM   2762  HH  TYR   306     -15.776   4.371  -3.040  1.00 10.00      B   
ATOM   2763  C   TYR   306     -14.941  11.167  -5.366  1.00 10.00      B   
ATOM   2764  O   TYR   306     -14.253  11.109  -4.345  1.00 10.00      B   
ATOM   2765  N   LEU   307     -14.440  11.465  -6.560  1.00 10.00      B   
ATOM   2766  HN  LEU   307     -15.043  11.502  -7.337  1.00 10.00      B   
ATOM   2767  CA  LEU   307     -13.018  11.732  -6.751  1.00 10.00      B   
ATOM   2768  CB  LEU   307     -12.671  11.808  -8.242  1.00 10.00      B   
ATOM   2769  CG  LEU   307     -12.803  10.508  -9.039  1.00 10.00      B   
ATOM   2770  CD1 LEU   307     -12.515  10.754 -10.511  1.00 10.00      B   
ATOM   2771  CD2 LEU   307     -11.880   9.432  -8.483  1.00 10.00      B   
ATOM   2772  C   LEU   307     -12.595  13.017  -6.047  1.00 10.00      B   
ATOM   2773  O   LEU   307     -11.539  13.071  -5.413  1.00 10.00      B   
ATOM   2774  N   LEU   308     -13.427  14.045  -6.155  1.00 10.00      B   
ATOM   2775  HN  LEU   308     -14.259  13.939  -6.672  1.00 10.00      B   
ATOM   2776  CA  LEU   308     -13.136  15.332  -5.536  1.00 10.00      B   
ATOM   2777  CB  LEU   308     -14.166  16.383  -5.961  1.00 10.00      B   
ATOM   2778  CG  LEU   308     -13.844  17.834  -5.601  1.00 10.00      B   
ATOM   2779  CD1 LEU   308     -12.552  18.278  -6.272  1.00 10.00      B   
ATOM   2780  CD2 LEU   308     -14.992  18.748  -5.997  1.00 10.00      B   
ATOM   2781  C   LEU   308     -13.092  15.215  -4.015  1.00 10.00      B   
ATOM   2782  O   LEU   308     -12.217  15.787  -3.367  1.00 10.00      B   
ATOM   2783  N   PHE   309     -14.030  14.457  -3.454  1.00 10.00      B   
ATOM   2784  HN  PHE   309     -14.697  14.019  -4.027  1.00 10.00      B   
ATOM   2785  CA  PHE   309     -14.097  14.261  -2.009  1.00 10.00      B   
ATOM   2786  CB  PHE   309     -15.253  13.324  -1.639  1.00 10.00      B   
ATOM   2787  CG  PHE   309     -15.367  13.053  -0.163  1.00 10.00      B   
ATOM   2788  CD1 PHE   309     -15.949  13.982   0.681  1.00 10.00      B   
ATOM   2789  CD2 PHE   309     -14.893  11.868   0.377  1.00 10.00      B   
ATOM   2790  CE1 PHE   309     -16.056  13.738   2.034  1.00 10.00      B   
ATOM   2791  CE2 PHE   309     -14.996  11.617   1.731  1.00 10.00      B   
ATOM   2792  CZ  PHE   309     -15.579  12.553   2.561  1.00 10.00      B   
ATOM   2793  C   PHE   309     -12.781  13.705  -1.476  1.00 10.00      B   
ATOM   2794  O   PHE   309     -12.180  14.275  -0.562  1.00 10.00      B   
ATOM   2795  N   PHE   310     -12.333  12.603  -2.066  1.00 10.00      B   
ATOM   2796  HN  PHE   310     -12.858  12.205  -2.797  1.00 10.00      B   
ATOM   2797  CA  PHE   310     -11.091  11.964  -1.654  1.00 10.00      B   
ATOM   2798  CB  PHE   310     -10.923  10.605  -2.332  1.00 10.00      B   
ATOM   2799  CG  PHE   310     -11.708   9.510  -1.674  1.00 10.00      B   
ATOM   2800  CD1 PHE   310     -12.833   8.982  -2.282  1.00 10.00      B   
ATOM   2801  CD2 PHE   310     -11.324   9.012  -0.441  1.00 10.00      B   
ATOM   2802  CE1 PHE   310     -13.559   7.978  -1.675  1.00 10.00      B   
ATOM   2803  CE2 PHE   310     -12.044   8.006   0.174  1.00 10.00      B   
ATOM   2804  CZ  PHE   310     -13.166   7.487  -0.444  1.00 10.00      B   
ATOM   2805  C   PHE   310      -9.888  12.858  -1.929  1.00 10.00      B   
ATOM   2806  O   PHE   310      -8.936  12.883  -1.150  1.00 10.00      B   
ATOM   2807  N   LEU   311      -9.945  13.600  -3.030  1.00 10.00      B   
ATOM   2808  HN  LEU   311     -10.734  13.531  -3.609  1.00 10.00      B   
ATOM   2809  CA  LEU   311      -8.865  14.507  -3.397  1.00 10.00      B   
ATOM   2810  CB  LEU   311      -9.135  15.166  -4.752  1.00 10.00      B   
ATOM   2811  CG  LEU   311      -8.019  16.060  -5.298  1.00 10.00      B   
ATOM   2812  CD1 LEU   311      -6.839  15.223  -5.770  1.00 10.00      B   
ATOM   2813  CD2 LEU   311      -8.540  16.946  -6.418  1.00 10.00      B   
ATOM   2814  C   LEU   311      -8.672  15.572  -2.322  1.00 10.00      B   
ATOM   2815  O   LEU   311      -7.545  15.856  -1.905  1.00 10.00      B   
ATOM   2816  N   ILE   312      -9.776  16.159  -1.874  1.00 10.00      B   
ATOM   2817  HN  ILE   312     -10.644  15.901  -2.259  1.00 10.00      B   
ATOM   2818  CA  ILE   312      -9.728  17.180  -0.834  1.00 10.00      B   
ATOM   2819  CB  ILE   312     -11.099  17.866  -0.640  1.00 10.00      B   
ATOM   2820  CG1 ILE   312     -11.543  18.531  -1.947  1.00 10.00      B   
ATOM   2821  CG2 ILE   312     -11.036  18.895   0.483  1.00 10.00      B   
ATOM   2822  CD1 ILE   312     -12.967  19.047  -1.927  1.00 10.00      B   
ATOM   2823  C   ILE   312      -9.278  16.558   0.481  1.00 10.00      B   
ATOM   2824  O   ILE   312      -8.531  17.170   1.244  1.00 10.00      B   
ATOM   2825  N   GLN   313      -9.706  15.323   0.712  1.00 10.00      B   
ATOM   2826  HN  GLN   313     -10.272  14.882   0.040  1.00 10.00      B   
ATOM   2827  CA  GLN   313      -9.358  14.600   1.929  1.00 10.00      B   
ATOM   2828  CB  GLN   313     -10.050  13.238   1.957  1.00 10.00      B   
ATOM   2829  CG  GLN   313     -10.154  12.624   3.343  1.00 10.00      B   
ATOM   2830  CD  GLN   313     -10.221  11.110   3.305  1.00 10.00      B   
ATOM   2831  OE1 GLN   313      -9.636  10.472   2.431  1.00 10.00      B   
ATOM   2832  NE2 GLN   313     -10.930  10.524   4.252  1.00 10.00      B   
ATOM   2833 HE21 GLN   313     -11.374  11.094   4.920  1.00 10.00      B   
ATOM   2834 HE22 GLN   313     -10.986   9.547   4.249  1.00 10.00      B   
ATOM   2835  C   GLN   313      -7.846  14.421   2.043  1.00 10.00      B   
ATOM   2836  O   GLN   313      -7.256  14.712   3.082  1.00 10.00      B   
ATOM   2837  N   THR   314      -7.217  13.963   0.963  1.00 10.00      B   
ATOM   2838  HN  THR   314      -7.739  13.747   0.155  1.00 10.00      B   
ATOM   2839  CA  THR   314      -5.773  13.759   0.953  1.00 10.00      B   
ATOM   2840  CB  THR   314      -5.301  13.004  -0.307  1.00 10.00      B   
ATOM   2841  OG1 THR   314      -6.102  13.385  -1.434  1.00 10.00      B   
ATOM   2842  HG1 THR   314      -5.748  14.197  -1.817  1.00 10.00      B   
ATOM   2843  CG2 THR   314      -5.409  11.501  -0.097  1.00 10.00      B   
ATOM   2844  C   THR   314      -5.029  15.088   1.067  1.00 10.00      B   
ATOM   2845  O   THR   314      -3.927  15.150   1.610  1.00 10.00      B   
ATOM   2846  N   SER   315      -5.658  16.151   0.580  1.00 10.00      B   
ATOM   2847  HN  SER   315      -6.545  16.038   0.175  1.00 10.00      B   
ATOM   2848  CA  SER   315      -5.068  17.479   0.625  1.00 10.00      B   
ATOM   2849  CB  SER   315      -5.757  18.396  -0.389  1.00 10.00      B   
ATOM   2850  OG  SER   315      -5.766  17.806  -1.681  1.00 10.00      B   
ATOM   2851  HG  SER   315      -6.511  17.188  -1.751  1.00 10.00      B   
ATOM   2852  C   SER   315      -5.157  18.072   2.031  1.00 10.00      B   
ATOM   2853  O   SER   315      -4.628  19.150   2.300  1.00 10.00      B   
ATOM   2854  N   LEU   316      -5.837  17.363   2.925  1.00 10.00      B   
ATOM   2855  HN  LEU   316      -6.257  16.519   2.649  1.00 10.00      B   
ATOM   2856  CA  LEU   316      -5.986  17.811   4.298  1.00 10.00      B   
ATOM   2857  CB  LEU   316      -7.467  17.876   4.677  1.00 10.00      B   
ATOM   2858  CG  LEU   316      -8.265  19.014   4.042  1.00 10.00      B   
ATOM   2859  CD1 LEU   316      -9.752  18.826   4.290  1.00 10.00      B   
ATOM   2860  CD2 LEU   316      -7.796  20.359   4.578  1.00 10.00      B   
ATOM   2861  C   LEU   316      -5.235  16.892   5.252  1.00 10.00      B   
ATOM   2862  O   LEU   316      -5.315  17.043   6.470  1.00 10.00      B   
ATOM   2863  N   LYS   317      -4.499  15.941   4.681  1.00 10.00      B   
ATOM   2864  HN  LYS   317      -4.478  15.879   3.702  1.00 10.00      B   
ATOM   2865  CA  LYS   317      -3.717  14.990   5.465  1.00 10.00      B   
ATOM   2866  CB  LYS   317      -3.903  13.569   4.919  1.00 10.00      B   
ATOM   2867  CG  LYS   317      -5.314  13.010   5.053  1.00 10.00      B   
ATOM   2868  CD  LYS   317      -5.445  11.684   4.315  1.00 10.00      B   
ATOM   2869  CE  LYS   317      -6.813  11.050   4.526  1.00 10.00      B   
ATOM   2870  NZ  LYS   317      -6.988   9.818   3.706  1.00 10.00      B   
ATOM   2871  HZ1 LYS   317      -6.931  10.043   2.694  1.00 10.00      B   
ATOM   2872  HZ2 LYS   317      -7.917   9.386   3.896  1.00 10.00      B   
ATOM   2873  HZ3 LYS   317      -6.249   9.124   3.936  1.00 10.00      B   
ATOM   2874  C   LYS   317      -2.240  15.368   5.408  1.00 10.00      B   
ATOM   2875  O   LYS   317      -1.360  14.508   5.474  1.00 10.00      B   
ATOM   2876  N   SER   318      -1.977  16.661   5.285  1.00 10.00      B   
ATOM   2877  HN  SER   318      -2.720  17.297   5.247  1.00 10.00      B   
ATOM   2878  CA  SER   318      -0.617  17.164   5.192  1.00 10.00      B   
ATOM   2879  CB  SER   318      -0.631  18.573   4.608  1.00 10.00      B   
ATOM   2880  OG  SER   318      -1.544  18.648   3.527  1.00 10.00      B   
ATOM   2881  HG  SER   318      -1.270  18.029   2.838  1.00 10.00      B   
ATOM   2882  C   SER   318       0.112  17.155   6.531  1.00 10.00      B   
ATOM   2883  O   SER   318       1.339  17.096   6.568  1.00 10.00      B   
ATOM   2884  N   ASN   319      -0.630  17.214   7.627  1.00 10.00      B   
ATOM   2885  HN  ASN   319      -1.611  17.238   7.552  1.00 10.00      B   
ATOM   2886  CA  ASN   319      -0.015  17.221   8.950  1.00 10.00      B   
ATOM   2887  CB  ASN   319       0.076  18.646   9.511  1.00 10.00      B   
ATOM   2888  CG  ASN   319       1.353  19.374   9.126  1.00 10.00      B   
ATOM   2889  OD1 ASN   319       2.401  18.765   8.912  1.00 10.00      B   
ATOM   2890  ND2 ASN   319       1.276  20.691   9.046  1.00 10.00      B   
ATOM   2891 HD21 ASN   319       0.412  21.116   9.234  1.00 10.00      B   
ATOM   2892 HD22 ASN   319       2.084  21.189   8.800  1.00 10.00      B   
ATOM   2893  C   ASN   319      -0.772  16.330   9.923  1.00 10.00      B   
ATOM   2894  O   ASN   319      -1.362  16.810  10.887  1.00 10.00      B   
ATOM   2895  N   GLY   320      -0.764  15.030   9.659  1.00 10.00      B   
ATOM   2896  HN  GLY   320      -0.293  14.704   8.866  1.00 10.00      B   
ATOM   2897  CA  GLY   320      -1.449  14.096  10.533  1.00 10.00      B   
ATOM   2898  C   GLY   320      -0.728  13.953  11.857  1.00 10.00      B   
ATOM   2899  O   GLY   320      -1.338  13.664  12.887  1.00 10.00      B   
ATOM   2900  N   GLY   321       0.583  14.154  11.820  1.00 10.00      B   
ATOM   2901  HN  GLY   321       1.006  14.377  10.964  1.00 10.00      B   
ATOM   2902  CA  GLY   321       1.393  14.056  13.018  1.00 10.00      B   
ATOM   2903  C   GLY   321       1.590  12.625  13.477  1.00 10.00      B   
ATOM   2904  O   GLY   321       2.114  12.385  14.567  1.00 10.00      B   
ATOM   2905  N   LYS   322       1.151  11.678  12.647  1.00 10.00      B   
ATOM   2906  HN  LYS   322       0.743  11.949  11.796  1.00 10.00      B   
ATOM   2907  CA  LYS   322       1.259  10.252  12.950  1.00 10.00      B   
ATOM   2908  CB  LYS   322       2.728   9.801  13.019  1.00 10.00      B   
ATOM   2909  CG  LYS   322       3.386   9.582  11.662  1.00 10.00      B   
ATOM   2910  CD  LYS   322       2.790   8.376  10.954  1.00 10.00      B   
ATOM   2911  CE  LYS   322       3.330   8.220   9.542  1.00 10.00      B   
ATOM   2912  NZ  LYS   322       4.641   7.519   9.512  1.00 10.00      B   
ATOM   2913  HZ1 LYS   322       4.614   6.674  10.118  1.00 10.00      B   
ATOM   2914  HZ2 LYS   322       5.394   8.151   9.852  1.00 10.00      B   
ATOM   2915  HZ3 LYS   322       4.866   7.226   8.540  1.00 10.00      B   
ATOM   2916  C   LYS   322       0.511   9.881  14.235  1.00 10.00      B   
ATOM   2917  O   LYS   322       0.707   8.800  14.787  1.00 10.00      B   
ATOM   2918  N   GLY   323      -0.362  10.770  14.700  1.00 10.00      B   
ATOM   2919  HN  GLY   323      -0.501  11.613  14.212  1.00 10.00      B   
ATOM   2920  CA  GLY   323      -1.109  10.501  15.914  1.00 10.00      B   
ATOM   2921  C   GLY   323      -1.653  11.751  16.569  1.00 10.00      B   
ATOM   2922  O   GLY   323      -2.410  12.505  15.956  1.00 10.00      B   
ATOM   2923  N   LYS   324      -1.252  11.976  17.813  1.00 10.00      B   
ATOM   2924  HN  LYS   324      -0.625  11.345  18.230  1.00 10.00      B   
ATOM   2925  CA  LYS   324      -1.711  13.129  18.581  1.00 10.00      B   
ATOM   2926  CB  LYS   324      -1.645  12.827  20.082  1.00 10.00      B   
ATOM   2927  CG  LYS   324      -2.527  11.667  20.524  1.00 10.00      B   
ATOM   2928  CD  LYS   324      -2.332  11.339  21.998  1.00 10.00      B   
ATOM   2929  CE  LYS   324      -1.006  10.634  22.247  1.00 10.00      B   
ATOM   2930  NZ  LYS   324      -0.854  10.227  23.669  1.00 10.00      B   
ATOM   2931  HZ1 LYS   324      -1.653   9.627  23.957  1.00 10.00      B   
ATOM   2932  HZ2 LYS   324      -0.822  11.064  24.286  1.00 10.00      B   
ATOM   2933  HZ3 LYS   324       0.028   9.686  23.792  1.00 10.00      B   
ATOM   2934  C   LYS   324      -0.912  14.391  18.255  1.00 10.00      B   
ATOM   2935  O   LYS   324      -0.369  15.045  19.146  1.00 10.00      B   
ATOM   2936  N   LEU   325      -0.843  14.730  16.973  1.00 10.00      B   
ATOM   2937  HN  LEU   325      -1.291  14.166  16.307  1.00 10.00      B   
ATOM   2938  CA  LEU   325      -0.121  15.913  16.525  1.00 10.00      B   
ATOM   2939  CB  LEU   325       1.299  15.541  16.086  1.00 10.00      B   
ATOM   2940  CG  LEU   325       2.336  15.377  17.199  1.00 10.00      B   
ATOM   2941  CD1 LEU   325       3.605  14.741  16.654  1.00 10.00      B   
ATOM   2942  CD2 LEU   325       2.651  16.721  17.836  1.00 10.00      B   
ATOM   2943  C   LEU   325      -0.863  16.587  15.375  1.00 10.00      B   
ATOM   2944  O   LEU   325      -0.247  17.190  14.495  1.00 10.00      B   
ATOM   2945  N   ASP   326      -2.186  16.485  15.399  1.00 10.00      B   
ATOM   2946  HN  ASP   326      -2.613  16.007  16.142  1.00 10.00      B   
ATOM   2947  CA  ASP   326      -3.031  17.079  14.361  1.00 10.00      B   
ATOM   2948  CB  ASP   326      -4.349  16.302  14.242  1.00 10.00      B   
ATOM   2949  CG  ASP   326      -5.264  16.825  13.150  1.00 10.00      B   
ATOM   2950  OD1 ASP   326      -5.775  17.961  13.281  1.00 10.00      B   
ATOM   2951  OD2 ASP   326      -5.493  16.087  12.164  1.00 10.00      B   
ATOM   2952  C   ASP   326      -3.318  18.545  14.674  1.00 10.00      B   
ATOM   2953  O   ASP   326      -3.924  18.857  15.704  1.00 10.00      B   
ATOM   2954  N   PRO   327      -2.854  19.465  13.816  1.00 10.00      B   
ATOM   2955  CA  PRO   327      -3.051  20.893  13.976  1.00 10.00      B   
ATOM   2956  CB  PRO   327      -1.659  21.404  13.605  1.00 10.00      B   
ATOM   2957  CG  PRO   327      -1.171  20.450  12.552  1.00 10.00      B   
ATOM   2958  CD  PRO   327      -2.023  19.202  12.642  1.00 10.00      B   
ATOM   2959  C   PRO   327      -4.074  21.478  12.994  1.00 10.00      B   
ATOM   2960  O   PRO   327      -4.089  22.689  12.767  1.00 10.00      B   
ATOM   2961  N   THR   328      -4.927  20.642  12.411  1.00 10.00      B   
ATOM   2962  HN  THR   328      -4.899  19.682  12.629  1.00 10.00      B   
ATOM   2963  CA  THR   328      -5.920  21.132  11.461  1.00 10.00      B   
ATOM   2964  CB  THR   328      -5.329  21.333  10.043  1.00 10.00      B   
ATOM   2965  OG1 THR   328      -6.364  21.738   9.132  1.00 10.00      B   
ATOM   2966  HG1 THR   328      -5.968  22.176   8.369  1.00 10.00      B   
ATOM   2967  CG2 THR   328      -4.661  20.063   9.532  1.00 10.00      B   
ATOM   2968  C   THR   328      -7.161  20.240  11.403  1.00 10.00      B   
ATOM   2969  O   THR   328      -7.104  19.090  10.972  1.00 10.00      B   
ATOM   2970  N   LEU   329      -8.292  20.783  11.828  1.00 10.00      B   
ATOM   2971  HN  LEU   329      -8.286  21.709  12.152  1.00 10.00      B   
ATOM   2972  CA  LEU   329      -9.545  20.040  11.825  1.00 10.00      B   
ATOM   2973  CB  LEU   329     -10.298  20.241  13.146  1.00 10.00      B   
ATOM   2974  CG  LEU   329      -9.735  19.506  14.365  1.00 10.00      B   
ATOM   2975  CD1 LEU   329     -10.578  19.787  15.598  1.00 10.00      B   
ATOM   2976  CD2 LEU   329      -9.654  18.009  14.103  1.00 10.00      B   
ATOM   2977  C   LEU   329     -10.424  20.448  10.644  1.00 10.00      B   
ATOM   2978  O   LEU   329     -11.643  20.272  10.675  1.00 10.00      B   
ATOM   2979  N   TRP   330      -9.792  20.965   9.592  1.00 10.00      B   
ATOM   2980  HN  TRP   330      -8.814  21.049   9.618  1.00 10.00      B   
ATOM   2981  CA  TRP   330     -10.511  21.402   8.398  1.00 10.00      B   
ATOM   2982  CB  TRP   330      -9.593  22.191   7.465  1.00 10.00      B   
ATOM   2983  CG  TRP   330      -9.488  23.638   7.834  1.00 10.00      B   
ATOM   2984  CD1 TRP   330      -8.701  24.181   8.806  1.00 10.00      B   
ATOM   2985  CD2 TRP   330     -10.204  24.728   7.241  1.00 10.00      B   
ATOM   2986  NE1 TRP   330      -8.884  25.541   8.857  1.00 10.00      B   
ATOM   2987  HE1 TRP   330      -8.431  26.153   9.477  1.00 10.00      B   
ATOM   2988  CE2 TRP   330      -9.800  25.902   7.906  1.00 10.00      B   
ATOM   2989  CE3 TRP   330     -11.146  24.824   6.212  1.00 10.00      B   
ATOM   2990  CZ2 TRP   330     -10.304  27.157   7.575  1.00 10.00      B   
ATOM   2991  CZ3 TRP   330     -11.648  26.070   5.887  1.00 10.00      B   
ATOM   2992  CH2 TRP   330     -11.223  27.219   6.566  1.00 10.00      B   
ATOM   2993  C   TRP   330     -11.163  20.230   7.671  1.00 10.00      B   
ATOM   2994  O   TRP   330     -12.059  20.416   6.846  1.00 10.00      B   
ATOM   2995  N   MET   331     -10.707  19.019   7.978  1.00 10.00      B   
ATOM   2996  HN  MET   331      -9.956  18.935   8.610  1.00 10.00      B   
ATOM   2997  CA  MET   331     -11.270  17.818   7.375  1.00 10.00      B   
ATOM   2998  CB  MET   331     -10.484  16.576   7.795  1.00 10.00      B   
ATOM   2999  CG  MET   331     -10.661  15.389   6.861  1.00 10.00      B   
ATOM   3000  SD  MET   331      -9.643  13.976   7.331  1.00 10.00      B   
ATOM   3001  CE  MET   331      -8.006  14.701   7.272  1.00 10.00      B   
ATOM   3002  C   MET   331     -12.732  17.674   7.781  1.00 10.00      B   
ATOM   3003  O   MET   331     -13.556  17.167   7.021  1.00 10.00      B   
ATOM   3004  N   TRP   332     -13.051  18.143   8.982  1.00 10.00      B   
ATOM   3005  HN  TRP   332     -12.350  18.543   9.542  1.00 10.00      B   
ATOM   3006  CA  TRP   332     -14.412  18.083   9.487  1.00 10.00      B   
ATOM   3007  CB  TRP   332     -14.441  18.351  10.991  1.00 10.00      B   
ATOM   3008  CG  TRP   332     -14.252  17.123  11.823  1.00 10.00      B   
ATOM   3009  CD1 TRP   332     -13.103  16.711  12.428  1.00 10.00      B   
ATOM   3010  CD2 TRP   332     -15.246  16.145  12.143  1.00 10.00      B   
ATOM   3011  NE1 TRP   332     -13.322  15.537  13.108  1.00 10.00      B   
ATOM   3012  HE1 TRP   332     -12.649  15.043  13.622  1.00 10.00      B   
ATOM   3013  CE2 TRP   332     -14.629  15.168  12.946  1.00 10.00      B   
ATOM   3014  CE3 TRP   332     -16.599  16.000  11.824  1.00 10.00      B   
ATOM   3015  CZ2 TRP   332     -15.318  14.061  13.438  1.00 10.00      B   
ATOM   3016  CZ3 TRP   332     -17.282  14.900  12.312  1.00 10.00      B   
ATOM   3017  CH2 TRP   332     -16.643  13.945  13.111  1.00 10.00      B   
ATOM   3018  C   TRP   332     -15.286  19.099   8.764  1.00 10.00      B   
ATOM   3019  O   TRP   332     -16.463  18.848   8.512  1.00 10.00      B   
ATOM   3020  N   THR   333     -14.689  20.232   8.405  1.00 10.00      B   
ATOM   3021  HN  THR   333     -13.738  20.356   8.611  1.00 10.00      B   
ATOM   3022  CA  THR   333     -15.400  21.293   7.714  1.00 10.00      B   
ATOM   3023  CB  THR   333     -14.479  22.503   7.474  1.00 10.00      B   
ATOM   3024  OG1 THR   333     -13.626  22.673   8.616  1.00 10.00      B   
ATOM   3025  HG1 THR   333     -14.113  22.431   9.413  1.00 10.00      B   
ATOM   3026  CG2 THR   333     -15.306  23.763   7.271  1.00 10.00      B   
ATOM   3027  C   THR   333     -15.953  20.801   6.379  1.00 10.00      B   
ATOM   3028  O   THR   333     -17.145  20.951   6.095  1.00 10.00      B   
ATOM   3029  N   VAL   334     -15.090  20.188   5.572  1.00 10.00      B   
ATOM   3030  HN  VAL   334     -14.153  20.084   5.857  1.00 10.00      B   
ATOM   3031  CA  VAL   334     -15.504  19.678   4.269  1.00 10.00      B   
ATOM   3032  CB  VAL   334     -14.309  19.321   3.358  1.00 10.00      B   
ATOM   3033  CG1 VAL   334     -13.528  20.575   3.000  1.00 10.00      B   
ATOM   3034  CG2 VAL   334     -13.401  18.293   4.018  1.00 10.00      B   
ATOM   3035  C   VAL   334     -16.444  18.484   4.404  1.00 10.00      B   
ATOM   3036  O   VAL   334     -17.304  18.257   3.555  1.00 10.00      B   
ATOM   3037  N   ASN   335     -16.288  17.731   5.485  1.00 10.00      B   
ATOM   3038  HN  ASN   335     -15.583  17.955   6.129  1.00 10.00      B   
ATOM   3039  CA  ASN   335     -17.135  16.570   5.730  1.00 10.00      B   
ATOM   3040  CB  ASN   335     -16.579  15.723   6.880  1.00 10.00      B   
ATOM   3041  CG  ASN   335     -15.569  14.696   6.410  1.00 10.00      B   
ATOM   3042  OD1 ASN   335     -15.644  14.209   5.285  1.00 10.00      B   
ATOM   3043  ND2 ASN   335     -14.614  14.361   7.267  1.00 10.00      B   
ATOM   3044 HD21 ASN   335     -14.610  14.791   8.150  1.00 10.00      B   
ATOM   3045 HD22 ASN   335     -13.947  13.700   6.982  1.00 10.00      B   
ATOM   3046  C   ASN   335     -18.559  17.011   6.045  1.00 10.00      B   
ATOM   3047  O   ASN   335     -19.528  16.437   5.545  1.00 10.00      B   
ATOM   3048  N   LEU   336     -18.680  18.055   6.859  1.00 10.00      B   
ATOM   3049  HN  LEU   336     -17.866  18.482   7.214  1.00 10.00      B   
ATOM   3050  CA  LEU   336     -19.980  18.581   7.250  1.00 10.00      B   
ATOM   3051  CB  LEU   336     -19.831  19.623   8.359  1.00 10.00      B   
ATOM   3052  CG  LEU   336     -19.418  19.091   9.730  1.00 10.00      B   
ATOM   3053  CD1 LEU   336     -19.279  20.232  10.723  1.00 10.00      B   
ATOM   3054  CD2 LEU   336     -20.421  18.059  10.230  1.00 10.00      B   
ATOM   3055  C   LEU   336     -20.737  19.174   6.066  1.00 10.00      B   
ATOM   3056  O   LEU   336     -21.942  18.955   5.925  1.00 10.00      B   
ATOM   3057  N   ILE   337     -20.033  19.917   5.217  1.00 10.00      B   
ATOM   3058  HN  ILE   337     -19.070  20.046   5.370  1.00 10.00      B   
ATOM   3059  CA  ILE   337     -20.666  20.531   4.055  1.00 10.00      B   
ATOM   3060  CB  ILE   337     -19.808  21.642   3.402  1.00 10.00      B   
ATOM   3061  CG1 ILE   337     -18.465  21.097   2.915  1.00 10.00      B   
ATOM   3062  CG2 ILE   337     -19.606  22.798   4.375  1.00 10.00      B   
ATOM   3063  CD1 ILE   337     -17.702  22.055   2.028  1.00 10.00      B   
ATOM   3064  C   ILE   337     -21.073  19.482   3.022  1.00 10.00      B   
ATOM   3065  O   ILE   337     -22.107  19.618   2.368  1.00 10.00      B   
ATOM   3066  N   TYR   338     -20.270  18.428   2.896  1.00 10.00      B   
ATOM   3067  HN  TYR   338     -19.455  18.377   3.440  1.00 10.00      B   
ATOM   3068  CA  TYR   338     -20.569  17.350   1.959  1.00 10.00      B   
ATOM   3069  CB  TYR   338     -19.369  16.416   1.796  1.00 10.00      B   
ATOM   3070  CG  TYR   338     -18.627  16.592   0.489  1.00 10.00      B   
ATOM   3071  CD1 TYR   338     -17.706  17.618   0.317  1.00 10.00      B   
ATOM   3072  CD2 TYR   338     -18.847  15.725  -0.574  1.00 10.00      B   
ATOM   3073  CE1 TYR   338     -17.024  17.773  -0.874  1.00 10.00      B   
ATOM   3074  CE2 TYR   338     -18.172  15.875  -1.769  1.00 10.00      B   
ATOM   3075  CZ  TYR   338     -17.263  16.897  -1.914  1.00 10.00      B   
ATOM   3076  OH  TYR   338     -16.588  17.040  -3.102  1.00 10.00      B   
ATOM   3077  HH  TYR   338     -16.960  16.436  -3.752  1.00 10.00      B   
ATOM   3078  C   TYR   338     -21.792  16.573   2.429  1.00 10.00      B   
ATOM   3079  O   TYR   338     -22.661  16.218   1.630  1.00 10.00      B   
ATOM   3080  N   LEU   339     -21.856  16.326   3.736  1.00 10.00      B   
ATOM   3081  HN  LEU   339     -21.119  16.618   4.314  1.00 10.00      B   
ATOM   3082  CA  LEU   339     -22.981  15.617   4.328  1.00 10.00      B   
ATOM   3083  CB  LEU   339     -22.762  15.431   5.834  1.00 10.00      B   
ATOM   3084  CG  LEU   339     -23.905  14.770   6.612  1.00 10.00      B   
ATOM   3085  CD1 LEU   339     -23.992  13.282   6.302  1.00 10.00      B   
ATOM   3086  CD2 LEU   339     -23.749  15.008   8.107  1.00 10.00      B   
ATOM   3087  C   LEU   339     -24.263  16.401   4.085  1.00 10.00      B   
ATOM   3088  O   LEU   339     -25.276  15.840   3.669  1.00 10.00      B   
ATOM   3089  N   ALA   340     -24.197  17.709   4.327  1.00 10.00      B   
ATOM   3090  HN  ALA   340     -23.353  18.093   4.651  1.00 10.00      B   
ATOM   3091  CA  ALA   340     -25.341  18.586   4.128  1.00 10.00      B   
ATOM   3092  CB  ALA   340     -25.029  19.993   4.616  1.00 10.00      B   
ATOM   3093  C   ALA   340     -25.750  18.603   2.660  1.00 10.00      B   
ATOM   3094  O   ALA   340     -26.936  18.623   2.338  1.00 10.00      B   
ATOM   3095  N   LEU   341     -24.759  18.574   1.773  1.00 10.00      B   
ATOM   3096  HN  LEU   341     -23.833  18.550   2.097  1.00 10.00      B   
ATOM   3097  CA  LEU   341     -25.010  18.578   0.333  1.00 10.00      B   
ATOM   3098  CB  LEU   341     -23.695  18.569  -0.453  1.00 10.00      B   
ATOM   3099  CG  LEU   341     -23.009  19.923  -0.656  1.00 10.00      B   
ATOM   3100  CD1 LEU   341     -21.628  19.736  -1.269  1.00 10.00      B   
ATOM   3101  CD2 LEU   341     -23.861  20.834  -1.528  1.00 10.00      B   
ATOM   3102  C   LEU   341     -25.860  17.380  -0.069  1.00 10.00      B   
ATOM   3103  O   LEU   341     -26.796  17.512  -0.855  1.00 10.00      B   
ATOM   3104  N   ALA   342     -25.537  16.217   0.487  1.00 10.00      B   
ATOM   3105  HN  ALA   342     -24.780  16.180   1.115  1.00 10.00      B   
ATOM   3106  CA  ALA   342     -26.275  14.995   0.192  1.00 10.00      B   
ATOM   3107  CB  ALA   342     -25.648  13.807   0.910  1.00 10.00      B   
ATOM   3108  C   ALA   342     -27.739  15.147   0.589  1.00 10.00      B   
ATOM   3109  O   ALA   342     -28.637  14.722  -0.136  1.00 10.00      B   
ATOM   3110  N   ILE   343     -27.968  15.774   1.738  1.00 10.00      B   
ATOM   3111  HN  ILE   343     -27.204  16.093   2.268  1.00 10.00      B   
ATOM   3112  CA  ILE   343     -29.319  15.996   2.241  1.00 10.00      B   
ATOM   3113  CB  ILE   343     -29.294  16.510   3.697  1.00 10.00      B   
ATOM   3114  CG1 ILE   343     -28.463  15.570   4.574  1.00 10.00      B   
ATOM   3115  CG2 ILE   343     -30.707  16.642   4.250  1.00 10.00      B   
ATOM   3116  CD1 ILE   343     -28.092  16.153   5.919  1.00 10.00      B   
ATOM   3117  C   ILE   343     -30.070  16.998   1.362  1.00 10.00      B   
ATOM   3118  O   ILE   343     -31.201  16.746   0.943  1.00 10.00      B   
ATOM   3119  N   VAL   344     -29.421  18.122   1.068  1.00 10.00      B   
ATOM   3120  HN  VAL   344     -28.512  18.251   1.419  1.00 10.00      B   
ATOM   3121  CA  VAL   344     -30.020  19.169   0.244  1.00 10.00      B   
ATOM   3122  CB  VAL   344     -29.098  20.405   0.132  1.00 10.00      B   
ATOM   3123  CG1 VAL   344     -29.700  21.450  -0.794  1.00 10.00      B   
ATOM   3124  CG2 VAL   344     -28.841  21.006   1.507  1.00 10.00      B   
ATOM   3125  C   VAL   344     -30.366  18.650  -1.154  1.00 10.00      B   
ATOM   3126  O   VAL   344     -31.411  18.989  -1.713  1.00 10.00      B   
ATOM   3127  N   LEU   345     -29.492  17.817  -1.705  1.00 10.00      B   
ATOM   3128  HN  LEU   345     -28.678  17.579  -1.206  1.00 10.00      B   
ATOM   3129  CA  LEU   345     -29.707  17.253  -3.033  1.00 10.00      B   
ATOM   3130  CB  LEU   345     -28.404  16.681  -3.601  1.00 10.00      B   
ATOM   3131  CG  LEU   345     -27.315  17.697  -3.954  1.00 10.00      B   
ATOM   3132  CD1 LEU   345     -26.026  16.989  -4.338  1.00 10.00      B   
ATOM   3133  CD2 LEU   345     -27.779  18.613  -5.076  1.00 10.00      B   
ATOM   3134  C   LEU   345     -30.784  16.177  -3.012  1.00 10.00      B   
ATOM   3135  O   LEU   345     -31.514  16.002  -3.990  1.00 10.00      B   
ATOM   3136  N   ASN   346     -30.880  15.459  -1.900  1.00 10.00      B   
ATOM   3137  HN  ASN   346     -30.274  15.649  -1.153  1.00 10.00      B   
ATOM   3138  CA  ASN   346     -31.867  14.395  -1.757  1.00 10.00      B   
ATOM   3139  CB  ASN   346     -31.511  13.491  -0.570  1.00 10.00      B   
ATOM   3140  CG  ASN   346     -32.384  12.254  -0.479  1.00 10.00      B   
ATOM   3141  OD1 ASN   346     -32.925  11.776  -1.478  1.00 10.00      B   
ATOM   3142  ND2 ASN   346     -32.522  11.721   0.720  1.00 10.00      B   
ATOM   3143 HD21 ASN   346     -32.060  12.151   1.476  1.00 10.00      B   
ATOM   3144 HD22 ASN   346     -33.071  10.916   0.809  1.00 10.00      B   
ATOM   3145  C   ASN   346     -33.269  14.969  -1.593  1.00 10.00      B   
ATOM   3146  O   ASN   346     -34.230  14.474  -2.186  1.00 10.00      B   
ATOM   3147  N   LEU   347     -33.383  16.020  -0.792  1.00 10.00      B   
ATOM   3148  HN  LEU   347     -32.581  16.372  -0.342  1.00 10.00      B   
ATOM   3149  CA  LEU   347     -34.665  16.666  -0.560  1.00 10.00      B   
ATOM   3150  CB  LEU   347     -34.663  17.378   0.795  1.00 10.00      B   
ATOM   3151  CG  LEU   347     -34.452  16.497   2.029  1.00 10.00      B   
ATOM   3152  CD1 LEU   347     -34.325  17.353   3.280  1.00 10.00      B   
ATOM   3153  CD2 LEU   347     -35.590  15.499   2.180  1.00 10.00      B   
ATOM   3154  C   LEU   347     -34.964  17.666  -1.671  1.00 10.00      B   
ATOM   3155  O   LEU   347     -34.050  18.203  -2.297  1.00 10.00      B   
ATOM   3156  N   TRP   348     -36.241  17.903  -1.927  1.00 10.00      B   
ATOM   3157  HN  TRP   348     -36.931  17.423  -1.417  1.00 10.00      B   
ATOM   3158  CA  TRP   348     -36.649  18.851  -2.959  1.00 10.00      B   
ATOM   3159  CB  TRP   348     -37.241  18.128  -4.179  1.00 10.00      B   
ATOM   3160  CG  TRP   348     -38.467  17.308  -3.889  1.00 10.00      B   
ATOM   3161  CD1 TRP   348     -38.505  16.047  -3.371  1.00 10.00      B   
ATOM   3162  CD2 TRP   348     -39.830  17.688  -4.117  1.00 10.00      B   
ATOM   3163  NE1 TRP   348     -39.806  15.622  -3.252  1.00 10.00      B   
ATOM   3164  HE1 TRP   348     -40.093  14.751  -2.901  1.00 10.00      B   
ATOM   3165  CE2 TRP   348     -40.639  16.610  -3.705  1.00 10.00      B   
ATOM   3166  CE3 TRP   348     -40.446  18.836  -4.625  1.00 10.00      B   
ATOM   3167  CZ2 TRP   348     -42.027  16.645  -3.787  1.00 10.00      B   
ATOM   3168  CZ3 TRP   348     -41.825  18.869  -4.705  1.00 10.00      B   
ATOM   3169  CH2 TRP   348     -42.602  17.782  -4.289  1.00 10.00      B   
ATOM   3170  C   TRP   348     -37.632  19.870  -2.395  1.00 10.00      B   
ATOM   3171  O   TRP   348     -38.121  20.746  -3.111  1.00 10.00      B   
ATOM   3172  N   ASP   349     -37.906  19.748  -1.103  1.00 10.00      B   
ATOM   3173  HN  ASP   349     -37.474  19.032  -0.592  1.00 10.00      B   
ATOM   3174  CB  ASP   349     -39.174  20.081   0.960  1.00 10.00      B   
ATOM   3175  CG  ASP   349     -40.435  20.682   1.544  1.00 10.00      B   
ATOM   3176  OD1 ASP   349     -41.442  19.949   1.667  1.00 10.00      B   
ATOM   3177  OD2 ASP   349     -40.429  21.885   1.886  1.00 10.00      B   
ATOM   3178  CA  ASP   349     -38.828  20.643  -0.420  1.00 10.00      B   
ATOM   3179  C   ASP   349     -38.216  22.032  -0.278  1.00 10.00      B   
ATOM   3180  O   ASP   349     -38.712  22.975  -0.923  1.00 10.00      B   
ATOM   3181  OXT ASP   349     -37.226  22.172   0.472  1.00 10.00      B   
END
