# Supplementary material for: Large-scale discovery of protein interactions at residue resolution using co-evolution calculated from genomic sequences
Source: Nat Commun. 2021 Mar 2;12:1396. doi: 10.1038/s41467-021-21636-z (PMC7925567; doi:10.1038/s41467-021-21636-z)
Supplement: Supplementary file 13 — Supplementary Data 11 [file 41467_2021_21636_MOESM13_ESM.zip › supplementary_prediction/membrane128329_SECG_LPTF/models/haddock_top_2_haddock_71w.pdb]

REMARK FILENAME="haddock_71w.pdb0"
REMARK ===============================================================
REMARK HADDOCK run for haddock
REMARK initial structure: haddock_71.pdb
REMARK final NOE weights: unambig 50 amb: 50
REMARK ===============================================================
REMARK            total,bonds,angles,improper,dihe,vdw,elec,air,cdih,coup,rdcs,vean,dani,xpcs,rg
REMARK energies: 249.692, 0, 0, 0, 0, -45.7644, -110.813, 406.269, 0, 0, 0, 0, 0, 0, 0
REMARK ===============================================================
REMARK            bonds,angles,impropers,dihe,air,cdih,coup,rdcs,vean,dani,xpcs
REMARK rms-dev.: 0,0,0,0,31.449,0,0, 0, 0, 0, 0
REMARK ===============================================================
REMARK               air,cdih,coup,rdcs,vean,dani,xpcs
REMARK               >0.3,>5,>1,>0,>5,>0.2,>0.2
REMARK violations.: 2, 0, 0, 0, 0, 0, 0
REMARK ===============================================================
REMARK                        CVpartition#,violations,rms
REMARK AIRs cross-validation: 2, 0, NaN
REMARK ===============================================================
REMARK NCS energy: 0
REMARK ===============================================================
REMARK Symmetry energy: 0
REMARK ===============================================================
REMARK Desolvation energy: -20.1946
REMARK Internal energy free molecules: 29055.2
REMARK Internal energy complex: -11025.8
REMARK Binding energy: -40257.8
REMARK ===============================================================
REMARK buried surface area: 1761.29
REMARK ===============================================================
REMARK water - chain1: 0 0 0
REMARK water - chain2: 0 0 0
REMARK water - chain3: 0 0 0
REMARK water - chain4: 0 0 0
REMARK water - chain5: 0 0 0
REMARK water - chain6: 0 0 0
REMARK ===============================================================
REMARK water - water: 0 0 0
REMARK ===============================================================
REMARK DATE:05-Aug-2020  09:18:05       created by user: he47
REMARK VERSION:1.3
ATOM      1  CB  SER    45     -26.744 -19.634   4.872  1.00 10.00      A   
ATOM      2  OG  SER    45     -25.730 -20.309   4.146  1.00 10.00      A   
ATOM      3  HG  SER    45     -26.056 -20.521   3.265  1.00 10.00      A   
ATOM      4  C   SER    45     -27.171 -18.128   6.822  1.00 10.00      A   
ATOM      5  O   SER    45     -27.076 -18.464   8.004  1.00 10.00      A   
ATOM      6  N   SER    45     -24.945 -19.157   6.463  1.00 10.00      A   
ATOM      7  HT1 SER    45     -24.368 -19.681   5.775  1.00 10.00      A   
ATOM      8  HT2 SER    45     -25.237 -19.807   7.220  1.00 10.00      A   
ATOM      9  HT3 SER    45     -24.369 -18.399   6.876  1.00 10.00      A   
ATOM     10  CA  SER    45     -26.137 -18.587   5.796  1.00 10.00      A   
ATOM     11  N   SER    46     -28.154 -17.352   6.375  1.00 10.00      A   
ATOM     12  HN  SER    46     -28.179 -17.105   5.419  1.00 10.00      A   
ATOM     13  CA  SER    46     -29.201 -16.861   7.263  1.00 10.00      A   
ATOM     14  CB  SER    46     -29.772 -15.540   6.740  1.00 10.00      A   
ATOM     15  OG  SER    46     -30.182 -15.661   5.389  1.00 10.00      A   
ATOM     16  HG  SER    46     -29.403 -15.793   4.822  1.00 10.00      A   
ATOM     17  C   SER    46     -30.310 -17.900   7.425  1.00 10.00      A   
ATOM     18  O   SER    46     -30.235 -18.993   6.859  1.00 10.00      A   
ATOM     19  N   GLY    47     -31.336 -17.558   8.195  1.00 10.00      A   
ATOM     20  HN  GLY    47     -31.347 -16.675   8.622  1.00 10.00      A   
ATOM     21  CA  GLY    47     -32.441 -18.474   8.411  1.00 10.00      A   
ATOM     22  C   GLY    47     -33.421 -18.478   7.255  1.00 10.00      A   
ATOM     23  O   GLY    47     -34.269 -19.366   7.151  1.00 10.00      A   
ATOM     24  N   SER    48     -33.307 -17.485   6.386  1.00 10.00      A   
ATOM     25  HN  SER    48     -32.611 -16.810   6.520  1.00 10.00      A   
ATOM     26  CA  SER    48     -34.178 -17.379   5.233  1.00 10.00      A   
ATOM     27  CB  SER    48     -34.458 -15.911   4.928  1.00 10.00      A   
ATOM     28  OG  SER    48     -34.910 -15.240   6.093  1.00 10.00      A   
ATOM     29  HG  SER    48     -35.455 -14.488   5.835  1.00 10.00      A   
ATOM     30  C   SER    48     -33.540 -18.055   4.029  1.00 10.00      A   
ATOM     31  O   SER    48     -32.326 -17.974   3.831  1.00 10.00      A   
ATOM     32  N   GLY    49     -34.357 -18.717   3.229  1.00 10.00      A   
ATOM     33  HN  GLY    49     -35.318 -18.731   3.425  1.00 10.00      A   
ATOM     34  CA  GLY    49     -33.853 -19.409   2.062  1.00 10.00      A   
ATOM     35  C   GLY    49     -33.697 -18.501   0.859  1.00 10.00      A   
ATOM     36  O   GLY    49     -34.294 -18.746  -0.191  1.00 10.00      A   
ATOM     37  N   ASN    50     -32.897 -17.452   1.007  1.00 10.00      A   
ATOM     38  HN  ASN    50     -32.452 -17.308   1.869  1.00 10.00      A   
ATOM     39  CA  ASN    50     -32.658 -16.517  -0.088  1.00 10.00      A   
ATOM     40  CB  ASN    50     -31.970 -15.235   0.408  1.00 10.00      A   
ATOM     41  CG  ASN    50     -30.611 -15.485   1.040  1.00 10.00      A   
ATOM     42  OD1 ASN    50     -29.602 -15.621   0.345  1.00 10.00      A   
ATOM     43  ND2 ASN    50     -30.573 -15.534   2.365  1.00 10.00      A   
ATOM     44 HD21 ASN    50     -31.410 -15.398   2.858  1.00 10.00      A   
ATOM     45 HD22 ASN    50     -29.706 -15.701   2.802  1.00 10.00      A   
ATOM     46  C   ASN    50     -31.818 -17.190  -1.169  1.00 10.00      A   
ATOM     47  O   ASN    50     -31.156 -18.199  -0.909  1.00 10.00      A   
ATOM     48  N   PHE    51     -31.844 -16.639  -2.374  1.00 10.00      A   
ATOM     49  HN  PHE    51     -32.368 -15.824  -2.521  1.00 10.00      A   
ATOM     50  CA  PHE    51     -31.090 -17.212  -3.481  1.00 10.00      A   
ATOM     51  CB  PHE    51     -31.992 -17.457  -4.695  1.00 10.00      A   
ATOM     52  CG  PHE    51     -32.810 -18.713  -4.595  1.00 10.00      A   
ATOM     53  CD1 PHE    51     -34.028 -18.714  -3.932  1.00 10.00      A   
ATOM     54  CD2 PHE    51     -32.358 -19.895  -5.160  1.00 10.00      A   
ATOM     55  CE1 PHE    51     -34.779 -19.868  -3.835  1.00 10.00      A   
ATOM     56  CE2 PHE    51     -33.105 -21.053  -5.067  1.00 10.00      A   
ATOM     57  CZ  PHE    51     -34.317 -21.040  -4.403  1.00 10.00      A   
ATOM     58  C   PHE    51     -29.905 -16.343  -3.871  1.00 10.00      A   
ATOM     59  O   PHE    51     -30.072 -15.199  -4.296  1.00 10.00      A   
ATOM     60  N   MET    52     -28.709 -16.885  -3.704  1.00 10.00      A   
ATOM     61  HN  MET    52     -28.641 -17.790  -3.327  1.00 10.00      A   
ATOM     62  CA  MET    52     -27.492 -16.178  -4.057  1.00 10.00      A   
ATOM     63  CB  MET    52     -26.683 -15.833  -2.804  1.00 10.00      A   
ATOM     64  CG  MET    52     -25.727 -14.669  -2.995  1.00 10.00      A   
ATOM     65  SD  MET    52     -25.224 -13.911  -1.437  1.00 10.00      A   
ATOM     66  CE  MET    52     -26.815 -13.443  -0.751  1.00 10.00      A   
ATOM     67  C   MET    52     -26.672 -17.031  -5.015  1.00 10.00      A   
ATOM     68  O   MET    52     -25.882 -17.881  -4.591  1.00 10.00      A   
ATOM     69  N   THR    53     -26.895 -16.818  -6.307  1.00 10.00      A   
ATOM     70  HN  THR    53     -27.539 -16.122  -6.569  1.00 10.00      A   
ATOM     71  CA  THR    53     -26.211 -17.569  -7.350  1.00 10.00      A   
ATOM     72  CB  THR    53     -26.690 -17.129  -8.745  1.00 10.00      A   
ATOM     73  OG1 THR    53     -28.119 -16.999  -8.723  1.00 10.00      A   
ATOM     74  HG1 THR    53     -28.501 -17.777  -8.298  1.00 10.00      A   
ATOM     75  CG2 THR    53     -26.299 -18.162  -9.792  1.00 10.00      A   
ATOM     76  C   THR    53     -24.692 -17.439  -7.244  1.00 10.00      A   
ATOM     77  O   THR    53     -24.146 -16.334  -7.238  1.00 10.00      A   
ATOM     78  N   ARG    54     -24.022 -18.586  -7.158  1.00 10.00      A   
ATOM     79  HN  ARG    54     -24.523 -19.432  -7.174  1.00 10.00      A   
ATOM     80  CA  ARG    54     -22.569 -18.632  -7.037  1.00 10.00      A   
ATOM     81  CB  ARG    54     -22.091 -20.071  -6.862  1.00 10.00      A   
ATOM     82  CG  ARG    54     -22.411 -20.663  -5.500  1.00 10.00      A   
ATOM     83  CD  ARG    54     -21.711 -21.993  -5.299  1.00 10.00      A   
ATOM     84  NE  ARG    54     -22.185 -23.024  -6.222  1.00 10.00      A   
ATOM     85  HE  ARG    54     -22.536 -22.727  -7.091  1.00 10.00      A   
ATOM     86  CZ  ARG    54     -22.161 -24.329  -5.954  1.00 10.00      A   
ATOM     87  NH1 ARG    54     -21.689 -24.767  -4.792  1.00 10.00      A   
ATOM     88 HH11 ARG    54     -21.332 -24.093  -4.080  1.00 10.00      A   
ATOM     89 HH12 ARG    54     -21.669 -25.791  -4.589  1.00 10.00      A   
ATOM     90  NH2 ARG    54     -22.614 -25.199  -6.847  1.00 10.00      A   
ATOM     91 HH21 ARG    54     -22.598 -26.222  -6.639  1.00 10.00      A   
ATOM     92 HH22 ARG    54     -22.988 -24.864  -7.763  1.00 10.00      A   
ATOM     93  C   ARG    54     -21.871 -17.990  -8.227  1.00 10.00      A   
ATOM     94  O   ARG    54     -20.815 -17.380  -8.073  1.00 10.00      A   
ATOM     95  N   MET    55     -22.459 -18.137  -9.409  1.00 10.00      A   
ATOM     96  HN  MET    55     -23.289 -18.651  -9.468  1.00 10.00      A   
ATOM     97  CA  MET    55     -21.887 -17.565 -10.624  1.00 10.00      A   
ATOM     98  CB  MET    55     -22.731 -17.930 -11.847  1.00 10.00      A   
ATOM     99  CG  MET    55     -22.122 -17.495 -13.174  1.00 10.00      A   
ATOM    100  SD  MET    55     -23.324 -17.459 -14.518  1.00 10.00      A   
ATOM    101  CE  MET    55     -24.322 -16.054 -14.026  1.00 10.00      A   
ATOM    102  C   MET    55     -21.783 -16.051 -10.507  1.00 10.00      A   
ATOM    103  O   MET    55     -20.710 -15.477 -10.684  1.00 10.00      A   
ATOM    104  N   THR    56     -22.900 -15.413 -10.190  1.00 10.00      A   
ATOM    105  HN  THR    56     -23.725 -15.926 -10.055  1.00 10.00      A   
ATOM    106  CA  THR    56     -22.946 -13.969 -10.047  1.00 10.00      A   
ATOM    107  CB  THR    56     -24.389 -13.511  -9.800  1.00 10.00      A   
ATOM    108  OG1 THR    56     -25.275 -14.575 -10.186  1.00 10.00      A   
ATOM    109  HG1 THR    56     -26.114 -14.204 -10.478  1.00 10.00      A   
ATOM    110  CG2 THR    56     -24.701 -12.270 -10.622  1.00 10.00      A   
ATOM    111  C   THR    56     -22.063 -13.508  -8.893  1.00 10.00      A   
ATOM    112  O   THR    56     -21.389 -12.480  -8.984  1.00 10.00      A   
ATOM    113  N   ALA    57     -22.064 -14.287  -7.814  1.00 10.00      A   
ATOM    114  HN  ALA    57     -22.623 -15.094  -7.811  1.00 10.00      A   
ATOM    115  CA  ALA    57     -21.264 -13.977  -6.637  1.00 10.00      A   
ATOM    116  CB  ALA    57     -21.570 -14.956  -5.512  1.00 10.00      A   
ATOM    117  C   ALA    57     -19.777 -13.995  -6.972  1.00 10.00      A   
ATOM    118  O   ALA    57     -19.042 -13.072  -6.621  1.00 10.00      A   
ATOM    119  N   LEU    58     -19.347 -15.036  -7.673  1.00 10.00      A   
ATOM    120  HN  LEU    58     -19.989 -15.730  -7.938  1.00 10.00      A   
ATOM    121  CA  LEU    58     -17.950 -15.182  -8.060  1.00 10.00      A   
ATOM    122  CB  LEU    58     -17.718 -16.546  -8.716  1.00 10.00      A   
ATOM    123  CG  LEU    58     -16.278 -16.868  -9.118  1.00 10.00      A   
ATOM    124  CD1 LEU    58     -15.392 -17.004  -7.888  1.00 10.00      A   
ATOM    125  CD2 LEU    58     -16.226 -18.128  -9.966  1.00 10.00      A   
ATOM    126  C   LEU    58     -17.529 -14.064  -9.007  1.00 10.00      A   
ATOM    127  O   LEU    58     -16.491 -13.431  -8.811  1.00 10.00      A   
ATOM    128  N   LEU    59     -18.355 -13.809 -10.017  1.00 10.00      A   
ATOM    129  HN  LEU    59     -19.173 -14.346 -10.111  1.00 10.00      A   
ATOM    130  CA  LEU    59     -18.078 -12.765 -10.997  1.00 10.00      A   
ATOM    131  CB  LEU    59     -19.173 -12.740 -12.068  1.00 10.00      A   
ATOM    132  CG  LEU    59     -18.987 -11.735 -13.207  1.00 10.00      A   
ATOM    133  CD1 LEU    59     -17.784 -12.106 -14.060  1.00 10.00      A   
ATOM    134  CD2 LEU    59     -20.245 -11.653 -14.055  1.00 10.00      A   
ATOM    135  C   LEU    59     -17.965 -11.398 -10.326  1.00 10.00      A   
ATOM    136  O   LEU    59     -17.102 -10.594 -10.672  1.00 10.00      A   
ATOM    137  N   ALA    60     -18.832 -11.149  -9.352  1.00 10.00      A   
ATOM    138  HN  ALA    60     -19.495 -11.835  -9.116  1.00 10.00      A   
ATOM    139  CA  ALA    60     -18.830  -9.882  -8.632  1.00 10.00      A   
ATOM    140  CB  ALA    60     -20.090  -9.738  -7.792  1.00 10.00      A   
ATOM    141  C   ALA    60     -17.586  -9.729  -7.765  1.00 10.00      A   
ATOM    142  O   ALA    60     -17.181  -8.615  -7.449  1.00 10.00      A   
ATOM    143  N   THR    61     -16.975 -10.845  -7.393  1.00 10.00      A   
ATOM    144  HN  THR    61     -17.333 -11.708  -7.688  1.00 10.00      A   
ATOM    145  CA  THR    61     -15.778 -10.820  -6.560  1.00 10.00      A   
ATOM    146  CB  THR    61     -15.720 -12.061  -5.639  1.00 10.00      A   
ATOM    147  OG1 THR    61     -17.026 -12.303  -5.092  1.00 10.00      A   
ATOM    148  HG1 THR    61     -17.546 -12.828  -5.717  1.00 10.00      A   
ATOM    149  CG2 THR    61     -14.748 -11.838  -4.489  1.00 10.00      A   
ATOM    150  C   THR    61     -14.515 -10.740  -7.422  1.00 10.00      A   
ATOM    151  O   THR    61     -13.400 -10.612  -6.914  1.00 10.00      A   
ATOM    152  N   LEU    62     -14.698 -10.805  -8.735  1.00 10.00      A   
ATOM    153  HN  LEU    62     -15.610 -10.905  -9.087  1.00 10.00      A   
ATOM    154  CA  LEU    62     -13.582 -10.739  -9.669  1.00 10.00      A   
ATOM    155  CB  LEU    62     -13.418 -12.081 -10.393  1.00 10.00      A   
ATOM    156  CG  LEU    62     -13.105 -13.294  -9.512  1.00 10.00      A   
ATOM    157  CD1 LEU    62     -13.220 -14.580 -10.313  1.00 10.00      A   
ATOM    158  CD2 LEU    62     -11.718 -13.172  -8.897  1.00 10.00      A   
ATOM    159  C   LEU    62     -13.795  -9.619 -10.682  1.00 10.00      A   
ATOM    160  O   LEU    62     -13.317  -9.689 -11.815  1.00 10.00      A   
ATOM    161  N   PHE    63     -14.509  -8.583 -10.264  1.00 10.00      A   
ATOM    162  HN  PHE    63     -14.850  -8.577  -9.346  1.00 10.00      A   
ATOM    163  CA  PHE    63     -14.800  -7.454 -11.139  1.00 10.00      A   
ATOM    164  CB  PHE    63     -16.301  -7.139 -11.107  1.00 10.00      A   
ATOM    165  CG  PHE    63     -16.801  -6.416 -12.327  1.00 10.00      A   
ATOM    166  CD1 PHE    63     -16.742  -7.016 -13.574  1.00 10.00      A   
ATOM    167  CD2 PHE    63     -17.327  -5.138 -12.226  1.00 10.00      A   
ATOM    168  CE1 PHE    63     -17.200  -6.356 -14.698  1.00 10.00      A   
ATOM    169  CE2 PHE    63     -17.787  -4.472 -13.346  1.00 10.00      A   
ATOM    170  CZ  PHE    63     -17.723  -5.082 -14.584  1.00 10.00      A   
ATOM    171  C   PHE    63     -13.988  -6.219 -10.753  1.00 10.00      A   
ATOM    172  O   PHE    63     -13.599  -5.428 -11.613  1.00 10.00      A   
ATOM    173  N   PHE    64     -13.722  -6.070  -9.461  1.00 10.00      A   
ATOM    174  HN  PHE    64     -14.039  -6.755  -8.834  1.00 10.00      A   
ATOM    175  CA  PHE    64     -12.972  -4.930  -8.937  1.00 10.00      A   
ATOM    176  CB  PHE    64     -12.854  -5.048  -7.408  1.00 10.00      A   
ATOM    177  CG  PHE    64     -12.004  -4.003  -6.742  1.00 10.00      A   
ATOM    178  CD1 PHE    64     -12.530  -2.760  -6.429  1.00 10.00      A   
ATOM    179  CD2 PHE    64     -10.683  -4.266  -6.422  1.00 10.00      A   
ATOM    180  CE1 PHE    64     -11.753  -1.799  -5.809  1.00 10.00      A   
ATOM    181  CE2 PHE    64      -9.900  -3.311  -5.805  1.00 10.00      A   
ATOM    182  CZ  PHE    64     -10.435  -2.074  -5.499  1.00 10.00      A   
ATOM    183  C   PHE    64     -11.585  -4.829  -9.572  1.00 10.00      A   
ATOM    184  O   PHE    64     -11.164  -3.748 -10.002  1.00 10.00      A   
ATOM    185  N   ILE    65     -10.894  -5.964  -9.650  1.00 10.00      A   
ATOM    186  HN  ILE    65     -11.304  -6.794  -9.314  1.00 10.00      A   
ATOM    187  CA  ILE    65      -9.542  -6.020 -10.212  1.00 10.00      A   
ATOM    188  CB  ILE    65      -8.972  -7.458 -10.185  1.00 10.00      A   
ATOM    189  CG1 ILE    65      -9.243  -8.119  -8.832  1.00 10.00      A   
ATOM    190  CG2 ILE    65      -7.477  -7.451 -10.481  1.00 10.00      A   
ATOM    191  CD1 ILE    65      -8.935  -9.601  -8.798  1.00 10.00      A   
ATOM    192  C   ILE    65      -9.479  -5.490 -11.647  1.00 10.00      A   
ATOM    193  O   ILE    65      -8.497  -4.857 -12.041  1.00 10.00      A   
ATOM    194  N   ILE    66     -10.530  -5.727 -12.415  1.00 10.00      A   
ATOM    195  HN  ILE    66     -11.305  -6.195 -12.040  1.00 10.00      A   
ATOM    196  CA  ILE    66     -10.562  -5.296 -13.807  1.00 10.00      A   
ATOM    197  CB  ILE    66     -11.021  -6.436 -14.742  1.00 10.00      A   
ATOM    198  CG1 ILE    66     -12.383  -6.988 -14.303  1.00 10.00      A   
ATOM    199  CG2 ILE    66      -9.982  -7.545 -14.780  1.00 10.00      A   
ATOM    200  CD1 ILE    66     -13.011  -7.939 -15.301  1.00 10.00      A   
ATOM    201  C   ILE    66     -11.453  -4.077 -14.027  1.00 10.00      A   
ATOM    202  O   ILE    66     -11.898  -3.827 -15.147  1.00 10.00      A   
ATOM    203  N   SER    67     -11.712  -3.312 -12.972  1.00 10.00      A   
ATOM    204  HN  SER    67     -11.335  -3.547 -12.098  1.00 10.00      A   
ATOM    205  CA  SER    67     -12.562  -2.132 -13.102  1.00 10.00      A   
ATOM    206  CB  SER    67     -14.005  -2.454 -12.707  1.00 10.00      A   
ATOM    207  OG  SER    67     -14.479  -3.599 -13.395  1.00 10.00      A   
ATOM    208  HG  SER    67     -14.199  -4.394 -12.925  1.00 10.00      A   
ATOM    209  C   SER    67     -12.053  -0.928 -12.310  1.00 10.00      A   
ATOM    210  O   SER    67     -11.771   0.123 -12.886  1.00 10.00      A   
ATOM    211  N   LEU    68     -11.923  -1.076 -10.994  1.00 10.00      A   
ATOM    212  HN  LEU    68     -12.114  -1.945 -10.584  1.00 10.00      A   
ATOM    213  CA  LEU    68     -11.490   0.033 -10.150  1.00 10.00      A   
ATOM    214  CB  LEU    68     -12.223   0.026  -8.807  1.00 10.00      A   
ATOM    215  CG  LEU    68     -13.749   0.180  -8.871  1.00 10.00      A   
ATOM    216  CD1 LEU    68     -14.341   0.209  -7.474  1.00 10.00      A   
ATOM    217  CD2 LEU    68     -14.139   1.433  -9.639  1.00 10.00      A   
ATOM    218  C   LEU    68      -9.977   0.092  -9.953  1.00 10.00      A   
ATOM    219  O   LEU    68      -9.445   1.125  -9.548  1.00 10.00      A   
ATOM    220  N   VAL    69      -9.292  -1.013 -10.219  1.00 10.00      A   
ATOM    221  HN  VAL    69      -9.767  -1.813 -10.519  1.00 10.00      A   
ATOM    222  CA  VAL    69      -7.839  -1.053 -10.075  1.00 10.00      A   
ATOM    223  CB  VAL    69      -7.303  -2.497  -9.940  1.00 10.00      A   
ATOM    224  CG1 VAL    69      -5.787  -2.498  -9.812  1.00 10.00      A   
ATOM    225  CG2 VAL    69      -7.932  -3.187  -8.740  1.00 10.00      A   
ATOM    226  C   VAL    69      -7.175  -0.367 -11.264  1.00 10.00      A   
ATOM    227  O   VAL    69      -7.103  -0.932 -12.359  1.00 10.00      A   
ATOM    228  N   LEU    70      -6.709   0.857 -11.046  1.00 10.00      A   
ATOM    229  HN  LEU    70      -6.791   1.245 -10.146  1.00 10.00      A   
ATOM    230  CA  LEU    70      -6.064   1.634 -12.097  1.00 10.00      A   
ATOM    231  CB  LEU    70      -5.891   3.095 -11.672  1.00 10.00      A   
ATOM    232  CG  LEU    70      -7.178   3.868 -11.385  1.00 10.00      A   
ATOM    233  CD1 LEU    70      -6.867   5.304 -10.992  1.00 10.00      A   
ATOM    234  CD2 LEU    70      -8.103   3.827 -12.592  1.00 10.00      A   
ATOM    235  C   LEU    70      -4.718   1.035 -12.483  1.00 10.00      A   
ATOM    236  O   LEU    70      -4.047   0.409 -11.663  1.00 10.00      A   
ATOM    237  N   GLY    71      -4.339   1.219 -13.740  1.00 10.00      A   
ATOM    238  HN  GLY    71      -4.926   1.722 -14.350  1.00 10.00      A   
ATOM    239  CA  GLY    71      -3.074   0.696 -14.224  1.00 10.00      A   
ATOM    240  C   GLY    71      -3.242  -0.604 -14.983  1.00 10.00      A   
ATOM    241  O   GLY    71      -2.382  -0.983 -15.781  1.00 10.00      A   
ATOM    242  N   ASN    72      -4.356  -1.283 -14.741  1.00 10.00      A   
ATOM    243  HN  ASN    72      -5.004  -0.922 -14.103  1.00 10.00      A   
ATOM    244  CA  ASN    72      -4.636  -2.553 -15.401  1.00 10.00      A   
ATOM    245  CB  ASN    72      -5.554  -3.437 -14.548  1.00 10.00      A   
ATOM    246  CG  ASN    72      -4.790  -4.394 -13.652  1.00 10.00      A   
ATOM    247  OD1 ASN    72      -3.657  -4.775 -13.944  1.00 10.00      A   
ATOM    248  ND2 ASN    72      -5.411  -4.806 -12.555  1.00 10.00      A   
ATOM    249 HD21 ASN    72      -6.322  -4.477 -12.383  1.00 10.00      A   
ATOM    250 HD22 ASN    72      -4.929  -5.417 -11.953  1.00 10.00      A   
ATOM    251  C   ASN    72      -5.244  -2.339 -16.779  1.00 10.00      A   
ATOM    252  O   ASN    72      -4.591  -2.572 -17.797  1.00 10.00      A   
ATOM    253  N   ILE    73      -6.489  -1.878 -16.810  1.00 10.00      A   
ATOM    254  HN  ILE    73      -6.952  -1.685 -15.965  1.00 10.00      A   
ATOM    255  CA  ILE    73      -7.180  -1.644 -18.071  1.00 10.00      A   
ATOM    256  CB  ILE    73      -8.635  -2.162 -18.040  1.00 10.00      A   
ATOM    257  CG1 ILE    73      -9.461  -1.407 -16.994  1.00 10.00      A   
ATOM    258  CG2 ILE    73      -8.672  -3.660 -17.770  1.00 10.00      A   
ATOM    259  CD1 ILE    73     -10.953  -1.561 -17.172  1.00 10.00      A   
ATOM    260  C   ILE    73      -7.187  -0.163 -18.428  1.00 10.00      A   
ATOM    261  O   ILE    73      -7.493   0.213 -19.561  1.00 10.00      A   
ATOM    262  N   ASN    74      -6.861   0.675 -17.452  1.00 10.00      A   
ATOM    263  HN  ASN    74      -6.640   0.314 -16.567  1.00 10.00      A   
ATOM    264  CA  ASN    74      -6.833   2.118 -17.653  1.00 10.00      A   
ATOM    265  CB  ASN    74      -8.225   2.715 -17.399  1.00 10.00      A   
ATOM    266  CG  ASN    74      -8.396   4.112 -17.969  1.00 10.00      A   
ATOM    267  OD1 ASN    74      -7.442   4.877 -18.076  1.00 10.00      A   
ATOM    268  ND2 ASN    74      -9.617   4.456 -18.335  1.00 10.00      A   
ATOM    269 HD21 ASN    74     -10.338   3.801 -18.220  1.00 10.00      A   
ATOM    270 HD22 ASN    74      -9.755   5.354 -18.707  1.00 10.00      A   
ATOM    271  C   ASN    74      -5.813   2.755 -16.718  1.00 10.00      A   
ATOM    272  O   ASN    74      -5.946   2.676 -15.495  1.00 10.00      A   
ATOM    273  N   SER    75      -4.785   3.358 -17.295  1.00 10.00      A   
ATOM    274  HN  SER    75      -4.728   3.373 -18.275  1.00 10.00      A   
ATOM    275  CA  SER    75      -3.743   4.006 -16.518  1.00 10.00      A   
ATOM    276  CB  SER    75      -2.377   3.771 -17.170  1.00 10.00      A   
ATOM    277  OG  SER    75      -1.325   4.315 -16.388  1.00 10.00      A   
ATOM    278  HG  SER    75      -1.228   5.257 -16.590  1.00 10.00      A   
ATOM    279  C   SER    75      -4.020   5.501 -16.406  1.00 10.00      A   
ATOM    280  O   SER    75      -4.385   6.146 -17.389  1.00 10.00      A   
ATOM    281  N   ASN    76      -3.848   6.044 -15.207  1.00 10.00      A   
ATOM    282  HN  ASN    76      -3.541   5.476 -14.463  1.00 10.00      A   
ATOM    283  CB  ASN    76      -5.481   7.729 -14.408  1.00 10.00      A   
ATOM    284  CG  ASN    76      -6.568   7.610 -15.457  1.00 10.00      A   
ATOM    285  OD1 ASN    76      -6.884   8.569 -16.163  1.00 10.00      A   
ATOM    286  ND2 ASN    76      -7.155   6.429 -15.562  1.00 10.00      A   
ATOM    287 HD21 ASN    76      -6.858   5.712 -14.966  1.00 10.00      A   
ATOM    288 HD22 ASN    76      -7.857   6.319 -16.238  1.00 10.00      A   
ATOM    289  CA  ASN    76      -4.074   7.467 -14.964  1.00 10.00      A   
ATOM    290  C   ASN    76      -3.027   8.008 -14.003  1.00 10.00      A   
ATOM    291  O   ASN    76      -1.842   8.086 -14.398  1.00 10.00      A   
ATOM    292  OXT ASN    76      -3.387   8.342 -12.854  1.00 10.00      A   
ATOM    293  CB  ARG     5     -34.772 -13.616  11.720  1.00 10.00      B   
ATOM    294  CG  ARG     5     -35.948 -12.767  12.175  1.00 10.00      B   
ATOM    295  CD  ARG     5     -37.273 -13.367  11.741  1.00 10.00      B   
ATOM    296  NE  ARG     5     -37.598 -14.591  12.472  1.00 10.00      B   
ATOM    297  HE  ARG     5     -37.112 -15.408  12.219  1.00 10.00      B   
ATOM    298  CZ  ARG     5     -38.499 -14.660  13.453  1.00 10.00      B   
ATOM    299  NH1 ARG     5     -39.171 -13.578  13.830  1.00 10.00      B   
ATOM    300 HH11 ARG     5     -39.877 -13.640  14.599  1.00 10.00      B   
ATOM    301 HH12 ARG     5     -38.995 -12.661  13.366  1.00 10.00      B   
ATOM    302  NH2 ARG     5     -38.736 -15.819  14.047  1.00 10.00      B   
ATOM    303 HH21 ARG     5     -39.440 -15.885  14.816  1.00 10.00      B   
ATOM    304 HH22 ARG     5     -38.221 -16.676  13.750  1.00 10.00      B   
ATOM    305  C   ARG     5     -32.949 -11.909  11.331  1.00 10.00      B   
ATOM    306  O   ARG     5     -33.689 -10.938  11.156  1.00 10.00      B   
ATOM    307  N   ARG     5     -33.408 -12.755  13.618  1.00 10.00      B   
ATOM    308  HT1 ARG     5     -33.781 -13.549  14.174  1.00 10.00      B   
ATOM    309  HT2 ARG     5     -34.006 -11.920  13.785  1.00 10.00      B   
ATOM    310  HT3 ARG     5     -32.445 -12.542  13.939  1.00 10.00      B   
ATOM    311  CA  ARG     5     -33.399 -13.099  12.175  1.00 10.00      B   
ATOM    312  N   TYR     6     -31.728 -11.984  10.822  1.00 10.00      B   
ATOM    313  HN  TYR     6     -31.183 -12.789  10.988  1.00 10.00      B   
ATOM    314  CA  TYR     6     -31.171 -10.913  10.006  1.00 10.00      B   
ATOM    315  CB  TYR     6     -30.228 -10.032  10.835  1.00 10.00      B   
ATOM    316  CG  TYR     6     -30.928  -9.004  11.696  1.00 10.00      B   
ATOM    317  CD1 TYR     6     -31.314  -9.306  12.996  1.00 10.00      B   
ATOM    318  CD2 TYR     6     -31.203  -7.732  11.210  1.00 10.00      B   
ATOM    319  CE1 TYR     6     -31.953  -8.371  13.787  1.00 10.00      B   
ATOM    320  CE2 TYR     6     -31.841  -6.790  11.995  1.00 10.00      B   
ATOM    321  CZ  TYR     6     -32.216  -7.116  13.281  1.00 10.00      B   
ATOM    322  OH  TYR     6     -32.852  -6.183  14.067  1.00 10.00      B   
ATOM    323  HH  TYR     6     -32.514  -6.246  14.973  1.00 10.00      B   
ATOM    324  C   TYR     6     -30.417 -11.484   8.814  1.00 10.00      B   
ATOM    325  O   TYR     6     -29.957 -12.627   8.844  1.00 10.00      B   
ATOM    326  N   LEU     7     -30.289 -10.681   7.765  1.00 10.00      B   
ATOM    327  HN  LEU     7     -30.691  -9.784   7.798  1.00 10.00      B   
ATOM    328  CA  LEU     7     -29.580 -11.102   6.560  1.00 10.00      B   
ATOM    329  CB  LEU     7     -30.217 -10.495   5.304  1.00 10.00      B   
ATOM    330  CG  LEU     7     -31.619 -10.993   4.940  1.00 10.00      B   
ATOM    331  CD1 LEU     7     -32.078 -10.383   3.625  1.00 10.00      B   
ATOM    332  CD2 LEU     7     -31.654 -12.511   4.867  1.00 10.00      B   
ATOM    333  C   LEU     7     -28.100 -10.733   6.637  1.00 10.00      B   
ATOM    334  O   LEU     7     -27.343 -10.953   5.690  1.00 10.00      B   
ATOM    335  N   VAL     8     -27.696 -10.195   7.789  1.00 10.00      B   
ATOM    336  HN  VAL     8     -28.353 -10.068   8.501  1.00 10.00      B   
ATOM    337  CA  VAL     8     -26.311  -9.782   8.023  1.00 10.00      B   
ATOM    338  CB  VAL     8     -26.123  -9.236   9.457  1.00 10.00      B   
ATOM    339  CG1 VAL     8     -24.718  -8.688   9.650  1.00 10.00      B   
ATOM    340  CG2 VAL     8     -27.160  -8.166   9.765  1.00 10.00      B   
ATOM    341  C   VAL     8     -25.336 -10.937   7.791  1.00 10.00      B   
ATOM    342  O   VAL     8     -24.195 -10.728   7.375  1.00 10.00      B   
ATOM    343  N   ARG     9     -25.803 -12.160   8.045  1.00 10.00      B   
ATOM    344  HN  ARG     9     -26.721 -12.258   8.371  1.00 10.00      B   
ATOM    345  CA  ARG     9     -24.984 -13.353   7.861  1.00 10.00      B   
ATOM    346  CB  ARG     9     -25.765 -14.612   8.254  1.00 10.00      B   
ATOM    347  CG  ARG     9     -26.158 -14.681   9.719  1.00 10.00      B   
ATOM    348  CD  ARG     9     -26.923 -15.956  10.010  1.00 10.00      B   
ATOM    349  NE  ARG     9     -27.281 -16.076  11.417  1.00 10.00      B   
ATOM    350  HE  ARG     9     -27.109 -15.299  12.001  1.00 10.00      B   
ATOM    351  CZ  ARG     9     -27.830 -17.161  11.948  1.00 10.00      B   
ATOM    352  NH1 ARG     9     -28.089 -18.217  11.188  1.00 10.00      B   
ATOM    353 HH11 ARG     9     -28.523 -19.068  11.603  1.00 10.00      B   
ATOM    354 HH12 ARG     9     -27.859 -18.202  10.171  1.00 10.00      B   
ATOM    355  NH2 ARG     9     -28.111 -17.196  13.245  1.00 10.00      B   
ATOM    356 HH21 ARG     9     -27.900 -16.369  13.847  1.00 10.00      B   
ATOM    357 HH22 ARG     9     -28.539 -18.048  13.666  1.00 10.00      B   
ATOM    358  C   ARG     9     -24.505 -13.481   6.417  1.00 10.00      B   
ATOM    359  O   ARG     9     -23.408 -13.977   6.157  1.00 10.00      B   
ATOM    360  N   GLU    10     -25.325 -13.018   5.483  1.00 10.00      B   
ATOM    361  HN  GLU    10     -26.173 -12.603   5.749  1.00 10.00      B   
ATOM    362  CA  GLU    10     -24.985 -13.094   4.069  1.00 10.00      B   
ATOM    363  CB  GLU    10     -26.253 -13.110   3.210  1.00 10.00      B   
ATOM    364  CG  GLU    10     -27.396 -13.928   3.800  1.00 10.00      B   
ATOM    365  CD  GLU    10     -27.147 -15.427   3.789  1.00 10.00      B   
ATOM    366  OE1 GLU    10     -25.974 -15.857   3.782  1.00 10.00      B   
ATOM    367  OE2 GLU    10     -28.139 -16.189   3.800  1.00 10.00      B   
ATOM    368  C   GLU    10     -24.086 -11.930   3.676  1.00 10.00      B   
ATOM    369  O   GLU    10     -23.183 -12.079   2.848  1.00 10.00      B   
ATOM    370  N   THR    11     -24.332 -10.770   4.277  1.00 10.00      B   
ATOM    371  HN  THR    11     -25.079 -10.706   4.913  1.00 10.00      B   
ATOM    372  CA  THR    11     -23.536  -9.581   4.007  1.00 10.00      B   
ATOM    373  CB  THR    11     -24.151  -8.351   4.695  1.00 10.00      B   
ATOM    374  OG1 THR    11     -25.545  -8.594   4.941  1.00 10.00      B   
ATOM    375  HG1 THR    11     -26.053  -8.398   4.143  1.00 10.00      B   
ATOM    376  CG2 THR    11     -24.013  -7.123   3.812  1.00 10.00      B   
ATOM    377  C   THR    11     -22.112  -9.787   4.519  1.00 10.00      B   
ATOM    378  O   THR    11     -21.138  -9.393   3.874  1.00 10.00      B   
ATOM    379  N   LEU    12     -22.002 -10.431   5.676  1.00 10.00      B   
ATOM    380  HN  LEU    12     -22.823 -10.714   6.144  1.00 10.00      B   
ATOM    381  CA  LEU    12     -20.707 -10.718   6.278  1.00 10.00      B   
ATOM    382  CB  LEU    12     -20.880 -11.246   7.704  1.00 10.00      B   
ATOM    383  CG  LEU    12     -19.596 -11.437   8.514  1.00 10.00      B   
ATOM    384  CD1 LEU    12     -18.940 -10.096   8.811  1.00 10.00      B   
ATOM    385  CD2 LEU    12     -19.883 -12.194   9.799  1.00 10.00      B   
ATOM    386  C   LEU    12     -19.947 -11.732   5.427  1.00 10.00      B   
ATOM    387  O   LEU    12     -18.737 -11.613   5.239  1.00 10.00      B   
ATOM    388  N   LYS    13     -20.671 -12.717   4.906  1.00 10.00      B   
ATOM    389  HN  LYS    13     -21.631 -12.756   5.103  1.00 10.00      B   
ATOM    390  CA  LYS    13     -20.077 -13.745   4.058  1.00 10.00      B   
ATOM    391  CB  LYS    13     -21.138 -14.776   3.664  1.00 10.00      B   
ATOM    392  CG  LYS    13     -20.646 -15.860   2.718  1.00 10.00      B   
ATOM    393  CD  LYS    13     -21.811 -16.562   2.043  1.00 10.00      B   
ATOM    394  CE  LYS    13     -21.330 -17.537   0.981  1.00 10.00      B   
ATOM    395  NZ  LYS    13     -22.453 -18.038   0.147  1.00 10.00      B   
ATOM    396  HZ1 LYS    13     -22.101 -18.708  -0.564  1.00 10.00      B   
ATOM    397  HZ2 LYS    13     -22.912 -17.244  -0.343  1.00 10.00      B   
ATOM    398  HZ3 LYS    13     -23.162 -18.517   0.741  1.00 10.00      B   
ATOM    399  C   LYS    13     -19.480 -13.112   2.805  1.00 10.00      B   
ATOM    400  O   LYS    13     -18.354 -13.425   2.408  1.00 10.00      B   
ATOM    401  N   SER    14     -20.241 -12.211   2.198  1.00 10.00      B   
ATOM    402  HN  SER    14     -21.127 -12.009   2.569  1.00 10.00      B   
ATOM    403  CA  SER    14     -19.797 -11.518   0.998  1.00 10.00      B   
ATOM    404  CB  SER    14     -20.947 -10.698   0.404  1.00 10.00      B   
ATOM    405  OG  SER    14     -22.113 -11.495   0.233  1.00 10.00      B   
ATOM    406  HG  SER    14     -22.533 -11.636   1.092  1.00 10.00      B   
ATOM    407  C   SER    14     -18.600 -10.623   1.320  1.00 10.00      B   
ATOM    408  O   SER    14     -17.655 -10.516   0.534  1.00 10.00      B   
ATOM    409  N   GLN    15     -18.637 -10.006   2.497  1.00 10.00      B   
ATOM    410  HN  GLN    15     -19.416 -10.140   3.081  1.00 10.00      B   
ATOM    411  CA  GLN    15     -17.562  -9.128   2.944  1.00 10.00      B   
ATOM    412  CB  GLN    15     -17.965  -8.403   4.227  1.00 10.00      B   
ATOM    413  CG  GLN    15     -16.998  -7.316   4.661  1.00 10.00      B   
ATOM    414  CD  GLN    15     -17.415  -6.662   5.964  1.00 10.00      B   
ATOM    415  OE1 GLN    15     -18.600  -6.585   6.284  1.00 10.00      B   
ATOM    416  NE2 GLN    15     -16.444  -6.190   6.728  1.00 10.00      B   
ATOM    417 HE21 GLN    15     -15.517  -6.285   6.416  1.00 10.00      B   
ATOM    418 HE22 GLN    15     -16.689  -5.767   7.575  1.00 10.00      B   
ATOM    419  C   GLN    15     -16.280  -9.923   3.172  1.00 10.00      B   
ATOM    420  O   GLN    15     -15.195  -9.488   2.795  1.00 10.00      B   
ATOM    421  N   LEU    16     -16.415 -11.094   3.782  1.00 10.00      B   
ATOM    422  HN  LEU    16     -17.309 -11.387   4.070  1.00 10.00      B   
ATOM    423  CA  LEU    16     -15.269 -11.955   4.049  1.00 10.00      B   
ATOM    424  CB  LEU    16     -15.700 -13.199   4.830  1.00 10.00      B   
ATOM    425  CG  LEU    16     -15.932 -13.006   6.329  1.00 10.00      B   
ATOM    426  CD1 LEU    16     -16.632 -14.220   6.921  1.00 10.00      B   
ATOM    427  CD2 LEU    16     -14.615 -12.745   7.043  1.00 10.00      B   
ATOM    428  C   LEU    16     -14.587 -12.362   2.749  1.00 10.00      B   
ATOM    429  O   LEU    16     -13.361 -12.329   2.642  1.00 10.00      B   
ATOM    430  N   ALA    17     -15.394 -12.715   1.755  1.00 10.00      B   
ATOM    431  HN  ALA    17     -16.364 -12.697   1.899  1.00 10.00      B   
ATOM    432  CA  ALA    17     -14.880 -13.131   0.458  1.00 10.00      B   
ATOM    433  CB  ALA    17     -16.016 -13.601  -0.437  1.00 10.00      B   
ATOM    434  C   ALA    17     -14.089 -12.012  -0.216  1.00 10.00      B   
ATOM    435  O   ALA    17     -13.012 -12.247  -0.764  1.00 10.00      B   
ATOM    436  N   ILE    18     -14.616 -10.792  -0.157  1.00 10.00      B   
ATOM    437  HN  ILE    18     -15.469 -10.660   0.310  1.00 10.00      B   
ATOM    438  CA  ILE    18     -13.952  -9.649  -0.771  1.00 10.00      B   
ATOM    439  CB  ILE    18     -14.906  -8.442  -0.984  1.00 10.00      B   
ATOM    440  CG1 ILE    18     -14.377  -7.507  -2.073  1.00 10.00      B   
ATOM    441  CG2 ILE    18     -15.161  -7.672   0.303  1.00 10.00      B   
ATOM    442  CD1 ILE    18     -14.606  -8.015  -3.478  1.00 10.00      B   
ATOM    443  C   ILE    18     -12.699  -9.248   0.014  1.00 10.00      B   
ATOM    444  O   ILE    18     -11.703  -8.820  -0.564  1.00 10.00      B   
ATOM    445  N   LEU    19     -12.744  -9.428   1.331  1.00 10.00      B   
ATOM    446  HN  LEU    19     -13.565  -9.787   1.735  1.00 10.00      B   
ATOM    447  CA  LEU    19     -11.619  -9.095   2.198  1.00 10.00      B   
ATOM    448  CB  LEU    19     -12.026  -9.264   3.668  1.00 10.00      B   
ATOM    449  CG  LEU    19     -10.925  -9.081   4.715  1.00 10.00      B   
ATOM    450  CD1 LEU    19     -10.582  -7.610   4.892  1.00 10.00      B   
ATOM    451  CD2 LEU    19     -11.332  -9.709   6.040  1.00 10.00      B   
ATOM    452  C   LEU    19     -10.411  -9.977   1.886  1.00 10.00      B   
ATOM    453  O   LEU    19      -9.270  -9.505   1.858  1.00 10.00      B   
ATOM    454  N   PHE    20     -10.670 -11.256   1.636  1.00 10.00      B   
ATOM    455  HN  PHE    20     -11.602 -11.568   1.660  1.00 10.00      B   
ATOM    456  CA  PHE    20      -9.609 -12.207   1.335  1.00 10.00      B   
ATOM    457  CB  PHE    20     -10.139 -13.644   1.353  1.00 10.00      B   
ATOM    458  CG  PHE    20     -10.637 -14.099   2.697  1.00 10.00      B   
ATOM    459  CD1 PHE    20     -11.680 -15.005   2.788  1.00 10.00      B   
ATOM    460  CD2 PHE    20     -10.065 -13.624   3.867  1.00 10.00      B   
ATOM    461  CE1 PHE    20     -12.146 -15.430   4.019  1.00 10.00      B   
ATOM    462  CE2 PHE    20     -10.525 -14.044   5.102  1.00 10.00      B   
ATOM    463  CZ  PHE    20     -11.567 -14.949   5.178  1.00 10.00      B   
ATOM    464  C   PHE    20      -8.942 -11.905  -0.001  1.00 10.00      B   
ATOM    465  O   PHE    20      -7.714 -11.954  -0.116  1.00 10.00      B   
ATOM    466  N   ILE    21      -9.746 -11.570  -1.006  1.00 10.00      B   
ATOM    467  HN  ILE    21     -10.714 -11.518  -0.850  1.00 10.00      B   
ATOM    468  CA  ILE    21      -9.212 -11.272  -2.330  1.00 10.00      B   
ATOM    469  CB  ILE    21     -10.255 -11.427  -3.466  1.00 10.00      B   
ATOM    470  CG1 ILE    21     -11.391 -10.406  -3.341  1.00 10.00      B   
ATOM    471  CG2 ILE    21     -10.807 -12.845  -3.503  1.00 10.00      B   
ATOM    472  CD1 ILE    21     -11.348  -9.317  -4.392  1.00 10.00      B   
ATOM    473  C   ILE    21      -8.545  -9.898  -2.381  1.00 10.00      B   
ATOM    474  O   ILE    21      -7.530  -9.726  -3.056  1.00 10.00      B   
ATOM    475  N   LEU    22      -9.110  -8.927  -1.663  1.00 10.00      B   
ATOM    476  HN  LEU    22      -9.934  -9.122  -1.156  1.00 10.00      B   
ATOM    477  CA  LEU    22      -8.551  -7.576  -1.625  1.00 10.00      B   
ATOM    478  CB  LEU    22      -9.427  -6.641  -0.785  1.00 10.00      B   
ATOM    479  CG  LEU    22     -10.604  -5.984  -1.509  1.00 10.00      B   
ATOM    480  CD1 LEU    22     -11.467  -5.207  -0.529  1.00 10.00      B   
ATOM    481  CD2 LEU    22     -10.104  -5.072  -2.618  1.00 10.00      B   
ATOM    482  C   LEU    22      -7.137  -7.597  -1.067  1.00 10.00      B   
ATOM    483  O   LEU    22      -6.250  -6.890  -1.550  1.00 10.00      B   
ATOM    484  N   LEU    23      -6.936  -8.431  -0.053  1.00 10.00      B   
ATOM    485  HN  LEU    23      -7.691  -8.965   0.279  1.00 10.00      B   
ATOM    486  CA  LEU    23      -5.636  -8.574   0.582  1.00 10.00      B   
ATOM    487  CB  LEU    23      -5.713  -9.616   1.701  1.00 10.00      B   
ATOM    488  CG  LEU    23      -4.441  -9.805   2.528  1.00 10.00      B   
ATOM    489  CD1 LEU    23      -4.194  -8.592   3.413  1.00 10.00      B   
ATOM    490  CD2 LEU    23      -4.525 -11.077   3.357  1.00 10.00      B   
ATOM    491  C   LEU    23      -4.593  -8.999  -0.445  1.00 10.00      B   
ATOM    492  O   LEU    23      -3.476  -8.477  -0.470  1.00 10.00      B   
ATOM    493  N   LEU    24      -4.980  -9.935  -1.305  1.00 10.00      B   
ATOM    494  HN  LEU    24      -5.893 -10.293  -1.239  1.00 10.00      B   
ATOM    495  CA  LEU    24      -4.093 -10.443  -2.341  1.00 10.00      B   
ATOM    496  CB  LEU    24      -4.696 -11.682  -3.014  1.00 10.00      B   
ATOM    497  CG  LEU    24      -5.018 -12.862  -2.092  1.00 10.00      B   
ATOM    498  CD1 LEU    24      -5.637 -14.006  -2.877  1.00 10.00      B   
ATOM    499  CD2 LEU    24      -3.771 -13.329  -1.359  1.00 10.00      B   
ATOM    500  C   LEU    24      -3.777  -9.370  -3.376  1.00 10.00      B   
ATOM    501  O   LEU    24      -2.651  -9.281  -3.854  1.00 10.00      B   
ATOM    502  N   ILE    25      -4.774  -8.557  -3.718  1.00 10.00      B   
ATOM    503  HN  ILE    25      -5.659  -8.685  -3.308  1.00 10.00      B   
ATOM    504  CA  ILE    25      -4.588  -7.484  -4.692  1.00 10.00      B   
ATOM    505  CB  ILE    25      -5.904  -6.725  -4.956  1.00 10.00      B   
ATOM    506  CG1 ILE    25      -6.986  -7.689  -5.449  1.00 10.00      B   
ATOM    507  CG2 ILE    25      -5.686  -5.610  -5.968  1.00 10.00      B   
ATOM    508  CD1 ILE    25      -8.377  -7.094  -5.459  1.00 10.00      B   
ATOM    509  C   ILE    25      -3.527  -6.501  -4.202  1.00 10.00      B   
ATOM    510  O   ILE    25      -2.590  -6.163  -4.928  1.00 10.00      B   
ATOM    511  N   PHE    26      -3.671  -6.063  -2.955  1.00 10.00      B   
ATOM    512  HN  PHE    26      -4.440  -6.369  -2.426  1.00 10.00      B   
ATOM    513  CA  PHE    26      -2.722  -5.132  -2.358  1.00 10.00      B   
ATOM    514  CB  PHE    26      -3.220  -4.636  -1.000  1.00 10.00      B   
ATOM    515  CG  PHE    26      -4.248  -3.543  -1.095  1.00 10.00      B   
ATOM    516  CD1 PHE    26      -5.574  -3.842  -1.363  1.00 10.00      B   
ATOM    517  CD2 PHE    26      -3.888  -2.217  -0.919  1.00 10.00      B   
ATOM    518  CE1 PHE    26      -6.523  -2.841  -1.453  1.00 10.00      B   
ATOM    519  CE2 PHE    26      -4.830  -1.209  -1.008  1.00 10.00      B   
ATOM    520  CZ  PHE    26      -6.150  -1.522  -1.276  1.00 10.00      B   
ATOM    521  C   PHE    26      -1.347  -5.778  -2.231  1.00 10.00      B   
ATOM    522  O   PHE    26      -0.322  -5.106  -2.357  1.00 10.00      B   
ATOM    523  N   PHE    27      -1.339  -7.090  -2.004  1.00 10.00      B   
ATOM    524  HN  PHE    27      -2.193  -7.564  -1.921  1.00 10.00      B   
ATOM    525  CA  PHE    27      -0.098  -7.842  -1.880  1.00 10.00      B   
ATOM    526  CB  PHE    27      -0.375  -9.282  -1.435  1.00 10.00      B   
ATOM    527  CG  PHE    27      -0.135  -9.535   0.028  1.00 10.00      B   
ATOM    528  CD1 PHE    27      -1.088 -10.183   0.800  1.00 10.00      B   
ATOM    529  CD2 PHE    27       1.041  -9.127   0.634  1.00 10.00      B   
ATOM    530  CE1 PHE    27      -0.870 -10.422   2.144  1.00 10.00      B   
ATOM    531  CE2 PHE    27       1.266  -9.362   1.978  1.00 10.00      B   
ATOM    532  CZ  PHE    27       0.307 -10.006   2.736  1.00 10.00      B   
ATOM    533  C   PHE    27       0.650  -7.848  -3.207  1.00 10.00      B   
ATOM    534  O   PHE    27       1.866  -7.677  -3.241  1.00 10.00      B   
ATOM    535  N   CYS    28      -0.090  -8.041  -4.296  1.00 10.00      B   
ATOM    536  HN  CYS    28      -1.060  -8.168  -4.200  1.00 10.00      B   
ATOM    537  CA  CYS    28       0.496  -8.065  -5.628  1.00 10.00      B   
ATOM    538  CB  CYS    28      -0.534  -8.507  -6.670  1.00 10.00      B   
ATOM    539  SG  CYS    28      -1.287 -10.118  -6.342  1.00 10.00      B   
ATOM    540  HG  CYS    28      -1.955 -10.027  -5.198  1.00 10.00      B   
ATOM    541  C   CYS    28       1.060  -6.698  -5.991  1.00 10.00      B   
ATOM    542  O   CYS    28       2.186  -6.594  -6.478  1.00 10.00      B   
ATOM    543  N   GLN    29       0.282  -5.649  -5.726  1.00 10.00      B   
ATOM    544  HN  GLN    29      -0.602  -5.797  -5.319  1.00 10.00      B   
ATOM    545  CA  GLN    29       0.710  -4.286  -6.021  1.00 10.00      B   
ATOM    546  CB  GLN    29      -0.403  -3.285  -5.695  1.00 10.00      B   
ATOM    547  CG  GLN    29      -1.538  -3.262  -6.706  1.00 10.00      B   
ATOM    548  CD  GLN    29      -2.599  -2.232  -6.371  1.00 10.00      B   
ATOM    549  OE1 GLN    29      -2.317  -1.218  -5.732  1.00 10.00      B   
ATOM    550  NE2 GLN    29      -3.824  -2.481  -6.805  1.00 10.00      B   
ATOM    551 HE21 GLN    29      -3.976  -3.310  -7.311  1.00 10.00      B   
ATOM    552 HE22 GLN    29      -4.529  -1.824  -6.614  1.00 10.00      B   
ATOM    553  C   GLN    29       1.976  -3.938  -5.246  1.00 10.00      B   
ATOM    554  O   GLN    29       2.939  -3.409  -5.809  1.00 10.00      B   
ATOM    555  N   LYS    30       1.977  -4.255  -3.959  1.00 10.00      B   
ATOM    556  HN  LYS    30       1.180  -4.681  -3.568  1.00 10.00      B   
ATOM    557  CA  LYS    30       3.125  -3.980  -3.109  1.00 10.00      B   
ATOM    558  CB  LYS    30       2.797  -4.270  -1.641  1.00 10.00      B   
ATOM    559  CG  LYS    30       3.803  -3.699  -0.651  1.00 10.00      B   
ATOM    560  CD  LYS    30       3.507  -4.158   0.768  1.00 10.00      B   
ATOM    561  CE  LYS    30       4.468  -3.532   1.768  1.00 10.00      B   
ATOM    562  NZ  LYS    30       4.389  -4.188   3.102  1.00 10.00      B   
ATOM    563  HZ1 LYS    30       5.007  -5.028   3.131  1.00 10.00      B   
ATOM    564  HZ2 LYS    30       3.412  -4.488   3.296  1.00 10.00      B   
ATOM    565  HZ3 LYS    30       4.688  -3.522   3.844  1.00 10.00      B   
ATOM    566  C   LYS    30       4.332  -4.805  -3.553  1.00 10.00      B   
ATOM    567  O   LYS    30       5.463  -4.320  -3.536  1.00 10.00      B   
ATOM    568  N   LEU    31       4.075  -6.043  -3.969  1.00 10.00      B   
ATOM    569  HN  LEU    31       3.145  -6.363  -3.965  1.00 10.00      B   
ATOM    570  CA  LEU    31       5.127  -6.947  -4.423  1.00 10.00      B   
ATOM    571  CB  LEU    31       4.538  -8.317  -4.771  1.00 10.00      B   
ATOM    572  CG  LEU    31       5.531  -9.474  -4.888  1.00 10.00      B   
ATOM    573  CD1 LEU    31       6.112  -9.826  -3.526  1.00 10.00      B   
ATOM    574  CD2 LEU    31       4.863 -10.686  -5.517  1.00 10.00      B   
ATOM    575  C   LEU    31       5.869  -6.372  -5.627  1.00 10.00      B   
ATOM    576  O   LEU    31       7.093  -6.476  -5.721  1.00 10.00      B   
ATOM    577  N   VAL    32       5.123  -5.768  -6.543  1.00 10.00      B   
ATOM    578  HN  VAL    32       4.147  -5.734  -6.420  1.00 10.00      B   
ATOM    579  CA  VAL    32       5.711  -5.163  -7.731  1.00 10.00      B   
ATOM    580  CB  VAL    32       4.632  -4.780  -8.770  1.00 10.00      B   
ATOM    581  CG1 VAL    32       5.260  -4.106  -9.981  1.00 10.00      B   
ATOM    582  CG2 VAL    32       3.839  -6.007  -9.197  1.00 10.00      B   
ATOM    583  C   VAL    32       6.511  -3.920  -7.347  1.00 10.00      B   
ATOM    584  O   VAL    32       7.625  -3.706  -7.831  1.00 10.00      B   
ATOM    585  N   ARG    33       5.943  -3.116  -6.454  1.00 10.00      B   
ATOM    586  HN  ARG    33       5.058  -3.348  -6.098  1.00 10.00      B   
ATOM    587  CA  ARG    33       6.593  -1.894  -5.999  1.00 10.00      B   
ATOM    588  CB  ARG    33       5.665  -1.093  -5.079  1.00 10.00      B   
ATOM    589  CG  ARG    33       4.444  -0.516  -5.779  1.00 10.00      B   
ATOM    590  CD  ARG    33       3.515   0.177  -4.796  1.00 10.00      B   
ATOM    591  NE  ARG    33       2.324   0.714  -5.453  1.00 10.00      B   
ATOM    592  HE  ARG    33       2.111   0.374  -6.353  1.00 10.00      B   
ATOM    593  CZ  ARG    33       1.518   1.628  -4.910  1.00 10.00      B   
ATOM    594  NH1 ARG    33       1.764   2.110  -3.695  1.00 10.00      B   
ATOM    595 HH11 ARG    33       2.592   1.779  -3.152  1.00 10.00      B   
ATOM    596 HH12 ARG    33       1.128   2.823  -3.280  1.00 10.00      B   
ATOM    597  NH2 ARG    33       0.455   2.057  -5.585  1.00 10.00      B   
ATOM    598 HH21 ARG    33      -0.180   2.770  -5.165  1.00 10.00      B   
ATOM    599 HH22 ARG    33       0.251   1.681  -6.540  1.00 10.00      B   
ATOM    600  C   ARG    33       7.917  -2.192  -5.298  1.00 10.00      B   
ATOM    601  O   ARG    33       8.938  -1.567  -5.593  1.00 10.00      B   
ATOM    602  N   ILE    34       7.906  -3.163  -4.388  1.00 10.00      B   
ATOM    603  HN  ILE    34       7.065  -3.643  -4.200  1.00 10.00      B   
ATOM    604  CA  ILE    34       9.116  -3.522  -3.653  1.00 10.00      B   
ATOM    605  CB  ILE    34       8.833  -4.384  -2.407  1.00 10.00      B   
ATOM    606  CG1 ILE    34       8.272  -5.752  -2.803  1.00 10.00      B   
ATOM    607  CG2 ILE    34       7.885  -3.660  -1.461  1.00 10.00      B   
ATOM    608  CD1 ILE    34       8.255  -6.758  -1.673  1.00 10.00      B   
ATOM    609  C   ILE    34      10.138  -4.215  -4.547  1.00 10.00      B   
ATOM    610  O   ILE    34      11.336  -4.193  -4.263  1.00 10.00      B   
ATOM    611  N   LEU    35       9.661  -4.832  -5.626  1.00 10.00      B   
ATOM    612  HN  LEU    35       8.692  -4.828  -5.793  1.00 10.00      B   
ATOM    613  CA  LEU    35      10.543  -5.513  -6.564  1.00 10.00      B   
ATOM    614  CB  LEU    35       9.728  -6.262  -7.622  1.00 10.00      B   
ATOM    615  CG  LEU    35      10.519  -7.113  -8.619  1.00 10.00      B   
ATOM    616  CD1 LEU    35      11.264  -8.232  -7.904  1.00 10.00      B   
ATOM    617  CD2 LEU    35       9.597  -7.678  -9.690  1.00 10.00      B   
ATOM    618  C   LEU    35      11.460  -4.493  -7.230  1.00 10.00      B   
ATOM    619  O   LEU    35      12.668  -4.711  -7.362  1.00 10.00      B   
ATOM    620  N   GLY    36      10.878  -3.367  -7.627  1.00 10.00      B   
ATOM    621  HN  GLY    36       9.913  -3.255  -7.498  1.00 10.00      B   
ATOM    622  CA  GLY    36      11.646  -2.315  -8.254  1.00 10.00      B   
ATOM    623  C   GLY    36      12.634  -1.705  -7.287  1.00 10.00      B   
ATOM    624  O   GLY    36      13.749  -1.356  -7.661  1.00 10.00      B   
ATOM    625  N   ALA    37      12.227  -1.605  -6.028  1.00 10.00      B   
ATOM    626  HN  ALA    37      11.324  -1.910  -5.795  1.00 10.00      B   
ATOM    627  CA  ALA    37      13.077  -1.041  -4.987  1.00 10.00      B   
ATOM    628  CB  ALA    37      12.253  -0.691  -3.759  1.00 10.00      B   
ATOM    629  C   ALA    37      14.215  -1.992  -4.622  1.00 10.00      B   
ATOM    630  O   ALA    37      15.171  -1.607  -3.953  1.00 10.00      B   
ATOM    631  N   ALA    38      14.108  -3.236  -5.065  1.00 10.00      B   
ATOM    632  HN  ALA    38      13.319  -3.489  -5.589  1.00 10.00      B   
ATOM    633  CA  ALA    38      15.130  -4.233  -4.791  1.00 10.00      B   
ATOM    634  CB  ALA    38      14.500  -5.610  -4.633  1.00 10.00      B   
ATOM    635  C   ALA    38      16.178  -4.240  -5.899  1.00 10.00      B   
ATOM    636  O   ALA    38      17.375  -4.113  -5.639  1.00 10.00      B   
ATOM    637  N   VAL    39      15.720  -4.366  -7.138  1.00 10.00      B   
ATOM    638  HN  VAL    39      14.752  -4.448  -7.286  1.00 10.00      B   
ATOM    639  CA  VAL    39      16.620  -4.396  -8.285  1.00 10.00      B   
ATOM    640  CB  VAL    39      15.930  -4.997  -9.530  1.00 10.00      B   
ATOM    641  CG1 VAL    39      16.922  -5.154 -10.674  1.00 10.00      B   
ATOM    642  CG2 VAL    39      15.291  -6.335  -9.193  1.00 10.00      B   
ATOM    643  C   VAL    39      17.143  -3.002  -8.620  1.00 10.00      B   
ATOM    644  O   VAL    39      18.344  -2.740  -8.539  1.00 10.00      B   
ATOM    645  N   ASP    40      16.233  -2.101  -8.965  1.00 10.00      B   
ATOM    646  HN  ASP    40      15.284  -2.354  -8.970  1.00 10.00      B   
ATOM    647  CA  ASP    40      16.604  -0.736  -9.326  1.00 10.00      B   
ATOM    648  CB  ASP    40      15.504  -0.090 -10.173  1.00 10.00      B   
ATOM    649  CG  ASP    40      15.899   1.263 -10.733  1.00 10.00      B   
ATOM    650  OD1 ASP    40      16.904   1.338 -11.472  1.00 10.00      B   
ATOM    651  OD2 ASP    40      15.198   2.260 -10.452  1.00 10.00      B   
ATOM    652  C   ASP    40      16.890   0.105  -8.086  1.00 10.00      B   
ATOM    653  O   ASP    40      17.450   1.195  -8.174  1.00 10.00      B   
ATOM    654  N   GLY    41      16.517  -0.420  -6.931  1.00 10.00      B   
ATOM    655  HN  GLY    41      16.073  -1.293  -6.923  1.00 10.00      B   
ATOM    656  CA  GLY    41      16.741   0.289  -5.687  1.00 10.00      B   
ATOM    657  C   GLY    41      18.035  -0.109  -5.009  1.00 10.00      B   
ATOM    658  O   GLY    41      18.410   0.486  -3.998  1.00 10.00      B   
ATOM    659  N   ASP    42      18.707  -1.116  -5.567  1.00 10.00      B   
ATOM    660  HN  ASP    42      18.336  -1.543  -6.366  1.00 10.00      B   
ATOM    661  CA  ASP    42      19.975  -1.613  -5.026  1.00 10.00      B   
ATOM    662  CB  ASP    42      21.073  -0.542  -5.123  1.00 10.00      B   
ATOM    663  CG  ASP    42      22.474  -1.125  -5.140  1.00 10.00      B   
ATOM    664  OD1 ASP    42      22.702  -2.112  -5.876  1.00 10.00      B   
ATOM    665  OD2 ASP    42      23.359  -0.585  -4.435  1.00 10.00      B   
ATOM    666  C   ASP    42      19.800  -2.098  -3.587  1.00 10.00      B   
ATOM    667  O   ASP    42      20.501  -1.653  -2.672  1.00 10.00      B   
ATOM    668  N   ILE    43      18.838  -2.998  -3.397  1.00 10.00      B   
ATOM    669  HN  ILE    43      18.311  -3.302  -4.168  1.00 10.00      B   
ATOM    670  CA  ILE    43      18.541  -3.558  -2.083  1.00 10.00      B   
ATOM    671  CB  ILE    43      17.256  -2.933  -1.480  1.00 10.00      B   
ATOM    672  CG1 ILE    43      17.435  -1.428  -1.249  1.00 10.00      B   
ATOM    673  CG2 ILE    43      16.860  -3.627  -0.182  1.00 10.00      B   
ATOM    674  CD1 ILE    43      16.161  -0.714  -0.845  1.00 10.00      B   
ATOM    675  C   ILE    43      18.360  -5.073  -2.192  1.00 10.00      B   
ATOM    676  O   ILE    43      17.563  -5.550  -3.002  1.00 10.00      B   
ATOM    677  N   PRO    44      19.112  -5.845  -1.385  1.00 10.00      B   
ATOM    678  CA  PRO    44      19.039  -7.313  -1.385  1.00 10.00      B   
ATOM    679  CB  PRO    44      19.997  -7.731  -0.258  1.00 10.00      B   
ATOM    680  CG  PRO    44      20.207  -6.495   0.553  1.00 10.00      B   
ATOM    681  CD  PRO    44      20.094  -5.349  -0.410  1.00 10.00      B   
ATOM    682  C   PRO    44      17.625  -7.822  -1.103  1.00 10.00      B   
ATOM    683  O   PRO    44      17.021  -7.490  -0.079  1.00 10.00      B   
ATOM    684  N   ALA    45      17.105  -8.634  -2.012  1.00 10.00      B   
ATOM    685  HN  ALA    45      17.637  -8.866  -2.802  1.00 10.00      B   
ATOM    686  CA  ALA    45      15.761  -9.183  -1.878  1.00 10.00      B   
ATOM    687  CB  ALA    45      15.219  -9.579  -3.244  1.00 10.00      B   
ATOM    688  C   ALA    45      15.723 -10.370  -0.908  1.00 10.00      B   
ATOM    689  O   ALA    45      15.123 -11.405  -1.196  1.00 10.00      B   
ATOM    690  N   ASN    46      16.353 -10.207   0.247  1.00 10.00      B   
ATOM    691  HN  ASN    46      16.806  -9.353   0.424  1.00 10.00      B   
ATOM    692  CA  ASN    46      16.390 -11.258   1.259  1.00 10.00      B   
ATOM    693  CB  ASN    46      17.795 -11.397   1.851  1.00 10.00      B   
ATOM    694  CG  ASN    46      18.737 -12.188   0.963  1.00 10.00      B   
ATOM    695  OD1 ASN    46      18.311 -13.036   0.175  1.00 10.00      B   
ATOM    696  ND2 ASN    46      20.026 -11.922   1.084  1.00 10.00      B   
ATOM    697 HD21 ASN    46      20.301 -11.235   1.734  1.00 10.00      B   
ATOM    698 HD22 ASN    46      20.658 -12.419   0.520  1.00 10.00      B   
ATOM    699  C   ASN    46      15.385 -10.975   2.368  1.00 10.00      B   
ATOM    700  O   ASN    46      15.219 -11.770   3.295  1.00 10.00      B   
ATOM    701  N   LEU    47      14.706  -9.846   2.257  1.00 10.00      B   
ATOM    702  HN  LEU    47      14.868  -9.263   1.488  1.00 10.00      B   
ATOM    703  CA  LEU    47      13.722  -9.447   3.252  1.00 10.00      B   
ATOM    704  CB  LEU    47      14.167  -8.167   3.967  1.00 10.00      B   
ATOM    705  CG  LEU    47      14.915  -7.129   3.120  1.00 10.00      B   
ATOM    706  CD1 LEU    47      13.947  -6.276   2.312  1.00 10.00      B   
ATOM    707  CD2 LEU    47      15.802  -6.257   3.996  1.00 10.00      B   
ATOM    708  C   LEU    47      12.340  -9.269   2.631  1.00 10.00      B   
ATOM    709  O   LEU    47      11.497  -8.557   3.172  1.00 10.00      B   
ATOM    710  N   VAL    48      12.110  -9.934   1.506  1.00 10.00      B   
ATOM    711  HN  VAL    48      12.813 -10.516   1.140  1.00 10.00      B   
ATOM    712  CA  VAL    48      10.829  -9.844   0.815  1.00 10.00      B   
ATOM    713  CB  VAL    48      10.859 -10.576  -0.545  1.00 10.00      B   
ATOM    714  CG1 VAL    48       9.508 -10.475  -1.240  1.00 10.00      B   
ATOM    715  CG2 VAL    48      11.955 -10.006  -1.430  1.00 10.00      B   
ATOM    716  C   VAL    48       9.712 -10.419   1.678  1.00 10.00      B   
ATOM    717  O   VAL    48       8.690  -9.771   1.900  1.00 10.00      B   
ATOM    718  N   LEU    49       9.926 -11.628   2.179  1.00 10.00      B   
ATOM    719  HN  LEU    49      10.768 -12.091   1.967  1.00 10.00      B   
ATOM    720  CA  LEU    49       8.942 -12.296   3.025  1.00 10.00      B   
ATOM    721  CB  LEU    49       9.393 -13.721   3.351  1.00 10.00      B   
ATOM    722  CG  LEU    49       9.635 -14.644   2.153  1.00 10.00      B   
ATOM    723  CD1 LEU    49      10.264 -15.953   2.605  1.00 10.00      B   
ATOM    724  CD2 LEU    49       8.339 -14.901   1.398  1.00 10.00      B   
ATOM    725  C   LEU    49       8.709 -11.512   4.314  1.00 10.00      B   
ATOM    726  O   LEU    49       7.592 -11.473   4.838  1.00 10.00      B   
ATOM    727  N   SER    50       9.769 -10.889   4.813  1.00 10.00      B   
ATOM    728  HN  SER    50      10.631 -10.971   4.355  1.00 10.00      B   
ATOM    729  CA  SER    50       9.696 -10.101   6.029  1.00 10.00      B   
ATOM    730  CB  SER    50      11.108  -9.704   6.469  1.00 10.00      B   
ATOM    731  OG  SER    50      12.065 -10.656   6.024  1.00 10.00      B   
ATOM    732  HG  SER    50      12.947 -10.352   6.264  1.00 10.00      B   
ATOM    733  C   SER    50       8.843  -8.855   5.804  1.00 10.00      B   
ATOM    734  O   SER    50       7.991  -8.520   6.625  1.00 10.00      B   
ATOM    735  N   LEU    51       9.061  -8.195   4.669  1.00 10.00      B   
ATOM    736  HN  LEU    51       9.741  -8.532   4.044  1.00 10.00      B   
ATOM    737  CA  LEU    51       8.329  -6.981   4.326  1.00 10.00      B   
ATOM    738  CB  LEU    51       9.040  -6.236   3.195  1.00 10.00      B   
ATOM    739  CG  LEU    51       8.621  -4.782   2.965  1.00 10.00      B   
ATOM    740  CD1 LEU    51       8.824  -3.955   4.225  1.00 10.00      B   
ATOM    741  CD2 LEU    51       9.398  -4.187   1.801  1.00 10.00      B   
ATOM    742  C   LEU    51       6.885  -7.286   3.941  1.00 10.00      B   
ATOM    743  O   LEU    51       6.000  -6.437   4.086  1.00 10.00      B   
ATOM    744  N   LEU    52       6.651  -8.491   3.432  1.00 10.00      B   
ATOM    745  HN  LEU    52       7.403  -9.110   3.297  1.00 10.00      B   
ATOM    746  CA  LEU    52       5.306  -8.903   3.050  1.00 10.00      B   
ATOM    747  CB  LEU    52       5.336 -10.206   2.244  1.00 10.00      B   
ATOM    748  CG  LEU    52       5.755 -10.089   0.774  1.00 10.00      B   
ATOM    749  CD1 LEU    52       5.833 -11.465   0.132  1.00 10.00      B   
ATOM    750  CD2 LEU    52       4.789  -9.195   0.010  1.00 10.00      B   
ATOM    751  C   LEU    52       4.437  -9.069   4.290  1.00 10.00      B   
ATOM    752  O   LEU    52       3.286  -8.629   4.324  1.00 10.00      B   
ATOM    753  N   GLY    53       5.008  -9.698   5.310  1.00 10.00      B   
ATOM    754  HN  GLY    53       5.927 -10.018   5.217  1.00 10.00      B   
ATOM    755  CA  GLY    53       4.293  -9.909   6.549  1.00 10.00      B   
ATOM    756  C   GLY    53       4.283  -8.656   7.392  1.00 10.00      B   
ATOM    757  O   GLY    53       3.224  -8.092   7.666  1.00 10.00      B   
ATOM    758  N   LEU    54       5.469  -8.210   7.788  1.00 10.00      B   
ATOM    759  HN  LEU    54       6.279  -8.695   7.518  1.00 10.00      B   
ATOM    760  CA  LEU    54       5.606  -7.009   8.594  1.00 10.00      B   
ATOM    761  CB  LEU    54       6.960  -6.982   9.305  1.00 10.00      B   
ATOM    762  CG  LEU    54       7.238  -8.124  10.281  1.00 10.00      B   
ATOM    763  CD1 LEU    54       8.686  -8.084  10.738  1.00 10.00      B   
ATOM    764  CD2 LEU    54       6.296  -8.053  11.474  1.00 10.00      B   
ATOM    765  C   LEU    54       5.456  -5.784   7.709  1.00 10.00      B   
ATOM    766  O   LEU    54       6.427  -5.294   7.130  1.00 10.00      B   
ATOM    767  N   GLY    55       4.232  -5.306   7.597  1.00 10.00      B   
ATOM    768  HN  GLY    55       3.506  -5.736   8.098  1.00 10.00      B   
ATOM    769  CA  GLY    55       3.957  -4.155   6.766  1.00 10.00      B   
ATOM    770  C   GLY    55       2.574  -4.221   6.161  1.00 10.00      B   
ATOM    771  O   GLY    55       2.138  -3.292   5.483  1.00 10.00      B   
ATOM    772  N   VAL    56       1.887  -5.334   6.392  1.00 10.00      B   
ATOM    773  HN  VAL    56       2.303  -6.054   6.911  1.00 10.00      B   
ATOM    774  CA  VAL    56       0.532  -5.516   5.878  1.00 10.00      B   
ATOM    775  CB  VAL    56       0.016  -6.976   5.994  1.00 10.00      B   
ATOM    776  CG1 VAL    56      -0.211  -7.396   7.439  1.00 10.00      B   
ATOM    777  CG2 VAL    56      -1.236  -7.183   5.162  1.00 10.00      B   
ATOM    778  C   VAL    56      -0.490  -4.485   6.418  1.00 10.00      B   
ATOM    779  O   VAL    56      -1.360  -4.046   5.660  1.00 10.00      B   
ATOM    780  N   PRO    57      -0.411  -4.053   7.716  1.00 10.00      B   
ATOM    781  CA  PRO    57      -1.354  -3.069   8.270  1.00 10.00      B   
ATOM    782  CB  PRO    57      -0.798  -2.775   9.666  1.00 10.00      B   
ATOM    783  CG  PRO    57      -0.040  -4.000  10.027  1.00 10.00      B   
ATOM    784  CD  PRO    57       0.559  -4.495   8.745  1.00 10.00      B   
ATOM    785  C   PRO    57      -1.406  -1.782   7.451  1.00 10.00      B   
ATOM    786  O   PRO    57      -2.440  -1.118   7.397  1.00 10.00      B   
ATOM    787  N   GLU    58      -0.292  -1.447   6.799  1.00 10.00      B   
ATOM    788  HN  GLU    58       0.496  -2.030   6.869  1.00 10.00      B   
ATOM    789  CA  GLU    58      -0.213  -0.241   5.981  1.00 10.00      B   
ATOM    790  CB  GLU    58       1.191  -0.063   5.406  1.00 10.00      B   
ATOM    791  CG  GLU    58       2.239   0.325   6.432  1.00 10.00      B   
ATOM    792  CD  GLU    58       3.186   1.384   5.910  1.00 10.00      B   
ATOM    793  OE1 GLU    58       4.099   1.041   5.128  1.00 10.00      B   
ATOM    794  OE2 GLU    58       3.021   2.568   6.279  1.00 10.00      B   
ATOM    795  C   GLU    58      -1.239  -0.270   4.854  1.00 10.00      B   
ATOM    796  O   GLU    58      -1.823   0.756   4.501  1.00 10.00      B   
ATOM    797  N   MET    59      -1.468  -1.449   4.300  1.00 10.00      B   
ATOM    798  HN  MET    59      -0.985  -2.238   4.629  1.00 10.00      B   
ATOM    799  CA  MET    59      -2.430  -1.599   3.224  1.00 10.00      B   
ATOM    800  CB  MET    59      -2.012  -2.715   2.263  1.00 10.00      B   
ATOM    801  CG  MET    59      -0.748  -2.407   1.476  1.00 10.00      B   
ATOM    802  SD  MET    59      -0.813  -0.796   0.668  1.00 10.00      B   
ATOM    803  CE  MET    59       0.817  -0.723  -0.072  1.00 10.00      B   
ATOM    804  C   MET    59      -3.816  -1.864   3.794  1.00 10.00      B   
ATOM    805  O   MET    59      -4.826  -1.451   3.223  1.00 10.00      B   
ATOM    806  N   ALA    60      -3.849  -2.522   4.951  1.00 10.00      B   
ATOM    807  HN  ALA    60      -3.000  -2.802   5.362  1.00 10.00      B   
ATOM    808  CA  ALA    60      -5.102  -2.853   5.624  1.00 10.00      B   
ATOM    809  CB  ALA    60      -4.837  -3.682   6.871  1.00 10.00      B   
ATOM    810  C   ALA    60      -5.902  -1.601   5.977  1.00 10.00      B   
ATOM    811  O   ALA    60      -7.127  -1.657   6.108  1.00 10.00      B   
ATOM    812  N   GLN    61      -5.204  -0.475   6.122  1.00 10.00      B   
ATOM    813  HN  GLN    61      -4.229  -0.507   6.016  1.00 10.00      B   
ATOM    814  CA  GLN    61      -5.841   0.798   6.451  1.00 10.00      B   
ATOM    815  CB  GLN    61      -4.806   1.928   6.508  1.00 10.00      B   
ATOM    816  CG  GLN    61      -3.643   1.678   7.450  1.00 10.00      B   
ATOM    817  CD  GLN    61      -2.616   2.795   7.421  1.00 10.00      B   
ATOM    818  OE1 GLN    61      -2.648   3.704   8.248  1.00 10.00      B   
ATOM    819  NE2 GLN    61      -1.708   2.743   6.458  1.00 10.00      B   
ATOM    820 HE21 GLN    61      -1.750   1.996   5.821  1.00 10.00      B   
ATOM    821 HE22 GLN    61      -1.026   3.450   6.419  1.00 10.00      B   
ATOM    822  C   GLN    61      -6.911   1.156   5.424  1.00 10.00      B   
ATOM    823  O   GLN    61      -7.937   1.744   5.763  1.00 10.00      B   
ATOM    824  N   LEU    62      -6.663   0.799   4.170  1.00 10.00      B   
ATOM    825  HN  LEU    62      -5.827   0.328   3.961  1.00 10.00      B   
ATOM    826  CA  LEU    62      -7.601   1.092   3.095  1.00 10.00      B   
ATOM    827  CB  LEU    62      -6.851   1.546   1.842  1.00 10.00      B   
ATOM    828  CG  LEU    62      -5.966   2.785   1.992  1.00 10.00      B   
ATOM    829  CD1 LEU    62      -5.218   3.066   0.698  1.00 10.00      B   
ATOM    830  CD2 LEU    62      -6.795   3.990   2.407  1.00 10.00      B   
ATOM    831  C   LEU    62      -8.472  -0.118   2.769  1.00 10.00      B   
ATOM    832  O   LEU    62      -9.543   0.018   2.184  1.00 10.00      B   
ATOM    833  N   ILE    63      -8.013  -1.303   3.159  1.00 10.00      B   
ATOM    834  HN  ILE    63      -7.157  -1.353   3.631  1.00 10.00      B   
ATOM    835  CA  ILE    63      -8.756  -2.531   2.897  1.00 10.00      B   
ATOM    836  CB  ILE    63      -7.893  -3.795   3.127  1.00 10.00      B   
ATOM    837  CG1 ILE    63      -6.681  -3.785   2.192  1.00 10.00      B   
ATOM    838  CG2 ILE    63      -8.716  -5.060   2.910  1.00 10.00      B   
ATOM    839  CD1 ILE    63      -5.702  -4.911   2.448  1.00 10.00      B   
ATOM    840  C   ILE    63     -10.026  -2.610   3.745  1.00 10.00      B   
ATOM    841  O   ILE    63     -11.095  -2.945   3.240  1.00 10.00      B   
ATOM    842  N   LEU    64      -9.903  -2.274   5.025  1.00 10.00      B   
ATOM    843  HN  LEU    64      -9.025  -1.981   5.357  1.00 10.00      B   
ATOM    844  CA  LEU    64     -11.032  -2.324   5.956  1.00 10.00      B   
ATOM    845  CB  LEU    64     -10.618  -1.881   7.366  1.00 10.00      B   
ATOM    846  CG  LEU    64      -9.600  -2.775   8.080  1.00 10.00      B   
ATOM    847  CD1 LEU    64      -9.181  -2.158   9.407  1.00 10.00      B   
ATOM    848  CD2 LEU    64     -10.168  -4.172   8.291  1.00 10.00      B   
ATOM    849  C   LEU    64     -12.280  -1.567   5.463  1.00 10.00      B   
ATOM    850  O   LEU    64     -13.356  -2.161   5.361  1.00 10.00      B   
ATOM    851  N   PRO    65     -12.179  -0.255   5.153  1.00 10.00      B   
ATOM    852  CA  PRO    65     -13.334   0.515   4.679  1.00 10.00      B   
ATOM    853  CB  PRO    65     -12.809   1.952   4.578  1.00 10.00      B   
ATOM    854  CG  PRO    65     -11.329   1.813   4.474  1.00 10.00      B   
ATOM    855  CD  PRO    65     -10.970   0.582   5.255  1.00 10.00      B   
ATOM    856  C   PRO    65     -13.836   0.032   3.318  1.00 10.00      B   
ATOM    857  O   PRO    65     -15.044  -0.027   3.076  1.00 10.00      B   
ATOM    858  N   LEU    66     -12.902  -0.335   2.448  1.00 10.00      B   
ATOM    859  HN  LEU    66     -11.958  -0.284   2.713  1.00 10.00      B   
ATOM    860  CA  LEU    66     -13.238  -0.805   1.112  1.00 10.00      B   
ATOM    861  CB  LEU    66     -11.974  -0.956   0.261  1.00 10.00      B   
ATOM    862  CG  LEU    66     -12.180  -1.174  -1.240  1.00 10.00      B   
ATOM    863  CD1 LEU    66     -12.989  -0.038  -1.846  1.00 10.00      B   
ATOM    864  CD2 LEU    66     -10.841  -1.310  -1.945  1.00 10.00      B   
ATOM    865  C   LEU    66     -14.009  -2.123   1.162  1.00 10.00      B   
ATOM    866  O   LEU    66     -14.962  -2.318   0.409  1.00 10.00      B   
ATOM    867  N   SER    67     -13.599  -3.017   2.057  1.00 10.00      B   
ATOM    868  HN  SER    67     -12.833  -2.803   2.633  1.00 10.00      B   
ATOM    869  CA  SER    67     -14.253  -4.310   2.200  1.00 10.00      B   
ATOM    870  CB  SER    67     -13.510  -5.184   3.211  1.00 10.00      B   
ATOM    871  OG  SER    67     -12.153  -5.343   2.835  1.00 10.00      B   
ATOM    872  HG  SER    67     -11.697  -4.494   2.916  1.00 10.00      B   
ATOM    873  C   SER    67     -15.713  -4.147   2.606  1.00 10.00      B   
ATOM    874  O   SER    67     -16.589  -4.844   2.094  1.00 10.00      B   
ATOM    875  N   LEU    68     -15.971  -3.216   3.519  1.00 10.00      B   
ATOM    876  HN  LEU    68     -15.234  -2.687   3.889  1.00 10.00      B   
ATOM    877  CA  LEU    68     -17.330  -2.964   3.982  1.00 10.00      B   
ATOM    878  CB  LEU    68     -17.327  -2.058   5.217  1.00 10.00      B   
ATOM    879  CG  LEU    68     -18.691  -1.806   5.871  1.00 10.00      B   
ATOM    880  CD1 LEU    68     -19.276  -3.098   6.421  1.00 10.00      B   
ATOM    881  CD2 LEU    68     -18.577  -0.759   6.968  1.00 10.00      B   
ATOM    882  C   LEU    68     -18.161  -2.343   2.864  1.00 10.00      B   
ATOM    883  O   LEU    68     -19.318  -2.716   2.652  1.00 10.00      B   
ATOM    884  N   PHE    69     -17.555  -1.401   2.146  1.00 10.00      B   
ATOM    885  HN  PHE    69     -16.633  -1.147   2.369  1.00 10.00      B   
ATOM    886  CA  PHE    69     -18.226  -0.729   1.040  1.00 10.00      B   
ATOM    887  CB  PHE    69     -17.340   0.386   0.467  1.00 10.00      B   
ATOM    888  CG  PHE    69     -17.812   0.920  -0.857  1.00 10.00      B   
ATOM    889  CD1 PHE    69     -18.950   1.705  -0.941  1.00 10.00      B   
ATOM    890  CD2 PHE    69     -17.117   0.633  -2.021  1.00 10.00      B   
ATOM    891  CE1 PHE    69     -19.387   2.190  -2.157  1.00 10.00      B   
ATOM    892  CE2 PHE    69     -17.546   1.116  -3.241  1.00 10.00      B   
ATOM    893  CZ  PHE    69     -18.683   1.896  -3.309  1.00 10.00      B   
ATOM    894  C   PHE    69     -18.594  -1.729  -0.052  1.00 10.00      B   
ATOM    895  O   PHE    69     -19.743  -1.786  -0.489  1.00 10.00      B   
ATOM    896  N   LEU    70     -17.614  -2.517  -0.475  1.00 10.00      B   
ATOM    897  HN  LEU    70     -16.720  -2.427  -0.077  1.00 10.00      B   
ATOM    898  CA  LEU    70     -17.830  -3.513  -1.514  1.00 10.00      B   
ATOM    899  CB  LEU    70     -16.507  -4.142  -1.958  1.00 10.00      B   
ATOM    900  CG  LEU    70     -15.551  -3.224  -2.727  1.00 10.00      B   
ATOM    901  CD1 LEU    70     -14.245  -3.940  -3.031  1.00 10.00      B   
ATOM    902  CD2 LEU    70     -16.202  -2.721  -4.008  1.00 10.00      B   
ATOM    903  C   LEU    70     -18.808  -4.582  -1.044  1.00 10.00      B   
ATOM    904  O   LEU    70     -19.639  -5.054  -1.818  1.00 10.00      B   
ATOM    905  N   GLY    71     -18.710  -4.943   0.232  1.00 10.00      B   
ATOM    906  HN  GLY    71     -18.022  -4.529   0.799  1.00 10.00      B   
ATOM    907  CA  GLY    71     -19.599  -5.939   0.796  1.00 10.00      B   
ATOM    908  C   GLY    71     -21.049  -5.524   0.669  1.00 10.00      B   
ATOM    909  O   GLY    71     -21.881  -6.286   0.174  1.00 10.00      B   
ATOM    910  N   LEU    72     -21.348  -4.305   1.096  1.00 10.00      B   
ATOM    911  HN  LEU    72     -20.638  -3.744   1.483  1.00 10.00      B   
ATOM    912  CA  LEU    72     -22.702  -3.779   1.020  1.00 10.00      B   
ATOM    913  CB  LEU    72     -22.810  -2.460   1.790  1.00 10.00      B   
ATOM    914  CG  LEU    72     -22.700  -2.554   3.314  1.00 10.00      B   
ATOM    915  CD1 LEU    72     -22.674  -1.163   3.928  1.00 10.00      B   
ATOM    916  CD2 LEU    72     -23.852  -3.368   3.889  1.00 10.00      B   
ATOM    917  C   LEU    72     -23.130  -3.578  -0.430  1.00 10.00      B   
ATOM    918  O   LEU    72     -24.243  -3.941  -0.813  1.00 10.00      B   
ATOM    919  N   LEU    73     -22.231  -3.019  -1.233  1.00 10.00      B   
ATOM    920  HN  LEU    73     -21.353  -2.769  -0.866  1.00 10.00      B   
ATOM    921  CA  LEU    73     -22.503  -2.756  -2.643  1.00 10.00      B   
ATOM    922  CB  LEU    73     -21.291  -2.080  -3.291  1.00 10.00      B   
ATOM    923  CG  LEU    73     -21.429  -1.699  -4.765  1.00 10.00      B   
ATOM    924  CD1 LEU    73     -22.345  -0.497  -4.924  1.00 10.00      B   
ATOM    925  CD2 LEU    73     -20.064  -1.427  -5.378  1.00 10.00      B   
ATOM    926  C   LEU    73     -22.854  -4.035  -3.399  1.00 10.00      B   
ATOM    927  O   LEU    73     -23.867  -4.095  -4.100  1.00 10.00      B   
ATOM    928  N   MET    74     -22.019  -5.055  -3.240  1.00 10.00      B   
ATOM    929  HN  MET    74     -21.238  -4.945  -2.650  1.00 10.00      B   
ATOM    930  CA  MET    74     -22.226  -6.331  -3.913  1.00 10.00      B   
ATOM    931  CB  MET    74     -20.995  -7.225  -3.775  1.00 10.00      B   
ATOM    932  CG  MET    74     -19.798  -6.751  -4.584  1.00 10.00      B   
ATOM    933  SD  MET    74     -18.242  -7.446  -4.000  1.00 10.00      B   
ATOM    934  CE  MET    74     -18.514  -9.189  -4.306  1.00 10.00      B   
ATOM    935  C   MET    74     -23.472  -7.046  -3.403  1.00 10.00      B   
ATOM    936  O   MET    74     -24.242  -7.592  -4.191  1.00 10.00      B   
ATOM    937  N   THR    75     -23.672  -7.046  -2.090  1.00 10.00      B   
ATOM    938  HN  THR    75     -23.023  -6.602  -1.501  1.00 10.00      B   
ATOM    939  CA  THR    75     -24.837  -7.697  -1.507  1.00 10.00      B   
ATOM    940  CB  THR    75     -24.758  -7.754   0.030  1.00 10.00      B   
ATOM    941  OG1 THR    75     -23.500  -8.328   0.411  1.00 10.00      B   
ATOM    942  HG1 THR    75     -22.844  -7.625   0.512  1.00 10.00      B   
ATOM    943  CG2 THR    75     -25.879  -8.611   0.598  1.00 10.00      B   
ATOM    944  C   THR    75     -26.130  -7.017  -1.958  1.00 10.00      B   
ATOM    945  O   THR    75     -27.079  -7.687  -2.364  1.00 10.00      B   
ATOM    946  N   LEU    76     -26.151  -5.686  -1.914  1.00 10.00      B   
ATOM    947  HN  LEU    76     -25.358  -5.201  -1.584  1.00 10.00      B   
ATOM    948  CA  LEU    76     -27.325  -4.926  -2.334  1.00 10.00      B   
ATOM    949  CB  LEU    76     -27.126  -3.426  -2.093  1.00 10.00      B   
ATOM    950  CG  LEU    76     -27.360  -2.939  -0.660  1.00 10.00      B   
ATOM    951  CD1 LEU    76     -26.928  -1.490  -0.508  1.00 10.00      B   
ATOM    952  CD2 LEU    76     -28.821  -3.102  -0.273  1.00 10.00      B   
ATOM    953  C   LEU    76     -27.642  -5.187  -3.800  1.00 10.00      B   
ATOM    954  O   LEU    76     -28.807  -5.293  -4.186  1.00 10.00      B   
ATOM    955  N   GLY    77     -26.593  -5.299  -4.609  1.00 10.00      B   
ATOM    956  HN  GLY    77     -25.690  -5.197  -4.239  1.00 10.00      B   
ATOM    957  CA  GLY    77     -26.768  -5.566  -6.023  1.00 10.00      B   
ATOM    958  C   GLY    77     -27.394  -6.925  -6.254  1.00 10.00      B   
ATOM    959  O   GLY    77     -28.334  -7.059  -7.041  1.00 10.00      B   
ATOM    960  N   LYS    78     -26.880  -7.929  -5.548  1.00 10.00      B   
ATOM    961  HN  LYS    78     -26.135  -7.744  -4.934  1.00 10.00      B   
ATOM    962  CA  LYS    78     -27.387  -9.292  -5.658  1.00 10.00      B   
ATOM    963  CB  LYS    78     -26.527 -10.259  -4.829  1.00 10.00      B   
ATOM    964  CG  LYS    78     -25.104 -10.442  -5.342  1.00 10.00      B   
ATOM    965  CD  LYS    78     -24.321 -11.446  -4.499  1.00 10.00      B   
ATOM    966  CE  LYS    78     -23.933 -10.876  -3.140  1.00 10.00      B   
ATOM    967  NZ  LYS    78     -23.109 -11.838  -2.357  1.00 10.00      B   
ATOM    968  HZ1 LYS    78     -23.661 -12.696  -2.149  1.00 10.00      B   
ATOM    969  HZ2 LYS    78     -22.806 -11.410  -1.454  1.00 10.00      B   
ATOM    970  HZ3 LYS    78     -22.262 -12.108  -2.899  1.00 10.00      B   
ATOM    971  C   LYS    78     -28.838  -9.363  -5.189  1.00 10.00      B   
ATOM    972  O   LYS    78     -29.685  -9.962  -5.849  1.00 10.00      B   
ATOM    973  N   LEU    79     -29.118  -8.725  -4.056  1.00 10.00      B   
ATOM    974  HN  LEU    79     -28.400  -8.249  -3.583  1.00 10.00      B   
ATOM    975  CA  LEU    79     -30.462  -8.718  -3.491  1.00 10.00      B   
ATOM    976  CB  LEU    79     -30.465  -8.114  -2.084  1.00 10.00      B   
ATOM    977  CG  LEU    79     -29.647  -8.851  -1.022  1.00 10.00      B   
ATOM    978  CD1 LEU    79     -29.703  -8.103   0.302  1.00 10.00      B   
ATOM    979  CD2 LEU    79     -30.142 -10.282  -0.857  1.00 10.00      B   
ATOM    980  C   LEU    79     -31.449  -7.971  -4.383  1.00 10.00      B   
ATOM    981  O   LEU    79     -32.643  -8.263  -4.371  1.00 10.00      B   
ATOM    982  N   TYR    80     -30.954  -7.000  -5.142  1.00 10.00      B   
ATOM    983  HN  TYR    80     -29.995  -6.795  -5.096  1.00 10.00      B   
ATOM    984  CA  TYR    80     -31.808  -6.224  -6.031  1.00 10.00      B   
ATOM    985  CB  TYR    80     -31.099  -4.961  -6.531  1.00 10.00      B   
ATOM    986  CG  TYR    80     -32.004  -4.028  -7.307  1.00 10.00      B   
ATOM    987  CD1 TYR    80     -33.034  -3.344  -6.673  1.00 10.00      B   
ATOM    988  CD2 TYR    80     -31.833  -3.835  -8.672  1.00 10.00      B   
ATOM    989  CE1 TYR    80     -33.873  -2.500  -7.376  1.00 10.00      B   
ATOM    990  CE2 TYR    80     -32.664  -2.991  -9.382  1.00 10.00      B   
ATOM    991  CZ  TYR    80     -33.682  -2.325  -8.729  1.00 10.00      B   
ATOM    992  OH  TYR    80     -34.515  -1.487  -9.436  1.00 10.00      B   
ATOM    993  HH  TYR    80     -34.516  -1.746 -10.366  1.00 10.00      B   
ATOM    994  C   TYR    80     -32.291  -7.070  -7.205  1.00 10.00      B   
ATOM    995  O   TYR    80     -33.471  -7.044  -7.550  1.00 10.00      B   
ATOM    996  N   THR    81     -31.382  -7.833  -7.801  1.00 10.00      B   
ATOM    997  HN  THR    81     -30.453  -7.822  -7.477  1.00 10.00      B   
ATOM    998  CA  THR    81     -31.724  -8.682  -8.936  1.00 10.00      B   
ATOM    999  CB  THR    81     -30.470  -9.324  -9.547  1.00 10.00      B   
ATOM   1000  OG1 THR    81     -29.376  -9.185  -8.629  1.00 10.00      B   
ATOM   1001  HG1 THR    81     -29.427  -9.884  -7.964  1.00 10.00      B   
ATOM   1002  CG2 THR    81     -30.117  -8.642 -10.859  1.00 10.00      B   
ATOM   1003  C   THR    81     -32.721  -9.770  -8.546  1.00 10.00      B   
ATOM   1004  O   THR    81     -33.609 -10.116  -9.326  1.00 10.00      B   
ATOM   1005  N   GLU    82     -32.585 -10.290  -7.329  1.00 10.00      B   
ATOM   1006  HN  GLU    82     -31.861  -9.969  -6.749  1.00 10.00      B   
ATOM   1007  CA  GLU    82     -33.483 -11.329  -6.838  1.00 10.00      B   
ATOM   1008  CB  GLU    82     -32.797 -12.173  -5.759  1.00 10.00      B   
ATOM   1009  CG  GLU    82     -31.492 -12.811  -6.205  1.00 10.00      B   
ATOM   1010  CD  GLU    82     -31.600 -13.480  -7.559  1.00 10.00      B   
ATOM   1011  OE1 GLU    82     -32.293 -14.513  -7.665  1.00 10.00      B   
ATOM   1012  OE2 GLU    82     -30.984 -12.978  -8.522  1.00 10.00      B   
ATOM   1013  C   GLU    82     -34.755 -10.707  -6.281  1.00 10.00      B   
ATOM   1014  O   GLU    82     -35.690 -11.412  -5.901  1.00 10.00      B   
ATOM   1015  N   SER    83     -34.772  -9.376  -6.242  1.00 10.00      B   
ATOM   1016  HN  SER    83     -33.991  -8.886  -6.578  1.00 10.00      B   
ATOM   1017  CA  SER    83     -35.908  -8.617  -5.736  1.00 10.00      B   
ATOM   1018  CB  SER    83     -37.171  -8.895  -6.552  1.00 10.00      B   
ATOM   1019  OG  SER    83     -37.054  -8.378  -7.868  1.00 10.00      B   
ATOM   1020  HG  SER    83     -36.908  -7.425  -7.819  1.00 10.00      B   
ATOM   1021  C   SER    83     -36.149  -8.852  -4.246  1.00 10.00      B   
ATOM   1022  O   SER    83     -37.264  -8.679  -3.751  1.00 10.00      B   
ATOM   1023  N   GLU    84     -35.088  -9.210  -3.530  1.00 10.00      B   
ATOM   1024  HN  GLU    84     -34.220  -9.313  -3.981  1.00 10.00      B   
ATOM   1025  CA  GLU    84     -35.177  -9.452  -2.095  1.00 10.00      B   
ATOM   1026  CB  GLU    84     -33.878 -10.058  -1.559  1.00 10.00      B   
ATOM   1027  CG  GLU    84     -33.810 -11.571  -1.684  1.00 10.00      B   
ATOM   1028  CD  GLU    84     -34.975 -12.258  -1.003  1.00 10.00      B   
ATOM   1029  OE1 GLU    84     -34.853 -12.600   0.195  1.00 10.00      B   
ATOM   1030  OE2 GLU    84     -36.020 -12.450  -1.660  1.00 10.00      B   
ATOM   1031  C   GLU    84     -35.502  -8.158  -1.368  1.00 10.00      B   
ATOM   1032  O   GLU    84     -36.248  -8.145  -0.389  1.00 10.00      B   
ATOM   1033  N   ILE    85     -34.945  -7.066  -1.868  1.00 10.00      B   
ATOM   1034  HN  ILE    85     -34.350  -7.146  -2.643  1.00 10.00      B   
ATOM   1035  CA  ILE    85     -35.191  -5.756  -1.291  1.00 10.00      B   
ATOM   1036  CB  ILE    85     -34.196  -4.706  -1.840  1.00 10.00      B   
ATOM   1037  CG1 ILE    85     -32.764  -5.243  -1.799  1.00 10.00      B   
ATOM   1038  CG2 ILE    85     -34.301  -3.406  -1.056  1.00 10.00      B   
ATOM   1039  CD1 ILE    85     -31.767  -4.369  -2.525  1.00 10.00      B   
ATOM   1040  C   ILE    85     -36.615  -5.326  -1.647  1.00 10.00      B   
ATOM   1041  O   ILE    85     -37.290  -4.639  -0.879  1.00 10.00      B   
ATOM   1042  N   THR    86     -37.063  -5.762  -2.818  1.00 10.00      B   
ATOM   1043  HN  THR    86     -36.474  -6.309  -3.378  1.00 10.00      B   
ATOM   1044  CA  THR    86     -38.395  -5.450  -3.312  1.00 10.00      B   
ATOM   1045  CB  THR    86     -38.538  -5.933  -4.765  1.00 10.00      B   
ATOM   1046  OG1 THR    86     -37.291  -5.724  -5.444  1.00 10.00      B   
ATOM   1047  HG1 THR    86     -37.131  -4.776  -5.524  1.00 10.00      B   
ATOM   1048  CG2 THR    86     -39.639  -5.169  -5.483  1.00 10.00      B   
ATOM   1049  C   THR    86     -39.469  -6.112  -2.452  1.00 10.00      B   
ATOM   1050  O   THR    86     -40.391  -5.445  -1.979  1.00 10.00      B   
ATOM   1051  N   VAL    87     -39.335  -7.420  -2.228  1.00 10.00      B   
ATOM   1052  HN  VAL    87     -38.566  -7.899  -2.613  1.00 10.00      B   
ATOM   1053  CA  VAL    87     -40.307  -8.158  -1.425  1.00 10.00      B   
ATOM   1054  CB  VAL    87     -40.099  -9.687  -1.463  1.00 10.00      B   
ATOM   1055  CG1 VAL    87     -40.327 -10.221  -2.869  1.00 10.00      B   
ATOM   1056  CG2 VAL    87     -38.720 -10.077  -0.950  1.00 10.00      B   
ATOM   1057  C   VAL    87     -40.348  -7.648   0.013  1.00 10.00      B   
ATOM   1058  O   VAL    87     -41.387  -7.710   0.672  1.00 10.00      B   
ATOM   1059  N   MET    88     -39.219  -7.133   0.492  1.00 10.00      B   
ATOM   1060  HN  MET    88     -38.415  -7.130  -0.071  1.00 10.00      B   
ATOM   1061  CA  MET    88     -39.146  -6.583   1.839  1.00 10.00      B   
ATOM   1062  CB  MET    88     -37.708  -6.183   2.182  1.00 10.00      B   
ATOM   1063  CG  MET    88     -36.849  -7.305   2.743  1.00 10.00      B   
ATOM   1064  SD  MET    88     -35.286  -6.708   3.422  1.00 10.00      B   
ATOM   1065  CE  MET    88     -35.870  -5.688   4.774  1.00 10.00      B   
ATOM   1066  C   MET    88     -40.044  -5.356   1.935  1.00 10.00      B   
ATOM   1067  O   MET    88     -40.723  -5.146   2.938  1.00 10.00      B   
ATOM   1068  N   HIS    89     -40.062  -4.571   0.858  1.00 10.00      B   
ATOM   1069  HN  HIS    89     -39.518  -4.823   0.079  1.00 10.00      B   
ATOM   1070  CA  HIS    89     -40.870  -3.356   0.791  1.00 10.00      B   
ATOM   1071  CB  HIS    89     -40.436  -2.471  -0.385  1.00 10.00      B   
ATOM   1072  CG  HIS    89     -39.033  -1.952  -0.288  1.00 10.00      B   
ATOM   1073  ND1 HIS    89     -38.314  -1.519  -1.384  1.00 10.00      B   
ATOM   1074  HD1 HIS    89     -38.631  -1.509  -2.316  1.00 10.00      B   
ATOM   1075  CD2 HIS    89     -38.215  -1.793   0.781  1.00 10.00      B   
ATOM   1076  CE1 HIS    89     -37.115  -1.130  -0.994  1.00 10.00      B   
ATOM   1077  NE2 HIS    89     -37.032  -1.283   0.314  1.00 10.00      B   
ATOM   1078  HE2 HIS    89     -36.241  -1.073   0.861  1.00 10.00      B   
ATOM   1079  C   HIS    89     -42.349  -3.695   0.667  1.00 10.00      B   
ATOM   1080  O   HIS    89     -43.209  -2.881   1.001  1.00 10.00      B   
ATOM   1081  N   ALA    90     -42.638  -4.894   0.168  1.00 10.00      B   
ATOM   1082  HN  ALA    90     -41.908  -5.484  -0.111  1.00 10.00      B   
ATOM   1083  CA  ALA    90     -44.014  -5.347   0.022  1.00 10.00      B   
ATOM   1084  CB  ALA    90     -44.079  -6.561  -0.891  1.00 10.00      B   
ATOM   1085  C   ALA    90     -44.594  -5.670   1.393  1.00 10.00      B   
ATOM   1086  O   ALA    90     -45.808  -5.620   1.602  1.00 10.00      B   
ATOM   1087  N   CYS    91     -43.710  -5.993   2.323  1.00 10.00      B   
ATOM   1088  HN  CYS    91     -42.758  -6.017   2.088  1.00 10.00      B   
ATOM   1089  CA  CYS    91     -44.103  -6.307   3.683  1.00 10.00      B   
ATOM   1090  CB  CYS    91     -43.177  -7.389   4.245  1.00 10.00      B   
ATOM   1091  SG  CYS    91     -42.841  -8.754   3.107  1.00 10.00      B   
ATOM   1092  HG  CYS    91     -42.423  -8.240   1.955  1.00 10.00      B   
ATOM   1093  C   CYS    91     -44.011  -5.050   4.547  1.00 10.00      B   
ATOM   1094  O   CYS    91     -43.888  -3.939   4.027  1.00 10.00      B   
ATOM   1095  N   GLY    92     -44.070  -5.219   5.858  1.00 10.00      B   
ATOM   1096  HN  GLY    92     -44.192  -6.123   6.221  1.00 10.00      B   
ATOM   1097  CA  GLY    92     -43.973  -4.085   6.757  1.00 10.00      B   
ATOM   1098  C   GLY    92     -42.535  -3.776   7.125  1.00 10.00      B   
ATOM   1099  O   GLY    92     -42.261  -3.205   8.183  1.00 10.00      B   
ATOM   1100  N   LEU    93     -41.614  -4.160   6.257  1.00 10.00      B   
ATOM   1101  HN  LEU    93     -41.892  -4.602   5.428  1.00 10.00      B   
ATOM   1102  CA  LEU    93     -40.201  -3.926   6.493  1.00 10.00      B   
ATOM   1103  CB  LEU    93     -39.377  -5.138   6.054  1.00 10.00      B   
ATOM   1104  CG  LEU    93     -39.764  -6.478   6.680  1.00 10.00      B   
ATOM   1105  CD1 LEU    93     -39.049  -7.623   5.979  1.00 10.00      B   
ATOM   1106  CD2 LEU    93     -39.456  -6.489   8.169  1.00 10.00      B   
ATOM   1107  C   LEU    93     -39.741  -2.678   5.756  1.00 10.00      B   
ATOM   1108  O   LEU    93     -39.497  -2.713   4.547  1.00 10.00      B   
ATOM   1109  N   SER    94     -39.626  -1.581   6.495  1.00 10.00      B   
ATOM   1110  HN  SER    94     -39.823  -1.627   7.455  1.00 10.00      B   
ATOM   1111  CA  SER    94     -39.207  -0.309   5.932  1.00 10.00      B   
ATOM   1112  CB  SER    94     -39.420   0.799   6.970  1.00 10.00      B   
ATOM   1113  OG  SER    94     -39.676   0.245   8.257  1.00 10.00      B   
ATOM   1114  HG  SER    94     -39.198   0.758   8.924  1.00 10.00      B   
ATOM   1115  C   SER    94     -37.744  -0.357   5.498  1.00 10.00      B   
ATOM   1116  O   SER    94     -36.994  -1.245   5.914  1.00 10.00      B   
ATOM   1117  N   LYS    95     -37.342   0.607   4.673  1.00 10.00      B   
ATOM   1118  HN  LYS    95     -37.992   1.288   4.387  1.00 10.00      B   
ATOM   1119  CA  LYS    95     -35.971   0.688   4.176  1.00 10.00      B   
ATOM   1120  CB  LYS    95     -35.839   1.839   3.172  1.00 10.00      B   
ATOM   1121  CG  LYS    95     -36.787   1.734   1.988  1.00 10.00      B   
ATOM   1122  CD  LYS    95     -36.749   2.985   1.122  1.00 10.00      B   
ATOM   1123  CE  LYS    95     -37.830   2.943   0.052  1.00 10.00      B   
ATOM   1124  NZ  LYS    95     -37.851   4.177  -0.778  1.00 10.00      B   
ATOM   1125  HZ1 LYS    95     -38.610   4.121  -1.487  1.00 10.00      B   
ATOM   1126  HZ2 LYS    95     -36.946   4.290  -1.274  1.00 10.00      B   
ATOM   1127  HZ3 LYS    95     -38.012   5.013  -0.178  1.00 10.00      B   
ATOM   1128  C   LYS    95     -34.976   0.870   5.319  1.00 10.00      B   
ATOM   1129  O   LYS    95     -33.809   0.501   5.206  1.00 10.00      B   
ATOM   1130  N   ALA    96     -35.461   1.420   6.426  1.00 10.00      B   
ATOM   1131  HN  ALA    96     -36.408   1.682   6.448  1.00 10.00      B   
ATOM   1132  CA  ALA    96     -34.633   1.658   7.600  1.00 10.00      B   
ATOM   1133  CB  ALA    96     -35.394   2.481   8.626  1.00 10.00      B   
ATOM   1134  C   ALA    96     -34.136   0.354   8.219  1.00 10.00      B   
ATOM   1135  O   ALA    96     -33.163   0.351   8.970  1.00 10.00      B   
ATOM   1136  N   VAL    97     -34.800  -0.754   7.899  1.00 10.00      B   
ATOM   1137  HN  VAL    97     -35.569  -0.693   7.292  1.00 10.00      B   
ATOM   1138  CA  VAL    97     -34.407  -2.057   8.430  1.00 10.00      B   
ATOM   1139  CB  VAL    97     -35.434  -3.162   8.088  1.00 10.00      B   
ATOM   1140  CG1 VAL    97     -34.944  -4.529   8.547  1.00 10.00      B   
ATOM   1141  CG2 VAL    97     -36.785  -2.845   8.712  1.00 10.00      B   
ATOM   1142  C   VAL    97     -33.021  -2.447   7.921  1.00 10.00      B   
ATOM   1143  O   VAL    97     -32.141  -2.814   8.702  1.00 10.00      B   
ATOM   1144  N   LEU    98     -32.822  -2.341   6.610  1.00 10.00      B   
ATOM   1145  HN  LEU    98     -33.557  -2.039   6.034  1.00 10.00      B   
ATOM   1146  CA  LEU    98     -31.537  -2.669   6.009  1.00 10.00      B   
ATOM   1147  CB  LEU    98     -31.638  -2.718   4.482  1.00 10.00      B   
ATOM   1148  CG  LEU    98     -32.236  -3.993   3.882  1.00 10.00      B   
ATOM   1149  CD1 LEU    98     -32.314  -3.881   2.369  1.00 10.00      B   
ATOM   1150  CD2 LEU    98     -31.425  -5.214   4.290  1.00 10.00      B   
ATOM   1151  C   LEU    98     -30.476  -1.665   6.445  1.00 10.00      B   
ATOM   1152  O   LEU    98     -29.303  -2.014   6.603  1.00 10.00      B   
ATOM   1153  N   VAL    99     -30.897  -0.421   6.646  1.00 10.00      B   
ATOM   1154  HN  VAL    99     -31.843  -0.208   6.495  1.00 10.00      B   
ATOM   1155  CA  VAL    99     -29.992   0.635   7.086  1.00 10.00      B   
ATOM   1156  CB  VAL    99     -30.688   2.014   7.083  1.00 10.00      B   
ATOM   1157  CG1 VAL    99     -29.757   3.098   7.607  1.00 10.00      B   
ATOM   1158  CG2 VAL    99     -31.174   2.361   5.684  1.00 10.00      B   
ATOM   1159  C   VAL    99     -29.485   0.321   8.490  1.00 10.00      B   
ATOM   1160  O   VAL    99     -28.293   0.445   8.776  1.00 10.00      B   
ATOM   1161  N   LYS   100     -30.404  -0.110   9.350  1.00 10.00      B   
ATOM   1162  HN  LYS   100     -31.339  -0.179   9.054  1.00 10.00      B   
ATOM   1163  CA  LYS   100     -30.071  -0.465  10.722  1.00 10.00      B   
ATOM   1164  CB  LYS   100     -31.341  -0.758  11.520  1.00 10.00      B   
ATOM   1165  CG  LYS   100     -31.146  -0.717  13.025  1.00 10.00      B   
ATOM   1166  CD  LYS   100     -32.467  -0.887  13.756  1.00 10.00      B   
ATOM   1167  CE  LYS   100     -32.330  -0.540  15.228  1.00 10.00      B   
ATOM   1168  NZ  LYS   100     -31.279  -1.350  15.896  1.00 10.00      B   
ATOM   1169  HZ1 LYS   100     -31.253  -1.133  16.912  1.00 10.00      B   
ATOM   1170  HZ2 LYS   100     -30.349  -1.139  15.485  1.00 10.00      B   
ATOM   1171  HZ3 LYS   100     -31.475  -2.363  15.775  1.00 10.00      B   
ATOM   1172  C   LYS   100     -29.143  -1.673  10.747  1.00 10.00      B   
ATOM   1173  O   LYS   100     -28.192  -1.720  11.527  1.00 10.00      B   
ATOM   1174  N   ALA   101     -29.423  -2.647   9.887  1.00 10.00      B   
ATOM   1175  HN  ALA   101     -30.212  -2.563   9.310  1.00 10.00      B   
ATOM   1176  CA  ALA   101     -28.599  -3.844   9.793  1.00 10.00      B   
ATOM   1177  CB  ALA   101     -29.213  -4.837   8.822  1.00 10.00      B   
ATOM   1178  C   ALA   101     -27.185  -3.469   9.358  1.00 10.00      B   
ATOM   1179  O   ALA   101     -26.200  -4.026   9.848  1.00 10.00      B   
ATOM   1180  N   ALA   102     -27.097  -2.505   8.448  1.00 10.00      B   
ATOM   1181  HN  ALA   102     -27.922  -2.109   8.092  1.00 10.00      B   
ATOM   1182  CA  ALA   102     -25.812  -2.029   7.953  1.00 10.00      B   
ATOM   1183  CB  ALA   102     -26.009  -1.104   6.761  1.00 10.00      B   
ATOM   1184  C   ALA   102     -25.051  -1.318   9.069  1.00 10.00      B   
ATOM   1185  O   ALA   102     -23.820  -1.347   9.112  1.00 10.00      B   
ATOM   1186  N   MET   103     -25.795  -0.691   9.979  1.00 10.00      B   
ATOM   1187  HN  MET   103     -26.773  -0.707   9.889  1.00 10.00      B   
ATOM   1188  CA  MET   103     -25.195   0.012  11.107  1.00 10.00      B   
ATOM   1189  CB  MET   103     -26.234   0.839  11.870  1.00 10.00      B   
ATOM   1190  CG  MET   103     -26.716   2.078  11.129  1.00 10.00      B   
ATOM   1191  SD  MET   103     -27.704   3.178  12.164  1.00 10.00      B   
ATOM   1192  CE  MET   103     -26.451   3.807  13.279  1.00 10.00      B   
ATOM   1193  C   MET   103     -24.527  -0.986  12.042  1.00 10.00      B   
ATOM   1194  O   MET   103     -23.466  -0.714  12.602  1.00 10.00      B   
ATOM   1195  N   ILE   104     -25.150  -2.150  12.198  1.00 10.00      B   
ATOM   1196  HN  ILE   104     -26.003  -2.301  11.737  1.00 10.00      B   
ATOM   1197  CA  ILE   104     -24.602  -3.202  13.045  1.00 10.00      B   
ATOM   1198  CB  ILE   104     -25.545  -4.424  13.112  1.00 10.00      B   
ATOM   1199  CG1 ILE   104     -26.953  -3.984  13.518  1.00 10.00      B   
ATOM   1200  CG2 ILE   104     -25.013  -5.461  14.089  1.00 10.00      B   
ATOM   1201  CD1 ILE   104     -27.994  -5.079  13.410  1.00 10.00      B   
ATOM   1202  C   ILE   104     -23.245  -3.637  12.495  1.00 10.00      B   
ATOM   1203  O   ILE   104     -22.294  -3.868  13.246  1.00 10.00      B   
ATOM   1204  N   LEU   105     -23.167  -3.726  11.171  1.00 10.00      B   
ATOM   1205  HN  LEU   105     -23.968  -3.538  10.634  1.00 10.00      B   
ATOM   1206  CA  LEU   105     -21.934  -4.104  10.494  1.00 10.00      B   
ATOM   1207  CB  LEU   105     -22.204  -4.384   9.017  1.00 10.00      B   
ATOM   1208  CG  LEU   105     -22.770  -5.760   8.683  1.00 10.00      B   
ATOM   1209  CD1 LEU   105     -23.463  -5.732   7.331  1.00 10.00      B   
ATOM   1210  CD2 LEU   105     -21.664  -6.804   8.693  1.00 10.00      B   
ATOM   1211  C   LEU   105     -20.898  -2.995  10.623  1.00 10.00      B   
ATOM   1212  O   LEU   105     -19.701  -3.260  10.753  1.00 10.00      B   
ATOM   1213  N   ALA   106     -21.372  -1.752  10.586  1.00 10.00      B   
ATOM   1214  HN  ALA   106     -22.338  -1.616  10.469  1.00 10.00      B   
ATOM   1215  CA  ALA   106     -20.501  -0.585  10.705  1.00 10.00      B   
ATOM   1216  CB  ALA   106     -21.288   0.701  10.505  1.00 10.00      B   
ATOM   1217  C   ALA   106     -19.808  -0.573  12.060  1.00 10.00      B   
ATOM   1218  O   ALA   106     -18.607  -0.334  12.149  1.00 10.00      B   
ATOM   1219  N   VAL   107     -20.574  -0.832  13.114  1.00 10.00      B   
ATOM   1220  HN  VAL   107     -21.537  -0.993  12.982  1.00 10.00      B   
ATOM   1221  CA  VAL   107     -20.021  -0.869  14.462  1.00 10.00      B   
ATOM   1222  CB  VAL   107     -21.111  -1.091  15.533  1.00 10.00      B   
ATOM   1223  CG1 VAL   107     -20.499  -1.118  16.926  1.00 10.00      B   
ATOM   1224  CG2 VAL   107     -22.176  -0.008  15.443  1.00 10.00      B   
ATOM   1225  C   VAL   107     -18.972  -1.974  14.562  1.00 10.00      B   
ATOM   1226  O   VAL   107     -17.888  -1.766  15.106  1.00 10.00      B   
ATOM   1227  N   PHE   108     -19.297  -3.139  14.006  1.00 10.00      B   
ATOM   1228  HN  PHE   108     -20.173  -3.233  13.577  1.00 10.00      B   
ATOM   1229  CA  PHE   108     -18.390  -4.281  14.021  1.00 10.00      B   
ATOM   1230  CB  PHE   108     -19.044  -5.490  13.343  1.00 10.00      B   
ATOM   1231  CG  PHE   108     -18.204  -6.736  13.365  1.00 10.00      B   
ATOM   1232  CD1 PHE   108     -17.970  -7.409  14.554  1.00 10.00      B   
ATOM   1233  CD2 PHE   108     -17.651  -7.236  12.197  1.00 10.00      B   
ATOM   1234  CE1 PHE   108     -17.198  -8.555  14.578  1.00 10.00      B   
ATOM   1235  CE2 PHE   108     -16.879  -8.382  12.214  1.00 10.00      B   
ATOM   1236  CZ  PHE   108     -16.653  -9.042  13.406  1.00 10.00      B   
ATOM   1237  C   PHE   108     -17.069  -3.940  13.335  1.00 10.00      B   
ATOM   1238  O   PHE   108     -15.995  -4.207  13.871  1.00 10.00      B   
ATOM   1239  N   THR   109     -17.156  -3.322  12.162  1.00 10.00      B   
ATOM   1240  HN  THR   109     -18.042  -3.108  11.796  1.00 10.00      B   
ATOM   1241  CA  THR   109     -15.967  -2.947  11.410  1.00 10.00      B   
ATOM   1242  CB  THR   109     -16.305  -2.527   9.967  1.00 10.00      B   
ATOM   1243  OG1 THR   109     -17.567  -1.848   9.948  1.00 10.00      B   
ATOM   1244  HG1 THR   109     -18.287  -2.495  10.006  1.00 10.00      B   
ATOM   1245  CG2 THR   109     -16.378  -3.746   9.062  1.00 10.00      B   
ATOM   1246  C   THR   109     -15.200  -1.833  12.113  1.00 10.00      B   
ATOM   1247  O   THR   109     -13.969  -1.798  12.074  1.00 10.00      B   
ATOM   1248  N   ALA   110     -15.935  -0.925  12.750  1.00 10.00      B   
ATOM   1249  HN  ALA   110     -16.916  -0.993  12.715  1.00 10.00      B   
ATOM   1250  CA  ALA   110     -15.330   0.179  13.480  1.00 10.00      B   
ATOM   1251  CB  ALA   110     -16.396   1.133  14.000  1.00 10.00      B   
ATOM   1252  C   ALA   110     -14.487  -0.354  14.629  1.00 10.00      B   
ATOM   1253  O   ALA   110     -13.382   0.126  14.875  1.00 10.00      B   
ATOM   1254  N   ILE   111     -15.016  -1.357  15.326  1.00 10.00      B   
ATOM   1255  HN  ILE   111     -15.913  -1.683  15.090  1.00 10.00      B   
ATOM   1256  CA  ILE   111     -14.304  -1.974  16.439  1.00 10.00      B   
ATOM   1257  CB  ILE   111     -15.166  -3.039  17.156  1.00 10.00      B   
ATOM   1258  CG1 ILE   111     -16.412  -2.393  17.766  1.00 10.00      B   
ATOM   1259  CG2 ILE   111     -14.358  -3.745  18.238  1.00 10.00      B   
ATOM   1260  CD1 ILE   111     -17.472  -3.385  18.196  1.00 10.00      B   
ATOM   1261  C   ILE   111     -13.012  -2.609  15.932  1.00 10.00      B   
ATOM   1262  O   ILE   111     -11.946  -2.431  16.526  1.00 10.00      B   
ATOM   1263  N   VAL   112     -13.115  -3.323  14.812  1.00 10.00      B   
ATOM   1264  HN  VAL   112     -13.995  -3.417  14.387  1.00 10.00      B   
ATOM   1265  CA  VAL   112     -11.962  -3.974  14.202  1.00 10.00      B   
ATOM   1266  CB  VAL   112     -12.358  -4.773  12.937  1.00 10.00      B   
ATOM   1267  CG1 VAL   112     -11.128  -5.350  12.251  1.00 10.00      B   
ATOM   1268  CG2 VAL   112     -13.336  -5.886  13.288  1.00 10.00      B   
ATOM   1269  C   VAL   112     -10.903  -2.935  13.842  1.00 10.00      B   
ATOM   1270  O   VAL   112      -9.725  -3.106  14.143  1.00 10.00      B   
ATOM   1271  N   ALA   113     -11.341  -1.847  13.220  1.00 10.00      B   
ATOM   1272  HN  ALA   113     -12.300  -1.769  13.013  1.00 10.00      B   
ATOM   1273  CA  ALA   113     -10.437  -0.769  12.827  1.00 10.00      B   
ATOM   1274  CB  ALA   113     -11.169   0.251  11.970  1.00 10.00      B   
ATOM   1275  C   ALA   113      -9.823  -0.096  14.051  1.00 10.00      B   
ATOM   1276  O   ALA   113      -8.666   0.327  14.022  1.00 10.00      B   
ATOM   1277  N   ALA   114     -10.603  -0.010  15.123  1.00 10.00      B   
ATOM   1278  HN  ALA   114     -11.515  -0.366  15.077  1.00 10.00      B   
ATOM   1279  CA  ALA   114     -10.149   0.606  16.364  1.00 10.00      B   
ATOM   1280  CB  ALA   114     -11.308   0.769  17.336  1.00 10.00      B   
ATOM   1281  C   ALA   114      -9.036  -0.214  17.000  1.00 10.00      B   
ATOM   1282  O   ALA   114      -7.948   0.297  17.257  1.00 10.00      B   
ATOM   1283  N   VAL   115      -9.305  -1.494  17.232  1.00 10.00      B   
ATOM   1284  HN  VAL   115     -10.190  -1.850  16.991  1.00 10.00      B   
ATOM   1285  CA  VAL   115      -8.319  -2.379  17.841  1.00 10.00      B   
ATOM   1286  CB  VAL   115      -8.918  -3.735  18.284  1.00 10.00      B   
ATOM   1287  CG1 VAL   115     -10.004  -3.524  19.328  1.00 10.00      B   
ATOM   1288  CG2 VAL   115      -9.451  -4.525  17.096  1.00 10.00      B   
ATOM   1289  C   VAL   115      -7.129  -2.599  16.910  1.00 10.00      B   
ATOM   1290  O   VAL   115      -6.035  -2.957  17.356  1.00 10.00      B   
ATOM   1291  N   ASN   116      -7.344  -2.365  15.621  1.00 10.00      B   
ATOM   1292  HN  ASN   116      -8.240  -2.093  15.329  1.00 10.00      B   
ATOM   1293  CA  ASN   116      -6.292  -2.518  14.624  1.00 10.00      B   
ATOM   1294  CB  ASN   116      -6.843  -2.273  13.218  1.00 10.00      B   
ATOM   1295  CG  ASN   116      -5.798  -2.475  12.139  1.00 10.00      B   
ATOM   1296  OD1 ASN   116      -4.940  -3.348  12.246  1.00 10.00      B   
ATOM   1297  ND2 ASN   116      -5.856  -1.663  11.097  1.00 10.00      B   
ATOM   1298 HD21 ASN   116      -6.563  -0.980  11.076  1.00 10.00      B   
ATOM   1299 HD22 ASN   116      -5.192  -1.775  10.388  1.00 10.00      B   
ATOM   1300  C   ASN   116      -5.158  -1.543  14.907  1.00 10.00      B   
ATOM   1301  O   ASN   116      -4.000  -1.934  14.993  1.00 10.00      B   
ATOM   1302  N   VAL   117      -5.504  -0.276  15.088  1.00 10.00      B   
ATOM   1303  HN  VAL   117      -6.454  -0.023  15.036  1.00 10.00      B   
ATOM   1304  CA  VAL   117      -4.511   0.753  15.366  1.00 10.00      B   
ATOM   1305  CB  VAL   117      -4.912   2.115  14.762  1.00 10.00      B   
ATOM   1306  CG1 VAL   117      -4.886   2.050  13.244  1.00 10.00      B   
ATOM   1307  CG2 VAL   117      -6.289   2.543  15.254  1.00 10.00      B   
ATOM   1308  C   VAL   117      -4.289   0.907  16.868  1.00 10.00      B   
ATOM   1309  O   VAL   117      -3.577   1.803  17.319  1.00 10.00      B   
ATOM   1310  N   MET   118      -4.895   0.017  17.635  1.00 10.00      B   
ATOM   1311  HN  MET   118      -5.442  -0.676  17.216  1.00 10.00      B   
ATOM   1312  CA  MET   118      -4.776   0.050  19.085  1.00 10.00      B   
ATOM   1313  CB  MET   118      -6.146  -0.172  19.724  1.00 10.00      B   
ATOM   1314  CG  MET   118      -6.164  -0.106  21.240  1.00 10.00      B   
ATOM   1315  SD  MET   118      -7.796  -0.470  21.912  1.00 10.00      B   
ATOM   1316  CE  MET   118      -7.467  -0.353  23.667  1.00 10.00      B   
ATOM   1317  C   MET   118      -3.786  -0.996  19.584  1.00 10.00      B   
ATOM   1318  O   MET   118      -2.938  -0.708  20.426  1.00 10.00      B   
ATOM   1319  N   TRP   119      -3.891  -2.208  19.060  1.00 10.00      B   
ATOM   1320  HN  TRP   119      -4.578  -2.382  18.382  1.00 10.00      B   
ATOM   1321  CA  TRP   119      -3.010  -3.290  19.478  1.00 10.00      B   
ATOM   1322  CB  TRP   119      -3.813  -4.561  19.771  1.00 10.00      B   
ATOM   1323  CG  TRP   119      -4.818  -4.384  20.868  1.00 10.00      B   
ATOM   1324  CD1 TRP   119      -6.174  -4.353  20.738  1.00 10.00      B   
ATOM   1325  CD2 TRP   119      -4.543  -4.205  22.262  1.00 10.00      B   
ATOM   1326  NE1 TRP   119      -6.761  -4.160  21.960  1.00 10.00      B   
ATOM   1327  HE1 TRP   119      -7.731  -4.100  22.126  1.00 10.00      B   
ATOM   1328  CE2 TRP   119      -5.783  -4.072  22.916  1.00 10.00      B   
ATOM   1329  CE3 TRP   119      -3.371  -4.147  23.022  1.00 10.00      B   
ATOM   1330  CZ2 TRP   119      -5.885  -3.881  24.291  1.00 10.00      B   
ATOM   1331  CZ3 TRP   119      -3.473  -3.958  24.386  1.00 10.00      B   
ATOM   1332  CH2 TRP   119      -4.722  -3.829  25.007  1.00 10.00      B   
ATOM   1333  C   TRP   119      -1.911  -3.568  18.461  1.00 10.00      B   
ATOM   1334  O   TRP   119      -0.758  -3.802  18.829  1.00 10.00      B   
ATOM   1335  N   ALA   120      -2.257  -3.529  17.184  1.00 10.00      B   
ATOM   1336  HN  ALA   120      -3.185  -3.324  16.941  1.00 10.00      B   
ATOM   1337  CA  ALA   120      -1.289  -3.788  16.129  1.00 10.00      B   
ATOM   1338  CB  ALA   120      -1.738  -4.965  15.280  1.00 10.00      B   
ATOM   1339  C   ALA   120      -1.077  -2.545  15.275  1.00 10.00      B   
ATOM   1340  O   ALA   120      -0.849  -2.634  14.066  1.00 10.00      B   
ATOM   1341  N   GLY   121      -1.150  -1.386  15.917  1.00 10.00      B   
ATOM   1342  HN  GLY   121      -1.322  -1.382  16.882  1.00 10.00      B   
ATOM   1343  CA  GLY   121      -0.967  -0.134  15.214  1.00 10.00      B   
ATOM   1344  C   GLY   121       0.423   0.431  15.425  1.00 10.00      B   
ATOM   1345  O   GLY   121       1.326   0.160  14.630  1.00 10.00      B   
ATOM   1346  N   PRO   122       0.626   1.208  16.505  1.00 10.00      B   
ATOM   1347  CA  PRO   122       1.926   1.815  16.827  1.00 10.00      B   
ATOM   1348  CB  PRO   122       1.705   2.414  18.218  1.00 10.00      B   
ATOM   1349  CG  PRO   122       0.240   2.665  18.290  1.00 10.00      B   
ATOM   1350  CD  PRO   122      -0.409   1.572  17.491  1.00 10.00      B   
ATOM   1351  C   PRO   122       3.044   0.777  16.881  1.00 10.00      B   
ATOM   1352  O   PRO   122       4.173   1.041  16.458  1.00 10.00      B   
ATOM   1353  N   TRP   123       2.714  -0.404  17.398  1.00 10.00      B   
ATOM   1354  HN  TRP   123       1.799  -0.535  17.731  1.00 10.00      B   
ATOM   1355  CA  TRP   123       3.671  -1.499  17.502  1.00 10.00      B   
ATOM   1356  CB  TRP   123       3.000  -2.731  18.120  1.00 10.00      B   
ATOM   1357  CG  TRP   123       3.909  -3.914  18.257  1.00 10.00      B   
ATOM   1358  CD1 TRP   123       4.871  -4.101  19.206  1.00 10.00      B   
ATOM   1359  CD2 TRP   123       3.939  -5.076  17.420  1.00 10.00      B   
ATOM   1360  NE1 TRP   123       5.496  -5.308  19.012  1.00 10.00      B   
ATOM   1361  HE1 TRP   123       6.221  -5.670  19.568  1.00 10.00      B   
ATOM   1362  CE2 TRP   123       4.943  -5.926  17.923  1.00 10.00      B   
ATOM   1363  CE3 TRP   123       3.211  -5.482  16.297  1.00 10.00      B   
ATOM   1364  CZ2 TRP   123       5.240  -7.155  17.339  1.00 10.00      B   
ATOM   1365  CZ3 TRP   123       3.506  -6.702  15.719  1.00 10.00      B   
ATOM   1366  CH2 TRP   123       4.511  -7.526  16.241  1.00 10.00      B   
ATOM   1367  C   TRP   123       4.241  -1.845  16.128  1.00 10.00      B   
ATOM   1368  O   TRP   123       5.459  -1.890  15.938  1.00 10.00      B   
ATOM   1369  N   SER   124       3.355  -2.067  15.172  1.00 10.00      B   
ATOM   1370  HN  SER   124       2.399  -2.012  15.382  1.00 10.00      B   
ATOM   1371  CA  SER   124       3.759  -2.403  13.821  1.00 10.00      B   
ATOM   1372  CB  SER   124       2.544  -2.877  13.026  1.00 10.00      B   
ATOM   1373  OG  SER   124       1.669  -3.618  13.857  1.00 10.00      B   
ATOM   1374  HG  SER   124       0.759  -3.337  13.701  1.00 10.00      B   
ATOM   1375  C   SER   124       4.412  -1.207  13.138  1.00 10.00      B   
ATOM   1376  O   SER   124       5.334  -1.367  12.342  1.00 10.00      B   
ATOM   1377  N   SER   125       3.943  -0.010  13.476  1.00 10.00      B   
ATOM   1378  HN  SER   125       3.224   0.050  14.141  1.00 10.00      B   
ATOM   1379  CA  SER   125       4.480   1.209  12.893  1.00 10.00      B   
ATOM   1380  CB  SER   125       3.660   2.424  13.344  1.00 10.00      B   
ATOM   1381  OG  SER   125       2.273   2.224  13.108  1.00 10.00      B   
ATOM   1382  HG  SER   125       2.029   1.327  13.369  1.00 10.00      B   
ATOM   1383  C   SER   125       5.951   1.383  13.264  1.00 10.00      B   
ATOM   1384  O   SER   125       6.803   1.582  12.397  1.00 10.00      B   
ATOM   1385  N   ARG   126       6.250   1.273  14.552  1.00 10.00      B   
ATOM   1386  HN  ARG   126       5.532   1.093  15.200  1.00 10.00      B   
ATOM   1387  CA  ARG   126       7.619   1.422  15.026  1.00 10.00      B   
ATOM   1388  CB  ARG   126       7.667   1.572  16.548  1.00 10.00      B   
ATOM   1389  CG  ARG   126       9.038   1.959  17.085  1.00 10.00      B   
ATOM   1390  CD  ARG   126       9.038   2.075  18.599  1.00 10.00      B   
ATOM   1391  NE  ARG   126       8.278   3.236  19.070  1.00 10.00      B   
ATOM   1392  HE  ARG   126       7.879   3.821  18.390  1.00 10.00      B   
ATOM   1393  CZ  ARG   126       8.105   3.532  20.360  1.00 10.00      B   
ATOM   1394  NH1 ARG   126       8.625   2.750  21.299  1.00 10.00      B   
ATOM   1395 HH11 ARG   126       9.177   1.906  21.033  1.00 10.00      B   
ATOM   1396 HH12 ARG   126       8.487   2.981  22.307  1.00 10.00      B   
ATOM   1397  NH2 ARG   126       7.421   4.613  20.707  1.00 10.00      B   
ATOM   1398 HH21 ARG   126       7.023   5.240  19.976  1.00 10.00      B   
ATOM   1399 HH22 ARG   126       7.280   4.846  21.716  1.00 10.00      B   
ATOM   1400  C   ARG   126       8.493   0.256  14.573  1.00 10.00      B   
ATOM   1401  O   ARG   126       9.654   0.446  14.214  1.00 10.00      B   
ATOM   1402  N   HIS   127       7.928  -0.949  14.572  1.00 10.00      B   
ATOM   1403  HN  HIS   127       6.995  -1.046  14.863  1.00 10.00      B   
ATOM   1404  CA  HIS   127       8.675  -2.130  14.155  1.00 10.00      B   
ATOM   1405  CB  HIS   127       7.965  -3.430  14.543  1.00 10.00      B   
ATOM   1406  CG  HIS   127       8.420  -3.979  15.865  1.00 10.00      B   
ATOM   1407  ND1 HIS   127       9.306  -5.034  15.983  1.00 10.00      B   
ATOM   1408  HD1 HIS   127       9.717  -5.526  15.238  1.00 10.00      B   
ATOM   1409  CD2 HIS   127       8.111  -3.611  17.132  1.00 10.00      B   
ATOM   1410  CE1 HIS   127       9.522  -5.283  17.261  1.00 10.00      B   
ATOM   1411  NE2 HIS   127       8.813  -4.439  17.978  1.00 10.00      B   
ATOM   1412  HE2 HIS   127       8.793  -4.403  18.962  1.00 10.00      B   
ATOM   1413  C   HIS   127       9.005  -2.089  12.665  1.00 10.00      B   
ATOM   1414  O   HIS   127       9.952  -2.729  12.215  1.00 10.00      B   
ATOM   1415  N   GLN   128       8.219  -1.334  11.903  1.00 10.00      B   
ATOM   1416  HN  GLN   128       7.449  -0.879  12.307  1.00 10.00      B   
ATOM   1417  CA  GLN   128       8.464  -1.190  10.475  1.00 10.00      B   
ATOM   1418  CB  GLN   128       7.174  -0.906   9.708  1.00 10.00      B   
ATOM   1419  CG  GLN   128       7.310  -1.089   8.203  1.00 10.00      B   
ATOM   1420  CD  GLN   128       6.100  -0.602   7.440  1.00 10.00      B   
ATOM   1421  OE1 GLN   128       5.143  -1.346   7.238  1.00 10.00      B   
ATOM   1422  NE2 GLN   128       6.138   0.645   6.999  1.00 10.00      B   
ATOM   1423 HE21 GLN   128       6.933   1.183   7.199  1.00 10.00      B   
ATOM   1424 HE22 GLN   128       5.364   0.983   6.487  1.00 10.00      B   
ATOM   1425  C   GLN   128       9.474  -0.073  10.243  1.00 10.00      B   
ATOM   1426  O   GLN   128      10.242  -0.105   9.282  1.00 10.00      B   
ATOM   1427  N   ASP   129       9.459   0.920  11.133  1.00 10.00      B   
ATOM   1428  HN  ASP   129       8.800   0.898  11.861  1.00 10.00      B   
ATOM   1429  CA  ASP   129      10.389   2.041  11.055  1.00 10.00      B   
ATOM   1430  CB  ASP   129      10.109   3.031  12.194  1.00 10.00      B   
ATOM   1431  CG  ASP   129      10.834   4.356  12.049  1.00 10.00      B   
ATOM   1432  OD1 ASP   129      12.081   4.370  12.025  1.00 10.00      B   
ATOM   1433  OD2 ASP   129      10.151   5.401  11.972  1.00 10.00      B   
ATOM   1434  C   ASP   129      11.802   1.497  11.186  1.00 10.00      B   
ATOM   1435  O   ASP   129      12.707   1.872  10.441  1.00 10.00      B   
ATOM   1436  N   GLU   130      11.963   0.587  12.132  1.00 10.00      B   
ATOM   1437  HN  GLU   130      11.190   0.332  12.680  1.00 10.00      B   
ATOM   1438  CA  GLU   130      13.237  -0.052  12.382  1.00 10.00      B   
ATOM   1439  CB  GLU   130      13.485  -0.137  13.892  1.00 10.00      B   
ATOM   1440  CG  GLU   130      14.836   0.392  14.343  1.00 10.00      B   
ATOM   1441  CD  GLU   130      15.083   0.166  15.821  1.00 10.00      B   
ATOM   1442  OE1 GLU   130      14.745  -0.930  16.326  1.00 10.00      B   
ATOM   1443  OE2 GLU   130      15.631   1.075  16.483  1.00 10.00      B   
ATOM   1444  C   GLU   130      13.224  -1.452  11.776  1.00 10.00      B   
ATOM   1445  O   GLU   130      13.031  -2.441  12.483  1.00 10.00      B   
ATOM   1446  N   VAL   131      13.396  -1.529  10.461  1.00 10.00      B   
ATOM   1447  HN  VAL   131      13.522  -0.704   9.950  1.00 10.00      B   
ATOM   1448  CA  VAL   131      13.400  -2.812   9.757  1.00 10.00      B   
ATOM   1449  CB  VAL   131      13.156  -2.660   8.239  1.00 10.00      B   
ATOM   1450  CG1 VAL   131      11.669  -2.659   7.930  1.00 10.00      B   
ATOM   1451  CG2 VAL   131      13.815  -1.400   7.699  1.00 10.00      B   
ATOM   1452  C   VAL   131      14.695  -3.583   9.998  1.00 10.00      B   
ATOM   1453  O   VAL   131      15.537  -3.697   9.107  1.00 10.00      B   
ATOM   1454  N   LEU   132      14.838  -4.103  11.215  1.00 10.00      B   
ATOM   1455  HN  LEU   132      14.124  -3.959  11.872  1.00 10.00      B   
ATOM   1456  CA  LEU   132      16.018  -4.864  11.612  1.00 10.00      B   
ATOM   1457  CB  LEU   132      16.124  -6.187  10.845  1.00 10.00      B   
ATOM   1458  CG  LEU   132      15.070  -7.246  11.181  1.00 10.00      B   
ATOM   1459  CD1 LEU   132      15.338  -8.534  10.416  1.00 10.00      B   
ATOM   1460  CD2 LEU   132      15.035  -7.510  12.678  1.00 10.00      B   
ATOM   1461  C   LEU   132      17.282  -4.027  11.463  1.00 10.00      B   
ATOM   1462  O   LEU   132      18.179  -4.363  10.693  1.00 10.00      B   
ATOM   1463  N   ALA   133      17.340  -2.939  12.222  1.00 10.00      B   
ATOM   1464  HN  ALA   133      16.595  -2.749  12.833  1.00 10.00      B   
ATOM   1465  CA  ALA   133      18.474  -2.022  12.182  1.00 10.00      B   
ATOM   1466  CB  ALA   133      18.242  -0.857  13.130  1.00 10.00      B   
ATOM   1467  C   ALA   133      19.789  -2.725  12.506  1.00 10.00      B   
ATOM   1468  O   ALA   133      20.830  -2.414  11.924  1.00 10.00      B   
ATOM   1469  N   GLU   134      19.740  -3.681  13.422  1.00 10.00      B   
ATOM   1470  HN  GLU   134      18.879  -3.907  13.838  1.00 10.00      B   
ATOM   1471  CA  GLU   134      20.935  -4.411  13.812  1.00 10.00      B   
ATOM   1472  CB  GLU   134      20.759  -5.054  15.186  1.00 10.00      B   
ATOM   1473  CG  GLU   134      20.562  -4.047  16.304  1.00 10.00      B   
ATOM   1474  CD  GLU   134      20.489  -4.698  17.663  1.00 10.00      B   
ATOM   1475  OE1 GLU   134      19.417  -4.638  18.301  1.00 10.00      B   
ATOM   1476  OE2 GLU   134      21.506  -5.268  18.104  1.00 10.00      B   
ATOM   1477  C   GLU   134      21.311  -5.447  12.760  1.00 10.00      B   
ATOM   1478  O   GLU   134      22.491  -5.647  12.470  1.00 10.00      B   
ATOM   1479  N   ALA   135      20.304  -6.086  12.176  1.00 10.00      B   
ATOM   1480  HN  ALA   135      19.382  -5.885  12.451  1.00 10.00      B   
ATOM   1481  CA  ALA   135      20.536  -7.085  11.139  1.00 10.00      B   
ATOM   1482  CB  ALA   135      19.277  -7.896  10.885  1.00 10.00      B   
ATOM   1483  C   ALA   135      21.008  -6.405   9.859  1.00 10.00      B   
ATOM   1484  O   ALA   135      21.729  -6.993   9.054  1.00 10.00      B   
ATOM   1485  N   LYS   136      20.591  -5.159   9.686  1.00 10.00      B   
ATOM   1486  HN  LYS   136      19.984  -4.764  10.351  1.00 10.00      B   
ATOM   1487  CA  LYS   136      20.976  -4.369   8.526  1.00 10.00      B   
ATOM   1488  CB  LYS   136      20.026  -3.181   8.356  1.00 10.00      B   
ATOM   1489  CG  LYS   136      20.376  -2.265   7.198  1.00 10.00      B   
ATOM   1490  CD  LYS   136      19.347  -1.159   7.038  1.00 10.00      B   
ATOM   1491  CE  LYS   136      19.726  -0.231   5.898  1.00 10.00      B   
ATOM   1492  NZ  LYS   136      18.633   0.717   5.560  1.00 10.00      B   
ATOM   1493  HZ1 LYS   136      17.780   0.194   5.288  1.00 10.00      B   
ATOM   1494  HZ2 LYS   136      18.918   1.326   4.765  1.00 10.00      B   
ATOM   1495  HZ3 LYS   136      18.410   1.319   6.381  1.00 10.00      B   
ATOM   1496  C   LYS   136      22.415  -3.882   8.669  1.00 10.00      B   
ATOM   1497  O   LYS   136      23.157  -3.808   7.689  1.00 10.00      B   
ATOM   1498  N   ALA   137      22.801  -3.553   9.898  1.00 10.00      B   
ATOM   1499  HN  ALA   137      22.159  -3.622  10.636  1.00 10.00      B   
ATOM   1500  CA  ALA   137      24.152  -3.080  10.175  1.00 10.00      B   
ATOM   1501  CB  ALA   137      24.207  -2.383  11.525  1.00 10.00      B   
ATOM   1502  C   ALA   137      25.142  -4.235  10.134  1.00 10.00      B   
ATOM   1503  O   ALA   137      26.270  -4.083   9.667  1.00 10.00      B   
ATOM   1504  N   ASN   138      24.713  -5.395  10.615  1.00 10.00      B   
ATOM   1505  HN  ASN   138      23.800  -5.459  10.973  1.00 10.00      B   
ATOM   1506  CA  ASN   138      25.566  -6.578  10.625  1.00 10.00      B   
ATOM   1507  CB  ASN   138      25.037  -7.615  11.618  1.00 10.00      B   
ATOM   1508  CG  ASN   138      26.070  -8.663  11.978  1.00 10.00      B   
ATOM   1509  OD1 ASN   138      26.160  -9.712  11.342  1.00 10.00      B   
ATOM   1510  ND2 ASN   138      26.847  -8.393  13.012  1.00 10.00      B   
ATOM   1511 HD21 ASN   138      26.712  -7.544  13.483  1.00 10.00      B   
ATOM   1512 HD22 ASN   138      27.534  -9.050  13.264  1.00 10.00      B   
ATOM   1513  C   ASN   138      25.654  -7.175   9.224  1.00 10.00      B   
ATOM   1514  O   ASN   138      24.635  -7.534   8.627  1.00 10.00      B   
ATOM   1515  N   PRO   139      26.871  -7.266   8.676  1.00 10.00      B   
ATOM   1516  CA  PRO   139      27.094  -7.806   7.331  1.00 10.00      B   
ATOM   1517  CB  PRO   139      28.604  -7.659   7.124  1.00 10.00      B   
ATOM   1518  CG  PRO   139      29.173  -7.542   8.497  1.00 10.00      B   
ATOM   1519  CD  PRO   139      28.127  -6.854   9.321  1.00 10.00      B   
ATOM   1520  C   PRO   139      26.673  -9.269   7.205  1.00 10.00      B   
ATOM   1521  O   PRO   139      27.009 -10.101   8.051  1.00 10.00      B   
ATOM   1522  N   GLY   140      25.931  -9.573   6.148  1.00 10.00      B   
ATOM   1523  HN  GLY   140      25.689  -8.865   5.510  1.00 10.00      B   
ATOM   1524  CA  GLY   140      25.478 -10.928   5.922  1.00 10.00      B   
ATOM   1525  C   GLY   140      25.818 -11.410   4.528  1.00 10.00      B   
ATOM   1526  O   GLY   140      26.987 -11.435   4.140  1.00 10.00      B   
ATOM   1527  N   MET   141      24.799 -11.772   3.766  1.00 10.00      B   
ATOM   1528  HN  MET   141      23.886 -11.697   4.119  1.00 10.00      B   
ATOM   1529  CA  MET   141      24.999 -12.259   2.405  1.00 10.00      B   
ATOM   1530  CB  MET   141      24.321 -13.618   2.198  1.00 10.00      B   
ATOM   1531  CG  MET   141      24.851 -14.727   3.097  1.00 10.00      B   
ATOM   1532  SD  MET   141      26.645 -14.918   3.003  1.00 10.00      B   
ATOM   1533  CE  MET   141      26.848 -15.507   1.322  1.00 10.00      B   
ATOM   1534  C   MET   141      24.491 -11.244   1.388  1.00 10.00      B   
ATOM   1535  O   MET   141      23.600 -11.534   0.591  1.00 10.00      B   
ATOM   1536  N   ALA   142      25.055 -10.050   1.436  1.00 10.00      B   
ATOM   1537  HN  ALA   142      25.757  -9.881   2.096  1.00 10.00      B   
ATOM   1538  CA  ALA   142      24.669  -8.982   0.530  1.00 10.00      B   
ATOM   1539  CB  ALA   142      23.676  -8.049   1.204  1.00 10.00      B   
ATOM   1540  C   ALA   142      25.898  -8.210   0.075  1.00 10.00      B   
ATOM   1541  O   ALA   142      26.412  -7.359   0.799  1.00 10.00      B   
ATOM   1542  N   ALA   143      26.373  -8.522  -1.118  1.00 10.00      B   
ATOM   1543  HN  ALA   143      25.922  -9.213  -1.646  1.00 10.00      B   
ATOM   1544  CA  ALA   143      27.544  -7.858  -1.665  1.00 10.00      B   
ATOM   1545  CB  ALA   143      28.505  -8.882  -2.248  1.00 10.00      B   
ATOM   1546  C   ALA   143      27.144  -6.836  -2.719  1.00 10.00      B   
ATOM   1547  O   ALA   143      27.665  -5.718  -2.739  1.00 10.00      B   
ATOM   1548  N   LEU   144      26.213  -7.232  -3.588  1.00 10.00      B   
ATOM   1549  HN  LEU   144      25.849  -8.141  -3.509  1.00 10.00      B   
ATOM   1550  CA  LEU   144      25.712  -6.369  -4.659  1.00 10.00      B   
ATOM   1551  CB  LEU   144      24.953  -5.160  -4.104  1.00 10.00      B   
ATOM   1552  CG  LEU   144      23.732  -5.469  -3.231  1.00 10.00      B   
ATOM   1553  CD1 LEU   144      23.156  -4.191  -2.643  1.00 10.00      B   
ATOM   1554  CD2 LEU   144      22.672  -6.218  -4.027  1.00 10.00      B   
ATOM   1555  C   LEU   144      26.822  -5.932  -5.611  1.00 10.00      B   
ATOM   1556  O   LEU   144      27.459  -4.893  -5.421  1.00 10.00      B   
ATOM   1557  N   ALA   145      27.055  -6.735  -6.636  1.00 10.00      B   
ATOM   1558  HN  ALA   145      26.521  -7.553  -6.736  1.00 10.00      B   
ATOM   1559  CA  ALA   145      28.080  -6.427  -7.621  1.00 10.00      B   
ATOM   1560  CB  ALA   145      28.451  -7.674  -8.403  1.00 10.00      B   
ATOM   1561  C   ALA   145      27.609  -5.319  -8.562  1.00 10.00      B   
ATOM   1562  O   ALA   145      26.501  -5.386  -9.102  1.00 10.00      B   
ATOM   1563  N   GLN   146      28.462  -4.309  -8.747  1.00 10.00      B   
ATOM   1564  HN  GLN   146      29.319  -4.327  -8.275  1.00 10.00      B   
ATOM   1565  CA  GLN   146      28.159  -3.163  -9.610  1.00 10.00      B   
ATOM   1566  CB  GLN   146      27.841  -3.579 -11.052  1.00 10.00      B   
ATOM   1567  CG  GLN   146      29.043  -4.022 -11.876  1.00 10.00      B   
ATOM   1568  CD  GLN   146      30.112  -2.950 -11.992  1.00 10.00      B   
ATOM   1569  OE1 GLN   146      30.020  -2.046 -12.823  1.00 10.00      B   
ATOM   1570  NE2 GLN   146      31.152  -3.060 -11.181  1.00 10.00      B   
ATOM   1571 HE21 GLN   146      31.179  -3.821 -10.562  1.00 10.00      B   
ATOM   1572 HE22 GLN   146      31.857  -2.381 -11.239  1.00 10.00      B   
ATOM   1573  C   GLN   146      27.033  -2.317  -9.022  1.00 10.00      B   
ATOM   1574  O   GLN   146      25.931  -2.246  -9.570  1.00 10.00      B   
ATOM   1575  N   GLY   147      27.319  -1.696  -7.889  1.00 10.00      B   
ATOM   1576  HN  GLY   147      28.208  -1.811  -7.491  1.00 10.00      B   
ATOM   1577  CA  GLY   147      26.345  -0.858  -7.221  1.00 10.00      B   
ATOM   1578  C   GLY   147      26.918  -0.268  -5.952  1.00 10.00      B   
ATOM   1579  O   GLY   147      28.126  -0.028  -5.880  1.00 10.00      B   
ATOM   1580  N   GLN   148      26.059  -0.049  -4.959  1.00 10.00      B   
ATOM   1581  HN  GLN   148      25.108  -0.287  -5.093  1.00 10.00      B   
ATOM   1582  CA  GLN   148      26.465   0.512  -3.667  1.00 10.00      B   
ATOM   1583  CB  GLN   148      27.258  -0.505  -2.843  1.00 10.00      B   
ATOM   1584  CG  GLN   148      26.407  -1.615  -2.252  1.00 10.00      B   
ATOM   1585  CD  GLN   148      25.353  -1.083  -1.303  1.00 10.00      B   
ATOM   1586  OE1 GLN   148      25.609  -0.901  -0.114  1.00 10.00      B   
ATOM   1587  NE2 GLN   148      24.167  -0.821  -1.822  1.00 10.00      B   
ATOM   1588 HE21 GLN   148      24.032  -0.976  -2.791  1.00 10.00      B   
ATOM   1589 HE22 GLN   148      23.463  -0.489  -1.226  1.00 10.00      B   
ATOM   1590  C   GLN   148      27.220   1.836  -3.793  1.00 10.00      B   
ATOM   1591  O   GLN   148      28.454   1.868  -3.825  1.00 10.00      B   
ATOM   1592  N   PHE   149      26.469   2.926  -3.860  1.00 10.00      B   
ATOM   1593  HN  PHE   149      25.492   2.830  -3.839  1.00 10.00      B   
ATOM   1594  CA  PHE   149      27.052   4.254  -3.972  1.00 10.00      B   
ATOM   1595  CB  PHE   149      26.025   5.224  -4.564  1.00 10.00      B   
ATOM   1596  CG  PHE   149      26.630   6.422  -5.235  1.00 10.00      B   
ATOM   1597  CD1 PHE   149      27.133   6.328  -6.521  1.00 10.00      B   
ATOM   1598  CD2 PHE   149      26.696   7.639  -4.582  1.00 10.00      B   
ATOM   1599  CE1 PHE   149      27.691   7.428  -7.143  1.00 10.00      B   
ATOM   1600  CE2 PHE   149      27.253   8.743  -5.196  1.00 10.00      B   
ATOM   1601  CZ  PHE   149      27.752   8.638  -6.480  1.00 10.00      B   
ATOM   1602  C   PHE   149      27.511   4.738  -2.600  1.00 10.00      B   
ATOM   1603  O   PHE   149      28.602   5.286  -2.457  1.00 10.00      B   
ATOM   1604  N   GLN   150      26.655   4.535  -1.600  1.00 10.00      B   
ATOM   1605  HN  GLN   150      25.786   4.128  -1.800  1.00 10.00      B   
ATOM   1606  CA  GLN   150      26.952   4.917  -0.221  1.00 10.00      B   
ATOM   1607  CB  GLN   150      28.045   4.025   0.384  1.00 10.00      B   
ATOM   1608  CG  GLN   150      27.602   2.598   0.671  1.00 10.00      B   
ATOM   1609  CD  GLN   150      26.423   2.528   1.626  1.00 10.00      B   
ATOM   1610  OE1 GLN   150      26.238   3.406   2.472  1.00 10.00      B   
ATOM   1611  NE2 GLN   150      25.620   1.483   1.502  1.00 10.00      B   
ATOM   1612 HE21 GLN   150      25.824   0.816   0.808  1.00 10.00      B   
ATOM   1613 HE22 GLN   150      24.851   1.416   2.107  1.00 10.00      B   
ATOM   1614  C   GLN   150      27.307   6.399  -0.077  1.00 10.00      B   
ATOM   1615  O   GLN   150      28.358   6.749   0.466  1.00 10.00      B   
ATOM   1616  N   GLN   151      26.416   7.261  -0.552  1.00 10.00      B   
ATOM   1617  HN  GLN   151      25.599   6.916  -0.974  1.00 10.00      B   
ATOM   1618  CA  GLN   151      26.617   8.707  -0.472  1.00 10.00      B   
ATOM   1619  CB  GLN   151      25.944   9.400  -1.669  1.00 10.00      B   
ATOM   1620  CG  GLN   151      26.141  10.910  -1.740  1.00 10.00      B   
ATOM   1621  CD  GLN   151      27.578  11.322  -2.009  1.00 10.00      B   
ATOM   1622  OE1 GLN   151      28.326  10.621  -2.688  1.00 10.00      B   
ATOM   1623  NE2 GLN   151      27.974  12.469  -1.471  1.00 10.00      B   
ATOM   1624 HE21 GLN   151      27.326  12.976  -0.936  1.00 10.00      B   
ATOM   1625 HE22 GLN   151      28.897  12.766  -1.630  1.00 10.00      B   
ATOM   1626  C   GLN   151      26.049   9.243   0.842  1.00 10.00      B   
ATOM   1627  O   GLN   151      26.195  10.421   1.173  1.00 10.00      B   
ATOM   1628  N   ALA   152      25.401   8.367   1.596  1.00 10.00      B   
ATOM   1629  HN  ALA   152      25.323   7.439   1.287  1.00 10.00      B   
ATOM   1630  CA  ALA   152      24.804   8.748   2.870  1.00 10.00      B   
ATOM   1631  CB  ALA   152      23.326   8.395   2.885  1.00 10.00      B   
ATOM   1632  C   ALA   152      25.522   8.087   4.041  1.00 10.00      B   
ATOM   1633  O   ALA   152      25.626   6.862   4.102  1.00 10.00      B   
ATOM   1634  N   THR   153      26.024   8.909   4.964  1.00 10.00      B   
ATOM   1635  HN  THR   153      25.914   9.877   4.841  1.00 10.00      B   
ATOM   1636  CA  THR   153      26.734   8.430   6.158  1.00 10.00      B   
ATOM   1637  CB  THR   153      25.844   7.536   7.048  1.00 10.00      B   
ATOM   1638  OG1 THR   153      24.465   7.892   6.868  1.00 10.00      B   
ATOM   1639  HG1 THR   153      24.174   7.596   5.999  1.00 10.00      B   
ATOM   1640  CG2 THR   153      26.212   7.712   8.513  1.00 10.00      B   
ATOM   1641  C   THR   153      28.027   7.686   5.805  1.00 10.00      B   
ATOM   1642  O   THR   153      28.622   7.015   6.650  1.00 10.00      B   
ATOM   1643  N   ASN   154      28.461   7.813   4.560  1.00 10.00      B   
ATOM   1644  HN  ASN   154      27.944   8.356   3.929  1.00 10.00      B   
ATOM   1645  CA  ASN   154      29.676   7.144   4.104  1.00 10.00      B   
ATOM   1646  CB  ASN   154      29.318   5.811   3.436  1.00 10.00      B   
ATOM   1647  CG  ASN   154      29.376   4.635   4.389  1.00 10.00      B   
ATOM   1648  OD1 ASN   154      30.274   4.540   5.225  1.00 10.00      B   
ATOM   1649  ND2 ASN   154      28.417   3.730   4.270  1.00 10.00      B   
ATOM   1650 HD21 ASN   154      27.728   3.870   3.579  1.00 10.00      B   
ATOM   1651 HD22 ASN   154      28.426   2.958   4.876  1.00 10.00      B   
ATOM   1652  C   ASN   154      30.438   8.020   3.126  1.00 10.00      B   
ATOM   1653  O   ASN   154      31.349   7.552   2.434  1.00 10.00      B   
ATOM   1654  N   GLY   155      30.075   9.299   3.091  1.00 10.00      B   
ATOM   1655  HN  GLY   155      29.382   9.616   3.706  1.00 10.00      B   
ATOM   1656  CA  GLY   155      30.707  10.235   2.181  1.00 10.00      B   
ATOM   1657  C   GLY   155      30.455   9.862   0.736  1.00 10.00      B   
ATOM   1658  O   GLY   155      29.432  10.218   0.161  1.00 10.00      B   
ATOM   1659  N   SER   156      31.396   9.133   0.160  1.00 10.00      B   
ATOM   1660  HN  SER   156      32.186   8.890   0.683  1.00 10.00      B   
ATOM   1661  CA  SER   156      31.297   8.669  -1.214  1.00 10.00      B   
ATOM   1662  CB  SER   156      31.909   9.695  -2.172  1.00 10.00      B   
ATOM   1663  OG  SER   156      31.389  10.995  -1.928  1.00 10.00      B   
ATOM   1664  HG  SER   156      30.479  10.919  -1.605  1.00 10.00      B   
ATOM   1665  C   SER   156      32.017   7.332  -1.334  1.00 10.00      B   
ATOM   1666  O   SER   156      32.797   7.105  -2.257  1.00 10.00      B   
ATOM   1667  N   SER   157      31.751   6.452  -0.380  1.00 10.00      B   
ATOM   1668  HN  SER   157      31.102   6.689   0.319  1.00 10.00      B   
ATOM   1669  CA  SER   157      32.378   5.140  -0.346  1.00 10.00      B   
ATOM   1670  CB  SER   157      32.324   4.566   1.073  1.00 10.00      B   
ATOM   1671  OG  SER   157      32.991   5.414   1.997  1.00 10.00      B   
ATOM   1672  HG  SER   157      32.440   6.191   2.175  1.00 10.00      B   
ATOM   1673  C   SER   157      31.748   4.168  -1.345  1.00 10.00      B   
ATOM   1674  O   SER   157      31.160   3.155  -0.956  1.00 10.00      B   
ATOM   1675  N   VAL   158      31.883   4.478  -2.630  1.00 10.00      B   
ATOM   1676  HN  VAL   158      32.362   5.300  -2.874  1.00 10.00      B   
ATOM   1677  CA  VAL   158      31.341   3.630  -3.684  1.00 10.00      B   
ATOM   1678  CB  VAL   158      31.310   4.362  -5.044  1.00 10.00      B   
ATOM   1679  CG1 VAL   158      30.372   3.656  -6.009  1.00 10.00      B   
ATOM   1680  CG2 VAL   158      30.899   5.819  -4.872  1.00 10.00      B   
ATOM   1681  C   VAL   158      32.189   2.368  -3.814  1.00 10.00      B   
ATOM   1682  O   VAL   158      33.420   2.438  -3.859  1.00 10.00      B   
ATOM   1683  N   LEU   159      31.536   1.218  -3.865  1.00 10.00      B   
ATOM   1684  HN  LEU   159      30.551   1.220  -3.834  1.00 10.00      B   
ATOM   1685  CA  LEU   159      32.248  -0.047  -3.973  1.00 10.00      B   
ATOM   1686  CB  LEU   159      32.243  -0.783  -2.626  1.00 10.00      B   
ATOM   1687  CG  LEU   159      33.592  -1.318  -2.135  1.00 10.00      B   
ATOM   1688  CD1 LEU   159      33.445  -1.978  -0.774  1.00 10.00      B   
ATOM   1689  CD2 LEU   159      34.195  -2.289  -3.139  1.00 10.00      B   
ATOM   1690  C   LEU   159      31.649  -0.938  -5.055  1.00 10.00      B   
ATOM   1691  O   LEU   159      30.762  -1.747  -4.788  1.00 10.00      B   
ATOM   1692  N   PHE   160      32.134  -0.790  -6.278  1.00 10.00      B   
ATOM   1693  HN  PHE   160      32.839  -0.128  -6.442  1.00 10.00      B   
ATOM   1694  CA  PHE   160      31.647  -1.604  -7.381  1.00 10.00      B   
ATOM   1695  CB  PHE   160      30.798  -0.789  -8.368  1.00 10.00      B   
ATOM   1696  CG  PHE   160      31.519   0.322  -9.079  1.00 10.00      B   
ATOM   1697  CD1 PHE   160      32.029   0.129 -10.352  1.00 10.00      B   
ATOM   1698  CD2 PHE   160      31.676   1.561  -8.483  1.00 10.00      B   
ATOM   1699  CE1 PHE   160      32.684   1.147 -11.015  1.00 10.00      B   
ATOM   1700  CE2 PHE   160      32.331   2.586  -9.139  1.00 10.00      B   
ATOM   1701  CZ  PHE   160      32.836   2.378 -10.407  1.00 10.00      B   
ATOM   1702  C   PHE   160      32.796  -2.327  -8.078  1.00 10.00      B   
ATOM   1703  O   PHE   160      33.706  -1.699  -8.608  1.00 10.00      B   
ATOM   1704  N   ILE   161      32.763  -3.650  -8.038  1.00 10.00      B   
ATOM   1705  HN  ILE   161      32.027  -4.097  -7.571  1.00 10.00      B   
ATOM   1706  CA  ILE   161      33.797  -4.457  -8.669  1.00 10.00      B   
ATOM   1707  CB  ILE   161      34.314  -5.561  -7.722  1.00 10.00      B   
ATOM   1708  CG1 ILE   161      34.453  -5.032  -6.292  1.00 10.00      B   
ATOM   1709  CG2 ILE   161      35.641  -6.114  -8.219  1.00 10.00      B   
ATOM   1710  CD1 ILE   161      34.675  -6.115  -5.260  1.00 10.00      B   
ATOM   1711  C   ILE   161      33.242  -5.112  -9.926  1.00 10.00      B   
ATOM   1712  O   ILE   161      32.094  -5.570  -9.935  1.00 10.00      B   
ATOM   1713  N   GLU   162      34.042  -5.145 -10.982  1.00 10.00      B   
ATOM   1714  HN  GLU   162      34.950  -4.761 -10.913  1.00 10.00      B   
ATOM   1715  CA  GLU   162      33.622  -5.744 -12.240  1.00 10.00      B   
ATOM   1716  CB  GLU   162      34.312  -5.068 -13.426  1.00 10.00      B   
ATOM   1717  CG  GLU   162      33.832  -3.652 -13.698  1.00 10.00      B   
ATOM   1718  CD  GLU   162      34.401  -3.075 -14.978  1.00 10.00      B   
ATOM   1719  OE1 GLU   162      34.726  -3.852 -15.903  1.00 10.00      B   
ATOM   1720  OE2 GLU   162      34.513  -1.835 -15.078  1.00 10.00      B   
ATOM   1721  C   GLU   162      33.885  -7.247 -12.257  1.00 10.00      B   
ATOM   1722  O   GLU   162      34.842  -7.721 -12.871  1.00 10.00      B   
ATOM   1723  N   SER   163      33.038  -7.987 -11.568  1.00 10.00      B   
ATOM   1724  HN  SER   163      32.308  -7.550 -11.080  1.00 10.00      B   
ATOM   1725  CA  SER   163      33.159  -9.432 -11.507  1.00 10.00      B   
ATOM   1726  CB  SER   163      33.435  -9.874 -10.069  1.00 10.00      B   
ATOM   1727  OG  SER   163      32.646  -9.136  -9.152  1.00 10.00      B   
ATOM   1728  HG  SER   163      31.827  -9.621  -8.980  1.00 10.00      B   
ATOM   1729  C   SER   163      31.890 -10.092 -12.040  1.00 10.00      B   
ATOM   1730  O   SER   163      30.791  -9.556 -11.884  1.00 10.00      B   
ATOM   1731  N   VAL   164      32.045 -11.236 -12.691  1.00 10.00      B   
ATOM   1732  HN  VAL   164      32.943 -11.605 -12.804  1.00 10.00      B   
ATOM   1733  CA  VAL   164      30.905 -11.960 -13.238  1.00 10.00      B   
ATOM   1734  CB  VAL   164      31.334 -12.960 -14.332  1.00 10.00      B   
ATOM   1735  CG1 VAL   164      30.122 -13.453 -15.108  1.00 10.00      B   
ATOM   1736  CG2 VAL   164      32.359 -12.339 -15.272  1.00 10.00      B   
ATOM   1737  C   VAL   164      30.191 -12.718 -12.125  1.00 10.00      B   
ATOM   1738  O   VAL   164      29.025 -12.459 -11.823  1.00 10.00      B   
ATOM   1739  N   ASP   165      30.905 -13.654 -11.515  1.00 10.00      B   
ATOM   1740  HN  ASP   165      31.826 -13.821 -11.807  1.00 10.00      B   
ATOM   1741  CA  ASP   165      30.351 -14.447 -10.427  1.00 10.00      B   
ATOM   1742  CB  ASP   165      30.463 -15.947 -10.730  1.00 10.00      B   
ATOM   1743  CG  ASP   165      31.888 -16.462 -10.683  1.00 10.00      B   
ATOM   1744  OD1 ASP   165      32.553 -16.478 -11.741  1.00 10.00      B   
ATOM   1745  OD2 ASP   165      32.354 -16.848  -9.589  1.00 10.00      B   
ATOM   1746  C   ASP   165      31.054 -14.121  -9.114  1.00 10.00      B   
ATOM   1747  O   ASP   165      30.476 -14.269  -8.038  1.00 10.00      B   
ATOM   1748  N   GLY   166      32.297 -13.667  -9.213  1.00 10.00      B   
ATOM   1749  HN  GLY   166      32.698 -13.553 -10.100  1.00 10.00      B   
ATOM   1750  CA  GLY   166      33.061 -13.333  -8.028  1.00 10.00      B   
ATOM   1751  C   GLY   166      34.367 -14.097  -7.957  1.00 10.00      B   
ATOM   1752  O   GLY   166      35.191 -13.845  -7.080  1.00 10.00      B   
ATOM   1753  N   SER   167      34.543 -15.041  -8.875  1.00 10.00      B   
ATOM   1754  HN  SER   167      33.826 -15.215  -9.520  1.00 10.00      B   
ATOM   1755  CA  SER   167      35.753 -15.852  -8.938  1.00 10.00      B   
ATOM   1756  CB  SER   167      35.632 -16.851 -10.089  1.00 10.00      B   
ATOM   1757  OG  SER   167      35.074 -16.229 -11.237  1.00 10.00      B   
ATOM   1758  HG  SER   167      34.184 -16.593 -11.397  1.00 10.00      B   
ATOM   1759  C   SER   167      36.985 -14.973  -9.138  1.00 10.00      B   
ATOM   1760  O   SER   167      38.043 -15.215  -8.553  1.00 10.00      B   
ATOM   1761  N   ASP   168      36.833 -13.952  -9.967  1.00 10.00      B   
ATOM   1762  HN  ASP   168      35.963 -13.814 -10.394  1.00 10.00      B   
ATOM   1763  CA  ASP   168      37.913 -13.024 -10.251  1.00 10.00      B   
ATOM   1764  CB  ASP   168      38.502 -13.287 -11.641  1.00 10.00      B   
ATOM   1765  CG  ASP   168      40.007 -13.114 -11.677  1.00 10.00      B   
ATOM   1766  OD1 ASP   168      40.507 -12.071 -11.207  1.00 10.00      B   
ATOM   1767  OD2 ASP   168      40.703 -14.027 -12.169  1.00 10.00      B   
ATOM   1768  C   ASP   168      37.387 -11.601 -10.159  1.00 10.00      B   
ATOM   1769  O   ASP   168      36.418 -11.243 -10.829  1.00 10.00      B   
ATOM   1770  N   PHE   169      38.011 -10.800  -9.313  1.00 10.00      B   
ATOM   1771  HN  PHE   169      38.780 -11.141  -8.809  1.00 10.00      B   
ATOM   1772  CA  PHE   169      37.592  -9.423  -9.121  1.00 10.00      B   
ATOM   1773  CB  PHE   169      37.632  -9.053  -7.635  1.00 10.00      B   
ATOM   1774  CG  PHE   169      36.640  -9.797  -6.784  1.00 10.00      B   
ATOM   1775  CD1 PHE   169      35.283  -9.537  -6.887  1.00 10.00      B   
ATOM   1776  CD2 PHE   169      37.066 -10.751  -5.875  1.00 10.00      B   
ATOM   1777  CE1 PHE   169      34.369 -10.214  -6.102  1.00 10.00      B   
ATOM   1778  CE2 PHE   169      36.159 -11.432  -5.085  1.00 10.00      B   
ATOM   1779  CZ  PHE   169      34.808 -11.164  -5.200  1.00 10.00      B   
ATOM   1780  C   PHE   169      38.468  -8.464  -9.916  1.00 10.00      B   
ATOM   1781  O   PHE   169      39.688  -8.439  -9.750  1.00 10.00      B   
ATOM   1782  N   LYS   170      37.844  -7.697 -10.795  1.00 10.00      B   
ATOM   1783  HN  LYS   170      36.874  -7.789 -10.910  1.00 10.00      B   
ATOM   1784  CA  LYS   170      38.560  -6.718 -11.596  1.00 10.00      B   
ATOM   1785  CB  LYS   170      38.365  -6.984 -13.088  1.00 10.00      B   
ATOM   1786  CG  LYS   170      39.123  -6.012 -13.977  1.00 10.00      B   
ATOM   1787  CD  LYS   170      38.679  -6.100 -15.427  1.00 10.00      B   
ATOM   1788  CE  LYS   170      39.414  -5.076 -16.277  1.00 10.00      B   
ATOM   1789  NZ  LYS   170      39.001  -5.120 -17.701  1.00 10.00      B   
ATOM   1790  HZ1 LYS   170      37.974  -4.973 -17.783  1.00 10.00      B   
ATOM   1791  HZ2 LYS   170      39.242  -6.042 -18.118  1.00 10.00      B   
ATOM   1792  HZ3 LYS   170      39.488  -4.373 -18.237  1.00 10.00      B   
ATOM   1793  C   LYS   170      38.058  -5.325 -11.258  1.00 10.00      B   
ATOM   1794  O   LYS   170      36.850  -5.090 -11.265  1.00 10.00      B   
ATOM   1795  N   ASP   171      38.986  -4.421 -10.955  1.00 10.00      B   
ATOM   1796  HN  ASP   171      39.929  -4.688 -10.978  1.00 10.00      B   
ATOM   1797  CA  ASP   171      38.652  -3.037 -10.604  1.00 10.00      B   
ATOM   1798  CB  ASP   171      38.088  -2.276 -11.807  1.00 10.00      B   
ATOM   1799  CG  ASP   171      38.323  -0.784 -11.720  1.00 10.00      B   
ATOM   1800  OD1 ASP   171      38.826  -0.309 -10.679  1.00 10.00      B   
ATOM   1801  OD2 ASP   171      38.021  -0.074 -12.708  1.00 10.00      B   
ATOM   1802  C   ASP   171      37.694  -2.981  -9.420  1.00 10.00      B   
ATOM   1803  O   ASP   171      36.478  -2.912  -9.585  1.00 10.00      B   
ATOM   1804  N   VAL   172      38.256  -3.029  -8.224  1.00 10.00      B   
ATOM   1805  HN  VAL   172      39.234  -3.080  -8.162  1.00 10.00      B   
ATOM   1806  CA  VAL   172      37.465  -3.002  -7.000  1.00 10.00      B   
ATOM   1807  CB  VAL   172      38.268  -3.581  -5.811  1.00 10.00      B   
ATOM   1808  CG1 VAL   172      37.466  -3.535  -4.518  1.00 10.00      B   
ATOM   1809  CG2 VAL   172      38.705  -5.009  -6.113  1.00 10.00      B   
ATOM   1810  C   VAL   172      36.986  -1.585  -6.678  1.00 10.00      B   
ATOM   1811  O   VAL   172      35.960  -1.402  -6.012  1.00 10.00      B   
ATOM   1812  N   PHE   173      37.732  -0.594  -7.171  1.00 10.00      B   
ATOM   1813  HN  PHE   173      38.521  -0.825  -7.704  1.00 10.00      B   
ATOM   1814  CA  PHE   173      37.423   0.823  -6.952  1.00 10.00      B   
ATOM   1815  CB  PHE   173      35.984   1.165  -7.359  1.00 10.00      B   
ATOM   1816  CG  PHE   173      35.735   2.627  -7.599  1.00 10.00      B   
ATOM   1817  CD1 PHE   173      36.406   3.299  -8.609  1.00 10.00      B   
ATOM   1818  CD2 PHE   173      34.827   3.327  -6.823  1.00 10.00      B   
ATOM   1819  CE1 PHE   173      36.175   4.641  -8.839  1.00 10.00      B   
ATOM   1820  CE2 PHE   173      34.591   4.670  -7.048  1.00 10.00      B   
ATOM   1821  CZ  PHE   173      35.266   5.328  -8.058  1.00 10.00      B   
ATOM   1822  C   PHE   173      37.703   1.227  -5.503  1.00 10.00      B   
ATOM   1823  O   PHE   173      38.628   1.996  -5.241  1.00 10.00      B   
ATOM   1824  N   LEU   174      36.903   0.692  -4.578  1.00 10.00      B   
ATOM   1825  HN  LEU   174      36.193   0.080  -4.873  1.00 10.00      B   
ATOM   1826  CA  LEU   174      37.045   0.961  -3.146  1.00 10.00      B   
ATOM   1827  CB  LEU   174      38.212   0.153  -2.563  1.00 10.00      B   
ATOM   1828  CG  LEU   174      38.284   0.049  -1.038  1.00 10.00      B   
ATOM   1829  CD1 LEU   174      36.993  -0.529  -0.478  1.00 10.00      B   
ATOM   1830  CD2 LEU   174      39.473  -0.803  -0.624  1.00 10.00      B   
ATOM   1831  C   LEU   174      37.212   2.450  -2.851  1.00 10.00      B   
ATOM   1832  O   LEU   174      38.293   2.904  -2.472  1.00 10.00      B   
ATOM   1833  N   ALA   175      36.142   3.207  -3.032  1.00 10.00      B   
ATOM   1834  HN  ALA   175      35.303   2.794  -3.339  1.00 10.00      B   
ATOM   1835  CA  ALA   175      36.179   4.640  -2.789  1.00 10.00      B   
ATOM   1836  CB  ALA   175      35.132   5.348  -3.631  1.00 10.00      B   
ATOM   1837  C   ALA   175      35.977   4.958  -1.314  1.00 10.00      B   
ATOM   1838  O   ALA   175      35.387   4.169  -0.574  1.00 10.00      B   
ATOM   1839  N   GLN   176      36.479   6.110  -0.896  1.00 10.00      B   
ATOM   1840  HN  GLN   176      36.956   6.684  -1.541  1.00 10.00      B   
ATOM   1841  CA  GLN   176      36.353   6.558   0.488  1.00 10.00      B   
ATOM   1842  CB  GLN   176      37.729   6.885   1.070  1.00 10.00      B   
ATOM   1843  CG  GLN   176      38.545   5.660   1.445  1.00 10.00      B   
ATOM   1844  CD  GLN   176      40.002   5.977   1.709  1.00 10.00      B   
ATOM   1845  OE1 GLN   176      40.347   7.073   2.151  1.00 10.00      B   
ATOM   1846  NE2 GLN   176      40.869   5.013   1.440  1.00 10.00      B   
ATOM   1847 HE21 GLN   176      40.520   4.159   1.093  1.00 10.00      B   
ATOM   1848 HE22 GLN   176      41.823   5.189   1.587  1.00 10.00      B   
ATOM   1849  C   GLN   176      35.443   7.778   0.580  1.00 10.00      B   
ATOM   1850  O   GLN   176      35.164   8.430  -0.433  1.00 10.00      B   
ATOM   1851  N   SER   186      40.978   9.088  -2.319  1.00 10.00      B   
ATOM   1852  HN  SER   186      41.797   8.688  -2.690  1.00 10.00      B   
ATOM   1853  CA  SER   186      39.732   8.949  -3.058  1.00 10.00      B   
ATOM   1854  CB  SER   186      39.819   9.670  -4.409  1.00 10.00      B   
ATOM   1855  OG  SER   186      39.031  10.848  -4.414  1.00 10.00      B   
ATOM   1856  HG  SER   186      39.583  11.607  -4.180  1.00 10.00      B   
ATOM   1857  C   SER   186      39.362   7.481  -3.267  1.00 10.00      B   
ATOM   1858  O   SER   186      38.296   7.038  -2.836  1.00 10.00      B   
ATOM   1859  N   VAL   187      40.252   6.727  -3.908  1.00 10.00      B   
ATOM   1860  HN  VAL   187      41.109   7.120  -4.182  1.00 10.00      B   
ATOM   1861  CA  VAL   187      39.995   5.318  -4.190  1.00 10.00      B   
ATOM   1862  CB  VAL   187      39.470   5.108  -5.629  1.00 10.00      B   
ATOM   1863  CG1 VAL   187      38.056   5.641  -5.783  1.00 10.00      B   
ATOM   1864  CG2 VAL   187      40.401   5.747  -6.650  1.00 10.00      B   
ATOM   1865  C   VAL   187      41.249   4.470  -4.009  1.00 10.00      B   
ATOM   1866  O   VAL   187      42.342   4.992  -3.769  1.00 10.00      B   
ATOM   1867  N   VAL   188      41.077   3.161  -4.125  1.00 10.00      B   
ATOM   1868  HN  VAL   188      40.173   2.811  -4.309  1.00 10.00      B   
ATOM   1869  CA  VAL   188      42.177   2.221  -3.998  1.00 10.00      B   
ATOM   1870  CB  VAL   188      42.068   1.367  -2.714  1.00 10.00      B   
ATOM   1871  CG1 VAL   188      43.212   0.366  -2.627  1.00 10.00      B   
ATOM   1872  CG2 VAL   188      42.033   2.249  -1.475  1.00 10.00      B   
ATOM   1873  C   VAL   188      42.189   1.304  -5.215  1.00 10.00      B   
ATOM   1874  O   VAL   188      41.270   0.509  -5.419  1.00 10.00      B   
ATOM   1875  N   VAL   189      43.222   1.438  -6.028  1.00 10.00      B   
ATOM   1876  HN  VAL   189      43.925   2.087  -5.801  1.00 10.00      B   
ATOM   1877  CA  VAL   189      43.362   0.634  -7.231  1.00 10.00      B   
ATOM   1878  CB  VAL   189      44.451   1.191  -8.170  1.00 10.00      B   
ATOM   1879  CG1 VAL   189      44.475   0.418  -9.481  1.00 10.00      B   
ATOM   1880  CG2 VAL   189      44.228   2.676  -8.428  1.00 10.00      B   
ATOM   1881  C   VAL   189      43.687  -0.810  -6.875  1.00 10.00      B   
ATOM   1882  O   VAL   189      44.781  -1.112  -6.393  1.00 10.00      B   
ATOM   1883  N   ALA   190      42.729  -1.690  -7.107  1.00 10.00      B   
ATOM   1884  HN  ALA   190      41.880  -1.379  -7.490  1.00 10.00      B   
ATOM   1885  CA  ALA   190      42.897  -3.101  -6.822  1.00 10.00      B   
ATOM   1886  CB  ALA   190      41.932  -3.545  -5.736  1.00 10.00      B   
ATOM   1887  C   ALA   190      42.692  -3.915  -8.093  1.00 10.00      B   
ATOM   1888  O   ALA   190      41.705  -3.729  -8.809  1.00 10.00      B   
ATOM   1889  N   ASP   191      43.631  -4.807  -8.369  1.00 10.00      B   
ATOM   1890  HN  ASP   191      44.384  -4.911  -7.745  1.00 10.00      B   
ATOM   1891  CA  ASP   191      43.577  -5.643  -9.560  1.00 10.00      B   
ATOM   1892  CB  ASP   191      44.920  -5.580 -10.301  1.00 10.00      B   
ATOM   1893  CG  ASP   191      44.857  -6.122 -11.718  1.00 10.00      B   
ATOM   1894  OD1 ASP   191      45.675  -7.005 -12.058  1.00 10.00      B   
ATOM   1895  OD2 ASP   191      44.002  -5.659 -12.501  1.00 10.00      B   
ATOM   1896  C   ASP   191      43.242  -7.084  -9.189  1.00 10.00      B   
ATOM   1897  O   ASP   191      42.986  -7.921 -10.055  1.00 10.00      B   
ATOM   1898  N   SER   192      43.235  -7.365  -7.895  1.00 10.00      B   
ATOM   1899  HN  SER   192      43.428  -6.652  -7.250  1.00 10.00      B   
ATOM   1900  CA  SER   192      42.942  -8.697  -7.397  1.00 10.00      B   
ATOM   1901  CB  SER   192      44.244  -9.381  -6.976  1.00 10.00      B   
ATOM   1902  OG  SER   192      45.198  -9.336  -8.027  1.00 10.00      B   
ATOM   1903  HG  SER   192      44.732  -9.234  -8.867  1.00 10.00      B   
ATOM   1904  C   SER   192      41.982  -8.627  -6.214  1.00 10.00      B   
ATOM   1905  O   SER   192      41.666  -7.539  -5.726  1.00 10.00      B   
ATOM   1906  N   GLY   193      41.515  -9.784  -5.762  1.00 10.00      B   
ATOM   1907  HN  GLY   193      41.784 -10.619  -6.205  1.00 10.00      B   
ATOM   1908  CA  GLY   193      40.602  -9.835  -4.637  1.00 10.00      B   
ATOM   1909  C   GLY   193      40.190 -11.254  -4.301  1.00 10.00      B   
ATOM   1910  O   GLY   193      40.249 -12.139  -5.155  1.00 10.00      B   
ATOM   1911  N   HIS   194      39.775 -11.475  -3.063  1.00 10.00      B   
ATOM   1912  HN  HIS   194      39.742 -10.727  -2.428  1.00 10.00      B   
ATOM   1913  CA  HIS   194      39.355 -12.795  -2.618  1.00 10.00      B   
ATOM   1914  CB  HIS   194      40.522 -13.532  -1.960  1.00 10.00      B   
ATOM   1915  CG  HIS   194      40.376 -15.023  -1.943  1.00 10.00      B   
ATOM   1916  ND1 HIS   194      40.002 -15.734  -0.822  1.00 10.00      B   
ATOM   1917  HD1 HIS   194      39.827 -15.357   0.068  1.00 10.00      B   
ATOM   1918  CD2 HIS   194      40.543 -15.938  -2.927  1.00 10.00      B   
ATOM   1919  CE1 HIS   194      39.958 -17.020  -1.114  1.00 10.00      B   
ATOM   1920  NE2 HIS   194      40.280 -17.170  -2.383  1.00 10.00      B   
ATOM   1921  HE2 HIS   194      40.336 -18.030  -2.856  1.00 10.00      B   
ATOM   1922  C   HIS   194      38.198 -12.666  -1.635  1.00 10.00      B   
ATOM   1923  O   HIS   194      38.282 -11.906  -0.669  1.00 10.00      B   
ATOM   1924  N   LEU   195      37.125 -13.407  -1.882  1.00 10.00      B   
ATOM   1925  HN  LEU   195      37.127 -14.012  -2.651  1.00 10.00      B   
ATOM   1926  CA  LEU   195      35.949 -13.358  -1.025  1.00 10.00      B   
ATOM   1927  CB  LEU   195      34.769 -14.092  -1.670  1.00 10.00      B   
ATOM   1928  CG  LEU   195      33.399 -13.843  -1.037  1.00 10.00      B   
ATOM   1929  CD1 LEU   195      33.015 -12.376  -1.154  1.00 10.00      B   
ATOM   1930  CD2 LEU   195      32.342 -14.725  -1.681  1.00 10.00      B   
ATOM   1931  C   LEU   195      36.250 -13.940   0.347  1.00 10.00      B   
ATOM   1932  O   LEU   195      36.642 -15.101   0.470  1.00 10.00      B   
ATOM   1933  N   THR   196      36.082 -13.124   1.372  1.00 10.00      B   
ATOM   1934  HN  THR   196      35.768 -12.207   1.207  1.00 10.00      B   
ATOM   1935  CA  THR   196      36.333 -13.548   2.739  1.00 10.00      B   
ATOM   1936  CB  THR   196      37.682 -12.996   3.247  1.00 10.00      B   
ATOM   1937  OG1 THR   196      38.630 -12.965   2.167  1.00 10.00      B   
ATOM   1938  HG1 THR   196      38.197 -12.619   1.377  1.00 10.00      B   
ATOM   1939  CG2 THR   196      38.226 -13.861   4.371  1.00 10.00      B   
ATOM   1940  C   THR   196      35.211 -13.061   3.655  1.00 10.00      B   
ATOM   1941  O   THR   196      34.963 -11.857   3.760  1.00 10.00      B   
ATOM   1942  N   GLN   197      34.522 -13.992   4.306  1.00 10.00      B   
ATOM   1943  HN  GLN   197      34.759 -14.939   4.191  1.00 10.00      B   
ATOM   1944  CA  GLN   197      33.428 -13.641   5.199  1.00 10.00      B   
ATOM   1945  CB  GLN   197      32.234 -14.583   4.996  1.00 10.00      B   
ATOM   1946  CG  GLN   197      31.191 -14.068   4.013  1.00 10.00      B   
ATOM   1947  CD  GLN   197      31.695 -14.029   2.581  1.00 10.00      B   
ATOM   1948  OE1 GLN   197      32.517 -14.853   2.173  1.00 10.00      B   
ATOM   1949  NE2 GLN   197      31.204 -13.075   1.802  1.00 10.00      B   
ATOM   1950 HE21 GLN   197      30.550 -12.451   2.185  1.00 10.00      B   
ATOM   1951 HE22 GLN   197      31.512 -13.031   0.873  1.00 10.00      B   
ATOM   1952  C   GLN   197      33.881 -13.661   6.657  1.00 10.00      B   
ATOM   1953  O   GLN   197      35.035 -13.992   6.954  1.00 10.00      B   
ATOM   1954  N   LEU   198      32.971 -13.310   7.560  1.00 10.00      B   
ATOM   1955  HN  LEU   198      32.067 -13.070   7.257  1.00 10.00      B   
ATOM   1956  CA  LEU   198      33.271 -13.279   8.988  1.00 10.00      B   
ATOM   1957  CB  LEU   198      32.094 -12.681   9.767  1.00 10.00      B   
ATOM   1958  CG  LEU   198      31.754 -11.223   9.448  1.00 10.00      B   
ATOM   1959  CD1 LEU   198      30.472 -10.802  10.148  1.00 10.00      B   
ATOM   1960  CD2 LEU   198      32.906 -10.307   9.836  1.00 10.00      B   
ATOM   1961  C   LEU   198      33.607 -14.669   9.519  1.00 10.00      B   
ATOM   1962  O   LEU   198      33.568 -14.917  10.726  1.00 10.00      B   
ATOM   1963  N   GLN   203      39.796  -9.733  10.406  1.00 10.00      B   
ATOM   1964  HN  GLN   203      39.498  -9.770  11.343  1.00 10.00      B   
ATOM   1965  CA  GLN   203      39.572  -8.513   9.637  1.00 10.00      B   
ATOM   1966  CB  GLN   203      39.354  -7.321  10.578  1.00 10.00      B   
ATOM   1967  CG  GLN   203      40.470  -7.122  11.593  1.00 10.00      B   
ATOM   1968  CD  GLN   203      40.279  -5.881  12.446  1.00 10.00      B   
ATOM   1969  OE1 GLN   203      39.718  -4.882  11.995  1.00 10.00      B   
ATOM   1970  NE2 GLN   203      40.733  -5.936  13.687  1.00 10.00      B   
ATOM   1971 HE21 GLN   203      41.160  -6.769  13.988  1.00 10.00      B   
ATOM   1972 HE22 GLN   203      40.630  -5.142  14.255  1.00 10.00      B   
ATOM   1973  C   GLN   203      40.746  -8.237   8.701  1.00 10.00      B   
ATOM   1974  O   GLN   203      40.768  -7.238   7.981  1.00 10.00      B   
ATOM   1975  N   VAL   204      41.715  -9.137   8.715  1.00 10.00      B   
ATOM   1976  HN  VAL   204      41.621  -9.928   9.286  1.00 10.00      B   
ATOM   1977  CA  VAL   204      42.905  -8.997   7.888  1.00 10.00      B   
ATOM   1978  CB  VAL   204      44.168  -9.476   8.638  1.00 10.00      B   
ATOM   1979  CG1 VAL   204      45.426  -9.220   7.819  1.00 10.00      B   
ATOM   1980  CG2 VAL   204      44.267  -8.808  10.000  1.00 10.00      B   
ATOM   1981  C   VAL   204      42.759  -9.784   6.591  1.00 10.00      B   
ATOM   1982  O   VAL   204      42.519 -10.993   6.607  1.00 10.00      B   
ATOM   1983  N   VAL   205      42.884  -9.091   5.474  1.00 10.00      B   
ATOM   1984  HN  VAL   205      43.054  -8.131   5.528  1.00 10.00      B   
ATOM   1985  CA  VAL   205      42.791  -9.720   4.167  1.00 10.00      B   
ATOM   1986  CB  VAL   205      41.812  -8.966   3.236  1.00 10.00      B   
ATOM   1987  CG1 VAL   205      41.581  -9.752   1.952  1.00 10.00      B   
ATOM   1988  CG2 VAL   205      40.492  -8.699   3.944  1.00 10.00      B   
ATOM   1989  C   VAL   205      44.178  -9.745   3.531  1.00 10.00      B   
ATOM   1990  O   VAL   205      44.831  -8.708   3.424  1.00 10.00      B   
ATOM   1991  N   THR   206      44.635 -10.924   3.128  1.00 10.00      B   
ATOM   1992  HN  THR   206      44.077 -11.723   3.238  1.00 10.00      B   
ATOM   1993  CA  THR   206      45.954 -11.061   2.522  1.00 10.00      B   
ATOM   1994  CB  THR   206      46.466 -12.508   2.617  1.00 10.00      B   
ATOM   1995  OG1 THR   206      45.835 -13.148   3.734  1.00 10.00      B   
ATOM   1996  HG1 THR   206      45.825 -12.540   4.486  1.00 10.00      B   
ATOM   1997  CG2 THR   206      47.972 -12.523   2.831  1.00 10.00      B   
ATOM   1998  C   THR   206      45.964 -10.598   1.065  1.00 10.00      B   
ATOM   1999  O   THR   206      45.905 -11.408   0.137  1.00 10.00      B   
ATOM   2000  N   LEU   207      46.022  -9.286   0.874  1.00 10.00      B   
ATOM   2001  HN  LEU   207      46.038  -8.689   1.655  1.00 10.00      B   
ATOM   2002  CA  LEU   207      46.051  -8.707  -0.461  1.00 10.00      B   
ATOM   2003  CB  LEU   207      45.506  -7.278  -0.437  1.00 10.00      B   
ATOM   2004  CG  LEU   207      44.045  -7.125  -0.001  1.00 10.00      B   
ATOM   2005  CD1 LEU   207      43.643  -5.658   0.032  1.00 10.00      B   
ATOM   2006  CD2 LEU   207      43.125  -7.911  -0.923  1.00 10.00      B   
ATOM   2007  C   LEU   207      47.471  -8.725  -1.006  1.00 10.00      B   
ATOM   2008  O   LEU   207      48.433  -8.571  -0.254  1.00 10.00      B   
ATOM   2009  N   ASN   208      47.602  -8.929  -2.308  1.00 10.00      B   
ATOM   2010  HN  ASN   208      46.799  -9.053  -2.858  1.00 10.00      B   
ATOM   2011  CA  ASN   208      48.916  -8.978  -2.936  1.00 10.00      B   
ATOM   2012  CB  ASN   208      48.870  -9.763  -4.247  1.00 10.00      B   
ATOM   2013  CG  ASN   208      50.250 -10.192  -4.707  1.00 10.00      B   
ATOM   2014  OD1 ASN   208      51.127 -10.474  -3.890  1.00 10.00      B   
ATOM   2015  ND2 ASN   208      50.457 -10.235  -6.011  1.00 10.00      B   
ATOM   2016 HD21 ASN   208      49.717  -9.989  -6.608  1.00 10.00      B   
ATOM   2017 HD22 ASN   208      51.342 -10.517  -6.331  1.00 10.00      B   
ATOM   2018  C   ASN   208      49.482  -7.581  -3.173  1.00 10.00      B   
ATOM   2019  O   ASN   208      50.507  -7.213  -2.599  1.00 10.00      B   
ATOM   2020  N   GLN   209      48.816  -6.807  -4.022  1.00 10.00      B   
ATOM   2021  HN  GLN   209      48.007  -7.156  -4.456  1.00 10.00      B   
ATOM   2022  CA  GLN   209      49.257  -5.452  -4.336  1.00 10.00      B   
ATOM   2023  CB  GLN   209      49.915  -5.417  -5.720  1.00 10.00      B   
ATOM   2024  CG  GLN   209      51.156  -6.289  -5.849  1.00 10.00      B   
ATOM   2025  CD  GLN   209      51.751  -6.255  -7.242  1.00 10.00      B   
ATOM   2026  OE1 GLN   209      51.039  -6.121  -8.238  1.00 10.00      B   
ATOM   2027  NE2 GLN   209      53.066  -6.364  -7.324  1.00 10.00      B   
ATOM   2028 HE21 GLN   209      53.579  -6.459  -6.493  1.00 10.00      B   
ATOM   2029 HE22 GLN   209      53.479  -6.344  -8.217  1.00 10.00      B   
ATOM   2030  C   GLN   209      48.083  -4.478  -4.298  1.00 10.00      B   
ATOM   2031  O   GLN   209      46.937  -4.876  -4.504  1.00 10.00      B   
ATOM   2032  N   GLY   210      48.372  -3.212  -4.024  1.00 10.00      B   
ATOM   2033  HN  GLY   210      49.302  -2.957  -3.840  1.00 10.00      B   
ATOM   2034  CA  GLY   210      47.334  -2.200  -3.975  1.00 10.00      B   
ATOM   2035  C   GLY   210      47.895  -0.808  -4.187  1.00 10.00      B   
ATOM   2036  O   GLY   210      48.999  -0.504  -3.735  1.00 10.00      B   
ATOM   2037  N   THR   211      47.150   0.035  -4.883  1.00 10.00      B   
ATOM   2038  HN  THR   211      46.281  -0.267  -5.232  1.00 10.00      B   
ATOM   2039  CA  THR   211      47.586   1.399  -5.147  1.00 10.00      B   
ATOM   2040  CB  THR   211      47.738   1.642  -6.659  1.00 10.00      B   
ATOM   2041  OG1 THR   211      48.580   0.628  -7.223  1.00 10.00      B   
ATOM   2042  HG1 THR   211      48.687  -0.087  -6.589  1.00 10.00      B   
ATOM   2043  CG2 THR   211      48.348   3.008  -6.928  1.00 10.00      B   
ATOM   2044  C   THR   211      46.602   2.410  -4.562  1.00 10.00      B   
ATOM   2045  O   THR   211      45.415   2.384  -4.869  1.00 10.00      B   
ATOM   2046  N   ARG   212      47.098   3.291  -3.712  1.00 10.00      B   
ATOM   2047  HN  ARG   212      48.060   3.271  -3.502  1.00 10.00      B   
ATOM   2048  CA  ARG   212      46.261   4.305  -3.094  1.00 10.00      B   
ATOM   2049  CB  ARG   212      46.732   4.591  -1.666  1.00 10.00      B   
ATOM   2050  CG  ARG   212      46.360   3.500  -0.672  1.00 10.00      B   
ATOM   2051  CD  ARG   212      47.035   3.711   0.673  1.00 10.00      B   
ATOM   2052  NE  ARG   212      48.424   3.245   0.672  1.00 10.00      B   
ATOM   2053  HE  ARG   212      48.735   2.751  -0.124  1.00 10.00      B   
ATOM   2054  CZ  ARG   212      49.277   3.452   1.675  1.00 10.00      B   
ATOM   2055  NH1 ARG   212      48.888   4.113   2.757  1.00 10.00      B   
ATOM   2056 HH11 ARG   212      49.556   4.278   3.544  1.00 10.00      B   
ATOM   2057 HH12 ARG   212      47.913   4.477   2.828  1.00 10.00      B   
ATOM   2058  NH2 ARG   212      50.523   2.996   1.593  1.00 10.00      B   
ATOM   2059 HH21 ARG   212      50.839   2.479   0.743  1.00 10.00      B   
ATOM   2060 HH22 ARG   212      51.192   3.154   2.378  1.00 10.00      B   
ATOM   2061  C   ARG   212      46.259   5.579  -3.936  1.00 10.00      B   
ATOM   2062  O   ARG   212      47.317   6.085  -4.317  1.00 10.00      B   
ATOM   2063  N   PHE   213      45.066   6.071  -4.249  1.00 10.00      B   
ATOM   2064  HN  PHE   213      44.259   5.606  -3.936  1.00 10.00      B   
ATOM   2065  CA  PHE   213      44.916   7.280  -5.044  1.00 10.00      B   
ATOM   2066  CB  PHE   213      44.240   6.949  -6.376  1.00 10.00      B   
ATOM   2067  CG  PHE   213      44.563   7.915  -7.480  1.00 10.00      B   
ATOM   2068  CD1 PHE   213      45.679   7.723  -8.278  1.00 10.00      B   
ATOM   2069  CD2 PHE   213      43.750   9.010  -7.725  1.00 10.00      B   
ATOM   2070  CE1 PHE   213      45.981   8.607  -9.298  1.00 10.00      B   
ATOM   2071  CE2 PHE   213      44.046   9.898  -8.744  1.00 10.00      B   
ATOM   2072  CZ  PHE   213      45.163   9.695  -9.533  1.00 10.00      B   
ATOM   2073  C   PHE   213      44.090   8.305  -4.276  1.00 10.00      B   
ATOM   2074  O   PHE   213      42.878   8.148  -4.124  1.00 10.00      B   
ATOM   2075  N   GLU   214      44.751   9.346  -3.789  1.00 10.00      B   
ATOM   2076  HN  GLU   214      45.714   9.417  -3.951  1.00 10.00      B   
ATOM   2077  CA  GLU   214      44.086  10.385  -3.016  1.00 10.00      B   
ATOM   2078  CB  GLU   214      44.875  10.671  -1.739  1.00 10.00      B   
ATOM   2079  CG  GLU   214      45.101   9.447  -0.867  1.00 10.00      B   
ATOM   2080  CD  GLU   214      46.056   9.714   0.274  1.00 10.00      B   
ATOM   2081  OE1 GLU   214      47.250   9.373   0.150  1.00 10.00      B   
ATOM   2082  OE2 GLU   214      45.625  10.279   1.302  1.00 10.00      B   
ATOM   2083  C   GLU   214      43.905  11.668  -3.826  1.00 10.00      B   
ATOM   2084  O   GLU   214      43.238  12.601  -3.381  1.00 10.00      B   
ATOM   2085  N   GLY   215      44.500  11.706  -5.012  1.00 10.00      B   
ATOM   2086  HN  GLY   215      45.019  10.930  -5.314  1.00 10.00      B   
ATOM   2087  CA  GLY   215      44.395  12.878  -5.865  1.00 10.00      B   
ATOM   2088  C   GLY   215      42.986  13.095  -6.386  1.00 10.00      B   
ATOM   2089  O   GLY   215      42.612  12.566  -7.430  1.00 10.00      B   
ATOM   2090  N   THR   216      42.206  13.869  -5.650  1.00 10.00      B   
ATOM   2091  HN  THR   216      42.564  14.269  -4.828  1.00 10.00      B   
ATOM   2092  CA  THR   216      40.833  14.152  -6.033  1.00 10.00      B   
ATOM   2093  CB  THR   216      39.930  14.188  -4.789  1.00 10.00      B   
ATOM   2094  OG1 THR   216      40.350  13.158  -3.877  1.00 10.00      B   
ATOM   2095  HG1 THR   216      41.317  13.148  -3.829  1.00 10.00      B   
ATOM   2096  CG2 THR   216      38.474  13.971  -5.173  1.00 10.00      B   
ATOM   2097  C   THR   216      40.761  15.489  -6.754  1.00 10.00      B   
ATOM   2098  O   THR   216      39.967  15.672  -7.680  1.00 10.00      B   
ATOM   2099  N   ALA   217      41.601  16.418  -6.325  1.00 10.00      B   
ATOM   2100  HN  ALA   217      42.203  16.207  -5.576  1.00 10.00      B   
ATOM   2101  CA  ALA   217      41.653  17.737  -6.926  1.00 10.00      B   
ATOM   2102  CB  ALA   217      41.615  18.810  -5.851  1.00 10.00      B   
ATOM   2103  C   ALA   217      42.901  17.879  -7.787  1.00 10.00      B   
ATOM   2104  O   ALA   217      43.971  17.381  -7.434  1.00 10.00      B   
ATOM   2105  N   LEU   218      42.757  18.562  -8.913  1.00 10.00      B   
ATOM   2106  HN  LEU   218      41.877  18.940  -9.130  1.00 10.00      B   
ATOM   2107  CA  LEU   218      43.863  18.766  -9.839  1.00 10.00      B   
ATOM   2108  CB  LEU   218      43.356  19.389 -11.143  1.00 10.00      B   
ATOM   2109  CG  LEU   218      42.354  18.553 -11.945  1.00 10.00      B   
ATOM   2110  CD1 LEU   218      41.833  19.338 -13.139  1.00 10.00      B   
ATOM   2111  CD2 LEU   218      42.988  17.246 -12.397  1.00 10.00      B   
ATOM   2112  C   LEU   218      44.958  19.631  -9.221  1.00 10.00      B   
ATOM   2113  O   LEU   218      46.147  19.374  -9.403  1.00 10.00      B   
ATOM   2114  N   LEU   219      44.551  20.645  -8.475  1.00 10.00      B   
ATOM   2115  HN  LEU   219      43.589  20.793  -8.353  1.00 10.00      B   
ATOM   2116  CA  LEU   219      45.497  21.548  -7.831  1.00 10.00      B   
ATOM   2117  CB  LEU   219      44.909  22.958  -7.761  1.00 10.00      B   
ATOM   2118  CG  LEU   219      44.564  23.620  -9.096  1.00 10.00      B   
ATOM   2119  CD1 LEU   219      43.679  24.834  -8.867  1.00 10.00      B   
ATOM   2120  CD2 LEU   219      45.827  24.015  -9.845  1.00 10.00      B   
ATOM   2121  C   LEU   219      45.849  21.063  -6.428  1.00 10.00      B   
ATOM   2122  O   LEU   219      46.084  21.865  -5.521  1.00 10.00      B   
ATOM   2123  N   ARG   220      45.888  19.751  -6.257  1.00 10.00      B   
ATOM   2124  HN  ARG   220      45.707  19.163  -7.022  1.00 10.00      B   
ATOM   2125  CA  ARG   220      46.202  19.158  -4.967  1.00 10.00      B   
ATOM   2126  CB  ARG   220      44.938  18.555  -4.344  1.00 10.00      B   
ATOM   2127  CG  ARG   220      44.896  18.615  -2.825  1.00 10.00      B   
ATOM   2128  CD  ARG   220      43.470  18.585  -2.302  1.00 10.00      B   
ATOM   2129  NE  ARG   220      43.427  18.462  -0.843  1.00 10.00      B   
ATOM   2130  HE  ARG   220      44.183  18.005  -0.409  1.00 10.00      B   
ATOM   2131  CZ  ARG   220      42.432  18.919  -0.084  1.00 10.00      B   
ATOM   2132  NH1 ARG   220      41.399  19.541  -0.637  1.00 10.00      B   
ATOM   2133 HH11 ARG   220      40.620  19.897  -0.040  1.00 10.00      B   
ATOM   2134 HH12 ARG   220      41.354  19.670  -1.674  1.00 10.00      B   
ATOM   2135  NH2 ARG   220      42.475  18.756   1.234  1.00 10.00      B   
ATOM   2136 HH21 ARG   220      41.699  19.117   1.831  1.00 10.00      B   
ATOM   2137 HH22 ARG   220      43.280  18.264   1.678  1.00 10.00      B   
ATOM   2138  C   ARG   220      47.307  18.108  -5.102  1.00 10.00      B   
ATOM   2139  O   ARG   220      47.915  17.967  -6.165  1.00 10.00      B   
ATOM   2140  N   ASP   221      47.566  17.388  -4.017  1.00 10.00      B   
ATOM   2141  HN  ASP   221      47.050  17.556  -3.206  1.00 10.00      B   
ATOM   2142  CA  ASP   221      48.602  16.361  -3.993  1.00 10.00      B   
ATOM   2143  CB  ASP   221      48.993  16.024  -2.552  1.00 10.00      B   
ATOM   2144  CG  ASP   221      50.059  16.935  -1.991  1.00 10.00      B   
ATOM   2145  OD1 ASP   221      51.249  16.717  -2.284  1.00 10.00      B   
ATOM   2146  OD2 ASP   221      49.713  17.864  -1.231  1.00 10.00      B   
ATOM   2147  C   ASP   221      48.159  15.086  -4.684  1.00 10.00      B   
ATOM   2148  O   ASP   221      47.067  14.572  -4.425  1.00 10.00      B   
ATOM   2149  N   PHE   222      49.013  14.574  -5.555  1.00 10.00      B   
ATOM   2150  HN  PHE   222      49.856  15.049  -5.734  1.00 10.00      B   
ATOM   2151  CA  PHE   222      48.730  13.336  -6.264  1.00 10.00      B   
ATOM   2152  CB  PHE   222      48.964  13.483  -7.769  1.00 10.00      B   
ATOM   2153  CG  PHE   222      47.877  14.233  -8.483  1.00 10.00      B   
ATOM   2154  CD1 PHE   222      48.034  15.572  -8.802  1.00 10.00      B   
ATOM   2155  CD2 PHE   222      46.696  13.601  -8.840  1.00 10.00      B   
ATOM   2156  CE1 PHE   222      47.039  16.265  -9.462  1.00 10.00      B   
ATOM   2157  CE2 PHE   222      45.694  14.288  -9.500  1.00 10.00      B   
ATOM   2158  CZ  PHE   222      45.866  15.623  -9.813  1.00 10.00      B   
ATOM   2159  C   PHE   222      49.577  12.207  -5.695  1.00 10.00      B   
ATOM   2160  O   PHE   222      50.613  11.843  -6.254  1.00 10.00      B   
ATOM   2161  N   ARG   223      49.136  11.670  -4.567  1.00 10.00      B   
ATOM   2162  HN  ARG   223      48.300  12.002  -4.178  1.00 10.00      B   
ATOM   2163  CA  ARG   223      49.852  10.590  -3.903  1.00 10.00      B   
ATOM   2164  CB  ARG   223      49.553  10.578  -2.401  1.00 10.00      B   
ATOM   2165  CG  ARG   223      49.998  11.828  -1.663  1.00 10.00      B   
ATOM   2166  CD  ARG   223      50.293  11.535  -0.202  1.00 10.00      B   
ATOM   2167  NE  ARG   223      49.084  11.275   0.575  1.00 10.00      B   
ATOM   2168  HE  ARG   223      48.404  10.671   0.179  1.00 10.00      B   
ATOM   2169  CZ  ARG   223      48.866  11.782   1.784  1.00 10.00      B   
ATOM   2170  NH1 ARG   223      49.777  12.566   2.346  1.00 10.00      B   
ATOM   2171 HH11 ARG   223      49.616  12.968   3.294  1.00 10.00      B   
ATOM   2172 HH12 ARG   223      50.665  12.785   1.843  1.00 10.00      B   
ATOM   2173  NH2 ARG   223      47.732  11.518   2.421  1.00 10.00      B   
ATOM   2174 HH21 ARG   223      47.000  10.911   1.967  1.00 10.00      B   
ATOM   2175 HH22 ARG   223      47.561  11.907   3.371  1.00 10.00      B   
ATOM   2176  C   ARG   223      49.503   9.240  -4.511  1.00 10.00      B   
ATOM   2177  O   ARG   223      48.365   8.784  -4.421  1.00 10.00      B   
ATOM   2178  N   ILE   224      50.483   8.619  -5.144  1.00 10.00      B   
ATOM   2179  HN  ILE   224      51.366   9.046  -5.195  1.00 10.00      B   
ATOM   2180  CA  ILE   224      50.300   7.314  -5.764  1.00 10.00      B   
ATOM   2181  CB  ILE   224      50.478   7.391  -7.296  1.00 10.00      B   
ATOM   2182  CG1 ILE   224      49.610   8.509  -7.878  1.00 10.00      B   
ATOM   2183  CG2 ILE   224      50.133   6.058  -7.947  1.00 10.00      B   
ATOM   2184  CD1 ILE   224      49.877   8.793  -9.339  1.00 10.00      B   
ATOM   2185  C   ILE   224      51.324   6.345  -5.191  1.00 10.00      B   
ATOM   2186  O   ILE   224      52.525   6.501  -5.413  1.00 10.00      B   
ATOM   2187  N   THR   225      50.856   5.367  -4.435  1.00 10.00      B   
ATOM   2188  HN  THR   225      49.890   5.292  -4.285  1.00 10.00      B   
ATOM   2189  CA  THR   225      51.745   4.393  -3.825  1.00 10.00      B   
ATOM   2190  CB  THR   225      51.102   3.748  -2.583  1.00 10.00      B   
ATOM   2191  OG1 THR   225      49.779   3.293  -2.903  1.00 10.00      B   
ATOM   2192  HG1 THR   225      49.704   2.358  -2.674  1.00 10.00      B   
ATOM   2193  CG2 THR   225      51.025   4.757  -1.448  1.00 10.00      B   
ATOM   2194  C   THR   225      52.159   3.313  -4.816  1.00 10.00      B   
ATOM   2195  O   THR   225      51.460   3.058  -5.804  1.00 10.00      B   
ATOM   2196  N   ASP   226      53.309   2.702  -4.566  1.00 10.00      B   
ATOM   2197  HN  ASP   226      53.834   2.969  -3.782  1.00 10.00      B   
ATOM   2198  CA  ASP   226      53.815   1.644  -5.425  1.00 10.00      B   
ATOM   2199  CB  ASP   226      55.348   1.659  -5.491  1.00 10.00      B   
ATOM   2200  CG  ASP   226      56.025   1.209  -4.208  1.00 10.00      B   
ATOM   2201  OD1 ASP   226      55.937   1.936  -3.193  1.00 10.00      B   
ATOM   2202  OD2 ASP   226      56.671   0.141  -4.219  1.00 10.00      B   
ATOM   2203  C   ASP   226      53.292   0.287  -4.966  1.00 10.00      B   
ATOM   2204  O   ASP   226      52.620   0.189  -3.940  1.00 10.00      B   
ATOM   2205  N   PHE   227      53.603  -0.750  -5.731  1.00 10.00      B   
ATOM   2206  HN  PHE   227      54.166  -0.606  -6.519  1.00 10.00      B   
ATOM   2207  CA  PHE   227      53.142  -2.102  -5.429  1.00 10.00      B   
ATOM   2208  CB  PHE   227      53.183  -2.979  -6.685  1.00 10.00      B   
ATOM   2209  CG  PHE   227      52.252  -2.536  -7.779  1.00 10.00      B   
ATOM   2210  CD1 PHE   227      52.741  -2.210  -9.032  1.00 10.00      B   
ATOM   2211  CD2 PHE   227      50.888  -2.442  -7.552  1.00 10.00      B   
ATOM   2212  CE1 PHE   227      51.890  -1.800 -10.039  1.00 10.00      B   
ATOM   2213  CE2 PHE   227      50.030  -2.035  -8.554  1.00 10.00      B   
ATOM   2214  CZ  PHE   227      50.531  -1.712  -9.799  1.00 10.00      B   
ATOM   2215  C   PHE   227      53.951  -2.756  -4.315  1.00 10.00      B   
ATOM   2216  O   PHE   227      55.016  -3.323  -4.558  1.00 10.00      B   
ATOM   2217  N   GLN   228      53.438  -2.680  -3.096  1.00 10.00      B   
ATOM   2218  HN  GLN   228      52.587  -2.212  -2.962  1.00 10.00      B   
ATOM   2219  CA  GLN   228      54.107  -3.279  -1.949  1.00 10.00      B   
ATOM   2220  CB  GLN   228      54.606  -2.207  -0.981  1.00 10.00      B   
ATOM   2221  CG  GLN   228      55.786  -1.399  -1.493  1.00 10.00      B   
ATOM   2222  CD  GLN   228      57.003  -2.247  -1.812  1.00 10.00      B   
ATOM   2223  OE1 GLN   228      57.260  -3.266  -1.172  1.00 10.00      B   
ATOM   2224  NE2 GLN   228      57.759  -1.831  -2.810  1.00 10.00      B   
ATOM   2225 HE21 GLN   228      57.494  -1.002  -3.281  1.00 10.00      B   
ATOM   2226 HE22 GLN   228      58.543  -2.370  -3.057  1.00 10.00      B   
ATOM   2227  C   GLN   228      53.173  -4.241  -1.228  1.00 10.00      B   
ATOM   2228  O   GLN   228      52.001  -4.368  -1.584  1.00 10.00      B   
ATOM   2229  N   ASP   229      53.694  -4.919  -0.219  1.00 10.00      B   
ATOM   2230  HN  ASP   229      54.637  -4.785   0.012  1.00 10.00      B   
ATOM   2231  CA  ASP   229      52.905  -5.866   0.557  1.00 10.00      B   
ATOM   2232  CB  ASP   229      53.831  -6.843   1.285  1.00 10.00      B   
ATOM   2233  CG  ASP   229      53.086  -7.928   2.035  1.00 10.00      B   
ATOM   2234  OD1 ASP   229      52.828  -8.998   1.444  1.00 10.00      B   
ATOM   2235  OD2 ASP   229      52.782  -7.733   3.232  1.00 10.00      B   
ATOM   2236  C   ASP   229      52.030  -5.130   1.561  1.00 10.00      B   
ATOM   2237  O   ASP   229      52.521  -4.612   2.562  1.00 10.00      B   
ATOM   2238  N   TYR   230      50.738  -5.069   1.277  1.00 10.00      B   
ATOM   2239  HN  TYR   230      50.411  -5.500   0.458  1.00 10.00      B   
ATOM   2240  CA  TYR   230      49.789  -4.387   2.150  1.00 10.00      B   
ATOM   2241  CB  TYR   230      49.422  -3.019   1.574  1.00 10.00      B   
ATOM   2242  CG  TYR   230      50.396  -1.908   1.899  1.00 10.00      B   
ATOM   2243  CD1 TYR   230      51.373  -1.526   0.992  1.00 10.00      B   
ATOM   2244  CD2 TYR   230      50.323  -1.233   3.109  1.00 10.00      B   
ATOM   2245  CE1 TYR   230      52.247  -0.495   1.279  1.00 10.00      B   
ATOM   2246  CE2 TYR   230      51.195  -0.204   3.406  1.00 10.00      B   
ATOM   2247  CZ  TYR   230      52.156   0.159   2.489  1.00 10.00      B   
ATOM   2248  OH  TYR   230      53.019   1.191   2.774  1.00 10.00      B   
ATOM   2249  HH  TYR   230      53.426   1.036   3.634  1.00 10.00      B   
ATOM   2250  C   TYR   230      48.525  -5.218   2.319  1.00 10.00      B   
ATOM   2251  O   TYR   230      48.070  -5.859   1.373  1.00 10.00      B   
ATOM   2252  N   GLN   231      47.961  -5.198   3.520  1.00 10.00      B   
ATOM   2253  HN  GLN   231      48.369  -4.657   4.232  1.00 10.00      B   
ATOM   2254  CA  GLN   231      46.745  -5.950   3.811  1.00 10.00      B   
ATOM   2255  CB  GLN   231      46.793  -6.515   5.233  1.00 10.00      B   
ATOM   2256  CG  GLN   231      48.006  -7.390   5.511  1.00 10.00      B   
ATOM   2257  CD  GLN   231      48.080  -8.603   4.603  1.00 10.00      B   
ATOM   2258  OE1 GLN   231      47.559  -9.668   4.926  1.00 10.00      B   
ATOM   2259  NE2 GLN   231      48.734  -8.452   3.461  1.00 10.00      B   
ATOM   2260 HE21 GLN   231      49.129  -7.578   3.266  1.00 10.00      B   
ATOM   2261 HE22 GLN   231      48.801  -9.223   2.859  1.00 10.00      B   
ATOM   2262  C   GLN   231      45.511  -5.074   3.637  1.00 10.00      B   
ATOM   2263  O   GLN   231      44.416  -5.577   3.386  1.00 10.00      B   
ATOM   2264  N   ALA   232      45.703  -3.762   3.778  1.00 10.00      B   
ATOM   2265  HN  ALA   232      46.603  -3.437   3.991  1.00 10.00      B   
ATOM   2266  CA  ALA   232      44.620  -2.791   3.637  1.00 10.00      B   
ATOM   2267  CB  ALA   232      44.181  -2.660   2.183  1.00 10.00      B   
ATOM   2268  C   ALA   232      43.445  -3.124   4.550  1.00 10.00      B   
ATOM   2269  O   ALA   232      42.347  -3.449   4.090  1.00 10.00      B   
ATOM   2270  N   ILE   233      43.681  -3.046   5.851  1.00 10.00      B   
ATOM   2271  HN  ILE   233      44.571  -2.769   6.160  1.00 10.00      B   
ATOM   2272  CA  ILE   233      42.645  -3.345   6.829  1.00 10.00      B   
ATOM   2273  CB  ILE   233      43.234  -3.776   8.191  1.00 10.00      B   
ATOM   2274  CG1 ILE   233      44.293  -4.863   7.985  1.00 10.00      B   
ATOM   2275  CG2 ILE   233      42.131  -4.283   9.114  1.00 10.00      B   
ATOM   2276  CD1 ILE   233      45.090  -5.190   9.227  1.00 10.00      B   
ATOM   2277  C   ILE   233      41.712  -2.150   7.009  1.00 10.00      B   
ATOM   2278  O   ILE   233      41.868  -1.357   7.938  1.00 10.00      B   
ATOM   2279  N   ILE   234      40.766  -2.014   6.088  1.00 10.00      B   
ATOM   2280  HN  ILE   234      40.724  -2.661   5.351  1.00 10.00      B   
ATOM   2281  CA  ILE   234      39.795  -0.924   6.130  1.00 10.00      B   
ATOM   2282  CB  ILE   234      39.649  -0.236   4.748  1.00 10.00      B   
ATOM   2283  CG1 ILE   234      41.011  -0.176   4.042  1.00 10.00      B   
ATOM   2284  CG2 ILE   234      39.078   1.169   4.906  1.00 10.00      B   
ATOM   2285  CD1 ILE   234      40.965   0.382   2.636  1.00 10.00      B   
ATOM   2286  C   ILE   234      38.438  -1.454   6.595  1.00 10.00      B   
ATOM   2287  O   ILE   234      37.411  -0.774   6.503  1.00 10.00      B   
ATOM   2288  N   GLY   235      38.443  -2.682   7.099  1.00 10.00      B   
ATOM   2289  HN  GLY   235      39.286  -3.179   7.143  1.00 10.00      B   
ATOM   2290  CA  GLY   235      37.225  -3.298   7.580  1.00 10.00      B   
ATOM   2291  C   GLY   235      36.970  -2.990   9.040  1.00 10.00      B   
ATOM   2292  O   GLY   235      36.914  -3.890   9.876  1.00 10.00      B   
ATOM   2293  N   HIS   236      36.829  -1.708   9.345  1.00 10.00      B   
ATOM   2294  HN  HIS   236      36.894  -1.041   8.629  1.00 10.00      B   
ATOM   2295  CA  HIS   236      36.575  -1.268  10.709  1.00 10.00      B   
ATOM   2296  CB  HIS   236      36.876   0.229  10.854  1.00 10.00      B   
ATOM   2297  CG  HIS   236      36.907   0.706  12.276  1.00 10.00      B   
ATOM   2298  ND1 HIS   236      35.891   1.445  12.849  1.00 10.00      B   
ATOM   2299  HD1 HIS   236      35.062   1.734  12.400  1.00 10.00      B   
ATOM   2300  CD2 HIS   236      37.840   0.541  13.242  1.00 10.00      B   
ATOM   2301  CE1 HIS   236      36.201   1.712  14.105  1.00 10.00      B   
ATOM   2302  NE2 HIS   236      37.377   1.175  14.366  1.00 10.00      B   
ATOM   2303  HE2 HIS   236      37.848   1.222  15.228  1.00 10.00      B   
ATOM   2304  C   HIS   236      35.128  -1.545  11.096  1.00 10.00      B   
ATOM   2305  O   HIS   236      34.222  -1.407  10.270  1.00 10.00      B   
ATOM   2306  N   GLN   237      34.918  -1.948  12.342  1.00 10.00      B   
ATOM   2307  HN  GLN   237      35.687  -2.063  12.941  1.00 10.00      B   
ATOM   2308  CA  GLN   237      33.580  -2.234  12.843  1.00 10.00      B   
ATOM   2309  CB  GLN   237      33.663  -2.880  14.226  1.00 10.00      B   
ATOM   2310  CG  GLN   237      34.347  -4.235  14.231  1.00 10.00      B   
ATOM   2311  CD  GLN   237      34.575  -4.769  15.631  1.00 10.00      B   
ATOM   2312  OE1 GLN   237      34.752  -4.009  16.578  1.00 10.00      B   
ATOM   2313  NE2 GLN   237      34.589  -6.083  15.771  1.00 10.00      B   
ATOM   2314 HE21 GLN   237      34.456  -6.635  14.972  1.00 10.00      B   
ATOM   2315 HE22 GLN   237      34.724  -6.450  16.672  1.00 10.00      B   
ATOM   2316  C   GLN   237      32.760  -0.953  12.921  1.00 10.00      B   
ATOM   2317  O   GLN   237      33.153   0.005  13.590  1.00 10.00      B   
ATOM   2318  N   ALA   238      31.625  -0.942  12.239  1.00 10.00      B   
ATOM   2319  HN  ALA   238      31.360  -1.740  11.739  1.00 10.00      B   
ATOM   2320  CA  ALA   238      30.755   0.222  12.221  1.00 10.00      B   
ATOM   2321  CB  ALA   238      30.013   0.309  10.896  1.00 10.00      B   
ATOM   2322  C   ALA   238      29.779   0.200  13.392  1.00 10.00      B   
ATOM   2323  O   ALA   238      28.803  -0.549  13.391  1.00 10.00      B   
ATOM   2324  N   VAL   239      30.057   1.010  14.399  1.00 10.00      B   
ATOM   2325  HN  VAL   239      30.856   1.571  14.351  1.00 10.00      B   
ATOM   2326  CA  VAL   239      29.199   1.095  15.570  1.00 10.00      B   
ATOM   2327  CB  VAL   239      30.011   1.191  16.879  1.00 10.00      B   
ATOM   2328  CG1 VAL   239      30.657  -0.142  17.208  1.00 10.00      B   
ATOM   2329  CG2 VAL   239      31.062   2.286  16.794  1.00 10.00      B   
ATOM   2330  C   VAL   239      28.279   2.304  15.464  1.00 10.00      B   
ATOM   2331  O   VAL   239      28.520   3.207  14.663  1.00 10.00      B   
ATOM   2332  N   ALA   240      27.240   2.329  16.292  1.00 10.00      B   
ATOM   2333  HN  ALA   240      27.104   1.581  16.914  1.00 10.00      B   
ATOM   2334  CA  ALA   240      26.281   3.431  16.296  1.00 10.00      B   
ATOM   2335  CB  ALA   240      25.011   3.028  17.031  1.00 10.00      B   
ATOM   2336  C   ALA   240      26.890   4.683  16.924  1.00 10.00      B   
ATOM   2337  O   ALA   240      26.271   5.749  16.950  1.00 10.00      B   
ATOM   2338  N   LEU   241      28.104   4.537  17.441  1.00 10.00      B   
ATOM   2339  HN  LEU   241      28.531   3.656  17.397  1.00 10.00      B   
ATOM   2340  CA  LEU   241      28.819   5.641  18.064  1.00 10.00      B   
ATOM   2341  CB  LEU   241      29.438   5.190  19.391  1.00 10.00      B   
ATOM   2342  CG  LEU   241      28.511   4.445  20.356  1.00 10.00      B   
ATOM   2343  CD1 LEU   241      29.298   3.905  21.540  1.00 10.00      B   
ATOM   2344  CD2 LEU   241      27.381   5.348  20.827  1.00 10.00      B   
ATOM   2345  C   LEU   241      29.914   6.149  17.133  1.00 10.00      B   
ATOM   2346  O   LEU   241      30.807   6.890  17.550  1.00 10.00      B   
ATOM   2347  N   ASP   242      29.849   5.735  15.874  1.00 10.00      B   
ATOM   2348  HN  ASP   242      29.114   5.141  15.601  1.00 10.00      B   
ATOM   2349  CA  ASP   242      30.835   6.146  14.880  1.00 10.00      B   
ATOM   2350  CB  ASP   242      31.764   4.982  14.529  1.00 10.00      B   
ATOM   2351  CG  ASP   242      32.946   5.411  13.682  1.00 10.00      B   
ATOM   2352  OD1 ASP   242      33.806   6.161  14.197  1.00 10.00      B   
ATOM   2353  OD2 ASP   242      33.033   4.992  12.509  1.00 10.00      B   
ATOM   2354  C   ASP   242      30.148   6.655  13.619  1.00 10.00      B   
ATOM   2355  O   ASP   242      28.931   6.516  13.472  1.00 10.00      B   
ATOM   2356  N   ALA   264      -5.027  12.905   8.691  1.00 10.00      B   
ATOM   2357  HN  ALA   264      -5.614  12.383   8.100  1.00 10.00      B   
ATOM   2358  CA  ALA   264      -5.347  12.989  10.109  1.00 10.00      B   
ATOM   2359  CB  ALA   264      -6.087  14.283  10.411  1.00 10.00      B   
ATOM   2360  C   ALA   264      -6.174  11.786  10.542  1.00 10.00      B   
ATOM   2361  O   ALA   264      -7.261  11.550  10.016  1.00 10.00      B   
ATOM   2362  N   GLU   265      -5.655  11.041  11.508  1.00 10.00      B   
ATOM   2363  HN  GLU   265      -4.794  11.303  11.894  1.00 10.00      B   
ATOM   2364  CA  GLU   265      -6.327   9.852  12.023  1.00 10.00      B   
ATOM   2365  CB  GLU   265      -5.494   9.215  13.129  1.00 10.00      B   
ATOM   2366  CG  GLU   265      -4.207   8.574  12.642  1.00 10.00      B   
ATOM   2367  CD  GLU   265      -3.435   7.926  13.769  1.00 10.00      B   
ATOM   2368  OE1 GLU   265      -4.051   7.190  14.568  1.00 10.00      B   
ATOM   2369  OE2 GLU   265      -2.207   8.152  13.859  1.00 10.00      B   
ATOM   2370  C   GLU   265      -7.721  10.176  12.544  1.00 10.00      B   
ATOM   2371  O   GLU   265      -8.684   9.466  12.251  1.00 10.00      B   
ATOM   2372  N   LEU   266      -7.822  11.262  13.303  1.00 10.00      B   
ATOM   2373  HN  LEU   266      -7.014  11.788  13.495  1.00 10.00      B   
ATOM   2374  CA  LEU   266      -9.097  11.692  13.866  1.00 10.00      B   
ATOM   2375  CB  LEU   266      -8.909  12.943  14.724  1.00 10.00      B   
ATOM   2376  CG  LEU   266      -8.237  12.735  16.081  1.00 10.00      B   
ATOM   2377  CD1 LEU   266      -7.737  14.057  16.640  1.00 10.00      B   
ATOM   2378  CD2 LEU   266      -9.201  12.079  17.056  1.00 10.00      B   
ATOM   2379  C   LEU   266     -10.121  11.955  12.767  1.00 10.00      B   
ATOM   2380  O   LEU   266     -11.306  11.665  12.927  1.00 10.00      B   
ATOM   2381  N   ASN   267      -9.653  12.488  11.643  1.00 10.00      B   
ATOM   2382  HN  ASN   267      -8.695  12.680  11.568  1.00 10.00      B   
ATOM   2383  CA  ASN   267     -10.531  12.782  10.516  1.00 10.00      B   
ATOM   2384  CB  ASN   267      -9.884  13.779   9.551  1.00 10.00      B   
ATOM   2385  CG  ASN   267     -10.157  15.223   9.926  1.00 10.00      B   
ATOM   2386  OD1 ASN   267     -11.179  15.537  10.537  1.00 10.00      B   
ATOM   2387  ND2 ASN   267      -9.247  16.114   9.556  1.00 10.00      B   
ATOM   2388 HD21 ASN   267      -8.459  15.798   9.066  1.00 10.00      B   
ATOM   2389 HD22 ASN   267      -9.401  17.055   9.786  1.00 10.00      B   
ATOM   2390  C   ASN   267     -10.921  11.508   9.776  1.00 10.00      B   
ATOM   2391  O   ASN   267     -12.057  11.369   9.319  1.00 10.00      B   
ATOM   2392  N   TRP   268      -9.979  10.577   9.670  1.00 10.00      B   
ATOM   2393  HN  TRP   268      -9.092  10.748  10.056  1.00 10.00      B   
ATOM   2394  CA  TRP   268     -10.221   9.308   8.987  1.00 10.00      B   
ATOM   2395  CB  TRP   268      -8.938   8.471   8.918  1.00 10.00      B   
ATOM   2396  CG  TRP   268      -7.855   9.053   8.061  1.00 10.00      B   
ATOM   2397  CD1 TRP   268      -7.981  10.045   7.131  1.00 10.00      B   
ATOM   2398  CD2 TRP   268      -6.476   8.669   8.056  1.00 10.00      B   
ATOM   2399  NE1 TRP   268      -6.763  10.301   6.547  1.00 10.00      B   
ATOM   2400  HE1 TRP   268      -6.593  10.975   5.848  1.00 10.00      B   
ATOM   2401  CE2 TRP   268      -5.822   9.468   7.096  1.00 10.00      B   
ATOM   2402  CE3 TRP   268      -5.730   7.723   8.767  1.00 10.00      B   
ATOM   2403  CZ2 TRP   268      -4.459   9.355   6.837  1.00 10.00      B   
ATOM   2404  CZ3 TRP   268      -4.378   7.611   8.507  1.00 10.00      B   
ATOM   2405  CH2 TRP   268      -3.757   8.422   7.549  1.00 10.00      B   
ATOM   2406  C   TRP   268     -11.311   8.505   9.690  1.00 10.00      B   
ATOM   2407  O   TRP   268     -12.197   7.943   9.042  1.00 10.00      B   
ATOM   2408  N   ARG   269     -11.250   8.478  11.019  1.00 10.00      B   
ATOM   2409  HN  ARG   269     -10.530   8.971  11.470  1.00 10.00      B   
ATOM   2410  CA  ARG   269     -12.215   7.736  11.829  1.00 10.00      B   
ATOM   2411  CB  ARG   269     -11.858   7.832  13.316  1.00 10.00      B   
ATOM   2412  CG  ARG   269     -10.510   7.220  13.665  1.00 10.00      B   
ATOM   2413  CD  ARG   269     -10.091   7.562  15.087  1.00 10.00      B   
ATOM   2414  NE  ARG   269      -8.639   7.541  15.237  1.00 10.00      B   
ATOM   2415  HE  ARG   269      -8.125   7.036  14.568  1.00 10.00      B   
ATOM   2416  CZ  ARG   269      -7.978   8.152  16.217  1.00 10.00      B   
ATOM   2417  NH1 ARG   269      -8.639   8.830  17.149  1.00 10.00      B   
ATOM   2418 HH11 ARG   269      -9.683   8.886  17.117  1.00 10.00      B   
ATOM   2419 HH12 ARG   269      -8.124   9.308  17.919  1.00 10.00      B   
ATOM   2420  NH2 ARG   269      -6.652   8.094  16.252  1.00 10.00      B   
ATOM   2421 HH21 ARG   269      -6.129   7.568  15.513  1.00 10.00      B   
ATOM   2422 HH22 ARG   269      -6.123   8.573  17.013  1.00 10.00      B   
ATOM   2423  C   ARG   269     -13.649   8.210  11.589  1.00 10.00      B   
ATOM   2424  O   ARG   269     -14.606   7.463  11.804  1.00 10.00      B   
ATOM   2425  N   ILE   270     -13.796   9.447  11.139  1.00 10.00      B   
ATOM   2426  HN  ILE   270     -12.999   9.997  10.988  1.00 10.00      B   
ATOM   2427  CA  ILE   270     -15.114  10.009  10.873  1.00 10.00      B   
ATOM   2428  CB  ILE   270     -15.190  11.500  11.276  1.00 10.00      B   
ATOM   2429  CG1 ILE   270     -14.808  11.677  12.749  1.00 10.00      B   
ATOM   2430  CG2 ILE   270     -16.577  12.068  11.006  1.00 10.00      B   
ATOM   2431  CD1 ILE   270     -14.634  13.121  13.171  1.00 10.00      B   
ATOM   2432  C   ILE   270     -15.494   9.859   9.398  1.00 10.00      B   
ATOM   2433  O   ILE   270     -16.579   9.370   9.072  1.00 10.00      B   
ATOM   2434  N   THR   271     -14.579  10.247   8.515  1.00 10.00      B   
ATOM   2435  HN  THR   271     -13.714  10.574   8.841  1.00 10.00      B   
ATOM   2436  CA  THR   271     -14.815  10.192   7.077  1.00 10.00      B   
ATOM   2437  CB  THR   271     -13.626  10.764   6.281  1.00 10.00      B   
ATOM   2438  OG1 THR   271     -12.396  10.340   6.885  1.00 10.00      B   
ATOM   2439  HG1 THR   271     -12.195  10.913   7.639  1.00 10.00      B   
ATOM   2440  CG2 THR   271     -13.679  12.284   6.255  1.00 10.00      B   
ATOM   2441  C   THR   271     -15.141   8.787   6.576  1.00 10.00      B   
ATOM   2442  O   THR   271     -16.102   8.604   5.832  1.00 10.00      B   
ATOM   2443  N   LEU   272     -14.352   7.798   6.991  1.00 10.00      B   
ATOM   2444  HN  LEU   272     -13.601   8.002   7.595  1.00 10.00      B   
ATOM   2445  CA  LEU   272     -14.565   6.417   6.560  1.00 10.00      B   
ATOM   2446  CB  LEU   272     -13.542   5.479   7.200  1.00 10.00      B   
ATOM   2447  CG  LEU   272     -12.074   5.751   6.863  1.00 10.00      B   
ATOM   2448  CD1 LEU   272     -11.169   4.778   7.596  1.00 10.00      B   
ATOM   2449  CD2 LEU   272     -11.839   5.684   5.362  1.00 10.00      B   
ATOM   2450  C   LEU   272     -15.983   5.934   6.850  1.00 10.00      B   
ATOM   2451  O   LEU   272     -16.678   5.446   5.956  1.00 10.00      B   
ATOM   2452  N   VAL   273     -16.416   6.096   8.094  1.00 10.00      B   
ATOM   2453  HN  VAL   273     -15.825   6.517   8.751  1.00 10.00      B   
ATOM   2454  CA  VAL   273     -17.749   5.669   8.507  1.00 10.00      B   
ATOM   2455  CB  VAL   273     -17.945   5.827  10.031  1.00 10.00      B   
ATOM   2456  CG1 VAL   273     -19.333   5.367  10.456  1.00 10.00      B   
ATOM   2457  CG2 VAL   273     -16.876   5.059  10.791  1.00 10.00      B   
ATOM   2458  C   VAL   273     -18.832   6.452   7.765  1.00 10.00      B   
ATOM   2459  O   VAL   273     -19.803   5.873   7.273  1.00 10.00      B   
ATOM   2460  N   PHE   274     -18.646   7.766   7.674  1.00 10.00      B   
ATOM   2461  HN  PHE   274     -17.842   8.164   8.078  1.00 10.00      B   
ATOM   2462  CA  PHE   274     -19.602   8.637   6.999  1.00 10.00      B   
ATOM   2463  CB  PHE   274     -19.171  10.103   7.123  1.00 10.00      B   
ATOM   2464  CG  PHE   274     -20.261  11.090   6.813  1.00 10.00      B   
ATOM   2465  CD1 PHE   274     -21.304  11.294   7.703  1.00 10.00      B   
ATOM   2466  CD2 PHE   274     -20.244  11.812   5.631  1.00 10.00      B   
ATOM   2467  CE1 PHE   274     -22.307  12.204   7.424  1.00 10.00      B   
ATOM   2468  CE2 PHE   274     -21.244  12.723   5.344  1.00 10.00      B   
ATOM   2469  CZ  PHE   274     -22.278  12.917   6.241  1.00 10.00      B   
ATOM   2470  C   PHE   274     -19.763   8.248   5.531  1.00 10.00      B   
ATOM   2471  O   PHE   274     -20.877   8.228   5.007  1.00 10.00      B   
ATOM   2472  N   THR   275     -18.649   7.922   4.882  1.00 10.00      B   
ATOM   2473  HN  THR   275     -17.793   7.939   5.364  1.00 10.00      B   
ATOM   2474  CA  THR   275     -18.665   7.536   3.476  1.00 10.00      B   
ATOM   2475  CB  THR   275     -17.238   7.290   2.935  1.00 10.00      B   
ATOM   2476  OG1 THR   275     -16.409   8.425   3.224  1.00 10.00      B   
ATOM   2477  HG1 THR   275     -16.283   8.494   4.179  1.00 10.00      B   
ATOM   2478  CG2 THR   275     -17.263   7.065   1.430  1.00 10.00      B   
ATOM   2479  C   THR   275     -19.520   6.289   3.252  1.00 10.00      B   
ATOM   2480  O   THR   275     -20.374   6.264   2.364  1.00 10.00      B   
ATOM   2481  N   VAL   276     -19.307   5.265   4.074  1.00 10.00      B   
ATOM   2482  HN  VAL   276     -18.633   5.351   4.782  1.00 10.00      B   
ATOM   2483  CA  VAL   276     -20.056   4.019   3.954  1.00 10.00      B   
ATOM   2484  CB  VAL   276     -19.506   2.920   4.892  1.00 10.00      B   
ATOM   2485  CG1 VAL   276     -20.258   1.612   4.691  1.00 10.00      B   
ATOM   2486  CG2 VAL   276     -18.015   2.716   4.661  1.00 10.00      B   
ATOM   2487  C   VAL   276     -21.541   4.242   4.235  1.00 10.00      B   
ATOM   2488  O   VAL   276     -22.401   3.787   3.475  1.00 10.00      B   
ATOM   2489  N   PHE   277     -21.831   4.958   5.317  1.00 10.00      B   
ATOM   2490  HN  PHE   277     -21.096   5.302   5.874  1.00 10.00      B   
ATOM   2491  CA  PHE   277     -23.207   5.244   5.711  1.00 10.00      B   
ATOM   2492  CB  PHE   277     -23.221   6.063   7.005  1.00 10.00      B   
ATOM   2493  CG  PHE   277     -24.593   6.328   7.557  1.00 10.00      B   
ATOM   2494  CD1 PHE   277     -25.264   5.358   8.282  1.00 10.00      B   
ATOM   2495  CD2 PHE   277     -25.208   7.552   7.352  1.00 10.00      B   
ATOM   2496  CE1 PHE   277     -26.525   5.603   8.793  1.00 10.00      B   
ATOM   2497  CE2 PHE   277     -26.469   7.805   7.858  1.00 10.00      B   
ATOM   2498  CZ  PHE   277     -27.129   6.828   8.580  1.00 10.00      B   
ATOM   2499  C   PHE   277     -23.963   5.986   4.608  1.00 10.00      B   
ATOM   2500  O   PHE   277     -25.101   5.642   4.280  1.00 10.00      B   
ATOM   2501  N   MET   278     -23.316   6.992   4.036  1.00 10.00      B   
ATOM   2502  HN  MET   278     -22.405   7.208   4.338  1.00 10.00      B   
ATOM   2503  CA  MET   278     -23.918   7.791   2.978  1.00 10.00      B   
ATOM   2504  CB  MET   278     -23.117   9.078   2.754  1.00 10.00      B   
ATOM   2505  CG  MET   278     -23.683   9.990   1.675  1.00 10.00      B   
ATOM   2506  SD  MET   278     -22.990  11.655   1.735  1.00 10.00      B   
ATOM   2507  CE  MET   278     -21.247  11.313   1.491  1.00 10.00      B   
ATOM   2508  C   MET   278     -24.047   7.006   1.674  1.00 10.00      B   
ATOM   2509  O   MET   278     -25.068   7.095   0.989  1.00 10.00      B   
ATOM   2510  N   MET   279     -23.021   6.228   1.341  1.00 10.00      B   
ATOM   2511  HN  MET   279     -22.236   6.185   1.936  1.00 10.00      B   
ATOM   2512  CA  MET   279     -23.025   5.439   0.112  1.00 10.00      B   
ATOM   2513  CB  MET   279     -21.692   4.721  -0.096  1.00 10.00      B   
ATOM   2514  CG  MET   279     -20.650   5.553  -0.825  1.00 10.00      B   
ATOM   2515  SD  MET   279     -21.263   6.224  -2.385  1.00 10.00      B   
ATOM   2516  CE  MET   279     -21.729   4.722  -3.246  1.00 10.00      B   
ATOM   2517  C   MET   279     -24.173   4.440   0.077  1.00 10.00      B   
ATOM   2518  O   MET   279     -24.792   4.234  -0.965  1.00 10.00      B   
ATOM   2519  N   ALA   280     -24.469   3.839   1.224  1.00 10.00      B   
ATOM   2520  HN  ALA   280     -23.947   4.056   2.029  1.00 10.00      B   
ATOM   2521  CA  ALA   280     -25.545   2.857   1.319  1.00 10.00      B   
ATOM   2522  CB  ALA   280     -25.554   2.199   2.689  1.00 10.00      B   
ATOM   2523  C   ALA   280     -26.905   3.484   1.018  1.00 10.00      B   
ATOM   2524  O   ALA   280     -27.860   2.787   0.679  1.00 10.00      B   
ATOM   2525  N   LEU   281     -26.986   4.804   1.141  1.00 10.00      B   
ATOM   2526  HN  LEU   281     -26.189   5.308   1.412  1.00 10.00      B   
ATOM   2527  CA  LEU   281     -28.225   5.522   0.881  1.00 10.00      B   
ATOM   2528  CB  LEU   281     -28.424   6.635   1.913  1.00 10.00      B   
ATOM   2529  CG  LEU   281     -28.487   6.202   3.378  1.00 10.00      B   
ATOM   2530  CD1 LEU   281     -28.429   7.414   4.295  1.00 10.00      B   
ATOM   2531  CD2 LEU   281     -29.745   5.393   3.645  1.00 10.00      B   
ATOM   2532  C   LEU   281     -28.227   6.119  -0.523  1.00 10.00      B   
ATOM   2533  O   LEU   281     -29.260   6.156  -1.192  1.00 10.00      B   
ATOM   2534  N   MET   282     -27.059   6.571  -0.965  1.00 10.00      B   
ATOM   2535  HN  MET   282     -26.273   6.503  -0.379  1.00 10.00      B   
ATOM   2536  CA  MET   282     -26.908   7.185  -2.280  1.00 10.00      B   
ATOM   2537  CB  MET   282     -25.585   7.957  -2.351  1.00 10.00      B   
ATOM   2538  CG  MET   282     -25.440   8.848  -3.575  1.00 10.00      B   
ATOM   2539  SD  MET   282     -23.770   9.495  -3.764  1.00 10.00      B   
ATOM   2540  CE  MET   282     -23.991  10.590  -5.163  1.00 10.00      B   
ATOM   2541  C   MET   282     -26.972   6.153  -3.404  1.00 10.00      B   
ATOM   2542  O   MET   282     -27.357   6.470  -4.532  1.00 10.00      B   
ATOM   2543  N   VAL   283     -26.601   4.917  -3.094  1.00 10.00      B   
ATOM   2544  HN  VAL   283     -26.299   4.726  -2.180  1.00 10.00      B   
ATOM   2545  CA  VAL   283     -26.610   3.845  -4.082  1.00 10.00      B   
ATOM   2546  CB  VAL   283     -25.800   2.618  -3.601  1.00 10.00      B   
ATOM   2547  CG1 VAL   283     -26.552   1.837  -2.529  1.00 10.00      B   
ATOM   2548  CG2 VAL   283     -25.420   1.719  -4.771  1.00 10.00      B   
ATOM   2549  C   VAL   283     -28.032   3.422  -4.465  1.00 10.00      B   
ATOM   2550  O   VAL   283     -28.245   2.809  -5.513  1.00 10.00      B   
ATOM   2551  N   VAL   284     -29.004   3.766  -3.623  1.00 10.00      B   
ATOM   2552  HN  VAL   284     -28.778   4.274  -2.816  1.00 10.00      B   
ATOM   2553  CA  VAL   284     -30.400   3.412  -3.876  1.00 10.00      B   
ATOM   2554  CB  VAL   284     -31.337   3.789  -2.705  1.00 10.00      B   
ATOM   2555  CG1 VAL   284     -32.773   3.370  -3.000  1.00 10.00      B   
ATOM   2556  CG2 VAL   284     -30.849   3.151  -1.412  1.00 10.00      B   
ATOM   2557  C   VAL   284     -30.909   3.994  -5.202  1.00 10.00      B   
ATOM   2558  O   VAL   284     -31.261   3.239  -6.104  1.00 10.00      B   
ATOM   2559  N   PRO   285     -30.934   5.338  -5.362  1.00 10.00      B   
ATOM   2560  CA  PRO   285     -31.398   5.962  -6.609  1.00 10.00      B   
ATOM   2561  CB  PRO   285     -31.497   7.450  -6.258  1.00 10.00      B   
ATOM   2562  CG  PRO   285     -30.556   7.640  -5.120  1.00 10.00      B   
ATOM   2563  CD  PRO   285     -30.550   6.347  -4.352  1.00 10.00      B   
ATOM   2564  C   PRO   285     -30.415   5.743  -7.764  1.00 10.00      B   
ATOM   2565  O   PRO   285     -30.689   6.109  -8.905  1.00 10.00      B   
ATOM   2566  N   LEU   286     -29.271   5.141  -7.457  1.00 10.00      B   
ATOM   2567  HN  LEU   286     -29.110   4.874  -6.528  1.00 10.00      B   
ATOM   2568  CA  LEU   286     -28.256   4.861  -8.462  1.00 10.00      B   
ATOM   2569  CB  LEU   286     -26.846   5.048  -7.888  1.00 10.00      B   
ATOM   2570  CG  LEU   286     -26.363   6.492  -7.731  1.00 10.00      B   
ATOM   2571  CD1 LEU   286     -24.977   6.526  -7.103  1.00 10.00      B   
ATOM   2572  CD2 LEU   286     -26.358   7.203  -9.072  1.00 10.00      B   
ATOM   2573  C   LEU   286     -28.422   3.449  -9.012  1.00 10.00      B   
ATOM   2574  O   LEU   286     -27.683   3.024  -9.896  1.00 10.00      B   
ATOM   2575  N   SER   287     -29.402   2.729  -8.484  1.00 10.00      B   
ATOM   2576  HN  SER   287     -29.960   3.122  -7.780  1.00 10.00      B   
ATOM   2577  CA  SER   287     -29.674   1.369  -8.928  1.00 10.00      B   
ATOM   2578  CB  SER   287     -30.086   0.494  -7.739  1.00 10.00      B   
ATOM   2579  OG  SER   287     -29.064   0.464  -6.752  1.00 10.00      B   
ATOM   2580  HG  SER   287     -28.830   1.372  -6.505  1.00 10.00      B   
ATOM   2581  C   SER   287     -30.757   1.367 -10.005  1.00 10.00      B   
ATOM   2582  O   SER   287     -31.483   0.386 -10.177  1.00 10.00      B   
ATOM   2583  N   VAL   288     -30.853   2.478 -10.730  1.00 10.00      B   
ATOM   2584  HN  VAL   288     -30.238   3.216 -10.548  1.00 10.00      B   
ATOM   2585  CA  VAL   288     -31.837   2.621 -11.793  1.00 10.00      B   
ATOM   2586  CB  VAL   288     -32.096   4.101 -12.153  1.00 10.00      B   
ATOM   2587  CG1 VAL   288     -33.074   4.718 -11.167  1.00 10.00      B   
ATOM   2588  CG2 VAL   288     -30.795   4.892 -12.175  1.00 10.00      B   
ATOM   2589  C   VAL   288     -31.421   1.843 -13.037  1.00 10.00      B   
ATOM   2590  O   VAL   288     -30.603   2.302 -13.837  1.00 10.00      B   
ATOM   2591  N   VAL   289     -31.977   0.652 -13.184  1.00 10.00      B   
ATOM   2592  HN  VAL   289     -32.616   0.337 -12.510  1.00 10.00      B   
ATOM   2593  CA  VAL   289     -31.665  -0.193 -14.320  1.00 10.00      B   
ATOM   2594  CB  VAL   289     -31.858  -1.692 -13.993  1.00 10.00      B   
ATOM   2595  CG1 VAL   289     -31.368  -2.554 -15.146  1.00 10.00      B   
ATOM   2596  CG2 VAL   289     -31.139  -2.066 -12.705  1.00 10.00      B   
ATOM   2597  C   VAL   289     -32.530   0.185 -15.515  1.00 10.00      B   
ATOM   2598  O   VAL   289     -33.753   0.040 -15.480  1.00 10.00      B   
ATOM   2599  N   ASN   290     -31.891   0.694 -16.555  1.00 10.00      B   
ATOM   2600  HN  ASN   290     -30.918   0.808 -16.508  1.00 10.00      B   
ATOM   2601  CA  ASN   290     -32.591   1.089 -17.768  1.00 10.00      B   
ATOM   2602  CB  ASN   290     -32.039   2.414 -18.302  1.00 10.00      B   
ATOM   2603  CG  ASN   290     -32.571   3.618 -17.552  1.00 10.00      B   
ATOM   2604  OD1 ASN   290     -33.682   3.599 -17.026  1.00 10.00      B   
ATOM   2605  ND2 ASN   290     -31.787   4.680 -17.498  1.00 10.00      B   
ATOM   2606 HD21 ASN   290     -30.911   4.636 -17.936  1.00 10.00      B   
ATOM   2607 HD22 ASN   290     -32.120   5.474 -17.028  1.00 10.00      B   
ATOM   2608  C   ASN   290     -32.450  -0.000 -18.819  1.00 10.00      B   
ATOM   2609  O   ASN   290     -31.348  -0.280 -19.285  1.00 10.00      B   
ATOM   2610  N   PRO   291     -33.567  -0.628 -19.210  1.00 10.00      B   
ATOM   2611  CA  PRO   291     -33.574  -1.713 -20.202  1.00 10.00      B   
ATOM   2612  CB  PRO   291     -35.066  -2.002 -20.421  1.00 10.00      B   
ATOM   2613  CG  PRO   291     -35.785  -0.831 -19.837  1.00 10.00      B   
ATOM   2614  CD  PRO   291     -34.920  -0.336 -18.718  1.00 10.00      B   
ATOM   2615  C   PRO   291     -32.911  -1.329 -21.522  1.00 10.00      B   
ATOM   2616  O   PRO   291     -32.385  -2.183 -22.230  1.00 10.00      B   
ATOM   2617  N   ARG   292     -32.919  -0.042 -21.840  1.00 10.00      B   
ATOM   2618  HN  ARG   292     -33.327   0.602 -21.221  1.00 10.00      B   
ATOM   2619  CA  ARG   292     -32.333   0.438 -23.086  1.00 10.00      B   
ATOM   2620  CB  ARG   292     -32.850   1.835 -23.415  1.00 10.00      B   
ATOM   2621  CG  ARG   292     -34.361   1.916 -23.519  1.00 10.00      B   
ATOM   2622  CD  ARG   292     -34.802   3.218 -24.158  1.00 10.00      B   
ATOM   2623  NE  ARG   292     -34.658   3.182 -25.610  1.00 10.00      B   
ATOM   2624  HE  ARG   292     -34.098   2.465 -25.990  1.00 10.00      B   
ATOM   2625  CZ  ARG   292     -35.244   4.049 -26.435  1.00 10.00      B   
ATOM   2626  NH1 ARG   292     -36.006   5.022 -25.953  1.00 10.00      B   
ATOM   2627 HH11 ARG   292     -36.157   5.113 -24.924  1.00 10.00      B   
ATOM   2628 HH12 ARG   292     -36.461   5.700 -26.601  1.00 10.00      B   
ATOM   2629  NH2 ARG   292     -35.076   3.940 -27.745  1.00 10.00      B   
ATOM   2630 HH21 ARG   292     -34.491   3.170 -28.140  1.00 10.00      B   
ATOM   2631 HH22 ARG   292     -35.529   4.624 -28.393  1.00 10.00      B   
ATOM   2632  C   ARG   292     -30.807   0.427 -23.056  1.00 10.00      B   
ATOM   2633  O   ARG   292     -30.162   0.549 -24.097  1.00 10.00      B   
ATOM   2634  N   GLN   293     -30.226   0.269 -21.875  1.00 10.00      B   
ATOM   2635  HN  GLN   293     -30.782   0.159 -21.070  1.00 10.00      B   
ATOM   2636  CA  GLN   293     -28.773   0.248 -21.750  1.00 10.00      B   
ATOM   2637  CB  GLN   293     -28.239   1.552 -21.146  1.00 10.00      B   
ATOM   2638  CG  GLN   293     -29.233   2.300 -20.275  1.00 10.00      B   
ATOM   2639  CD  GLN   293     -28.580   3.395 -19.457  1.00 10.00      B   
ATOM   2640  OE1 GLN   293     -28.403   4.516 -19.927  1.00 10.00      B   
ATOM   2641  NE2 GLN   293     -28.230   3.083 -18.221  1.00 10.00      B   
ATOM   2642 HE21 GLN   293     -28.410   2.171 -17.906  1.00 10.00      B   
ATOM   2643 HE22 GLN   293     -27.809   3.774 -17.668  1.00 10.00      B   
ATOM   2644  C   GLN   293     -28.280  -0.966 -20.968  1.00 10.00      B   
ATOM   2645  O   GLN   293     -27.174  -0.960 -20.425  1.00 10.00      B   
ATOM   2646  N   GLY   294     -29.101  -2.008 -20.923  1.00 10.00      B   
ATOM   2647  HN  GLY   294     -29.967  -1.953 -21.375  1.00 10.00      B   
ATOM   2648  CA  GLY   294     -28.730  -3.221 -20.217  1.00 10.00      B   
ATOM   2649  C   GLY   294     -28.664  -3.031 -18.715  1.00 10.00      B   
ATOM   2650  O   GLY   294     -29.498  -2.337 -18.134  1.00 10.00      B   
ATOM   2651  N   ARG   295     -27.671  -3.645 -18.083  1.00 10.00      B   
ATOM   2652  HN  ARG   295     -27.037  -4.190 -18.603  1.00 10.00      B   
ATOM   2653  CA  ARG   295     -27.510  -3.545 -16.638  1.00 10.00      B   
ATOM   2654  CB  ARG   295     -27.803  -4.890 -15.974  1.00 10.00      B   
ATOM   2655  CG  ARG   295     -29.264  -5.310 -16.012  1.00 10.00      B   
ATOM   2656  CD  ARG   295     -29.463  -6.649 -15.322  1.00 10.00      B   
ATOM   2657  NE  ARG   295     -28.624  -7.691 -15.911  1.00 10.00      B   
ATOM   2658  HE  ARG   295     -27.648  -7.569 -15.853  1.00 10.00      B   
ATOM   2659  CZ  ARG   295     -29.100  -8.785 -16.501  1.00 10.00      B   
ATOM   2660  NH1 ARG   295     -30.411  -8.990 -16.574  1.00 10.00      B   
ATOM   2661 HH11 ARG   295     -30.786  -9.849 -17.036  1.00 10.00      B   
ATOM   2662 HH12 ARG   295     -31.074  -8.297 -16.162  1.00 10.00      B   
ATOM   2663  NH2 ARG   295     -28.265  -9.665 -17.031  1.00 10.00      B   
ATOM   2664 HH21 ARG   295     -28.632 -10.526 -17.493  1.00 10.00      B   
ATOM   2665 HH22 ARG   295     -27.234  -9.500 -16.990  1.00 10.00      B   
ATOM   2666  C   ARG   295     -26.111  -3.073 -16.239  1.00 10.00      B   
ATOM   2667  O   ARG   295     -25.941  -2.426 -15.204  1.00 10.00      B   
ATOM   2668  N   VAL   296     -25.118  -3.384 -17.062  1.00 10.00      B   
ATOM   2669  HN  VAL   296     -25.319  -3.875 -17.888  1.00 10.00      B   
ATOM   2670  CA  VAL   296     -23.732  -3.008 -16.772  1.00 10.00      B   
ATOM   2671  CB  VAL   296     -22.728  -3.745 -17.690  1.00 10.00      B   
ATOM   2672  CG1 VAL   296     -21.297  -3.508 -17.225  1.00 10.00      B   
ATOM   2673  CG2 VAL   296     -23.030  -5.234 -17.730  1.00 10.00      B   
ATOM   2674  C   VAL   296     -23.515  -1.500 -16.888  1.00 10.00      B   
ATOM   2675  O   VAL   296     -22.809  -0.898 -16.078  1.00 10.00      B   
ATOM   2676  N   LEU   297     -24.144  -0.889 -17.881  1.00 10.00      B   
ATOM   2677  HN  LEU   297     -24.714  -1.418 -18.483  1.00 10.00      B   
ATOM   2678  CA  LEU   297     -24.007   0.547 -18.111  1.00 10.00      B   
ATOM   2679  CB  LEU   297     -24.599   0.952 -19.462  1.00 10.00      B   
ATOM   2680  CG  LEU   297     -23.842   0.464 -20.702  1.00 10.00      B   
ATOM   2681  CD1 LEU   297     -24.556   0.899 -21.971  1.00 10.00      B   
ATOM   2682  CD2 LEU   297     -22.405   0.966 -20.692  1.00 10.00      B   
ATOM   2683  C   LEU   297     -24.601   1.384 -16.979  1.00 10.00      B   
ATOM   2684  O   LEU   297     -24.288   2.568 -16.848  1.00 10.00      B   
ATOM   2685  N   SER   298     -25.440   0.771 -16.153  1.00 10.00      B   
ATOM   2686  HN  SER   298     -25.659  -0.172 -16.301  1.00 10.00      B   
ATOM   2687  CA  SER   298     -26.061   1.475 -15.036  1.00 10.00      B   
ATOM   2688  CB  SER   298     -27.267   0.687 -14.522  1.00 10.00      B   
ATOM   2689  OG  SER   298     -27.604  -0.353 -15.426  1.00 10.00      B   
ATOM   2690  HG  SER   298     -27.202  -1.180 -15.122  1.00 10.00      B   
ATOM   2691  C   SER   298     -25.056   1.706 -13.906  1.00 10.00      B   
ATOM   2692  O   SER   298     -25.286   2.516 -13.011  1.00 10.00      B   
ATOM   2693  N   MET   299     -23.934   1.004 -13.961  1.00 10.00      B   
ATOM   2694  HN  MET   299     -23.796   0.381 -14.707  1.00 10.00      B   
ATOM   2695  CA  MET   299     -22.899   1.135 -12.940  1.00 10.00      B   
ATOM   2696  CB  MET   299     -22.117  -0.172 -12.802  1.00 10.00      B   
ATOM   2697  CG  MET   299     -22.946  -1.338 -12.292  1.00 10.00      B   
ATOM   2698  SD  MET   299     -22.127  -2.928 -12.507  1.00 10.00      B   
ATOM   2699  CE  MET   299     -20.701  -2.730 -11.441  1.00 10.00      B   
ATOM   2700  C   MET   299     -21.950   2.282 -13.267  1.00 10.00      B   
ATOM   2701  O   MET   299     -21.164   2.714 -12.422  1.00 10.00      B   
ATOM   2702  N   LEU   300     -22.048   2.785 -14.491  1.00 10.00      B   
ATOM   2703  HN  LEU   300     -22.719   2.416 -15.103  1.00 10.00      B   
ATOM   2704  CA  LEU   300     -21.196   3.880 -14.949  1.00 10.00      B   
ATOM   2705  CB  LEU   300     -21.412   4.171 -16.440  1.00 10.00      B   
ATOM   2706  CG  LEU   300     -20.617   5.340 -17.030  1.00 10.00      B   
ATOM   2707  CD1 LEU   300     -19.126   5.039 -17.016  1.00 10.00      B   
ATOM   2708  CD2 LEU   300     -21.092   5.642 -18.442  1.00 10.00      B   
ATOM   2709  C   LEU   300     -21.341   5.154 -14.100  1.00 10.00      B   
ATOM   2710  O   LEU   300     -20.347   5.642 -13.557  1.00 10.00      B   
ATOM   2711  N   PRO   301     -22.568   5.721 -13.961  1.00 10.00      B   
ATOM   2712  CA  PRO   301     -22.783   6.942 -13.168  1.00 10.00      B   
ATOM   2713  CB  PRO   301     -24.302   7.163 -13.224  1.00 10.00      B   
ATOM   2714  CG  PRO   301     -24.872   5.864 -13.678  1.00 10.00      B   
ATOM   2715  CD  PRO   301     -23.830   5.244 -14.561  1.00 10.00      B   
ATOM   2716  C   PRO   301     -22.329   6.781 -11.720  1.00 10.00      B   
ATOM   2717  O   PRO   301     -21.815   7.723 -11.112  1.00 10.00      B   
ATOM   2718  N   ALA   302     -22.506   5.580 -11.181  1.00 10.00      B   
ATOM   2719  HN  ALA   302     -22.899   4.866 -11.725  1.00 10.00      B   
ATOM   2720  CA  ALA   302     -22.120   5.295  -9.807  1.00 10.00      B   
ATOM   2721  CB  ALA   302     -22.641   3.934  -9.377  1.00 10.00      B   
ATOM   2722  C   ALA   302     -20.607   5.365  -9.644  1.00 10.00      B   
ATOM   2723  O   ALA   302     -20.097   6.097  -8.793  1.00 10.00      B   
ATOM   2724  N   MET   303     -19.892   4.616 -10.481  1.00 10.00      B   
ATOM   2725  HN  MET   303     -20.362   4.066 -11.153  1.00 10.00      B   
ATOM   2726  CA  MET   303     -18.431   4.585 -10.429  1.00 10.00      B   
ATOM   2727  CB  MET   303     -17.865   3.533 -11.389  1.00 10.00      B   
ATOM   2728  CG  MET   303     -18.020   2.098 -10.909  1.00 10.00      B   
ATOM   2729  SD  MET   303     -17.231   0.899 -12.006  1.00 10.00      B   
ATOM   2730  CE  MET   303     -18.243   1.061 -13.475  1.00 10.00      B   
ATOM   2731  C   MET   303     -17.829   5.951 -10.735  1.00 10.00      B   
ATOM   2732  O   MET   303     -16.805   6.327 -10.165  1.00 10.00      B   
ATOM   2733  N   LEU   304     -18.472   6.686 -11.636  1.00 10.00      B   
ATOM   2734  HN  LEU   304     -19.283   6.323 -12.058  1.00 10.00      B   
ATOM   2735  CA  LEU   304     -18.005   8.010 -12.025  1.00 10.00      B   
ATOM   2736  CB  LEU   304     -18.930   8.612 -13.087  1.00 10.00      B   
ATOM   2737  CG  LEU   304     -18.547  10.002 -13.604  1.00 10.00      B   
ATOM   2738  CD1 LEU   304     -17.363   9.922 -14.556  1.00 10.00      B   
ATOM   2739  CD2 LEU   304     -19.736  10.671 -14.274  1.00 10.00      B   
ATOM   2740  C   LEU   304     -17.918   8.944 -10.821  1.00 10.00      B   
ATOM   2741  O   LEU   304     -16.851   9.478 -10.515  1.00 10.00      B   
ATOM   2742  N   LEU   305     -19.040   9.117 -10.130  1.00 10.00      B   
ATOM   2743  HN  LEU   305     -19.853   8.641 -10.410  1.00 10.00      B   
ATOM   2744  CA  LEU   305     -19.099   9.995  -8.965  1.00 10.00      B   
ATOM   2745  CB  LEU   305     -20.548  10.181  -8.505  1.00 10.00      B   
ATOM   2746  CG  LEU   305     -21.508  10.778  -9.536  1.00 10.00      B   
ATOM   2747  CD1 LEU   305     -22.933  10.776  -9.004  1.00 10.00      B   
ATOM   2748  CD2 LEU   305     -21.079  12.188  -9.920  1.00 10.00      B   
ATOM   2749  C   LEU   305     -18.245   9.462  -7.818  1.00 10.00      B   
ATOM   2750  O   LEU   305     -17.710  10.230  -7.019  1.00 10.00      B   
ATOM   2751  N   TYR   306     -18.117   8.144  -7.751  1.00 10.00      B   
ATOM   2752  HN  TYR   306     -18.567   7.589  -8.422  1.00 10.00      B   
ATOM   2753  CA  TYR   306     -17.334   7.499  -6.705  1.00 10.00      B   
ATOM   2754  CB  TYR   306     -17.624   5.995  -6.681  1.00 10.00      B   
ATOM   2755  CG  TYR   306     -16.776   5.212  -5.707  1.00 10.00      B   
ATOM   2756  CD1 TYR   306     -16.978   5.320  -4.339  1.00 10.00      B   
ATOM   2757  CD2 TYR   306     -15.774   4.366  -6.160  1.00 10.00      B   
ATOM   2758  CE1 TYR   306     -16.202   4.604  -3.449  1.00 10.00      B   
ATOM   2759  CE2 TYR   306     -14.995   3.646  -5.278  1.00 10.00      B   
ATOM   2760  CZ  TYR   306     -15.210   3.769  -3.923  1.00 10.00      B   
ATOM   2761  OH  TYR   306     -14.433   3.053  -3.040  1.00 10.00      B   
ATOM   2762  HH  TYR   306     -14.920   2.924  -2.213  1.00 10.00      B   
ATOM   2763  C   TYR   306     -15.837   7.754  -6.880  1.00 10.00      B   
ATOM   2764  O   TYR   306     -15.165   8.214  -5.956  1.00 10.00      B   
ATOM   2765  N   LEU   307     -15.327   7.468  -8.071  1.00 10.00      B   
ATOM   2766  HN  LEU   307     -15.922   7.126  -8.777  1.00 10.00      B   
ATOM   2767  CA  LEU   307     -13.908   7.649  -8.360  1.00 10.00      B   
ATOM   2768  CB  LEU   307     -13.538   7.006  -9.700  1.00 10.00      B   
ATOM   2769  CG  LEU   307     -13.555   5.476  -9.744  1.00 10.00      B   
ATOM   2770  CD1 LEU   307     -13.255   4.975 -11.149  1.00 10.00      B   
ATOM   2771  CD2 LEU   307     -12.560   4.902  -8.748  1.00 10.00      B   
ATOM   2772  C   LEU   307     -13.505   9.119  -8.347  1.00 10.00      B   
ATOM   2773  O   LEU   307     -12.415   9.459  -7.892  1.00 10.00      B   
ATOM   2774  N   LEU   308     -14.388   9.982  -8.836  1.00 10.00      B   
ATOM   2775  HN  LEU   308     -15.245   9.649  -9.181  1.00 10.00      B   
ATOM   2776  CA  LEU   308     -14.112  11.415  -8.885  1.00 10.00      B   
ATOM   2777  CB  LEU   308     -15.243  12.156  -9.603  1.00 10.00      B   
ATOM   2778  CG  LEU   308     -14.953  13.607 -10.004  1.00 10.00      B   
ATOM   2779  CD1 LEU   308     -13.778  13.678 -10.970  1.00 10.00      B   
ATOM   2780  CD2 LEU   308     -16.191  14.251 -10.610  1.00 10.00      B   
ATOM   2781  C   LEU   308     -13.895  11.997  -7.488  1.00 10.00      B   
ATOM   2782  O   LEU   308     -13.007  12.824  -7.288  1.00 10.00      B   
ATOM   2783  N   PHE   309     -14.690  11.540  -6.527  1.00 10.00      B   
ATOM   2784  HN  PHE   309     -15.364  10.865  -6.748  1.00 10.00      B   
ATOM   2785  CA  PHE   309     -14.593  12.020  -5.152  1.00 10.00      B   
ATOM   2786  CB  PHE   309     -15.648  11.345  -4.268  1.00 10.00      B   
ATOM   2787  CG  PHE   309     -15.615  11.784  -2.831  1.00 10.00      B   
ATOM   2788  CD1 PHE   309     -15.858  13.102  -2.488  1.00 10.00      B   
ATOM   2789  CD2 PHE   309     -15.338  10.875  -1.822  1.00 10.00      B   
ATOM   2790  CE1 PHE   309     -15.830  13.509  -1.169  1.00 10.00      B   
ATOM   2791  CE2 PHE   309     -15.306  11.274  -0.498  1.00 10.00      B   
ATOM   2792  CZ  PHE   309     -15.552  12.594  -0.172  1.00 10.00      B   
ATOM   2793  C   PHE   309     -13.197  11.794  -4.580  1.00 10.00      B   
ATOM   2794  O   PHE   309     -12.554  12.725  -4.095  1.00 10.00      B   
ATOM   2795  N   PHE   310     -12.723  10.560  -4.662  1.00 10.00      B   
ATOM   2796  HN  PHE   310     -13.271   9.864  -5.080  1.00 10.00      B   
ATOM   2797  CA  PHE   310     -11.406  10.220  -4.144  1.00 10.00      B   
ATOM   2798  CB  PHE   310     -11.243   8.706  -4.002  1.00 10.00      B   
ATOM   2799  CG  PHE   310     -12.126   8.113  -2.941  1.00 10.00      B   
ATOM   2800  CD1 PHE   310     -12.930   7.021  -3.218  1.00 10.00      B   
ATOM   2801  CD2 PHE   310     -12.160   8.658  -1.667  1.00 10.00      B   
ATOM   2802  CE1 PHE   310     -13.749   6.483  -2.244  1.00 10.00      B   
ATOM   2803  CE2 PHE   310     -12.977   8.124  -0.690  1.00 10.00      B   
ATOM   2804  CZ  PHE   310     -13.774   7.034  -0.978  1.00 10.00      B   
ATOM   2805  C   PHE   310     -10.298  10.813  -5.007  1.00 10.00      B   
ATOM   2806  O   PHE   310      -9.209  11.105  -4.515  1.00 10.00      B   
ATOM   2807  N   LEU   311     -10.589  10.998  -6.290  1.00 10.00      B   
ATOM   2808  HN  LEU   311     -11.475  10.736  -6.621  1.00 10.00      B   
ATOM   2809  CA  LEU   311      -9.626  11.569  -7.222  1.00 10.00      B   
ATOM   2810  CB  LEU   311     -10.184  11.562  -8.648  1.00 10.00      B   
ATOM   2811  CG  LEU   311      -9.272  12.128  -9.739  1.00 10.00      B   
ATOM   2812  CD1 LEU   311      -8.002  11.299  -9.866  1.00 10.00      B   
ATOM   2813  CD2 LEU   311     -10.010  12.191 -11.065  1.00 10.00      B   
ATOM   2814  C   LEU   311      -9.263  12.992  -6.808  1.00 10.00      B   
ATOM   2815  O   LEU   311      -8.102  13.382  -6.847  1.00 10.00      B   
ATOM   2816  N   ILE   312     -10.269  13.755  -6.402  1.00 10.00      B   
ATOM   2817  HN  ILE   312     -11.182  13.389  -6.400  1.00 10.00      B   
ATOM   2818  CA  ILE   312     -10.052  15.129  -5.971  1.00 10.00      B   
ATOM   2819  CB  ILE   312     -11.356  15.956  -6.047  1.00 10.00      B   
ATOM   2820  CG1 ILE   312     -11.966  15.853  -7.450  1.00 10.00      B   
ATOM   2821  CG2 ILE   312     -11.094  17.413  -5.688  1.00 10.00      B   
ATOM   2822  CD1 ILE   312     -13.345  16.468  -7.574  1.00 10.00      B   
ATOM   2823  C   ILE   312      -9.504  15.155  -4.544  1.00 10.00      B   
ATOM   2824  O   ILE   312      -8.667  15.991  -4.203  1.00 10.00      B   
ATOM   2825  N   GLN   313      -9.969  14.224  -3.721  1.00 10.00      B   
ATOM   2826  HN  GLN   313     -10.635  13.583  -4.052  1.00 10.00      B   
ATOM   2827  CA  GLN   313      -9.533  14.137  -2.336  1.00 10.00      B   
ATOM   2828  CB  GLN   313     -10.325  13.057  -1.592  1.00 10.00      B   
ATOM   2829  CG  GLN   313      -9.950  12.919  -0.124  1.00 10.00      B   
ATOM   2830  CD  GLN   313     -10.148  11.513   0.404  1.00 10.00      B   
ATOM   2831  OE1 GLN   313      -9.262  10.667   0.290  1.00 10.00      B   
ATOM   2832  NE2 GLN   313     -11.304  11.255   0.993  1.00 10.00      B   
ATOM   2833 HE21 GLN   313     -11.963  11.979   1.061  1.00 10.00      B   
ATOM   2834 HE22 GLN   313     -11.453  10.350   1.342  1.00 10.00      B   
ATOM   2835  C   GLN   313      -8.031  13.853  -2.232  1.00 10.00      B   
ATOM   2836  O   GLN   313      -7.336  14.447  -1.407  1.00 10.00      B   
ATOM   2837  N   THR   314      -7.538  12.960  -3.084  1.00 10.00      B   
ATOM   2838  HN  THR   314      -8.137  12.541  -3.740  1.00 10.00      B   
ATOM   2839  CA  THR   314      -6.129  12.586  -3.072  1.00 10.00      B   
ATOM   2840  CB  THR   314      -5.844  11.398  -4.014  1.00 10.00      B   
ATOM   2841  OG1 THR   314      -6.657  11.509  -5.189  1.00 10.00      B   
ATOM   2842  HG1 THR   314      -7.532  11.125  -5.015  1.00 10.00      B   
ATOM   2843  CG2 THR   314      -6.149  10.082  -3.319  1.00 10.00      B   
ATOM   2844  C   THR   314      -5.226  13.764  -3.431  1.00 10.00      B   
ATOM   2845  O   THR   314      -4.175  13.959  -2.821  1.00 10.00      B   
ATOM   2846  N   SER   315      -5.642  14.555  -4.410  1.00 10.00      B   
ATOM   2847  HN  SER   315      -6.490  14.360  -4.866  1.00 10.00      B   
ATOM   2848  CA  SER   315      -4.859  15.706  -4.832  1.00 10.00      B   
ATOM   2849  CB  SER   315      -5.334  16.189  -6.199  1.00 10.00      B   
ATOM   2850  OG  SER   315      -6.695  15.849  -6.402  1.00 10.00      B   
ATOM   2851  HG  SER   315      -7.223  16.655  -6.433  1.00 10.00      B   
ATOM   2852  C   SER   315      -4.933  16.825  -3.795  1.00 10.00      B   
ATOM   2853  O   SER   315      -3.994  17.605  -3.636  1.00 10.00      B   
ATOM   2854  N   LEU   316      -6.051  16.880  -3.069  1.00 10.00      B   
ATOM   2855  HN  LEU   316      -6.765  16.228  -3.242  1.00 10.00      B   
ATOM   2856  CA  LEU   316      -6.248  17.888  -2.034  1.00 10.00      B   
ATOM   2857  CB  LEU   316      -7.734  18.056  -1.709  1.00 10.00      B   
ATOM   2858  CG  LEU   316      -8.563  18.831  -2.736  1.00 10.00      B   
ATOM   2859  CD1 LEU   316     -10.026  18.866  -2.321  1.00 10.00      B   
ATOM   2860  CD2 LEU   316      -8.021  20.242  -2.910  1.00 10.00      B   
ATOM   2861  C   LEU   316      -5.464  17.545  -0.772  1.00 10.00      B   
ATOM   2862  O   LEU   316      -5.483  18.287   0.208  1.00 10.00      B   
ATOM   2863  N   LYS   317      -4.777  16.410  -0.806  1.00 10.00      B   
ATOM   2864  HN  LYS   317      -4.823  15.853  -1.613  1.00 10.00      B   
ATOM   2865  CA  LYS   317      -3.961  15.961   0.313  1.00 10.00      B   
ATOM   2866  CB  LYS   317      -4.143  14.458   0.543  1.00 10.00      B   
ATOM   2867  CG  LYS   317      -5.446  14.078   1.228  1.00 10.00      B   
ATOM   2868  CD  LYS   317      -5.593  12.567   1.338  1.00 10.00      B   
ATOM   2869  CE  LYS   317      -6.817  12.191   2.160  1.00 10.00      B   
ATOM   2870  NZ  LYS   317      -7.042  10.719   2.199  1.00 10.00      B   
ATOM   2871  HZ1 LYS   317      -6.176  10.233   2.497  1.00 10.00      B   
ATOM   2872  HZ2 LYS   317      -7.315  10.368   1.257  1.00 10.00      B   
ATOM   2873  HZ3 LYS   317      -7.803  10.488   2.874  1.00 10.00      B   
ATOM   2874  C   LYS   317      -2.493  16.265   0.037  1.00 10.00      B   
ATOM   2875  O   LYS   317      -1.601  15.663   0.635  1.00 10.00      B   
ATOM   2876  N   SER   318      -2.263  17.195  -0.889  1.00 10.00      B   
ATOM   2877  HN  SER   318      -3.028  17.613  -1.337  1.00 10.00      B   
ATOM   2878  CA  SER   318      -0.919  17.605  -1.273  1.00 10.00      B   
ATOM   2879  CB  SER   318      -1.000  18.600  -2.436  1.00 10.00      B   
ATOM   2880  OG  SER   318      -0.034  18.314  -3.430  1.00 10.00      B   
ATOM   2881  HG  SER   318      -0.364  17.608  -3.998  1.00 10.00      B   
ATOM   2882  C   SER   318      -0.176  18.238  -0.099  1.00 10.00      B   
ATOM   2883  O   SER   318       0.926  17.811   0.257  1.00 10.00      B   
ATOM   2884  N   ASN   319      -0.787  19.240   0.513  1.00 10.00      B   
ATOM   2885  HN  ASN   319      -1.684  19.512   0.214  1.00 10.00      B   
ATOM   2886  CA  ASN   319      -0.174  19.934   1.635  1.00 10.00      B   
ATOM   2887  CB  ASN   319      -0.176  21.451   1.414  1.00 10.00      B   
ATOM   2888  CG  ASN   319       0.690  21.884   0.245  1.00 10.00      B   
ATOM   2889  OD1 ASN   319       1.672  21.218  -0.097  1.00 10.00      B   
ATOM   2890  ND2 ASN   319       0.332  23.003  -0.377  1.00 10.00      B   
ATOM   2891 HD21 ASN   319      -0.461  23.484  -0.049  1.00 10.00      B   
ATOM   2892 HD22 ASN   319       0.871  23.306  -1.141  1.00 10.00      B   
ATOM   2893  C   ASN   319      -0.881  19.591   2.939  1.00 10.00      B   
ATOM   2894  O   ASN   319      -1.869  20.221   3.308  1.00 10.00      B   
ATOM   2895  N   GLY   320      -0.388  18.565   3.617  1.00 10.00      B   
ATOM   2896  HN  GLY   320       0.377  18.073   3.255  1.00 10.00      B   
ATOM   2897  CA  GLY   320      -0.979  18.157   4.874  1.00 10.00      B   
ATOM   2898  C   GLY   320      -0.247  18.749   6.057  1.00 10.00      B   
ATOM   2899  O   GLY   320      -0.863  19.236   7.004  1.00 10.00      B   
ATOM   2900  N   GLY   321       1.078  18.700   6.005  1.00 10.00      B   
ATOM   2901  HN  GLY   321       1.513  18.284   5.231  1.00 10.00      B   
ATOM   2902  CA  GLY   321       1.883  19.242   7.081  1.00 10.00      B   
ATOM   2903  C   GLY   321       2.062  18.254   8.214  1.00 10.00      B   
ATOM   2904  O   GLY   321       2.467  18.629   9.314  1.00 10.00      B   
ATOM   2905  N   LYS   322       1.732  16.993   7.942  1.00 10.00      B   
ATOM   2906  HN  LYS   322       1.400  16.778   7.041  1.00 10.00      B   
ATOM   2907  CA  LYS   322       1.853  15.910   8.920  1.00 10.00      B   
ATOM   2908  CB  LYS   322       3.300  15.735   9.405  1.00 10.00      B   
ATOM   2909  CG  LYS   322       4.227  15.083   8.388  1.00 10.00      B   
ATOM   2910  CD  LYS   322       3.727  13.704   7.988  1.00 10.00      B   
ATOM   2911  CE  LYS   322       4.743  12.969   7.127  1.00 10.00      B   
ATOM   2912  NZ  LYS   322       5.864  12.414   7.931  1.00 10.00      B   
ATOM   2913  HZ1 LYS   322       5.515  11.672   8.574  1.00 10.00      B   
ATOM   2914  HZ2 LYS   322       6.303  13.164   8.499  1.00 10.00      B   
ATOM   2915  HZ3 LYS   322       6.585  12.003   7.307  1.00 10.00      B   
ATOM   2916  C   LYS   322       0.886  16.040  10.101  1.00 10.00      B   
ATOM   2917  O   LYS   322       0.939  15.241  11.038  1.00 10.00      B   
ATOM   2918  N   GLY   323       0.002  17.035  10.059  1.00 10.00      B   
ATOM   2919  HN  GLY   323      -0.001  17.648   9.296  1.00 10.00      B   
ATOM   2920  CA  GLY   323      -0.952  17.207  11.135  1.00 10.00      B   
ATOM   2921  C   GLY   323      -1.157  18.651  11.554  1.00 10.00      B   
ATOM   2922  O   GLY   323      -2.061  19.322  11.056  1.00 10.00      B   
ATOM   2923  N   LYS   324      -0.296  19.136  12.445  1.00 10.00      B   
ATOM   2924  HN  LYS   324       0.438  18.564  12.760  1.00 10.00      B   
ATOM   2925  CA  LYS   324      -0.402  20.499  12.976  1.00 10.00      B   
ATOM   2926  CB  LYS   324       0.402  20.637  14.274  1.00 10.00      B   
ATOM   2927  CG  LYS   324      -0.204  19.938  15.480  1.00 10.00      B   
ATOM   2928  CD  LYS   324       0.507  20.354  16.758  1.00 10.00      B   
ATOM   2929  CE  LYS   324      -0.101  19.684  17.977  1.00 10.00      B   
ATOM   2930  NZ  LYS   324       0.339  20.323  19.243  1.00 10.00      B   
ATOM   2931  HZ1 LYS   324      -0.077  19.829  20.056  1.00 10.00      B   
ATOM   2932  HZ2 LYS   324       0.039  21.320  19.271  1.00 10.00      B   
ATOM   2933  HZ3 LYS   324       1.375  20.283  19.323  1.00 10.00      B   
ATOM   2934  C   LYS   324       0.040  21.576  11.990  1.00 10.00      B   
ATOM   2935  O   LYS   324       0.134  22.748  12.353  1.00 10.00      B   
ATOM   2936  N   LEU   325       0.307  21.194  10.754  1.00 10.00      B   
ATOM   2937  HN  LEU   325       0.209  20.253  10.508  1.00 10.00      B   
ATOM   2938  CA  LEU   325       0.741  22.161   9.756  1.00 10.00      B   
ATOM   2939  CB  LEU   325       2.181  21.893   9.323  1.00 10.00      B   
ATOM   2940  CG  LEU   325       3.259  22.133  10.381  1.00 10.00      B   
ATOM   2941  CD1 LEU   325       4.614  21.678   9.865  1.00 10.00      B   
ATOM   2942  CD2 LEU   325       3.303  23.600  10.782  1.00 10.00      B   
ATOM   2943  C   LEU   325      -0.192  22.204   8.552  1.00 10.00      B   
ATOM   2944  O   LEU   325       0.258  22.384   7.421  1.00 10.00      B   
ATOM   2945  N   ASP   326      -1.489  22.039   8.802  1.00 10.00      B   
ATOM   2946  HN  ASP   326      -1.780  21.885   9.727  1.00 10.00      B   
ATOM   2947  CA  ASP   326      -2.493  22.083   7.738  1.00 10.00      B   
ATOM   2948  CB  ASP   326      -3.816  21.485   8.224  1.00 10.00      B   
ATOM   2949  CG  ASP   326      -4.919  21.589   7.188  1.00 10.00      B   
ATOM   2950  OD1 ASP   326      -5.887  22.348   7.420  1.00 10.00      B   
ATOM   2951  OD2 ASP   326      -4.821  20.914   6.143  1.00 10.00      B   
ATOM   2952  C   ASP   326      -2.706  23.526   7.283  1.00 10.00      B   
ATOM   2953  O   ASP   326      -3.211  24.359   8.043  1.00 10.00      B   
ATOM   2954  N   PRO   327      -2.315  23.845   6.039  1.00 10.00      B   
ATOM   2955  CA  PRO   327      -2.419  25.189   5.489  1.00 10.00      B   
ATOM   2956  CB  PRO   327      -1.149  25.255   4.646  1.00 10.00      B   
ATOM   2957  CG  PRO   327      -0.968  23.861   4.128  1.00 10.00      B   
ATOM   2958  CD  PRO   327      -1.701  22.929   5.068  1.00 10.00      B   
ATOM   2959  C   PRO   327      -3.636  25.429   4.589  1.00 10.00      B   
ATOM   2960  O   PRO   327      -3.824  26.542   4.087  1.00 10.00      B   
ATOM   2961  N   THR   328      -4.470  24.421   4.388  1.00 10.00      B   
ATOM   2962  HN  THR   328      -4.313  23.557   4.830  1.00 10.00      B   
ATOM   2963  CA  THR   328      -5.630  24.587   3.521  1.00 10.00      B   
ATOM   2964  CB  THR   328      -5.294  24.284   2.041  1.00 10.00      B   
ATOM   2965  OG1 THR   328      -6.496  24.121   1.278  1.00 10.00      B   
ATOM   2966  HG1 THR   328      -6.269  24.050   0.340  1.00 10.00      B   
ATOM   2967  CG2 THR   328      -4.442  23.030   1.918  1.00 10.00      B   
ATOM   2968  C   THR   328      -6.827  23.758   3.973  1.00 10.00      B   
ATOM   2969  O   THR   328      -6.691  22.597   4.355  1.00 10.00      B   
ATOM   2970  N   LEU   329      -8.002  24.368   3.921  1.00 10.00      B   
ATOM   2971  HN  LEU   329      -8.039  25.300   3.608  1.00 10.00      B   
ATOM   2972  CA  LEU   329      -9.238  23.701   4.308  1.00 10.00      B   
ATOM   2973  CB  LEU   329      -9.999  24.551   5.332  1.00 10.00      B   
ATOM   2974  CG  LEU   329      -9.311  24.780   6.680  1.00 10.00      B   
ATOM   2975  CD1 LEU   329     -10.112  25.761   7.517  1.00 10.00      B   
ATOM   2976  CD2 LEU   329      -9.143  23.466   7.425  1.00 10.00      B   
ATOM   2977  C   LEU   329     -10.118  23.471   3.083  1.00 10.00      B   
ATOM   2978  O   LEU   329     -11.326  23.251   3.200  1.00 10.00      B   
ATOM   2979  N   TRP   330      -9.500  23.512   1.906  1.00 10.00      B   
ATOM   2980  HN  TRP   330      -8.528  23.667   1.881  1.00 10.00      B   
ATOM   2981  CA  TRP   330     -10.221  23.330   0.647  1.00 10.00      B   
ATOM   2982  CB  TRP   330      -9.370  23.750  -0.552  1.00 10.00      B   
ATOM   2983  CG  TRP   330      -9.269  25.237  -0.695  1.00 10.00      B   
ATOM   2984  CD1 TRP   330      -8.164  26.008  -0.486  1.00 10.00      B   
ATOM   2985  CD2 TRP   330     -10.320  26.134  -1.069  1.00 10.00      B   
ATOM   2986  NE1 TRP   330      -8.465  27.329  -0.700  1.00 10.00      B   
ATOM   2987  HE1 TRP   330      -7.833  28.080  -0.614  1.00 10.00      B   
ATOM   2988  CE2 TRP   330      -9.780  27.433  -1.063  1.00 10.00      B   
ATOM   2989  CE3 TRP   330     -11.665  25.966  -1.410  1.00 10.00      B   
ATOM   2990  CZ2 TRP   330     -10.538  28.555  -1.381  1.00 10.00      B   
ATOM   2991  CZ3 TRP   330     -12.415  27.080  -1.728  1.00 10.00      B   
ATOM   2992  CH2 TRP   330     -11.850  28.359  -1.710  1.00 10.00      B   
ATOM   2993  C   TRP   330     -10.754  21.912   0.471  1.00 10.00      B   
ATOM   2994  O   TRP   330     -11.572  21.651  -0.417  1.00 10.00      B   
ATOM   2995  N   MET   331     -10.287  20.998   1.309  1.00 10.00      B   
ATOM   2996  HN  MET   331      -9.604  21.257   1.969  1.00 10.00      B   
ATOM   2997  CA  MET   331     -10.740  19.615   1.254  1.00 10.00      B   
ATOM   2998  CB  MET   331      -9.843  18.715   2.108  1.00 10.00      B   
ATOM   2999  CG  MET   331     -10.027  17.228   1.849  1.00 10.00      B   
ATOM   3000  SD  MET   331      -9.182  16.194   3.062  1.00 10.00      B   
ATOM   3001  CE  MET   331      -7.506  16.819   2.938  1.00 10.00      B   
ATOM   3002  C   MET   331     -12.181  19.523   1.742  1.00 10.00      B   
ATOM   3003  O   MET   331     -12.928  18.626   1.357  1.00 10.00      B   
ATOM   3004  N   TRP   332     -12.571  20.474   2.581  1.00 10.00      B   
ATOM   3005  HN  TRP   332     -11.934  21.175   2.840  1.00 10.00      B   
ATOM   3006  CA  TRP   332     -13.921  20.503   3.124  1.00 10.00      B   
ATOM   3007  CB  TRP   332     -13.974  21.356   4.390  1.00 10.00      B   
ATOM   3008  CG  TRP   332     -13.116  20.817   5.490  1.00 10.00      B   
ATOM   3009  CD1 TRP   332     -11.890  21.275   5.870  1.00 10.00      B   
ATOM   3010  CD2 TRP   332     -13.412  19.705   6.343  1.00 10.00      B   
ATOM   3011  NE1 TRP   332     -11.404  20.521   6.909  1.00 10.00      B   
ATOM   3012  HE1 TRP   332     -10.539  20.656   7.354  1.00 10.00      B   
ATOM   3013  CE2 TRP   332     -12.321  19.548   7.218  1.00 10.00      B   
ATOM   3014  CE3 TRP   332     -14.494  18.826   6.450  1.00 10.00      B   
ATOM   3015  CZ2 TRP   332     -12.282  18.551   8.191  1.00 10.00      B   
ATOM   3016  CZ3 TRP   332     -14.454  17.837   7.414  1.00 10.00      B   
ATOM   3017  CH2 TRP   332     -13.356  17.706   8.272  1.00 10.00      B   
ATOM   3018  C   TRP   332     -14.917  21.011   2.091  1.00 10.00      B   
ATOM   3019  O   TRP   332     -16.098  20.677   2.145  1.00 10.00      B   
ATOM   3020  N   THR   333     -14.421  21.797   1.141  1.00 10.00      B   
ATOM   3021  HN  THR   333     -13.463  22.013   1.152  1.00 10.00      B   
ATOM   3022  CA  THR   333     -15.251  22.356   0.083  1.00 10.00      B   
ATOM   3023  CB  THR   333     -14.415  23.276  -0.823  1.00 10.00      B   
ATOM   3024  OG1 THR   333     -13.644  24.151   0.010  1.00 10.00      B   
ATOM   3025  HG1 THR   333     -14.168  24.397   0.783  1.00 10.00      B   
ATOM   3026  CG2 THR   333     -15.309  24.109  -1.729  1.00 10.00      B   
ATOM   3027  C   THR   333     -15.900  21.250  -0.748  1.00 10.00      B   
ATOM   3028  O   THR   333     -17.115  21.248  -0.950  1.00 10.00      B   
ATOM   3029  N   VAL   334     -15.096  20.294  -1.203  1.00 10.00      B   
ATOM   3030  HN  VAL   334     -14.138  20.331  -1.000  1.00 10.00      B   
ATOM   3031  CA  VAL   334     -15.620  19.190  -2.000  1.00 10.00      B   
ATOM   3032  CB  VAL   334     -14.513  18.345  -2.663  1.00 10.00      B   
ATOM   3033  CG1 VAL   334     -13.753  19.175  -3.685  1.00 10.00      B   
ATOM   3034  CG2 VAL   334     -13.564  17.766  -1.628  1.00 10.00      B   
ATOM   3035  C   VAL   334     -16.544  18.303  -1.166  1.00 10.00      B   
ATOM   3036  O   VAL   334     -17.505  17.736  -1.679  1.00 10.00      B   
ATOM   3037  N   ASN   335     -16.265  18.218   0.130  1.00 10.00      B   
ATOM   3038  HN  ASN   335     -15.493  18.705   0.483  1.00 10.00      B   
ATOM   3039  CA  ASN   335     -17.076  17.417   1.039  1.00 10.00      B   
ATOM   3040  CB  ASN   335     -16.424  17.344   2.426  1.00 10.00      B   
ATOM   3041  CG  ASN   335     -15.288  16.339   2.507  1.00 10.00      B   
ATOM   3042  OD1 ASN   335     -15.307  15.302   1.842  1.00 10.00      B   
ATOM   3043  ND2 ASN   335     -14.292  16.635   3.330  1.00 10.00      B   
ATOM   3044 HD21 ASN   335     -14.342  17.473   3.835  1.00 10.00      B   
ATOM   3045 HD22 ASN   335     -13.545  16.004   3.398  1.00 10.00      B   
ATOM   3046  C   ASN   335     -18.476  18.011   1.160  1.00 10.00      B   
ATOM   3047  O   ASN   335     -19.474  17.293   1.114  1.00 10.00      B   
ATOM   3048  N   LEU   336     -18.536  19.329   1.293  1.00 10.00      B   
ATOM   3049  HN  LEU   336     -17.702  19.849   1.314  1.00 10.00      B   
ATOM   3050  CA  LEU   336     -19.809  20.028   1.427  1.00 10.00      B   
ATOM   3051  CB  LEU   336     -19.590  21.482   1.845  1.00 10.00      B   
ATOM   3052  CG  LEU   336     -19.023  21.701   3.249  1.00 10.00      B   
ATOM   3053  CD1 LEU   336     -18.781  23.180   3.502  1.00 10.00      B   
ATOM   3054  CD2 LEU   336     -19.953  21.117   4.305  1.00 10.00      B   
ATOM   3055  C   LEU   336     -20.636  19.966   0.147  1.00 10.00      B   
ATOM   3056  O   LEU   336     -21.849  19.757   0.197  1.00 10.00      B   
ATOM   3057  N   ILE   337     -19.983  20.144  -0.998  1.00 10.00      B   
ATOM   3058  HN  ILE   337     -19.013  20.301  -0.983  1.00 10.00      B   
ATOM   3059  CA  ILE   337     -20.690  20.114  -2.275  1.00 10.00      B   
ATOM   3060  CB  ILE   337     -19.886  20.722  -3.448  1.00 10.00      B   
ATOM   3061  CG1 ILE   337     -18.565  19.982  -3.668  1.00 10.00      B   
ATOM   3062  CG2 ILE   337     -19.645  22.207  -3.213  1.00 10.00      B   
ATOM   3063  CD1 ILE   337     -17.807  20.420  -4.905  1.00 10.00      B   
ATOM   3064  C   ILE   337     -21.188  18.712  -2.619  1.00 10.00      B   
ATOM   3065  O   ILE   337     -22.313  18.550  -3.093  1.00 10.00      B   
ATOM   3066  N   TYR   338     -20.364  17.701  -2.353  1.00 10.00      B   
ATOM   3067  HN  TYR   338     -19.483  17.885  -1.961  1.00 10.00      B   
ATOM   3068  CA  TYR   338     -20.745  16.322  -2.631  1.00 10.00      B   
ATOM   3069  CB  TYR   338     -19.569  15.366  -2.418  1.00 10.00      B   
ATOM   3070  CG  TYR   338     -18.797  15.051  -3.680  1.00 10.00      B   
ATOM   3071  CD1 TYR   338     -17.859  15.941  -4.187  1.00 10.00      B   
ATOM   3072  CD2 TYR   338     -19.007  13.860  -4.363  1.00 10.00      B   
ATOM   3073  CE1 TYR   338     -17.152  15.652  -5.339  1.00 10.00      B   
ATOM   3074  CE2 TYR   338     -18.304  13.565  -5.515  1.00 10.00      B   
ATOM   3075  CZ  TYR   338     -17.377  14.463  -6.000  1.00 10.00      B   
ATOM   3076  OH  TYR   338     -16.672  14.170  -7.146  1.00 10.00      B   
ATOM   3077  HH  TYR   338     -17.274  13.839  -7.814  1.00 10.00      B   
ATOM   3078  C   TYR   338     -21.928  15.915  -1.763  1.00 10.00      B   
ATOM   3079  O   TYR   338     -22.838  15.218  -2.221  1.00 10.00      B   
ATOM   3080  N   LEU   339     -21.914  16.373  -0.514  1.00 10.00      B   
ATOM   3081  HN  LEU   339     -21.155  16.918  -0.211  1.00 10.00      B   
ATOM   3082  CA  LEU   339     -22.988  16.080   0.422  1.00 10.00      B   
ATOM   3083  CB  LEU   339     -22.660  16.651   1.804  1.00 10.00      B   
ATOM   3084  CG  LEU   339     -23.720  16.456   2.893  1.00 10.00      B   
ATOM   3085  CD1 LEU   339     -23.866  14.983   3.250  1.00 10.00      B   
ATOM   3086  CD2 LEU   339     -23.381  17.280   4.127  1.00 10.00      B   
ATOM   3087  C   LEU   339     -24.297  16.667  -0.092  1.00 10.00      B   
ATOM   3088  O   LEU   339     -25.339  16.015  -0.051  1.00 10.00      B   
ATOM   3089  N   ALA   340     -24.228  17.895  -0.597  1.00 10.00      B   
ATOM   3090  HN  ALA   340     -23.362  18.357  -0.609  1.00 10.00      B   
ATOM   3091  CA  ALA   340     -25.401  18.570  -1.134  1.00 10.00      B   
ATOM   3092  CB  ALA   340     -25.075  20.013  -1.487  1.00 10.00      B   
ATOM   3093  C   ALA   340     -25.931  17.823  -2.354  1.00 10.00      B   
ATOM   3094  O   ALA   340     -27.139  17.636  -2.503  1.00 10.00      B   
ATOM   3095  N   LEU   341     -25.013  17.384  -3.212  1.00 10.00      B   
ATOM   3096  HN  LEU   341     -24.063  17.563  -3.029  1.00 10.00      B   
ATOM   3097  CA  LEU   341     -25.375  16.646  -4.418  1.00 10.00      B   
ATOM   3098  CB  LEU   341     -24.129  16.313  -5.243  1.00 10.00      B   
ATOM   3099  CG  LEU   341     -23.408  17.498  -5.893  1.00 10.00      B   
ATOM   3100  CD1 LEU   341     -22.106  17.043  -6.533  1.00 10.00      B   
ATOM   3101  CD2 LEU   341     -24.302  18.175  -6.921  1.00 10.00      B   
ATOM   3102  C   LEU   341     -26.124  15.366  -4.066  1.00 10.00      B   
ATOM   3103  O   LEU   341     -27.110  15.018  -4.712  1.00 10.00      B   
ATOM   3104  N   ALA   342     -25.657  14.678  -3.026  1.00 10.00      B   
ATOM   3105  HN  ALA   342     -24.861  15.011  -2.551  1.00 10.00      B   
ATOM   3106  CA  ALA   342     -26.285  13.440  -2.576  1.00 10.00      B   
ATOM   3107  CB  ALA   342     -25.491  12.825  -1.433  1.00 10.00      B   
ATOM   3108  C   ALA   342     -27.730  13.692  -2.154  1.00 10.00      B   
ATOM   3109  O   ALA   342     -28.601  12.842  -2.347  1.00 10.00      B   
ATOM   3110  N   ILE   343     -27.979  14.870  -1.590  1.00 10.00      B   
ATOM   3111  HN  ILE   343     -27.240  15.504  -1.465  1.00 10.00      B   
ATOM   3112  CA  ILE   343     -29.316  15.246  -1.156  1.00 10.00      B   
ATOM   3113  CB  ILE   343     -29.276  16.486  -0.237  1.00 10.00      B   
ATOM   3114  CG1 ILE   343     -28.340  16.237   0.949  1.00 10.00      B   
ATOM   3115  CG2 ILE   343     -30.673  16.835   0.253  1.00 10.00      B   
ATOM   3116  CD1 ILE   343     -28.007  17.484   1.739  1.00 10.00      B   
ATOM   3117  C   ILE   343     -30.189  15.555  -2.369  1.00 10.00      B   
ATOM   3118  O   ILE   343     -31.312  15.063  -2.483  1.00 10.00      B   
ATOM   3119  N   VAL   344     -29.649  16.358  -3.283  1.00 10.00      B   
ATOM   3120  HN  VAL   344     -28.741  16.704  -3.133  1.00 10.00      B   
ATOM   3121  CA  VAL   344     -30.363  16.747  -4.496  1.00 10.00      B   
ATOM   3122  CB  VAL   344     -29.540  17.745  -5.344  1.00 10.00      B   
ATOM   3123  CG1 VAL   344     -30.288  18.125  -6.615  1.00 10.00      B   
ATOM   3124  CG2 VAL   344     -29.206  18.986  -4.535  1.00 10.00      B   
ATOM   3125  C   VAL   344     -30.708  15.524  -5.345  1.00 10.00      B   
ATOM   3126  O   VAL   344     -31.790  15.443  -5.927  1.00 10.00      B   
ATOM   3127  N   LEU   345     -29.791  14.564  -5.397  1.00 10.00      B   
ATOM   3128  HN  LEU   345     -28.943  14.685  -4.913  1.00 10.00      B   
ATOM   3129  CA  LEU   345     -29.997  13.345  -6.170  1.00 10.00      B   
ATOM   3130  CB  LEU   345     -28.670  12.618  -6.412  1.00 10.00      B   
ATOM   3131  CG  LEU   345     -27.679  13.321  -7.345  1.00 10.00      B   
ATOM   3132  CD1 LEU   345     -26.367  12.551  -7.421  1.00 10.00      B   
ATOM   3133  CD2 LEU   345     -28.277  13.507  -8.730  1.00 10.00      B   
ATOM   3134  C   LEU   345     -31.005  12.414  -5.499  1.00 10.00      B   
ATOM   3135  O   LEU   345     -31.358  11.372  -6.046  1.00 10.00      B   
ATOM   3136  N   ASN   346     -31.469  12.789  -4.314  1.00 10.00      B   
ATOM   3137  HN  ASN   346     -31.152  13.631  -3.916  1.00 10.00      B   
ATOM   3138  CA  ASN   346     -32.445  11.980  -3.593  1.00 10.00      B   
ATOM   3139  CB  ASN   346     -31.885  11.498  -2.250  1.00 10.00      B   
ATOM   3140  CG  ASN   346     -32.304  10.073  -1.928  1.00 10.00      B   
ATOM   3141  OD1 ASN   346     -33.238   9.534  -2.521  1.00 10.00      B   
ATOM   3142  ND2 ASN   346     -31.622   9.452  -0.981  1.00 10.00      B   
ATOM   3143 HD21 ASN   346     -30.887   9.935  -0.539  1.00 10.00      B   
ATOM   3144 HD22 ASN   346     -31.879   8.534  -0.755  1.00 10.00      B   
ATOM   3145  C   ASN   346     -33.738  12.763  -3.381  1.00 10.00      B   
ATOM   3146  O   ASN   346     -34.595  12.379  -2.581  1.00 10.00      B   
ATOM   3147  N   LEU   347     -33.870  13.863  -4.108  1.00 10.00      B   
ATOM   3148  HN  LEU   347     -33.155  14.110  -4.734  1.00 10.00      B   
ATOM   3149  CA  LEU   347     -35.047  14.711  -4.018  1.00 10.00      B   
ATOM   3150  CB  LEU   347     -34.740  15.964  -3.196  1.00 10.00      B   
ATOM   3151  CG  LEU   347     -34.755  15.801  -1.676  1.00 10.00      B   
ATOM   3152  CD1 LEU   347     -34.274  17.075  -1.003  1.00 10.00      B   
ATOM   3153  CD2 LEU   347     -36.152  15.443  -1.193  1.00 10.00      B   
ATOM   3154  C   LEU   347     -35.517  15.101  -5.412  1.00 10.00      B   
ATOM   3155  O   LEU   347     -34.723  15.541  -6.244  1.00 10.00      B   
ATOM   3156  N   TRP   348     -36.801  14.923  -5.675  1.00 10.00      B   
ATOM   3157  HN  TRP   348     -37.387  14.556  -4.979  1.00 10.00      B   
ATOM   3158  CA  TRP   348     -37.365  15.255  -6.978  1.00 10.00      B   
ATOM   3159  CB  TRP   348     -37.723  13.986  -7.767  1.00 10.00      B   
ATOM   3160  CG  TRP   348     -38.618  13.027  -7.035  1.00 10.00      B   
ATOM   3161  CD1 TRP   348     -38.291  12.254  -5.958  1.00 10.00      B   
ATOM   3162  CD2 TRP   348     -39.984  12.730  -7.341  1.00 10.00      B   
ATOM   3163  NE1 TRP   348     -39.374  11.508  -5.564  1.00 10.00      B   
ATOM   3164  HE1 TRP   348     -39.388  10.881  -4.808  1.00 10.00      B   
ATOM   3165  CE2 TRP   348     -40.425  11.777  -6.401  1.00 10.00      B   
ATOM   3166  CE3 TRP   348     -40.879  13.181  -8.315  1.00 10.00      B   
ATOM   3167  CZ2 TRP   348     -41.722  11.268  -6.409  1.00 10.00      B   
ATOM   3168  CZ3 TRP   348     -42.162  12.674  -8.322  1.00 10.00      B   
ATOM   3169  CH2 TRP   348     -42.573  11.728  -7.375  1.00 10.00      B   
ATOM   3170  C   TRP   348     -38.565  16.191  -6.851  1.00 10.00      B   
ATOM   3171  O   TRP   348     -39.460  16.207  -7.699  1.00 10.00      B   
ATOM   3172  N   ASP   349     -38.573  16.981  -5.794  1.00 10.00      B   
ATOM   3173  HN  ASP   349     -37.825  16.940  -5.157  1.00 10.00      B   
ATOM   3174  CB  ASP   349     -40.020  17.990  -4.079  1.00 10.00      B   
ATOM   3175  CG  ASP   349     -40.998  19.107  -3.769  1.00 10.00      B   
ATOM   3176  OD1 ASP   349     -42.135  19.069  -4.282  1.00 10.00      B   
ATOM   3177  OD2 ASP   349     -40.636  20.025  -3.002  1.00 10.00      B   
ATOM   3178  CA  ASP   349     -39.658  17.922  -5.562  1.00 10.00      B   
ATOM   3179  C   ASP   349     -39.294  19.304  -6.083  1.00 10.00      B   
ATOM   3180  O   ASP   349     -40.019  19.823  -6.956  1.00 10.00      B   
ATOM   3181  OXT ASP   349     -38.267  19.858  -5.631  1.00 10.00      B   
END
