# Supplementary material for: Large-scale discovery of protein interactions at residue resolution using co-evolution calculated from genomic sequences
Source: Nat Commun. 2021 Mar 2;12:1396. doi: 10.1038/s41467-021-21636-z (PMC7925567; doi:10.1038/s41467-021-21636-z)
Supplement: Supplementary file 13 — Supplementary Data 11 [file 41467_2021_21636_MOESM13_ESM.zip › supplementary_prediction/membrane128329_SECG_LPTF/models/haddock_top_9_haddock_22w.pdb]

REMARK FILENAME="haddock_22w.pdb0"
REMARK ===============================================================
REMARK HADDOCK run for haddock
REMARK initial structure: haddock_22.pdb
REMARK final NOE weights: unambig 50 amb: 50
REMARK ===============================================================
REMARK            total,bonds,angles,improper,dihe,vdw,elec,air,cdih,coup,rdcs,vean,dani,xpcs,rg
REMARK energies: 291.265, 0, 0, 0, 0, -45.6382, -76.2778, 413.181, 0, 0, 0, 0, 0, 0, 0
REMARK ===============================================================
REMARK            bonds,angles,impropers,dihe,air,cdih,coup,rdcs,vean,dani,xpcs
REMARK rms-dev.: 0,0,0,0,31.8372,0,0, 0, 0, 0, 0
REMARK ===============================================================
REMARK               air,cdih,coup,rdcs,vean,dani,xpcs
REMARK               >0.3,>5,>1,>0,>5,>0.2,>0.2
REMARK violations.: 2, 0, 0, 0, 0, 0, 0
REMARK ===============================================================
REMARK                        CVpartition#,violations,rms
REMARK AIRs cross-validation: 2, 0, NaN
REMARK ===============================================================
REMARK NCS energy: 0
REMARK ===============================================================
REMARK Symmetry energy: 0
REMARK ===============================================================
REMARK Desolvation energy: -15.4097
REMARK Internal energy free molecules: 29137.8
REMARK Internal energy complex: -11065
REMARK Binding energy: -40340.1
REMARK ===============================================================
REMARK buried surface area: 1654.68
REMARK ===============================================================
REMARK water - chain1: 0 0 0
REMARK water - chain2: 0 0 0
REMARK water - chain3: 0 0 0
REMARK water - chain4: 0 0 0
REMARK water - chain5: 0 0 0
REMARK water - chain6: 0 0 0
REMARK ===============================================================
REMARK water - water: 0 0 0
REMARK ===============================================================
REMARK DATE:05-Aug-2020  10:15:30       created by user: he47
REMARK VERSION:1.3
ATOM      1  CB  SER    45     -27.359 -21.291   3.386  1.00 10.00      A   
ATOM      2  OG  SER    45     -27.226 -22.519   4.086  1.00 10.00      A   
ATOM      3  HG  SER    45     -27.992 -23.079   3.903  1.00 10.00      A   
ATOM      4  C   SER    45     -26.969 -19.444   5.028  1.00 10.00      A   
ATOM      5  O   SER    45     -26.660 -19.651   6.205  1.00 10.00      A   
ATOM      6  N   SER    45     -25.139 -20.964   4.373  1.00 10.00      A   
ATOM      7  HT1 SER    45     -24.648 -21.408   3.573  1.00 10.00      A   
ATOM      8  HT2 SER    45     -25.402 -21.704   5.055  1.00 10.00      A   
ATOM      9  HT3 SER    45     -24.496 -20.292   4.837  1.00 10.00      A   
ATOM     10  CA  SER    45     -26.352 -20.266   3.901  1.00 10.00      A   
ATOM     11  N   SER    46     -27.833 -18.510   4.665  1.00 10.00      A   
ATOM     12  HN  SER    46     -28.037 -18.387   3.711  1.00 10.00      A   
ATOM     13  CA  SER    46     -28.497 -17.662   5.633  1.00 10.00      A   
ATOM     14  CB  SER    46     -28.868 -16.347   4.955  1.00 10.00      A   
ATOM     15  OG  SER    46     -29.147 -16.553   3.578  1.00 10.00      A   
ATOM     16  HG  SER    46     -30.029 -16.936   3.478  1.00 10.00      A   
ATOM     17  C   SER    46     -29.754 -18.343   6.156  1.00 10.00      A   
ATOM     18  O   SER    46     -30.162 -19.383   5.635  1.00 10.00      A   
ATOM     19  N   GLY    47     -30.359 -17.761   7.187  1.00 10.00      A   
ATOM     20  HN  GLY    47     -29.970 -16.947   7.580  1.00 10.00      A   
ATOM     21  CA  GLY    47     -31.578 -18.321   7.739  1.00 10.00      A   
ATOM     22  C   GLY    47     -32.680 -18.340   6.702  1.00 10.00      A   
ATOM     23  O   GLY    47     -33.381 -19.339   6.539  1.00 10.00      A   
ATOM     24  N   SER    48     -32.823 -17.228   5.997  1.00 10.00      A   
ATOM     25  HN  SER    48     -32.239 -16.464   6.188  1.00 10.00      A   
ATOM     26  CA  SER    48     -33.817 -17.108   4.950  1.00 10.00      A   
ATOM     27  CB  SER    48     -34.242 -15.644   4.786  1.00 10.00      A   
ATOM     28  OG  SER    48     -35.426 -15.528   4.011  1.00 10.00      A   
ATOM     29  HG  SER    48     -35.255 -14.953   3.251  1.00 10.00      A   
ATOM     30  C   SER    48     -33.229 -17.636   3.647  1.00 10.00      A   
ATOM     31  O   SER    48     -32.067 -17.360   3.330  1.00 10.00      A   
ATOM     32  N   GLY    49     -34.016 -18.414   2.917  1.00 10.00      A   
ATOM     33  HN  GLY    49     -34.922 -18.614   3.237  1.00 10.00      A   
ATOM     34  CA  GLY    49     -33.555 -18.967   1.657  1.00 10.00      A   
ATOM     35  C   GLY    49     -33.326 -17.889   0.620  1.00 10.00      A   
ATOM     36  O   GLY    49     -34.260 -17.185   0.231  1.00 10.00      A   
ATOM     37  N   ASN    50     -32.085 -17.745   0.187  1.00 10.00      A   
ATOM     38  HN  ASN    50     -31.383 -18.331   0.545  1.00 10.00      A   
ATOM     39  CA  ASN    50     -31.731 -16.740  -0.806  1.00 10.00      A   
ATOM     40  CB  ASN    50     -30.682 -15.769  -0.243  1.00 10.00      A   
ATOM     41  CG  ASN    50     -29.251 -16.140  -0.597  1.00 10.00      A   
ATOM     42  OD1 ASN    50     -28.686 -15.627  -1.562  1.00 10.00      A   
ATOM     43  ND2 ASN    50     -28.652 -17.026   0.184  1.00 10.00      A   
ATOM     44 HD21 ASN    50     -29.157 -17.397   0.940  1.00 10.00      A   
ATOM     45 HD22 ASN    50     -27.717 -17.269  -0.018  1.00 10.00      A   
ATOM     46  C   ASN    50     -31.232 -17.395  -2.088  1.00 10.00      A   
ATOM     47  O   ASN    50     -30.812 -18.553  -2.081  1.00 10.00      A   
ATOM     48  N   PHE    51     -31.290 -16.658  -3.186  1.00 10.00      A   
ATOM     49  HN  PHE    51     -31.628 -15.741  -3.130  1.00 10.00      A   
ATOM     50  CA  PHE    51     -30.845 -17.169  -4.472  1.00 10.00      A   
ATOM     51  CB  PHE    51     -32.035 -17.374  -5.413  1.00 10.00      A   
ATOM     52  CG  PHE    51     -33.034 -18.380  -4.920  1.00 10.00      A   
ATOM     53  CD1 PHE    51     -34.198 -17.968  -4.292  1.00 10.00      A   
ATOM     54  CD2 PHE    51     -32.809 -19.738  -5.080  1.00 10.00      A   
ATOM     55  CE1 PHE    51     -35.120 -18.888  -3.838  1.00 10.00      A   
ATOM     56  CE2 PHE    51     -33.728 -20.664  -4.629  1.00 10.00      A   
ATOM     57  CZ  PHE    51     -34.883 -20.238  -4.004  1.00 10.00      A   
ATOM     58  C   PHE    51     -29.840 -16.219  -5.100  1.00 10.00      A   
ATOM     59  O   PHE    51     -30.178 -15.089  -5.451  1.00 10.00      A   
ATOM     60  N   MET    52     -28.607 -16.674  -5.224  1.00 10.00      A   
ATOM     61  HN  MET    52     -28.400 -17.585  -4.920  1.00 10.00      A   
ATOM     62  CA  MET    52     -27.552 -15.861  -5.808  1.00 10.00      A   
ATOM     63  CB  MET    52     -26.710 -15.197  -4.712  1.00 10.00      A   
ATOM     64  CG  MET    52     -25.582 -14.322  -5.242  1.00 10.00      A   
ATOM     65  SD  MET    52     -24.180 -14.208  -4.113  1.00 10.00      A   
ATOM     66  CE  MET    52     -24.980 -13.552  -2.650  1.00 10.00      A   
ATOM     67  C   MET    52     -26.656 -16.709  -6.697  1.00 10.00      A   
ATOM     68  O   MET    52     -26.049 -17.676  -6.231  1.00 10.00      A   
ATOM     69  N   THR    53     -26.590 -16.355  -7.972  1.00 10.00      A   
ATOM     70  HN  THR    53     -27.124 -15.595  -8.287  1.00 10.00      A   
ATOM     71  CA  THR    53     -25.756 -17.072  -8.919  1.00 10.00      A   
ATOM     72  CB  THR    53     -26.050 -16.622 -10.360  1.00 10.00      A   
ATOM     73  OG1 THR    53     -27.469 -16.631 -10.576  1.00 10.00      A   
ATOM     74  HG1 THR    53     -27.649 -16.488 -11.514  1.00 10.00      A   
ATOM     75  CG2 THR    53     -25.391 -17.562 -11.354  1.00 10.00      A   
ATOM     76  C   THR    53     -24.279 -16.849  -8.595  1.00 10.00      A   
ATOM     77  O   THR    53     -23.747 -15.752  -8.770  1.00 10.00      A   
ATOM     78  N   ARG    54     -23.623 -17.901  -8.130  1.00 10.00      A   
ATOM     79  HN  ARG    54     -24.091 -18.762  -8.061  1.00 10.00      A   
ATOM     80  CA  ARG    54     -22.220 -17.821  -7.752  1.00 10.00      A   
ATOM     81  CB  ARG    54     -21.806 -19.039  -6.921  1.00 10.00      A   
ATOM     82  CG  ARG    54     -22.747 -19.348  -5.762  1.00 10.00      A   
ATOM     83  CD  ARG    54     -22.812 -18.202  -4.760  1.00 10.00      A   
ATOM     84  NE  ARG    54     -24.149 -18.050  -4.183  1.00 10.00      A   
ATOM     85  HE  ARG    54     -24.914 -18.126  -4.802  1.00 10.00      A   
ATOM     86  CZ  ARG    54     -24.387 -17.805  -2.890  1.00 10.00      A   
ATOM     87  NH1 ARG    54     -23.383 -17.681  -2.033  1.00 10.00      A   
ATOM     88 HH11 ARG    54     -22.398 -17.773  -2.361  1.00 10.00      A   
ATOM     89 HH12 ARG    54     -23.579 -17.489  -1.025  1.00 10.00      A   
ATOM     90  NH2 ARG    54     -25.633 -17.686  -2.450  1.00 10.00      A   
ATOM     91 HH21 ARG    54     -25.814 -17.491  -1.428  1.00 10.00      A   
ATOM     92 HH22 ARG    54     -26.439 -17.783  -3.105  1.00 10.00      A   
ATOM     93  C   ARG    54     -21.320 -17.650  -8.971  1.00 10.00      A   
ATOM     94  O   ARG    54     -20.195 -17.163  -8.858  1.00 10.00      A   
ATOM     95  N   MET    55     -21.827 -18.045 -10.136  1.00 10.00      A   
ATOM     96  HN  MET    55     -22.724 -18.445 -10.154  1.00 10.00      A   
ATOM     97  CA  MET    55     -21.080 -17.915 -11.383  1.00 10.00      A   
ATOM     98  CB  MET    55     -21.876 -18.514 -12.545  1.00 10.00      A   
ATOM     99  CG  MET    55     -21.220 -18.331 -13.904  1.00 10.00      A   
ATOM    100  SD  MET    55     -22.356 -18.630 -15.272  1.00 10.00      A   
ATOM    101  CE  MET    55     -23.609 -17.386 -14.949  1.00 10.00      A   
ATOM    102  C   MET    55     -20.782 -16.447 -11.671  1.00 10.00      A   
ATOM    103  O   MET    55     -19.626 -16.052 -11.832  1.00 10.00      A   
ATOM    104  N   THR    56     -21.836 -15.641 -11.727  1.00 10.00      A   
ATOM    105  HN  THR    56     -22.735 -16.014 -11.603  1.00 10.00      A   
ATOM    106  CA  THR    56     -21.699 -14.218 -11.983  1.00 10.00      A   
ATOM    107  CB  THR    56     -23.075 -13.571 -12.213  1.00 10.00      A   
ATOM    108  OG1 THR    56     -24.061 -14.600 -12.386  1.00 10.00      A   
ATOM    109  HG1 THR    56     -24.905 -14.194 -12.623  1.00 10.00      A   
ATOM    110  CG2 THR    56     -23.044 -12.690 -13.452  1.00 10.00      A   
ATOM    111  C   THR    56     -21.007 -13.526 -10.811  1.00 10.00      A   
ATOM    112  O   THR    56     -20.364 -12.493 -10.980  1.00 10.00      A   
ATOM    113  N   ALA    57     -21.151 -14.103  -9.623  1.00 10.00      A   
ATOM    114  HN  ALA    57     -21.696 -14.916  -9.550  1.00 10.00      A   
ATOM    115  CA  ALA    57     -20.529 -13.556  -8.424  1.00 10.00      A   
ATOM    116  CB  ALA    57     -20.964 -14.344  -7.198  1.00 10.00      A   
ATOM    117  C   ALA    57     -19.013 -13.584  -8.554  1.00 10.00      A   
ATOM    118  O   ALA    57     -18.340 -12.581  -8.312  1.00 10.00      A   
ATOM    119  N   LEU    58     -18.488 -14.734  -8.962  1.00 10.00      A   
ATOM    120  HN  LEU    58     -19.088 -15.489  -9.148  1.00 10.00      A   
ATOM    121  CA  LEU    58     -17.051 -14.907  -9.134  1.00 10.00      A   
ATOM    122  CB  LEU    58     -16.733 -16.336  -9.577  1.00 10.00      A   
ATOM    123  CG  LEU    58     -15.249 -16.672  -9.748  1.00 10.00      A   
ATOM    124  CD1 LEU    58     -14.548 -16.714  -8.399  1.00 10.00      A   
ATOM    125  CD2 LEU    58     -15.082 -17.992 -10.482  1.00 10.00      A   
ATOM    126  C   LEU    58     -16.497 -13.909 -10.146  1.00 10.00      A   
ATOM    127  O   LEU    58     -15.524 -13.200  -9.867  1.00 10.00      A   
ATOM    128  N   LEU    59     -17.139 -13.841 -11.307  1.00 10.00      A   
ATOM    129  HN  LEU    59     -17.918 -14.419 -11.455  1.00 10.00      A   
ATOM    130  CA  LEU    59     -16.723 -12.933 -12.368  1.00 10.00      A   
ATOM    131  CB  LEU    59     -17.643 -13.087 -13.584  1.00 10.00      A   
ATOM    132  CG  LEU    59     -17.443 -12.086 -14.724  1.00 10.00      A   
ATOM    133  CD1 LEU    59     -16.045 -12.205 -15.313  1.00 10.00      A   
ATOM    134  CD2 LEU    59     -18.497 -12.291 -15.798  1.00 10.00      A   
ATOM    135  C   LEU    59     -16.715 -11.489 -11.880  1.00 10.00      A   
ATOM    136  O   LEU    59     -15.800 -10.725 -12.187  1.00 10.00      A   
ATOM    137  N   ALA    60     -17.732 -11.127 -11.108  1.00 10.00      A   
ATOM    138  HN  ALA    60     -18.431 -11.784 -10.900  1.00 10.00      A   
ATOM    139  CA  ALA    60     -17.845  -9.779 -10.577  1.00 10.00      A   
ATOM    140  CB  ALA    60     -19.208  -9.574  -9.939  1.00 10.00      A   
ATOM    141  C   ALA    60     -16.729  -9.466  -9.582  1.00 10.00      A   
ATOM    142  O   ALA    60     -16.163  -8.373  -9.599  1.00 10.00      A   
ATOM    143  N   THR    61     -16.406 -10.424  -8.723  1.00 10.00      A   
ATOM    144  HN  THR    61     -16.892 -11.277  -8.745  1.00 10.00      A   
ATOM    145  CA  THR    61     -15.358 -10.221  -7.731  1.00 10.00      A   
ATOM    146  CB  THR    61     -15.362 -11.300  -6.625  1.00 10.00      A   
ATOM    147  OG1 THR    61     -15.398 -12.617  -7.200  1.00 10.00      A   
ATOM    148  HG1 THR    61     -15.475 -12.549  -8.159  1.00 10.00      A   
ATOM    149  CG2 THR    61     -16.555 -11.121  -5.698  1.00 10.00      A   
ATOM    150  C   THR    61     -13.971 -10.121  -8.372  1.00 10.00      A   
ATOM    151  O   THR    61     -13.120  -9.367  -7.907  1.00 10.00      A   
ATOM    152  N   LEU    62     -13.755 -10.866  -9.450  1.00 10.00      A   
ATOM    153  HN  LEU    62     -14.478 -11.438  -9.793  1.00 10.00      A   
ATOM    154  CA  LEU    62     -12.467 -10.858 -10.139  1.00 10.00      A   
ATOM    155  CB  LEU    62     -12.264 -12.161 -10.912  1.00 10.00      A   
ATOM    156  CG  LEU    62     -12.179 -13.440 -10.077  1.00 10.00      A   
ATOM    157  CD1 LEU    62     -12.086 -14.661 -10.978  1.00 10.00      A   
ATOM    158  CD2 LEU    62     -10.999 -13.384  -9.116  1.00 10.00      A   
ATOM    159  C   LEU    62     -12.352  -9.672 -11.092  1.00 10.00      A   
ATOM    160  O   LEU    62     -11.261  -9.331 -11.547  1.00 10.00      A   
ATOM    161  N   PHE    63     -13.481  -9.035 -11.373  1.00 10.00      A   
ATOM    162  HN  PHE    63     -14.317  -9.338 -10.961  1.00 10.00      A   
ATOM    163  CA  PHE    63     -13.512  -7.897 -12.283  1.00 10.00      A   
ATOM    164  CB  PHE    63     -14.954  -7.499 -12.603  1.00 10.00      A   
ATOM    165  CG  PHE    63     -15.100  -6.752 -13.899  1.00 10.00      A   
ATOM    166  CD1 PHE    63     -15.028  -7.421 -15.110  1.00 10.00      A   
ATOM    167  CD2 PHE    63     -15.318  -5.384 -13.910  1.00 10.00      A   
ATOM    168  CE1 PHE    63     -15.165  -6.738 -16.305  1.00 10.00      A   
ATOM    169  CE2 PHE    63     -15.455  -4.695 -15.102  1.00 10.00      A   
ATOM    170  CZ  PHE    63     -15.383  -5.374 -16.302  1.00 10.00      A   
ATOM    171  C   PHE    63     -12.745  -6.702 -11.720  1.00 10.00      A   
ATOM    172  O   PHE    63     -12.342  -5.811 -12.465  1.00 10.00      A   
ATOM    173  N   PHE    64     -12.535  -6.697 -10.406  1.00 10.00      A   
ATOM    174  HN  PHE    64     -12.875  -7.446  -9.871  1.00 10.00      A   
ATOM    175  CA  PHE    64     -11.814  -5.615  -9.738  1.00 10.00      A   
ATOM    176  CB  PHE    64     -11.684  -5.917  -8.237  1.00 10.00      A   
ATOM    177  CG  PHE    64     -10.941  -4.870  -7.448  1.00 10.00      A   
ATOM    178  CD1 PHE    64     -11.605  -3.767  -6.939  1.00 10.00      A   
ATOM    179  CD2 PHE    64      -9.581  -4.993  -7.212  1.00 10.00      A   
ATOM    180  CE1 PHE    64     -10.929  -2.806  -6.214  1.00 10.00      A   
ATOM    181  CE2 PHE    64      -8.897  -4.035  -6.488  1.00 10.00      A   
ATOM    182  CZ  PHE    64      -9.573  -2.941  -5.987  1.00 10.00      A   
ATOM    183  C   PHE    64     -10.426  -5.412 -10.348  1.00 10.00      A   
ATOM    184  O   PHE    64      -9.986  -4.279 -10.552  1.00 10.00      A   
ATOM    185  N   ILE    65      -9.765  -6.522 -10.657  1.00 10.00      A   
ATOM    186  HN  ILE    65     -10.200  -7.388 -10.503  1.00 10.00      A   
ATOM    187  CA  ILE    65      -8.421  -6.503 -11.227  1.00 10.00      A   
ATOM    188  CB  ILE    65      -7.892  -7.941 -11.425  1.00 10.00      A   
ATOM    189  CG1 ILE    65      -8.054  -8.751 -10.132  1.00 10.00      A   
ATOM    190  CG2 ILE    65      -6.436  -7.925 -11.868  1.00 10.00      A   
ATOM    191  CD1 ILE    65      -7.789 -10.231 -10.304  1.00 10.00      A   
ATOM    192  C   ILE    65      -8.381  -5.757 -12.562  1.00 10.00      A   
ATOM    193  O   ILE    65      -7.437  -5.022 -12.846  1.00 10.00      A   
ATOM    194  N   ILE    66      -9.419  -5.928 -13.365  1.00 10.00      A   
ATOM    195  HN  ILE    66     -10.163  -6.497 -13.074  1.00 10.00      A   
ATOM    196  CA  ILE    66      -9.485  -5.283 -14.668  1.00 10.00      A   
ATOM    197  CB  ILE    66      -9.831  -6.295 -15.784  1.00 10.00      A   
ATOM    198  CG1 ILE    66     -10.997  -7.195 -15.354  1.00 10.00      A   
ATOM    199  CG2 ILE    66      -8.608  -7.128 -16.146  1.00 10.00      A   
ATOM    200  CD1 ILE    66     -11.496  -8.125 -16.440  1.00 10.00      A   
ATOM    201  C   ILE    66     -10.491  -4.133 -14.676  1.00 10.00      A   
ATOM    202  O   ILE    66     -11.169  -3.894 -15.675  1.00 10.00      A   
ATOM    203  N   SER    67     -10.582  -3.418 -13.561  1.00 10.00      A   
ATOM    204  HN  SER    67     -10.033  -3.659 -12.792  1.00 10.00      A   
ATOM    205  CA  SER    67     -11.504  -2.300 -13.462  1.00 10.00      A   
ATOM    206  CB  SER    67     -12.874  -2.772 -12.956  1.00 10.00      A   
ATOM    207  OG  SER    67     -13.874  -1.788 -13.172  1.00 10.00      A   
ATOM    208  HG  SER    67     -13.656  -1.280 -13.965  1.00 10.00      A   
ATOM    209  C   SER    67     -10.961  -1.175 -12.581  1.00 10.00      A   
ATOM    210  O   SER    67     -10.710  -0.068 -13.063  1.00 10.00      A   
ATOM    211  N   LEU    68     -10.743  -1.467 -11.303  1.00 10.00      A   
ATOM    212  HN  LEU    68     -10.896  -2.383 -10.986  1.00 10.00      A   
ATOM    213  CA  LEU    68     -10.275  -0.453 -10.359  1.00 10.00      A   
ATOM    214  CB  LEU    68     -11.085  -0.512  -9.059  1.00 10.00      A   
ATOM    215  CG  LEU    68     -12.594  -0.279  -9.199  1.00 10.00      A   
ATOM    216  CD1 LEU    68     -13.297  -0.472  -7.866  1.00 10.00      A   
ATOM    217  CD2 LEU    68     -12.880   1.104  -9.763  1.00 10.00      A   
ATOM    218  C   LEU    68      -8.780  -0.545 -10.065  1.00 10.00      A   
ATOM    219  O   LEU    68      -8.314  -0.093  -9.016  1.00 10.00      A   
ATOM    220  N   VAL    69      -8.028  -1.123 -10.986  1.00 10.00      A   
ATOM    221  HN  VAL    69      -8.447  -1.463 -11.800  1.00 10.00      A   
ATOM    222  CA  VAL    69      -6.587  -1.247 -10.817  1.00 10.00      A   
ATOM    223  CB  VAL    69      -6.093  -2.700 -10.975  1.00 10.00      A   
ATOM    224  CG1 VAL    69      -4.577  -2.761 -10.862  1.00 10.00      A   
ATOM    225  CG2 VAL    69      -6.732  -3.592  -9.921  1.00 10.00      A   
ATOM    226  C   VAL    69      -5.857  -0.333 -11.796  1.00 10.00      A   
ATOM    227  O   VAL    69      -5.890  -0.545 -13.013  1.00 10.00      A   
ATOM    228  N   LEU    70      -5.206   0.687 -11.254  1.00 10.00      A   
ATOM    229  HN  LEU    70      -5.209   0.791 -10.278  1.00 10.00      A   
ATOM    230  CA  LEU    70      -4.473   1.648 -12.062  1.00 10.00      A   
ATOM    231  CB  LEU    70      -4.178   2.918 -11.258  1.00 10.00      A   
ATOM    232  CG  LEU    70      -5.334   3.484 -10.424  1.00 10.00      A   
ATOM    233  CD1 LEU    70      -4.920   4.780  -9.745  1.00 10.00      A   
ATOM    234  CD2 LEU    70      -6.585   3.683 -11.271  1.00 10.00      A   
ATOM    235  C   LEU    70      -3.174   1.036 -12.569  1.00 10.00      A   
ATOM    236  O   LEU    70      -2.415   0.441 -11.803  1.00 10.00      A   
ATOM    237  N   GLY    71      -2.935   1.169 -13.864  1.00 10.00      A   
ATOM    238  HN  GLY    71      -3.579   1.658 -14.426  1.00 10.00      A   
ATOM    239  CA  GLY    71      -1.735   0.617 -14.460  1.00 10.00      A   
ATOM    240  C   GLY    71      -2.016  -0.662 -15.223  1.00 10.00      A   
ATOM    241  O   GLY    71      -1.319  -0.985 -16.185  1.00 10.00      A   
ATOM    242  N   ASN    72      -3.040  -1.391 -14.795  1.00 10.00      A   
ATOM    243  HN  ASN    72      -3.558  -1.082 -14.020  1.00 10.00      A   
ATOM    244  CA  ASN    72      -3.407  -2.644 -15.449  1.00 10.00      A   
ATOM    245  CB  ASN    72      -4.259  -3.523 -14.523  1.00 10.00      A   
ATOM    246  CG  ASN    72      -4.403  -4.954 -15.020  1.00 10.00      A   
ATOM    247  OD1 ASN    72      -4.319  -5.226 -16.215  1.00 10.00      A   
ATOM    248  ND2 ASN    72      -4.623  -5.884 -14.103  1.00 10.00      A   
ATOM    249 HD21 ASN    72      -4.682  -5.606 -13.163  1.00 10.00      A   
ATOM    250 HD22 ASN    72      -4.720  -6.813 -14.400  1.00 10.00      A   
ATOM    251  C   ASN    72      -4.148  -2.377 -16.754  1.00 10.00      A   
ATOM    252  O   ASN    72      -3.631  -2.641 -17.837  1.00 10.00      A   
ATOM    253  N   ILE    73      -5.357  -1.844 -16.650  1.00 10.00      A   
ATOM    254  HN  ILE    73      -5.720  -1.649 -15.762  1.00 10.00      A   
ATOM    255  CA  ILE    73      -6.162  -1.555 -17.832  1.00 10.00      A   
ATOM    256  CB  ILE    73      -7.661  -1.835 -17.594  1.00 10.00      A   
ATOM    257  CG1 ILE    73      -8.167  -1.074 -16.365  1.00 10.00      A   
ATOM    258  CG2 ILE    73      -7.907  -3.330 -17.445  1.00 10.00      A   
ATOM    259  CD1 ILE    73      -9.661  -0.824 -16.373  1.00 10.00      A   
ATOM    260  C   ILE    73      -5.983  -0.113 -18.304  1.00 10.00      A   
ATOM    261  O   ILE    73      -6.160   0.189 -19.483  1.00 10.00      A   
ATOM    262  N   ASN    74      -5.625   0.770 -17.380  1.00 10.00      A   
ATOM    263  HN  ASN    74      -5.476   0.468 -16.464  1.00 10.00      A   
ATOM    264  CA  ASN    74      -5.440   2.180 -17.700  1.00 10.00      A   
ATOM    265  CB  ASN    74      -6.795   2.906 -17.683  1.00 10.00      A   
ATOM    266  CG  ASN    74      -6.679   4.409 -17.867  1.00 10.00      A   
ATOM    267  OD1 ASN    74      -6.566   5.158 -16.896  1.00 10.00      A   
ATOM    268  ND2 ASN    74      -6.718   4.859 -19.112  1.00 10.00      A   
ATOM    269 HD21 ASN    74      -6.819   4.208 -19.838  1.00 10.00      A   
ATOM    270 HD22 ASN    74      -6.653   5.830 -19.260  1.00 10.00      A   
ATOM    271  C   ASN    74      -4.481   2.837 -16.714  1.00 10.00      A   
ATOM    272  O   ASN    74      -4.603   2.647 -15.501  1.00 10.00      A   
ATOM    273  N   SER    75      -3.523   3.584 -17.239  1.00 10.00      A   
ATOM    274  HN  SER    75      -3.466   3.669 -18.215  1.00 10.00      A   
ATOM    275  CA  SER    75      -2.551   4.282 -16.413  1.00 10.00      A   
ATOM    276  CB  SER    75      -1.159   4.185 -17.043  1.00 10.00      A   
ATOM    277  OG  SER    75      -0.846   2.838 -17.361  1.00 10.00      A   
ATOM    278  HG  SER    75      -1.480   2.506 -18.010  1.00 10.00      A   
ATOM    279  C   SER    75      -2.954   5.743 -16.249  1.00 10.00      A   
ATOM    280  O   SER    75      -3.383   6.390 -17.208  1.00 10.00      A   
ATOM    281  N   ASN    76      -2.819   6.256 -15.036  1.00 10.00      A   
ATOM    282  HN  ASN    76      -2.452   5.695 -14.318  1.00 10.00      A   
ATOM    283  CB  ASN    76      -3.938   7.744 -13.422  1.00 10.00      A   
ATOM    284  CG  ASN    76      -5.391   7.331 -13.552  1.00 10.00      A   
ATOM    285  OD1 ASN    76      -6.257   8.143 -13.878  1.00 10.00      A   
ATOM    286  ND2 ASN    76      -5.670   6.063 -13.301  1.00 10.00      A   
ATOM    287 HD21 ASN    76      -4.935   5.468 -13.046  1.00 10.00      A   
ATOM    288 HD22 ASN    76      -6.603   5.769 -13.382  1.00 10.00      A   
ATOM    289  CA  ASN    76      -3.175   7.639 -14.746  1.00 10.00      A   
ATOM    290  C   ASN    76      -1.930   8.506 -14.699  1.00 10.00      A   
ATOM    291  O   ASN    76      -1.132   8.352 -13.752  1.00 10.00      A   
ATOM    292  OXT ASN    76      -1.743   9.332 -15.616  1.00 10.00      A   
ATOM    293  CB  ARG     5     -33.931 -16.063  10.240  1.00 10.00      B   
ATOM    294  CG  ARG     5     -35.096 -15.099  10.431  1.00 10.00      B   
ATOM    295  CD  ARG     5     -36.437 -15.793  10.245  1.00 10.00      B   
ATOM    296  NE  ARG     5     -36.703 -16.778  11.295  1.00 10.00      B   
ATOM    297  HE  ARG     5     -35.928 -17.239  11.685  1.00 10.00      B   
ATOM    298  CZ  ARG     5     -37.921 -17.064  11.755  1.00 10.00      B   
ATOM    299  NH1 ARG     5     -38.982 -16.446  11.260  1.00 10.00      B   
ATOM    300 HH11 ARG     5     -39.934 -16.669  11.624  1.00 10.00      B   
ATOM    301 HH12 ARG     5     -38.871 -15.735  10.505  1.00 10.00      B   
ATOM    302  NH2 ARG     5     -38.079 -17.983  12.701  1.00 10.00      B   
ATOM    303 HH21 ARG     5     -39.035 -18.210  13.061  1.00 10.00      B   
ATOM    304 HH22 ARG     5     -37.252 -18.482  13.088  1.00 10.00      B   
ATOM    305  C   ARG     5     -32.250 -14.503   9.192  1.00 10.00      B   
ATOM    306  O   ARG     5     -32.851 -14.647   8.124  1.00 10.00      B   
ATOM    307  N   ARG     5     -32.421 -14.706  11.669  1.00 10.00      B   
ATOM    308  HT1 ARG     5     -32.798 -15.291  12.442  1.00 10.00      B   
ATOM    309  HT2 ARG     5     -32.952 -13.811  11.634  1.00 10.00      B   
ATOM    310  HT3 ARG     5     -31.425 -14.495  11.870  1.00 10.00      B   
ATOM    311  CA  ARG     5     -32.541 -15.425  10.379  1.00 10.00      B   
ATOM    312  N   TYR     6     -31.308 -13.576   9.373  1.00 10.00      B   
ATOM    313  HN  TYR     6     -30.833 -13.536  10.230  1.00 10.00      B   
ATOM    314  CA  TYR     6     -30.942 -12.630   8.322  1.00 10.00      B   
ATOM    315  CB  TYR     6     -30.216 -11.417   8.913  1.00 10.00      B   
ATOM    316  CG  TYR     6     -31.107 -10.436   9.646  1.00 10.00      B   
ATOM    317  CD1 TYR     6     -30.917 -10.170  10.995  1.00 10.00      B   
ATOM    318  CD2 TYR     6     -32.132  -9.770   8.986  1.00 10.00      B   
ATOM    319  CE1 TYR     6     -31.720  -9.268  11.667  1.00 10.00      B   
ATOM    320  CE2 TYR     6     -32.940  -8.867   9.650  1.00 10.00      B   
ATOM    321  CZ  TYR     6     -32.729  -8.621  10.991  1.00 10.00      B   
ATOM    322  OH  TYR     6     -33.531  -7.720  11.657  1.00 10.00      B   
ATOM    323  HH  TYR     6     -34.432  -7.772  11.310  1.00 10.00      B   
ATOM    324  C   TYR     6     -30.062 -13.291   7.264  1.00 10.00      B   
ATOM    325  O   TYR     6     -29.804 -14.495   7.315  1.00 10.00      B   
ATOM    326  N   LEU     7     -29.592 -12.489   6.315  1.00 10.00      B   
ATOM    327  HN  LEU     7     -29.826 -11.536   6.338  1.00 10.00      B   
ATOM    328  CA  LEU     7     -28.745 -12.977   5.234  1.00 10.00      B   
ATOM    329  CB  LEU     7     -29.155 -12.329   3.910  1.00 10.00      B   
ATOM    330  CG  LEU     7     -30.640 -12.403   3.543  1.00 10.00      B   
ATOM    331  CD1 LEU     7     -30.931 -11.524   2.338  1.00 10.00      B   
ATOM    332  CD2 LEU     7     -31.060 -13.839   3.276  1.00 10.00      B   
ATOM    333  C   LEU     7     -27.280 -12.669   5.520  1.00 10.00      B   
ATOM    334  O   LEU     7     -26.430 -12.768   4.636  1.00 10.00      B   
ATOM    335  N   VAL     8     -26.998 -12.317   6.772  1.00 10.00      B   
ATOM    336  HN  VAL     8     -27.728 -12.287   7.423  1.00 10.00      B   
ATOM    337  CA  VAL     8     -25.644 -11.971   7.213  1.00 10.00      B   
ATOM    338  CB  VAL     8     -25.605 -11.729   8.741  1.00 10.00      B   
ATOM    339  CG1 VAL     8     -24.222 -11.279   9.196  1.00 10.00      B   
ATOM    340  CG2 VAL     8     -26.665 -10.719   9.157  1.00 10.00      B   
ATOM    341  C   VAL     8     -24.630 -13.060   6.852  1.00 10.00      B   
ATOM    342  O   VAL     8     -23.490 -12.767   6.489  1.00 10.00      B   
ATOM    343  N   ARG     9     -25.061 -14.314   6.938  1.00 10.00      B   
ATOM    344  HN  ARG     9     -25.984 -14.480   7.219  1.00 10.00      B   
ATOM    345  CA  ARG     9     -24.198 -15.451   6.636  1.00 10.00      B   
ATOM    346  CB  ARG     9     -24.915 -16.762   6.954  1.00 10.00      B   
ATOM    347  CG  ARG     9     -25.491 -16.810   8.360  1.00 10.00      B   
ATOM    348  CD  ARG     9     -24.973 -18.007   9.138  1.00 10.00      B   
ATOM    349  NE  ARG     9     -25.671 -19.239   8.778  1.00 10.00      B   
ATOM    350  HE  ARG     9     -26.164 -19.246   7.922  1.00 10.00      B   
ATOM    351  CZ  ARG     9     -25.662 -20.340   9.524  1.00 10.00      B   
ATOM    352  NH1 ARG     9     -24.996 -20.367  10.666  1.00 10.00      B   
ATOM    353 HH11 ARG     9     -24.994 -21.232  11.251  1.00 10.00      B   
ATOM    354 HH12 ARG     9     -24.466 -19.529  10.986  1.00 10.00      B   
ATOM    355  NH2 ARG     9     -26.338 -21.408   9.136  1.00 10.00      B   
ATOM    356 HH21 ARG     9     -26.881 -21.394   8.246  1.00 10.00      B   
ATOM    357 HH22 ARG     9     -26.328 -22.272   9.721  1.00 10.00      B   
ATOM    358  C   ARG     9     -23.719 -15.434   5.184  1.00 10.00      B   
ATOM    359  O   ARG     9     -22.633 -15.929   4.872  1.00 10.00      B   
ATOM    360  N   GLU    10     -24.523 -14.850   4.307  1.00 10.00      B   
ATOM    361  HN  GLU    10     -25.362 -14.453   4.617  1.00 10.00      B   
ATOM    362  CA  GLU    10     -24.180 -14.758   2.897  1.00 10.00      B   
ATOM    363  CB  GLU    10     -25.446 -14.685   2.045  1.00 10.00      B   
ATOM    364  CG  GLU    10     -26.257 -15.969   2.030  1.00 10.00      B   
ATOM    365  CD  GLU    10     -25.537 -17.111   1.342  1.00 10.00      B   
ATOM    366  OE1 GLU    10     -25.869 -17.415   0.175  1.00 10.00      B   
ATOM    367  OE2 GLU    10     -24.639 -17.716   1.964  1.00 10.00      B   
ATOM    368  C   GLU    10     -23.305 -13.536   2.649  1.00 10.00      B   
ATOM    369  O   GLU    10     -22.343 -13.590   1.879  1.00 10.00      B   
ATOM    370  N   THR    11     -23.639 -12.435   3.317  1.00 10.00      B   
ATOM    371  HN  THR    11     -24.424 -12.448   3.907  1.00 10.00      B   
ATOM    372  CA  THR    11     -22.881 -11.203   3.187  1.00 10.00      B   
ATOM    373  CB  THR    11     -23.522 -10.077   4.020  1.00 10.00      B   
ATOM    374  OG1 THR    11     -24.925 -10.342   4.178  1.00 10.00      B   
ATOM    375  HG1 THR    11     -25.412  -9.940   3.450  1.00 10.00      B   
ATOM    376  CG2 THR    11     -23.342  -8.734   3.330  1.00 10.00      B   
ATOM    377  C   THR    11     -21.451 -11.432   3.665  1.00 10.00      B   
ATOM    378  O   THR    11     -20.490 -11.042   3.002  1.00 10.00      B   
ATOM    379  N   LEU    12     -21.325 -12.106   4.806  1.00 10.00      B   
ATOM    380  HN  LEU    12     -22.137 -12.400   5.279  1.00 10.00      B   
ATOM    381  CA  LEU    12     -20.026 -12.414   5.383  1.00 10.00      B   
ATOM    382  CB  LEU    12     -20.196 -13.068   6.758  1.00 10.00      B   
ATOM    383  CG  LEU    12     -18.907 -13.403   7.514  1.00 10.00      B   
ATOM    384  CD1 LEU    12     -18.161 -12.136   7.905  1.00 10.00      B   
ATOM    385  CD2 LEU    12     -19.213 -14.251   8.738  1.00 10.00      B   
ATOM    386  C   LEU    12     -19.239 -13.338   4.459  1.00 10.00      B   
ATOM    387  O   LEU    12     -18.037 -13.165   4.269  1.00 10.00      B   
ATOM    388  N   LYS    13     -19.932 -14.307   3.871  1.00 10.00      B   
ATOM    389  HN  LYS    13     -20.892 -14.389   4.057  1.00 10.00      B   
ATOM    390  CA  LYS    13     -19.300 -15.257   2.959  1.00 10.00      B   
ATOM    391  CB  LYS    13     -20.308 -16.317   2.507  1.00 10.00      B   
ATOM    392  CG  LYS    13     -19.678 -17.527   1.831  1.00 10.00      B   
ATOM    393  CD  LYS    13     -20.724 -18.382   1.133  1.00 10.00      B   
ATOM    394  CE  LYS    13     -20.112 -19.663   0.590  1.00 10.00      B   
ATOM    395  NZ  LYS    13     -21.053 -20.401  -0.295  1.00 10.00      B   
ATOM    396  HZ1 LYS    13     -21.046 -19.993  -1.252  1.00 10.00      B   
ATOM    397  HZ2 LYS    13     -22.021 -20.343   0.081  1.00 10.00      B   
ATOM    398  HZ3 LYS    13     -20.780 -21.403  -0.355  1.00 10.00      B   
ATOM    399  C   LYS    13     -18.729 -14.528   1.747  1.00 10.00      B   
ATOM    400  O   LYS    13     -17.635 -14.841   1.272  1.00 10.00      B   
ATOM    401  N   SER    14     -19.474 -13.546   1.257  1.00 10.00      B   
ATOM    402  HN  SER    14     -20.339 -13.346   1.679  1.00 10.00      B   
ATOM    403  CA  SER    14     -19.047 -12.761   0.111  1.00 10.00      B   
ATOM    404  CB  SER    14     -20.230 -11.965  -0.445  1.00 10.00      B   
ATOM    405  OG  SER    14     -21.363 -12.805  -0.647  1.00 10.00      B   
ATOM    406  HG  SER    14     -21.715 -13.087   0.207  1.00 10.00      B   
ATOM    407  C   SER    14     -17.902 -11.824   0.505  1.00 10.00      B   
ATOM    408  O   SER    14     -16.965 -11.603  -0.267  1.00 10.00      B   
ATOM    409  N   GLN    15     -17.982 -11.288   1.720  1.00 10.00      B   
ATOM    410  HN  GLN    15     -18.760 -11.497   2.284  1.00 10.00      B   
ATOM    411  CA  GLN    15     -16.960 -10.390   2.237  1.00 10.00      B   
ATOM    412  CB  GLN    15     -17.413  -9.774   3.562  1.00 10.00      B   
ATOM    413  CG  GLN    15     -16.461  -8.734   4.133  1.00 10.00      B   
ATOM    414  CD  GLN    15     -17.119  -7.861   5.181  1.00 10.00      B   
ATOM    415  OE1 GLN    15     -18.311  -7.572   5.106  1.00 10.00      B   
ATOM    416  NE2 GLN    15     -16.349  -7.440   6.172  1.00 10.00      B   
ATOM    417 HE21 GLN    15     -15.410  -7.713   6.175  1.00 10.00      B   
ATOM    418 HE22 GLN    15     -16.753  -6.870   6.860  1.00 10.00      B   
ATOM    419  C   GLN    15     -15.641 -11.131   2.413  1.00 10.00      B   
ATOM    420  O   GLN    15     -14.575 -10.605   2.106  1.00 10.00      B   
ATOM    421  N   LEU    16     -15.724 -12.363   2.901  1.00 10.00      B   
ATOM    422  HN  LEU    16     -16.605 -12.722   3.151  1.00 10.00      B   
ATOM    423  CA  LEU    16     -14.538 -13.186   3.096  1.00 10.00      B   
ATOM    424  CB  LEU    16     -14.881 -14.456   3.879  1.00 10.00      B   
ATOM    425  CG  LEU    16     -15.199 -14.274   5.366  1.00 10.00      B   
ATOM    426  CD1 LEU    16     -15.706 -15.576   5.968  1.00 10.00      B   
ATOM    427  CD2 LEU    16     -13.974 -13.780   6.119  1.00 10.00      B   
ATOM    428  C   LEU    16     -13.917 -13.554   1.753  1.00 10.00      B   
ATOM    429  O   LEU    16     -12.697 -13.538   1.598  1.00 10.00      B   
ATOM    430  N   ALA    17     -14.772 -13.875   0.782  1.00 10.00      B   
ATOM    431  HN  ALA    17     -15.734 -13.861   0.974  1.00 10.00      B   
ATOM    432  CA  ALA    17     -14.324 -14.251  -0.555  1.00 10.00      B   
ATOM    433  CB  ALA    17     -15.510 -14.649  -1.420  1.00 10.00      B   
ATOM    434  C   ALA    17     -13.541 -13.123  -1.216  1.00 10.00      B   
ATOM    435  O   ALA    17     -12.467 -13.346  -1.777  1.00 10.00      B   
ATOM    436  N   ILE    18     -14.076 -11.911  -1.143  1.00 10.00      B   
ATOM    437  HN  ILE    18     -14.935 -11.788  -0.682  1.00 10.00      B   
ATOM    438  CA  ILE    18     -13.411 -10.761  -1.738  1.00 10.00      B   
ATOM    439  CB  ILE    18     -14.354  -9.541  -1.899  1.00 10.00      B   
ATOM    440  CG1 ILE    18     -13.685  -8.427  -2.709  1.00 10.00      B   
ATOM    441  CG2 ILE    18     -14.831  -9.014  -0.554  1.00 10.00      B   
ATOM    442  CD1 ILE    18     -13.583  -8.723  -4.190  1.00 10.00      B   
ATOM    443  C   ILE    18     -12.150 -10.386  -0.953  1.00 10.00      B   
ATOM    444  O   ILE    18     -11.147  -9.984  -1.537  1.00 10.00      B   
ATOM    445  N   LEU    19     -12.203 -10.553   0.363  1.00 10.00      B   
ATOM    446  HN  LEU    19     -13.034 -10.886   0.767  1.00 10.00      B   
ATOM    447  CA  LEU    19     -11.072 -10.238   1.232  1.00 10.00      B   
ATOM    448  CB  LEU    19     -11.466 -10.465   2.694  1.00 10.00      B   
ATOM    449  CG  LEU    19     -10.368 -10.289   3.745  1.00 10.00      B   
ATOM    450  CD1 LEU    19     -10.141  -8.816   4.045  1.00 10.00      B   
ATOM    451  CD2 LEU    19     -10.720 -11.047   5.015  1.00 10.00      B   
ATOM    452  C   LEU    19      -9.851 -11.091   0.887  1.00 10.00      B   
ATOM    453  O   LEU    19      -8.732 -10.584   0.784  1.00 10.00      B   
ATOM    454  N   PHE    20     -10.076 -12.386   0.698  1.00 10.00      B   
ATOM    455  HN  PHE    20     -10.992 -12.729   0.786  1.00 10.00      B   
ATOM    456  CA  PHE    20      -8.999 -13.313   0.378  1.00 10.00      B   
ATOM    457  CB  PHE    20      -9.491 -14.761   0.424  1.00 10.00      B   
ATOM    458  CG  PHE    20      -9.731 -15.278   1.816  1.00 10.00      B   
ATOM    459  CD1 PHE    20     -10.882 -15.985   2.117  1.00 10.00      B   
ATOM    460  CD2 PHE    20      -8.804 -15.060   2.824  1.00 10.00      B   
ATOM    461  CE1 PHE    20     -11.107 -16.466   3.393  1.00 10.00      B   
ATOM    462  CE2 PHE    20      -9.022 -15.537   4.101  1.00 10.00      B   
ATOM    463  CZ  PHE    20     -10.176 -16.241   4.387  1.00 10.00      B   
ATOM    464  C   PHE    20      -8.339 -13.008  -0.965  1.00 10.00      B   
ATOM    465  O   PHE    20      -7.116 -13.107  -1.098  1.00 10.00      B   
ATOM    466  N   ILE    21      -9.136 -12.635  -1.960  1.00 10.00      B   
ATOM    467  HN  ILE    21     -10.103 -12.563  -1.806  1.00 10.00      B   
ATOM    468  CA  ILE    21      -8.588 -12.325  -3.275  1.00 10.00      B   
ATOM    469  CB  ILE    21      -9.593 -12.522  -4.429  1.00 10.00      B   
ATOM    470  CG1 ILE    21     -10.840 -11.655  -4.238  1.00 10.00      B   
ATOM    471  CG2 ILE    21      -9.968 -13.992  -4.559  1.00 10.00      B   
ATOM    472  CD1 ILE    21     -11.794 -11.684  -5.412  1.00 10.00      B   
ATOM    473  C   ILE    21      -7.974 -10.930  -3.315  1.00 10.00      B   
ATOM    474  O   ILE    21      -6.979 -10.707  -4.006  1.00 10.00      B   
ATOM    475  N   LEU    22      -8.551  -9.997  -2.558  1.00 10.00      B   
ATOM    476  HN  LEU    22      -9.346 -10.231  -2.024  1.00 10.00      B   
ATOM    477  CA  LEU    22      -8.034  -8.633  -2.506  1.00 10.00      B   
ATOM    478  CB  LEU    22      -8.915  -7.732  -1.638  1.00 10.00      B   
ATOM    479  CG  LEU    22     -10.156  -7.142  -2.311  1.00 10.00      B   
ATOM    480  CD1 LEU    22     -10.956  -6.313  -1.320  1.00 10.00      B   
ATOM    481  CD2 LEU    22      -9.768  -6.307  -3.522  1.00 10.00      B   
ATOM    482  C   LEU    22      -6.617  -8.635  -1.960  1.00 10.00      B   
ATOM    483  O   LEU    22      -5.758  -7.891  -2.431  1.00 10.00      B   
ATOM    484  N   LEU    23      -6.380  -9.483  -0.965  1.00 10.00      B   
ATOM    485  HN  LEU    23      -7.118 -10.033  -0.620  1.00 10.00      B   
ATOM    486  CA  LEU    23      -5.065  -9.604  -0.358  1.00 10.00      B   
ATOM    487  CB  LEU    23      -5.094 -10.633   0.774  1.00 10.00      B   
ATOM    488  CG  LEU    23      -3.828 -10.744   1.627  1.00 10.00      B   
ATOM    489  CD1 LEU    23      -3.574  -9.450   2.386  1.00 10.00      B   
ATOM    490  CD2 LEU    23      -3.938 -11.914   2.588  1.00 10.00      B   
ATOM    491  C   LEU    23      -4.035 -10.000  -1.414  1.00 10.00      B   
ATOM    492  O   LEU    23      -2.922  -9.477  -1.437  1.00 10.00      B   
ATOM    493  N   LEU    24      -4.434 -10.904  -2.306  1.00 10.00      B   
ATOM    494  HN  LEU    24      -5.343 -11.261  -2.244  1.00 10.00      B   
ATOM    495  CA  LEU    24      -3.561 -11.369  -3.379  1.00 10.00      B   
ATOM    496  CB  LEU    24      -4.214 -12.531  -4.132  1.00 10.00      B   
ATOM    497  CG  LEU    24      -4.445 -13.813  -3.332  1.00 10.00      B   
ATOM    498  CD1 LEU    24      -5.315 -14.784  -4.116  1.00 10.00      B   
ATOM    499  CD2 LEU    24      -3.119 -14.460  -2.965  1.00 10.00      B   
ATOM    500  C   LEU    24      -3.254 -10.231  -4.347  1.00 10.00      B   
ATOM    501  O   LEU    24      -2.112 -10.055  -4.773  1.00 10.00      B   
ATOM    502  N   ILE    25      -4.281  -9.455  -4.678  1.00 10.00      B   
ATOM    503  HN  ILE    25      -5.167  -9.650  -4.299  1.00 10.00      B   
ATOM    504  CA  ILE    25      -4.131  -8.324  -5.589  1.00 10.00      B   
ATOM    505  CB  ILE    25      -5.486  -7.635  -5.867  1.00 10.00      B   
ATOM    506  CG1 ILE    25      -6.490  -8.647  -6.427  1.00 10.00      B   
ATOM    507  CG2 ILE    25      -5.311  -6.467  -6.831  1.00 10.00      B   
ATOM    508  CD1 ILE    25      -7.920  -8.155  -6.438  1.00 10.00      B   
ATOM    509  C   ILE    25      -3.150  -7.309  -5.009  1.00 10.00      B   
ATOM    510  O   ILE    25      -2.260  -6.820  -5.706  1.00 10.00      B   
ATOM    511  N   PHE    26      -3.309  -7.013  -3.722  1.00 10.00      B   
ATOM    512  HN  PHE    26      -4.041  -7.440  -3.219  1.00 10.00      B   
ATOM    513  CA  PHE    26      -2.433  -6.067  -3.039  1.00 10.00      B   
ATOM    514  CB  PHE    26      -2.975  -5.713  -1.653  1.00 10.00      B   
ATOM    515  CG  PHE    26      -3.998  -4.608  -1.673  1.00 10.00      B   
ATOM    516  CD1 PHE    26      -5.308  -4.860  -2.047  1.00 10.00      B   
ATOM    517  CD2 PHE    26      -3.647  -3.315  -1.320  1.00 10.00      B   
ATOM    518  CE1 PHE    26      -6.247  -3.847  -2.068  1.00 10.00      B   
ATOM    519  CE2 PHE    26      -4.582  -2.297  -1.340  1.00 10.00      B   
ATOM    520  CZ  PHE    26      -5.884  -2.563  -1.714  1.00 10.00      B   
ATOM    521  C   PHE    26      -1.010  -6.611  -2.947  1.00 10.00      B   
ATOM    522  O   PHE    26      -0.040  -5.854  -2.996  1.00 10.00      B   
ATOM    523  N   PHE    27      -0.893  -7.928  -2.809  1.00 10.00      B   
ATOM    524  HN  PHE    27      -1.703  -8.478  -2.747  1.00 10.00      B   
ATOM    525  CA  PHE    27       0.410  -8.569  -2.744  1.00 10.00      B   
ATOM    526  CB  PHE    27       0.272 -10.066  -2.452  1.00 10.00      B   
ATOM    527  CG  PHE    27       0.394 -10.421  -0.999  1.00 10.00      B   
ATOM    528  CD1 PHE    27       1.418  -9.896  -0.225  1.00 10.00      B   
ATOM    529  CD2 PHE    27      -0.511 -11.289  -0.409  1.00 10.00      B   
ATOM    530  CE1 PHE    27       1.536 -10.229   1.110  1.00 10.00      B   
ATOM    531  CE2 PHE    27      -0.400 -11.626   0.925  1.00 10.00      B   
ATOM    532  CZ  PHE    27       0.625 -11.096   1.685  1.00 10.00      B   
ATOM    533  C   PHE    27       1.149  -8.367  -4.059  1.00 10.00      B   
ATOM    534  O   PHE    27       2.324  -8.002  -4.071  1.00 10.00      B   
ATOM    535  N   CYS    28       0.444  -8.596  -5.163  1.00 10.00      B   
ATOM    536  HN  CYS    28      -0.491  -8.894  -5.081  1.00 10.00      B   
ATOM    537  CA  CYS    28       1.021  -8.429  -6.493  1.00 10.00      B   
ATOM    538  CB  CYS    28       0.026  -8.876  -7.568  1.00 10.00      B   
ATOM    539  SG  CYS    28      -0.338 -10.647  -7.545  1.00 10.00      B   
ATOM    540  HG  CYS    28       0.713 -11.276  -8.056  1.00 10.00      B   
ATOM    541  C   CYS    28       1.447  -6.980  -6.727  1.00 10.00      B   
ATOM    542  O   CYS    28       2.537  -6.719  -7.243  1.00 10.00      B   
ATOM    543  N   GLN    29       0.589  -6.045  -6.327  1.00 10.00      B   
ATOM    544  HN  GLN    29      -0.262  -6.322  -5.920  1.00 10.00      B   
ATOM    545  CA  GLN    29       0.875  -4.623  -6.482  1.00 10.00      B   
ATOM    546  CB  GLN    29      -0.310  -3.778  -6.013  1.00 10.00      B   
ATOM    547  CG  GLN    29      -1.467  -3.733  -6.995  1.00 10.00      B   
ATOM    548  CD  GLN    29      -2.558  -2.766  -6.572  1.00 10.00      B   
ATOM    549  OE1 GLN    29      -2.300  -1.764  -5.898  1.00 10.00      B   
ATOM    550  NE2 GLN    29      -3.785  -3.055  -6.978  1.00 10.00      B   
ATOM    551 HE21 GLN    29      -3.914  -3.858  -7.520  1.00 10.00      B   
ATOM    552 HE22 GLN    29      -4.513  -2.449  -6.719  1.00 10.00      B   
ATOM    553  C   GLN    29       2.128  -4.235  -5.709  1.00 10.00      B   
ATOM    554  O   GLN    29       3.014  -3.560  -6.237  1.00 10.00      B   
ATOM    555  N   LYS    30       2.201  -4.678  -4.459  1.00 10.00      B   
ATOM    556  HN  LYS    30       1.463  -5.217  -4.096  1.00 10.00      B   
ATOM    557  CA  LYS    30       3.345  -4.384  -3.613  1.00 10.00      B   
ATOM    558  CB  LYS    30       3.083  -4.812  -2.167  1.00 10.00      B   
ATOM    559  CG  LYS    30       4.164  -4.376  -1.191  1.00 10.00      B   
ATOM    560  CD  LYS    30       3.787  -4.703   0.242  1.00 10.00      B   
ATOM    561  CE  LYS    30       4.916  -4.350   1.196  1.00 10.00      B   
ATOM    562  NZ  LYS    30       4.566  -4.646   2.609  1.00 10.00      B   
ATOM    563  HZ1 LYS    30       5.403  -4.540   3.213  1.00 10.00      B   
ATOM    564  HZ2 LYS    30       4.209  -5.619   2.695  1.00 10.00      B   
ATOM    565  HZ3 LYS    30       3.829  -3.992   2.941  1.00 10.00      B   
ATOM    566  C   LYS    30       4.601  -5.060  -4.149  1.00 10.00      B   
ATOM    567  O   LYS    30       5.688  -4.486  -4.102  1.00 10.00      B   
ATOM    568  N   LEU    31       4.439  -6.274  -4.669  1.00 10.00      B   
ATOM    569  HN  LEU    31       3.542  -6.679  -4.667  1.00 10.00      B   
ATOM    570  CA  LEU    31       5.553  -7.032  -5.227  1.00 10.00      B   
ATOM    571  CB  LEU    31       5.080  -8.400  -5.729  1.00 10.00      B   
ATOM    572  CG  LEU    31       6.166  -9.328  -6.283  1.00 10.00      B   
ATOM    573  CD1 LEU    31       7.080  -9.810  -5.169  1.00 10.00      B   
ATOM    574  CD2 LEU    31       5.546 -10.503  -7.020  1.00 10.00      B   
ATOM    575  C   LEU    31       6.223  -6.259  -6.357  1.00 10.00      B   
ATOM    576  O   LEU    31       7.435  -6.064  -6.349  1.00 10.00      B   
ATOM    577  N   VAL    32       5.423  -5.805  -7.314  1.00 10.00      B   
ATOM    578  HN  VAL    32       4.459  -5.987  -7.258  1.00 10.00      B   
ATOM    579  CA  VAL    32       5.941  -5.046  -8.449  1.00 10.00      B   
ATOM    580  CB  VAL    32       4.821  -4.700  -9.455  1.00 10.00      B   
ATOM    581  CG1 VAL    32       5.375  -3.903 -10.627  1.00 10.00      B   
ATOM    582  CG2 VAL    32       4.145  -5.970  -9.952  1.00 10.00      B   
ATOM    583  C   VAL    32       6.632  -3.766  -7.972  1.00 10.00      B   
ATOM    584  O   VAL    32       7.657  -3.353  -8.522  1.00 10.00      B   
ATOM    585  N   ARG    33       6.072  -3.158  -6.931  1.00 10.00      B   
ATOM    586  HN  ARG    33       5.263  -3.548  -6.536  1.00 10.00      B   
ATOM    587  CA  ARG    33       6.624  -1.933  -6.361  1.00 10.00      B   
ATOM    588  CB  ARG    33       5.662  -1.326  -5.335  1.00 10.00      B   
ATOM    589  CG  ARG    33       4.550  -0.480  -5.935  1.00 10.00      B   
ATOM    590  CD  ARG    33       3.629   0.063  -4.851  1.00 10.00      B   
ATOM    591  NE  ARG    33       2.690   1.062  -5.366  1.00 10.00      B   
ATOM    592  HE  ARG    33       3.012   1.654  -6.085  1.00 10.00      B   
ATOM    593  CZ  ARG    33       1.450   1.223  -4.899  1.00 10.00      B   
ATOM    594  NH1 ARG    33       1.001   0.452  -3.918  1.00 10.00      B   
ATOM    595 HH11 ARG    33       1.615  -0.280  -3.498  1.00 10.00      B   
ATOM    596 HH12 ARG    33       0.030   0.582  -3.555  1.00 10.00      B   
ATOM    597  NH2 ARG    33       0.653   2.146  -5.417  1.00 10.00      B   
ATOM    598 HH21 ARG    33      -0.315   2.264  -5.047  1.00 10.00      B   
ATOM    599 HH22 ARG    33       0.987   2.760  -6.192  1.00 10.00      B   
ATOM    600  C   ARG    33       7.984  -2.183  -5.715  1.00 10.00      B   
ATOM    601  O   ARG    33       8.959  -1.492  -6.012  1.00 10.00      B   
ATOM    602  N   ILE    34       8.053  -3.186  -4.847  1.00 10.00      B   
ATOM    603  HN  ILE    34       7.248  -3.723  -4.666  1.00 10.00      B   
ATOM    604  CA  ILE    34       9.298  -3.506  -4.153  1.00 10.00      B   
ATOM    605  CB  ILE    34       9.092  -4.433  -2.934  1.00 10.00      B   
ATOM    606  CG1 ILE    34       8.537  -5.797  -3.359  1.00 10.00      B   
ATOM    607  CG2 ILE    34       8.178  -3.771  -1.910  1.00 10.00      B   
ATOM    608  CD1 ILE    34       8.479  -6.813  -2.239  1.00 10.00      B   
ATOM    609  C   ILE    34      10.351  -4.086  -5.095  1.00 10.00      B   
ATOM    610  O   ILE    34      11.553  -4.001  -4.824  1.00 10.00      B   
ATOM    611  N   LEU    35       9.902  -4.672  -6.199  1.00 10.00      B   
ATOM    612  HN  LEU    35       8.931  -4.732  -6.352  1.00 10.00      B   
ATOM    613  CA  LEU    35      10.817  -5.241  -7.180  1.00 10.00      B   
ATOM    614  CB  LEU    35      10.065  -6.002  -8.276  1.00 10.00      B   
ATOM    615  CG  LEU    35       9.635  -7.431  -7.931  1.00 10.00      B   
ATOM    616  CD1 LEU    35       8.793  -8.025  -9.049  1.00 10.00      B   
ATOM    617  CD2 LEU    35      10.846  -8.308  -7.643  1.00 10.00      B   
ATOM    618  C   LEU    35      11.684  -4.145  -7.784  1.00 10.00      B   
ATOM    619  O   LEU    35      12.870  -4.345  -8.036  1.00 10.00      B   
ATOM    620  N   GLY    36      11.086  -2.972  -7.974  1.00 10.00      B   
ATOM    621  HN  GLY    36      10.140  -2.873  -7.733  1.00 10.00      B   
ATOM    622  CA  GLY    36      11.812  -1.844  -8.529  1.00 10.00      B   
ATOM    623  C   GLY    36      12.944  -1.418  -7.616  1.00 10.00      B   
ATOM    624  O   GLY    36      14.012  -1.012  -8.076  1.00 10.00      B   
ATOM    625  N   ALA    37      12.716  -1.546  -6.314  1.00 10.00      B   
ATOM    626  HN  ALA    37      11.849  -1.898  -6.014  1.00 10.00      B   
ATOM    627  CA  ALA    37      13.712  -1.186  -5.317  1.00 10.00      B   
ATOM    628  CB  ALA    37      13.065  -1.081  -3.947  1.00 10.00      B   
ATOM    629  C   ALA    37      14.841  -2.212  -5.295  1.00 10.00      B   
ATOM    630  O   ALA    37      15.987  -1.885  -4.998  1.00 10.00      B   
ATOM    631  N   ALA    38      14.514  -3.455  -5.625  1.00 10.00      B   
ATOM    632  HN  ALA    38      13.583  -3.662  -5.861  1.00 10.00      B   
ATOM    633  CA  ALA    38      15.505  -4.520  -5.644  1.00 10.00      B   
ATOM    634  CB  ALA    38      14.825  -5.875  -5.517  1.00 10.00      B   
ATOM    635  C   ALA    38      16.345  -4.464  -6.917  1.00 10.00      B   
ATOM    636  O   ALA    38      17.468  -4.965  -6.956  1.00 10.00      B   
ATOM    637  N   VAL    39      15.796  -3.844  -7.952  1.00 10.00      B   
ATOM    638  HN  VAL    39      14.902  -3.457  -7.857  1.00 10.00      B   
ATOM    639  CA  VAL    39      16.485  -3.736  -9.231  1.00 10.00      B   
ATOM    640  CB  VAL    39      15.508  -3.924 -10.417  1.00 10.00      B   
ATOM    641  CG1 VAL    39      16.221  -3.733 -11.746  1.00 10.00      B   
ATOM    642  CG2 VAL    39      14.852  -5.295 -10.358  1.00 10.00      B   
ATOM    643  C   VAL    39      17.225  -2.405  -9.381  1.00 10.00      B   
ATOM    644  O   VAL    39      18.456  -2.375  -9.448  1.00 10.00      B   
ATOM    645  N   ASP    40      16.473  -1.307  -9.412  1.00 10.00      B   
ATOM    646  HN  ASP    40      15.499  -1.391  -9.310  1.00 10.00      B   
ATOM    647  CA  ASP    40      17.056   0.021  -9.594  1.00 10.00      B   
ATOM    648  CB  ASP    40      16.141   0.891 -10.463  1.00 10.00      B   
ATOM    649  CG  ASP    40      16.409   0.736 -11.945  1.00 10.00      B   
ATOM    650  OD1 ASP    40      17.280   1.458 -12.476  1.00 10.00      B   
ATOM    651  OD2 ASP    40      15.739  -0.096 -12.592  1.00 10.00      B   
ATOM    652  C   ASP    40      17.332   0.728  -8.274  1.00 10.00      B   
ATOM    653  O   ASP    40      18.178   1.619  -8.203  1.00 10.00      B   
ATOM    654  N   GLY    41      16.624   0.327  -7.230  1.00 10.00      B   
ATOM    655  HN  GLY    41      15.975  -0.399  -7.341  1.00 10.00      B   
ATOM    656  CA  GLY    41      16.798   0.954  -5.929  1.00 10.00      B   
ATOM    657  C   GLY    41      18.034   0.481  -5.179  1.00 10.00      B   
ATOM    658  O   GLY    41      18.323   0.980  -4.091  1.00 10.00      B   
ATOM    659  N   ASP    42      18.752  -0.480  -5.761  1.00 10.00      B   
ATOM    660  HN  ASP    42      18.457  -0.823  -6.628  1.00 10.00      B   
ATOM    661  CA  ASP    42      19.969  -1.040  -5.155  1.00 10.00      B   
ATOM    662  CB  ASP    42      21.120  -0.022  -5.132  1.00 10.00      B   
ATOM    663  CG  ASP    42      22.485  -0.668  -4.925  1.00 10.00      B   
ATOM    664  OD1 ASP    42      22.758  -1.709  -5.559  1.00 10.00      B   
ATOM    665  OD2 ASP    42      23.304  -0.119  -4.146  1.00 10.00      B   
ATOM    666  C   ASP    42      19.697  -1.603  -3.760  1.00 10.00      B   
ATOM    667  O   ASP    42      20.428  -1.331  -2.807  1.00 10.00      B   
ATOM    668  N   ILE    43      18.620  -2.365  -3.646  1.00 10.00      B   
ATOM    669  HN  ILE    43      18.057  -2.517  -4.435  1.00 10.00      B   
ATOM    670  CA  ILE    43      18.247  -2.986  -2.386  1.00 10.00      B   
ATOM    671  CB  ILE    43      16.839  -2.543  -1.919  1.00 10.00      B   
ATOM    672  CG1 ILE    43      16.834  -1.042  -1.602  1.00 10.00      B   
ATOM    673  CG2 ILE    43      16.392  -3.346  -0.703  1.00 10.00      B   
ATOM    674  CD1 ILE    43      15.479  -0.499  -1.198  1.00 10.00      B   
ATOM    675  C   ILE    43      18.302  -4.504  -2.542  1.00 10.00      B   
ATOM    676  O   ILE    43      17.639  -5.066  -3.417  1.00 10.00      B   
ATOM    677  N   PRO    44      19.110  -5.176  -1.709  1.00 10.00      B   
ATOM    678  CA  PRO    44      19.276  -6.632  -1.754  1.00 10.00      B   
ATOM    679  CB  PRO    44      20.208  -6.937  -0.573  1.00 10.00      B   
ATOM    680  CG  PRO    44      20.166  -5.718   0.284  1.00 10.00      B   
ATOM    681  CD  PRO    44      19.925  -4.568  -0.646  1.00 10.00      B   
ATOM    682  C   PRO    44      17.954  -7.377  -1.597  1.00 10.00      B   
ATOM    683  O   PRO    44      17.194  -7.135  -0.654  1.00 10.00      B   
ATOM    684  N   ALA    45      17.682  -8.281  -2.527  1.00 10.00      B   
ATOM    685  HN  ALA    45      18.323  -8.423  -3.258  1.00 10.00      B   
ATOM    686  CA  ALA    45      16.458  -9.066  -2.496  1.00 10.00      B   
ATOM    687  CB  ALA    45      16.063  -9.487  -3.903  1.00 10.00      B   
ATOM    688  C   ALA    45      16.628 -10.285  -1.595  1.00 10.00      B   
ATOM    689  O   ALA    45      16.595 -11.426  -2.055  1.00 10.00      B   
ATOM    690  N   ASN    46      16.824 -10.032  -0.310  1.00 10.00      B   
ATOM    691  HN  ASN    46      16.846  -9.100  -0.001  1.00 10.00      B   
ATOM    692  CA  ASN    46      17.005 -11.103   0.658  1.00 10.00      B   
ATOM    693  CB  ASN    46      18.368 -10.989   1.346  1.00 10.00      B   
ATOM    694  CG  ASN    46      19.413 -11.901   0.738  1.00 10.00      B   
ATOM    695  OD1 ASN    46      19.479 -13.087   1.057  1.00 10.00      B   
ATOM    696  ND2 ASN    46      20.237 -11.357  -0.143  1.00 10.00      B   
ATOM    697 HD21 ASN    46      20.129 -10.407  -0.356  1.00 10.00      B   
ATOM    698 HD22 ASN    46      20.932 -11.926  -0.539  1.00 10.00      B   
ATOM    699  C   ASN    46      15.898 -11.101   1.702  1.00 10.00      B   
ATOM    700  O   ASN    46      15.952 -11.857   2.672  1.00 10.00      B   
ATOM    701  N   LEU    47      14.893 -10.256   1.500  1.00 10.00      B   
ATOM    702  HN  LEU    47      14.903  -9.677   0.705  1.00 10.00      B   
ATOM    703  CA  LEU    47      13.778 -10.163   2.435  1.00 10.00      B   
ATOM    704  CB  LEU    47      14.091  -9.162   3.553  1.00 10.00      B   
ATOM    705  CG  LEU    47      14.368  -7.720   3.121  1.00 10.00      B   
ATOM    706  CD1 LEU    47      13.514  -6.750   3.922  1.00 10.00      B   
ATOM    707  CD2 LEU    47      15.843  -7.388   3.280  1.00 10.00      B   
ATOM    708  C   LEU    47      12.484  -9.782   1.718  1.00 10.00      B   
ATOM    709  O   LEU    47      11.630  -9.090   2.279  1.00 10.00      B   
ATOM    710  N   VAL    48      12.336 -10.258   0.488  1.00 10.00      B   
ATOM    711  HN  VAL    48      13.041 -10.828   0.109  1.00 10.00      B   
ATOM    712  CA  VAL    48      11.151  -9.967  -0.315  1.00 10.00      B   
ATOM    713  CB  VAL    48      11.239 -10.610  -1.716  1.00 10.00      B   
ATOM    714  CG1 VAL    48       9.989 -10.307  -2.530  1.00 10.00      B   
ATOM    715  CG2 VAL    48      12.480 -10.121  -2.450  1.00 10.00      B   
ATOM    716  C   VAL    48       9.882 -10.438   0.392  1.00 10.00      B   
ATOM    717  O   VAL    48       8.989  -9.639   0.686  1.00 10.00      B   
ATOM    718  N   LEU    49       9.817 -11.732   0.682  1.00 10.00      B   
ATOM    719  HN  LEU    49      10.564 -12.318   0.432  1.00 10.00      B   
ATOM    720  CA  LEU    49       8.660 -12.305   1.355  1.00 10.00      B   
ATOM    721  CB  LEU    49       8.716 -13.834   1.327  1.00 10.00      B   
ATOM    722  CG  LEU    49       8.483 -14.494  -0.034  1.00 10.00      B   
ATOM    723  CD1 LEU    49       8.828 -15.973   0.025  1.00 10.00      B   
ATOM    724  CD2 LEU    49       7.043 -14.299  -0.485  1.00 10.00      B   
ATOM    725  C   LEU    49       8.549 -11.802   2.791  1.00 10.00      B   
ATOM    726  O   LEU    49       7.453 -11.732   3.348  1.00 10.00      B   
ATOM    727  N   SER    50       9.688 -11.449   3.382  1.00 10.00      B   
ATOM    728  HN  SER    50      10.531 -11.531   2.886  1.00 10.00      B   
ATOM    729  CA  SER    50       9.720 -10.946   4.747  1.00 10.00      B   
ATOM    730  CB  SER    50      11.167 -10.762   5.206  1.00 10.00      B   
ATOM    731  OG  SER    50      11.988 -11.811   4.717  1.00 10.00      B   
ATOM    732  HG  SER    50      11.671 -12.652   5.069  1.00 10.00      B   
ATOM    733  C   SER    50       8.963  -9.623   4.844  1.00 10.00      B   
ATOM    734  O   SER    50       8.115  -9.442   5.719  1.00 10.00      B   
ATOM    735  N   LEU    51       9.248  -8.712   3.920  1.00 10.00      B   
ATOM    736  HN  LEU    51       9.928  -8.917   3.235  1.00 10.00      B   
ATOM    737  CA  LEU    51       8.586  -7.412   3.899  1.00 10.00      B   
ATOM    738  CB  LEU    51       9.229  -6.490   2.860  1.00 10.00      B   
ATOM    739  CG  LEU    51       8.814  -5.017   2.920  1.00 10.00      B   
ATOM    740  CD1 LEU    51       9.235  -4.388   4.242  1.00 10.00      B   
ATOM    741  CD2 LEU    51       9.398  -4.245   1.748  1.00 10.00      B   
ATOM    742  C   LEU    51       7.091  -7.569   3.621  1.00 10.00      B   
ATOM    743  O   LEU    51       6.274  -6.757   4.065  1.00 10.00      B   
ATOM    744  N   LEU    52       6.742  -8.622   2.892  1.00 10.00      B   
ATOM    745  HN  LEU    52       7.440  -9.229   2.563  1.00 10.00      B   
ATOM    746  CA  LEU    52       5.351  -8.899   2.558  1.00 10.00      B   
ATOM    747  CB  LEU    52       5.267  -9.899   1.402  1.00 10.00      B   
ATOM    748  CG  LEU    52       5.821  -9.424   0.057  1.00 10.00      B   
ATOM    749  CD1 LEU    52       5.819 -10.559  -0.955  1.00 10.00      B   
ATOM    750  CD2 LEU    52       5.022  -8.236  -0.462  1.00 10.00      B   
ATOM    751  C   LEU    52       4.602  -9.439   3.774  1.00 10.00      B   
ATOM    752  O   LEU    52       3.382  -9.304   3.877  1.00 10.00      B   
ATOM    753  N   GLY    53       5.338 -10.059   4.687  1.00 10.00      B   
ATOM    754  HN  GLY    53       6.302 -10.157   4.541  1.00 10.00      B   
ATOM    755  CA  GLY    53       4.735 -10.602   5.886  1.00 10.00      B   
ATOM    756  C   GLY    53       4.730  -9.602   7.027  1.00 10.00      B   
ATOM    757  O   GLY    53       3.859  -9.645   7.897  1.00 10.00      B   
ATOM    758  N   LEU    54       5.710  -8.704   7.026  1.00 10.00      B   
ATOM    759  HN  LEU    54       6.387  -8.738   6.316  1.00 10.00      B   
ATOM    760  CA  LEU    54       5.821  -7.688   8.065  1.00 10.00      B   
ATOM    761  CB  LEU    54       7.278  -7.245   8.226  1.00 10.00      B   
ATOM    762  CG  LEU    54       8.268  -8.315   8.692  1.00 10.00      B   
ATOM    763  CD1 LEU    54       9.698  -7.811   8.568  1.00 10.00      B   
ATOM    764  CD2 LEU    54       7.969  -8.735  10.121  1.00 10.00      B   
ATOM    765  C   LEU    54       4.947  -6.477   7.757  1.00 10.00      B   
ATOM    766  O   LEU    54       4.170  -6.028   8.597  1.00 10.00      B   
ATOM    767  N   GLY    55       5.054  -5.970   6.534  1.00 10.00      B   
ATOM    768  HN  GLY    55       5.648  -6.403   5.884  1.00 10.00      B   
ATOM    769  CA  GLY    55       4.293  -4.796   6.146  1.00 10.00      B   
ATOM    770  C   GLY    55       2.927  -5.120   5.581  1.00 10.00      B   
ATOM    771  O   GLY    55       2.516  -4.551   4.571  1.00 10.00      B   
ATOM    772  N   VAL    56       2.219  -6.029   6.228  1.00 10.00      B   
ATOM    773  HN  VAL    56       2.598  -6.450   7.031  1.00 10.00      B   
ATOM    774  CA  VAL    56       0.888  -6.412   5.779  1.00 10.00      B   
ATOM    775  CB  VAL    56       0.560  -7.917   5.990  1.00 10.00      B   
ATOM    776  CG1 VAL    56       0.579  -8.317   7.459  1.00 10.00      B   
ATOM    777  CG2 VAL    56      -0.762  -8.290   5.334  1.00 10.00      B   
ATOM    778  C   VAL    56      -0.238  -5.478   6.281  1.00 10.00      B   
ATOM    779  O   VAL    56      -1.146  -5.153   5.509  1.00 10.00      B   
ATOM    780  N   PRO    57      -0.206  -4.993   7.553  1.00 10.00      B   
ATOM    781  CA  PRO    57      -1.256  -4.107   8.079  1.00 10.00      B   
ATOM    782  CB  PRO    57      -0.792  -3.787   9.503  1.00 10.00      B   
ATOM    783  CG  PRO    57       0.129  -4.899   9.854  1.00 10.00      B   
ATOM    784  CD  PRO    57       0.827  -5.259   8.578  1.00 10.00      B   
ATOM    785  C   PRO    57      -1.383  -2.820   7.268  1.00 10.00      B   
ATOM    786  O   PRO    57      -2.471  -2.258   7.145  1.00 10.00      B   
ATOM    787  N   GLU    58      -0.266  -2.370   6.696  1.00 10.00      B   
ATOM    788  HN  GLU    58       0.566  -2.874   6.819  1.00 10.00      B   
ATOM    789  CA  GLU    58      -0.249  -1.149   5.898  1.00 10.00      B   
ATOM    790  CB  GLU    58       1.166  -0.846   5.397  1.00 10.00      B   
ATOM    791  CG  GLU    58       2.155  -0.507   6.497  1.00 10.00      B   
ATOM    792  CD  GLU    58       3.115   0.587   6.087  1.00 10.00      B   
ATOM    793  OE1 GLU    58       4.046   0.308   5.297  1.00 10.00      B   
ATOM    794  OE2 GLU    58       2.945   1.734   6.554  1.00 10.00      B   
ATOM    795  C   GLU    58      -1.202  -1.249   4.716  1.00 10.00      B   
ATOM    796  O   GLU    58      -1.890  -0.287   4.376  1.00 10.00      B   
ATOM    797  N   MET    59      -1.250  -2.423   4.106  1.00 10.00      B   
ATOM    798  HN  MET    59      -0.694  -3.157   4.443  1.00 10.00      B   
ATOM    799  CA  MET    59      -2.113  -2.651   2.955  1.00 10.00      B   
ATOM    800  CB  MET    59      -1.556  -3.788   2.085  1.00 10.00      B   
ATOM    801  CG  MET    59      -0.097  -3.616   1.671  1.00 10.00      B   
ATOM    802  SD  MET    59       0.114  -2.583   0.206  1.00 10.00      B   
ATOM    803  CE  MET    59       0.035  -0.938   0.913  1.00 10.00      B   
ATOM    804  C   MET    59      -3.536  -2.977   3.402  1.00 10.00      B   
ATOM    805  O   MET    59      -4.506  -2.632   2.725  1.00 10.00      B   
ATOM    806  N   ALA    60      -3.649  -3.619   4.563  1.00 10.00      B   
ATOM    807  HN  ALA    60      -2.834  -3.839   5.064  1.00 10.00      B   
ATOM    808  CA  ALA    60      -4.944  -4.013   5.118  1.00 10.00      B   
ATOM    809  CB  ALA    60      -4.755  -4.818   6.395  1.00 10.00      B   
ATOM    810  C   ALA    60      -5.850  -2.809   5.366  1.00 10.00      B   
ATOM    811  O   ALA    60      -7.077  -2.932   5.343  1.00 10.00      B   
ATOM    812  N   GLN    61      -5.235  -1.646   5.573  1.00 10.00      B   
ATOM    813  HN  GLN    61      -4.254  -1.624   5.569  1.00 10.00      B   
ATOM    814  CA  GLN    61      -5.970  -0.406   5.825  1.00 10.00      B   
ATOM    815  CB  GLN    61      -5.002   0.757   6.055  1.00 10.00      B   
ATOM    816  CG  GLN    61      -3.947   0.507   7.118  1.00 10.00      B   
ATOM    817  CD  GLN    61      -3.020   1.693   7.297  1.00 10.00      B   
ATOM    818  OE1 GLN    61      -3.251   2.554   8.147  1.00 10.00      B   
ATOM    819  NE2 GLN    61      -1.975   1.756   6.485  1.00 10.00      B   
ATOM    820 HE21 GLN    61      -1.861   1.042   5.818  1.00 10.00      B   
ATOM    821 HE22 GLN    61      -1.359   2.513   6.579  1.00 10.00      B   
ATOM    822  C   GLN    61      -6.901  -0.051   4.668  1.00 10.00      B   
ATOM    823  O   GLN    61      -7.860   0.700   4.843  1.00 10.00      B   
ATOM    824  N   LEU    62      -6.606  -0.573   3.486  1.00 10.00      B   
ATOM    825  HN  LEU    62      -5.820  -1.156   3.401  1.00 10.00      B   
ATOM    826  CA  LEU    62      -7.425  -0.302   2.312  1.00 10.00      B   
ATOM    827  CB  LEU    62      -6.559   0.216   1.161  1.00 10.00      B   
ATOM    828  CG  LEU    62      -5.836   1.544   1.403  1.00 10.00      B   
ATOM    829  CD1 LEU    62      -4.927   1.885   0.233  1.00 10.00      B   
ATOM    830  CD2 LEU    62      -6.830   2.667   1.655  1.00 10.00      B   
ATOM    831  C   LEU    62      -8.190  -1.547   1.876  1.00 10.00      B   
ATOM    832  O   LEU    62      -9.028  -1.490   0.983  1.00 10.00      B   
ATOM    833  N   ILE    63      -7.912  -2.673   2.524  1.00 10.00      B   
ATOM    834  HN  ILE    63      -7.261  -2.659   3.256  1.00 10.00      B   
ATOM    835  CA  ILE    63      -8.574  -3.924   2.180  1.00 10.00      B   
ATOM    836  CB  ILE    63      -7.641  -5.140   2.358  1.00 10.00      B   
ATOM    837  CG1 ILE    63      -6.367  -4.955   1.536  1.00 10.00      B   
ATOM    838  CG2 ILE    63      -8.356  -6.421   1.949  1.00 10.00      B   
ATOM    839  CD1 ILE    63      -5.338  -6.046   1.744  1.00 10.00      B   
ATOM    840  C   ILE    63      -9.841  -4.125   3.009  1.00 10.00      B   
ATOM    841  O   ILE    63     -10.891  -4.485   2.475  1.00 10.00      B   
ATOM    842  N   LEU    64      -9.741  -3.869   4.309  1.00 10.00      B   
ATOM    843  HN  LEU    64      -8.884  -3.553   4.669  1.00 10.00      B   
ATOM    844  CA  LEU    64     -10.876  -4.035   5.217  1.00 10.00      B   
ATOM    845  CB  LEU    64     -10.495  -3.757   6.676  1.00 10.00      B   
ATOM    846  CG  LEU    64      -9.556  -4.772   7.334  1.00 10.00      B   
ATOM    847  CD1 LEU    64      -9.284  -4.383   8.779  1.00 10.00      B   
ATOM    848  CD2 LEU    64     -10.148  -6.173   7.260  1.00 10.00      B   
ATOM    849  C   LEU    64     -12.114  -3.230   4.798  1.00 10.00      B   
ATOM    850  O   LEU    64     -13.185  -3.812   4.604  1.00 10.00      B   
ATOM    851  N   PRO    65     -12.006  -1.891   4.639  1.00 10.00      B   
ATOM    852  CA  PRO    65     -13.151  -1.061   4.241  1.00 10.00      B   
ATOM    853  CB  PRO    65     -12.600   0.370   4.276  1.00 10.00      B   
ATOM    854  CG  PRO    65     -11.126   0.214   4.146  1.00 10.00      B   
ATOM    855  CD  PRO    65     -10.790  -1.075   4.837  1.00 10.00      B   
ATOM    856  C   PRO    65     -13.643  -1.407   2.840  1.00 10.00      B   
ATOM    857  O   PRO    65     -14.841  -1.338   2.557  1.00 10.00      B   
ATOM    858  N   LEU    66     -12.718  -1.803   1.974  1.00 10.00      B   
ATOM    859  HN  LEU    66     -11.785  -1.863   2.269  1.00 10.00      B   
ATOM    860  CA  LEU    66     -13.058  -2.160   0.605  1.00 10.00      B   
ATOM    861  CB  LEU    66     -11.791  -2.323  -0.239  1.00 10.00      B   
ATOM    862  CG  LEU    66     -11.988  -2.386  -1.753  1.00 10.00      B   
ATOM    863  CD1 LEU    66     -12.641  -1.110  -2.264  1.00 10.00      B   
ATOM    864  CD2 LEU    66     -10.659  -2.627  -2.451  1.00 10.00      B   
ATOM    865  C   LEU    66     -13.892  -3.436   0.571  1.00 10.00      B   
ATOM    866  O   LEU    66     -14.891  -3.515  -0.143  1.00 10.00      B   
ATOM    867  N   SER    67     -13.488  -4.424   1.361  1.00 10.00      B   
ATOM    868  HN  SER    67     -12.682  -4.299   1.911  1.00 10.00      B   
ATOM    869  CA  SER    67     -14.202  -5.692   1.427  1.00 10.00      B   
ATOM    870  CB  SER    67     -13.451  -6.678   2.325  1.00 10.00      B   
ATOM    871  OG  SER    67     -12.109  -6.845   1.893  1.00 10.00      B   
ATOM    872  HG  SER    67     -11.616  -6.032   2.048  1.00 10.00      B   
ATOM    873  C   SER    67     -15.626  -5.489   1.939  1.00 10.00      B   
ATOM    874  O   SER    67     -16.570  -6.096   1.433  1.00 10.00      B   
ATOM    875  N   LEU    68     -15.772  -4.622   2.935  1.00 10.00      B   
ATOM    876  HN  LEU    68     -14.979  -4.171   3.292  1.00 10.00      B   
ATOM    877  CA  LEU    68     -17.077  -4.329   3.516  1.00 10.00      B   
ATOM    878  CB  LEU    68     -16.921  -3.511   4.804  1.00 10.00      B   
ATOM    879  CG  LEU    68     -18.219  -3.083   5.497  1.00 10.00      B   
ATOM    880  CD1 LEU    68     -18.936  -4.284   6.092  1.00 10.00      B   
ATOM    881  CD2 LEU    68     -17.936  -2.041   6.566  1.00 10.00      B   
ATOM    882  C   LEU    68     -17.956  -3.581   2.517  1.00 10.00      B   
ATOM    883  O   LEU    68     -19.151  -3.861   2.391  1.00 10.00      B   
ATOM    884  N   PHE    69     -17.353  -2.636   1.805  1.00 10.00      B   
ATOM    885  HN  PHE    69     -16.399  -2.462   1.955  1.00 10.00      B   
ATOM    886  CA  PHE    69     -18.070  -1.844   0.813  1.00 10.00      B   
ATOM    887  CB  PHE    69     -17.191  -0.689   0.319  1.00 10.00      B   
ATOM    888  CG  PHE    69     -17.905   0.301  -0.560  1.00 10.00      B   
ATOM    889  CD1 PHE    69     -18.755   1.249  -0.013  1.00 10.00      B   
ATOM    890  CD2 PHE    69     -17.720   0.288  -1.931  1.00 10.00      B   
ATOM    891  CE1 PHE    69     -19.406   2.164  -0.820  1.00 10.00      B   
ATOM    892  CE2 PHE    69     -18.368   1.198  -2.743  1.00 10.00      B   
ATOM    893  CZ  PHE    69     -19.213   2.138  -2.187  1.00 10.00      B   
ATOM    894  C   PHE    69     -18.521  -2.714  -0.358  1.00 10.00      B   
ATOM    895  O   PHE    69     -19.684  -2.672  -0.766  1.00 10.00      B   
ATOM    896  N   LEU    70     -17.597  -3.513  -0.880  1.00 10.00      B   
ATOM    897  HN  LEU    70     -16.693  -3.512  -0.492  1.00 10.00      B   
ATOM    898  CA  LEU    70     -17.882  -4.393  -2.008  1.00 10.00      B   
ATOM    899  CB  LEU    70     -16.589  -4.971  -2.594  1.00 10.00      B   
ATOM    900  CG  LEU    70     -15.652  -3.976  -3.285  1.00 10.00      B   
ATOM    901  CD1 LEU    70     -14.368  -4.663  -3.717  1.00 10.00      B   
ATOM    902  CD2 LEU    70     -16.343  -3.331  -4.477  1.00 10.00      B   
ATOM    903  C   LEU    70     -18.836  -5.520  -1.620  1.00 10.00      B   
ATOM    904  O   LEU    70     -19.663  -5.938  -2.426  1.00 10.00      B   
ATOM    905  N   GLY    71     -18.718  -5.998  -0.385  1.00 10.00      B   
ATOM    906  HN  GLY    71     -18.035  -5.623   0.212  1.00 10.00      B   
ATOM    907  CA  GLY    71     -19.573  -7.072   0.092  1.00 10.00      B   
ATOM    908  C   GLY    71     -21.047  -6.739  -0.023  1.00 10.00      B   
ATOM    909  O   GLY    71     -21.805  -7.465  -0.669  1.00 10.00      B   
ATOM    910  N   LEU    72     -21.453  -5.636   0.588  1.00 10.00      B   
ATOM    911  HN  LEU    72     -20.801  -5.100   1.091  1.00 10.00      B   
ATOM    912  CA  LEU    72     -22.845  -5.213   0.543  1.00 10.00      B   
ATOM    913  CB  LEU    72     -23.117  -4.096   1.550  1.00 10.00      B   
ATOM    914  CG  LEU    72     -23.554  -4.551   2.945  1.00 10.00      B   
ATOM    915  CD1 LEU    72     -23.762  -3.359   3.864  1.00 10.00      B   
ATOM    916  CD2 LEU    72     -24.819  -5.393   2.864  1.00 10.00      B   
ATOM    917  C   LEU    72     -23.257  -4.793  -0.861  1.00 10.00      B   
ATOM    918  O   LEU    72     -24.355  -5.114  -1.309  1.00 10.00      B   
ATOM    919  N   LEU    73     -22.362  -4.102  -1.556  1.00 10.00      B   
ATOM    920  HN  LEU    73     -21.495  -3.899  -1.147  1.00 10.00      B   
ATOM    921  CA  LEU    73     -22.629  -3.639  -2.915  1.00 10.00      B   
ATOM    922  CB  LEU    73     -21.418  -2.870  -3.461  1.00 10.00      B   
ATOM    923  CG  LEU    73     -21.400  -2.579  -4.967  1.00 10.00      B   
ATOM    924  CD1 LEU    73     -22.485  -1.584  -5.344  1.00 10.00      B   
ATOM    925  CD2 LEU    73     -20.032  -2.071  -5.402  1.00 10.00      B   
ATOM    926  C   LEU    73     -22.964  -4.811  -3.832  1.00 10.00      B   
ATOM    927  O   LEU    73     -23.942  -4.769  -4.585  1.00 10.00      B   
ATOM    928  N   MET    74     -22.151  -5.854  -3.754  1.00 10.00      B   
ATOM    929  HN  MET    74     -21.394  -5.824  -3.124  1.00 10.00      B   
ATOM    930  CA  MET    74     -22.337  -7.041  -4.570  1.00 10.00      B   
ATOM    931  CB  MET    74     -21.104  -7.942  -4.464  1.00 10.00      B   
ATOM    932  CG  MET    74     -21.063  -9.074  -5.477  1.00 10.00      B   
ATOM    933  SD  MET    74     -21.168  -8.493  -7.182  1.00 10.00      B   
ATOM    934  CE  MET    74     -19.806  -7.325  -7.222  1.00 10.00      B   
ATOM    935  C   MET    74     -23.585  -7.810  -4.151  1.00 10.00      B   
ATOM    936  O   MET    74     -24.435  -8.127  -4.982  1.00 10.00      B   
ATOM    937  N   THR    75     -23.694  -8.091  -2.858  1.00 10.00      B   
ATOM    938  HN  THR    75     -22.986  -7.793  -2.243  1.00 10.00      B   
ATOM    939  CA  THR    75     -24.828  -8.835  -2.323  1.00 10.00      B   
ATOM    940  CB  THR    75     -24.676  -9.081  -0.809  1.00 10.00      B   
ATOM    941  OG1 THR    75     -23.365  -9.598  -0.545  1.00 10.00      B   
ATOM    942  HG1 THR    75     -22.748  -8.861  -0.430  1.00 10.00      B   
ATOM    943  CG2 THR    75     -25.710 -10.084  -0.323  1.00 10.00      B   
ATOM    944  C   THR    75     -26.166  -8.152  -2.619  1.00 10.00      B   
ATOM    945  O   THR    75     -27.051  -8.755  -3.224  1.00 10.00      B   
ATOM    946  N   LEU    76     -26.297  -6.887  -2.229  1.00 10.00      B   
ATOM    947  HN  LEU    76     -25.539  -6.433  -1.796  1.00 10.00      B   
ATOM    948  CA  LEU    76     -27.538  -6.149  -2.449  1.00 10.00      B   
ATOM    949  CB  LEU    76     -27.497  -4.774  -1.781  1.00 10.00      B   
ATOM    950  CG  LEU    76     -27.433  -4.764  -0.251  1.00 10.00      B   
ATOM    951  CD1 LEU    76     -27.336  -3.338   0.274  1.00 10.00      B   
ATOM    952  CD2 LEU    76     -28.637  -5.477   0.348  1.00 10.00      B   
ATOM    953  C   LEU    76     -27.854  -6.013  -3.934  1.00 10.00      B   
ATOM    954  O   LEU    76     -29.013  -6.116  -4.340  1.00 10.00      B   
ATOM    955  N   GLY    77     -26.817  -5.803  -4.740  1.00 10.00      B   
ATOM    956  HN  GLY    77     -25.915  -5.739  -4.358  1.00 10.00      B   
ATOM    957  CA  GLY    77     -27.007  -5.664  -6.171  1.00 10.00      B   
ATOM    958  C   GLY    77     -27.632  -6.902  -6.778  1.00 10.00      B   
ATOM    959  O   GLY    77     -28.553  -6.808  -7.587  1.00 10.00      B   
ATOM    960  N   LYS    78     -27.146  -8.066  -6.364  1.00 10.00      B   
ATOM    961  HN  LYS    78     -26.419  -8.072  -5.702  1.00 10.00      B   
ATOM    962  CA  LYS    78     -27.662  -9.330  -6.873  1.00 10.00      B   
ATOM    963  CB  LYS    78     -26.691 -10.471  -6.576  1.00 10.00      B   
ATOM    964  CG  LYS    78     -25.290 -10.242  -7.115  1.00 10.00      B   
ATOM    965  CD  LYS    78     -25.305  -9.931  -8.602  1.00 10.00      B   
ATOM    966  CE  LYS    78     -23.896  -9.765  -9.149  1.00 10.00      B   
ATOM    967  NZ  LYS    78     -23.028 -10.923  -8.808  1.00 10.00      B   
ATOM    968  HZ1 LYS    78     -22.115 -10.839  -9.297  1.00 10.00      B   
ATOM    969  HZ2 LYS    78     -23.487 -11.812  -9.094  1.00 10.00      B   
ATOM    970  HZ3 LYS    78     -22.858 -10.952  -7.783  1.00 10.00      B   
ATOM    971  C   LYS    78     -29.036  -9.637  -6.290  1.00 10.00      B   
ATOM    972  O   LYS    78     -29.894 -10.210  -6.967  1.00 10.00      B   
ATOM    973  N   LEU    79     -29.239  -9.257  -5.032  1.00 10.00      B   
ATOM    974  HN  LEU    79     -28.506  -8.827  -4.536  1.00 10.00      B   
ATOM    975  CA  LEU    79     -30.514  -9.479  -4.365  1.00 10.00      B   
ATOM    976  CB  LEU    79     -30.432  -9.103  -2.883  1.00 10.00      B   
ATOM    977  CG  LEU    79     -29.585 -10.016  -1.989  1.00 10.00      B   
ATOM    978  CD1 LEU    79     -29.512  -9.457  -0.577  1.00 10.00      B   
ATOM    979  CD2 LEU    79     -30.127 -11.439  -1.984  1.00 10.00      B   
ATOM    980  C   LEU    79     -31.615  -8.678  -5.049  1.00 10.00      B   
ATOM    981  O   LEU    79     -32.763  -9.116  -5.127  1.00 10.00      B   
ATOM    982  N   TYR    80     -31.253  -7.507  -5.558  1.00 10.00      B   
ATOM    983  HN  TYR    80     -30.321  -7.211  -5.459  1.00 10.00      B   
ATOM    984  CA  TYR    80     -32.203  -6.649  -6.249  1.00 10.00      B   
ATOM    985  CB  TYR    80     -31.604  -5.266  -6.530  1.00 10.00      B   
ATOM    986  CG  TYR    80     -32.613  -4.275  -7.064  1.00 10.00      B   
ATOM    987  CD1 TYR    80     -33.468  -3.595  -6.206  1.00 10.00      B   
ATOM    988  CD2 TYR    80     -32.718  -4.022  -8.428  1.00 10.00      B   
ATOM    989  CE1 TYR    80     -34.404  -2.701  -6.686  1.00 10.00      B   
ATOM    990  CE2 TYR    80     -33.650  -3.124  -8.917  1.00 10.00      B   
ATOM    991  CZ  TYR    80     -34.490  -2.466  -8.041  1.00 10.00      B   
ATOM    992  OH  TYR    80     -35.428  -1.580  -8.525  1.00 10.00      B   
ATOM    993  HH  TYR    80     -36.077  -2.060  -9.057  1.00 10.00      B   
ATOM    994  C   TYR    80     -32.672  -7.299  -7.546  1.00 10.00      B   
ATOM    995  O   TYR    80     -33.867  -7.312  -7.841  1.00 10.00      B   
ATOM    996  N   THR    81     -31.733  -7.855  -8.305  1.00 10.00      B   
ATOM    997  HN  THR    81     -30.794  -7.817  -8.014  1.00 10.00      B   
ATOM    998  CA  THR    81     -32.057  -8.512  -9.568  1.00 10.00      B   
ATOM    999  CB  THR    81     -30.786  -8.915 -10.333  1.00 10.00      B   
ATOM   1000  OG1 THR    81     -29.686  -8.984  -9.419  1.00 10.00      B   
ATOM   1001  HG1 THR    81     -29.733  -9.812  -8.928  1.00 10.00      B   
ATOM   1002  CG2 THR    81     -30.473  -7.898 -11.415  1.00 10.00      B   
ATOM   1003  C   THR    81     -32.941  -9.738  -9.346  1.00 10.00      B   
ATOM   1004  O   THR    81     -33.789 -10.063 -10.175  1.00 10.00      B   
ATOM   1005  N   GLU    82     -32.750 -10.397  -8.210  1.00 10.00      B   
ATOM   1006  HN  GLU    82     -32.058 -10.087  -7.589  1.00 10.00      B   
ATOM   1007  CA  GLU    82     -33.535 -11.575  -7.864  1.00 10.00      B   
ATOM   1008  CB  GLU    82     -32.730 -12.510  -6.961  1.00 10.00      B   
ATOM   1009  CG  GLU    82     -31.571 -13.189  -7.669  1.00 10.00      B   
ATOM   1010  CD  GLU    82     -32.019 -13.945  -8.903  1.00 10.00      B   
ATOM   1011  OE1 GLU    82     -32.592 -15.046  -8.756  1.00 10.00      B   
ATOM   1012  OE2 GLU    82     -31.808 -13.440 -10.026  1.00 10.00      B   
ATOM   1013  C   GLU    82     -34.842 -11.173  -7.191  1.00 10.00      B   
ATOM   1014  O   GLU    82     -35.630 -12.025  -6.780  1.00 10.00      B   
ATOM   1015  N   SER    83     -35.052  -9.862  -7.075  1.00 10.00      B   
ATOM   1016  HN  SER    83     -34.371  -9.248  -7.418  1.00 10.00      B   
ATOM   1017  CA  SER    83     -36.255  -9.303  -6.466  1.00 10.00      B   
ATOM   1018  CB  SER    83     -37.515  -9.737  -7.222  1.00 10.00      B   
ATOM   1019  OG  SER    83     -37.413  -9.396  -8.598  1.00 10.00      B   
ATOM   1020  HG  SER    83     -36.696  -8.760  -8.716  1.00 10.00      B   
ATOM   1021  C   SER    83     -36.363  -9.612  -4.971  1.00 10.00      B   
ATOM   1022  O   SER    83     -37.428  -9.450  -4.374  1.00 10.00      B   
ATOM   1023  N   GLU    84     -35.252 -10.024  -4.366  1.00 10.00      B   
ATOM   1024  HN  GLU    84     -34.424 -10.106  -4.889  1.00 10.00      B   
ATOM   1025  CA  GLU    84     -35.225 -10.343  -2.942  1.00 10.00      B   
ATOM   1026  CB  GLU    84     -33.892 -10.988  -2.557  1.00 10.00      B   
ATOM   1027  CG  GLU    84     -33.741 -12.431  -3.016  1.00 10.00      B   
ATOM   1028  CD  GLU    84     -34.723 -13.361  -2.331  1.00 10.00      B   
ATOM   1029  OE1 GLU    84     -34.567 -13.606  -1.115  1.00 10.00      B   
ATOM   1030  OE2 GLU    84     -35.660 -13.848  -3.000  1.00 10.00      B   
ATOM   1031  C   GLU    84     -35.478  -9.084  -2.116  1.00 10.00      B   
ATOM   1032  O   GLU    84     -36.129  -9.127  -1.073  1.00 10.00      B   
ATOM   1033  N   ILE    85     -34.964  -7.960  -2.598  1.00 10.00      B   
ATOM   1034  HN  ILE    85     -34.438  -7.989  -3.423  1.00 10.00      B   
ATOM   1035  CA  ILE    85     -35.162  -6.689  -1.921  1.00 10.00      B   
ATOM   1036  CB  ILE    85     -34.103  -5.643  -2.344  1.00 10.00      B   
ATOM   1037  CG1 ILE    85     -32.690  -6.172  -2.071  1.00 10.00      B   
ATOM   1038  CG2 ILE    85     -34.328  -4.326  -1.612  1.00 10.00      B   
ATOM   1039  CD1 ILE    85     -31.586  -5.244  -2.526  1.00 10.00      B   
ATOM   1040  C   ILE    85     -36.564  -6.167  -2.239  1.00 10.00      B   
ATOM   1041  O   ILE    85     -37.215  -5.534  -1.405  1.00 10.00      B   
ATOM   1042  N   THR    86     -37.029  -6.477  -3.445  1.00 10.00      B   
ATOM   1043  HN  THR    86     -36.467  -7.005  -4.048  1.00 10.00      B   
ATOM   1044  CA  THR    86     -38.344  -6.058  -3.906  1.00 10.00      B   
ATOM   1045  CB  THR    86     -38.537  -6.404  -5.394  1.00 10.00      B   
ATOM   1046  OG1 THR    86     -37.257  -6.388  -6.049  1.00 10.00      B   
ATOM   1047  HG1 THR    86     -37.371  -6.131  -6.972  1.00 10.00      B   
ATOM   1048  CG2 THR    86     -39.453  -5.390  -6.059  1.00 10.00      B   
ATOM   1049  C   THR    86     -39.451  -6.711  -3.078  1.00 10.00      B   
ATOM   1050  O   THR    86     -40.372  -6.036  -2.614  1.00 10.00      B   
ATOM   1051  N   VAL    87     -39.351  -8.024  -2.870  1.00 10.00      B   
ATOM   1052  HN  VAL    87     -38.593  -8.519  -3.260  1.00 10.00      B   
ATOM   1053  CA  VAL    87     -40.354  -8.741  -2.083  1.00 10.00      B   
ATOM   1054  CB  VAL    87     -40.202 -10.278  -2.135  1.00 10.00      B   
ATOM   1055  CG1 VAL    87     -40.429 -10.790  -3.548  1.00 10.00      B   
ATOM   1056  CG2 VAL    87     -38.850 -10.721  -1.606  1.00 10.00      B   
ATOM   1057  C   VAL    87     -40.358  -8.256  -0.638  1.00 10.00      B   
ATOM   1058  O   VAL    87     -41.383  -8.301   0.039  1.00 10.00      B   
ATOM   1059  N   MET    88     -39.211  -7.767  -0.181  1.00 10.00      B   
ATOM   1060  HN  MET    88     -38.425  -7.760  -0.768  1.00 10.00      B   
ATOM   1061  CA  MET    88     -39.089  -7.245   1.172  1.00 10.00      B   
ATOM   1062  CB  MET    88     -37.622  -7.049   1.547  1.00 10.00      B   
ATOM   1063  CG  MET    88     -36.961  -8.271   2.160  1.00 10.00      B   
ATOM   1064  SD  MET    88     -35.300  -7.916   2.761  1.00 10.00      B   
ATOM   1065  CE  MET    88     -35.646  -6.659   3.988  1.00 10.00      B   
ATOM   1066  C   MET    88     -39.827  -5.916   1.282  1.00 10.00      B   
ATOM   1067  O   MET    88     -40.282  -5.534   2.356  1.00 10.00      B   
ATOM   1068  N   HIS    89     -39.942  -5.222   0.155  1.00 10.00      B   
ATOM   1069  HN  HIS    89     -39.555  -5.586  -0.670  1.00 10.00      B   
ATOM   1070  CA  HIS    89     -40.632  -3.937   0.103  1.00 10.00      B   
ATOM   1071  CB  HIS    89     -40.153  -3.118  -1.098  1.00 10.00      B   
ATOM   1072  CG  HIS    89     -39.070  -2.141  -0.768  1.00 10.00      B   
ATOM   1073  ND1 HIS    89     -39.220  -0.778  -0.907  1.00 10.00      B   
ATOM   1074  HD1 HIS    89     -40.029  -0.320  -1.231  1.00 10.00      B   
ATOM   1075  CD2 HIS    89     -37.815  -2.333  -0.301  1.00 10.00      B   
ATOM   1076  CE1 HIS    89     -38.108  -0.175  -0.538  1.00 10.00      B   
ATOM   1077  NE2 HIS    89     -37.241  -1.095  -0.166  1.00 10.00      B   
ATOM   1078  HE2 HIS    89     -36.332  -0.919   0.164  1.00 10.00      B   
ATOM   1079  C   HIS    89     -42.138  -4.146   0.019  1.00 10.00      B   
ATOM   1080  O   HIS    89     -42.922  -3.271   0.385  1.00 10.00      B   
ATOM   1081  N   ALA    90     -42.533  -5.308  -0.486  1.00 10.00      B   
ATOM   1082  HN  ALA    90     -41.858  -5.949  -0.797  1.00 10.00      B   
ATOM   1083  CA  ALA    90     -43.944  -5.648  -0.610  1.00 10.00      B   
ATOM   1084  CB  ALA    90     -44.133  -6.780  -1.608  1.00 10.00      B   
ATOM   1085  C   ALA    90     -44.509  -6.037   0.748  1.00 10.00      B   
ATOM   1086  O   ALA    90     -45.668  -5.761   1.058  1.00 10.00      B   
ATOM   1087  N   CYS    91     -43.675  -6.676   1.554  1.00 10.00      B   
ATOM   1088  HN  CYS    91     -42.766  -6.863   1.245  1.00 10.00      B   
ATOM   1089  CA  CYS    91     -44.070  -7.104   2.885  1.00 10.00      B   
ATOM   1090  CB  CYS    91     -43.149  -8.228   3.361  1.00 10.00      B   
ATOM   1091  SG  CYS    91     -43.003  -9.609   2.203  1.00 10.00      B   
ATOM   1092  HG  CYS    91     -42.372  -9.169   1.119  1.00 10.00      B   
ATOM   1093  C   CYS    91     -44.017  -5.928   3.859  1.00 10.00      B   
ATOM   1094  O   CYS    91     -43.704  -4.800   3.468  1.00 10.00      B   
ATOM   1095  N   GLY    92     -44.291  -6.201   5.128  1.00 10.00      B   
ATOM   1096  HN  GLY    92     -44.501  -7.125   5.387  1.00 10.00      B   
ATOM   1097  CA  GLY    92     -44.277  -5.160   6.136  1.00 10.00      B   
ATOM   1098  C   GLY    92     -42.883  -4.862   6.653  1.00 10.00      B   
ATOM   1099  O   GLY    92     -42.690  -4.646   7.848  1.00 10.00      B   
ATOM   1100  N   LEU    93     -41.911  -4.844   5.754  1.00 10.00      B   
ATOM   1101  HN  LEU    93     -42.132  -5.005   4.811  1.00 10.00      B   
ATOM   1102  CA  LEU    93     -40.534  -4.564   6.121  1.00 10.00      B   
ATOM   1103  CB  LEU    93     -39.606  -5.691   5.659  1.00 10.00      B   
ATOM   1104  CG  LEU    93     -39.850  -7.072   6.276  1.00 10.00      B   
ATOM   1105  CD1 LEU    93     -38.942  -8.115   5.634  1.00 10.00      B   
ATOM   1106  CD2 LEU    93     -39.643  -7.037   7.783  1.00 10.00      B   
ATOM   1107  C   LEU    93     -40.099  -3.239   5.514  1.00 10.00      B   
ATOM   1108  O   LEU    93     -40.320  -2.986   4.330  1.00 10.00      B   
ATOM   1109  N   SER    94     -39.495  -2.392   6.325  1.00 10.00      B   
ATOM   1110  HN  SER    94     -39.349  -2.644   7.262  1.00 10.00      B   
ATOM   1111  CA  SER    94     -39.043  -1.089   5.865  1.00 10.00      B   
ATOM   1112  CB  SER    94     -39.325  -0.045   6.942  1.00 10.00      B   
ATOM   1113  OG  SER    94     -39.487  -0.667   8.208  1.00 10.00      B   
ATOM   1114  HG  SER    94     -40.390  -1.004   8.283  1.00 10.00      B   
ATOM   1115  C   SER    94     -37.558  -1.105   5.504  1.00 10.00      B   
ATOM   1116  O   SER    94     -36.888  -2.133   5.631  1.00 10.00      B   
ATOM   1117  N   LYS    95     -37.049   0.040   5.058  1.00 10.00      B   
ATOM   1118  HN  LYS    95     -37.635   0.828   4.979  1.00 10.00      B   
ATOM   1119  CA  LYS    95     -35.644   0.168   4.691  1.00 10.00      B   
ATOM   1120  CB  LYS    95     -35.395   1.523   4.024  1.00 10.00      B   
ATOM   1121  CG  LYS    95     -36.158   1.720   2.723  1.00 10.00      B   
ATOM   1122  CD  LYS    95     -36.156   3.177   2.292  1.00 10.00      B   
ATOM   1123  CE  LYS    95     -36.827   3.361   0.940  1.00 10.00      B   
ATOM   1124  NZ  LYS    95     -37.065   4.795   0.626  1.00 10.00      B   
ATOM   1125  HZ1 LYS    95     -36.189   5.339   0.751  1.00 10.00      B   
ATOM   1126  HZ2 LYS    95     -37.794   5.184   1.259  1.00 10.00      B   
ATOM   1127  HZ3 LYS    95     -37.389   4.899  -0.360  1.00 10.00      B   
ATOM   1128  C   LYS    95     -34.764   0.021   5.926  1.00 10.00      B   
ATOM   1129  O   LYS    95     -33.588  -0.336   5.829  1.00 10.00      B   
ATOM   1130  N   ALA    96     -35.364   0.273   7.089  1.00 10.00      B   
ATOM   1131  HN  ALA    96     -36.309   0.539   7.082  1.00 10.00      B   
ATOM   1132  CA  ALA    96     -34.673   0.181   8.368  1.00 10.00      B   
ATOM   1133  CB  ALA    96     -35.621   0.536   9.504  1.00 10.00      B   
ATOM   1134  C   ALA    96     -34.069  -1.204   8.585  1.00 10.00      B   
ATOM   1135  O   ALA    96     -33.052  -1.341   9.260  1.00 10.00      B   
ATOM   1136  N   VAL    97     -34.691  -2.226   8.001  1.00 10.00      B   
ATOM   1137  HN  VAL    97     -35.496  -2.056   7.468  1.00 10.00      B   
ATOM   1138  CA  VAL    97     -34.201  -3.596   8.135  1.00 10.00      B   
ATOM   1139  CB  VAL    97     -35.132  -4.613   7.438  1.00 10.00      B   
ATOM   1140  CG1 VAL    97     -34.660  -6.037   7.697  1.00 10.00      B   
ATOM   1141  CG2 VAL    97     -36.567  -4.436   7.909  1.00 10.00      B   
ATOM   1142  C   VAL    97     -32.796  -3.711   7.549  1.00 10.00      B   
ATOM   1143  O   VAL    97     -31.908  -4.337   8.135  1.00 10.00      B   
ATOM   1144  N   LEU    98     -32.599  -3.073   6.400  1.00 10.00      B   
ATOM   1145  HN  LEU    98     -33.339  -2.571   6.003  1.00 10.00      B   
ATOM   1146  CA  LEU    98     -31.309  -3.081   5.729  1.00 10.00      B   
ATOM   1147  CB  LEU    98     -31.438  -2.537   4.302  1.00 10.00      B   
ATOM   1148  CG  LEU    98     -32.326  -3.338   3.342  1.00 10.00      B   
ATOM   1149  CD1 LEU    98     -32.394  -2.657   1.983  1.00 10.00      B   
ATOM   1150  CD2 LEU    98     -31.817  -4.765   3.203  1.00 10.00      B   
ATOM   1151  C   LEU    98     -30.314  -2.243   6.521  1.00 10.00      B   
ATOM   1152  O   LEU    98     -29.126  -2.559   6.589  1.00 10.00      B   
ATOM   1153  N   VAL    99     -30.816  -1.173   7.127  1.00 10.00      B   
ATOM   1154  HN  VAL    99     -31.773  -0.974   7.028  1.00 10.00      B   
ATOM   1155  CA  VAL    99     -29.987  -0.290   7.935  1.00 10.00      B   
ATOM   1156  CB  VAL    99     -30.761   0.973   8.380  1.00 10.00      B   
ATOM   1157  CG1 VAL    99     -29.872   1.895   9.201  1.00 10.00      B   
ATOM   1158  CG2 VAL    99     -31.319   1.714   7.173  1.00 10.00      B   
ATOM   1159  C   VAL    99     -29.485  -1.044   9.164  1.00 10.00      B   
ATOM   1160  O   VAL    99     -28.297  -1.013   9.480  1.00 10.00      B   
ATOM   1161  N   LYS   100     -30.395  -1.743   9.832  1.00 10.00      B   
ATOM   1162  HN  LYS   100     -31.331  -1.728   9.522  1.00 10.00      B   
ATOM   1163  CA  LYS   100     -30.057  -2.524  11.016  1.00 10.00      B   
ATOM   1164  CB  LYS   100     -31.314  -3.191  11.582  1.00 10.00      B   
ATOM   1165  CG  LYS   100     -31.073  -4.069  12.799  1.00 10.00      B   
ATOM   1166  CD  LYS   100     -32.318  -4.868  13.147  1.00 10.00      B   
ATOM   1167  CE  LYS   100     -32.020  -5.940  14.183  1.00 10.00      B   
ATOM   1168  NZ  LYS   100     -33.151  -6.893  14.337  1.00 10.00      B   
ATOM   1169  HZ1 LYS   100     -33.964  -6.413  14.768  1.00 10.00      B   
ATOM   1170  HZ2 LYS   100     -32.870  -7.688  14.946  1.00 10.00      B   
ATOM   1171  HZ3 LYS   100     -33.435  -7.268  13.403  1.00 10.00      B   
ATOM   1172  C   LYS   100     -29.010  -3.583  10.679  1.00 10.00      B   
ATOM   1173  O   LYS   100     -28.033  -3.762  11.408  1.00 10.00      B   
ATOM   1174  N   ALA   101     -29.217  -4.274   9.562  1.00 10.00      B   
ATOM   1175  HN  ALA   101     -30.015  -4.084   9.023  1.00 10.00      B   
ATOM   1176  CA  ALA   101     -28.294  -5.307   9.119  1.00 10.00      B   
ATOM   1177  CB  ALA   101     -28.826  -6.000   7.871  1.00 10.00      B   
ATOM   1178  C   ALA   101     -26.916  -4.712   8.859  1.00 10.00      B   
ATOM   1179  O   ALA   101     -25.902  -5.245   9.318  1.00 10.00      B   
ATOM   1180  N   ALA   102     -26.892  -3.591   8.143  1.00 10.00      B   
ATOM   1181  HN  ALA   102     -27.742  -3.214   7.817  1.00 10.00      B   
ATOM   1182  CA  ALA   102     -25.647  -2.908   7.818  1.00 10.00      B   
ATOM   1183  CB  ALA   102     -25.901  -1.776   6.832  1.00 10.00      B   
ATOM   1184  C   ALA   102     -24.961  -2.380   9.073  1.00 10.00      B   
ATOM   1185  O   ALA   102     -23.741  -2.461   9.198  1.00 10.00      B   
ATOM   1186  N   MET   103     -25.757  -1.854  10.001  1.00 10.00      B   
ATOM   1187  HN  MET   103     -26.727  -1.822   9.834  1.00 10.00      B   
ATOM   1188  CA  MET   103     -25.238  -1.315  11.255  1.00 10.00      B   
ATOM   1189  CB  MET   103     -26.377  -0.782  12.126  1.00 10.00      B   
ATOM   1190  CG  MET   103     -26.861   0.608  11.742  1.00 10.00      B   
ATOM   1191  SD  MET   103     -28.439   1.033  12.507  1.00 10.00      B   
ATOM   1192  CE  MET   103     -28.006   0.934  14.244  1.00 10.00      B   
ATOM   1193  C   MET   103     -24.444  -2.369  12.018  1.00 10.00      B   
ATOM   1194  O   MET   103     -23.312  -2.123  12.437  1.00 10.00      B   
ATOM   1195  N   ILE   104     -25.035  -3.549  12.172  1.00 10.00      B   
ATOM   1196  HN  ILE   104     -25.936  -3.684  11.803  1.00 10.00      B   
ATOM   1197  CA  ILE   104     -24.383  -4.646  12.878  1.00 10.00      B   
ATOM   1198  CB  ILE   104     -25.322  -5.867  13.026  1.00 10.00      B   
ATOM   1199  CG1 ILE   104     -26.566  -5.479  13.835  1.00 10.00      B   
ATOM   1200  CG2 ILE   104     -24.600  -7.032  13.690  1.00 10.00      B   
ATOM   1201  CD1 ILE   104     -27.624  -6.560  13.904  1.00 10.00      B   
ATOM   1202  C   ILE   104     -23.091  -5.051  12.166  1.00 10.00      B   
ATOM   1203  O   ILE   104     -22.073  -5.322  12.807  1.00 10.00      B   
ATOM   1204  N   LEU   105     -23.134  -5.068  10.839  1.00 10.00      B   
ATOM   1205  HN  LEU   105     -23.976  -4.841  10.386  1.00 10.00      B   
ATOM   1206  CA  LEU   105     -21.965  -5.420  10.036  1.00 10.00      B   
ATOM   1207  CB  LEU   105     -22.349  -5.567   8.561  1.00 10.00      B   
ATOM   1208  CG  LEU   105     -23.224  -6.771   8.207  1.00 10.00      B   
ATOM   1209  CD1 LEU   105     -23.772  -6.638   6.793  1.00 10.00      B   
ATOM   1210  CD2 LEU   105     -22.440  -8.066   8.359  1.00 10.00      B   
ATOM   1211  C   LEU   105     -20.878  -4.358  10.184  1.00 10.00      B   
ATOM   1212  O   LEU   105     -19.692  -4.674  10.314  1.00 10.00      B   
ATOM   1213  N   ALA   106     -21.295  -3.096  10.169  1.00 10.00      B   
ATOM   1214  HN  ALA   106     -22.255  -2.913  10.056  1.00 10.00      B   
ATOM   1215  CA  ALA   106     -20.378  -1.977  10.306  1.00 10.00      B   
ATOM   1216  CB  ALA   106     -21.112  -0.661  10.110  1.00 10.00      B   
ATOM   1217  C   ALA   106     -19.698  -2.011  11.666  1.00 10.00      B   
ATOM   1218  O   ALA   106     -18.483  -1.865  11.757  1.00 10.00      B   
ATOM   1219  N   VAL   107     -20.488  -2.213  12.717  1.00 10.00      B   
ATOM   1220  HN  VAL   107     -21.457  -2.316  12.577  1.00 10.00      B   
ATOM   1221  CA  VAL   107     -19.958  -2.277  14.073  1.00 10.00      B   
ATOM   1222  CB  VAL   107     -21.082  -2.416  15.123  1.00 10.00      B   
ATOM   1223  CG1 VAL   107     -20.505  -2.654  16.513  1.00 10.00      B   
ATOM   1224  CG2 VAL   107     -21.956  -1.171  15.127  1.00 10.00      B   
ATOM   1225  C   VAL   107     -18.971  -3.434  14.207  1.00 10.00      B   
ATOM   1226  O   VAL   107     -17.888  -3.276  14.771  1.00 10.00      B   
ATOM   1227  N   PHE   108     -19.351  -4.585  13.665  1.00 10.00      B   
ATOM   1228  HN  PHE   108     -20.230  -4.640  13.231  1.00 10.00      B   
ATOM   1229  CA  PHE   108     -18.507  -5.774  13.706  1.00 10.00      B   
ATOM   1230  CB  PHE   108     -19.203  -6.936  12.987  1.00 10.00      B   
ATOM   1231  CG  PHE   108     -18.560  -8.277  13.205  1.00 10.00      B   
ATOM   1232  CD1 PHE   108     -18.787  -8.987  14.373  1.00 10.00      B   
ATOM   1233  CD2 PHE   108     -17.731  -8.831  12.242  1.00 10.00      B   
ATOM   1234  CE1 PHE   108     -18.201 -10.220  14.578  1.00 10.00      B   
ATOM   1235  CE2 PHE   108     -17.141 -10.065  12.440  1.00 10.00      B   
ATOM   1236  CZ  PHE   108     -17.378 -10.760  13.611  1.00 10.00      B   
ATOM   1237  C   PHE   108     -17.155  -5.490  13.056  1.00 10.00      B   
ATOM   1238  O   PHE   108     -16.104  -5.768  13.632  1.00 10.00      B   
ATOM   1239  N   THR   109     -17.193  -4.912  11.863  1.00 10.00      B   
ATOM   1240  HN  THR   109     -18.062  -4.706  11.459  1.00 10.00      B   
ATOM   1241  CA  THR   109     -15.976  -4.583  11.135  1.00 10.00      B   
ATOM   1242  CB  THR   109     -16.294  -4.153   9.689  1.00 10.00      B   
ATOM   1243  OG1 THR   109     -17.245  -5.069   9.123  1.00 10.00      B   
ATOM   1244  HG1 THR   109     -18.121  -4.886   9.484  1.00 10.00      B   
ATOM   1245  CG2 THR   109     -15.033  -4.154   8.837  1.00 10.00      B   
ATOM   1246  C   THR   109     -15.198  -3.475  11.849  1.00 10.00      B   
ATOM   1247  O   THR   109     -13.966  -3.491  11.886  1.00 10.00      B   
ATOM   1248  N   ALA   110     -15.930  -2.529  12.435  1.00 10.00      B   
ATOM   1249  HN  ALA   110     -16.910  -2.577  12.372  1.00 10.00      B   
ATOM   1250  CA  ALA   110     -15.320  -1.422  13.159  1.00 10.00      B   
ATOM   1251  CB  ALA   110     -16.373  -0.418  13.606  1.00 10.00      B   
ATOM   1252  C   ALA   110     -14.527  -1.935  14.352  1.00 10.00      B   
ATOM   1253  O   ALA   110     -13.479  -1.389  14.690  1.00 10.00      B   
ATOM   1254  N   ILE   111     -15.032  -2.990  14.987  1.00 10.00      B   
ATOM   1255  HN  ILE   111     -15.886  -3.371  14.683  1.00 10.00      B   
ATOM   1256  CA  ILE   111     -14.354  -3.589  16.128  1.00 10.00      B   
ATOM   1257  CB  ILE   111     -15.207  -4.701  16.786  1.00 10.00      B   
ATOM   1258  CG1 ILE   111     -16.451  -4.098  17.447  1.00 10.00      B   
ATOM   1259  CG2 ILE   111     -14.395  -5.485  17.809  1.00 10.00      B   
ATOM   1260  CD1 ILE   111     -17.465  -5.125  17.909  1.00 10.00      B   
ATOM   1261  C   ILE   111     -13.008  -4.158  15.680  1.00 10.00      B   
ATOM   1262  O   ILE   111     -11.995  -3.995  16.360  1.00 10.00      B   
ATOM   1263  N   VAL   112     -13.006  -4.794  14.510  1.00 10.00      B   
ATOM   1264  HN  VAL   112     -13.847  -4.872  14.009  1.00 10.00      B   
ATOM   1265  CA  VAL   112     -11.791  -5.376  13.951  1.00 10.00      B   
ATOM   1266  CB  VAL   112     -12.086  -6.155  12.649  1.00 10.00      B   
ATOM   1267  CG1 VAL   112     -10.829  -6.834  12.122  1.00 10.00      B   
ATOM   1268  CG2 VAL   112     -13.189  -7.178  12.875  1.00 10.00      B   
ATOM   1269  C   VAL   112     -10.771  -4.279  13.664  1.00 10.00      B   
ATOM   1270  O   VAL   112      -9.605  -4.396  14.028  1.00 10.00      B   
ATOM   1271  N   ALA   113     -11.227  -3.207  13.027  1.00 10.00      B   
ATOM   1272  HN  ALA   113     -12.174  -3.176  12.760  1.00 10.00      B   
ATOM   1273  CA  ALA   113     -10.359  -2.081  12.702  1.00 10.00      B   
ATOM   1274  CB  ALA   113     -11.085  -1.090  11.807  1.00 10.00      B   
ATOM   1275  C   ALA   113      -9.857  -1.390  13.969  1.00 10.00      B   
ATOM   1276  O   ALA   113      -8.722  -0.908  14.018  1.00 10.00      B   
ATOM   1277  N   ALA   114     -10.710  -1.346  14.986  1.00 10.00      B   
ATOM   1278  HN  ALA   114     -11.605  -1.734  14.873  1.00 10.00      B   
ATOM   1279  CA  ALA   114     -10.362  -0.725  16.259  1.00 10.00      B   
ATOM   1280  CB  ALA   114     -11.590  -0.588  17.146  1.00 10.00      B   
ATOM   1281  C   ALA   114      -9.280  -1.523  16.975  1.00 10.00      B   
ATOM   1282  O   ALA   114      -8.253  -0.973  17.363  1.00 10.00      B   
ATOM   1283  N   VAL   115      -9.509  -2.825  17.140  1.00 10.00      B   
ATOM   1284  HN  VAL   115     -10.352  -3.217  16.809  1.00 10.00      B   
ATOM   1285  CA  VAL   115      -8.537  -3.678  17.813  1.00 10.00      B   
ATOM   1286  CB  VAL   115      -9.097  -5.078  18.168  1.00 10.00      B   
ATOM   1287  CG1 VAL   115     -10.323  -4.957  19.062  1.00 10.00      B   
ATOM   1288  CG2 VAL   115      -9.412  -5.892  16.920  1.00 10.00      B   
ATOM   1289  C   VAL   115      -7.258  -3.804  16.992  1.00 10.00      B   
ATOM   1290  O   VAL   115      -6.175  -4.015  17.538  1.00 10.00      B   
ATOM   1291  N   ASN   116      -7.389  -3.645  15.676  1.00 10.00      B   
ATOM   1292  HN  ASN   116      -8.283  -3.480  15.300  1.00 10.00      B   
ATOM   1293  CA  ASN   116      -6.248  -3.726  14.778  1.00 10.00      B   
ATOM   1294  CB  ASN   116      -6.688  -3.596  13.318  1.00 10.00      B   
ATOM   1295  CG  ASN   116      -6.186  -4.736  12.455  1.00 10.00      B   
ATOM   1296  OD1 ASN   116      -5.301  -5.491  12.856  1.00 10.00      B   
ATOM   1297  ND2 ASN   116      -6.729  -4.855  11.255  1.00 10.00      B   
ATOM   1298 HD21 ASN   116      -7.415  -4.201  10.992  1.00 10.00      B   
ATOM   1299 HD22 ASN   116      -6.434  -5.592  10.678  1.00 10.00      B   
ATOM   1300  C   ASN   116      -5.239  -2.639  15.113  1.00 10.00      B   
ATOM   1301  O   ASN   116      -4.081  -2.924  15.384  1.00 10.00      B   
ATOM   1302  N   VAL   117      -5.702  -1.396  15.150  1.00 10.00      B   
ATOM   1303  HN  VAL   117      -6.655  -1.235  14.975  1.00 10.00      B   
ATOM   1304  CA  VAL   117      -4.833  -0.261  15.451  1.00 10.00      B   
ATOM   1305  CB  VAL   117      -5.404   1.058  14.895  1.00 10.00      B   
ATOM   1306  CG1 VAL   117      -5.517   0.988  13.382  1.00 10.00      B   
ATOM   1307  CG2 VAL   117      -6.753   1.375  15.522  1.00 10.00      B   
ATOM   1308  C   VAL   117      -4.590  -0.118  16.953  1.00 10.00      B   
ATOM   1309  O   VAL   117      -3.951   0.834  17.401  1.00 10.00      B   
ATOM   1310  N   MET   118      -5.079  -1.077  17.721  1.00 10.00      B   
ATOM   1311  HN  MET   118      -5.554  -1.826  17.307  1.00 10.00      B   
ATOM   1312  CA  MET   118      -4.921  -1.044  19.166  1.00 10.00      B   
ATOM   1313  CB  MET   118      -6.268  -1.266  19.858  1.00 10.00      B   
ATOM   1314  CG  MET   118      -6.309  -0.813  21.308  1.00 10.00      B   
ATOM   1315  SD  MET   118      -7.996  -0.629  21.932  1.00 10.00      B   
ATOM   1316  CE  MET   118      -8.551  -2.333  21.918  1.00 10.00      B   
ATOM   1317  C   MET   118      -3.901  -2.075  19.637  1.00 10.00      B   
ATOM   1318  O   MET   118      -3.058  -1.780  20.480  1.00 10.00      B   
ATOM   1319  N   TRP   119      -3.969  -3.275  19.075  1.00 10.00      B   
ATOM   1320  HN  TRP   119      -4.652  -3.447  18.392  1.00 10.00      B   
ATOM   1321  CA  TRP   119      -3.053  -4.341  19.460  1.00 10.00      B   
ATOM   1322  CB  TRP   119      -3.783  -5.689  19.551  1.00 10.00      B   
ATOM   1323  CG  TRP   119      -4.969  -5.690  20.467  1.00 10.00      B   
ATOM   1324  CD1 TRP   119      -6.237  -6.082  20.158  1.00 10.00      B   
ATOM   1325  CD2 TRP   119      -4.999  -5.282  21.840  1.00 10.00      B   
ATOM   1326  NE1 TRP   119      -7.059  -5.941  21.249  1.00 10.00      B   
ATOM   1327  HE1 TRP   119      -8.018  -6.157  21.275  1.00 10.00      B   
ATOM   1328  CE2 TRP   119      -6.322  -5.453  22.295  1.00 10.00      B   
ATOM   1329  CE3 TRP   119      -4.038  -4.791  22.726  1.00 10.00      B   
ATOM   1330  CZ2 TRP   119      -6.707  -5.147  23.599  1.00 10.00      B   
ATOM   1331  CZ3 TRP   119      -4.422  -4.489  24.018  1.00 10.00      B   
ATOM   1332  CH2 TRP   119      -5.745  -4.667  24.442  1.00 10.00      B   
ATOM   1333  C   TRP   119      -1.869  -4.459  18.503  1.00 10.00      B   
ATOM   1334  O   TRP   119      -0.768  -3.995  18.799  1.00 10.00      B   
ATOM   1335  N   ALA   120      -2.110  -5.073  17.352  1.00 10.00      B   
ATOM   1336  HN  ALA   120      -3.016  -5.396  17.168  1.00 10.00      B   
ATOM   1337  CA  ALA   120      -1.067  -5.293  16.354  1.00 10.00      B   
ATOM   1338  CB  ALA   120      -1.554  -6.262  15.285  1.00 10.00      B   
ATOM   1339  C   ALA   120      -0.573  -4.005  15.709  1.00 10.00      B   
ATOM   1340  O   ALA   120       0.602  -3.895  15.379  1.00 10.00      B   
ATOM   1341  N   GLY   121      -1.474  -3.049  15.526  1.00 10.00      B   
ATOM   1342  HN  GLY   121      -2.402  -3.214  15.808  1.00 10.00      B   
ATOM   1343  CA  GLY   121      -1.136  -1.775  14.903  1.00 10.00      B   
ATOM   1344  C   GLY   121       0.143  -1.130  15.418  1.00 10.00      B   
ATOM   1345  O   GLY   121       1.127  -1.047  14.681  1.00 10.00      B   
ATOM   1346  N   PRO   122       0.167  -0.666  16.680  1.00 10.00      B   
ATOM   1347  CA  PRO   122       1.353  -0.018  17.262  1.00 10.00      B   
ATOM   1348  CB  PRO   122       0.891   0.398  18.663  1.00 10.00      B   
ATOM   1349  CG  PRO   122      -0.279  -0.479  18.954  1.00 10.00      B   
ATOM   1350  CD  PRO   122      -0.953  -0.716  17.633  1.00 10.00      B   
ATOM   1351  C   PRO   122       2.560  -0.955  17.351  1.00 10.00      B   
ATOM   1352  O   PRO   122       3.705  -0.510  17.432  1.00 10.00      B   
ATOM   1353  N   TRP   123       2.305  -2.254  17.330  1.00 10.00      B   
ATOM   1354  HN  TRP   123       1.375  -2.558  17.249  1.00 10.00      B   
ATOM   1355  CA  TRP   123       3.374  -3.238  17.415  1.00 10.00      B   
ATOM   1356  CB  TRP   123       2.836  -4.567  17.949  1.00 10.00      B   
ATOM   1357  CG  TRP   123       3.907  -5.570  18.238  1.00 10.00      B   
ATOM   1358  CD1 TRP   123       4.712  -5.610  19.336  1.00 10.00      B   
ATOM   1359  CD2 TRP   123       4.293  -6.676  17.416  1.00 10.00      B   
ATOM   1360  NE1 TRP   123       5.575  -6.672  19.251  1.00 10.00      B   
ATOM   1361  HE1 TRP   123       6.253  -6.914  19.922  1.00 10.00      B   
ATOM   1362  CE2 TRP   123       5.338  -7.343  18.079  1.00 10.00      B   
ATOM   1363  CE3 TRP   123       3.855  -7.168  16.182  1.00 10.00      B   
ATOM   1364  CZ2 TRP   123       5.953  -8.476  17.553  1.00 10.00      B   
ATOM   1365  CZ3 TRP   123       4.466  -8.293  15.661  1.00 10.00      B   
ATOM   1366  CH2 TRP   123       5.504  -8.934  16.344  1.00 10.00      B   
ATOM   1367  C   TRP   123       4.047  -3.450  16.059  1.00 10.00      B   
ATOM   1368  O   TRP   123       5.265  -3.296  15.926  1.00 10.00      B   
ATOM   1369  N   SER   124       3.246  -3.784  15.059  1.00 10.00      B   
ATOM   1370  HN  SER   124       2.279  -3.859  15.228  1.00 10.00      B   
ATOM   1371  CA  SER   124       3.748  -4.035  13.716  1.00 10.00      B   
ATOM   1372  CB  SER   124       2.614  -4.488  12.795  1.00 10.00      B   
ATOM   1373  OG  SER   124       1.510  -3.602  12.881  1.00 10.00      B   
ATOM   1374  HG  SER   124       1.061  -3.730  13.726  1.00 10.00      B   
ATOM   1375  C   SER   124       4.446  -2.811  13.137  1.00 10.00      B   
ATOM   1376  O   SER   124       5.513  -2.926  12.544  1.00 10.00      B   
ATOM   1377  N   SER   125       3.847  -1.642  13.329  1.00 10.00      B   
ATOM   1378  HN  SER   125       2.994  -1.617  13.814  1.00 10.00      B   
ATOM   1379  CA  SER   125       4.413  -0.399  12.822  1.00 10.00      B   
ATOM   1380  CB  SER   125       3.450   0.760  13.068  1.00 10.00      B   
ATOM   1381  OG  SER   125       2.131   0.402  12.687  1.00 10.00      B   
ATOM   1382  HG  SER   125       1.696  -0.046  13.428  1.00 10.00      B   
ATOM   1383  C   SER   125       5.778  -0.110  13.446  1.00 10.00      B   
ATOM   1384  O   SER   125       6.722   0.268  12.749  1.00 10.00      B   
ATOM   1385  N   ARG   126       5.887  -0.321  14.756  1.00 10.00      B   
ATOM   1386  HN  ARG   126       5.109  -0.646  15.256  1.00 10.00      B   
ATOM   1387  CA  ARG   126       7.141  -0.082  15.464  1.00 10.00      B   
ATOM   1388  CB  ARG   126       6.937  -0.088  16.981  1.00 10.00      B   
ATOM   1389  CG  ARG   126       6.403   1.224  17.530  1.00 10.00      B   
ATOM   1390  CD  ARG   126       7.268   1.745  18.664  1.00 10.00      B   
ATOM   1391  NE  ARG   126       6.998   1.059  19.926  1.00 10.00      B   
ATOM   1392  HE  ARG   126       6.407   0.275  19.897  1.00 10.00      B   
ATOM   1393  CZ  ARG   126       7.500   1.437  21.095  1.00 10.00      B   
ATOM   1394  NH1 ARG   126       8.302   2.490  21.164  1.00 10.00      B   
ATOM   1395 HH11 ARG   126       8.538   3.027  20.300  1.00 10.00      B   
ATOM   1396 HH12 ARG   126       8.695   2.788  22.082  1.00 10.00      B   
ATOM   1397  NH2 ARG   126       7.198   0.763  22.196  1.00 10.00      B   
ATOM   1398 HH21 ARG   126       6.565  -0.066  22.145  1.00 10.00      B   
ATOM   1399 HH22 ARG   126       7.590   1.057  23.117  1.00 10.00      B   
ATOM   1400  C   ARG   126       8.200  -1.100  15.065  1.00 10.00      B   
ATOM   1401  O   ARG   126       9.381  -0.773  14.952  1.00 10.00      B   
ATOM   1402  N   HIS   127       7.773  -2.338  14.842  1.00 10.00      B   
ATOM   1403  HN  HIS   127       6.816  -2.547  14.949  1.00 10.00      B   
ATOM   1404  CA  HIS   127       8.697  -3.393  14.443  1.00 10.00      B   
ATOM   1405  CB  HIS   127       8.145  -4.781  14.779  1.00 10.00      B   
ATOM   1406  CG  HIS   127       8.429  -5.219  16.185  1.00 10.00      B   
ATOM   1407  ND1 HIS   127       9.124  -6.371  16.493  1.00 10.00      B   
ATOM   1408  HD1 HIS   127       9.500  -7.010  15.844  1.00 10.00      B   
ATOM   1409  CD2 HIS   127       8.107  -4.650  17.372  1.00 10.00      B   
ATOM   1410  CE1 HIS   127       9.213  -6.490  17.806  1.00 10.00      B   
ATOM   1411  NE2 HIS   127       8.606  -5.461  18.359  1.00 10.00      B   
ATOM   1412  HE2 HIS   127       8.521  -5.306  19.329  1.00 10.00      B   
ATOM   1413  C   HIS   127       9.025  -3.287  12.957  1.00 10.00      B   
ATOM   1414  O   HIS   127       9.989  -3.886  12.480  1.00 10.00      B   
ATOM   1415  N   GLN   128       8.209  -2.525  12.233  1.00 10.00      B   
ATOM   1416  HN  GLN   128       7.442  -2.097  12.672  1.00 10.00      B   
ATOM   1417  CA  GLN   128       8.414  -2.322  10.806  1.00 10.00      B   
ATOM   1418  CB  GLN   128       7.099  -1.950  10.111  1.00 10.00      B   
ATOM   1419  CG  GLN   128       7.080  -2.230   8.615  1.00 10.00      B   
ATOM   1420  CD  GLN   128       5.847  -1.674   7.931  1.00 10.00      B   
ATOM   1421  OE1 GLN   128       4.795  -2.310   7.910  1.00 10.00      B   
ATOM   1422  NE2 GLN   128       5.971  -0.491   7.355  1.00 10.00      B   
ATOM   1423 HE21 GLN   128       6.843  -0.040   7.400  1.00 10.00      B   
ATOM   1424 HE22 GLN   128       5.187  -0.115   6.897  1.00 10.00      B   
ATOM   1425  C   GLN   128       9.450  -1.232  10.583  1.00 10.00      B   
ATOM   1426  O   GLN   128      10.216  -1.282   9.622  1.00 10.00      B   
ATOM   1427  N   ASP   129       9.459  -0.244  11.480  1.00 10.00      B   
ATOM   1428  HN  ASP   129       8.805  -0.254  12.209  1.00 10.00      B   
ATOM   1429  CA  ASP   129      10.417   0.855  11.397  1.00 10.00      B   
ATOM   1430  CB  ASP   129      10.165   1.883  12.501  1.00 10.00      B   
ATOM   1431  CG  ASP   129      10.240   3.312  11.999  1.00 10.00      B   
ATOM   1432  OD1 ASP   129      11.341   3.908  12.022  1.00 10.00      B   
ATOM   1433  OD2 ASP   129       9.191   3.855  11.594  1.00 10.00      B   
ATOM   1434  C   ASP   129      11.817   0.281  11.525  1.00 10.00      B   
ATOM   1435  O   ASP   129      12.757   0.720  10.859  1.00 10.00      B   
ATOM   1436  N   GLU   130      11.939  -0.713  12.398  1.00 10.00      B   
ATOM   1437  HN  GLU   130      11.154  -0.986  12.917  1.00 10.00      B   
ATOM   1438  CA  GLU   130      13.193  -1.412  12.603  1.00 10.00      B   
ATOM   1439  CB  GLU   130      13.155  -2.175  13.930  1.00 10.00      B   
ATOM   1440  CG  GLU   130      13.446  -1.328  15.156  1.00 10.00      B   
ATOM   1441  CD  GLU   130      14.928  -1.209  15.439  1.00 10.00      B   
ATOM   1442  OE1 GLU   130      15.549  -2.226  15.822  1.00 10.00      B   
ATOM   1443  OE2 GLU   130      15.476  -0.099  15.291  1.00 10.00      B   
ATOM   1444  C   GLU   130      13.370  -2.399  11.458  1.00 10.00      B   
ATOM   1445  O   GLU   130      12.944  -3.550  11.553  1.00 10.00      B   
ATOM   1446  N   VAL   131      13.961  -1.933  10.368  1.00 10.00      B   
ATOM   1447  HN  VAL   131      14.257  -0.998  10.357  1.00 10.00      B   
ATOM   1448  CA  VAL   131      14.183  -2.759   9.181  1.00 10.00      B   
ATOM   1449  CB  VAL   131      14.457  -1.898   7.928  1.00 10.00      B   
ATOM   1450  CG1 VAL   131      13.160  -1.308   7.391  1.00 10.00      B   
ATOM   1451  CG2 VAL   131      15.460  -0.793   8.234  1.00 10.00      B   
ATOM   1452  C   VAL   131      15.313  -3.768   9.380  1.00 10.00      B   
ATOM   1453  O   VAL   131      16.254  -3.837   8.583  1.00 10.00      B   
ATOM   1454  N   LEU   132      15.196  -4.555  10.449  1.00 10.00      B   
ATOM   1455  HN  LEU   132      14.413  -4.443  11.032  1.00 10.00      B   
ATOM   1456  CA  LEU   132      16.184  -5.567  10.791  1.00 10.00      B   
ATOM   1457  CB  LEU   132      16.188  -6.696   9.753  1.00 10.00      B   
ATOM   1458  CG  LEU   132      14.865  -7.439   9.548  1.00 10.00      B   
ATOM   1459  CD1 LEU   132      14.905  -8.257   8.268  1.00 10.00      B   
ATOM   1460  CD2 LEU   132      14.553  -8.332  10.741  1.00 10.00      B   
ATOM   1461  C   LEU   132      17.561  -4.930  10.903  1.00 10.00      B   
ATOM   1462  O   LEU   132      18.510  -5.384  10.277  1.00 10.00      B   
ATOM   1463  N   ALA   133      17.656  -3.881  11.712  1.00 10.00      B   
ATOM   1464  HN  ALA   133      16.860  -3.597  12.210  1.00 10.00      B   
ATOM   1465  CA  ALA   133      18.905  -3.146  11.900  1.00 10.00      B   
ATOM   1466  CB  ALA   133      18.703  -2.005  12.886  1.00 10.00      B   
ATOM   1467  C   ALA   133      20.045  -4.050  12.355  1.00 10.00      B   
ATOM   1468  O   ALA   133      21.180  -3.901  11.908  1.00 10.00      B   
ATOM   1469  N   GLU   134      19.734  -5.007  13.214  1.00 10.00      B   
ATOM   1470  HN  GLU   134      18.800  -5.107  13.503  1.00 10.00      B   
ATOM   1471  CA  GLU   134      20.742  -5.920  13.735  1.00 10.00      B   
ATOM   1472  CB  GLU   134      20.208  -6.679  14.945  1.00 10.00      B   
ATOM   1473  CG  GLU   134      19.565  -5.780  15.987  1.00 10.00      B   
ATOM   1474  CD  GLU   134      19.505  -6.419  17.354  1.00 10.00      B   
ATOM   1475  OE1 GLU   134      18.520  -7.134  17.641  1.00 10.00      B   
ATOM   1476  OE2 GLU   134      20.440  -6.198  18.156  1.00 10.00      B   
ATOM   1477  C   GLU   134      21.246  -6.883  12.661  1.00 10.00      B   
ATOM   1478  O   GLU   134      22.360  -7.399  12.751  1.00 10.00      B   
ATOM   1479  N   ALA   135      20.422  -7.118  11.645  1.00 10.00      B   
ATOM   1480  HN  ALA   135      19.539  -6.687  11.639  1.00 10.00      B   
ATOM   1481  CA  ALA   135      20.788  -8.006  10.544  1.00 10.00      B   
ATOM   1482  CB  ALA   135      19.611  -8.893  10.170  1.00 10.00      B   
ATOM   1483  C   ALA   135      21.246  -7.197   9.332  1.00 10.00      B   
ATOM   1484  O   ALA   135      21.873  -7.723   8.416  1.00 10.00      B   
ATOM   1485  N   LYS   136      20.914  -5.911   9.337  1.00 10.00      B   
ATOM   1486  HN  LYS   136      20.391  -5.563  10.088  1.00 10.00      B   
ATOM   1487  CA  LYS   136      21.281  -5.007   8.254  1.00 10.00      B   
ATOM   1488  CB  LYS   136      20.301  -3.829   8.199  1.00 10.00      B   
ATOM   1489  CG  LYS   136      20.424  -2.947   6.966  1.00 10.00      B   
ATOM   1490  CD  LYS   136      19.384  -1.835   6.984  1.00 10.00      B   
ATOM   1491  CE  LYS   136      19.485  -0.943   5.756  1.00 10.00      B   
ATOM   1492  NZ  LYS   136      19.281  -1.701   4.494  1.00 10.00      B   
ATOM   1493  HZ1 LYS   136      20.185  -2.094   4.163  1.00 10.00      B   
ATOM   1494  HZ2 LYS   136      18.901  -1.075   3.757  1.00 10.00      B   
ATOM   1495  HZ3 LYS   136      18.611  -2.482   4.652  1.00 10.00      B   
ATOM   1496  C   LYS   136      22.699  -4.497   8.462  1.00 10.00      B   
ATOM   1497  O   LYS   136      23.451  -4.313   7.506  1.00 10.00      B   
ATOM   1498  N   ALA   137      23.057  -4.267   9.717  1.00 10.00      B   
ATOM   1499  HN  ALA   137      22.403  -4.411  10.438  1.00 10.00      B   
ATOM   1500  CA  ALA   137      24.392  -3.789  10.054  1.00 10.00      B   
ATOM   1501  CB  ALA   137      24.391  -3.144  11.429  1.00 10.00      B   
ATOM   1502  C   ALA   137      25.397  -4.935  10.004  1.00 10.00      B   
ATOM   1503  O   ALA   137      26.603  -4.718   9.898  1.00 10.00      B   
ATOM   1504  N   ASN   138      24.884  -6.158  10.076  1.00 10.00      B   
ATOM   1505  HN  ASN   138      23.914  -6.260  10.141  1.00 10.00      B   
ATOM   1506  CA  ASN   138      25.720  -7.349  10.037  1.00 10.00      B   
ATOM   1507  CB  ASN   138      25.164  -8.413  10.991  1.00 10.00      B   
ATOM   1508  CG  ASN   138      26.163  -9.511  11.305  1.00 10.00      B   
ATOM   1509  OD1 ASN   138      26.219 -10.537  10.624  1.00 10.00      B   
ATOM   1510  ND2 ASN   138      26.951  -9.310  12.351  1.00 10.00      B   
ATOM   1511 HD21 ASN   138      26.846  -8.475  12.857  1.00 10.00      B   
ATOM   1512 HD22 ASN   138      27.608 -10.003  12.580  1.00 10.00      B   
ATOM   1513  C   ASN   138      25.765  -7.901   8.618  1.00 10.00      B   
ATOM   1514  O   ASN   138      24.788  -8.476   8.143  1.00 10.00      B   
ATOM   1515  N   PRO   139      26.898  -7.716   7.922  1.00 10.00      B   
ATOM   1516  CA  PRO   139      27.070  -8.180   6.541  1.00 10.00      B   
ATOM   1517  CB  PRO   139      28.504  -7.768   6.186  1.00 10.00      B   
ATOM   1518  CG  PRO   139      29.173  -7.517   7.493  1.00 10.00      B   
ATOM   1519  CD  PRO   139      28.101  -7.044   8.429  1.00 10.00      B   
ATOM   1520  C   PRO   139      26.893  -9.691   6.400  1.00 10.00      B   
ATOM   1521  O   PRO   139      27.548 -10.479   7.092  1.00 10.00      B   
ATOM   1522  N   GLY   140      25.992 -10.083   5.512  1.00 10.00      B   
ATOM   1523  HN  GLY   140      25.491  -9.406   5.005  1.00 10.00      B   
ATOM   1524  CA  GLY   140      25.736 -11.490   5.287  1.00 10.00      B   
ATOM   1525  C   GLY   140      26.306 -11.970   3.970  1.00 10.00      B   
ATOM   1526  O   GLY   140      27.490 -12.291   3.880  1.00 10.00      B   
ATOM   1527  N   MET   141      25.463 -12.015   2.944  1.00 10.00      B   
ATOM   1528  HN  MET   141      24.529 -11.747   3.080  1.00 10.00      B   
ATOM   1529  CA  MET   141      25.888 -12.457   1.621  1.00 10.00      B   
ATOM   1530  CB  MET   141      25.349 -13.859   1.312  1.00 10.00      B   
ATOM   1531  CG  MET   141      25.892 -14.957   2.213  1.00 10.00      B   
ATOM   1532  SD  MET   141      27.688 -15.121   2.133  1.00 10.00      B   
ATOM   1533  CE  MET   141      27.892 -15.821   0.497  1.00 10.00      B   
ATOM   1534  C   MET   141      25.427 -11.475   0.549  1.00 10.00      B   
ATOM   1535  O   MET   141      25.466 -11.776  -0.645  1.00 10.00      B   
ATOM   1536  N   ALA   142      24.989 -10.300   0.981  1.00 10.00      B   
ATOM   1537  HN  ALA   142      24.983 -10.118   1.944  1.00 10.00      B   
ATOM   1538  CA  ALA   142      24.523  -9.273   0.061  1.00 10.00      B   
ATOM   1539  CB  ALA   142      23.339  -8.528   0.655  1.00 10.00      B   
ATOM   1540  C   ALA   142      25.653  -8.306  -0.276  1.00 10.00      B   
ATOM   1541  O   ALA   142      26.052  -7.484   0.551  1.00 10.00      B   
ATOM   1542  N   ALA   143      26.177  -8.419  -1.485  1.00 10.00      B   
ATOM   1543  HN  ALA   143      25.829  -9.103  -2.095  1.00 10.00      B   
ATOM   1544  CA  ALA   143      27.269  -7.560  -1.923  1.00 10.00      B   
ATOM   1545  CB  ALA   143      28.350  -8.384  -2.606  1.00 10.00      B   
ATOM   1546  C   ALA   143      26.776  -6.446  -2.843  1.00 10.00      B   
ATOM   1547  O   ALA   143      27.199  -5.297  -2.713  1.00 10.00      B   
ATOM   1548  N   LEU   144      25.859  -6.799  -3.751  1.00 10.00      B   
ATOM   1549  HN  LEU   144      25.547  -7.726  -3.767  1.00 10.00      B   
ATOM   1550  CA  LEU   144      25.302  -5.853  -4.723  1.00 10.00      B   
ATOM   1551  CB  LEU   144      24.619  -4.655  -4.055  1.00 10.00      B   
ATOM   1552  CG  LEU   144      23.405  -4.972  -3.177  1.00 10.00      B   
ATOM   1553  CD1 LEU   144      22.840  -3.700  -2.569  1.00 10.00      B   
ATOM   1554  CD2 LEU   144      22.336  -5.706  -3.972  1.00 10.00      B   
ATOM   1555  C   LEU   144      26.359  -5.407  -5.730  1.00 10.00      B   
ATOM   1556  O   LEU   144      27.163  -4.510  -5.462  1.00 10.00      B   
ATOM   1557  N   ALA   145      26.348  -6.043  -6.891  1.00 10.00      B   
ATOM   1558  HN  ALA   145      25.665  -6.727  -7.051  1.00 10.00      B   
ATOM   1559  CA  ALA   145      27.305  -5.743  -7.945  1.00 10.00      B   
ATOM   1560  CB  ALA   145      27.385  -6.899  -8.929  1.00 10.00      B   
ATOM   1561  C   ALA   145      26.944  -4.452  -8.669  1.00 10.00      B   
ATOM   1562  O   ALA   145      25.771  -4.195  -8.953  1.00 10.00      B   
ATOM   1563  N   GLN   146      27.965  -3.639  -8.945  1.00 10.00      B   
ATOM   1564  HN  GLN   146      28.868  -3.906  -8.662  1.00 10.00      B   
ATOM   1565  CA  GLN   146      27.792  -2.363  -9.646  1.00 10.00      B   
ATOM   1566  CB  GLN   146      27.207  -2.568 -11.048  1.00 10.00      B   
ATOM   1567  CG  GLN   146      28.155  -3.217 -12.047  1.00 10.00      B   
ATOM   1568  CD  GLN   146      29.372  -2.364 -12.349  1.00 10.00      B   
ATOM   1569  OE1 GLN   146      29.305  -1.432 -13.149  1.00 10.00      B   
ATOM   1570  NE2 GLN   146      30.501  -2.692 -11.737  1.00 10.00      B   
ATOM   1571 HE21 GLN   146      30.495  -3.462 -11.127  1.00 10.00      B   
ATOM   1572 HE22 GLN   146      31.300  -2.155 -11.925  1.00 10.00      B   
ATOM   1573  C   GLN   146      26.942  -1.376  -8.848  1.00 10.00      B   
ATOM   1574  O   GLN   146      26.351  -0.452  -9.409  1.00 10.00      B   
ATOM   1575  N   GLY   147      26.892  -1.568  -7.537  1.00 10.00      B   
ATOM   1576  HN  GLY   147      27.388  -2.315  -7.143  1.00 10.00      B   
ATOM   1577  CA  GLY   147      26.118  -0.689  -6.687  1.00 10.00      B   
ATOM   1578  C   GLY   147      26.923  -0.185  -5.510  1.00 10.00      B   
ATOM   1579  O   GLY   147      28.094   0.173  -5.664  1.00 10.00      B   
ATOM   1580  N   GLN   148      26.287  -0.148  -4.342  1.00 10.00      B   
ATOM   1581  HN  GLN   148      25.342  -0.422  -4.310  1.00 10.00      B   
ATOM   1582  CA  GLN   148      26.929   0.300  -3.107  1.00 10.00      B   
ATOM   1583  CB  GLN   148      28.063  -0.639  -2.681  1.00 10.00      B   
ATOM   1584  CG  GLN   148      27.626  -2.057  -2.352  1.00 10.00      B   
ATOM   1585  CD  GLN   148      26.550  -2.122  -1.284  1.00 10.00      B   
ATOM   1586  OE1 GLN   148      26.395  -1.207  -0.476  1.00 10.00      B   
ATOM   1587  NE2 GLN   148      25.820  -3.220  -1.252  1.00 10.00      B   
ATOM   1588 HE21 GLN   148      26.015  -3.926  -1.911  1.00 10.00      B   
ATOM   1589 HE22 GLN   148      25.116  -3.288  -0.575  1.00 10.00      B   
ATOM   1590  C   GLN   148      27.434   1.737  -3.194  1.00 10.00      B   
ATOM   1591  O   GLN   148      28.635   1.980  -3.324  1.00 10.00      B   
ATOM   1592  N   PHE   149      26.510   2.683  -3.130  1.00 10.00      B   
ATOM   1593  HN  PHE   149      25.570   2.427  -3.042  1.00 10.00      B   
ATOM   1594  CA  PHE   149      26.860   4.094  -3.184  1.00 10.00      B   
ATOM   1595  CB  PHE   149      25.777   4.883  -3.931  1.00 10.00      B   
ATOM   1596  CG  PHE   149      26.129   6.319  -4.202  1.00 10.00      B   
ATOM   1597  CD1 PHE   149      27.296   6.648  -4.872  1.00 10.00      B   
ATOM   1598  CD2 PHE   149      25.285   7.339  -3.796  1.00 10.00      B   
ATOM   1599  CE1 PHE   149      27.618   7.967  -5.125  1.00 10.00      B   
ATOM   1600  CE2 PHE   149      25.601   8.660  -4.045  1.00 10.00      B   
ATOM   1601  CZ  PHE   149      26.768   8.974  -4.714  1.00 10.00      B   
ATOM   1602  C   PHE   149      27.038   4.628  -1.767  1.00 10.00      B   
ATOM   1603  O   PHE   149      28.161   4.877  -1.330  1.00 10.00      B   
ATOM   1604  N   GLN   150      25.919   4.769  -1.057  1.00 10.00      B   
ATOM   1605  HN  GLN   150      25.066   4.543  -1.480  1.00 10.00      B   
ATOM   1606  CA  GLN   150      25.909   5.254   0.324  1.00 10.00      B   
ATOM   1607  CB  GLN   150      26.478   4.209   1.290  1.00 10.00      B   
ATOM   1608  CG  GLN   150      25.675   2.919   1.365  1.00 10.00      B   
ATOM   1609  CD  GLN   150      24.354   3.091   2.088  1.00 10.00      B   
ATOM   1610  OE1 GLN   150      24.272   2.926   3.307  1.00 10.00      B   
ATOM   1611  NE2 GLN   150      23.309   3.416   1.344  1.00 10.00      B   
ATOM   1612 HE21 GLN   150      23.442   3.524   0.379  1.00 10.00      B   
ATOM   1613 HE22 GLN   150      22.441   3.536   1.789  1.00 10.00      B   
ATOM   1614  C   GLN   150      26.622   6.596   0.484  1.00 10.00      B   
ATOM   1615  O   GLN   150      27.766   6.662   0.933  1.00 10.00      B   
ATOM   1616  N   GLN   151      25.934   7.665   0.112  1.00 10.00      B   
ATOM   1617  HN  GLN   151      25.027   7.550  -0.240  1.00 10.00      B   
ATOM   1618  CA  GLN   151      26.487   9.007   0.221  1.00 10.00      B   
ATOM   1619  CB  GLN   151      25.829   9.926  -0.814  1.00 10.00      B   
ATOM   1620  CG  GLN   151      26.468  11.301  -0.943  1.00 10.00      B   
ATOM   1621  CD  GLN   151      27.901  11.252  -1.439  1.00 10.00      B   
ATOM   1622  OE1 GLN   151      28.275  10.387  -2.228  1.00 10.00      B   
ATOM   1623  NE2 GLN   151      28.718  12.180  -0.968  1.00 10.00      B   
ATOM   1624 HE21 GLN   151      28.359  12.835  -0.333  1.00 10.00      B   
ATOM   1625 HE22 GLN   151      29.651  12.172  -1.274  1.00 10.00      B   
ATOM   1626  C   GLN   151      26.263   9.541   1.632  1.00 10.00      B   
ATOM   1627  O   GLN   151      26.848  10.546   2.040  1.00 10.00      B   
ATOM   1628  N   ALA   152      25.408   8.854   2.375  1.00 10.00      B   
ATOM   1629  HN  ALA   152      24.980   8.058   1.995  1.00 10.00      B   
ATOM   1630  CA  ALA   152      25.097   9.234   3.740  1.00 10.00      B   
ATOM   1631  CB  ALA   152      23.597   9.419   3.906  1.00 10.00      B   
ATOM   1632  C   ALA   152      25.607   8.169   4.699  1.00 10.00      B   
ATOM   1633  O   ALA   152      25.538   6.976   4.398  1.00 10.00      B   
ATOM   1634  N   THR   153      26.124   8.612   5.846  1.00 10.00      B   
ATOM   1635  HN  THR   153      26.146   9.582   6.005  1.00 10.00      B   
ATOM   1636  CA  THR   153      26.667   7.728   6.887  1.00 10.00      B   
ATOM   1637  CB  THR   153      25.590   6.907   7.645  1.00 10.00      B   
ATOM   1638  OG1 THR   153      24.719   6.221   6.734  1.00 10.00      B   
ATOM   1639  HG1 THR   153      24.941   6.470   5.825  1.00 10.00      B   
ATOM   1640  CG2 THR   153      24.769   7.806   8.557  1.00 10.00      B   
ATOM   1641  C   THR   153      27.790   6.819   6.379  1.00 10.00      B   
ATOM   1642  O   THR   153      28.152   5.839   7.033  1.00 10.00      B   
ATOM   1643  N   ASN   154      28.350   7.163   5.228  1.00 10.00      B   
ATOM   1644  HN  ASN   154      28.027   7.961   4.760  1.00 10.00      B   
ATOM   1645  CA  ASN   154      29.426   6.381   4.634  1.00 10.00      B   
ATOM   1646  CB  ASN   154      28.847   5.209   3.829  1.00 10.00      B   
ATOM   1647  CG  ASN   154      29.766   3.998   3.793  1.00 10.00      B   
ATOM   1648  OD1 ASN   154      30.508   3.735   4.739  1.00 10.00      B   
ATOM   1649  ND2 ASN   154      29.717   3.243   2.707  1.00 10.00      B   
ATOM   1650 HD21 ASN   154      29.098   3.498   1.987  1.00 10.00      B   
ATOM   1651 HD22 ASN   154      30.300   2.458   2.663  1.00 10.00      B   
ATOM   1652  C   ASN   154      30.271   7.263   3.727  1.00 10.00      B   
ATOM   1653  O   ASN   154      31.057   6.768   2.917  1.00 10.00      B   
ATOM   1654  N   GLY   155      30.105   8.577   3.881  1.00 10.00      B   
ATOM   1655  HN  GLY   155      29.487   8.901   4.570  1.00 10.00      B   
ATOM   1656  CA  GLY   155      30.839   9.536   3.072  1.00 10.00      B   
ATOM   1657  C   GLY   155      30.596   9.346   1.591  1.00 10.00      B   
ATOM   1658  O   GLY   155      29.580   9.787   1.056  1.00 10.00      B   
ATOM   1659  N   SER   156      31.541   8.702   0.931  1.00 10.00      B   
ATOM   1660  HN  SER   156      32.342   8.408   1.419  1.00 10.00      B   
ATOM   1661  CA  SER   156      31.445   8.417  -0.488  1.00 10.00      B   
ATOM   1662  CB  SER   156      32.029   9.577  -1.300  1.00 10.00      B   
ATOM   1663  OG  SER   156      31.296  10.771  -1.077  1.00 10.00      B   
ATOM   1664  HG  SER   156      30.565  10.584  -0.472  1.00 10.00      B   
ATOM   1665  C   SER   156      32.203   7.128  -0.781  1.00 10.00      B   
ATOM   1666  O   SER   156      32.857   6.994  -1.816  1.00 10.00      B   
ATOM   1667  N   SER   157      32.098   6.182   0.146  1.00 10.00      B   
ATOM   1668  HN  SER   157      31.539   6.352   0.936  1.00 10.00      B   
ATOM   1669  CA  SER   157      32.784   4.903   0.034  1.00 10.00      B   
ATOM   1670  CB  SER   157      32.881   4.239   1.408  1.00 10.00      B   
ATOM   1671  OG  SER   157      33.144   5.203   2.415  1.00 10.00      B   
ATOM   1672  HG  SER   157      32.322   5.661   2.645  1.00 10.00      B   
ATOM   1673  C   SER   157      32.114   3.966  -0.973  1.00 10.00      B   
ATOM   1674  O   SER   157      31.644   2.885  -0.613  1.00 10.00      B   
ATOM   1675  N   VAL   158      32.076   4.389  -2.229  1.00 10.00      B   
ATOM   1676  HN  VAL   158      32.459   5.269  -2.444  1.00 10.00      B   
ATOM   1677  CA  VAL   158      31.482   3.593  -3.292  1.00 10.00      B   
ATOM   1678  CB  VAL   158      31.382   4.397  -4.607  1.00 10.00      B   
ATOM   1679  CG1 VAL   158      30.546   3.651  -5.635  1.00 10.00      B   
ATOM   1680  CG2 VAL   158      30.806   5.784  -4.355  1.00 10.00      B   
ATOM   1681  C   VAL   158      32.324   2.343  -3.525  1.00 10.00      B   
ATOM   1682  O   VAL   158      33.555   2.418  -3.578  1.00 10.00      B   
ATOM   1683  N   LEU   159      31.668   1.199  -3.644  1.00 10.00      B   
ATOM   1684  HN  LEU   159      30.684   1.199  -3.592  1.00 10.00      B   
ATOM   1685  CA  LEU   159      32.373  -0.054  -3.857  1.00 10.00      B   
ATOM   1686  CB  LEU   159      32.520  -0.826  -2.542  1.00 10.00      B   
ATOM   1687  CG  LEU   159      33.479  -2.020  -2.566  1.00 10.00      B   
ATOM   1688  CD1 LEU   159      34.904  -1.557  -2.826  1.00 10.00      B   
ATOM   1689  CD2 LEU   159      33.397  -2.800  -1.264  1.00 10.00      B   
ATOM   1690  C   LEU   159      31.688  -0.916  -4.908  1.00 10.00      B   
ATOM   1691  O   LEU   159      30.726  -1.627  -4.618  1.00 10.00      B   
ATOM   1692  N   PHE   160      32.187  -0.844  -6.130  1.00 10.00      B   
ATOM   1693  HN  PHE   160      32.953  -0.256  -6.301  1.00 10.00      B   
ATOM   1694  CA  PHE   160      31.642  -1.627  -7.222  1.00 10.00      B   
ATOM   1695  CB  PHE   160      30.660  -0.807  -8.073  1.00 10.00      B   
ATOM   1696  CG  PHE   160      31.287   0.300  -8.878  1.00 10.00      B   
ATOM   1697  CD1 PHE   160      31.606   0.110 -10.214  1.00 10.00      B   
ATOM   1698  CD2 PHE   160      31.553   1.530  -8.303  1.00 10.00      B   
ATOM   1699  CE1 PHE   160      32.177   1.126 -10.957  1.00 10.00      B   
ATOM   1700  CE2 PHE   160      32.124   2.549  -9.041  1.00 10.00      B   
ATOM   1701  CZ  PHE   160      32.437   2.346 -10.369  1.00 10.00      B   
ATOM   1702  C   PHE   160      32.770  -2.189  -8.071  1.00 10.00      B   
ATOM   1703  O   PHE   160      33.728  -1.489  -8.384  1.00 10.00      B   
ATOM   1704  N   ILE   161      32.663  -3.462  -8.411  1.00 10.00      B   
ATOM   1705  HN  ILE   161      31.883  -3.971  -8.109  1.00 10.00      B   
ATOM   1706  CA  ILE   161      33.671  -4.127  -9.218  1.00 10.00      B   
ATOM   1707  CB  ILE   161      34.264  -5.343  -8.473  1.00 10.00      B   
ATOM   1708  CG1 ILE   161      34.401  -5.051  -6.973  1.00 10.00      B   
ATOM   1709  CG2 ILE   161      35.613  -5.716  -9.067  1.00 10.00      B   
ATOM   1710  CD1 ILE   161      34.664  -6.282  -6.127  1.00 10.00      B   
ATOM   1711  C   ILE   161      33.037  -4.620 -10.511  1.00 10.00      B   
ATOM   1712  O   ILE   161      31.883  -5.056 -10.514  1.00 10.00      B   
ATOM   1713  N   GLU   162      33.776  -4.543 -11.606  1.00 10.00      B   
ATOM   1714  HN  GLU   162      34.684  -4.171 -11.551  1.00 10.00      B   
ATOM   1715  CA  GLU   162      33.270  -4.993 -12.894  1.00 10.00      B   
ATOM   1716  CB  GLU   162      33.829  -4.139 -14.028  1.00 10.00      B   
ATOM   1717  CG  GLU   162      33.442  -2.673 -13.940  1.00 10.00      B   
ATOM   1718  CD  GLU   162      33.588  -1.961 -15.266  1.00 10.00      B   
ATOM   1719  OE1 GLU   162      34.733  -1.660 -15.662  1.00 10.00      B   
ATOM   1720  OE2 GLU   162      32.558  -1.701 -15.921  1.00 10.00      B   
ATOM   1721  C   GLU   162      33.593  -6.464 -13.123  1.00 10.00      B   
ATOM   1722  O   GLU   162      34.244  -6.831 -14.103  1.00 10.00      B   
ATOM   1723  N   SER   163      33.149  -7.299 -12.202  1.00 10.00      B   
ATOM   1724  HN  SER   163      32.650  -6.943 -11.434  1.00 10.00      B   
ATOM   1725  CA  SER   163      33.375  -8.729 -12.294  1.00 10.00      B   
ATOM   1726  CB  SER   163      33.720  -9.280 -10.910  1.00 10.00      B   
ATOM   1727  OG  SER   163      32.940  -8.648  -9.908  1.00 10.00      B   
ATOM   1728  HG  SER   163      32.281  -9.274  -9.580  1.00 10.00      B   
ATOM   1729  C   SER   163      32.132  -9.417 -12.847  1.00 10.00      B   
ATOM   1730  O   SER   163      31.105  -8.771 -13.077  1.00 10.00      B   
ATOM   1731  N   VAL   164      32.227 -10.714 -13.083  1.00 10.00      B   
ATOM   1732  HN  VAL   164      33.077 -11.169 -12.916  1.00 10.00      B   
ATOM   1733  CA  VAL   164      31.097 -11.476 -13.594  1.00 10.00      B   
ATOM   1734  CB  VAL   164      31.484 -12.350 -14.804  1.00 10.00      B   
ATOM   1735  CG1 VAL   164      30.262 -13.068 -15.363  1.00 10.00      B   
ATOM   1736  CG2 VAL   164      32.138 -11.500 -15.882  1.00 10.00      B   
ATOM   1737  C   VAL   164      30.505 -12.345 -12.489  1.00 10.00      B   
ATOM   1738  O   VAL   164      29.375 -12.125 -12.050  1.00 10.00      B   
ATOM   1739  N   ASP   165      31.277 -13.323 -12.034  1.00 10.00      B   
ATOM   1740  HN  ASP   165      32.168 -13.454 -12.427  1.00 10.00      B   
ATOM   1741  CA  ASP   165      30.829 -14.219 -10.972  1.00 10.00      B   
ATOM   1742  CB  ASP   165      30.932 -15.687 -11.400  1.00 10.00      B   
ATOM   1743  CG  ASP   165      32.359 -16.187 -11.482  1.00 10.00      B   
ATOM   1744  OD1 ASP   165      33.181 -15.536 -12.161  1.00 10.00      B   
ATOM   1745  OD2 ASP   165      32.665 -17.239 -10.880  1.00 10.00      B   
ATOM   1746  C   ASP   165      31.619 -13.983  -9.690  1.00 10.00      B   
ATOM   1747  O   ASP   165      31.198 -14.393  -8.608  1.00 10.00      B   
ATOM   1748  N   GLY   166      32.762 -13.319  -9.815  1.00 10.00      B   
ATOM   1749  HN  GLY   166      33.055 -13.025 -10.704  1.00 10.00      B   
ATOM   1750  CA  GLY   166      33.579 -13.033  -8.651  1.00 10.00      B   
ATOM   1751  C   GLY   166      34.933 -13.711  -8.702  1.00 10.00      B   
ATOM   1752  O   GLY   166      35.733 -13.580  -7.775  1.00 10.00      B   
ATOM   1753  N   SER   167      35.194 -14.431  -9.782  1.00 10.00      B   
ATOM   1754  HN  SER   167      34.520 -14.499 -10.489  1.00 10.00      B   
ATOM   1755  CA  SER   167      36.463 -15.127  -9.940  1.00 10.00      B   
ATOM   1756  CB  SER   167      36.393 -16.090 -11.123  1.00 10.00      B   
ATOM   1757  OG  SER   167      35.729 -15.486 -12.221  1.00 10.00      B   
ATOM   1758  HG  SER   167      34.791 -15.742 -12.211  1.00 10.00      B   
ATOM   1759  C   SER   167      37.603 -14.135 -10.133  1.00 10.00      B   
ATOM   1760  O   SER   167      38.651 -14.239  -9.495  1.00 10.00      B   
ATOM   1761  N   ASP   168      37.386 -13.172 -11.014  1.00 10.00      B   
ATOM   1762  HN  ASP   168      36.527 -13.143 -11.484  1.00 10.00      B   
ATOM   1763  CA  ASP   168      38.384 -12.156 -11.300  1.00 10.00      B   
ATOM   1764  CB  ASP   168      38.886 -12.282 -12.736  1.00 10.00      B   
ATOM   1765  CG  ASP   168      40.119 -11.440 -12.988  1.00 10.00      B   
ATOM   1766  OD1 ASP   168      40.050 -10.502 -13.811  1.00 10.00      B   
ATOM   1767  OD2 ASP   168      41.165 -11.716 -12.367  1.00 10.00      B   
ATOM   1768  C   ASP   168      37.800 -10.774 -11.074  1.00 10.00      B   
ATOM   1769  O   ASP   168      36.679 -10.489 -11.500  1.00 10.00      B   
ATOM   1770  N   PHE   169      38.557  -9.921 -10.409  1.00 10.00      B   
ATOM   1771  HN  PHE   169      39.455 -10.196 -10.125  1.00 10.00      B   
ATOM   1772  CA  PHE   169      38.099  -8.574 -10.110  1.00 10.00      B   
ATOM   1773  CB  PHE   169      38.358  -8.220  -8.644  1.00 10.00      B   
ATOM   1774  CG  PHE   169      37.494  -8.982  -7.679  1.00 10.00      B   
ATOM   1775  CD1 PHE   169      36.151  -9.187  -7.949  1.00 10.00      B   
ATOM   1776  CD2 PHE   169      38.020  -9.487  -6.502  1.00 10.00      B   
ATOM   1777  CE1 PHE   169      35.351  -9.890  -7.071  1.00 10.00      B   
ATOM   1778  CE2 PHE   169      37.225 -10.190  -5.617  1.00 10.00      B   
ATOM   1779  CZ  PHE   169      35.887 -10.389  -5.900  1.00 10.00      B   
ATOM   1780  C   PHE   169      38.724  -7.537 -11.036  1.00 10.00      B   
ATOM   1781  O   PHE   169      39.949  -7.435 -11.149  1.00 10.00      B   
ATOM   1782  N   LYS   170      37.871  -6.774 -11.698  1.00 10.00      B   
ATOM   1783  HN  LYS   170      36.912  -6.911 -11.570  1.00 10.00      B   
ATOM   1784  CA  LYS   170      38.316  -5.733 -12.604  1.00 10.00      B   
ATOM   1785  CB  LYS   170      37.780  -5.989 -14.017  1.00 10.00      B   
ATOM   1786  CG  LYS   170      38.212  -4.954 -15.044  1.00 10.00      B   
ATOM   1787  CD  LYS   170      37.021  -4.431 -15.826  1.00 10.00      B   
ATOM   1788  CE  LYS   170      37.434  -3.373 -16.836  1.00 10.00      B   
ATOM   1789  NZ  LYS   170      36.257  -2.747 -17.494  1.00 10.00      B   
ATOM   1790  HZ1 LYS   170      35.633  -2.312 -16.772  1.00 10.00      B   
ATOM   1791  HZ2 LYS   170      35.713  -3.461 -18.016  1.00 10.00      B   
ATOM   1792  HZ3 LYS   170      36.562  -2.005 -18.158  1.00 10.00      B   
ATOM   1793  C   LYS   170      37.840  -4.378 -12.097  1.00 10.00      B   
ATOM   1794  O   LYS   170      36.645  -4.081 -12.147  1.00 10.00      B   
ATOM   1795  N   ASP   171      38.776  -3.585 -11.587  1.00 10.00      B   
ATOM   1796  HN  ASP   171      39.701  -3.908 -11.557  1.00 10.00      B   
ATOM   1797  CA  ASP   171      38.484  -2.252 -11.053  1.00 10.00      B   
ATOM   1798  CB  ASP   171      37.964  -1.302 -12.135  1.00 10.00      B   
ATOM   1799  CG  ASP   171      38.049   0.163 -11.737  1.00 10.00      B   
ATOM   1800  OD1 ASP   171      38.422   0.461 -10.581  1.00 10.00      B   
ATOM   1801  OD2 ASP   171      37.749   1.026 -12.593  1.00 10.00      B   
ATOM   1802  C   ASP   171      37.523  -2.314  -9.871  1.00 10.00      B   
ATOM   1803  O   ASP   171      36.305  -2.220 -10.029  1.00 10.00      B   
ATOM   1804  N   VAL   172      38.087  -2.491  -8.685  1.00 10.00      B   
ATOM   1805  HN  VAL   172      39.061  -2.580  -8.634  1.00 10.00      B   
ATOM   1806  CA  VAL   172      37.305  -2.562  -7.458  1.00 10.00      B   
ATOM   1807  CB  VAL   172      38.122  -3.220  -6.318  1.00 10.00      B   
ATOM   1808  CG1 VAL   172      37.238  -3.557  -5.126  1.00 10.00      B   
ATOM   1809  CG2 VAL   172      38.846  -4.462  -6.814  1.00 10.00      B   
ATOM   1810  C   VAL   172      36.875  -1.158  -7.029  1.00 10.00      B   
ATOM   1811  O   VAL   172      35.991  -0.997  -6.181  1.00 10.00      B   
ATOM   1812  N   PHE   173      37.503  -0.150  -7.648  1.00 10.00      B   
ATOM   1813  HN  PHE   173      38.164  -0.367  -8.340  1.00 10.00      B   
ATOM   1814  CA  PHE   173      37.237   1.258  -7.365  1.00 10.00      B   
ATOM   1815  CB  PHE   173      35.767   1.616  -7.617  1.00 10.00      B   
ATOM   1816  CG  PHE   173      35.521   3.080  -7.846  1.00 10.00      B   
ATOM   1817  CD1 PHE   173      36.039   3.717  -8.963  1.00 10.00      B   
ATOM   1818  CD2 PHE   173      34.768   3.817  -6.945  1.00 10.00      B   
ATOM   1819  CE1 PHE   173      35.809   5.061  -9.178  1.00 10.00      B   
ATOM   1820  CE2 PHE   173      34.535   5.162  -7.155  1.00 10.00      B   
ATOM   1821  CZ  PHE   173      35.057   5.785  -8.272  1.00 10.00      B   
ATOM   1822  C   PHE   173      37.670   1.638  -5.951  1.00 10.00      B   
ATOM   1823  O   PHE   173      38.712   2.267  -5.762  1.00 10.00      B   
ATOM   1824  N   LEU   174      36.871   1.231  -4.972  1.00 10.00      B   
ATOM   1825  HN  LEU   174      36.075   0.706  -5.208  1.00 10.00      B   
ATOM   1826  CA  LEU   174      37.135   1.506  -3.562  1.00 10.00      B   
ATOM   1827  CB  LEU   174      38.312   0.678  -3.038  1.00 10.00      B   
ATOM   1828  CG  LEU   174      38.320   0.397  -1.532  1.00 10.00      B   
ATOM   1829  CD1 LEU   174      38.576  -1.078  -1.267  1.00 10.00      B   
ATOM   1830  CD2 LEU   174      39.359   1.254  -0.827  1.00 10.00      B   
ATOM   1831  C   LEU   174      37.341   2.996  -3.300  1.00 10.00      B   
ATOM   1832  O   LEU   174      38.470   3.469  -3.159  1.00 10.00      B   
ATOM   1833  N   ALA   175      36.243   3.732  -3.249  1.00 10.00      B   
ATOM   1834  HN  ALA   175      35.370   3.302  -3.376  1.00 10.00      B   
ATOM   1835  CA  ALA   175      36.300   5.161  -2.995  1.00 10.00      B   
ATOM   1836  CB  ALA   175      35.199   5.878  -3.760  1.00 10.00      B   
ATOM   1837  C   ALA   175      36.171   5.426  -1.503  1.00 10.00      B   
ATOM   1838  O   ALA   175      35.619   4.604  -0.770  1.00 10.00      B   
ATOM   1839  N   GLN   176      36.687   6.561  -1.058  1.00 10.00      B   
ATOM   1840  HN  GLN   176      37.122   7.173  -1.695  1.00 10.00      B   
ATOM   1841  CA  GLN   176      36.627   6.932   0.350  1.00 10.00      B   
ATOM   1842  CB  GLN   176      37.916   6.532   1.073  1.00 10.00      B   
ATOM   1843  CG  GLN   176      37.894   5.124   1.646  1.00 10.00      B   
ATOM   1844  CD  GLN   176      39.213   4.720   2.276  1.00 10.00      B   
ATOM   1845  OE1 GLN   176      39.967   5.559   2.768  1.00 10.00      B   
ATOM   1846  NE2 GLN   176      39.500   3.428   2.266  1.00 10.00      B   
ATOM   1847 HE21 GLN   176      38.851   2.813   1.860  1.00 10.00      B   
ATOM   1848 HE22 GLN   176      40.349   3.140   2.664  1.00 10.00      B   
ATOM   1849  C   GLN   176      36.381   8.427   0.501  1.00 10.00      B   
ATOM   1850  O   GLN   176      36.212   9.140  -0.493  1.00 10.00      B   
ATOM   1851  N   SER   186      40.854   9.992  -1.982  1.00 10.00      B   
ATOM   1852  HN  SER   186      41.700   9.577  -2.266  1.00 10.00      B   
ATOM   1853  CA  SER   186      39.709   9.942  -2.878  1.00 10.00      B   
ATOM   1854  CB  SER   186      39.987  10.773  -4.139  1.00 10.00      B   
ATOM   1855  OG  SER   186      38.877  10.795  -5.022  1.00 10.00      B   
ATOM   1856  HG  SER   186      38.055  10.799  -4.512  1.00 10.00      B   
ATOM   1857  C   SER   186      39.359   8.499  -3.243  1.00 10.00      B   
ATOM   1858  O   SER   186      38.288   8.004  -2.887  1.00 10.00      B   
ATOM   1859  N   VAL   187      40.271   7.821  -3.933  1.00 10.00      B   
ATOM   1860  HN  VAL   187      41.124   8.251  -4.155  1.00 10.00      B   
ATOM   1861  CA  VAL   187      40.042   6.443  -4.352  1.00 10.00      B   
ATOM   1862  CB  VAL   187      39.616   6.347  -5.836  1.00 10.00      B   
ATOM   1863  CG1 VAL   187      38.182   6.818  -6.025  1.00 10.00      B   
ATOM   1864  CG2 VAL   187      40.562   7.144  -6.724  1.00 10.00      B   
ATOM   1865  C   VAL   187      41.282   5.582  -4.143  1.00 10.00      B   
ATOM   1866  O   VAL   187      42.413   6.052  -4.289  1.00 10.00      B   
ATOM   1867  N   VAL   188      41.061   4.327  -3.791  1.00 10.00      B   
ATOM   1868  HN  VAL   188      40.131   4.021  -3.667  1.00 10.00      B   
ATOM   1869  CA  VAL   188      42.147   3.381  -3.582  1.00 10.00      B   
ATOM   1870  CB  VAL   188      42.249   2.927  -2.108  1.00 10.00      B   
ATOM   1871  CG1 VAL   188      43.576   2.229  -1.853  1.00 10.00      B   
ATOM   1872  CG2 VAL   188      42.078   4.105  -1.159  1.00 10.00      B   
ATOM   1873  C   VAL   188      41.928   2.165  -4.480  1.00 10.00      B   
ATOM   1874  O   VAL   188      41.659   1.061  -4.003  1.00 10.00      B   
ATOM   1875  N   VAL   189      42.034   2.390  -5.783  1.00 10.00      B   
ATOM   1876  HN  VAL   189      42.264   3.293  -6.089  1.00 10.00      B   
ATOM   1877  CA  VAL   189      41.830   1.348  -6.780  1.00 10.00      B   
ATOM   1878  CB  VAL   189      41.778   1.942  -8.207  1.00 10.00      B   
ATOM   1879  CG1 VAL   189      41.389   0.884  -9.229  1.00 10.00      B   
ATOM   1880  CG2 VAL   189      40.829   3.130  -8.265  1.00 10.00      B   
ATOM   1881  C   VAL   189      42.931   0.291  -6.721  1.00 10.00      B   
ATOM   1882  O   VAL   189      44.119   0.615  -6.663  1.00 10.00      B   
ATOM   1883  N   ALA   190      42.523  -0.970  -6.721  1.00 10.00      B   
ATOM   1884  HN  ALA   190      41.559  -1.157  -6.742  1.00 10.00      B   
ATOM   1885  CA  ALA   190      43.456  -2.084  -6.686  1.00 10.00      B   
ATOM   1886  CB  ALA   190      43.129  -3.013  -5.528  1.00 10.00      B   
ATOM   1887  C   ALA   190      43.405  -2.848  -8.002  1.00 10.00      B   
ATOM   1888  O   ALA   190      42.332  -3.035  -8.576  1.00 10.00      B   
ATOM   1889  N   ASP   191      44.566  -3.268  -8.481  1.00 10.00      B   
ATOM   1890  HN  ASP   191      45.388  -3.056  -7.986  1.00 10.00      B   
ATOM   1891  CA  ASP   191      44.664  -4.012  -9.733  1.00 10.00      B   
ATOM   1892  CB  ASP   191      46.128  -4.124 -10.171  1.00 10.00      B   
ATOM   1893  CG  ASP   191      46.395  -5.315 -11.067  1.00 10.00      B   
ATOM   1894  OD1 ASP   191      46.865  -6.351 -10.548  1.00 10.00      B   
ATOM   1895  OD2 ASP   191      46.141  -5.225 -12.286  1.00 10.00      B   
ATOM   1896  C   ASP   191      44.018  -5.396  -9.626  1.00 10.00      B   
ATOM   1897  O   ASP   191      43.138  -5.744 -10.412  1.00 10.00      B   
ATOM   1898  N   SER   192      44.454  -6.182  -8.654  1.00 10.00      B   
ATOM   1899  HN  SER   192      45.159  -5.862  -8.058  1.00 10.00      B   
ATOM   1900  CA  SER   192      43.908  -7.519  -8.457  1.00 10.00      B   
ATOM   1901  CB  SER   192      44.886  -8.578  -8.977  1.00 10.00      B   
ATOM   1902  OG  SER   192      45.212  -8.350 -10.341  1.00 10.00      B   
ATOM   1903  HG  SER   192      45.784  -7.562 -10.408  1.00 10.00      B   
ATOM   1904  C   SER   192      43.590  -7.765  -6.985  1.00 10.00      B   
ATOM   1905  O   SER   192      44.234  -7.191  -6.103  1.00 10.00      B   
ATOM   1906  N   GLY   193      42.596  -8.607  -6.728  1.00 10.00      B   
ATOM   1907  HN  GLY   193      42.112  -9.031  -7.475  1.00 10.00      B   
ATOM   1908  CA  GLY   193      42.215  -8.908  -5.362  1.00 10.00      B   
ATOM   1909  C   GLY   193      41.611 -10.291  -5.224  1.00 10.00      B   
ATOM   1910  O   GLY   193      41.799 -11.147  -6.091  1.00 10.00      B   
ATOM   1911  N   HIS   194      40.876 -10.504  -4.142  1.00 10.00      B   
ATOM   1912  HN  HIS   194      40.735  -9.765  -3.510  1.00 10.00      B   
ATOM   1913  CA  HIS   194      40.240 -11.788  -3.873  1.00 10.00      B   
ATOM   1914  CB  HIS   194      41.275 -12.812  -3.386  1.00 10.00      B   
ATOM   1915  CG  HIS   194      40.722 -14.186  -3.149  1.00 10.00      B   
ATOM   1916  ND1 HIS   194      40.624 -14.751  -1.896  1.00 10.00      B   
ATOM   1917  HD1 HIS   194      40.913 -14.331  -1.052  1.00 10.00      B   
ATOM   1918  CD2 HIS   194      40.218 -15.102  -4.012  1.00 10.00      B   
ATOM   1919  CE1 HIS   194      40.085 -15.952  -1.996  1.00 10.00      B   
ATOM   1920  NE2 HIS   194      39.829 -16.187  -3.268  1.00 10.00      B   
ATOM   1921  HE2 HIS   194      39.419 -17.008  -3.624  1.00 10.00      B   
ATOM   1922  C   HIS   194      39.137 -11.612  -2.833  1.00 10.00      B   
ATOM   1923  O   HIS   194      39.312 -10.891  -1.850  1.00 10.00      B   
ATOM   1924  N   LEU   195      38.004 -12.258  -3.061  1.00 10.00      B   
ATOM   1925  HN  LEU   195      37.923 -12.812  -3.870  1.00 10.00      B   
ATOM   1926  CA  LEU   195      36.871 -12.167  -2.151  1.00 10.00      B   
ATOM   1927  CB  LEU   195      35.572 -12.496  -2.891  1.00 10.00      B   
ATOM   1928  CG  LEU   195      34.271 -12.300  -2.110  1.00 10.00      B   
ATOM   1929  CD1 LEU   195      34.112 -10.848  -1.689  1.00 10.00      B   
ATOM   1930  CD2 LEU   195      33.082 -12.749  -2.942  1.00 10.00      B   
ATOM   1931  C   LEU   195      37.046 -13.101  -0.957  1.00 10.00      B   
ATOM   1932  O   LEU   195      37.399 -14.270  -1.118  1.00 10.00      B   
ATOM   1933  N   THR   196      36.795 -12.582   0.235  1.00 10.00      B   
ATOM   1934  HN  THR   196      36.512 -11.646   0.299  1.00 10.00      B   
ATOM   1935  CA  THR   196      36.920 -13.363   1.458  1.00 10.00      B   
ATOM   1936  CB  THR   196      38.225 -13.036   2.207  1.00 10.00      B   
ATOM   1937  OG1 THR   196      38.877 -11.912   1.587  1.00 10.00      B   
ATOM   1938  HG1 THR   196      39.077 -11.253   2.266  1.00 10.00      B   
ATOM   1939  CG2 THR   196      39.159 -14.234   2.203  1.00 10.00      B   
ATOM   1940  C   THR   196      35.732 -13.106   2.380  1.00 10.00      B   
ATOM   1941  O   THR   196      35.359 -11.955   2.619  1.00 10.00      B   
ATOM   1942  N   GLN   197      35.134 -14.173   2.884  1.00 10.00      B   
ATOM   1943  HN  GLN   197      35.485 -15.064   2.670  1.00 10.00      B   
ATOM   1944  CA  GLN   197      33.984 -14.055   3.767  1.00 10.00      B   
ATOM   1945  CB  GLN   197      32.990 -15.196   3.541  1.00 10.00      B   
ATOM   1946  CG  GLN   197      32.094 -15.010   2.326  1.00 10.00      B   
ATOM   1947  CD  GLN   197      32.815 -15.259   1.016  1.00 10.00      B   
ATOM   1948  OE1 GLN   197      33.730 -16.079   0.942  1.00 10.00      B   
ATOM   1949  NE2 GLN   197      32.410 -14.558  -0.027  1.00 10.00      B   
ATOM   1950 HE21 GLN   197      31.673 -13.920   0.100  1.00 10.00      B   
ATOM   1951 HE22 GLN   197      32.858 -14.707  -0.888  1.00 10.00      B   
ATOM   1952  C   GLN   197      34.414 -14.005   5.225  1.00 10.00      B   
ATOM   1953  O   GLN   197      35.512 -14.439   5.577  1.00 10.00      B   
ATOM   1954  N   LEU   198      33.546 -13.466   6.066  1.00 10.00      B   
ATOM   1955  HN  LEU   198      32.691 -13.131   5.719  1.00 10.00      B   
ATOM   1956  CA  LEU   198      33.826 -13.349   7.490  1.00 10.00      B   
ATOM   1957  CB  LEU   198      32.792 -12.439   8.149  1.00 10.00      B   
ATOM   1958  CG  LEU   198      32.656 -11.043   7.543  1.00 10.00      B   
ATOM   1959  CD1 LEU   198      31.279 -10.469   7.833  1.00 10.00      B   
ATOM   1960  CD2 LEU   198      33.745 -10.122   8.069  1.00 10.00      B   
ATOM   1961  C   LEU   198      33.831 -14.716   8.168  1.00 10.00      B   
ATOM   1962  O   LEU   198      34.040 -14.818   9.382  1.00 10.00      B   
ATOM   1963  N   GLN   203      38.914  -9.712   7.885  1.00 10.00      B   
ATOM   1964  HN  GLN   203      39.390  -9.646   8.741  1.00 10.00      B   
ATOM   1965  CA  GLN   203      38.870  -8.550   7.007  1.00 10.00      B   
ATOM   1966  CB  GLN   203      38.376  -7.308   7.756  1.00 10.00      B   
ATOM   1967  CG  GLN   203      39.000  -7.104   9.128  1.00 10.00      B   
ATOM   1968  CD  GLN   203      38.854  -5.678   9.627  1.00 10.00      B   
ATOM   1969  OE1 GLN   203      38.881  -4.727   8.845  1.00 10.00      B   
ATOM   1970  NE2 GLN   203      38.690  -5.516  10.932  1.00 10.00      B   
ATOM   1971 HE21 GLN   203      38.670  -6.317  11.500  1.00 10.00      B   
ATOM   1972 HE22 GLN   203      38.605  -4.604  11.280  1.00 10.00      B   
ATOM   1973  C   GLN   203      40.230  -8.287   6.367  1.00 10.00      B   
ATOM   1974  O   GLN   203      40.404  -7.325   5.617  1.00 10.00      B   
ATOM   1975  N   VAL   204      41.184  -9.158   6.649  1.00 10.00      B   
ATOM   1976  HN  VAL   204      40.980  -9.922   7.233  1.00 10.00      B   
ATOM   1977  CA  VAL   204      42.526  -9.021   6.102  1.00 10.00      B   
ATOM   1978  CB  VAL   204      43.588  -9.632   7.041  1.00 10.00      B   
ATOM   1979  CG1 VAL   204      44.991  -9.384   6.505  1.00 10.00      B   
ATOM   1980  CG2 VAL   204      43.445  -9.076   8.450  1.00 10.00      B   
ATOM   1981  C   VAL   204      42.612  -9.692   4.734  1.00 10.00      B   
ATOM   1982  O   VAL   204      42.529 -10.915   4.629  1.00 10.00      B   
ATOM   1983  N   VAL   205      42.757  -8.886   3.691  1.00 10.00      B   
ATOM   1984  HN  VAL   205      42.806  -7.919   3.835  1.00 10.00      B   
ATOM   1985  CA  VAL   205      42.858  -9.404   2.334  1.00 10.00      B   
ATOM   1986  CB  VAL   205      42.058  -8.544   1.336  1.00 10.00      B   
ATOM   1987  CG1 VAL   205      42.012  -9.203  -0.037  1.00 10.00      B   
ATOM   1988  CG2 VAL   205      40.651  -8.297   1.858  1.00 10.00      B   
ATOM   1989  C   VAL   205      44.317  -9.454   1.902  1.00 10.00      B   
ATOM   1990  O   VAL   205      45.047  -8.474   2.049  1.00 10.00      B   
ATOM   1991  N   THR   206      44.738 -10.599   1.384  1.00 10.00      B   
ATOM   1992  HN  THR   206      44.108 -11.346   1.298  1.00 10.00      B   
ATOM   1993  CA  THR   206      46.110 -10.782   0.940  1.00 10.00      B   
ATOM   1994  CB  THR   206      46.439 -12.280   0.799  1.00 10.00      B   
ATOM   1995  OG1 THR   206      45.235 -13.047   0.979  1.00 10.00      B   
ATOM   1996  HG1 THR   206      45.160 -13.310   1.904  1.00 10.00      B   
ATOM   1997  CG2 THR   206      47.465 -12.701   1.840  1.00 10.00      B   
ATOM   1998  C   THR   206      46.378 -10.070  -0.387  1.00 10.00      B   
ATOM   1999  O   THR   206      46.356 -10.688  -1.456  1.00 10.00      B   
ATOM   2000  N   LEU   207      46.610  -8.764  -0.314  1.00 10.00      B   
ATOM   2001  HN  LEU   207      46.587  -8.324   0.564  1.00 10.00      B   
ATOM   2002  CA  LEU   207      46.886  -7.967  -1.503  1.00 10.00      B   
ATOM   2003  CB  LEU   207      46.369  -6.536  -1.330  1.00 10.00      B   
ATOM   2004  CG  LEU   207      44.846  -6.372  -1.273  1.00 10.00      B   
ATOM   2005  CD1 LEU   207      44.473  -4.914  -1.068  1.00 10.00      B   
ATOM   2006  CD2 LEU   207      44.197  -6.922  -2.536  1.00 10.00      B   
ATOM   2007  C   LEU   207      48.376  -7.955  -1.817  1.00 10.00      B   
ATOM   2008  O   LEU   207      49.204  -8.266  -0.958  1.00 10.00      B   
ATOM   2009  N   ASN   208      48.712  -7.607  -3.050  1.00 10.00      B   
ATOM   2010  HN  ASN   208      48.007  -7.374  -3.692  1.00 10.00      B   
ATOM   2011  CA  ASN   208      50.105  -7.561  -3.476  1.00 10.00      B   
ATOM   2012  CB  ASN   208      50.342  -8.502  -4.663  1.00 10.00      B   
ATOM   2013  CG  ASN   208      50.992  -9.810  -4.261  1.00 10.00      B   
ATOM   2014  OD1 ASN   208      52.217  -9.908  -4.156  1.00 10.00      B   
ATOM   2015  ND2 ASN   208      50.178 -10.830  -4.052  1.00 10.00      B   
ATOM   2016 HD21 ASN   208      49.214 -10.683  -4.167  1.00 10.00      B   
ATOM   2017 HD22 ASN   208      50.569 -11.693  -3.798  1.00 10.00      B   
ATOM   2018  C   ASN   208      50.518  -6.151  -3.862  1.00 10.00      B   
ATOM   2019  O   ASN   208      51.639  -5.724  -3.581  1.00 10.00      B   
ATOM   2020  N   GLN   209      49.613  -5.429  -4.509  1.00 10.00      B   
ATOM   2021  HN  GLN   209      48.729  -5.815  -4.688  1.00 10.00      B   
ATOM   2022  CA  GLN   209      49.895  -4.072  -4.947  1.00 10.00      B   
ATOM   2023  CB  GLN   209      50.023  -4.024  -6.470  1.00 10.00      B   
ATOM   2024  CG  GLN   209      51.285  -4.677  -7.007  1.00 10.00      B   
ATOM   2025  CD  GLN   209      51.253  -4.852  -8.509  1.00 10.00      B   
ATOM   2026  OE1 GLN   209      50.190  -5.041  -9.103  1.00 10.00      B   
ATOM   2027  NE2 GLN   209      52.419  -4.792  -9.135  1.00 10.00      B   
ATOM   2028 HE21 GLN   209      53.228  -4.637  -8.599  1.00 10.00      B   
ATOM   2029 HE22 GLN   209      52.426  -4.908 -10.108  1.00 10.00      B   
ATOM   2030  C   GLN   209      48.814  -3.107  -4.483  1.00 10.00      B   
ATOM   2031  O   GLN   209      47.735  -3.522  -4.046  1.00 10.00      B   
ATOM   2032  N   GLY   210      49.107  -1.818  -4.583  1.00 10.00      B   
ATOM   2033  HN  GLY   210      49.980  -1.546  -4.936  1.00 10.00      B   
ATOM   2034  CA  GLY   210      48.157  -0.810  -4.178  1.00 10.00      B   
ATOM   2035  C   GLY   210      48.630   0.583  -4.531  1.00 10.00      B   
ATOM   2036  O   GLY   210      49.827   0.820  -4.661  1.00 10.00      B   
ATOM   2037  N   THR   211      47.691   1.497  -4.703  1.00 10.00      B   
ATOM   2038  HN  THR   211      46.751   1.239  -4.598  1.00 10.00      B   
ATOM   2039  CA  THR   211      48.001   2.874  -5.037  1.00 10.00      B   
ATOM   2040  CB  THR   211      48.100   3.079  -6.567  1.00 10.00      B   
ATOM   2041  OG1 THR   211      49.048   2.154  -7.118  1.00 10.00      B   
ATOM   2042  HG1 THR   211      49.576   1.780  -6.399  1.00 10.00      B   
ATOM   2043  CG2 THR   211      48.543   4.500  -6.893  1.00 10.00      B   
ATOM   2044  C   THR   211      46.918   3.788  -4.475  1.00 10.00      B   
ATOM   2045  O   THR   211      45.846   3.931  -5.063  1.00 10.00      B   
ATOM   2046  N   ARG   212      47.189   4.380  -3.320  1.00 10.00      B   
ATOM   2047  HN  ARG   212      48.058   4.220  -2.887  1.00 10.00      B   
ATOM   2048  CA  ARG   212      46.234   5.275  -2.691  1.00 10.00      B   
ATOM   2049  CB  ARG   212      46.503   5.402  -1.190  1.00 10.00      B   
ATOM   2050  CG  ARG   212      46.584   4.079  -0.446  1.00 10.00      B   
ATOM   2051  CD  ARG   212      46.510   4.281   1.060  1.00 10.00      B   
ATOM   2052  NE  ARG   212      47.569   5.157   1.561  1.00 10.00      B   
ATOM   2053  HE  ARG   212      47.722   6.000   1.077  1.00 10.00      B   
ATOM   2054  CZ  ARG   212      48.324   4.886   2.624  1.00 10.00      B   
ATOM   2055  NH1 ARG   212      48.148   3.756   3.304  1.00 10.00      B   
ATOM   2056 HH11 ARG   212      48.743   3.548   4.135  1.00 10.00      B   
ATOM   2057 HH12 ARG   212      47.417   3.071   3.009  1.00 10.00      B   
ATOM   2058  NH2 ARG   212      49.262   5.747   3.003  1.00 10.00      B   
ATOM   2059 HH21 ARG   212      49.408   6.635   2.471  1.00 10.00      B   
ATOM   2060 HH22 ARG   212      49.856   5.542   3.834  1.00 10.00      B   
ATOM   2061  C   ARG   212      46.301   6.647  -3.338  1.00 10.00      B   
ATOM   2062  O   ARG   212      47.374   7.242  -3.428  1.00 10.00      B   
ATOM   2063  N   PHE   213      45.165   7.134  -3.807  1.00 10.00      B   
ATOM   2064  HN  PHE   213      44.341   6.605  -3.724  1.00 10.00      B   
ATOM   2065  CA  PHE   213      45.102   8.441  -4.437  1.00 10.00      B   
ATOM   2066  CB  PHE   213      44.523   8.339  -5.854  1.00 10.00      B   
ATOM   2067  CG  PHE   213      44.406   9.662  -6.563  1.00 10.00      B   
ATOM   2068  CD1 PHE   213      45.540  10.386  -6.889  1.00 10.00      B   
ATOM   2069  CD2 PHE   213      43.163  10.181  -6.900  1.00 10.00      B   
ATOM   2070  CE1 PHE   213      45.442  11.601  -7.536  1.00 10.00      B   
ATOM   2071  CE2 PHE   213      43.057  11.397  -7.548  1.00 10.00      B   
ATOM   2072  CZ  PHE   213      44.199  12.108  -7.866  1.00 10.00      B   
ATOM   2073  C   PHE   213      44.273   9.391  -3.586  1.00 10.00      B   
ATOM   2074  O   PHE   213      43.042   9.392  -3.652  1.00 10.00      B   
ATOM   2075  N   GLU   214      44.948  10.173  -2.764  1.00 10.00      B   
ATOM   2076  HN  GLU   214      45.932  10.103  -2.730  1.00 10.00      B   
ATOM   2077  CA  GLU   214      44.273  11.126  -1.901  1.00 10.00      B   
ATOM   2078  CB  GLU   214      44.893  11.125  -0.505  1.00 10.00      B   
ATOM   2079  CG  GLU   214      44.772   9.799   0.227  1.00 10.00      B   
ATOM   2080  CD  GLU   214      45.260   9.886   1.658  1.00 10.00      B   
ATOM   2081  OE1 GLU   214      46.471   9.688   1.895  1.00 10.00      B   
ATOM   2082  OE2 GLU   214      44.437  10.169   2.558  1.00 10.00      B   
ATOM   2083  C   GLU   214      44.314  12.525  -2.504  1.00 10.00      B   
ATOM   2084  O   GLU   214      45.222  13.309  -2.216  1.00 10.00      B   
ATOM   2085  N   GLY   215      43.337  12.822  -3.349  1.00 10.00      B   
ATOM   2086  HN  GLY   215      42.650  12.150  -3.541  1.00 10.00      B   
ATOM   2087  CA  GLY   215      43.264  14.120  -3.987  1.00 10.00      B   
ATOM   2088  C   GLY   215      41.842  14.469  -4.372  1.00 10.00      B   
ATOM   2089  O   GLY   215      41.213  13.751  -5.150  1.00 10.00      B   
ATOM   2090  N   THR   216      41.328  15.557  -3.820  1.00 10.00      B   
ATOM   2091  HN  THR   216      41.876  16.084  -3.196  1.00 10.00      B   
ATOM   2092  CA  THR   216      39.969  15.994  -4.104  1.00 10.00      B   
ATOM   2093  CB  THR   216      39.209  16.283  -2.796  1.00 10.00      B   
ATOM   2094  OG1 THR   216      40.144  16.716  -1.794  1.00 10.00      B   
ATOM   2095  HG1 THR   216      39.955  16.270  -0.959  1.00 10.00      B   
ATOM   2096  CG2 THR   216      38.486  15.035  -2.309  1.00 10.00      B   
ATOM   2097  C   THR   216      39.957  17.244  -4.983  1.00 10.00      B   
ATOM   2098  O   THR   216      38.971  17.523  -5.667  1.00 10.00      B   
ATOM   2099  N   ALA   217      41.056  17.991  -4.970  1.00 10.00      B   
ATOM   2100  HN  ALA   217      41.823  17.708  -4.427  1.00 10.00      B   
ATOM   2101  CA  ALA   217      41.157  19.212  -5.758  1.00 10.00      B   
ATOM   2102  CB  ALA   217      40.564  20.389  -4.996  1.00 10.00      B   
ATOM   2103  C   ALA   217      42.605  19.495  -6.137  1.00 10.00      B   
ATOM   2104  O   ALA   217      43.532  19.003  -5.493  1.00 10.00      B   
ATOM   2105  N   LEU   218      42.796  20.304  -7.172  1.00 10.00      B   
ATOM   2106  HN  LEU   218      42.015  20.696  -7.624  1.00 10.00      B   
ATOM   2107  CA  LEU   218      44.134  20.642  -7.647  1.00 10.00      B   
ATOM   2108  CB  LEU   218      44.075  21.218  -9.066  1.00 10.00      B   
ATOM   2109  CG  LEU   218      43.424  20.339 -10.139  1.00 10.00      B   
ATOM   2110  CD1 LEU   218      43.535  20.996 -11.504  1.00 10.00      B   
ATOM   2111  CD2 LEU   218      44.051  18.954 -10.162  1.00 10.00      B   
ATOM   2112  C   LEU   218      44.822  21.623  -6.703  1.00 10.00      B   
ATOM   2113  O   LEU   218      46.051  21.679  -6.630  1.00 10.00      B   
ATOM   2114  N   LEU   219      44.018  22.388  -5.978  1.00 10.00      B   
ATOM   2115  HN  LEU   219      43.046  22.301  -6.096  1.00 10.00      B   
ATOM   2116  CA  LEU   219      44.533  23.364  -5.027  1.00 10.00      B   
ATOM   2117  CB  LEU   219      43.547  24.526  -4.871  1.00 10.00      B   
ATOM   2118  CG  LEU   219      43.305  25.378  -6.121  1.00 10.00      B   
ATOM   2119  CD1 LEU   219      42.188  26.381  -5.882  1.00 10.00      B   
ATOM   2120  CD2 LEU   219      44.582  26.090  -6.540  1.00 10.00      B   
ATOM   2121  C   LEU   219      44.802  22.716  -3.672  1.00 10.00      B   
ATOM   2122  O   LEU   219      45.048  23.403  -2.679  1.00 10.00      B   
ATOM   2123  N   ARG   220      44.754  21.389  -3.638  1.00 10.00      B   
ATOM   2124  HN  ARG   220      44.574  20.898  -4.466  1.00 10.00      B   
ATOM   2125  CA  ARG   220      44.992  20.642  -2.414  1.00 10.00      B   
ATOM   2126  CB  ARG   220      43.735  19.876  -1.988  1.00 10.00      B   
ATOM   2127  CG  ARG   220      42.605  20.765  -1.494  1.00 10.00      B   
ATOM   2128  CD  ARG   220      41.290  20.005  -1.405  1.00 10.00      B   
ATOM   2129  NE  ARG   220      41.122  19.313  -0.126  1.00 10.00      B   
ATOM   2130  HE  ARG   220      41.900  18.823   0.232  1.00 10.00      B   
ATOM   2131  CZ  ARG   220      39.986  19.314   0.570  1.00 10.00      B   
ATOM   2132  NH1 ARG   220      38.925  19.967   0.113  1.00 10.00      B   
ATOM   2133 HH11 ARG   220      38.037  19.965   0.658  1.00 10.00      B   
ATOM   2134 HH12 ARG   220      38.975  20.490  -0.787  1.00 10.00      B   
ATOM   2135  NH2 ARG   220      39.907  18.664   1.723  1.00 10.00      B   
ATOM   2136 HH21 ARG   220      39.017  18.668   2.264  1.00 10.00      B   
ATOM   2137 HH22 ARG   220      40.736  18.151   2.098  1.00 10.00      B   
ATOM   2138  C   ARG   220      46.168  19.687  -2.596  1.00 10.00      B   
ATOM   2139  O   ARG   220      46.784  19.639  -3.665  1.00 10.00      B   
ATOM   2140  N   ASP   221      46.470  18.932  -1.554  1.00 10.00      B   
ATOM   2141  HN  ASP   221      45.934  19.014  -0.737  1.00 10.00      B   
ATOM   2142  CA  ASP   221      47.578  17.987  -1.578  1.00 10.00      B   
ATOM   2143  CB  ASP   221      47.991  17.612  -0.152  1.00 10.00      B   
ATOM   2144  CG  ASP   221      48.580  18.774   0.618  1.00 10.00      B   
ATOM   2145  OD1 ASP   221      49.807  18.764   0.868  1.00 10.00      B   
ATOM   2146  OD2 ASP   221      47.821  19.698   0.989  1.00 10.00      B   
ATOM   2147  C   ASP   221      47.219  16.731  -2.354  1.00 10.00      B   
ATOM   2148  O   ASP   221      46.052  16.347  -2.434  1.00 10.00      B   
ATOM   2149  N   PHE   222      48.230  16.095  -2.925  1.00 10.00      B   
ATOM   2150  HN  PHE   222      49.139  16.454  -2.824  1.00 10.00      B   
ATOM   2151  CA  PHE   222      48.035  14.875  -3.692  1.00 10.00      B   
ATOM   2152  CB  PHE   222      48.346  15.100  -5.174  1.00 10.00      B   
ATOM   2153  CG  PHE   222      47.262  15.809  -5.932  1.00 10.00      B   
ATOM   2154  CD1 PHE   222      47.424  17.124  -6.338  1.00 10.00      B   
ATOM   2155  CD2 PHE   222      46.083  15.159  -6.241  1.00 10.00      B   
ATOM   2156  CE1 PHE   222      46.426  17.774  -7.037  1.00 10.00      B   
ATOM   2157  CE2 PHE   222      45.079  15.802  -6.940  1.00 10.00      B   
ATOM   2158  CZ  PHE   222      45.252  17.112  -7.338  1.00 10.00      B   
ATOM   2159  C   PHE   222      48.914  13.761  -3.142  1.00 10.00      B   
ATOM   2160  O   PHE   222      50.101  13.664  -3.469  1.00 10.00      B   
ATOM   2161  N   ARG   223      48.338  12.935  -2.287  1.00 10.00      B   
ATOM   2162  HN  ARG   223      47.392  13.067  -2.054  1.00 10.00      B   
ATOM   2163  CA  ARG   223      49.074  11.830  -1.695  1.00 10.00      B   
ATOM   2164  CB  ARG   223      48.658  11.608  -0.241  1.00 10.00      B   
ATOM   2165  CG  ARG   223      49.019  12.760   0.680  1.00 10.00      B   
ATOM   2166  CD  ARG   223      48.826  12.393   2.142  1.00 10.00      B   
ATOM   2167  NE  ARG   223      47.426  12.131   2.469  1.00 10.00      B   
ATOM   2168  HE  ARG   223      47.083  11.214   2.289  1.00 10.00      B   
ATOM   2169  CZ  ARG   223      46.597  13.035   2.999  1.00 10.00      B   
ATOM   2170  NH1 ARG   223      47.026  14.265   3.273  1.00 10.00      B   
ATOM   2171 HH11 ARG   223      46.377  14.970   3.687  1.00 10.00      B   
ATOM   2172 HH12 ARG   223      48.013  14.529   3.078  1.00 10.00      B   
ATOM   2173  NH2 ARG   223      45.337  12.705   3.257  1.00 10.00      B   
ATOM   2174 HH21 ARG   223      44.991  11.735   3.044  1.00 10.00      B   
ATOM   2175 HH22 ARG   223      44.681  13.405   3.669  1.00 10.00      B   
ATOM   2176  C   ARG   223      48.883  10.563  -2.514  1.00 10.00      B   
ATOM   2177  O   ARG   223      47.774  10.032  -2.597  1.00 10.00      B   
ATOM   2178  N   ILE   224      49.962  10.103  -3.135  1.00 10.00      B   
ATOM   2179  HN  ILE   224      50.812  10.581  -3.032  1.00 10.00      B   
ATOM   2180  CA  ILE   224      49.929   8.903  -3.962  1.00 10.00      B   
ATOM   2181  CB  ILE   224      50.195   9.239  -5.450  1.00 10.00      B   
ATOM   2182  CG1 ILE   224      49.211  10.307  -5.942  1.00 10.00      B   
ATOM   2183  CG2 ILE   224      50.107   7.986  -6.315  1.00 10.00      B   
ATOM   2184  CD1 ILE   224      49.524  10.856  -7.314  1.00 10.00      B   
ATOM   2185  C   ILE   224      50.975   7.902  -3.484  1.00 10.00      B   
ATOM   2186  O   ILE   224      52.165   8.209  -3.443  1.00 10.00      B   
ATOM   2187  N   THR   225      50.535   6.711  -3.122  1.00 10.00      B   
ATOM   2188  HN  THR   225      49.575   6.514  -3.176  1.00 10.00      B   
ATOM   2189  CA  THR   225      51.448   5.684  -2.651  1.00 10.00      B   
ATOM   2190  CB  THR   225      50.818   4.855  -1.519  1.00 10.00      B   
ATOM   2191  OG1 THR   225      49.648   4.185  -2.009  1.00 10.00      B   
ATOM   2192  HG1 THR   225      49.913   3.358  -2.429  1.00 10.00      B   
ATOM   2193  CG2 THR   225      50.435   5.750  -0.350  1.00 10.00      B   
ATOM   2194  C   THR   225      51.832   4.746  -3.782  1.00 10.00      B   
ATOM   2195  O   THR   225      51.035   4.489  -4.685  1.00 10.00      B   
ATOM   2196  N   ASP   226      53.052   4.242  -3.731  1.00 10.00      B   
ATOM   2197  HN  ASP   226      53.643   4.495  -2.989  1.00 10.00      B   
ATOM   2198  CA  ASP   226      53.529   3.313  -4.742  1.00 10.00      B   
ATOM   2199  CB  ASP   226      55.046   3.431  -4.945  1.00 10.00      B   
ATOM   2200  CG  ASP   226      55.862   2.955  -3.759  1.00 10.00      B   
ATOM   2201  OD1 ASP   226      56.113   3.768  -2.842  1.00 10.00      B   
ATOM   2202  OD2 ASP   226      56.270   1.775  -3.749  1.00 10.00      B   
ATOM   2203  C   ASP   226      53.130   1.890  -4.364  1.00 10.00      B   
ATOM   2204  O   ASP   226      52.330   1.687  -3.445  1.00 10.00      B   
ATOM   2205  N   PHE   227      53.692   0.906  -5.055  1.00 10.00      B   
ATOM   2206  HN  PHE   227      54.348   1.125  -5.748  1.00 10.00      B   
ATOM   2207  CA  PHE   227      53.373  -0.493  -4.794  1.00 10.00      B   
ATOM   2208  CB  PHE   227      53.733  -1.375  -5.994  1.00 10.00      B   
ATOM   2209  CG  PHE   227      52.919  -1.093  -7.227  1.00 10.00      B   
ATOM   2210  CD1 PHE   227      53.500  -1.151  -8.482  1.00 10.00      B   
ATOM   2211  CD2 PHE   227      51.571  -0.777  -7.131  1.00 10.00      B   
ATOM   2212  CE1 PHE   227      52.759  -0.895  -9.619  1.00 10.00      B   
ATOM   2213  CE2 PHE   227      50.824  -0.520  -8.264  1.00 10.00      B   
ATOM   2214  CZ  PHE   227      51.418  -0.582  -9.510  1.00 10.00      B   
ATOM   2215  C   PHE   227      54.032  -1.018  -3.517  1.00 10.00      B   
ATOM   2216  O   PHE   227      54.864  -1.925  -3.558  1.00 10.00      B   
ATOM   2217  N   GLN   228      53.661  -0.434  -2.388  1.00 10.00      B   
ATOM   2218  HN  GLN   228      53.016   0.309  -2.425  1.00 10.00      B   
ATOM   2219  CA  GLN   228      54.192  -0.852  -1.099  1.00 10.00      B   
ATOM   2220  CB  GLN   228      54.127   0.297  -0.086  1.00 10.00      B   
ATOM   2221  CG  GLN   228      55.161   1.396  -0.298  1.00 10.00      B   
ATOM   2222  CD  GLN   228      56.585   0.876  -0.281  1.00 10.00      B   
ATOM   2223  OE1 GLN   228      57.167   0.660   0.783  1.00 10.00      B   
ATOM   2224  NE2 GLN   228      57.169   0.708  -1.455  1.00 10.00      B   
ATOM   2225 HE21 GLN   228      56.655   0.937  -2.271  1.00 10.00      B   
ATOM   2226 HE22 GLN   228      58.085   0.360  -1.473  1.00 10.00      B   
ATOM   2227  C   GLN   228      53.407  -2.053  -0.580  1.00 10.00      B   
ATOM   2228  O   GLN   228      52.246  -2.255  -0.955  1.00 10.00      B   
ATOM   2229  N   ASP   229      54.040  -2.840   0.281  1.00 10.00      B   
ATOM   2230  HN  ASP   229      54.960  -2.619   0.542  1.00 10.00      B   
ATOM   2231  CA  ASP   229      53.411  -4.027   0.852  1.00 10.00      B   
ATOM   2232  CB  ASP   229      54.461  -4.936   1.500  1.00 10.00      B   
ATOM   2233  CG  ASP   229      53.864  -6.084   2.294  1.00 10.00      B   
ATOM   2234  OD1 ASP   229      52.923  -6.736   1.799  1.00 10.00      B   
ATOM   2235  OD2 ASP   229      54.346  -6.343   3.421  1.00 10.00      B   
ATOM   2236  C   ASP   229      52.320  -3.661   1.856  1.00 10.00      B   
ATOM   2237  O   ASP   229      52.600  -3.232   2.980  1.00 10.00      B   
ATOM   2238  N   TYR   230      51.075  -3.827   1.432  1.00 10.00      B   
ATOM   2239  HN  TYR   230      50.924  -4.168   0.524  1.00 10.00      B   
ATOM   2240  CA  TYR   230      49.925  -3.529   2.268  1.00 10.00      B   
ATOM   2241  CB  TYR   230      49.395  -2.120   1.977  1.00 10.00      B   
ATOM   2242  CG  TYR   230      50.141  -1.022   2.706  1.00 10.00      B   
ATOM   2243  CD1 TYR   230      50.893  -0.079   2.016  1.00 10.00      B   
ATOM   2244  CD2 TYR   230      50.090  -0.929   4.091  1.00 10.00      B   
ATOM   2245  CE1 TYR   230      51.571   0.926   2.685  1.00 10.00      B   
ATOM   2246  CE2 TYR   230      50.764   0.071   4.767  1.00 10.00      B   
ATOM   2247  CZ  TYR   230      51.502   0.997   4.062  1.00 10.00      B   
ATOM   2248  OH  TYR   230      52.174   1.994   4.736  1.00 10.00      B   
ATOM   2249  HH  TYR   230      52.578   1.620   5.530  1.00 10.00      B   
ATOM   2250  C   TYR   230      48.826  -4.563   2.051  1.00 10.00      B   
ATOM   2251  O   TYR   230      48.787  -5.234   1.017  1.00 10.00      B   
ATOM   2252  N   GLN   231      47.946  -4.699   3.031  1.00 10.00      B   
ATOM   2253  HN  GLN   231      48.036  -4.145   3.834  1.00 10.00      B   
ATOM   2254  CA  GLN   231      46.849  -5.651   2.946  1.00 10.00      B   
ATOM   2255  CB  GLN   231      46.843  -6.572   4.169  1.00 10.00      B   
ATOM   2256  CG  GLN   231      48.133  -7.355   4.368  1.00 10.00      B   
ATOM   2257  CD  GLN   231      48.272  -8.521   3.408  1.00 10.00      B   
ATOM   2258  OE1 GLN   231      47.840  -9.635   3.704  1.00 10.00      B   
ATOM   2259  NE2 GLN   231      48.883  -8.277   2.256  1.00 10.00      B   
ATOM   2260 HE21 GLN   231      49.209  -7.366   2.087  1.00 10.00      B   
ATOM   2261 HE22 GLN   231      48.989  -9.016   1.620  1.00 10.00      B   
ATOM   2262  C   GLN   231      45.515  -4.923   2.829  1.00 10.00      B   
ATOM   2263  O   GLN   231      44.525  -5.496   2.378  1.00 10.00      B   
ATOM   2264  N   ALA   232      45.508  -3.650   3.230  1.00 10.00      B   
ATOM   2265  HN  ALA   232      46.340  -3.259   3.569  1.00 10.00      B   
ATOM   2266  CA  ALA   232      44.308  -2.814   3.187  1.00 10.00      B   
ATOM   2267  CB  ALA   232      43.852  -2.553   1.755  1.00 10.00      B   
ATOM   2268  C   ALA   232      43.188  -3.407   4.036  1.00 10.00      B   
ATOM   2269  O   ALA   232      42.196  -3.924   3.520  1.00 10.00      B   
ATOM   2270  N   ILE   233      43.364  -3.330   5.348  1.00 10.00      B   
ATOM   2271  HN  ILE   233      44.174  -2.894   5.694  1.00 10.00      B   
ATOM   2272  CA  ILE   233      42.388  -3.858   6.292  1.00 10.00      B   
ATOM   2273  CB  ILE   233      43.029  -4.124   7.673  1.00 10.00      B   
ATOM   2274  CG1 ILE   233      44.440  -4.701   7.501  1.00 10.00      B   
ATOM   2275  CG2 ILE   233      42.161  -5.082   8.480  1.00 10.00      B   
ATOM   2276  CD1 ILE   233      45.251  -4.758   8.779  1.00 10.00      B   
ATOM   2277  C   ILE   233      41.213  -2.894   6.443  1.00 10.00      B   
ATOM   2278  O   ILE   233      41.094  -2.181   7.442  1.00 10.00      B   
ATOM   2279  N   ILE   234      40.357  -2.863   5.430  1.00 10.00      B   
ATOM   2280  HN  ILE   234      40.513  -3.446   4.653  1.00 10.00      B   
ATOM   2281  CA  ILE   234      39.196  -1.989   5.435  1.00 10.00      B   
ATOM   2282  CB  ILE   234      39.208  -1.002   4.244  1.00 10.00      B   
ATOM   2283  CG1 ILE   234      40.642  -0.569   3.916  1.00 10.00      B   
ATOM   2284  CG2 ILE   234      38.350   0.216   4.560  1.00 10.00      B   
ATOM   2285  CD1 ILE   234      40.783   0.150   2.591  1.00 10.00      B   
ATOM   2286  C   ILE   234      37.903  -2.806   5.419  1.00 10.00      B   
ATOM   2287  O   ILE   234      37.110  -2.728   4.477  1.00 10.00      B   
ATOM   2288  N   GLY   235      37.712  -3.609   6.458  1.00 10.00      B   
ATOM   2289  HN  GLY   235      38.391  -3.646   7.170  1.00 10.00      B   
ATOM   2290  CA  GLY   235      36.521  -4.429   6.564  1.00 10.00      B   
ATOM   2291  C   GLY   235      35.894  -4.304   7.936  1.00 10.00      B   
ATOM   2292  O   GLY   235      35.213  -5.221   8.410  1.00 10.00      B   
ATOM   2293  N   HIS   236      36.147  -3.164   8.570  1.00 10.00      B   
ATOM   2294  HN  HIS   236      36.712  -2.496   8.123  1.00 10.00      B   
ATOM   2295  CA  HIS   236      35.632  -2.868   9.904  1.00 10.00      B   
ATOM   2296  CB  HIS   236      36.006  -1.434  10.302  1.00 10.00      B   
ATOM   2297  CG  HIS   236      35.599  -1.050  11.692  1.00 10.00      B   
ATOM   2298  ND1 HIS   236      34.573  -0.168  11.960  1.00 10.00      B   
ATOM   2299  HD1 HIS   236      34.010   0.284  11.289  1.00 10.00      B   
ATOM   2300  CD2 HIS   236      36.090  -1.430  12.896  1.00 10.00      B   
ATOM   2301  CE1 HIS   236      34.455  -0.022  13.267  1.00 10.00      B   
ATOM   2302  NE2 HIS   236      35.362  -0.776  13.855  1.00 10.00      B   
ATOM   2303  HE2 HIS   236      35.495  -0.856  14.824  1.00 10.00      B   
ATOM   2304  C   HIS   236      34.120  -3.049   9.975  1.00 10.00      B   
ATOM   2305  O   HIS   236      33.388  -2.575   9.106  1.00 10.00      B   
ATOM   2306  N   GLN   237      33.668  -3.744  11.011  1.00 10.00      B   
ATOM   2307  HN  GLN   237      34.310  -4.099  11.664  1.00 10.00      B   
ATOM   2308  CA  GLN   237      32.247  -3.997  11.213  1.00 10.00      B   
ATOM   2309  CB  GLN   237      32.045  -4.995  12.356  1.00 10.00      B   
ATOM   2310  CG  GLN   237      32.879  -6.258  12.217  1.00 10.00      B   
ATOM   2311  CD  GLN   237      32.724  -7.206  13.386  1.00 10.00      B   
ATOM   2312  OE1 GLN   237      32.496  -6.786  14.519  1.00 10.00      B   
ATOM   2313  NE2 GLN   237      32.842  -8.497  13.115  1.00 10.00      B   
ATOM   2314 HE21 GLN   237      33.020  -8.761  12.187  1.00 10.00      B   
ATOM   2315 HE22 GLN   237      32.746  -9.134  13.853  1.00 10.00      B   
ATOM   2316  C   GLN   237      31.510  -2.699  11.518  1.00 10.00      B   
ATOM   2317  O   GLN   237      31.811  -2.021  12.500  1.00 10.00      B   
ATOM   2318  N   ALA   238      30.556  -2.356  10.666  1.00 10.00      B   
ATOM   2319  HN  ALA   238      30.362  -2.942   9.902  1.00 10.00      B   
ATOM   2320  CA  ALA   238      29.781  -1.138  10.840  1.00 10.00      B   
ATOM   2321  CB  ALA   238      29.558  -0.453   9.502  1.00 10.00      B   
ATOM   2322  C   ALA   238      28.451  -1.433  11.517  1.00 10.00      B   
ATOM   2323  O   ALA   238      27.569  -2.059  10.930  1.00 10.00      B   
ATOM   2324  N   VAL   239      28.318  -0.986  12.758  1.00 10.00      B   
ATOM   2325  HN  VAL   239      29.061  -0.494  13.168  1.00 10.00      B   
ATOM   2326  CA  VAL   239      27.094  -1.196  13.522  1.00 10.00      B   
ATOM   2327  CB  VAL   239      27.355  -1.160  15.040  1.00 10.00      B   
ATOM   2328  CG1 VAL   239      28.150  -2.382  15.477  1.00 10.00      B   
ATOM   2329  CG2 VAL   239      28.076   0.122  15.432  1.00 10.00      B   
ATOM   2330  C   VAL   239      26.044  -0.146  13.167  1.00 10.00      B   
ATOM   2331  O   VAL   239      26.305   0.765  12.383  1.00 10.00      B   
ATOM   2332  N   ALA   240      24.860  -0.267  13.754  1.00 10.00      B   
ATOM   2333  HN  ALA   240      24.707  -1.009  14.380  1.00 10.00      B   
ATOM   2334  CA  ALA   240      23.778   0.676  13.486  1.00 10.00      B   
ATOM   2335  CB  ALA   240      22.425  -0.009  13.621  1.00 10.00      B   
ATOM   2336  C   ALA   240      23.861   1.884  14.412  1.00 10.00      B   
ATOM   2337  O   ALA   240      23.089   2.835  14.285  1.00 10.00      B   
ATOM   2338  N   LEU   241      24.803   1.844  15.343  1.00 10.00      B   
ATOM   2339  HN  LEU   241      25.390   1.059  15.394  1.00 10.00      B   
ATOM   2340  CA  LEU   241      24.988   2.935  16.292  1.00 10.00      B   
ATOM   2341  CB  LEU   241      24.840   2.428  17.730  1.00 10.00      B   
ATOM   2342  CG  LEU   241      23.529   1.715  18.074  1.00 10.00      B   
ATOM   2343  CD1 LEU   241      23.544   1.252  19.521  1.00 10.00      B   
ATOM   2344  CD2 LEU   241      22.335   2.620  17.820  1.00 10.00      B   
ATOM   2345  C   LEU   241      26.352   3.591  16.107  1.00 10.00      B   
ATOM   2346  O   LEU   241      26.983   4.026  17.074  1.00 10.00      B   
ATOM   2347  N   ASP   242      26.808   3.656  14.863  1.00 10.00      B   
ATOM   2348  HN  ASP   242      26.261   3.300  14.130  1.00 10.00      B   
ATOM   2349  CA  ASP   242      28.102   4.261  14.557  1.00 10.00      B   
ATOM   2350  CB  ASP   242      28.788   3.539  13.395  1.00 10.00      B   
ATOM   2351  CG  ASP   242      30.054   4.241  12.935  1.00 10.00      B   
ATOM   2352  OD1 ASP   242      30.005   4.952  11.907  1.00 10.00      B   
ATOM   2353  OD2 ASP   242      31.104   4.090  13.601  1.00 10.00      B   
ATOM   2354  C   ASP   242      27.955   5.743  14.241  1.00 10.00      B   
ATOM   2355  O   ASP   242      27.569   6.534  15.105  1.00 10.00      B   
ATOM   2356  N   ALA   264      -5.509  11.998  10.168  1.00 10.00      B   
ATOM   2357  HN  ALA   264      -6.089  11.506   9.542  1.00 10.00      B   
ATOM   2358  CA  ALA   264      -5.654  11.756  11.598  1.00 10.00      B   
ATOM   2359  CB  ALA   264      -6.340  12.936  12.268  1.00 10.00      B   
ATOM   2360  C   ALA   264      -6.436  10.469  11.841  1.00 10.00      B   
ATOM   2361  O   ALA   264      -7.504  10.269  11.261  1.00 10.00      B   
ATOM   2362  N   GLU   265      -5.892   9.604  12.692  1.00 10.00      B   
ATOM   2363  HN  GLU   265      -5.035   9.831  13.111  1.00 10.00      B   
ATOM   2364  CA  GLU   265      -6.520   8.328  13.021  1.00 10.00      B   
ATOM   2365  CB  GLU   265      -5.707   7.593  14.087  1.00 10.00      B   
ATOM   2366  CG  GLU   265      -4.337   7.137  13.621  1.00 10.00      B   
ATOM   2367  CD  GLU   265      -3.615   6.303  14.657  1.00 10.00      B   
ATOM   2368  OE1 GLU   265      -4.196   5.298  15.124  1.00 10.00      B   
ATOM   2369  OE2 GLU   265      -2.459   6.641  15.001  1.00 10.00      B   
ATOM   2370  C   GLU   265      -7.953   8.519  13.505  1.00 10.00      B   
ATOM   2371  O   GLU   265      -8.859   7.788  13.101  1.00 10.00      B   
ATOM   2372  N   LEU   266      -8.149   9.511  14.364  1.00 10.00      B   
ATOM   2373  HN  LEU   266      -7.381  10.055  14.646  1.00 10.00      B   
ATOM   2374  CA  LEU   266      -9.471   9.811  14.903  1.00 10.00      B   
ATOM   2375  CB  LEU   266      -9.392  10.980  15.889  1.00 10.00      B   
ATOM   2376  CG  LEU   266      -8.507  10.771  17.121  1.00 10.00      B   
ATOM   2377  CD1 LEU   266      -8.316  12.081  17.869  1.00 10.00      B   
ATOM   2378  CD2 LEU   266      -9.106   9.714  18.037  1.00 10.00      B   
ATOM   2379  C   LEU   266     -10.448  10.147  13.779  1.00 10.00      B   
ATOM   2380  O   LEU   266     -11.596   9.697  13.779  1.00 10.00      B   
ATOM   2381  N   ASN   267      -9.969  10.918  12.809  1.00 10.00      B   
ATOM   2382  HN  ASN   267      -9.039  11.212  12.852  1.00 10.00      B   
ATOM   2383  CA  ASN   267     -10.785  11.329  11.674  1.00 10.00      B   
ATOM   2384  CB  ASN   267     -10.117  12.476  10.905  1.00 10.00      B   
ATOM   2385  CG  ASN   267     -10.328  13.833  11.551  1.00 10.00      B   
ATOM   2386  OD1 ASN   267     -10.441  13.945  12.771  1.00 10.00      B   
ATOM   2387  ND2 ASN   267     -10.395  14.874  10.734  1.00 10.00      B   
ATOM   2388 HD21 ASN   267     -10.309  14.714   9.771  1.00 10.00      B   
ATOM   2389 HD22 ASN   267     -10.520  15.766  11.129  1.00 10.00      B   
ATOM   2390  C   ASN   267     -11.045  10.157  10.738  1.00 10.00      B   
ATOM   2391  O   ASN   267     -12.152  10.001  10.230  1.00 10.00      B   
ATOM   2392  N   TRP   268     -10.018   9.332  10.522  1.00 10.00      B   
ATOM   2393  HN  TRP   268      -9.158   9.516  10.968  1.00 10.00      B   
ATOM   2394  CA  TRP   268     -10.125   8.168   9.640  1.00 10.00      B   
ATOM   2395  CB  TRP   268      -8.823   7.362   9.627  1.00 10.00      B   
ATOM   2396  CG  TRP   268      -7.653   8.059   9.004  1.00 10.00      B   
ATOM   2397  CD1 TRP   268      -7.679   9.147   8.181  1.00 10.00      B   
ATOM   2398  CD2 TRP   268      -6.275   7.698   9.146  1.00 10.00      B   
ATOM   2399  NE1 TRP   268      -6.401   9.494   7.817  1.00 10.00      B   
ATOM   2400  HE1 TRP   268      -6.156  10.247   7.235  1.00 10.00      B   
ATOM   2401  CE2 TRP   268      -5.521   8.617   8.393  1.00 10.00      B   
ATOM   2402  CE3 TRP   268      -5.606   6.688   9.843  1.00 10.00      B   
ATOM   2403  CZ2 TRP   268      -4.132   8.555   8.314  1.00 10.00      B   
ATOM   2404  CZ3 TRP   268      -4.228   6.627   9.764  1.00 10.00      B   
ATOM   2405  CH2 TRP   268      -3.505   7.554   9.006  1.00 10.00      B   
ATOM   2406  C   TRP   268     -11.268   7.250  10.056  1.00 10.00      B   
ATOM   2407  O   TRP   268     -12.083   6.847   9.228  1.00 10.00      B   
ATOM   2408  N   ARG   269     -11.323   6.937  11.347  1.00 10.00      B   
ATOM   2409  HN  ARG   269     -10.653   7.316  11.956  1.00 10.00      B   
ATOM   2410  CA  ARG   269     -12.352   6.057  11.887  1.00 10.00      B   
ATOM   2411  CB  ARG   269     -12.179   5.897  13.400  1.00 10.00      B   
ATOM   2412  CG  ARG   269     -10.819   5.375  13.825  1.00 10.00      B   
ATOM   2413  CD  ARG   269     -10.685   5.366  15.338  1.00 10.00      B   
ATOM   2414  NE  ARG   269      -9.289   5.339  15.765  1.00 10.00      B   
ATOM   2415  HE  ARG   269      -8.627   4.997  15.122  1.00 10.00      B   
ATOM   2416  CZ  ARG   269      -8.869   5.736  16.964  1.00 10.00      B   
ATOM   2417  NH1 ARG   269      -9.741   6.194  17.855  1.00 10.00      B   
ATOM   2418 HH11 ARG   269     -10.757   6.232  17.623  1.00 10.00      B   
ATOM   2419 HH12 ARG   269      -9.415   6.506  18.795  1.00 10.00      B   
ATOM   2420  NH2 ARG   269      -7.579   5.680  17.264  1.00 10.00      B   
ATOM   2421 HH21 ARG   269      -6.894   5.312  16.566  1.00 10.00      B   
ATOM   2422 HH22 ARG   269      -7.241   5.997  18.200  1.00 10.00      B   
ATOM   2423  C   ARG   269     -13.754   6.575  11.575  1.00 10.00      B   
ATOM   2424  O   ARG   269     -14.613   5.827  11.110  1.00 10.00      B   
ATOM   2425  N   ILE   270     -13.968   7.862  11.812  1.00 10.00      B   
ATOM   2426  HN  ILE   270     -13.233   8.412  12.159  1.00 10.00      B   
ATOM   2427  CA  ILE   270     -15.268   8.481  11.573  1.00 10.00      B   
ATOM   2428  CB  ILE   270     -15.367   9.874  12.234  1.00 10.00      B   
ATOM   2429  CG1 ILE   270     -15.023   9.779  13.726  1.00 10.00      B   
ATOM   2430  CG2 ILE   270     -16.760  10.458  12.040  1.00 10.00      B   
ATOM   2431  CD1 ILE   270     -14.940  11.113  14.437  1.00 10.00      B   
ATOM   2432  C   ILE   270     -15.581   8.597  10.079  1.00 10.00      B   
ATOM   2433  O   ILE   270     -16.659   8.198   9.631  1.00 10.00      B   
ATOM   2434  N   THR   271     -14.631   9.119   9.311  1.00 10.00      B   
ATOM   2435  HN  THR   271     -13.779   9.385   9.719  1.00 10.00      B   
ATOM   2436  CA  THR   271     -14.823   9.302   7.876  1.00 10.00      B   
ATOM   2437  CB  THR   271     -13.617   9.987   7.199  1.00 10.00      B   
ATOM   2438  OG1 THR   271     -12.398   9.384   7.651  1.00 10.00      B   
ATOM   2439  HG1 THR   271     -12.218   9.670   8.556  1.00 10.00      B   
ATOM   2440  CG2 THR   271     -13.594  11.475   7.521  1.00 10.00      B   
ATOM   2441  C   THR   271     -15.152   7.995   7.163  1.00 10.00      B   
ATOM   2442  O   THR   271     -16.095   7.942   6.373  1.00 10.00      B   
ATOM   2443  N   LEU   272     -14.395   6.940   7.453  1.00 10.00      B   
ATOM   2444  HN  LEU   272     -13.663   7.038   8.109  1.00 10.00      B   
ATOM   2445  CA  LEU   272     -14.623   5.643   6.819  1.00 10.00      B   
ATOM   2446  CB  LEU   272     -13.578   4.615   7.260  1.00 10.00      B   
ATOM   2447  CG  LEU   272     -12.153   4.844   6.751  1.00 10.00      B   
ATOM   2448  CD1 LEU   272     -11.190   3.845   7.376  1.00 10.00      B   
ATOM   2449  CD2 LEU   272     -12.105   4.759   5.232  1.00 10.00      B   
ATOM   2450  C   LEU   272     -16.032   5.126   7.088  1.00 10.00      B   
ATOM   2451  O   LEU   272     -16.751   4.755   6.160  1.00 10.00      B   
ATOM   2452  N   VAL   273     -16.433   5.135   8.354  1.00 10.00      B   
ATOM   2453  HN  VAL   273     -15.820   5.467   9.049  1.00 10.00      B   
ATOM   2454  CA  VAL   273     -17.761   4.664   8.742  1.00 10.00      B   
ATOM   2455  CB  VAL   273     -17.925   4.634  10.281  1.00 10.00      B   
ATOM   2456  CG1 VAL   273     -19.352   4.275  10.678  1.00 10.00      B   
ATOM   2457  CG2 VAL   273     -16.939   3.656  10.901  1.00 10.00      B   
ATOM   2458  C   VAL   273     -18.855   5.535   8.122  1.00 10.00      B   
ATOM   2459  O   VAL   273     -19.847   5.021   7.594  1.00 10.00      B   
ATOM   2460  N   PHE   274     -18.654   6.848   8.173  1.00 10.00      B   
ATOM   2461  HN  PHE   274     -17.835   7.189   8.598  1.00 10.00      B   
ATOM   2462  CA  PHE   274     -19.615   7.798   7.628  1.00 10.00      B   
ATOM   2463  CB  PHE   274     -19.204   9.235   7.965  1.00 10.00      B   
ATOM   2464  CG  PHE   274     -20.203  10.275   7.537  1.00 10.00      B   
ATOM   2465  CD1 PHE   274     -21.431  10.380   8.173  1.00 10.00      B   
ATOM   2466  CD2 PHE   274     -19.914  11.145   6.500  1.00 10.00      B   
ATOM   2467  CE1 PHE   274     -22.350  11.335   7.781  1.00 10.00      B   
ATOM   2468  CE2 PHE   274     -20.827  12.101   6.105  1.00 10.00      B   
ATOM   2469  CZ  PHE   274     -22.047  12.196   6.745  1.00 10.00      B   
ATOM   2470  C   PHE   274     -19.779   7.630   6.119  1.00 10.00      B   
ATOM   2471  O   PHE   274     -20.895   7.635   5.610  1.00 10.00      B   
ATOM   2472  N   THR   275     -18.662   7.469   5.415  1.00 10.00      B   
ATOM   2473  HN  THR   275     -17.800   7.460   5.885  1.00 10.00      B   
ATOM   2474  CA  THR   275     -18.686   7.307   3.962  1.00 10.00      B   
ATOM   2475  CB  THR   275     -17.266   7.202   3.373  1.00 10.00      B   
ATOM   2476  OG1 THR   275     -16.487   8.319   3.819  1.00 10.00      B   
ATOM   2477  HG1 THR   275     -16.282   8.210   4.757  1.00 10.00      B   
ATOM   2478  CG2 THR   275     -17.312   7.205   1.852  1.00 10.00      B   
ATOM   2479  C   THR   275     -19.513   6.091   3.544  1.00 10.00      B   
ATOM   2480  O   THR   275     -20.355   6.182   2.652  1.00 10.00      B   
ATOM   2481  N   VAL   276     -19.287   4.962   4.207  1.00 10.00      B   
ATOM   2482  HN  VAL   276     -18.611   4.950   4.922  1.00 10.00      B   
ATOM   2483  CA  VAL   276     -20.014   3.737   3.893  1.00 10.00      B   
ATOM   2484  CB  VAL   276     -19.502   2.540   4.726  1.00 10.00      B   
ATOM   2485  CG1 VAL   276     -20.320   1.290   4.436  1.00 10.00      B   
ATOM   2486  CG2 VAL   276     -18.028   2.288   4.447  1.00 10.00      B   
ATOM   2487  C   VAL   276     -21.515   3.917   4.113  1.00 10.00      B   
ATOM   2488  O   VAL   276     -22.325   3.544   3.262  1.00 10.00      B   
ATOM   2489  N   PHE   277     -21.870   4.520   5.242  1.00 10.00      B   
ATOM   2490  HN  PHE   277     -21.171   4.820   5.863  1.00 10.00      B   
ATOM   2491  CA  PHE   277     -23.267   4.752   5.585  1.00 10.00      B   
ATOM   2492  CB  PHE   277     -23.378   5.266   7.022  1.00 10.00      B   
ATOM   2493  CG  PHE   277     -24.785   5.339   7.545  1.00 10.00      B   
ATOM   2494  CD1 PHE   277     -25.472   4.184   7.883  1.00 10.00      B   
ATOM   2495  CD2 PHE   277     -25.419   6.560   7.706  1.00 10.00      B   
ATOM   2496  CE1 PHE   277     -26.764   4.247   8.371  1.00 10.00      B   
ATOM   2497  CE2 PHE   277     -26.711   6.631   8.193  1.00 10.00      B   
ATOM   2498  CZ  PHE   277     -27.384   5.471   8.525  1.00 10.00      B   
ATOM   2499  C   PHE   277     -23.911   5.744   4.622  1.00 10.00      B   
ATOM   2500  O   PHE   277     -25.013   5.512   4.120  1.00 10.00      B   
ATOM   2501  N   MET   278     -23.209   6.841   4.364  1.00 10.00      B   
ATOM   2502  HN  MET   278     -22.332   6.961   4.800  1.00 10.00      B   
ATOM   2503  CA  MET   278     -23.697   7.882   3.466  1.00 10.00      B   
ATOM   2504  CB  MET   278     -22.731   9.070   3.455  1.00 10.00      B   
ATOM   2505  CG  MET   278     -23.132  10.193   2.512  1.00 10.00      B   
ATOM   2506  SD  MET   278     -21.813  11.400   2.267  1.00 10.00      B   
ATOM   2507  CE  MET   278     -20.551  10.368   1.522  1.00 10.00      B   
ATOM   2508  C   MET   278     -23.885   7.345   2.050  1.00 10.00      B   
ATOM   2509  O   MET   278     -24.892   7.624   1.399  1.00 10.00      B   
ATOM   2510  N   MET   279     -22.916   6.561   1.587  1.00 10.00      B   
ATOM   2511  HN  MET   279     -22.140   6.368   2.162  1.00 10.00      B   
ATOM   2512  CA  MET   279     -22.970   5.981   0.248  1.00 10.00      B   
ATOM   2513  CB  MET   279     -21.686   5.220  -0.087  1.00 10.00      B   
ATOM   2514  CG  MET   279     -20.643   6.050  -0.815  1.00 10.00      B   
ATOM   2515  SD  MET   279     -21.254   6.734  -2.372  1.00 10.00      B   
ATOM   2516  CE  MET   279     -21.586   5.238  -3.301  1.00 10.00      B   
ATOM   2517  C   MET   279     -24.178   5.074   0.090  1.00 10.00      B   
ATOM   2518  O   MET   279     -24.830   5.083  -0.949  1.00 10.00      B   
ATOM   2519  N   ALA   280     -24.492   4.319   1.136  1.00 10.00      B   
ATOM   2520  HN  ALA   280     -23.941   4.372   1.947  1.00 10.00      B   
ATOM   2521  CA  ALA   280     -25.627   3.406   1.116  1.00 10.00      B   
ATOM   2522  CB  ALA   280     -25.654   2.572   2.385  1.00 10.00      B   
ATOM   2523  C   ALA   280     -26.942   4.163   0.953  1.00 10.00      B   
ATOM   2524  O   ALA   280     -27.935   3.609   0.478  1.00 10.00      B   
ATOM   2525  N   LEU   281     -26.944   5.426   1.350  1.00 10.00      B   
ATOM   2526  HN  LEU   281     -26.121   5.810   1.723  1.00 10.00      B   
ATOM   2527  CA  LEU   281     -28.134   6.259   1.252  1.00 10.00      B   
ATOM   2528  CB  LEU   281     -28.201   7.212   2.451  1.00 10.00      B   
ATOM   2529  CG  LEU   281     -29.566   7.365   3.134  1.00 10.00      B   
ATOM   2530  CD1 LEU   281     -29.413   8.051   4.482  1.00 10.00      B   
ATOM   2531  CD2 LEU   281     -30.531   8.140   2.250  1.00 10.00      B   
ATOM   2532  C   LEU   281     -28.136   7.051  -0.053  1.00 10.00      B   
ATOM   2533  O   LEU   281     -29.128   7.064  -0.783  1.00 10.00      B   
ATOM   2534  N   MET   282     -27.006   7.683  -0.354  1.00 10.00      B   
ATOM   2535  HN  MET   282     -26.239   7.601   0.257  1.00 10.00      B   
ATOM   2536  CA  MET   282     -26.863   8.501  -1.554  1.00 10.00      B   
ATOM   2537  CB  MET   282     -25.565   9.315  -1.493  1.00 10.00      B   
ATOM   2538  CG  MET   282     -25.455  10.400  -2.553  1.00 10.00      B   
ATOM   2539  SD  MET   282     -23.985  11.430  -2.347  1.00 10.00      B   
ATOM   2540  CE  MET   282     -22.682  10.231  -2.639  1.00 10.00      B   
ATOM   2541  C   MET   282     -26.914   7.669  -2.838  1.00 10.00      B   
ATOM   2542  O   MET   282     -27.258   8.182  -3.900  1.00 10.00      B   
ATOM   2543  N   VAL   283     -26.582   6.389  -2.743  1.00 10.00      B   
ATOM   2544  HN  VAL   283     -26.305   6.025  -1.871  1.00 10.00      B   
ATOM   2545  CA  VAL   283     -26.595   5.518  -3.914  1.00 10.00      B   
ATOM   2546  CB  VAL   283     -25.832   4.191  -3.675  1.00 10.00      B   
ATOM   2547  CG1 VAL   283     -26.655   3.209  -2.853  1.00 10.00      B   
ATOM   2548  CG2 VAL   283     -25.396   3.568  -4.992  1.00 10.00      B   
ATOM   2549  C   VAL   283     -28.016   5.236  -4.404  1.00 10.00      B   
ATOM   2550  O   VAL   283     -28.222   4.936  -5.581  1.00 10.00      B   
ATOM   2551  N   VAL   284     -28.995   5.360  -3.506  1.00 10.00      B   
ATOM   2552  HN  VAL   284     -28.771   5.645  -2.593  1.00 10.00      B   
ATOM   2553  CA  VAL   284     -30.393   5.099  -3.850  1.00 10.00      B   
ATOM   2554  CB  VAL   284     -31.350   5.212  -2.639  1.00 10.00      B   
ATOM   2555  CG1 VAL   284     -32.767   4.810  -3.031  1.00 10.00      B   
ATOM   2556  CG2 VAL   284     -30.856   4.353  -1.486  1.00 10.00      B   
ATOM   2557  C   VAL   284     -30.877   5.974  -5.015  1.00 10.00      B   
ATOM   2558  O   VAL   284     -31.275   5.445  -6.055  1.00 10.00      B   
ATOM   2559  N   PRO   285     -30.839   7.319  -4.879  1.00 10.00      B   
ATOM   2560  CA  PRO   285     -31.274   8.231  -5.947  1.00 10.00      B   
ATOM   2561  CB  PRO   285     -31.219   9.621  -5.298  1.00 10.00      B   
ATOM   2562  CG  PRO   285     -31.135   9.366  -3.833  1.00 10.00      B   
ATOM   2563  CD  PRO   285     -30.402   8.066  -3.686  1.00 10.00      B   
ATOM   2564  C   PRO   285     -30.343   8.188  -7.161  1.00 10.00      B   
ATOM   2565  O   PRO   285     -30.631   8.788  -8.196  1.00 10.00      B   
ATOM   2566  N   LEU   286     -29.228   7.479  -7.028  1.00 10.00      B   
ATOM   2567  HN  LEU   286     -29.048   7.031  -6.174  1.00 10.00      B   
ATOM   2568  CA  LEU   286     -28.262   7.355  -8.113  1.00 10.00      B   
ATOM   2569  CB  LEU   286     -26.829   7.469  -7.584  1.00 10.00      B   
ATOM   2570  CG  LEU   286     -26.400   8.854  -7.093  1.00 10.00      B   
ATOM   2571  CD1 LEU   286     -25.003   8.801  -6.490  1.00 10.00      B   
ATOM   2572  CD2 LEU   286     -26.463   9.872  -8.223  1.00 10.00      B   
ATOM   2573  C   LEU   286     -28.438   6.044  -8.874  1.00 10.00      B   
ATOM   2574  O   LEU   286     -27.775   5.806  -9.881  1.00 10.00      B   
ATOM   2575  N   SER   287     -29.336   5.194  -8.394  1.00 10.00      B   
ATOM   2576  HN  SER   287     -29.844   5.434  -7.591  1.00 10.00      B   
ATOM   2577  CA  SER   287     -29.586   3.911  -9.038  1.00 10.00      B   
ATOM   2578  CB  SER   287     -29.870   2.833  -7.988  1.00 10.00      B   
ATOM   2579  OG  SER   287     -28.828   2.766  -7.022  1.00 10.00      B   
ATOM   2580  HG  SER   287     -28.528   3.662  -6.811  1.00 10.00      B   
ATOM   2581  C   SER   287     -30.741   4.007 -10.035  1.00 10.00      B   
ATOM   2582  O   SER   287     -31.367   3.004 -10.377  1.00 10.00      B   
ATOM   2583  N   VAL   288     -31.011   5.220 -10.505  1.00 10.00      B   
ATOM   2584  HN  VAL   288     -30.468   5.978 -10.209  1.00 10.00      B   
ATOM   2585  CA  VAL   288     -32.085   5.444 -11.464  1.00 10.00      B   
ATOM   2586  CB  VAL   288     -32.642   6.885 -11.402  1.00 10.00      B   
ATOM   2587  CG1 VAL   288     -33.600   7.027 -10.229  1.00 10.00      B   
ATOM   2588  CG2 VAL   288     -31.513   7.904 -11.293  1.00 10.00      B   
ATOM   2589  C   VAL   288     -31.632   5.104 -12.882  1.00 10.00      B   
ATOM   2590  O   VAL   288     -31.347   5.987 -13.693  1.00 10.00      B   
ATOM   2591  N   VAL   289     -31.552   3.811 -13.163  1.00 10.00      B   
ATOM   2592  HN  VAL   289     -31.785   3.159 -12.467  1.00 10.00      B   
ATOM   2593  CA  VAL   289     -31.133   3.333 -14.471  1.00 10.00      B   
ATOM   2594  CB  VAL   289     -31.005   1.795 -14.499  1.00 10.00      B   
ATOM   2595  CG1 VAL   289     -30.490   1.322 -15.848  1.00 10.00      B   
ATOM   2596  CG2 VAL   289     -30.100   1.309 -13.376  1.00 10.00      B   
ATOM   2597  C   VAL   289     -32.120   3.774 -15.545  1.00 10.00      B   
ATOM   2598  O   VAL   289     -33.295   3.391 -15.523  1.00 10.00      B   
ATOM   2599  N   ASN   290     -31.644   4.592 -16.471  1.00 10.00      B   
ATOM   2600  HN  ASN   290     -30.702   4.869 -16.429  1.00 10.00      B   
ATOM   2601  CA  ASN   290     -32.482   5.083 -17.553  1.00 10.00      B   
ATOM   2602  CB  ASN   290     -32.250   6.575 -17.794  1.00 10.00      B   
ATOM   2603  CG  ASN   290     -33.150   7.445 -16.937  1.00 10.00      B   
ATOM   2604  OD1 ASN   290     -34.277   7.759 -17.322  1.00 10.00      B   
ATOM   2605  ND2 ASN   290     -32.669   7.834 -15.765  1.00 10.00      B   
ATOM   2606 HD21 ASN   290     -31.768   7.540 -15.512  1.00 10.00      B   
ATOM   2607 HD22 ASN   290     -33.230   8.407 -15.200  1.00 10.00      B   
ATOM   2608  C   ASN   290     -32.239   4.274 -18.820  1.00 10.00      B   
ATOM   2609  O   ASN   290     -31.119   4.231 -19.335  1.00 10.00      B   
ATOM   2610  N   PRO   291     -33.291   3.617 -19.330  1.00 10.00      B   
ATOM   2611  CA  PRO   291     -33.216   2.767 -20.530  1.00 10.00      B   
ATOM   2612  CB  PRO   291     -34.642   2.231 -20.691  1.00 10.00      B   
ATOM   2613  CG  PRO   291     -35.499   3.164 -19.905  1.00 10.00      B   
ATOM   2614  CD  PRO   291     -34.652   3.643 -18.764  1.00 10.00      B   
ATOM   2615  C   PRO   291     -32.782   3.509 -21.796  1.00 10.00      B   
ATOM   2616  O   PRO   291     -32.282   2.891 -22.737  1.00 10.00      B   
ATOM   2617  N   ARG   292     -32.976   4.824 -21.830  1.00 10.00      B   
ATOM   2618  HN  ARG   292     -33.375   5.272 -21.056  1.00 10.00      B   
ATOM   2619  CA  ARG   292     -32.597   5.609 -23.000  1.00 10.00      B   
ATOM   2620  CB  ARG   292     -33.197   7.011 -22.950  1.00 10.00      B   
ATOM   2621  CG  ARG   292     -34.570   7.118 -23.592  1.00 10.00      B   
ATOM   2622  CD  ARG   292     -35.046   8.559 -23.633  1.00 10.00      B   
ATOM   2623  NE  ARG   292     -34.068   9.441 -24.264  1.00 10.00      B   
ATOM   2624  HE  ARG   292     -33.482   9.048 -24.951  1.00 10.00      B   
ATOM   2625  CZ  ARG   292     -33.925  10.730 -23.959  1.00 10.00      B   
ATOM   2626  NH1 ARG   292     -34.709  11.289 -23.042  1.00 10.00      B   
ATOM   2627 HH11 ARG   292     -35.432  10.719 -22.552  1.00 10.00      B   
ATOM   2628 HH12 ARG   292     -34.604  12.300 -22.806  1.00 10.00      B   
ATOM   2629  NH2 ARG   292     -33.002  11.457 -24.573  1.00 10.00      B   
ATOM   2630 HH21 ARG   292     -32.381  11.022 -25.291  1.00 10.00      B   
ATOM   2631 HH22 ARG   292     -32.884  12.465 -24.335  1.00 10.00      B   
ATOM   2632  C   ARG   292     -31.082   5.675 -23.155  1.00 10.00      B   
ATOM   2633  O   ARG   292     -30.547   5.414 -24.234  1.00 10.00      B   
ATOM   2634  N   GLN   293     -30.395   6.026 -22.078  1.00 10.00      B   
ATOM   2635  HN  GLN   293     -30.876   6.246 -21.251  1.00 10.00      B   
ATOM   2636  CA  GLN   293     -28.940   6.108 -22.105  1.00 10.00      B   
ATOM   2637  CB  GLN   293     -28.412   7.045 -21.014  1.00 10.00      B   
ATOM   2638  CG  GLN   293     -28.898   6.712 -19.614  1.00 10.00      B   
ATOM   2639  CD  GLN   293     -28.787   7.881 -18.656  1.00 10.00      B   
ATOM   2640  OE1 GLN   293     -28.844   9.043 -19.060  1.00 10.00      B   
ATOM   2641  NE2 GLN   293     -28.653   7.578 -17.375  1.00 10.00      B   
ATOM   2642 HE21 GLN   293     -28.635   6.627 -17.122  1.00 10.00      B   
ATOM   2643 HE22 GLN   293     -28.577   8.313 -16.727  1.00 10.00      B   
ATOM   2644  C   GLN   293     -28.314   4.726 -21.977  1.00 10.00      B   
ATOM   2645  O   GLN   293     -27.319   4.421 -22.631  1.00 10.00      B   
ATOM   2646  N   GLY   294     -28.908   3.889 -21.140  1.00 10.00      B   
ATOM   2647  HN  GLY   294     -29.705   4.184 -20.642  1.00 10.00      B   
ATOM   2648  CA  GLY   294     -28.393   2.553 -20.943  1.00 10.00      B   
ATOM   2649  C   GLY   294     -28.009   2.302 -19.499  1.00 10.00      B   
ATOM   2650  O   GLY   294     -27.939   3.237 -18.693  1.00 10.00      B   
ATOM   2651  N   ARG   295     -27.757   1.044 -19.170  1.00 10.00      B   
ATOM   2652  HN  ARG   295     -27.837   0.348 -19.859  1.00 10.00      B   
ATOM   2653  CA  ARG   295     -27.376   0.661 -17.818  1.00 10.00      B   
ATOM   2654  CB  ARG   295     -27.368  -0.860 -17.670  1.00 10.00      B   
ATOM   2655  CG  ARG   295     -28.751  -1.477 -17.573  1.00 10.00      B   
ATOM   2656  CD  ARG   295     -28.678  -2.994 -17.541  1.00 10.00      B   
ATOM   2657  NE  ARG   295     -28.350  -3.554 -18.847  1.00 10.00      B   
ATOM   2658  HE  ARG   295     -27.422  -3.453 -19.159  1.00 10.00      B   
ATOM   2659  CZ  ARG   295     -29.227  -4.190 -19.622  1.00 10.00      B   
ATOM   2660  NH1 ARG   295     -30.484  -4.352 -19.218  1.00 10.00      B   
ATOM   2661 HH11 ARG   295     -31.173  -4.850 -19.827  1.00 10.00      B   
ATOM   2662 HH12 ARG   295     -30.790  -3.986 -18.292  1.00 10.00      B   
ATOM   2663  NH2 ARG   295     -28.852  -4.662 -20.803  1.00 10.00      B   
ATOM   2664 HH21 ARG   295     -29.537  -5.164 -21.410  1.00 10.00      B   
ATOM   2665 HH22 ARG   295     -27.871  -4.530 -21.133  1.00 10.00      B   
ATOM   2666  C   ARG   295     -26.012   1.230 -17.437  1.00 10.00      B   
ATOM   2667  O   ARG   295     -25.868   1.890 -16.404  1.00 10.00      B   
ATOM   2668  N   VAL   296     -25.024   0.989 -18.289  1.00 10.00      B   
ATOM   2669  HN  VAL   296     -25.215   0.477 -19.104  1.00 10.00      B   
ATOM   2670  CA  VAL   296     -23.658   1.458 -18.052  1.00 10.00      B   
ATOM   2671  CB  VAL   296     -22.685   0.952 -19.142  1.00 10.00      B   
ATOM   2672  CG1 VAL   296     -21.277   1.474 -18.902  1.00 10.00      B   
ATOM   2673  CG2 VAL   296     -22.688  -0.568 -19.189  1.00 10.00      B   
ATOM   2674  C   VAL   296     -23.586   2.984 -17.966  1.00 10.00      B   
ATOM   2675  O   VAL   296     -22.944   3.537 -17.070  1.00 10.00      B   
ATOM   2676  N   LEU   297     -24.269   3.665 -18.875  1.00 10.00      B   
ATOM   2677  HN  LEU   297     -24.783   3.175 -19.553  1.00 10.00      B   
ATOM   2678  CA  LEU   297     -24.260   5.128 -18.898  1.00 10.00      B   
ATOM   2679  CB  LEU   297     -24.876   5.672 -20.187  1.00 10.00      B   
ATOM   2680  CG  LEU   297     -24.103   5.386 -21.479  1.00 10.00      B   
ATOM   2681  CD1 LEU   297     -24.646   6.225 -22.624  1.00 10.00      B   
ATOM   2682  CD2 LEU   297     -22.614   5.638 -21.291  1.00 10.00      B   
ATOM   2683  C   LEU   297     -24.927   5.745 -17.668  1.00 10.00      B   
ATOM   2684  O   LEU   297     -24.756   6.933 -17.391  1.00 10.00      B   
ATOM   2685  N   SER   298     -25.675   4.939 -16.927  1.00 10.00      B   
ATOM   2686  HN  SER   298     -25.775   4.000 -17.190  1.00 10.00      B   
ATOM   2687  CA  SER   298     -26.351   5.417 -15.728  1.00 10.00      B   
ATOM   2688  CB  SER   298     -27.674   4.673 -15.524  1.00 10.00      B   
ATOM   2689  OG  SER   298     -28.546   4.855 -16.634  1.00 10.00      B   
ATOM   2690  HG  SER   298     -28.293   4.245 -17.346  1.00 10.00      B   
ATOM   2691  C   SER   298     -25.454   5.269 -14.499  1.00 10.00      B   
ATOM   2692  O   SER   298     -25.796   5.714 -13.404  1.00 10.00      B   
ATOM   2693  N   MET   299     -24.298   4.638 -14.685  1.00 10.00      B   
ATOM   2694  HN  MET   299     -24.073   4.300 -15.578  1.00 10.00      B   
ATOM   2695  CA  MET   299     -23.356   4.432 -13.590  1.00 10.00      B   
ATOM   2696  CB  MET   299     -22.632   3.095 -13.750  1.00 10.00      B   
ATOM   2697  CG  MET   299     -23.512   1.873 -13.553  1.00 10.00      B   
ATOM   2698  SD  MET   299     -22.644   0.324 -13.884  1.00 10.00      B   
ATOM   2699  CE  MET   299     -21.431   0.332 -12.563  1.00 10.00      B   
ATOM   2700  C   MET   299     -22.337   5.565 -13.516  1.00 10.00      B   
ATOM   2701  O   MET   299     -21.641   5.720 -12.514  1.00 10.00      B   
ATOM   2702  N   LEU   300     -22.268   6.369 -14.574  1.00 10.00      B   
ATOM   2703  HN  LEU   300     -22.863   6.209 -15.334  1.00 10.00      B   
ATOM   2704  CA  LEU   300     -21.331   7.486 -14.636  1.00 10.00      B   
ATOM   2705  CB  LEU   300     -21.426   8.225 -15.974  1.00 10.00      B   
ATOM   2706  CG  LEU   300     -20.397   9.333 -16.208  1.00 10.00      B   
ATOM   2707  CD1 LEU   300     -18.990   8.758 -16.267  1.00 10.00      B   
ATOM   2708  CD2 LEU   300     -20.720  10.095 -17.483  1.00 10.00      B   
ATOM   2709  C   LEU   300     -21.469   8.455 -13.455  1.00 10.00      B   
ATOM   2710  O   LEU   300     -20.493   8.686 -12.740  1.00 10.00      B   
ATOM   2711  N   PRO   301     -22.673   9.031 -13.210  1.00 10.00      B   
ATOM   2712  CA  PRO   301     -22.874   9.974 -12.101  1.00 10.00      B   
ATOM   2713  CB  PRO   301     -24.355  10.360 -12.202  1.00 10.00      B   
ATOM   2714  CG  PRO   301     -24.979   9.279 -13.018  1.00 10.00      B   
ATOM   2715  CD  PRO   301     -23.918   8.828 -13.978  1.00 10.00      B   
ATOM   2716  C   PRO   301     -22.582   9.345 -10.740  1.00 10.00      B   
ATOM   2717  O   PRO   301     -22.033  10.000  -9.852  1.00 10.00      B   
ATOM   2718  N   ALA   302     -22.930   8.069 -10.591  1.00 10.00      B   
ATOM   2719  HN  ALA   302     -23.341   7.598 -11.345  1.00 10.00      B   
ATOM   2720  CA  ALA   302     -22.716   7.350  -9.339  1.00 10.00      B   
ATOM   2721  CB  ALA   302     -23.428   6.007  -9.372  1.00 10.00      B   
ATOM   2722  C   ALA   302     -21.232   7.160  -9.060  1.00 10.00      B   
ATOM   2723  O   ALA   302     -20.785   7.249  -7.915  1.00 10.00      B   
ATOM   2724  N   MET   303     -20.469   6.897 -10.111  1.00 10.00      B   
ATOM   2725  HN  MET   303     -20.883   6.828 -10.997  1.00 10.00      B   
ATOM   2726  CA  MET   303     -19.037   6.696  -9.983  1.00 10.00      B   
ATOM   2727  CB  MET   303     -18.498   5.905 -11.177  1.00 10.00      B   
ATOM   2728  CG  MET   303     -17.056   5.452 -11.018  1.00 10.00      B   
ATOM   2729  SD  MET   303     -16.533   4.301 -12.306  1.00 10.00      B   
ATOM   2730  CE  MET   303     -17.614   2.911 -11.969  1.00 10.00      B   
ATOM   2731  C   MET   303     -18.310   8.032  -9.855  1.00 10.00      B   
ATOM   2732  O   MET   303     -17.356   8.159  -9.086  1.00 10.00      B   
ATOM   2733  N   LEU   304     -18.784   9.028 -10.599  1.00 10.00      B   
ATOM   2734  HN  LEU   304     -19.556   8.860 -11.186  1.00 10.00      B   
ATOM   2735  CA  LEU   304     -18.192  10.360 -10.584  1.00 10.00      B   
ATOM   2736  CB  LEU   304     -18.890  11.262 -11.610  1.00 10.00      B   
ATOM   2737  CG  LEU   304     -18.367  12.697 -11.719  1.00 10.00      B   
ATOM   2738  CD1 LEU   304     -16.944  12.712 -12.258  1.00 10.00      B   
ATOM   2739  CD2 LEU   304     -19.289  13.541 -12.589  1.00 10.00      B   
ATOM   2740  C   LEU   304     -18.261  10.992  -9.195  1.00 10.00      B   
ATOM   2741  O   LEU   304     -17.259  11.496  -8.683  1.00 10.00      B   
ATOM   2742  N   LEU   305     -19.442  10.952  -8.586  1.00 10.00      B   
ATOM   2743  HN  LEU   305     -20.202  10.527  -9.042  1.00 10.00      B   
ATOM   2744  CA  LEU   305     -19.645  11.532  -7.257  1.00 10.00      B   
ATOM   2745  CB  LEU   305     -21.133  11.542  -6.889  1.00 10.00      B   
ATOM   2746  CG  LEU   305     -22.017  12.526  -7.662  1.00 10.00      B   
ATOM   2747  CD1 LEU   305     -23.477  12.347  -7.276  1.00 10.00      B   
ATOM   2748  CD2 LEU   305     -21.568  13.959  -7.417  1.00 10.00      B   
ATOM   2749  C   LEU   305     -18.842  10.800  -6.186  1.00 10.00      B   
ATOM   2750  O   LEU   305     -18.567  11.348  -5.118  1.00 10.00      B   
ATOM   2751  N   TYR   306     -18.459   9.565  -6.482  1.00 10.00      B   
ATOM   2752  HN  TYR   306     -18.693   9.188  -7.356  1.00 10.00      B   
ATOM   2753  CA  TYR   306     -17.697   8.759  -5.541  1.00 10.00      B   
ATOM   2754  CB  TYR   306     -18.060   7.279  -5.706  1.00 10.00      B   
ATOM   2755  CG  TYR   306     -17.369   6.354  -4.728  1.00 10.00      B   
ATOM   2756  CD1 TYR   306     -17.734   6.328  -3.389  1.00 10.00      B   
ATOM   2757  CD2 TYR   306     -16.352   5.506  -5.147  1.00 10.00      B   
ATOM   2758  CE1 TYR   306     -17.102   5.482  -2.494  1.00 10.00      B   
ATOM   2759  CE2 TYR   306     -15.717   4.661  -4.261  1.00 10.00      B   
ATOM   2760  CZ  TYR   306     -16.094   4.651  -2.936  1.00 10.00      B   
ATOM   2761  OH  TYR   306     -15.457   3.810  -2.051  1.00 10.00      B   
ATOM   2762  HH  TYR   306     -16.063   3.569  -1.341  1.00 10.00      B   
ATOM   2763  C   TYR   306     -16.191   8.962  -5.721  1.00 10.00      B   
ATOM   2764  O   TYR   306     -15.480   9.302  -4.772  1.00 10.00      B   
ATOM   2765  N   LEU   307     -15.718   8.764  -6.946  1.00 10.00      B   
ATOM   2766  HN  LEU   307     -16.342   8.519  -7.666  1.00 10.00      B   
ATOM   2767  CA  LEU   307     -14.298   8.898  -7.255  1.00 10.00      B   
ATOM   2768  CB  LEU   307     -13.987   8.385  -8.664  1.00 10.00      B   
ATOM   2769  CG  LEU   307     -13.990   6.864  -8.841  1.00 10.00      B   
ATOM   2770  CD1 LEU   307     -13.613   6.486 -10.264  1.00 10.00      B   
ATOM   2771  CD2 LEU   307     -13.049   6.203  -7.844  1.00 10.00      B   
ATOM   2772  C   LEU   307     -13.785  10.321  -7.073  1.00 10.00      B   
ATOM   2773  O   LEU   307     -12.739  10.528  -6.459  1.00 10.00      B   
ATOM   2774  N   LEU   308     -14.520  11.298  -7.591  1.00 10.00      B   
ATOM   2775  HN  LEU   308     -15.355  11.078  -8.058  1.00 10.00      B   
ATOM   2776  CA  LEU   308     -14.108  12.695  -7.478  1.00 10.00      B   
ATOM   2777  CB  LEU   308     -15.033  13.616  -8.279  1.00 10.00      B   
ATOM   2778  CG  LEU   308     -14.519  15.039  -8.525  1.00 10.00      B   
ATOM   2779  CD1 LEU   308     -13.238  15.016  -9.345  1.00 10.00      B   
ATOM   2780  CD2 LEU   308     -15.580  15.881  -9.214  1.00 10.00      B   
ATOM   2781  C   LEU   308     -14.035  13.129  -6.016  1.00 10.00      B   
ATOM   2782  O   LEU   308     -13.138  13.877  -5.629  1.00 10.00      B   
ATOM   2783  N   PHE   309     -14.972  12.635  -5.209  1.00 10.00      B   
ATOM   2784  HN  PHE   309     -15.652  12.038  -5.579  1.00 10.00      B   
ATOM   2785  CA  PHE   309     -15.010  12.954  -3.786  1.00 10.00      B   
ATOM   2786  CB  PHE   309     -16.213  12.267  -3.123  1.00 10.00      B   
ATOM   2787  CG  PHE   309     -16.198  12.284  -1.620  1.00 10.00      B   
ATOM   2788  CD1 PHE   309     -16.412  13.459  -0.922  1.00 10.00      B   
ATOM   2789  CD2 PHE   309     -15.974  11.119  -0.905  1.00 10.00      B   
ATOM   2790  CE1 PHE   309     -16.403  13.475   0.460  1.00 10.00      B   
ATOM   2791  CE2 PHE   309     -15.962  11.126   0.477  1.00 10.00      B   
ATOM   2792  CZ  PHE   309     -16.177  12.307   1.160  1.00 10.00      B   
ATOM   2793  C   PHE   309     -13.711  12.513  -3.120  1.00 10.00      B   
ATOM   2794  O   PHE   309     -13.058  13.293  -2.425  1.00 10.00      B   
ATOM   2795  N   PHE   310     -13.333  11.260  -3.355  1.00 10.00      B   
ATOM   2796  HN  PHE   310     -13.893  10.688  -3.924  1.00 10.00      B   
ATOM   2797  CA  PHE   310     -12.111  10.720  -2.786  1.00 10.00      B   
ATOM   2798  CB  PHE   310     -12.051   9.200  -2.950  1.00 10.00      B   
ATOM   2799  CG  PHE   310     -12.686   8.448  -1.814  1.00 10.00      B   
ATOM   2800  CD1 PHE   310     -13.908   7.815  -1.979  1.00 10.00      B   
ATOM   2801  CD2 PHE   310     -12.057   8.369  -0.582  1.00 10.00      B   
ATOM   2802  CE1 PHE   310     -14.492   7.125  -0.933  1.00 10.00      B   
ATOM   2803  CE2 PHE   310     -12.635   7.682   0.468  1.00 10.00      B   
ATOM   2804  CZ  PHE   310     -13.853   7.055   0.291  1.00 10.00      B   
ATOM   2805  C   PHE   310     -10.883  11.380  -3.398  1.00 10.00      B   
ATOM   2806  O   PHE   310      -9.910  11.655  -2.697  1.00 10.00      B   
ATOM   2807  N   LEU   311     -10.942  11.640  -4.703  1.00 10.00      B   
ATOM   2808  HN  LEU   311     -11.747  11.384  -5.205  1.00 10.00      B   
ATOM   2809  CA  LEU   311      -9.840  12.278  -5.413  1.00 10.00      B   
ATOM   2810  CB  LEU   311     -10.165  12.420  -6.903  1.00 10.00      B   
ATOM   2811  CG  LEU   311      -9.060  13.010  -7.784  1.00 10.00      B   
ATOM   2812  CD1 LEU   311      -7.856  12.079  -7.840  1.00 10.00      B   
ATOM   2813  CD2 LEU   311      -9.585  13.300  -9.181  1.00 10.00      B   
ATOM   2814  C   LEU   311      -9.526  13.639  -4.808  1.00 10.00      B   
ATOM   2815  O   LEU   311      -8.374  13.931  -4.476  1.00 10.00      B   
ATOM   2816  N   ILE   312     -10.554  14.465  -4.646  1.00 10.00      B   
ATOM   2817  HN  ILE   312     -11.456  14.174  -4.923  1.00 10.00      B   
ATOM   2818  CA  ILE   312     -10.381  15.791  -4.065  1.00 10.00      B   
ATOM   2819  CB  ILE   312     -11.682  16.623  -4.125  1.00 10.00      B   
ATOM   2820  CG1 ILE   312     -12.104  16.837  -5.583  1.00 10.00      B   
ATOM   2821  CG2 ILE   312     -11.506  17.964  -3.420  1.00 10.00      B   
ATOM   2822  CD1 ILE   312     -13.475  17.462  -5.740  1.00 10.00      B   
ATOM   2823  C   ILE   312      -9.908  15.663  -2.621  1.00 10.00      B   
ATOM   2824  O   ILE   312      -9.079  16.448  -2.153  1.00 10.00      B   
ATOM   2825  N   GLN   313     -10.417  14.645  -1.932  1.00 10.00      B   
ATOM   2826  HN  GLN   313     -11.066  14.050  -2.371  1.00 10.00      B   
ATOM   2827  CA  GLN   313     -10.046  14.391  -0.551  1.00 10.00      B   
ATOM   2828  CB  GLN   313     -10.807  13.182  -0.004  1.00 10.00      B   
ATOM   2829  CG  GLN   313     -11.080  13.247   1.488  1.00 10.00      B   
ATOM   2830  CD  GLN   313     -11.486  11.906   2.064  1.00 10.00      B   
ATOM   2831  OE1 GLN   313     -10.998  10.858   1.637  1.00 10.00      B   
ATOM   2832  NE2 GLN   313     -12.380  11.925   3.038  1.00 10.00      B   
ATOM   2833 HE21 GLN   313     -12.728  12.796   3.333  1.00 10.00      B   
ATOM   2834 HE22 GLN   313     -12.664  11.069   3.425  1.00 10.00      B   
ATOM   2835  C   GLN   313      -8.545  14.146  -0.447  1.00 10.00      B   
ATOM   2836  O   GLN   313      -7.869  14.734   0.397  1.00 10.00      B   
ATOM   2837  N   THR   314      -8.023  13.289  -1.321  1.00 10.00      B   
ATOM   2838  HN  THR   314      -8.613  12.847  -1.979  1.00 10.00      B   
ATOM   2839  CA  THR   314      -6.599  12.979  -1.321  1.00 10.00      B   
ATOM   2840  CB  THR   314      -6.252  11.847  -2.305  1.00 10.00      B   
ATOM   2841  OG1 THR   314      -7.225  11.803  -3.354  1.00 10.00      B   
ATOM   2842  HG1 THR   314      -7.323  12.682  -3.745  1.00 10.00      B   
ATOM   2843  CG2 THR   314      -6.220  10.506  -1.589  1.00 10.00      B   
ATOM   2844  C   THR   314      -5.756  14.210  -1.639  1.00 10.00      B   
ATOM   2845  O   THR   314      -4.651  14.366  -1.120  1.00 10.00      B   
ATOM   2846  N   SER   315      -6.290  15.090  -2.480  1.00 10.00      B   
ATOM   2847  HN  SER   315      -7.180  14.914  -2.864  1.00 10.00      B   
ATOM   2848  CA  SER   315      -5.585  16.310  -2.852  1.00 10.00      B   
ATOM   2849  CB  SER   315      -6.276  16.974  -4.042  1.00 10.00      B   
ATOM   2850  OG  SER   315      -6.547  16.022  -5.054  1.00 10.00      B   
ATOM   2851  HG  SER   315      -5.998  15.239  -4.915  1.00 10.00      B   
ATOM   2852  C   SER   315      -5.510  17.276  -1.671  1.00 10.00      B   
ATOM   2853  O   SER   315      -4.595  18.093  -1.574  1.00 10.00      B   
ATOM   2854  N   LEU   316      -6.480  17.176  -0.774  1.00 10.00      B   
ATOM   2855  HN  LEU   316      -7.197  16.520  -0.914  1.00 10.00      B   
ATOM   2856  CA  LEU   316      -6.516  18.027   0.404  1.00 10.00      B   
ATOM   2857  CB  LEU   316      -7.961  18.243   0.864  1.00 10.00      B   
ATOM   2858  CG  LEU   316      -8.906  18.896  -0.152  1.00 10.00      B   
ATOM   2859  CD1 LEU   316     -10.342  18.849   0.341  1.00 10.00      B   
ATOM   2860  CD2 LEU   316      -8.483  20.328  -0.436  1.00 10.00      B   
ATOM   2861  C   LEU   316      -5.690  17.408   1.525  1.00 10.00      B   
ATOM   2862  O   LEU   316      -5.207  18.104   2.415  1.00 10.00      B   
ATOM   2863  N   LYS   317      -5.514  16.091   1.453  1.00 10.00      B   
ATOM   2864  HN  LYS   317      -5.920  15.602   0.707  1.00 10.00      B   
ATOM   2865  CA  LYS   317      -4.748  15.346   2.450  1.00 10.00      B   
ATOM   2866  CB  LYS   317      -5.142  13.866   2.425  1.00 10.00      B   
ATOM   2867  CG  LYS   317      -6.494  13.551   3.038  1.00 10.00      B   
ATOM   2868  CD  LYS   317      -6.879  12.103   2.784  1.00 10.00      B   
ATOM   2869  CE  LYS   317      -8.150  11.723   3.525  1.00 10.00      B   
ATOM   2870  NZ  LYS   317      -8.531  10.304   3.284  1.00 10.00      B   
ATOM   2871  HZ1 LYS   317      -8.665  10.134   2.267  1.00 10.00      B   
ATOM   2872  HZ2 LYS   317      -9.416  10.082   3.781  1.00 10.00      B   
ATOM   2873  HZ3 LYS   317      -7.783   9.669   3.636  1.00 10.00      B   
ATOM   2874  C   LYS   317      -3.242  15.466   2.212  1.00 10.00      B   
ATOM   2875  O   LYS   317      -2.458  14.707   2.786  1.00 10.00      B   
ATOM   2876  N   SER   318      -2.845  16.418   1.372  1.00 10.00      B   
ATOM   2877  HN  SER   318      -3.514  17.001   0.961  1.00 10.00      B   
ATOM   2878  CA  SER   318      -1.438  16.628   1.058  1.00 10.00      B   
ATOM   2879  CB  SER   318      -1.282  17.679  -0.039  1.00 10.00      B   
ATOM   2880  OG  SER   318      -1.820  17.211  -1.266  1.00 10.00      B   
ATOM   2881  HG  SER   318      -2.037  16.277  -1.181  1.00 10.00      B   
ATOM   2882  C   SER   318      -0.646  17.016   2.299  1.00 10.00      B   
ATOM   2883  O   SER   318       0.500  16.602   2.467  1.00 10.00      B   
ATOM   2884  N   ASN   319      -1.263  17.797   3.173  1.00 10.00      B   
ATOM   2885  HN  ASN   319      -2.180  18.096   2.990  1.00 10.00      B   
ATOM   2886  CA  ASN   319      -0.611  18.220   4.399  1.00 10.00      B   
ATOM   2887  CB  ASN   319      -0.172  19.684   4.307  1.00 10.00      B   
ATOM   2888  CG  ASN   319       0.922  20.035   5.299  1.00 10.00      B   
ATOM   2889  OD1 ASN   319       1.049  19.414   6.357  1.00 10.00      B   
ATOM   2890  ND2 ASN   319       1.717  21.037   4.963  1.00 10.00      B   
ATOM   2891 HD21 ASN   319       1.557  21.486   4.107  1.00 10.00      B   
ATOM   2892 HD22 ASN   319       2.432  21.289   5.582  1.00 10.00      B   
ATOM   2893  C   ASN   319      -1.547  18.026   5.582  1.00 10.00      B   
ATOM   2894  O   ASN   319      -2.510  18.773   5.754  1.00 10.00      B   
ATOM   2895  N   GLY   320      -1.276  17.006   6.380  1.00 10.00      B   
ATOM   2896  HN  GLY   320      -0.510  16.430   6.180  1.00 10.00      B   
ATOM   2897  CA  GLY   320      -2.104  16.737   7.537  1.00 10.00      B   
ATOM   2898  C   GLY   320      -1.344  16.933   8.829  1.00 10.00      B   
ATOM   2899  O   GLY   320      -1.941  17.071   9.901  1.00 10.00      B   
ATOM   2900  N   GLY   321      -0.019  16.932   8.724  1.00 10.00      B   
ATOM   2901  HN  GLY   321       0.389  16.816   7.840  1.00 10.00      B   
ATOM   2902  CA  GLY   321       0.829  17.112   9.885  1.00 10.00      B   
ATOM   2903  C   GLY   321       0.688  15.986  10.884  1.00 10.00      B   
ATOM   2904  O   GLY   321       0.917  16.178  12.080  1.00 10.00      B   
ATOM   2905  N   LYS   322       0.287  14.817  10.389  1.00 10.00      B   
ATOM   2906  HN  LYS   322       0.112  14.750   9.425  1.00 10.00      B   
ATOM   2907  CA  LYS   322       0.097  13.629  11.218  1.00 10.00      B   
ATOM   2908  CB  LYS   322       1.409  13.174  11.868  1.00 10.00      B   
ATOM   2909  CG  LYS   322       2.421  12.608  10.882  1.00 10.00      B   
ATOM   2910  CD  LYS   322       1.957  11.272  10.320  1.00 10.00      B   
ATOM   2911  CE  LYS   322       2.117  11.209   8.808  1.00 10.00      B   
ATOM   2912  NZ  LYS   322       3.535  11.325   8.381  1.00 10.00      B   
ATOM   2913  HZ1 LYS   322       4.089  10.527   8.753  1.00 10.00      B   
ATOM   2914  HZ2 LYS   322       3.942  12.212   8.734  1.00 10.00      B   
ATOM   2915  HZ3 LYS   322       3.595  11.322   7.343  1.00 10.00      B   
ATOM   2916  C   LYS   322      -1.011  13.816  12.255  1.00 10.00      B   
ATOM   2917  O   LYS   322      -1.149  13.017  13.183  1.00 10.00      B   
ATOM   2918  N   GLY   323      -1.797  14.876  12.094  1.00 10.00      B   
ATOM   2919  HN  GLY   323      -1.632  15.488  11.345  1.00 10.00      B   
ATOM   2920  CA  GLY   323      -2.888  15.134  13.009  1.00 10.00      B   
ATOM   2921  C   GLY   323      -2.735  16.424  13.794  1.00 10.00      B   
ATOM   2922  O   GLY   323      -3.495  17.372  13.590  1.00 10.00      B   
ATOM   2923  N   LYS   324      -1.742  16.468  14.679  1.00 10.00      B   
ATOM   2924  HN  LYS   324      -1.150  15.689  14.770  1.00 10.00      B   
ATOM   2925  CA  LYS   324      -1.510  17.641  15.527  1.00 10.00      B   
ATOM   2926  CB  LYS   324      -0.487  17.330  16.620  1.00 10.00      B   
ATOM   2927  CG  LYS   324      -0.923  16.248  17.593  1.00 10.00      B   
ATOM   2928  CD  LYS   324       0.220  15.835  18.507  1.00 10.00      B   
ATOM   2929  CE  LYS   324      -0.187  14.694  19.425  1.00 10.00      B   
ATOM   2930  NZ  LYS   324       0.949  14.217  20.258  1.00 10.00      B   
ATOM   2931  HZ1 LYS   324       0.657  13.384  20.812  1.00 10.00      B   
ATOM   2932  HZ2 LYS   324       1.253  14.964  20.911  1.00 10.00      B   
ATOM   2933  HZ3 LYS   324       1.751  13.953  19.653  1.00 10.00      B   
ATOM   2934  C   LYS   324      -1.085  18.883  14.745  1.00 10.00      B   
ATOM   2935  O   LYS   324      -1.312  20.012  15.190  1.00 10.00      B   
ATOM   2936  N   LEU   325      -0.477  18.689  13.585  1.00 10.00      B   
ATOM   2937  HN  LEU   325      -0.329  17.776  13.262  1.00 10.00      B   
ATOM   2938  CA  LEU   325      -0.028  19.812  12.776  1.00 10.00      B   
ATOM   2939  CB  LEU   325       1.411  19.605  12.306  1.00 10.00      B   
ATOM   2940  CG  LEU   325       2.467  19.493  13.406  1.00 10.00      B   
ATOM   2941  CD1 LEU   325       3.828  19.191  12.804  1.00 10.00      B   
ATOM   2942  CD2 LEU   325       2.520  20.772  14.225  1.00 10.00      B   
ATOM   2943  C   LEU   325      -0.952  20.058  11.590  1.00 10.00      B   
ATOM   2944  O   LEU   325      -0.511  20.081  10.439  1.00 10.00      B   
ATOM   2945  N   ASP   326      -2.232  20.247  11.883  1.00 10.00      B   
ATOM   2946  HN  ASP   326      -2.512  20.224  12.823  1.00 10.00      B   
ATOM   2947  CA  ASP   326      -3.235  20.499  10.851  1.00 10.00      B   
ATOM   2948  CB  ASP   326      -4.626  20.156  11.382  1.00 10.00      B   
ATOM   2949  CG  ASP   326      -5.710  20.339  10.346  1.00 10.00      B   
ATOM   2950  OD1 ASP   326      -6.550  21.244  10.522  1.00 10.00      B   
ATOM   2951  OD2 ASP   326      -5.729  19.569   9.362  1.00 10.00      B   
ATOM   2952  C   ASP   326      -3.177  21.959  10.407  1.00 10.00      B   
ATOM   2953  O   ASP   326      -3.446  22.862  11.195  1.00 10.00      B   
ATOM   2954  N   PRO   327      -2.809  22.207   9.140  1.00 10.00      B   
ATOM   2955  CA  PRO   327      -2.672  23.558   8.601  1.00 10.00      B   
ATOM   2956  CB  PRO   327      -1.541  23.365   7.594  1.00 10.00      B   
ATOM   2957  CG  PRO   327      -1.738  21.976   7.069  1.00 10.00      B   
ATOM   2958  CD  PRO   327      -2.459  21.188   8.136  1.00 10.00      B   
ATOM   2959  C   PRO   327      -3.911  24.112   7.888  1.00 10.00      B   
ATOM   2960  O   PRO   327      -3.927  25.286   7.515  1.00 10.00      B   
ATOM   2961  N   THR   328      -4.943  23.298   7.695  1.00 10.00      B   
ATOM   2962  HN  THR   328      -4.909  22.376   8.031  1.00 10.00      B   
ATOM   2963  CA  THR   328      -6.137  23.773   7.004  1.00 10.00      B   
ATOM   2964  CB  THR   328      -5.876  23.993   5.495  1.00 10.00      B   
ATOM   2965  OG1 THR   328      -7.041  24.554   4.879  1.00 10.00      B   
ATOM   2966  HG1 THR   328      -6.808  25.389   4.450  1.00 10.00      B   
ATOM   2967  CG2 THR   328      -5.515  22.685   4.801  1.00 10.00      B   
ATOM   2968  C   THR   328      -7.329  22.839   7.193  1.00 10.00      B   
ATOM   2969  O   THR   328      -7.169  21.658   7.503  1.00 10.00      B   
ATOM   2970  N   LEU   329      -8.524  23.380   6.992  1.00 10.00      B   
ATOM   2971  HN  LEU   329      -8.578  24.327   6.735  1.00 10.00      B   
ATOM   2972  CA  LEU   329      -9.753  22.618   7.132  1.00 10.00      B   
ATOM   2973  CB  LEU   329     -10.604  23.179   8.275  1.00 10.00      B   
ATOM   2974  CG  LEU   329     -10.009  23.044   9.681  1.00 10.00      B   
ATOM   2975  CD1 LEU   329     -10.879  23.752  10.709  1.00 10.00      B   
ATOM   2976  CD2 LEU   329      -9.825  21.580  10.052  1.00 10.00      B   
ATOM   2977  C   LEU   329     -10.542  22.614   5.824  1.00 10.00      B   
ATOM   2978  O   LEU   329     -11.776  22.573   5.829  1.00 10.00      B   
ATOM   2979  N   TRP   330      -9.822  22.647   4.704  1.00 10.00      B   
ATOM   2980  HN  TRP   330      -8.844  22.685   4.769  1.00 10.00      B   
ATOM   2981  CA  TRP   330     -10.446  22.638   3.381  1.00 10.00      B   
ATOM   2982  CB  TRP   330      -9.389  22.755   2.276  1.00 10.00      B   
ATOM   2983  CG  TRP   330      -8.883  24.145   2.037  1.00 10.00      B   
ATOM   2984  CD1 TRP   330      -7.588  24.515   1.817  1.00 10.00      B   
ATOM   2985  CD2 TRP   330      -9.657  25.351   1.981  1.00 10.00      B   
ATOM   2986  NE1 TRP   330      -7.506  25.872   1.634  1.00 10.00      B   
ATOM   2987  HE1 TRP   330      -6.682  26.377   1.462  1.00 10.00      B   
ATOM   2988  CE2 TRP   330      -8.762  26.408   1.729  1.00 10.00      B   
ATOM   2989  CE3 TRP   330     -11.017  25.639   2.121  1.00 10.00      B   
ATOM   2990  CZ2 TRP   330      -9.184  27.729   1.613  1.00 10.00      B   
ATOM   2991  CZ3 TRP   330     -11.434  26.950   2.006  1.00 10.00      B   
ATOM   2992  CH2 TRP   330     -10.521  27.980   1.754  1.00 10.00      B   
ATOM   2993  C   TRP   330     -11.255  21.363   3.163  1.00 10.00      B   
ATOM   2994  O   TRP   330     -12.226  21.350   2.402  1.00 10.00      B   
ATOM   2995  N   MET   331     -10.846  20.294   3.841  1.00 10.00      B   
ATOM   2996  HN  MET   331     -10.064  20.375   4.431  1.00 10.00      B   
ATOM   2997  CA  MET   331     -11.514  19.006   3.730  1.00 10.00      B   
ATOM   2998  CB  MET   331     -10.736  17.945   4.506  1.00 10.00      B   
ATOM   2999  CG  MET   331     -10.636  16.604   3.797  1.00 10.00      B   
ATOM   3000  SD  MET   331      -9.493  15.471   4.613  1.00 10.00      B   
ATOM   3001  CE  MET   331      -8.011  16.478   4.693  1.00 10.00      B   
ATOM   3002  C   MET   331     -12.957  19.080   4.222  1.00 10.00      B   
ATOM   3003  O   MET   331     -13.808  18.303   3.800  1.00 10.00      B   
ATOM   3004  N   TRP   332     -13.236  20.032   5.102  1.00 10.00      B   
ATOM   3005  HN  TRP   332     -12.522  20.640   5.399  1.00 10.00      B   
ATOM   3006  CA  TRP   332     -14.581  20.195   5.629  1.00 10.00      B   
ATOM   3007  CB  TRP   332     -14.567  20.947   6.962  1.00 10.00      B   
ATOM   3008  CG  TRP   332     -14.043  20.131   8.105  1.00 10.00      B   
ATOM   3009  CD1 TRP   332     -13.110  20.515   9.022  1.00 10.00      B   
ATOM   3010  CD2 TRP   332     -14.418  18.791   8.451  1.00 10.00      B   
ATOM   3011  NE1 TRP   332     -12.887  19.505   9.923  1.00 10.00      B   
ATOM   3012  HE1 TRP   332     -12.260  19.544  10.684  1.00 10.00      B   
ATOM   3013  CE2 TRP   332     -13.675  18.434   9.593  1.00 10.00      B   
ATOM   3014  CE3 TRP   332     -15.311  17.861   7.910  1.00 10.00      B   
ATOM   3015  CZ2 TRP   332     -13.797  17.187  10.200  1.00 10.00      B   
ATOM   3016  CZ3 TRP   332     -15.429  16.625   8.516  1.00 10.00      B   
ATOM   3017  CH2 TRP   332     -14.676  16.299   9.649  1.00 10.00      B   
ATOM   3018  C   TRP   332     -15.484  20.895   4.622  1.00 10.00      B   
ATOM   3019  O   TRP   332     -16.678  20.617   4.556  1.00 10.00      B   
ATOM   3020  N   THR   333     -14.900  21.784   3.822  1.00 10.00      B   
ATOM   3021  HN  THR   333     -13.937  21.943   3.905  1.00 10.00      B   
ATOM   3022  CA  THR   333     -15.652  22.524   2.818  1.00 10.00      B   
ATOM   3023  CB  THR   333     -14.752  23.546   2.096  1.00 10.00      B   
ATOM   3024  OG1 THR   333     -13.816  24.096   3.033  1.00 10.00      B   
ATOM   3025  HG1 THR   333     -13.096  24.520   2.550  1.00 10.00      B   
ATOM   3026  CG2 THR   333     -15.582  24.677   1.498  1.00 10.00      B   
ATOM   3027  C   THR   333     -16.267  21.579   1.790  1.00 10.00      B   
ATOM   3028  O   THR   333     -17.454  21.676   1.475  1.00 10.00      B   
ATOM   3029  N   VAL   334     -15.467  20.645   1.288  1.00 10.00      B   
ATOM   3030  HN  VAL   334     -14.533  20.595   1.588  1.00 10.00      B   
ATOM   3031  CA  VAL   334     -15.956  19.694   0.295  1.00 10.00      B   
ATOM   3032  CB  VAL   334     -14.822  18.923  -0.411  1.00 10.00      B   
ATOM   3033  CG1 VAL   334     -13.939  19.882  -1.195  1.00 10.00      B   
ATOM   3034  CG2 VAL   334     -14.000  18.121   0.584  1.00 10.00      B   
ATOM   3035  C   VAL   334     -16.974  18.726   0.894  1.00 10.00      B   
ATOM   3036  O   VAL   334     -17.929  18.333   0.228  1.00 10.00      B   
ATOM   3037  N   ASN   335     -16.773  18.365   2.158  1.00 10.00      B   
ATOM   3038  HN  ASN   335     -15.987  18.708   2.634  1.00 10.00      B   
ATOM   3039  CA  ASN   335     -17.685  17.454   2.844  1.00 10.00      B   
ATOM   3040  CB  ASN   335     -17.144  17.065   4.225  1.00 10.00      B   
ATOM   3041  CG  ASN   335     -16.206  15.871   4.198  1.00 10.00      B   
ATOM   3042  OD1 ASN   335     -15.426  15.693   3.264  1.00 10.00      B   
ATOM   3043  ND2 ASN   335     -16.275  15.041   5.228  1.00 10.00      B   
ATOM   3044 HD21 ASN   335     -16.922  15.239   5.944  1.00 10.00      B   
ATOM   3045 HD22 ASN   335     -15.678  14.265   5.238  1.00 10.00      B   
ATOM   3046  C   ASN   335     -19.059  18.092   2.997  1.00 10.00      B   
ATOM   3047  O   ASN   335     -20.085  17.419   2.900  1.00 10.00      B   
ATOM   3048  N   LEU   336     -19.069  19.397   3.236  1.00 10.00      B   
ATOM   3049  HN  LEU   336     -18.213  19.875   3.310  1.00 10.00      B   
ATOM   3050  CA  LEU   336     -20.311  20.136   3.407  1.00 10.00      B   
ATOM   3051  CB  LEU   336     -20.041  21.508   4.032  1.00 10.00      B   
ATOM   3052  CG  LEU   336     -19.504  21.510   5.465  1.00 10.00      B   
ATOM   3053  CD1 LEU   336     -19.179  22.927   5.915  1.00 10.00      B   
ATOM   3054  CD2 LEU   336     -20.492  20.853   6.417  1.00 10.00      B   
ATOM   3055  C   LEU   336     -21.052  20.298   2.082  1.00 10.00      B   
ATOM   3056  O   LEU   336     -22.244  19.996   1.989  1.00 10.00      B   
ATOM   3057  N   ILE   337     -20.339  20.751   1.055  1.00 10.00      B   
ATOM   3058  HN  ILE   337     -19.386  20.951   1.185  1.00 10.00      B   
ATOM   3059  CA  ILE   337     -20.944  20.965  -0.259  1.00 10.00      B   
ATOM   3060  CB  ILE   337     -20.016  21.714  -1.244  1.00 10.00      B   
ATOM   3061  CG1 ILE   337     -18.744  20.912  -1.542  1.00 10.00      B   
ATOM   3062  CG2 ILE   337     -19.673  23.092  -0.702  1.00 10.00      B   
ATOM   3063  CD1 ILE   337     -17.904  21.486  -2.665  1.00 10.00      B   
ATOM   3064  C   ILE   337     -21.454  19.669  -0.881  1.00 10.00      B   
ATOM   3065  O   ILE   337     -22.522  19.648  -1.494  1.00 10.00      B   
ATOM   3066  N   TYR   338     -20.707  18.588  -0.705  1.00 10.00      B   
ATOM   3067  HN  TYR   338     -19.868  18.657  -0.196  1.00 10.00      B   
ATOM   3068  CA  TYR   338     -21.106  17.299  -1.253  1.00 10.00      B   
ATOM   3069  CB  TYR   338     -19.959  16.291  -1.198  1.00 10.00      B   
ATOM   3070  CG  TYR   338     -19.092  16.283  -2.437  1.00 10.00      B   
ATOM   3071  CD1 TYR   338     -17.710  16.363  -2.344  1.00 10.00      B   
ATOM   3072  CD2 TYR   338     -19.660  16.193  -3.701  1.00 10.00      B   
ATOM   3073  CE1 TYR   338     -16.916  16.353  -3.476  1.00 10.00      B   
ATOM   3074  CE2 TYR   338     -18.876  16.182  -4.838  1.00 10.00      B   
ATOM   3075  CZ  TYR   338     -17.505  16.261  -4.720  1.00 10.00      B   
ATOM   3076  OH  TYR   338     -16.720  16.251  -5.853  1.00 10.00      B   
ATOM   3077  HH  TYR   338     -16.877  17.056  -6.357  1.00 10.00      B   
ATOM   3078  C   TYR   338     -22.341  16.761  -0.540  1.00 10.00      B   
ATOM   3079  O   TYR   338     -23.245  16.208  -1.172  1.00 10.00      B   
ATOM   3080  N   LEU   339     -22.386  16.944   0.774  1.00 10.00      B   
ATOM   3081  HN  LEU   339     -21.637  17.390   1.222  1.00 10.00      B   
ATOM   3082  CA  LEU   339     -23.520  16.489   1.565  1.00 10.00      B   
ATOM   3083  CB  LEU   339     -23.235  16.647   3.058  1.00 10.00      B   
ATOM   3084  CG  LEU   339     -24.267  16.035   4.006  1.00 10.00      B   
ATOM   3085  CD1 LEU   339     -24.166  14.518   4.005  1.00 10.00      B   
ATOM   3086  CD2 LEU   339     -24.096  16.589   5.409  1.00 10.00      B   
ATOM   3087  C   LEU   339     -24.763  17.282   1.187  1.00 10.00      B   
ATOM   3088  O   LEU   339     -25.863  16.732   1.090  1.00 10.00      B   
ATOM   3089  N   ALA   340     -24.574  18.581   0.972  1.00 10.00      B   
ATOM   3090  HN  ALA   340     -23.673  18.958   1.085  1.00 10.00      B   
ATOM   3091  CA  ALA   340     -25.669  19.460   0.589  1.00 10.00      B   
ATOM   3092  CB  ALA   340     -25.203  20.906   0.547  1.00 10.00      B   
ATOM   3093  C   ALA   340     -26.236  19.036  -0.760  1.00 10.00      B   
ATOM   3094  O   ALA   340     -27.449  19.015  -0.952  1.00 10.00      B   
ATOM   3095  N   LEU   341     -25.347  18.675  -1.683  1.00 10.00      B   
ATOM   3096  HN  LEU   341     -24.390  18.711  -1.462  1.00 10.00      B   
ATOM   3097  CA  LEU   341     -25.752  18.235  -3.015  1.00 10.00      B   
ATOM   3098  CB  LEU   341     -24.531  17.962  -3.896  1.00 10.00      B   
ATOM   3099  CG  LEU   341     -23.765  19.193  -4.389  1.00 10.00      B   
ATOM   3100  CD1 LEU   341     -22.495  18.780  -5.118  1.00 10.00      B   
ATOM   3101  CD2 LEU   341     -24.646  20.052  -5.282  1.00 10.00      B   
ATOM   3102  C   LEU   341     -26.635  16.994  -2.938  1.00 10.00      B   
ATOM   3103  O   LEU   341     -27.609  16.868  -3.681  1.00 10.00      B   
ATOM   3104  N   ALA   342     -26.300  16.088  -2.026  1.00 10.00      B   
ATOM   3105  HN  ALA   342     -25.512  16.247  -1.462  1.00 10.00      B   
ATOM   3106  CA  ALA   342     -27.070  14.860  -1.846  1.00 10.00      B   
ATOM   3107  CB  ALA   342     -26.407  13.964  -0.810  1.00 10.00      B   
ATOM   3108  C   ALA   342     -28.506  15.183  -1.442  1.00 10.00      B   
ATOM   3109  O   ALA   342     -29.455  14.535  -1.891  1.00 10.00      B   
ATOM   3110  N   ILE   343     -28.654  16.200  -0.599  1.00 10.00      B   
ATOM   3111  HN  ILE   343     -27.856  16.668  -0.277  1.00 10.00      B   
ATOM   3112  CA  ILE   343     -29.967  16.633  -0.136  1.00 10.00      B   
ATOM   3113  CB  ILE   343     -29.850  17.548   1.103  1.00 10.00      B   
ATOM   3114  CG1 ILE   343     -29.042  16.852   2.202  1.00 10.00      B   
ATOM   3115  CG2 ILE   343     -31.230  17.939   1.619  1.00 10.00      B   
ATOM   3116  CD1 ILE   343     -28.636  17.762   3.343  1.00 10.00      B   
ATOM   3117  C   ILE   343     -30.693  17.382  -1.254  1.00 10.00      B   
ATOM   3118  O   ILE   343     -31.882  17.173  -1.487  1.00 10.00      B   
ATOM   3119  N   VAL   344     -29.959  18.244  -1.950  1.00 10.00      B   
ATOM   3120  HN  VAL   344     -29.014  18.370  -1.706  1.00 10.00      B   
ATOM   3121  CA  VAL   344     -30.513  19.023  -3.052  1.00 10.00      B   
ATOM   3122  CB  VAL   344     -29.451  19.976  -3.640  1.00 10.00      B   
ATOM   3123  CG1 VAL   344     -29.897  20.539  -4.982  1.00 10.00      B   
ATOM   3124  CG2 VAL   344     -29.158  21.100  -2.660  1.00 10.00      B   
ATOM   3125  C   VAL   344     -31.062  18.114  -4.152  1.00 10.00      B   
ATOM   3126  O   VAL   344     -32.152  18.344  -4.678  1.00 10.00      B   
ATOM   3127  N   LEU   345     -30.310  17.074  -4.481  1.00 10.00      B   
ATOM   3128  HN  LEU   345     -29.448  16.942  -4.024  1.00 10.00      B   
ATOM   3129  CA  LEU   345     -30.722  16.129  -5.514  1.00 10.00      B   
ATOM   3130  CB  LEU   345     -29.571  15.192  -5.889  1.00 10.00      B   
ATOM   3131  CG  LEU   345     -28.381  15.829  -6.611  1.00 10.00      B   
ATOM   3132  CD1 LEU   345     -27.254  14.820  -6.769  1.00 10.00      B   
ATOM   3133  CD2 LEU   345     -28.802  16.379  -7.965  1.00 10.00      B   
ATOM   3134  C   LEU   345     -31.938  15.320  -5.071  1.00 10.00      B   
ATOM   3135  O   LEU   345     -32.717  14.850  -5.900  1.00 10.00      B   
ATOM   3136  N   ASN   346     -32.093  15.161  -3.763  1.00 10.00      B   
ATOM   3137  HN  ASN   346     -31.440  15.564  -3.151  1.00 10.00      B   
ATOM   3138  CA  ASN   346     -33.213  14.408  -3.214  1.00 10.00      B   
ATOM   3139  CB  ASN   346     -32.868  13.862  -1.825  1.00 10.00      B   
ATOM   3140  CG  ASN   346     -34.052  13.224  -1.125  1.00 10.00      B   
ATOM   3141  OD1 ASN   346     -34.786  13.888  -0.394  1.00 10.00      B   
ATOM   3142  ND2 ASN   346     -34.241  11.933  -1.337  1.00 10.00      B   
ATOM   3143 HD21 ASN   346     -33.614  11.463  -1.927  1.00 10.00      B   
ATOM   3144 HD22 ASN   346     -34.998  11.493  -0.892  1.00 10.00      B   
ATOM   3145  C   ASN   346     -34.473  15.263  -3.152  1.00 10.00      B   
ATOM   3146  O   ASN   346     -35.567  14.800  -3.474  1.00 10.00      B   
ATOM   3147  N   LEU   347     -34.315  16.509  -2.738  1.00 10.00      B   
ATOM   3148  HN  LEU   347     -33.415  16.828  -2.494  1.00 10.00      B   
ATOM   3149  CA  LEU   347     -35.442  17.424  -2.636  1.00 10.00      B   
ATOM   3150  CB  LEU   347     -35.183  18.480  -1.559  1.00 10.00      B   
ATOM   3151  CG  LEU   347     -35.093  17.966  -0.119  1.00 10.00      B   
ATOM   3152  CD1 LEU   347     -34.794  19.110   0.837  1.00 10.00      B   
ATOM   3153  CD2 LEU   347     -36.380  17.259   0.277  1.00 10.00      B   
ATOM   3154  C   LEU   347     -35.718  18.090  -3.978  1.00 10.00      B   
ATOM   3155  O   LEU   347     -35.032  19.032  -4.368  1.00 10.00      B   
ATOM   3156  N   TRP   348     -36.720  17.586  -4.685  1.00 10.00      B   
ATOM   3157  HN  TRP   348     -37.228  16.830  -4.318  1.00 10.00      B   
ATOM   3158  CA  TRP   348     -37.095  18.125  -5.989  1.00 10.00      B   
ATOM   3159  CB  TRP   348     -37.734  17.034  -6.857  1.00 10.00      B   
ATOM   3160  CG  TRP   348     -38.871  16.309  -6.194  1.00 10.00      B   
ATOM   3161  CD1 TRP   348     -38.780  15.299  -5.280  1.00 10.00      B   
ATOM   3162  CD2 TRP   348     -40.268  16.529  -6.408  1.00 10.00      B   
ATOM   3163  NE1 TRP   348     -40.033  14.888  -4.900  1.00 10.00      B   
ATOM   3164  HE1 TRP   348     -40.229  14.179  -4.247  1.00 10.00      B   
ATOM   3165  CE2 TRP   348     -40.965  15.625  -5.583  1.00 10.00      B   
ATOM   3166  CE3 TRP   348     -40.996  17.404  -7.216  1.00 10.00      B   
ATOM   3167  CZ2 TRP   348     -42.357  15.575  -5.540  1.00 10.00      B   
ATOM   3168  CZ3 TRP   348     -42.376  17.351  -7.173  1.00 10.00      B   
ATOM   3169  CH2 TRP   348     -43.040  16.444  -6.343  1.00 10.00      B   
ATOM   3170  C   TRP   348     -38.043  19.314  -5.835  1.00 10.00      B   
ATOM   3171  O   TRP   348     -38.368  20.000  -6.807  1.00 10.00      B   
ATOM   3172  N   ASP   349     -38.485  19.551  -4.608  1.00 10.00      B   
ATOM   3173  HN  ASP   349     -38.193  18.969  -3.876  1.00 10.00      B   
ATOM   3174  CB  ASP   349     -40.012  20.505  -2.934  1.00 10.00      B   
ATOM   3175  CG  ASP   349     -40.933  21.659  -2.590  1.00 10.00      B   
ATOM   3176  OD1 ASP   349     -42.025  21.754  -3.191  1.00 10.00      B   
ATOM   3177  OD2 ASP   349     -40.574  22.470  -1.711  1.00 10.00      B   
ATOM   3178  CA  ASP   349     -39.382  20.660  -4.317  1.00 10.00      B   
ATOM   3179  C   ASP   349     -38.629  21.978  -4.389  1.00 10.00      B   
ATOM   3180  O   ASP   349     -38.966  22.810  -5.252  1.00 10.00      B   
ATOM   3181  OXT ASP   349     -37.695  22.175  -3.579  1.00 10.00      B   
END
