# Supplementary material for: Large-scale discovery of protein interactions at residue resolution using co-evolution calculated from genomic sequences
Source: Nat Commun. 2021 Mar 2;12:1396. doi: 10.1038/s41467-021-21636-z (PMC7925567; doi:10.1038/s41467-021-21636-z)
Supplement: Supplementary file 13 — Supplementary Data 11 [file 41467_2021_21636_MOESM13_ESM.zip › supplementary_prediction/membrane128329_SECG_LPTF/models/haddock_top_7_haddock_43w.pdb]

REMARK FILENAME="haddock_43w.pdb0"
REMARK ===============================================================
REMARK HADDOCK run for haddock
REMARK initial structure: haddock_43.pdb
REMARK final NOE weights: unambig 50 amb: 50
REMARK ===============================================================
REMARK            total,bonds,angles,improper,dihe,vdw,elec,air,cdih,coup,rdcs,vean,dani,xpcs,rg
REMARK energies: 268.752, 0, 0, 0, 0, -39.6145, -101.654, 410.02, 0, 0, 0, 0, 0, 0, 0
REMARK ===============================================================
REMARK            bonds,angles,impropers,dihe,air,cdih,coup,rdcs,vean,dani,xpcs
REMARK rms-dev.: 0,0,0,0,32.2593,0,0, 0, 0, 0, 0
REMARK ===============================================================
REMARK               air,cdih,coup,rdcs,vean,dani,xpcs
REMARK               >0.3,>5,>1,>0,>5,>0.2,>0.2
REMARK violations.: 2, 0, 0, 0, 0, 0, 0
REMARK ===============================================================
REMARK                        CVpartition#,violations,rms
REMARK AIRs cross-validation: 1, 0, NaN
REMARK ===============================================================
REMARK NCS energy: 0
REMARK ===============================================================
REMARK Symmetry energy: 0
REMARK ===============================================================
REMARK Desolvation energy: -18.538
REMARK Internal energy free molecules: 29281.2
REMARK Internal energy complex: -11187
REMARK Binding energy: -40628
REMARK ===============================================================
REMARK buried surface area: 1496.18
REMARK ===============================================================
REMARK water - chain1: 0 0 0
REMARK water - chain2: 0 0 0
REMARK water - chain3: 0 0 0
REMARK water - chain4: 0 0 0
REMARK water - chain5: 0 0 0
REMARK water - chain6: 0 0 0
REMARK ===============================================================
REMARK water - water: 0 0 0
REMARK ===============================================================
REMARK DATE:05-Aug-2020  10:11:04       created by user: he47
REMARK VERSION:1.3
ATOM      1  CB  SER    45     -27.211  18.654  -7.764  1.00 10.00      A   
ATOM      2  OG  SER    45     -26.735  19.814  -7.094  1.00 10.00      A   
ATOM      3  HG  SER    45     -26.797  19.683  -6.138  1.00 10.00      A   
ATOM      4  C   SER    45     -26.456  17.560  -9.892  1.00 10.00      A   
ATOM      5  O   SER    45     -26.288  18.360 -10.816  1.00 10.00      A   
ATOM      6  N   SER    45     -24.874  18.803  -8.482  1.00 10.00      A   
ATOM      7  HT1 SER    45     -24.973  19.520  -9.224  1.00 10.00      A   
ATOM      8  HT2 SER    45     -24.019  18.244  -8.663  1.00 10.00      A   
ATOM      9  HT3 SER    45     -24.778  19.282  -7.567  1.00 10.00      A   
ATOM     10  CA  SER    45     -26.062  17.930  -8.465  1.00 10.00      A   
ATOM     11  N   SER    46     -26.965  16.349 -10.070  1.00 10.00      A   
ATOM     12  HN  SER    46     -27.067  15.751  -9.289  1.00 10.00      A   
ATOM     13  CA  SER    46     -27.374  15.874 -11.381  1.00 10.00      A   
ATOM     14  CB  SER    46     -27.429  14.343 -11.397  1.00 10.00      A   
ATOM     15  OG  SER    46     -28.051  13.843 -10.221  1.00 10.00      A   
ATOM     16  HG  SER    46     -27.539  14.111  -9.435  1.00 10.00      A   
ATOM     17  C   SER    46     -28.716  16.479 -11.799  1.00 10.00      A   
ATOM     18  O   SER    46     -28.759  17.483 -12.510  1.00 10.00      A   
ATOM     19  N   GLY    47     -29.806  15.869 -11.356  1.00 10.00      A   
ATOM     20  HN  GLY    47     -29.715  15.055 -10.811  1.00 10.00      A   
ATOM     21  CA  GLY    47     -31.125  16.370 -11.692  1.00 10.00      A   
ATOM     22  C   GLY    47     -32.174  15.908 -10.708  1.00 10.00      A   
ATOM     23  O   GLY    47     -33.344  15.772 -11.055  1.00 10.00      A   
ATOM     24  N   SER    48     -31.752  15.653  -9.483  1.00 10.00      A   
ATOM     25  HN  SER    48     -30.807  15.790  -9.264  1.00 10.00      A   
ATOM     26  CA  SER    48     -32.660  15.199  -8.445  1.00 10.00      A   
ATOM     27  CB  SER    48     -32.116  13.926  -7.797  1.00 10.00      A   
ATOM     28  OG  SER    48     -31.823  12.944  -8.782  1.00 10.00      A   
ATOM     29  HG  SER    48     -31.668  13.377  -9.631  1.00 10.00      A   
ATOM     30  C   SER    48     -32.870  16.297  -7.405  1.00 10.00      A   
ATOM     31  O   SER    48     -31.964  17.093  -7.141  1.00 10.00      A   
ATOM     32  N   GLY    49     -34.066  16.354  -6.838  1.00 10.00      A   
ATOM     33  HN  GLY    49     -34.753  15.702  -7.096  1.00 10.00      A   
ATOM     34  CA  GLY    49     -34.369  17.359  -5.840  1.00 10.00      A   
ATOM     35  C   GLY    49     -33.955  16.918  -4.452  1.00 10.00      A   
ATOM     36  O   GLY    49     -34.709  16.226  -3.766  1.00 10.00      A   
ATOM     37  N   ASN    50     -32.750  17.299  -4.049  1.00 10.00      A   
ATOM     38  HN  ASN    50     -32.196  17.838  -4.652  1.00 10.00      A   
ATOM     39  CA  ASN    50     -32.224  16.941  -2.737  1.00 10.00      A   
ATOM     40  CB  ASN    50     -31.377  15.660  -2.808  1.00 10.00      A   
ATOM     41  CG  ASN    50     -30.029  15.853  -3.480  1.00 10.00      A   
ATOM     42  OD1 ASN    50     -29.035  16.163  -2.824  1.00 10.00      A   
ATOM     43  ND2 ASN    50     -29.986  15.672  -4.790  1.00 10.00      A   
ATOM     44 HD21 ASN    50     -30.816  15.438  -5.251  1.00 10.00      A   
ATOM     45 HD22 ASN    50     -29.112  15.763  -5.250  1.00 10.00      A   
ATOM     46  C   ASN    50     -31.414  18.088  -2.144  1.00 10.00      A   
ATOM     47  O   ASN    50     -30.766  18.846  -2.872  1.00 10.00      A   
ATOM     48  N   PHE    51     -31.476  18.226  -0.829  1.00 10.00      A   
ATOM     49  HN  PHE    51     -32.027  17.606  -0.308  1.00 10.00      A   
ATOM     50  CA  PHE    51     -30.753  19.279  -0.135  1.00 10.00      A   
ATOM     51  CB  PHE    51     -31.722  20.343   0.385  1.00 10.00      A   
ATOM     52  CG  PHE    51     -32.508  21.030  -0.695  1.00 10.00      A   
ATOM     53  CD1 PHE    51     -33.851  20.744  -0.881  1.00 10.00      A   
ATOM     54  CD2 PHE    51     -31.902  21.953  -1.528  1.00 10.00      A   
ATOM     55  CE1 PHE    51     -34.574  21.373  -1.874  1.00 10.00      A   
ATOM     56  CE2 PHE    51     -32.620  22.585  -2.522  1.00 10.00      A   
ATOM     57  CZ  PHE    51     -33.957  22.293  -2.697  1.00 10.00      A   
ATOM     58  C   PHE    51     -29.941  18.702   1.016  1.00 10.00      A   
ATOM     59  O   PHE    51     -30.495  18.289   2.037  1.00 10.00      A   
ATOM     60  N   MET    52     -28.632  18.664   0.842  1.00 10.00      A   
ATOM     61  HN  MET    52     -28.252  19.002   0.004  1.00 10.00      A   
ATOM     62  CA  MET    52     -27.739  18.134   1.862  1.00 10.00      A   
ATOM     63  CB  MET    52     -27.000  16.902   1.331  1.00 10.00      A   
ATOM     64  CG  MET    52     -26.153  16.190   2.371  1.00 10.00      A   
ATOM     65  SD  MET    52     -25.253  14.779   1.696  1.00 10.00      A   
ATOM     66  CE  MET    52     -26.608  13.745   1.136  1.00 10.00      A   
ATOM     67  C   MET    52     -26.738  19.194   2.302  1.00 10.00      A   
ATOM     68  O   MET    52     -26.148  19.883   1.466  1.00 10.00      A   
ATOM     69  N   THR    53     -26.569  19.337   3.609  1.00 10.00      A   
ATOM     70  HN  THR    53     -27.093  18.780   4.224  1.00 10.00      A   
ATOM     71  CA  THR    53     -25.637  20.308   4.159  1.00 10.00      A   
ATOM     72  CB  THR    53     -25.881  20.503   5.667  1.00 10.00      A   
ATOM     73  OG1 THR    53     -27.294  20.544   5.920  1.00 10.00      A   
ATOM     74  HG1 THR    53     -27.446  20.721   6.859  1.00 10.00      A   
ATOM     75  CG2 THR    53     -25.242  21.796   6.152  1.00 10.00      A   
ATOM     76  C   THR    53     -24.194  19.853   3.936  1.00 10.00      A   
ATOM     77  O   THR    53     -23.798  18.770   4.374  1.00 10.00      A   
ATOM     78  N   ARG    54     -23.419  20.687   3.254  1.00 10.00      A   
ATOM     79  HN  ARG    54     -23.797  21.537   2.942  1.00 10.00      A   
ATOM     80  CA  ARG    54     -22.023  20.382   2.954  1.00 10.00      A   
ATOM     81  CB  ARG    54     -21.434  21.442   2.022  1.00 10.00      A   
ATOM     82  CG  ARG    54     -22.246  21.686   0.758  1.00 10.00      A   
ATOM     83  CD  ARG    54     -21.648  22.801  -0.087  1.00 10.00      A   
ATOM     84  NE  ARG    54     -21.426  24.022   0.686  1.00 10.00      A   
ATOM     85  HE  ARG    54     -20.724  23.995   1.373  1.00 10.00      A   
ATOM     86  CZ  ARG    54     -22.107  25.155   0.509  1.00 10.00      A   
ATOM     87  NH1 ARG    54     -23.052  25.225  -0.417  1.00 10.00      A   
ATOM     88 HH11 ARG    54     -23.266  24.394  -1.011  1.00 10.00      A   
ATOM     89 HH12 ARG    54     -23.588  26.108  -0.559  1.00 10.00      A   
ATOM     90  NH2 ARG    54     -21.832  26.216   1.258  1.00 10.00      A   
ATOM     91 HH21 ARG    54     -22.360  27.109   1.129  1.00 10.00      A   
ATOM     92 HH22 ARG    54     -21.083  26.162   1.984  1.00 10.00      A   
ATOM     93  C   ARG    54     -21.193  20.286   4.231  1.00 10.00      A   
ATOM     94  O   ARG    54     -20.233  19.515   4.307  1.00 10.00      A   
ATOM     95  N   MET    55     -21.579  21.067   5.237  1.00 10.00      A   
ATOM     96  HN  MET    55     -22.344  21.659   5.106  1.00 10.00      A   
ATOM     97  CA  MET    55     -20.886  21.077   6.523  1.00 10.00      A   
ATOM     98  CB  MET    55     -21.533  22.091   7.471  1.00 10.00      A   
ATOM     99  CG  MET    55     -20.784  22.299   8.781  1.00 10.00      A   
ATOM    100  SD  MET    55     -21.685  23.356   9.932  1.00 10.00      A   
ATOM    101  CE  MET    55     -23.069  22.295  10.346  1.00 10.00      A   
ATOM    102  C   MET    55     -20.897  19.689   7.159  1.00 10.00      A   
ATOM    103  O   MET    55     -19.867  19.201   7.628  1.00 10.00      A   
ATOM    104  N   THR    56     -22.062  19.056   7.157  1.00 10.00      A   
ATOM    105  HN  THR    56     -22.848  19.496   6.771  1.00 10.00      A   
ATOM    106  CA  THR    56     -22.214  17.726   7.725  1.00 10.00      A   
ATOM    107  CB  THR    56     -23.701  17.374   7.888  1.00 10.00      A   
ATOM    108  OG1 THR    56     -24.476  18.581   7.785  1.00 10.00      A   
ATOM    109  HG1 THR    56     -25.205  18.550   8.420  1.00 10.00      A   
ATOM    110  CG2 THR    56     -23.953  16.729   9.243  1.00 10.00      A   
ATOM    111  C   THR    56     -21.536  16.678   6.844  1.00 10.00      A   
ATOM    112  O   THR    56     -21.043  15.665   7.339  1.00 10.00      A   
ATOM    113  N   ALA    57     -21.506  16.935   5.538  1.00 10.00      A   
ATOM    114  HN  ALA    57     -21.923  17.758   5.203  1.00 10.00      A   
ATOM    115  CA  ALA    57     -20.880  16.019   4.591  1.00 10.00      A   
ATOM    116  CB  ALA    57     -21.050  16.522   3.166  1.00 10.00      A   
ATOM    117  C   ALA    57     -19.404  15.830   4.924  1.00 10.00      A   
ATOM    118  O   ALA    57     -18.926  14.700   5.054  1.00 10.00      A   
ATOM    119  N   LEU    58     -18.696  16.945   5.087  1.00 10.00      A   
ATOM    120  HN  LEU    58     -19.143  17.814   4.977  1.00 10.00      A   
ATOM    121  CA  LEU    58     -17.276  16.913   5.418  1.00 10.00      A   
ATOM    122  CB  LEU    58     -16.686  18.326   5.362  1.00 10.00      A   
ATOM    123  CG  LEU    58     -15.195  18.457   5.692  1.00 10.00      A   
ATOM    124  CD1 LEU    58     -14.349  17.666   4.704  1.00 10.00      A   
ATOM    125  CD2 LEU    58     -14.779  19.920   5.712  1.00 10.00      A   
ATOM    126  C   LEU    58     -17.068  16.305   6.802  1.00 10.00      A   
ATOM    127  O   LEU    58     -16.093  15.586   7.040  1.00 10.00      A   
ATOM    128  N   LEU    59     -18.005  16.587   7.701  1.00 10.00      A   
ATOM    129  HN  LEU    59     -18.755  17.161   7.438  1.00 10.00      A   
ATOM    130  CA  LEU    59     -17.952  16.077   9.065  1.00 10.00      A   
ATOM    131  CB  LEU    59     -19.129  16.630   9.877  1.00 10.00      A   
ATOM    132  CG  LEU    59     -19.219  16.189  11.339  1.00 10.00      A   
ATOM    133  CD1 LEU    59     -18.194  16.925  12.188  1.00 10.00      A   
ATOM    134  CD2 LEU    59     -20.623  16.405  11.873  1.00 10.00      A   
ATOM    135  C   LEU    59     -17.976  14.548   9.074  1.00 10.00      A   
ATOM    136  O   LEU    59     -17.297  13.909   9.878  1.00 10.00      A   
ATOM    137  N   ALA    60     -18.760  13.970   8.176  1.00 10.00      A   
ATOM    138  HN  ALA    60     -19.293  14.535   7.574  1.00 10.00      A   
ATOM    139  CA  ALA    60     -18.866  12.522   8.071  1.00 10.00      A   
ATOM    140  CB  ALA    60     -20.139  12.139   7.332  1.00 10.00      A   
ATOM    141  C   ALA    60     -17.646  11.939   7.367  1.00 10.00      A   
ATOM    142  O   ALA    60     -17.261  10.799   7.616  1.00 10.00      A   
ATOM    143  N   THR    61     -17.032  12.735   6.500  1.00 10.00      A   
ATOM    144  HN  THR    61     -17.372  13.643   6.362  1.00 10.00      A   
ATOM    145  CA  THR    61     -15.862  12.296   5.756  1.00 10.00      A   
ATOM    146  CB  THR    61     -15.514  13.295   4.634  1.00 10.00      A   
ATOM    147  OG1 THR    61     -16.707  13.652   3.915  1.00 10.00      A   
ATOM    148  HG1 THR    61     -17.484  13.387   4.426  1.00 10.00      A   
ATOM    149  CG2 THR    61     -14.512  12.687   3.663  1.00 10.00      A   
ATOM    150  C   THR    61     -14.650  12.117   6.675  1.00 10.00      A   
ATOM    151  O   THR    61     -14.018  11.061   6.685  1.00 10.00      A   
ATOM    152  N   LEU    62     -14.344  13.141   7.466  1.00 10.00      A   
ATOM    153  HN  LEU    62     -14.898  13.953   7.438  1.00 10.00      A   
ATOM    154  CA  LEU    62     -13.195  13.090   8.370  1.00 10.00      A   
ATOM    155  CB  LEU    62     -12.828  14.491   8.863  1.00 10.00      A   
ATOM    156  CG  LEU    62     -12.458  15.510   7.781  1.00 10.00      A   
ATOM    157  CD1 LEU    62     -12.200  16.877   8.394  1.00 10.00      A   
ATOM    158  CD2 LEU    62     -11.253  15.040   6.982  1.00 10.00      A   
ATOM    159  C   LEU    62     -13.429  12.153   9.552  1.00 10.00      A   
ATOM    160  O   LEU    62     -12.483  11.739  10.225  1.00 10.00      A   
ATOM    161  N   PHE    63     -14.691  11.809   9.785  1.00 10.00      A   
ATOM    162  HN  PHE    63     -15.392  12.162   9.199  1.00 10.00      A   
ATOM    163  CA  PHE    63     -15.067  10.926  10.886  1.00 10.00      A   
ATOM    164  CB  PHE    63     -16.594  10.827  10.980  1.00 10.00      A   
ATOM    165  CG  PHE    63     -17.103  10.100  12.193  1.00 10.00      A   
ATOM    166  CD1 PHE    63     -16.902  10.616  13.465  1.00 10.00      A   
ATOM    167  CD2 PHE    63     -17.798   8.907  12.059  1.00 10.00      A   
ATOM    168  CE1 PHE    63     -17.380   9.953  14.581  1.00 10.00      A   
ATOM    169  CE2 PHE    63     -18.277   8.239  13.169  1.00 10.00      A   
ATOM    170  CZ  PHE    63     -18.069   8.762  14.433  1.00 10.00      A   
ATOM    171  C   PHE    63     -14.451   9.536  10.727  1.00 10.00      A   
ATOM    172  O   PHE    63     -14.149   8.865  11.715  1.00 10.00      A   
ATOM    173  N   PHE    64     -14.245   9.123   9.481  1.00 10.00      A   
ATOM    174  HN  PHE    64     -14.489   9.714   8.738  1.00 10.00      A   
ATOM    175  CA  PHE    64     -13.670   7.814   9.185  1.00 10.00      A   
ATOM    176  CB  PHE    64     -13.665   7.572   7.666  1.00 10.00      A   
ATOM    177  CG  PHE    64     -12.849   6.384   7.234  1.00 10.00      A   
ATOM    178  CD1 PHE    64     -13.372   5.103   7.312  1.00 10.00      A   
ATOM    179  CD2 PHE    64     -11.556   6.545   6.757  1.00 10.00      A   
ATOM    180  CE1 PHE    64     -12.625   4.007   6.919  1.00 10.00      A   
ATOM    181  CE2 PHE    64     -10.805   5.455   6.365  1.00 10.00      A   
ATOM    182  CZ  PHE    64     -11.338   4.183   6.447  1.00 10.00      A   
ATOM    183  C   PHE    64     -12.255   7.673   9.747  1.00 10.00      A   
ATOM    184  O   PHE    64     -11.912   6.648  10.348  1.00 10.00      A   
ATOM    185  N   ILE    65     -11.456   8.721   9.578  1.00 10.00      A   
ATOM    186  HN  ILE    65     -11.817   9.522   9.145  1.00 10.00      A   
ATOM    187  CA  ILE    65     -10.062   8.730  10.021  1.00 10.00      A   
ATOM    188  CB  ILE    65      -9.347  10.031   9.592  1.00 10.00      A   
ATOM    189  CG1 ILE    65      -9.730  10.399   8.152  1.00 10.00      A   
ATOM    190  CG2 ILE    65      -7.835   9.880   9.717  1.00 10.00      A   
ATOM    191  CD1 ILE    65      -9.207  11.746   7.698  1.00 10.00      A   
ATOM    192  C   ILE    65      -9.921   8.545  11.534  1.00 10.00      A   
ATOM    193  O   ILE    65      -8.889   8.080  12.021  1.00 10.00      A   
ATOM    194  N   ILE    66     -10.959   8.892  12.275  1.00 10.00      A   
ATOM    195  HN  ILE    66     -11.766   9.242  11.842  1.00 10.00      A   
ATOM    196  CA  ILE    66     -10.921   8.768  13.723  1.00 10.00      A   
ATOM    197  CB  ILE    66     -11.269  10.099  14.420  1.00 10.00      A   
ATOM    198  CG1 ILE    66     -12.605  10.645  13.907  1.00 10.00      A   
ATOM    199  CG2 ILE    66     -10.152  11.112  14.217  1.00 10.00      A   
ATOM    200  CD1 ILE    66     -13.090  11.880  14.632  1.00 10.00      A   
ATOM    201  C   ILE    66     -11.850   7.671  14.233  1.00 10.00      A   
ATOM    202  O   ILE    66     -12.150   7.619  15.423  1.00 10.00      A   
ATOM    203  N   SER    67     -12.290   6.786  13.345  1.00 10.00      A   
ATOM    204  HN  SER    67     -12.005   6.855  12.410  1.00 10.00      A   
ATOM    205  CA  SER    67     -13.194   5.716  13.750  1.00 10.00      A   
ATOM    206  CB  SER    67     -14.628   6.020  13.309  1.00 10.00      A   
ATOM    207  OG  SER    67     -15.024   7.312  13.742  1.00 10.00      A   
ATOM    208  HG  SER    67     -14.737   7.966  13.091  1.00 10.00      A   
ATOM    209  C   SER    67     -12.752   4.334  13.267  1.00 10.00      A   
ATOM    210  O   SER    67     -12.661   3.396  14.060  1.00 10.00      A   
ATOM    211  N   LEU    68     -12.450   4.210  11.980  1.00 10.00      A   
ATOM    212  HN  LEU    68     -12.489   4.998  11.394  1.00 10.00      A   
ATOM    213  CA  LEU    68     -12.055   2.922  11.421  1.00 10.00      A   
ATOM    214  CB  LEU    68     -12.840   2.620  10.141  1.00 10.00      A   
ATOM    215  CG  LEU    68     -14.355   2.454  10.304  1.00 10.00      A   
ATOM    216  CD1 LEU    68     -15.014   2.165   8.963  1.00 10.00      A   
ATOM    217  CD2 LEU    68     -14.672   1.353  11.304  1.00 10.00      A   
ATOM    218  C   LEU    68     -10.554   2.825  11.173  1.00 10.00      A   
ATOM    219  O   LEU    68     -10.093   1.951  10.440  1.00 10.00      A   
ATOM    220  N   VAL    69      -9.791   3.712  11.790  1.00 10.00      A   
ATOM    221  HN  VAL    69     -10.204   4.383  12.370  1.00 10.00      A   
ATOM    222  CA  VAL    69      -8.346   3.695  11.624  1.00 10.00      A   
ATOM    223  CB  VAL    69      -7.783   5.071  11.212  1.00 10.00      A   
ATOM    224  CG1 VAL    69      -6.267   5.011  11.071  1.00 10.00      A   
ATOM    225  CG2 VAL    69      -8.415   5.530   9.907  1.00 10.00      A   
ATOM    226  C   VAL    69      -7.663   3.205  12.894  1.00 10.00      A   
ATOM    227  O   VAL    69      -7.647   3.900  13.915  1.00 10.00      A   
ATOM    228  N   LEU    70      -7.124   1.995  12.827  1.00 10.00      A   
ATOM    229  HN  LEU    70      -7.190   1.490  11.984  1.00 10.00      A   
ATOM    230  CA  LEU    70      -6.440   1.391  13.958  1.00 10.00      A   
ATOM    231  CB  LEU    70      -6.081  -0.066  13.653  1.00 10.00      A   
ATOM    232  CG  LEU    70      -7.244  -0.997  13.310  1.00 10.00      A   
ATOM    233  CD1 LEU    70      -6.742  -2.413  13.068  1.00 10.00      A   
ATOM    234  CD2 LEU    70      -8.297  -0.976  14.409  1.00 10.00      A   
ATOM    235  C   LEU    70      -5.184   2.178  14.314  1.00 10.00      A   
ATOM    236  O   LEU    70      -4.586   2.840  13.459  1.00 10.00      A   
ATOM    237  N   GLY    71      -4.797   2.118  15.580  1.00 10.00      A   
ATOM    238  HN  GLY    71      -5.315   1.571  16.217  1.00 10.00      A   
ATOM    239  CA  GLY    71      -3.618   2.832  16.037  1.00 10.00      A   
ATOM    240  C   GLY    71      -3.926   4.278  16.381  1.00 10.00      A   
ATOM    241  O   GLY    71      -3.509   4.778  17.426  1.00 10.00      A   
ATOM    242  N   ASN    72      -4.675   4.939  15.502  1.00 10.00      A   
ATOM    243  HN  ASN    72      -4.981   4.470  14.696  1.00 10.00      A   
ATOM    244  CA  ASN    72      -5.051   6.336  15.694  1.00 10.00      A   
ATOM    245  CB  ASN    72      -5.840   6.851  14.486  1.00 10.00      A   
ATOM    246  CG  ASN    72      -4.974   7.574  13.476  1.00 10.00      A   
ATOM    247  OD1 ASN    72      -3.784   7.282  13.336  1.00 10.00      A   
ATOM    248  ND2 ASN    72      -5.563   8.517  12.756  1.00 10.00      A   
ATOM    249 HD21 ASN    72      -6.515   8.695  12.913  1.00 10.00      A   
ATOM    250 HD22 ASN    72      -5.021   9.005  12.097  1.00 10.00      A   
ATOM    251  C   ASN    72      -5.883   6.508  16.955  1.00 10.00      A   
ATOM    252  O   ASN    72      -5.530   7.277  17.845  1.00 10.00      A   
ATOM    253  N   ILE    73      -6.990   5.781  17.029  1.00 10.00      A   
ATOM    254  HN  ILE    73      -7.228   5.189  16.284  1.00 10.00      A   
ATOM    255  CA  ILE    73      -7.868   5.860  18.189  1.00 10.00      A   
ATOM    256  CB  ILE    73      -9.344   6.092  17.793  1.00 10.00      A   
ATOM    257  CG1 ILE    73      -9.718   5.285  16.543  1.00 10.00      A   
ATOM    258  CG2 ILE    73      -9.603   7.575  17.577  1.00 10.00      A   
ATOM    259  CD1 ILE    73     -10.324   3.930  16.839  1.00 10.00      A   
ATOM    260  C   ILE    73      -7.748   4.629  19.083  1.00 10.00      A   
ATOM    261  O   ILE    73      -8.053   4.684  20.274  1.00 10.00      A   
ATOM    262  N   ASN    74      -7.295   3.524  18.508  1.00 10.00      A   
ATOM    263  HN  ASN    74      -7.056   3.540  17.560  1.00 10.00      A   
ATOM    264  CA  ASN    74      -7.147   2.285  19.258  1.00 10.00      A   
ATOM    265  CB  ASN    74      -8.519   1.641  19.488  1.00 10.00      A   
ATOM    266  CG  ASN    74      -8.469   0.427  20.394  1.00 10.00      A   
ATOM    267  OD1 ASN    74      -7.574   0.294  21.232  1.00 10.00      A   
ATOM    268  ND2 ASN    74      -9.441  -0.460  20.245  1.00 10.00      A   
ATOM    269 HD21 ASN    74     -10.130  -0.284  19.565  1.00 10.00      A   
ATOM    270 HD22 ASN    74      -9.438  -1.256  20.820  1.00 10.00      A   
ATOM    271  C   ASN    74      -6.226   1.315  18.530  1.00 10.00      A   
ATOM    272  O   ASN    74      -6.517   0.890  17.408  1.00 10.00      A   
ATOM    273  N   SER    75      -5.105   0.989  19.156  1.00 10.00      A   
ATOM    274  HN  SER    75      -4.919   1.378  20.038  1.00 10.00      A   
ATOM    275  CA  SER    75      -4.146   0.065  18.573  1.00 10.00      A   
ATOM    276  CB  SER    75      -2.757   0.280  19.177  1.00 10.00      A   
ATOM    277  OG  SER    75      -2.322   1.619  18.995  1.00 10.00      A   
ATOM    278  HG  SER    75      -1.399   1.691  19.271  1.00 10.00      A   
ATOM    279  C   SER    75      -4.595  -1.373  18.792  1.00 10.00      A   
ATOM    280  O   SER    75      -4.951  -1.761  19.907  1.00 10.00      A   
ATOM    281  N   ASN    76      -4.582  -2.154  17.728  1.00 10.00      A   
ATOM    282  HN  ASN    76      -4.262  -1.793  16.872  1.00 10.00      A   
ATOM    283  CB  ASN    76      -6.343  -3.745  17.097  1.00 10.00      A   
ATOM    284  CG  ASN    76      -7.521  -3.291  17.935  1.00 10.00      A   
ATOM    285  OD1 ASN    76      -8.067  -4.054  18.736  1.00 10.00      A   
ATOM    286  ND2 ASN    76      -7.925  -2.045  17.755  1.00 10.00      A   
ATOM    287 HD21 ASN    76      -7.446  -1.493  17.102  1.00 10.00      A   
ATOM    288 HD22 ASN    76      -8.688  -1.724  18.279  1.00 10.00      A   
ATOM    289  CA  ASN    76      -4.994  -3.546  17.796  1.00 10.00      A   
ATOM    290  C   ASN    76      -3.944  -4.433  17.150  1.00 10.00      A   
ATOM    291  O   ASN    76      -2.935  -3.888  16.646  1.00 10.00      A   
ATOM    292  OXT ASN    76      -4.132  -5.668  17.131  1.00 10.00      A   
ATOM    293  CB  ARG     5     -33.573  12.292 -12.034  1.00 10.00      B   
ATOM    294  CG  ARG     5     -33.915  13.341 -13.080  1.00 10.00      B   
ATOM    295  CD  ARG     5     -35.385  13.721 -13.018  1.00 10.00      B   
ATOM    296  NE  ARG     5     -35.640  15.031 -13.609  1.00 10.00      B   
ATOM    297  HE  ARG     5     -35.303  15.815 -13.119  1.00 10.00      B   
ATOM    298  CZ  ARG     5     -36.293  15.225 -14.754  1.00 10.00      B   
ATOM    299  NH1 ARG     5     -36.761  14.194 -15.446  1.00 10.00      B   
ATOM    300 HH11 ARG     5     -37.268  14.354 -16.341  1.00 10.00      B   
ATOM    301 HH12 ARG     5     -36.625  13.219 -15.096  1.00 10.00      B   
ATOM    302  NH2 ARG     5     -36.486  16.460 -15.205  1.00 10.00      B   
ATOM    303 HH21 ARG     5     -36.999  16.619 -16.105  1.00 10.00      B   
ATOM    304 HH22 ARG     5     -36.129  17.278 -14.663  1.00 10.00      B   
ATOM    305  C   ARG     5     -32.826   9.980 -11.463  1.00 10.00      B   
ATOM    306  O   ARG     5     -33.624   9.464 -10.680  1.00 10.00      B   
ATOM    307  N   ARG     5     -34.547  10.331 -13.201  1.00 10.00      B   
ATOM    308  HT1 ARG     5     -34.845  10.915 -14.008  1.00 10.00      B   
ATOM    309  HT2 ARG     5     -35.317  10.308 -12.503  1.00 10.00      B   
ATOM    310  HT3 ARG     5     -34.373   9.360 -13.536  1.00 10.00      B   
ATOM    311  CA  ARG     5     -33.317  10.886 -12.588  1.00 10.00      B   
ATOM    312  N   TYR     6     -31.515   9.791 -11.385  1.00 10.00      B   
ATOM    313  HN  TYR     6     -30.927  10.229 -12.041  1.00 10.00      B   
ATOM    314  CA  TYR     6     -30.918   8.956 -10.351  1.00 10.00      B   
ATOM    315  CB  TYR     6     -30.255   7.717 -10.964  1.00 10.00      B   
ATOM    316  CG  TYR     6     -31.220   6.764 -11.637  1.00 10.00      B   
ATOM    317  CD1 TYR     6     -31.209   6.591 -13.015  1.00 10.00      B   
ATOM    318  CD2 TYR     6     -32.142   6.036 -10.894  1.00 10.00      B   
ATOM    319  CE1 TYR     6     -32.088   5.724 -13.635  1.00 10.00      B   
ATOM    320  CE2 TYR     6     -33.026   5.166 -11.506  1.00 10.00      B   
ATOM    321  CZ  TYR     6     -32.994   5.013 -12.876  1.00 10.00      B   
ATOM    322  OH  TYR     6     -33.871   4.145 -13.488  1.00 10.00      B   
ATOM    323  HH  TYR     6     -33.428   3.717 -14.232  1.00 10.00      B   
ATOM    324  C   TYR     6     -29.899   9.756  -9.546  1.00 10.00      B   
ATOM    325  O   TYR     6     -29.305  10.707 -10.055  1.00 10.00      B   
ATOM    326  N   LEU     7     -29.681   9.353  -8.299  1.00 10.00      B   
ATOM    327  HN  LEU     7     -30.171   8.576  -7.956  1.00 10.00      B   
ATOM    328  CA  LEU     7     -28.740  10.041  -7.417  1.00 10.00      B   
ATOM    329  CB  LEU     7     -29.123   9.823  -5.950  1.00 10.00      B   
ATOM    330  CG  LEU     7     -30.495  10.345  -5.514  1.00 10.00      B   
ATOM    331  CD1 LEU     7     -31.536   9.236  -5.568  1.00 10.00      B   
ATOM    332  CD2 LEU     7     -30.414  10.942  -4.117  1.00 10.00      B   
ATOM    333  C   LEU     7     -27.299   9.586  -7.655  1.00 10.00      B   
ATOM    334  O   LEU     7     -26.539   9.380  -6.708  1.00 10.00      B   
ATOM    335  N   VAL     8     -26.924   9.457  -8.920  1.00 10.00      B   
ATOM    336  HN  VAL     8     -27.568   9.666  -9.630  1.00 10.00      B   
ATOM    337  CA  VAL     8     -25.581   9.023  -9.288  1.00 10.00      B   
ATOM    338  CB  VAL     8     -25.479   8.706 -10.795  1.00 10.00      B   
ATOM    339  CG1 VAL     8     -24.076   8.239 -11.157  1.00 10.00      B   
ATOM    340  CG2 VAL     8     -26.510   7.657 -11.185  1.00 10.00      B   
ATOM    341  C   VAL     8     -24.539  10.069  -8.904  1.00 10.00      B   
ATOM    342  O   VAL     8     -23.628   9.787  -8.130  1.00 10.00      B   
ATOM    343  N   ARG     9     -24.696  11.286  -9.422  1.00 10.00      B   
ATOM    344  HN  ARG     9     -25.459  11.460 -10.008  1.00 10.00      B   
ATOM    345  CA  ARG     9     -23.758  12.367  -9.131  1.00 10.00      B   
ATOM    346  CB  ARG     9     -24.055  13.600  -9.988  1.00 10.00      B   
ATOM    347  CG  ARG     9     -23.768  13.416 -11.471  1.00 10.00      B   
ATOM    348  CD  ARG     9     -23.671  14.756 -12.183  1.00 10.00      B   
ATOM    349  NE  ARG     9     -24.526  14.820 -13.367  1.00 10.00      B   
ATOM    350  HE  ARG     9     -24.819  13.966 -13.758  1.00 10.00      B   
ATOM    351  CZ  ARG     9     -24.925  15.957 -13.941  1.00 10.00      B   
ATOM    352  NH1 ARG     9     -24.547  17.131 -13.451  1.00 10.00      B   
ATOM    353 HH11 ARG     9     -24.867  18.013 -13.910  1.00 10.00      B   
ATOM    354 HH12 ARG     9     -23.932  17.181 -12.609  1.00 10.00      B   
ATOM    355  NH2 ARG     9     -25.708  15.924 -15.007  1.00 10.00      B   
ATOM    356 HH21 ARG     9     -26.021  15.008 -15.404  1.00 10.00      B   
ATOM    357 HH22 ARG     9     -26.021  16.816 -15.454  1.00 10.00      B   
ATOM    358  C   ARG     9     -23.785  12.735  -7.653  1.00 10.00      B   
ATOM    359  O   ARG     9     -22.762  13.097  -7.075  1.00 10.00      B   
ATOM    360  N   GLU    10     -24.961  12.620  -7.045  1.00 10.00      B   
ATOM    361  HN  GLU    10     -25.737  12.325  -7.565  1.00 10.00      B   
ATOM    362  CA  GLU    10     -25.133  12.940  -5.633  1.00 10.00      B   
ATOM    363  CB  GLU    10     -26.606  12.819  -5.218  1.00 10.00      B   
ATOM    364  CG  GLU    10     -27.612  13.223  -6.292  1.00 10.00      B   
ATOM    365  CD  GLU    10     -27.371  14.607  -6.856  1.00 10.00      B   
ATOM    366  OE1 GLU    10     -27.621  15.599  -6.142  1.00 10.00      B   
ATOM    367  OE2 GLU    10     -26.941  14.704  -8.025  1.00 10.00      B   
ATOM    368  C   GLU    10     -24.265  12.030  -4.768  1.00 10.00      B   
ATOM    369  O   GLU    10     -23.673  12.471  -3.784  1.00 10.00      B   
ATOM    370  N   THR    11     -24.182  10.762  -5.152  1.00 10.00      B   
ATOM    371  HN  THR    11     -24.669  10.474  -5.953  1.00 10.00      B   
ATOM    372  CA  THR    11     -23.379   9.794  -4.418  1.00 10.00      B   
ATOM    373  CB  THR    11     -23.858   8.350  -4.675  1.00 10.00      B   
ATOM    374  OG1 THR    11     -25.290   8.295  -4.574  1.00 10.00      B   
ATOM    375  HG1 THR    11     -25.684   8.743  -5.335  1.00 10.00      B   
ATOM    376  CG2 THR    11     -23.256   7.398  -3.652  1.00 10.00      B   
ATOM    377  C   THR    11     -21.908   9.927  -4.806  1.00 10.00      B   
ATOM    378  O   THR    11     -21.019   9.845  -3.956  1.00 10.00      B   
ATOM    379  N   LEU    12     -21.664  10.161  -6.095  1.00 10.00      B   
ATOM    380  HN  LEU    12     -22.421  10.226  -6.718  1.00 10.00      B   
ATOM    381  CA  LEU    12     -20.307  10.315  -6.611  1.00 10.00      B   
ATOM    382  CB  LEU    12     -20.326  10.530  -8.129  1.00 10.00      B   
ATOM    383  CG  LEU    12     -18.961  10.581  -8.823  1.00 10.00      B   
ATOM    384  CD1 LEU    12     -18.256   9.236  -8.728  1.00 10.00      B   
ATOM    385  CD2 LEU    12     -19.106  11.011 -10.274  1.00 10.00      B   
ATOM    386  C   LEU    12     -19.597  11.475  -5.924  1.00 10.00      B   
ATOM    387  O   LEU    12     -18.387  11.435  -5.708  1.00 10.00      B   
ATOM    388  N   LYS    13     -20.362  12.504  -5.575  1.00 10.00      B   
ATOM    389  HN  LYS    13     -21.319  12.480  -5.790  1.00 10.00      B   
ATOM    390  CA  LYS    13     -19.820  13.674  -4.897  1.00 10.00      B   
ATOM    391  CB  LYS    13     -20.924  14.707  -4.657  1.00 10.00      B   
ATOM    392  CG  LYS    13     -20.478  15.929  -3.870  1.00 10.00      B   
ATOM    393  CD  LYS    13     -21.520  17.036  -3.902  1.00 10.00      B   
ATOM    394  CE  LYS    13     -22.876  16.546  -3.417  1.00 10.00      B   
ATOM    395  NZ  LYS    13     -23.793  17.671  -3.104  1.00 10.00      B   
ATOM    396  HZ1 LYS    13     -23.656  18.447  -3.783  1.00 10.00      B   
ATOM    397  HZ2 LYS    13     -23.605  18.029  -2.146  1.00 10.00      B   
ATOM    398  HZ3 LYS    13     -24.781  17.353  -3.154  1.00 10.00      B   
ATOM    399  C   LYS    13     -19.154  13.278  -3.580  1.00 10.00      B   
ATOM    400  O   LYS    13     -18.033  13.697  -3.285  1.00 10.00      B   
ATOM    401  N   SER    14     -19.840  12.450  -2.802  1.00 10.00      B   
ATOM    402  HN  SER    14     -20.725  12.142  -3.092  1.00 10.00      B   
ATOM    403  CA  SER    14     -19.312  11.985  -1.527  1.00 10.00      B   
ATOM    404  CB  SER    14     -20.432  11.373  -0.687  1.00 10.00      B   
ATOM    405  OG  SER    14     -21.654  11.360  -1.411  1.00 10.00      B   
ATOM    406  HG  SER    14     -22.072  10.487  -1.319  1.00 10.00      B   
ATOM    407  C   SER    14     -18.211  10.956  -1.756  1.00 10.00      B   
ATOM    408  O   SER    14     -17.248  10.875  -0.992  1.00 10.00      B   
ATOM    409  N   GLN    15     -18.362  10.173  -2.817  1.00 10.00      B   
ATOM    410  HN  GLN    15     -19.160  10.281  -3.380  1.00 10.00      B   
ATOM    411  CA  GLN    15     -17.386   9.152  -3.165  1.00 10.00      B   
ATOM    412  CB  GLN    15     -17.888   8.331  -4.351  1.00 10.00      B   
ATOM    413  CG  GLN    15     -16.963   7.205  -4.774  1.00 10.00      B   
ATOM    414  CD  GLN    15     -17.542   6.376  -5.901  1.00 10.00      B   
ATOM    415  OE1 GLN    15     -18.756   6.187  -5.993  1.00 10.00      B   
ATOM    416  NE2 GLN    15     -16.680   5.880  -6.767  1.00 10.00      B   
ATOM    417 HE21 GLN    15     -15.726   6.070  -6.631  1.00 10.00      B   
ATOM    418 HE22 GLN    15     -17.025   5.346  -7.509  1.00 10.00      B   
ATOM    419  C   GLN    15     -16.044   9.799  -3.490  1.00 10.00      B   
ATOM    420  O   GLN    15     -14.996   9.331  -3.054  1.00 10.00      B   
ATOM    421  N   LEU    16     -16.087  10.889  -4.249  1.00 10.00      B   
ATOM    422  HN  LEU    16     -16.956  11.207  -4.583  1.00 10.00      B   
ATOM    423  CA  LEU    16     -14.877  11.613  -4.609  1.00 10.00      B   
ATOM    424  CB  LEU    16     -15.189  12.726  -5.614  1.00 10.00      B   
ATOM    425  CG  LEU    16     -15.571  12.282  -7.029  1.00 10.00      B   
ATOM    426  CD1 LEU    16     -16.023  13.476  -7.857  1.00 10.00      B   
ATOM    427  CD2 LEU    16     -14.407  11.571  -7.702  1.00 10.00      B   
ATOM    428  C   LEU    16     -14.239  12.204  -3.361  1.00 10.00      B   
ATOM    429  O   LEU    16     -13.020  12.187  -3.208  1.00 10.00      B   
ATOM    430  N   ALA    17     -15.081  12.702  -2.463  1.00 10.00      B   
ATOM    431  HN  ALA    17     -16.043  12.670  -2.649  1.00 10.00      B   
ATOM    432  CA  ALA    17     -14.620  13.300  -1.217  1.00 10.00      B   
ATOM    433  CB  ALA    17     -15.795  13.864  -0.437  1.00 10.00      B   
ATOM    434  C   ALA    17     -13.849  12.294  -0.364  1.00 10.00      B   
ATOM    435  O   ALA    17     -12.773  12.604   0.153  1.00 10.00      B   
ATOM    436  N   ILE    18     -14.394  11.088  -0.225  1.00 10.00      B   
ATOM    437  HN  ILE    18     -15.251  10.890  -0.666  1.00 10.00      B   
ATOM    438  CA  ILE    18     -13.739  10.057   0.567  1.00 10.00      B   
ATOM    439  CB  ILE    18     -14.690   8.885   0.929  1.00 10.00      B   
ATOM    440  CG1 ILE    18     -14.111   8.040   2.066  1.00 10.00      B   
ATOM    441  CG2 ILE    18     -15.006   8.015  -0.277  1.00 10.00      B   
ATOM    442  CD1 ILE    18     -14.327   8.634   3.439  1.00 10.00      B   
ATOM    443  C   ILE    18     -12.474   9.554  -0.135  1.00 10.00      B   
ATOM    444  O   ILE    18     -11.482   9.222   0.512  1.00 10.00      B   
ATOM    445  N   LEU    19     -12.509   9.539  -1.465  1.00 10.00      B   
ATOM    446  HN  LEU    19     -13.331   9.821  -1.922  1.00 10.00      B   
ATOM    447  CA  LEU    19     -11.370   9.096  -2.266  1.00 10.00      B   
ATOM    448  CB  LEU    19     -11.753   9.070  -3.752  1.00 10.00      B   
ATOM    449  CG  LEU    19     -10.622   8.811  -4.757  1.00 10.00      B   
ATOM    450  CD1 LEU    19     -10.192   7.353  -4.732  1.00 10.00      B   
ATOM    451  CD2 LEU    19     -11.050   9.218  -6.160  1.00 10.00      B   
ATOM    452  C   LEU    19     -10.169  10.015  -2.051  1.00 10.00      B   
ATOM    453  O   LEU    19      -9.026   9.560  -1.954  1.00 10.00      B   
ATOM    454  N   PHE    20     -10.439  11.310  -1.961  1.00 10.00      B   
ATOM    455  HN  PHE    20     -11.370  11.610  -2.037  1.00 10.00      B   
ATOM    456  CA  PHE    20      -9.389  12.298  -1.766  1.00 10.00      B   
ATOM    457  CB  PHE    20      -9.953  13.717  -1.872  1.00 10.00      B   
ATOM    458  CG  PHE    20     -10.472  14.073  -3.238  1.00 10.00      B   
ATOM    459  CD1 PHE    20     -11.551  14.930  -3.379  1.00 10.00      B   
ATOM    460  CD2 PHE    20      -9.881  13.553  -4.381  1.00 10.00      B   
ATOM    461  CE1 PHE    20     -12.031  15.263  -4.631  1.00 10.00      B   
ATOM    462  CE2 PHE    20     -10.358  13.881  -5.637  1.00 10.00      B   
ATOM    463  CZ  PHE    20     -11.435  14.736  -5.762  1.00 10.00      B   
ATOM    464  C   PHE    20      -8.674  12.115  -0.431  1.00 10.00      B   
ATOM    465  O   PHE    20      -7.446  12.208  -0.359  1.00 10.00      B   
ATOM    466  N   ILE    21      -9.435  11.837   0.624  1.00 10.00      B   
ATOM    467  HN  ILE    21     -10.407  11.748   0.510  1.00 10.00      B   
ATOM    468  CA  ILE    21      -8.844  11.657   1.948  1.00 10.00      B   
ATOM    469  CB  ILE    21      -9.832  11.921   3.108  1.00 10.00      B   
ATOM    470  CG1 ILE    21     -10.914  10.842   3.177  1.00 10.00      B   
ATOM    471  CG2 ILE    21     -10.456  13.304   2.980  1.00 10.00      B   
ATOM    472  CD1 ILE    21     -11.465  10.628   4.567  1.00 10.00      B   
ATOM    473  C   ILE    21      -8.195  10.282   2.108  1.00 10.00      B   
ATOM    474  O   ILE    21      -7.186  10.144   2.802  1.00 10.00      B   
ATOM    475  N   LEU    22      -8.768   9.268   1.462  1.00 10.00      B   
ATOM    476  HN  LEU    22      -9.577   9.432   0.925  1.00 10.00      B   
ATOM    477  CA  LEU    22      -8.231   7.914   1.541  1.00 10.00      B   
ATOM    478  CB  LEU    22      -9.129   6.917   0.802  1.00 10.00      B   
ATOM    479  CG  LEU    22     -10.411   6.505   1.528  1.00 10.00      B   
ATOM    480  CD1 LEU    22     -11.221   5.530   0.685  1.00 10.00      B   
ATOM    481  CD2 LEU    22     -10.085   5.901   2.884  1.00 10.00      B   
ATOM    482  C   LEU    22      -6.814   7.857   0.993  1.00 10.00      B   
ATOM    483  O   LEU    22      -5.950   7.173   1.547  1.00 10.00      B   
ATOM    484  N   LEU    23      -6.583   8.594  -0.088  1.00 10.00      B   
ATOM    485  HN  LEU    23      -7.321   9.111  -0.478  1.00 10.00      B   
ATOM    486  CA  LEU    23      -5.269   8.645  -0.718  1.00 10.00      B   
ATOM    487  CB  LEU    23      -5.314   9.535  -1.962  1.00 10.00      B   
ATOM    488  CG  LEU    23      -4.047   9.565  -2.821  1.00 10.00      B   
ATOM    489  CD1 LEU    23      -3.846   8.239  -3.539  1.00 10.00      B   
ATOM    490  CD2 LEU    23      -4.096  10.717  -3.810  1.00 10.00      B   
ATOM    491  C   LEU    23      -4.224   9.169   0.264  1.00 10.00      B   
ATOM    492  O   LEU    23      -3.104   8.667   0.318  1.00 10.00      B   
ATOM    493  N   LEU    24      -4.616  10.160   1.058  1.00 10.00      B   
ATOM    494  HN  LEU    24      -5.535  10.492   0.985  1.00 10.00      B   
ATOM    495  CA  LEU    24      -3.722  10.759   2.042  1.00 10.00      B   
ATOM    496  CB  LEU    24      -4.339  12.037   2.618  1.00 10.00      B   
ATOM    497  CG  LEU    24      -4.600  13.163   1.613  1.00 10.00      B   
ATOM    498  CD1 LEU    24      -5.421  14.277   2.246  1.00 10.00      B   
ATOM    499  CD2 LEU    24      -3.291  13.706   1.060  1.00 10.00      B   
ATOM    500  C   LEU    24      -3.393   9.774   3.161  1.00 10.00      B   
ATOM    501  O   LEU    24      -2.250   9.693   3.609  1.00 10.00      B   
ATOM    502  N   ILE    25      -4.399   9.024   3.598  1.00 10.00      B   
ATOM    503  HN  ILE    25      -5.289   9.138   3.196  1.00 10.00      B   
ATOM    504  CA  ILE    25      -4.217   8.038   4.664  1.00 10.00      B   
ATOM    505  CB  ILE    25      -5.560   7.401   5.084  1.00 10.00      B   
ATOM    506  CG1 ILE    25      -6.529   8.481   5.574  1.00 10.00      B   
ATOM    507  CG2 ILE    25      -5.344   6.351   6.168  1.00 10.00      B   
ATOM    508  CD1 ILE    25      -7.948   7.992   5.768  1.00 10.00      B   
ATOM    509  C   ILE    25      -3.254   6.941   4.219  1.00 10.00      B   
ATOM    510  O   ILE    25      -2.326   6.578   4.947  1.00 10.00      B   
ATOM    511  N   PHE    26      -3.480   6.431   3.012  1.00 10.00      B   
ATOM    512  HN  PHE    26      -4.241   6.768   2.488  1.00 10.00      B   
ATOM    513  CA  PHE    26      -2.640   5.383   2.445  1.00 10.00      B   
ATOM    514  CB  PHE    26      -3.206   4.908   1.101  1.00 10.00      B   
ATOM    515  CG  PHE    26      -4.259   3.837   1.216  1.00 10.00      B   
ATOM    516  CD1 PHE    26      -5.459   4.086   1.860  1.00 10.00      B   
ATOM    517  CD2 PHE    26      -4.043   2.577   0.680  1.00 10.00      B   
ATOM    518  CE1 PHE    26      -6.424   3.103   1.968  1.00 10.00      B   
ATOM    519  CE2 PHE    26      -5.004   1.588   0.783  1.00 10.00      B   
ATOM    520  CZ  PHE    26      -6.197   1.851   1.428  1.00 10.00      B   
ATOM    521  C   PHE    26      -1.209   5.878   2.270  1.00 10.00      B   
ATOM    522  O   PHE    26      -0.250   5.143   2.515  1.00 10.00      B   
ATOM    523  N   PHE    27      -1.071   7.134   1.856  1.00 10.00      B   
ATOM    524  HN  PHE    27      -1.873   7.670   1.675  1.00 10.00      B   
ATOM    525  CA  PHE    27       0.240   7.734   1.657  1.00 10.00      B   
ATOM    526  CB  PHE    27       0.115   9.120   1.024  1.00 10.00      B   
ATOM    527  CG  PHE    27       0.212   9.121  -0.475  1.00 10.00      B   
ATOM    528  CD1 PHE    27      -0.519  10.026  -1.222  1.00 10.00      B   
ATOM    529  CD2 PHE    27       1.036   8.223  -1.136  1.00 10.00      B   
ATOM    530  CE1 PHE    27      -0.432  10.039  -2.600  1.00 10.00      B   
ATOM    531  CE2 PHE    27       1.126   8.230  -2.514  1.00 10.00      B   
ATOM    532  CZ  PHE    27       0.391   9.140  -3.246  1.00 10.00      B   
ATOM    533  C   PHE    27       1.004   7.835   2.971  1.00 10.00      B   
ATOM    534  O   PHE    27       2.180   7.484   3.038  1.00 10.00      B   
ATOM    535  N   CYS    28       0.329   8.305   4.012  1.00 10.00      B   
ATOM    536  HN  CYS    28      -0.612   8.567   3.895  1.00 10.00      B   
ATOM    537  CA  CYS    28       0.948   8.453   5.324  1.00 10.00      B   
ATOM    538  CB  CYS    28      -0.028   9.088   6.316  1.00 10.00      B   
ATOM    539  SG  CYS    28      -0.584  10.745   5.854  1.00 10.00      B   
ATOM    540  HG  CYS    28      -1.368  10.624   4.788  1.00 10.00      B   
ATOM    541  C   CYS    28       1.445   7.115   5.861  1.00 10.00      B   
ATOM    542  O   CYS    28       2.558   7.021   6.383  1.00 10.00      B   
ATOM    543  N   GLN    29       0.629   6.079   5.714  1.00 10.00      B   
ATOM    544  HN  GLN    29      -0.242   6.212   5.278  1.00 10.00      B   
ATOM    545  CA  GLN    29       0.998   4.753   6.190  1.00 10.00      B   
ATOM    546  CB  GLN    29      -0.196   3.801   6.168  1.00 10.00      B   
ATOM    547  CG  GLN    29      -1.178   4.065   7.298  1.00 10.00      B   
ATOM    548  CD  GLN    29      -2.387   3.149   7.271  1.00 10.00      B   
ATOM    549  OE1 GLN    29      -2.315   2.011   6.806  1.00 10.00      B   
ATOM    550  NE2 GLN    29      -3.507   3.641   7.779  1.00 10.00      B   
ATOM    551 HE21 GLN    29      -3.489   4.557   8.140  1.00 10.00      B   
ATOM    552 HE22 GLN    29      -4.308   3.075   7.776  1.00 10.00      B   
ATOM    553  C   GLN    29       2.188   4.191   5.423  1.00 10.00      B   
ATOM    554  O   GLN    29       3.106   3.620   6.017  1.00 10.00      B   
ATOM    555  N   LYS    30       2.193   4.378   4.106  1.00 10.00      B   
ATOM    556  HN  LYS    30       1.442   4.850   3.678  1.00 10.00      B   
ATOM    557  CA  LYS    30       3.303   3.896   3.293  1.00 10.00      B   
ATOM    558  CB  LYS    30       2.982   3.916   1.795  1.00 10.00      B   
ATOM    559  CG  LYS    30       4.025   3.199   0.944  1.00 10.00      B   
ATOM    560  CD  LYS    30       3.650   3.181  -0.528  1.00 10.00      B   
ATOM    561  CE  LYS    30       4.686   2.425  -1.347  1.00 10.00      B   
ATOM    562  NZ  LYS    30       4.312   2.342  -2.785  1.00 10.00      B   
ATOM    563  HZ1 LYS    30       4.053   3.283  -3.145  1.00 10.00      B   
ATOM    564  HZ2 LYS    30       3.502   1.701  -2.908  1.00 10.00      B   
ATOM    565  HZ3 LYS    30       5.112   1.979  -3.342  1.00 10.00      B   
ATOM    566  C   LYS    30       4.553   4.718   3.588  1.00 10.00      B   
ATOM    567  O   LYS    30       5.667   4.202   3.546  1.00 10.00      B   
ATOM    568  N   LEU    31       4.356   5.998   3.902  1.00 10.00      B   
ATOM    569  HN  LEU    31       3.439   6.355   3.898  1.00 10.00      B   
ATOM    570  CA  LEU    31       5.459   6.894   4.229  1.00 10.00      B   
ATOM    571  CB  LEU    31       4.941   8.308   4.501  1.00 10.00      B   
ATOM    572  CG  LEU    31       5.986   9.350   4.903  1.00 10.00      B   
ATOM    573  CD1 LEU    31       6.856   9.729   3.714  1.00 10.00      B   
ATOM    574  CD2 LEU    31       5.315  10.579   5.497  1.00 10.00      B   
ATOM    575  C   LEU    31       6.226   6.374   5.440  1.00 10.00      B   
ATOM    576  O   LEU    31       7.453   6.362   5.450  1.00 10.00      B   
ATOM    577  N   VAL    32       5.490   5.933   6.453  1.00 10.00      B   
ATOM    578  HN  VAL    32       4.510   5.977   6.388  1.00 10.00      B   
ATOM    579  CA  VAL    32       6.098   5.397   7.662  1.00 10.00      B   
ATOM    580  CB  VAL    32       5.032   5.062   8.728  1.00 10.00      B   
ATOM    581  CG1 VAL    32       5.675   4.479   9.976  1.00 10.00      B   
ATOM    582  CG2 VAL    32       4.223   6.300   9.081  1.00 10.00      B   
ATOM    583  C   VAL    32       6.905   4.144   7.329  1.00 10.00      B   
ATOM    584  O   VAL    32       7.964   3.895   7.909  1.00 10.00      B   
ATOM    585  N   ARG    33       6.414   3.375   6.367  1.00 10.00      B   
ATOM    586  HN  ARG    33       5.579   3.639   5.922  1.00 10.00      B   
ATOM    587  CA  ARG    33       7.085   2.154   5.954  1.00 10.00      B   
ATOM    588  CB  ARG    33       6.135   1.233   5.185  1.00 10.00      B   
ATOM    589  CG  ARG    33       4.896   0.846   5.972  1.00 10.00      B   
ATOM    590  CD  ARG    33       4.242  -0.409   5.421  1.00 10.00      B   
ATOM    591  NE  ARG    33       3.712  -0.222   4.072  1.00 10.00      B   
ATOM    592  HE  ARG    33       4.365  -0.139   3.341  1.00 10.00      B   
ATOM    593  CZ  ARG    33       2.413  -0.162   3.783  1.00 10.00      B   
ATOM    594  NH1 ARG    33       1.504  -0.256   4.753  1.00 10.00      B   
ATOM    595 HH11 ARG    33       1.804  -0.376   5.748  1.00 10.00      B   
ATOM    596 HH12 ARG    33       0.486  -0.212   4.525  1.00 10.00      B   
ATOM    597  NH2 ARG    33       2.023  -0.018   2.522  1.00 10.00      B   
ATOM    598 HH21 ARG    33       1.008   0.027   2.289  1.00 10.00      B   
ATOM    599 HH22 ARG    33       2.731   0.043   1.755  1.00 10.00      B   
ATOM    600  C   ARG    33       8.340   2.454   5.139  1.00 10.00      B   
ATOM    601  O   ARG    33       9.377   1.823   5.337  1.00 10.00      B   
ATOM    602  N   ILE    34       8.256   3.426   4.234  1.00 10.00      B   
ATOM    603  HN  ILE    34       7.403   3.900   4.107  1.00 10.00      B   
ATOM    604  CA  ILE    34       9.407   3.787   3.413  1.00 10.00      B   
ATOM    605  CB  ILE    34       9.039   4.598   2.146  1.00 10.00      B   
ATOM    606  CG1 ILE    34       8.454   5.966   2.508  1.00 10.00      B   
ATOM    607  CG2 ILE    34       8.079   3.810   1.265  1.00 10.00      B   
ATOM    608  CD1 ILE    34       8.208   6.866   1.313  1.00 10.00      B   
ATOM    609  C   ILE    34      10.457   4.524   4.239  1.00 10.00      B   
ATOM    610  O   ILE    34      11.643   4.502   3.911  1.00 10.00      B   
ATOM    611  N   LEU    35      10.015   5.170   5.318  1.00 10.00      B   
ATOM    612  HN  LEU    35       9.050   5.179   5.510  1.00 10.00      B   
ATOM    613  CA  LEU    35      10.927   5.884   6.206  1.00 10.00      B   
ATOM    614  CB  LEU    35      10.163   6.710   7.247  1.00 10.00      B   
ATOM    615  CG  LEU    35       9.636   8.067   6.783  1.00 10.00      B   
ATOM    616  CD1 LEU    35       8.818   8.725   7.882  1.00 10.00      B   
ATOM    617  CD2 LEU    35      10.780   8.972   6.355  1.00 10.00      B   
ATOM    618  C   LEU    35      11.851   4.896   6.900  1.00 10.00      B   
ATOM    619  O   LEU    35      13.021   5.188   7.142  1.00 10.00      B   
ATOM    620  N   GLY    36      11.313   3.721   7.210  1.00 10.00      B   
ATOM    621  HN  GLY    36      10.371   3.555   6.999  1.00 10.00      B   
ATOM    622  CA  GLY    36      12.101   2.689   7.854  1.00 10.00      B   
ATOM    623  C   GLY    36      13.213   2.217   6.945  1.00 10.00      B   
ATOM    624  O   GLY    36      14.333   1.972   7.391  1.00 10.00      B   
ATOM    625  N   ALA    37      12.902   2.122   5.657  1.00 10.00      B   
ATOM    626  HN  ALA    37      11.990   2.340   5.375  1.00 10.00      B   
ATOM    627  CA  ALA    37      13.869   1.691   4.656  1.00 10.00      B   
ATOM    628  CB  ALA    37      13.160   1.341   3.357  1.00 10.00      B   
ATOM    629  C   ALA    37      14.916   2.774   4.419  1.00 10.00      B   
ATOM    630  O   ALA    37      16.001   2.509   3.906  1.00 10.00      B   
ATOM    631  N   ALA    38      14.586   3.995   4.811  1.00 10.00      B   
ATOM    632  HN  ALA    38      13.704   4.145   5.213  1.00 10.00      B   
ATOM    633  CA  ALA    38      15.495   5.120   4.654  1.00 10.00      B   
ATOM    634  CB  ALA    38      14.718   6.428   4.635  1.00 10.00      B   
ATOM    635  C   ALA    38      16.529   5.133   5.773  1.00 10.00      B   
ATOM    636  O   ALA    38      17.633   5.647   5.608  1.00 10.00      B   
ATOM    637  N   VAL    39      16.163   4.556   6.910  1.00 10.00      B   
ATOM    638  HN  VAL    39      15.268   4.159   6.978  1.00 10.00      B   
ATOM    639  CA  VAL    39      17.056   4.501   8.060  1.00 10.00      B   
ATOM    640  CB  VAL    39      16.327   4.889   9.367  1.00 10.00      B   
ATOM    641  CG1 VAL    39      17.294   4.899  10.540  1.00 10.00      B   
ATOM    642  CG2 VAL    39      15.655   6.246   9.226  1.00 10.00      B   
ATOM    643  C   VAL    39      17.673   3.110   8.209  1.00 10.00      B   
ATOM    644  O   VAL    39      18.819   2.879   7.825  1.00 10.00      B   
ATOM    645  N   ASP    40      16.891   2.177   8.733  1.00 10.00      B   
ATOM    646  HN  ASP    40      15.971   2.411   8.982  1.00 10.00      B   
ATOM    647  CA  ASP    40      17.354   0.811   8.951  1.00 10.00      B   
ATOM    648  CB  ASP    40      16.477   0.109   9.988  1.00 10.00      B   
ATOM    649  CG  ASP    40      17.102   0.098  11.368  1.00 10.00      B   
ATOM    650  OD1 ASP    40      17.574  -0.975  11.801  1.00 10.00      B   
ATOM    651  OD2 ASP    40      17.130   1.159  12.028  1.00 10.00      B   
ATOM    652  C   ASP    40      17.376   0.013   7.653  1.00 10.00      B   
ATOM    653  O   ASP    40      17.939  -1.079   7.589  1.00 10.00      B   
ATOM    654  N   GLY    41      16.764   0.569   6.617  1.00 10.00      B   
ATOM    655  HN  GLY    41      16.322   1.435   6.732  1.00 10.00      B   
ATOM    656  CA  GLY    41      16.722  -0.098   5.331  1.00 10.00      B   
ATOM    657  C   GLY    41      18.023   0.029   4.561  1.00 10.00      B   
ATOM    658  O   GLY    41      18.212  -0.653   3.554  1.00 10.00      B   
ATOM    659  N   ASP    42      18.906   0.919   5.026  1.00 10.00      B   
ATOM    660  HN  ASP    42      18.672   1.441   5.821  1.00 10.00      B   
ATOM    661  CA  ASP    42      20.215   1.140   4.397  1.00 10.00      B   
ATOM    662  CB  ASP    42      21.009  -0.176   4.341  1.00 10.00      B   
ATOM    663  CG  ASP    42      22.508   0.006   4.200  1.00 10.00      B   
ATOM    664  OD1 ASP    42      23.119   0.689   5.052  1.00 10.00      B   
ATOM    665  OD2 ASP    42      23.090  -0.562   3.252  1.00 10.00      B   
ATOM    666  C   ASP    42      20.077   1.763   3.002  1.00 10.00      B   
ATOM    667  O   ASP    42      20.998   1.704   2.181  1.00 10.00      B   
ATOM    668  N   ILE    43      18.924   2.370   2.741  1.00 10.00      B   
ATOM    669  HN  ILE    43      18.230   2.392   3.436  1.00 10.00      B   
ATOM    670  CA  ILE    43      18.655   3.005   1.454  1.00 10.00      B   
ATOM    671  CB  ILE    43      17.371   2.429   0.808  1.00 10.00      B   
ATOM    672  CG1 ILE    43      17.485   0.912   0.646  1.00 10.00      B   
ATOM    673  CG2 ILE    43      17.087   3.090  -0.537  1.00 10.00      B   
ATOM    674  CD1 ILE    43      16.197   0.245   0.212  1.00 10.00      B   
ATOM    675  C   ILE    43      18.495   4.518   1.626  1.00 10.00      B   
ATOM    676  O   ILE    43      17.729   4.972   2.478  1.00 10.00      B   
ATOM    677  N   PRO    44      19.217   5.318   0.821  1.00 10.00      B   
ATOM    678  CA  PRO    44      19.153   6.788   0.888  1.00 10.00      B   
ATOM    679  CB  PRO    44      20.081   7.251  -0.244  1.00 10.00      B   
ATOM    680  CG  PRO    44      20.237   6.060  -1.125  1.00 10.00      B   
ATOM    681  CD  PRO    44      20.152   4.865  -0.220  1.00 10.00      B   
ATOM    682  C   PRO    44      17.739   7.317   0.662  1.00 10.00      B   
ATOM    683  O   PRO    44      17.003   6.818  -0.191  1.00 10.00      B   
ATOM    684  N   ALA    45      17.373   8.338   1.423  1.00 10.00      B   
ATOM    685  HN  ALA    45      18.018   8.706   2.066  1.00 10.00      B   
ATOM    686  CA  ALA    45      16.047   8.939   1.334  1.00 10.00      B   
ATOM    687  CB  ALA    45      15.540   9.266   2.726  1.00 10.00      B   
ATOM    688  C   ALA    45      16.065  10.196   0.471  1.00 10.00      B   
ATOM    689  O   ALA    45      15.429  11.200   0.792  1.00 10.00      B   
ATOM    690  N   ASN    46      16.787  10.132  -0.634  1.00 10.00      B   
ATOM    691  HN  ASN    46      17.263   9.303  -0.846  1.00 10.00      B   
ATOM    692  CA  ASN    46      16.886  11.269  -1.543  1.00 10.00      B   
ATOM    693  CB  ASN    46      18.296  11.371  -2.141  1.00 10.00      B   
ATOM    694  CG  ASN    46      19.363  11.685  -1.105  1.00 10.00      B   
ATOM    695  OD1 ASN    46      19.088  12.295  -0.071  1.00 10.00      B   
ATOM    696  ND2 ASN    46      20.595  11.281  -1.379  1.00 10.00      B   
ATOM    697 HD21 ASN    46      20.751  10.810  -2.231  1.00 10.00      B   
ATOM    698 HD22 ASN    46      21.300  11.456  -0.718  1.00 10.00      B   
ATOM    699  C   ASN    46      15.852  11.157  -2.657  1.00 10.00      B   
ATOM    700  O   ASN    46      15.795  11.992  -3.560  1.00 10.00      B   
ATOM    701  N   LEU    47      15.028  10.120  -2.586  1.00 10.00      B   
ATOM    702  HN  LEU    47      15.112   9.495  -1.836  1.00 10.00      B   
ATOM    703  CA  LEU    47      13.999   9.885  -3.589  1.00 10.00      B   
ATOM    704  CB  LEU    47      14.414   8.728  -4.505  1.00 10.00      B   
ATOM    705  CG  LEU    47      15.759   8.875  -5.223  1.00 10.00      B   
ATOM    706  CD1 LEU    47      16.182   7.553  -5.842  1.00 10.00      B   
ATOM    707  CD2 LEU    47      15.686   9.962  -6.283  1.00 10.00      B   
ATOM    708  C   LEU    47      12.658   9.566  -2.936  1.00 10.00      B   
ATOM    709  O   LEU    47      11.839   8.849  -3.507  1.00 10.00      B   
ATOM    710  N   VAL    48      12.429  10.117  -1.747  1.00 10.00      B   
ATOM    711  HN  VAL    48      13.105  10.709  -1.356  1.00 10.00      B   
ATOM    712  CA  VAL    48      11.185   9.882  -1.016  1.00 10.00      B   
ATOM    713  CB  VAL    48      11.193  10.560   0.369  1.00 10.00      B   
ATOM    714  CG1 VAL    48       9.875  10.328   1.097  1.00 10.00      B   
ATOM    715  CG2 VAL    48      12.358  10.053   1.202  1.00 10.00      B   
ATOM    716  C   VAL    48       9.981  10.377  -1.812  1.00 10.00      B   
ATOM    717  O   VAL    48       9.001   9.651  -1.987  1.00 10.00      B   
ATOM    718  N   LEU    49      10.069  11.608  -2.303  1.00 10.00      B   
ATOM    719  HN  LEU    49      10.880  12.135  -2.126  1.00 10.00      B   
ATOM    720  CA  LEU    49       8.992  12.201  -3.086  1.00 10.00      B   
ATOM    721  CB  LEU    49       9.333  13.645  -3.459  1.00 10.00      B   
ATOM    722  CG  LEU    49       9.511  14.612  -2.287  1.00 10.00      B   
ATOM    723  CD1 LEU    49      10.123  15.921  -2.757  1.00 10.00      B   
ATOM    724  CD2 LEU    49       8.178  14.861  -1.595  1.00 10.00      B   
ATOM    725  C   LEU    49       8.725  11.380  -4.342  1.00 10.00      B   
ATOM    726  O   LEU    49       7.573  11.088  -4.674  1.00 10.00      B   
ATOM    727  N   SER    50       9.798  10.989  -5.016  1.00 10.00      B   
ATOM    728  HN  SER    50      10.686  11.245  -4.688  1.00 10.00      B   
ATOM    729  CA  SER    50       9.702  10.198  -6.232  1.00 10.00      B   
ATOM    730  CB  SER    50      11.092  10.054  -6.847  1.00 10.00      B   
ATOM    731  OG  SER    50      11.851  11.236  -6.639  1.00 10.00      B   
ATOM    732  HG  SER    50      11.897  11.734  -7.461  1.00 10.00      B   
ATOM    733  C   SER    50       9.104   8.822  -5.942  1.00 10.00      B   
ATOM    734  O   SER    50       8.336   8.284  -6.744  1.00 10.00      B   
ATOM    735  N   LEU    51       9.450   8.264  -4.785  1.00 10.00      B   
ATOM    736  HN  LEU    51      10.078   8.739  -4.195  1.00 10.00      B   
ATOM    737  CA  LEU    51       8.947   6.957  -4.377  1.00 10.00      B   
ATOM    738  CB  LEU    51       9.735   6.430  -3.173  1.00 10.00      B   
ATOM    739  CG  LEU    51       9.671   4.921  -2.922  1.00 10.00      B   
ATOM    740  CD1 LEU    51      10.229   4.154  -4.112  1.00 10.00      B   
ATOM    741  CD2 LEU    51      10.427   4.561  -1.653  1.00 10.00      B   
ATOM    742  C   LEU    51       7.458   7.030  -4.048  1.00 10.00      B   
ATOM    743  O   LEU    51       6.746   6.032  -4.128  1.00 10.00      B   
ATOM    744  N   LEU    52       7.001   8.212  -3.654  1.00 10.00      B   
ATOM    745  HN  LEU    52       7.629   8.963  -3.568  1.00 10.00      B   
ATOM    746  CA  LEU    52       5.593   8.419  -3.333  1.00 10.00      B   
ATOM    747  CB  LEU    52       5.412   9.646  -2.434  1.00 10.00      B   
ATOM    748  CG  LEU    52       5.827   9.478  -0.971  1.00 10.00      B   
ATOM    749  CD1 LEU    52       5.917  10.830  -0.282  1.00 10.00      B   
ATOM    750  CD2 LEU    52       4.849   8.571  -0.239  1.00 10.00      B   
ATOM    751  C   LEU    52       4.782   8.584  -4.610  1.00 10.00      B   
ATOM    752  O   LEU    52       3.652   8.107  -4.709  1.00 10.00      B   
ATOM    753  N   GLY    53       5.377   9.258  -5.588  1.00 10.00      B   
ATOM    754  HN  GLY    53       6.282   9.611  -5.445  1.00 10.00      B   
ATOM    755  CA  GLY    53       4.712   9.478  -6.856  1.00 10.00      B   
ATOM    756  C   GLY    53       4.610   8.207  -7.678  1.00 10.00      B   
ATOM    757  O   GLY    53       3.518   7.799  -8.080  1.00 10.00      B   
ATOM    758  N   LEU    54       5.747   7.572  -7.922  1.00 10.00      B   
ATOM    759  HN  LEU    54       6.589   7.933  -7.565  1.00 10.00      B   
ATOM    760  CA  LEU    54       5.774   6.341  -8.696  1.00 10.00      B   
ATOM    761  CB  LEU    54       7.049   6.250  -9.537  1.00 10.00      B   
ATOM    762  CG  LEU    54       7.251   7.346 -10.587  1.00 10.00      B   
ATOM    763  CD1 LEU    54       8.523   7.095 -11.381  1.00 10.00      B   
ATOM    764  CD2 LEU    54       6.048   7.434 -11.513  1.00 10.00      B   
ATOM    765  C   LEU    54       5.657   5.137  -7.773  1.00 10.00      B   
ATOM    766  O   LEU    54       6.624   4.752  -7.110  1.00 10.00      B   
ATOM    767  N   GLY    55       4.469   4.554  -7.728  1.00 10.00      B   
ATOM    768  HN  GLY    55       3.746   4.898  -8.299  1.00 10.00      B   
ATOM    769  CA  GLY    55       4.230   3.406  -6.880  1.00 10.00      B   
ATOM    770  C   GLY    55       2.875   3.467  -6.205  1.00 10.00      B   
ATOM    771  O   GLY    55       2.470   2.529  -5.519  1.00 10.00      B   
ATOM    772  N   VAL    56       2.173   4.580  -6.397  1.00 10.00      B   
ATOM    773  HN  VAL    56       2.557   5.297  -6.942  1.00 10.00      B   
ATOM    774  CA  VAL    56       0.849   4.767  -5.804  1.00 10.00      B   
ATOM    775  CB  VAL    56       0.366   6.245  -5.786  1.00 10.00      B   
ATOM    776  CG1 VAL    56       0.471   6.903  -7.155  1.00 10.00      B   
ATOM    777  CG2 VAL    56      -1.047   6.363  -5.231  1.00 10.00      B   
ATOM    778  C   VAL    56      -0.233   3.802  -6.341  1.00 10.00      B   
ATOM    779  O   VAL    56      -1.023   3.282  -5.549  1.00 10.00      B   
ATOM    780  N   PRO    57      -0.291   3.518  -7.673  1.00 10.00      B   
ATOM    781  CA  PRO    57      -1.304   2.610  -8.242  1.00 10.00      B   
ATOM    782  CB  PRO    57      -0.871   2.445  -9.699  1.00 10.00      B   
ATOM    783  CG  PRO    57      -0.123   3.692  -9.999  1.00 10.00      B   
ATOM    784  CD  PRO    57       0.593   4.051  -8.732  1.00 10.00      B   
ATOM    785  C   PRO    57      -1.338   1.248  -7.550  1.00 10.00      B   
ATOM    786  O   PRO    57      -2.396   0.632  -7.440  1.00 10.00      B   
ATOM    787  N   GLU    58      -0.183   0.802  -7.060  1.00 10.00      B   
ATOM    788  HN  GLU    58       0.619   1.357  -7.151  1.00 10.00      B   
ATOM    789  CA  GLU    58      -0.080  -0.486  -6.381  1.00 10.00      B   
ATOM    790  CB  GLU    58       1.365  -0.758  -5.958  1.00 10.00      B   
ATOM    791  CG  GLU    58       1.665  -2.223  -5.691  1.00 10.00      B   
ATOM    792  CD  GLU    58       3.072  -2.450  -5.182  1.00 10.00      B   
ATOM    793  OE1 GLU    58       3.268  -2.449  -3.947  1.00 10.00      B   
ATOM    794  OE2 GLU    58       3.990  -2.643  -6.010  1.00 10.00      B   
ATOM    795  C   GLU    58      -1.006  -0.547  -5.168  1.00 10.00      B   
ATOM    796  O   GLU    58      -1.651  -1.566  -4.918  1.00 10.00      B   
ATOM    797  N   MET    59      -1.086   0.553  -4.431  1.00 10.00      B   
ATOM    798  HN  MET    59      -0.564   1.345  -4.689  1.00 10.00      B   
ATOM    799  CA  MET    59      -1.941   0.613  -3.252  1.00 10.00      B   
ATOM    800  CB  MET    59      -1.285   1.424  -2.134  1.00 10.00      B   
ATOM    801  CG  MET    59      -0.184   0.676  -1.400  1.00 10.00      B   
ATOM    802  SD  MET    59       0.657   1.699  -0.177  1.00 10.00      B   
ATOM    803  CE  MET    59      -0.638   1.931   1.037  1.00 10.00      B   
ATOM    804  C   MET    59      -3.312   1.177  -3.603  1.00 10.00      B   
ATOM    805  O   MET    59      -4.293   0.935  -2.900  1.00 10.00      B   
ATOM    806  N   ALA    60      -3.375   1.914  -4.711  1.00 10.00      B   
ATOM    807  HN  ALA    60      -2.553   2.070  -5.225  1.00 10.00      B   
ATOM    808  CA  ALA    60      -4.623   2.512  -5.175  1.00 10.00      B   
ATOM    809  CB  ALA    60      -4.375   3.398  -6.387  1.00 10.00      B   
ATOM    810  C   ALA    60      -5.660   1.440  -5.493  1.00 10.00      B   
ATOM    811  O   ALA    60      -6.864   1.700  -5.467  1.00 10.00      B   
ATOM    812  N   GLN    61      -5.176   0.234  -5.775  1.00 10.00      B   
ATOM    813  HN  GLN    61      -4.205   0.108  -5.786  1.00 10.00      B   
ATOM    814  CA  GLN    61      -6.038  -0.902  -6.083  1.00 10.00      B   
ATOM    815  CB  GLN    61      -5.191  -2.154  -6.335  1.00 10.00      B   
ATOM    816  CG  GLN    61      -4.152  -2.016  -7.434  1.00 10.00      B   
ATOM    817  CD  GLN    61      -3.363  -3.294  -7.639  1.00 10.00      B   
ATOM    818  OE1 GLN    61      -3.728  -4.140  -8.455  1.00 10.00      B   
ATOM    819  NE2 GLN    61      -2.281  -3.449  -6.891  1.00 10.00      B   
ATOM    820 HE21 GLN    61      -2.050  -2.737  -6.255  1.00 10.00      B   
ATOM    821 HE22 GLN    61      -1.762  -4.275  -6.993  1.00 10.00      B   
ATOM    822  C   GLN    61      -7.009  -1.181  -4.935  1.00 10.00      B   
ATOM    823  O   GLN    61      -8.109  -1.680  -5.151  1.00 10.00      B   
ATOM    824  N   LEU    62      -6.592  -0.854  -3.718  1.00 10.00      B   
ATOM    825  HN  LEU    62      -5.704  -0.453  -3.608  1.00 10.00      B   
ATOM    826  CA  LEU    62      -7.419  -1.077  -2.540  1.00 10.00      B   
ATOM    827  CB  LEU    62      -6.541  -1.426  -1.338  1.00 10.00      B   
ATOM    828  CG  LEU    62      -5.671  -2.675  -1.477  1.00 10.00      B   
ATOM    829  CD1 LEU    62      -4.685  -2.770  -0.321  1.00 10.00      B   
ATOM    830  CD2 LEU    62      -6.535  -3.925  -1.550  1.00 10.00      B   
ATOM    831  C   LEU    62      -8.270   0.149  -2.222  1.00 10.00      B   
ATOM    832  O   LEU    62      -9.322   0.043  -1.590  1.00 10.00      B   
ATOM    833  N   ILE    63      -7.815   1.309  -2.675  1.00 10.00      B   
ATOM    834  HN  ILE    63      -6.980   1.324  -3.187  1.00 10.00      B   
ATOM    835  CA  ILE    63      -8.528   2.558  -2.434  1.00 10.00      B   
ATOM    836  CB  ILE    63      -7.656   3.790  -2.772  1.00 10.00      B   
ATOM    837  CG1 ILE    63      -6.310   3.705  -2.047  1.00 10.00      B   
ATOM    838  CG2 ILE    63      -8.379   5.082  -2.404  1.00 10.00      B   
ATOM    839  CD1 ILE    63      -5.343   4.814  -2.405  1.00 10.00      B   
ATOM    840  C   ILE    63      -9.815   2.618  -3.251  1.00 10.00      B   
ATOM    841  O   ILE    63     -10.846   3.085  -2.766  1.00 10.00      B   
ATOM    842  N   LEU    64      -9.746   2.136  -4.487  1.00 10.00      B   
ATOM    843  HN  LEU    64      -8.890   1.776  -4.811  1.00 10.00      B   
ATOM    844  CA  LEU    64     -10.901   2.141  -5.385  1.00 10.00      B   
ATOM    845  CB  LEU    64     -10.562   1.540  -6.755  1.00 10.00      B   
ATOM    846  CG  LEU    64      -9.355   2.145  -7.481  1.00 10.00      B   
ATOM    847  CD1 LEU    64      -9.161   1.484  -8.837  1.00 10.00      B   
ATOM    848  CD2 LEU    64      -9.508   3.651  -7.633  1.00 10.00      B   
ATOM    849  C   LEU    64     -12.148   1.486  -4.766  1.00 10.00      B   
ATOM    850  O   LEU    64     -13.179   2.146  -4.620  1.00 10.00      B   
ATOM    851  N   PRO    65     -12.088   0.190  -4.383  1.00 10.00      B   
ATOM    852  CA  PRO    65     -13.236  -0.499  -3.780  1.00 10.00      B   
ATOM    853  CB  PRO    65     -12.749  -1.944  -3.606  1.00 10.00      B   
ATOM    854  CG  PRO    65     -11.264  -1.852  -3.613  1.00 10.00      B   
ATOM    855  CD  PRO    65     -10.929  -0.709  -4.524  1.00 10.00      B   
ATOM    856  C   PRO    65     -13.620   0.101  -2.430  1.00 10.00      B   
ATOM    857  O   PRO    65     -14.794   0.121  -2.058  1.00 10.00      B   
ATOM    858  N   LEU    66     -12.629   0.607  -1.708  1.00 10.00      B   
ATOM    859  HN  LEU    66     -11.715   0.580  -2.063  1.00 10.00      B   
ATOM    860  CA  LEU    66     -12.865   1.207  -0.404  1.00 10.00      B   
ATOM    861  CB  LEU    66     -11.540   1.499   0.306  1.00 10.00      B   
ATOM    862  CG  LEU    66     -11.619   1.773   1.811  1.00 10.00      B   
ATOM    863  CD1 LEU    66     -12.255   0.598   2.540  1.00 10.00      B   
ATOM    864  CD2 LEU    66     -10.237   2.067   2.373  1.00 10.00      B   
ATOM    865  C   LEU    66     -13.697   2.478  -0.538  1.00 10.00      B   
ATOM    866  O   LEU    66     -14.609   2.721   0.253  1.00 10.00      B   
ATOM    867  N   SER    67     -13.395   3.271  -1.560  1.00 10.00      B   
ATOM    868  HN  SER    67     -12.661   3.016  -2.162  1.00 10.00      B   
ATOM    869  CA  SER    67     -14.113   4.511  -1.811  1.00 10.00      B   
ATOM    870  CB  SER    67     -13.424   5.309  -2.923  1.00 10.00      B   
ATOM    871  OG  SER    67     -12.050   5.512  -2.629  1.00 10.00      B   
ATOM    872  HG  SER    67     -11.590   4.663  -2.615  1.00 10.00      B   
ATOM    873  C   SER    67     -15.569   4.232  -2.180  1.00 10.00      B   
ATOM    874  O   SER    67     -16.473   4.961  -1.776  1.00 10.00      B   
ATOM    875  N   LEU    68     -15.791   3.161  -2.936  1.00 10.00      B   
ATOM    876  HN  LEU    68     -15.030   2.615  -3.224  1.00 10.00      B   
ATOM    877  CA  LEU    68     -17.138   2.786  -3.349  1.00 10.00      B   
ATOM    878  CB  LEU    68     -17.087   1.723  -4.451  1.00 10.00      B   
ATOM    879  CG  LEU    68     -18.422   1.377  -5.120  1.00 10.00      B   
ATOM    880  CD1 LEU    68     -19.009   2.592  -5.822  1.00 10.00      B   
ATOM    881  CD2 LEU    68     -18.252   0.223  -6.096  1.00 10.00      B   
ATOM    882  C   LEU    68     -17.940   2.279  -2.152  1.00 10.00      B   
ATOM    883  O   LEU    68     -19.158   2.458  -2.077  1.00 10.00      B   
ATOM    884  N   PHE    69     -17.248   1.645  -1.216  1.00 10.00      B   
ATOM    885  HN  PHE    69     -16.282   1.517  -1.341  1.00 10.00      B   
ATOM    886  CA  PHE    69     -17.886   1.124  -0.018  1.00 10.00      B   
ATOM    887  CB  PHE    69     -16.981   0.097   0.671  1.00 10.00      B   
ATOM    888  CG  PHE    69     -17.439  -0.309   2.045  1.00 10.00      B   
ATOM    889  CD1 PHE    69     -18.607  -1.034   2.220  1.00 10.00      B   
ATOM    890  CD2 PHE    69     -16.692   0.028   3.164  1.00 10.00      B   
ATOM    891  CE1 PHE    69     -19.026  -1.409   3.482  1.00 10.00      B   
ATOM    892  CE2 PHE    69     -17.105  -0.343   4.429  1.00 10.00      B   
ATOM    893  CZ  PHE    69     -18.273  -1.065   4.589  1.00 10.00      B   
ATOM    894  C   PHE    69     -18.239   2.257   0.941  1.00 10.00      B   
ATOM    895  O   PHE    69     -19.386   2.379   1.374  1.00 10.00      B   
ATOM    896  N   LEU    70     -17.251   3.092   1.244  1.00 10.00      B   
ATOM    897  HN  LEU    70     -16.366   2.951   0.839  1.00 10.00      B   
ATOM    898  CA  LEU    70     -17.436   4.210   2.160  1.00 10.00      B   
ATOM    899  CB  LEU    70     -16.085   4.808   2.553  1.00 10.00      B   
ATOM    900  CG  LEU    70     -15.152   3.891   3.347  1.00 10.00      B   
ATOM    901  CD1 LEU    70     -13.775   4.520   3.487  1.00 10.00      B   
ATOM    902  CD2 LEU    70     -15.740   3.583   4.714  1.00 10.00      B   
ATOM    903  C   LEU    70     -18.348   5.284   1.577  1.00 10.00      B   
ATOM    904  O   LEU    70     -19.129   5.899   2.302  1.00 10.00      B   
ATOM    905  N   GLY    71     -18.249   5.504   0.272  1.00 10.00      B   
ATOM    906  HN  GLY    71     -17.596   4.996  -0.256  1.00 10.00      B   
ATOM    907  CA  GLY    71     -19.079   6.497  -0.382  1.00 10.00      B   
ATOM    908  C   GLY    71     -20.553   6.196  -0.220  1.00 10.00      B   
ATOM    909  O   GLY    71     -21.332   7.066   0.172  1.00 10.00      B   
ATOM    910  N   LEU    72     -20.935   4.959  -0.509  1.00 10.00      B   
ATOM    911  HN  LEU    72     -20.267   4.316  -0.827  1.00 10.00      B   
ATOM    912  CA  LEU    72     -22.322   4.541  -0.382  1.00 10.00      B   
ATOM    913  CB  LEU    72     -22.520   3.138  -0.966  1.00 10.00      B   
ATOM    914  CG  LEU    72     -22.541   3.037  -2.493  1.00 10.00      B   
ATOM    915  CD1 LEU    72     -22.572   1.582  -2.933  1.00 10.00      B   
ATOM    916  CD2 LEU    72     -23.732   3.791  -3.061  1.00 10.00      B   
ATOM    917  C   LEU    72     -22.765   4.572   1.077  1.00 10.00      B   
ATOM    918  O   LEU    72     -23.850   5.055   1.390  1.00 10.00      B   
ATOM    919  N   LEU    73     -21.903   4.084   1.965  1.00 10.00      B   
ATOM    920  HN  LEU    73     -21.039   3.734   1.650  1.00 10.00      B   
ATOM    921  CA  LEU    73     -22.206   4.038   3.393  1.00 10.00      B   
ATOM    922  CB  LEU    73     -21.096   3.300   4.147  1.00 10.00      B   
ATOM    923  CG  LEU    73     -21.344   3.027   5.632  1.00 10.00      B   
ATOM    924  CD1 LEU    73     -22.571   2.149   5.820  1.00 10.00      B   
ATOM    925  CD2 LEU    73     -20.120   2.385   6.267  1.00 10.00      B   
ATOM    926  C   LEU    73     -22.411   5.434   3.979  1.00 10.00      B   
ATOM    927  O   LEU    73     -23.266   5.638   4.843  1.00 10.00      B   
ATOM    928  N   MET    74     -21.629   6.391   3.506  1.00 10.00      B   
ATOM    929  HN  MET    74     -20.957   6.169   2.822  1.00 10.00      B   
ATOM    930  CA  MET    74     -21.734   7.763   3.986  1.00 10.00      B   
ATOM    931  CB  MET    74     -20.481   8.562   3.616  1.00 10.00      B   
ATOM    932  CG  MET    74     -20.569  10.050   3.935  1.00 10.00      B   
ATOM    933  SD  MET    74     -18.961  10.874   3.929  1.00 10.00      B   
ATOM    934  CE  MET    74     -18.312  10.374   2.335  1.00 10.00      B   
ATOM    935  C   MET    74     -22.985   8.443   3.434  1.00 10.00      B   
ATOM    936  O   MET    74     -23.715   9.110   4.166  1.00 10.00      B   
ATOM    937  N   THR    75     -23.235   8.255   2.143  1.00 10.00      B   
ATOM    938  HN  THR    75     -22.626   7.695   1.614  1.00 10.00      B   
ATOM    939  CA  THR    75     -24.386   8.865   1.489  1.00 10.00      B   
ATOM    940  CB  THR    75     -24.258   8.807  -0.048  1.00 10.00      B   
ATOM    941  OG1 THR    75     -22.906   9.123  -0.425  1.00 10.00      B   
ATOM    942  HG1 THR    75     -22.345   8.341  -0.307  1.00 10.00      B   
ATOM    943  CG2 THR    75     -25.199   9.811  -0.701  1.00 10.00      B   
ATOM    944  C   THR    75     -25.709   8.225   1.929  1.00 10.00      B   
ATOM    945  O   THR    75     -26.587   8.907   2.461  1.00 10.00      B   
ATOM    946  N   LEU    76     -25.828   6.911   1.745  1.00 10.00      B   
ATOM    947  HN  LEU    76     -25.071   6.405   1.374  1.00 10.00      B   
ATOM    948  CA  LEU    76     -27.049   6.193   2.096  1.00 10.00      B   
ATOM    949  CB  LEU    76     -26.990   4.740   1.615  1.00 10.00      B   
ATOM    950  CG  LEU    76     -26.863   4.536   0.102  1.00 10.00      B   
ATOM    951  CD1 LEU    76     -26.703   3.059  -0.226  1.00 10.00      B   
ATOM    952  CD2 LEU    76     -28.065   5.119  -0.625  1.00 10.00      B   
ATOM    953  C   LEU    76     -27.337   6.249   3.591  1.00 10.00      B   
ATOM    954  O   LEU    76     -28.491   6.384   3.997  1.00 10.00      B   
ATOM    955  N   GLY    77     -26.289   6.159   4.402  1.00 10.00      B   
ATOM    956  HN  GLY    77     -25.390   6.059   4.020  1.00 10.00      B   
ATOM    957  CA  GLY    77     -26.461   6.202   5.841  1.00 10.00      B   
ATOM    958  C   GLY    77     -27.129   7.483   6.301  1.00 10.00      B   
ATOM    959  O   GLY    77     -28.073   7.459   7.094  1.00 10.00      B   
ATOM    960  N   LYS    78     -26.664   8.608   5.777  1.00 10.00      B   
ATOM    961  HN  LYS    78     -25.933   8.566   5.124  1.00 10.00      B   
ATOM    962  CA  LYS    78     -27.221   9.900   6.142  1.00 10.00      B   
ATOM    963  CB  LYS    78     -26.285  11.034   5.727  1.00 10.00      B   
ATOM    964  CG  LYS    78     -25.009  11.103   6.556  1.00 10.00      B   
ATOM    965  CD  LYS    78     -24.011  12.104   5.992  1.00 10.00      B   
ATOM    966  CE  LYS    78     -24.469  13.538   6.205  1.00 10.00      B   
ATOM    967  NZ  LYS    78     -25.032  14.128   4.962  1.00 10.00      B   
ATOM    968  HZ1 LYS    78     -25.278  15.123   5.117  1.00 10.00      B   
ATOM    969  HZ2 LYS    78     -25.889  13.615   4.676  1.00 10.00      B   
ATOM    970  HZ3 LYS    78     -24.335  14.070   4.191  1.00 10.00      B   
ATOM    971  C   LYS    78     -28.616  10.077   5.551  1.00 10.00      B   
ATOM    972  O   LYS    78     -29.518  10.593   6.212  1.00 10.00      B   
ATOM    973  N   LEU    79     -28.798   9.618   4.316  1.00 10.00      B   
ATOM    974  HN  LEU    79     -28.041   9.207   3.839  1.00 10.00      B   
ATOM    975  CA  LEU    79     -30.094   9.717   3.650  1.00 10.00      B   
ATOM    976  CB  LEU    79     -30.003   9.241   2.197  1.00 10.00      B   
ATOM    977  CG  LEU    79     -29.213  10.138   1.239  1.00 10.00      B   
ATOM    978  CD1 LEU    79     -29.057   9.469  -0.119  1.00 10.00      B   
ATOM    979  CD2 LEU    79     -29.877  11.500   1.097  1.00 10.00      B   
ATOM    980  C   LEU    79     -31.150   8.914   4.406  1.00 10.00      B   
ATOM    981  O   LEU    79     -32.297   9.347   4.544  1.00 10.00      B   
ATOM    982  N   TYR    80     -30.758   7.747   4.904  1.00 10.00      B   
ATOM    983  HN  TYR    80     -29.831   7.445   4.753  1.00 10.00      B   
ATOM    984  CA  TYR    80     -31.668   6.893   5.654  1.00 10.00      B   
ATOM    985  CB  TYR    80     -31.097   5.482   5.809  1.00 10.00      B   
ATOM    986  CG  TYR    80     -32.154   4.423   6.008  1.00 10.00      B   
ATOM    987  CD1 TYR    80     -33.332   4.449   5.271  1.00 10.00      B   
ATOM    988  CD2 TYR    80     -31.982   3.402   6.932  1.00 10.00      B   
ATOM    989  CE1 TYR    80     -34.304   3.486   5.443  1.00 10.00      B   
ATOM    990  CE2 TYR    80     -32.951   2.434   7.111  1.00 10.00      B   
ATOM    991  CZ  TYR    80     -34.110   2.484   6.366  1.00 10.00      B   
ATOM    992  OH  TYR    80     -35.077   1.523   6.541  1.00 10.00      B   
ATOM    993  HH  TYR    80     -35.191   1.356   7.487  1.00 10.00      B   
ATOM    994  C   TYR    80     -31.971   7.500   7.020  1.00 10.00      B   
ATOM    995  O   TYR    80     -33.046   7.292   7.579  1.00 10.00      B   
ATOM    996  N   THR    81     -31.019   8.258   7.549  1.00 10.00      B   
ATOM    997  HN  THR    81     -30.176   8.380   7.060  1.00 10.00      B   
ATOM    998  CA  THR    81     -31.194   8.912   8.838  1.00 10.00      B   
ATOM    999  CB  THR    81     -29.842   9.387   9.419  1.00 10.00      B   
ATOM   1000  OG1 THR    81     -28.956   8.259   9.533  1.00 10.00      B   
ATOM   1001  HG1 THR    81     -28.653   7.992   8.653  1.00 10.00      B   
ATOM   1002  CG2 THR    81     -30.026  10.012  10.794  1.00 10.00      B   
ATOM   1003  C   THR    81     -32.168  10.085   8.696  1.00 10.00      B   
ATOM   1004  O   THR    81     -32.995  10.337   9.576  1.00 10.00      B   
ATOM   1005  N   GLU    82     -32.097  10.763   7.553  1.00 10.00      B   
ATOM   1006  HN  GLU    82     -31.434  10.495   6.880  1.00 10.00      B   
ATOM   1007  CA  GLU    82     -32.972  11.896   7.270  1.00 10.00      B   
ATOM   1008  CB  GLU    82     -32.316  12.844   6.262  1.00 10.00      B   
ATOM   1009  CG  GLU    82     -31.041  13.502   6.770  1.00 10.00      B   
ATOM   1010  CD  GLU    82     -31.302  14.615   7.770  1.00 10.00      B   
ATOM   1011  OE1 GLU    82     -32.381  14.626   8.400  1.00 10.00      B   
ATOM   1012  OE2 GLU    82     -30.427  15.495   7.921  1.00 10.00      B   
ATOM   1013  C   GLU    82     -34.324  11.413   6.747  1.00 10.00      B   
ATOM   1014  O   GLU    82     -35.189  12.211   6.389  1.00 10.00      B   
ATOM   1015  N   SER    83     -34.481  10.089   6.701  1.00 10.00      B   
ATOM   1016  HN  SER    83     -33.737   9.521   6.990  1.00 10.00      B   
ATOM   1017  CA  SER    83     -35.712   9.445   6.248  1.00 10.00      B   
ATOM   1018  CB  SER    83     -36.910   9.876   7.097  1.00 10.00      B   
ATOM   1019  OG  SER    83     -36.590   9.833   8.480  1.00 10.00      B   
ATOM   1020  HG  SER    83     -36.124  10.643   8.721  1.00 10.00      B   
ATOM   1021  C   SER    83     -35.987   9.654   4.758  1.00 10.00      B   
ATOM   1022  O   SER    83     -37.101   9.421   4.290  1.00 10.00      B   
ATOM   1023  N   GLU    84     -34.966  10.061   4.011  1.00 10.00      B   
ATOM   1024  HN  GLU    84     -34.090  10.202   4.432  1.00 10.00      B   
ATOM   1025  CA  GLU    84     -35.115  10.285   2.577  1.00 10.00      B   
ATOM   1026  CB  GLU    84     -33.873  10.958   1.990  1.00 10.00      B   
ATOM   1027  CG  GLU    84     -33.636  12.380   2.481  1.00 10.00      B   
ATOM   1028  CD  GLU    84     -34.771  13.328   2.141  1.00 10.00      B   
ATOM   1029  OE1 GLU    84     -35.516  13.063   1.173  1.00 10.00      B   
ATOM   1030  OE2 GLU    84     -34.918  14.351   2.840  1.00 10.00      B   
ATOM   1031  C   GLU    84     -35.389   8.962   1.872  1.00 10.00      B   
ATOM   1032  O   GLU    84     -36.312   8.849   1.066  1.00 10.00      B   
ATOM   1033  N   ILE    85     -34.595   7.952   2.203  1.00 10.00      B   
ATOM   1034  HN  ILE    85     -33.871   8.105   2.843  1.00 10.00      B   
ATOM   1035  CA  ILE    85     -34.768   6.627   1.622  1.00 10.00      B   
ATOM   1036  CB  ILE    85     -33.607   5.682   2.005  1.00 10.00      B   
ATOM   1037  CG1 ILE    85     -32.269   6.278   1.560  1.00 10.00      B   
ATOM   1038  CG2 ILE    85     -33.809   4.301   1.391  1.00 10.00      B   
ATOM   1039  CD1 ILE    85     -31.061   5.453   1.952  1.00 10.00      B   
ATOM   1040  C   ILE    85     -36.096   6.030   2.090  1.00 10.00      B   
ATOM   1041  O   ILE    85     -36.761   5.296   1.357  1.00 10.00      B   
ATOM   1042  N   THR    86     -36.489   6.380   3.308  1.00 10.00      B   
ATOM   1043  HN  THR    86     -35.922   6.978   3.840  1.00 10.00      B   
ATOM   1044  CA  THR    86     -37.734   5.900   3.886  1.00 10.00      B   
ATOM   1045  CB  THR    86     -37.846   6.314   5.362  1.00 10.00      B   
ATOM   1046  OG1 THR    86     -36.545   6.236   5.964  1.00 10.00      B   
ATOM   1047  HG1 THR    86     -36.588   5.671   6.745  1.00 10.00      B   
ATOM   1048  CG2 THR    86     -38.794   5.383   6.100  1.00 10.00      B   
ATOM   1049  C   THR    86     -38.945   6.419   3.107  1.00 10.00      B   
ATOM   1050  O   THR    86     -39.852   5.653   2.773  1.00 10.00      B   
ATOM   1051  N   VAL    87     -38.955   7.717   2.802  1.00 10.00      B   
ATOM   1052  HN  VAL    87     -38.207   8.288   3.092  1.00 10.00      B   
ATOM   1053  CA  VAL    87     -40.064   8.305   2.053  1.00 10.00      B   
ATOM   1054  CB  VAL    87     -40.119   9.848   2.133  1.00 10.00      B   
ATOM   1055  CG1 VAL    87     -40.292  10.304   3.574  1.00 10.00      B   
ATOM   1056  CG2 VAL    87     -38.892  10.485   1.506  1.00 10.00      B   
ATOM   1057  C   VAL    87     -40.051   7.838   0.600  1.00 10.00      B   
ATOM   1058  O   VAL    87     -41.080   7.848  -0.078  1.00 10.00      B   
ATOM   1059  N   MET    88     -38.881   7.415   0.131  1.00 10.00      B   
ATOM   1060  HN  MET    88     -38.089   7.454   0.713  1.00 10.00      B   
ATOM   1061  CA  MET    88     -38.740   6.912  -1.228  1.00 10.00      B   
ATOM   1062  CB  MET    88     -37.263   6.708  -1.584  1.00 10.00      B   
ATOM   1063  CG  MET    88     -36.521   7.981  -1.962  1.00 10.00      B   
ATOM   1064  SD  MET    88     -34.805   7.676  -2.434  1.00 10.00      B   
ATOM   1065  CE  MET    88     -35.027   6.705  -3.921  1.00 10.00      B   
ATOM   1066  C   MET    88     -39.488   5.590  -1.356  1.00 10.00      B   
ATOM   1067  O   MET    88     -39.944   5.220  -2.435  1.00 10.00      B   
ATOM   1068  N   HIS    89     -39.615   4.890  -0.233  1.00 10.00      B   
ATOM   1069  HN  HIS    89     -39.226   5.246   0.595  1.00 10.00      B   
ATOM   1070  CA  HIS    89     -40.314   3.610  -0.194  1.00 10.00      B   
ATOM   1071  CB  HIS    89     -39.869   2.781   1.013  1.00 10.00      B   
ATOM   1072  CG  HIS    89     -38.438   2.339   0.989  1.00 10.00      B   
ATOM   1073  ND1 HIS    89     -37.766   1.917   2.118  1.00 10.00      B   
ATOM   1074  HD1 HIS    89     -38.144   1.859   3.024  1.00 10.00      B   
ATOM   1075  CD2 HIS    89     -37.549   2.251  -0.029  1.00 10.00      B   
ATOM   1076  CE1 HIS    89     -36.532   1.588   1.795  1.00 10.00      B   
ATOM   1077  NE2 HIS    89     -36.374   1.782   0.502  1.00 10.00      B   
ATOM   1078  HE2 HIS    89     -35.545   1.616  -0.003  1.00 10.00      B   
ATOM   1079  C   HIS    89     -41.818   3.837  -0.116  1.00 10.00      B   
ATOM   1080  O   HIS    89     -42.608   3.001  -0.552  1.00 10.00      B   
ATOM   1081  N   ALA    90     -42.203   4.978   0.448  1.00 10.00      B   
ATOM   1082  HN  ALA    90     -41.521   5.599   0.774  1.00 10.00      B   
ATOM   1083  CA  ALA    90     -43.609   5.332   0.592  1.00 10.00      B   
ATOM   1084  CB  ALA    90     -43.770   6.446   1.616  1.00 10.00      B   
ATOM   1085  C   ALA    90     -44.192   5.749  -0.752  1.00 10.00      B   
ATOM   1086  O   ALA    90     -45.408   5.743  -0.946  1.00 10.00      B   
ATOM   1087  N   CYS    91     -43.313   6.114  -1.673  1.00 10.00      B   
ATOM   1088  HN  CYS    91     -42.359   6.097  -1.453  1.00 10.00      B   
ATOM   1089  CA  CYS    91     -43.724   6.522  -3.006  1.00 10.00      B   
ATOM   1090  CB  CYS    91     -42.798   7.626  -3.521  1.00 10.00      B   
ATOM   1091  SG  CYS    91     -42.621   9.030  -2.393  1.00 10.00      B   
ATOM   1092  HG  CYS    91     -42.081   8.578  -1.266  1.00 10.00      B   
ATOM   1093  C   CYS    91     -43.692   5.315  -3.941  1.00 10.00      B   
ATOM   1094  O   CYS    91     -43.382   4.204  -3.510  1.00 10.00      B   
ATOM   1095  N   GLY    92     -44.012   5.524  -5.211  1.00 10.00      B   
ATOM   1096  HN  GLY    92     -44.259   6.426  -5.503  1.00 10.00      B   
ATOM   1097  CA  GLY    92     -44.001   4.428  -6.166  1.00 10.00      B   
ATOM   1098  C   GLY    92     -42.599   4.087  -6.638  1.00 10.00      B   
ATOM   1099  O   GLY    92     -42.332   4.045  -7.840  1.00 10.00      B   
ATOM   1100  N   LEU    93     -41.703   3.839  -5.691  1.00 10.00      B   
ATOM   1101  HN  LEU    93     -41.983   3.875  -4.748  1.00 10.00      B   
ATOM   1102  CA  LEU    93     -40.320   3.510  -6.002  1.00 10.00      B   
ATOM   1103  CB  LEU    93     -39.429   4.750  -5.842  1.00 10.00      B   
ATOM   1104  CG  LEU    93     -39.766   5.962  -6.719  1.00 10.00      B   
ATOM   1105  CD1 LEU    93     -39.065   7.210  -6.202  1.00 10.00      B   
ATOM   1106  CD2 LEU    93     -39.392   5.702  -8.172  1.00 10.00      B   
ATOM   1107  C   LEU    93     -39.819   2.403  -5.083  1.00 10.00      B   
ATOM   1108  O   LEU    93     -39.862   2.536  -3.859  1.00 10.00      B   
ATOM   1109  N   SER    94     -39.360   1.310  -5.671  1.00 10.00      B   
ATOM   1110  HN  SER    94     -39.384   1.243  -6.650  1.00 10.00      B   
ATOM   1111  CA  SER    94     -38.835   0.192  -4.904  1.00 10.00      B   
ATOM   1112  CB  SER    94     -39.116  -1.121  -5.642  1.00 10.00      B   
ATOM   1113  OG  SER    94     -39.903  -0.894  -6.804  1.00 10.00      B   
ATOM   1114  HG  SER    94     -40.793  -1.238  -6.660  1.00 10.00      B   
ATOM   1115  C   SER    94     -37.333   0.367  -4.691  1.00 10.00      B   
ATOM   1116  O   SER    94     -36.758   1.379  -5.103  1.00 10.00      B   
ATOM   1117  N   LYS    95     -36.700  -0.613  -4.056  1.00 10.00      B   
ATOM   1118  HN  LYS    95     -37.211  -1.389  -3.740  1.00 10.00      B   
ATOM   1119  CA  LYS    95     -35.264  -0.559  -3.805  1.00 10.00      B   
ATOM   1120  CB  LYS    95     -34.834  -1.652  -2.825  1.00 10.00      B   
ATOM   1121  CG  LYS    95     -35.259  -1.396  -1.389  1.00 10.00      B   
ATOM   1122  CD  LYS    95     -34.750  -2.489  -0.464  1.00 10.00      B   
ATOM   1123  CE  LYS    95     -35.285  -2.313   0.947  1.00 10.00      B   
ATOM   1124  NZ  LYS    95     -34.889  -3.436   1.839  1.00 10.00      B   
ATOM   1125  HZ1 LYS    95     -33.871  -3.401   2.035  1.00 10.00      B   
ATOM   1126  HZ2 LYS    95     -35.107  -4.346   1.387  1.00 10.00      B   
ATOM   1127  HZ3 LYS    95     -35.409  -3.375   2.740  1.00 10.00      B   
ATOM   1128  C   LYS    95     -34.482  -0.677  -5.106  1.00 10.00      B   
ATOM   1129  O   LYS    95     -33.313  -0.302  -5.170  1.00 10.00      B   
ATOM   1130  N   ALA    96     -35.148  -1.187  -6.142  1.00 10.00      B   
ATOM   1131  HN  ALA    96     -36.075  -1.477  -6.010  1.00 10.00      B   
ATOM   1132  CA  ALA    96     -34.540  -1.349  -7.460  1.00 10.00      B   
ATOM   1133  CB  ALA    96     -35.563  -1.895  -8.446  1.00 10.00      B   
ATOM   1134  C   ALA    96     -33.969  -0.029  -7.970  1.00 10.00      B   
ATOM   1135  O   ALA    96     -32.966  -0.011  -8.679  1.00 10.00      B   
ATOM   1136  N   VAL    97     -34.612   1.072  -7.592  1.00 10.00      B   
ATOM   1137  HN  VAL    97     -35.407   0.988  -7.025  1.00 10.00      B   
ATOM   1138  CA  VAL    97     -34.165   2.400  -8.001  1.00 10.00      B   
ATOM   1139  CB  VAL    97     -35.150   3.493  -7.536  1.00 10.00      B   
ATOM   1140  CG1 VAL    97     -34.731   4.860  -8.057  1.00 10.00      B   
ATOM   1141  CG2 VAL    97     -36.562   3.164  -7.992  1.00 10.00      B   
ATOM   1142  C   VAL    97     -32.774   2.685  -7.435  1.00 10.00      B   
ATOM   1143  O   VAL    97     -31.891   3.179  -8.139  1.00 10.00      B   
ATOM   1144  N   LEU    98     -32.578   2.347  -6.167  1.00 10.00      B   
ATOM   1145  HN  LEU    98     -33.311   1.934  -5.664  1.00 10.00      B   
ATOM   1146  CA  LEU    98     -31.292   2.553  -5.515  1.00 10.00      B   
ATOM   1147  CB  LEU    98     -31.420   2.447  -3.996  1.00 10.00      B   
ATOM   1148  CG  LEU    98     -31.957   3.684  -3.275  1.00 10.00      B   
ATOM   1149  CD1 LEU    98     -31.894   3.491  -1.769  1.00 10.00      B   
ATOM   1150  CD2 LEU    98     -31.182   4.926  -3.687  1.00 10.00      B   
ATOM   1151  C   LEU    98     -30.271   1.548  -6.035  1.00 10.00      B   
ATOM   1152  O   LEU    98     -29.101   1.874  -6.221  1.00 10.00      B   
ATOM   1153  N   VAL    99     -30.731   0.322  -6.274  1.00 10.00      B   
ATOM   1154  HN  VAL    99     -31.672   0.122  -6.091  1.00 10.00      B   
ATOM   1155  CA  VAL    99     -29.866  -0.730  -6.797  1.00 10.00      B   
ATOM   1156  CB  VAL    99     -30.605  -2.086  -6.900  1.00 10.00      B   
ATOM   1157  CG1 VAL    99     -29.731  -3.137  -7.570  1.00 10.00      B   
ATOM   1158  CG2 VAL    99     -31.033  -2.564  -5.522  1.00 10.00      B   
ATOM   1159  C   VAL    99     -29.343  -0.320  -8.172  1.00 10.00      B   
ATOM   1160  O   VAL    99     -28.170  -0.506  -8.484  1.00 10.00      B   
ATOM   1161  N   LYS   100     -30.226   0.262  -8.981  1.00 10.00      B   
ATOM   1162  HN  LYS   100     -31.153   0.372  -8.674  1.00 10.00      B   
ATOM   1163  CA  LYS   100     -29.858   0.728 -10.312  1.00 10.00      B   
ATOM   1164  CB  LYS   100     -31.074   1.294 -11.045  1.00 10.00      B   
ATOM   1165  CG  LYS   100     -31.773   0.302 -11.958  1.00 10.00      B   
ATOM   1166  CD  LYS   100     -32.939   0.955 -12.678  1.00 10.00      B   
ATOM   1167  CE  LYS   100     -33.353   0.161 -13.907  1.00 10.00      B   
ATOM   1168  NZ  LYS   100     -32.333   0.230 -14.986  1.00 10.00      B   
ATOM   1169  HZ1 LYS   100     -32.050   1.220 -15.150  1.00 10.00      B   
ATOM   1170  HZ2 LYS   100     -32.717  -0.158 -15.871  1.00 10.00      B   
ATOM   1171  HZ3 LYS   100     -31.493  -0.316 -14.717  1.00 10.00      B   
ATOM   1172  C   LYS   100     -28.773   1.791 -10.215  1.00 10.00      B   
ATOM   1173  O   LYS   100     -27.799   1.762 -10.964  1.00 10.00      B   
ATOM   1174  N   ALA   101     -28.945   2.723  -9.281  1.00 10.00      B   
ATOM   1175  HN  ALA   101     -29.750   2.692  -8.719  1.00 10.00      B   
ATOM   1176  CA  ALA   101     -27.972   3.789  -9.074  1.00 10.00      B   
ATOM   1177  CB  ALA   101     -28.470   4.772  -8.024  1.00 10.00      B   
ATOM   1178  C   ALA   101     -26.624   3.202  -8.668  1.00 10.00      B   
ATOM   1179  O   ALA   101     -25.575   3.613  -9.169  1.00 10.00      B   
ATOM   1180  N   ALA   102     -26.666   2.223  -7.767  1.00 10.00      B   
ATOM   1181  HN  ALA   102     -27.537   1.947  -7.399  1.00 10.00      B   
ATOM   1182  CA  ALA   102     -25.457   1.558  -7.300  1.00 10.00      B   
ATOM   1183  CB  ALA   102     -25.779   0.611  -6.155  1.00 10.00      B   
ATOM   1184  C   ALA   102     -24.793   0.808  -8.449  1.00 10.00      B   
ATOM   1185  O   ALA   102     -23.566   0.744  -8.540  1.00 10.00      B   
ATOM   1186  N   MET   103     -25.615   0.251  -9.335  1.00 10.00      B   
ATOM   1187  HN  MET   103     -26.585   0.332  -9.203  1.00 10.00      B   
ATOM   1188  CA  MET   103     -25.114  -0.480 -10.491  1.00 10.00      B   
ATOM   1189  CB  MET   103     -26.249  -1.198 -11.229  1.00 10.00      B   
ATOM   1190  CG  MET   103     -26.754  -2.444 -10.523  1.00 10.00      B   
ATOM   1191  SD  MET   103     -28.084  -3.264 -11.423  1.00 10.00      B   
ATOM   1192  CE  MET   103     -27.195  -3.878 -12.854  1.00 10.00      B   
ATOM   1193  C   MET   103     -24.382   0.464 -11.433  1.00 10.00      B   
ATOM   1194  O   MET   103     -23.318   0.131 -11.952  1.00 10.00      B   
ATOM   1195  N   ILE   104     -24.956   1.646 -11.641  1.00 10.00      B   
ATOM   1196  HN  ILE   104     -25.815   1.843 -11.205  1.00 10.00      B   
ATOM   1197  CA  ILE   104     -24.348   2.655 -12.505  1.00 10.00      B   
ATOM   1198  CB  ILE   104     -25.240   3.912 -12.636  1.00 10.00      B   
ATOM   1199  CG1 ILE   104     -26.593   3.538 -13.253  1.00 10.00      B   
ATOM   1200  CG2 ILE   104     -24.550   4.981 -13.474  1.00 10.00      B   
ATOM   1201  CD1 ILE   104     -27.658   4.601 -13.090  1.00 10.00      B   
ATOM   1202  C   ILE   104     -22.983   3.050 -11.947  1.00 10.00      B   
ATOM   1203  O   ILE   104     -21.997   3.146 -12.681  1.00 10.00      B   
ATOM   1204  N   LEU   105     -22.933   3.253 -10.635  1.00 10.00      B   
ATOM   1205  HN  LEU   105     -23.757   3.171 -10.108  1.00 10.00      B   
ATOM   1206  CA  LEU   105     -21.692   3.614  -9.960  1.00 10.00      B   
ATOM   1207  CB  LEU   105     -21.961   3.952  -8.493  1.00 10.00      B   
ATOM   1208  CG  LEU   105     -22.765   5.227  -8.231  1.00 10.00      B   
ATOM   1209  CD1 LEU   105     -23.258   5.256  -6.794  1.00 10.00      B   
ATOM   1210  CD2 LEU   105     -21.927   6.460  -8.533  1.00 10.00      B   
ATOM   1211  C   LEU   105     -20.682   2.476 -10.062  1.00 10.00      B   
ATOM   1212  O   LEU   105     -19.473   2.707 -10.161  1.00 10.00      B   
ATOM   1213  N   ALA   106     -21.189   1.248 -10.047  1.00 10.00      B   
ATOM   1214  HN  ALA   106     -22.161   1.137  -9.959  1.00 10.00      B   
ATOM   1215  CA  ALA   106     -20.342   0.066 -10.154  1.00 10.00      B   
ATOM   1216  CB  ALA   106     -21.132  -1.192  -9.824  1.00 10.00      B   
ATOM   1217  C   ALA   106     -19.742  -0.026 -11.554  1.00 10.00      B   
ATOM   1218  O   ALA   106     -18.559  -0.315 -11.714  1.00 10.00      B   
ATOM   1219  N   VAL   107     -20.570   0.226 -12.564  1.00 10.00      B   
ATOM   1220  HN  VAL   107     -21.515   0.428 -12.372  1.00 10.00      B   
ATOM   1221  CA  VAL   107     -20.117   0.196 -13.948  1.00 10.00      B   
ATOM   1222  CB  VAL   107     -21.292   0.395 -14.934  1.00 10.00      B   
ATOM   1223  CG1 VAL   107     -20.790   0.526 -16.366  1.00 10.00      B   
ATOM   1224  CG2 VAL   107     -22.276  -0.758 -14.830  1.00 10.00      B   
ATOM   1225  C   VAL   107     -19.070   1.286 -14.164  1.00 10.00      B   
ATOM   1226  O   VAL   107     -18.026   1.052 -14.775  1.00 10.00      B   
ATOM   1227  N   PHE   108     -19.352   2.468 -13.623  1.00 10.00      B   
ATOM   1228  HN  PHE   108     -20.204   2.579 -13.142  1.00 10.00      B   
ATOM   1229  CA  PHE   108     -18.450   3.608 -13.734  1.00 10.00      B   
ATOM   1230  CB  PHE   108     -19.067   4.833 -13.049  1.00 10.00      B   
ATOM   1231  CG  PHE   108     -18.238   6.085 -13.138  1.00 10.00      B   
ATOM   1232  CD1 PHE   108     -18.221   6.839 -14.297  1.00 10.00      B   
ATOM   1233  CD2 PHE   108     -17.483   6.512 -12.057  1.00 10.00      B   
ATOM   1234  CE1 PHE   108     -17.466   7.993 -14.381  1.00 10.00      B   
ATOM   1235  CE2 PHE   108     -16.725   7.665 -12.133  1.00 10.00      B   
ATOM   1236  CZ  PHE   108     -16.717   8.407 -13.297  1.00 10.00      B   
ATOM   1237  C   PHE   108     -17.085   3.291 -13.125  1.00 10.00      B   
ATOM   1238  O   PHE   108     -16.049   3.520 -13.750  1.00 10.00      B   
ATOM   1239  N   THR   109     -17.096   2.748 -11.912  1.00 10.00      B   
ATOM   1240  HN  THR   109     -17.958   2.577 -11.473  1.00 10.00      B   
ATOM   1241  CA  THR   109     -15.860   2.406 -11.215  1.00 10.00      B   
ATOM   1242  CB  THR   109     -16.107   2.083  -9.729  1.00 10.00      B   
ATOM   1243  OG1 THR   109     -17.272   1.256  -9.598  1.00 10.00      B   
ATOM   1244  HG1 THR   109     -18.063   1.810  -9.619  1.00 10.00      B   
ATOM   1245  CG2 THR   109     -16.312   3.365  -8.940  1.00 10.00      B   
ATOM   1246  C   THR   109     -15.126   1.250 -11.888  1.00 10.00      B   
ATOM   1247  O   THR   109     -13.895   1.213 -11.906  1.00 10.00      B   
ATOM   1248  N   ALA   110     -15.889   0.314 -12.444  1.00 10.00      B   
ATOM   1249  HN  ALA   110     -16.869   0.392 -12.377  1.00 10.00      B   
ATOM   1250  CA  ALA   110     -15.313  -0.836 -13.132  1.00 10.00      B   
ATOM   1251  CB  ALA   110     -16.405  -1.795 -13.584  1.00 10.00      B   
ATOM   1252  C   ALA   110     -14.468  -0.380 -14.315  1.00 10.00      B   
ATOM   1253  O   ALA   110     -13.419  -0.958 -14.600  1.00 10.00      B   
ATOM   1254  N   ILE   111     -14.929   0.668 -14.994  1.00 10.00      B   
ATOM   1255  HN  ILE   111     -15.776   1.082 -14.718  1.00 10.00      B   
ATOM   1256  CA  ILE   111     -14.209   1.215 -16.136  1.00 10.00      B   
ATOM   1257  CB  ILE   111     -15.047   2.275 -16.886  1.00 10.00      B   
ATOM   1258  CG1 ILE   111     -16.328   1.643 -17.435  1.00 10.00      B   
ATOM   1259  CG2 ILE   111     -14.239   2.914 -18.011  1.00 10.00      B   
ATOM   1260  CD1 ILE   111     -17.318   2.639 -17.999  1.00 10.00      B   
ATOM   1261  C   ILE   111     -12.890   1.830 -15.670  1.00 10.00      B   
ATOM   1262  O   ILE   111     -11.852   1.654 -16.309  1.00 10.00      B   
ATOM   1263  N   VAL   112     -12.936   2.525 -14.534  1.00 10.00      B   
ATOM   1264  HN  VAL   112     -13.794   2.617 -14.065  1.00 10.00      B   
ATOM   1265  CA  VAL   112     -11.748   3.155 -13.965  1.00 10.00      B   
ATOM   1266  CB  VAL   112     -12.087   3.954 -12.685  1.00 10.00      B   
ATOM   1267  CG1 VAL   112     -10.842   4.609 -12.107  1.00 10.00      B   
ATOM   1268  CG2 VAL   112     -13.152   5.001 -12.972  1.00 10.00      B   
ATOM   1269  C   VAL   112     -10.702   2.094 -13.634  1.00 10.00      B   
ATOM   1270  O   VAL   112      -9.514   2.266 -13.913  1.00 10.00      B   
ATOM   1271  N   ALA   113     -11.158   0.990 -13.053  1.00 10.00      B   
ATOM   1272  HN  ALA   113     -12.118   0.914 -12.858  1.00 10.00      B   
ATOM   1273  CA  ALA   113     -10.271  -0.107 -12.693  1.00 10.00      B   
ATOM   1274  CB  ALA   113     -11.010  -1.118 -11.828  1.00 10.00      B   
ATOM   1275  C   ALA   113      -9.719  -0.774 -13.950  1.00 10.00      B   
ATOM   1276  O   ALA   113      -8.547  -1.151 -14.006  1.00 10.00      B   
ATOM   1277  N   ALA   114     -10.570  -0.892 -14.963  1.00 10.00      B   
ATOM   1278  HN  ALA   114     -11.488  -0.559 -14.857  1.00 10.00      B   
ATOM   1279  CA  ALA   114     -10.184  -1.509 -16.224  1.00 10.00      B   
ATOM   1280  CB  ALA   114     -11.390  -1.664 -17.135  1.00 10.00      B   
ATOM   1281  C   ALA   114      -9.085  -0.714 -16.922  1.00 10.00      B   
ATOM   1282  O   ALA   114      -8.046  -1.263 -17.280  1.00 10.00      B   
ATOM   1283  N   VAL   115      -9.302   0.587 -17.095  1.00 10.00      B   
ATOM   1284  HN  VAL   115     -10.146   0.984 -16.771  1.00 10.00      B   
ATOM   1285  CA  VAL   115      -8.314   1.435 -17.760  1.00 10.00      B   
ATOM   1286  CB  VAL   115      -8.847   2.846 -18.096  1.00 10.00      B   
ATOM   1287  CG1 VAL   115     -10.034   2.757 -19.046  1.00 10.00      B   
ATOM   1288  CG2 VAL   115      -9.216   3.616 -16.836  1.00 10.00      B   
ATOM   1289  C   VAL   115      -7.021   1.529 -16.954  1.00 10.00      B   
ATOM   1290  O   VAL   115      -5.947   1.796 -17.507  1.00 10.00      B   
ATOM   1291  N   ASN   116      -7.132   1.299 -15.650  1.00 10.00      B   
ATOM   1292  HN  ASN   116      -8.017   1.102 -15.274  1.00 10.00      B   
ATOM   1293  CA  ASN   116      -5.978   1.338 -14.763  1.00 10.00      B   
ATOM   1294  CB  ASN   116      -6.412   1.317 -13.292  1.00 10.00      B   
ATOM   1295  CG  ASN   116      -5.351   1.861 -12.352  1.00 10.00      B   
ATOM   1296  OD1 ASN   116      -4.161   1.867 -12.669  1.00 10.00      B   
ATOM   1297  ND2 ASN   116      -5.776   2.316 -11.184  1.00 10.00      B   
ATOM   1298 HD21 ASN   116      -6.738   2.274 -10.994  1.00 10.00      B   
ATOM   1299 HD22 ASN   116      -5.117   2.681 -10.558  1.00 10.00      B   
ATOM   1300  C   ASN   116      -5.062   0.158 -15.055  1.00 10.00      B   
ATOM   1301  O   ASN   116      -3.876   0.334 -15.327  1.00 10.00      B   
ATOM   1302  N   VAL   117      -5.624  -1.046 -15.042  1.00 10.00      B   
ATOM   1303  HN  VAL   117      -6.586  -1.127 -14.852  1.00 10.00      B   
ATOM   1304  CA  VAL   117      -4.844  -2.251 -15.305  1.00 10.00      B   
ATOM   1305  CB  VAL   117      -5.511  -3.527 -14.745  1.00 10.00      B   
ATOM   1306  CG1 VAL   117      -5.624  -3.449 -13.231  1.00 10.00      B   
ATOM   1307  CG2 VAL   117      -6.874  -3.757 -15.377  1.00 10.00      B   
ATOM   1308  C   VAL   117      -4.552  -2.421 -16.797  1.00 10.00      B   
ATOM   1309  O   VAL   117      -3.916  -3.391 -17.208  1.00 10.00      B   
ATOM   1310  N   MET   118      -5.017  -1.475 -17.604  1.00 10.00      B   
ATOM   1311  HN  MET   118      -5.527  -0.732 -17.224  1.00 10.00      B   
ATOM   1312  CA  MET   118      -4.792  -1.523 -19.043  1.00 10.00      B   
ATOM   1313  CB  MET   118      -6.030  -1.072 -19.821  1.00 10.00      B   
ATOM   1314  CG  MET   118      -7.040  -2.173 -20.082  1.00 10.00      B   
ATOM   1315  SD  MET   118      -8.277  -1.699 -21.307  1.00 10.00      B   
ATOM   1316  CE  MET   118      -7.329  -1.855 -22.820  1.00 10.00      B   
ATOM   1317  C   MET   118      -3.598  -0.670 -19.444  1.00 10.00      B   
ATOM   1318  O   MET   118      -2.647  -1.169 -20.046  1.00 10.00      B   
ATOM   1319  N   TRP   119      -3.641   0.613 -19.100  1.00 10.00      B   
ATOM   1320  HN  TRP   119      -4.416   0.952 -18.599  1.00 10.00      B   
ATOM   1321  CA  TRP   119      -2.563   1.531 -19.452  1.00 10.00      B   
ATOM   1322  CB  TRP   119      -2.960   2.380 -20.663  1.00 10.00      B   
ATOM   1323  CG  TRP   119      -2.974   1.627 -21.958  1.00 10.00      B   
ATOM   1324  CD1 TRP   119      -4.048   1.026 -22.549  1.00 10.00      B   
ATOM   1325  CD2 TRP   119      -1.859   1.396 -22.822  1.00 10.00      B   
ATOM   1326  NE1 TRP   119      -3.670   0.437 -23.729  1.00 10.00      B   
ATOM   1327  HE1 TRP   119      -4.265  -0.053 -24.337  1.00 10.00      B   
ATOM   1328  CE2 TRP   119      -2.330   0.654 -23.922  1.00 10.00      B   
ATOM   1329  CE3 TRP   119      -0.508   1.752 -22.776  1.00 10.00      B   
ATOM   1330  CZ2 TRP   119      -1.497   0.256 -24.963  1.00 10.00      B   
ATOM   1331  CZ3 TRP   119       0.316   1.356 -23.811  1.00 10.00      B   
ATOM   1332  CH2 TRP   119      -0.181   0.619 -24.891  1.00 10.00      B   
ATOM   1333  C   TRP   119      -2.176   2.433 -18.282  1.00 10.00      B   
ATOM   1334  O   TRP   119      -2.228   3.660 -18.387  1.00 10.00      B   
ATOM   1335  N   ALA   120      -1.793   1.821 -17.170  1.00 10.00      B   
ATOM   1336  HN  ALA   120      -1.782   0.841 -17.143  1.00 10.00      B   
ATOM   1337  CA  ALA   120      -1.385   2.568 -15.986  1.00 10.00      B   
ATOM   1338  CB  ALA   120      -2.582   3.244 -15.328  1.00 10.00      B   
ATOM   1339  C   ALA   120      -0.668   1.661 -14.994  1.00 10.00      B   
ATOM   1340  O   ALA   120       0.537   1.792 -14.785  1.00 10.00      B   
ATOM   1341  N   GLY   121      -1.421   0.739 -14.404  1.00 10.00      B   
ATOM   1342  HN  GLY   121      -2.378   0.695 -14.627  1.00 10.00      B   
ATOM   1343  CA  GLY   121      -0.876  -0.197 -13.434  1.00 10.00      B   
ATOM   1344  C   GLY   121       0.353  -0.939 -13.935  1.00 10.00      B   
ATOM   1345  O   GLY   121       1.438  -0.770 -13.376  1.00 10.00      B   
ATOM   1346  N   PRO   122       0.217  -1.777 -14.983  1.00 10.00      B   
ATOM   1347  CA  PRO   122       1.344  -2.536 -15.541  1.00 10.00      B   
ATOM   1348  CB  PRO   122       0.751  -3.190 -16.788  1.00 10.00      B   
ATOM   1349  CG  PRO   122      -0.704  -3.293 -16.496  1.00 10.00      B   
ATOM   1350  CD  PRO   122      -1.046  -2.078 -15.684  1.00 10.00      B   
ATOM   1351  C   PRO   122       2.512  -1.633 -15.919  1.00 10.00      B   
ATOM   1352  O   PRO   122       3.659  -1.927 -15.590  1.00 10.00      B   
ATOM   1353  N   TRP   123       2.209  -0.526 -16.591  1.00 10.00      B   
ATOM   1354  HN  TRP   123       1.273  -0.351 -16.822  1.00 10.00      B   
ATOM   1355  CA  TRP   123       3.233   0.432 -16.999  1.00 10.00      B   
ATOM   1356  CB  TRP   123       2.594   1.607 -17.752  1.00 10.00      B   
ATOM   1357  CG  TRP   123       3.527   2.761 -17.984  1.00 10.00      B   
ATOM   1358  CD1 TRP   123       4.584   2.803 -18.847  1.00 10.00      B   
ATOM   1359  CD2 TRP   123       3.486   4.040 -17.339  1.00 10.00      B   
ATOM   1360  NE1 TRP   123       5.206   4.028 -18.773  1.00 10.00      B   
ATOM   1361  HE1 TRP   123       5.994   4.302 -19.296  1.00 10.00      B   
ATOM   1362  CE2 TRP   123       4.549   4.806 -17.857  1.00 10.00      B   
ATOM   1363  CE3 TRP   123       2.650   4.612 -16.376  1.00 10.00      B   
ATOM   1364  CZ2 TRP   123       4.801   6.110 -17.439  1.00 10.00      B   
ATOM   1365  CZ3 TRP   123       2.902   5.905 -15.963  1.00 10.00      B   
ATOM   1366  CH2 TRP   123       3.964   6.642 -16.496  1.00 10.00      B   
ATOM   1367  C   TRP   123       4.010   0.936 -15.784  1.00 10.00      B   
ATOM   1368  O   TRP   123       5.245   0.930 -15.772  1.00 10.00      B   
ATOM   1369  N   SER   124       3.279   1.351 -14.755  1.00 10.00      B   
ATOM   1370  HN  SER   124       2.298   1.325 -14.820  1.00 10.00      B   
ATOM   1371  CA  SER   124       3.895   1.848 -13.537  1.00 10.00      B   
ATOM   1372  CB  SER   124       2.835   2.430 -12.598  1.00 10.00      B   
ATOM   1373  OG  SER   124       2.034   3.388 -13.271  1.00 10.00      B   
ATOM   1374  HG  SER   124       1.506   2.944 -13.948  1.00 10.00      B   
ATOM   1375  C   SER   124       4.680   0.739 -12.843  1.00 10.00      B   
ATOM   1376  O   SER   124       5.777   0.971 -12.342  1.00 10.00      B   
ATOM   1377  N   SER   125       4.126  -0.472 -12.851  1.00 10.00      B   
ATOM   1378  HN  SER   125       3.254  -0.594 -13.290  1.00 10.00      B   
ATOM   1379  CA  SER   125       4.769  -1.622 -12.227  1.00 10.00      B   
ATOM   1380  CB  SER   125       3.821  -2.826 -12.214  1.00 10.00      B   
ATOM   1381  OG  SER   125       2.579  -2.490 -11.611  1.00 10.00      B   
ATOM   1382  HG  SER   125       2.102  -1.873 -12.183  1.00 10.00      B   
ATOM   1383  C   SER   125       6.077  -1.978 -12.932  1.00 10.00      B   
ATOM   1384  O   SER   125       7.047  -2.387 -12.290  1.00 10.00      B   
ATOM   1385  N   ARG   126       6.104  -1.812 -14.254  1.00 10.00      B   
ATOM   1386  HN  ARG   126       5.294  -1.493 -14.715  1.00 10.00      B   
ATOM   1387  CA  ARG   126       7.300  -2.106 -15.038  1.00 10.00      B   
ATOM   1388  CB  ARG   126       6.997  -2.062 -16.539  1.00 10.00      B   
ATOM   1389  CG  ARG   126       6.178  -3.238 -17.047  1.00 10.00      B   
ATOM   1390  CD  ARG   126       6.925  -4.014 -18.120  1.00 10.00      B   
ATOM   1391  NE  ARG   126       6.881  -3.343 -19.418  1.00 10.00      B   
ATOM   1392  HE  ARG   126       6.106  -2.762 -19.600  1.00 10.00      B   
ATOM   1393  CZ  ARG   126       7.832  -3.461 -20.347  1.00 10.00      B   
ATOM   1394  NH1 ARG   126       8.894  -4.224 -20.121  1.00 10.00      B   
ATOM   1395 HH11 ARG   126       8.994  -4.725 -19.212  1.00 10.00      B   
ATOM   1396 HH12 ARG   126       9.638  -4.315 -20.845  1.00 10.00      B   
ATOM   1397  NH2 ARG   126       7.716  -2.829 -21.503  1.00 10.00      B   
ATOM   1398 HH21 ARG   126       6.886  -2.229 -21.691  1.00 10.00      B   
ATOM   1399 HH22 ARG   126       8.463  -2.921 -22.227  1.00 10.00      B   
ATOM   1400  C   ARG   126       8.419  -1.127 -14.692  1.00 10.00      B   
ATOM   1401  O   ARG   126       9.579  -1.515 -14.543  1.00 10.00      B   
ATOM   1402  N   HIS   127       8.060   0.144 -14.545  1.00 10.00      B   
ATOM   1403  HN  HIS   127       7.116   0.395 -14.671  1.00 10.00      B   
ATOM   1404  CA  HIS   127       9.035   1.177 -14.206  1.00 10.00      B   
ATOM   1405  CB  HIS   127       8.552   2.563 -14.645  1.00 10.00      B   
ATOM   1406  CG  HIS   127       8.775   2.852 -16.099  1.00 10.00      B   
ATOM   1407  ND1 HIS   127       9.672   3.796 -16.554  1.00 10.00      B   
ATOM   1408  HD1 HIS   127      10.243   4.366 -15.990  1.00 10.00      B   
ATOM   1409  CD2 HIS   127       8.210   2.314 -17.206  1.00 10.00      B   
ATOM   1410  CE1 HIS   127       9.650   3.821 -17.876  1.00 10.00      B   
ATOM   1411  NE2 HIS   127       8.771   2.932 -18.293  1.00 10.00      B   
ATOM   1412  HE2 HIS   127       8.565   2.736 -19.236  1.00 10.00      B   
ATOM   1413  C   HIS   127       9.342   1.168 -12.710  1.00 10.00      B   
ATOM   1414  O   HIS   127      10.351   1.713 -12.266  1.00 10.00      B   
ATOM   1415  N   GLN   128       8.463   0.535 -11.941  1.00 10.00      B   
ATOM   1416  HN  GLN   128       7.669   0.136 -12.359  1.00 10.00      B   
ATOM   1417  CA  GLN   128       8.626   0.439 -10.494  1.00 10.00      B   
ATOM   1418  CB  GLN   128       7.302   0.041  -9.839  1.00 10.00      B   
ATOM   1419  CG  GLN   128       7.223   0.357  -8.357  1.00 10.00      B   
ATOM   1420  CD  GLN   128       5.970  -0.200  -7.717  1.00 10.00      B   
ATOM   1421  OE1 GLN   128       4.930   0.454  -7.686  1.00 10.00      B   
ATOM   1422  NE2 GLN   128       6.062  -1.416  -7.203  1.00 10.00      B   
ATOM   1423 HE21 GLN   128       6.920  -1.884  -7.268  1.00 10.00      B   
ATOM   1424 HE22 GLN   128       5.261  -1.800  -6.771  1.00 10.00      B   
ATOM   1425  C   GLN   128       9.703  -0.580 -10.144  1.00 10.00      B   
ATOM   1426  O   GLN   128      10.353  -0.481  -9.103  1.00 10.00      B   
ATOM   1427  N   ASP   129       9.874  -1.567 -11.017  1.00 10.00      B   
ATOM   1428  HN  ASP   129       9.301  -1.603 -11.812  1.00 10.00      B   
ATOM   1429  CA  ASP   129      10.884  -2.603 -10.816  1.00 10.00      B   
ATOM   1430  CB  ASP   129      10.628  -3.784 -11.755  1.00 10.00      B   
ATOM   1431  CG  ASP   129      11.405  -5.026 -11.364  1.00 10.00      B   
ATOM   1432  OD1 ASP   129      11.091  -5.622 -10.307  1.00 10.00      B   
ATOM   1433  OD2 ASP   129      12.320  -5.421 -12.119  1.00 10.00      B   
ATOM   1434  C   ASP   129      12.273  -2.021 -11.058  1.00 10.00      B   
ATOM   1435  O   ASP   129      13.284  -2.539 -10.579  1.00 10.00      B   
ATOM   1436  N   GLU   130      12.304  -0.928 -11.806  1.00 10.00      B   
ATOM   1437  HN  GLU   130      11.463  -0.571 -12.159  1.00 10.00      B   
ATOM   1438  CA  GLU   130      13.541  -0.237 -12.113  1.00 10.00      B   
ATOM   1439  CB  GLU   130      13.777  -0.199 -13.625  1.00 10.00      B   
ATOM   1440  CG  GLU   130      13.924  -1.565 -14.271  1.00 10.00      B   
ATOM   1441  CD  GLU   130      14.184  -1.475 -15.759  1.00 10.00      B   
ATOM   1442  OE1 GLU   130      13.237  -1.159 -16.509  1.00 10.00      B   
ATOM   1443  OE2 GLU   130      15.333  -1.721 -16.185  1.00 10.00      B   
ATOM   1444  C   GLU   130      13.471   1.180 -11.567  1.00 10.00      B   
ATOM   1445  O   GLU   130      13.438   2.146 -12.329  1.00 10.00      B   
ATOM   1446  N   VAL   131      13.410   1.294 -10.244  1.00 10.00      B   
ATOM   1447  HN  VAL   131      13.425   0.482  -9.697  1.00 10.00      B   
ATOM   1448  CA  VAL   131      13.331   2.596  -9.584  1.00 10.00      B   
ATOM   1449  CB  VAL   131      12.964   2.474  -8.090  1.00 10.00      B   
ATOM   1450  CG1 VAL   131      11.454   2.433  -7.918  1.00 10.00      B   
ATOM   1451  CG2 VAL   131      13.605   1.237  -7.470  1.00 10.00      B   
ATOM   1452  C   VAL   131      14.631   3.377  -9.739  1.00 10.00      B   
ATOM   1453  O   VAL   131      15.466   3.414  -8.831  1.00 10.00      B   
ATOM   1454  N   LEU   132      14.789   3.993 -10.906  1.00 10.00      B   
ATOM   1455  HN  LEU   132      14.082   3.907 -11.581  1.00 10.00      B   
ATOM   1456  CA  LEU   132      15.978   4.772 -11.225  1.00 10.00      B   
ATOM   1457  CB  LEU   132      16.097   6.018 -10.340  1.00 10.00      B   
ATOM   1458  CG  LEU   132      15.009   7.081 -10.530  1.00 10.00      B   
ATOM   1459  CD1 LEU   132      15.265   8.283  -9.636  1.00 10.00      B   
ATOM   1460  CD2 LEU   132      14.920   7.506 -11.989  1.00 10.00      B   
ATOM   1461  C   LEU   132      17.226   3.897 -11.141  1.00 10.00      B   
ATOM   1462  O   LEU   132      18.172   4.204 -10.417  1.00 10.00      B   
ATOM   1463  N   ALA   133      17.207   2.803 -11.897  1.00 10.00      B   
ATOM   1464  HN  ALA   133      16.423   2.635 -12.463  1.00 10.00      B   
ATOM   1465  CA  ALA   133      18.314   1.853 -11.923  1.00 10.00      B   
ATOM   1466  CB  ALA   133      17.970   0.678 -12.826  1.00 10.00      B   
ATOM   1467  C   ALA   133      19.600   2.518 -12.393  1.00 10.00      B   
ATOM   1468  O   ALA   133      20.687   2.236 -11.881  1.00 10.00      B   
ATOM   1469  N   GLU   134      19.473   3.404 -13.366  1.00 10.00      B   
ATOM   1470  HN  GLU   134      18.578   3.594 -13.726  1.00 10.00      B   
ATOM   1471  CA  GLU   134      20.622   4.115 -13.900  1.00 10.00      B   
ATOM   1472  CB  GLU   134      20.260   4.806 -15.212  1.00 10.00      B   
ATOM   1473  CG  GLU   134      19.797   3.852 -16.301  1.00 10.00      B   
ATOM   1474  CD  GLU   134      18.796   4.490 -17.238  1.00 10.00      B   
ATOM   1475  OE1 GLU   134      17.664   4.781 -16.790  1.00 10.00      B   
ATOM   1476  OE2 GLU   134      19.129   4.702 -18.422  1.00 10.00      B   
ATOM   1477  C   GLU   134      21.126   5.129 -12.881  1.00 10.00      B   
ATOM   1478  O   GLU   134      22.328   5.369 -12.765  1.00 10.00      B   
ATOM   1479  N   ALA   135      20.196   5.708 -12.128  1.00 10.00      B   
ATOM   1480  HN  ALA   135      19.251   5.484 -12.276  1.00 10.00      B   
ATOM   1481  CA  ALA   135      20.541   6.682 -11.100  1.00 10.00      B   
ATOM   1482  CB  ALA   135      19.325   7.508 -10.706  1.00 10.00      B   
ATOM   1483  C   ALA   135      21.149   5.992  -9.881  1.00 10.00      B   
ATOM   1484  O   ALA   135      21.852   6.616  -9.091  1.00 10.00      B   
ATOM   1485  N   LYS   136      20.865   4.703  -9.728  1.00 10.00      B   
ATOM   1486  HN  LYS   136      20.264   4.267 -10.369  1.00 10.00      B   
ATOM   1487  CA  LYS   136      21.404   3.932  -8.620  1.00 10.00      B   
ATOM   1488  CB  LYS   136      20.500   2.738  -8.300  1.00 10.00      B   
ATOM   1489  CG  LYS   136      20.984   1.891  -7.131  1.00 10.00      B   
ATOM   1490  CD  LYS   136      20.111   0.664  -6.916  1.00 10.00      B   
ATOM   1491  CE  LYS   136      18.764   1.030  -6.315  1.00 10.00      B   
ATOM   1492  NZ  LYS   136      17.947  -0.173  -6.009  1.00 10.00      B   
ATOM   1493  HZ1 LYS   136      17.784  -0.726  -6.876  1.00 10.00      B   
ATOM   1494  HZ2 LYS   136      17.027   0.109  -5.615  1.00 10.00      B   
ATOM   1495  HZ3 LYS   136      18.437  -0.772  -5.315  1.00 10.00      B   
ATOM   1496  C   LYS   136      22.813   3.453  -8.953  1.00 10.00      B   
ATOM   1497  O   LYS   136      23.687   3.404  -8.086  1.00 10.00      B   
ATOM   1498  N   ALA   137      23.024   3.103 -10.216  1.00 10.00      B   
ATOM   1499  HN  ALA   137      22.281   3.157 -10.857  1.00 10.00      B   
ATOM   1500  CA  ALA   137      24.326   2.633 -10.673  1.00 10.00      B   
ATOM   1501  CB  ALA   137      24.213   2.013 -12.059  1.00 10.00      B   
ATOM   1502  C   ALA   137      25.344   3.770 -10.671  1.00 10.00      B   
ATOM   1503  O   ALA   137      26.514   3.573 -10.334  1.00 10.00      B   
ATOM   1504  N   ASN   138      24.886   4.961 -11.040  1.00 10.00      B   
ATOM   1505  HN  ASN   138      23.944   5.053 -11.290  1.00 10.00      B   
ATOM   1506  CA  ASN   138      25.743   6.137 -11.082  1.00 10.00      B   
ATOM   1507  CB  ASN   138      25.186   7.155 -12.083  1.00 10.00      B   
ATOM   1508  CG  ASN   138      26.247   8.085 -12.640  1.00 10.00      B   
ATOM   1509  OD1 ASN   138      26.481   9.177 -12.121  1.00 10.00      B   
ATOM   1510  ND2 ASN   138      26.897   7.655 -13.708  1.00 10.00      B   
ATOM   1511 HD21 ASN   138      26.663   6.771 -14.069  1.00 10.00      B   
ATOM   1512 HD22 ASN   138      27.578   8.240 -14.102  1.00 10.00      B   
ATOM   1513  C   ASN   138      25.842   6.770  -9.698  1.00 10.00      B   
ATOM   1514  O   ASN   138      24.829   7.097  -9.083  1.00 10.00      B   
ATOM   1515  N   PRO   139      27.064   6.944  -9.186  1.00 10.00      B   
ATOM   1516  CA  PRO   139      27.289   7.534  -7.865  1.00 10.00      B   
ATOM   1517  CB  PRO   139      28.800   7.375  -7.643  1.00 10.00      B   
ATOM   1518  CG  PRO   139      29.255   6.412  -8.687  1.00 10.00      B   
ATOM   1519  CD  PRO   139      28.325   6.589  -9.848  1.00 10.00      B   
ATOM   1520  C   PRO   139      26.909   9.011  -7.829  1.00 10.00      B   
ATOM   1521  O   PRO   139      27.302   9.784  -8.705  1.00 10.00      B   
ATOM   1522  N   GLY   140      26.142   9.394  -6.820  1.00 10.00      B   
ATOM   1523  HN  GLY   140      25.863   8.734  -6.148  1.00 10.00      B   
ATOM   1524  CA  GLY   140      25.723  10.773  -6.691  1.00 10.00      B   
ATOM   1525  C   GLY   140      26.345  11.441  -5.483  1.00 10.00      B   
ATOM   1526  O   GLY   140      27.563  11.606  -5.414  1.00 10.00      B   
ATOM   1527  N   MET   141      25.508  11.825  -4.528  1.00 10.00      B   
ATOM   1528  HN  MET   141      24.547  11.675  -4.649  1.00 10.00      B   
ATOM   1529  CA  MET   141      25.980  12.479  -3.311  1.00 10.00      B   
ATOM   1530  CB  MET   141      25.445  13.912  -3.219  1.00 10.00      B   
ATOM   1531  CG  MET   141      26.064  14.878  -4.219  1.00 10.00      B   
ATOM   1532  SD  MET   141      27.862  15.000  -4.070  1.00 10.00      B   
ATOM   1533  CE  MET   141      28.030  15.669  -2.415  1.00 10.00      B   
ATOM   1534  C   MET   141      25.586  11.689  -2.070  1.00 10.00      B   
ATOM   1535  O   MET   141      25.710  12.173  -0.942  1.00 10.00      B   
ATOM   1536  N   ALA   142      25.104  10.475  -2.280  1.00 10.00      B   
ATOM   1537  HN  ALA   142      25.022  10.145  -3.198  1.00 10.00      B   
ATOM   1538  CA  ALA   142      24.699   9.618  -1.179  1.00 10.00      B   
ATOM   1539  CB  ALA   142      23.391   8.913  -1.499  1.00 10.00      B   
ATOM   1540  C   ALA   142      25.794   8.609  -0.855  1.00 10.00      B   
ATOM   1541  O   ALA   142      26.113   7.739  -1.665  1.00 10.00      B   
ATOM   1542  N   ALA   143      26.374   8.741   0.324  1.00 10.00      B   
ATOM   1543  HN  ALA   143      26.080   9.457   0.923  1.00 10.00      B   
ATOM   1544  CA  ALA   143      27.435   7.848   0.754  1.00 10.00      B   
ATOM   1545  CB  ALA   143      28.665   8.647   1.151  1.00 10.00      B   
ATOM   1546  C   ALA   143      26.970   6.970   1.905  1.00 10.00      B   
ATOM   1547  O   ALA   143      27.205   5.759   1.904  1.00 10.00      B   
ATOM   1548  N   LEU   144      26.300   7.596   2.873  1.00 10.00      B   
ATOM   1549  HN  LEU   144      26.154   8.564   2.795  1.00 10.00      B   
ATOM   1550  CA  LEU   144      25.780   6.901   4.048  1.00 10.00      B   
ATOM   1551  CB  LEU   144      24.673   5.905   3.678  1.00 10.00      B   
ATOM   1552  CG  LEU   144      23.453   6.481   2.953  1.00 10.00      B   
ATOM   1553  CD1 LEU   144      22.413   5.397   2.719  1.00 10.00      B   
ATOM   1554  CD2 LEU   144      22.854   7.640   3.736  1.00 10.00      B   
ATOM   1555  C   LEU   144      26.886   6.209   4.842  1.00 10.00      B   
ATOM   1556  O   LEU   144      27.072   4.993   4.747  1.00 10.00      B   
ATOM   1557  N   ALA   145      27.629   6.989   5.616  1.00 10.00      B   
ATOM   1558  HN  ALA   145      27.452   7.954   5.639  1.00 10.00      B   
ATOM   1559  CA  ALA   145      28.696   6.442   6.434  1.00 10.00      B   
ATOM   1560  CB  ALA   145      29.602   7.550   6.947  1.00 10.00      B   
ATOM   1561  C   ALA   145      28.104   5.654   7.595  1.00 10.00      B   
ATOM   1562  O   ALA   145      27.033   5.998   8.094  1.00 10.00      B   
ATOM   1563  N   GLN   146      28.805   4.595   8.002  1.00 10.00      B   
ATOM   1564  HN  GLN   146      29.640   4.382   7.537  1.00 10.00      B   
ATOM   1565  CA  GLN   146      28.374   3.723   9.103  1.00 10.00      B   
ATOM   1566  CB  GLN   146      27.952   4.508  10.355  1.00 10.00      B   
ATOM   1567  CG  GLN   146      29.110   5.162  11.093  1.00 10.00      B   
ATOM   1568  CD  GLN   146      30.070   4.147  11.683  1.00 10.00      B   
ATOM   1569  OE1 GLN   146      29.668   3.054  12.076  1.00 10.00      B   
ATOM   1570  NE2 GLN   146      31.345   4.497  11.738  1.00 10.00      B   
ATOM   1571 HE21 GLN   146      31.601   5.384  11.396  1.00 10.00      B   
ATOM   1572 HE22 GLN   146      31.986   3.857  12.117  1.00 10.00      B   
ATOM   1573  C   GLN   146      27.294   2.740   8.656  1.00 10.00      B   
ATOM   1574  O   GLN   146      26.603   2.134   9.476  1.00 10.00      B   
ATOM   1575  N   GLY   147      27.175   2.581   7.347  1.00 10.00      B   
ATOM   1576  HN  GLY   147      27.758   3.092   6.749  1.00 10.00      B   
ATOM   1577  CA  GLY   147      26.203   1.670   6.783  1.00 10.00      B   
ATOM   1578  C   GLY   147      26.729   1.049   5.509  1.00 10.00      B   
ATOM   1579  O   GLY   147      27.944   0.971   5.325  1.00 10.00      B   
ATOM   1580  N   GLN   148      25.824   0.626   4.632  1.00 10.00      B   
ATOM   1581  HN  GLN   148      24.863   0.717   4.855  1.00 10.00      B   
ATOM   1582  CA  GLN   148      26.190   0.014   3.352  1.00 10.00      B   
ATOM   1583  CB  GLN   148      27.006   0.965   2.465  1.00 10.00      B   
ATOM   1584  CG  GLN   148      26.333   2.300   2.173  1.00 10.00      B   
ATOM   1585  CD  GLN   148      24.962   2.149   1.537  1.00 10.00      B   
ATOM   1586  OE1 GLN   148      24.833   2.036   0.317  1.00 10.00      B   
ATOM   1587  NE2 GLN   148      23.927   2.145   2.360  1.00 10.00      B   
ATOM   1588 HE21 GLN   148      24.099   2.235   3.321  1.00 10.00      B   
ATOM   1589 HE22 GLN   148      23.028   2.044   1.981  1.00 10.00      B   
ATOM   1590  C   GLN   148      26.907  -1.324   3.538  1.00 10.00      B   
ATOM   1591  O   GLN   148      28.138  -1.393   3.559  1.00 10.00      B   
ATOM   1592  N   PHE   149      26.122  -2.382   3.686  1.00 10.00      B   
ATOM   1593  HN  PHE   149      25.149  -2.257   3.675  1.00 10.00      B   
ATOM   1594  CA  PHE   149      26.664  -3.724   3.868  1.00 10.00      B   
ATOM   1595  CB  PHE   149      25.689  -4.577   4.688  1.00 10.00      B   
ATOM   1596  CG  PHE   149      26.286  -5.843   5.234  1.00 10.00      B   
ATOM   1597  CD1 PHE   149      27.242  -5.798   6.234  1.00 10.00      B   
ATOM   1598  CD2 PHE   149      25.888  -7.078   4.749  1.00 10.00      B   
ATOM   1599  CE1 PHE   149      27.793  -6.960   6.739  1.00 10.00      B   
ATOM   1600  CE2 PHE   149      26.434  -8.243   5.250  1.00 10.00      B   
ATOM   1601  CZ  PHE   149      27.387  -8.184   6.247  1.00 10.00      B   
ATOM   1602  C   PHE   149      26.936  -4.376   2.514  1.00 10.00      B   
ATOM   1603  O   PHE   149      28.086  -4.631   2.158  1.00 10.00      B   
ATOM   1604  N   GLN   150      25.860  -4.627   1.769  1.00 10.00      B   
ATOM   1605  HN  GLN   150      24.978  -4.391   2.126  1.00 10.00      B   
ATOM   1606  CA  GLN   150      25.938  -5.234   0.439  1.00 10.00      B   
ATOM   1607  CB  GLN   150      26.499  -4.250  -0.594  1.00 10.00      B   
ATOM   1608  CG  GLN   150      25.543  -3.129  -0.980  1.00 10.00      B   
ATOM   1609  CD  GLN   150      24.290  -3.637  -1.670  1.00 10.00      B   
ATOM   1610  OE1 GLN   150      24.309  -4.671  -2.341  1.00 10.00      B   
ATOM   1611  NE2 GLN   150      23.197  -2.903  -1.521  1.00 10.00      B   
ATOM   1612 HE21 GLN   150      23.259  -2.081  -0.984  1.00 10.00      B   
ATOM   1613 HE22 GLN   150      22.369  -3.210  -1.951  1.00 10.00      B   
ATOM   1614  C   GLN   150      26.717  -6.553   0.419  1.00 10.00      B   
ATOM   1615  O   GLN   150      27.865  -6.604  -0.030  1.00 10.00      B   
ATOM   1616  N   GLN   151      26.089  -7.619   0.907  1.00 10.00      B   
ATOM   1617  HN  GLN   151      25.182  -7.520   1.265  1.00 10.00      B   
ATOM   1618  CA  GLN   151      26.723  -8.931   0.921  1.00 10.00      B   
ATOM   1619  CB  GLN   151      25.993  -9.874   1.885  1.00 10.00      B   
ATOM   1620  CG  GLN   151      26.532 -11.298   1.908  1.00 10.00      B   
ATOM   1621  CD  GLN   151      27.748 -11.459   2.797  1.00 10.00      B   
ATOM   1622  OE1 GLN   151      27.872 -10.801   3.830  1.00 10.00      B   
ATOM   1623  NE2 GLN   151      28.660 -12.333   2.400  1.00 10.00      B   
ATOM   1624 HE21 GLN   151      28.499 -12.819   1.563  1.00 10.00      B   
ATOM   1625 HE22 GLN   151      29.457 -12.459   2.956  1.00 10.00      B   
ATOM   1626  C   GLN   151      26.722  -9.517  -0.487  1.00 10.00      B   
ATOM   1627  O   GLN   151      27.687 -10.142  -0.921  1.00 10.00      B   
ATOM   1628  N   ALA   152      25.637  -9.297  -1.209  1.00 10.00      B   
ATOM   1629  HN  ALA   152      24.905  -8.762  -0.829  1.00 10.00      B   
ATOM   1630  CA  ALA   152      25.516  -9.803  -2.562  1.00 10.00      B   
ATOM   1631  CB  ALA   152      24.062 -10.121  -2.873  1.00 10.00      B   
ATOM   1632  C   ALA   152      26.062  -8.782  -3.547  1.00 10.00      B   
ATOM   1633  O   ALA   152      25.897  -7.576  -3.347  1.00 10.00      B   
ATOM   1634  N   THR   153      26.753  -9.271  -4.578  1.00 10.00      B   
ATOM   1635  HN  THR   153      26.889 -10.241  -4.635  1.00 10.00      B   
ATOM   1636  CA  THR   153      27.331  -8.425  -5.625  1.00 10.00      B   
ATOM   1637  CB  THR   153      26.320  -7.384  -6.161  1.00 10.00      B   
ATOM   1638  OG1 THR   153      25.073  -8.039  -6.444  1.00 10.00      B   
ATOM   1639  HG1 THR   153      24.426  -7.793  -5.768  1.00 10.00      B   
ATOM   1640  CG2 THR   153      26.836  -6.730  -7.435  1.00 10.00      B   
ATOM   1641  C   THR   153      28.636  -7.746  -5.184  1.00 10.00      B   
ATOM   1642  O   THR   153      29.524  -7.492  -6.003  1.00 10.00      B   
ATOM   1643  N   ASN   154      28.758  -7.464  -3.895  1.00 10.00      B   
ATOM   1644  HN  ASN   154      28.023  -7.687  -3.287  1.00 10.00      B   
ATOM   1645  CA  ASN   154      29.954  -6.817  -3.369  1.00 10.00      B   
ATOM   1646  CB  ASN   154      29.622  -5.465  -2.734  1.00 10.00      B   
ATOM   1647  CG  ASN   154      29.974  -4.299  -3.638  1.00 10.00      B   
ATOM   1648  OD1 ASN   154      31.118  -3.853  -3.680  1.00 10.00      B   
ATOM   1649  ND2 ASN   154      28.994  -3.794  -4.368  1.00 10.00      B   
ATOM   1650 HD21 ASN   154      28.100  -4.196  -4.289  1.00 10.00      B   
ATOM   1651 HD22 ASN   154      29.196  -3.035  -4.956  1.00 10.00      B   
ATOM   1652  C   ASN   154      30.694  -7.707  -2.379  1.00 10.00      B   
ATOM   1653  O   ASN   154      31.706  -7.301  -1.806  1.00 10.00      B   
ATOM   1654  N   GLY   155      30.191  -8.919  -2.189  1.00 10.00      B   
ATOM   1655  HN  GLY   155      29.384  -9.184  -2.680  1.00 10.00      B   
ATOM   1656  CA  GLY   155      30.814  -9.857  -1.268  1.00 10.00      B   
ATOM   1657  C   GLY   155      30.675  -9.437   0.185  1.00 10.00      B   
ATOM   1658  O   GLY   155      29.806  -9.925   0.903  1.00 10.00      B   
ATOM   1659  N   SER   156      31.548  -8.542   0.617  1.00 10.00      B   
ATOM   1660  HN  SER   156      32.228  -8.209  -0.007  1.00 10.00      B   
ATOM   1661  CA  SER   156      31.538  -8.035   1.980  1.00 10.00      B   
ATOM   1662  CB  SER   156      32.246  -9.017   2.923  1.00 10.00      B   
ATOM   1663  OG  SER   156      31.576 -10.268   2.956  1.00 10.00      B   
ATOM   1664  HG  SER   156      30.936 -10.304   2.228  1.00 10.00      B   
ATOM   1665  C   SER   156      32.219  -6.674   2.020  1.00 10.00      B   
ATOM   1666  O   SER   156      32.991  -6.374   2.929  1.00 10.00      B   
ATOM   1667  N   SER   157      31.922  -5.853   1.023  1.00 10.00      B   
ATOM   1668  HN  SER   157      31.277  -6.143   0.344  1.00 10.00      B   
ATOM   1669  CA  SER   157      32.510  -4.527   0.920  1.00 10.00      B   
ATOM   1670  CB  SER   157      32.482  -4.048  -0.533  1.00 10.00      B   
ATOM   1671  OG  SER   157      33.072  -5.015  -1.393  1.00 10.00      B   
ATOM   1672  HG  SER   157      32.461  -5.753  -1.515  1.00 10.00      B   
ATOM   1673  C   SER   157      31.815  -3.527   1.843  1.00 10.00      B   
ATOM   1674  O   SER   157      31.065  -2.657   1.395  1.00 10.00      B   
ATOM   1675  N   VAL   158      32.054  -3.679   3.139  1.00 10.00      B   
ATOM   1676  HN  VAL   158      32.634  -4.414   3.434  1.00 10.00      B   
ATOM   1677  CA  VAL   158      31.473  -2.795   4.136  1.00 10.00      B   
ATOM   1678  CB  VAL   158      31.320  -3.503   5.500  1.00 10.00      B   
ATOM   1679  CG1 VAL   158      30.426  -2.696   6.430  1.00 10.00      B   
ATOM   1680  CG2 VAL   158      30.774  -4.911   5.320  1.00 10.00      B   
ATOM   1681  C   VAL   158      32.356  -1.564   4.305  1.00 10.00      B   
ATOM   1682  O   VAL   158      33.545  -1.676   4.619  1.00 10.00      B   
ATOM   1683  N   LEU   159      31.780  -0.395   4.081  1.00 10.00      B   
ATOM   1684  HN  LEU   159      30.829  -0.368   3.839  1.00 10.00      B   
ATOM   1685  CA  LEU   159      32.524   0.851   4.194  1.00 10.00      B   
ATOM   1686  CB  LEU   159      32.617   1.561   2.840  1.00 10.00      B   
ATOM   1687  CG  LEU   159      33.834   1.227   1.975  1.00 10.00      B   
ATOM   1688  CD1 LEU   159      33.651  -0.110   1.276  1.00 10.00      B   
ATOM   1689  CD2 LEU   159      34.089   2.333   0.964  1.00 10.00      B   
ATOM   1690  C   LEU   159      31.910   1.781   5.230  1.00 10.00      B   
ATOM   1691  O   LEU   159      30.947   2.496   4.948  1.00 10.00      B   
ATOM   1692  N   PHE   160      32.466   1.761   6.431  1.00 10.00      B   
ATOM   1693  HN  PHE   160      33.230   1.169   6.598  1.00 10.00      B   
ATOM   1694  CA  PHE   160      31.985   2.612   7.504  1.00 10.00      B   
ATOM   1695  CB  PHE   160      31.163   1.825   8.538  1.00 10.00      B   
ATOM   1696  CG  PHE   160      31.920   0.783   9.318  1.00 10.00      B   
ATOM   1697  CD1 PHE   160      32.382   1.055  10.598  1.00 10.00      B   
ATOM   1698  CD2 PHE   160      32.158  -0.469   8.778  1.00 10.00      B   
ATOM   1699  CE1 PHE   160      33.067   0.099  11.321  1.00 10.00      B   
ATOM   1700  CE2 PHE   160      32.844  -1.429   9.495  1.00 10.00      B   
ATOM   1701  CZ  PHE   160      33.299  -1.145  10.769  1.00 10.00      B   
ATOM   1702  C   PHE   160      33.149   3.351   8.148  1.00 10.00      B   
ATOM   1703  O   PHE   160      34.129   2.739   8.556  1.00 10.00      B   
ATOM   1704  N   ILE   161      33.044   4.671   8.205  1.00 10.00      B   
ATOM   1705  HN  ILE   161      32.241   5.100   7.854  1.00 10.00      B   
ATOM   1706  CA  ILE   161      34.090   5.501   8.785  1.00 10.00      B   
ATOM   1707  CB  ILE   161      34.559   6.587   7.786  1.00 10.00      B   
ATOM   1708  CG1 ILE   161      34.634   6.016   6.366  1.00 10.00      B   
ATOM   1709  CG2 ILE   161      35.913   7.149   8.200  1.00 10.00      B   
ATOM   1710  CD1 ILE   161      34.821   7.063   5.288  1.00 10.00      B   
ATOM   1711  C   ILE   161      33.567   6.182  10.041  1.00 10.00      B   
ATOM   1712  O   ILE   161      32.413   6.611  10.081  1.00 10.00      B   
ATOM   1713  N   GLU   162      34.401   6.268  11.064  1.00 10.00      B   
ATOM   1714  HN  GLU   162      35.310   5.902  10.974  1.00 10.00      B   
ATOM   1715  CA  GLU   162      34.011   6.901  12.315  1.00 10.00      B   
ATOM   1716  CB  GLU   162      34.727   6.244  13.497  1.00 10.00      B   
ATOM   1717  CG  GLU   162      34.056   6.483  14.839  1.00 10.00      B   
ATOM   1718  CD  GLU   162      34.802   5.841  15.986  1.00 10.00      B   
ATOM   1719  OE1 GLU   162      35.801   6.425  16.449  1.00 10.00      B   
ATOM   1720  OE2 GLU   162      34.389   4.750  16.435  1.00 10.00      B   
ATOM   1721  C   GLU   162      34.301   8.402  12.261  1.00 10.00      B   
ATOM   1722  O   GLU   162      35.175   8.917  12.964  1.00 10.00      B   
ATOM   1723  N   SER   163      33.568   9.093  11.407  1.00 10.00      B   
ATOM   1724  HN  SER   163      32.890   8.626  10.875  1.00 10.00      B   
ATOM   1725  CA  SER   163      33.735  10.525  11.240  1.00 10.00      B   
ATOM   1726  CB  SER   163      34.214  10.831   9.823  1.00 10.00      B   
ATOM   1727  OG  SER   163      35.427  10.160   9.546  1.00 10.00      B   
ATOM   1728  HG  SER   163      36.167  10.736   9.784  1.00 10.00      B   
ATOM   1729  C   SER   163      32.431  11.258  11.517  1.00 10.00      B   
ATOM   1730  O   SER   163      31.346  10.731  11.258  1.00 10.00      B   
ATOM   1731  N   VAL   164      32.542  12.463  12.054  1.00 10.00      B   
ATOM   1732  HN  VAL   164      33.434  12.818  12.253  1.00 10.00      B   
ATOM   1733  CA  VAL   164      31.373  13.270  12.363  1.00 10.00      B   
ATOM   1734  CB  VAL   164      31.655  14.286  13.489  1.00 10.00      B   
ATOM   1735  CG1 VAL   164      30.371  14.976  13.919  1.00 10.00      B   
ATOM   1736  CG2 VAL   164      32.320  13.603  14.675  1.00 10.00      B   
ATOM   1737  C   VAL   164      30.874  14.006  11.124  1.00 10.00      B   
ATOM   1738  O   VAL   164      29.777  13.742  10.636  1.00 10.00      B   
ATOM   1739  N   ASP   165      31.684  14.921  10.609  1.00 10.00      B   
ATOM   1740  HN  ASP   165      32.553  15.088  11.034  1.00 10.00      B   
ATOM   1741  CA  ASP   165      31.308  15.692   9.426  1.00 10.00      B   
ATOM   1742  CB  ASP   165      31.663  17.171   9.599  1.00 10.00      B   
ATOM   1743  CG  ASP   165      33.153  17.420   9.575  1.00 10.00      B   
ATOM   1744  OD1 ASP   165      33.840  17.055  10.551  1.00 10.00      B   
ATOM   1745  OD2 ASP   165      33.652  17.971   8.575  1.00 10.00      B   
ATOM   1746  C   ASP   165      31.953  15.132   8.161  1.00 10.00      B   
ATOM   1747  O   ASP   165      31.418  15.281   7.063  1.00 10.00      B   
ATOM   1748  N   GLY   166      33.104  14.492   8.316  1.00 10.00      B   
ATOM   1749  HN  GLY   166      33.493  14.413   9.210  1.00 10.00      B   
ATOM   1750  CA  GLY   166      33.788  13.916   7.175  1.00 10.00      B   
ATOM   1751  C   GLY   166      35.154  14.525   6.925  1.00 10.00      B   
ATOM   1752  O   GLY   166      35.892  14.048   6.066  1.00 10.00      B   
ATOM   1753  N   SER   167      35.492  15.580   7.664  1.00 10.00      B   
ATOM   1754  HN  SER   167      34.857  15.931   8.324  1.00 10.00      B   
ATOM   1755  CA  SER   167      36.788  16.233   7.503  1.00 10.00      B   
ATOM   1756  CB  SER   167      36.821  17.568   8.256  1.00 10.00      B   
ATOM   1757  OG  SER   167      36.297  17.429   9.568  1.00 10.00      B   
ATOM   1758  HG  SER   167      35.337  17.588   9.553  1.00 10.00      B   
ATOM   1759  C   SER   167      37.917  15.325   7.981  1.00 10.00      B   
ATOM   1760  O   SER   167      38.932  15.161   7.302  1.00 10.00      B   
ATOM   1761  N   ASP   168      37.724  14.729   9.149  1.00 10.00      B   
ATOM   1762  HN  ASP   168      36.886  14.891   9.633  1.00 10.00      B   
ATOM   1763  CA  ASP   168      38.717  13.833   9.726  1.00 10.00      B   
ATOM   1764  CB  ASP   168      38.942  14.145  11.209  1.00 10.00      B   
ATOM   1765  CG  ASP   168      39.965  13.230  11.851  1.00 10.00      B   
ATOM   1766  OD1 ASP   168      39.569  12.347  12.641  1.00 10.00      B   
ATOM   1767  OD2 ASP   168      41.175  13.393  11.575  1.00 10.00      B   
ATOM   1768  C   ASP   168      38.280  12.386   9.554  1.00 10.00      B   
ATOM   1769  O   ASP   168      37.306  11.944  10.166  1.00 10.00      B   
ATOM   1770  N   PHE   169      38.995  11.655   8.714  1.00 10.00      B   
ATOM   1771  HN  PHE   169      39.768  12.061   8.267  1.00 10.00      B   
ATOM   1772  CA  PHE   169      38.670  10.261   8.451  1.00 10.00      B   
ATOM   1773  CB  PHE   169      38.962   9.884   6.995  1.00 10.00      B   
ATOM   1774  CG  PHE   169      37.868  10.259   6.037  1.00 10.00      B   
ATOM   1775  CD1 PHE   169      36.568  10.434   6.482  1.00 10.00      B   
ATOM   1776  CD2 PHE   169      38.139  10.437   4.693  1.00 10.00      B   
ATOM   1777  CE1 PHE   169      35.556  10.775   5.605  1.00 10.00      B   
ATOM   1778  CE2 PHE   169      37.133  10.778   3.808  1.00 10.00      B   
ATOM   1779  CZ  PHE   169      35.840  10.951   4.265  1.00 10.00      B   
ATOM   1780  C   PHE   169      39.398   9.322   9.401  1.00 10.00      B   
ATOM   1781  O   PHE   169      40.627   9.207   9.364  1.00 10.00      B   
ATOM   1782  N   LYS   170      38.630   8.660  10.255  1.00 10.00      B   
ATOM   1783  HN  LYS   170      37.658   8.799  10.231  1.00 10.00      B   
ATOM   1784  CA  LYS   170      39.182   7.720  11.215  1.00 10.00      B   
ATOM   1785  CB  LYS   170      39.027   8.250  12.642  1.00 10.00      B   
ATOM   1786  CG  LYS   170      39.663   7.359  13.700  1.00 10.00      B   
ATOM   1787  CD  LYS   170      38.691   7.032  14.824  1.00 10.00      B   
ATOM   1788  CE  LYS   170      39.102   5.763  15.555  1.00 10.00      B   
ATOM   1789  NZ  LYS   170      38.256   5.505  16.753  1.00 10.00      B   
ATOM   1790  HZ1 LYS   170      37.278   5.838  16.585  1.00 10.00      B   
ATOM   1791  HZ2 LYS   170      38.640   6.003  17.581  1.00 10.00      B   
ATOM   1792  HZ3 LYS   170      38.228   4.487  16.959  1.00 10.00      B   
ATOM   1793  C   LYS   170      38.485   6.374  11.082  1.00 10.00      B   
ATOM   1794  O   LYS   170      37.262   6.294  11.195  1.00 10.00      B   
ATOM   1795  N   ASP   171      39.276   5.338  10.827  1.00 10.00      B   
ATOM   1796  HN  ASP   171      40.239   5.498  10.728  1.00 10.00      B   
ATOM   1797  CA  ASP   171      38.776   3.968  10.671  1.00 10.00      B   
ATOM   1798  CB  ASP   171      38.175   3.418  11.970  1.00 10.00      B   
ATOM   1799  CG  ASP   171      37.950   1.917  11.916  1.00 10.00      B   
ATOM   1800  OD1 ASP   171      38.843   1.197  11.415  1.00 10.00      B   
ATOM   1801  OD2 ASP   171      36.899   1.446  12.404  1.00 10.00      B   
ATOM   1802  C   ASP   171      37.779   3.852   9.524  1.00 10.00      B   
ATOM   1803  O   ASP   171      36.569   3.920   9.727  1.00 10.00      B   
ATOM   1804  N   VAL   172      38.305   3.708   8.314  1.00 10.00      B   
ATOM   1805  HN  VAL   172      39.281   3.705   8.221  1.00 10.00      B   
ATOM   1806  CA  VAL   172      37.476   3.578   7.118  1.00 10.00      B   
ATOM   1807  CB  VAL   172      38.225   4.108   5.870  1.00 10.00      B   
ATOM   1808  CG1 VAL   172      37.336   4.082   4.633  1.00 10.00      B   
ATOM   1809  CG2 VAL   172      38.753   5.512   6.117  1.00 10.00      B   
ATOM   1810  C   VAL   172      37.079   2.115   6.893  1.00 10.00      B   
ATOM   1811  O   VAL   172      36.095   1.824   6.203  1.00 10.00      B   
ATOM   1812  N   PHE   173      37.858   1.207   7.488  1.00 10.00      B   
ATOM   1813  HN  PHE   173      38.605   1.522   8.035  1.00 10.00      B   
ATOM   1814  CA  PHE   173      37.639  -0.240   7.376  1.00 10.00      B   
ATOM   1815  CB  PHE   173      36.210  -0.632   7.770  1.00 10.00      B   
ATOM   1816  CG  PHE   173      36.083  -2.023   8.322  1.00 10.00      B   
ATOM   1817  CD1 PHE   173      36.572  -2.332   9.581  1.00 10.00      B   
ATOM   1818  CD2 PHE   173      35.468  -3.021   7.587  1.00 10.00      B   
ATOM   1819  CE1 PHE   173      36.448  -3.609  10.096  1.00 10.00      B   
ATOM   1820  CE2 PHE   173      35.342  -4.300   8.093  1.00 10.00      B   
ATOM   1821  CZ  PHE   173      35.834  -4.594   9.349  1.00 10.00      B   
ATOM   1822  C   PHE   173      37.998  -0.762   5.982  1.00 10.00      B   
ATOM   1823  O   PHE   173      38.876  -1.615   5.842  1.00 10.00      B   
ATOM   1824  N   LEU   174      37.309  -0.239   4.966  1.00 10.00      B   
ATOM   1825  HN  LEU   174      36.623   0.433   5.168  1.00 10.00      B   
ATOM   1826  CA  LEU   174      37.538  -0.615   3.570  1.00 10.00      B   
ATOM   1827  CB  LEU   174      38.832   0.028   3.052  1.00 10.00      B   
ATOM   1828  CG  LEU   174      38.938   0.232   1.537  1.00 10.00      B   
ATOM   1829  CD1 LEU   174      37.796   1.099   1.027  1.00 10.00      B   
ATOM   1830  CD2 LEU   174      40.281   0.850   1.180  1.00 10.00      B   
ATOM   1831  C   LEU   174      37.574  -2.133   3.393  1.00 10.00      B   
ATOM   1832  O   LEU   174      38.556  -2.693   2.900  1.00 10.00      B   
ATOM   1833  N   ALA   175      36.492  -2.792   3.791  1.00 10.00      B   
ATOM   1834  HN  ALA   175      35.731  -2.289   4.149  1.00 10.00      B   
ATOM   1835  CA  ALA   175      36.403  -4.241   3.695  1.00 10.00      B   
ATOM   1836  CB  ALA   175      35.288  -4.765   4.584  1.00 10.00      B   
ATOM   1837  C   ALA   175      36.188  -4.689   2.258  1.00 10.00      B   
ATOM   1838  O   ALA   175      35.600  -3.966   1.450  1.00 10.00      B   
ATOM   1839  N   GLN   176      36.674  -5.882   1.945  1.00 10.00      B   
ATOM   1840  HN  GLN   176      37.138  -6.405   2.635  1.00 10.00      B   
ATOM   1841  CA  GLN   176      36.532  -6.442   0.609  1.00 10.00      B   
ATOM   1842  CB  GLN   176      37.894  -6.823   0.034  1.00 10.00      B   
ATOM   1843  CG  GLN   176      38.725  -5.634  -0.406  1.00 10.00      B   
ATOM   1844  CD  GLN   176      40.015  -6.043  -1.084  1.00 10.00      B   
ATOM   1845  OE1 GLN   176      40.101  -7.107  -1.692  1.00 10.00      B   
ATOM   1846  NE2 GLN   176      41.025  -5.197  -0.991  1.00 10.00      B   
ATOM   1847 HE21 GLN   176      40.885  -4.363  -0.490  1.00 10.00      B   
ATOM   1848 HE22 GLN   176      41.870  -5.433  -1.432  1.00 10.00      B   
ATOM   1849  C   GLN   176      35.622  -7.661   0.635  1.00 10.00      B   
ATOM   1850  O   GLN   176      35.367  -8.232   1.698  1.00 10.00      B   
ATOM   1851  N   SER   186      40.800  -9.351   2.829  1.00 10.00      B   
ATOM   1852  HN  SER   186      41.634  -9.254   3.343  1.00 10.00      B   
ATOM   1853  CA  SER   186      39.526  -9.280   3.529  1.00 10.00      B   
ATOM   1854  CB  SER   186      39.510 -10.264   4.708  1.00 10.00      B   
ATOM   1855  OG  SER   186      38.187 -10.540   5.135  1.00 10.00      B   
ATOM   1856  HG  SER   186      38.212 -11.191   5.854  1.00 10.00      B   
ATOM   1857  C   SER   186      39.263  -7.858   4.023  1.00 10.00      B   
ATOM   1858  O   SER   186      38.151  -7.340   3.891  1.00 10.00      B   
ATOM   1859  N   VAL   187      40.292  -7.224   4.579  1.00 10.00      B   
ATOM   1860  HN  VAL   187      41.162  -7.677   4.637  1.00 10.00      B   
ATOM   1861  CA  VAL   187      40.172  -5.861   5.092  1.00 10.00      B   
ATOM   1862  CB  VAL   187      39.975  -5.829   6.624  1.00 10.00      B   
ATOM   1863  CG1 VAL   187      38.562  -6.248   7.002  1.00 10.00      B   
ATOM   1864  CG2 VAL   187      41.004  -6.712   7.322  1.00 10.00      B   
ATOM   1865  C   VAL   187      41.410  -5.051   4.735  1.00 10.00      B   
ATOM   1866  O   VAL   187      42.457  -5.619   4.416  1.00 10.00      B   
ATOM   1867  N   VAL   188      41.290  -3.733   4.787  1.00 10.00      B   
ATOM   1868  HN  VAL   188      40.427  -3.336   5.051  1.00 10.00      B   
ATOM   1869  CA  VAL   188      42.407  -2.853   4.472  1.00 10.00      B   
ATOM   1870  CB  VAL   188      42.202  -2.116   3.126  1.00 10.00      B   
ATOM   1871  CG1 VAL   188      43.271  -1.051   2.914  1.00 10.00      B   
ATOM   1872  CG2 VAL   188      42.208  -3.104   1.967  1.00 10.00      B   
ATOM   1873  C   VAL   188      42.628  -1.840   5.593  1.00 10.00      B   
ATOM   1874  O   VAL   188      41.741  -1.053   5.920  1.00 10.00      B   
ATOM   1875  N   VAL   189      43.816  -1.871   6.179  1.00 10.00      B   
ATOM   1876  HN  VAL   189      44.483  -2.517   5.863  1.00 10.00      B   
ATOM   1877  CA  VAL   189      44.169  -0.959   7.259  1.00 10.00      B   
ATOM   1878  CB  VAL   189      45.433  -1.429   8.010  1.00 10.00      B   
ATOM   1879  CG1 VAL   189      45.672  -0.584   9.253  1.00 10.00      B   
ATOM   1880  CG2 VAL   189      45.319  -2.901   8.374  1.00 10.00      B   
ATOM   1881  C   VAL   189      44.402   0.440   6.700  1.00 10.00      B   
ATOM   1882  O   VAL   189      45.410   0.696   6.033  1.00 10.00      B   
ATOM   1883  N   ALA   190      43.455   1.329   6.952  1.00 10.00      B   
ATOM   1884  HN  ALA   190      42.670   1.056   7.472  1.00 10.00      B   
ATOM   1885  CA  ALA   190      43.547   2.698   6.476  1.00 10.00      B   
ATOM   1886  CB  ALA   190      42.264   3.093   5.761  1.00 10.00      B   
ATOM   1887  C   ALA   190      43.842   3.652   7.628  1.00 10.00      B   
ATOM   1888  O   ALA   190      43.092   3.710   8.605  1.00 10.00      B   
ATOM   1889  N   ASP   191      44.947   4.375   7.516  1.00 10.00      B   
ATOM   1890  HN  ASP   191      45.517   4.251   6.727  1.00 10.00      B   
ATOM   1891  CA  ASP   191      45.351   5.330   8.541  1.00 10.00      B   
ATOM   1892  CB  ASP   191      46.834   5.675   8.398  1.00 10.00      B   
ATOM   1893  CG  ASP   191      47.738   4.628   9.007  1.00 10.00      B   
ATOM   1894  OD1 ASP   191      47.913   3.556   8.393  1.00 10.00      B   
ATOM   1895  OD2 ASP   191      48.279   4.874  10.108  1.00 10.00      B   
ATOM   1896  C   ASP   191      44.511   6.595   8.459  1.00 10.00      B   
ATOM   1897  O   ASP   191      43.621   6.819   9.278  1.00 10.00      B   
ATOM   1898  N   SER   192      44.788   7.414   7.461  1.00 10.00      B   
ATOM   1899  HN  SER   192      45.512   7.185   6.839  1.00 10.00      B   
ATOM   1900  CA  SER   192      44.052   8.652   7.264  1.00 10.00      B   
ATOM   1901  CB  SER   192      44.899   9.848   7.704  1.00 10.00      B   
ATOM   1902  OG  SER   192      45.377   9.659   9.028  1.00 10.00      B   
ATOM   1903  HG  SER   192      44.723   9.160   9.532  1.00 10.00      B   
ATOM   1904  C   SER   192      43.620   8.791   5.805  1.00 10.00      B   
ATOM   1905  O   SER   192      44.260   8.237   4.907  1.00 10.00      B   
ATOM   1906  N   GLY   193      42.530   9.513   5.573  1.00 10.00      B   
ATOM   1907  HN  GLY   193      42.061   9.934   6.324  1.00 10.00      B   
ATOM   1908  CA  GLY   193      42.034   9.694   4.222  1.00 10.00      B   
ATOM   1909  C   GLY   193      41.611  11.123   3.941  1.00 10.00      B   
ATOM   1910  O   GLY   193      41.717  11.992   4.809  1.00 10.00      B   
ATOM   1911  N   HIS   194      41.122  11.364   2.731  1.00 10.00      B   
ATOM   1912  HN  HIS   194      41.040  10.621   2.093  1.00 10.00      B   
ATOM   1913  CA  HIS   194      40.682  12.691   2.323  1.00 10.00      B   
ATOM   1914  CB  HIS   194      41.708  13.319   1.370  1.00 10.00      B   
ATOM   1915  CG  HIS   194      41.331  14.681   0.863  1.00 10.00      B   
ATOM   1916  ND1 HIS   194      40.744  14.892  -0.370  1.00 10.00      B   
ATOM   1917  HD1 HIS   194      40.507  14.193  -1.027  1.00 10.00      B   
ATOM   1918  CD2 HIS   194      41.465  15.904   1.427  1.00 10.00      B   
ATOM   1919  CE1 HIS   194      40.537  16.183  -0.541  1.00 10.00      B   
ATOM   1920  NE2 HIS   194      40.965  16.818   0.534  1.00 10.00      B   
ATOM   1921  HE2 HIS   194      40.929  17.792   0.672  1.00 10.00      B   
ATOM   1922  C   HIS   194      39.324  12.602   1.636  1.00 10.00      B   
ATOM   1923  O   HIS   194      39.093  11.707   0.823  1.00 10.00      B   
ATOM   1924  N   LEU   195      38.427  13.522   1.967  1.00 10.00      B   
ATOM   1925  HN  LEU   195      38.663  14.208   2.632  1.00 10.00      B   
ATOM   1926  CA  LEU   195      37.100  13.539   1.369  1.00 10.00      B   
ATOM   1927  CB  LEU   195      36.099  14.255   2.283  1.00 10.00      B   
ATOM   1928  CG  LEU   195      34.646  14.306   1.795  1.00 10.00      B   
ATOM   1929  CD1 LEU   195      34.086  12.902   1.612  1.00 10.00      B   
ATOM   1930  CD2 LEU   195      33.787  15.109   2.760  1.00 10.00      B   
ATOM   1931  C   LEU   195      37.131  14.195  -0.008  1.00 10.00      B   
ATOM   1932  O   LEU   195      37.213  15.417  -0.127  1.00 10.00      B   
ATOM   1933  N   THR   196      37.090  13.373  -1.045  1.00 10.00      B   
ATOM   1934  HN  THR   196      37.064  12.406  -0.890  1.00 10.00      B   
ATOM   1935  CA  THR   196      37.101  13.870  -2.409  1.00 10.00      B   
ATOM   1936  CB  THR   196      38.365  13.409  -3.159  1.00 10.00      B   
ATOM   1937  OG1 THR   196      39.456  13.297  -2.232  1.00 10.00      B   
ATOM   1938  HG1 THR   196      39.735  12.373  -2.187  1.00 10.00      B   
ATOM   1939  CG2 THR   196      38.732  14.410  -4.244  1.00 10.00      B   
ATOM   1940  C   THR   196      35.861  13.389  -3.158  1.00 10.00      B   
ATOM   1941  O   THR   196      35.532  12.199  -3.142  1.00 10.00      B   
ATOM   1942  N   GLN   197      35.166  14.323  -3.797  1.00 10.00      B   
ATOM   1943  HN  GLN   197      35.476  15.253  -3.761  1.00 10.00      B   
ATOM   1944  CA  GLN   197      33.963  14.006  -4.554  1.00 10.00      B   
ATOM   1945  CB  GLN   197      32.947  15.146  -4.435  1.00 10.00      B   
ATOM   1946  CG  GLN   197      31.835  14.905  -3.421  1.00 10.00      B   
ATOM   1947  CD  GLN   197      32.346  14.534  -2.041  1.00 10.00      B   
ATOM   1948  OE1 GLN   197      32.656  15.401  -1.225  1.00 10.00      B   
ATOM   1949  NE2 GLN   197      32.419  13.242  -1.761  1.00 10.00      B   
ATOM   1950 HE21 GLN   197      32.140  12.601  -2.451  1.00 10.00      B   
ATOM   1951 HE22 GLN   197      32.747  12.979  -0.878  1.00 10.00      B   
ATOM   1952  C   GLN   197      34.295  13.742  -6.021  1.00 10.00      B   
ATOM   1953  O   GLN   197      35.466  13.712  -6.403  1.00 10.00      B   
ATOM   1954  N   LEU   198      33.265  13.549  -6.837  1.00 10.00      B   
ATOM   1955  HN  LEU   198      32.353  13.591  -6.478  1.00 10.00      B   
ATOM   1956  CA  LEU   198      33.456  13.286  -8.259  1.00 10.00      B   
ATOM   1957  CB  LEU   198      32.300  12.448  -8.812  1.00 10.00      B   
ATOM   1958  CG  LEU   198      32.132  11.050  -8.215  1.00 10.00      B   
ATOM   1959  CD1 LEU   198      30.963  10.325  -8.863  1.00 10.00      B   
ATOM   1960  CD2 LEU   198      33.412  10.244  -8.362  1.00 10.00      B   
ATOM   1961  C   LEU   198      33.588  14.584  -9.048  1.00 10.00      B   
ATOM   1962  O   LEU   198      33.392  15.675  -8.503  1.00 10.00      B   
ATOM   1963  N   GLN   203      38.740   8.672 -10.289  1.00 10.00      B   
ATOM   1964  HN  GLN   203      38.277   8.619 -11.155  1.00 10.00      B   
ATOM   1965  CA  GLN   203      38.659   7.541  -9.372  1.00 10.00      B   
ATOM   1966  CB  GLN   203      38.205   6.275 -10.106  1.00 10.00      B   
ATOM   1967  CG  GLN   203      39.067   5.894 -11.299  1.00 10.00      B   
ATOM   1968  CD  GLN   203      38.539   4.681 -12.041  1.00 10.00      B   
ATOM   1969  OE1 GLN   203      37.906   3.800 -11.454  1.00 10.00      B   
ATOM   1970  NE2 GLN   203      38.787   4.631 -13.339  1.00 10.00      B   
ATOM   1971 HE21 GLN   203      39.288   5.373 -13.744  1.00 10.00      B   
ATOM   1972 HE22 GLN   203      38.463   3.855 -13.843  1.00 10.00      B   
ATOM   1973  C   GLN   203      39.992   7.313  -8.663  1.00 10.00      B   
ATOM   1974  O   GLN   203      40.175   6.322  -7.954  1.00 10.00      B   
ATOM   1975  N   VAL   204      40.914   8.246  -8.858  1.00 10.00      B   
ATOM   1976  HN  VAL   204      40.697   9.015  -9.427  1.00 10.00      B   
ATOM   1977  CA  VAL   204      42.234   8.167  -8.246  1.00 10.00      B   
ATOM   1978  CB  VAL   204      43.292   8.910  -9.090  1.00 10.00      B   
ATOM   1979  CG1 VAL   204      44.697   8.613  -8.582  1.00 10.00      B   
ATOM   1980  CG2 VAL   204      43.159   8.539 -10.561  1.00 10.00      B   
ATOM   1981  C   VAL   204      42.205   8.766  -6.845  1.00 10.00      B   
ATOM   1982  O   VAL   204      42.019   9.972  -6.679  1.00 10.00      B   
ATOM   1983  N   VAL   205      42.378   7.920  -5.842  1.00 10.00      B   
ATOM   1984  HN  VAL   205      42.521   6.971  -6.035  1.00 10.00      B   
ATOM   1985  CA  VAL   205      42.367   8.374  -4.458  1.00 10.00      B   
ATOM   1986  CB  VAL   205      41.627   7.389  -3.527  1.00 10.00      B   
ATOM   1987  CG1 VAL   205      41.419   8.010  -2.151  1.00 10.00      B   
ATOM   1988  CG2 VAL   205      40.295   6.973  -4.135  1.00 10.00      B   
ATOM   1989  C   VAL   205      43.791   8.582  -3.955  1.00 10.00      B   
ATOM   1990  O   VAL   205      44.406   7.668  -3.403  1.00 10.00      B   
ATOM   1991  N   THR   206      44.310   9.779  -4.169  1.00 10.00      B   
ATOM   1992  HN  THR   206      43.771  10.458  -4.630  1.00 10.00      B   
ATOM   1993  CA  THR   206      45.658  10.123  -3.747  1.00 10.00      B   
ATOM   1994  CB  THR   206      46.033  11.523  -4.258  1.00 10.00      B   
ATOM   1995  OG1 THR   206      45.223  11.846  -5.400  1.00 10.00      B   
ATOM   1996  HG1 THR   206      44.575  12.520  -5.152  1.00 10.00      B   
ATOM   1997  CG2 THR   206      47.501  11.568  -4.652  1.00 10.00      B   
ATOM   1998  C   THR   206      45.783  10.098  -2.225  1.00 10.00      B   
ATOM   1999  O   THR   206      45.317  11.013  -1.539  1.00 10.00      B   
ATOM   2000  N   LEU   207      46.397   9.045  -1.702  1.00 10.00      B   
ATOM   2001  HN  LEU   207      46.744   8.346  -2.298  1.00 10.00      B   
ATOM   2002  CA  LEU   207      46.578   8.908  -0.264  1.00 10.00      B   
ATOM   2003  CB  LEU   207      45.738   7.758   0.295  1.00 10.00      B   
ATOM   2004  CG  LEU   207      44.254   8.057   0.527  1.00 10.00      B   
ATOM   2005  CD1 LEU   207      43.603   6.941   1.325  1.00 10.00      B   
ATOM   2006  CD2 LEU   207      44.073   9.395   1.229  1.00 10.00      B   
ATOM   2007  C   LEU   207      48.046   8.732   0.106  1.00 10.00      B   
ATOM   2008  O   LEU   207      48.930   8.850  -0.744  1.00 10.00      B   
ATOM   2009  N   ASN   208      48.297   8.436   1.374  1.00 10.00      B   
ATOM   2010  HN  ASN   208      47.546   8.316   1.993  1.00 10.00      B   
ATOM   2011  CA  ASN   208      49.658   8.265   1.870  1.00 10.00      B   
ATOM   2012  CB  ASN   208      49.821   8.921   3.247  1.00 10.00      B   
ATOM   2013  CG  ASN   208      49.444  10.388   3.277  1.00 10.00      B   
ATOM   2014  OD1 ASN   208      49.669  11.128   2.322  1.00 10.00      B   
ATOM   2015  ND2 ASN   208      48.853  10.815   4.380  1.00 10.00      B   
ATOM   2016 HD21 ASN   208      48.693  10.166   5.102  1.00 10.00      B   
ATOM   2017 HD22 ASN   208      48.612  11.765   4.440  1.00 10.00      B   
ATOM   2018  C   ASN   208      50.041   6.797   1.990  1.00 10.00      B   
ATOM   2019  O   ASN   208      50.882   6.298   1.239  1.00 10.00      B   
ATOM   2020  N   GLN   209      49.415   6.104   2.938  1.00 10.00      B   
ATOM   2021  HN  GLN   209      48.710   6.540   3.466  1.00 10.00      B   
ATOM   2022  CA  GLN   209      49.725   4.700   3.192  1.00 10.00      B   
ATOM   2023  CB  GLN   209      50.313   4.543   4.598  1.00 10.00      B   
ATOM   2024  CG  GLN   209      51.529   5.416   4.863  1.00 10.00      B   
ATOM   2025  CD  GLN   209      51.985   5.384   6.308  1.00 10.00      B   
ATOM   2026  OE1 GLN   209      51.184   5.229   7.227  1.00 10.00      B   
ATOM   2027  NE2 GLN   209      53.282   5.534   6.517  1.00 10.00      B   
ATOM   2028 HE21 GLN   209      53.866   5.654   5.737  1.00 10.00      B   
ATOM   2029 HE22 GLN   209      53.608   5.521   7.441  1.00 10.00      B   
ATOM   2030  C   GLN   209      48.497   3.809   3.055  1.00 10.00      B   
ATOM   2031  O   GLN   209      47.372   4.295   2.949  1.00 10.00      B   
ATOM   2032  N   GLY   210      48.735   2.499   3.066  1.00 10.00      B   
ATOM   2033  HN  GLY   210      49.659   2.183   3.156  1.00 10.00      B   
ATOM   2034  CA  GLY   210      47.662   1.528   2.953  1.00 10.00      B   
ATOM   2035  C   GLY   210      48.177   0.117   3.176  1.00 10.00      B   
ATOM   2036  O   GLY   210      49.237  -0.244   2.665  1.00 10.00      B   
ATOM   2037  N   THR   211      47.451  -0.676   3.956  1.00 10.00      B   
ATOM   2038  HN  THR   211      46.624  -0.331   4.357  1.00 10.00      B   
ATOM   2039  CA  THR   211      47.856  -2.048   4.240  1.00 10.00      B   
ATOM   2040  CB  THR   211      48.252  -2.203   5.721  1.00 10.00      B   
ATOM   2041  OG1 THR   211      49.226  -1.207   6.061  1.00 10.00      B   
ATOM   2042  HG1 THR   211      49.433  -0.686   5.278  1.00 10.00      B   
ATOM   2043  CG2 THR   211      48.828  -3.584   5.985  1.00 10.00      B   
ATOM   2044  C   THR   211      46.734  -3.034   3.925  1.00 10.00      B   
ATOM   2045  O   THR   211      45.628  -2.917   4.449  1.00 10.00      B   
ATOM   2046  N   ARG   212      47.024  -4.004   3.073  1.00 10.00      B   
ATOM   2047  HN  ARG   212      47.930  -4.055   2.690  1.00 10.00      B   
ATOM   2048  CA  ARG   212      46.041  -5.010   2.704  1.00 10.00      B   
ATOM   2049  CB  ARG   212      46.147  -5.365   1.218  1.00 10.00      B   
ATOM   2050  CG  ARG   212      45.929  -4.190   0.279  1.00 10.00      B   
ATOM   2051  CD  ARG   212      45.784  -4.646  -1.163  1.00 10.00      B   
ATOM   2052  NE  ARG   212      46.964  -5.364  -1.658  1.00 10.00      B   
ATOM   2053  HE  ARG   212      47.321  -6.092  -1.097  1.00 10.00      B   
ATOM   2054  CZ  ARG   212      47.561  -5.093  -2.820  1.00 10.00      B   
ATOM   2055  NH1 ARG   212      47.080  -4.143  -3.611  1.00 10.00      B   
ATOM   2056 HH11 ARG   212      47.544  -3.933  -4.522  1.00 10.00      B   
ATOM   2057 HH12 ARG   212      46.236  -3.598  -3.324  1.00 10.00      B   
ATOM   2058  NH2 ARG   212      48.626  -5.785  -3.202  1.00 10.00      B   
ATOM   2059 HH21 ARG   212      49.015  -6.536  -2.592  1.00 10.00      B   
ATOM   2060 HH22 ARG   212      49.089  -5.574  -4.113  1.00 10.00      B   
ATOM   2061  C   ARG   212      46.231  -6.256   3.559  1.00 10.00      B   
ATOM   2062  O   ARG   212      47.357  -6.726   3.738  1.00 10.00      B   
ATOM   2063  N   PHE   213      45.135  -6.773   4.097  1.00 10.00      B   
ATOM   2064  HN  PHE   213      44.266  -6.342   3.928  1.00 10.00      B   
ATOM   2065  CA  PHE   213      45.182  -7.959   4.937  1.00 10.00      B   
ATOM   2066  CB  PHE   213      44.778  -7.595   6.369  1.00 10.00      B   
ATOM   2067  CG  PHE   213      44.966  -8.697   7.372  1.00 10.00      B   
ATOM   2068  CD1 PHE   213      43.880  -9.218   8.055  1.00 10.00      B   
ATOM   2069  CD2 PHE   213      46.224  -9.208   7.636  1.00 10.00      B   
ATOM   2070  CE1 PHE   213      44.046 -10.227   8.983  1.00 10.00      B   
ATOM   2071  CE2 PHE   213      46.398 -10.218   8.563  1.00 10.00      B   
ATOM   2072  CZ  PHE   213      45.306 -10.727   9.238  1.00 10.00      B   
ATOM   2073  C   PHE   213      44.263  -9.046   4.384  1.00 10.00      B   
ATOM   2074  O   PHE   213      43.035  -8.955   4.485  1.00 10.00      B   
ATOM   2075  N   GLU   214      44.864 -10.075   3.802  1.00 10.00      B   
ATOM   2076  HN  GLU   214      45.847 -10.086   3.754  1.00 10.00      B   
ATOM   2077  CA  GLU   214      44.104 -11.181   3.221  1.00 10.00      B   
ATOM   2078  CB  GLU   214      44.789 -11.708   1.959  1.00 10.00      B   
ATOM   2079  CG  GLU   214      44.665 -10.788   0.760  1.00 10.00      B   
ATOM   2080  CD  GLU   214      45.285 -11.375  -0.487  1.00 10.00      B   
ATOM   2081  OE1 GLU   214      44.634 -12.219  -1.144  1.00 10.00      B   
ATOM   2082  OE2 GLU   214      46.431 -11.003  -0.818  1.00 10.00      B   
ATOM   2083  C   GLU   214      43.898 -12.317   4.217  1.00 10.00      B   
ATOM   2084  O   GLU   214      43.712 -13.470   3.830  1.00 10.00      B   
ATOM   2085  N   GLY   215      43.920 -11.990   5.498  1.00 10.00      B   
ATOM   2086  HN  GLY   215      44.050 -11.053   5.752  1.00 10.00      B   
ATOM   2087  CA  GLY   215      43.738 -12.999   6.520  1.00 10.00      B   
ATOM   2088  C   GLY   215      42.277 -13.310   6.777  1.00 10.00      B   
ATOM   2089  O   GLY   215      41.697 -12.827   7.748  1.00 10.00      B   
ATOM   2090  N   THR   216      41.676 -14.102   5.896  1.00 10.00      B   
ATOM   2091  HN  THR   216      42.181 -14.433   5.120  1.00 10.00      B   
ATOM   2092  CA  THR   216      40.280 -14.481   6.040  1.00 10.00      B   
ATOM   2093  CB  THR   216      39.739 -15.072   4.730  1.00 10.00      B   
ATOM   2094  OG1 THR   216      40.792 -15.097   3.751  1.00 10.00      B   
ATOM   2095  HG1 THR   216      40.894 -14.214   3.372  1.00 10.00      B   
ATOM   2096  CG2 THR   216      38.580 -14.238   4.207  1.00 10.00      B   
ATOM   2097  C   THR   216      40.116 -15.512   7.154  1.00 10.00      B   
ATOM   2098  O   THR   216      39.186 -15.436   7.956  1.00 10.00      B   
ATOM   2099  N   ALA   217      41.038 -16.464   7.202  1.00 10.00      B   
ATOM   2100  HN  ALA   217      41.774 -16.447   6.557  1.00 10.00      B   
ATOM   2101  CA  ALA   217      41.006 -17.513   8.206  1.00 10.00      B   
ATOM   2102  CB  ALA   217      40.322 -18.758   7.657  1.00 10.00      B   
ATOM   2103  C   ALA   217      42.421 -17.832   8.667  1.00 10.00      B   
ATOM   2104  O   ALA   217      43.390 -17.460   8.004  1.00 10.00      B   
ATOM   2105  N   LEU   218      42.533 -18.524   9.789  1.00 10.00      B   
ATOM   2106  HN  LEU   218      41.720 -18.806  10.260  1.00 10.00      B   
ATOM   2107  CA  LEU   218      43.831 -18.877  10.346  1.00 10.00      B   
ATOM   2108  CB  LEU   218      43.667 -19.430  11.760  1.00 10.00      B   
ATOM   2109  CG  LEU   218      42.930 -18.535  12.761  1.00 10.00      B   
ATOM   2110  CD1 LEU   218      42.743 -19.263  14.079  1.00 10.00      B   
ATOM   2111  CD2 LEU   218      43.684 -17.231  12.975  1.00 10.00      B   
ATOM   2112  C   LEU   218      44.576 -19.877   9.464  1.00 10.00      B   
ATOM   2113  O   LEU   218      45.798 -19.814   9.332  1.00 10.00      B   
ATOM   2114  N   LEU   219      43.835 -20.783   8.845  1.00 10.00      B   
ATOM   2115  HN  LEU   219      42.863 -20.775   8.976  1.00 10.00      B   
ATOM   2116  CA  LEU   219      44.429 -21.797   7.982  1.00 10.00      B   
ATOM   2117  CB  LEU   219      43.547 -23.048   7.941  1.00 10.00      B   
ATOM   2118  CG  LEU   219      43.574 -23.925   9.192  1.00 10.00      B   
ATOM   2119  CD1 LEU   219      42.640 -25.116   9.031  1.00 10.00      B   
ATOM   2120  CD2 LEU   219      44.992 -24.387   9.484  1.00 10.00      B   
ATOM   2121  C   LEU   219      44.676 -21.274   6.569  1.00 10.00      B   
ATOM   2122  O   LEU   219      44.706 -22.047   5.611  1.00 10.00      B   
ATOM   2123  N   ARG   220      44.854 -19.964   6.439  1.00 10.00      B   
ATOM   2124  HN  ARG   220      44.831 -19.394   7.242  1.00 10.00      B   
ATOM   2125  CA  ARG   220      45.103 -19.349   5.139  1.00 10.00      B   
ATOM   2126  CB  ARG   220      43.882 -18.552   4.668  1.00 10.00      B   
ATOM   2127  CG  ARG   220      42.612 -19.385   4.565  1.00 10.00      B   
ATOM   2128  CD  ARG   220      41.445 -18.572   4.034  1.00 10.00      B   
ATOM   2129  NE  ARG   220      41.442 -18.502   2.577  1.00 10.00      B   
ATOM   2130  HE  ARG   220      41.967 -17.783   2.160  1.00 10.00      B   
ATOM   2131  CZ  ARG   220      40.776 -19.347   1.792  1.00 10.00      B   
ATOM   2132  NH1 ARG   220      40.051 -20.322   2.328  1.00 10.00      B   
ATOM   2133 HH11 ARG   220      39.527 -20.985   1.716  1.00 10.00      B   
ATOM   2134 HH12 ARG   220      40.004 -20.430   3.363  1.00 10.00      B   
ATOM   2135  NH2 ARG   220      40.829 -19.210   0.477  1.00 10.00      B   
ATOM   2136 HH21 ARG   220      40.305 -19.867  -0.145  1.00 10.00      B   
ATOM   2137 HH22 ARG   220      41.396 -18.445   0.054  1.00 10.00      B   
ATOM   2138  C   ARG   220      46.340 -18.461   5.201  1.00 10.00      B   
ATOM   2139  O   ARG   220      46.850 -18.176   6.285  1.00 10.00      B   
ATOM   2140  N   ASP   221      46.829 -18.034   4.044  1.00 10.00      B   
ATOM   2141  HN  ASP   221      46.382 -18.290   3.206  1.00 10.00      B   
ATOM   2142  CA  ASP   221      48.016 -17.191   3.990  1.00 10.00      B   
ATOM   2143  CB  ASP   221      48.638 -17.197   2.591  1.00 10.00      B   
ATOM   2144  CG  ASP   221      49.991 -16.510   2.540  1.00 10.00      B   
ATOM   2145  OD1 ASP   221      50.681 -16.460   3.586  1.00 10.00      B   
ATOM   2146  OD2 ASP   221      50.383 -16.037   1.449  1.00 10.00      B   
ATOM   2147  C   ASP   221      47.706 -15.767   4.433  1.00 10.00      B   
ATOM   2148  O   ASP   221      46.948 -15.048   3.774  1.00 10.00      B   
ATOM   2149  N   PHE   222      48.278 -15.378   5.565  1.00 10.00      B   
ATOM   2150  HN  PHE   222      48.843 -16.013   6.053  1.00 10.00      B   
ATOM   2151  CA  PHE   222      48.091 -14.042   6.110  1.00 10.00      B   
ATOM   2152  CB  PHE   222      48.407 -14.019   7.607  1.00 10.00      B   
ATOM   2153  CG  PHE   222      47.396 -14.712   8.472  1.00 10.00      B   
ATOM   2154  CD1 PHE   222      47.649 -15.976   8.977  1.00 10.00      B   
ATOM   2155  CD2 PHE   222      46.200 -14.093   8.794  1.00 10.00      B   
ATOM   2156  CE1 PHE   222      46.726 -16.609   9.784  1.00 10.00      B   
ATOM   2157  CE2 PHE   222      45.273 -14.721   9.597  1.00 10.00      B   
ATOM   2158  CZ  PHE   222      45.538 -15.979  10.095  1.00 10.00      B   
ATOM   2159  C   PHE   222      48.989 -13.047   5.386  1.00 10.00      B   
ATOM   2160  O   PHE   222      50.095 -12.743   5.839  1.00 10.00      B   
ATOM   2161  N   ARG   223      48.519 -12.560   4.252  1.00 10.00      B   
ATOM   2162  HN  ARG   223      47.642 -12.854   3.933  1.00 10.00      B   
ATOM   2163  CA  ARG   223      49.277 -11.601   3.467  1.00 10.00      B   
ATOM   2164  CB  ARG   223      48.945 -11.722   1.981  1.00 10.00      B   
ATOM   2165  CG  ARG   223      49.583 -12.936   1.330  1.00 10.00      B   
ATOM   2166  CD  ARG   223      49.329 -12.981  -0.166  1.00 10.00      B   
ATOM   2167  NE  ARG   223      47.926 -13.219  -0.486  1.00 10.00      B   
ATOM   2168  HE  ARG   223      47.357 -12.420  -0.648  1.00 10.00      B   
ATOM   2169  CZ  ARG   223      47.377 -14.427  -0.588  1.00 10.00      B   
ATOM   2170  NH1 ARG   223      48.114 -15.517  -0.394  1.00 10.00      B   
ATOM   2171 HH11 ARG   223      47.686 -16.467  -0.479  1.00 10.00      B   
ATOM   2172 HH12 ARG   223      49.128 -15.430  -0.149  1.00 10.00      B   
ATOM   2173  NH2 ARG   223      46.084 -14.538  -0.871  1.00 10.00      B   
ATOM   2174 HH21 ARG   223      45.497 -13.676  -1.008  1.00 10.00      B   
ATOM   2175 HH22 ARG   223      45.642 -15.478  -0.956  1.00 10.00      B   
ATOM   2176  C   ARG   223      49.050 -10.185   3.967  1.00 10.00      B   
ATOM   2177  O   ARG   223      47.919  -9.697   3.998  1.00 10.00      B   
ATOM   2178  N   ILE   224      50.135  -9.553   4.387  1.00 10.00      B   
ATOM   2179  HN  ILE   224      50.995 -10.020   4.354  1.00 10.00      B   
ATOM   2180  CA  ILE   224      50.102  -8.193   4.893  1.00 10.00      B   
ATOM   2181  CB  ILE   224      50.500  -8.146   6.385  1.00 10.00      B   
ATOM   2182  CG1 ILE   224      49.779  -9.241   7.181  1.00 10.00      B   
ATOM   2183  CG2 ILE   224      50.206  -6.773   6.972  1.00 10.00      B   
ATOM   2184  CD1 ILE   224      50.301  -9.426   8.590  1.00 10.00      B   
ATOM   2185  C   ILE   224      51.095  -7.349   4.107  1.00 10.00      B   
ATOM   2186  O   ILE   224      52.305  -7.592   4.164  1.00 10.00      B   
ATOM   2187  N   THR   225      50.591  -6.383   3.359  1.00 10.00      B   
ATOM   2188  HN  THR   225      49.622  -6.246   3.339  1.00 10.00      B   
ATOM   2189  CA  THR   225      51.451  -5.518   2.569  1.00 10.00      B   
ATOM   2190  CB  THR   225      50.667  -4.823   1.435  1.00 10.00      B   
ATOM   2191  OG1 THR   225      49.579  -4.069   1.986  1.00 10.00      B   
ATOM   2192  HG1 THR   225      49.821  -3.135   1.999  1.00 10.00      B   
ATOM   2193  CG2 THR   225      50.125  -5.844   0.444  1.00 10.00      B   
ATOM   2194  C   THR   225      52.111  -4.463   3.452  1.00 10.00      B   
ATOM   2195  O   THR   225      51.696  -4.247   4.595  1.00 10.00      B   
ATOM   2196  N   ASP   226      53.146  -3.823   2.934  1.00 10.00      B   
ATOM   2197  HN  ASP   226      53.446  -4.047   2.030  1.00 10.00      B   
ATOM   2198  CA  ASP   226      53.847  -2.785   3.676  1.00 10.00      B   
ATOM   2199  CB  ASP   226      55.368  -3.003   3.690  1.00 10.00      B   
ATOM   2200  CG  ASP   226      56.057  -2.740   2.364  1.00 10.00      B   
ATOM   2201  OD1 ASP   226      55.748  -3.438   1.376  1.00 10.00      B   
ATOM   2202  OD2 ASP   226      56.944  -1.855   2.319  1.00 10.00      B   
ATOM   2203  C   ASP   226      53.465  -1.407   3.152  1.00 10.00      B   
ATOM   2204  O   ASP   226      52.704  -1.295   2.190  1.00 10.00      B   
ATOM   2205  N   PHE   227      53.981  -0.362   3.783  1.00 10.00      B   
ATOM   2206  HN  PHE   227      54.602  -0.511   4.525  1.00 10.00      B   
ATOM   2207  CA  PHE   227      53.655   1.003   3.391  1.00 10.00      B   
ATOM   2208  CB  PHE   227      53.993   1.981   4.519  1.00 10.00      B   
ATOM   2209  CG  PHE   227      53.386   1.607   5.843  1.00 10.00      B   
ATOM   2210  CD1 PHE   227      54.188   1.225   6.906  1.00 10.00      B   
ATOM   2211  CD2 PHE   227      52.013   1.635   6.025  1.00 10.00      B   
ATOM   2212  CE1 PHE   227      53.633   0.878   8.123  1.00 10.00      B   
ATOM   2213  CE2 PHE   227      51.450   1.290   7.240  1.00 10.00      B   
ATOM   2214  CZ  PHE   227      52.262   0.910   8.290  1.00 10.00      B   
ATOM   2215  C   PHE   227      54.337   1.414   2.091  1.00 10.00      B   
ATOM   2216  O   PHE   227      55.472   1.885   2.098  1.00 10.00      B   
ATOM   2217  N   GLN   228      53.643   1.215   0.979  1.00 10.00      B   
ATOM   2218  HN  GLN   228      52.756   0.801   1.040  1.00 10.00      B   
ATOM   2219  CA  GLN   228      54.164   1.581  -0.334  1.00 10.00      B   
ATOM   2220  CB  GLN   228      54.365   0.333  -1.199  1.00 10.00      B   
ATOM   2221  CG  GLN   228      55.458  -0.597  -0.701  1.00 10.00      B   
ATOM   2222  CD  GLN   228      56.837   0.027  -0.768  1.00 10.00      B   
ATOM   2223  OE1 GLN   228      57.138   0.815  -1.665  1.00 10.00      B   
ATOM   2224  NE2 GLN   228      57.682  -0.320   0.185  1.00 10.00      B   
ATOM   2225 HE21 GLN   228      57.368  -0.958   0.874  1.00 10.00      B   
ATOM   2226 HE22 GLN   228      58.582   0.063   0.173  1.00 10.00      B   
ATOM   2227  C   GLN   228      53.212   2.554  -1.025  1.00 10.00      B   
ATOM   2228  O   GLN   228      52.231   3.002  -0.424  1.00 10.00      B   
ATOM   2229  N   ASP   229      53.503   2.886  -2.276  1.00 10.00      B   
ATOM   2230  HN  ASP   229      54.299   2.499  -2.702  1.00 10.00      B   
ATOM   2231  CA  ASP   229      52.667   3.806  -3.041  1.00 10.00      B   
ATOM   2232  CB  ASP   229      53.433   4.333  -4.263  1.00 10.00      B   
ATOM   2233  CG  ASP   229      52.735   5.484  -4.975  1.00 10.00      B   
ATOM   2234  OD1 ASP   229      51.587   5.306  -5.443  1.00 10.00      B   
ATOM   2235  OD2 ASP   229      53.345   6.571  -5.086  1.00 10.00      B   
ATOM   2236  C   ASP   229      51.393   3.103  -3.497  1.00 10.00      B   
ATOM   2237  O   ASP   229      51.401   2.367  -4.485  1.00 10.00      B   
ATOM   2238  N   TYR   230      50.307   3.312  -2.765  1.00 10.00      B   
ATOM   2239  HN  TYR   230      50.363   3.891  -1.979  1.00 10.00      B   
ATOM   2240  CA  TYR   230      49.034   2.695  -3.102  1.00 10.00      B   
ATOM   2241  CB  TYR   230      48.670   1.601  -2.096  1.00 10.00      B   
ATOM   2242  CG  TYR   230      49.606   0.418  -2.144  1.00 10.00      B   
ATOM   2243  CD1 TYR   230      50.264  -0.023  -1.006  1.00 10.00      B   
ATOM   2244  CD2 TYR   230      49.844  -0.247  -3.340  1.00 10.00      B   
ATOM   2245  CE1 TYR   230      51.133  -1.096  -1.059  1.00 10.00      B   
ATOM   2246  CE2 TYR   230      50.707  -1.320  -3.402  1.00 10.00      B   
ATOM   2247  CZ  TYR   230      51.350  -1.740  -2.260  1.00 10.00      B   
ATOM   2248  OH  TYR   230      52.219  -2.802  -2.318  1.00 10.00      B   
ATOM   2249  HH  TYR   230      52.914  -2.609  -2.959  1.00 10.00      B   
ATOM   2250  C   TYR   230      47.926   3.730  -3.195  1.00 10.00      B   
ATOM   2251  O   TYR   230      47.502   4.302  -2.186  1.00 10.00      B   
ATOM   2252  N   GLN   231      47.467   3.970  -4.412  1.00 10.00      B   
ATOM   2253  HN  GLN   231      47.852   3.483  -5.174  1.00 10.00      B   
ATOM   2254  CA  GLN   231      46.401   4.928  -4.652  1.00 10.00      B   
ATOM   2255  CB  GLN   231      46.459   5.464  -6.088  1.00 10.00      B   
ATOM   2256  CG  GLN   231      47.739   6.213  -6.438  1.00 10.00      B   
ATOM   2257  CD  GLN   231      48.219   7.121  -5.323  1.00 10.00      B   
ATOM   2258  OE1 GLN   231      47.655   8.185  -5.090  1.00 10.00      B   
ATOM   2259  NE2 GLN   231      49.291   6.726  -4.654  1.00 10.00      B   
ATOM   2260 HE21 GLN   231      49.720   5.879  -4.916  1.00 10.00      B   
ATOM   2261 HE22 GLN   231      49.611   7.289  -3.915  1.00 10.00      B   
ATOM   2262  C   GLN   231      45.047   4.286  -4.376  1.00 10.00      B   
ATOM   2263  O   GLN   231      44.041   4.979  -4.239  1.00 10.00      B   
ATOM   2264  N   ALA   232      45.047   2.953  -4.302  1.00 10.00      B   
ATOM   2265  HN  ALA   232      45.892   2.477  -4.455  1.00 10.00      B   
ATOM   2266  CA  ALA   232      43.843   2.169  -4.023  1.00 10.00      B   
ATOM   2267  CB  ALA   232      43.511   2.181  -2.537  1.00 10.00      B   
ATOM   2268  C   ALA   232      42.653   2.615  -4.863  1.00 10.00      B   
ATOM   2269  O   ALA   232      41.733   3.274  -4.366  1.00 10.00      B   
ATOM   2270  N   ILE   233      42.674   2.253  -6.135  1.00 10.00      B   
ATOM   2271  HN  ILE   233      43.424   1.716  -6.467  1.00 10.00      B   
ATOM   2272  CA  ILE   233      41.603   2.620  -7.047  1.00 10.00      B   
ATOM   2273  CB  ILE   233      42.041   2.507  -8.523  1.00 10.00      B   
ATOM   2274  CG1 ILE   233      43.436   3.117  -8.708  1.00 10.00      B   
ATOM   2275  CG2 ILE   233      41.032   3.208  -9.424  1.00 10.00      B   
ATOM   2276  CD1 ILE   233      44.071   2.822 -10.051  1.00 10.00      B   
ATOM   2277  C   ILE   233      40.368   1.759  -6.798  1.00 10.00      B   
ATOM   2278  O   ILE   233      40.097   0.808  -7.530  1.00 10.00      B   
ATOM   2279  N   ILE   234      39.644   2.075  -5.735  1.00 10.00      B   
ATOM   2280  HN  ILE   234      39.931   2.821  -5.166  1.00 10.00      B   
ATOM   2281  CA  ILE   234      38.436   1.344  -5.388  1.00 10.00      B   
ATOM   2282  CB  ILE   234      38.477   0.785  -3.949  1.00 10.00      B   
ATOM   2283  CG1 ILE   234      39.788   0.021  -3.732  1.00 10.00      B   
ATOM   2284  CG2 ILE   234      37.280  -0.128  -3.702  1.00 10.00      B   
ATOM   2285  CD1 ILE   234      40.016  -0.429  -2.307  1.00 10.00      B   
ATOM   2286  C   ILE   234      37.217   2.235  -5.579  1.00 10.00      B   
ATOM   2287  O   ILE   234      36.712   2.851  -4.638  1.00 10.00      B   
ATOM   2288  N   GLY   235      36.780   2.319  -6.821  1.00 10.00      B   
ATOM   2289  HN  GLY   235      37.247   1.819  -7.523  1.00 10.00      B   
ATOM   2290  CA  GLY   235      35.633   3.127  -7.167  1.00 10.00      B   
ATOM   2291  C   GLY   235      35.124   2.756  -8.536  1.00 10.00      B   
ATOM   2292  O   GLY   235      34.677   3.612  -9.302  1.00 10.00      B   
ATOM   2293  N   HIS   236      35.216   1.468  -8.840  1.00 10.00      B   
ATOM   2294  HN  HIS   236      35.590   0.852  -8.174  1.00 10.00      B   
ATOM   2295  CA  HIS   236      34.783   0.932 -10.122  1.00 10.00      B   
ATOM   2296  CB  HIS   236      34.967  -0.591 -10.137  1.00 10.00      B   
ATOM   2297  CG  HIS   236      34.550  -1.251 -11.415  1.00 10.00      B   
ATOM   2298  ND1 HIS   236      33.497  -2.136 -11.493  1.00 10.00      B   
ATOM   2299  HD1 HIS   236      32.927  -2.418 -10.742  1.00 10.00      B   
ATOM   2300  CD2 HIS   236      35.055  -1.155 -12.668  1.00 10.00      B   
ATOM   2301  CE1 HIS   236      33.373  -2.557 -12.736  1.00 10.00      B   
ATOM   2302  NE2 HIS   236      34.303  -1.977 -13.468  1.00 10.00      B   
ATOM   2303  HE2 HIS   236      34.435  -2.113 -14.433  1.00 10.00      B   
ATOM   2304  C   HIS   236      33.331   1.293 -10.423  1.00 10.00      B   
ATOM   2305  O   HIS   236      32.450   1.136  -9.576  1.00 10.00      B   
ATOM   2306  N   GLN   237      33.098   1.790 -11.630  1.00 10.00      B   
ATOM   2307  HN  GLN   237      33.851   1.915 -12.249  1.00 10.00      B   
ATOM   2308  CA  GLN   237      31.758   2.165 -12.061  1.00 10.00      B   
ATOM   2309  CB  GLN   237      31.810   2.866 -13.420  1.00 10.00      B   
ATOM   2310  CG  GLN   237      32.704   4.095 -13.455  1.00 10.00      B   
ATOM   2311  CD  GLN   237      32.727   4.760 -14.815  1.00 10.00      B   
ATOM   2312  OE1 GLN   237      32.545   4.109 -15.845  1.00 10.00      B   
ATOM   2313  NE2 GLN   237      32.961   6.062 -14.828  1.00 10.00      B   
ATOM   2314 HE21 GLN   237      33.105   6.517 -13.968  1.00 10.00      B   
ATOM   2315 HE22 GLN   237      32.978   6.524 -15.694  1.00 10.00      B   
ATOM   2316  C   GLN   237      30.877   0.925 -12.143  1.00 10.00      B   
ATOM   2317  O   GLN   237      31.016   0.108 -13.052  1.00 10.00      B   
ATOM   2318  N   ALA   238      29.982   0.783 -11.182  1.00 10.00      B   
ATOM   2319  HN  ALA   238      29.905   1.477 -10.496  1.00 10.00      B   
ATOM   2320  CA  ALA   238      29.097  -0.365 -11.128  1.00 10.00      B   
ATOM   2321  CB  ALA   238      28.659  -0.632  -9.699  1.00 10.00      B   
ATOM   2322  C   ALA   238      27.888  -0.180 -12.025  1.00 10.00      B   
ATOM   2323  O   ALA   238      27.347   0.920 -12.141  1.00 10.00      B   
ATOM   2324  N   VAL   239      27.480  -1.263 -12.667  1.00 10.00      B   
ATOM   2325  HN  VAL   239      27.970  -2.103 -12.542  1.00 10.00      B   
ATOM   2326  CA  VAL   239      26.323  -1.250 -13.548  1.00 10.00      B   
ATOM   2327  CB  VAL   239      26.699  -1.617 -15.003  1.00 10.00      B   
ATOM   2328  CG1 VAL   239      27.600  -0.554 -15.612  1.00 10.00      B   
ATOM   2329  CG2 VAL   239      27.362  -2.987 -15.068  1.00 10.00      B   
ATOM   2330  C   VAL   239      25.277  -2.234 -13.037  1.00 10.00      B   
ATOM   2331  O   VAL   239      25.576  -3.086 -12.197  1.00 10.00      B   
ATOM   2332  N   ALA   240      24.058  -2.121 -13.547  1.00 10.00      B   
ATOM   2333  HN  ALA   240      23.881  -1.417 -14.209  1.00 10.00      B   
ATOM   2334  CA  ALA   240      22.969  -3.006 -13.137  1.00 10.00      B   
ATOM   2335  CB  ALA   240      21.635  -2.472 -13.635  1.00 10.00      B   
ATOM   2336  C   ALA   240      23.194  -4.432 -13.635  1.00 10.00      B   
ATOM   2337  O   ALA   240      22.613  -5.381 -13.114  1.00 10.00      B   
ATOM   2338  N   LEU   241      24.050  -4.574 -14.642  1.00 10.00      B   
ATOM   2339  HN  LEU   241      24.485  -3.780 -15.010  1.00 10.00      B   
ATOM   2340  CA  LEU   241      24.353  -5.880 -15.214  1.00 10.00      B   
ATOM   2341  CB  LEU   241      25.062  -5.722 -16.560  1.00 10.00      B   
ATOM   2342  CG  LEU   241      24.331  -4.900 -17.624  1.00 10.00      B   
ATOM   2343  CD1 LEU   241      25.176  -4.800 -18.883  1.00 10.00      B   
ATOM   2344  CD2 LEU   241      22.969  -5.505 -17.934  1.00 10.00      B   
ATOM   2345  C   LEU   241      25.214  -6.708 -14.272  1.00 10.00      B   
ATOM   2346  O   LEU   241      25.275  -7.932 -14.387  1.00 10.00      B   
ATOM   2347  N   ASP   242      25.863  -6.039 -13.331  1.00 10.00      B   
ATOM   2348  HN  ASP   242      25.739  -5.069 -13.258  1.00 10.00      B   
ATOM   2349  CA  ASP   242      26.729  -6.718 -12.375  1.00 10.00      B   
ATOM   2350  CB  ASP   242      28.092  -6.020 -12.291  1.00 10.00      B   
ATOM   2351  CG  ASP   242      29.083  -6.758 -11.410  1.00 10.00      B   
ATOM   2352  OD1 ASP   242      29.844  -7.600 -11.936  1.00 10.00      B   
ATOM   2353  OD2 ASP   242      29.116  -6.498 -10.190  1.00 10.00      B   
ATOM   2354  C   ASP   242      26.075  -6.770 -10.998  1.00 10.00      B   
ATOM   2355  O   ASP   242      25.018  -6.168 -10.782  1.00 10.00      B   
ATOM   2356  N   ALA   264      -6.598 -13.478  -9.024  1.00 10.00      B   
ATOM   2357  HN  ALA   264      -7.088 -12.745  -8.592  1.00 10.00      B   
ATOM   2358  CA  ALA   264      -6.317 -13.390 -10.451  1.00 10.00      B   
ATOM   2359  CB  ALA   264      -6.207 -14.780 -11.054  1.00 10.00      B   
ATOM   2360  C   ALA   264      -7.400 -12.589 -11.154  1.00 10.00      B   
ATOM   2361  O   ALA   264      -8.421 -12.255 -10.548  1.00 10.00      B   
ATOM   2362  N   GLU   265      -7.181 -12.292 -12.430  1.00 10.00      B   
ATOM   2363  HN  GLU   265      -6.352 -12.601 -12.857  1.00 10.00      B   
ATOM   2364  CA  GLU   265      -8.139 -11.523 -13.215  1.00 10.00      B   
ATOM   2365  CB  GLU   265      -7.619 -11.292 -14.632  1.00 10.00      B   
ATOM   2366  CG  GLU   265      -6.444 -10.339 -14.725  1.00 10.00      B   
ATOM   2367  CD  GLU   265      -6.140  -9.957 -16.154  1.00 10.00      B   
ATOM   2368  OE1 GLU   265      -6.851  -9.089 -16.701  1.00 10.00      B   
ATOM   2369  OE2 GLU   265      -5.197 -10.531 -16.742  1.00 10.00      B   
ATOM   2370  C   GLU   265      -9.483 -12.233 -13.275  1.00 10.00      B   
ATOM   2371  O   GLU   265     -10.516 -11.645 -12.962  1.00 10.00      B   
ATOM   2372  N   LEU   266      -9.460 -13.507 -13.662  1.00 10.00      B   
ATOM   2373  HN  LEU   266      -8.598 -13.919 -13.895  1.00 10.00      B   
ATOM   2374  CA  LEU   266     -10.678 -14.308 -13.765  1.00 10.00      B   
ATOM   2375  CB  LEU   266     -10.356 -15.731 -14.231  1.00 10.00      B   
ATOM   2376  CG  LEU   266      -9.889 -15.880 -15.682  1.00 10.00      B   
ATOM   2377  CD1 LEU   266      -9.488 -17.320 -15.968  1.00 10.00      B   
ATOM   2378  CD2 LEU   266     -10.976 -15.424 -16.648  1.00 10.00      B   
ATOM   2379  C   LEU   266     -11.441 -14.340 -12.445  1.00 10.00      B   
ATOM   2380  O   LEU   266     -12.666 -14.401 -12.428  1.00 10.00      B   
ATOM   2381  N   ASN   267     -10.708 -14.283 -11.343  1.00 10.00      B   
ATOM   2382  HN  ASN   267      -9.735 -14.227 -11.423  1.00 10.00      B   
ATOM   2383  CA  ASN   267     -11.313 -14.295 -10.021  1.00 10.00      B   
ATOM   2384  CB  ASN   267     -10.237 -14.523  -8.953  1.00 10.00      B   
ATOM   2385  CG  ASN   267      -9.838 -15.978  -8.803  1.00 10.00      B   
ATOM   2386  OD1 ASN   267     -10.670 -16.881  -8.917  1.00 10.00      B   
ATOM   2387  ND2 ASN   267      -8.561 -16.217  -8.548  1.00 10.00      B   
ATOM   2388 HD21 ASN   267      -7.951 -15.452  -8.474  1.00 10.00      B   
ATOM   2389 HD22 ASN   267      -8.275 -17.151  -8.435  1.00 10.00      B   
ATOM   2390  C   ASN   267     -12.026 -12.976  -9.751  1.00 10.00      B   
ATOM   2391  O   ASN   267     -13.200 -12.952  -9.373  1.00 10.00      B   
ATOM   2392  N   TRP   268     -11.312 -11.879  -9.976  1.00 10.00      B   
ATOM   2393  HN  TRP   268     -10.393 -11.974 -10.310  1.00 10.00      B   
ATOM   2394  CA  TRP   268     -11.842 -10.538  -9.746  1.00 10.00      B   
ATOM   2395  CB  TRP   268     -10.742  -9.484  -9.902  1.00 10.00      B   
ATOM   2396  CG  TRP   268      -9.693  -9.526  -8.829  1.00 10.00      B   
ATOM   2397  CD1 TRP   268      -9.466 -10.532  -7.932  1.00 10.00      B   
ATOM   2398  CD2 TRP   268      -8.724  -8.510  -8.542  1.00 10.00      B   
ATOM   2399  NE1 TRP   268      -8.415 -10.206  -7.112  1.00 10.00      B   
ATOM   2400  HE1 TRP   268      -8.059 -10.770  -6.385  1.00 10.00      B   
ATOM   2401  CE2 TRP   268      -7.943  -8.971  -7.464  1.00 10.00      B   
ATOM   2402  CE3 TRP   268      -8.441  -7.257  -9.094  1.00 10.00      B   
ATOM   2403  CZ2 TRP   268      -6.899  -8.225  -6.926  1.00 10.00      B   
ATOM   2404  CZ3 TRP   268      -7.406  -6.519  -8.558  1.00 10.00      B   
ATOM   2405  CH2 TRP   268      -6.646  -7.004  -7.488  1.00 10.00      B   
ATOM   2406  C   TRP   268     -13.009 -10.219 -10.672  1.00 10.00      B   
ATOM   2407  O   TRP   268     -13.943  -9.522 -10.283  1.00 10.00      B   
ATOM   2408  N   ARG   269     -12.961 -10.752 -11.888  1.00 10.00      B   
ATOM   2409  HN  ARG   269     -12.191 -11.314 -12.131  1.00 10.00      B   
ATOM   2410  CA  ARG   269     -14.012 -10.516 -12.880  1.00 10.00      B   
ATOM   2411  CB  ARG   269     -13.601 -11.058 -14.252  1.00 10.00      B   
ATOM   2412  CG  ARG   269     -12.455 -10.300 -14.906  1.00 10.00      B   
ATOM   2413  CD  ARG   269     -12.006 -10.980 -16.193  1.00 10.00      B   
ATOM   2414  NE  ARG   269     -10.685 -10.526 -16.638  1.00 10.00      B   
ATOM   2415  HE  ARG   269     -10.297  -9.745 -16.179  1.00 10.00      B   
ATOM   2416  CZ  ARG   269      -9.994 -11.095 -17.628  1.00 10.00      B   
ATOM   2417  NH1 ARG   269     -10.488 -12.142 -18.276  1.00 10.00      B   
ATOM   2418 HH11 ARG   269     -11.426 -12.520 -18.027  1.00 10.00      B   
ATOM   2419 HH12 ARG   269      -9.941 -12.588 -19.048  1.00 10.00      B   
ATOM   2420  NH2 ARG   269      -8.797 -10.628 -17.959  1.00 10.00      B   
ATOM   2421 HH21 ARG   269      -8.388  -9.806 -17.455  1.00 10.00      B   
ATOM   2422 HH22 ARG   269      -8.256 -11.078 -18.730  1.00 10.00      B   
ATOM   2423  C   ARG   269     -15.359 -11.107 -12.453  1.00 10.00      B   
ATOM   2424  O   ARG   269     -16.381 -10.873 -13.097  1.00 10.00      B   
ATOM   2425  N   ILE   270     -15.353 -11.878 -11.373  1.00 10.00      B   
ATOM   2426  HN  ILE   270     -14.505 -12.041 -10.913  1.00 10.00      B   
ATOM   2427  CA  ILE   270     -16.569 -12.489 -10.858  1.00 10.00      B   
ATOM   2428  CB  ILE   270     -16.474 -14.029 -10.854  1.00 10.00      B   
ATOM   2429  CG1 ILE   270     -16.135 -14.553 -12.252  1.00 10.00      B   
ATOM   2430  CG2 ILE   270     -17.774 -14.648 -10.357  1.00 10.00      B   
ATOM   2431  CD1 ILE   270     -15.834 -16.036 -12.294  1.00 10.00      B   
ATOM   2432  C   ILE   270     -16.852 -12.010  -9.437  1.00 10.00      B   
ATOM   2433  O   ILE   270     -17.915 -11.453  -9.161  1.00 10.00      B   
ATOM   2434  N   THR   271     -15.875 -12.199  -8.552  1.00 10.00      B   
ATOM   2435  HN  THR   271     -15.035 -12.603  -8.856  1.00 10.00      B   
ATOM   2436  CA  THR   271     -16.009 -11.827  -7.145  1.00 10.00      B   
ATOM   2437  CB  THR   271     -14.725 -12.143  -6.353  1.00 10.00      B   
ATOM   2438  OG1 THR   271     -13.581 -11.704  -7.099  1.00 10.00      B   
ATOM   2439  HG1 THR   271     -13.430 -12.309  -7.837  1.00 10.00      B   
ATOM   2440  CG2 THR   271     -14.613 -13.640  -6.093  1.00 10.00      B   
ATOM   2441  C   THR   271     -16.402 -10.362  -6.936  1.00 10.00      B   
ATOM   2442  O   THR   271     -17.346 -10.065  -6.197  1.00 10.00      B   
ATOM   2443  N   LEU   272     -15.696  -9.452  -7.600  1.00 10.00      B   
ATOM   2444  HN  LEU   272     -14.974  -9.749  -8.195  1.00 10.00      B   
ATOM   2445  CA  LEU   272     -15.969  -8.023  -7.466  1.00 10.00      B   
ATOM   2446  CB  LEU   272     -14.970  -7.193  -8.278  1.00 10.00      B   
ATOM   2447  CG  LEU   272     -13.510  -7.252  -7.819  1.00 10.00      B   
ATOM   2448  CD1 LEU   272     -12.638  -6.377  -8.706  1.00 10.00      B   
ATOM   2449  CD2 LEU   272     -13.384  -6.830  -6.361  1.00 10.00      B   
ATOM   2450  C   LEU   272     -17.397  -7.675  -7.873  1.00 10.00      B   
ATOM   2451  O   LEU   272     -18.070  -6.893  -7.202  1.00 10.00      B   
ATOM   2452  N   VAL   273     -17.858  -8.267  -8.967  1.00 10.00      B   
ATOM   2453  HN  VAL   273     -17.279  -8.894  -9.450  1.00 10.00      B   
ATOM   2454  CA  VAL   273     -19.207  -8.014  -9.464  1.00 10.00      B   
ATOM   2455  CB  VAL   273     -19.410  -8.575 -10.886  1.00 10.00      B   
ATOM   2456  CG1 VAL   273     -20.766  -8.160 -11.439  1.00 10.00      B   
ATOM   2457  CG2 VAL   273     -18.292  -8.112 -11.806  1.00 10.00      B   
ATOM   2458  C   VAL   273     -20.257  -8.612  -8.529  1.00 10.00      B   
ATOM   2459  O   VAL   273     -21.238  -7.954  -8.179  1.00 10.00      B   
ATOM   2460  N   PHE   274     -20.031  -9.851  -8.112  1.00 10.00      B   
ATOM   2461  HN  PHE   274     -19.218 -10.317  -8.412  1.00 10.00      B   
ATOM   2462  CA  PHE   274     -20.954 -10.545  -7.222  1.00 10.00      B   
ATOM   2463  CB  PHE   274     -20.469 -11.972  -6.955  1.00 10.00      B   
ATOM   2464  CG  PHE   274     -21.518 -12.869  -6.364  1.00 10.00      B   
ATOM   2465  CD1 PHE   274     -22.541 -13.371  -7.153  1.00 10.00      B   
ATOM   2466  CD2 PHE   274     -21.484 -13.213  -5.022  1.00 10.00      B   
ATOM   2467  CE1 PHE   274     -23.510 -14.198  -6.618  1.00 10.00      B   
ATOM   2468  CE2 PHE   274     -22.450 -14.040  -4.481  1.00 10.00      B   
ATOM   2469  CZ  PHE   274     -23.464 -14.533  -5.279  1.00 10.00      B   
ATOM   2470  C   PHE   274     -21.126  -9.787  -5.907  1.00 10.00      B   
ATOM   2471  O   PHE   274     -22.222  -9.736  -5.352  1.00 10.00      B   
ATOM   2472  N   THR   275     -20.043  -9.181  -5.433  1.00 10.00      B   
ATOM   2473  HN  THR   275     -19.202  -9.247  -5.935  1.00 10.00      B   
ATOM   2474  CA  THR   275     -20.068  -8.422  -4.188  1.00 10.00      B   
ATOM   2475  CB  THR   275     -18.666  -7.880  -3.837  1.00 10.00      B   
ATOM   2476  OG1 THR   275     -17.730  -8.968  -3.790  1.00 10.00      B   
ATOM   2477  HG1 THR   275     -17.787  -9.479  -4.610  1.00 10.00      B   
ATOM   2478  CG2 THR   275     -18.677  -7.177  -2.487  1.00 10.00      B   
ATOM   2479  C   THR   275     -21.070  -7.264  -4.254  1.00 10.00      B   
ATOM   2480  O   THR   275     -21.722  -6.941  -3.260  1.00 10.00      B   
ATOM   2481  N   VAL   276     -21.213  -6.672  -5.438  1.00 10.00      B   
ATOM   2482  HN  VAL   276     -20.697  -7.008  -6.202  1.00 10.00      B   
ATOM   2483  CA  VAL   276     -22.129  -5.550  -5.638  1.00 10.00      B   
ATOM   2484  CB  VAL   276     -22.029  -4.989  -7.077  1.00 10.00      B   
ATOM   2485  CG1 VAL   276     -22.984  -3.820  -7.283  1.00 10.00      B   
ATOM   2486  CG2 VAL   276     -20.601  -4.575  -7.396  1.00 10.00      B   
ATOM   2487  C   VAL   276     -23.575  -5.959  -5.354  1.00 10.00      B   
ATOM   2488  O   VAL   276     -24.353  -5.190  -4.788  1.00 10.00      B   
ATOM   2489  N   PHE   277     -23.927  -7.174  -5.743  1.00 10.00      B   
ATOM   2490  HN  PHE   277     -23.262  -7.750  -6.178  1.00 10.00      B   
ATOM   2491  CA  PHE   277     -25.279  -7.677  -5.533  1.00 10.00      B   
ATOM   2492  CB  PHE   277     -25.647  -8.676  -6.636  1.00 10.00      B   
ATOM   2493  CG  PHE   277     -27.063  -9.176  -6.569  1.00 10.00      B   
ATOM   2494  CD1 PHE   277     -28.128  -8.303  -6.716  1.00 10.00      B   
ATOM   2495  CD2 PHE   277     -27.327 -10.521  -6.358  1.00 10.00      B   
ATOM   2496  CE1 PHE   277     -29.430  -8.758  -6.657  1.00 10.00      B   
ATOM   2497  CE2 PHE   277     -28.628 -10.984  -6.298  1.00 10.00      B   
ATOM   2498  CZ  PHE   277     -29.681 -10.101  -6.447  1.00 10.00      B   
ATOM   2499  C   PHE   277     -25.416  -8.326  -4.159  1.00 10.00      B   
ATOM   2500  O   PHE   277     -26.415  -8.132  -3.464  1.00 10.00      B   
ATOM   2501  N   MET   278     -24.395  -9.075  -3.771  1.00 10.00      B   
ATOM   2502  HN  MET   278     -23.622  -9.174  -4.373  1.00 10.00      B   
ATOM   2503  CA  MET   278     -24.382  -9.773  -2.487  1.00 10.00      B   
ATOM   2504  CB  MET   278     -23.090 -10.583  -2.337  1.00 10.00      B   
ATOM   2505  CG  MET   278     -22.999 -11.402  -1.057  1.00 10.00      B   
ATOM   2506  SD  MET   278     -21.439 -12.297  -0.925  1.00 10.00      B   
ATOM   2507  CE  MET   278     -21.584 -12.973   0.728  1.00 10.00      B   
ATOM   2508  C   MET   278     -24.540  -8.811  -1.311  1.00 10.00      B   
ATOM   2509  O   MET   278     -25.357  -9.039  -0.418  1.00 10.00      B   
ATOM   2510  N   MET   279     -23.774  -7.725  -1.322  1.00 10.00      B   
ATOM   2511  HN  MET   279     -23.159  -7.577  -2.075  1.00 10.00      B   
ATOM   2512  CA  MET   279     -23.830  -6.747  -0.240  1.00 10.00      B   
ATOM   2513  CB  MET   279     -22.689  -5.731  -0.334  1.00 10.00      B   
ATOM   2514  CG  MET   279     -21.314  -6.308  -0.034  1.00 10.00      B   
ATOM   2515  SD  MET   279     -21.319  -7.466   1.353  1.00 10.00      B   
ATOM   2516  CE  MET   279     -21.808  -6.392   2.703  1.00 10.00      B   
ATOM   2517  C   MET   279     -25.175  -6.037  -0.191  1.00 10.00      B   
ATOM   2518  O   MET   279     -25.648  -5.672   0.883  1.00 10.00      B   
ATOM   2519  N   ALA   280     -25.795  -5.867  -1.354  1.00 10.00      B   
ATOM   2520  HN  ALA   280     -25.371  -6.201  -2.173  1.00 10.00      B   
ATOM   2521  CA  ALA   280     -27.091  -5.201  -1.445  1.00 10.00      B   
ATOM   2522  CB  ALA   280     -27.484  -4.994  -2.900  1.00 10.00      B   
ATOM   2523  C   ALA   280     -28.169  -5.989  -0.707  1.00 10.00      B   
ATOM   2524  O   ALA   280     -29.138  -5.419  -0.205  1.00 10.00      B   
ATOM   2525  N   LEU   281     -27.996  -7.302  -0.648  1.00 10.00      B   
ATOM   2526  HN  LEU   281     -27.212  -7.700  -1.085  1.00 10.00      B   
ATOM   2527  CA  LEU   281     -28.949  -8.165   0.038  1.00 10.00      B   
ATOM   2528  CB  LEU   281     -29.142  -9.480  -0.723  1.00 10.00      B   
ATOM   2529  CG  LEU   281     -29.876  -9.387  -2.065  1.00 10.00      B   
ATOM   2530  CD1 LEU   281     -29.988 -10.759  -2.712  1.00 10.00      B   
ATOM   2531  CD2 LEU   281     -31.251  -8.763  -1.885  1.00 10.00      B   
ATOM   2532  C   LEU   281     -28.509  -8.445   1.472  1.00 10.00      B   
ATOM   2533  O   LEU   281     -29.338  -8.620   2.363  1.00 10.00      B   
ATOM   2534  N   MET   282     -27.203  -8.481   1.694  1.00 10.00      B   
ATOM   2535  HN  MET   282     -26.583  -8.342   0.945  1.00 10.00      B   
ATOM   2536  CA  MET   282     -26.665  -8.747   3.023  1.00 10.00      B   
ATOM   2537  CB  MET   282     -25.191  -9.144   2.949  1.00 10.00      B   
ATOM   2538  CG  MET   282     -24.628  -9.674   4.257  1.00 10.00      B   
ATOM   2539  SD  MET   282     -23.087 -10.580   4.035  1.00 10.00      B   
ATOM   2540  CE  MET   282     -22.691 -10.980   5.735  1.00 10.00      B   
ATOM   2541  C   MET   282     -26.861  -7.562   3.968  1.00 10.00      B   
ATOM   2542  O   MET   282     -26.961  -7.739   5.180  1.00 10.00      B   
ATOM   2543  N   VAL   283     -26.931  -6.359   3.409  1.00 10.00      B   
ATOM   2544  HN  VAL   283     -26.845  -6.276   2.435  1.00 10.00      B   
ATOM   2545  CA  VAL   283     -27.116  -5.154   4.212  1.00 10.00      B   
ATOM   2546  CB  VAL   283     -26.798  -3.868   3.411  1.00 10.00      B   
ATOM   2547  CG1 VAL   283     -27.829  -3.615   2.318  1.00 10.00      B   
ATOM   2548  CG2 VAL   283     -26.680  -2.664   4.333  1.00 10.00      B   
ATOM   2549  C   VAL   283     -28.529  -5.075   4.795  1.00 10.00      B   
ATOM   2550  O   VAL   283     -28.741  -4.463   5.843  1.00 10.00      B   
ATOM   2551  N   VAL   284     -29.481  -5.728   4.134  1.00 10.00      B   
ATOM   2552  HN  VAL   284     -29.236  -6.245   3.338  1.00 10.00      B   
ATOM   2553  CA  VAL   284     -30.879  -5.713   4.567  1.00 10.00      B   
ATOM   2554  CB  VAL   284     -31.797  -6.538   3.636  1.00 10.00      B   
ATOM   2555  CG1 VAL   284     -33.253  -6.389   4.046  1.00 10.00      B   
ATOM   2556  CG2 VAL   284     -31.602  -6.123   2.187  1.00 10.00      B   
ATOM   2557  C   VAL   284     -31.061  -6.146   6.029  1.00 10.00      B   
ATOM   2558  O   VAL   284     -31.533  -5.358   6.851  1.00 10.00      B   
ATOM   2559  N   PRO   285     -30.674  -7.387   6.394  1.00 10.00      B   
ATOM   2560  CA  PRO   285     -30.823  -7.878   7.773  1.00 10.00      B   
ATOM   2561  CB  PRO   285     -30.420  -9.353   7.678  1.00 10.00      B   
ATOM   2562  CG  PRO   285     -29.546  -9.430   6.478  1.00 10.00      B   
ATOM   2563  CD  PRO   285     -30.083  -8.414   5.512  1.00 10.00      B   
ATOM   2564  C   PRO   285     -29.916  -7.148   8.764  1.00 10.00      B   
ATOM   2565  O   PRO   285     -30.029  -7.338   9.975  1.00 10.00      B   
ATOM   2566  N   LEU   286     -29.026  -6.311   8.245  1.00 10.00      B   
ATOM   2567  HN  LEU   286     -28.989  -6.198   7.269  1.00 10.00      B   
ATOM   2568  CA  LEU   286     -28.097  -5.562   9.081  1.00 10.00      B   
ATOM   2569  CB  LEU   286     -26.673  -5.681   8.531  1.00 10.00      B   
ATOM   2570  CG  LEU   286     -26.090  -7.097   8.463  1.00 10.00      B   
ATOM   2571  CD1 LEU   286     -24.747  -7.090   7.747  1.00 10.00      B   
ATOM   2572  CD2 LEU   286     -25.952  -7.694   9.857  1.00 10.00      B   
ATOM   2573  C   LEU   286     -28.497  -4.090   9.204  1.00 10.00      B   
ATOM   2574  O   LEU   286     -27.784  -3.292   9.816  1.00 10.00      B   
ATOM   2575  N   SER   287     -29.642  -3.734   8.632  1.00 10.00      B   
ATOM   2576  HN  SER   287     -30.175  -4.410   8.160  1.00 10.00      B   
ATOM   2577  CA  SER   287     -30.126  -2.359   8.684  1.00 10.00      B   
ATOM   2578  CB  SER   287     -30.809  -1.981   7.367  1.00 10.00      B   
ATOM   2579  OG  SER   287     -29.912  -2.104   6.276  1.00 10.00      B   
ATOM   2580  HG  SER   287     -29.394  -2.917   6.376  1.00 10.00      B   
ATOM   2581  C   SER   287     -31.078  -2.153   9.861  1.00 10.00      B   
ATOM   2582  O   SER   287     -31.676  -1.087  10.015  1.00 10.00      B   
ATOM   2583  N   VAL   288     -31.211  -3.176  10.692  1.00 10.00      B   
ATOM   2584  HN  VAL   288     -30.707  -3.997  10.521  1.00 10.00      B   
ATOM   2585  CA  VAL   288     -32.084  -3.107  11.858  1.00 10.00      B   
ATOM   2586  CB  VAL   288     -32.538  -4.504  12.332  1.00 10.00      B   
ATOM   2587  CG1 VAL   288     -33.632  -5.032  11.421  1.00 10.00      B   
ATOM   2588  CG2 VAL   288     -31.368  -5.478  12.362  1.00 10.00      B   
ATOM   2589  C   VAL   288     -31.418  -2.343  13.002  1.00 10.00      B   
ATOM   2590  O   VAL   288     -30.607  -2.892  13.749  1.00 10.00      B   
ATOM   2591  N   VAL   289     -31.746  -1.065  13.113  1.00 10.00      B   
ATOM   2592  HN  VAL   289     -32.384  -0.680  12.475  1.00 10.00      B   
ATOM   2593  CA  VAL   289     -31.185  -0.215  14.152  1.00 10.00      B   
ATOM   2594  CB  VAL   289     -31.317   1.279  13.784  1.00 10.00      B   
ATOM   2595  CG1 VAL   289     -30.546   2.144  14.769  1.00 10.00      B   
ATOM   2596  CG2 VAL   289     -30.838   1.532  12.362  1.00 10.00      B   
ATOM   2597  C   VAL   289     -31.890  -0.461  15.480  1.00 10.00      B   
ATOM   2598  O   VAL   289     -33.110  -0.322  15.579  1.00 10.00      B   
ATOM   2599  N   ASN   290     -31.122  -0.830  16.494  1.00 10.00      B   
ATOM   2600  HN  ASN   290     -30.153  -0.919  16.356  1.00 10.00      B   
ATOM   2601  CA  ASN   290     -31.681  -1.094  17.810  1.00 10.00      B   
ATOM   2602  CB  ASN   290     -31.133  -2.395  18.394  1.00 10.00      B   
ATOM   2603  CG  ASN   290     -32.173  -3.500  18.385  1.00 10.00      B   
ATOM   2604  OD1 ASN   290     -33.371  -3.241  18.487  1.00 10.00      B   
ATOM   2605  ND2 ASN   290     -31.724  -4.737  18.262  1.00 10.00      B   
ATOM   2606 HD21 ASN   290     -30.757  -4.874  18.186  1.00 10.00      B   
ATOM   2607 HD22 ASN   290     -32.378  -5.468  18.252  1.00 10.00      B   
ATOM   2608  C   ASN   290     -31.435   0.078  18.750  1.00 10.00      B   
ATOM   2609  O   ASN   290     -30.290   0.396  19.073  1.00 10.00      B   
ATOM   2610  N   PRO   291     -32.517   0.734  19.200  1.00 10.00      B   
ATOM   2611  CA  PRO   291     -32.449   1.901  20.092  1.00 10.00      B   
ATOM   2612  CB  PRO   291     -33.920   2.211  20.407  1.00 10.00      B   
ATOM   2613  CG  PRO   291     -34.669   0.983  20.017  1.00 10.00      B   
ATOM   2614  CD  PRO   291     -33.910   0.396  18.866  1.00 10.00      B   
ATOM   2615  C   PRO   291     -31.670   1.662  21.386  1.00 10.00      B   
ATOM   2616  O   PRO   291     -31.086   2.594  21.939  1.00 10.00      B   
ATOM   2617  N   ARG   292     -31.656   0.424  21.868  1.00 10.00      B   
ATOM   2618  HN  ARG   292     -32.136  -0.285  21.387  1.00 10.00      B   
ATOM   2619  CA  ARG   292     -30.949   0.103  23.103  1.00 10.00      B   
ATOM   2620  CB  ARG   292     -31.296  -1.302  23.608  1.00 10.00      B   
ATOM   2621  CG  ARG   292     -32.742  -1.453  24.056  1.00 10.00      B   
ATOM   2622  CD  ARG   292     -33.014  -2.831  24.639  1.00 10.00      B   
ATOM   2623  NE  ARG   292     -32.526  -2.955  26.012  1.00 10.00      B   
ATOM   2624  HE  ARG   292     -31.653  -2.545  26.221  1.00 10.00      B   
ATOM   2625  CZ  ARG   292     -33.182  -3.598  26.978  1.00 10.00      B   
ATOM   2626  NH1 ARG   292     -34.348  -4.175  26.724  1.00 10.00      B   
ATOM   2627 HH11 ARG   292     -34.757  -4.132  25.765  1.00 10.00      B   
ATOM   2628 HH12 ARG   292     -34.864  -4.675  27.486  1.00 10.00      B   
ATOM   2629  NH2 ARG   292     -32.677  -3.649  28.205  1.00 10.00      B   
ATOM   2630 HH21 ARG   292     -31.765  -3.189  28.418  1.00 10.00      B   
ATOM   2631 HH22 ARG   292     -33.190  -4.152  28.963  1.00 10.00      B   
ATOM   2632  C   ARG   292     -29.439   0.274  22.957  1.00 10.00      B   
ATOM   2633  O   ARG   292     -28.765   0.701  23.895  1.00 10.00      B   
ATOM   2634  N   GLN   293     -28.914  -0.042  21.779  1.00 10.00      B   
ATOM   2635  HN  GLN   293     -29.500  -0.365  21.063  1.00 10.00      B   
ATOM   2636  CA  GLN   293     -27.483   0.078  21.526  1.00 10.00      B   
ATOM   2637  CB  GLN   293     -26.952  -1.149  20.782  1.00 10.00      B   
ATOM   2638  CG  GLN   293     -27.667  -1.445  19.475  1.00 10.00      B   
ATOM   2639  CD  GLN   293     -27.238  -2.761  18.851  1.00 10.00      B   
ATOM   2640  OE1 GLN   293     -26.811  -3.684  19.544  1.00 10.00      B   
ATOM   2641  NE2 GLN   293     -27.365  -2.860  17.540  1.00 10.00      B   
ATOM   2642 HE21 GLN   293     -27.727  -2.087  17.049  1.00 10.00      B   
ATOM   2643 HE22 GLN   293     -27.094  -3.700  17.109  1.00 10.00      B   
ATOM   2644  C   GLN   293     -27.155   1.357  20.760  1.00 10.00      B   
ATOM   2645  O   GLN   293     -26.003   1.776  20.708  1.00 10.00      B   
ATOM   2646  N   GLY   294     -28.165   1.969  20.161  1.00 10.00      B   
ATOM   2647  HN  GLY   294     -29.063   1.577  20.206  1.00 10.00      B   
ATOM   2648  CA  GLY   294     -27.950   3.196  19.418  1.00 10.00      B   
ATOM   2649  C   GLY   294     -27.843   2.956  17.925  1.00 10.00      B   
ATOM   2650  O   GLY   294     -28.303   1.930  17.421  1.00 10.00      B   
ATOM   2651  N   ARG   295     -27.231   3.891  17.213  1.00 10.00      B   
ATOM   2652  HN  ARG   295     -26.873   4.684  17.668  1.00 10.00      B   
ATOM   2653  CA  ARG   295     -27.078   3.768  15.769  1.00 10.00      B   
ATOM   2654  CB  ARG   295     -27.424   5.084  15.071  1.00 10.00      B   
ATOM   2655  CG  ARG   295     -28.875   5.504  15.228  1.00 10.00      B   
ATOM   2656  CD  ARG   295     -29.183   6.749  14.414  1.00 10.00      B   
ATOM   2657  NE  ARG   295     -28.550   7.946  14.969  1.00 10.00      B   
ATOM   2658  HE  ARG   295     -27.572   7.938  15.061  1.00 10.00      B   
ATOM   2659  CZ  ARG   295     -29.223   9.031  15.351  1.00 10.00      B   
ATOM   2660  NH1 ARG   295     -30.545   9.069  15.236  1.00 10.00      B   
ATOM   2661 HH11 ARG   295     -31.074   9.918  15.534  1.00 10.00      B   
ATOM   2662 HH12 ARG   295     -31.064   8.249  14.847  1.00 10.00      B   
ATOM   2663  NH2 ARG   295     -28.574  10.085  15.839  1.00 10.00      B   
ATOM   2664 HH21 ARG   295     -29.103  10.935  16.136  1.00 10.00      B   
ATOM   2665 HH22 ARG   295     -27.532  10.070  15.929  1.00 10.00      B   
ATOM   2666  C   ARG   295     -25.674   3.315  15.383  1.00 10.00      B   
ATOM   2667  O   ARG   295     -25.502   2.523  14.456  1.00 10.00      B   
ATOM   2668  N   VAL   296     -24.676   3.812  16.101  1.00 10.00      B   
ATOM   2669  HN  VAL   296     -24.879   4.426  16.840  1.00 10.00      B   
ATOM   2670  CA  VAL   296     -23.285   3.464  15.828  1.00 10.00      B   
ATOM   2671  CB  VAL   296     -22.308   4.314  16.674  1.00 10.00      B   
ATOM   2672  CG1 VAL   296     -20.871   3.847  16.485  1.00 10.00      B   
ATOM   2673  CG2 VAL   296     -22.436   5.782  16.315  1.00 10.00      B   
ATOM   2674  C   VAL   296     -23.038   1.983  16.100  1.00 10.00      B   
ATOM   2675  O   VAL   296     -22.486   1.269  15.263  1.00 10.00      B   
ATOM   2676  N   LEU   297     -23.482   1.519  17.261  1.00 10.00      B   
ATOM   2677  HN  LEU   297     -23.943   2.132  17.874  1.00 10.00      B   
ATOM   2678  CA  LEU   297     -23.299   0.125  17.649  1.00 10.00      B   
ATOM   2679  CB  LEU   297     -23.652  -0.088  19.124  1.00 10.00      B   
ATOM   2680  CG  LEU   297     -22.684   0.525  20.143  1.00 10.00      B   
ATOM   2681  CD1 LEU   297     -23.132   0.221  21.564  1.00 10.00      B   
ATOM   2682  CD2 LEU   297     -21.263   0.034  19.909  1.00 10.00      B   
ATOM   2683  C   LEU   297     -24.094  -0.824  16.756  1.00 10.00      B   
ATOM   2684  O   LEU   297     -23.769  -2.002  16.647  1.00 10.00      B   
ATOM   2685  N   SER   298     -25.127  -0.304  16.107  1.00 10.00      B   
ATOM   2686  HN  SER   298     -25.341   0.643  16.224  1.00 10.00      B   
ATOM   2687  CA  SER   298     -25.951  -1.115  15.221  1.00 10.00      B   
ATOM   2688  CB  SER   298     -27.299  -0.440  14.966  1.00 10.00      B   
ATOM   2689  OG  SER   298     -28.087  -0.414  16.153  1.00 10.00      B   
ATOM   2690  HG  SER   298     -28.104   0.488  16.514  1.00 10.00      B   
ATOM   2691  C   SER   298     -25.226  -1.413  13.909  1.00 10.00      B   
ATOM   2692  O   SER   298     -25.540  -2.379  13.217  1.00 10.00      B   
ATOM   2693  N   MET   299     -24.233  -0.590  13.587  1.00 10.00      B   
ATOM   2694  HN  MET   299     -24.014   0.155  14.189  1.00 10.00      B   
ATOM   2695  CA  MET   299     -23.461  -0.765  12.359  1.00 10.00      B   
ATOM   2696  CB  MET   299     -23.086   0.596  11.766  1.00 10.00      B   
ATOM   2697  CG  MET   299     -24.265   1.377  11.206  1.00 10.00      B   
ATOM   2698  SD  MET   299     -23.812   3.041  10.670  1.00 10.00      B   
ATOM   2699  CE  MET   299     -22.518   2.677   9.484  1.00 10.00      B   
ATOM   2700  C   MET   299     -22.199  -1.575  12.627  1.00 10.00      B   
ATOM   2701  O   MET   299     -21.488  -1.967  11.698  1.00 10.00      B   
ATOM   2702  N   LEU   300     -21.940  -1.832  13.902  1.00 10.00      B   
ATOM   2703  HN  LEU   300     -22.569  -1.516  14.587  1.00 10.00      B   
ATOM   2704  CA  LEU   300     -20.760  -2.584  14.320  1.00 10.00      B   
ATOM   2705  CB  LEU   300     -20.632  -2.619  15.849  1.00 10.00      B   
ATOM   2706  CG  LEU   300     -19.427  -3.376  16.419  1.00 10.00      B   
ATOM   2707  CD1 LEU   300     -18.130  -2.648  16.097  1.00 10.00      B   
ATOM   2708  CD2 LEU   300     -19.580  -3.575  17.920  1.00 10.00      B   
ATOM   2709  C   LEU   300     -20.708  -3.997  13.718  1.00 10.00      B   
ATOM   2710  O   LEU   300     -19.732  -4.337  13.050  1.00 10.00      B   
ATOM   2711  N   PRO   301     -21.750  -4.837  13.924  1.00 10.00      B   
ATOM   2712  CA  PRO   301     -21.774  -6.211  13.389  1.00 10.00      B   
ATOM   2713  CB  PRO   301     -23.164  -6.738  13.779  1.00 10.00      B   
ATOM   2714  CG  PRO   301     -23.958  -5.528  14.139  1.00 10.00      B   
ATOM   2715  CD  PRO   301     -22.976  -4.539  14.688  1.00 10.00      B   
ATOM   2716  C   PRO   301     -21.599  -6.249  11.872  1.00 10.00      B   
ATOM   2717  O   PRO   301     -20.939  -7.138  11.335  1.00 10.00      B   
ATOM   2718  N   ALA   302     -22.181  -5.266  11.191  1.00 10.00      B   
ATOM   2719  HN  ALA   302     -22.679  -4.580  11.680  1.00 10.00      B   
ATOM   2720  CA  ALA   302     -22.095  -5.181   9.739  1.00 10.00      B   
ATOM   2721  CB  ALA   302     -22.938  -4.020   9.230  1.00 10.00      B   
ATOM   2722  C   ALA   302     -20.645  -5.033   9.286  1.00 10.00      B   
ATOM   2723  O   ALA   302     -20.168  -5.775   8.421  1.00 10.00      B   
ATOM   2724  N   MET   303     -19.940  -4.087   9.894  1.00 10.00      B   
ATOM   2725  HN  MET   303     -20.372  -3.541  10.586  1.00 10.00      B   
ATOM   2726  CA  MET   303     -18.544  -3.837   9.559  1.00 10.00      B   
ATOM   2727  CB  MET   303     -18.083  -2.488  10.115  1.00 10.00      B   
ATOM   2728  CG  MET   303     -18.833  -1.293   9.542  1.00 10.00      B   
ATOM   2729  SD  MET   303     -18.241   0.287  10.184  1.00 10.00      B   
ATOM   2730  CE  MET   303     -18.349  -0.003  11.946  1.00 10.00      B   
ATOM   2731  C   MET   303     -17.647  -4.960  10.072  1.00 10.00      B   
ATOM   2732  O   MET   303     -16.652  -5.306   9.437  1.00 10.00      B   
ATOM   2733  N   LEU   304     -18.014  -5.534  11.212  1.00 10.00      B   
ATOM   2734  HN  LEU   304     -18.821  -5.209  11.673  1.00 10.00      B   
ATOM   2735  CA  LEU   304     -17.248  -6.622  11.805  1.00 10.00      B   
ATOM   2736  CB  LEU   304     -17.839  -7.023  13.158  1.00 10.00      B   
ATOM   2737  CG  LEU   304     -17.071  -8.083  13.948  1.00 10.00      B   
ATOM   2738  CD1 LEU   304     -15.664  -7.600  14.272  1.00 10.00      B   
ATOM   2739  CD2 LEU   304     -17.821  -8.444  15.219  1.00 10.00      B   
ATOM   2740  C   LEU   304     -17.192  -7.827  10.869  1.00 10.00      B   
ATOM   2741  O   LEU   304     -16.117  -8.366  10.601  1.00 10.00      B   
ATOM   2742  N   LEU   305     -18.352  -8.233  10.357  1.00 10.00      B   
ATOM   2743  HN  LEU   305     -19.179  -7.762  10.608  1.00 10.00      B   
ATOM   2744  CA  LEU   305     -18.427  -9.368   9.445  1.00 10.00      B   
ATOM   2745  CB  LEU   305     -19.885  -9.761   9.186  1.00 10.00      B   
ATOM   2746  CG  LEU   305     -20.670 -10.281  10.393  1.00 10.00      B   
ATOM   2747  CD1 LEU   305     -22.143 -10.426  10.047  1.00 10.00      B   
ATOM   2748  CD2 LEU   305     -20.100 -11.609  10.868  1.00 10.00      B   
ATOM   2749  C   LEU   305     -17.725  -9.053   8.129  1.00 10.00      B   
ATOM   2750  O   LEU   305     -17.206  -9.948   7.457  1.00 10.00      B   
ATOM   2751  N   TYR   306     -17.716  -7.774   7.769  1.00 10.00      B   
ATOM   2752  HN  TYR   306     -18.154  -7.116   8.350  1.00 10.00      B   
ATOM   2753  CA  TYR   306     -17.078  -7.319   6.543  1.00 10.00      B   
ATOM   2754  CB  TYR   306     -17.492  -5.875   6.250  1.00 10.00      B   
ATOM   2755  CG  TYR   306     -17.375  -5.469   4.799  1.00 10.00      B   
ATOM   2756  CD1 TYR   306     -18.192  -6.043   3.833  1.00 10.00      B   
ATOM   2757  CD2 TYR   306     -16.458  -4.507   4.395  1.00 10.00      B   
ATOM   2758  CE1 TYR   306     -18.102  -5.668   2.505  1.00 10.00      B   
ATOM   2759  CE2 TYR   306     -16.361  -4.129   3.069  1.00 10.00      B   
ATOM   2760  CZ  TYR   306     -17.184  -4.712   2.127  1.00 10.00      B   
ATOM   2761  OH  TYR   306     -17.094  -4.330   0.807  1.00 10.00      B   
ATOM   2762  HH  TYR   306     -17.981  -4.169   0.458  1.00 10.00      B   
ATOM   2763  C   TYR   306     -15.563  -7.413   6.682  1.00 10.00      B   
ATOM   2764  O   TYR   306     -14.877  -7.944   5.806  1.00 10.00      B   
ATOM   2765  N   LEU   307     -15.051  -6.909   7.804  1.00 10.00      B   
ATOM   2766  HN  LEU   307     -15.657  -6.498   8.462  1.00 10.00      B   
ATOM   2767  CA  LEU   307     -13.621  -6.939   8.084  1.00 10.00      B   
ATOM   2768  CB  LEU   307     -13.309  -6.166   9.370  1.00 10.00      B   
ATOM   2769  CG  LEU   307     -13.455  -4.644   9.296  1.00 10.00      B   
ATOM   2770  CD1 LEU   307     -13.497  -4.046  10.693  1.00 10.00      B   
ATOM   2771  CD2 LEU   307     -12.316  -4.039   8.492  1.00 10.00      B   
ATOM   2772  C   LEU   307     -13.136  -8.376   8.213  1.00 10.00      B   
ATOM   2773  O   LEU   307     -12.062  -8.725   7.727  1.00 10.00      B   
ATOM   2774  N   LEU   308     -13.946  -9.205   8.862  1.00 10.00      B   
ATOM   2775  HN  LEU   308     -14.790  -8.856   9.228  1.00 10.00      B   
ATOM   2776  CA  LEU   308     -13.620 -10.610   9.053  1.00 10.00      B   
ATOM   2777  CB  LEU   308     -14.705 -11.287   9.892  1.00 10.00      B   
ATOM   2778  CG  LEU   308     -14.448 -12.740  10.290  1.00 10.00      B   
ATOM   2779  CD1 LEU   308     -13.221 -12.849  11.182  1.00 10.00      B   
ATOM   2780  CD2 LEU   308     -15.667 -13.324  10.981  1.00 10.00      B   
ATOM   2781  C   LEU   308     -13.475 -11.317   7.706  1.00 10.00      B   
ATOM   2782  O   LEU   308     -12.550 -12.106   7.506  1.00 10.00      B   
ATOM   2783  N   PHE   309     -14.377 -11.007   6.779  1.00 10.00      B   
ATOM   2784  HN  PHE   309     -15.078 -10.356   6.996  1.00 10.00      B   
ATOM   2785  CA  PHE   309     -14.355 -11.604   5.447  1.00 10.00      B   
ATOM   2786  CB  PHE   309     -15.532 -11.082   4.615  1.00 10.00      B   
ATOM   2787  CG  PHE   309     -15.614 -11.650   3.227  1.00 10.00      B   
ATOM   2788  CD1 PHE   309     -15.722 -13.017   3.029  1.00 10.00      B   
ATOM   2789  CD2 PHE   309     -15.589 -10.816   2.122  1.00 10.00      B   
ATOM   2790  CE1 PHE   309     -15.802 -13.540   1.752  1.00 10.00      B   
ATOM   2791  CE2 PHE   309     -15.668 -11.331   0.843  1.00 10.00      B   
ATOM   2792  CZ  PHE   309     -15.776 -12.696   0.658  1.00 10.00      B   
ATOM   2793  C   PHE   309     -13.037 -11.301   4.744  1.00 10.00      B   
ATOM   2794  O   PHE   309     -12.372 -12.204   4.231  1.00 10.00      B   
ATOM   2795  N   PHE   310     -12.658 -10.026   4.742  1.00 10.00      B   
ATOM   2796  HN  PHE   310     -13.229  -9.357   5.181  1.00 10.00      B   
ATOM   2797  CA  PHE   310     -11.419  -9.595   4.107  1.00 10.00      B   
ATOM   2798  CB  PHE   310     -11.341  -8.069   4.032  1.00 10.00      B   
ATOM   2799  CG  PHE   310     -12.124  -7.482   2.891  1.00 10.00      B   
ATOM   2800  CD1 PHE   310     -13.496  -7.329   2.982  1.00 10.00      B   
ATOM   2801  CD2 PHE   310     -11.487  -7.082   1.728  1.00 10.00      B   
ATOM   2802  CE1 PHE   310     -14.219  -6.790   1.935  1.00 10.00      B   
ATOM   2803  CE2 PHE   310     -12.203  -6.542   0.676  1.00 10.00      B   
ATOM   2804  CZ  PHE   310     -13.573  -6.395   0.780  1.00 10.00      B   
ATOM   2805  C   PHE   310     -10.205 -10.161   4.833  1.00 10.00      B   
ATOM   2806  O   PHE   310      -9.203 -10.500   4.207  1.00 10.00      B   
ATOM   2807  N   LEU   311     -10.307 -10.271   6.152  1.00 10.00      B   
ATOM   2808  HN  LEU   311     -11.135  -9.976   6.594  1.00 10.00      B   
ATOM   2809  CA  LEU   311      -9.224 -10.808   6.966  1.00 10.00      B   
ATOM   2810  CB  LEU   311      -9.603 -10.761   8.449  1.00 10.00      B   
ATOM   2811  CG  LEU   311      -8.596 -11.361   9.432  1.00 10.00      B   
ATOM   2812  CD1 LEU   311      -7.375 -10.464   9.566  1.00 10.00      B   
ATOM   2813  CD2 LEU   311      -9.246 -11.593  10.786  1.00 10.00      B   
ATOM   2814  C   LEU   311      -8.904 -12.243   6.553  1.00 10.00      B   
ATOM   2815  O   LEU   311      -7.744 -12.588   6.321  1.00 10.00      B   
ATOM   2816  N   ILE   312      -9.939 -13.069   6.451  1.00 10.00      B   
ATOM   2817  HN  ILE   312     -10.844 -12.734   6.648  1.00 10.00      B   
ATOM   2818  CA  ILE   312      -9.769 -14.463   6.063  1.00 10.00      B   
ATOM   2819  CB  ILE   312     -11.081 -15.254   6.227  1.00 10.00      B   
ATOM   2820  CG1 ILE   312     -11.592 -15.136   7.666  1.00 10.00      B   
ATOM   2821  CG2 ILE   312     -10.874 -16.715   5.848  1.00 10.00      B   
ATOM   2822  CD1 ILE   312     -13.006 -15.643   7.853  1.00 10.00      B   
ATOM   2823  C   ILE   312      -9.291 -14.568   4.618  1.00 10.00      B   
ATOM   2824  O   ILE   312      -8.409 -15.367   4.296  1.00 10.00      B   
ATOM   2825  N   GLN   313      -9.869 -13.741   3.756  1.00 10.00      B   
ATOM   2826  HN  GLN   313     -10.560 -13.121   4.080  1.00 10.00      B   
ATOM   2827  CA  GLN   313      -9.513 -13.735   2.343  1.00 10.00      B   
ATOM   2828  CB  GLN   313     -10.400 -12.755   1.577  1.00 10.00      B   
ATOM   2829  CG  GLN   313     -10.657 -13.144   0.131  1.00 10.00      B   
ATOM   2830  CD  GLN   313     -10.371 -12.011  -0.835  1.00 10.00      B   
ATOM   2831  OE1 GLN   313      -9.446 -11.219  -0.634  1.00 10.00      B   
ATOM   2832  NE2 GLN   313     -11.163 -11.922  -1.890  1.00 10.00      B   
ATOM   2833 HE21 GLN   313     -11.883 -12.585  -1.991  1.00 10.00      B   
ATOM   2834 HE22 GLN   313     -11.010 -11.191  -2.523  1.00 10.00      B   
ATOM   2835  C   GLN   313      -8.041 -13.377   2.145  1.00 10.00      B   
ATOM   2836  O   GLN   313      -7.364 -13.947   1.288  1.00 10.00      B   
ATOM   2837  N   THR   314      -7.549 -12.439   2.949  1.00 10.00      B   
ATOM   2838  HN  THR   314      -8.138 -12.023   3.615  1.00 10.00      B   
ATOM   2839  CA  THR   314      -6.162 -12.002   2.860  1.00 10.00      B   
ATOM   2840  CB  THR   314      -5.946 -10.657   3.588  1.00 10.00      B   
ATOM   2841  OG1 THR   314      -6.936  -9.719   3.146  1.00 10.00      B   
ATOM   2842  HG1 THR   314      -7.767  -9.890   3.614  1.00 10.00      B   
ATOM   2843  CG2 THR   314      -4.565 -10.096   3.286  1.00 10.00      B   
ATOM   2844  C   THR   314      -5.198 -13.056   3.410  1.00 10.00      B   
ATOM   2845  O   THR   314      -4.132 -13.291   2.838  1.00 10.00      B   
ATOM   2846  N   SER   315      -5.583 -13.709   4.504  1.00 10.00      B   
ATOM   2847  HN  SER   315      -6.459 -13.511   4.901  1.00 10.00      B   
ATOM   2848  CA  SER   315      -4.732 -14.727   5.114  1.00 10.00      B   
ATOM   2849  CB  SER   315      -5.214 -15.081   6.525  1.00 10.00      B   
ATOM   2850  OG  SER   315      -6.624 -14.995   6.624  1.00 10.00      B   
ATOM   2851  HG  SER   315      -6.890 -14.064   6.665  1.00 10.00      B   
ATOM   2852  C   SER   315      -4.622 -15.966   4.221  1.00 10.00      B   
ATOM   2853  O   SER   315      -3.595 -16.655   4.212  1.00 10.00      B   
ATOM   2854  N   LEU   316      -5.671 -16.224   3.445  1.00 10.00      B   
ATOM   2855  HN  LEU   316      -6.459 -15.638   3.496  1.00 10.00      B   
ATOM   2856  CA  LEU   316      -5.696 -17.363   2.534  1.00 10.00      B   
ATOM   2857  CB  LEU   316      -7.134 -17.802   2.242  1.00 10.00      B   
ATOM   2858  CG  LEU   316      -7.826 -18.612   3.340  1.00 10.00      B   
ATOM   2859  CD1 LEU   316      -9.294 -18.818   3.009  1.00 10.00      B   
ATOM   2860  CD2 LEU   316      -7.129 -19.949   3.533  1.00 10.00      B   
ATOM   2861  C   LEU   316      -4.965 -17.043   1.230  1.00 10.00      B   
ATOM   2862  O   LEU   316      -4.973 -17.836   0.288  1.00 10.00      B   
ATOM   2863  N   LYS   317      -4.334 -15.876   1.182  1.00 10.00      B   
ATOM   2864  HN  LYS   317      -4.376 -15.279   1.961  1.00 10.00      B   
ATOM   2865  CA  LYS   317      -3.588 -15.450   0.003  1.00 10.00      B   
ATOM   2866  CB  LYS   317      -3.957 -14.013  -0.371  1.00 10.00      B   
ATOM   2867  CG  LYS   317      -5.217 -13.884  -1.207  1.00 10.00      B   
ATOM   2868  CD  LYS   317      -5.641 -12.430  -1.332  1.00 10.00      B   
ATOM   2869  CE  LYS   317      -6.755 -12.263  -2.350  1.00 10.00      B   
ATOM   2870  NZ  LYS   317      -7.285 -10.876  -2.365  1.00 10.00      B   
ATOM   2871  HZ1 LYS   317      -8.000 -10.757  -1.615  1.00 10.00      B   
ATOM   2872  HZ2 LYS   317      -7.728 -10.673  -3.280  1.00 10.00      B   
ATOM   2873  HZ3 LYS   317      -6.518 -10.193  -2.207  1.00 10.00      B   
ATOM   2874  C   LYS   317      -2.089 -15.543   0.252  1.00 10.00      B   
ATOM   2875  O   LYS   317      -1.291 -14.928  -0.455  1.00 10.00      B   
ATOM   2876  N   SER   318      -1.711 -16.308   1.263  1.00 10.00      B   
ATOM   2877  HN  SER   318      -2.392 -16.771   1.794  1.00 10.00      B   
ATOM   2878  CA  SER   318      -0.306 -16.475   1.601  1.00 10.00      B   
ATOM   2879  CB  SER   318      -0.169 -17.170   2.953  1.00 10.00      B   
ATOM   2880  OG  SER   318      -0.773 -16.397   3.977  1.00 10.00      B   
ATOM   2881  HG  SER   318      -1.696 -16.666   4.080  1.00 10.00      B   
ATOM   2882  C   SER   318       0.443 -17.243   0.513  1.00 10.00      B   
ATOM   2883  O   SER   318       1.592 -16.936   0.200  1.00 10.00      B   
ATOM   2884  N   ASN   319      -0.215 -18.237  -0.061  1.00 10.00      B   
ATOM   2885  HN  ASN   319      -1.128 -18.440   0.234  1.00 10.00      B   
ATOM   2886  CA  ASN   319       0.380 -19.041  -1.118  1.00 10.00      B   
ATOM   2887  CB  ASN   319       0.755 -20.436  -0.601  1.00 10.00      B   
ATOM   2888  CG  ASN   319       2.159 -20.489  -0.028  1.00 10.00      B   
ATOM   2889  OD1 ASN   319       3.053 -19.762  -0.470  1.00 10.00      B   
ATOM   2890  ND2 ASN   319       2.369 -21.348   0.960  1.00 10.00      B   
ATOM   2891 HD21 ASN   319       1.615 -21.901   1.265  1.00 10.00      B   
ATOM   2892 HD22 ASN   319       3.267 -21.392   1.356  1.00 10.00      B   
ATOM   2893  C   ASN   319      -0.579 -19.155  -2.292  1.00 10.00      B   
ATOM   2894  O   ASN   319      -1.549 -19.913  -2.237  1.00 10.00      B   
ATOM   2895  N   GLY   320      -0.318 -18.389  -3.343  1.00 10.00      B   
ATOM   2896  HN  GLY   320       0.468 -17.801  -3.328  1.00 10.00      B   
ATOM   2897  CA  GLY   320      -1.176 -18.419  -4.511  1.00 10.00      B   
ATOM   2898  C   GLY   320      -0.480 -19.007  -5.720  1.00 10.00      B   
ATOM   2899  O   GLY   320      -1.114 -19.623  -6.575  1.00 10.00      B   
ATOM   2900  N   GLY   321       0.829 -18.822  -5.795  1.00 10.00      B   
ATOM   2901  HN  GLY   321       1.291 -18.332  -5.082  1.00 10.00      B   
ATOM   2902  CA  GLY   321       1.581 -19.348  -6.914  1.00 10.00      B   
ATOM   2903  C   GLY   321       1.787 -18.319  -8.010  1.00 10.00      B   
ATOM   2904  O   GLY   321       2.517 -18.571  -8.968  1.00 10.00      B   
ATOM   2905  N   LYS   322       1.120 -17.170  -7.875  1.00 10.00      B   
ATOM   2906  HN  LYS   322       0.526 -17.058  -7.105  1.00 10.00      B   
ATOM   2907  CA  LYS   322       1.234 -16.075  -8.841  1.00 10.00      B   
ATOM   2908  CB  LYS   322       2.674 -15.550  -8.905  1.00 10.00      B   
ATOM   2909  CG  LYS   322       3.091 -14.711  -7.709  1.00 10.00      B   
ATOM   2910  CD  LYS   322       2.643 -13.268  -7.865  1.00 10.00      B   
ATOM   2911  CE  LYS   322       3.464 -12.337  -6.988  1.00 10.00      B   
ATOM   2912  NZ  LYS   322       4.906 -12.377  -7.345  1.00 10.00      B   
ATOM   2913  HZ1 LYS   322       5.029 -12.199  -8.362  1.00 10.00      B   
ATOM   2914  HZ2 LYS   322       5.304 -13.309  -7.118  1.00 10.00      B   
ATOM   2915  HZ3 LYS   322       5.427 -11.653  -6.813  1.00 10.00      B   
ATOM   2916  C   LYS   322       0.751 -16.476 -10.236  1.00 10.00      B   
ATOM   2917  O   LYS   322       1.235 -15.954 -11.242  1.00 10.00      B   
ATOM   2918  N   GLY   323      -0.213 -17.384 -10.298  1.00 10.00      B   
ATOM   2919  HN  GLY   323      -0.586 -17.748  -9.468  1.00 10.00      B   
ATOM   2920  CA  GLY   323      -0.729 -17.825 -11.577  1.00 10.00      B   
ATOM   2921  C   GLY   323      -1.244 -19.248 -11.535  1.00 10.00      B   
ATOM   2922  O   GLY   323      -2.008 -19.612 -10.638  1.00 10.00      B   
ATOM   2923  N   LYS   324      -0.808 -20.060 -12.491  1.00 10.00      B   
ATOM   2924  HN  LYS   324      -0.172 -19.716 -13.151  1.00 10.00      B   
ATOM   2925  CA  LYS   324      -1.234 -21.451 -12.578  1.00 10.00      B   
ATOM   2926  CB  LYS   324      -1.152 -21.975 -14.019  1.00 10.00      B   
ATOM   2927  CG  LYS   324      -0.229 -21.181 -14.930  1.00 10.00      B   
ATOM   2928  CD  LYS   324      -0.342 -21.656 -16.366  1.00 10.00      B   
ATOM   2929  CE  LYS   324       0.235 -20.643 -17.339  1.00 10.00      B   
ATOM   2930  NZ  LYS   324      -0.017 -21.043 -18.746  1.00 10.00      B   
ATOM   2931  HZ1 LYS   324       0.262 -20.279 -19.395  1.00 10.00      B   
ATOM   2932  HZ2 LYS   324      -1.027 -21.249 -18.883  1.00 10.00      B   
ATOM   2933  HZ3 LYS   324       0.531 -21.894 -18.979  1.00 10.00      B   
ATOM   2934  C   LYS   324      -0.451 -22.347 -11.623  1.00 10.00      B   
ATOM   2935  O   LYS   324       0.298 -23.231 -12.045  1.00 10.00      B   
ATOM   2936  N   LEU   325      -0.630 -22.105 -10.331  1.00 10.00      B   
ATOM   2937  HN  LEU   325      -1.229 -21.373 -10.064  1.00 10.00      B   
ATOM   2938  CA  LEU   325       0.041 -22.880  -9.298  1.00 10.00      B   
ATOM   2939  CB  LEU   325       1.436 -22.308  -9.014  1.00 10.00      B   
ATOM   2940  CG  LEU   325       2.605 -22.919  -9.792  1.00 10.00      B   
ATOM   2941  CD1 LEU   325       3.914 -22.262  -9.381  1.00 10.00      B   
ATOM   2942  CD2 LEU   325       2.674 -24.425  -9.576  1.00 10.00      B   
ATOM   2943  C   LEU   325      -0.784 -22.869  -8.020  1.00 10.00      B   
ATOM   2944  O   LEU   325      -0.242 -22.706  -6.929  1.00 10.00      B   
ATOM   2945  N   ASP   326      -2.095 -23.038  -8.164  1.00 10.00      B   
ATOM   2946  HN  ASP   326      -2.461 -23.173  -9.062  1.00 10.00      B   
ATOM   2947  CA  ASP   326      -3.004 -23.040  -7.015  1.00 10.00      B   
ATOM   2948  CB  ASP   326      -4.467 -23.070  -7.466  1.00 10.00      B   
ATOM   2949  CG  ASP   326      -5.039 -21.690  -7.725  1.00 10.00      B   
ATOM   2950  OD1 ASP   326      -4.993 -20.840  -6.813  1.00 10.00      B   
ATOM   2951  OD2 ASP   326      -5.539 -21.451  -8.848  1.00 10.00      B   
ATOM   2952  C   ASP   326      -2.720 -24.222  -6.097  1.00 10.00      B   
ATOM   2953  O   ASP   326      -2.924 -25.377  -6.477  1.00 10.00      B   
ATOM   2954  N   PRO   327      -2.233 -23.946  -4.876  1.00 10.00      B   
ATOM   2955  CA  PRO   327      -1.905 -24.982  -3.896  1.00 10.00      B   
ATOM   2956  CB  PRO   327      -1.055 -24.239  -2.850  1.00 10.00      B   
ATOM   2957  CG  PRO   327      -0.814 -22.875  -3.410  1.00 10.00      B   
ATOM   2958  CD  PRO   327      -1.945 -22.604  -4.355  1.00 10.00      B   
ATOM   2959  C   PRO   327      -3.154 -25.555  -3.235  1.00 10.00      B   
ATOM   2960  O   PRO   327      -3.242 -26.758  -2.990  1.00 10.00      B   
ATOM   2961  N   THR   328      -4.117 -24.690  -2.954  1.00 10.00      B   
ATOM   2962  HN  THR   328      -3.999 -23.747  -3.192  1.00 10.00      B   
ATOM   2963  CA  THR   328      -5.352 -25.104  -2.316  1.00 10.00      B   
ATOM   2964  CB  THR   328      -5.170 -25.284  -0.788  1.00 10.00      B   
ATOM   2965  OG1 THR   328      -6.176 -26.161  -0.272  1.00 10.00      B   
ATOM   2966  HG1 THR   328      -5.912 -26.466   0.605  1.00 10.00      B   
ATOM   2967  CG2 THR   328      -5.234 -23.955  -0.048  1.00 10.00      B   
ATOM   2968  C   THR   328      -6.456 -24.092  -2.615  1.00 10.00      B   
ATOM   2969  O   THR   328      -6.176 -22.920  -2.875  1.00 10.00      B   
ATOM   2970  N   LEU   329      -7.704 -24.544  -2.593  1.00 10.00      B   
ATOM   2971  HN  LEU   329      -7.871 -25.491  -2.387  1.00 10.00      B   
ATOM   2972  CA  LEU   329      -8.829 -23.669  -2.874  1.00 10.00      B   
ATOM   2973  CB  LEU   329      -9.629 -24.188  -4.072  1.00 10.00      B   
ATOM   2974  CG  LEU   329      -8.923 -24.123  -5.429  1.00 10.00      B   
ATOM   2975  CD1 LEU   329      -9.806 -24.709  -6.517  1.00 10.00      B   
ATOM   2976  CD2 LEU   329      -8.539 -22.690  -5.769  1.00 10.00      B   
ATOM   2977  C   LEU   329      -9.727 -23.489  -1.654  1.00 10.00      B   
ATOM   2978  O   LEU   329     -10.956 -23.513  -1.761  1.00 10.00      B   
ATOM   2979  N   TRP   330      -9.110 -23.280  -0.495  1.00 10.00      B   
ATOM   2980  HN  TRP   330      -8.127 -23.249  -0.473  1.00 10.00      B   
ATOM   2981  CA  TRP   330      -9.860 -23.088   0.741  1.00 10.00      B   
ATOM   2982  CB  TRP   330      -8.962 -23.214   1.970  1.00 10.00      B   
ATOM   2983  CG  TRP   330      -8.846 -24.620   2.467  1.00 10.00      B   
ATOM   2984  CD1 TRP   330      -7.818 -25.486   2.243  1.00 10.00      B   
ATOM   2985  CD2 TRP   330      -9.799 -25.329   3.269  1.00 10.00      B   
ATOM   2986  NE1 TRP   330      -8.073 -26.690   2.849  1.00 10.00      B   
ATOM   2987  HE1 TRP   330      -7.479 -27.474   2.831  1.00 10.00      B   
ATOM   2988  CE2 TRP   330      -9.282 -26.619   3.488  1.00 10.00      B   
ATOM   2989  CE3 TRP   330     -11.040 -24.998   3.821  1.00 10.00      B   
ATOM   2990  CZ2 TRP   330      -9.961 -27.576   4.237  1.00 10.00      B   
ATOM   2991  CZ3 TRP   330     -11.713 -25.949   4.564  1.00 10.00      B   
ATOM   2992  CH2 TRP   330     -11.172 -27.223   4.765  1.00 10.00      B   
ATOM   2993  C   TRP   330     -10.589 -21.752   0.736  1.00 10.00      B   
ATOM   2994  O   TRP   330     -11.502 -21.527   1.532  1.00 10.00      B   
ATOM   2995  N   MET   331     -10.177 -20.868  -0.169  1.00 10.00      B   
ATOM   2996  HN  MET   331      -9.420 -21.103  -0.751  1.00 10.00      B   
ATOM   2997  CA  MET   331     -10.802 -19.558  -0.306  1.00 10.00      B   
ATOM   2998  CB  MET   331     -10.030 -18.706  -1.322  1.00 10.00      B   
ATOM   2999  CG  MET   331     -10.443 -17.241  -1.357  1.00 10.00      B   
ATOM   3000  SD  MET   331      -9.498 -16.274  -2.552  1.00 10.00      B   
ATOM   3001  CE  MET   331      -7.828 -16.542  -1.960  1.00 10.00      B   
ATOM   3002  C   MET   331     -12.252 -19.723  -0.754  1.00 10.00      B   
ATOM   3003  O   MET   331     -13.102 -18.875  -0.487  1.00 10.00      B   
ATOM   3004  N   TRP   332     -12.525 -20.839  -1.423  1.00 10.00      B   
ATOM   3005  HN  TRP   332     -11.804 -21.480  -1.594  1.00 10.00      B   
ATOM   3006  CA  TRP   332     -13.863 -21.139  -1.906  1.00 10.00      B   
ATOM   3007  CB  TRP   332     -13.817 -22.239  -2.972  1.00 10.00      B   
ATOM   3008  CG  TRP   332     -13.394 -21.752  -4.325  1.00 10.00      B   
ATOM   3009  CD1 TRP   332     -12.122 -21.483  -4.742  1.00 10.00      B   
ATOM   3010  CD2 TRP   332     -14.246 -21.474  -5.441  1.00 10.00      B   
ATOM   3011  NE1 TRP   332     -12.131 -21.047  -6.044  1.00 10.00      B   
ATOM   3012  HE1 TRP   332     -11.338 -20.788  -6.570  1.00 10.00      B   
ATOM   3013  CE2 TRP   332     -13.423 -21.034  -6.497  1.00 10.00      B   
ATOM   3014  CE3 TRP   332     -15.627 -21.550  -5.649  1.00 10.00      B   
ATOM   3015  CZ2 TRP   332     -13.934 -20.675  -7.741  1.00 10.00      B   
ATOM   3016  CZ3 TRP   332     -16.132 -21.193  -6.886  1.00 10.00      B   
ATOM   3017  CH2 TRP   332     -15.288 -20.760  -7.916  1.00 10.00      B   
ATOM   3018  C   TRP   332     -14.766 -21.559  -0.751  1.00 10.00      B   
ATOM   3019  O   TRP   332     -15.951 -21.228  -0.727  1.00 10.00      B   
ATOM   3020  N   THR   333     -14.193 -22.270   0.214  1.00 10.00      B   
ATOM   3021  HN  THR   333     -13.240 -22.488   0.147  1.00 10.00      B   
ATOM   3022  CA  THR   333     -14.941 -22.741   1.371  1.00 10.00      B   
ATOM   3023  CB  THR   333     -14.046 -23.579   2.299  1.00 10.00      B   
ATOM   3024  OG1 THR   333     -13.164 -24.388   1.504  1.00 10.00      B   
ATOM   3025  HG1 THR   333     -12.475 -24.757   2.068  1.00 10.00      B   
ATOM   3026  CG2 THR   333     -14.889 -24.477   3.192  1.00 10.00      B   
ATOM   3027  C   THR   333     -15.539 -21.577   2.158  1.00 10.00      B   
ATOM   3028  O   THR   333     -16.733 -21.567   2.456  1.00 10.00      B   
ATOM   3029  N   VAL   334     -14.712 -20.582   2.471  1.00 10.00      B   
ATOM   3030  HN  VAL   334     -13.772 -20.630   2.191  1.00 10.00      B   
ATOM   3031  CA  VAL   334     -15.177 -19.421   3.222  1.00 10.00      B   
ATOM   3032  CB  VAL   334     -14.016 -18.568   3.775  1.00 10.00      B   
ATOM   3033  CG1 VAL   334     -13.233 -19.353   4.817  1.00 10.00      B   
ATOM   3034  CG2 VAL   334     -13.097 -18.092   2.658  1.00 10.00      B   
ATOM   3035  C   VAL   334     -16.126 -18.562   2.390  1.00 10.00      B   
ATOM   3036  O   VAL   334     -17.018 -17.906   2.922  1.00 10.00      B   
ATOM   3037  N   ASN   335     -15.940 -18.589   1.079  1.00 10.00      B   
ATOM   3038  HN  ASN   335     -15.215 -19.135   0.711  1.00 10.00      B   
ATOM   3039  CA  ASN   335     -16.785 -17.823   0.176  1.00 10.00      B   
ATOM   3040  CB  ASN   335     -16.176 -17.801  -1.229  1.00 10.00      B   
ATOM   3041  CG  ASN   335     -15.586 -16.452  -1.601  1.00 10.00      B   
ATOM   3042  OD1 ASN   335     -16.074 -15.406  -1.179  1.00 10.00      B   
ATOM   3043  ND2 ASN   335     -14.531 -16.468  -2.400  1.00 10.00      B   
ATOM   3044 HD21 ASN   335     -14.192 -17.337  -2.705  1.00 10.00      B   
ATOM   3045 HD22 ASN   335     -14.131 -15.610  -2.657  1.00 10.00      B   
ATOM   3046  C   ASN   335     -18.187 -18.423   0.131  1.00 10.00      B   
ATOM   3047  O   ASN   335     -19.189 -17.703   0.132  1.00 10.00      B   
ATOM   3048  N   LEU   336     -18.247 -19.750   0.114  1.00 10.00      B   
ATOM   3049  HN  LEU   336     -17.410 -20.265   0.121  1.00 10.00      B   
ATOM   3050  CA  LEU   336     -19.515 -20.464   0.072  1.00 10.00      B   
ATOM   3051  CB  LEU   336     -19.291 -21.948  -0.226  1.00 10.00      B   
ATOM   3052  CG  LEU   336     -18.790 -22.288  -1.634  1.00 10.00      B   
ATOM   3053  CD1 LEU   336     -18.455 -23.767  -1.736  1.00 10.00      B   
ATOM   3054  CD2 LEU   336     -19.823 -21.901  -2.680  1.00 10.00      B   
ATOM   3055  C   LEU   336     -20.298 -20.294   1.370  1.00 10.00      B   
ATOM   3056  O   LEU   336     -21.485 -19.967   1.344  1.00 10.00      B   
ATOM   3057  N   ILE   337     -19.630 -20.497   2.502  1.00 10.00      B   
ATOM   3058  HN  ILE   337     -18.678 -20.742   2.464  1.00 10.00      B   
ATOM   3059  CA  ILE   337     -20.287 -20.368   3.800  1.00 10.00      B   
ATOM   3060  CB  ILE   337     -19.418 -20.860   4.978  1.00 10.00      B   
ATOM   3061  CG1 ILE   337     -18.115 -20.061   5.083  1.00 10.00      B   
ATOM   3062  CG2 ILE   337     -19.133 -22.349   4.840  1.00 10.00      B   
ATOM   3063  CD1 ILE   337     -17.330 -20.318   6.352  1.00 10.00      B   
ATOM   3064  C   ILE   337     -20.779 -18.943   4.048  1.00 10.00      B   
ATOM   3065  O   ILE   337     -21.854 -18.742   4.614  1.00 10.00      B   
ATOM   3066  N   TYR   338     -20.001 -17.959   3.607  1.00 10.00      B   
ATOM   3067  HN  TYR   338     -19.155 -18.178   3.163  1.00 10.00      B   
ATOM   3068  CA  TYR   338     -20.378 -16.561   3.775  1.00 10.00      B   
ATOM   3069  CB  TYR   338     -19.245 -15.628   3.349  1.00 10.00      B   
ATOM   3070  CG  TYR   338     -18.619 -14.873   4.499  1.00 10.00      B   
ATOM   3071  CD1 TYR   338     -17.641 -15.460   5.292  1.00 10.00      B   
ATOM   3072  CD2 TYR   338     -19.008 -13.573   4.793  1.00 10.00      B   
ATOM   3073  CE1 TYR   338     -17.067 -14.770   6.345  1.00 10.00      B   
ATOM   3074  CE2 TYR   338     -18.441 -12.877   5.843  1.00 10.00      B   
ATOM   3075  CZ  TYR   338     -17.472 -13.480   6.616  1.00 10.00      B   
ATOM   3076  OH  TYR   338     -16.903 -12.787   7.658  1.00 10.00      B   
ATOM   3077  HH  TYR   338     -17.262 -11.890   7.680  1.00 10.00      B   
ATOM   3078  C   TYR   338     -21.645 -16.257   2.987  1.00 10.00      B   
ATOM   3079  O   TYR   338     -22.539 -15.562   3.473  1.00 10.00      B   
ATOM   3080  N   LEU   339     -21.719 -16.793   1.773  1.00 10.00      B   
ATOM   3081  HN  LEU   339     -20.969 -17.333   1.440  1.00 10.00      B   
ATOM   3082  CA  LEU   339     -22.886 -16.602   0.927  1.00 10.00      B   
ATOM   3083  CB  LEU   339     -22.635 -17.174  -0.473  1.00 10.00      B   
ATOM   3084  CG  LEU   339     -23.820 -17.145  -1.446  1.00 10.00      B   
ATOM   3085  CD1 LEU   339     -24.249 -15.713  -1.735  1.00 10.00      B   
ATOM   3086  CD2 LEU   339     -23.471 -17.872  -2.735  1.00 10.00      B   
ATOM   3087  C   LEU   339     -24.095 -17.274   1.562  1.00 10.00      B   
ATOM   3088  O   LEU   339     -25.183 -16.704   1.605  1.00 10.00      B   
ATOM   3089  N   ALA   340     -23.886 -18.483   2.073  1.00 10.00      B   
ATOM   3090  HN  ALA   340     -22.988 -18.879   2.010  1.00 10.00      B   
ATOM   3091  CA  ALA   340     -24.951 -19.238   2.719  1.00 10.00      B   
ATOM   3092  CB  ALA   340     -24.452 -20.607   3.152  1.00 10.00      B   
ATOM   3093  C   ALA   340     -25.505 -18.470   3.911  1.00 10.00      B   
ATOM   3094  O   ALA   340     -26.720 -18.379   4.091  1.00 10.00      B   
ATOM   3095  N   LEU   341     -24.605 -17.904   4.713  1.00 10.00      B   
ATOM   3096  HN  LEU   341     -23.648 -18.017   4.513  1.00 10.00      B   
ATOM   3097  CA  LEU   341     -24.996 -17.131   5.885  1.00 10.00      B   
ATOM   3098  CB  LEU   341     -23.762 -16.687   6.678  1.00 10.00      B   
ATOM   3099  CG  LEU   341     -22.966 -17.796   7.368  1.00 10.00      B   
ATOM   3100  CD1 LEU   341     -21.679 -17.245   7.961  1.00 10.00      B   
ATOM   3101  CD2 LEU   341     -23.805 -18.472   8.441  1.00 10.00      B   
ATOM   3102  C   LEU   341     -25.826 -15.917   5.477  1.00 10.00      B   
ATOM   3103  O   LEU   341     -26.811 -15.576   6.134  1.00 10.00      B   
ATOM   3104  N   ALA   342     -25.429 -15.278   4.380  1.00 10.00      B   
ATOM   3105  HN  ALA   342     -24.633 -15.601   3.903  1.00 10.00      B   
ATOM   3106  CA  ALA   342     -26.135 -14.108   3.868  1.00 10.00      B   
ATOM   3107  CB  ALA   342     -25.386 -13.512   2.684  1.00 10.00      B   
ATOM   3108  C   ALA   342     -27.562 -14.473   3.471  1.00 10.00      B   
ATOM   3109  O   ALA   342     -28.489 -13.675   3.634  1.00 10.00      B   
ATOM   3110  N   ILE   343     -27.729 -15.683   2.950  1.00 10.00      B   
ATOM   3111  HN  ILE   343     -26.947 -16.263   2.829  1.00 10.00      B   
ATOM   3112  CA  ILE   343     -29.040 -16.167   2.546  1.00 10.00      B   
ATOM   3113  CB  ILE   343     -28.938 -17.427   1.656  1.00 10.00      B   
ATOM   3114  CG1 ILE   343     -28.101 -17.128   0.409  1.00 10.00      B   
ATOM   3115  CG2 ILE   343     -30.327 -17.921   1.258  1.00 10.00      B   
ATOM   3116  CD1 ILE   343     -27.753 -18.351  -0.412  1.00 10.00      B   
ATOM   3117  C   ILE   343     -29.883 -16.482   3.776  1.00 10.00      B   
ATOM   3118  O   ILE   343     -31.030 -16.053   3.876  1.00 10.00      B   
ATOM   3119  N   VAL   344     -29.289 -17.204   4.724  1.00 10.00      B   
ATOM   3120  HN  VAL   344     -28.357 -17.491   4.589  1.00 10.00      B   
ATOM   3121  CA  VAL   344     -29.977 -17.583   5.958  1.00 10.00      B   
ATOM   3122  CB  VAL   344     -29.089 -18.483   6.853  1.00 10.00      B   
ATOM   3123  CG1 VAL   344     -29.785 -18.806   8.168  1.00 10.00      B   
ATOM   3124  CG2 VAL   344     -28.729 -19.769   6.121  1.00 10.00      B   
ATOM   3125  C   VAL   344     -30.428 -16.350   6.741  1.00 10.00      B   
ATOM   3126  O   VAL   344     -31.544 -16.306   7.264  1.00 10.00      B   
ATOM   3127  N   LEU   345     -29.573 -15.336   6.791  1.00 10.00      B   
ATOM   3128  HN  LEU   345     -28.705 -15.417   6.334  1.00 10.00      B   
ATOM   3129  CA  LEU   345     -29.888 -14.103   7.506  1.00 10.00      B   
ATOM   3130  CB  LEU   345     -28.648 -13.217   7.639  1.00 10.00      B   
ATOM   3131  CG  LEU   345     -27.644 -13.613   8.725  1.00 10.00      B   
ATOM   3132  CD1 LEU   345     -26.386 -12.761   8.626  1.00 10.00      B   
ATOM   3133  CD2 LEU   345     -28.270 -13.475  10.104  1.00 10.00      B   
ATOM   3134  C   LEU   345     -31.016 -13.329   6.822  1.00 10.00      B   
ATOM   3135  O   LEU   345     -31.636 -12.457   7.424  1.00 10.00      B   
ATOM   3136  N   ASN   346     -31.272 -13.650   5.564  1.00 10.00      B   
ATOM   3137  HN  ASN   346     -30.741 -14.354   5.131  1.00 10.00      B   
ATOM   3138  CA  ASN   346     -32.327 -12.986   4.807  1.00 10.00      B   
ATOM   3139  CB  ASN   346     -31.904 -12.792   3.349  1.00 10.00      B   
ATOM   3140  CG  ASN   346     -31.426 -11.386   3.054  1.00 10.00      B   
ATOM   3141  OD1 ASN   346     -32.226 -10.484   2.797  1.00 10.00      B   
ATOM   3142  ND2 ASN   346     -30.118 -11.194   3.084  1.00 10.00      B   
ATOM   3143 HD21 ASN   346     -29.538 -11.962   3.295  1.00 10.00      B   
ATOM   3144 HD22 ASN   346     -29.776 -10.292   2.884  1.00 10.00      B   
ATOM   3145  C   ASN   346     -33.616 -13.792   4.857  1.00 10.00      B   
ATOM   3146  O   ASN   346     -34.637 -13.393   4.292  1.00 10.00      B   
ATOM   3147  N   LEU   347     -33.564 -14.925   5.543  1.00 10.00      B   
ATOM   3148  HN  LEU   347     -32.731 -15.170   6.000  1.00 10.00      B   
ATOM   3149  CA  LEU   347     -34.717 -15.804   5.662  1.00 10.00      B   
ATOM   3150  CB  LEU   347     -34.323 -17.253   5.357  1.00 10.00      B   
ATOM   3151  CG  LEU   347     -33.721 -17.528   3.976  1.00 10.00      B   
ATOM   3152  CD1 LEU   347     -33.432 -19.012   3.802  1.00 10.00      B   
ATOM   3153  CD2 LEU   347     -34.636 -17.023   2.870  1.00 10.00      B   
ATOM   3154  C   LEU   347     -35.321 -15.712   7.056  1.00 10.00      B   
ATOM   3155  O   LEU   347     -34.657 -15.287   8.005  1.00 10.00      B   
ATOM   3156  N   TRP   348     -36.586 -16.093   7.167  1.00 10.00      B   
ATOM   3157  HN  TRP   348     -37.062 -16.393   6.363  1.00 10.00      B   
ATOM   3158  CA  TRP   348     -37.295 -16.073   8.440  1.00 10.00      B   
ATOM   3159  CB  TRP   348     -38.086 -14.766   8.613  1.00 10.00      B   
ATOM   3160  CG  TRP   348     -38.947 -14.397   7.438  1.00 10.00      B   
ATOM   3161  CD1 TRP   348     -38.567 -13.697   6.328  1.00 10.00      B   
ATOM   3162  CD2 TRP   348     -40.336 -14.700   7.262  1.00 10.00      B   
ATOM   3163  NE1 TRP   348     -39.630 -13.554   5.470  1.00 10.00      B   
ATOM   3164  HE1 TRP   348     -39.607 -13.092   4.600  1.00 10.00      B   
ATOM   3165  CE2 TRP   348     -40.728 -14.160   6.021  1.00 10.00      B   
ATOM   3166  CE3 TRP   348     -41.283 -15.379   8.031  1.00 10.00      B   
ATOM   3167  CZ2 TRP   348     -42.027 -14.279   5.534  1.00 10.00      B   
ATOM   3168  CZ3 TRP   348     -42.569 -15.495   7.545  1.00 10.00      B   
ATOM   3169  CH2 TRP   348     -42.930 -14.948   6.310  1.00 10.00      B   
ATOM   3170  C   TRP   348     -38.211 -17.290   8.565  1.00 10.00      B   
ATOM   3171  O   TRP   348     -38.462 -17.790   9.663  1.00 10.00      B   
ATOM   3172  N   ASP   349     -38.695 -17.771   7.426  1.00 10.00      B   
ATOM   3173  HN  ASP   349     -38.442 -17.345   6.582  1.00 10.00      B   
ATOM   3174  CB  ASP   349     -40.505 -18.853   6.179  1.00 10.00      B   
ATOM   3175  CG  ASP   349     -41.508 -19.985   6.140  1.00 10.00      B   
ATOM   3176  OD1 ASP   349     -42.539 -19.894   6.839  1.00 10.00      B   
ATOM   3177  OD2 ASP   349     -41.285 -20.967   5.399  1.00 10.00      B   
ATOM   3178  CA  ASP   349     -39.573 -18.930   7.390  1.00 10.00      B   
ATOM   3179  C   ASP   349     -38.743 -20.200   7.321  1.00 10.00      B   
ATOM   3180  O   ASP   349     -38.999 -21.131   8.111  1.00 10.00      B   
ATOM   3181  OXT ASP   349     -37.811 -20.251   6.489  1.00 10.00      B   
END
