# Supplementary material for: Large-scale discovery of protein interactions at residue resolution using co-evolution calculated from genomic sequences
Source: Nat Commun. 2021 Mar 2;12:1396. doi: 10.1038/s41467-021-21636-z (PMC7925567; doi:10.1038/s41467-021-21636-z)
Supplement: Supplementary file 13 — Supplementary Data 11 [file 41467_2021_21636_MOESM13_ESM.zip › supplementary_prediction/membrane128329_SECG_LPTF/models/structures_haddock-sorted.stat]

#struc haddock-score rmsd_all Einter Enb Evdw+0.1Eelec Evdw Eelec Eair Ecdih Ecoup Esani Evean Edani #NOEviol #Dihedviol #Jviol #Saniviol #veanviol #Daniviol bsa dH Edesolv
haddock_92w.pdb -52.2397 0.000 273.698 -144.111 -56.0934 -46.3137 -97.797 417.808 0 0 0 0 0 2 0 0 0 0 0 1598.98 -40475.2 -28.1474
haddock_71w.pdb -47.4947 1.328 249.692 -156.577 -56.8457 -45.7644 -110.813 406.269 0 0 0 0 0 2 0 0 0 0 0 1761.29 -40257.8 -20.1946
haddock_18w.pdb -45.816 1.366 250.855 -168.343 -63.6011 -51.9631 -116.38 419.198 0 0 0 0 0 2 0 0 0 0 0 1780.3 -40531.6 -12.4967
haddock_10w.pdb -41.60178 1.207 312.215 -98.8354 -57.1007 -52.4635 -46.3719 411.05 0 0 0 0 0 2 0 0 0 0 0 1826.09 -40291.3 -20.9689
haddock_39w.pdb -41.4021 1.320 245.84 -161.899 -52.8562 -40.7403 -121.159 407.739 0 0 0 0 0 2 0 0 0 0 0 1549.9 -40540.3 -17.2039
haddock_49w.pdb -38.74106 1.254 278.58 -141.104 -59.1809 -50.0784 -91.0253 419.684 0 0 0 0 0 2 0 0 0 0 0 1694.6 -40396.8 -12.426
haddock_43w.pdb -37.4813 1.282 268.752 -141.268 -49.7799 -39.6145 -101.654 410.02 0 0 0 0 0 2 0 0 0 0 0 1496.18 -40628 -18.538
haddock_51w.pdb -37.1685 1.063 245.33 -166.196 -49.0206 -36.0011 -130.195 411.526 0 0 0 0 0 2 0 0 0 0 0 1641.74 -40540 -16.281
haddock_22w.pdb -34.98536 1.164 291.265 -121.916 -53.266 -45.6382 -76.2778 413.181 0 0 0 0 0 2 0 0 0 0 0 1654.68 -40340.1 -15.4097
haddock_59w.pdb -34.72152 1.286 214.285 -211.295 -56.5922 -39.403 -171.892 425.58 0 0 0 0 0 2 0 0 0 0 0 1646.53 -40817.3 -3.49812
haddock_99w.pdb -33.08094 1.149 284.136 -132.267 -56.141 -47.6825 -84.5847 416.403 0 0 0 0 0 2 0 0 0 0 0 1668.71 -40469.8 -10.1218
haddock_50w.pdb -32.78842 1.316 286.5 -132.265 -51.9461 -43.0218 -89.2431 418.765 0 0 0 0 0 2 0 0 0 0 0 1581.97 -40398.1 -13.7945
haddock_36w.pdb -32.5076 1.444 240.231 -171.076 -49.2179 -35.6781 -135.398 411.308 0 0 0 0 0 2 0 0 0 0 0 1608.7 -40522.6 -10.8807
haddock_58w.pdb -32.06384 1.374 298.588 -114.044 -44.1933 -36.4321 -77.6117 412.632 0 0 0 0 0 2 0 0 0 0 0 1523.82 -40405 -21.3726
haddock_14w.pdb -32.05224 1.534 297.749 -121.65 -39.731 -30.6289 -91.0207 419.399 0 0 0 0 0 2 0 0 0 0 0 1274.43 -40747.7 -25.1591
haddock_17w.pdb -31.87561 1.220 263.733 -153.254 -52.6759 -41.5006 -111.753 416.987 0 0 0 0 0 2 0 0 0 0 0 1739.02 -40593 -9.72311
haddock_77w.pdb -30.98223 1.374 257.435 -149.385 -55.6743 -45.262 -104.123 406.819 0 0 0 0 0 2 0 0 0 0 0 1653.62 -40373 -5.57753
haddock_69w.pdb -30.6538 1.290 270.35 -141.114 -43.5248 -32.6816 -108.432 411.463 0 0 0 0 0 2 0 0 0 0 0 1371.02 -40772.9 -17.4321
haddock_100w.pdb -30.55166 1.295 288.182 -120.125 -47.7363 -39.6931 -80.4323 408.307 0 0 0 0 0 2 0 0 0 0 0 1653.89 -40376.3 -15.6028
haddock_29w.pdb -30.1465 1.069 248.929 -165.373 -48.584 -35.6075 -129.765 414.302 0 0 0 0 0 2 0 0 0 0 0 1411.53 -40487.8 -10.0162
haddock_33w.pdb -29.8741 1.633 288.41 -125.394 -50.1615 -41.8023 -83.5915 413.803 0 0 0 0 0 2 0 0 0 0 0 1589.78 -40776.7 -12.7338
haddock_70w.pdb -28.76964 1.225 285.577 -126.591 -42.7171 -33.3977 -93.1937 412.169 0 0 0 0 0 2 0 0 0 0 0 1416.87 -40480.4 -17.9501
haddock_20w.pdb -28.4054 1.506 261.135 -151.356 -36.2405 -23.4499 -127.906 412.491 0 0 0 0 0 2 0 0 0 0 0 1415.78 -40410.5 -20.6234
haddock_40w.pdb -28.34424 1.312 285.631 -126.255 -45.253 -36.2528 -90.0017 411.886 0 0 0 0 0 2 0 0 0 0 0 1486.21 -40426.3 -15.2797
haddock_19w.pdb -27.87756 1.159 308.432 -111.931 -39.8965 -31.8926 -80.0388 420.363 0 0 0 0 0 2 0 0 0 0 0 1385.61 -40493.3 -22.0135
haddock_96w.pdb -27.8415 1.133 268.67 -151.727 -43.77 -31.7748 -119.952 420.397 0 0 0 0 0 2 0 0 0 0 0 1530.37 -40492.8 -14.116
haddock_53w.pdb -27.153 1.700 258.698 -158.499 -39.0721 -25.8025 -132.696 417.197 0 0 0 0 0 2 0 0 0 0 0 1324.19 -40605.3 -16.531
haddock_56w.pdb -26.27698 1.374 285.826 -130.051 -48.7882 -39.759 -90.2919 415.876 0 0 0 0 0 2 0 0 0 0 0 1675.52 -40441.6 -10.0472
haddock_87w.pdb -25.79358 1.555 299.884 -111.609 -43.3167 -35.7286 -75.8809 411.493 0 0 0 0 0 2 0 0 0 0 0 1455 -40723.3 -16.0381
haddock_86w.pdb -25.77722 1.166 286.968 -127.066 -44.2663 -35.0663 -92.0001 414.035 0 0 0 0 0 2 0 0 0 0 0 1289.19 -40497.6 -13.7144
haddock_34w.pdb -25.2461 1.220 276.762 -130.573 -54.7618 -46.3383 -84.2351 407.335 0 0 0 0 0 2 0 0 0 0 0 1572.24 -40832.6 -2.79428
haddock_27w.pdb -25.23218 1.231 317.126 -97.6948 -48.9437 -43.5269 -54.1679 414.821 0 0 0 0 0 2 0 0 0 0 0 1593.25 -40416.7 -12.3538
haddock_26w.pdb -24.80585 1.390 259.908 -160.244 -45.8976 -33.1925 -127.051 420.152 0 0 0 0 0 2 0 0 0 0 0 1407.79 -40519.5 -8.21835
haddock_93w.pdb -24.63844 1.477 263.389 -146.04 -52.7217 -42.353 -103.687 409.429 0 0 0 0 0 2 0 0 0 0 0 1623.16 -40796 -2.49094
haddock_13w.pdb -24.33976 1.546 303.579 -111.463 -40.0164 -32.0779 -79.3853 415.042 0 0 0 0 0 2 0 0 0 0 0 1340.58 -40447.9 -17.889
haddock_72w.pdb -24.21023 1.486 236.978 -180.099 -50.1349 -35.6945 -144.404 417.076 0 0 0 0 0 2 0 0 0 0 0 1430.03 -40557.7 -1.34253
haddock_88w.pdb -23.8592 1.266 250.83 -159.635 -38.7304 -25.2966 -134.338 410.464 0 0 0 0 0 2 0 0 0 0 0 1251.23 -40648.2 -12.7414
haddock_2w.pdb -23.71068 7.293 307.655 -162.095 -49.8172 -37.3419 -124.753 469.75 0 0 0 0 0 2 0 0 0 0 0 1591.64 -40540.8 -8.39318
haddock_66w.pdb -23.4177 1.333 321.715 -94.5408 -38.1959 -31.9353 -62.6055 416.256 0 0 0 0 0 2 0 0 0 0 0 1375.19 -40428.2 -20.5869
haddock_30w.pdb -23.18634 1.590 226.826 -196.122 -40.2733 -22.9568 -173.165 422.948 0 0 0 0 0 2 0 0 0 0 0 1306.98 -40868.4 -7.89134
haddock_68w.pdb -22.97937 1.598 303.85 -105.498 -48.4873 -42.1527 -63.3457 409.349 0 0 0 0 0 2 0 0 0 0 0 1645.41 -40505.4 -9.09243
haddock_62w.pdb -22.91282 1.747 281.492 -121.666 -41.663 -32.7737 -88.8926 403.159 0 0 0 0 0 2 0 0 0 0 0 1446.23 -40480.5 -12.6765
haddock_9w.pdb -22.79342 1.332 303.743 -105.157 -45.6655 -39.0553 -66.1021 408.9 0 0 0 0 0 2 0 0 0 0 0 1528.15 -40409.6 -11.4077
haddock_82w.pdb -22.6453 1.420 281.894 -129.407 -44.6161 -35.1948 -94.2127 411.302 0 0 0 0 0 2 0 0 0 0 0 1504.82 -40482.1 -9.73816
haddock_8w.pdb -22.26827 1.632 272.541 -142.306 -42.7957 -31.739 -110.567 414.847 0 0 0 0 0 2 0 0 0 0 0 1285.96 -40857 -9.90057
haddock_48w.pdb -22.23574 1.362 291.092 -123.525 -42.2486 -33.2179 -90.3072 414.618 0 0 0 0 0 2 0 0 0 0 0 1382.08 -40443.2 -12.4182
haddock_60w.pdb -21.82158 1.328 301.627 -125.241 -44.1267 -35.114 -90.1269 426.868 0 0 0 0 0 2 0 0 0 0 0 1358.67 -40519.3 -11.369
haddock_78w.pdb -21.79934 1.190 293.026 -112.648 -42.2286 -34.4042 -78.2437 405.674 0 0 0 0 0 2 0 0 0 0 0 1309.33 -40407.2 -12.3138
haddock_37w.pdb -21.67066 1.149 277.139 -142.379 -44.6115 -33.7485 -108.63 419.517 0 0 0 0 0 2 0 0 0 0 0 1519.47 -40439.6 -8.14786
haddock_61w.pdb -21.34818 1.421 316.105 -103.087 -42.7535 -36.0498 -67.0369 419.192 0 0 0 0 0 2 0 0 0 0 0 1556.31 -40557.1 -13.8102
haddock_41w.pdb -21.057604 1.246 288.659 -130.62 -54.0629 -45.5566 -85.0632 419.279 0 0 0 0 0 2 0 0 0 0 0 1797.82 -40445.4 -0.416264
haddock_12w.pdb -21.01859 1.266 262.004 -152.916 -46.8401 -35.0539 -117.862 414.92 0 0 0 0 0 2 0 0 0 0 0 1560.96 -40364.2 -3.88429
haddock_55w.pdb -20.8817 1.273 289.296 -121.062 -42.6646 -33.9538 -87.108 410.358 0 0 0 0 0 2 0 0 0 0 0 1596.61 -40313.3 -10.5421
haddock_98w.pdb -20.39242 1.305 329.8 -84.2332 -42.3251 -37.6686 -46.5646 414.033 0 0 0 0 0 2 0 0 0 0 0 1504.8 -40428.2 -14.8142
haddock_91w.pdb -20.0675 1.237 274.182 -136.685 -35.9465 -24.7533 -111.932 410.867 0 0 0 0 0 2 0 0 0 0 0 1394.07 -40376.6 -14.0145
haddock_52w.pdb -19.1916 1.073 251.922 -165.354 -50.2124 -37.4189 -127.935 417.276 0 0 0 0 0 2 0 0 0 0 0 1502.11 -40291.9 2.0867
haddock_63w.pdb -18.6272 1.375 288.927 -123.654 -37.8364 -28.3011 -95.353 412.581 0 0 0 0 0 2 0 0 0 0 0 1483.54 -40335.2 -12.5136
haddock_42w.pdb -18.22513 1.273 290.933 -126.026 -47.3311 -38.5872 -87.4391 416.959 0 0 0 0 0 2 0 0 0 0 0 1457.58 -40474 -3.84601
haddock_47w.pdb -17.76866 1.303 302.267 -125.869 -51.1023 -42.7949 -83.074 428.136 0 0 0 0 0 2 0 0 0 0 0 1488.91 -35728.2 -1.17256
haddock_46w.pdb -17.40546 1.371 267.559 -154.471 -39.9844 -27.2637 -127.207 422.03 0 0 0 0 0 2 0 0 0 0 0 1307.48 -40510.4 -6.90336
haddock_94w.pdb -17.09259 1.265 255.339 -154.989 -42.4266 -29.9197 -125.069 410.328 0 0 0 0 0 2 0 0 0 0 0 1376.68 -40596.8 -3.19189
haddock_80w.pdb -17.04574 1.613 275.114 -138.487 -45.6734 -35.3608 -103.126 413.601 0 0 0 0 0 2 0 0 0 0 0 1552.14 -40492.9 -2.41984
haddock_5w.pdb -16.91429 7.303 325.635 -154.868 -46.0333 -33.9405 -120.928 480.503 0 0 0 0 0 2 0 0 0 0 0 1386.75 -45592 -6.83849
haddock_32w.pdb -16.37688 1.038 306.767 -110.276 -39.7001 -31.8584 -78.4174 417.043 0 0 0 0 0 2 0 0 0 0 0 1357.21 -40378.7 -10.5393
haddock_90w.pdb -15.80874 1.458 297.173 -116.96 -43.4896 -35.3262 -81.6337 414.133 0 0 0 0 0 2 0 0 0 0 0 1511.9 -40520.5 -5.5691
haddock_35w.pdb -14.85094 1.359 287.423 -127.422 -41.8503 -32.3423 -95.0801 414.846 0 0 0 0 0 2 0 0 0 0 0 1392.9 -40381.2 -4.97722
haddock_4w.pdb -14.5648 7.391 328.482 -151.51 -39.3123 -26.8459 -124.664 479.992 0 0 0 0 0 2 0 0 0 0 0 1406.13 -45550.3 -10.7853
haddock_38w.pdb -14.16232 1.415 249.074 -167.364 -48.456 -35.244 -132.12 416.438 0 0 0 0 0 2 0 0 0 0 0 1402.25 -40826.5 5.86188
haddock_11w.pdb -13.8931 1.197 287.764 -127.717 -33.723 -23.2792 -104.438 415.482 0 0 0 0 0 2 0 0 0 0 0 1264.75 -40460.6 -11.2745
haddock_95w.pdb -13.8789 1.568 296.516 -117.912 -38.4438 -29.6141 -88.2975 414.428 0 0 0 0 0 2 0 0 0 0 0 1466.77 -40393.9 -8.0481
haddock_28w.pdb -13.79845 0.914 320.928 -93.6646 -44.5629 -39.1072 -54.5574 414.593 0 0 0 0 0 2 0 0 0 0 0 1653.38 -40327.1 -5.23907
haddock_75w.pdb -13.79064 1.476 269.896 -147.352 -39.5658 -27.5896 -119.762 417.248 0 0 0 0 0 2 0 0 0 0 0 1310.92 -40929.9 -3.97344
haddock_57w.pdb -13.64191 1.429 280.321 -133.913 -40.8327 -30.4904 -103.423 414.234 0 0 0 0 0 2 0 0 0 0 0 1310.6 -40417.1 -3.89031
haddock_7w.pdb -12.69181 1.498 303.917 -113.192 -44.9705 -37.3904 -75.8014 417.109 0 0 0 0 0 2 0 0 0 0 0 1410.61 -40742.3 -1.85203
haddock_84w.pdb -12.67276 1.257 335.47 -79.0777 -34.743 -29.8169 -49.2608 414.547 0 0 0 0 0 2 0 0 0 0 0 1456.06 -40292.8 -14.4584
haddock_64w.pdb -11.77741 1.509 277.772 -135.878 -37.3016 -26.3487 -109.529 413.65 0 0 0 0 0 2 0 0 0 0 0 1195.5 -40718 -4.88791
haddock_81w.pdb -10.83052 1.316 318.085 -93.3673 -40.3368 -34.4445 -58.9228 411.452 0 0 0 0 0 2 0 0 0 0 0 1363.81 -40523.1 -5.74666
haddock_6w.pdb -10.7899 7.250 365.022 -111.007 -33.4913 -24.8785 -86.128 476.028 0 0 0 0 0 2 0 0 0 0 0 1162.96 -45573.3 -16.2886
haddock_89w.pdb -8.99285 1.237 313.286 -103.556 -42.8553 -36.1107 -67.4458 416.843 0 0 0 0 0 2 0 0 0 0 0 1561.18 -40481.4 -1.07729
haddock_54w.pdb -8.78453 1.329 312.824 -106.514 -32.9195 -24.7423 -81.772 419.338 0 0 0 0 0 2 0 0 0 0 0 1412.63 -40587.1 -9.62163
haddock_16w.pdb -8.60854 1.224 312.556 -100.097 -34.6008 -27.3235 -72.7733 412.653 0 0 0 0 0 2 0 0 0 0 0 1336.1 -40489.5 -7.99568
haddock_97w.pdb -7.54463 1.450 297.965 -115.339 -36.3195 -27.5395 -87.7995 413.304 0 0 0 0 0 2 0 0 0 0 0 1269.54 -40520.8 -3.77563
haddock_45w.pdb -7.54264 1.355 298.869 -118.209 -33.5633 -24.1582 -94.0505 417.078 0 0 0 0 0 2 0 0 0 0 0 1202.68 -40408.9 -6.28214
haddock_3w.pdb -7.45022 7.420 354.549 -122.397 -38.0505 -28.6787 -93.7183 476.946 0 0 0 0 0 2 0 0 0 0 0 1411.57 -40635.1 -7.72246
haddock_25w.pdb -7.25443 1.094 292.521 -124.882 -36.748 -26.9553 -97.9265 417.403 0 0 0 0 0 2 0 0 0 0 0 1322.69 -40417.7 -2.45413
haddock_83w.pdb -7.0499 1.406 284.838 -128.924 -49.9679 -41.1951 -87.7285 413.761 0 0 0 0 0 2 0 0 0 0 0 1662.57 -40642.4 10.3148
haddock_23w.pdb -5.918627 1.798 279.381 -129.689 -37.5014 -27.2583 -102.431 409.07 0 0 0 0 0 2 0 0 0 0 0 1354.73 -40508.6 0.918873
haddock_15w.pdb -5.19392 1.288 290.847 -118.595 -33.3437 -23.8714 -94.7231 409.441 0 0 0 0 0 2 0 0 0 0 0 1147.76 -40515.3 -3.322
haddock_31w.pdb -4.59009 1.452 268.59 -153.123 -43.7887 -31.6405 -121.482 421.712 0 0 0 0 0 2 0 0 0 0 0 1487.34 -40771.8 9.17561
haddock_65w.pdb -4.3467 1.352 316.56 -100.824 -37.0619 -29.9773 -70.8463 417.383 0 0 0 0 0 2 0 0 0 0 0 1445.39 -40460.6 -1.93844
haddock_79w.pdb -4.08526 1.469 292.2 -130.739 -31.7101 -20.7069 -110.032 422.939 0 0 0 0 0 2 0 0 0 0 0 1104.42 -40777.9 -3.66586
haddock_67w.pdb -3.8374 1.489 321.241 -97.3772 -35.758 -28.9114 -68.4658 418.618 0 0 0 0 0 2 0 0 0 0 0 1357.94 -40792.1 -3.09464
haddock_76w.pdb -2.56242 1.326 337.95 -75.6328 -37.9308 -33.7417 -41.8911 413.582 0 0 0 0 0 2 0 0 0 0 0 1453.93 -40400.7 -1.8007
haddock_1w.pdb -0.70599 7.289 359.267 -110.964 -34.5178 -26.0237 -84.9406 470.231 0 0 0 0 0 2 0 0 0 0 0 1281.25 -40462.8 -4.71727
haddock_74w.pdb -0.1839 1.687 320.136 -98.6769 -41.6412 -35.3039 -63.373 418.813 0 0 0 0 0 2 0 0 0 0 0 1439.65 -40697.6 5.9133
haddock_73w.pdb -0.13746 1.623 277.343 -137.382 -33.7667 -22.2539 -115.128 414.725 0 0 0 0 0 2 0 0 0 0 0 1162.64 -40761.6 3.66954
haddock_44w.pdb 0.16053 1.188 340.213 -88.0366 -38.7869 -33.3147 -54.7219 428.25 0 0 0 0 0 2 0 0 0 0 0 1452.81 -40298.7 1.59461
haddock_21w.pdb 3.05061 1.385 325.322 -90.3433 -36.543 -30.5652 -59.7781 415.665 0 0 0 0 0 2 0 0 0 0 0 1330.88 -40359.4 4.00493
haddock_85w.pdb 3.74384 1.539 314.673 -98.1152 -33.6793 -26.5198 -71.5954 412.788 0 0 0 0 0 2 0 0 0 0 0 1367.94 -40544.2 3.30392
haddock_24w.pdb 5.61718 1.080 306.712 -104.638 -39.3695 -32.1175 -72.5201 411.35 0 0 0 0 0 2 0 0 0 0 0 1373.47 -40388.7 11.1037
                      
