# Supplementary material for: Large-scale discovery of protein interactions at residue resolution using co-evolution calculated from genomic sequences
Source: Nat Commun. 2021 Mar 2;12:1396. doi: 10.1038/s41467-021-21636-z (PMC7925567; doi:10.1038/s41467-021-21636-z)
Supplement: Supplementary file 13 — Supplementary Data 11 [file 41467_2021_21636_MOESM13_ESM.zip › supplementary_prediction/membrane128329_SECG_LPTF/models/haddock_top_4_haddock_10w.pdb]

REMARK FILENAME="haddock_10w.pdb0"
REMARK ===============================================================
REMARK HADDOCK run for haddock
REMARK initial structure: haddock_10.pdb
REMARK final NOE weights: unambig 50 amb: 50
REMARK ===============================================================
REMARK            total,bonds,angles,improper,dihe,vdw,elec,air,cdih,coup,rdcs,vean,dani,xpcs,rg
REMARK energies: 312.215, 0, 0, 0, 0, -52.4635, -46.3719, 411.05, 0, 0, 0, 0, 0, 0, 0
REMARK ===============================================================
REMARK            bonds,angles,impropers,dihe,air,cdih,coup,rdcs,vean,dani,xpcs
REMARK rms-dev.: 0,0,0,0,32.0002,0,0, 0, 0, 0, 0
REMARK ===============================================================
REMARK               air,cdih,coup,rdcs,vean,dani,xpcs
REMARK               >0.3,>5,>1,>0,>5,>0.2,>0.2
REMARK violations.: 2, 0, 0, 0, 0, 0, 0
REMARK ===============================================================
REMARK                        CVpartition#,violations,rms
REMARK AIRs cross-validation: 1, 0, NaN
REMARK ===============================================================
REMARK NCS energy: 0
REMARK ===============================================================
REMARK Symmetry energy: 0
REMARK ===============================================================
REMARK Desolvation energy: -20.9689
REMARK Internal energy free molecules: 29066
REMARK Internal energy complex: -11105.5
REMARK Binding energy: -40291.3
REMARK ===============================================================
REMARK buried surface area: 1826.09
REMARK ===============================================================
REMARK water - chain1: 0 0 0
REMARK water - chain2: 0 0 0
REMARK water - chain3: 0 0 0
REMARK water - chain4: 0 0 0
REMARK water - chain5: 0 0 0
REMARK water - chain6: 0 0 0
REMARK ===============================================================
REMARK water - water: 0 0 0
REMARK ===============================================================
REMARK DATE:05-Aug-2020  09:44:33       created by user: he47
REMARK VERSION:1.3
ATOM      1  CB  SER    45     -27.952 -19.931   6.006  1.00 10.00      A   
ATOM      2  OG  SER    45     -27.619 -20.663   4.836  1.00 10.00      A   
ATOM      3  HG  SER    45     -28.037 -20.247   4.070  1.00 10.00      A   
ATOM      4  C   SER    45     -27.336 -17.964   7.458  1.00 10.00      A   
ATOM      5  O   SER    45     -26.907 -18.185   8.589  1.00 10.00      A   
ATOM      6  N   SER    45     -25.592 -19.446   6.529  1.00 10.00      A   
ATOM      7  HT1 SER    45     -25.263 -19.953   5.682  1.00 10.00      A   
ATOM      8  HT2 SER    45     -25.650 -20.118   7.319  1.00 10.00      A   
ATOM      9  HT3 SER    45     -24.901 -18.707   6.768  1.00 10.00      A   
ATOM     10  CA  SER    45     -26.914 -18.841   6.279  1.00 10.00      A   
ATOM     11  N   SER    46     -28.147 -16.951   7.181  1.00 10.00      A   
ATOM     12  HN  SER    46     -28.428 -16.802   6.248  1.00 10.00      A   
ATOM     13  CA  SER    46     -28.616 -16.037   8.208  1.00 10.00      A   
ATOM     14  CB  SER    46     -28.775 -14.641   7.610  1.00 10.00      A   
ATOM     15  OG  SER    46     -29.598 -14.682   6.457  1.00 10.00      A   
ATOM     16  HG  SER    46     -29.168 -14.211   5.735  1.00 10.00      A   
ATOM     17  C   SER    46     -29.936 -16.504   8.819  1.00 10.00      A   
ATOM     18  O   SER    46     -30.369 -17.637   8.603  1.00 10.00      A   
ATOM     19  N   GLY    47     -30.575 -15.620   9.580  1.00 10.00      A   
ATOM     20  HN  GLY    47     -30.183 -14.730   9.714  1.00 10.00      A   
ATOM     21  CA  GLY    47     -31.833 -15.953  10.215  1.00 10.00      A   
ATOM     22  C   GLY    47     -33.005 -15.878   9.261  1.00 10.00      A   
ATOM     23  O   GLY    47     -34.057 -16.462   9.517  1.00 10.00      A   
ATOM     24  N   SER    48     -32.830 -15.161   8.163  1.00 10.00      A   
ATOM     25  HN  SER    48     -31.967 -14.721   8.009  1.00 10.00      A   
ATOM     26  CA  SER    48     -33.883 -15.016   7.172  1.00 10.00      A   
ATOM     27  CB  SER    48     -33.912 -13.586   6.628  1.00 10.00      A   
ATOM     28  OG  SER    48     -34.301 -12.671   7.638  1.00 10.00      A   
ATOM     29  HG  SER    48     -35.265 -12.595   7.636  1.00 10.00      A   
ATOM     30  C   SER    48     -33.705 -16.020   6.039  1.00 10.00      A   
ATOM     31  O   SER    48     -32.580 -16.413   5.713  1.00 10.00      A   
ATOM     32  N   GLY    49     -34.816 -16.432   5.442  1.00 10.00      A   
ATOM     33  HN  GLY    49     -35.684 -16.069   5.731  1.00 10.00      A   
ATOM     34  CA  GLY    49     -34.767 -17.397   4.359  1.00 10.00      A   
ATOM     35  C   GLY    49     -34.356 -16.767   3.045  1.00 10.00      A   
ATOM     36  O   GLY    49     -35.196 -16.510   2.181  1.00 10.00      A   
ATOM     37  N   ASN    50     -33.065 -16.512   2.902  1.00 10.00      A   
ATOM     38  HN  ASN    50     -32.452 -16.749   3.629  1.00 10.00      A   
ATOM     39  CA  ASN    50     -32.526 -15.909   1.691  1.00 10.00      A   
ATOM     40  CB  ASN    50     -31.677 -14.678   2.034  1.00 10.00      A   
ATOM     41  CG  ASN    50     -30.251 -15.031   2.420  1.00 10.00      A   
ATOM     42  OD1 ASN    50     -29.324 -14.914   1.617  1.00 10.00      A   
ATOM     43  ND2 ASN    50     -30.064 -15.467   3.656  1.00 10.00      A   
ATOM     44 HD21 ASN    50     -30.841 -15.529   4.250  1.00 10.00      A   
ATOM     45 HD22 ASN    50     -29.150 -15.731   3.922  1.00 10.00      A   
ATOM     46  C   ASN    50     -31.687 -16.928   0.936  1.00 10.00      A   
ATOM     47  O   ASN    50     -31.097 -17.828   1.546  1.00 10.00      A   
ATOM     48  N   PHE    51     -31.643 -16.802  -0.382  1.00 10.00      A   
ATOM     49  HN  PHE    51     -32.140 -16.070  -0.812  1.00 10.00      A   
ATOM     50  CA  PHE    51     -30.871 -17.720  -1.206  1.00 10.00      A   
ATOM     51  CB  PHE    51     -31.791 -18.688  -1.952  1.00 10.00      A   
ATOM     52  CG  PHE    51     -32.678 -19.501  -1.053  1.00 10.00      A   
ATOM     53  CD1 PHE    51     -34.044 -19.282  -1.028  1.00 10.00      A   
ATOM     54  CD2 PHE    51     -32.145 -20.482  -0.233  1.00 10.00      A   
ATOM     55  CE1 PHE    51     -34.864 -20.025  -0.202  1.00 10.00      A   
ATOM     56  CE2 PHE    51     -32.959 -21.228   0.596  1.00 10.00      A   
ATOM     57  CZ  PHE    51     -34.321 -21.001   0.612  1.00 10.00      A   
ATOM     58  C   PHE    51     -29.991 -16.958  -2.186  1.00 10.00      A   
ATOM     59  O   PHE    51     -30.357 -15.875  -2.647  1.00 10.00      A   
ATOM     60  N   MET    52     -28.828 -17.516  -2.493  1.00 10.00      A   
ATOM     61  HN  MET    52     -28.592 -18.386  -2.098  1.00 10.00      A   
ATOM     62  CA  MET    52     -27.897 -16.882  -3.412  1.00 10.00      A   
ATOM     63  CB  MET    52     -26.874 -16.034  -2.652  1.00 10.00      A   
ATOM     64  CG  MET    52     -26.015 -16.816  -1.674  1.00 10.00      A   
ATOM     65  SD  MET    52     -24.569 -15.888  -1.125  1.00 10.00      A   
ATOM     66  CE  MET    52     -25.336 -14.406  -0.471  1.00 10.00      A   
ATOM     67  C   MET    52     -27.176 -17.927  -4.254  1.00 10.00      A   
ATOM     68  O   MET    52     -27.054 -19.083  -3.851  1.00 10.00      A   
ATOM     69  N   THR    53     -26.705 -17.513  -5.419  1.00 10.00      A   
ATOM     70  HN  THR    53     -26.843 -16.578  -5.684  1.00 10.00      A   
ATOM     71  CA  THR    53     -25.994 -18.405  -6.321  1.00 10.00      A   
ATOM     72  CB  THR    53     -26.149 -17.930  -7.777  1.00 10.00      A   
ATOM     73  OG1 THR    53     -27.396 -17.232  -7.913  1.00 10.00      A   
ATOM     74  HG1 THR    53     -27.996 -17.507  -7.204  1.00 10.00      A   
ATOM     75  CG2 THR    53     -26.131 -19.113  -8.734  1.00 10.00      A   
ATOM     76  C   THR    53     -24.509 -18.458  -5.965  1.00 10.00      A   
ATOM     77  O   THR    53     -23.810 -17.445  -6.024  1.00 10.00      A   
ATOM     78  N   ARG    54     -24.035 -19.641  -5.593  1.00 10.00      A   
ATOM     79  HN  ARG    54     -24.645 -20.413  -5.565  1.00 10.00      A   
ATOM     80  CA  ARG    54     -22.636 -19.829  -5.226  1.00 10.00      A   
ATOM     81  CB  ARG    54     -22.445 -21.150  -4.482  1.00 10.00      A   
ATOM     82  CG  ARG    54     -22.820 -21.095  -3.008  1.00 10.00      A   
ATOM     83  CD  ARG    54     -21.915 -20.149  -2.235  1.00 10.00      A   
ATOM     84  NE  ARG    54     -20.516 -20.580  -2.256  1.00 10.00      A   
ATOM     85  HE  ARG    54     -20.288 -21.347  -2.829  1.00 10.00      A   
ATOM     86  CZ  ARG    54     -19.549 -19.998  -1.551  1.00 10.00      A   
ATOM     87  NH1 ARG    54     -19.822 -18.961  -0.770  1.00 10.00      A   
ATOM     88 HH11 ARG    54     -20.797 -18.592  -0.705  1.00 10.00      A   
ATOM     89 HH12 ARG    54     -19.063 -18.509  -0.216  1.00 10.00      A   
ATOM     90  NH2 ARG    54     -18.307 -20.458  -1.623  1.00 10.00      A   
ATOM     91 HH21 ARG    54     -17.547 -20.003  -1.074  1.00 10.00      A   
ATOM     92 HH22 ARG    54     -18.085 -21.280  -2.229  1.00 10.00      A   
ATOM     93  C   ARG    54     -21.735 -19.781  -6.455  1.00 10.00      A   
ATOM     94  O   ARG    54     -20.550 -19.463  -6.358  1.00 10.00      A   
ATOM     95  N   MET    55     -22.310 -20.088  -7.611  1.00 10.00      A   
ATOM     96  HN  MET    55     -23.258 -20.346  -7.617  1.00 10.00      A   
ATOM     97  CA  MET    55     -21.572 -20.078  -8.867  1.00 10.00      A   
ATOM     98  CB  MET    55     -22.464 -20.564 -10.013  1.00 10.00      A   
ATOM     99  CG  MET    55     -21.807 -20.500 -11.386  1.00 10.00      A   
ATOM    100  SD  MET    55     -22.951 -20.890 -12.728  1.00 10.00      A   
ATOM    101  CE  MET    55     -24.105 -19.524 -12.598  1.00 10.00      A   
ATOM    102  C   MET    55     -21.039 -18.684  -9.187  1.00 10.00      A   
ATOM    103  O   MET    55     -19.866 -18.519  -9.514  1.00 10.00      A   
ATOM    104  N   THR    56     -21.901 -17.684  -9.063  1.00 10.00      A   
ATOM    105  HN  THR    56     -22.821 -17.873  -8.774  1.00 10.00      A   
ATOM    106  CA  THR    56     -21.528 -16.310  -9.357  1.00 10.00      A   
ATOM    107  CB  THR    56     -22.762 -15.519  -9.819  1.00 10.00      A   
ATOM    108  OG1 THR    56     -23.943 -16.236  -9.430  1.00 10.00      A   
ATOM    109  HG1 THR    56     -24.724 -15.727  -9.685  1.00 10.00      A   
ATOM    110  CG2 THR    56     -22.755 -15.353 -11.331  1.00 10.00      A   
ATOM    111  C   THR    56     -20.897 -15.610  -8.153  1.00 10.00      A   
ATOM    112  O   THR    56     -20.519 -14.443  -8.241  1.00 10.00      A   
ATOM    113  N   ALA    57     -20.770 -16.324  -7.040  1.00 10.00      A   
ATOM    114  HN  ALA    57     -21.074 -17.256  -7.031  1.00 10.00      A   
ATOM    115  CA  ALA    57     -20.187 -15.754  -5.831  1.00 10.00      A   
ATOM    116  CB  ALA    57     -20.319 -16.716  -4.660  1.00 10.00      A   
ATOM    117  C   ALA    57     -18.730 -15.356  -6.051  1.00 10.00      A   
ATOM    118  O   ALA    57     -18.387 -14.173  -5.988  1.00 10.00      A   
ATOM    119  N   LEU    58     -17.883 -16.341  -6.333  1.00 10.00      A   
ATOM    120  HN  LEU    58     -18.220 -17.260  -6.380  1.00 10.00      A   
ATOM    121  CA  LEU    58     -16.463 -16.094  -6.567  1.00 10.00      A   
ATOM    122  CB  LEU    58     -15.704 -17.417  -6.708  1.00 10.00      A   
ATOM    123  CG  LEU    58     -14.179 -17.321  -6.776  1.00 10.00      A   
ATOM    124  CD1 LEU    58     -13.616 -16.757  -5.480  1.00 10.00      A   
ATOM    125  CD2 LEU    58     -13.565 -18.678  -7.091  1.00 10.00      A   
ATOM    126  C   LEU    58     -16.258 -15.226  -7.806  1.00 10.00      A   
ATOM    127  O   LEU    58     -15.292 -14.464  -7.891  1.00 10.00      A   
ATOM    128  N   LEU    59     -17.188 -15.340  -8.750  1.00 10.00      A   
ATOM    129  HN  LEU    59     -17.930 -15.962  -8.608  1.00 10.00      A   
ATOM    130  CA  LEU    59     -17.139 -14.573  -9.988  1.00 10.00      A   
ATOM    131  CB  LEU    59     -18.301 -14.976 -10.902  1.00 10.00      A   
ATOM    132  CG  LEU    59     -18.232 -14.476 -12.345  1.00 10.00      A   
ATOM    133  CD1 LEU    59     -17.149 -15.214 -13.117  1.00 10.00      A   
ATOM    134  CD2 LEU    59     -19.580 -14.619 -13.031  1.00 10.00      A   
ATOM    135  C   LEU    59     -17.201 -13.078  -9.687  1.00 10.00      A   
ATOM    136  O   LEU    59     -16.479 -12.280 -10.287  1.00 10.00      A   
ATOM    137  N   ALA    60     -18.061 -12.709  -8.745  1.00 10.00      A   
ATOM    138  HN  ALA    60     -18.612 -13.395  -8.305  1.00 10.00      A   
ATOM    139  CA  ALA    60     -18.215 -11.315  -8.351  1.00 10.00      A   
ATOM    140  CB  ALA    60     -19.511 -11.123  -7.581  1.00 10.00      A   
ATOM    141  C   ALA    60     -17.026 -10.856  -7.511  1.00 10.00      A   
ATOM    142  O   ALA    60     -16.678  -9.674  -7.497  1.00 10.00      A   
ATOM    143  N   THR    61     -16.404 -11.800  -6.819  1.00 10.00      A   
ATOM    144  HN  THR    61     -16.724 -12.726  -6.878  1.00 10.00      A   
ATOM    145  CA  THR    61     -15.257 -11.506  -5.975  1.00 10.00      A   
ATOM    146  CB  THR    61     -14.945 -12.703  -5.050  1.00 10.00      A   
ATOM    147  OG1 THR    61     -16.174 -13.220  -4.517  1.00 10.00      A   
ATOM    148  HG1 THR    61     -16.858 -12.542  -4.576  1.00 10.00      A   
ATOM    149  CG2 THR    61     -14.041 -12.283  -3.901  1.00 10.00      A   
ATOM    150  C   THR    61     -14.027 -11.178  -6.824  1.00 10.00      A   
ATOM    151  O   THR    61     -13.376 -10.153  -6.620  1.00 10.00      A   
ATOM    152  N   LEU    62     -13.736 -12.035  -7.800  1.00 10.00      A   
ATOM    153  HN  LEU    62     -14.313 -12.823  -7.938  1.00 10.00      A   
ATOM    154  CA  LEU    62     -12.580 -11.841  -8.672  1.00 10.00      A   
ATOM    155  CB  LEU    62     -12.244 -13.141  -9.409  1.00 10.00      A   
ATOM    156  CG  LEU    62     -11.884 -14.344  -8.532  1.00 10.00      A   
ATOM    157  CD1 LEU    62     -11.692 -15.589  -9.384  1.00 10.00      A   
ATOM    158  CD2 LEU    62     -10.637 -14.058  -7.707  1.00 10.00      A   
ATOM    159  C   LEU    62     -12.813 -10.713  -9.676  1.00 10.00      A   
ATOM    160  O   LEU    62     -11.877 -10.245 -10.327  1.00 10.00      A   
ATOM    161  N   PHE    63     -14.061 -10.274  -9.787  1.00 10.00      A   
ATOM    162  HN  PHE    63     -14.760 -10.684  -9.235  1.00 10.00      A   
ATOM    163  CA  PHE    63     -14.427  -9.206 -10.711  1.00 10.00      A   
ATOM    164  CB  PHE    63     -15.951  -9.048 -10.746  1.00 10.00      A   
ATOM    165  CG  PHE    63     -16.465  -8.282 -11.933  1.00 10.00      A   
ATOM    166  CD1 PHE    63     -15.983  -8.546 -13.206  1.00 10.00      A   
ATOM    167  CD2 PHE    63     -17.431  -7.305 -11.777  1.00 10.00      A   
ATOM    168  CE1 PHE    63     -16.453  -7.847 -14.300  1.00 10.00      A   
ATOM    169  CE2 PHE    63     -17.905  -6.602 -12.868  1.00 10.00      A   
ATOM    170  CZ  PHE    63     -17.416  -6.875 -14.130  1.00 10.00      A   
ATOM    171  C   PHE    63     -13.760  -7.881 -10.335  1.00 10.00      A   
ATOM    172  O   PHE    63     -13.538  -7.023 -11.191  1.00 10.00      A   
ATOM    173  N   PHE    64     -13.422  -7.731  -9.058  1.00 10.00      A   
ATOM    174  HN  PHE    64     -13.611  -8.460  -8.428  1.00 10.00      A   
ATOM    175  CA  PHE    64     -12.785  -6.515  -8.563  1.00 10.00      A   
ATOM    176  CB  PHE    64     -12.579  -6.609  -7.044  1.00 10.00      A   
ATOM    177  CG  PHE    64     -11.782  -5.477  -6.456  1.00 10.00      A   
ATOM    178  CD1 PHE    64     -12.355  -4.231  -6.269  1.00 10.00      A   
ATOM    179  CD2 PHE    64     -10.459  -5.661  -6.093  1.00 10.00      A   
ATOM    180  CE1 PHE    64     -11.623  -3.191  -5.729  1.00 10.00      A   
ATOM    181  CE2 PHE    64      -9.723  -4.626  -5.554  1.00 10.00      A   
ATOM    182  CZ  PHE    64     -10.304  -3.388  -5.373  1.00 10.00      A   
ATOM    183  C   PHE    64     -11.452  -6.249  -9.265  1.00 10.00      A   
ATOM    184  O   PHE    64     -11.129  -5.102  -9.592  1.00 10.00      A   
ATOM    185  N   ILE    65     -10.707  -7.321  -9.512  1.00 10.00      A   
ATOM    186  HN  ILE    65     -11.054  -8.204  -9.265  1.00 10.00      A   
ATOM    187  CA  ILE    65      -9.395  -7.235 -10.151  1.00 10.00      A   
ATOM    188  CB  ILE    65      -8.740  -8.628 -10.266  1.00 10.00      A   
ATOM    189  CG1 ILE    65      -8.749  -9.328  -8.904  1.00 10.00      A   
ATOM    190  CG2 ILE    65      -7.317  -8.515 -10.798  1.00 10.00      A   
ATOM    191  CD1 ILE    65      -8.404 -10.797  -8.968  1.00 10.00      A   
ATOM    192  C   ILE    65      -9.478  -6.592 -11.535  1.00 10.00      A   
ATOM    193  O   ILE    65      -8.596  -5.833 -11.932  1.00 10.00      A   
ATOM    194  N   ILE    66     -10.550  -6.877 -12.253  1.00 10.00      A   
ATOM    195  HN  ILE    66     -11.240  -7.463 -11.876  1.00 10.00      A   
ATOM    196  CA  ILE    66     -10.730  -6.330 -13.589  1.00 10.00      A   
ATOM    197  CB  ILE    66     -11.135  -7.422 -14.604  1.00 10.00      A   
ATOM    198  CG1 ILE    66     -12.298  -8.262 -14.064  1.00 10.00      A   
ATOM    199  CG2 ILE    66      -9.937  -8.303 -14.936  1.00 10.00      A   
ATOM    200  CD1 ILE    66     -12.831  -9.283 -15.046  1.00 10.00      A   
ATOM    201  C   ILE    66     -11.758  -5.201 -13.600  1.00 10.00      A   
ATOM    202  O   ILE    66     -12.409  -4.951 -14.612  1.00 10.00      A   
ATOM    203  N   SER    67     -11.890  -4.504 -12.478  1.00 10.00      A   
ATOM    204  HN  SER    67     -11.339  -4.735 -11.697  1.00 10.00      A   
ATOM    205  CA  SER    67     -12.849  -3.409 -12.390  1.00 10.00      A   
ATOM    206  CB  SER    67     -14.103  -3.844 -11.633  1.00 10.00      A   
ATOM    207  OG  SER    67     -14.759  -4.909 -12.299  1.00 10.00      A   
ATOM    208  HG  SER    67     -14.305  -5.740 -12.096  1.00 10.00      A   
ATOM    209  C   SER    67     -12.265  -2.148 -11.756  1.00 10.00      A   
ATOM    210  O   SER    67     -12.291  -1.079 -12.364  1.00 10.00      A   
ATOM    211  N   LEU    68     -11.729  -2.266 -10.546  1.00 10.00      A   
ATOM    212  HN  LEU    68     -11.693  -3.147 -10.113  1.00 10.00      A   
ATOM    213  CA  LEU    68     -11.189  -1.101  -9.851  1.00 10.00      A   
ATOM    214  CB  LEU    68     -11.858  -0.927  -8.485  1.00 10.00      A   
ATOM    215  CG  LEU    68     -13.378  -0.741  -8.493  1.00 10.00      A   
ATOM    216  CD1 LEU    68     -13.915  -0.654  -7.072  1.00 10.00      A   
ATOM    217  CD2 LEU    68     -13.765   0.501  -9.283  1.00 10.00      A   
ATOM    218  C   LEU    68      -9.674  -1.138  -9.703  1.00 10.00      A   
ATOM    219  O   LEU    68      -9.099  -0.324  -8.978  1.00 10.00      A   
ATOM    220  N   VAL    69      -9.026  -2.069 -10.384  1.00 10.00      A   
ATOM    221  HN  VAL    69      -9.527  -2.692 -10.949  1.00 10.00      A   
ATOM    222  CA  VAL    69      -7.576  -2.175 -10.311  1.00 10.00      A   
ATOM    223  CB  VAL    69      -7.092  -3.639 -10.238  1.00 10.00      A   
ATOM    224  CG1 VAL    69      -5.570  -3.705 -10.177  1.00 10.00      A   
ATOM    225  CG2 VAL    69      -7.696  -4.329  -9.024  1.00 10.00      A   
ATOM    226  C   VAL    69      -6.930  -1.461 -11.494  1.00 10.00      A   
ATOM    227  O   VAL    69      -6.935  -1.965 -12.622  1.00 10.00      A   
ATOM    228  N   LEU    70      -6.392  -0.279 -11.228  1.00 10.00      A   
ATOM    229  HN  LEU    70      -6.428   0.066 -10.307  1.00 10.00      A   
ATOM    230  CA  LEU    70      -5.746   0.523 -12.255  1.00 10.00      A   
ATOM    231  CB  LEU    70      -5.475   1.936 -11.738  1.00 10.00      A   
ATOM    232  CG  LEU    70      -6.705   2.762 -11.350  1.00 10.00      A   
ATOM    233  CD1 LEU    70      -6.283   4.112 -10.790  1.00 10.00      A   
ATOM    234  CD2 LEU    70      -7.635   2.937 -12.544  1.00 10.00      A   
ATOM    235  C   LEU    70      -4.450  -0.131 -12.713  1.00 10.00      A   
ATOM    236  O   LEU    70      -3.811  -0.864 -11.954  1.00 10.00      A   
ATOM    237  N   GLY    71      -4.079   0.117 -13.960  1.00 10.00      A   
ATOM    238  HN  GLY    71      -4.633   0.708 -14.520  1.00 10.00      A   
ATOM    239  CA  GLY    71      -2.867  -0.458 -14.506  1.00 10.00      A   
ATOM    240  C   GLY    71      -3.098  -1.845 -15.072  1.00 10.00      A   
ATOM    241  O   GLY    71      -2.569  -2.188 -16.128  1.00 10.00      A   
ATOM    242  N   ASN    72      -3.901  -2.640 -14.376  1.00 10.00      A   
ATOM    243  HN  ASN    72      -4.302  -2.307 -13.544  1.00 10.00      A   
ATOM    244  CA  ASN    72      -4.192  -3.997 -14.815  1.00 10.00      A   
ATOM    245  CB  ASN    72      -4.806  -4.818 -13.680  1.00 10.00      A   
ATOM    246  CG  ASN    72      -4.257  -6.233 -13.620  1.00 10.00      A   
ATOM    247  OD1 ASN    72      -3.216  -6.477 -13.012  1.00 10.00      A   
ATOM    248  ND2 ASN    72      -4.952  -7.176 -14.241  1.00 10.00      A   
ATOM    249 HD21 ASN    72      -5.777  -6.919 -14.699  1.00 10.00      A   
ATOM    250 HD22 ASN    72      -4.606  -8.096 -14.221  1.00 10.00      A   
ATOM    251  C   ASN    72      -5.117  -3.998 -16.024  1.00 10.00      A   
ATOM    252  O   ASN    72      -4.889  -4.725 -16.992  1.00 10.00      A   
ATOM    253  N   ILE    73      -6.160  -3.176 -15.968  1.00 10.00      A   
ATOM    254  HN  ILE    73      -6.295  -2.624 -15.168  1.00 10.00      A   
ATOM    255  CA  ILE    73      -7.117  -3.091 -17.066  1.00 10.00      A   
ATOM    256  CB  ILE    73      -8.578  -3.190 -16.580  1.00 10.00      A   
ATOM    257  CG1 ILE    73      -8.849  -2.183 -15.455  1.00 10.00      A   
ATOM    258  CG2 ILE    73      -8.890  -4.606 -16.122  1.00 10.00      A   
ATOM    259  CD1 ILE    73     -10.318  -1.975 -15.159  1.00 10.00      A   
ATOM    260  C   ILE    73      -6.939  -1.810 -17.878  1.00 10.00      A   
ATOM    261  O   ILE    73      -7.272  -1.769 -19.061  1.00 10.00      A   
ATOM    262  N   ASN    74      -6.422  -0.767 -17.239  1.00 10.00      A   
ATOM    263  HN  ASN    74      -6.183  -0.854 -16.294  1.00 10.00      A   
ATOM    264  CA  ASN    74      -6.204   0.509 -17.910  1.00 10.00      A   
ATOM    265  CB  ASN    74      -7.536   1.221 -18.175  1.00 10.00      A   
ATOM    266  CG  ASN    74      -7.365   2.611 -18.762  1.00 10.00      A   
ATOM    267  OD1 ASN    74      -7.440   3.611 -18.053  1.00 10.00      A   
ATOM    268  ND2 ASN    74      -7.135   2.682 -20.060  1.00 10.00      A   
ATOM    269 HD21 ASN    74      -7.089   1.845 -20.569  1.00 10.00      A   
ATOM    270 HD22 ASN    74      -7.012   3.569 -20.462  1.00 10.00      A   
ATOM    271  C   ASN    74      -5.293   1.400 -17.081  1.00 10.00      A   
ATOM    272  O   ASN    74      -5.474   1.523 -15.868  1.00 10.00      A   
ATOM    273  N   SER    75      -4.304   1.994 -17.730  1.00 10.00      A   
ATOM    274  HN  SER    75      -4.198   1.833 -18.695  1.00 10.00      A   
ATOM    275  CA  SER    75      -3.366   2.878 -17.057  1.00 10.00      A   
ATOM    276  CB  SER    75      -2.013   2.827 -17.768  1.00 10.00      A   
ATOM    277  OG  SER    75      -1.991   1.781 -18.733  1.00 10.00      A   
ATOM    278  HG  SER    75      -1.828   0.937 -18.291  1.00 10.00      A   
ATOM    279  C   SER    75      -3.906   4.307 -17.035  1.00 10.00      A   
ATOM    280  O   SER    75      -4.347   4.830 -18.062  1.00 10.00      A   
ATOM    281  N   ASN    76      -3.874   4.935 -15.869  1.00 10.00      A   
ATOM    282  HN  ASN    76      -3.487   4.483 -15.088  1.00 10.00      A   
ATOM    283  CB  ASN    76      -5.506   6.360 -14.699  1.00 10.00      A   
ATOM    284  CG  ASN    76      -6.877   6.261 -15.338  1.00 10.00      A   
ATOM    285  OD1 ASN    76      -7.483   7.268 -15.708  1.00 10.00      A   
ATOM    286  ND2 ASN    76      -7.375   5.045 -15.473  1.00 10.00      A   
ATOM    287 HD21 ASN    76      -6.839   4.287 -15.161  1.00 10.00      A   
ATOM    288 HD22 ASN    76      -8.261   4.952 -15.882  1.00 10.00      A   
ATOM    289  CA  ASN    76      -4.371   6.297 -15.723  1.00 10.00      A   
ATOM    290  C   ASN    76      -3.248   7.234 -15.320  1.00 10.00      A   
ATOM    291  O   ASN    76      -2.115   6.748 -15.122  1.00 10.00      A   
ATOM    292  OXT ASN    76      -3.495   8.453 -15.215  1.00 10.00      A   
ATOM    293  CB  ARG     5     -35.800 -11.957  10.550  1.00 10.00      B   
ATOM    294  CG  ARG     5     -36.725 -10.784  10.846  1.00 10.00      B   
ATOM    295  CD  ARG     5     -38.142 -11.054  10.364  1.00 10.00      B   
ATOM    296  NE  ARG     5     -38.809 -12.080  11.165  1.00 10.00      B   
ATOM    297  HE  ARG     5     -38.557 -13.017  11.000  1.00 10.00      B   
ATOM    298  CZ  ARG     5     -39.731 -11.820  12.089  1.00 10.00      B   
ATOM    299  NH1 ARG     5     -40.103 -10.566  12.338  1.00 10.00      B   
ATOM    300 HH11 ARG     5     -40.826 -10.370  13.066  1.00 10.00      B   
ATOM    301 HH12 ARG     5     -39.676  -9.773  11.811  1.00 10.00      B   
ATOM    302  NH2 ARG     5     -40.277 -12.814  12.775  1.00 10.00      B   
ATOM    303 HH21 ARG     5     -41.001 -12.613  13.499  1.00 10.00      B   
ATOM    304 HH22 ARG     5     -39.985 -13.800  12.595  1.00 10.00      B   
ATOM    305  C   ARG     5     -33.516 -10.870  10.530  1.00 10.00      B   
ATOM    306  O   ARG     5     -33.959  -9.804  10.108  1.00 10.00      B   
ATOM    307  N   ARG     5     -34.541 -11.591  12.673  1.00 10.00      B   
ATOM    308  HT1 ARG     5     -35.151 -12.296  13.134  1.00 10.00      B   
ATOM    309  HT2 ARG     5     -34.950 -10.645  12.816  1.00 10.00      B   
ATOM    310  HT3 ARG     5     -33.604 -11.615  13.123  1.00 10.00      B   
ATOM    311  CA  ARG     5     -34.421 -11.883  11.225  1.00 10.00      B   
ATOM    312  N   TYR     6     -32.237 -11.208  10.429  1.00 10.00      B   
ATOM    313  HN  TYR     6     -31.938 -12.074  10.784  1.00 10.00      B   
ATOM    314  CA  TYR     6     -31.262 -10.338   9.789  1.00 10.00      B   
ATOM    315  CB  TYR     6     -30.344  -9.693  10.829  1.00 10.00      B   
ATOM    316  CG  TYR     6     -30.963  -8.515  11.544  1.00 10.00      B   
ATOM    317  CD1 TYR     6     -31.173  -8.539  12.916  1.00 10.00      B   
ATOM    318  CD2 TYR     6     -31.343  -7.377  10.842  1.00 10.00      B   
ATOM    319  CE1 TYR     6     -31.744  -7.462  13.569  1.00 10.00      B   
ATOM    320  CE2 TYR     6     -31.911  -6.296  11.485  1.00 10.00      B   
ATOM    321  CZ  TYR     6     -32.111  -6.343  12.849  1.00 10.00      B   
ATOM    322  OH  TYR     6     -32.682  -5.269  13.494  1.00 10.00      B   
ATOM    323  HH  TYR     6     -33.467  -4.983  13.002  1.00 10.00      B   
ATOM    324  C   TYR     6     -30.436 -11.109   8.773  1.00 10.00      B   
ATOM    325  O   TYR     6     -30.289 -12.327   8.878  1.00 10.00      B   
ATOM    326  N   LEU     7     -29.904 -10.393   7.794  1.00 10.00      B   
ATOM    327  HN  LEU     7     -30.071  -9.425   7.766  1.00 10.00      B   
ATOM    328  CA  LEU     7     -29.090 -10.996   6.746  1.00 10.00      B   
ATOM    329  CB  LEU     7     -29.500 -10.425   5.388  1.00 10.00      B   
ATOM    330  CG  LEU     7     -30.953 -10.647   4.965  1.00 10.00      B   
ATOM    331  CD1 LEU     7     -31.273  -9.836   3.720  1.00 10.00      B   
ATOM    332  CD2 LEU     7     -31.224 -12.125   4.730  1.00 10.00      B   
ATOM    333  C   LEU     7     -27.609 -10.722   6.993  1.00 10.00      B   
ATOM    334  O   LEU     7     -26.768 -10.980   6.134  1.00 10.00      B   
ATOM    335  N   VAL     8     -27.309 -10.215   8.185  1.00 10.00      B   
ATOM    336  HN  VAL     8     -28.036 -10.056   8.825  1.00 10.00      B   
ATOM    337  CA  VAL     8     -25.939  -9.876   8.579  1.00 10.00      B   
ATOM    338  CB  VAL     8     -25.875  -9.473  10.070  1.00 10.00      B   
ATOM    339  CG1 VAL     8     -24.445  -9.161  10.489  1.00 10.00      B   
ATOM    340  CG2 VAL     8     -26.790  -8.287  10.350  1.00 10.00      B   
ATOM    341  C   VAL     8     -24.954 -11.020   8.322  1.00 10.00      B   
ATOM    342  O   VAL     8     -23.874 -10.809   7.771  1.00 10.00      B   
ATOM    343  N   ARG     9     -25.340 -12.226   8.711  1.00 10.00      B   
ATOM    344  HN  ARG     9     -26.214 -12.325   9.145  1.00 10.00      B   
ATOM    345  CA  ARG     9     -24.493 -13.405   8.541  1.00 10.00      B   
ATOM    346  CB  ARG     9     -25.170 -14.645   9.129  1.00 10.00      B   
ATOM    347  CG  ARG     9     -24.403 -15.277  10.279  1.00 10.00      B   
ATOM    348  CD  ARG     9     -25.059 -16.565  10.752  1.00 10.00      B   
ATOM    349  NE  ARG     9     -26.373 -16.341  11.360  1.00 10.00      B   
ATOM    350  HE  ARG     9     -26.828 -15.492  11.162  1.00 10.00      B   
ATOM    351  CZ  ARG     9     -26.981 -17.225  12.149  1.00 10.00      B   
ATOM    352  NH1 ARG     9     -26.396 -18.388  12.422  1.00 10.00      B   
ATOM    353 HH11 ARG     9     -26.864 -19.087  13.041  1.00 10.00      B   
ATOM    354 HH12 ARG     9     -25.462 -18.610  12.012  1.00 10.00      B   
ATOM    355  NH2 ARG     9     -28.173 -16.950  12.661  1.00 10.00      B   
ATOM    356 HH21 ARG     9     -28.639 -16.039  12.450  1.00 10.00      B   
ATOM    357 HH22 ARG     9     -28.652 -17.640  13.281  1.00 10.00      B   
ATOM    358  C   ARG     9     -24.099 -13.661   7.083  1.00 10.00      B   
ATOM    359  O   ARG     9     -23.062 -14.262   6.815  1.00 10.00      B   
ATOM    360  N   GLU    10     -24.918 -13.202   6.147  1.00 10.00      B   
ATOM    361  HN  GLU    10     -25.720 -12.703   6.409  1.00 10.00      B   
ATOM    362  CA  GLU    10     -24.638 -13.404   4.732  1.00 10.00      B   
ATOM    363  CB  GLU    10     -25.935 -13.519   3.933  1.00 10.00      B   
ATOM    364  CG  GLU    10     -26.991 -14.383   4.596  1.00 10.00      B   
ATOM    365  CD  GLU    10     -26.730 -15.870   4.465  1.00 10.00      B   
ATOM    366  OE1 GLU    10     -27.712 -16.627   4.319  1.00 10.00      B   
ATOM    367  OE2 GLU    10     -25.556 -16.293   4.519  1.00 10.00      B   
ATOM    368  C   GLU    10     -23.770 -12.275   4.187  1.00 10.00      B   
ATOM    369  O   GLU    10     -22.803 -12.518   3.461  1.00 10.00      B   
ATOM    370  N   THR    11     -24.111 -11.039   4.549  1.00 10.00      B   
ATOM    371  HN  THR    11     -24.900 -10.904   5.120  1.00 10.00      B   
ATOM    372  CA  THR    11     -23.351  -9.878   4.106  1.00 10.00      B   
ATOM    373  CB  THR    11     -24.022  -8.569   4.563  1.00 10.00      B   
ATOM    374  OG1 THR    11     -25.449  -8.727   4.502  1.00 10.00      B   
ATOM    375  HG1 THR    11     -25.856  -7.869   4.320  1.00 10.00      B   
ATOM    376  CG2 THR    11     -23.617  -7.420   3.653  1.00 10.00      B   
ATOM    377  C   THR    11     -21.921  -9.948   4.644  1.00 10.00      B   
ATOM    378  O   THR    11     -20.967  -9.530   3.980  1.00 10.00      B   
ATOM    379  N   LEU    12     -21.781 -10.496   5.846  1.00 10.00      B   
ATOM    380  HN  LEU    12     -22.583 -10.794   6.333  1.00 10.00      B   
ATOM    381  CA  LEU    12     -20.476 -10.650   6.469  1.00 10.00      B   
ATOM    382  CB  LEU    12     -20.631 -10.992   7.954  1.00 10.00      B   
ATOM    383  CG  LEU    12     -19.341 -11.063   8.773  1.00 10.00      B   
ATOM    384  CD1 LEU    12     -18.692  -9.690   8.882  1.00 10.00      B   
ATOM    385  CD2 LEU    12     -19.612 -11.646  10.152  1.00 10.00      B   
ATOM    386  C   LEU    12     -19.680 -11.740   5.757  1.00 10.00      B   
ATOM    387  O   LEU    12     -18.460 -11.655   5.647  1.00 10.00      B   
ATOM    388  N   LYS    13     -20.386 -12.755   5.261  1.00 10.00      B   
ATOM    389  HN  LYS    13     -21.363 -12.756   5.369  1.00 10.00      B   
ATOM    390  CA  LYS    13     -19.752 -13.862   4.553  1.00 10.00      B   
ATOM    391  CB  LYS    13     -20.793 -14.923   4.192  1.00 10.00      B   
ATOM    392  CG  LYS    13     -20.213 -16.201   3.610  1.00 10.00      B   
ATOM    393  CD  LYS    13     -21.301 -17.236   3.372  1.00 10.00      B   
ATOM    394  CE  LYS    13     -20.706 -18.599   3.053  1.00 10.00      B   
ATOM    395  NZ  LYS    13     -21.687 -19.692   3.268  1.00 10.00      B   
ATOM    396  HZ1 LYS    13     -21.941 -19.751   4.275  1.00 10.00      B   
ATOM    397  HZ2 LYS    13     -21.280 -20.602   2.971  1.00 10.00      B   
ATOM    398  HZ3 LYS    13     -22.549 -19.514   2.713  1.00 10.00      B   
ATOM    399  C   LYS    13     -19.054 -13.353   3.294  1.00 10.00      B   
ATOM    400  O   LYS    13     -17.916 -13.725   3.005  1.00 10.00      B   
ATOM    401  N   SER    14     -19.745 -12.496   2.551  1.00 10.00      B   
ATOM    402  HN  SER    14     -20.658 -12.251   2.822  1.00 10.00      B   
ATOM    403  CA  SER    14     -19.191 -11.920   1.337  1.00 10.00      B   
ATOM    404  CB  SER    14     -20.250 -11.069   0.639  1.00 10.00      B   
ATOM    405  OG  SER    14     -21.523 -11.686   0.732  1.00 10.00      B   
ATOM    406  HG  SER    14     -22.208 -11.002   0.781  1.00 10.00      B   
ATOM    407  C   SER    14     -17.968 -11.072   1.675  1.00 10.00      B   
ATOM    408  O   SER    14     -16.967 -11.087   0.958  1.00 10.00      B   
ATOM    409  N   GLN    15     -18.054 -10.358   2.794  1.00 10.00      B   
ATOM    410  HN  GLN    15     -18.879 -10.402   3.325  1.00 10.00      B   
ATOM    411  CA  GLN    15     -16.962  -9.511   3.254  1.00 10.00      B   
ATOM    412  CB  GLN    15     -17.410  -8.680   4.458  1.00 10.00      B   
ATOM    413  CG  GLN    15     -16.319  -7.821   5.075  1.00 10.00      B   
ATOM    414  CD  GLN    15     -16.868  -6.794   6.043  1.00 10.00      B   
ATOM    415  OE1 GLN    15     -17.977  -6.291   5.869  1.00 10.00      B   
ATOM    416  NE2 GLN    15     -16.103  -6.480   7.076  1.00 10.00      B   
ATOM    417 HE21 GLN    15     -15.230  -6.919   7.156  1.00 10.00      B   
ATOM    418 HE22 GLN    15     -16.444  -5.825   7.722  1.00 10.00      B   
ATOM    419  C   GLN    15     -15.740 -10.353   3.608  1.00 10.00      B   
ATOM    420  O   GLN    15     -14.608  -9.966   3.328  1.00 10.00      B   
ATOM    421  N   LEU    16     -15.975 -11.508   4.215  1.00 10.00      B   
ATOM    422  HN  LEU    16     -16.902 -11.761   4.429  1.00 10.00      B   
ATOM    423  CA  LEU    16     -14.888 -12.404   4.588  1.00 10.00      B   
ATOM    424  CB  LEU    16     -15.419 -13.570   5.425  1.00 10.00      B   
ATOM    425  CG  LEU    16     -15.976 -13.218   6.805  1.00 10.00      B   
ATOM    426  CD1 LEU    16     -16.640 -14.429   7.438  1.00 10.00      B   
ATOM    427  CD2 LEU    16     -14.876 -12.676   7.703  1.00 10.00      B   
ATOM    428  C   LEU    16     -14.184 -12.941   3.346  1.00 10.00      B   
ATOM    429  O   LEU    16     -12.955 -12.996   3.292  1.00 10.00      B   
ATOM    430  N   ALA    17     -14.974 -13.316   2.346  1.00 10.00      B   
ATOM    431  HN  ALA    17     -15.947 -13.227   2.450  1.00 10.00      B   
ATOM    432  CA  ALA    17     -14.443 -13.856   1.101  1.00 10.00      B   
ATOM    433  CB  ALA    17     -15.575 -14.347   0.213  1.00 10.00      B   
ATOM    434  C   ALA    17     -13.587 -12.832   0.364  1.00 10.00      B   
ATOM    435  O   ALA    17     -12.506 -13.159  -0.138  1.00 10.00      B   
ATOM    436  N   ILE    18     -14.070 -11.596   0.301  1.00 10.00      B   
ATOM    437  HN  ILE    18     -14.938 -11.398   0.715  1.00 10.00      B   
ATOM    438  CA  ILE    18     -13.340 -10.532  -0.377  1.00 10.00      B   
ATOM    439  CB  ILE    18     -14.231  -9.308  -0.709  1.00 10.00      B   
ATOM    440  CG1 ILE    18     -13.511  -8.344  -1.653  1.00 10.00      B   
ATOM    441  CG2 ILE    18     -14.693  -8.579   0.544  1.00 10.00      B   
ATOM    442  CD1 ILE    18     -13.532  -8.774  -3.101  1.00 10.00      B   
ATOM    443  C   ILE    18     -12.093 -10.119   0.411  1.00 10.00      B   
ATOM    444  O   ILE    18     -11.044  -9.853  -0.172  1.00 10.00      B   
ATOM    445  N   LEU    19     -12.207 -10.109   1.738  1.00 10.00      B   
ATOM    446  HN  LEU    19     -13.069 -10.350   2.143  1.00 10.00      B   
ATOM    447  CA  LEU    19     -11.094  -9.738   2.611  1.00 10.00      B   
ATOM    448  CB  LEU    19     -11.540  -9.774   4.077  1.00 10.00      B   
ATOM    449  CG  LEU    19     -10.460  -9.506   5.130  1.00 10.00      B   
ATOM    450  CD1 LEU    19     -10.051  -8.042   5.128  1.00 10.00      B   
ATOM    451  CD2 LEU    19     -10.942  -9.931   6.509  1.00 10.00      B   
ATOM    452  C   LEU    19      -9.896 -10.666   2.405  1.00 10.00      B   
ATOM    453  O   LEU    19      -8.740 -10.232   2.451  1.00 10.00      B   
ATOM    454  N   PHE    20     -10.177 -11.941   2.175  1.00 10.00      B   
ATOM    455  HN  PHE    20     -11.116 -12.230   2.158  1.00 10.00      B   
ATOM    456  CA  PHE    20      -9.128 -12.927   1.960  1.00 10.00      B   
ATOM    457  CB  PHE    20      -9.710 -14.344   1.919  1.00 10.00      B   
ATOM    458  CG  PHE    20     -10.186 -14.853   3.252  1.00 10.00      B   
ATOM    459  CD1 PHE    20     -11.246 -15.743   3.330  1.00 10.00      B   
ATOM    460  CD2 PHE    20      -9.575 -14.446   4.427  1.00 10.00      B   
ATOM    461  CE1 PHE    20     -11.687 -16.217   4.551  1.00 10.00      B   
ATOM    462  CE2 PHE    20     -10.010 -14.915   5.652  1.00 10.00      B   
ATOM    463  CZ  PHE    20     -11.068 -15.802   5.715  1.00 10.00      B   
ATOM    464  C   PHE    20      -8.330 -12.642   0.691  1.00 10.00      B   
ATOM    465  O   PHE    20      -7.101 -12.731   0.695  1.00 10.00      B   
ATOM    466  N   ILE    21      -9.024 -12.280  -0.385  1.00 10.00      B   
ATOM    467  HN  ILE    21     -10.000 -12.194  -0.323  1.00 10.00      B   
ATOM    468  CA  ILE    21      -8.354 -12.001  -1.649  1.00 10.00      B   
ATOM    469  CB  ILE    21      -9.242 -12.244  -2.892  1.00 10.00      B   
ATOM    470  CG1 ILE    21     -10.350 -11.196  -3.005  1.00 10.00      B   
ATOM    471  CG2 ILE    21      -9.823 -13.650  -2.872  1.00 10.00      B   
ATOM    472  CD1 ILE    21     -10.763 -10.901  -4.431  1.00 10.00      B   
ATOM    473  C   ILE    21      -7.755 -10.596  -1.690  1.00 10.00      B   
ATOM    474  O   ILE    21      -6.699 -10.393  -2.284  1.00 10.00      B   
ATOM    475  N   LEU    22      -8.421  -9.635  -1.049  1.00 10.00      B   
ATOM    476  HN  LEU    22      -9.265  -9.855  -0.588  1.00 10.00      B   
ATOM    477  CA  LEU    22      -7.936  -8.257  -1.027  1.00 10.00      B   
ATOM    478  CB  LEU    22      -8.864  -7.354  -0.213  1.00 10.00      B   
ATOM    479  CG  LEU    22     -10.197  -6.992  -0.866  1.00 10.00      B   
ATOM    480  CD1 LEU    22     -10.989  -6.054   0.030  1.00 10.00      B   
ATOM    481  CD2 LEU    22      -9.970  -6.363  -2.230  1.00 10.00      B   
ATOM    482  C   LEU    22      -6.522  -8.183  -0.472  1.00 10.00      B   
ATOM    483  O   LEU    22      -5.675  -7.460  -0.997  1.00 10.00      B   
ATOM    484  N   LEU    23      -6.272  -8.948   0.584  1.00 10.00      B   
ATOM    485  HN  LEU    23      -6.993  -9.500   0.954  1.00 10.00      B   
ATOM    486  CA  LEU    23      -4.958  -8.980   1.209  1.00 10.00      B   
ATOM    487  CB  LEU    23      -4.984  -9.879   2.447  1.00 10.00      B   
ATOM    488  CG  LEU    23      -3.809  -9.729   3.415  1.00 10.00      B   
ATOM    489  CD1 LEU    23      -3.895  -8.410   4.171  1.00 10.00      B   
ATOM    490  CD2 LEU    23      -3.756 -10.901   4.382  1.00 10.00      B   
ATOM    491  C   LEU    23      -3.908  -9.482   0.222  1.00 10.00      B   
ATOM    492  O   LEU    23      -2.818  -8.923   0.123  1.00 10.00      B   
ATOM    493  N   LEU    24      -4.267 -10.523  -0.522  1.00 10.00      B   
ATOM    494  HN  LEU    24      -5.163 -10.898  -0.408  1.00 10.00      B   
ATOM    495  CA  LEU    24      -3.372 -11.118  -1.507  1.00 10.00      B   
ATOM    496  CB  LEU    24      -3.983 -12.411  -2.057  1.00 10.00      B   
ATOM    497  CG  LEU    24      -4.313 -13.496  -1.031  1.00 10.00      B   
ATOM    498  CD1 LEU    24      -5.097 -14.621  -1.685  1.00 10.00      B   
ATOM    499  CD2 LEU    24      -3.044 -14.031  -0.384  1.00 10.00      B   
ATOM    500  C   LEU    24      -3.101 -10.140  -2.650  1.00 10.00      B   
ATOM    501  O   LEU    24      -1.968 -10.016  -3.122  1.00 10.00      B   
ATOM    502  N   ILE    25      -4.149  -9.449  -3.087  1.00 10.00      B   
ATOM    503  HN  ILE    25      -5.031  -9.610  -2.680  1.00 10.00      B   
ATOM    504  CA  ILE    25      -4.031  -8.470  -4.164  1.00 10.00      B   
ATOM    505  CB  ILE    25      -5.405  -7.865  -4.537  1.00 10.00      B   
ATOM    506  CG1 ILE    25      -6.350  -8.961  -5.040  1.00 10.00      B   
ATOM    507  CG2 ILE    25      -5.255  -6.779  -5.595  1.00 10.00      B   
ATOM    508  CD1 ILE    25      -7.780  -8.501  -5.208  1.00 10.00      B   
ATOM    509  C   ILE    25      -3.067  -7.356  -3.764  1.00 10.00      B   
ATOM    510  O   ILE    25      -2.172  -6.989  -4.530  1.00 10.00      B   
ATOM    511  N   PHE    26      -3.248  -6.835  -2.555  1.00 10.00      B   
ATOM    512  HN  PHE    26      -3.979  -7.175  -1.990  1.00 10.00      B   
ATOM    513  CA  PHE    26      -2.391  -5.772  -2.042  1.00 10.00      B   
ATOM    514  CB  PHE    26      -2.945  -5.215  -0.732  1.00 10.00      B   
ATOM    515  CG  PHE    26      -3.965  -4.124  -0.914  1.00 10.00      B   
ATOM    516  CD1 PHE    26      -5.179  -4.381  -1.529  1.00 10.00      B   
ATOM    517  CD2 PHE    26      -3.710  -2.840  -0.468  1.00 10.00      B   
ATOM    518  CE1 PHE    26      -6.117  -3.379  -1.693  1.00 10.00      B   
ATOM    519  CE2 PHE    26      -4.642  -1.834  -0.628  1.00 10.00      B   
ATOM    520  CZ  PHE    26      -5.848  -2.104  -1.242  1.00 10.00      B   
ATOM    521  C   PHE    26      -0.962  -6.268  -1.853  1.00 10.00      B   
ATOM    522  O   PHE    26      -0.003  -5.520  -2.060  1.00 10.00      B   
ATOM    523  N   PHE    27      -0.827  -7.533  -1.456  1.00 10.00      B   
ATOM    524  HN  PHE    27      -1.631  -8.067  -1.281  1.00 10.00      B   
ATOM    525  CA  PHE    27       0.485  -8.138  -1.259  1.00 10.00      B   
ATOM    526  CB  PHE    27       0.361  -9.567  -0.720  1.00 10.00      B   
ATOM    527  CG  PHE    27       0.536  -9.678   0.769  1.00 10.00      B   
ATOM    528  CD1 PHE    27      -0.329 -10.453   1.525  1.00 10.00      B   
ATOM    529  CD2 PHE    27       1.564  -9.007   1.412  1.00 10.00      B   
ATOM    530  CE1 PHE    27      -0.171 -10.558   2.896  1.00 10.00      B   
ATOM    531  CE2 PHE    27       1.727  -9.108   2.780  1.00 10.00      B   
ATOM    532  CZ  PHE    27       0.858  -9.883   3.524  1.00 10.00      B   
ATOM    533  C   PHE    27       1.260  -8.144  -2.569  1.00 10.00      B   
ATOM    534  O   PHE    27       2.420  -7.737  -2.617  1.00 10.00      B   
ATOM    535  N   CYS    28       0.600  -8.594  -3.633  1.00 10.00      B   
ATOM    536  HN  CYS    28      -0.323  -8.916  -3.523  1.00 10.00      B   
ATOM    537  CA  CYS    28       1.214  -8.641  -4.953  1.00 10.00      B   
ATOM    538  CB  CYS    28       0.276  -9.303  -5.962  1.00 10.00      B   
ATOM    539  SG  CYS    28      -0.138 -11.018  -5.569  1.00 10.00      B   
ATOM    540  HG  CYS    28       0.854 -11.524  -4.845  1.00 10.00      B   
ATOM    541  C   CYS    28       1.594  -7.241  -5.418  1.00 10.00      B   
ATOM    542  O   CYS    28       2.619  -7.053  -6.078  1.00 10.00      B   
ATOM    543  N   GLN    29       0.772  -6.258  -5.056  1.00 10.00      B   
ATOM    544  HN  GLN    29      -0.027  -6.473  -4.525  1.00 10.00      B   
ATOM    545  CA  GLN    29       1.028  -4.873  -5.423  1.00 10.00      B   
ATOM    546  CB  GLN    29      -0.102  -3.961  -4.942  1.00 10.00      B   
ATOM    547  CG  GLN    29      -1.400  -4.108  -5.716  1.00 10.00      B   
ATOM    548  CD  GLN    29      -2.494  -3.191  -5.200  1.00 10.00      B   
ATOM    549  OE1 GLN    29      -2.228  -2.094  -4.705  1.00 10.00      B   
ATOM    550  NE2 GLN    29      -3.734  -3.638  -5.310  1.00 10.00      B   
ATOM    551 HE21 GLN    29      -3.875  -4.520  -5.710  1.00 10.00      B   
ATOM    552 HE22 GLN    29      -4.461  -3.062  -4.991  1.00 10.00      B   
ATOM    553  C   GLN    29       2.347  -4.411  -4.821  1.00 10.00      B   
ATOM    554  O   GLN    29       3.227  -3.925  -5.532  1.00 10.00      B   
ATOM    555  N   LYS    30       2.481  -4.586  -3.510  1.00 10.00      B   
ATOM    556  HN  LYS    30       1.742  -4.995  -3.005  1.00 10.00      B   
ATOM    557  CA  LYS    30       3.695  -4.194  -2.803  1.00 10.00      B   
ATOM    558  CB  LYS    30       3.510  -4.319  -1.290  1.00 10.00      B   
ATOM    559  CG  LYS    30       3.429  -2.985  -0.565  1.00 10.00      B   
ATOM    560  CD  LYS    30       4.567  -2.824   0.434  1.00 10.00      B   
ATOM    561  CE  LYS    30       4.497  -1.475   1.138  1.00 10.00      B   
ATOM    562  NZ  LYS    30       5.482  -1.368   2.249  1.00 10.00      B   
ATOM    563  HZ1 LYS    30       5.440  -0.419   2.675  1.00 10.00      B   
ATOM    564  HZ2 LYS    30       6.445  -1.538   1.899  1.00 10.00      B   
ATOM    565  HZ3 LYS    30       5.269  -2.070   2.985  1.00 10.00      B   
ATOM    566  C   LYS    30       4.885  -5.030  -3.258  1.00 10.00      B   
ATOM    567  O   LYS    30       6.008  -4.535  -3.325  1.00 10.00      B   
ATOM    568  N   LEU    31       4.627  -6.295  -3.567  1.00 10.00      B   
ATOM    569  HN  LEU    31       3.709  -6.632  -3.464  1.00 10.00      B   
ATOM    570  CA  LEU    31       5.668  -7.209  -4.026  1.00 10.00      B   
ATOM    571  CB  LEU    31       5.083  -8.594  -4.298  1.00 10.00      B   
ATOM    572  CG  LEU    31       6.075  -9.683  -4.707  1.00 10.00      B   
ATOM    573  CD1 LEU    31       6.962 -10.076  -3.536  1.00 10.00      B   
ATOM    574  CD2 LEU    31       5.336 -10.892  -5.249  1.00 10.00      B   
ATOM    575  C   LEU    31       6.351  -6.671  -5.278  1.00 10.00      B   
ATOM    576  O   LEU    31       7.574  -6.585  -5.336  1.00 10.00      B   
ATOM    577  N   VAL    32       5.553  -6.292  -6.269  1.00 10.00      B   
ATOM    578  HN  VAL    32       4.579  -6.382  -6.163  1.00 10.00      B   
ATOM    579  CA  VAL    32       6.088  -5.753  -7.514  1.00 10.00      B   
ATOM    580  CB  VAL    32       4.973  -5.484  -8.549  1.00 10.00      B   
ATOM    581  CG1 VAL    32       5.551  -4.920  -9.840  1.00 10.00      B   
ATOM    582  CG2 VAL    32       4.189  -6.755  -8.835  1.00 10.00      B   
ATOM    583  C   VAL    32       6.868  -4.466  -7.246  1.00 10.00      B   
ATOM    584  O   VAL    32       7.889  -4.196  -7.884  1.00 10.00      B   
ATOM    585  N   ARG    33       6.393  -3.690  -6.279  1.00 10.00      B   
ATOM    586  HN  ARG    33       5.589  -3.971  -5.793  1.00 10.00      B   
ATOM    587  CA  ARG    33       7.040  -2.436  -5.920  1.00 10.00      B   
ATOM    588  CB  ARG    33       6.141  -1.602  -5.000  1.00 10.00      B   
ATOM    589  CG  ARG    33       4.788  -1.248  -5.601  1.00 10.00      B   
ATOM    590  CD  ARG    33       4.015  -0.293  -4.705  1.00 10.00      B   
ATOM    591  NE  ARG    33       2.582  -0.600  -4.672  1.00 10.00      B   
ATOM    592  HE  ARG    33       2.266  -1.167  -3.936  1.00 10.00      B   
ATOM    593  CZ  ARG    33       1.699  -0.154  -5.563  1.00 10.00      B   
ATOM    594  NH1 ARG    33       2.091   0.617  -6.569  1.00 10.00      B   
ATOM    595 HH11 ARG    33       3.096   0.887  -6.665  1.00 10.00      B   
ATOM    596 HH12 ARG    33       1.400   0.962  -7.269  1.00 10.00      B   
ATOM    597  NH2 ARG    33       0.413  -0.475  -5.435  1.00 10.00      B   
ATOM    598 HH21 ARG    33      -0.288  -0.132  -6.128  1.00 10.00      B   
ATOM    599 HH22 ARG    33       0.097  -1.071  -4.634  1.00 10.00      B   
ATOM    600  C   ARG    33       8.396  -2.692  -5.262  1.00 10.00      B   
ATOM    601  O   ARG    33       9.399  -2.068  -5.619  1.00 10.00      B   
ATOM    602  N   ILE    34       8.430  -3.625  -4.315  1.00 10.00      B   
ATOM    603  HN  ILE    34       7.598  -4.090  -4.067  1.00 10.00      B   
ATOM    604  CA  ILE    34       9.670  -3.959  -3.622  1.00 10.00      B   
ATOM    605  CB  ILE    34       9.450  -4.730  -2.298  1.00 10.00      B   
ATOM    606  CG1 ILE    34       8.872  -6.128  -2.546  1.00 10.00      B   
ATOM    607  CG2 ILE    34       8.556  -3.932  -1.360  1.00 10.00      B   
ATOM    608  CD1 ILE    34       8.825  -7.006  -1.310  1.00 10.00      B   
ATOM    609  C   ILE    34      10.639  -4.715  -4.526  1.00 10.00      B   
ATOM    610  O   ILE    34      11.850  -4.679  -4.312  1.00 10.00      B   
ATOM    611  N   LEU    35      10.101  -5.401  -5.532  1.00 10.00      B   
ATOM    612  HN  LEU    35       9.123  -5.425  -5.627  1.00 10.00      B   
ATOM    613  CA  LEU    35      10.926  -6.140  -6.481  1.00 10.00      B   
ATOM    614  CB  LEU    35      10.058  -6.911  -7.479  1.00 10.00      B   
ATOM    615  CG  LEU    35       9.508  -8.258  -7.002  1.00 10.00      B   
ATOM    616  CD1 LEU    35       8.540  -8.830  -8.026  1.00 10.00      B   
ATOM    617  CD2 LEU    35      10.641  -9.234  -6.732  1.00 10.00      B   
ATOM    618  C   LEU    35      11.847  -5.184  -7.223  1.00 10.00      B   
ATOM    619  O   LEU    35      13.044  -5.433  -7.354  1.00 10.00      B   
ATOM    620  N   GLY    36      11.280  -4.076  -7.685  1.00 10.00      B   
ATOM    621  HN  GLY    36      10.321  -3.935  -7.544  1.00 10.00      B   
ATOM    622  CA  GLY    36      12.061  -3.082  -8.393  1.00 10.00      B   
ATOM    623  C   GLY    36      13.134  -2.493  -7.501  1.00 10.00      B   
ATOM    624  O   GLY    36      14.250  -2.229  -7.944  1.00 10.00      B   
ATOM    625  N   ALA    37      12.799  -2.310  -6.230  1.00 10.00      B   
ATOM    626  HN  ALA    37      11.890  -2.542  -5.939  1.00 10.00      B   
ATOM    627  CA  ALA    37      13.739  -1.762  -5.259  1.00 10.00      B   
ATOM    628  CB  ALA    37      13.006  -1.351  -3.993  1.00 10.00      B   
ATOM    629  C   ALA    37      14.839  -2.770  -4.930  1.00 10.00      B   
ATOM    630  O   ALA    37      15.955  -2.395  -4.575  1.00 10.00      B   
ATOM    631  N   ALA    38      14.523  -4.047  -5.069  1.00 10.00      B   
ATOM    632  HN  ALA    38      13.618  -4.290  -5.361  1.00 10.00      B   
ATOM    633  CA  ALA    38      15.484  -5.103  -4.787  1.00 10.00      B   
ATOM    634  CB  ALA    38      14.767  -6.401  -4.453  1.00 10.00      B   
ATOM    635  C   ALA    38      16.454  -5.311  -5.947  1.00 10.00      B   
ATOM    636  O   ALA    38      17.547  -5.846  -5.764  1.00 10.00      B   
ATOM    637  N   VAL    39      16.051  -4.900  -7.140  1.00 10.00      B   
ATOM    638  HN  VAL    39      15.161  -4.496  -7.232  1.00 10.00      B   
ATOM    639  CA  VAL    39      16.897  -5.058  -8.317  1.00 10.00      B   
ATOM    640  CB  VAL    39      16.111  -5.648  -9.510  1.00 10.00      B   
ATOM    641  CG1 VAL    39      17.016  -5.829 -10.721  1.00 10.00      B   
ATOM    642  CG2 VAL    39      15.470  -6.973  -9.124  1.00 10.00      B   
ATOM    643  C   VAL    39      17.545  -3.738  -8.735  1.00 10.00      B   
ATOM    644  O   VAL    39      18.764  -3.648  -8.876  1.00 10.00      B   
ATOM    645  N   ASP    40      16.730  -2.713  -8.912  1.00 10.00      B   
ATOM    646  HN  ASP    40      15.769  -2.830  -8.750  1.00 10.00      B   
ATOM    647  CA  ASP    40      17.220  -1.409  -9.344  1.00 10.00      B   
ATOM    648  CB  ASP    40      16.198  -0.755 -10.269  1.00 10.00      B   
ATOM    649  CG  ASP    40      16.825   0.250 -11.206  1.00 10.00      B   
ATOM    650  OD1 ASP    40      16.887   1.446 -10.854  1.00 10.00      B   
ATOM    651  OD2 ASP    40      17.260  -0.154 -12.306  1.00 10.00      B   
ATOM    652  C   ASP    40      17.496  -0.487  -8.164  1.00 10.00      B   
ATOM    653  O   ASP    40      18.351   0.397  -8.238  1.00 10.00      B   
ATOM    654  N   GLY    41      16.769  -0.701  -7.077  1.00 10.00      B   
ATOM    655  HN  GLY    41      16.113  -1.428  -7.078  1.00 10.00      B   
ATOM    656  CA  GLY    41      16.926   0.128  -5.890  1.00 10.00      B   
ATOM    657  C   GLY    41      18.185  -0.179  -5.098  1.00 10.00      B   
ATOM    658  O   GLY    41      18.483   0.507  -4.118  1.00 10.00      B   
ATOM    659  N   ASP    42      18.907  -1.221  -5.515  1.00 10.00      B   
ATOM    660  HN  ASP    42      18.589  -1.733  -6.290  1.00 10.00      B   
ATOM    661  CA  ASP    42      20.157  -1.631  -4.862  1.00 10.00      B   
ATOM    662  CB  ASP    42      21.180  -0.486  -4.862  1.00 10.00      B   
ATOM    663  CG  ASP    42      22.615  -0.964  -4.934  1.00 10.00      B   
ATOM    664  OD1 ASP    42      22.957  -1.676  -5.902  1.00 10.00      B   
ATOM    665  OD2 ASP    42      23.415  -0.586  -4.050  1.00 10.00      B   
ATOM    666  C   ASP    42      19.914  -2.146  -3.445  1.00 10.00      B   
ATOM    667  O   ASP    42      20.817  -2.158  -2.613  1.00 10.00      B   
ATOM    668  N   ILE    43      18.684  -2.567  -3.179  1.00 10.00      B   
ATOM    669  HN  ILE    43      18.002  -2.523  -3.882  1.00 10.00      B   
ATOM    670  CA  ILE    43      18.316  -3.095  -1.871  1.00 10.00      B   
ATOM    671  CB  ILE    43      16.895  -2.641  -1.465  1.00 10.00      B   
ATOM    672  CG1 ILE    43      16.808  -1.111  -1.472  1.00 10.00      B   
ATOM    673  CG2 ILE    43      16.518  -3.194  -0.095  1.00 10.00      B   
ATOM    674  CD1 ILE    43      15.408  -0.572  -1.274  1.00 10.00      B   
ATOM    675  C   ILE    43      18.377  -4.621  -1.896  1.00 10.00      B   
ATOM    676  O   ILE    43      17.810  -5.251  -2.787  1.00 10.00      B   
ATOM    677  N   PRO    44      19.084  -5.231  -0.933  1.00 10.00      B   
ATOM    678  CA  PRO    44      19.221  -6.689  -0.852  1.00 10.00      B   
ATOM    679  CB  PRO    44      20.099  -6.910   0.386  1.00 10.00      B   
ATOM    680  CG  PRO    44      20.002  -5.640   1.163  1.00 10.00      B   
ATOM    681  CD  PRO    44      19.807  -4.548   0.154  1.00 10.00      B   
ATOM    682  C   PRO    44      17.875  -7.386  -0.683  1.00 10.00      B   
ATOM    683  O   PRO    44      17.063  -7.007   0.162  1.00 10.00      B   
ATOM    684  N   ALA    45      17.654  -8.420  -1.478  1.00 10.00      B   
ATOM    685  HN  ALA    45      18.353  -8.686  -2.115  1.00 10.00      B   
ATOM    686  CA  ALA    45      16.413  -9.180  -1.435  1.00 10.00      B   
ATOM    687  CB  ALA    45      16.059  -9.679  -2.828  1.00 10.00      B   
ATOM    688  C   ALA    45      16.531 -10.350  -0.462  1.00 10.00      B   
ATOM    689  O   ALA    45      16.082 -11.461  -0.745  1.00 10.00      B   
ATOM    690  N   ASN    46      17.131 -10.087   0.688  1.00 10.00      B   
ATOM    691  HN  ASN    46      17.459  -9.179   0.856  1.00 10.00      B   
ATOM    692  CA  ASN    46      17.320 -11.113   1.709  1.00 10.00      B   
ATOM    693  CB  ASN    46      18.697 -10.967   2.372  1.00 10.00      B   
ATOM    694  CG  ASN    46      19.852 -11.337   1.455  1.00 10.00      B   
ATOM    695  OD1 ASN    46      19.748 -11.261   0.232  1.00 10.00      B   
ATOM    696  ND2 ASN    46      20.972 -11.738   2.042  1.00 10.00      B   
ATOM    697 HD21 ASN    46      20.997 -11.774   3.023  1.00 10.00      B   
ATOM    698 HD22 ASN    46      21.733 -11.973   1.469  1.00 10.00      B   
ATOM    699  C   ASN    46      16.222 -11.030   2.761  1.00 10.00      B   
ATOM    700  O   ASN    46      16.204 -11.795   3.724  1.00 10.00      B   
ATOM    701  N   LEU    47      15.302 -10.094   2.566  1.00 10.00      B   
ATOM    702  HN  LEU    47      15.365  -9.524   1.774  1.00 10.00      B   
ATOM    703  CA  LEU    47      14.198  -9.896   3.494  1.00 10.00      B   
ATOM    704  CB  LEU    47      14.493  -8.731   4.454  1.00 10.00      B   
ATOM    705  CG  LEU    47      14.845  -7.382   3.817  1.00 10.00      B   
ATOM    706  CD1 LEU    47      14.285  -6.242   4.655  1.00 10.00      B   
ATOM    707  CD2 LEU    47      16.353  -7.235   3.671  1.00 10.00      B   
ATOM    708  C   LEU    47      12.891  -9.656   2.746  1.00 10.00      B   
ATOM    709  O   LEU    47      12.120  -8.756   3.083  1.00 10.00      B   
ATOM    710  N   VAL    48      12.640 -10.481   1.736  1.00 10.00      B   
ATOM    711  HN  VAL    48      13.276 -11.201   1.538  1.00 10.00      B   
ATOM    712  CA  VAL    48      11.433 -10.357   0.925  1.00 10.00      B   
ATOM    713  CB  VAL    48      11.473 -11.278  -0.310  1.00 10.00      B   
ATOM    714  CG1 VAL    48      10.275 -11.020  -1.213  1.00 10.00      B   
ATOM    715  CG2 VAL    48      12.769 -11.088  -1.075  1.00 10.00      B   
ATOM    716  C   VAL    48      10.184 -10.670   1.743  1.00 10.00      B   
ATOM    717  O   VAL    48       9.316  -9.815   1.923  1.00 10.00      B   
ATOM    718  N   LEU    49      10.109 -11.890   2.256  1.00 10.00      B   
ATOM    719  HN  LEU    49      10.843 -12.522   2.094  1.00 10.00      B   
ATOM    720  CA  LEU    49       8.963 -12.321   3.049  1.00 10.00      B   
ATOM    721  CB  LEU    49       9.010 -13.830   3.295  1.00 10.00      B   
ATOM    722  CG  LEU    49       8.853 -14.720   2.057  1.00 10.00      B   
ATOM    723  CD1 LEU    49       8.959 -16.189   2.439  1.00 10.00      B   
ATOM    724  CD2 LEU    49       7.531 -14.443   1.353  1.00 10.00      B   
ATOM    725  C   LEU    49       8.882 -11.570   4.372  1.00 10.00      B   
ATOM    726  O   LEU    49       7.813 -11.463   4.974  1.00 10.00      B   
ATOM    727  N   SER    50      10.013 -11.050   4.818  1.00 10.00      B   
ATOM    728  HN  SER    50      10.836 -11.178   4.301  1.00 10.00      B   
ATOM    729  CA  SER    50      10.074 -10.304   6.062  1.00 10.00      B   
ATOM    730  CB  SER    50      11.534 -10.143   6.475  1.00 10.00      B   
ATOM    731  OG  SER    50      12.342 -11.071   5.769  1.00 10.00      B   
ATOM    732  HG  SER    50      12.379 -11.899   6.261  1.00 10.00      B   
ATOM    733  C   SER    50       9.411  -8.938   5.903  1.00 10.00      B   
ATOM    734  O   SER    50       8.635  -8.508   6.758  1.00 10.00      B   
ATOM    735  N   LEU    51       9.705  -8.273   4.789  1.00 10.00      B   
ATOM    736  HN  LEU    51      10.320  -8.680   4.139  1.00 10.00      B   
ATOM    737  CA  LEU    51       9.145  -6.956   4.505  1.00 10.00      B   
ATOM    738  CB  LEU    51       9.879  -6.300   3.331  1.00 10.00      B   
ATOM    739  CG  LEU    51       9.616  -4.805   3.113  1.00 10.00      B   
ATOM    740  CD1 LEU    51      10.017  -4.000   4.342  1.00 10.00      B   
ATOM    741  CD2 LEU    51      10.354  -4.307   1.880  1.00 10.00      B   
ATOM    742  C   LEU    51       7.649  -7.046   4.216  1.00 10.00      B   
ATOM    743  O   LEU    51       6.906  -6.094   4.441  1.00 10.00      B   
ATOM    744  N   LEU    52       7.216  -8.195   3.714  1.00 10.00      B   
ATOM    745  HN  LEU    52       7.859  -8.914   3.540  1.00 10.00      B   
ATOM    746  CA  LEU    52       5.805  -8.405   3.408  1.00 10.00      B   
ATOM    747  CB  LEU    52       5.612  -9.675   2.577  1.00 10.00      B   
ATOM    748  CG  LEU    52       6.134  -9.624   1.138  1.00 10.00      B   
ATOM    749  CD1 LEU    52       5.967 -10.973   0.459  1.00 10.00      B   
ATOM    750  CD2 LEU    52       5.429  -8.533   0.347  1.00 10.00      B   
ATOM    751  C   LEU    52       4.983  -8.476   4.690  1.00 10.00      B   
ATOM    752  O   LEU    52       3.958  -7.804   4.822  1.00 10.00      B   
ATOM    753  N   GLY    53       5.445  -9.288   5.637  1.00 10.00      B   
ATOM    754  HN  GLY    53       6.268  -9.796   5.474  1.00 10.00      B   
ATOM    755  CA  GLY    53       4.748  -9.428   6.900  1.00 10.00      B   
ATOM    756  C   GLY    53       4.856  -8.174   7.743  1.00 10.00      B   
ATOM    757  O   GLY    53       3.867  -7.703   8.309  1.00 10.00      B   
ATOM    758  N   LEU    54       6.060  -7.627   7.821  1.00 10.00      B   
ATOM    759  HN  LEU    54       6.810  -8.045   7.343  1.00 10.00      B   
ATOM    760  CA  LEU    54       6.296  -6.418   8.589  1.00 10.00      B   
ATOM    761  CB  LEU    54       7.721  -6.400   9.152  1.00 10.00      B   
ATOM    762  CG  LEU    54       8.140  -7.631   9.965  1.00 10.00      B   
ATOM    763  CD1 LEU    54       9.593  -7.523  10.397  1.00 10.00      B   
ATOM    764  CD2 LEU    54       7.232  -7.825  11.170  1.00 10.00      B   
ATOM    765  C   LEU    54       6.042  -5.192   7.720  1.00 10.00      B   
ATOM    766  O   LEU    54       6.971  -4.608   7.160  1.00 10.00      B   
ATOM    767  N   GLY    55       4.774  -4.826   7.599  1.00 10.00      B   
ATOM    768  HN  GLY    55       4.084  -5.338   8.071  1.00 10.00      B   
ATOM    769  CA  GLY    55       4.396  -3.683   6.792  1.00 10.00      B   
ATOM    770  C   GLY    55       2.986  -3.816   6.258  1.00 10.00      B   
ATOM    771  O   GLY    55       2.419  -2.860   5.724  1.00 10.00      B   
ATOM    772  N   VAL    56       2.413  -5.009   6.411  1.00 10.00      B   
ATOM    773  HN  VAL    56       2.925  -5.736   6.825  1.00 10.00      B   
ATOM    774  CA  VAL    56       1.053  -5.274   5.954  1.00 10.00      B   
ATOM    775  CB  VAL    56       0.644  -6.771   6.035  1.00 10.00      B   
ATOM    776  CG1 VAL    56       0.658  -7.298   7.463  1.00 10.00      B   
ATOM    777  CG2 VAL    56      -0.707  -7.012   5.377  1.00 10.00      B   
ATOM    778  C   VAL    56      -0.020  -4.331   6.559  1.00 10.00      B   
ATOM    779  O   VAL    56      -0.937  -3.924   5.841  1.00 10.00      B   
ATOM    780  N   PRO    57       0.060  -3.951   7.867  1.00 10.00      B   
ATOM    781  CA  PRO    57      -0.933  -3.049   8.478  1.00 10.00      B   
ATOM    782  CB  PRO    57      -0.352  -2.760   9.865  1.00 10.00      B   
ATOM    783  CG  PRO    57       0.477  -3.954  10.170  1.00 10.00      B   
ATOM    784  CD  PRO    57       1.075  -4.375   8.861  1.00 10.00      B   
ATOM    785  C   PRO    57      -1.095  -1.744   7.699  1.00 10.00      B   
ATOM    786  O   PRO    57      -2.195  -1.200   7.609  1.00 10.00      B   
ATOM    787  N   GLU    58      -0.001  -1.262   7.119  1.00 10.00      B   
ATOM    788  HN  GLU    58       0.845  -1.753   7.211  1.00 10.00      B   
ATOM    789  CA  GLU    58      -0.022  -0.021   6.352  1.00 10.00      B   
ATOM    790  CB  GLU    58       1.403   0.401   5.985  1.00 10.00      B   
ATOM    791  CG  GLU    58       1.538   1.872   5.628  1.00 10.00      B   
ATOM    792  CD  GLU    58       2.929   2.228   5.153  1.00 10.00      B   
ATOM    793  OE1 GLU    58       3.226   2.004   3.961  1.00 10.00      B   
ATOM    794  OE2 GLU    58       3.733   2.742   5.961  1.00 10.00      B   
ATOM    795  C   GLU    58      -0.877  -0.163   5.094  1.00 10.00      B   
ATOM    796  O   GLU    58      -1.474   0.806   4.621  1.00 10.00      B   
ATOM    797  N   MET    59      -0.940  -1.377   4.561  1.00 10.00      B   
ATOM    798  HN  MET    59      -0.451  -2.113   4.991  1.00 10.00      B   
ATOM    799  CA  MET    59      -1.728  -1.649   3.366  1.00 10.00      B   
ATOM    800  CB  MET    59      -1.130  -2.825   2.585  1.00 10.00      B   
ATOM    801  CG  MET    59       0.259  -2.569   2.018  1.00 10.00      B   
ATOM    802  SD  MET    59       0.270  -1.299   0.737  1.00 10.00      B   
ATOM    803  CE  MET    59       0.802   0.130   1.679  1.00 10.00      B   
ATOM    804  C   MET    59      -3.168  -1.969   3.750  1.00 10.00      B   
ATOM    805  O   MET    59      -4.110  -1.635   3.027  1.00 10.00      B   
ATOM    806  N   ALA    60      -3.329  -2.594   4.914  1.00 10.00      B   
ATOM    807  HN  ALA    60      -2.536  -2.807   5.450  1.00 10.00      B   
ATOM    808  CA  ALA    60      -4.643  -2.979   5.419  1.00 10.00      B   
ATOM    809  CB  ALA    60      -4.503  -3.842   6.664  1.00 10.00      B   
ATOM    810  C   ALA    60      -5.524  -1.768   5.704  1.00 10.00      B   
ATOM    811  O   ALA    60      -6.743  -1.897   5.825  1.00 10.00      B   
ATOM    812  N   GLN    61      -4.901  -0.595   5.799  1.00 10.00      B   
ATOM    813  HN  GLN    61      -3.928  -0.568   5.691  1.00 10.00      B   
ATOM    814  CA  GLN    61      -5.615   0.650   6.069  1.00 10.00      B   
ATOM    815  CB  GLN    61      -4.661   1.844   5.989  1.00 10.00      B   
ATOM    816  CG  GLN    61      -3.579   1.870   7.054  1.00 10.00      B   
ATOM    817  CD  GLN    61      -2.796   3.170   7.044  1.00 10.00      B   
ATOM    818  OE1 GLN    61      -3.168   4.137   7.709  1.00 10.00      B   
ATOM    819  NE2 GLN    61      -1.718   3.210   6.277  1.00 10.00      B   
ATOM    820 HE21 GLN    61      -1.488   2.408   5.758  1.00 10.00      B   
ATOM    821 HE22 GLN    61      -1.185   4.035   6.265  1.00 10.00      B   
ATOM    822  C   GLN    61      -6.770   0.865   5.095  1.00 10.00      B   
ATOM    823  O   GLN    61      -7.874   1.227   5.499  1.00 10.00      B   
ATOM    824  N   LEU    62      -6.510   0.632   3.814  1.00 10.00      B   
ATOM    825  HN  LEU    62      -5.613   0.334   3.553  1.00 10.00      B   
ATOM    826  CA  LEU    62      -7.526   0.815   2.787  1.00 10.00      B   
ATOM    827  CB  LEU    62      -6.899   1.315   1.485  1.00 10.00      B   
ATOM    828  CG  LEU    62      -6.282   2.716   1.524  1.00 10.00      B   
ATOM    829  CD1 LEU    62      -5.787   3.116   0.144  1.00 10.00      B   
ATOM    830  CD2 LEU    62      -7.286   3.734   2.046  1.00 10.00      B   
ATOM    831  C   LEU    62      -8.321  -0.461   2.541  1.00 10.00      B   
ATOM    832  O   LEU    62      -9.395  -0.427   1.938  1.00 10.00      B   
ATOM    833  N   ILE    63      -7.802  -1.582   3.018  1.00 10.00      B   
ATOM    834  HN  ILE    63      -6.953  -1.547   3.503  1.00 10.00      B   
ATOM    835  CA  ILE    63      -8.473  -2.865   2.843  1.00 10.00      B   
ATOM    836  CB  ILE    63      -7.531  -4.054   3.155  1.00 10.00      B   
ATOM    837  CG1 ILE    63      -6.309  -4.022   2.234  1.00 10.00      B   
ATOM    838  CG2 ILE    63      -8.265  -5.380   3.013  1.00 10.00      B   
ATOM    839  CD1 ILE    63      -5.290  -5.103   2.523  1.00 10.00      B   
ATOM    840  C   ILE    63      -9.720  -2.945   3.723  1.00 10.00      B   
ATOM    841  O   ILE    63     -10.759  -3.457   3.301  1.00 10.00      B   
ATOM    842  N   LEU    64      -9.611  -2.416   4.939  1.00 10.00      B   
ATOM    843  HN  LEU    64      -8.758  -2.005   5.201  1.00 10.00      B   
ATOM    844  CA  LEU    64     -10.720  -2.428   5.895  1.00 10.00      B   
ATOM    845  CB  LEU    64     -10.338  -1.731   7.208  1.00 10.00      B   
ATOM    846  CG  LEU    64      -9.178  -2.353   7.990  1.00 10.00      B   
ATOM    847  CD1 LEU    64      -8.803  -1.486   9.181  1.00 10.00      B   
ATOM    848  CD2 LEU    64      -9.528  -3.764   8.442  1.00 10.00      B   
ATOM    849  C   LEU    64     -12.029  -1.866   5.309  1.00 10.00      B   
ATOM    850  O   LEU    64     -13.034  -2.582   5.248  1.00 10.00      B   
ATOM    851  N   PRO    65     -12.052  -0.590   4.859  1.00 10.00      B   
ATOM    852  CA  PRO    65     -13.264   0.011   4.286  1.00 10.00      B   
ATOM    853  CB  PRO    65     -12.879   1.477   4.063  1.00 10.00      B   
ATOM    854  CG  PRO    65     -11.393   1.471   3.975  1.00 10.00      B   
ATOM    855  CD  PRO    65     -10.929   0.370   4.882  1.00 10.00      B   
ATOM    856  C   PRO    65     -13.659  -0.644   2.966  1.00 10.00      B   
ATOM    857  O   PRO    65     -14.842  -0.741   2.635  1.00 10.00      B   
ATOM    858  N   LEU    66     -12.663  -1.111   2.225  1.00 10.00      B   
ATOM    859  HN  LEU    66     -11.742  -1.012   2.550  1.00 10.00      B   
ATOM    860  CA  LEU    66     -12.898  -1.758   0.939  1.00 10.00      B   
ATOM    861  CB  LEU    66     -11.569  -2.029   0.232  1.00 10.00      B   
ATOM    862  CG  LEU    66     -11.640  -2.329  -1.266  1.00 10.00      B   
ATOM    863  CD1 LEU    66     -12.296  -1.180  -2.019  1.00 10.00      B   
ATOM    864  CD2 LEU    66     -10.250  -2.606  -1.816  1.00 10.00      B   
ATOM    865  C   LEU    66     -13.684  -3.052   1.114  1.00 10.00      B   
ATOM    866  O   LEU    66     -14.601  -3.344   0.343  1.00 10.00      B   
ATOM    867  N   SER    67     -13.329  -3.814   2.145  1.00 10.00      B   
ATOM    868  HN  SER    67     -12.591  -3.520   2.721  1.00 10.00      B   
ATOM    869  CA  SER    67     -14.003  -5.075   2.437  1.00 10.00      B   
ATOM    870  CB  SER    67     -13.316  -5.788   3.604  1.00 10.00      B   
ATOM    871  OG  SER    67     -11.916  -5.880   3.397  1.00 10.00      B   
ATOM    872  HG  SER    67     -11.566  -5.008   3.176  1.00 10.00      B   
ATOM    873  C   SER    67     -15.470  -4.829   2.768  1.00 10.00      B   
ATOM    874  O   SER    67     -16.345  -5.600   2.374  1.00 10.00      B   
ATOM    875  N   LEU    68     -15.729  -3.738   3.479  1.00 10.00      B   
ATOM    876  HN  LEU    68     -14.985  -3.156   3.744  1.00 10.00      B   
ATOM    877  CA  LEU    68     -17.085  -3.377   3.866  1.00 10.00      B   
ATOM    878  CB  LEU    68     -17.054  -2.259   4.912  1.00 10.00      B   
ATOM    879  CG  LEU    68     -18.409  -1.782   5.445  1.00 10.00      B   
ATOM    880  CD1 LEU    68     -19.100  -2.889   6.225  1.00 10.00      B   
ATOM    881  CD2 LEU    68     -18.236  -0.539   6.307  1.00 10.00      B   
ATOM    882  C   LEU    68     -17.891  -2.941   2.646  1.00 10.00      B   
ATOM    883  O   LEU    68     -19.013  -3.402   2.436  1.00 10.00      B   
ATOM    884  N   PHE    69     -17.303  -2.064   1.835  1.00 10.00      B   
ATOM    885  HN  PHE    69     -16.398  -1.747   2.047  1.00 10.00      B   
ATOM    886  CA  PHE    69     -17.965  -1.563   0.637  1.00 10.00      B   
ATOM    887  CB  PHE    69     -17.097  -0.503  -0.049  1.00 10.00      B   
ATOM    888  CG  PHE    69     -17.605  -0.072  -1.398  1.00 10.00      B   
ATOM    889  CD1 PHE    69     -18.786   0.643  -1.512  1.00 10.00      B   
ATOM    890  CD2 PHE    69     -16.905  -0.391  -2.552  1.00 10.00      B   
ATOM    891  CE1 PHE    69     -19.261   1.031  -2.751  1.00 10.00      B   
ATOM    892  CE2 PHE    69     -17.373  -0.005  -3.793  1.00 10.00      B   
ATOM    893  CZ  PHE    69     -18.553   0.706  -3.892  1.00 10.00      B   
ATOM    894  C   PHE    69     -18.284  -2.697  -0.333  1.00 10.00      B   
ATOM    895  O   PHE    69     -19.419  -2.835  -0.793  1.00 10.00      B   
ATOM    896  N   LEU    70     -17.280  -3.512  -0.631  1.00 10.00      B   
ATOM    897  HN  LEU    70     -16.398  -3.360  -0.222  1.00 10.00      B   
ATOM    898  CA  LEU    70     -17.453  -4.628  -1.552  1.00 10.00      B   
ATOM    899  CB  LEU    70     -16.107  -5.242  -1.935  1.00 10.00      B   
ATOM    900  CG  LEU    70     -15.179  -4.346  -2.759  1.00 10.00      B   
ATOM    901  CD1 LEU    70     -13.796  -4.967  -2.880  1.00 10.00      B   
ATOM    902  CD2 LEU    70     -15.774  -4.072  -4.134  1.00 10.00      B   
ATOM    903  C   LEU    70     -18.393  -5.681  -0.984  1.00 10.00      B   
ATOM    904  O   LEU    70     -19.168  -6.288  -1.723  1.00 10.00      B   
ATOM    905  N   GLY    71     -18.327  -5.885   0.328  1.00 10.00      B   
ATOM    906  HN  GLY    71     -17.677  -5.377   0.861  1.00 10.00      B   
ATOM    907  CA  GLY    71     -19.187  -6.854   0.979  1.00 10.00      B   
ATOM    908  C   GLY    71     -20.652  -6.501   0.813  1.00 10.00      B   
ATOM    909  O   GLY    71     -21.475  -7.363   0.497  1.00 10.00      B   
ATOM    910  N   LEU    72     -20.975  -5.230   1.016  1.00 10.00      B   
ATOM    911  HN  LEU    72     -20.274  -4.594   1.282  1.00 10.00      B   
ATOM    912  CA  LEU    72     -22.344  -4.755   0.874  1.00 10.00      B   
ATOM    913  CB  LEU    72     -22.465  -3.314   1.381  1.00 10.00      B   
ATOM    914  CG  LEU    72     -22.287  -3.103   2.886  1.00 10.00      B   
ATOM    915  CD1 LEU    72     -22.142  -1.619   3.200  1.00 10.00      B   
ATOM    916  CD2 LEU    72     -23.459  -3.698   3.649  1.00 10.00      B   
ATOM    917  C   LEU    72     -22.783  -4.825  -0.587  1.00 10.00      B   
ATOM    918  O   LEU    72     -23.857  -5.336  -0.900  1.00 10.00      B   
ATOM    919  N   LEU    73     -21.922  -4.338  -1.475  1.00 10.00      B   
ATOM    920  HN  LEU    73     -21.063  -3.982  -1.155  1.00 10.00      B   
ATOM    921  CA  LEU    73     -22.204  -4.316  -2.910  1.00 10.00      B   
ATOM    922  CB  LEU    73     -21.057  -3.626  -3.659  1.00 10.00      B   
ATOM    923  CG  LEU    73     -21.226  -3.463  -5.172  1.00 10.00      B   
ATOM    924  CD1 LEU    73     -22.281  -2.417  -5.490  1.00 10.00      B   
ATOM    925  CD2 LEU    73     -19.899  -3.108  -5.827  1.00 10.00      B   
ATOM    926  C   LEU    73     -22.427  -5.719  -3.475  1.00 10.00      B   
ATOM    927  O   LEU    73     -23.395  -5.963  -4.200  1.00 10.00      B   
ATOM    928  N   MET    74     -21.535  -6.640  -3.130  1.00 10.00      B   
ATOM    929  HN  MET    74     -20.793  -6.389  -2.533  1.00 10.00      B   
ATOM    930  CA  MET    74     -21.623  -8.013  -3.613  1.00 10.00      B   
ATOM    931  CB  MET    74     -20.388  -8.821  -3.188  1.00 10.00      B   
ATOM    932  CG  MET    74     -20.483 -10.316  -3.467  1.00 10.00      B   
ATOM    933  SD  MET    74     -19.021 -11.225  -2.926  1.00 10.00      B   
ATOM    934  CE  MET    74     -19.612 -12.912  -3.052  1.00 10.00      B   
ATOM    935  C   MET    74     -22.898  -8.699  -3.137  1.00 10.00      B   
ATOM    936  O   MET    74     -23.564  -9.390  -3.909  1.00 10.00      B   
ATOM    937  N   THR    75     -23.244  -8.494  -1.877  1.00 10.00      B   
ATOM    938  HN  THR    75     -22.688  -7.917  -1.312  1.00 10.00      B   
ATOM    939  CA  THR    75     -24.432  -9.117  -1.311  1.00 10.00      B   
ATOM    940  CB  THR    75     -24.411  -9.083   0.227  1.00 10.00      B   
ATOM    941  OG1 THR    75     -23.102  -9.440   0.689  1.00 10.00      B   
ATOM    942  HG1 THR    75     -22.548  -8.646   0.733  1.00 10.00      B   
ATOM    943  CG2 THR    75     -25.417 -10.074   0.788  1.00 10.00      B   
ATOM    944  C   THR    75     -25.727  -8.488  -1.833  1.00 10.00      B   
ATOM    945  O   THR    75     -26.617  -9.195  -2.314  1.00 10.00      B   
ATOM    946  N   LEU    76     -25.822  -7.162  -1.763  1.00 10.00      B   
ATOM    947  HN  LEU    76     -25.069  -6.641  -1.399  1.00 10.00      B   
ATOM    948  CA  LEU    76     -27.018  -6.457  -2.214  1.00 10.00      B   
ATOM    949  CB  LEU    76     -26.946  -4.965  -1.888  1.00 10.00      B   
ATOM    950  CG  LEU    76     -27.040  -4.590  -0.406  1.00 10.00      B   
ATOM    951  CD1 LEU    76     -27.094  -3.080  -0.240  1.00 10.00      B   
ATOM    952  CD2 LEU    76     -28.250  -5.247   0.245  1.00 10.00      B   
ATOM    953  C   LEU    76     -27.285  -6.682  -3.697  1.00 10.00      B   
ATOM    954  O   LEU    76     -28.439  -6.706  -4.132  1.00 10.00      B   
ATOM    955  N   GLY    77     -26.218  -6.845  -4.469  1.00 10.00      B   
ATOM    956  HN  GLY    77     -25.320  -6.786  -4.073  1.00 10.00      B   
ATOM    957  CA  GLY    77     -26.368  -7.092  -5.889  1.00 10.00      B   
ATOM    958  C   GLY    77     -26.996  -8.446  -6.147  1.00 10.00      B   
ATOM    959  O   GLY    77     -27.928  -8.566  -6.942  1.00 10.00      B   
ATOM    960  N   LYS    78     -26.497  -9.462  -5.454  1.00 10.00      B   
ATOM    961  HN  LYS    78     -25.760  -9.294  -4.830  1.00 10.00      B   
ATOM    962  CA  LYS    78     -27.014 -10.819  -5.596  1.00 10.00      B   
ATOM    963  CB  LYS    78     -26.122 -11.821  -4.860  1.00 10.00      B   
ATOM    964  CG  LYS    78     -24.833 -12.152  -5.595  1.00 10.00      B   
ATOM    965  CD  LYS    78     -25.107 -12.960  -6.851  1.00 10.00      B   
ATOM    966  CE  LYS    78     -23.918 -12.935  -7.796  1.00 10.00      B   
ATOM    967  NZ  LYS    78     -23.821 -11.652  -8.542  1.00 10.00      B   
ATOM    968  HZ1 LYS    78     -23.795 -10.852  -7.881  1.00 10.00      B   
ATOM    969  HZ2 LYS    78     -24.644 -11.536  -9.170  1.00 10.00      B   
ATOM    970  HZ3 LYS    78     -22.957 -11.638  -9.120  1.00 10.00      B   
ATOM    971  C   LYS    78     -28.451 -10.911  -5.102  1.00 10.00      B   
ATOM    972  O   LYS    78     -29.297 -11.545  -5.736  1.00 10.00      B   
ATOM    973  N   LEU    79     -28.727 -10.248  -3.985  1.00 10.00      B   
ATOM    974  HN  LEU    79     -28.007  -9.755  -3.532  1.00 10.00      B   
ATOM    975  CA  LEU    79     -30.063 -10.242  -3.407  1.00 10.00      B   
ATOM    976  CB  LEU    79     -30.064  -9.512  -2.063  1.00 10.00      B   
ATOM    977  CG  LEU    79     -29.327 -10.211  -0.920  1.00 10.00      B   
ATOM    978  CD1 LEU    79     -29.331  -9.349   0.331  1.00 10.00      B   
ATOM    979  CD2 LEU    79     -29.942 -11.571  -0.635  1.00 10.00      B   
ATOM    980  C   LEU    79     -31.061  -9.593  -4.360  1.00 10.00      B   
ATOM    981  O   LEU    79     -32.247  -9.928  -4.365  1.00 10.00      B   
ATOM    982  N   TYR    80     -30.570  -8.663  -5.168  1.00 10.00      B   
ATOM    983  HN  TYR    80     -29.614  -8.436  -5.111  1.00 10.00      B   
ATOM    984  CA  TYR    80     -31.407  -7.972  -6.134  1.00 10.00      B   
ATOM    985  CB  TYR    80     -30.679  -6.749  -6.702  1.00 10.00      B   
ATOM    986  CG  TYR    80     -31.363  -6.122  -7.896  1.00 10.00      B   
ATOM    987  CD1 TYR    80     -32.636  -5.571  -7.790  1.00 10.00      B   
ATOM    988  CD2 TYR    80     -30.734  -6.084  -9.133  1.00 10.00      B   
ATOM    989  CE1 TYR    80     -33.259  -5.005  -8.886  1.00 10.00      B   
ATOM    990  CE2 TYR    80     -31.350  -5.518 -10.230  1.00 10.00      B   
ATOM    991  CZ  TYR    80     -32.611  -4.982 -10.103  1.00 10.00      B   
ATOM    992  OH  TYR    80     -33.226  -4.422 -11.198  1.00 10.00      B   
ATOM    993  HH  TYR    80     -32.868  -4.825 -12.001  1.00 10.00      B   
ATOM    994  C   TYR    80     -31.824  -8.919  -7.255  1.00 10.00      B   
ATOM    995  O   TYR    80     -32.991  -8.962  -7.639  1.00 10.00      B   
ATOM    996  N   THR    81     -30.872  -9.699  -7.753  1.00 10.00      B   
ATOM    997  HN  THR    81     -29.959  -9.631  -7.393  1.00 10.00      B   
ATOM    998  CA  THR    81     -31.140 -10.646  -8.830  1.00 10.00      B   
ATOM    999  CB  THR    81     -29.841 -11.280  -9.351  1.00 10.00      B   
ATOM   1000  OG1 THR    81     -28.803 -11.122  -8.372  1.00 10.00      B   
ATOM   1001  HG1 THR    81     -29.054 -11.585  -7.560  1.00 10.00      B   
ATOM   1002  CG2 THR    81     -29.417 -10.615 -10.647  1.00 10.00      B   
ATOM   1003  C   THR    81     -32.098 -11.748  -8.391  1.00 10.00      B   
ATOM   1004  O   THR    81     -32.725 -12.408  -9.218  1.00 10.00      B   
ATOM   1005  N   GLU    82     -32.200 -11.951  -7.085  1.00 10.00      B   
ATOM   1006  HN  GLU    82     -31.653 -11.415  -6.473  1.00 10.00      B   
ATOM   1007  CA  GLU    82     -33.090 -12.969  -6.545  1.00 10.00      B   
ATOM   1008  CB  GLU    82     -32.385 -13.767  -5.449  1.00 10.00      B   
ATOM   1009  CG  GLU    82     -31.114 -14.460  -5.916  1.00 10.00      B   
ATOM   1010  CD  GLU    82     -31.311 -15.244  -7.196  1.00 10.00      B   
ATOM   1011  OE1 GLU    82     -32.141 -16.181  -7.203  1.00 10.00      B   
ATOM   1012  OE2 GLU    82     -30.639 -14.930  -8.198  1.00 10.00      B   
ATOM   1013  C   GLU    82     -34.363 -12.336  -6.004  1.00 10.00      B   
ATOM   1014  O   GLU    82     -35.215 -13.023  -5.434  1.00 10.00      B   
ATOM   1015  N   SER    83     -34.474 -11.020  -6.181  1.00 10.00      B   
ATOM   1016  HN  SER    83     -33.756 -10.548  -6.655  1.00 10.00      B   
ATOM   1017  CA  SER    83     -35.629 -10.254  -5.720  1.00 10.00      B   
ATOM   1018  CB  SER    83     -36.891 -10.646  -6.501  1.00 10.00      B   
ATOM   1019  OG  SER    83     -36.621 -10.735  -7.894  1.00 10.00      B   
ATOM   1020  HG  SER    83     -36.687 -11.655  -8.171  1.00 10.00      B   
ATOM   1021  C   SER    83     -35.838 -10.398  -4.211  1.00 10.00      B   
ATOM   1022  O   SER    83     -36.943 -10.198  -3.703  1.00 10.00      B   
ATOM   1023  N   GLU    84     -34.762 -10.719  -3.495  1.00 10.00      B   
ATOM   1024  HN  GLU    84     -33.901 -10.837  -3.955  1.00 10.00      B   
ATOM   1025  CA  GLU    84     -34.821 -10.893  -2.050  1.00 10.00      B   
ATOM   1026  CB  GLU    84     -33.499 -11.457  -1.524  1.00 10.00      B   
ATOM   1027  CG  GLU    84     -33.656 -12.451  -0.382  1.00 10.00      B   
ATOM   1028  CD  GLU    84     -34.409 -13.700  -0.798  1.00 10.00      B   
ATOM   1029  OE1 GLU    84     -33.758 -14.691  -1.192  1.00 10.00      B   
ATOM   1030  OE2 GLU    84     -35.661 -13.690  -0.742  1.00 10.00      B   
ATOM   1031  C   GLU    84     -35.140  -9.565  -1.375  1.00 10.00      B   
ATOM   1032  O   GLU    84     -35.922  -9.509  -0.427  1.00 10.00      B   
ATOM   1033  N   ILE    85     -34.539  -8.494  -1.884  1.00 10.00      B   
ATOM   1034  HN  ILE    85     -33.923  -8.608  -2.639  1.00 10.00      B   
ATOM   1035  CA  ILE    85     -34.770  -7.159  -1.347  1.00 10.00      B   
ATOM   1036  CB  ILE    85     -33.754  -6.139  -1.911  1.00 10.00      B   
ATOM   1037  CG1 ILE    85     -32.321  -6.635  -1.701  1.00 10.00      B   
ATOM   1038  CG2 ILE    85     -33.943  -4.776  -1.256  1.00 10.00      B   
ATOM   1039  CD1 ILE    85     -31.270  -5.768  -2.363  1.00 10.00      B   
ATOM   1040  C   ILE    85     -36.189  -6.710  -1.693  1.00 10.00      B   
ATOM   1041  O   ILE    85     -36.866  -6.052  -0.899  1.00 10.00      B   
ATOM   1042  N   THR    86     -36.637  -7.102  -2.879  1.00 10.00      B   
ATOM   1043  HN  THR    86     -36.051  -7.630  -3.459  1.00 10.00      B   
ATOM   1044  CA  THR    86     -37.963  -6.759  -3.359  1.00 10.00      B   
ATOM   1045  CB  THR    86     -38.118  -7.158  -4.835  1.00 10.00      B   
ATOM   1046  OG1 THR    86     -36.816  -7.183  -5.447  1.00 10.00      B   
ATOM   1047  HG1 THR    86     -36.887  -6.884  -6.364  1.00 10.00      B   
ATOM   1048  CG2 THR    86     -38.996  -6.154  -5.566  1.00 10.00      B   
ATOM   1049  C   THR    86     -39.057  -7.428  -2.522  1.00 10.00      B   
ATOM   1050  O   THR    86     -40.027  -6.778  -2.132  1.00 10.00      B   
ATOM   1051  N   VAL    87     -38.896  -8.720  -2.233  1.00 10.00      B   
ATOM   1052  HN  VAL    87     -38.106  -9.197  -2.573  1.00 10.00      B   
ATOM   1053  CA  VAL    87     -39.887  -9.441  -1.436  1.00 10.00      B   
ATOM   1054  CB  VAL    87     -39.699 -10.975  -1.463  1.00 10.00      B   
ATOM   1055  CG1 VAL    87     -39.839 -11.504  -2.880  1.00 10.00      B   
ATOM   1056  CG2 VAL    87     -38.364 -11.383  -0.866  1.00 10.00      B   
ATOM   1057  C   VAL    87     -39.921  -8.923  -0.000  1.00 10.00      B   
ATOM   1058  O   VAL    87     -40.971  -8.913   0.642  1.00 10.00      B   
ATOM   1059  N   MET    88     -38.767  -8.478   0.493  1.00 10.00      B   
ATOM   1060  HN  MET    88     -37.957  -8.534  -0.059  1.00 10.00      B   
ATOM   1061  CA  MET    88     -38.679  -7.931   1.840  1.00 10.00      B   
ATOM   1062  CB  MET    88     -37.222  -7.654   2.221  1.00 10.00      B   
ATOM   1063  CG  MET    88     -36.457  -8.881   2.691  1.00 10.00      B   
ATOM   1064  SD  MET    88     -34.693  -8.569   2.909  1.00 10.00      B   
ATOM   1065  CE  MET    88     -34.714  -7.469   4.324  1.00 10.00      B   
ATOM   1066  C   MET    88     -39.484  -6.643   1.919  1.00 10.00      B   
ATOM   1067  O   MET    88     -40.187  -6.392   2.898  1.00 10.00      B   
ATOM   1068  N   HIS    89     -39.395  -5.848   0.860  1.00 10.00      B   
ATOM   1069  HN  HIS    89     -38.833  -6.125   0.105  1.00 10.00      B   
ATOM   1070  CA  HIS    89     -40.109  -4.579   0.782  1.00 10.00      B   
ATOM   1071  CB  HIS    89     -39.618  -3.742  -0.401  1.00 10.00      B   
ATOM   1072  CG  HIS    89     -38.287  -3.096  -0.175  1.00 10.00      B   
ATOM   1073  ND1 HIS    89     -37.528  -2.562  -1.194  1.00 10.00      B   
ATOM   1074  HD1 HIS    89     -37.768  -2.555  -2.147  1.00 10.00      B   
ATOM   1075  CD2 HIS    89     -37.580  -2.895   0.964  1.00 10.00      B   
ATOM   1076  CE1 HIS    89     -36.409  -2.070  -0.695  1.00 10.00      B   
ATOM   1077  NE2 HIS    89     -36.420  -2.255   0.610  1.00 10.00      B   
ATOM   1078  HE2 HIS    89     -35.700  -1.993   1.228  1.00 10.00      B   
ATOM   1079  C   HIS    89     -41.612  -4.801   0.680  1.00 10.00      B   
ATOM   1080  O   HIS    89     -42.405  -3.959   1.105  1.00 10.00      B   
ATOM   1081  N   ALA    90     -41.998  -5.934   0.108  1.00 10.00      B   
ATOM   1082  HN  ALA    90     -41.317  -6.552  -0.231  1.00 10.00      B   
ATOM   1083  CA  ALA    90     -43.408  -6.280  -0.036  1.00 10.00      B   
ATOM   1084  CB  ALA    90     -43.571  -7.438  -1.011  1.00 10.00      B   
ATOM   1085  C   ALA    90     -44.000  -6.629   1.326  1.00 10.00      B   
ATOM   1086  O   ALA    90     -45.211  -6.546   1.542  1.00 10.00      B   
ATOM   1087  N   CYS    91     -43.129  -7.013   2.241  1.00 10.00      B   
ATOM   1088  HN  CYS    91     -42.174  -7.052   2.004  1.00 10.00      B   
ATOM   1089  CA  CYS    91     -43.531  -7.359   3.590  1.00 10.00      B   
ATOM   1090  CB  CYS    91     -42.683  -8.532   4.087  1.00 10.00      B   
ATOM   1091  SG  CYS    91     -42.647  -9.944   2.954  1.00 10.00      B   
ATOM   1092  HG  CYS    91     -41.841  -9.637   1.944  1.00 10.00      B   
ATOM   1093  C   CYS    91     -43.350  -6.144   4.496  1.00 10.00      B   
ATOM   1094  O   CYS    91     -43.145  -5.029   4.013  1.00 10.00      B   
ATOM   1095  N   GLY    92     -43.406  -6.351   5.802  1.00 10.00      B   
ATOM   1096  HN  GLY    92     -43.557  -7.259   6.143  1.00 10.00      B   
ATOM   1097  CA  GLY    92     -43.240  -5.246   6.728  1.00 10.00      B   
ATOM   1098  C   GLY    92     -41.781  -4.940   7.010  1.00 10.00      B   
ATOM   1099  O   GLY    92     -41.394  -4.725   8.160  1.00 10.00      B   
ATOM   1100  N   LEU    93     -40.970  -4.911   5.960  1.00 10.00      B   
ATOM   1101  HN  LEU    93     -41.343  -5.066   5.062  1.00 10.00      B   
ATOM   1102  CA  LEU    93     -39.550  -4.637   6.095  1.00 10.00      B   
ATOM   1103  CB  LEU    93     -38.726  -5.891   5.794  1.00 10.00      B   
ATOM   1104  CG  LEU    93     -38.967  -7.093   6.709  1.00 10.00      B   
ATOM   1105  CD1 LEU    93     -38.308  -8.339   6.140  1.00 10.00      B   
ATOM   1106  CD2 LEU    93     -38.450  -6.809   8.111  1.00 10.00      B   
ATOM   1107  C   LEU    93     -39.134  -3.495   5.177  1.00 10.00      B   
ATOM   1108  O   LEU    93     -38.831  -3.703   4.001  1.00 10.00      B   
ATOM   1109  N   SER    94     -39.135  -2.286   5.719  1.00 10.00      B   
ATOM   1110  HN  SER    94     -39.405  -2.183   6.656  1.00 10.00      B   
ATOM   1111  CA  SER    94     -38.759  -1.108   4.960  1.00 10.00      B   
ATOM   1112  CB  SER    94     -39.329   0.148   5.623  1.00 10.00      B   
ATOM   1113  OG  SER    94     -39.006   0.198   7.004  1.00 10.00      B   
ATOM   1114  HG  SER    94     -39.821   0.149   7.525  1.00 10.00      B   
ATOM   1115  C   SER    94     -37.242  -1.001   4.815  1.00 10.00      B   
ATOM   1116  O   SER    94     -36.496  -1.852   5.307  1.00 10.00      B   
ATOM   1117  N   LYS    95     -36.790   0.050   4.140  1.00 10.00      B   
ATOM   1118  HN  LYS    95     -37.433   0.690   3.771  1.00 10.00      B   
ATOM   1119  CA  LYS    95     -35.367   0.275   3.924  1.00 10.00      B   
ATOM   1120  CB  LYS    95     -35.155   1.494   3.024  1.00 10.00      B   
ATOM   1121  CG  LYS    95     -35.708   1.313   1.622  1.00 10.00      B   
ATOM   1122  CD  LYS    95     -35.880   2.643   0.912  1.00 10.00      B   
ATOM   1123  CE  LYS    95     -36.452   2.452  -0.480  1.00 10.00      B   
ATOM   1124  NZ  LYS    95     -36.954   3.728  -1.051  1.00 10.00      B   
ATOM   1125  HZ1 LYS    95     -37.275   3.578  -2.029  1.00 10.00      B   
ATOM   1126  HZ2 LYS    95     -36.201   4.447  -1.054  1.00 10.00      B   
ATOM   1127  HZ3 LYS    95     -37.753   4.087  -0.492  1.00 10.00      B   
ATOM   1128  C   LYS    95     -34.621   0.449   5.242  1.00 10.00      B   
ATOM   1129  O   LYS    95     -33.422   0.182   5.323  1.00 10.00      B   
ATOM   1130  N   ALA    96     -35.344   0.874   6.276  1.00 10.00      B   
ATOM   1131  HN  ALA    96     -36.302   1.042   6.150  1.00 10.00      B   
ATOM   1132  CA  ALA    96     -34.758   1.090   7.593  1.00 10.00      B   
ATOM   1133  CB  ALA    96     -35.806   1.643   8.548  1.00 10.00      B   
ATOM   1134  C   ALA    96     -34.145  -0.195   8.151  1.00 10.00      B   
ATOM   1135  O   ALA    96     -33.151  -0.152   8.877  1.00 10.00      B   
ATOM   1136  N   VAL    97     -34.727  -1.337   7.790  1.00 10.00      B   
ATOM   1137  HN  VAL    97     -35.501  -1.310   7.189  1.00 10.00      B   
ATOM   1138  CA  VAL    97     -34.238  -2.630   8.258  1.00 10.00      B   
ATOM   1139  CB  VAL    97     -35.168  -3.782   7.822  1.00 10.00      B   
ATOM   1140  CG1 VAL    97     -34.659  -5.118   8.346  1.00 10.00      B   
ATOM   1141  CG2 VAL    97     -36.587  -3.526   8.309  1.00 10.00      B   
ATOM   1142  C   VAL    97     -32.822  -2.887   7.746  1.00 10.00      B   
ATOM   1143  O   VAL    97     -31.933  -3.269   8.511  1.00 10.00      B   
ATOM   1144  N   LEU    98     -32.611  -2.651   6.456  1.00 10.00      B   
ATOM   1145  HN  LEU    98     -33.349  -2.327   5.899  1.00 10.00      B   
ATOM   1146  CA  LEU    98     -31.297  -2.855   5.858  1.00 10.00      B   
ATOM   1147  CB  LEU    98     -31.360  -2.805   4.331  1.00 10.00      B   
ATOM   1148  CG  LEU    98     -31.919  -4.052   3.638  1.00 10.00      B   
ATOM   1149  CD1 LEU    98     -31.736  -3.955   2.131  1.00 10.00      B   
ATOM   1150  CD2 LEU    98     -31.256  -5.314   4.174  1.00 10.00      B   
ATOM   1151  C   LEU    98     -30.292  -1.845   6.393  1.00 10.00      B   
ATOM   1152  O   LEU    98     -29.114  -2.162   6.561  1.00 10.00      B   
ATOM   1153  N   VAL    99     -30.765  -0.632   6.665  1.00 10.00      B   
ATOM   1154  HN  VAL    99     -31.711  -0.439   6.490  1.00 10.00      B   
ATOM   1155  CA  VAL    99     -29.910   0.422   7.206  1.00 10.00      B   
ATOM   1156  CB  VAL    99     -30.634   1.789   7.258  1.00 10.00      B   
ATOM   1157  CG1 VAL    99     -29.751   2.850   7.902  1.00 10.00      B   
ATOM   1158  CG2 VAL    99     -31.056   2.226   5.865  1.00 10.00      B   
ATOM   1159  C   VAL    99     -29.444   0.043   8.611  1.00 10.00      B   
ATOM   1160  O   VAL    99     -28.259   0.146   8.932  1.00 10.00      B   
ATOM   1161  N   LYS   100     -30.384  -0.417   9.431  1.00 10.00      B   
ATOM   1162  HN  LYS   100     -31.311  -0.474   9.108  1.00 10.00      B   
ATOM   1163  CA  LYS   100     -30.087  -0.825  10.796  1.00 10.00      B   
ATOM   1164  CB  LYS   100     -31.362  -1.304  11.497  1.00 10.00      B   
ATOM   1165  CG  LYS   100     -31.191  -1.597  12.980  1.00 10.00      B   
ATOM   1166  CD  LYS   100     -32.521  -1.941  13.634  1.00 10.00      B   
ATOM   1167  CE  LYS   100     -32.341  -2.311  15.100  1.00 10.00      B   
ATOM   1168  NZ  LYS   100     -31.491  -3.518  15.267  1.00 10.00      B   
ATOM   1169  HZ1 LYS   100     -31.656  -3.948  16.201  1.00 10.00      B   
ATOM   1170  HZ2 LYS   100     -30.486  -3.264  15.192  1.00 10.00      B   
ATOM   1171  HZ3 LYS   100     -31.719  -4.221  14.532  1.00 10.00      B   
ATOM   1172  C   LYS   100     -29.031  -1.924  10.804  1.00 10.00      B   
ATOM   1173  O   LYS   100     -28.077  -1.871  11.576  1.00 10.00      B   
ATOM   1174  N   ALA   101     -29.203  -2.908   9.927  1.00 10.00      B   
ATOM   1175  HN  ALA   101     -29.988  -2.887   9.335  1.00 10.00      B   
ATOM   1176  CA  ALA   101     -28.260  -4.017   9.824  1.00 10.00      B   
ATOM   1177  CB  ALA   101     -28.767  -5.057   8.835  1.00 10.00      B   
ATOM   1178  C   ALA   101     -26.879  -3.517   9.409  1.00 10.00      B   
ATOM   1179  O   ALA   101     -25.858  -3.950   9.950  1.00 10.00      B   
ATOM   1180  N   ALA   102     -26.860  -2.588   8.458  1.00 10.00      B   
ATOM   1181  HN  ALA   102     -27.712  -2.274   8.083  1.00 10.00      B   
ATOM   1182  CA  ALA   102     -25.613  -2.017   7.962  1.00 10.00      B   
ATOM   1183  CB  ALA   102     -25.858  -1.209   6.697  1.00 10.00      B   
ATOM   1184  C   ALA   102     -24.936  -1.163   9.027  1.00 10.00      B   
ATOM   1185  O   ALA   102     -23.709  -1.109   9.104  1.00 10.00      B   
ATOM   1186  N   MET   103     -25.741  -0.493   9.846  1.00 10.00      B   
ATOM   1187  HN  MET   103     -26.716  -0.555   9.716  1.00 10.00      B   
ATOM   1188  CA  MET   103     -25.218   0.348  10.916  1.00 10.00      B   
ATOM   1189  CB  MET   103     -26.339   1.101  11.634  1.00 10.00      B   
ATOM   1190  CG  MET   103     -26.865   2.309  10.876  1.00 10.00      B   
ATOM   1191  SD  MET   103     -27.845   3.413  11.915  1.00 10.00      B   
ATOM   1192  CE  MET   103     -26.562   4.187  12.900  1.00 10.00      B   
ATOM   1193  C   MET   103     -24.424  -0.482  11.911  1.00 10.00      B   
ATOM   1194  O   MET   103     -23.350  -0.074  12.353  1.00 10.00      B   
ATOM   1195  N   ILE   104     -24.952  -1.650  12.259  1.00 10.00      B   
ATOM   1196  HN  ILE   104     -25.824  -1.911  11.890  1.00 10.00      B   
ATOM   1197  CA  ILE   104     -24.270  -2.543  13.190  1.00 10.00      B   
ATOM   1198  CB  ILE   104     -25.155  -3.736  13.597  1.00 10.00      B   
ATOM   1199  CG1 ILE   104     -26.559  -3.261  13.969  1.00 10.00      B   
ATOM   1200  CG2 ILE   104     -24.528  -4.488  14.765  1.00 10.00      B   
ATOM   1201  CD1 ILE   104     -27.588  -4.367  13.973  1.00 10.00      B   
ATOM   1202  C   ILE   104     -22.984  -3.058  12.554  1.00 10.00      B   
ATOM   1203  O   ILE   104     -21.970  -3.241  13.230  1.00 10.00      B   
ATOM   1204  N   LEU   105     -23.032  -3.286  11.244  1.00 10.00      B   
ATOM   1205  HN  LEU   105     -23.874  -3.144  10.762  1.00 10.00      B   
ATOM   1206  CA  LEU   105     -21.865  -3.750  10.509  1.00 10.00      B   
ATOM   1207  CB  LEU   105     -22.233  -4.077   9.058  1.00 10.00      B   
ATOM   1208  CG  LEU   105     -22.981  -5.390   8.817  1.00 10.00      B   
ATOM   1209  CD1 LEU   105     -23.500  -5.449   7.387  1.00 10.00      B   
ATOM   1210  CD2 LEU   105     -22.077  -6.581   9.103  1.00 10.00      B   
ATOM   1211  C   LEU   105     -20.782  -2.679  10.544  1.00 10.00      B   
ATOM   1212  O   LEU   105     -19.600  -2.979  10.711  1.00 10.00      B   
ATOM   1213  N   ALA   106     -21.205  -1.427  10.397  1.00 10.00      B   
ATOM   1214  HN  ALA   106     -22.162  -1.260  10.247  1.00 10.00      B   
ATOM   1215  CA  ALA   106     -20.290  -0.295  10.429  1.00 10.00      B   
ATOM   1216  CB  ALA   106     -21.022   0.982  10.053  1.00 10.00      B   
ATOM   1217  C   ALA   106     -19.655  -0.160  11.809  1.00 10.00      B   
ATOM   1218  O   ALA   106     -18.481   0.188  11.931  1.00 10.00      B   
ATOM   1219  N   VAL   107     -20.439  -0.432  12.850  1.00 10.00      B   
ATOM   1220  HN  VAL   107     -21.377  -0.678  12.691  1.00 10.00      B   
ATOM   1221  CA  VAL   107     -19.942  -0.361  14.220  1.00 10.00      B   
ATOM   1222  CB  VAL   107     -21.078  -0.552  15.253  1.00 10.00      B   
ATOM   1223  CG1 VAL   107     -20.521  -0.651  16.666  1.00 10.00      B   
ATOM   1224  CG2 VAL   107     -22.076   0.592  15.166  1.00 10.00      B   
ATOM   1225  C   VAL   107     -18.873  -1.426  14.426  1.00 10.00      B   
ATOM   1226  O   VAL   107     -17.823  -1.164  15.014  1.00 10.00      B   
ATOM   1227  N   PHE   108     -19.144  -2.621  13.913  1.00 10.00      B   
ATOM   1228  HN  PHE   108     -20.003  -2.757  13.455  1.00 10.00      B   
ATOM   1229  CA  PHE   108     -18.213  -3.736  14.015  1.00 10.00      B   
ATOM   1230  CB  PHE   108     -18.807  -4.986  13.362  1.00 10.00      B   
ATOM   1231  CG  PHE   108     -17.950  -6.216  13.486  1.00 10.00      B   
ATOM   1232  CD1 PHE   108     -17.727  -6.802  14.721  1.00 10.00      B   
ATOM   1233  CD2 PHE   108     -17.373  -6.789  12.363  1.00 10.00      B   
ATOM   1234  CE1 PHE   108     -16.944  -7.935  14.838  1.00 10.00      B   
ATOM   1235  CE2 PHE   108     -16.587  -7.922  12.473  1.00 10.00      B   
ATOM   1236  CZ  PHE   108     -16.373  -8.496  13.712  1.00 10.00      B   
ATOM   1237  C   PHE   108     -16.881  -3.382  13.361  1.00 10.00      B   
ATOM   1238  O   PHE   108     -15.818  -3.608  13.940  1.00 10.00      B   
ATOM   1239  N   THR   109     -16.943  -2.798  12.167  1.00 10.00      B   
ATOM   1240  HN  THR   109     -17.820  -2.616  11.761  1.00 10.00      B   
ATOM   1241  CA  THR   109     -15.737  -2.413  11.451  1.00 10.00      B   
ATOM   1242  CB  THR   109     -16.034  -2.047   9.983  1.00 10.00      B   
ATOM   1243  OG1 THR   109     -17.412  -1.670   9.848  1.00 10.00      B   
ATOM   1244  HG1 THR   109     -17.967  -2.462   9.837  1.00 10.00      B   
ATOM   1245  CG2 THR   109     -15.743  -3.228   9.069  1.00 10.00      B   
ATOM   1246  C   THR   109     -15.036  -1.249  12.148  1.00 10.00      B   
ATOM   1247  O   THR   109     -13.808  -1.156  12.141  1.00 10.00      B   
ATOM   1248  N   ALA   110     -15.824  -0.373  12.765  1.00 10.00      B   
ATOM   1249  HN  ALA   110     -16.798  -0.502  12.735  1.00 10.00      B   
ATOM   1250  CA  ALA   110     -15.280   0.775  13.479  1.00 10.00      B   
ATOM   1251  CB  ALA   110     -16.398   1.683  13.969  1.00 10.00      B   
ATOM   1252  C   ALA   110     -14.424   0.309  14.648  1.00 10.00      B   
ATOM   1253  O   ALA   110     -13.380   0.891  14.936  1.00 10.00      B   
ATOM   1254  N   ILE   111     -14.876  -0.749  15.313  1.00 10.00      B   
ATOM   1255  HN  ILE   111     -15.730  -1.153  15.043  1.00 10.00      B   
ATOM   1256  CA  ILE   111     -14.145  -1.317  16.439  1.00 10.00      B   
ATOM   1257  CB  ILE   111     -14.966  -2.411  17.156  1.00 10.00      B   
ATOM   1258  CG1 ILE   111     -16.286  -1.837  17.676  1.00 10.00      B   
ATOM   1259  CG2 ILE   111     -14.171  -3.023  18.301  1.00 10.00      B   
ATOM   1260  CD1 ILE   111     -17.303  -2.894  18.051  1.00 10.00      B   
ATOM   1261  C   ILE   111     -12.829  -1.912  15.947  1.00 10.00      B   
ATOM   1262  O   ILE   111     -11.775  -1.702  16.550  1.00 10.00      B   
ATOM   1263  N   VAL   112     -12.905  -2.641  14.836  1.00 10.00      B   
ATOM   1264  HN  VAL   112     -13.779  -2.770  14.410  1.00 10.00      B   
ATOM   1265  CA  VAL   112     -11.724  -3.256  14.237  1.00 10.00      B   
ATOM   1266  CB  VAL   112     -12.081  -4.063  12.967  1.00 10.00      B   
ATOM   1267  CG1 VAL   112     -10.833  -4.653  12.321  1.00 10.00      B   
ATOM   1268  CG2 VAL   112     -13.077  -5.163  13.298  1.00 10.00      B   
ATOM   1269  C   VAL   112     -10.703  -2.179  13.885  1.00 10.00      B   
ATOM   1270  O   VAL   112      -9.523  -2.296  14.212  1.00 10.00      B   
ATOM   1271  N   ALA   113     -11.172  -1.118  13.239  1.00 10.00      B   
ATOM   1272  HN  ALA   113     -12.127  -1.082  13.008  1.00 10.00      B   
ATOM   1273  CA  ALA   113     -10.303  -0.013  12.853  1.00 10.00      B   
ATOM   1274  CB  ALA   113     -11.061   0.993  12.004  1.00 10.00      B   
ATOM   1275  C   ALA   113      -9.721   0.668  14.087  1.00 10.00      B   
ATOM   1276  O   ALA   113      -8.535   0.990  14.127  1.00 10.00      B   
ATOM   1277  N   ALA   114     -10.557   0.852  15.101  1.00 10.00      B   
ATOM   1278  HN  ALA   114     -11.486   0.546  15.012  1.00 10.00      B   
ATOM   1279  CA  ALA   114     -10.141   1.495  16.340  1.00 10.00      B   
ATOM   1280  CB  ALA   114     -11.315   1.640  17.296  1.00 10.00      B   
ATOM   1281  C   ALA   114      -8.993   0.742  17.004  1.00 10.00      B   
ATOM   1282  O   ALA   114      -7.949   1.323  17.291  1.00 10.00      B   
ATOM   1283  N   VAL   115      -9.171  -0.555  17.226  1.00 10.00      B   
ATOM   1284  HN  VAL   115     -10.017  -0.980  16.956  1.00 10.00      B   
ATOM   1285  CA  VAL   115      -8.131  -1.361  17.861  1.00 10.00      B   
ATOM   1286  CB  VAL   115      -8.643  -2.748  18.326  1.00 10.00      B   
ATOM   1287  CG1 VAL   115      -9.758  -2.596  19.354  1.00 10.00      B   
ATOM   1288  CG2 VAL   115      -9.108  -3.594  17.149  1.00 10.00      B   
ATOM   1289  C   VAL   115      -6.912  -1.516  16.947  1.00 10.00      B   
ATOM   1290  O   VAL   115      -5.776  -1.619  17.413  1.00 10.00      B   
ATOM   1291  N   ASN   116      -7.153  -1.497  15.644  1.00 10.00      B   
ATOM   1292  HN  ASN   116      -8.080  -1.401  15.329  1.00 10.00      B   
ATOM   1293  CA  ASN   116      -6.085  -1.636  14.668  1.00 10.00      B   
ATOM   1294  CB  ASN   116      -6.641  -1.946  13.276  1.00 10.00      B   
ATOM   1295  CG  ASN   116      -6.089  -3.240  12.709  1.00 10.00      B   
ATOM   1296  OD1 ASN   116      -5.657  -4.121  13.451  1.00 10.00      B   
ATOM   1297  ND2 ASN   116      -6.095  -3.362  11.390  1.00 10.00      B   
ATOM   1298 HD21 ASN   116      -6.448  -2.619  10.858  1.00 10.00      B   
ATOM   1299 HD22 ASN   116      -5.760  -4.200  10.999  1.00 10.00      B   
ATOM   1300  C   ASN   116      -5.191  -0.402  14.631  1.00 10.00      B   
ATOM   1301  O   ASN   116      -3.994  -0.507  14.379  1.00 10.00      B   
ATOM   1302  N   VAL   117      -5.762   0.764  14.891  1.00 10.00      B   
ATOM   1303  HN  VAL   117      -6.730   0.801  15.079  1.00 10.00      B   
ATOM   1304  CA  VAL   117      -4.984   2.002  14.880  1.00 10.00      B   
ATOM   1305  CB  VAL   117      -5.752   3.187  14.251  1.00 10.00      B   
ATOM   1306  CG1 VAL   117      -6.195   2.858  12.834  1.00 10.00      B   
ATOM   1307  CG2 VAL   117      -6.939   3.600  15.109  1.00 10.00      B   
ATOM   1308  C   VAL   117      -4.501   2.390  16.278  1.00 10.00      B   
ATOM   1309  O   VAL   117      -3.624   3.239  16.424  1.00 10.00      B   
ATOM   1310  N   MET   118      -5.063   1.756  17.303  1.00 10.00      B   
ATOM   1311  HN  MET   118      -5.752   1.081  17.129  1.00 10.00      B   
ATOM   1312  CA  MET   118      -4.689   2.065  18.681  1.00 10.00      B   
ATOM   1313  CB  MET   118      -5.927   2.188  19.577  1.00 10.00      B   
ATOM   1314  CG  MET   118      -5.639   2.765  20.957  1.00 10.00      B   
ATOM   1315  SD  MET   118      -7.140   3.118  21.893  1.00 10.00      B   
ATOM   1316  CE  MET   118      -7.831   1.471  22.046  1.00 10.00      B   
ATOM   1317  C   MET   118      -3.708   1.052  19.263  1.00 10.00      B   
ATOM   1318  O   MET   118      -2.907   1.392  20.135  1.00 10.00      B   
ATOM   1319  N   TRP   119      -3.761  -0.185  18.782  1.00 10.00      B   
ATOM   1320  HN  TRP   119      -4.419  -0.407  18.087  1.00 10.00      B   
ATOM   1321  CA  TRP   119      -2.870  -1.227  19.286  1.00 10.00      B   
ATOM   1322  CB  TRP   119      -3.664  -2.446  19.775  1.00 10.00      B   
ATOM   1323  CG  TRP   119      -4.648  -2.139  20.862  1.00 10.00      B   
ATOM   1324  CD1 TRP   119      -6.002  -2.297  20.807  1.00 10.00      B   
ATOM   1325  CD2 TRP   119      -4.358  -1.620  22.169  1.00 10.00      B   
ATOM   1326  NE1 TRP   119      -6.574  -1.906  21.993  1.00 10.00      B   
ATOM   1327  HE1 TRP   119      -7.539  -1.928  22.199  1.00 10.00      B   
ATOM   1328  CE2 TRP   119      -5.586  -1.484  22.846  1.00 10.00      B   
ATOM   1329  CE3 TRP   119      -3.181  -1.247  22.830  1.00 10.00      B   
ATOM   1330  CZ2 TRP   119      -5.670  -1.004  24.152  1.00 10.00      B   
ATOM   1331  CZ3 TRP   119      -3.267  -0.772  24.124  1.00 10.00      B   
ATOM   1332  CH2 TRP   119      -4.502  -0.652  24.772  1.00 10.00      B   
ATOM   1333  C   TRP   119      -1.837  -1.655  18.246  1.00 10.00      B   
ATOM   1334  O   TRP   119      -0.633  -1.501  18.453  1.00 10.00      B   
ATOM   1335  N   ALA   120      -2.309  -2.184  17.126  1.00 10.00      B   
ATOM   1336  HN  ALA   120      -3.278  -2.269  17.009  1.00 10.00      B   
ATOM   1337  CA  ALA   120      -1.419  -2.653  16.068  1.00 10.00      B   
ATOM   1338  CB  ALA   120      -2.189  -3.495  15.065  1.00 10.00      B   
ATOM   1339  C   ALA   120      -0.691  -1.504  15.368  1.00 10.00      B   
ATOM   1340  O   ALA   120       0.512  -1.583  15.128  1.00 10.00      B   
ATOM   1341  N   GLY   121      -1.435  -0.451  15.045  1.00 10.00      B   
ATOM   1342  HN  GLY   121      -2.392  -0.467  15.263  1.00 10.00      B   
ATOM   1343  CA  GLY   121      -0.881   0.713  14.360  1.00 10.00      B   
ATOM   1344  C   GLY   121       0.392   1.267  14.980  1.00 10.00      B   
ATOM   1345  O   GLY   121       1.452   1.227  14.353  1.00 10.00      B   
ATOM   1346  N   PRO   122       0.325   1.792  16.214  1.00 10.00      B   
ATOM   1347  CA  PRO   122       1.493   2.360  16.898  1.00 10.00      B   
ATOM   1348  CB  PRO   122       0.954   2.758  18.280  1.00 10.00      B   
ATOM   1349  CG  PRO   122      -0.324   2.010  18.423  1.00 10.00      B   
ATOM   1350  CD  PRO   122      -0.884   1.885  17.040  1.00 10.00      B   
ATOM   1351  C   PRO   122       2.633   1.353  17.041  1.00 10.00      B   
ATOM   1352  O   PRO   122       3.804   1.725  17.006  1.00 10.00      B   
ATOM   1353  N   TRP   123       2.288   0.080  17.184  1.00 10.00      B   
ATOM   1354  HN  TRP   123       1.337  -0.161  17.193  1.00 10.00      B   
ATOM   1355  CA  TRP   123       3.292  -0.965  17.328  1.00 10.00      B   
ATOM   1356  CB  TRP   123       2.650  -2.268  17.803  1.00 10.00      B   
ATOM   1357  CG  TRP   123       3.643  -3.318  18.201  1.00 10.00      B   
ATOM   1358  CD1 TRP   123       4.269  -3.437  19.407  1.00 10.00      B   
ATOM   1359  CD2 TRP   123       4.127  -4.395  17.388  1.00 10.00      B   
ATOM   1360  NE1 TRP   123       5.102  -4.527  19.402  1.00 10.00      B   
ATOM   1361  HE1 TRP   123       5.657  -4.824  20.159  1.00 10.00      B   
ATOM   1362  CE2 TRP   123       5.037  -5.130  18.173  1.00 10.00      B   
ATOM   1363  CE3 TRP   123       3.879  -4.813  16.075  1.00 10.00      B   
ATOM   1364  CZ2 TRP   123       5.698  -6.256  17.691  1.00 10.00      B   
ATOM   1365  CZ3 TRP   123       4.538  -5.930  15.598  1.00 10.00      B   
ATOM   1366  CH2 TRP   123       5.436  -6.639  16.405  1.00 10.00      B   
ATOM   1367  C   TRP   123       4.033  -1.189  16.013  1.00 10.00      B   
ATOM   1368  O   TRP   123       5.263  -1.137  15.967  1.00 10.00      B   
ATOM   1369  N   SER   124       3.277  -1.413  14.946  1.00 10.00      B   
ATOM   1370  HN  SER   124       2.298  -1.414  15.044  1.00 10.00      B   
ATOM   1371  CA  SER   124       3.859  -1.649  13.630  1.00 10.00      B   
ATOM   1372  CB  SER   124       2.781  -2.057  12.622  1.00 10.00      B   
ATOM   1373  OG  SER   124       1.638  -1.226  12.727  1.00 10.00      B   
ATOM   1374  HG  SER   124       1.100  -1.510  13.476  1.00 10.00      B   
ATOM   1375  C   SER   124       4.624  -0.425  13.141  1.00 10.00      B   
ATOM   1376  O   SER   124       5.721  -0.548  12.604  1.00 10.00      B   
ATOM   1377  N   SER   125       4.053   0.755  13.350  1.00 10.00      B   
ATOM   1378  HN  SER   125       3.172   0.790  13.790  1.00 10.00      B   
ATOM   1379  CA  SER   125       4.693   1.996  12.931  1.00 10.00      B   
ATOM   1380  CB  SER   125       3.759   3.189  13.151  1.00 10.00      B   
ATOM   1381  OG  SER   125       2.497   2.961  12.537  1.00 10.00      B   
ATOM   1382  HG  SER   125       2.026   2.267  13.022  1.00 10.00      B   
ATOM   1383  C   SER   125       6.028   2.197  13.649  1.00 10.00      B   
ATOM   1384  O   SER   125       6.990   2.686  13.059  1.00 10.00      B   
ATOM   1385  N   ARG   126       6.085   1.794  14.917  1.00 10.00      B   
ATOM   1386  HN  ARG   126       5.283   1.408  15.333  1.00 10.00      B   
ATOM   1387  CA  ARG   126       7.308   1.918  15.703  1.00 10.00      B   
ATOM   1388  CB  ARG   126       7.028   1.663  17.184  1.00 10.00      B   
ATOM   1389  CG  ARG   126       6.593   2.894  17.959  1.00 10.00      B   
ATOM   1390  CD  ARG   126       7.719   3.903  18.065  1.00 10.00      B   
ATOM   1391  NE  ARG   126       7.572   4.756  19.240  1.00 10.00      B   
ATOM   1392  HE  ARG   126       6.866   5.439  19.219  1.00 10.00      B   
ATOM   1393  CZ  ARG   126       8.342   4.659  20.319  1.00 10.00      B   
ATOM   1394  NH1 ARG   126       9.306   3.750  20.377  1.00 10.00      B   
ATOM   1395 HH11 ARG   126       9.473   3.100  19.573  1.00 10.00      B   
ATOM   1396 HH12 ARG   126       9.905   3.682  21.226  1.00 10.00      B   
ATOM   1397  NH2 ARG   126       8.146   5.468  21.355  1.00 10.00      B   
ATOM   1398 HH21 ARG   126       7.390   6.188  21.327  1.00 10.00      B   
ATOM   1399 HH22 ARG   126       8.750   5.383  22.204  1.00 10.00      B   
ATOM   1400  C   ARG   126       8.366   0.940  15.212  1.00 10.00      B   
ATOM   1401  O   ARG   126       9.554   1.255  15.184  1.00 10.00      B   
ATOM   1402  N   HIS   127       7.925  -0.245  14.814  1.00 10.00      B   
ATOM   1403  HN  HIS   127       6.961  -0.433  14.852  1.00 10.00      B   
ATOM   1404  CA  HIS   127       8.839  -1.274  14.328  1.00 10.00      B   
ATOM   1405  CB  HIS   127       8.251  -2.672  14.520  1.00 10.00      B   
ATOM   1406  CG  HIS   127       8.324  -3.167  15.933  1.00 10.00      B   
ATOM   1407  ND1 HIS   127       9.018  -4.301  16.303  1.00 10.00      B   
ATOM   1408  HD1 HIS   127       9.527  -4.887  15.700  1.00 10.00      B   
ATOM   1409  CD2 HIS   127       7.788  -2.672  17.074  1.00 10.00      B   
ATOM   1410  CE1 HIS   127       8.901  -4.478  17.607  1.00 10.00      B   
ATOM   1411  NE2 HIS   127       8.161  -3.504  18.094  1.00 10.00      B   
ATOM   1412  HE2 HIS   127       7.935  -3.383  19.045  1.00 10.00      B   
ATOM   1413  C   HIS   127       9.230  -1.033  12.873  1.00 10.00      B   
ATOM   1414  O   HIS   127      10.292  -1.462  12.422  1.00 10.00      B   
ATOM   1415  N   GLN   128       8.356  -0.354  12.136  1.00 10.00      B   
ATOM   1416  HN  GLN   128       7.499  -0.086  12.535  1.00 10.00      B   
ATOM   1417  CA  GLN   128       8.624  -0.028  10.741  1.00 10.00      B   
ATOM   1418  CB  GLN   128       7.332   0.314   9.989  1.00 10.00      B   
ATOM   1419  CG  GLN   128       7.489   0.352   8.474  1.00 10.00      B   
ATOM   1420  CD  GLN   128       6.188   0.639   7.752  1.00 10.00      B   
ATOM   1421  OE1 GLN   128       5.424  -0.274   7.444  1.00 10.00      B   
ATOM   1422  NE2 GLN   128       5.935   1.906   7.459  1.00 10.00      B   
ATOM   1423 HE21 GLN   128       6.594   2.580   7.719  1.00 10.00      B   
ATOM   1424 HE22 GLN   128       5.090   2.120   6.989  1.00 10.00      B   
ATOM   1425  C   GLN   128       9.599   1.140  10.675  1.00 10.00      B   
ATOM   1426  O   GLN   128      10.353   1.289   9.712  1.00 10.00      B   
ATOM   1427  N   ASP   129       9.570   1.969  11.715  1.00 10.00      B   
ATOM   1428  HN  ASP   129       8.928   1.802  12.440  1.00 10.00      B   
ATOM   1429  CA  ASP   129      10.457   3.122  11.809  1.00 10.00      B   
ATOM   1430  CB  ASP   129      10.146   3.920  13.075  1.00 10.00      B   
ATOM   1431  CG  ASP   129      11.055   5.117  13.246  1.00 10.00      B   
ATOM   1432  OD1 ASP   129      11.760   5.195  14.276  1.00 10.00      B   
ATOM   1433  OD2 ASP   129      11.057   5.996  12.362  1.00 10.00      B   
ATOM   1434  C   ASP   129      11.906   2.655  11.835  1.00 10.00      B   
ATOM   1435  O   ASP   129      12.776   3.236  11.184  1.00 10.00      B   
ATOM   1436  N   GLU   130      12.151   1.586  12.578  1.00 10.00      B   
ATOM   1437  HN  GLU   130      11.413   1.170  13.069  1.00 10.00      B   
ATOM   1438  CA  GLU   130      13.481   1.008  12.681  1.00 10.00      B   
ATOM   1439  CB  GLU   130      14.016   1.092  14.113  1.00 10.00      B   
ATOM   1440  CG  GLU   130      14.350   2.505  14.564  1.00 10.00      B   
ATOM   1441  CD  GLU   130      14.996   2.552  15.931  1.00 10.00      B   
ATOM   1442  OE1 GLU   130      16.169   2.980  16.029  1.00 10.00      B   
ATOM   1443  OE2 GLU   130      14.332   2.178  16.920  1.00 10.00      B   
ATOM   1444  C   GLU   130      13.458  -0.438  12.202  1.00 10.00      B   
ATOM   1445  O   GLU   130      13.689  -1.369  12.976  1.00 10.00      B   
ATOM   1446  N   VAL   131      13.155  -0.612  10.917  1.00 10.00      B   
ATOM   1447  HN  VAL   131      12.977   0.176  10.367  1.00 10.00      B   
ATOM   1448  CA  VAL   131      13.086  -1.934  10.302  1.00 10.00      B   
ATOM   1449  CB  VAL   131      12.504  -1.884   8.866  1.00 10.00      B   
ATOM   1450  CG1 VAL   131      10.986  -1.973   8.892  1.00 10.00      B   
ATOM   1451  CG2 VAL   131      12.957  -0.627   8.134  1.00 10.00      B   
ATOM   1452  C   VAL   131      14.453  -2.609  10.275  1.00 10.00      B   
ATOM   1453  O   VAL   131      15.221  -2.444   9.323  1.00 10.00      B   
ATOM   1454  N   LEU   132      14.751  -3.348  11.340  1.00 10.00      B   
ATOM   1455  HN  LEU   132      14.103  -3.396  12.073  1.00 10.00      B   
ATOM   1456  CA  LEU   132      16.012  -4.066  11.471  1.00 10.00      B   
ATOM   1457  CB  LEU   132      16.120  -5.185  10.430  1.00 10.00      B   
ATOM   1458  CG  LEU   132      15.077  -6.298  10.532  1.00 10.00      B   
ATOM   1459  CD1 LEU   132      15.104  -7.168   9.286  1.00 10.00      B   
ATOM   1460  CD2 LEU   132      15.304  -7.137  11.780  1.00 10.00      B   
ATOM   1461  C   LEU   132      17.199  -3.117  11.373  1.00 10.00      B   
ATOM   1462  O   LEU   132      18.130  -3.344  10.603  1.00 10.00      B   
ATOM   1463  N   ALA   133      17.155  -2.051  12.162  1.00 10.00      B   
ATOM   1464  HN  ALA   133      16.385  -1.936  12.760  1.00 10.00      B   
ATOM   1465  CA  ALA   133      18.223  -1.056  12.174  1.00 10.00      B   
ATOM   1466  CB  ALA   133      17.786   0.185  12.935  1.00 10.00      B   
ATOM   1467  C   ALA   133      19.489  -1.636  12.788  1.00 10.00      B   
ATOM   1468  O   ALA   133      20.602  -1.315  12.372  1.00 10.00      B   
ATOM   1469  N   GLU   134      19.307  -2.501  13.774  1.00 10.00      B   
ATOM   1470  HN  GLU   134      18.391  -2.711  14.060  1.00 10.00      B   
ATOM   1471  CA  GLU   134      20.425  -3.143  14.448  1.00 10.00      B   
ATOM   1472  CB  GLU   134      19.952  -3.795  15.748  1.00 10.00      B   
ATOM   1473  CG  GLU   134      19.126  -2.874  16.632  1.00 10.00      B   
ATOM   1474  CD  GLU   134      18.020  -3.610  17.357  1.00 10.00      B   
ATOM   1475  OE1 GLU   134      17.024  -3.988  16.700  1.00 10.00      B   
ATOM   1476  OE2 GLU   134      18.143  -3.818  18.583  1.00 10.00      B   
ATOM   1477  C   GLU   134      21.051  -4.186  13.531  1.00 10.00      B   
ATOM   1478  O   GLU   134      22.265  -4.390  13.534  1.00 10.00      B   
ATOM   1479  N   ALA   135      20.205  -4.841  12.745  1.00 10.00      B   
ATOM   1480  HN  ALA   135      19.245  -4.641  12.808  1.00 10.00      B   
ATOM   1481  CA  ALA   135      20.663  -5.854  11.802  1.00 10.00      B   
ATOM   1482  CB  ALA   135      19.512  -6.762  11.397  1.00 10.00      B   
ATOM   1483  C   ALA   135      21.275  -5.183  10.576  1.00 10.00      B   
ATOM   1484  O   ALA   135      22.084  -5.773   9.869  1.00 10.00      B   
ATOM   1485  N   LYS   136      20.878  -3.939  10.344  1.00 10.00      B   
ATOM   1486  HN  LYS   136      20.212  -3.539  10.942  1.00 10.00      B   
ATOM   1487  CA  LYS   136      21.378  -3.152   9.223  1.00 10.00      B   
ATOM   1488  CB  LYS   136      20.540  -1.873   9.078  1.00 10.00      B   
ATOM   1489  CG  LYS   136      21.083  -0.845   8.096  1.00 10.00      B   
ATOM   1490  CD  LYS   136      20.378   0.489   8.264  1.00 10.00      B   
ATOM   1491  CE  LYS   136      21.074   1.591   7.480  1.00 10.00      B   
ATOM   1492  NZ  LYS   136      20.561   2.938   7.838  1.00 10.00      B   
ATOM   1493  HZ1 LYS   136      19.586   3.054   7.498  1.00 10.00      B   
ATOM   1494  HZ2 LYS   136      21.155   3.674   7.416  1.00 10.00      B   
ATOM   1495  HZ3 LYS   136      20.567   3.058   8.873  1.00 10.00      B   
ATOM   1496  C   LYS   136      22.844  -2.793   9.442  1.00 10.00      B   
ATOM   1497  O   LYS   136      23.636  -2.755   8.502  1.00 10.00      B   
ATOM   1498  N   ALA   137      23.199  -2.546  10.695  1.00 10.00      B   
ATOM   1499  HN  ALA   137      22.522  -2.604  11.404  1.00 10.00      B   
ATOM   1500  CA  ALA   137      24.568  -2.190  11.050  1.00 10.00      B   
ATOM   1501  CB  ALA   137      24.575  -1.321  12.298  1.00 10.00      B   
ATOM   1502  C   ALA   137      25.423  -3.438  11.260  1.00 10.00      B   
ATOM   1503  O   ALA   137      26.648  -3.357  11.372  1.00 10.00      B   
ATOM   1504  N   ASN   138      24.769  -4.591  11.308  1.00 10.00      B   
ATOM   1505  HN  ASN   138      23.797  -4.590  11.196  1.00 10.00      B   
ATOM   1506  CA  ASN   138      25.457  -5.860  11.499  1.00 10.00      B   
ATOM   1507  CB  ASN   138      24.593  -6.824  12.321  1.00 10.00      B   
ATOM   1508  CG  ASN   138      25.325  -8.104  12.698  1.00 10.00      B   
ATOM   1509  OD1 ASN   138      26.532  -8.099  12.933  1.00 10.00      B   
ATOM   1510  ND2 ASN   138      24.602  -9.213  12.753  1.00 10.00      B   
ATOM   1511 HD21 ASN   138      23.643  -9.155  12.549  1.00 10.00      B   
ATOM   1512 HD22 ASN   138      25.053 -10.046  13.005  1.00 10.00      B   
ATOM   1513  C   ASN   138      25.777  -6.481  10.146  1.00 10.00      B   
ATOM   1514  O   ASN   138      24.871  -6.760   9.360  1.00 10.00      B   
ATOM   1515  N   PRO   139      27.068  -6.689   9.847  1.00 10.00      B   
ATOM   1516  CA  PRO   139      27.506  -7.281   8.578  1.00 10.00      B   
ATOM   1517  CB  PRO   139      29.018  -7.470   8.763  1.00 10.00      B   
ATOM   1518  CG  PRO   139      29.262  -7.306  10.226  1.00 10.00      B   
ATOM   1519  CD  PRO   139      28.204  -6.368  10.718  1.00 10.00      B   
ATOM   1520  C   PRO   139      26.833  -8.627   8.316  1.00 10.00      B   
ATOM   1521  O   PRO   139      26.844  -9.516   9.168  1.00 10.00      B   
ATOM   1522  N   GLY   140      26.239  -8.769   7.138  1.00 10.00      B   
ATOM   1523  HN  GLY   140      26.267  -8.030   6.488  1.00 10.00      B   
ATOM   1524  CA  GLY   140      25.566 -10.002   6.792  1.00 10.00      B   
ATOM   1525  C   GLY   140      26.155 -10.638   5.554  1.00 10.00      B   
ATOM   1526  O   GLY   140      27.337 -10.457   5.256  1.00 10.00      B   
ATOM   1527  N   MET   141      25.333 -11.372   4.827  1.00 10.00      B   
ATOM   1528  HN  MET   141      24.396 -11.470   5.113  1.00 10.00      B   
ATOM   1529  CA  MET   141      25.777 -12.036   3.614  1.00 10.00      B   
ATOM   1530  CB  MET   141      25.344 -13.507   3.603  1.00 10.00      B   
ATOM   1531  CG  MET   141      26.046 -14.379   4.637  1.00 10.00      B   
ATOM   1532  SD  MET   141      27.845 -14.299   4.518  1.00 10.00      B   
ATOM   1533  CE  MET   141      28.110 -14.956   2.872  1.00 10.00      B   
ATOM   1534  C   MET   141      25.247 -11.313   2.382  1.00 10.00      B   
ATOM   1535  O   MET   141      24.842 -11.938   1.403  1.00 10.00      B   
ATOM   1536  N   ALA   142      25.250  -9.991   2.443  1.00 10.00      B   
ATOM   1537  HN  ALA   142      25.592  -9.550   3.249  1.00 10.00      B   
ATOM   1538  CA  ALA   142      24.776  -9.172   1.340  1.00 10.00      B   
ATOM   1539  CB  ALA   142      23.501  -8.438   1.731  1.00 10.00      B   
ATOM   1540  C   ALA   142      25.863  -8.184   0.928  1.00 10.00      B   
ATOM   1541  O   ALA   142      26.001  -7.108   1.523  1.00 10.00      B   
ATOM   1542  N   ALA   143      26.636  -8.560  -0.080  1.00 10.00      B   
ATOM   1543  HN  ALA   143      26.467  -9.424  -0.515  1.00 10.00      B   
ATOM   1544  CA  ALA   143      27.720  -7.720  -0.569  1.00 10.00      B   
ATOM   1545  CB  ALA   143      28.856  -8.578  -1.107  1.00 10.00      B   
ATOM   1546  C   ALA   143      27.228  -6.754  -1.641  1.00 10.00      B   
ATOM   1547  O   ALA   143      27.594  -5.577  -1.642  1.00 10.00      B   
ATOM   1548  N   LEU   144      26.386  -7.262  -2.535  1.00 10.00      B   
ATOM   1549  HN  LEU   144      26.128  -8.204  -2.456  1.00 10.00      B   
ATOM   1550  CA  LEU   144      25.823  -6.470  -3.626  1.00 10.00      B   
ATOM   1551  CB  LEU   144      24.951  -5.323  -3.103  1.00 10.00      B   
ATOM   1552  CG  LEU   144      23.785  -5.718  -2.194  1.00 10.00      B   
ATOM   1553  CD1 LEU   144      23.069  -4.477  -1.684  1.00 10.00      B   
ATOM   1554  CD2 LEU   144      22.817  -6.634  -2.926  1.00 10.00      B   
ATOM   1555  C   LEU   144      26.899  -5.948  -4.577  1.00 10.00      B   
ATOM   1556  O   LEU   144      27.293  -4.781  -4.512  1.00 10.00      B   
ATOM   1557  N   ALA   145      27.372  -6.824  -5.455  1.00 10.00      B   
ATOM   1558  HN  ALA   145      27.019  -7.737  -5.451  1.00 10.00      B   
ATOM   1559  CA  ALA   145      28.394  -6.464  -6.431  1.00 10.00      B   
ATOM   1560  CB  ALA   145      28.987  -7.709  -7.074  1.00 10.00      B   
ATOM   1561  C   ALA   145      27.807  -5.539  -7.493  1.00 10.00      B   
ATOM   1562  O   ALA   145      26.605  -5.592  -7.770  1.00 10.00      B   
ATOM   1563  N   GLN   146      28.657  -4.691  -8.070  1.00 10.00      B   
ATOM   1564  HN  GLN   146      29.594  -4.700  -7.788  1.00 10.00      B   
ATOM   1565  CA  GLN   146      28.236  -3.734  -9.094  1.00 10.00      B   
ATOM   1566  CB  GLN   146      27.651  -4.437 -10.325  1.00 10.00      B   
ATOM   1567  CG  GLN   146      28.672  -5.224 -11.130  1.00 10.00      B   
ATOM   1568  CD  GLN   146      29.728  -4.336 -11.760  1.00 10.00      B   
ATOM   1569  OE1 GLN   146      29.474  -3.175 -12.072  1.00 10.00      B   
ATOM   1570  NE2 GLN   146      30.918  -4.875 -11.955  1.00 10.00      B   
ATOM   1571 HE21 GLN   146      31.055  -5.810 -11.688  1.00 10.00      B   
ATOM   1572 HE22 GLN   146      31.623  -4.314 -12.367  1.00 10.00      B   
ATOM   1573  C   GLN   146      27.245  -2.732  -8.511  1.00 10.00      B   
ATOM   1574  O   GLN   146      26.212  -2.431  -9.110  1.00 10.00      B   
ATOM   1575  N   GLY   147      27.574  -2.234  -7.327  1.00 10.00      B   
ATOM   1576  HN  GLY   147      28.412  -2.523  -6.905  1.00 10.00      B   
ATOM   1577  CA  GLY   147      26.734  -1.272  -6.645  1.00 10.00      B   
ATOM   1578  C   GLY   147      27.464  -0.664  -5.465  1.00 10.00      B   
ATOM   1579  O   GLY   147      28.620  -0.258  -5.602  1.00 10.00      B   
ATOM   1580  N   GLN   148      26.794  -0.613  -4.315  1.00 10.00      B   
ATOM   1581  HN  GLN   148      25.867  -0.940  -4.290  1.00 10.00      B   
ATOM   1582  CA  GLN   148      27.381  -0.071  -3.089  1.00 10.00      B   
ATOM   1583  CB  GLN   148      28.534  -0.949  -2.591  1.00 10.00      B   
ATOM   1584  CG  GLN   148      28.112  -2.281  -1.997  1.00 10.00      B   
ATOM   1585  CD  GLN   148      27.455  -2.141  -0.637  1.00 10.00      B   
ATOM   1586  OE1 GLN   148      27.717  -1.192   0.106  1.00 10.00      B   
ATOM   1587  NE2 GLN   148      26.611  -3.100  -0.298  1.00 10.00      B   
ATOM   1588 HE21 GLN   148      26.463  -3.831  -0.936  1.00 10.00      B   
ATOM   1589 HE22 GLN   148      26.176  -3.048   0.579  1.00 10.00      B   
ATOM   1590  C   GLN   148      27.858   1.367  -3.264  1.00 10.00      B   
ATOM   1591  O   GLN   148      29.060   1.639  -3.227  1.00 10.00      B   
ATOM   1592  N   PHE   149      26.919   2.281  -3.450  1.00 10.00      B   
ATOM   1593  HN  PHE   149      25.981   2.005  -3.469  1.00 10.00      B   
ATOM   1594  CA  PHE   149      27.253   3.686  -3.618  1.00 10.00      B   
ATOM   1595  CB  PHE   149      26.226   4.382  -4.513  1.00 10.00      B   
ATOM   1596  CG  PHE   149      26.682   5.714  -5.036  1.00 10.00      B   
ATOM   1597  CD1 PHE   149      27.451   5.792  -6.184  1.00 10.00      B   
ATOM   1598  CD2 PHE   149      26.341   6.888  -4.382  1.00 10.00      B   
ATOM   1599  CE1 PHE   149      27.872   7.010  -6.672  1.00 10.00      B   
ATOM   1600  CE2 PHE   149      26.758   8.111  -4.865  1.00 10.00      B   
ATOM   1601  CZ  PHE   149      27.525   8.173  -6.012  1.00 10.00      B   
ATOM   1602  C   PHE   149      27.317   4.368  -2.255  1.00 10.00      B   
ATOM   1603  O   PHE   149      28.382   4.810  -1.829  1.00 10.00      B   
ATOM   1604  N   GLN   150      26.165   4.425  -1.580  1.00 10.00      B   
ATOM   1605  HN  GLN   150      25.363   4.037  -1.988  1.00 10.00      B   
ATOM   1606  CA  GLN   150      26.049   5.034  -0.251  1.00 10.00      B   
ATOM   1607  CB  GLN   150      26.604   4.107   0.835  1.00 10.00      B   
ATOM   1608  CG  GLN   150      25.818   2.818   1.020  1.00 10.00      B   
ATOM   1609  CD  GLN   150      24.415   3.056   1.553  1.00 10.00      B   
ATOM   1610  OE1 GLN   150      24.191   3.089   2.765  1.00 10.00      B   
ATOM   1611  NE2 GLN   150      23.456   3.204   0.653  1.00 10.00      B   
ATOM   1612 HE21 GLN   150      23.697   3.142  -0.295  1.00 10.00      B   
ATOM   1613 HE22 GLN   150      22.541   3.369   0.971  1.00 10.00      B   
ATOM   1614  C   GLN   150      26.679   6.427  -0.164  1.00 10.00      B   
ATOM   1615  O   GLN   150      27.776   6.599   0.370  1.00 10.00      B   
ATOM   1616  N   GLN   151      25.977   7.419  -0.685  1.00 10.00      B   
ATOM   1617  HN  GLN   151      25.107   7.224  -1.094  1.00 10.00      B   
ATOM   1618  CA  GLN   151      26.465   8.790  -0.664  1.00 10.00      B   
ATOM   1619  CB  GLN   151      25.734   9.639  -1.706  1.00 10.00      B   
ATOM   1620  CG  GLN   151      26.188  11.090  -1.753  1.00 10.00      B   
ATOM   1621  CD  GLN   151      27.161  11.369  -2.881  1.00 10.00      B   
ATOM   1622  OE1 GLN   151      26.755  11.703  -3.992  1.00 10.00      B   
ATOM   1623  NE2 GLN   151      28.450  11.230  -2.610  1.00 10.00      B   
ATOM   1624 HE21 GLN   151      28.711  10.955  -1.700  1.00 10.00      B   
ATOM   1625 HE22 GLN   151      29.096  11.417  -3.326  1.00 10.00      B   
ATOM   1626  C   GLN   151      26.283   9.404   0.721  1.00 10.00      B   
ATOM   1627  O   GLN   151      27.231   9.920   1.313  1.00 10.00      B   
ATOM   1628  N   ALA   152      25.064   9.325   1.239  1.00 10.00      B   
ATOM   1629  HN  ALA   152      24.361   8.870   0.732  1.00 10.00      B   
ATOM   1630  CA  ALA   152      24.744   9.886   2.545  1.00 10.00      B   
ATOM   1631  CB  ALA   152      23.238   9.919   2.747  1.00 10.00      B   
ATOM   1632  C   ALA   152      25.414   9.108   3.673  1.00 10.00      B   
ATOM   1633  O   ALA   152      25.448   7.874   3.651  1.00 10.00      B   
ATOM   1634  N   THR   153      25.950   9.850   4.643  1.00 10.00      B   
ATOM   1635  HN  THR   153      25.891  10.826   4.565  1.00 10.00      B   
ATOM   1636  CA  THR   153      26.624   9.285   5.815  1.00 10.00      B   
ATOM   1637  CB  THR   153      25.779   8.205   6.527  1.00 10.00      B   
ATOM   1638  OG1 THR   153      24.459   8.711   6.779  1.00 10.00      B   
ATOM   1639  HG1 THR   153      23.808   8.106   6.400  1.00 10.00      B   
ATOM   1640  CG2 THR   153      26.418   7.806   7.850  1.00 10.00      B   
ATOM   1641  C   THR   153      28.021   8.749   5.489  1.00 10.00      B   
ATOM   1642  O   THR   153      29.004   9.121   6.138  1.00 10.00      B   
ATOM   1643  N   ASN   154      28.105   7.886   4.487  1.00 10.00      B   
ATOM   1644  HN  ASN   154      27.284   7.635   4.006  1.00 10.00      B   
ATOM   1645  CA  ASN   154      29.378   7.294   4.083  1.00 10.00      B   
ATOM   1646  CB  ASN   154      29.162   6.118   3.128  1.00 10.00      B   
ATOM   1647  CG  ASN   154      28.691   4.857   3.829  1.00 10.00      B   
ATOM   1648  OD1 ASN   154      28.039   4.919   4.870  1.00 10.00      B   
ATOM   1649  ND2 ASN   154      29.008   3.703   3.258  1.00 10.00      B   
ATOM   1650 HD21 ASN   154      29.526   3.723   2.424  1.00 10.00      B   
ATOM   1651 HD22 ASN   154      28.714   2.875   3.692  1.00 10.00      B   
ATOM   1652  C   ASN   154      30.293   8.328   3.441  1.00 10.00      B   
ATOM   1653  O   ASN   154      31.501   8.348   3.696  1.00 10.00      B   
ATOM   1654  N   GLY   155      29.719   9.185   2.605  1.00 10.00      B   
ATOM   1655  HN  GLY   155      28.753   9.117   2.432  1.00 10.00      B   
ATOM   1656  CA  GLY   155      30.498  10.210   1.939  1.00 10.00      B   
ATOM   1657  C   GLY   155      30.647   9.927   0.458  1.00 10.00      B   
ATOM   1658  O   GLY   155      29.865  10.413  -0.359  1.00 10.00      B   
ATOM   1659  N   SER   156      31.656   9.145   0.109  1.00 10.00      B   
ATOM   1660  HN  SER   156      32.256   8.801   0.805  1.00 10.00      B   
ATOM   1661  CA  SER   156      31.905   8.789  -1.281  1.00 10.00      B   
ATOM   1662  CB  SER   156      32.841   9.818  -1.928  1.00 10.00      B   
ATOM   1663  OG  SER   156      32.368  11.140  -1.721  1.00 10.00      B   
ATOM   1664  HG  SER   156      31.519  11.104  -1.264  1.00 10.00      B   
ATOM   1665  C   SER   156      32.524   7.396  -1.356  1.00 10.00      B   
ATOM   1666  O   SER   156      33.270   7.081  -2.284  1.00 10.00      B   
ATOM   1667  N   SER   157      32.197   6.567  -0.373  1.00 10.00      B   
ATOM   1668  HN  SER   157      31.581   6.873   0.324  1.00 10.00      B   
ATOM   1669  CA  SER   157      32.727   5.216  -0.293  1.00 10.00      B   
ATOM   1670  CB  SER   157      32.622   4.713   1.146  1.00 10.00      B   
ATOM   1671  OG  SER   157      32.516   5.804   2.051  1.00 10.00      B   
ATOM   1672  HG  SER   157      33.399   6.140   2.256  1.00 10.00      B   
ATOM   1673  C   SER   157      32.027   4.251  -1.250  1.00 10.00      B   
ATOM   1674  O   SER   157      31.222   3.419  -0.832  1.00 10.00      B   
ATOM   1675  N   VAL   158      32.326   4.373  -2.535  1.00 10.00      B   
ATOM   1676  HN  VAL   158      32.949   5.075  -2.818  1.00 10.00      B   
ATOM   1677  CA  VAL   158      31.742   3.491  -3.534  1.00 10.00      B   
ATOM   1678  CB  VAL   158      31.585   4.200  -4.897  1.00 10.00      B   
ATOM   1679  CG1 VAL   158      30.823   3.327  -5.882  1.00 10.00      B   
ATOM   1680  CG2 VAL   158      30.889   5.540  -4.723  1.00 10.00      B   
ATOM   1681  C   VAL   158      32.624   2.253  -3.690  1.00 10.00      B   
ATOM   1682  O   VAL   158      33.833   2.367  -3.908  1.00 10.00      B   
ATOM   1683  N   LEU   159      32.028   1.078  -3.571  1.00 10.00      B   
ATOM   1684  HN  LEU   159      31.056   1.041  -3.421  1.00 10.00      B   
ATOM   1685  CA  LEU   159      32.784  -0.160  -3.678  1.00 10.00      B   
ATOM   1686  CB  LEU   159      32.985  -0.785  -2.290  1.00 10.00      B   
ATOM   1687  CG  LEU   159      33.997  -1.932  -2.197  1.00 10.00      B   
ATOM   1688  CD1 LEU   159      34.818  -1.805  -0.923  1.00 10.00      B   
ATOM   1689  CD2 LEU   159      33.290  -3.281  -2.241  1.00 10.00      B   
ATOM   1690  C   LEU   159      32.117  -1.151  -4.618  1.00 10.00      B   
ATOM   1691  O   LEU   159      31.059  -1.697  -4.313  1.00 10.00      B   
ATOM   1692  N   PHE   160      32.745  -1.385  -5.758  1.00 10.00      B   
ATOM   1693  HN  PHE   160      33.588  -0.921  -5.944  1.00 10.00      B   
ATOM   1694  CA  PHE   160      32.230  -2.330  -6.737  1.00 10.00      B   
ATOM   1695  CB  PHE   160      31.325  -1.648  -7.774  1.00 10.00      B   
ATOM   1696  CG  PHE   160      31.992  -0.588  -8.604  1.00 10.00      B   
ATOM   1697  CD1 PHE   160      32.452  -0.876  -9.881  1.00 10.00      B   
ATOM   1698  CD2 PHE   160      32.151   0.698  -8.113  1.00 10.00      B   
ATOM   1699  CE1 PHE   160      33.058   0.098 -10.649  1.00 10.00      B   
ATOM   1700  CE2 PHE   160      32.756   1.676  -8.874  1.00 10.00      B   
ATOM   1701  CZ  PHE   160      33.210   1.376 -10.144  1.00 10.00      B   
ATOM   1702  C   PHE   160      33.385  -3.047  -7.408  1.00 10.00      B   
ATOM   1703  O   PHE   160      34.438  -2.455  -7.631  1.00 10.00      B   
ATOM   1704  N   ILE   161      33.198  -4.319  -7.712  1.00 10.00      B   
ATOM   1705  HN  ILE   161      32.332  -4.738  -7.523  1.00 10.00      B   
ATOM   1706  CA  ILE   161      34.253  -5.102  -8.341  1.00 10.00      B   
ATOM   1707  CB  ILE   161      34.786  -6.226  -7.423  1.00 10.00      B   
ATOM   1708  CG1 ILE   161      34.290  -6.075  -5.980  1.00 10.00      B   
ATOM   1709  CG2 ILE   161      36.303  -6.277  -7.470  1.00 10.00      B   
ATOM   1710  CD1 ILE   161      32.998  -6.815  -5.700  1.00 10.00      B   
ATOM   1711  C   ILE   161      33.776  -5.729  -9.640  1.00 10.00      B   
ATOM   1712  O   ILE   161      32.609  -6.104  -9.767  1.00 10.00      B   
ATOM   1713  N   GLU   162      34.690  -5.862 -10.590  1.00 10.00      B   
ATOM   1714  HN  GLU   162      35.604  -5.540 -10.422  1.00 10.00      B   
ATOM   1715  CA  GLU   162      34.381  -6.457 -11.886  1.00 10.00      B   
ATOM   1716  CB  GLU   162      35.305  -5.877 -12.956  1.00 10.00      B   
ATOM   1717  CG  GLU   162      35.119  -4.387 -13.188  1.00 10.00      B   
ATOM   1718  CD  GLU   162      33.817  -4.073 -13.891  1.00 10.00      B   
ATOM   1719  OE1 GLU   162      33.723  -4.322 -15.114  1.00 10.00      B   
ATOM   1720  OE2 GLU   162      32.878  -3.584 -13.234  1.00 10.00      B   
ATOM   1721  C   GLU   162      34.530  -7.977 -11.828  1.00 10.00      B   
ATOM   1722  O   GLU   162      35.007  -8.606 -12.774  1.00 10.00      B   
ATOM   1723  N   SER   163      34.101  -8.556 -10.717  1.00 10.00      B   
ATOM   1724  HN  SER   163      33.701  -8.000 -10.015  1.00 10.00      B   
ATOM   1725  CA  SER   163      34.183  -9.991 -10.508  1.00 10.00      B   
ATOM   1726  CB  SER   163      34.210 -10.285  -9.007  1.00 10.00      B   
ATOM   1727  OG  SER   163      33.532  -9.270  -8.277  1.00 10.00      B   
ATOM   1728  HG  SER   163      33.006  -9.674  -7.578  1.00 10.00      B   
ATOM   1729  C   SER   163      33.010 -10.711 -11.167  1.00 10.00      B   
ATOM   1730  O   SER   163      32.075 -10.076 -11.665  1.00 10.00      B   
ATOM   1731  N   VAL   164      33.070 -12.035 -11.182  1.00 10.00      B   
ATOM   1732  HN  VAL   164      33.850 -12.484 -10.791  1.00 10.00      B   
ATOM   1733  CA  VAL   164      32.010 -12.841 -11.765  1.00 10.00      B   
ATOM   1734  CB  VAL   164      32.572 -13.943 -12.691  1.00 10.00      B   
ATOM   1735  CG1 VAL   164      31.442 -14.670 -13.401  1.00 10.00      B   
ATOM   1736  CG2 VAL   164      33.552 -13.359 -13.697  1.00 10.00      B   
ATOM   1737  C   VAL   164      31.199 -13.495 -10.657  1.00 10.00      B   
ATOM   1738  O   VAL   164      30.013 -13.208 -10.488  1.00 10.00      B   
ATOM   1739  N   ASP   165      31.852 -14.371  -9.901  1.00 10.00      B   
ATOM   1740  HN  ASP   165      32.797 -14.561 -10.097  1.00 10.00      B   
ATOM   1741  CA  ASP   165      31.207 -15.076  -8.798  1.00 10.00      B   
ATOM   1742  CB  ASP   165      31.425 -16.589  -8.930  1.00 10.00      B   
ATOM   1743  CG  ASP   165      32.869 -16.991  -8.701  1.00 10.00      B   
ATOM   1744  OD1 ASP   165      33.738 -16.550  -9.482  1.00 10.00      B   
ATOM   1745  OD2 ASP   165      33.142 -17.741  -7.743  1.00 10.00      B   
ATOM   1746  C   ASP   165      31.753 -14.595  -7.460  1.00 10.00      B   
ATOM   1747  O   ASP   165      31.051 -14.611  -6.447  1.00 10.00      B   
ATOM   1748  N   GLY   166      33.008 -14.166  -7.466  1.00 10.00      B   
ATOM   1749  HN  GLY   166      33.513 -14.178  -8.304  1.00 10.00      B   
ATOM   1750  CA  GLY   166      33.634 -13.689  -6.250  1.00 10.00      B   
ATOM   1751  C   GLY   166      34.960 -14.369  -5.967  1.00 10.00      B   
ATOM   1752  O   GLY   166      35.517 -14.220  -4.879  1.00 10.00      B   
ATOM   1753  N   SER   167      35.465 -15.127  -6.932  1.00 10.00      B   
ATOM   1754  HN  SER   167      34.971 -15.233  -7.771  1.00 10.00      B   
ATOM   1755  CA  SER   167      36.735 -15.814  -6.772  1.00 10.00      B   
ATOM   1756  CB  SER   167      36.852 -16.936  -7.808  1.00 10.00      B   
ATOM   1757  OG  SER   167      36.564 -16.457  -9.112  1.00 10.00      B   
ATOM   1758  HG  SER   167      36.522 -17.203  -9.722  1.00 10.00      B   
ATOM   1759  C   SER   167      37.887 -14.833  -6.943  1.00 10.00      B   
ATOM   1760  O   SER   167      38.765 -14.714  -6.083  1.00 10.00      B   
ATOM   1761  N   ASP   168      37.873 -14.130  -8.063  1.00 10.00      B   
ATOM   1762  HN  ASP   168      37.143 -14.274  -8.704  1.00 10.00      B   
ATOM   1763  CA  ASP   168      38.900 -13.154  -8.372  1.00 10.00      B   
ATOM   1764  CB  ASP   168      39.593 -13.501  -9.689  1.00 10.00      B   
ATOM   1765  CG  ASP   168      40.928 -12.807  -9.841  1.00 10.00      B   
ATOM   1766  OD1 ASP   168      41.918 -13.291  -9.251  1.00 10.00      B   
ATOM   1767  OD2 ASP   168      40.996 -11.778 -10.549  1.00 10.00      B   
ATOM   1768  C   ASP   168      38.290 -11.763  -8.447  1.00 10.00      B   
ATOM   1769  O   ASP   168      37.207 -11.580  -9.002  1.00 10.00      B   
ATOM   1770  N   PHE   169      38.977 -10.790  -7.875  1.00 10.00      B   
ATOM   1771  HN  PHE   169      39.838 -10.993  -7.451  1.00 10.00      B   
ATOM   1772  CA  PHE   169      38.486  -9.424  -7.869  1.00 10.00      B   
ATOM   1773  CB  PHE   169      38.433  -8.880  -6.440  1.00 10.00      B   
ATOM   1774  CG  PHE   169      37.470  -9.606  -5.551  1.00 10.00      B   
ATOM   1775  CD1 PHE   169      36.114  -9.605  -5.831  1.00 10.00      B   
ATOM   1776  CD2 PHE   169      37.918 -10.286  -4.434  1.00 10.00      B   
ATOM   1777  CE1 PHE   169      35.222 -10.270  -5.014  1.00 10.00      B   
ATOM   1778  CE2 PHE   169      37.034 -10.953  -3.612  1.00 10.00      B   
ATOM   1779  CZ  PHE   169      35.683 -10.946  -3.901  1.00 10.00      B   
ATOM   1780  C   PHE   169      39.342  -8.517  -8.738  1.00 10.00      B   
ATOM   1781  O   PHE   169      40.538  -8.364  -8.502  1.00 10.00      B   
ATOM   1782  N   LYS   170      38.724  -7.930  -9.748  1.00 10.00      B   
ATOM   1783  HN  LYS   170      37.777  -8.120  -9.904  1.00 10.00      B   
ATOM   1784  CA  LYS   170      39.417  -7.016 -10.644  1.00 10.00      B   
ATOM   1785  CB  LYS   170      39.198  -7.424 -12.106  1.00 10.00      B   
ATOM   1786  CG  LYS   170      39.953  -6.566 -13.112  1.00 10.00      B   
ATOM   1787  CD  LYS   170      39.555  -6.905 -14.540  1.00 10.00      B   
ATOM   1788  CE  LYS   170      40.229  -5.976 -15.543  1.00 10.00      B   
ATOM   1789  NZ  LYS   170      39.710  -6.177 -16.925  1.00 10.00      B   
ATOM   1790  HZ1 LYS   170      38.679  -6.019 -16.945  1.00 10.00      B   
ATOM   1791  HZ2 LYS   170      39.906  -7.145 -17.247  1.00 10.00      B   
ATOM   1792  HZ3 LYS   170      40.160  -5.509 -17.584  1.00 10.00      B   
ATOM   1793  C   LYS   170      38.924  -5.591 -10.411  1.00 10.00      B   
ATOM   1794  O   LYS   170      37.764  -5.285 -10.684  1.00 10.00      B   
ATOM   1795  N   ASP   171      39.812  -4.740  -9.897  1.00 10.00      B   
ATOM   1796  HN  ASP   171      40.721  -5.062  -9.712  1.00 10.00      B   
ATOM   1797  CA  ASP   171      39.498  -3.336  -9.598  1.00 10.00      B   
ATOM   1798  CB  ASP   171      39.341  -2.479 -10.857  1.00 10.00      B   
ATOM   1799  CG  ASP   171      39.152  -1.006 -10.533  1.00 10.00      B   
ATOM   1800  OD1 ASP   171      39.683  -0.541  -9.500  1.00 10.00      B   
ATOM   1801  OD2 ASP   171      38.477  -0.302 -11.322  1.00 10.00      B   
ATOM   1802  C   ASP   171      38.296  -3.189  -8.670  1.00 10.00      B   
ATOM   1803  O   ASP   171      37.146  -3.128  -9.110  1.00 10.00      B   
ATOM   1804  N   VAL   172      38.576  -3.121  -7.378  1.00 10.00      B   
ATOM   1805  HN  VAL   172      39.511  -3.163  -7.093  1.00 10.00      B   
ATOM   1806  CA  VAL   172      37.531  -2.988  -6.371  1.00 10.00      B   
ATOM   1807  CB  VAL   172      37.982  -3.588  -5.020  1.00 10.00      B   
ATOM   1808  CG1 VAL   172      36.783  -3.973  -4.165  1.00 10.00      B   
ATOM   1809  CG2 VAL   172      38.897  -4.786  -5.235  1.00 10.00      B   
ATOM   1810  C   VAL   172      37.163  -1.521  -6.169  1.00 10.00      B   
ATOM   1811  O   VAL   172      36.231  -1.204  -5.422  1.00 10.00      B   
ATOM   1812  N   PHE   173      37.905  -0.638  -6.842  1.00 10.00      B   
ATOM   1813  HN  PHE   173      38.615  -0.974  -7.434  1.00 10.00      B   
ATOM   1814  CA  PHE   173      37.704   0.812  -6.752  1.00 10.00      B   
ATOM   1815  CB  PHE   173      36.259   1.213  -7.068  1.00 10.00      B   
ATOM   1816  CG  PHE   173      36.122   2.611  -7.601  1.00 10.00      B   
ATOM   1817  CD1 PHE   173      36.753   2.981  -8.778  1.00 10.00      B   
ATOM   1818  CD2 PHE   173      35.360   3.554  -6.932  1.00 10.00      B   
ATOM   1819  CE1 PHE   173      36.627   4.262  -9.276  1.00 10.00      B   
ATOM   1820  CE2 PHE   173      35.230   4.840  -7.424  1.00 10.00      B   
ATOM   1821  CZ  PHE   173      35.865   5.194  -8.599  1.00 10.00      B   
ATOM   1822  C   PHE   173      38.145   1.347  -5.387  1.00 10.00      B   
ATOM   1823  O   PHE   173      39.050   2.176  -5.300  1.00 10.00      B   
ATOM   1824  N   LEU   174      37.494   0.856  -4.333  1.00 10.00      B   
ATOM   1825  HN  LEU   174      36.775   0.204  -4.493  1.00 10.00      B   
ATOM   1826  CA  LEU   174      37.801   1.236  -2.955  1.00 10.00      B   
ATOM   1827  CB  LEU   174      39.118   0.585  -2.505  1.00 10.00      B   
ATOM   1828  CG  LEU   174      39.378   0.504  -0.999  1.00 10.00      B   
ATOM   1829  CD1 LEU   174      38.198  -0.134  -0.281  1.00 10.00      B   
ATOM   1830  CD2 LEU   174      40.649  -0.289  -0.733  1.00 10.00      B   
ATOM   1831  C   LEU   174      37.840   2.753  -2.771  1.00 10.00      B   
ATOM   1832  O   LEU   174      38.861   3.323  -2.375  1.00 10.00      B   
ATOM   1833  N   ALA   175      36.721   3.401  -3.063  1.00 10.00      B   
ATOM   1834  HN  ALA   175      35.934   2.896  -3.361  1.00 10.00      B   
ATOM   1835  CA  ALA   175      36.632   4.843  -2.936  1.00 10.00      B   
ATOM   1836  CB  ALA   175      35.525   5.389  -3.820  1.00 10.00      B   
ATOM   1837  C   ALA   175      36.409   5.246  -1.487  1.00 10.00      B   
ATOM   1838  O   ALA   175      35.745   4.541  -0.725  1.00 10.00      B   
ATOM   1839  N   GLN   176      36.989   6.371  -1.108  1.00 10.00      B   
ATOM   1840  HN  GLN   176      37.525   6.875  -1.761  1.00 10.00      B   
ATOM   1841  CA  GLN   176      36.862   6.882   0.250  1.00 10.00      B   
ATOM   1842  CB  GLN   176      38.238   6.984   0.913  1.00 10.00      B   
ATOM   1843  CG  GLN   176      39.119   5.768   0.680  1.00 10.00      B   
ATOM   1844  CD  GLN   176      40.350   6.092  -0.143  1.00 10.00      B   
ATOM   1845  OE1 GLN   176      40.952   7.156   0.008  1.00 10.00      B   
ATOM   1846  NE2 GLN   176      40.718   5.194  -1.039  1.00 10.00      B   
ATOM   1847 HE21 GLN   176      40.179   4.374  -1.128  1.00 10.00      B   
ATOM   1848 HE22 GLN   176      41.515   5.377  -1.578  1.00 10.00      B   
ATOM   1849  C   GLN   176      36.174   8.241   0.248  1.00 10.00      B   
ATOM   1850  O   GLN   176      35.830   8.766  -0.817  1.00 10.00      B   
ATOM   1851  N   SER   186      41.665   9.068  -2.588  1.00 10.00      B   
ATOM   1852  HN  SER   186      42.370   8.679  -3.156  1.00 10.00      B   
ATOM   1853  CA  SER   186      40.290   9.043  -3.060  1.00 10.00      B   
ATOM   1854  CB  SER   186      40.109  10.024  -4.218  1.00 10.00      B   
ATOM   1855  OG  SER   186      40.521  11.326  -3.834  1.00 10.00      B   
ATOM   1856  HG  SER   186      40.904  11.285  -2.948  1.00 10.00      B   
ATOM   1857  C   SER   186      39.873   7.637  -3.484  1.00 10.00      B   
ATOM   1858  O   SER   186      38.801   7.160  -3.104  1.00 10.00      B   
ATOM   1859  N   VAL   187      40.720   6.978  -4.267  1.00 10.00      B   
ATOM   1860  HN  VAL   187      41.568   7.402  -4.525  1.00 10.00      B   
ATOM   1861  CA  VAL   187      40.429   5.631  -4.745  1.00 10.00      B   
ATOM   1862  CB  VAL   187      39.897   5.635  -6.199  1.00 10.00      B   
ATOM   1863  CG1 VAL   187      38.494   6.219  -6.267  1.00 10.00      B   
ATOM   1864  CG2 VAL   187      40.838   6.393  -7.126  1.00 10.00      B   
ATOM   1865  C   VAL   187      41.676   4.757  -4.675  1.00 10.00      B   
ATOM   1866  O   VAL   187      42.796   5.264  -4.593  1.00 10.00      B   
ATOM   1867  N   VAL   188      41.474   3.446  -4.688  1.00 10.00      B   
ATOM   1868  HN  VAL   188      40.549   3.103  -4.732  1.00 10.00      B   
ATOM   1869  CA  VAL   188      42.574   2.499  -4.642  1.00 10.00      B   
ATOM   1870  CB  VAL   188      42.591   1.695  -3.321  1.00 10.00      B   
ATOM   1871  CG1 VAL   188      43.760   0.718  -3.295  1.00 10.00      B   
ATOM   1872  CG2 VAL   188      42.653   2.630  -2.124  1.00 10.00      B   
ATOM   1873  C   VAL   188      42.479   1.534  -5.819  1.00 10.00      B   
ATOM   1874  O   VAL   188      41.586   0.686  -5.869  1.00 10.00      B   
ATOM   1875  N   VAL   189      43.384   1.690  -6.774  1.00 10.00      B   
ATOM   1876  HN  VAL   189      44.057   2.405  -6.684  1.00 10.00      B   
ATOM   1877  CA  VAL   189      43.410   0.832  -7.949  1.00 10.00      B   
ATOM   1878  CB  VAL   189      44.259   1.439  -9.086  1.00 10.00      B   
ATOM   1879  CG1 VAL   189      44.138   0.604 -10.352  1.00 10.00      B   
ATOM   1880  CG2 VAL   189      43.848   2.877  -9.357  1.00 10.00      B   
ATOM   1881  C   VAL   189      43.956  -0.545  -7.580  1.00 10.00      B   
ATOM   1882  O   VAL   189      45.167  -0.778  -7.602  1.00 10.00      B   
ATOM   1883  N   ALA   190      43.059  -1.442  -7.212  1.00 10.00      B   
ATOM   1884  HN  ALA   190      42.113  -1.189  -7.200  1.00 10.00      B   
ATOM   1885  CA  ALA   190      43.438  -2.793  -6.833  1.00 10.00      B   
ATOM   1886  CB  ALA   190      42.497  -3.333  -5.768  1.00 10.00      B   
ATOM   1887  C   ALA   190      43.440  -3.706  -8.051  1.00 10.00      B   
ATOM   1888  O   ALA   190      42.387  -4.026  -8.602  1.00 10.00      B   
ATOM   1889  N   ASP   191      44.631  -4.107  -8.470  1.00 10.00      B   
ATOM   1890  HN  ASP   191      45.426  -3.811  -7.988  1.00 10.00      B   
ATOM   1891  CA  ASP   191      44.781  -4.979  -9.625  1.00 10.00      B   
ATOM   1892  CB  ASP   191      46.254  -5.079 -10.036  1.00 10.00      B   
ATOM   1893  CG  ASP   191      46.451  -5.895 -11.300  1.00 10.00      B   
ATOM   1894  OD1 ASP   191      46.534  -7.139 -11.210  1.00 10.00      B   
ATOM   1895  OD2 ASP   191      46.526  -5.293 -12.393  1.00 10.00      B   
ATOM   1896  C   ASP   191      44.242  -6.366  -9.321  1.00 10.00      B   
ATOM   1897  O   ASP   191      43.228  -6.786  -9.875  1.00 10.00      B   
ATOM   1898  N   SER   192      44.925  -7.070  -8.436  1.00 10.00      B   
ATOM   1899  HN  SER   192      45.729  -6.683  -8.031  1.00 10.00      B   
ATOM   1900  CA  SER   192      44.519  -8.408  -8.051  1.00 10.00      B   
ATOM   1901  CB  SER   192      45.759  -9.255  -7.766  1.00 10.00      B   
ATOM   1902  OG  SER   192      46.873  -8.427  -7.464  1.00 10.00      B   
ATOM   1903  HG  SER   192      47.431  -8.348  -8.250  1.00 10.00      B   
ATOM   1904  C   SER   192      43.615  -8.360  -6.825  1.00 10.00      B   
ATOM   1905  O   SER   192      43.583  -7.358  -6.110  1.00 10.00      B   
ATOM   1906  N   GLY   193      42.885  -9.438  -6.580  1.00 10.00      B   
ATOM   1907  HN  GLY   193      42.948 -10.211  -7.179  1.00 10.00      B   
ATOM   1908  CA  GLY   193      42.000  -9.484  -5.438  1.00 10.00      B   
ATOM   1909  C   GLY   193      41.537 -10.889  -5.133  1.00 10.00      B   
ATOM   1910  O   GLY   193      41.116 -11.617  -6.031  1.00 10.00      B   
ATOM   1911  N   HIS   194      41.612 -11.264  -3.868  1.00 10.00      B   
ATOM   1912  HN  HIS   194      41.949 -10.627  -3.203  1.00 10.00      B   
ATOM   1913  CA  HIS   194      41.196 -12.589  -3.431  1.00 10.00      B   
ATOM   1914  CB  HIS   194      42.421 -13.448  -3.099  1.00 10.00      B   
ATOM   1915  CG  HIS   194      42.103 -14.894  -2.875  1.00 10.00      B   
ATOM   1916  ND1 HIS   194      42.326 -15.542  -1.677  1.00 10.00      B   
ATOM   1917  HD1 HIS   194      42.715 -15.142  -0.868  1.00 10.00      B   
ATOM   1918  CD2 HIS   194      41.570 -15.820  -3.706  1.00 10.00      B   
ATOM   1919  CE1 HIS   194      41.938 -16.799  -1.781  1.00 10.00      B   
ATOM   1920  NE2 HIS   194      41.478 -16.992  -3.003  1.00 10.00      B   
ATOM   1921  HE2 HIS   194      41.123 -17.844  -3.350  1.00 10.00      B   
ATOM   1922  C   HIS   194      40.288 -12.473  -2.213  1.00 10.00      B   
ATOM   1923  O   HIS   194      40.572 -11.709  -1.290  1.00 10.00      B   
ATOM   1924  N   LEU   195      39.189 -13.218  -2.225  1.00 10.00      B   
ATOM   1925  HN  LEU   195      39.013 -13.793  -2.999  1.00 10.00      B   
ATOM   1926  CA  LEU   195      38.232 -13.197  -1.122  1.00 10.00      B   
ATOM   1927  CB  LEU   195      36.955 -13.958  -1.505  1.00 10.00      B   
ATOM   1928  CG  LEU   195      35.752 -13.809  -0.565  1.00 10.00      B   
ATOM   1929  CD1 LEU   195      35.360 -12.348  -0.413  1.00 10.00      B   
ATOM   1930  CD2 LEU   195      34.576 -14.630  -1.071  1.00 10.00      B   
ATOM   1931  C   LEU   195      38.841 -13.773   0.152  1.00 10.00      B   
ATOM   1932  O   LEU   195      39.694 -14.661   0.095  1.00 10.00      B   
ATOM   1933  N   THR   196      38.423 -13.245   1.297  1.00 10.00      B   
ATOM   1934  HN  THR   196      37.754 -12.529   1.275  1.00 10.00      B   
ATOM   1935  CA  THR   196      38.920 -13.702   2.589  1.00 10.00      B   
ATOM   1936  CB  THR   196      40.246 -13.003   2.961  1.00 10.00      B   
ATOM   1937  OG1 THR   196      41.156 -13.060   1.850  1.00 10.00      B   
ATOM   1938  HG1 THR   196      40.744 -13.557   1.128  1.00 10.00      B   
ATOM   1939  CG2 THR   196      40.887 -13.675   4.168  1.00 10.00      B   
ATOM   1940  C   THR   196      37.885 -13.419   3.679  1.00 10.00      B   
ATOM   1941  O   THR   196      37.329 -12.319   3.742  1.00 10.00      B   
ATOM   1942  N   GLN   197      37.613 -14.412   4.518  1.00 10.00      B   
ATOM   1943  HN  GLN   197      38.076 -15.273   4.410  1.00 10.00      B   
ATOM   1944  CA  GLN   197      36.647 -14.253   5.598  1.00 10.00      B   
ATOM   1945  CB  GLN   197      35.716 -15.469   5.683  1.00 10.00      B   
ATOM   1946  CG  GLN   197      34.851 -15.690   4.447  1.00 10.00      B   
ATOM   1947  CD  GLN   197      35.599 -16.385   3.327  1.00 10.00      B   
ATOM   1948  OE1 GLN   197      36.504 -17.181   3.571  1.00 10.00      B   
ATOM   1949  NE2 GLN   197      35.224 -16.093   2.092  1.00 10.00      B   
ATOM   1950 HE21 GLN   197      34.490 -15.455   1.968  1.00 10.00      B   
ATOM   1951 HE22 GLN   197      35.707 -16.518   1.348  1.00 10.00      B   
ATOM   1952  C   GLN   197      37.369 -14.055   6.927  1.00 10.00      B   
ATOM   1953  O   GLN   197      38.582 -13.843   6.960  1.00 10.00      B   
ATOM   1954  N   LEU   198      36.623 -14.116   8.023  1.00 10.00      B   
ATOM   1955  HN  LEU   198      35.660 -14.282   7.939  1.00 10.00      B   
ATOM   1956  CA  LEU   198      37.205 -13.947   9.350  1.00 10.00      B   
ATOM   1957  CB  LEU   198      36.156 -13.438  10.344  1.00 10.00      B   
ATOM   1958  CG  LEU   198      35.499 -12.097  10.015  1.00 10.00      B   
ATOM   1959  CD1 LEU   198      34.497 -11.720  11.095  1.00 10.00      B   
ATOM   1960  CD2 LEU   198      36.544 -11.006   9.850  1.00 10.00      B   
ATOM   1961  C   LEU   198      37.800 -15.260   9.849  1.00 10.00      B   
ATOM   1962  O   LEU   198      37.613 -16.313   9.232  1.00 10.00      B   
ATOM   1963  N   GLN   203      38.643  -7.904   9.744  1.00 10.00      B   
ATOM   1964  HN  GLN   203      37.767  -8.089  10.148  1.00 10.00      B   
ATOM   1965  CA  GLN   203      38.850  -6.638   9.055  1.00 10.00      B   
ATOM   1966  CB  GLN   203      38.908  -5.485  10.062  1.00 10.00      B   
ATOM   1967  CG  GLN   203      39.929  -5.676  11.172  1.00 10.00      B   
ATOM   1968  CD  GLN   203      39.866  -4.585  12.220  1.00 10.00      B   
ATOM   1969  OE1 GLN   203      39.505  -3.443  11.928  1.00 10.00      B   
ATOM   1970  NE2 GLN   203      40.212  -4.930  13.450  1.00 10.00      B   
ATOM   1971 HE21 GLN   203      40.484  -5.860  13.612  1.00 10.00      B   
ATOM   1972 HE22 GLN   203      40.186  -4.243  14.148  1.00 10.00      B   
ATOM   1973  C   GLN   203      40.124  -6.691   8.223  1.00 10.00      B   
ATOM   1974  O   GLN   203      40.367  -5.837   7.368  1.00 10.00      B   
ATOM   1975  N   VAL   204      40.928  -7.710   8.481  1.00 10.00      B   
ATOM   1976  HN  VAL   204      40.661  -8.362   9.162  1.00 10.00      B   
ATOM   1977  CA  VAL   204      42.178  -7.901   7.769  1.00 10.00      B   
ATOM   1978  CB  VAL   204      43.243  -8.586   8.655  1.00 10.00      B   
ATOM   1979  CG1 VAL   204      44.568  -8.703   7.914  1.00 10.00      B   
ATOM   1980  CG2 VAL   204      43.424  -7.828   9.963  1.00 10.00      B   
ATOM   1981  C   VAL   204      41.944  -8.734   6.512  1.00 10.00      B   
ATOM   1982  O   VAL   204      41.676  -9.935   6.590  1.00 10.00      B   
ATOM   1983  N   VAL   205      42.025  -8.084   5.359  1.00 10.00      B   
ATOM   1984  HN  VAL   205      42.229  -7.124   5.362  1.00 10.00      B   
ATOM   1985  CA  VAL   205      41.832  -8.761   4.087  1.00 10.00      B   
ATOM   1986  CB  VAL   205      40.944  -7.933   3.130  1.00 10.00      B   
ATOM   1987  CG1 VAL   205      40.564  -8.756   1.908  1.00 10.00      B   
ATOM   1988  CG2 VAL   205      39.695  -7.440   3.847  1.00 10.00      B   
ATOM   1989  C   VAL   205      43.184  -9.009   3.437  1.00 10.00      B   
ATOM   1990  O   VAL   205      44.015  -8.104   3.365  1.00 10.00      B   
ATOM   1991  N   THR   206      43.405 -10.233   2.985  1.00 10.00      B   
ATOM   1992  HN  THR   206      42.711 -10.914   3.091  1.00 10.00      B   
ATOM   1993  CA  THR   206      44.661 -10.604   2.351  1.00 10.00      B   
ATOM   1994  CB  THR   206      44.810 -12.131   2.273  1.00 10.00      B   
ATOM   1995  OG1 THR   206      43.656 -12.749   2.860  1.00 10.00      B   
ATOM   1996  HG1 THR   206      42.905 -12.677   2.254  1.00 10.00      B   
ATOM   1997  CG2 THR   206      46.050 -12.581   3.026  1.00 10.00      B   
ATOM   1998  C   THR   206      44.803  -9.999   0.954  1.00 10.00      B   
ATOM   1999  O   THR   206      44.490 -10.639  -0.055  1.00 10.00      B   
ATOM   2000  N   LEU   207      45.261  -8.756   0.908  1.00 10.00      B   
ATOM   2001  HN  LEU   207      45.460  -8.293   1.752  1.00 10.00      B   
ATOM   2002  CA  LEU   207      45.466  -8.055  -0.351  1.00 10.00      B   
ATOM   2003  CB  LEU   207      44.906  -6.632  -0.271  1.00 10.00      B   
ATOM   2004  CG  LEU   207      43.411  -6.506   0.035  1.00 10.00      B   
ATOM   2005  CD1 LEU   207      42.971  -5.050  -0.025  1.00 10.00      B   
ATOM   2006  CD2 LEU   207      42.590  -7.358  -0.923  1.00 10.00      B   
ATOM   2007  C   LEU   207      46.951  -8.023  -0.694  1.00 10.00      B   
ATOM   2008  O   LEU   207      47.784  -8.463   0.103  1.00 10.00      B   
ATOM   2009  N   ASN   208      47.287  -7.516  -1.872  1.00 10.00      B   
ATOM   2010  HN  ASN   208      46.586  -7.186  -2.475  1.00 10.00      B   
ATOM   2011  CA  ASN   208      48.681  -7.450  -2.289  1.00 10.00      B   
ATOM   2012  CB  ASN   208      49.090  -8.745  -2.997  1.00 10.00      B   
ATOM   2013  CG  ASN   208      50.574  -9.036  -2.892  1.00 10.00      B   
ATOM   2014  OD1 ASN   208      51.403  -8.128  -2.849  1.00 10.00      B   
ATOM   2015  ND2 ASN   208      50.922 -10.310  -2.847  1.00 10.00      B   
ATOM   2016 HD21 ASN   208      50.212 -10.989  -2.885  1.00 10.00      B   
ATOM   2017 HD22 ASN   208      51.875 -10.525  -2.775  1.00 10.00      B   
ATOM   2018  C   ASN   208      48.955  -6.246  -3.182  1.00 10.00      B   
ATOM   2019  O   ASN   208      49.768  -5.389  -2.842  1.00 10.00      B   
ATOM   2020  N   GLN   209      48.272  -6.172  -4.316  1.00 10.00      B   
ATOM   2021  HN  GLN   209      47.617  -6.871  -4.528  1.00 10.00      B   
ATOM   2022  CA  GLN   209      48.478  -5.074  -5.255  1.00 10.00      B   
ATOM   2023  CB  GLN   209      48.661  -5.604  -6.680  1.00 10.00      B   
ATOM   2024  CG  GLN   209      49.924  -6.426  -6.880  1.00 10.00      B   
ATOM   2025  CD  GLN   209      50.370  -6.469  -8.329  1.00 10.00      B   
ATOM   2026  OE1 GLN   209      49.557  -6.380  -9.248  1.00 10.00      B   
ATOM   2027  NE2 GLN   209      51.668  -6.600  -8.542  1.00 10.00      B   
ATOM   2028 HE21 GLN   209      52.261  -6.664  -7.764  1.00 10.00      B   
ATOM   2029 HE22 GLN   209      51.983  -6.635  -9.469  1.00 10.00      B   
ATOM   2030  C   GLN   209      47.360  -4.035  -5.214  1.00 10.00      B   
ATOM   2031  O   GLN   209      46.215  -4.324  -5.562  1.00 10.00      B   
ATOM   2032  N   GLY   210      47.706  -2.823  -4.795  1.00 10.00      B   
ATOM   2033  HN  GLY   210      48.632  -2.656  -4.516  1.00 10.00      B   
ATOM   2034  CA  GLY   210      46.739  -1.747  -4.726  1.00 10.00      B   
ATOM   2035  C   GLY   210      47.409  -0.390  -4.842  1.00 10.00      B   
ATOM   2036  O   GLY   210      48.261  -0.042  -4.024  1.00 10.00      B   
ATOM   2037  N   THR   211      47.040   0.366  -5.862  1.00 10.00      B   
ATOM   2038  HN  THR   211      46.366   0.022  -6.492  1.00 10.00      B   
ATOM   2039  CA  THR   211      47.609   1.690  -6.090  1.00 10.00      B   
ATOM   2040  CB  THR   211      47.794   1.952  -7.598  1.00 10.00      B   
ATOM   2041  OG1 THR   211      48.407   0.807  -8.215  1.00 10.00      B   
ATOM   2042  HG1 THR   211      49.247   0.617  -7.783  1.00 10.00      B   
ATOM   2043  CG2 THR   211      48.665   3.176  -7.829  1.00 10.00      B   
ATOM   2044  C   THR   211      46.718   2.786  -5.494  1.00 10.00      B   
ATOM   2045  O   THR   211      45.633   3.062  -6.006  1.00 10.00      B   
ATOM   2046  N   ARG   212      47.177   3.392  -4.406  1.00 10.00      B   
ATOM   2047  HN  ARG   212      48.044   3.117  -4.038  1.00 10.00      B   
ATOM   2048  CA  ARG   212      46.433   4.457  -3.744  1.00 10.00      B   
ATOM   2049  CB  ARG   212      46.944   4.642  -2.312  1.00 10.00      B   
ATOM   2050  CG  ARG   212      46.413   3.623  -1.316  1.00 10.00      B   
ATOM   2051  CD  ARG   212      47.119   3.742   0.027  1.00 10.00      B   
ATOM   2052  NE  ARG   212      48.451   3.135   0.008  1.00 10.00      B   
ATOM   2053  HE  ARG   212      48.626   2.462  -0.689  1.00 10.00      B   
ATOM   2054  CZ  ARG   212      49.424   3.423   0.868  1.00 10.00      B   
ATOM   2055  NH1 ARG   212      49.232   4.317   1.828  1.00 10.00      B   
ATOM   2056 HH11 ARG   212      49.998   4.536   2.499  1.00 10.00      B   
ATOM   2057 HH12 ARG   212      48.313   4.803   1.917  1.00 10.00      B   
ATOM   2058  NH2 ARG   212      50.592   2.802   0.777  1.00 10.00      B   
ATOM   2059 HH21 ARG   212      50.750   2.084   0.032  1.00 10.00      B   
ATOM   2060 HH22 ARG   212      51.358   3.024   1.447  1.00 10.00      B   
ATOM   2061  C   ARG   212      46.573   5.770  -4.508  1.00 10.00      B   
ATOM   2062  O   ARG   212      47.688   6.229  -4.770  1.00 10.00      B   
ATOM   2063  N   PHE   213      45.446   6.363  -4.872  1.00 10.00      B   
ATOM   2064  HN  PHE   213      44.583   5.945  -4.643  1.00 10.00      B   
ATOM   2065  CA  PHE   213      45.451   7.622  -5.596  1.00 10.00      B   
ATOM   2066  CB  PHE   213      45.080   7.408  -7.063  1.00 10.00      B   
ATOM   2067  CG  PHE   213      45.682   8.426  -7.986  1.00 10.00      B   
ATOM   2068  CD1 PHE   213      46.978   8.273  -8.455  1.00 10.00      B   
ATOM   2069  CD2 PHE   213      44.956   9.535  -8.387  1.00 10.00      B   
ATOM   2070  CE1 PHE   213      47.537   9.205  -9.306  1.00 10.00      B   
ATOM   2071  CE2 PHE   213      45.508  10.473  -9.236  1.00 10.00      B   
ATOM   2072  CZ  PHE   213      46.801  10.307  -9.697  1.00 10.00      B   
ATOM   2073  C   PHE   213      44.499   8.615  -4.939  1.00 10.00      B   
ATOM   2074  O   PHE   213      43.350   8.286  -4.640  1.00 10.00      B   
ATOM   2075  N   GLU   214      44.989   9.824  -4.713  1.00 10.00      B   
ATOM   2076  HN  GLU   214      45.912  10.018  -4.980  1.00 10.00      B   
ATOM   2077  CA  GLU   214      44.206  10.874  -4.078  1.00 10.00      B   
ATOM   2078  CB  GLU   214      44.853  11.260  -2.743  1.00 10.00      B   
ATOM   2079  CG  GLU   214      45.418  10.085  -1.957  1.00 10.00      B   
ATOM   2080  CD  GLU   214      46.669  10.455  -1.185  1.00 10.00      B   
ATOM   2081  OE1 GLU   214      46.539  10.977  -0.058  1.00 10.00      B   
ATOM   2082  OE2 GLU   214      47.788  10.232  -1.700  1.00 10.00      B   
ATOM   2083  C   GLU   214      44.130  12.099  -4.987  1.00 10.00      B   
ATOM   2084  O   GLU   214      44.650  13.169  -4.654  1.00 10.00      B   
ATOM   2085  N   GLY   215      43.484  11.938  -6.129  1.00 10.00      B   
ATOM   2086  HN  GLY   215      43.073  11.069  -6.329  1.00 10.00      B   
ATOM   2087  CA  GLY   215      43.357  13.028  -7.077  1.00 10.00      B   
ATOM   2088  C   GLY   215      41.989  13.676  -7.037  1.00 10.00      B   
ATOM   2089  O   GLY   215      41.009  13.106  -7.515  1.00 10.00      B   
ATOM   2090  N   THR   216      41.919  14.863  -6.456  1.00 10.00      B   
ATOM   2091  HN  THR   216      42.733  15.254  -6.073  1.00 10.00      B   
ATOM   2092  CA  THR   216      40.660  15.594  -6.357  1.00 10.00      B   
ATOM   2093  CB  THR   216      40.269  15.834  -4.886  1.00 10.00      B   
ATOM   2094  OG1 THR   216      40.642  14.694  -4.097  1.00 10.00      B   
ATOM   2095  HG1 THR   216      39.941  14.031  -4.144  1.00 10.00      B   
ATOM   2096  CG2 THR   216      38.770  16.059  -4.761  1.00 10.00      B   
ATOM   2097  C   THR   216      40.747  16.939  -7.081  1.00 10.00      B   
ATOM   2098  O   THR   216      39.727  17.576  -7.365  1.00 10.00      B   
ATOM   2099  N   ALA   217      41.970  17.366  -7.378  1.00 10.00      B   
ATOM   2100  HN  ALA   217      42.740  16.810  -7.138  1.00 10.00      B   
ATOM   2101  CA  ALA   217      42.201  18.628  -8.065  1.00 10.00      B   
ATOM   2102  CB  ALA   217      42.301  19.770  -7.067  1.00 10.00      B   
ATOM   2103  C   ALA   217      43.467  18.556  -8.906  1.00 10.00      B   
ATOM   2104  O   ALA   217      44.413  17.845  -8.560  1.00 10.00      B   
ATOM   2105  N   LEU   218      43.484  19.308  -9.993  1.00 10.00      B   
ATOM   2106  HN  LEU   218      42.702  19.868 -10.196  1.00 10.00      B   
ATOM   2107  CA  LEU   218      44.625  19.334 -10.897  1.00 10.00      B   
ATOM   2108  CB  LEU   218      44.208  19.903 -12.258  1.00 10.00      B   
ATOM   2109  CG  LEU   218      43.317  19.004 -13.121  1.00 10.00      B   
ATOM   2110  CD1 LEU   218      42.851  19.744 -14.362  1.00 10.00      B   
ATOM   2111  CD2 LEU   218      44.051  17.727 -13.504  1.00 10.00      B   
ATOM   2112  C   LEU   218      45.783  20.138 -10.313  1.00 10.00      B   
ATOM   2113  O   LEU   218      46.946  19.882 -10.626  1.00 10.00      B   
ATOM   2114  N   LEU   219      45.463  21.109  -9.466  1.00 10.00      B   
ATOM   2115  HN  LEU   219      44.517  21.278  -9.266  1.00 10.00      B   
ATOM   2116  CA  LEU   219      46.481  21.945  -8.839  1.00 10.00      B   
ATOM   2117  CB  LEU   219      45.998  23.397  -8.739  1.00 10.00      B   
ATOM   2118  CG  LEU   219      45.666  24.090 -10.065  1.00 10.00      B   
ATOM   2119  CD1 LEU   219      45.153  25.502  -9.824  1.00 10.00      B   
ATOM   2120  CD2 LEU   219      46.878  24.111 -10.979  1.00 10.00      B   
ATOM   2121  C   LEU   219      46.847  21.414  -7.456  1.00 10.00      B   
ATOM   2122  O   LEU   219      47.572  22.060  -6.699  1.00 10.00      B   
ATOM   2123  N   ARG   220      46.348  20.230  -7.135  1.00 10.00      B   
ATOM   2124  HN  ARG   220      45.804  19.748  -7.789  1.00 10.00      B   
ATOM   2125  CA  ARG   220      46.615  19.617  -5.845  1.00 10.00      B   
ATOM   2126  CB  ARG   220      45.354  18.930  -5.316  1.00 10.00      B   
ATOM   2127  CG  ARG   220      44.954  19.367  -3.917  1.00 10.00      B   
ATOM   2128  CD  ARG   220      43.587  18.825  -3.538  1.00 10.00      B   
ATOM   2129  NE  ARG   220      43.266  19.075  -2.134  1.00 10.00      B   
ATOM   2130  HE  ARG   220      43.986  18.937  -1.476  1.00 10.00      B   
ATOM   2131  CZ  ARG   220      42.070  19.481  -1.697  1.00 10.00      B   
ATOM   2132  NH1 ARG   220      41.078  19.687  -2.556  1.00 10.00      B   
ATOM   2133 HH11 ARG   220      40.145  20.009  -2.212  1.00 10.00      B   
ATOM   2134 HH12 ARG   220      41.222  19.531  -3.576  1.00 10.00      B   
ATOM   2135  NH2 ARG   220      41.869  19.683  -0.401  1.00 10.00      B   
ATOM   2136 HH21 ARG   220      40.933  19.995  -0.056  1.00 10.00      B   
ATOM   2137 HH22 ARG   220      42.646  19.531   0.283  1.00 10.00      B   
ATOM   2138  C   ARG   220      47.766  18.623  -5.952  1.00 10.00      B   
ATOM   2139  O   ARG   220      48.510  18.624  -6.938  1.00 10.00      B   
ATOM   2140  N   ASP   221      47.912  17.779  -4.939  1.00 10.00      B   
ATOM   2141  HN  ASP   221      47.279  17.820  -4.189  1.00 10.00      B   
ATOM   2142  CA  ASP   221      48.978  16.778  -4.916  1.00 10.00      B   
ATOM   2143  CB  ASP   221      49.238  16.289  -3.487  1.00 10.00      B   
ATOM   2144  CG  ASP   221      50.270  17.113  -2.749  1.00 10.00      B   
ATOM   2145  OD1 ASP   221      49.910  18.192  -2.223  1.00 10.00      B   
ATOM   2146  OD2 ASP   221      51.440  16.682  -2.673  1.00 10.00      B   
ATOM   2147  C   ASP   221      48.632  15.588  -5.797  1.00 10.00      B   
ATOM   2148  O   ASP   221      47.453  15.288  -6.024  1.00 10.00      B   
ATOM   2149  N   PHE   222      49.663  14.914  -6.286  1.00 10.00      B   
ATOM   2150  HN  PHE   222      50.572  15.213  -6.064  1.00 10.00      B   
ATOM   2151  CA  PHE   222      49.497  13.743  -7.139  1.00 10.00      B   
ATOM   2152  CB  PHE   222      49.688  14.103  -8.618  1.00 10.00      B   
ATOM   2153  CG  PHE   222      48.500  14.771  -9.247  1.00 10.00      B   
ATOM   2154  CD1 PHE   222      48.523  16.123  -9.547  1.00 10.00      B   
ATOM   2155  CD2 PHE   222      47.358  14.044  -9.540  1.00 10.00      B   
ATOM   2156  CE1 PHE   222      47.429  16.736 -10.128  1.00 10.00      B   
ATOM   2157  CE2 PHE   222      46.260  14.650 -10.119  1.00 10.00      B   
ATOM   2158  CZ  PHE   222      46.295  15.999 -10.414  1.00 10.00      B   
ATOM   2159  C   PHE   222      50.467  12.634  -6.738  1.00 10.00      B   
ATOM   2160  O   PHE   222      51.396  12.310  -7.479  1.00 10.00      B   
ATOM   2161  N   ARG   223      50.254  12.071  -5.557  1.00 10.00      B   
ATOM   2162  HN  ARG   223      49.504  12.384  -5.007  1.00 10.00      B   
ATOM   2163  CA  ARG   223      51.106  10.999  -5.053  1.00 10.00      B   
ATOM   2164  CB  ARG   223      50.959  10.865  -3.538  1.00 10.00      B   
ATOM   2165  CG  ARG   223      51.517  12.040  -2.755  1.00 10.00      B   
ATOM   2166  CD  ARG   223      51.267  11.881  -1.266  1.00 10.00      B   
ATOM   2167  NE  ARG   223      49.857  12.062  -0.919  1.00 10.00      B   
ATOM   2168  HE  ARG   223      49.238  11.323  -1.133  1.00 10.00      B   
ATOM   2169  CZ  ARG   223      49.371  13.162  -0.349  1.00 10.00      B   
ATOM   2170  NH1 ARG   223      50.170  14.185  -0.065  1.00 10.00      B   
ATOM   2171 HH11 ARG   223      49.784  15.044   0.383  1.00 10.00      B   
ATOM   2172 HH12 ARG   223      51.191  14.134  -0.289  1.00 10.00      B   
ATOM   2173  NH2 ARG   223      48.085  13.230  -0.028  1.00 10.00      B   
ATOM   2174 HH21 ARG   223      47.448  12.413  -0.220  1.00 10.00      B   
ATOM   2175 HH22 ARG   223      47.700  14.092   0.416  1.00 10.00      B   
ATOM   2176  C   ARG   223      50.755   9.677  -5.723  1.00 10.00      B   
ATOM   2177  O   ARG   223      49.582   9.343  -5.869  1.00 10.00      B   
ATOM   2178  N   ILE   224      51.768   8.926  -6.126  1.00 10.00      B   
ATOM   2179  HN  ILE   224      52.690   9.230  -5.964  1.00 10.00      B   
ATOM   2180  CA  ILE   224      51.549   7.646  -6.784  1.00 10.00      B   
ATOM   2181  CB  ILE   224      51.958   7.686  -8.277  1.00 10.00      B   
ATOM   2182  CG1 ILE   224      51.360   8.920  -8.966  1.00 10.00      B   
ATOM   2183  CG2 ILE   224      51.516   6.409  -8.982  1.00 10.00      B   
ATOM   2184  CD1 ILE   224      51.882   9.160 -10.369  1.00 10.00      B   
ATOM   2185  C   ILE   224      52.325   6.543  -6.072  1.00 10.00      B   
ATOM   2186  O   ILE   224      53.504   6.315  -6.350  1.00 10.00      B   
ATOM   2187  N   THR   225      51.669   5.879  -5.135  1.00 10.00      B   
ATOM   2188  HN  THR   225      50.739   6.118  -4.934  1.00 10.00      B   
ATOM   2189  CA  THR   225      52.297   4.802  -4.391  1.00 10.00      B   
ATOM   2190  CB  THR   225      51.572   4.560  -3.057  1.00 10.00      B   
ATOM   2191  OG1 THR   225      50.254   5.122  -3.128  1.00 10.00      B   
ATOM   2192  HG1 THR   225      49.611   4.445  -2.890  1.00 10.00      B   
ATOM   2193  CG2 THR   225      52.335   5.206  -1.909  1.00 10.00      B   
ATOM   2194  C   THR   225      52.311   3.515  -5.214  1.00 10.00      B   
ATOM   2195  O   THR   225      51.345   3.207  -5.917  1.00 10.00      B   
ATOM   2196  N   ASP   226      53.412   2.783  -5.140  1.00 10.00      B   
ATOM   2197  HN  ASP   226      54.150   3.082  -4.565  1.00 10.00      B   
ATOM   2198  CA  ASP   226      53.554   1.532  -5.880  1.00 10.00      B   
ATOM   2199  CB  ASP   226      55.019   1.273  -6.241  1.00 10.00      B   
ATOM   2200  CG  ASP   226      55.880   0.984  -5.031  1.00 10.00      B   
ATOM   2201  OD1 ASP   226      56.286  -0.184  -4.849  1.00 10.00      B   
ATOM   2202  OD2 ASP   226      56.170   1.922  -4.262  1.00 10.00      B   
ATOM   2203  C   ASP   226      52.998   0.363  -5.080  1.00 10.00      B   
ATOM   2204  O   ASP   226      52.544   0.539  -3.950  1.00 10.00      B   
ATOM   2205  N   PHE   227      53.034  -0.825  -5.674  1.00 10.00      B   
ATOM   2206  HN  PHE   227      53.420  -0.895  -6.570  1.00 10.00      B   
ATOM   2207  CA  PHE   227      52.526  -2.029  -5.028  1.00 10.00      B   
ATOM   2208  CB  PHE   227      52.470  -3.193  -6.021  1.00 10.00      B   
ATOM   2209  CG  PHE   227      51.634  -2.919  -7.241  1.00 10.00      B   
ATOM   2210  CD1 PHE   227      52.153  -3.110  -8.511  1.00 10.00      B   
ATOM   2211  CD2 PHE   227      50.330  -2.469  -7.116  1.00 10.00      B   
ATOM   2212  CE1 PHE   227      51.386  -2.859  -9.632  1.00 10.00      B   
ATOM   2213  CE2 PHE   227      49.558  -2.215  -8.233  1.00 10.00      B   
ATOM   2214  CZ  PHE   227      50.087  -2.410  -9.494  1.00 10.00      B   
ATOM   2215  C   PHE   227      53.366  -2.412  -3.814  1.00 10.00      B   
ATOM   2216  O   PHE   227      54.487  -2.906  -3.949  1.00 10.00      B   
ATOM   2217  N   GLN   228      52.818  -2.175  -2.634  1.00 10.00      B   
ATOM   2218  HN  GLN   228      51.925  -1.774  -2.596  1.00 10.00      B   
ATOM   2219  CA  GLN   228      53.496  -2.491  -1.390  1.00 10.00      B   
ATOM   2220  CB  GLN   228      53.747  -1.215  -0.586  1.00 10.00      B   
ATOM   2221  CG  GLN   228      54.757  -0.282  -1.232  1.00 10.00      B   
ATOM   2222  CD  GLN   228      56.169  -0.826  -1.160  1.00 10.00      B   
ATOM   2223  OE1 GLN   228      56.557  -1.455  -0.174  1.00 10.00      B   
ATOM   2224  NE2 GLN   228      56.944  -0.606  -2.209  1.00 10.00      B   
ATOM   2225 HE21 GLN   228      56.563  -0.116  -2.977  1.00 10.00      B   
ATOM   2226 HE22 GLN   228      57.862  -0.944  -2.184  1.00 10.00      B   
ATOM   2227  C   GLN   228      52.664  -3.472  -0.578  1.00 10.00      B   
ATOM   2228  O   GLN   228      51.434  -3.453  -0.649  1.00 10.00      B   
ATOM   2229  N   ASP   229      53.339  -4.325   0.179  1.00 10.00      B   
ATOM   2230  HN  ASP   229      54.317  -4.280   0.182  1.00 10.00      B   
ATOM   2231  CA  ASP   229      52.675  -5.330   1.007  1.00 10.00      B   
ATOM   2232  CB  ASP   229      53.707  -6.276   1.628  1.00 10.00      B   
ATOM   2233  CG  ASP   229      53.079  -7.450   2.344  1.00 10.00      B   
ATOM   2234  OD1 ASP   229      52.078  -7.997   1.842  1.00 10.00      B   
ATOM   2235  OD2 ASP   229      53.601  -7.847   3.410  1.00 10.00      B   
ATOM   2236  C   ASP   229      51.822  -4.678   2.091  1.00 10.00      B   
ATOM   2237  O   ASP   229      52.316  -4.326   3.164  1.00 10.00      B   
ATOM   2238  N   TYR   230      50.542  -4.505   1.788  1.00 10.00      B   
ATOM   2239  HN  TYR   230      50.221  -4.802   0.909  1.00 10.00      B   
ATOM   2240  CA  TYR   230      49.597  -3.892   2.712  1.00 10.00      B   
ATOM   2241  CB  TYR   230      49.337  -2.434   2.321  1.00 10.00      B   
ATOM   2242  CG  TYR   230      50.252  -1.425   2.977  1.00 10.00      B   
ATOM   2243  CD1 TYR   230      51.406  -0.986   2.339  1.00 10.00      B   
ATOM   2244  CD2 TYR   230      49.954  -0.899   4.227  1.00 10.00      B   
ATOM   2245  CE1 TYR   230      52.238  -0.054   2.929  1.00 10.00      B   
ATOM   2246  CE2 TYR   230      50.781   0.032   4.823  1.00 10.00      B   
ATOM   2247  CZ  TYR   230      51.921   0.452   4.170  1.00 10.00      B   
ATOM   2248  OH  TYR   230      52.744   1.382   4.764  1.00 10.00      B   
ATOM   2249  HH  TYR   230      52.888   1.133   5.685  1.00 10.00      B   
ATOM   2250  C   TYR   230      48.278  -4.646   2.682  1.00 10.00      B   
ATOM   2251  O   TYR   230      47.821  -5.062   1.617  1.00 10.00      B   
ATOM   2252  N   GLN   231      47.665  -4.818   3.846  1.00 10.00      B   
ATOM   2253  HN  GLN   231      48.078  -4.465   4.667  1.00 10.00      B   
ATOM   2254  CA  GLN   231      46.389  -5.522   3.931  1.00 10.00      B   
ATOM   2255  CB  GLN   231      46.223  -6.212   5.286  1.00 10.00      B   
ATOM   2256  CG  GLN   231      47.326  -7.201   5.635  1.00 10.00      B   
ATOM   2257  CD  GLN   231      47.569  -8.230   4.548  1.00 10.00      B   
ATOM   2258  OE1 GLN   231      46.918  -9.272   4.506  1.00 10.00      B   
ATOM   2259  NE2 GLN   231      48.526  -7.955   3.675  1.00 10.00      B   
ATOM   2260 HE21 GLN   231      49.020  -7.115   3.778  1.00 10.00      B   
ATOM   2261 HE22 GLN   231      48.704  -8.606   2.962  1.00 10.00      B   
ATOM   2262  C   GLN   231      45.230  -4.561   3.688  1.00 10.00      B   
ATOM   2263  O   GLN   231      44.132  -4.981   3.318  1.00 10.00      B   
ATOM   2264  N   ALA   232      45.496  -3.270   3.903  1.00 10.00      B   
ATOM   2265  HN  ALA   232      46.394  -3.023   4.203  1.00 10.00      B   
ATOM   2266  CA  ALA   232      44.502  -2.213   3.716  1.00 10.00      B   
ATOM   2267  CB  ALA   232      44.119  -2.051   2.248  1.00 10.00      B   
ATOM   2268  C   ALA   232      43.276  -2.421   4.601  1.00 10.00      B   
ATOM   2269  O   ALA   232      42.208  -2.832   4.135  1.00 10.00      B   
ATOM   2270  N   ILE   233      43.437  -2.142   5.886  1.00 10.00      B   
ATOM   2271  HN  ILE   233      44.306  -1.808   6.197  1.00 10.00      B   
ATOM   2272  CA  ILE   233      42.351  -2.298   6.843  1.00 10.00      B   
ATOM   2273  CB  ILE   233      42.877  -2.477   8.283  1.00 10.00      B   
ATOM   2274  CG1 ILE   233      43.922  -3.596   8.329  1.00 10.00      B   
ATOM   2275  CG2 ILE   233      41.727  -2.782   9.234  1.00 10.00      B   
ATOM   2276  CD1 ILE   233      44.656  -3.700   9.649  1.00 10.00      B   
ATOM   2277  C   ILE   233      41.411  -1.096   6.784  1.00 10.00      B   
ATOM   2278  O   ILE   233      41.625  -0.085   7.456  1.00 10.00      B   
ATOM   2279  N   ILE   234      40.380  -1.202   5.955  1.00 10.00      B   
ATOM   2280  HN  ILE   234      40.273  -2.025   5.430  1.00 10.00      B   
ATOM   2281  CA  ILE   234      39.408  -0.126   5.799  1.00 10.00      B   
ATOM   2282  CB  ILE   234      39.357   0.375   4.332  1.00 10.00      B   
ATOM   2283  CG1 ILE   234      40.785   0.594   3.814  1.00 10.00      B   
ATOM   2284  CG2 ILE   234      38.558   1.668   4.214  1.00 10.00      B   
ATOM   2285  CD1 ILE   234      40.864   1.238   2.447  1.00 10.00      B   
ATOM   2286  C   ILE   234      38.026  -0.585   6.275  1.00 10.00      B   
ATOM   2287  O   ILE   234      37.036   0.144   6.190  1.00 10.00      B   
ATOM   2288  N   GLY   235      37.974  -1.804   6.799  1.00 10.00      B   
ATOM   2289  HN  GLY   235      38.791  -2.339   6.849  1.00 10.00      B   
ATOM   2290  CA  GLY   235      36.727  -2.350   7.302  1.00 10.00      B   
ATOM   2291  C   GLY   235      36.507  -1.984   8.754  1.00 10.00      B   
ATOM   2292  O   GLY   235      36.573  -2.837   9.641  1.00 10.00      B   
ATOM   2293  N   HIS   236      36.245  -0.710   8.997  1.00 10.00      B   
ATOM   2294  HN  HIS   236      36.190  -0.083   8.244  1.00 10.00      B   
ATOM   2295  CA  HIS   236      36.027  -0.222  10.348  1.00 10.00      B   
ATOM   2296  CB  HIS   236      36.384   1.267  10.435  1.00 10.00      B   
ATOM   2297  CG  HIS   236      36.564   1.772  11.835  1.00 10.00      B   
ATOM   2298  ND1 HIS   236      35.538   2.319  12.580  1.00 10.00      B   
ATOM   2299  HD1 HIS   236      34.607   2.445  12.281  1.00 10.00      B   
ATOM   2300  CD2 HIS   236      37.664   1.813  12.626  1.00 10.00      B   
ATOM   2301  CE1 HIS   236      35.999   2.669  13.765  1.00 10.00      B   
ATOM   2302  NE2 HIS   236      37.281   2.372  13.819  1.00 10.00      B   
ATOM   2303  HE2 HIS   236      37.867   2.532  14.593  1.00 10.00      B   
ATOM   2304  C   HIS   236      34.579  -0.429  10.770  1.00 10.00      B   
ATOM   2305  O   HIS   236      33.663  -0.321   9.950  1.00 10.00      B   
ATOM   2306  N   GLN   237      34.380  -0.733  12.044  1.00 10.00      B   
ATOM   2307  HN  GLN   237      35.157  -0.825  12.640  1.00 10.00      B   
ATOM   2308  CA  GLN   237      33.043  -0.937  12.588  1.00 10.00      B   
ATOM   2309  CB  GLN   237      33.128  -1.697  13.911  1.00 10.00      B   
ATOM   2310  CG  GLN   237      33.627  -3.126  13.778  1.00 10.00      B   
ATOM   2311  CD  GLN   237      34.091  -3.705  15.098  1.00 10.00      B   
ATOM   2312  OE1 GLN   237      34.640  -2.999  15.944  1.00 10.00      B   
ATOM   2313  NE2 GLN   237      33.872  -4.998  15.289  1.00 10.00      B   
ATOM   2314 HE21 GLN   237      33.431  -5.505  14.573  1.00 10.00      B   
ATOM   2315 HE22 GLN   237      34.156  -5.397  16.138  1.00 10.00      B   
ATOM   2316  C   GLN   237      32.357   0.412  12.797  1.00 10.00      B   
ATOM   2317  O   GLN   237      32.407   0.986  13.886  1.00 10.00      B   
ATOM   2318  N   ALA   238      31.738   0.917  11.737  1.00 10.00      B   
ATOM   2319  HN  ALA   238      31.748   0.408  10.899  1.00 10.00      B   
ATOM   2320  CA  ALA   238      31.052   2.201  11.778  1.00 10.00      B   
ATOM   2321  CB  ALA   238      30.777   2.694  10.365  1.00 10.00      B   
ATOM   2322  C   ALA   238      29.755   2.129  12.574  1.00 10.00      B   
ATOM   2323  O   ALA   238      28.773   1.524  12.137  1.00 10.00      B   
ATOM   2324  N   VAL   239      29.757   2.743  13.745  1.00 10.00      B   
ATOM   2325  HN  VAL   239      30.577   3.191  14.049  1.00 10.00      B   
ATOM   2326  CA  VAL   239      28.573   2.767  14.592  1.00 10.00      B   
ATOM   2327  CB  VAL   239      28.933   2.815  16.093  1.00 10.00      B   
ATOM   2328  CG1 VAL   239      29.597   1.517  16.524  1.00 10.00      B   
ATOM   2329  CG2 VAL   239      29.827   4.008  16.400  1.00 10.00      B   
ATOM   2330  C   VAL   239      27.691   3.959  14.237  1.00 10.00      B   
ATOM   2331  O   VAL   239      28.022   4.742  13.342  1.00 10.00      B   
ATOM   2332  N   ALA   240      26.581   4.108  14.946  1.00 10.00      B   
ATOM   2333  HN  ALA   240      26.375   3.460  15.656  1.00 10.00      B   
ATOM   2334  CA  ALA   240      25.654   5.205  14.697  1.00 10.00      B   
ATOM   2335  CB  ALA   240      24.285   4.889  15.278  1.00 10.00      B   
ATOM   2336  C   ALA   240      26.185   6.516  15.265  1.00 10.00      B   
ATOM   2337  O   ALA   240      25.597   7.576  15.069  1.00 10.00      B   
ATOM   2338  N   LEU   241      27.302   6.437  15.970  1.00 10.00      B   
ATOM   2339  HN  LEU   241      27.726   5.563  16.092  1.00 10.00      B   
ATOM   2340  CA  LEU   241      27.915   7.616  16.564  1.00 10.00      B   
ATOM   2341  CB  LEU   241      28.073   7.435  18.079  1.00 10.00      B   
ATOM   2342  CG  LEU   241      26.843   6.936  18.839  1.00 10.00      B   
ATOM   2343  CD1 LEU   241      27.151   6.806  20.320  1.00 10.00      B   
ATOM   2344  CD2 LEU   241      25.654   7.858  18.621  1.00 10.00      B   
ATOM   2345  C   LEU   241      29.274   7.883  15.927  1.00 10.00      B   
ATOM   2346  O   LEU   241      30.184   8.398  16.572  1.00 10.00      B   
ATOM   2347  N   ASP   242      29.403   7.526  14.656  1.00 10.00      B   
ATOM   2348  HN  ASP   242      28.635   7.134  14.186  1.00 10.00      B   
ATOM   2349  CA  ASP   242      30.658   7.720  13.931  1.00 10.00      B   
ATOM   2350  CB  ASP   242      31.127   6.406  13.309  1.00 10.00      B   
ATOM   2351  CG  ASP   242      32.424   6.549  12.533  1.00 10.00      B   
ATOM   2352  OD1 ASP   242      33.426   7.016  13.116  1.00 10.00      B   
ATOM   2353  OD2 ASP   242      32.449   6.180  11.340  1.00 10.00      B   
ATOM   2354  C   ASP   242      30.510   8.788  12.853  1.00 10.00      B   
ATOM   2355  O   ASP   242      29.475   9.459  12.771  1.00 10.00      B   
ATOM   2356  N   ALA   264      -8.366  13.221   9.537  1.00 10.00      B   
ATOM   2357  HN  ALA   264      -8.989  12.754   8.944  1.00 10.00      B   
ATOM   2358  CA  ALA   264      -8.285  12.815  10.933  1.00 10.00      B   
ATOM   2359  CB  ALA   264      -8.365  14.033  11.841  1.00 10.00      B   
ATOM   2360  C   ALA   264      -9.400  11.832  11.268  1.00 10.00      B   
ATOM   2361  O   ALA   264     -10.491  11.897  10.691  1.00 10.00      B   
ATOM   2362  N   GLU   265      -9.125  10.930  12.206  1.00 10.00      B   
ATOM   2363  HN  GLU   265      -8.234  10.936  12.631  1.00 10.00      B   
ATOM   2364  CA  GLU   265     -10.103   9.929  12.621  1.00 10.00      B   
ATOM   2365  CB  GLU   265      -9.517   8.969  13.657  1.00 10.00      B   
ATOM   2366  CG  GLU   265      -8.187   8.356  13.258  1.00 10.00      B   
ATOM   2367  CD  GLU   265      -7.016   9.098  13.852  1.00 10.00      B   
ATOM   2368  OE1 GLU   265      -6.360   8.548  14.760  1.00 10.00      B   
ATOM   2369  OE2 GLU   265      -6.758  10.245  13.427  1.00 10.00      B   
ATOM   2370  C   GLU   265     -11.351  10.590  13.185  1.00 10.00      B   
ATOM   2371  O   GLU   265     -12.452  10.064  13.050  1.00 10.00      B   
ATOM   2372  N   LEU   266     -11.168  11.754  13.805  1.00 10.00      B   
ATOM   2373  HN  LEU   266     -10.258  12.115  13.879  1.00 10.00      B   
ATOM   2374  CA  LEU   266     -12.280  12.506  14.384  1.00 10.00      B   
ATOM   2375  CB  LEU   266     -11.773  13.811  15.004  1.00 10.00      B   
ATOM   2376  CG  LEU   266     -10.738  13.671  16.122  1.00 10.00      B   
ATOM   2377  CD1 LEU   266     -10.200  15.036  16.526  1.00 10.00      B   
ATOM   2378  CD2 LEU   266     -11.337  12.957  17.323  1.00 10.00      B   
ATOM   2379  C   LEU   266     -13.338  12.806  13.323  1.00 10.00      B   
ATOM   2380  O   LEU   266     -14.529  12.872  13.618  1.00 10.00      B   
ATOM   2381  N   ASN   267     -12.890  12.981  12.085  1.00 10.00      B   
ATOM   2382  HN  ASN   267     -11.926  12.925  11.914  1.00 10.00      B   
ATOM   2383  CA  ASN   267     -13.793  13.257  10.973  1.00 10.00      B   
ATOM   2384  CB  ASN   267     -13.113  14.140   9.921  1.00 10.00      B   
ATOM   2385  CG  ASN   267     -12.744  15.514  10.442  1.00 10.00      B   
ATOM   2386  OD1 ASN   267     -13.381  16.039  11.352  1.00 10.00      B   
ATOM   2387  ND2 ASN   267     -11.712  16.108   9.863  1.00 10.00      B   
ATOM   2388 HD21 ASN   267     -11.254  15.637   9.138  1.00 10.00      B   
ATOM   2389 HD22 ASN   267     -11.448  16.999  10.185  1.00 10.00      B   
ATOM   2390  C   ASN   267     -14.246  11.955  10.329  1.00 10.00      B   
ATOM   2391  O   ASN   267     -15.426  11.774  10.038  1.00 10.00      B   
ATOM   2392  N   TRP   268     -13.298  11.044  10.136  1.00 10.00      B   
ATOM   2393  HN  TRP   268     -12.379  11.250  10.419  1.00 10.00      B   
ATOM   2394  CA  TRP   268     -13.566   9.747   9.514  1.00 10.00      B   
ATOM   2395  CB  TRP   268     -12.263   8.975   9.298  1.00 10.00      B   
ATOM   2396  CG  TRP   268     -11.385   9.586   8.246  1.00 10.00      B   
ATOM   2397  CD1 TRP   268     -11.776  10.412   7.232  1.00 10.00      B   
ATOM   2398  CD2 TRP   268      -9.969   9.424   8.104  1.00 10.00      B   
ATOM   2399  NE1 TRP   268     -10.697  10.771   6.469  1.00 10.00      B   
ATOM   2400  HE1 TRP   268     -10.728  11.360   5.684  1.00 10.00      B   
ATOM   2401  CE2 TRP   268      -9.574  10.178   6.980  1.00 10.00      B   
ATOM   2402  CE3 TRP   268      -8.997   8.713   8.815  1.00 10.00      B   
ATOM   2403  CZ2 TRP   268      -8.250  10.242   6.553  1.00 10.00      B   
ATOM   2404  CZ3 TRP   268      -7.684   8.781   8.390  1.00 10.00      B   
ATOM   2405  CH2 TRP   268      -7.322   9.538   7.269  1.00 10.00      B   
ATOM   2406  C   TRP   268     -14.571   8.909  10.302  1.00 10.00      B   
ATOM   2407  O   TRP   268     -15.250   8.049   9.741  1.00 10.00      B   
ATOM   2408  N   ARG   269     -14.670   9.159  11.600  1.00 10.00      B   
ATOM   2409  HN  ARG   269     -14.088   9.841  12.004  1.00 10.00      B   
ATOM   2410  CA  ARG   269     -15.606   8.429  12.447  1.00 10.00      B   
ATOM   2411  CB  ARG   269     -15.351   8.723  13.926  1.00 10.00      B   
ATOM   2412  CG  ARG   269     -14.177   7.964  14.520  1.00 10.00      B   
ATOM   2413  CD  ARG   269     -13.932   8.381  15.960  1.00 10.00      B   
ATOM   2414  NE  ARG   269     -12.616   7.963  16.441  1.00 10.00      B   
ATOM   2415  HE  ARG   269     -12.129   7.301  15.899  1.00 10.00      B   
ATOM   2416  CZ  ARG   269     -12.049   8.425  17.552  1.00 10.00      B   
ATOM   2417  NH1 ARG   269     -12.678   9.326  18.302  1.00 10.00      B   
ATOM   2418 HH11 ARG   269     -13.621   9.675  18.021  1.00 10.00      B   
ATOM   2419 HH12 ARG   269     -12.234   9.688  19.176  1.00 10.00      B   
ATOM   2420  NH2 ARG   269     -10.846   7.995  17.907  1.00 10.00      B   
ATOM   2421 HH21 ARG   269     -10.343   7.294  17.317  1.00 10.00      B   
ATOM   2422 HH22 ARG   269     -10.393   8.356  18.776  1.00 10.00      B   
ATOM   2423  C   ARG   269     -17.049   8.769  12.096  1.00 10.00      B   
ATOM   2424  O   ARG   269     -17.972   8.044  12.463  1.00 10.00      B   
ATOM   2425  N   ILE   270     -17.232   9.868  11.374  1.00 10.00      B   
ATOM   2426  HN  ILE   270     -16.450  10.389  11.091  1.00 10.00      B   
ATOM   2427  CA  ILE   270     -18.561  10.309  10.981  1.00 10.00      B   
ATOM   2428  CB  ILE   270     -18.863  11.736  11.494  1.00 10.00      B   
ATOM   2429  CG1 ILE   270     -18.673  11.816  13.013  1.00 10.00      B   
ATOM   2430  CG2 ILE   270     -20.277  12.153  11.112  1.00 10.00      B   
ATOM   2431  CD1 ILE   270     -18.768  13.221  13.573  1.00 10.00      B   
ATOM   2432  C   ILE   270     -18.723  10.276   9.463  1.00 10.00      B   
ATOM   2433  O   ILE   270     -19.680   9.696   8.950  1.00 10.00      B   
ATOM   2434  N   THR   271     -17.765  10.870   8.754  1.00 10.00      B   
ATOM   2435  HN  THR   271     -17.001  11.272   9.224  1.00 10.00      B   
ATOM   2436  CA  THR   271     -17.807  10.941   7.296  1.00 10.00      B   
ATOM   2437  CB  THR   271     -16.596  11.705   6.724  1.00 10.00      B   
ATOM   2438  OG1 THR   271     -15.384  11.174   7.273  1.00 10.00      B   
ATOM   2439  HG1 THR   271     -14.801  11.903   7.511  1.00 10.00      B   
ATOM   2440  CG2 THR   271     -16.692  13.186   7.054  1.00 10.00      B   
ATOM   2441  C   THR   271     -17.899   9.564   6.640  1.00 10.00      B   
ATOM   2442  O   THR   271     -18.730   9.348   5.760  1.00 10.00      B   
ATOM   2443  N   LEU   272     -17.055   8.632   7.075  1.00 10.00      B   
ATOM   2444  HN  LEU   272     -16.418   8.859   7.784  1.00 10.00      B   
ATOM   2445  CA  LEU   272     -17.049   7.284   6.511  1.00 10.00      B   
ATOM   2446  CB  LEU   272     -15.920   6.436   7.099  1.00 10.00      B   
ATOM   2447  CG  LEU   272     -14.499   6.808   6.659  1.00 10.00      B   
ATOM   2448  CD1 LEU   272     -13.481   5.894   7.323  1.00 10.00      B   
ATOM   2449  CD2 LEU   272     -14.370   6.742   5.144  1.00 10.00      B   
ATOM   2450  C   LEU   272     -18.394   6.586   6.684  1.00 10.00      B   
ATOM   2451  O   LEU   272     -18.822   5.827   5.817  1.00 10.00      B   
ATOM   2452  N   VAL   273     -19.055   6.846   7.802  1.00 10.00      B   
ATOM   2453  HN  VAL   273     -18.661   7.455   8.458  1.00 10.00      B   
ATOM   2454  CA  VAL   273     -20.356   6.250   8.074  1.00 10.00      B   
ATOM   2455  CB  VAL   273     -20.731   6.357   9.567  1.00 10.00      B   
ATOM   2456  CG1 VAL   273     -21.969   5.524   9.874  1.00 10.00      B   
ATOM   2457  CG2 VAL   273     -19.568   5.928  10.447  1.00 10.00      B   
ATOM   2458  C   VAL   273     -21.426   6.946   7.240  1.00 10.00      B   
ATOM   2459  O   VAL   273     -22.272   6.296   6.619  1.00 10.00      B   
ATOM   2460  N   PHE   274     -21.362   8.274   7.216  1.00 10.00      B   
ATOM   2461  HN  PHE   274     -20.654   8.726   7.729  1.00 10.00      B   
ATOM   2462  CA  PHE   274     -22.311   9.084   6.467  1.00 10.00      B   
ATOM   2463  CB  PHE   274     -22.050  10.572   6.712  1.00 10.00      B   
ATOM   2464  CG  PHE   274     -23.132  11.472   6.189  1.00 10.00      B   
ATOM   2465  CD1 PHE   274     -24.397  11.456   6.757  1.00 10.00      B   
ATOM   2466  CD2 PHE   274     -22.889  12.330   5.129  1.00 10.00      B   
ATOM   2467  CE1 PHE   274     -25.397  12.281   6.279  1.00 10.00      B   
ATOM   2468  CE2 PHE   274     -23.882  13.156   4.647  1.00 10.00      B   
ATOM   2469  CZ  PHE   274     -25.138  13.132   5.221  1.00 10.00      B   
ATOM   2470  C   PHE   274     -22.249   8.772   4.975  1.00 10.00      B   
ATOM   2471  O   PHE   274     -23.279   8.731   4.304  1.00 10.00      B   
ATOM   2472  N   THR   275     -21.041   8.543   4.466  1.00 10.00      B   
ATOM   2473  HN  THR   275     -20.258   8.595   5.057  1.00 10.00      B   
ATOM   2474  CA  THR   275     -20.848   8.225   3.055  1.00 10.00      B   
ATOM   2475  CB  THR   275     -19.351   8.025   2.725  1.00 10.00      B   
ATOM   2476  OG1 THR   275     -18.602   9.178   3.148  1.00 10.00      B   
ATOM   2477  HG1 THR   275     -18.780   9.353   4.084  1.00 10.00      B   
ATOM   2478  CG2 THR   275     -19.148   7.824   1.231  1.00 10.00      B   
ATOM   2479  C   THR   275     -21.640   6.973   2.662  1.00 10.00      B   
ATOM   2480  O   THR   275     -22.296   6.944   1.620  1.00 10.00      B   
ATOM   2481  N   VAL   276     -21.603   5.959   3.519  1.00 10.00      B   
ATOM   2482  HN  VAL   276     -21.088   6.054   4.349  1.00 10.00      B   
ATOM   2483  CA  VAL   276     -22.314   4.712   3.263  1.00 10.00      B   
ATOM   2484  CB  VAL   276     -21.988   3.646   4.333  1.00 10.00      B   
ATOM   2485  CG1 VAL   276     -22.741   2.351   4.064  1.00 10.00      B   
ATOM   2486  CG2 VAL   276     -20.492   3.385   4.388  1.00 10.00      B   
ATOM   2487  C   VAL   276     -23.822   4.952   3.219  1.00 10.00      B   
ATOM   2488  O   VAL   276     -24.507   4.507   2.296  1.00 10.00      B   
ATOM   2489  N   PHE   277     -24.326   5.680   4.208  1.00 10.00      B   
ATOM   2490  HN  PHE   277     -23.722   6.024   4.901  1.00 10.00      B   
ATOM   2491  CA  PHE   277     -25.751   5.982   4.295  1.00 10.00      B   
ATOM   2492  CB  PHE   277     -26.072   6.671   5.626  1.00 10.00      B   
ATOM   2493  CG  PHE   277     -27.517   7.052   5.788  1.00 10.00      B   
ATOM   2494  CD1 PHE   277     -28.473   6.088   6.053  1.00 10.00      B   
ATOM   2495  CD2 PHE   277     -27.918   8.373   5.677  1.00 10.00      B   
ATOM   2496  CE1 PHE   277     -29.802   6.431   6.204  1.00 10.00      B   
ATOM   2497  CE2 PHE   277     -29.246   8.724   5.826  1.00 10.00      B   
ATOM   2498  CZ  PHE   277     -30.188   7.751   6.089  1.00 10.00      B   
ATOM   2499  C   PHE   277     -26.213   6.849   3.124  1.00 10.00      B   
ATOM   2500  O   PHE   277     -27.239   6.571   2.501  1.00 10.00      B   
ATOM   2501  N   MET   278     -25.440   7.889   2.824  1.00 10.00      B   
ATOM   2502  HN  MET   278     -24.625   8.044   3.353  1.00 10.00      B   
ATOM   2503  CA  MET   278     -25.763   8.808   1.737  1.00 10.00      B   
ATOM   2504  CB  MET   278     -24.778   9.983   1.721  1.00 10.00      B   
ATOM   2505  CG  MET   278     -25.108  11.064   0.703  1.00 10.00      B   
ATOM   2506  SD  MET   278     -23.846  12.351   0.619  1.00 10.00      B   
ATOM   2507  CE  MET   278     -22.493  11.450  -0.133  1.00 10.00      B   
ATOM   2508  C   MET   278     -25.766   8.109   0.381  1.00 10.00      B   
ATOM   2509  O   MET   278     -26.731   8.221  -0.378  1.00 10.00      B   
ATOM   2510  N   MET   279     -24.696   7.378   0.087  1.00 10.00      B   
ATOM   2511  HN  MET   279     -23.963   7.313   0.741  1.00 10.00      B   
ATOM   2512  CA  MET   279     -24.575   6.673  -1.188  1.00 10.00      B   
ATOM   2513  CB  MET   279     -23.188   6.053  -1.349  1.00 10.00      B   
ATOM   2514  CG  MET   279     -22.216   6.917  -2.133  1.00 10.00      B   
ATOM   2515  SD  MET   279     -22.768   7.228  -3.822  1.00 10.00      B   
ATOM   2516  CE  MET   279     -22.646   5.588  -4.530  1.00 10.00      B   
ATOM   2517  C   MET   279     -25.658   5.618  -1.375  1.00 10.00      B   
ATOM   2518  O   MET   279     -26.093   5.362  -2.497  1.00 10.00      B   
ATOM   2519  N   ALA   280     -26.108   5.027  -0.274  1.00 10.00      B   
ATOM   2520  HN  ALA   280     -25.731   5.284   0.597  1.00 10.00      B   
ATOM   2521  CA  ALA   280     -27.144   4.000  -0.326  1.00 10.00      B   
ATOM   2522  CB  ALA   280     -27.388   3.412   1.057  1.00 10.00      B   
ATOM   2523  C   ALA   280     -28.440   4.546  -0.914  1.00 10.00      B   
ATOM   2524  O   ALA   280     -29.193   3.821  -1.567  1.00 10.00      B   
ATOM   2525  N   LEU   281     -28.691   5.828  -0.690  1.00 10.00      B   
ATOM   2526  HN  LEU   281     -28.053   6.357  -0.164  1.00 10.00      B   
ATOM   2527  CA  LEU   281     -29.894   6.466  -1.204  1.00 10.00      B   
ATOM   2528  CB  LEU   281     -30.472   7.436  -0.171  1.00 10.00      B   
ATOM   2529  CG  LEU   281     -30.953   6.815   1.142  1.00 10.00      B   
ATOM   2530  CD1 LEU   281     -31.331   7.900   2.137  1.00 10.00      B   
ATOM   2531  CD2 LEU   281     -32.127   5.876   0.898  1.00 10.00      B   
ATOM   2532  C   LEU   281     -29.608   7.201  -2.510  1.00 10.00      B   
ATOM   2533  O   LEU   281     -30.496   7.370  -3.344  1.00 10.00      B   
ATOM   2534  N   MET   282     -28.359   7.613  -2.686  1.00 10.00      B   
ATOM   2535  HN  MET   282     -27.692   7.420  -1.991  1.00 10.00      B   
ATOM   2536  CA  MET   282     -27.947   8.347  -3.878  1.00 10.00      B   
ATOM   2537  CB  MET   282     -26.600   9.034  -3.632  1.00 10.00      B   
ATOM   2538  CG  MET   282     -26.111   9.903  -4.783  1.00 10.00      B   
ATOM   2539  SD  MET   282     -24.493  10.636  -4.462  1.00 10.00      B   
ATOM   2540  CE  MET   282     -24.268  11.619  -5.944  1.00 10.00      B   
ATOM   2541  C   MET   282     -27.854   7.435  -5.100  1.00 10.00      B   
ATOM   2542  O   MET   282     -28.144   7.855  -6.221  1.00 10.00      B   
ATOM   2543  N   VAL   283     -27.465   6.187  -4.881  1.00 10.00      B   
ATOM   2544  HN  VAL   283     -27.254   5.904  -3.962  1.00 10.00      B   
ATOM   2545  CA  VAL   283     -27.322   5.231  -5.975  1.00 10.00      B   
ATOM   2546  CB  VAL   283     -26.429   4.035  -5.574  1.00 10.00      B   
ATOM   2547  CG1 VAL   283     -27.171   3.077  -4.654  1.00 10.00      B   
ATOM   2548  CG2 VAL   283     -25.887   3.313  -6.800  1.00 10.00      B   
ATOM   2549  C   VAL   283     -28.677   4.735  -6.491  1.00 10.00      B   
ATOM   2550  O   VAL   283     -28.766   4.201  -7.594  1.00 10.00      B   
ATOM   2551  N   VAL   284     -29.733   4.933  -5.704  1.00 10.00      B   
ATOM   2552  HN  VAL   284     -29.609   5.392  -4.845  1.00 10.00      B   
ATOM   2553  CA  VAL   284     -31.074   4.485  -6.093  1.00 10.00      B   
ATOM   2554  CB  VAL   284     -32.143   4.739  -5.006  1.00 10.00      B   
ATOM   2555  CG1 VAL   284     -33.486   4.162  -5.432  1.00 10.00      B   
ATOM   2556  CG2 VAL   284     -31.708   4.145  -3.674  1.00 10.00      B   
ATOM   2557  C   VAL   284     -31.519   5.063  -7.446  1.00 10.00      B   
ATOM   2558  O   VAL   284     -31.786   4.304  -8.383  1.00 10.00      B   
ATOM   2559  N   PRO   285     -31.594   6.405  -7.592  1.00 10.00      B   
ATOM   2560  CA  PRO   285     -31.996   7.033  -8.859  1.00 10.00      B   
ATOM   2561  CB  PRO   285     -32.150   8.514  -8.501  1.00 10.00      B   
ATOM   2562  CG  PRO   285     -31.286   8.706  -7.307  1.00 10.00      B   
ATOM   2563  CD  PRO   285     -31.328   7.413  -6.547  1.00 10.00      B   
ATOM   2564  C   PRO   285     -30.937   6.851  -9.944  1.00 10.00      B   
ATOM   2565  O   PRO   285     -31.171   7.151 -11.114  1.00 10.00      B   
ATOM   2566  N   LEU   286     -29.773   6.354  -9.547  1.00 10.00      B   
ATOM   2567  HN  LEU   286     -29.648   6.136  -8.597  1.00 10.00      B   
ATOM   2568  CA  LEU   286     -28.681   6.121 -10.479  1.00 10.00      B   
ATOM   2569  CB  LEU   286     -27.333   6.382  -9.803  1.00 10.00      B   
ATOM   2570  CG  LEU   286     -27.002   7.840  -9.488  1.00 10.00      B   
ATOM   2571  CD1 LEU   286     -25.754   7.923  -8.625  1.00 10.00      B   
ATOM   2572  CD2 LEU   286     -26.819   8.633 -10.774  1.00 10.00      B   
ATOM   2573  C   LEU   286     -28.722   4.691 -11.011  1.00 10.00      B   
ATOM   2574  O   LEU   286     -27.944   4.323 -11.888  1.00 10.00      B   
ATOM   2575  N   SER   287     -29.640   3.891 -10.479  1.00 10.00      B   
ATOM   2576  HN  SER   287     -30.244   4.248  -9.794  1.00 10.00      B   
ATOM   2577  CA  SER   287     -29.784   2.502 -10.893  1.00 10.00      B   
ATOM   2578  CB  SER   287     -30.251   1.644  -9.717  1.00 10.00      B   
ATOM   2579  OG  SER   287     -29.365   1.773  -8.615  1.00 10.00      B   
ATOM   2580  HG  SER   287     -29.133   2.704  -8.495  1.00 10.00      B   
ATOM   2581  C   SER   287     -30.752   2.375 -12.069  1.00 10.00      B   
ATOM   2582  O   SER   287     -31.499   1.400 -12.179  1.00 10.00      B   
ATOM   2583  N   VAL   288     -30.736   3.371 -12.942  1.00 10.00      B   
ATOM   2584  HN  VAL   288     -30.119   4.120 -12.799  1.00 10.00      B   
ATOM   2585  CA  VAL   288     -31.599   3.371 -14.115  1.00 10.00      B   
ATOM   2586  CB  VAL   288     -32.050   4.794 -14.520  1.00 10.00      B   
ATOM   2587  CG1 VAL   288     -33.248   5.225 -13.685  1.00 10.00      B   
ATOM   2588  CG2 VAL   288     -30.908   5.790 -14.362  1.00 10.00      B   
ATOM   2589  C   VAL   288     -30.904   2.676 -15.281  1.00 10.00      B   
ATOM   2590  O   VAL   288     -30.168   3.296 -16.052  1.00 10.00      B   
ATOM   2591  N   VAL   289     -31.121   1.377 -15.381  1.00 10.00      B   
ATOM   2592  HN  VAL   289     -31.707   0.937 -14.728  1.00 10.00      B   
ATOM   2593  CA  VAL   289     -30.521   0.586 -16.439  1.00 10.00      B   
ATOM   2594  CB  VAL   289     -30.472  -0.914 -16.077  1.00 10.00      B   
ATOM   2595  CG1 VAL   289     -29.874  -1.725 -17.218  1.00 10.00      B   
ATOM   2596  CG2 VAL   289     -29.671  -1.123 -14.801  1.00 10.00      B   
ATOM   2597  C   VAL   289     -31.282   0.781 -17.744  1.00 10.00      B   
ATOM   2598  O   VAL   289     -32.303   0.136 -17.986  1.00 10.00      B   
ATOM   2599  N   ASN   290     -30.787   1.688 -18.569  1.00 10.00      B   
ATOM   2600  HN  ASN   290     -29.977   2.179 -18.309  1.00 10.00      B   
ATOM   2601  CA  ASN   290     -31.411   1.972 -19.849  1.00 10.00      B   
ATOM   2602  CB  ASN   290     -31.109   3.405 -20.294  1.00 10.00      B   
ATOM   2603  CG  ASN   290     -31.829   4.440 -19.449  1.00 10.00      B   
ATOM   2604  OD1 ASN   290     -32.905   4.176 -18.908  1.00 10.00      B   
ATOM   2605  ND2 ASN   290     -31.245   5.623 -19.326  1.00 10.00      B   
ATOM   2606 HD21 ASN   290     -30.386   5.767 -19.782  1.00 10.00      B   
ATOM   2607 HD22 ASN   290     -31.694   6.314 -18.790  1.00 10.00      B   
ATOM   2608  C   ASN   290     -30.943   0.969 -20.897  1.00 10.00      B   
ATOM   2609  O   ASN   290     -29.751   0.886 -21.204  1.00 10.00      B   
ATOM   2610  N   PRO   291     -31.880   0.191 -21.460  1.00 10.00      B   
ATOM   2611  CA  PRO   291     -31.565  -0.830 -22.472  1.00 10.00      B   
ATOM   2612  CB  PRO   291     -32.906  -1.532 -22.703  1.00 10.00      B   
ATOM   2613  CG  PRO   291     -33.934  -0.538 -22.284  1.00 10.00      B   
ATOM   2614  CD  PRO   291     -33.321   0.237 -21.155  1.00 10.00      B   
ATOM   2615  C   PRO   291     -31.042  -0.229 -23.777  1.00 10.00      B   
ATOM   2616  O   PRO   291     -30.572  -0.948 -24.658  1.00 10.00      B   
ATOM   2617  N   ARG   292     -31.117   1.090 -23.885  1.00 10.00      B   
ATOM   2618  HN  ARG   292     -31.503   1.606 -23.149  1.00 10.00      B   
ATOM   2619  CA  ARG   292     -30.642   1.796 -25.069  1.00 10.00      B   
ATOM   2620  CB  ARG   292     -31.209   3.217 -25.086  1.00 10.00      B   
ATOM   2621  CG  ARG   292     -31.356   3.819 -26.474  1.00 10.00      B   
ATOM   2622  CD  ARG   292     -32.523   3.202 -27.230  1.00 10.00      B   
ATOM   2623  NE  ARG   292     -33.049   4.114 -28.247  1.00 10.00      B   
ATOM   2624  HE  ARG   292     -32.413   4.744 -28.654  1.00 10.00      B   
ATOM   2625  CZ  ARG   292     -34.322   4.142 -28.644  1.00 10.00      B   
ATOM   2626  NH1 ARG   292     -35.215   3.312 -28.121  1.00 10.00      B   
ATOM   2627 HH11 ARG   292     -34.930   2.621 -27.390  1.00 10.00      B   
ATOM   2628 HH12 ARG   292     -36.208   3.343 -28.437  1.00 10.00      B   
ATOM   2629  NH2 ARG   292     -34.698   5.019 -29.567  1.00 10.00      B   
ATOM   2630 HH21 ARG   292     -34.003   5.679 -29.981  1.00 10.00      B   
ATOM   2631 HH22 ARG   292     -35.691   5.051 -29.882  1.00 10.00      B   
ATOM   2632  C   ARG   292     -29.113   1.836 -25.083  1.00 10.00      B   
ATOM   2633  O   ARG   292     -28.490   2.089 -26.115  1.00 10.00      B   
ATOM   2634  N   GLN   293     -28.516   1.580 -23.926  1.00 10.00      B   
ATOM   2635  HN  GLN   293     -29.065   1.382 -23.139  1.00 10.00      B   
ATOM   2636  CA  GLN   293     -27.065   1.576 -23.799  1.00 10.00      B   
ATOM   2637  CB  GLN   293     -26.583   2.737 -22.919  1.00 10.00      B   
ATOM   2638  CG  GLN   293     -27.347   2.899 -21.613  1.00 10.00      B   
ATOM   2639  CD  GLN   293     -26.962   4.152 -20.851  1.00 10.00      B   
ATOM   2640  OE1 GLN   293     -26.550   5.151 -21.438  1.00 10.00      B   
ATOM   2641  NE2 GLN   293     -27.091   4.108 -19.534  1.00 10.00      B   
ATOM   2642 HE21 GLN   293     -27.419   3.273 -19.122  1.00 10.00      B   
ATOM   2643 HE22 GLN   293     -26.867   4.910 -19.020  1.00 10.00      B   
ATOM   2644  C   GLN   293     -26.565   0.235 -23.264  1.00 10.00      B   
ATOM   2645  O   GLN   293     -25.581  -0.314 -23.758  1.00 10.00      B   
ATOM   2646  N   GLY   294     -27.249  -0.291 -22.256  1.00 10.00      B   
ATOM   2647  HN  GLY   294     -28.017   0.196 -21.885  1.00 10.00      B   
ATOM   2648  CA  GLY   294     -26.860  -1.563 -21.680  1.00 10.00      B   
ATOM   2649  C   GLY   294     -26.793  -1.493 -20.170  1.00 10.00      B   
ATOM   2650  O   GLY   294     -26.864  -0.405 -19.597  1.00 10.00      B   
ATOM   2651  N   ARG   295     -26.648  -2.643 -19.526  1.00 10.00      B   
ATOM   2652  HN  ARG   295     -26.579  -3.475 -20.044  1.00 10.00      B   
ATOM   2653  CA  ARG   295     -26.580  -2.707 -18.070  1.00 10.00      B   
ATOM   2654  CB  ARG   295     -26.777  -4.145 -17.589  1.00 10.00      B   
ATOM   2655  CG  ARG   295     -27.416  -4.259 -16.212  1.00 10.00      B   
ATOM   2656  CD  ARG   295     -27.816  -5.693 -15.901  1.00 10.00      B   
ATOM   2657  NE  ARG   295     -28.296  -6.401 -17.090  1.00 10.00      B   
ATOM   2658  HE  ARG   295     -27.622  -6.876 -17.630  1.00 10.00      B   
ATOM   2659  CZ  ARG   295     -29.575  -6.445 -17.472  1.00 10.00      B   
ATOM   2660  NH1 ARG   295     -30.506  -5.823 -16.758  1.00 10.00      B   
ATOM   2661 HH11 ARG   295     -31.507  -5.860 -17.054  1.00 10.00      B   
ATOM   2662 HH12 ARG   295     -30.245  -5.297 -15.895  1.00 10.00      B   
ATOM   2663  NH2 ARG   295     -29.918  -7.105 -18.570  1.00 10.00      B   
ATOM   2664 HH21 ARG   295     -30.920  -7.140 -18.871  1.00 10.00      B   
ATOM   2665 HH22 ARG   295     -29.194  -7.593 -19.140  1.00 10.00      B   
ATOM   2666  C   ARG   295     -25.250  -2.167 -17.556  1.00 10.00      B   
ATOM   2667  O   ARG   295     -25.217  -1.326 -16.659  1.00 10.00      B   
ATOM   2668  N   VAL   296     -24.163  -2.636 -18.154  1.00 10.00      B   
ATOM   2669  HN  VAL   296     -24.262  -3.274 -18.894  1.00 10.00      B   
ATOM   2670  CA  VAL   296     -22.821  -2.219 -17.759  1.00 10.00      B   
ATOM   2671  CB  VAL   296     -21.740  -2.964 -18.575  1.00 10.00      B   
ATOM   2672  CG1 VAL   296     -20.342  -2.540 -18.143  1.00 10.00      B   
ATOM   2673  CG2 VAL   296     -21.910  -4.471 -18.448  1.00 10.00      B   
ATOM   2674  C   VAL   296     -22.645  -0.718 -17.957  1.00 10.00      B   
ATOM   2675  O   VAL   296     -22.129  -0.017 -17.088  1.00 10.00      B   
ATOM   2676  N   LEU   297     -23.108  -0.224 -19.097  1.00 10.00      B   
ATOM   2677  HN  LEU   297     -23.533  -0.828 -19.743  1.00 10.00      B   
ATOM   2678  CA  LEU   297     -22.989   1.193 -19.415  1.00 10.00      B   
ATOM   2679  CB  LEU   297     -23.328   1.454 -20.881  1.00 10.00      B   
ATOM   2680  CG  LEU   297     -22.404   0.798 -21.908  1.00 10.00      B   
ATOM   2681  CD1 LEU   297     -22.722   1.302 -23.304  1.00 10.00      B   
ATOM   2682  CD2 LEU   297     -20.945   1.056 -21.564  1.00 10.00      B   
ATOM   2683  C   LEU   297     -23.841   2.065 -18.501  1.00 10.00      B   
ATOM   2684  O   LEU   297     -23.570   3.256 -18.336  1.00 10.00      B   
ATOM   2685  N   SER   298     -24.865   1.474 -17.900  1.00 10.00      B   
ATOM   2686  HN  SER   298     -25.033   0.522 -18.062  1.00 10.00      B   
ATOM   2687  CA  SER   298     -25.742   2.210 -16.997  1.00 10.00      B   
ATOM   2688  CB  SER   298     -27.149   1.602 -16.980  1.00 10.00      B   
ATOM   2689  OG  SER   298     -27.749   1.670 -18.266  1.00 10.00      B   
ATOM   2690  HG  SER   298     -27.486   0.892 -18.786  1.00 10.00      B   
ATOM   2691  C   SER   298     -25.157   2.268 -15.588  1.00 10.00      B   
ATOM   2692  O   SER   298     -25.683   2.952 -14.712  1.00 10.00      B   
ATOM   2693  N   MET   299     -24.059   1.555 -15.378  1.00 10.00      B   
ATOM   2694  HN  MET   299     -23.682   1.026 -16.116  1.00 10.00      B   
ATOM   2695  CA  MET   299     -23.402   1.530 -14.076  1.00 10.00      B   
ATOM   2696  CB  MET   299     -22.940   0.109 -13.747  1.00 10.00      B   
ATOM   2697  CG  MET   299     -24.073  -0.892 -13.583  1.00 10.00      B   
ATOM   2698  SD  MET   299     -23.500  -2.603 -13.567  1.00 10.00      B   
ATOM   2699  CE  MET   299     -22.580  -2.635 -12.031  1.00 10.00      B   
ATOM   2700  C   MET   299     -22.213   2.484 -14.054  1.00 10.00      B   
ATOM   2701  O   MET   299     -21.569   2.671 -13.021  1.00 10.00      B   
ATOM   2702  N   LEU   300     -21.938   3.095 -15.201  1.00 10.00      B   
ATOM   2703  HN  LEU   300     -22.504   2.916 -15.979  1.00 10.00      B   
ATOM   2704  CA  LEU   300     -20.823   4.031 -15.331  1.00 10.00      B   
ATOM   2705  CB  LEU   300     -20.561   4.396 -16.796  1.00 10.00      B   
ATOM   2706  CG  LEU   300     -19.345   5.288 -17.057  1.00 10.00      B   
ATOM   2707  CD1 LEU   300     -18.053   4.528 -16.794  1.00 10.00      B   
ATOM   2708  CD2 LEU   300     -19.374   5.833 -18.475  1.00 10.00      B   
ATOM   2709  C   LEU   300     -20.990   5.291 -14.472  1.00 10.00      B   
ATOM   2710  O   LEU   300     -20.088   5.627 -13.705  1.00 10.00      B   
ATOM   2711  N   PRO   301     -22.132   6.016 -14.583  1.00 10.00      B   
ATOM   2712  CA  PRO   301     -22.368   7.237 -13.798  1.00 10.00      B   
ATOM   2713  CB  PRO   301     -23.835   7.570 -14.079  1.00 10.00      B   
ATOM   2714  CG  PRO   301     -24.092   6.984 -15.421  1.00 10.00      B   
ATOM   2715  CD  PRO   301     -23.267   5.729 -15.487  1.00 10.00      B   
ATOM   2716  C   PRO   301     -22.150   7.028 -12.298  1.00 10.00      B   
ATOM   2717  O   PRO   301     -21.423   7.792 -11.659  1.00 10.00      B   
ATOM   2718  N   ALA   302     -22.771   5.988 -11.749  1.00 10.00      B   
ATOM   2719  HN  ALA   302     -23.334   5.414 -12.313  1.00 10.00      B   
ATOM   2720  CA  ALA   302     -22.648   5.680 -10.327  1.00 10.00      B   
ATOM   2721  CB  ALA   302     -23.529   4.494  -9.966  1.00 10.00      B   
ATOM   2722  C   ALA   302     -21.200   5.397  -9.945  1.00 10.00      B   
ATOM   2723  O   ALA   302     -20.706   5.898  -8.934  1.00 10.00      B   
ATOM   2724  N   MET   303     -20.525   4.593 -10.762  1.00 10.00      B   
ATOM   2725  HN  MET   303     -20.979   4.223 -11.552  1.00 10.00      B   
ATOM   2726  CA  MET   303     -19.130   4.245 -10.516  1.00 10.00      B   
ATOM   2727  CB  MET   303     -18.637   3.234 -11.556  1.00 10.00      B   
ATOM   2728  CG  MET   303     -17.184   2.815 -11.379  1.00 10.00      B   
ATOM   2729  SD  MET   303     -16.515   1.959 -12.820  1.00 10.00      B   
ATOM   2730  CE  MET   303     -17.522   0.478 -12.832  1.00 10.00      B   
ATOM   2731  C   MET   303     -18.251   5.490 -10.552  1.00 10.00      B   
ATOM   2732  O   MET   303     -17.431   5.707  -9.662  1.00 10.00      B   
ATOM   2733  N   LEU   304     -18.448   6.304 -11.582  1.00 10.00      B   
ATOM   2734  HN  LEU   304     -19.132   6.069 -12.252  1.00 10.00      B   
ATOM   2735  CA  LEU   304     -17.681   7.529 -11.759  1.00 10.00      B   
ATOM   2736  CB  LEU   304     -18.072   8.223 -13.068  1.00 10.00      B   
ATOM   2737  CG  LEU   304     -17.297   9.496 -13.425  1.00 10.00      B   
ATOM   2738  CD1 LEU   304     -15.837   9.178 -13.708  1.00 10.00      B   
ATOM   2739  CD2 LEU   304     -17.934  10.194 -14.617  1.00 10.00      B   
ATOM   2740  C   LEU   304     -17.863   8.485 -10.587  1.00 10.00      B   
ATOM   2741  O   LEU   304     -16.891   9.035 -10.073  1.00 10.00      B   
ATOM   2742  N   LEU   305     -19.108   8.672 -10.164  1.00 10.00      B   
ATOM   2743  HN  LEU   305     -19.843   8.193 -10.610  1.00 10.00      B   
ATOM   2744  CA  LEU   305     -19.411   9.574  -9.057  1.00 10.00      B   
ATOM   2745  CB  LEU   305     -20.924   9.711  -8.855  1.00 10.00      B   
ATOM   2746  CG  LEU   305     -21.694  10.413  -9.978  1.00 10.00      B   
ATOM   2747  CD1 LEU   305     -23.188  10.395  -9.699  1.00 10.00      B   
ATOM   2748  CD2 LEU   305     -21.204  11.840 -10.155  1.00 10.00      B   
ATOM   2749  C   LEU   305     -18.736   9.130  -7.762  1.00 10.00      B   
ATOM   2750  O   LEU   305     -18.124   9.943  -7.065  1.00 10.00      B   
ATOM   2751  N   TYR   306     -18.831   7.839  -7.452  1.00 10.00      B   
ATOM   2752  HN  TYR   306     -19.322   7.235  -8.054  1.00 10.00      B   
ATOM   2753  CA  TYR   306     -18.231   7.302  -6.234  1.00 10.00      B   
ATOM   2754  CB  TYR   306     -18.672   5.852  -6.007  1.00 10.00      B   
ATOM   2755  CG  TYR   306     -18.306   5.296  -4.647  1.00 10.00      B   
ATOM   2756  CD1 TYR   306     -19.075   5.589  -3.528  1.00 10.00      B   
ATOM   2757  CD2 TYR   306     -17.194   4.479  -4.480  1.00 10.00      B   
ATOM   2758  CE1 TYR   306     -18.750   5.087  -2.284  1.00 10.00      B   
ATOM   2759  CE2 TYR   306     -16.861   3.973  -3.238  1.00 10.00      B   
ATOM   2760  CZ  TYR   306     -17.642   4.279  -2.145  1.00 10.00      B   
ATOM   2761  OH  TYR   306     -17.319   3.772  -0.906  1.00 10.00      B   
ATOM   2762  HH  TYR   306     -18.107   3.385  -0.510  1.00 10.00      B   
ATOM   2763  C   TYR   306     -16.708   7.387  -6.283  1.00 10.00      B   
ATOM   2764  O   TYR   306     -16.066   7.767  -5.303  1.00 10.00      B   
ATOM   2765  N   LEU   307     -16.136   7.038  -7.428  1.00 10.00      B   
ATOM   2766  HN  LEU   307     -16.701   6.753  -8.182  1.00 10.00      B   
ATOM   2767  CA  LEU   307     -14.688   7.067  -7.596  1.00 10.00      B   
ATOM   2768  CB  LEU   307     -14.268   6.406  -8.908  1.00 10.00      B   
ATOM   2769  CG  LEU   307     -14.400   4.882  -8.958  1.00 10.00      B   
ATOM   2770  CD1 LEU   307     -13.980   4.356 -10.320  1.00 10.00      B   
ATOM   2771  CD2 LEU   307     -13.573   4.237  -7.856  1.00 10.00      B   
ATOM   2772  C   LEU   307     -14.141   8.486  -7.507  1.00 10.00      B   
ATOM   2773  O   LEU   307     -13.138   8.727  -6.834  1.00 10.00      B   
ATOM   2774  N   LEU   308     -14.813   9.420  -8.169  1.00 10.00      B   
ATOM   2775  HN  LEU   308     -15.611   9.159  -8.686  1.00 10.00      B   
ATOM   2776  CA  LEU   308     -14.396  10.821  -8.166  1.00 10.00      B   
ATOM   2777  CB  LEU   308     -15.259  11.634  -9.136  1.00 10.00      B   
ATOM   2778  CG  LEU   308     -14.767  13.042  -9.474  1.00 10.00      B   
ATOM   2779  CD1 LEU   308     -13.399  12.994 -10.137  1.00 10.00      B   
ATOM   2780  CD2 LEU   308     -15.768  13.748 -10.370  1.00 10.00      B   
ATOM   2781  C   LEU   308     -14.465  11.415  -6.761  1.00 10.00      B   
ATOM   2782  O   LEU   308     -13.621  12.227  -6.378  1.00 10.00      B   
ATOM   2783  N   PHE   309     -15.464  10.980  -5.997  1.00 10.00      B   
ATOM   2784  HN  PHE   309     -16.094  10.327  -6.373  1.00 10.00      B   
ATOM   2785  CA  PHE   309     -15.665  11.444  -4.626  1.00 10.00      B   
ATOM   2786  CB  PHE   309     -16.867  10.717  -4.008  1.00 10.00      B   
ATOM   2787  CG  PHE   309     -17.251  11.178  -2.628  1.00 10.00      B   
ATOM   2788  CD1 PHE   309     -18.021  12.314  -2.449  1.00 10.00      B   
ATOM   2789  CD2 PHE   309     -16.851  10.464  -1.512  1.00 10.00      B   
ATOM   2790  CE1 PHE   309     -18.384  12.730  -1.182  1.00 10.00      B   
ATOM   2791  CE2 PHE   309     -17.209  10.876  -0.243  1.00 10.00      B   
ATOM   2792  CZ  PHE   309     -17.977  12.010  -0.077  1.00 10.00      B   
ATOM   2793  C   PHE   309     -14.415  11.207  -3.780  1.00 10.00      B   
ATOM   2794  O   PHE   309     -13.952  12.101  -3.071  1.00 10.00      B   
ATOM   2795  N   PHE   310     -13.864  10.004  -3.878  1.00 10.00      B   
ATOM   2796  HN  PHE   310     -14.269   9.336  -4.473  1.00 10.00      B   
ATOM   2797  CA  PHE   310     -12.674   9.650  -3.120  1.00 10.00      B   
ATOM   2798  CB  PHE   310     -12.653   8.153  -2.802  1.00 10.00      B   
ATOM   2799  CG  PHE   310     -13.516   7.773  -1.631  1.00 10.00      B   
ATOM   2800  CD1 PHE   310     -14.799   7.288  -1.825  1.00 10.00      B   
ATOM   2801  CD2 PHE   310     -13.044   7.912  -0.335  1.00 10.00      B   
ATOM   2802  CE1 PHE   310     -15.596   6.948  -0.748  1.00 10.00      B   
ATOM   2803  CE2 PHE   310     -13.834   7.573   0.748  1.00 10.00      B   
ATOM   2804  CZ  PHE   310     -15.113   7.090   0.541  1.00 10.00      B   
ATOM   2805  C   PHE   310     -11.394  10.063  -3.840  1.00 10.00      B   
ATOM   2806  O   PHE   310     -10.360  10.265  -3.200  1.00 10.00      B   
ATOM   2807  N   LEU   311     -11.468  10.199  -5.161  1.00 10.00      B   
ATOM   2808  HN  LEU   311     -12.324  10.029  -5.614  1.00 10.00      B   
ATOM   2809  CA  LEU   311     -10.307  10.586  -5.962  1.00 10.00      B   
ATOM   2810  CB  LEU   311     -10.649  10.564  -7.455  1.00 10.00      B   
ATOM   2811  CG  LEU   311      -9.466  10.505  -8.422  1.00 10.00      B   
ATOM   2812  CD1 LEU   311      -8.783   9.149  -8.344  1.00 10.00      B   
ATOM   2813  CD2 LEU   311      -9.921  10.797  -9.844  1.00 10.00      B   
ATOM   2814  C   LEU   311      -9.808  11.969  -5.564  1.00 10.00      B   
ATOM   2815  O   LEU   311      -8.608  12.183  -5.377  1.00 10.00      B   
ATOM   2816  N   ILE   312     -10.740  12.905  -5.426  1.00 10.00      B   
ATOM   2817  HN  ILE   312     -11.679  12.672  -5.587  1.00 10.00      B   
ATOM   2818  CA  ILE   312     -10.399  14.268  -5.045  1.00 10.00      B   
ATOM   2819  CB  ILE   312     -11.584  15.238  -5.256  1.00 10.00      B   
ATOM   2820  CG1 ILE   312     -12.082  15.145  -6.700  1.00 10.00      B   
ATOM   2821  CG2 ILE   312     -11.173  16.668  -4.934  1.00 10.00      B   
ATOM   2822  CD1 ILE   312     -13.326  15.960  -6.979  1.00 10.00      B   
ATOM   2823  C   ILE   312      -9.938  14.301  -3.589  1.00 10.00      B   
ATOM   2824  O   ILE   312      -9.145  15.154  -3.191  1.00 10.00      B   
ATOM   2825  N   GLN   313     -10.414  13.341  -2.807  1.00 10.00      B   
ATOM   2826  HN  GLN   313     -11.016  12.669  -3.188  1.00 10.00      B   
ATOM   2827  CA  GLN   313     -10.049  13.254  -1.404  1.00 10.00      B   
ATOM   2828  CB  GLN   313     -10.891  12.204  -0.677  1.00 10.00      B   
ATOM   2829  CG  GLN   313     -12.215  12.729  -0.149  1.00 10.00      B   
ATOM   2830  CD  GLN   313     -12.894  11.760   0.802  1.00 10.00      B   
ATOM   2831  OE1 GLN   313     -12.232  10.978   1.487  1.00 10.00      B   
ATOM   2832  NE2 GLN   313     -14.216  11.813   0.863  1.00 10.00      B   
ATOM   2833 HE21 GLN   313     -14.679  12.471   0.297  1.00 10.00      B   
ATOM   2834 HE22 GLN   313     -14.680  11.196   1.465  1.00 10.00      B   
ATOM   2835  C   GLN   313      -8.567  12.939  -1.244  1.00 10.00      B   
ATOM   2836  O   GLN   313      -7.880  13.571  -0.447  1.00 10.00      B   
ATOM   2837  N   THR   314      -8.071  11.976  -2.019  1.00 10.00      B   
ATOM   2838  HN  THR   314      -8.661  11.520  -2.664  1.00 10.00      B   
ATOM   2839  CA  THR   314      -6.669  11.580  -1.941  1.00 10.00      B   
ATOM   2840  CB  THR   314      -6.380  10.336  -2.800  1.00 10.00      B   
ATOM   2841  OG1 THR   314      -7.506  10.064  -3.646  1.00 10.00      B   
ATOM   2842  HG1 THR   314      -7.668   9.112  -3.668  1.00 10.00      B   
ATOM   2843  CG2 THR   314      -6.106   9.129  -1.917  1.00 10.00      B   
ATOM   2844  C   THR   314      -5.733  12.715  -2.355  1.00 10.00      B   
ATOM   2845  O   THR   314      -4.615  12.825  -1.848  1.00 10.00      B   
ATOM   2846  N   SER   315      -6.194  13.565  -3.265  1.00 10.00      B   
ATOM   2847  HN  SER   315      -7.094  13.436  -3.638  1.00 10.00      B   
ATOM   2848  CA  SER   315      -5.388  14.684  -3.732  1.00 10.00      B   
ATOM   2849  CB  SER   315      -5.846  15.123  -5.124  1.00 10.00      B   
ATOM   2850  OG  SER   315      -7.191  14.736  -5.354  1.00 10.00      B   
ATOM   2851  HG  SER   315      -7.207  13.879  -5.799  1.00 10.00      B   
ATOM   2852  C   SER   315      -5.427  15.850  -2.741  1.00 10.00      B   
ATOM   2853  O   SER   315      -4.571  16.731  -2.765  1.00 10.00      B   
ATOM   2854  N   LEU   316      -6.423  15.852  -1.866  1.00 10.00      B   
ATOM   2855  HN  LEU   316      -7.092  15.134  -1.898  1.00 10.00      B   
ATOM   2856  CA  LEU   316      -6.551  16.904  -0.864  1.00 10.00      B   
ATOM   2857  CB  LEU   316      -8.022  17.246  -0.619  1.00 10.00      B   
ATOM   2858  CG  LEU   316      -8.734  17.984  -1.755  1.00 10.00      B   
ATOM   2859  CD1 LEU   316     -10.215  18.141  -1.455  1.00 10.00      B   
ATOM   2860  CD2 LEU   316      -8.091  19.340  -2.001  1.00 10.00      B   
ATOM   2861  C   LEU   316      -5.876  16.491   0.439  1.00 10.00      B   
ATOM   2862  O   LEU   316      -5.613  17.319   1.308  1.00 10.00      B   
ATOM   2863  N   LYS   317      -5.587  15.204   0.560  1.00 10.00      B   
ATOM   2864  HN  LYS   317      -5.815  14.594  -0.173  1.00 10.00      B   
ATOM   2865  CA  LYS   317      -4.944  14.667   1.751  1.00 10.00      B   
ATOM   2866  CB  LYS   317      -5.538  13.299   2.103  1.00 10.00      B   
ATOM   2867  CG  LYS   317      -6.997  13.334   2.524  1.00 10.00      B   
ATOM   2868  CD  LYS   317      -7.581  11.934   2.600  1.00 10.00      B   
ATOM   2869  CE  LYS   317      -9.094  11.981   2.737  1.00 10.00      B   
ATOM   2870  NZ  LYS   317      -9.713  10.636   2.589  1.00 10.00      B   
ATOM   2871  HZ1 LYS   317     -10.738  10.727   2.411  1.00 10.00      B   
ATOM   2872  HZ2 LYS   317      -9.576  10.081   3.456  1.00 10.00      B   
ATOM   2873  HZ3 LYS   317      -9.278  10.127   1.792  1.00 10.00      B   
ATOM   2874  C   LYS   317      -3.440  14.535   1.535  1.00 10.00      B   
ATOM   2875  O   LYS   317      -2.754  13.854   2.293  1.00 10.00      B   
ATOM   2876  N   SER   318      -2.932  15.192   0.499  1.00 10.00      B   
ATOM   2877  HN  SER   318      -3.530  15.720  -0.072  1.00 10.00      B   
ATOM   2878  CA  SER   318      -1.509  15.143   0.180  1.00 10.00      B   
ATOM   2879  CB  SER   318      -1.262  15.742  -1.207  1.00 10.00      B   
ATOM   2880  OG  SER   318      -2.159  15.190  -2.157  1.00 10.00      B   
ATOM   2881  HG  SER   318      -2.245  14.243  -2.000  1.00 10.00      B   
ATOM   2882  C   SER   318      -0.666  15.865   1.232  1.00 10.00      B   
ATOM   2883  O   SER   318       0.474  15.477   1.507  1.00 10.00      B   
ATOM   2884  N   ASN   319      -1.235  16.905   1.822  1.00 10.00      B   
ATOM   2885  HN  ASN   319      -2.148  17.153   1.573  1.00 10.00      B   
ATOM   2886  CA  ASN   319      -0.545  17.686   2.834  1.00 10.00      B   
ATOM   2887  CB  ASN   319      -0.222  19.078   2.283  1.00 10.00      B   
ATOM   2888  CG  ASN   319       0.660  19.897   3.202  1.00 10.00      B   
ATOM   2889  OD1 ASN   319       1.454  19.357   3.973  1.00 10.00      B   
ATOM   2890  ND2 ASN   319       0.544  21.212   3.110  1.00 10.00      B   
ATOM   2891 HD21 ASN   319      -0.099  21.579   2.461  1.00 10.00      B   
ATOM   2892 HD22 ASN   319       1.097  21.769   3.699  1.00 10.00      B   
ATOM   2893  C   ASN   319      -1.404  17.797   4.087  1.00 10.00      B   
ATOM   2894  O   ASN   319      -2.336  18.602   4.145  1.00 10.00      B   
ATOM   2895  N   GLY   320      -1.111  16.958   5.074  1.00 10.00      B   
ATOM   2896  HN  GLY   320      -0.377  16.313   4.956  1.00 10.00      B   
ATOM   2897  CA  GLY   320      -1.867  16.975   6.312  1.00 10.00      B   
ATOM   2898  C   GLY   320      -0.978  17.050   7.536  1.00 10.00      B   
ATOM   2899  O   GLY   320      -1.469  17.158   8.662  1.00 10.00      B   
ATOM   2900  N   GLY   321       0.328  16.971   7.321  1.00 10.00      B   
ATOM   2901  HN  GLY   321       0.655  16.861   6.401  1.00 10.00      B   
ATOM   2902  CA  GLY   321       1.277  17.041   8.418  1.00 10.00      B   
ATOM   2903  C   GLY   321       1.173  15.860   9.363  1.00 10.00      B   
ATOM   2904  O   GLY   321       1.644  15.924  10.500  1.00 10.00      B   
ATOM   2905  N   LYS   322       0.530  14.792   8.894  1.00 10.00      B   
ATOM   2906  HN  LYS   322       0.164  14.828   7.983  1.00 10.00      B   
ATOM   2907  CA  LYS   322       0.351  13.566   9.670  1.00 10.00      B   
ATOM   2908  CB  LYS   322       1.697  12.894   9.972  1.00 10.00      B   
ATOM   2909  CG  LYS   322       2.456  12.401   8.748  1.00 10.00      B   
ATOM   2910  CD  LYS   322       1.602  11.477   7.897  1.00 10.00      B   
ATOM   2911  CE  LYS   322       2.425  10.807   6.805  1.00 10.00      B   
ATOM   2912  NZ  LYS   322       3.319   9.744   7.345  1.00 10.00      B   
ATOM   2913  HZ1 LYS   322       2.754   8.985   7.779  1.00 10.00      B   
ATOM   2914  HZ2 LYS   322       3.955  10.140   8.065  1.00 10.00      B   
ATOM   2915  HZ3 LYS   322       3.895   9.337   6.582  1.00 10.00      B   
ATOM   2916  C   LYS   322      -0.452  13.765  10.962  1.00 10.00      B   
ATOM   2917  O   LYS   322      -0.459  12.880  11.825  1.00 10.00      B   
ATOM   2918  N   GLY   323      -1.132  14.901  11.104  1.00 10.00      B   
ATOM   2919  HN  GLY   323      -1.108  15.578  10.393  1.00 10.00      B   
ATOM   2920  CA  GLY   323      -1.912  15.133  12.307  1.00 10.00      B   
ATOM   2921  C   GLY   323      -2.247  16.591  12.567  1.00 10.00      B   
ATOM   2922  O   GLY   323      -3.006  17.202  11.818  1.00 10.00      B   
ATOM   2923  N   LYS   324      -1.666  17.147  13.632  1.00 10.00      B   
ATOM   2924  HN  LYS   324      -1.046  16.609  14.167  1.00 10.00      B   
ATOM   2925  CA  LYS   324      -1.918  18.529  14.034  1.00 10.00      B   
ATOM   2926  CB  LYS   324      -1.314  18.802  15.417  1.00 10.00      B   
ATOM   2927  CG  LYS   324      -1.950  18.013  16.552  1.00 10.00      B   
ATOM   2928  CD  LYS   324      -1.299  18.360  17.882  1.00 10.00      B   
ATOM   2929  CE  LYS   324      -1.861  17.530  19.024  1.00 10.00      B   
ATOM   2930  NZ  LYS   324      -1.166  17.812  20.308  1.00 10.00      B   
ATOM   2931  HZ1 LYS   324      -0.133  17.782  20.176  1.00 10.00      B   
ATOM   2932  HZ2 LYS   324      -1.429  17.105  21.024  1.00 10.00      B   
ATOM   2933  HZ3 LYS   324      -1.429  18.754  20.661  1.00 10.00      B   
ATOM   2934  C   LYS   324      -1.389  19.548  13.028  1.00 10.00      B   
ATOM   2935  O   LYS   324      -1.738  20.728  13.091  1.00 10.00      B   
ATOM   2936  N   LEU   325      -0.563  19.096  12.093  1.00 10.00      B   
ATOM   2937  HN  LEU   325      -0.345  18.140  12.067  1.00 10.00      B   
ATOM   2938  CA  LEU   325       0.013  19.988  11.092  1.00 10.00      B   
ATOM   2939  CB  LEU   325       1.421  19.525  10.710  1.00 10.00      B   
ATOM   2940  CG  LEU   325       2.477  19.581  11.818  1.00 10.00      B   
ATOM   2941  CD1 LEU   325       3.767  18.917  11.358  1.00 10.00      B   
ATOM   2942  CD2 LEU   325       2.738  21.021  12.239  1.00 10.00      B   
ATOM   2943  C   LEU   325      -0.869  20.104   9.848  1.00 10.00      B   
ATOM   2944  O   LEU   325      -0.370  20.280   8.741  1.00 10.00      B   
ATOM   2945  N   ASP   326      -2.179  20.013  10.041  1.00 10.00      B   
ATOM   2946  HN  ASP   326      -2.520  19.871  10.949  1.00 10.00      B   
ATOM   2947  CA  ASP   326      -3.129  20.118   8.936  1.00 10.00      B   
ATOM   2948  CB  ASP   326      -4.454  19.452   9.311  1.00 10.00      B   
ATOM   2949  CG  ASP   326      -5.589  19.797   8.365  1.00 10.00      B   
ATOM   2950  OD1 ASP   326      -6.670  20.194   8.859  1.00 10.00      B   
ATOM   2951  OD2 ASP   326      -5.412  19.672   7.135  1.00 10.00      B   
ATOM   2952  C   ASP   326      -3.344  21.585   8.552  1.00 10.00      B   
ATOM   2953  O   ASP   326      -3.923  22.358   9.316  1.00 10.00      B   
ATOM   2954  N   PRO   327      -2.843  21.993   7.373  1.00 10.00      B   
ATOM   2955  CA  PRO   327      -2.946  23.357   6.888  1.00 10.00      B   
ATOM   2956  CB  PRO   327      -1.521  23.552   6.370  1.00 10.00      B   
ATOM   2957  CG  PRO   327      -1.120  22.204   5.836  1.00 10.00      B   
ATOM   2958  CD  PRO   327      -2.071  21.184   6.428  1.00 10.00      B   
ATOM   2959  C   PRO   327      -3.928  23.526   5.725  1.00 10.00      B   
ATOM   2960  O   PRO   327      -3.779  24.448   4.923  1.00 10.00      B   
ATOM   2961  N   THR   328      -4.924  22.656   5.621  1.00 10.00      B   
ATOM   2962  HN  THR   328      -5.013  21.930   6.283  1.00 10.00      B   
ATOM   2963  CA  THR   328      -5.894  22.758   4.531  1.00 10.00      B   
ATOM   2964  CB  THR   328      -5.482  21.903   3.307  1.00 10.00      B   
ATOM   2965  OG1 THR   328      -6.490  21.975   2.282  1.00 10.00      B   
ATOM   2966  HG1 THR   328      -6.106  22.353   1.476  1.00 10.00      B   
ATOM   2967  CG2 THR   328      -5.254  20.450   3.701  1.00 10.00      B   
ATOM   2968  C   THR   328      -7.300  22.384   4.991  1.00 10.00      B   
ATOM   2969  O   THR   328      -7.471  21.588   5.908  1.00 10.00      B   
ATOM   2970  N   LEU   329      -8.305  22.988   4.368  1.00 10.00      B   
ATOM   2971  HN  LEU   329      -8.107  23.641   3.663  1.00 10.00      B   
ATOM   2972  CA  LEU   329      -9.695  22.708   4.705  1.00 10.00      B   
ATOM   2973  CB  LEU   329     -10.290  23.835   5.558  1.00 10.00      B   
ATOM   2974  CG  LEU   329      -9.963  23.796   7.055  1.00 10.00      B   
ATOM   2975  CD1 LEU   329     -10.563  24.996   7.772  1.00 10.00      B   
ATOM   2976  CD2 LEU   329     -10.460  22.499   7.676  1.00 10.00      B   
ATOM   2977  C   LEU   329     -10.524  22.507   3.441  1.00 10.00      B   
ATOM   2978  O   LEU   329     -11.756  22.506   3.484  1.00 10.00      B   
ATOM   2979  N   TRP   330      -9.837  22.305   2.319  1.00 10.00      B   
ATOM   2980  HN  TRP   330      -8.856  22.267   2.359  1.00 10.00      B   
ATOM   2981  CA  TRP   330     -10.502  22.115   1.032  1.00 10.00      B   
ATOM   2982  CB  TRP   330      -9.497  22.199  -0.120  1.00 10.00      B   
ATOM   2983  CG  TRP   330      -9.447  23.553  -0.757  1.00 10.00      B   
ATOM   2984  CD1 TRP   330      -8.551  24.550  -0.503  1.00 10.00      B   
ATOM   2985  CD2 TRP   330     -10.342  24.061  -1.751  1.00 10.00      B   
ATOM   2986  NE1 TRP   330      -8.830  25.647  -1.279  1.00 10.00      B   
ATOM   2987  HE1 TRP   330      -8.324  26.493  -1.278  1.00 10.00      B   
ATOM   2988  CE2 TRP   330      -9.928  25.373  -2.053  1.00 10.00      B   
ATOM   2989  CE3 TRP   330     -11.455  23.534  -2.415  1.00 10.00      B   
ATOM   2990  CZ2 TRP   330     -10.586  26.164  -2.992  1.00 10.00      B   
ATOM   2991  CZ3 TRP   330     -12.106  24.321  -3.346  1.00 10.00      B   
ATOM   2992  CH2 TRP   330     -11.671  25.621  -3.626  1.00 10.00      B   
ATOM   2993  C   TRP   330     -11.268  20.796   0.980  1.00 10.00      B   
ATOM   2994  O   TRP   330     -12.180  20.621   0.166  1.00 10.00      B   
ATOM   2995  N   MET   331     -10.899  19.875   1.865  1.00 10.00      B   
ATOM   2996  HN  MET   331     -10.163  20.080   2.482  1.00 10.00      B   
ATOM   2997  CA  MET   331     -11.540  18.570   1.943  1.00 10.00      B   
ATOM   2998  CB  MET   331     -10.848  17.707   3.000  1.00 10.00      B   
ATOM   2999  CG  MET   331     -11.127  16.219   2.872  1.00 10.00      B   
ATOM   3000  SD  MET   331     -10.484  15.274   4.269  1.00 10.00      B   
ATOM   3001  CE  MET   331      -8.810  15.911   4.380  1.00 10.00      B   
ATOM   3002  C   MET   331     -13.015  18.721   2.292  1.00 10.00      B   
ATOM   3003  O   MET   331     -13.857  17.944   1.840  1.00 10.00      B   
ATOM   3004  N   TRP   332     -13.320  19.730   3.090  1.00 10.00      B   
ATOM   3005  HN  TRP   332     -12.603  20.318   3.413  1.00 10.00      B   
ATOM   3006  CA  TRP   332     -14.689  19.991   3.499  1.00 10.00      B   
ATOM   3007  CB  TRP   332     -14.724  20.827   4.780  1.00 10.00      B   
ATOM   3008  CG  TRP   332     -14.462  20.027   6.018  1.00 10.00      B   
ATOM   3009  CD1 TRP   332     -13.312  20.003   6.754  1.00 10.00      B   
ATOM   3010  CD2 TRP   332     -15.370  19.125   6.666  1.00 10.00      B   
ATOM   3011  NE1 TRP   332     -13.448  19.146   7.819  1.00 10.00      B   
ATOM   3012  HE1 TRP   332     -12.757  18.963   8.494  1.00 10.00      B   
ATOM   3013  CE2 TRP   332     -14.704  18.595   7.789  1.00 10.00      B   
ATOM   3014  CE3 TRP   332     -16.682  18.716   6.405  1.00 10.00      B   
ATOM   3015  CZ2 TRP   332     -15.307  17.680   8.650  1.00 10.00      B   
ATOM   3016  CZ3 TRP   332     -17.278  17.808   7.262  1.00 10.00      B   
ATOM   3017  CH2 TRP   332     -16.591  17.300   8.372  1.00 10.00      B   
ATOM   3018  C   TRP   332     -15.474  20.674   2.387  1.00 10.00      B   
ATOM   3019  O   TRP   332     -16.657  20.402   2.197  1.00 10.00      B   
ATOM   3020  N   THR   333     -14.800  21.541   1.641  1.00 10.00      B   
ATOM   3021  HN  THR   333     -13.851  21.697   1.831  1.00 10.00      B   
ATOM   3022  CA  THR   333     -15.430  22.270   0.546  1.00 10.00      B   
ATOM   3023  CB  THR   333     -14.413  23.187  -0.152  1.00 10.00      B   
ATOM   3024  OG1 THR   333     -13.499  23.689   0.833  1.00 10.00      B   
ATOM   3025  HG1 THR   333     -12.990  24.419   0.455  1.00 10.00      B   
ATOM   3026  CG2 THR   333     -15.118  24.360  -0.821  1.00 10.00      B   
ATOM   3027  C   THR   333     -16.057  21.318  -0.471  1.00 10.00      B   
ATOM   3028  O   THR   333     -17.229  21.461  -0.826  1.00 10.00      B   
ATOM   3029  N   VAL   334     -15.291  20.325  -0.913  1.00 10.00      B   
ATOM   3030  HN  VAL   334     -14.370  20.241  -0.582  1.00 10.00      B   
ATOM   3031  CA  VAL   334     -15.799  19.359  -1.886  1.00 10.00      B   
ATOM   3032  CB  VAL   334     -14.682  18.521  -2.539  1.00 10.00      B   
ATOM   3033  CG1 VAL   334     -13.813  19.395  -3.431  1.00 10.00      B   
ATOM   3034  CG2 VAL   334     -13.841  17.823  -1.485  1.00 10.00      B   
ATOM   3035  C   VAL   334     -16.853  18.446  -1.261  1.00 10.00      B   
ATOM   3036  O   VAL   334     -17.740  17.941  -1.949  1.00 10.00      B   
ATOM   3037  N   ASN   335     -16.763  18.263   0.047  1.00 10.00      B   
ATOM   3038  HN  ASN   335     -16.041  18.705   0.540  1.00 10.00      B   
ATOM   3039  CA  ASN   335     -17.712  17.424   0.768  1.00 10.00      B   
ATOM   3040  CB  ASN   335     -17.207  17.155   2.192  1.00 10.00      B   
ATOM   3041  CG  ASN   335     -17.237  15.686   2.570  1.00 10.00      B   
ATOM   3042  OD1 ASN   335     -16.276  14.954   2.328  1.00 10.00      B   
ATOM   3043  ND2 ASN   335     -18.327  15.251   3.191  1.00 10.00      B   
ATOM   3044 HD21 ASN   335     -19.050  15.893   3.369  1.00 10.00      B   
ATOM   3045 HD22 ASN   335     -18.369  14.304   3.446  1.00 10.00      B   
ATOM   3046  C   ASN   335     -19.074  18.105   0.820  1.00 10.00      B   
ATOM   3047  O   ASN   335     -20.112  17.457   0.682  1.00 10.00      B   
ATOM   3048  N   LEU   336     -19.057  19.422   1.002  1.00 10.00      B   
ATOM   3049  HN  LEU   336     -18.191  19.878   1.102  1.00 10.00      B   
ATOM   3050  CA  LEU   336     -20.281  20.208   1.071  1.00 10.00      B   
ATOM   3051  CB  LEU   336     -19.979  21.652   1.493  1.00 10.00      B   
ATOM   3052  CG  LEU   336     -19.179  21.842   2.785  1.00 10.00      B   
ATOM   3053  CD1 LEU   336     -18.962  23.319   3.069  1.00 10.00      B   
ATOM   3054  CD2 LEU   336     -19.865  21.162   3.960  1.00 10.00      B   
ATOM   3055  C   LEU   336     -21.007  20.212  -0.270  1.00 10.00      B   
ATOM   3056  O   LEU   336     -22.211  19.946  -0.339  1.00 10.00      B   
ATOM   3057  N   ILE   337     -20.268  20.499  -1.339  1.00 10.00      B   
ATOM   3058  HN  ILE   337     -19.313  20.688  -1.223  1.00 10.00      B   
ATOM   3059  CA  ILE   337     -20.849  20.551  -2.676  1.00 10.00      B   
ATOM   3060  CB  ILE   337     -19.890  21.144  -3.734  1.00 10.00      B   
ATOM   3061  CG1 ILE   337     -18.608  20.316  -3.844  1.00 10.00      B   
ATOM   3062  CG2 ILE   337     -19.572  22.597  -3.406  1.00 10.00      B   
ATOM   3063  CD1 ILE   337     -17.775  20.626  -5.068  1.00 10.00      B   
ATOM   3064  C   ILE   337     -21.368  19.191  -3.133  1.00 10.00      B   
ATOM   3065  O   ILE   337     -22.405  19.107  -3.791  1.00 10.00      B   
ATOM   3066  N   TYR   338     -20.659  18.128  -2.775  1.00 10.00      B   
ATOM   3067  HN  TYR   338     -19.839  18.248  -2.249  1.00 10.00      B   
ATOM   3068  CA  TYR   338     -21.074  16.787  -3.158  1.00 10.00      B   
ATOM   3069  CB  TYR   338     -19.941  15.771  -3.018  1.00 10.00      B   
ATOM   3070  CG  TYR   338     -19.015  15.759  -4.214  1.00 10.00      B   
ATOM   3071  CD1 TYR   338     -17.681  15.400  -4.086  1.00 10.00      B   
ATOM   3072  CD2 TYR   338     -19.480  16.109  -5.475  1.00 10.00      B   
ATOM   3073  CE1 TYR   338     -16.836  15.393  -5.180  1.00 10.00      B   
ATOM   3074  CE2 TYR   338     -18.645  16.105  -6.575  1.00 10.00      B   
ATOM   3075  CZ  TYR   338     -17.324  15.745  -6.424  1.00 10.00      B   
ATOM   3076  OH  TYR   338     -16.488  15.737  -7.520  1.00 10.00      B   
ATOM   3077  HH  TYR   338     -16.721  16.463  -8.107  1.00 10.00      B   
ATOM   3078  C   TYR   338     -22.327  16.358  -2.407  1.00 10.00      B   
ATOM   3079  O   TYR   338     -23.227  15.750  -2.988  1.00 10.00      B   
ATOM   3080  N   LEU   339     -22.392  16.691  -1.121  1.00 10.00      B   
ATOM   3081  HN  LEU   339     -21.634  17.159  -0.705  1.00 10.00      B   
ATOM   3082  CA  LEU   339     -23.563  16.367  -0.314  1.00 10.00      B   
ATOM   3083  CB  LEU   339     -23.336  16.753   1.154  1.00 10.00      B   
ATOM   3084  CG  LEU   339     -24.563  16.697   2.076  1.00 10.00      B   
ATOM   3085  CD1 LEU   339     -25.157  15.297   2.112  1.00 10.00      B   
ATOM   3086  CD2 LEU   339     -24.205  17.164   3.477  1.00 10.00      B   
ATOM   3087  C   LEU   339     -24.770  17.110  -0.878  1.00 10.00      B   
ATOM   3088  O   LEU   339     -25.865  16.556  -0.992  1.00 10.00      B   
ATOM   3089  N   ALA   340     -24.542  18.363  -1.261  1.00 10.00      B   
ATOM   3090  HN  ALA   340     -23.642  18.741  -1.144  1.00 10.00      B   
ATOM   3091  CA  ALA   340     -25.590  19.194  -1.837  1.00 10.00      B   
ATOM   3092  CB  ALA   340     -25.093  20.616  -2.040  1.00 10.00      B   
ATOM   3093  C   ALA   340     -26.067  18.606  -3.158  1.00 10.00      B   
ATOM   3094  O   ALA   340     -27.260  18.628  -3.464  1.00 10.00      B   
ATOM   3095  N   LEU   341     -25.127  18.070  -3.930  1.00 10.00      B   
ATOM   3096  HN  LEU   341     -24.193  18.084  -3.626  1.00 10.00      B   
ATOM   3097  CA  LEU   341     -25.449  17.461  -5.213  1.00 10.00      B   
ATOM   3098  CB  LEU   341     -24.181  17.115  -6.000  1.00 10.00      B   
ATOM   3099  CG  LEU   341     -23.478  18.284  -6.695  1.00 10.00      B   
ATOM   3100  CD1 LEU   341     -22.195  17.816  -7.362  1.00 10.00      B   
ATOM   3101  CD2 LEU   341     -24.400  18.942  -7.712  1.00 10.00      B   
ATOM   3102  C   LEU   341     -26.311  16.221  -5.015  1.00 10.00      B   
ATOM   3103  O   LEU   341     -27.265  15.994  -5.755  1.00 10.00      B   
ATOM   3104  N   ALA   342     -25.976  15.429  -4.004  1.00 10.00      B   
ATOM   3105  HN  ALA   342     -25.192  15.657  -3.452  1.00 10.00      B   
ATOM   3106  CA  ALA   342     -26.737  14.225  -3.701  1.00 10.00      B   
ATOM   3107  CB  ALA   342     -26.075  13.455  -2.568  1.00 10.00      B   
ATOM   3108  C   ALA   342     -28.173  14.593  -3.334  1.00 10.00      B   
ATOM   3109  O   ALA   342     -29.128  13.961  -3.791  1.00 10.00      B   
ATOM   3110  N   ILE   343     -28.315  15.639  -2.525  1.00 10.00      B   
ATOM   3111  HN  ILE   343     -27.509  16.096  -2.196  1.00 10.00      B   
ATOM   3112  CA  ILE   343     -29.625  16.113  -2.096  1.00 10.00      B   
ATOM   3113  CB  ILE   343     -29.506  17.156  -0.963  1.00 10.00      B   
ATOM   3114  CG1 ILE   343     -28.821  16.533   0.259  1.00 10.00      B   
ATOM   3115  CG2 ILE   343     -30.876  17.700  -0.584  1.00 10.00      B   
ATOM   3116  CD1 ILE   343     -28.485  17.525   1.352  1.00 10.00      B   
ATOM   3117  C   ILE   343     -30.405  16.710  -3.269  1.00 10.00      B   
ATOM   3118  O   ILE   343     -31.586  16.412  -3.455  1.00 10.00      B   
ATOM   3119  N   VAL   344     -29.732  17.527  -4.076  1.00 10.00      B   
ATOM   3120  HN  VAL   344     -28.784  17.712  -3.891  1.00 10.00      B   
ATOM   3121  CA  VAL   344     -30.368  18.170  -5.224  1.00 10.00      B   
ATOM   3122  CB  VAL   344     -29.498  19.298  -5.830  1.00 10.00      B   
ATOM   3123  CG1 VAL   344     -28.457  18.756  -6.800  1.00 10.00      B   
ATOM   3124  CG2 VAL   344     -30.370  20.353  -6.495  1.00 10.00      B   
ATOM   3125  C   VAL   344     -30.783  17.153  -6.293  1.00 10.00      B   
ATOM   3126  O   VAL   344     -31.618  17.443  -7.150  1.00 10.00      B   
ATOM   3127  N   LEU   345     -30.187  15.969  -6.245  1.00 10.00      B   
ATOM   3128  HN  LEU   345     -29.494  15.810  -5.570  1.00 10.00      B   
ATOM   3129  CA  LEU   345     -30.525  14.911  -7.187  1.00 10.00      B   
ATOM   3130  CB  LEU   345     -29.339  13.970  -7.414  1.00 10.00      B   
ATOM   3131  CG  LEU   345     -28.244  14.499  -8.346  1.00 10.00      B   
ATOM   3132  CD1 LEU   345     -27.066  13.540  -8.403  1.00 10.00      B   
ATOM   3133  CD2 LEU   345     -28.800  14.751  -9.738  1.00 10.00      B   
ATOM   3134  C   LEU   345     -31.734  14.138  -6.678  1.00 10.00      B   
ATOM   3135  O   LEU   345     -32.526  13.605  -7.458  1.00 10.00      B   
ATOM   3136  N   ASN   346     -31.876  14.104  -5.357  1.00 10.00      B   
ATOM   3137  HN  ASN   346     -31.210  14.553  -4.796  1.00 10.00      B   
ATOM   3138  CA  ASN   346     -32.994  13.422  -4.718  1.00 10.00      B   
ATOM   3139  CB  ASN   346     -32.684  13.113  -3.249  1.00 10.00      B   
ATOM   3140  CG  ASN   346     -31.760  11.923  -3.071  1.00 10.00      B   
ATOM   3141  OD1 ASN   346     -31.759  10.990  -3.876  1.00 10.00      B   
ATOM   3142  ND2 ASN   346     -30.971  11.941  -2.011  1.00 10.00      B   
ATOM   3143 HD21 ASN   346     -31.028  12.708  -1.404  1.00 10.00      B   
ATOM   3144 HD22 ASN   346     -30.347  11.192  -1.880  1.00 10.00      B   
ATOM   3145  C   ASN   346     -34.238  14.291  -4.808  1.00 10.00      B   
ATOM   3146  O   ASN   346     -35.334  13.804  -5.083  1.00 10.00      B   
ATOM   3147  N   LEU   347     -34.054  15.586  -4.575  1.00 10.00      B   
ATOM   3148  HN  LEU   347     -33.153  15.907  -4.353  1.00 10.00      B   
ATOM   3149  CA  LEU   347     -35.149  16.543  -4.638  1.00 10.00      B   
ATOM   3150  CB  LEU   347     -34.872  17.742  -3.726  1.00 10.00      B   
ATOM   3151  CG  LEU   347     -34.598  17.426  -2.253  1.00 10.00      B   
ATOM   3152  CD1 LEU   347     -34.265  18.695  -1.484  1.00 10.00      B   
ATOM   3153  CD2 LEU   347     -35.788  16.719  -1.623  1.00 10.00      B   
ATOM   3154  C   LEU   347     -35.340  17.017  -6.073  1.00 10.00      B   
ATOM   3155  O   LEU   347     -34.455  17.647  -6.648  1.00 10.00      B   
ATOM   3156  N   TRP   348     -36.489  16.704  -6.648  1.00 10.00      B   
ATOM   3157  HN  TRP   348     -37.159  16.200  -6.136  1.00 10.00      B   
ATOM   3158  CA  TRP   348     -36.787  17.091  -8.022  1.00 10.00      B   
ATOM   3159  CB  TRP   348     -37.318  15.890  -8.823  1.00 10.00      B   
ATOM   3160  CG  TRP   348     -38.363  15.088  -8.102  1.00 10.00      B   
ATOM   3161  CD1 TRP   348     -38.150  14.035  -7.263  1.00 10.00      B   
ATOM   3162  CD2 TRP   348     -39.784  15.275  -8.156  1.00 10.00      B   
ATOM   3163  NE1 TRP   348     -39.345  13.563  -6.780  1.00 10.00      B   
ATOM   3164  HE1 TRP   348     -39.452  12.811  -6.155  1.00 10.00      B   
ATOM   3165  CE2 TRP   348     -40.364  14.306  -7.314  1.00 10.00      B   
ATOM   3166  CE3 TRP   348     -40.619  16.173  -8.828  1.00 10.00      B   
ATOM   3167  CZ2 TRP   348     -41.741  14.204  -7.132  1.00 10.00      B   
ATOM   3168  CZ3 TRP   348     -41.987  16.071  -8.646  1.00 10.00      B   
ATOM   3169  CH2 TRP   348     -42.533  15.098  -7.800  1.00 10.00      B   
ATOM   3170  C   TRP   348     -37.778  18.249  -8.063  1.00 10.00      B   
ATOM   3171  O   TRP   348     -37.984  18.871  -9.105  1.00 10.00      B   
ATOM   3172  N   ASP   349     -38.378  18.543  -6.924  1.00 10.00      B   
ATOM   3173  HN  ASP   349     -38.153  18.033  -6.117  1.00 10.00      B   
ATOM   3174  CB  ASP   349     -40.597  19.165  -6.069  1.00 10.00      B   
ATOM   3175  CG  ASP   349     -41.559  20.305  -5.804  1.00 10.00      B   
ATOM   3176  OD1 ASP   349     -42.179  20.804  -6.766  1.00 10.00      B   
ATOM   3177  OD2 ASP   349     -41.702  20.709  -4.631  1.00 10.00      B   
ATOM   3178  CA  ASP   349     -39.353  19.620  -6.831  1.00 10.00      B   
ATOM   3179  C   ASP   349     -38.743  20.838  -6.154  1.00 10.00      B   
ATOM   3180  O   ASP   349     -38.955  21.968  -6.644  1.00 10.00      B   
ATOM   3181  OXT ASP   349     -38.037  20.657  -5.141  1.00 10.00      B   
END
