# Supplementary material for: Large-scale discovery of protein interactions at residue resolution using co-evolution calculated from genomic sequences
Source: Nat Commun. 2021 Mar 2;12:1396. doi: 10.1038/s41467-021-21636-z (PMC7925567; doi:10.1038/s41467-021-21636-z)
Supplement: Supplementary file 13 — Supplementary Data 11 [file 41467_2021_21636_MOESM13_ESM.zip › supplementary_prediction/membrane128329_SECG_LPTF/models/haddock_top_10_haddock_59w.pdb]

REMARK FILENAME="haddock_59w.pdb0"
REMARK ===============================================================
REMARK HADDOCK run for haddock
REMARK initial structure: haddock_59.pdb
REMARK final NOE weights: unambig 50 amb: 50
REMARK ===============================================================
REMARK            total,bonds,angles,improper,dihe,vdw,elec,air,cdih,coup,rdcs,vean,dani,xpcs,rg
REMARK energies: 214.285, 0, 0, 0, 0, -39.403, -171.892, 425.58, 0, 0, 0, 0, 0, 0, 0
REMARK ===============================================================
REMARK            bonds,angles,impropers,dihe,air,cdih,coup,rdcs,vean,dani,xpcs
REMARK rms-dev.: 0,0,0,0,33.5085,0,0, 0, 0, 0, 0
REMARK ===============================================================
REMARK               air,cdih,coup,rdcs,vean,dani,xpcs
REMARK               >0.3,>5,>1,>0,>5,>0.2,>0.2
REMARK violations.: 2, 0, 0, 0, 0, 0, 0
REMARK ===============================================================
REMARK                        CVpartition#,violations,rms
REMARK AIRs cross-validation: 1, 0, NaN
REMARK ===============================================================
REMARK NCS energy: 0
REMARK ===============================================================
REMARK Symmetry energy: 0
REMARK ===============================================================
REMARK Desolvation energy: -3.49812
REMARK Internal energy free molecules: 29430
REMARK Internal energy complex: -11172.5
REMARK Binding energy: -40817.3
REMARK ===============================================================
REMARK buried surface area: 1646.53
REMARK ===============================================================
REMARK water - chain1: 0 0 0
REMARK water - chain2: 0 0 0
REMARK water - chain3: 0 0 0
REMARK water - chain4: 0 0 0
REMARK water - chain5: 0 0 0
REMARK water - chain6: 0 0 0
REMARK ===============================================================
REMARK water - water: 0 0 0
REMARK ===============================================================
REMARK DATE:05-Aug-2020  09:48:36       created by user: he47
REMARK VERSION:1.3
ATOM      1  CB  SER    45     -25.407  16.418 -10.264  1.00 10.00      A   
ATOM      2  OG  SER    45     -25.400  16.881  -8.920  1.00 10.00      A   
ATOM      3  HG  SER    45     -25.493  16.120  -8.314  1.00 10.00      A   
ATOM      4  C   SER    45     -26.962  14.713 -11.235  1.00 10.00      A   
ATOM      5  O   SER    45     -26.152  14.249 -12.038  1.00 10.00      A   
ATOM      6  N   SER    45     -27.781  16.429  -9.642  1.00 10.00      A   
ATOM      7  HT1 SER    45     -27.557  17.341  -9.204  1.00 10.00      A   
ATOM      8  HT2 SER    45     -27.712  15.685  -8.911  1.00 10.00      A   
ATOM      9  HT3 SER    45     -28.754  16.460 -10.004  1.00 10.00      A   
ATOM     10  CA  SER    45     -26.834  16.151 -10.740  1.00 10.00      A   
ATOM     11  N   SER    46     -27.987  14.015 -10.769  1.00 10.00      A   
ATOM     12  HN  SER    46     -28.617  14.441 -10.152  1.00 10.00      A   
ATOM     13  CA  SER    46     -28.209  12.632 -11.149  1.00 10.00      A   
ATOM     14  CB  SER    46     -28.756  11.865  -9.950  1.00 10.00      A   
ATOM     15  OG  SER    46     -29.534  12.717  -9.126  1.00 10.00      A   
ATOM     16  HG  SER    46     -28.944  13.284  -8.596  1.00 10.00      A   
ATOM     17  C   SER    46     -29.168  12.526 -12.329  1.00 10.00      A   
ATOM     18  O   SER    46     -28.850  11.905 -13.344  1.00 10.00      A   
ATOM     19  N   GLY    47     -30.335  13.138 -12.189  1.00 10.00      A   
ATOM     20  HN  GLY    47     -30.525  13.620 -11.355  1.00 10.00      A   
ATOM     21  CA  GLY    47     -31.331  13.100 -13.241  1.00 10.00      A   
ATOM     22  C   GLY    47     -32.735  13.097 -12.677  1.00 10.00      A   
ATOM     23  O   GLY    47     -33.636  12.476 -13.236  1.00 10.00      A   
ATOM     24  N   SER    48     -32.913  13.787 -11.559  1.00 10.00      A   
ATOM     25  HN  SER    48     -32.152  14.260 -11.165  1.00 10.00      A   
ATOM     26  CA  SER    48     -34.206  13.877 -10.897  1.00 10.00      A   
ATOM     27  CB  SER    48     -34.505  12.583 -10.134  1.00 10.00      A   
ATOM     28  OG  SER    48     -35.904  12.362 -10.020  1.00 10.00      A   
ATOM     29  HG  SER    48     -36.058  11.566  -9.493  1.00 10.00      A   
ATOM     30  C   SER    48     -34.200  15.060  -9.935  1.00 10.00      A   
ATOM     31  O   SER    48     -33.170  15.718  -9.766  1.00 10.00      A   
ATOM     32  N   GLY    49     -35.343  15.321  -9.309  1.00 10.00      A   
ATOM     33  HN  GLY    49     -36.123  14.753  -9.480  1.00 10.00      A   
ATOM     34  CA  GLY    49     -35.451  16.427  -8.374  1.00 10.00      A   
ATOM     35  C   GLY    49     -34.840  16.106  -7.024  1.00 10.00      A   
ATOM     36  O   GLY    49     -35.508  15.563  -6.137  1.00 10.00      A   
ATOM     37  N   ASN    50     -33.572  16.445  -6.864  1.00 10.00      A   
ATOM     38  HN  ASN    50     -33.096  16.890  -7.607  1.00 10.00      A   
ATOM     39  CA  ASN    50     -32.858  16.187  -5.619  1.00 10.00      A   
ATOM     40  CB  ASN    50     -32.315  14.752  -5.580  1.00 10.00      A   
ATOM     41  CG  ASN    50     -31.439  14.388  -6.770  1.00 10.00      A   
ATOM     42  OD1 ASN    50     -30.670  15.204  -7.278  1.00 10.00      A   
ATOM     43  ND2 ASN    50     -31.554  13.154  -7.226  1.00 10.00      A   
ATOM     44 HD21 ASN    50     -32.186  12.550  -6.783  1.00 10.00      A   
ATOM     45 HD22 ASN    50     -30.993  12.889  -7.989  1.00 10.00      A   
ATOM     46  C   ASN    50     -31.735  17.199  -5.420  1.00 10.00      A   
ATOM     47  O   ASN    50     -31.389  17.948  -6.337  1.00 10.00      A   
ATOM     48  N   PHE    51     -31.173  17.229  -4.220  1.00 10.00      A   
ATOM     49  HN  PHE    51     -31.490  16.615  -3.525  1.00 10.00      A   
ATOM     50  CA  PHE    51     -30.088  18.149  -3.911  1.00 10.00      A   
ATOM     51  CB  PHE    51     -30.618  19.468  -3.324  1.00 10.00      A   
ATOM     52  CG  PHE    51     -31.391  19.333  -2.037  1.00 10.00      A   
ATOM     53  CD1 PHE    51     -30.753  19.453  -0.809  1.00 10.00      A   
ATOM     54  CD2 PHE    51     -32.757  19.099  -2.054  1.00 10.00      A   
ATOM     55  CE1 PHE    51     -31.463  19.339   0.372  1.00 10.00      A   
ATOM     56  CE2 PHE    51     -33.472  18.985  -0.878  1.00 10.00      A   
ATOM     57  CZ  PHE    51     -32.824  19.104   0.337  1.00 10.00      A   
ATOM     58  C   PHE    51     -29.083  17.503  -2.971  1.00 10.00      A   
ATOM     59  O   PHE    51     -29.438  16.624  -2.187  1.00 10.00      A   
ATOM     60  N   MET    52     -27.834  17.936  -3.058  1.00 10.00      A   
ATOM     61  HN  MET    52     -27.613  18.640  -3.707  1.00 10.00      A   
ATOM     62  CA  MET    52     -26.779  17.397  -2.213  1.00 10.00      A   
ATOM     63  CB  MET    52     -25.914  16.400  -2.995  1.00 10.00      A   
ATOM     64  CG  MET    52     -24.722  15.862  -2.218  1.00 10.00      A   
ATOM     65  SD  MET    52     -23.783  14.629  -3.141  1.00 10.00      A   
ATOM     66  CE  MET    52     -24.942  13.262  -3.159  1.00 10.00      A   
ATOM     67  C   MET    52     -25.915  18.507  -1.626  1.00 10.00      A   
ATOM     68  O   MET    52     -25.213  19.216  -2.352  1.00 10.00      A   
ATOM     69  N   THR    53     -25.976  18.649  -0.311  1.00 10.00      A   
ATOM     70  HN  THR    53     -26.568  18.058   0.205  1.00 10.00      A   
ATOM     71  CA  THR    53     -25.201  19.658   0.393  1.00 10.00      A   
ATOM     72  CB  THR    53     -25.715  19.821   1.835  1.00 10.00      A   
ATOM     73  OG1 THR    53     -27.145  19.685   1.842  1.00 10.00      A   
ATOM     74  HG1 THR    53     -27.398  19.006   2.478  1.00 10.00      A   
ATOM     75  CG2 THR    53     -25.341  21.190   2.377  1.00 10.00      A   
ATOM     76  C   THR    53     -23.722  19.275   0.416  1.00 10.00      A   
ATOM     77  O   THR    53     -23.368  18.165   0.818  1.00 10.00      A   
ATOM     78  N   ARG    54     -22.867  20.195  -0.021  1.00 10.00      A   
ATOM     79  HN  ARG    54     -23.213  21.063  -0.331  1.00 10.00      A   
ATOM     80  CA  ARG    54     -21.430  19.946  -0.064  1.00 10.00      A   
ATOM     81  CB  ARG    54     -20.749  20.840  -1.096  1.00 10.00      A   
ATOM     82  CG  ARG    54     -21.314  20.693  -2.498  1.00 10.00      A   
ATOM     83  CD  ARG    54     -20.244  20.923  -3.548  1.00 10.00      A   
ATOM     84  NE  ARG    54     -19.766  22.306  -3.570  1.00 10.00      A   
ATOM     85  HE  ARG    54     -20.223  22.951  -2.985  1.00 10.00      A   
ATOM     86  CZ  ARG    54     -18.753  22.725  -4.328  1.00 10.00      A   
ATOM     87  NH1 ARG    54     -18.114  21.868  -5.115  1.00 10.00      A   
ATOM     88 HH11 ARG    54     -18.403  20.864  -5.142  1.00 10.00      A   
ATOM     89 HH12 ARG    54     -17.320  22.190  -5.709  1.00 10.00      A   
ATOM     90  NH2 ARG    54     -18.386  23.999  -4.304  1.00 10.00      A   
ATOM     91 HH21 ARG    54     -17.595  24.330  -4.897  1.00 10.00      A   
ATOM     92 HH22 ARG    54     -18.889  24.677  -3.691  1.00 10.00      A   
ATOM     93  C   ARG    54     -20.778  20.107   1.306  1.00 10.00      A   
ATOM     94  O   ARG    54     -19.772  19.460   1.598  1.00 10.00      A   
ATOM     95  N   MET    55     -21.355  20.962   2.145  1.00 10.00      A   
ATOM     96  HN  MET    55     -22.150  21.458   1.851  1.00 10.00      A   
ATOM     97  CA  MET    55     -20.829  21.194   3.490  1.00 10.00      A   
ATOM     98  CB  MET    55     -21.703  22.207   4.240  1.00 10.00      A   
ATOM     99  CG  MET    55     -21.252  22.498   5.664  1.00 10.00      A   
ATOM    100  SD  MET    55     -22.428  23.527   6.568  1.00 10.00      A   
ATOM    101  CE  MET    55     -23.811  22.401   6.728  1.00 10.00      A   
ATOM    102  C   MET    55     -20.768  19.885   4.272  1.00 10.00      A   
ATOM    103  O   MET    55     -19.730  19.520   4.824  1.00 10.00      A   
ATOM    104  N   THR    56     -21.882  19.170   4.282  1.00 10.00      A   
ATOM    105  HN  THR    56     -22.672  19.508   3.812  1.00 10.00      A   
ATOM    106  CA  THR    56     -21.979  17.904   4.984  1.00 10.00      A   
ATOM    107  CB  THR    56     -23.456  17.545   5.218  1.00 10.00      A   
ATOM    108  OG1 THR    56     -24.278  18.469   4.483  1.00 10.00      A   
ATOM    109  HG1 THR    56     -25.078  18.018   4.185  1.00 10.00      A   
ATOM    110  CG2 THR    56     -23.796  17.638   6.696  1.00 10.00      A   
ATOM    111  C   THR    56     -21.296  16.780   4.205  1.00 10.00      A   
ATOM    112  O   THR    56     -21.161  15.661   4.699  1.00 10.00      A   
ATOM    113  N   ALA    57     -20.870  17.079   2.983  1.00 10.00      A   
ATOM    114  HN  ALA    57     -21.008  17.985   2.635  1.00 10.00      A   
ATOM    115  CA  ALA    57     -20.197  16.091   2.150  1.00 10.00      A   
ATOM    116  CB  ALA    57     -20.431  16.371   0.674  1.00 10.00      A   
ATOM    117  C   ALA    57     -18.707  16.061   2.462  1.00 10.00      A   
ATOM    118  O   ALA    57     -18.146  15.006   2.763  1.00 10.00      A   
ATOM    119  N   LEU    58     -18.081  17.235   2.410  1.00 10.00      A   
ATOM    120  HN  LEU    58     -18.594  18.040   2.170  1.00 10.00      A   
ATOM    121  CA  LEU    58     -16.653  17.364   2.690  1.00 10.00      A   
ATOM    122  CB  LEU    58     -16.172  18.794   2.434  1.00 10.00      A   
ATOM    123  CG  LEU    58     -14.664  19.026   2.568  1.00 10.00      A   
ATOM    124  CD1 LEU    58     -13.906  18.285   1.477  1.00 10.00      A   
ATOM    125  CD2 LEU    58     -14.340  20.510   2.532  1.00 10.00      A   
ATOM    126  C   LEU    58     -16.351  16.953   4.127  1.00 10.00      A   
ATOM    127  O   LEU    58     -15.324  16.325   4.405  1.00 10.00      A   
ATOM    128  N   LEU    59     -17.261  17.306   5.028  1.00 10.00      A   
ATOM    129  HN  LEU    59     -18.040  17.824   4.732  1.00 10.00      A   
ATOM    130  CA  LEU    59     -17.132  16.972   6.442  1.00 10.00      A   
ATOM    131  CB  LEU    59     -18.366  17.466   7.206  1.00 10.00      A   
ATOM    132  CG  LEU    59     -18.485  17.028   8.668  1.00 10.00      A   
ATOM    133  CD1 LEU    59     -17.707  17.967   9.576  1.00 10.00      A   
ATOM    134  CD2 LEU    59     -19.944  16.940   9.092  1.00 10.00      A   
ATOM    135  C   LEU    59     -17.000  15.463   6.620  1.00 10.00      A   
ATOM    136  O   LEU    59     -16.165  14.984   7.389  1.00 10.00      A   
ATOM    137  N   ALA    60     -17.820  14.722   5.884  1.00 10.00      A   
ATOM    138  HN  ALA    60     -18.452  15.170   5.280  1.00 10.00      A   
ATOM    139  CA  ALA    60     -17.814  13.265   5.951  1.00 10.00      A   
ATOM    140  CB  ALA    60     -19.069  12.714   5.303  1.00 10.00      A   
ATOM    141  C   ALA    60     -16.580  12.686   5.271  1.00 10.00      A   
ATOM    142  O   ALA    60     -16.112  11.604   5.628  1.00 10.00      A   
ATOM    143  N   THR    61     -16.059  13.419   4.297  1.00 10.00      A   
ATOM    144  HN  THR    61     -16.472  14.281   4.080  1.00 10.00      A   
ATOM    145  CA  THR    61     -14.884  12.990   3.554  1.00 10.00      A   
ATOM    146  CB  THR    61     -14.687  13.849   2.287  1.00 10.00      A   
ATOM    147  OG1 THR    61     -15.928  13.947   1.573  1.00 10.00      A   
ATOM    148  HG1 THR    61     -16.662  13.950   2.200  1.00 10.00      A   
ATOM    149  CG2 THR    61     -13.635  13.236   1.376  1.00 10.00      A   
ATOM    150  C   THR    61     -13.631  13.066   4.428  1.00 10.00      A   
ATOM    151  O   THR    61     -12.876  12.100   4.532  1.00 10.00      A   
ATOM    152  N   LEU    62     -13.433  14.208   5.079  1.00 10.00      A   
ATOM    153  HN  LEU    62     -14.084  14.938   4.976  1.00 10.00      A   
ATOM    154  CA  LEU    62     -12.269  14.407   5.942  1.00 10.00      A   
ATOM    155  CB  LEU    62     -12.077  15.895   6.251  1.00 10.00      A   
ATOM    156  CG  LEU    62     -11.775  16.801   5.053  1.00 10.00      A   
ATOM    157  CD1 LEU    62     -11.767  18.263   5.474  1.00 10.00      A   
ATOM    158  CD2 LEU    62     -10.448  16.422   4.413  1.00 10.00      A   
ATOM    159  C   LEU    62     -12.392  13.609   7.237  1.00 10.00      A   
ATOM    160  O   LEU    62     -11.412  13.417   7.957  1.00 10.00      A   
ATOM    161  N   PHE    63     -13.603  13.138   7.519  1.00 10.00      A   
ATOM    162  HN  PHE    63     -14.340  13.322   6.901  1.00 10.00      A   
ATOM    163  CA  PHE    63     -13.868  12.360   8.722  1.00 10.00      A   
ATOM    164  CB  PHE    63     -15.374  12.123   8.883  1.00 10.00      A   
ATOM    165  CG  PHE    63     -15.766  11.506  10.195  1.00 10.00      A   
ATOM    166  CD1 PHE    63     -15.557  12.181  11.386  1.00 10.00      A   
ATOM    167  CD2 PHE    63     -16.346  10.250  10.236  1.00 10.00      A   
ATOM    168  CE1 PHE    63     -15.918  11.617  12.593  1.00 10.00      A   
ATOM    169  CE2 PHE    63     -16.709   9.678  11.440  1.00 10.00      A   
ATOM    170  CZ  PHE    63     -16.495  10.363  12.620  1.00 10.00      A   
ATOM    171  C   PHE    63     -13.121  11.031   8.696  1.00 10.00      A   
ATOM    172  O   PHE    63     -12.780  10.486   9.742  1.00 10.00      A   
ATOM    173  N   PHE    64     -12.855  10.525   7.497  1.00 10.00      A   
ATOM    174  HN  PHE    64     -13.138  11.020   6.696  1.00 10.00      A   
ATOM    175  CA  PHE    64     -12.148   9.257   7.339  1.00 10.00      A   
ATOM    176  CB  PHE    64     -12.017   8.897   5.851  1.00 10.00      A   
ATOM    177  CG  PHE    64     -11.577   7.481   5.591  1.00 10.00      A   
ATOM    178  CD1 PHE    64     -12.478   6.543   5.126  1.00 10.00      A   
ATOM    179  CD2 PHE    64     -10.264   7.087   5.809  1.00 10.00      A   
ATOM    180  CE1 PHE    64     -12.087   5.240   4.883  1.00 10.00      A   
ATOM    181  CE2 PHE    64      -9.863   5.786   5.570  1.00 10.00      A   
ATOM    182  CZ  PHE    64     -10.777   4.862   5.106  1.00 10.00      A   
ATOM    183  C   PHE    64     -10.762   9.310   7.984  1.00 10.00      A   
ATOM    184  O   PHE    64     -10.384   8.416   8.743  1.00 10.00      A   
ATOM    185  N   ILE    65     -10.025  10.378   7.700  1.00 10.00      A   
ATOM    186  HN  ILE    65     -10.405  11.076   7.126  1.00 10.00      A   
ATOM    187  CA  ILE    65      -8.673  10.552   8.221  1.00 10.00      A   
ATOM    188  CB  ILE    65      -8.022  11.839   7.666  1.00 10.00      A   
ATOM    189  CG1 ILE    65      -8.249  11.943   6.155  1.00 10.00      A   
ATOM    190  CG2 ILE    65      -6.532  11.863   7.981  1.00 10.00      A   
ATOM    191  CD1 ILE    65      -7.831  13.271   5.560  1.00 10.00      A   
ATOM    192  C   ILE    65      -8.647  10.590   9.750  1.00 10.00      A   
ATOM    193  O   ILE    65      -7.713  10.093  10.380  1.00 10.00      A   
ATOM    194  N   ILE    66      -9.687  11.154  10.345  1.00 10.00      A   
ATOM    195  HN  ILE    66     -10.433  11.492   9.800  1.00 10.00      A   
ATOM    196  CA  ILE    66      -9.754  11.267  11.793  1.00 10.00      A   
ATOM    197  CB  ILE    66     -10.210  12.674  12.234  1.00 10.00      A   
ATOM    198  CG1 ILE    66     -11.552  13.036  11.590  1.00 10.00      A   
ATOM    199  CG2 ILE    66      -9.150  13.709  11.887  1.00 10.00      A   
ATOM    200  CD1 ILE    66     -12.171  14.309  12.126  1.00 10.00      A   
ATOM    201  C   ILE    66     -10.664  10.210  12.420  1.00 10.00      A   
ATOM    202  O   ILE    66     -11.192  10.408  13.516  1.00 10.00      A   
ATOM    203  N   SER    67     -10.843   9.081  11.743  1.00 10.00      A   
ATOM    204  HN  SER    67     -10.403   8.956  10.875  1.00 10.00      A   
ATOM    205  CA  SER    67     -11.694   8.031  12.281  1.00 10.00      A   
ATOM    206  CB  SER    67     -13.164   8.288  11.936  1.00 10.00      A   
ATOM    207  OG  SER    67     -14.017   7.873  12.993  1.00 10.00      A   
ATOM    208  HG  SER    67     -14.759   7.380  12.622  1.00 10.00      A   
ATOM    209  C   SER    67     -11.274   6.634  11.830  1.00 10.00      A   
ATOM    210  O   SER    67     -11.105   5.735  12.653  1.00 10.00      A   
ATOM    211  N   LEU    68     -11.083   6.448  10.534  1.00 10.00      A   
ATOM    212  HN  LEU    68     -11.177   7.203   9.913  1.00 10.00      A   
ATOM    213  CA  LEU    68     -10.718   5.139  10.014  1.00 10.00      A   
ATOM    214  CB  LEU    68     -11.581   4.774   8.805  1.00 10.00      A   
ATOM    215  CG  LEU    68     -13.065   4.535   9.093  1.00 10.00      A   
ATOM    216  CD1 LEU    68     -13.811   4.226   7.807  1.00 10.00      A   
ATOM    217  CD2 LEU    68     -13.238   3.407  10.099  1.00 10.00      A   
ATOM    218  C   LEU    68      -9.236   5.032   9.678  1.00 10.00      A   
ATOM    219  O   LEU    68      -8.850   4.297   8.768  1.00 10.00      A   
ATOM    220  N   VAL    69      -8.410   5.755  10.421  1.00 10.00      A   
ATOM    221  HN  VAL    69      -8.775   6.307  11.139  1.00 10.00      A   
ATOM    222  CA  VAL    69      -6.969   5.729  10.210  1.00 10.00      A   
ATOM    223  CB  VAL    69      -6.434   7.074   9.672  1.00 10.00      A   
ATOM    224  CG1 VAL    69      -4.919   7.041   9.552  1.00 10.00      A   
ATOM    225  CG2 VAL    69      -7.060   7.393   8.321  1.00 10.00      A   
ATOM    226  C   VAL    69      -6.250   5.356  11.505  1.00 10.00      A   
ATOM    227  O   VAL    69      -6.154   6.164  12.439  1.00 10.00      A   
ATOM    228  N   LEU    70      -5.759   4.124  11.559  1.00 10.00      A   
ATOM    229  HN  LEU    70      -5.866   3.534  10.782  1.00 10.00      A   
ATOM    230  CA  LEU    70      -5.057   3.624  12.731  1.00 10.00      A   
ATOM    231  CB  LEU    70      -4.785   2.123  12.591  1.00 10.00      A   
ATOM    232  CG  LEU    70      -6.011   1.232  12.376  1.00 10.00      A   
ATOM    233  CD1 LEU    70      -5.591  -0.212  12.144  1.00 10.00      A   
ATOM    234  CD2 LEU    70      -6.964   1.332  13.559  1.00 10.00      A   
ATOM    235  C   LEU    70      -3.746   4.370  12.941  1.00 10.00      A   
ATOM    236  O   LEU    70      -3.059   4.724  11.980  1.00 10.00      A   
ATOM    237  N   GLY    71      -3.408   4.618  14.197  1.00 10.00      A   
ATOM    238  HN  GLY    71      -3.999   4.318  14.925  1.00 10.00      A   
ATOM    239  CA  GLY    71      -2.183   5.320  14.512  1.00 10.00      A   
ATOM    240  C   GLY    71      -2.393   6.814  14.632  1.00 10.00      A   
ATOM    241  O   GLY    71      -1.725   7.477  15.422  1.00 10.00      A   
ATOM    242  N   ASN    72      -3.334   7.341  13.859  1.00 10.00      A   
ATOM    243  HN  ASN    72      -3.842   6.754  13.261  1.00 10.00      A   
ATOM    244  CA  ASN    72      -3.623   8.770  13.873  1.00 10.00      A   
ATOM    245  CB  ASN    72      -4.393   9.184  12.613  1.00 10.00      A   
ATOM    246  CG  ASN    72      -4.482  10.690  12.456  1.00 10.00      A   
ATOM    247  OD1 ASN    72      -3.577  11.420  12.857  1.00 10.00      A   
ATOM    248  ND2 ASN    72      -5.561  11.166  11.854  1.00 10.00      A   
ATOM    249 HD21 ASN    72      -6.238  10.527  11.534  1.00 10.00      A   
ATOM    250 HD22 ASN    72      -5.646  12.138  11.759  1.00 10.00      A   
ATOM    251  C   ASN    72      -4.413   9.159  15.117  1.00 10.00      A   
ATOM    252  O   ASN    72      -3.980  10.002  15.904  1.00 10.00      A   
ATOM    253  N   ILE    73      -5.568   8.533  15.297  1.00 10.00      A   
ATOM    254  HN  ILE    73      -5.856   7.863  14.643  1.00 10.00      A   
ATOM    255  CA  ILE    73      -6.418   8.826  16.447  1.00 10.00      A   
ATOM    256  CB  ILE    73      -7.916   8.832  16.076  1.00 10.00      A   
ATOM    257  CG1 ILE    73      -8.294   7.553  15.322  1.00 10.00      A   
ATOM    258  CG2 ILE    73      -8.251  10.067  15.252  1.00 10.00      A   
ATOM    259  CD1 ILE    73      -9.781   7.273  15.299  1.00 10.00      A   
ATOM    260  C   ILE    73      -6.182   7.842  17.584  1.00 10.00      A   
ATOM    261  O   ILE    73      -6.429   8.152  18.750  1.00 10.00      A   
ATOM    262  N   ASN    74      -5.710   6.653  17.239  1.00 10.00      A   
ATOM    263  HN  ASN    74      -5.542   6.461  16.295  1.00 10.00      A   
ATOM    264  CA  ASN    74      -5.440   5.620  18.229  1.00 10.00      A   
ATOM    265  CB  ASN    74      -6.754   4.997  18.714  1.00 10.00      A   
ATOM    266  CG  ASN    74      -6.656   4.437  20.119  1.00 10.00      A   
ATOM    267  OD1 ASN    74      -5.594   4.001  20.557  1.00 10.00      A   
ATOM    268  ND2 ASN    74      -7.768   4.445  20.838  1.00 10.00      A   
ATOM    269 HD21 ASN    74      -8.584   4.806  20.426  1.00 10.00      A   
ATOM    270 HD22 ASN    74      -7.731   4.092  21.751  1.00 10.00      A   
ATOM    271  C   ASN    74      -4.547   4.542  17.630  1.00 10.00      A   
ATOM    272  O   ASN    74      -4.773   4.094  16.501  1.00 10.00      A   
ATOM    273  N   SER    75      -3.522   4.146  18.370  1.00 10.00      A   
ATOM    274  HN  SER    75      -3.377   4.557  19.250  1.00 10.00      A   
ATOM    275  CA  SER    75      -2.599   3.120  17.922  1.00 10.00      A   
ATOM    276  CB  SER    75      -1.343   3.159  18.790  1.00 10.00      A   
ATOM    277  OG  SER    75      -1.180   4.442  19.371  1.00 10.00      A   
ATOM    278  HG  SER    75      -1.002   4.339  20.315  1.00 10.00      A   
ATOM    279  C   SER    75      -3.249   1.745  18.016  1.00 10.00      A   
ATOM    280  O   SER    75      -4.021   1.476  18.937  1.00 10.00      A   
ATOM    281  N   ASN    76      -2.941   0.884  17.062  1.00 10.00      A   
ATOM    282  HN  ASN    76      -2.306   1.147  16.362  1.00 10.00      A   
ATOM    283  CB  ASN    76      -4.719  -0.529  16.119  1.00 10.00      A   
ATOM    284  CG  ASN    76      -6.034  -0.459  16.877  1.00 10.00      A   
ATOM    285  OD1 ASN    76      -6.607  -1.481  17.251  1.00 10.00      A   
ATOM    286  ND2 ASN    76      -6.527   0.750  17.102  1.00 10.00      A   
ATOM    287 HD21 ASN    76      -6.025   1.522  16.769  1.00 10.00      A   
ATOM    288 HD22 ASN    76      -7.375   0.823  17.593  1.00 10.00      A   
ATOM    289  CA  ASN    76      -3.493  -0.461  17.035  1.00 10.00      A   
ATOM    290  C   ASN    76      -2.433  -1.430  16.551  1.00 10.00      A   
ATOM    291  O   ASN    76      -1.440  -0.957  15.954  1.00 10.00      A   
ATOM    292  OXT ASN    76      -2.582  -2.649  16.770  1.00 10.00      A   
ATOM    293  CB  ARG     5     -35.223   9.657 -12.808  1.00 10.00      B   
ATOM    294  CG  ARG     5     -36.410   8.723 -12.632  1.00 10.00      B   
ATOM    295  CD  ARG     5     -37.723   9.485 -12.704  1.00 10.00      B   
ATOM    296  NE  ARG     5     -37.857  10.200 -13.972  1.00 10.00      B   
ATOM    297  HE  ARG     5     -37.389  11.063 -14.054  1.00 10.00      B   
ATOM    298  CZ  ARG     5     -38.580   9.761 -15.002  1.00 10.00      B   
ATOM    299  NH1 ARG     5     -39.225   8.603 -14.928  1.00 10.00      B   
ATOM    300 HH11 ARG     5     -39.788   8.262 -15.741  1.00 10.00      B   
ATOM    301 HH12 ARG     5     -39.179   8.030 -14.058  1.00 10.00      B   
ATOM    302  NH2 ARG     5     -38.638  10.469 -16.118  1.00 10.00      B   
ATOM    303 HH21 ARG     5     -39.199  10.126 -16.926  1.00 10.00      B   
ATOM    304 HH22 ARG     5     -38.126  11.374 -16.193  1.00 10.00      B   
ATOM    305  C   ARG     5     -33.313   8.377 -11.763  1.00 10.00      B   
ATOM    306  O   ARG     5     -33.964   8.401 -10.716  1.00 10.00      B   
ATOM    307  N   ARG     5     -34.021   7.906 -14.098  1.00 10.00      B   
ATOM    308  HT1 ARG     5     -34.523   8.288 -14.923  1.00 10.00      B   
ATOM    309  HT2 ARG     5     -34.549   7.094 -13.728  1.00 10.00      B   
ATOM    310  HT3 ARG     5     -33.084   7.580 -14.400  1.00 10.00      B   
ATOM    311  CA  ARG     5     -33.885   8.950 -13.056  1.00 10.00      B   
ATOM    312  N   TYR     6     -32.093   7.860 -11.841  1.00 10.00      B   
ATOM    313  HN  TYR     6     -31.612   7.890 -12.699  1.00 10.00      B   
ATOM    314  CA  TYR     6     -31.430   7.283 -10.675  1.00 10.00      B   
ATOM    315  CB  TYR     6     -30.880   5.876 -10.957  1.00 10.00      B   
ATOM    316  CG  TYR     6     -30.740   5.523 -12.422  1.00 10.00      B   
ATOM    317  CD1 TYR     6     -29.616   5.897 -13.148  1.00 10.00      B   
ATOM    318  CD2 TYR     6     -31.731   4.804 -13.077  1.00 10.00      B   
ATOM    319  CE1 TYR     6     -29.484   5.567 -14.484  1.00 10.00      B   
ATOM    320  CE2 TYR     6     -31.608   4.470 -14.412  1.00 10.00      B   
ATOM    321  CZ  TYR     6     -30.485   4.855 -15.109  1.00 10.00      B   
ATOM    322  OH  TYR     6     -30.359   4.522 -16.440  1.00 10.00      B   
ATOM    323  HH  TYR     6     -29.448   4.264 -16.616  1.00 10.00      B   
ATOM    324  C   TYR     6     -30.327   8.209 -10.179  1.00 10.00      B   
ATOM    325  O   TYR     6     -29.897   9.110 -10.899  1.00 10.00      B   
ATOM    326  N   LEU     7     -29.855   7.976  -8.963  1.00 10.00      B   
ATOM    327  HN  LEU     7     -30.206   7.212  -8.451  1.00 10.00      B   
ATOM    328  CA  LEU     7     -28.813   8.809  -8.367  1.00 10.00      B   
ATOM    329  CB  LEU     7     -28.968   8.852  -6.844  1.00 10.00      B   
ATOM    330  CG  LEU     7     -30.331   9.306  -6.319  1.00 10.00      B   
ATOM    331  CD1 LEU     7     -31.100   8.132  -5.729  1.00 10.00      B   
ATOM    332  CD2 LEU     7     -30.167  10.411  -5.291  1.00 10.00      B   
ATOM    333  C   LEU     7     -27.414   8.323  -8.744  1.00 10.00      B   
ATOM    334  O   LEU     7     -26.502   8.307  -7.915  1.00 10.00      B   
ATOM    335  N   VAL     8     -27.245   7.955 -10.008  1.00 10.00      B   
ATOM    336  HN  VAL     8     -28.007   8.019 -10.624  1.00 10.00      B   
ATOM    337  CA  VAL     8     -25.964   7.458 -10.503  1.00 10.00      B   
ATOM    338  CB  VAL     8     -26.059   6.949 -11.964  1.00 10.00      B   
ATOM    339  CG1 VAL     8     -26.709   7.982 -12.876  1.00 10.00      B   
ATOM    340  CG2 VAL     8     -24.692   6.542 -12.496  1.00 10.00      B   
ATOM    341  C   VAL     8     -24.843   8.496 -10.362  1.00 10.00      B   
ATOM    342  O   VAL     8     -23.810   8.222  -9.752  1.00 10.00      B   
ATOM    343  N   ARG     9     -25.061   9.696 -10.895  1.00 10.00      B   
ATOM    344  HN  ARG     9     -25.914   9.872 -11.344  1.00 10.00      B   
ATOM    345  CA  ARG     9     -24.053  10.750 -10.829  1.00 10.00      B   
ATOM    346  CB  ARG     9     -24.261  11.791 -11.932  1.00 10.00      B   
ATOM    347  CG  ARG     9     -24.073  11.250 -13.341  1.00 10.00      B   
ATOM    348  CD  ARG     9     -23.986  12.372 -14.367  1.00 10.00      B   
ATOM    349  NE  ARG     9     -25.202  13.189 -14.408  1.00 10.00      B   
ATOM    350  HE  ARG     9     -25.480  13.631 -13.571  1.00 10.00      B   
ATOM    351  CZ  ARG     9     -25.935  13.370 -15.505  1.00 10.00      B   
ATOM    352  NH1 ARG     9     -25.579  12.791 -16.645  1.00 10.00      B   
ATOM    353 HH11 ARG     9     -26.148  12.932 -17.510  1.00 10.00      B   
ATOM    354 HH12 ARG     9     -24.727  12.192 -16.687  1.00 10.00      B   
ATOM    355  NH2 ARG     9     -27.020  14.132 -15.463  1.00 10.00      B   
ATOM    356 HH21 ARG     9     -27.307  14.594 -14.572  1.00 10.00      B   
ATOM    357 HH22 ARG     9     -27.593  14.275 -16.323  1.00 10.00      B   
ATOM    358  C   ARG     9     -24.024  11.417  -9.460  1.00 10.00      B   
ATOM    359  O   ARG     9     -23.149  12.234  -9.179  1.00 10.00      B   
ATOM    360  N   GLU    10     -24.984  11.067  -8.612  1.00 10.00      B   
ATOM    361  HN  GLU    10     -25.651  10.410  -8.892  1.00 10.00      B   
ATOM    362  CA  GLU    10     -25.056  11.630  -7.271  1.00 10.00      B   
ATOM    363  CB  GLU    10     -26.507  11.699  -6.790  1.00 10.00      B   
ATOM    364  CG  GLU    10     -26.917  13.056  -6.241  1.00 10.00      B   
ATOM    365  CD  GLU    10     -26.835  14.152  -7.283  1.00 10.00      B   
ATOM    366  OE1 GLU    10     -25.764  14.778  -7.417  1.00 10.00      B   
ATOM    367  OE2 GLU    10     -27.844  14.392  -7.979  1.00 10.00      B   
ATOM    368  C   GLU    10     -24.218  10.789  -6.316  1.00 10.00      B   
ATOM    369  O   GLU    10     -23.441  11.314  -5.522  1.00 10.00      B   
ATOM    370  N   THR    11     -24.372   9.475  -6.420  1.00 10.00      B   
ATOM    371  HN  THR    11     -25.013   9.122  -7.071  1.00 10.00      B   
ATOM    372  CA  THR    11     -23.624   8.544  -5.583  1.00 10.00      B   
ATOM    373  CB  THR    11     -24.194   7.115  -5.702  1.00 10.00      B   
ATOM    374  OG1 THR    11     -25.624   7.163  -5.601  1.00 10.00      B   
ATOM    375  HG1 THR    11     -25.993   7.481  -6.435  1.00 10.00      B   
ATOM    376  CG2 THR    11     -23.641   6.220  -4.603  1.00 10.00      B   
ATOM    377  C   THR    11     -22.148   8.545  -5.984  1.00 10.00      B   
ATOM    378  O   THR    11     -21.258   8.404  -5.142  1.00 10.00      B   
ATOM    379  N   LEU    12     -21.903   8.738  -7.277  1.00 10.00      B   
ATOM    380  HN  LEU    12     -22.658   8.854  -7.891  1.00 10.00      B   
ATOM    381  CA  LEU    12     -20.549   8.774  -7.814  1.00 10.00      B   
ATOM    382  CB  LEU    12     -20.594   8.862  -9.344  1.00 10.00      B   
ATOM    383  CG  LEU    12     -19.253   8.761 -10.077  1.00 10.00      B   
ATOM    384  CD1 LEU    12     -18.653   7.371  -9.922  1.00 10.00      B   
ATOM    385  CD2 LEU    12     -19.416   9.117 -11.547  1.00 10.00      B   
ATOM    386  C   LEU    12     -19.775   9.959  -7.244  1.00 10.00      B   
ATOM    387  O   LEU    12     -18.551   9.913  -7.122  1.00 10.00      B   
ATOM    388  N   LYS    13     -20.502  11.014  -6.890  1.00 10.00      B   
ATOM    389  HN  LYS    13     -21.472  10.982  -7.008  1.00 10.00      B   
ATOM    390  CA  LYS    13     -19.901  12.214  -6.326  1.00 10.00      B   
ATOM    391  CB  LYS    13     -20.989  13.256  -6.048  1.00 10.00      B   
ATOM    392  CG  LYS    13     -20.471  14.646  -5.713  1.00 10.00      B   
ATOM    393  CD  LYS    13     -20.245  15.471  -6.971  1.00 10.00      B   
ATOM    394  CE  LYS    13     -20.084  16.947  -6.646  1.00 10.00      B   
ATOM    395  NZ  LYS    13     -21.309  17.518  -6.022  1.00 10.00      B   
ATOM    396  HZ1 LYS    13     -21.285  18.556  -6.073  1.00 10.00      B   
ATOM    397  HZ2 LYS    13     -21.367  17.236  -5.024  1.00 10.00      B   
ATOM    398  HZ3 LYS    13     -22.160  17.178  -6.515  1.00 10.00      B   
ATOM    399  C   LYS    13     -19.165  11.879  -5.032  1.00 10.00      B   
ATOM    400  O   LYS    13     -18.008  12.262  -4.843  1.00 10.00      B   
ATOM    401  N   SER    14     -19.841  11.144  -4.158  1.00 10.00      B   
ATOM    402  HN  SER    14     -20.756  10.867  -4.376  1.00 10.00      B   
ATOM    403  CA  SER    14     -19.272  10.746  -2.881  1.00 10.00      B   
ATOM    404  CB  SER    14     -20.353  10.092  -2.016  1.00 10.00      B   
ATOM    405  OG  SER    14     -21.605  10.730  -2.210  1.00 10.00      B   
ATOM    406  HG  SER    14     -22.300  10.058  -2.253  1.00 10.00      B   
ATOM    407  C   SER    14     -18.102   9.787  -3.080  1.00 10.00      B   
ATOM    408  O   SER    14     -17.091   9.865  -2.374  1.00 10.00      B   
ATOM    409  N   GLN    15     -18.241   8.897  -4.059  1.00 10.00      B   
ATOM    410  HN  GLN    15     -19.066   8.902  -4.594  1.00 10.00      B   
ATOM    411  CA  GLN    15     -17.205   7.916  -4.362  1.00 10.00      B   
ATOM    412  CB  GLN    15     -17.696   6.918  -5.415  1.00 10.00      B   
ATOM    413  CG  GLN    15     -16.765   5.734  -5.626  1.00 10.00      B   
ATOM    414  CD  GLN    15     -17.117   4.917  -6.854  1.00 10.00      B   
ATOM    415  OE1 GLN    15     -18.279   4.830  -7.248  1.00 10.00      B   
ATOM    416  NE2 GLN    15     -16.112   4.317  -7.472  1.00 10.00      B   
ATOM    417 HE21 GLN    15     -15.206   4.433  -7.108  1.00 10.00      B   
ATOM    418 HE22 GLN    15     -16.309   3.782  -8.266  1.00 10.00      B   
ATOM    419  C   GLN    15     -15.925   8.590  -4.839  1.00 10.00      B   
ATOM    420  O   GLN    15     -14.833   8.265  -4.374  1.00 10.00      B   
ATOM    421  N   LEU    16     -16.066   9.534  -5.761  1.00 10.00      B   
ATOM    422  HN  LEU    16     -16.967   9.754  -6.093  1.00 10.00      B   
ATOM    423  CA  LEU    16     -14.919  10.248  -6.299  1.00 10.00      B   
ATOM    424  CB  LEU    16     -15.341  11.164  -7.450  1.00 10.00      B   
ATOM    425  CG  LEU    16     -15.817  10.472  -8.730  1.00 10.00      B   
ATOM    426  CD1 LEU    16     -16.316  11.500  -9.732  1.00 10.00      B   
ATOM    427  CD2 LEU    16     -14.702   9.628  -9.333  1.00 10.00      B   
ATOM    428  C   LEU    16     -14.209  11.054  -5.219  1.00 10.00      B   
ATOM    429  O   LEU    16     -12.982  11.025  -5.116  1.00 10.00      B   
ATOM    430  N   ALA    17     -14.988  11.759  -4.407  1.00 10.00      B   
ATOM    431  HN  ALA    17     -15.962  11.731  -4.535  1.00 10.00      B   
ATOM    432  CA  ALA    17     -14.431  12.580  -3.337  1.00 10.00      B   
ATOM    433  CB  ALA    17     -15.519  13.400  -2.662  1.00 10.00      B   
ATOM    434  C   ALA    17     -13.663  11.745  -2.313  1.00 10.00      B   
ATOM    435  O   ALA    17     -12.589  12.143  -1.860  1.00 10.00      B   
ATOM    436  N   ILE    18     -14.204  10.583  -1.959  1.00 10.00      B   
ATOM    437  HN  ILE    18     -15.056  10.304  -2.361  1.00 10.00      B   
ATOM    438  CA  ILE    18     -13.552   9.716  -0.987  1.00 10.00      B   
ATOM    439  CB  ILE    18     -14.524   8.677  -0.370  1.00 10.00      B   
ATOM    440  CG1 ILE    18     -14.014   8.201   0.992  1.00 10.00      B   
ATOM    441  CG2 ILE    18     -14.770   7.498  -1.300  1.00 10.00      B   
ATOM    442  CD1 ILE    18     -14.181   9.229   2.091  1.00 10.00      B   
ATOM    443  C   ILE    18     -12.321   9.039  -1.594  1.00 10.00      B   
ATOM    444  O   ILE    18     -11.340   8.778  -0.902  1.00 10.00      B   
ATOM    445  N   LEU    19     -12.375   8.790  -2.900  1.00 10.00      B   
ATOM    446  HN  LEU    19     -13.187   9.030  -3.395  1.00 10.00      B   
ATOM    447  CA  LEU    19     -11.273   8.160  -3.618  1.00 10.00      B   
ATOM    448  CB  LEU    19     -11.698   7.838  -5.057  1.00 10.00      B   
ATOM    449  CG  LEU    19     -10.578   7.504  -6.050  1.00 10.00      B   
ATOM    450  CD1 LEU    19     -10.116   6.064  -5.893  1.00 10.00      B   
ATOM    451  CD2 LEU    19     -11.025   7.780  -7.478  1.00 10.00      B   
ATOM    452  C   LEU    19     -10.050   9.073  -3.628  1.00 10.00      B   
ATOM    453  O   LEU    19      -8.921   8.618  -3.431  1.00 10.00      B   
ATOM    454  N   PHE    20     -10.288  10.363  -3.841  1.00 10.00      B   
ATOM    455  HN  PHE    20     -11.216  10.661  -3.975  1.00 10.00      B   
ATOM    456  CA  PHE    20      -9.214  11.349  -3.886  1.00 10.00      B   
ATOM    457  CB  PHE    20      -9.748  12.733  -4.261  1.00 10.00      B   
ATOM    458  CG  PHE    20     -10.026  12.898  -5.730  1.00 10.00      B   
ATOM    459  CD1 PHE    20     -11.231  13.422  -6.168  1.00 10.00      B   
ATOM    460  CD2 PHE    20      -9.081  12.527  -6.673  1.00 10.00      B   
ATOM    461  CE1 PHE    20     -11.489  13.572  -7.517  1.00 10.00      B   
ATOM    462  CE2 PHE    20      -9.333  12.676  -8.023  1.00 10.00      B   
ATOM    463  CZ  PHE    20     -10.539  13.199  -8.447  1.00 10.00      B   
ATOM    464  C   PHE    20      -8.432  11.413  -2.578  1.00 10.00      B   
ATOM    465  O   PHE    20      -7.198  11.441  -2.587  1.00 10.00      B   
ATOM    466  N   ILE    21      -9.139  11.430  -1.457  1.00 10.00      B   
ATOM    467  HN  ILE    21     -10.119  11.407  -1.503  1.00 10.00      B   
ATOM    468  CA  ILE    21      -8.477  11.489  -0.158  1.00 10.00      B   
ATOM    469  CB  ILE    21      -9.404  11.978   0.977  1.00 10.00      B   
ATOM    470  CG1 ILE    21     -10.623  11.067   1.142  1.00 10.00      B   
ATOM    471  CG2 ILE    21      -9.835  13.416   0.730  1.00 10.00      B   
ATOM    472  CD1 ILE    21     -10.678  10.364   2.480  1.00 10.00      B   
ATOM    473  C   ILE    21      -7.843  10.149   0.205  1.00 10.00      B   
ATOM    474  O   ILE    21      -6.767  10.108   0.799  1.00 10.00      B   
ATOM    475  N   LEU    22      -8.506   9.057  -0.174  1.00 10.00      B   
ATOM    476  HN  LEU    22      -9.362   9.157  -0.651  1.00 10.00      B   
ATOM    477  CA  LEU    22      -8.005   7.716   0.106  1.00 10.00      B   
ATOM    478  CB  LEU    22      -9.005   6.650  -0.351  1.00 10.00      B   
ATOM    479  CG  LEU    22     -10.094   6.271   0.656  1.00 10.00      B   
ATOM    480  CD1 LEU    22     -11.096   5.318   0.024  1.00 10.00      B   
ATOM    481  CD2 LEU    22      -9.474   5.647   1.898  1.00 10.00      B   
ATOM    482  C   LEU    22      -6.659   7.490  -0.564  1.00 10.00      B   
ATOM    483  O   LEU    22      -5.759   6.884   0.017  1.00 10.00      B   
ATOM    484  N   LEU    23      -6.524   7.997  -1.783  1.00 10.00      B   
ATOM    485  HN  LEU    23      -7.284   8.469  -2.190  1.00 10.00      B   
ATOM    486  CA  LEU    23      -5.285   7.865  -2.535  1.00 10.00      B   
ATOM    487  CB  LEU    23      -5.420   8.548  -3.896  1.00 10.00      B   
ATOM    488  CG  LEU    23      -4.325   8.233  -4.918  1.00 10.00      B   
ATOM    489  CD1 LEU    23      -4.626   6.934  -5.650  1.00 10.00      B   
ATOM    490  CD2 LEU    23      -4.155   9.381  -5.899  1.00 10.00      B   
ATOM    491  C   LEU    23      -4.129   8.486  -1.756  1.00 10.00      B   
ATOM    492  O   LEU    23      -3.041   7.915  -1.670  1.00 10.00      B   
ATOM    493  N   LEU    24      -4.388   9.647  -1.164  1.00 10.00      B   
ATOM    494  HN  LEU    24      -5.283  10.036  -1.251  1.00 10.00      B   
ATOM    495  CA  LEU    24      -3.381  10.354  -0.387  1.00 10.00      B   
ATOM    496  CB  LEU    24      -3.818  11.798  -0.127  1.00 10.00      B   
ATOM    497  CG  LEU    24      -3.978  12.685  -1.366  1.00 10.00      B   
ATOM    498  CD1 LEU    24      -4.497  14.059  -0.977  1.00 10.00      B   
ATOM    499  CD2 LEU    24      -2.659  12.805  -2.119  1.00 10.00      B   
ATOM    500  C   LEU    24      -3.087   9.632   0.923  1.00 10.00      B   
ATOM    501  O   LEU    24      -1.944   9.594   1.371  1.00 10.00      B   
ATOM    502  N   ILE    25      -4.120   9.049   1.523  1.00 10.00      B   
ATOM    503  HN  ILE    25      -5.010   9.111   1.109  1.00 10.00      B   
ATOM    504  CA  ILE    25      -3.965   8.316   2.778  1.00 10.00      B   
ATOM    505  CB  ILE    25      -5.320   7.821   3.329  1.00 10.00      B   
ATOM    506  CG1 ILE    25      -6.213   9.014   3.682  1.00 10.00      B   
ATOM    507  CG2 ILE    25      -5.119   6.930   4.550  1.00 10.00      B   
ATOM    508  CD1 ILE    25      -7.644   8.639   4.003  1.00 10.00      B   
ATOM    509  C   ILE    25      -3.018   7.135   2.583  1.00 10.00      B   
ATOM    510  O   ILE    25      -2.126   6.897   3.402  1.00 10.00      B   
ATOM    511  N   PHE    26      -3.211   6.409   1.484  1.00 10.00      B   
ATOM    512  HN  PHE    26      -3.947   6.644   0.878  1.00 10.00      B   
ATOM    513  CA  PHE    26      -2.367   5.264   1.161  1.00 10.00      B   
ATOM    514  CB  PHE    26      -2.901   4.513  -0.060  1.00 10.00      B   
ATOM    515  CG  PHE    26      -3.923   3.462   0.277  1.00 10.00      B   
ATOM    516  CD1 PHE    26      -5.119   3.806   0.886  1.00 10.00      B   
ATOM    517  CD2 PHE    26      -3.686   2.130  -0.016  1.00 10.00      B   
ATOM    518  CE1 PHE    26      -6.060   2.842   1.197  1.00 10.00      B   
ATOM    519  CE2 PHE    26      -4.622   1.160   0.292  1.00 10.00      B   
ATOM    520  CZ  PHE    26      -5.810   1.518   0.898  1.00 10.00      B   
ATOM    521  C   PHE    26      -0.930   5.716   0.934  1.00 10.00      B   
ATOM    522  O   PHE    26       0.016   5.003   1.271  1.00 10.00      B   
ATOM    523  N   PHE    27      -0.774   6.917   0.380  1.00 10.00      B   
ATOM    524  HN  PHE    27      -1.569   7.436   0.135  1.00 10.00      B   
ATOM    525  CA  PHE    27       0.546   7.481   0.133  1.00 10.00      B   
ATOM    526  CB  PHE    27       0.441   8.810  -0.623  1.00 10.00      B   
ATOM    527  CG  PHE    27       0.307   8.677  -2.114  1.00 10.00      B   
ATOM    528  CD1 PHE    27      -0.540   9.516  -2.822  1.00 10.00      B   
ATOM    529  CD2 PHE    27       1.031   7.723  -2.812  1.00 10.00      B   
ATOM    530  CE1 PHE    27      -0.664   9.405  -4.194  1.00 10.00      B   
ATOM    531  CE2 PHE    27       0.911   7.606  -4.183  1.00 10.00      B   
ATOM    532  CZ  PHE    27       0.063   8.449  -4.875  1.00 10.00      B   
ATOM    533  C   PHE    27       1.260   7.709   1.457  1.00 10.00      B   
ATOM    534  O   PHE    27       2.427   7.359   1.612  1.00 10.00      B   
ATOM    535  N   CYS    28       0.539   8.288   2.416  1.00 10.00      B   
ATOM    536  HN  CYS    28      -0.389   8.548   2.225  1.00 10.00      B   
ATOM    537  CA  CYS    28       1.090   8.560   3.736  1.00 10.00      B   
ATOM    538  CB  CYS    28       0.079   9.321   4.596  1.00 10.00      B   
ATOM    539  SG  CYS    28      -0.523  10.859   3.859  1.00 10.00      B   
ATOM    540  HG  CYS    28       0.525  11.647   3.639  1.00 10.00      B   
ATOM    541  C   CYS    28       1.500   7.266   4.435  1.00 10.00      B   
ATOM    542  O   CYS    28       2.488   7.232   5.167  1.00 10.00      B   
ATOM    543  N   GLN    29       0.732   6.205   4.211  1.00 10.00      B   
ATOM    544  HN  GLN    29      -0.051   6.293   3.625  1.00 10.00      B   
ATOM    545  CA  GLN    29       1.028   4.915   4.812  1.00 10.00      B   
ATOM    546  CB  GLN    29      -0.129   3.936   4.615  1.00 10.00      B   
ATOM    547  CG  GLN    29      -1.295   4.176   5.558  1.00 10.00      B   
ATOM    548  CD  GLN    29      -2.449   3.222   5.327  1.00 10.00      B   
ATOM    549  OE1 GLN    29      -2.262   2.089   4.880  1.00 10.00      B   
ATOM    550  NE2 GLN    29      -3.651   3.677   5.630  1.00 10.00      B   
ATOM    551 HE21 GLN    29      -3.725   4.592   5.976  1.00 10.00      B   
ATOM    552 HE22 GLN    29      -4.418   3.079   5.508  1.00 10.00      B   
ATOM    553  C   GLN    29       2.318   4.342   4.239  1.00 10.00      B   
ATOM    554  O   GLN    29       3.195   3.894   4.979  1.00 10.00      B   
ATOM    555  N   LYS    30       2.439   4.375   2.918  1.00 10.00      B   
ATOM    556  HN  LYS    30       1.709   4.751   2.374  1.00 10.00      B   
ATOM    557  CA  LYS    30       3.631   3.864   2.259  1.00 10.00      B   
ATOM    558  CB  LYS    30       3.408   3.719   0.749  1.00 10.00      B   
ATOM    559  CG  LYS    30       4.598   3.137   0.003  1.00 10.00      B   
ATOM    560  CD  LYS    30       4.163   2.309  -1.195  1.00 10.00      B   
ATOM    561  CE  LYS    30       5.357   1.626  -1.847  1.00 10.00      B   
ATOM    562  NZ  LYS    30       4.949   0.613  -2.858  1.00 10.00      B   
ATOM    563  HZ1 LYS    30       5.792   0.162  -3.267  1.00 10.00      B   
ATOM    564  HZ2 LYS    30       4.410   1.060  -3.624  1.00 10.00      B   
ATOM    565  HZ3 LYS    30       4.357  -0.124  -2.421  1.00 10.00      B   
ATOM    566  C   LYS    30       4.837   4.754   2.552  1.00 10.00      B   
ATOM    567  O   LYS    30       5.966   4.273   2.635  1.00 10.00      B   
ATOM    568  N   LEU    31       4.582   6.048   2.721  1.00 10.00      B   
ATOM    569  HN  LEU    31       3.655   6.366   2.630  1.00 10.00      B   
ATOM    570  CA  LEU    31       5.635   7.018   3.012  1.00 10.00      B   
ATOM    571  CB  LEU    31       5.033   8.415   3.180  1.00 10.00      B   
ATOM    572  CG  LEU    31       6.023   9.579   3.261  1.00 10.00      B   
ATOM    573  CD1 LEU    31       6.744   9.764   1.935  1.00 10.00      B   
ATOM    574  CD2 LEU    31       5.309  10.858   3.669  1.00 10.00      B   
ATOM    575  C   LEU    31       6.403   6.627   4.271  1.00 10.00      B   
ATOM    576  O   LEU    31       7.633   6.651   4.294  1.00 10.00      B   
ATOM    577  N   VAL    32       5.670   6.248   5.311  1.00 10.00      B   
ATOM    578  HN  VAL    32       4.692   6.246   5.230  1.00 10.00      B   
ATOM    579  CA  VAL    32       6.281   5.844   6.572  1.00 10.00      B   
ATOM    580  CB  VAL    32       5.210   5.570   7.654  1.00 10.00      B   
ATOM    581  CG1 VAL    32       5.849   5.112   8.954  1.00 10.00      B   
ATOM    582  CG2 VAL    32       4.359   6.810   7.888  1.00 10.00      B   
ATOM    583  C   VAL    32       7.153   4.602   6.381  1.00 10.00      B   
ATOM    584  O   VAL    32       8.233   4.486   6.965  1.00 10.00      B   
ATOM    585  N   ARG    33       6.695   3.693   5.532  1.00 10.00      B   
ATOM    586  HN  ARG    33       5.851   3.861   5.064  1.00 10.00      B   
ATOM    587  CA  ARG    33       7.425   2.460   5.270  1.00 10.00      B   
ATOM    588  CB  ARG    33       6.522   1.412   4.618  1.00 10.00      B   
ATOM    589  CG  ARG    33       5.332   1.011   5.477  1.00 10.00      B   
ATOM    590  CD  ARG    33       4.662  -0.257   4.962  1.00 10.00      B   
ATOM    591  NE  ARG    33       4.290  -0.153   3.550  1.00 10.00      B   
ATOM    592  HE  ARG    33       4.987  -0.365   2.888  1.00 10.00      B   
ATOM    593  CZ  ARG    33       3.079   0.203   3.115  1.00 10.00      B   
ATOM    594  NH1 ARG    33       2.113   0.492   3.974  1.00 10.00      B   
ATOM    595 HH11 ARG    33       2.291   0.439   5.001  1.00 10.00      B   
ATOM    596 HH12 ARG    33       1.171   0.772   3.625  1.00 10.00      B   
ATOM    597  NH2 ARG    33       2.835   0.264   1.812  1.00 10.00      B   
ATOM    598 HH21 ARG    33       1.887   0.543   1.469  1.00 10.00      B   
ATOM    599 HH22 ARG    33       3.586   0.030   1.124  1.00 10.00      B   
ATOM    600  C   ARG    33       8.677   2.707   4.431  1.00 10.00      B   
ATOM    601  O   ARG    33       9.747   2.178   4.735  1.00 10.00      B   
ATOM    602  N   ILE    34       8.554   3.521   3.384  1.00 10.00      B   
ATOM    603  HN  ILE    34       7.678   3.925   3.183  1.00 10.00      B   
ATOM    604  CA  ILE    34       9.701   3.817   2.526  1.00 10.00      B   
ATOM    605  CB  ILE    34       9.326   4.516   1.199  1.00 10.00      B   
ATOM    606  CG1 ILE    34       8.726   5.902   1.442  1.00 10.00      B   
ATOM    607  CG2 ILE    34       8.378   3.645   0.391  1.00 10.00      B   
ATOM    608  CD1 ILE    34       8.595   6.738   0.185  1.00 10.00      B   
ATOM    609  C   ILE    34      10.765   4.615   3.272  1.00 10.00      B   
ATOM    610  O   ILE    34      11.955   4.498   2.981  1.00 10.00      B   
ATOM    611  N   LEU    35      10.332   5.424   4.236  1.00 10.00      B   
ATOM    612  HN  LEU    35       9.366   5.501   4.403  1.00 10.00      B   
ATOM    613  CA  LEU    35      11.259   6.211   5.037  1.00 10.00      B   
ATOM    614  CB  LEU    35      10.507   7.207   5.922  1.00 10.00      B   
ATOM    615  CG  LEU    35       9.974   8.462   5.228  1.00 10.00      B   
ATOM    616  CD1 LEU    35       9.105   9.266   6.181  1.00 10.00      B   
ATOM    617  CD2 LEU    35      11.119   9.314   4.702  1.00 10.00      B   
ATOM    618  C   LEU    35      12.095   5.282   5.903  1.00 10.00      B   
ATOM    619  O   LEU    35      13.307   5.456   6.034  1.00 10.00      B   
ATOM    620  N   GLY    36      11.432   4.283   6.475  1.00 10.00      B   
ATOM    621  HN  GLY    36      10.464   4.202   6.328  1.00 10.00      B   
ATOM    622  CA  GLY    36      12.114   3.320   7.312  1.00 10.00      B   
ATOM    623  C   GLY    36      13.090   2.488   6.512  1.00 10.00      B   
ATOM    624  O   GLY    36      14.208   2.234   6.951  1.00 10.00      B   
ATOM    625  N   ALA    37      12.666   2.085   5.319  1.00 10.00      B   
ATOM    626  HN  ALA    37      11.757   2.324   5.030  1.00 10.00      B   
ATOM    627  CA  ALA    37      13.505   1.286   4.433  1.00 10.00      B   
ATOM    628  CB  ALA    37      12.699   0.803   3.235  1.00 10.00      B   
ATOM    629  C   ALA    37      14.725   2.083   3.971  1.00 10.00      B   
ATOM    630  O   ALA    37      15.782   1.523   3.698  1.00 10.00      B   
ATOM    631  N   ALA    38      14.574   3.395   3.897  1.00 10.00      B   
ATOM    632  HN  ALA    38      13.706   3.792   4.129  1.00 10.00      B   
ATOM    633  CA  ALA    38      15.662   4.262   3.468  1.00 10.00      B   
ATOM    634  CB  ALA    38      15.124   5.624   3.062  1.00 10.00      B   
ATOM    635  C   ALA    38      16.718   4.417   4.557  1.00 10.00      B   
ATOM    636  O   ALA    38      17.903   4.196   4.321  1.00 10.00      B   
ATOM    637  N   VAL    39      16.281   4.784   5.750  1.00 10.00      B   
ATOM    638  HN  VAL    39      15.318   4.920   5.887  1.00 10.00      B   
ATOM    639  CA  VAL    39      17.198   4.994   6.864  1.00 10.00      B   
ATOM    640  CB  VAL    39      16.575   5.886   7.959  1.00 10.00      B   
ATOM    641  CG1 VAL    39      17.572   6.133   9.079  1.00 10.00      B   
ATOM    642  CG2 VAL    39      16.098   7.206   7.368  1.00 10.00      B   
ATOM    643  C   VAL    39      17.675   3.682   7.482  1.00 10.00      B   
ATOM    644  O   VAL    39      18.871   3.397   7.499  1.00 10.00      B   
ATOM    645  N   ASP    40      16.736   2.878   7.961  1.00 10.00      B   
ATOM    646  HN  ASP    40      15.792   3.138   7.879  1.00 10.00      B   
ATOM    647  CA  ASP    40      17.062   1.608   8.605  1.00 10.00      B   
ATOM    648  CB  ASP    40      15.850   1.055   9.363  1.00 10.00      B   
ATOM    649  CG  ASP    40      15.601   1.732  10.697  1.00 10.00      B   
ATOM    650  OD1 ASP    40      15.637   1.036  11.739  1.00 10.00      B   
ATOM    651  OD2 ASP    40      15.348   2.956  10.713  1.00 10.00      B   
ATOM    652  C   ASP    40      17.559   0.563   7.611  1.00 10.00      B   
ATOM    653  O   ASP    40      18.338  -0.316   7.971  1.00 10.00      B   
ATOM    654  N   GLY    41      17.118   0.663   6.362  1.00 10.00      B   
ATOM    655  HN  GLY    41      16.516   1.399   6.118  1.00 10.00      B   
ATOM    656  CA  GLY    41      17.516  -0.315   5.360  1.00 10.00      B   
ATOM    657  C   GLY    41      18.678   0.124   4.488  1.00 10.00      B   
ATOM    658  O   GLY    41      19.060  -0.599   3.566  1.00 10.00      B   
ATOM    659  N   ASP    42      19.236   1.299   4.778  1.00 10.00      B   
ATOM    660  HN  ASP    42      18.878   1.819   5.526  1.00 10.00      B   
ATOM    661  CA  ASP    42      20.368   1.841   4.016  1.00 10.00      B   
ATOM    662  CB  ASP    42      21.636   0.996   4.224  1.00 10.00      B   
ATOM    663  CG  ASP    42      22.918   1.724   3.850  1.00 10.00      B   
ATOM    664  OD1 ASP    42      23.351   2.607   4.624  1.00 10.00      B   
ATOM    665  OD2 ASP    42      23.512   1.398   2.795  1.00 10.00      B   
ATOM    666  C   ASP    42      20.034   1.968   2.528  1.00 10.00      B   
ATOM    667  O   ASP    42      20.612   1.283   1.683  1.00 10.00      B   
ATOM    668  N   ILE    43      19.079   2.837   2.222  1.00 10.00      B   
ATOM    669  HN  ILE    43      18.652   3.350   2.946  1.00 10.00      B   
ATOM    670  CA  ILE    43      18.648   3.069   0.848  1.00 10.00      B   
ATOM    671  CB  ILE    43      17.244   2.468   0.577  1.00 10.00      B   
ATOM    672  CG1 ILE    43      17.285   0.942   0.704  1.00 10.00      B   
ATOM    673  CG2 ILE    43      16.731   2.873  -0.803  1.00 10.00      B   
ATOM    674  CD1 ILE    43      15.934   0.270   0.563  1.00 10.00      B   
ATOM    675  C   ILE    43      18.630   4.567   0.554  1.00 10.00      B   
ATOM    676  O   ILE    43      18.027   5.343   1.298  1.00 10.00      B   
ATOM    677  N   PRO    44      19.309   4.988  -0.527  1.00 10.00      B   
ATOM    678  CA  PRO    44      19.376   6.399  -0.928  1.00 10.00      B   
ATOM    679  CB  PRO    44      20.169   6.364  -2.240  1.00 10.00      B   
ATOM    680  CG  PRO    44      20.939   5.093  -2.182  1.00 10.00      B   
ATOM    681  CD  PRO    44      20.071   4.121  -1.442  1.00 10.00      B   
ATOM    682  C   PRO    44      17.994   6.989  -1.177  1.00 10.00      B   
ATOM    683  O   PRO    44      17.243   6.506  -2.028  1.00 10.00      B   
ATOM    684  N   ALA    45      17.663   8.035  -0.438  1.00 10.00      B   
ATOM    685  HN  ALA    45      18.306   8.380   0.219  1.00 10.00      B   
ATOM    686  CA  ALA    45      16.374   8.692  -0.581  1.00 10.00      B   
ATOM    687  CB  ALA    45      15.973   9.364   0.725  1.00 10.00      B   
ATOM    688  C   ALA    45      16.417   9.701  -1.725  1.00 10.00      B   
ATOM    689  O   ALA    45      16.333  10.909  -1.513  1.00 10.00      B   
ATOM    690  N   ASN    46      16.566   9.192  -2.942  1.00 10.00      B   
ATOM    691  HN  ASN    46      16.640   8.217  -3.046  1.00 10.00      B   
ATOM    692  CA  ASN    46      16.631  10.042  -4.127  1.00 10.00      B   
ATOM    693  CB  ASN    46      17.949   9.818  -4.877  1.00 10.00      B   
ATOM    694  CG  ASN    46      19.101  10.621  -4.304  1.00 10.00      B   
ATOM    695  OD1 ASN    46      18.913  11.729  -3.802  1.00 10.00      B   
ATOM    696  ND2 ASN    46      20.303  10.068  -4.376  1.00 10.00      B   
ATOM    697 HD21 ASN    46      20.383   9.179  -4.790  1.00 10.00      B   
ATOM    698 HD22 ASN    46      21.066  10.568  -4.017  1.00 10.00      B   
ATOM    699  C   ASN    46      15.458   9.772  -5.058  1.00 10.00      B   
ATOM    700  O   ASN    46      15.377  10.330  -6.152  1.00 10.00      B   
ATOM    701  N   LEU    47      14.548   8.917  -4.619  1.00 10.00      B   
ATOM    702  HN  LEU    47      14.657   8.513  -3.729  1.00 10.00      B   
ATOM    703  CA  LEU    47      13.382   8.567  -5.418  1.00 10.00      B   
ATOM    704  CB  LEU    47      13.626   7.253  -6.169  1.00 10.00      B   
ATOM    705  CG  LEU    47      14.111   6.070  -5.324  1.00 10.00      B   
ATOM    706  CD1 LEU    47      13.347   4.806  -5.681  1.00 10.00      B   
ATOM    707  CD2 LEU    47      15.607   5.859  -5.502  1.00 10.00      B   
ATOM    708  C   LEU    47      12.148   8.450  -4.532  1.00 10.00      B   
ATOM    709  O   LEU    47      11.304   7.577  -4.730  1.00 10.00      B   
ATOM    710  N   VAL    48      12.050   9.347  -3.561  1.00 10.00      B   
ATOM    711  HN  VAL    48      12.742  10.036  -3.482  1.00 10.00      B   
ATOM    712  CA  VAL    48      10.935   9.357  -2.619  1.00 10.00      B   
ATOM    713  CB  VAL    48      11.093  10.478  -1.568  1.00 10.00      B   
ATOM    714  CG1 VAL    48       9.970  10.420  -0.543  1.00 10.00      B   
ATOM    715  CG2 VAL    48      12.447  10.387  -0.883  1.00 10.00      B   
ATOM    716  C   VAL    48       9.601   9.530  -3.343  1.00 10.00      B   
ATOM    717  O   VAL    48       8.750   8.639  -3.320  1.00 10.00      B   
ATOM    718  N   LEU    49       9.429  10.674  -3.992  1.00 10.00      B   
ATOM    719  HN  LEU    49      10.146  11.350  -3.977  1.00 10.00      B   
ATOM    720  CA  LEU    49       8.202  10.955  -4.719  1.00 10.00      B   
ATOM    721  CB  LEU    49       8.173  12.412  -5.180  1.00 10.00      B   
ATOM    722  CG  LEU    49       8.060  13.459  -4.072  1.00 10.00      B   
ATOM    723  CD1 LEU    49       8.146  14.861  -4.652  1.00 10.00      B   
ATOM    724  CD2 LEU    49       6.764  13.279  -3.300  1.00 10.00      B   
ATOM    725  C   LEU    49       8.049  10.019  -5.910  1.00 10.00      B   
ATOM    726  O   LEU    49       6.942   9.583  -6.229  1.00 10.00      B   
ATOM    727  N   SER    50       9.172   9.695  -6.541  1.00 10.00      B   
ATOM    728  HN  SER    50      10.023  10.063  -6.220  1.00 10.00      B   
ATOM    729  CA  SER    50       9.189   8.816  -7.699  1.00 10.00      B   
ATOM    730  CB  SER    50      10.625   8.676  -8.198  1.00 10.00      B   
ATOM    731  OG  SER    50      11.379   9.837  -7.877  1.00 10.00      B   
ATOM    732  HG  SER    50      11.319  10.468  -8.606  1.00 10.00      B   
ATOM    733  C   SER    50       8.603   7.439  -7.376  1.00 10.00      B   
ATOM    734  O   SER    50       7.749   6.932  -8.106  1.00 10.00      B   
ATOM    735  N   LEU    51       9.050   6.847  -6.270  1.00 10.00      B   
ATOM    736  HN  LEU    51       9.718   7.308  -5.714  1.00 10.00      B   
ATOM    737  CA  LEU    51       8.573   5.531  -5.860  1.00 10.00      B   
ATOM    738  CB  LEU    51       9.388   4.998  -4.680  1.00 10.00      B   
ATOM    739  CG  LEU    51       9.143   3.535  -4.301  1.00 10.00      B   
ATOM    740  CD1 LEU    51       9.457   2.611  -5.469  1.00 10.00      B   
ATOM    741  CD2 LEU    51       9.961   3.154  -3.078  1.00 10.00      B   
ATOM    742  C   LEU    51       7.089   5.569  -5.511  1.00 10.00      B   
ATOM    743  O   LEU    51       6.353   4.622  -5.781  1.00 10.00      B   
ATOM    744  N   LEU    52       6.651   6.671  -4.914  1.00 10.00      B   
ATOM    745  HN  LEU    52       7.287   7.391  -4.714  1.00 10.00      B   
ATOM    746  CA  LEU    52       5.249   6.829  -4.543  1.00 10.00      B   
ATOM    747  CB  LEU    52       5.052   8.093  -3.702  1.00 10.00      B   
ATOM    748  CG  LEU    52       5.634   8.058  -2.287  1.00 10.00      B   
ATOM    749  CD1 LEU    52       5.561   9.435  -1.647  1.00 10.00      B   
ATOM    750  CD2 LEU    52       4.905   7.032  -1.432  1.00 10.00      B   
ATOM    751  C   LEU    52       4.367   6.882  -5.786  1.00 10.00      B   
ATOM    752  O   LEU    52       3.307   6.260  -5.836  1.00 10.00      B   
ATOM    753  N   GLY    53       4.827   7.613  -6.792  1.00 10.00      B   
ATOM    754  HN  GLY    53       5.690   8.070  -6.694  1.00 10.00      B   
ATOM    755  CA  GLY    53       4.078   7.746  -8.026  1.00 10.00      B   
ATOM    756  C   GLY    53       4.062   6.469  -8.842  1.00 10.00      B   
ATOM    757  O   GLY    53       3.033   6.099  -9.409  1.00 10.00      B   
ATOM    758  N   LEU    54       5.201   5.791  -8.899  1.00 10.00      B   
ATOM    759  HN  LEU    54       5.990   6.142  -8.426  1.00 10.00      B   
ATOM    760  CA  LEU    54       5.320   4.549  -9.654  1.00 10.00      B   
ATOM    761  CB  LEU    54       6.793   4.236  -9.942  1.00 10.00      B   
ATOM    762  CG  LEU    54       7.528   5.230 -10.849  1.00 10.00      B   
ATOM    763  CD1 LEU    54       9.023   4.946 -10.862  1.00 10.00      B   
ATOM    764  CD2 LEU    54       6.962   5.195 -12.261  1.00 10.00      B   
ATOM    765  C   LEU    54       4.659   3.383  -8.922  1.00 10.00      B   
ATOM    766  O   LEU    54       4.313   2.369  -9.531  1.00 10.00      B   
ATOM    767  N   GLY    55       4.468   3.541  -7.619  1.00 10.00      B   
ATOM    768  HN  GLY    55       4.756   4.377  -7.188  1.00 10.00      B   
ATOM    769  CA  GLY    55       3.858   2.495  -6.825  1.00 10.00      B   
ATOM    770  C   GLY    55       2.391   2.749  -6.537  1.00 10.00      B   
ATOM    771  O   GLY    55       1.802   2.107  -5.665  1.00 10.00      B   
ATOM    772  N   VAL    56       1.794   3.670  -7.280  1.00 10.00      B   
ATOM    773  HN  VAL    56       2.314   4.140  -7.966  1.00 10.00      B   
ATOM    774  CA  VAL    56       0.382   4.003  -7.097  1.00 10.00      B   
ATOM    775  CB  VAL    56      -0.037   5.351  -7.745  1.00 10.00      B   
ATOM    776  CG1 VAL    56      -0.149   5.261  -9.260  1.00 10.00      B   
ATOM    777  CG2 VAL    56      -1.331   5.871  -7.137  1.00 10.00      B   
ATOM    778  C   VAL    56      -0.598   2.856  -7.442  1.00 10.00      B   
ATOM    779  O   VAL    56      -1.581   2.665  -6.724  1.00 10.00      B   
ATOM    780  N   PRO    57      -0.361   2.052  -8.517  1.00 10.00      B   
ATOM    781  CA  PRO    57      -1.273   0.954  -8.873  1.00 10.00      B   
ATOM    782  CB  PRO    57      -0.651   0.348 -10.138  1.00 10.00      B   
ATOM    783  CG  PRO    57       0.246   1.413 -10.667  1.00 10.00      B   
ATOM    784  CD  PRO    57       0.768   2.137  -9.466  1.00 10.00      B   
ATOM    785  C   PRO    57      -1.353  -0.096  -7.770  1.00 10.00      B   
ATOM    786  O   PRO    57      -2.397  -0.714  -7.562  1.00 10.00      B   
ATOM    787  N   GLU    58      -0.245  -0.274  -7.054  1.00 10.00      B   
ATOM    788  HN  GLU    58       0.546   0.267  -7.262  1.00 10.00      B   
ATOM    789  CA  GLU    58      -0.172  -1.242  -5.964  1.00 10.00      B   
ATOM    790  CB  GLU    58       1.268  -1.327  -5.442  1.00 10.00      B   
ATOM    791  CG  GLU    58       1.540  -2.495  -4.505  1.00 10.00      B   
ATOM    792  CD  GLU    58       2.985  -2.551  -4.045  1.00 10.00      B   
ATOM    793  OE1 GLU    58       3.396  -1.677  -3.251  1.00 10.00      B   
ATOM    794  OE2 GLU    58       3.721  -3.467  -4.476  1.00 10.00      B   
ATOM    795  C   GLU    58      -1.124  -0.842  -4.837  1.00 10.00      B   
ATOM    796  O   GLU    58      -1.699  -1.693  -4.157  1.00 10.00      B   
ATOM    797  N   MET    59      -1.296   0.461  -4.662  1.00 10.00      B   
ATOM    798  HN  MET    59      -0.818   1.087  -5.247  1.00 10.00      B   
ATOM    799  CA  MET    59      -2.179   0.987  -3.629  1.00 10.00      B   
ATOM    800  CB  MET    59      -1.746   2.400  -3.223  1.00 10.00      B   
ATOM    801  CG  MET    59      -0.283   2.540  -2.818  1.00 10.00      B   
ATOM    802  SD  MET    59       0.095   1.784  -1.223  1.00 10.00      B   
ATOM    803  CE  MET    59       0.695   0.177  -1.738  1.00 10.00      B   
ATOM    804  C   MET    59      -3.618   1.025  -4.133  1.00 10.00      B   
ATOM    805  O   MET    59      -4.548   0.636  -3.425  1.00 10.00      B   
ATOM    806  N   ALA    60      -3.784   1.473  -5.374  1.00 10.00      B   
ATOM    807  HN  ALA    60      -2.990   1.750  -5.886  1.00 10.00      B   
ATOM    808  CA  ALA    60      -5.097   1.589  -6.003  1.00 10.00      B   
ATOM    809  CB  ALA    60      -4.958   2.102  -7.429  1.00 10.00      B   
ATOM    810  C   ALA    60      -5.882   0.278  -5.972  1.00 10.00      B   
ATOM    811  O   ALA    60      -7.115   0.290  -5.934  1.00 10.00      B   
ATOM    812  N   GLN    61      -5.162  -0.842  -5.973  1.00 10.00      B   
ATOM    813  HN  GLN    61      -4.183  -0.773  -6.003  1.00 10.00      B   
ATOM    814  CA  GLN    61      -5.776  -2.167  -5.943  1.00 10.00      B   
ATOM    815  CB  GLN    61      -4.701  -3.254  -5.947  1.00 10.00      B   
ATOM    816  CG  GLN    61      -3.990  -3.417  -7.279  1.00 10.00      B   
ATOM    817  CD  GLN    61      -2.768  -4.306  -7.181  1.00 10.00      B   
ATOM    818  OE1 GLN    61      -2.717  -5.228  -6.367  1.00 10.00      B   
ATOM    819  NE2 GLN    61      -1.772  -4.036  -8.010  1.00 10.00      B   
ATOM    820 HE21 GLN    61      -1.881  -3.286  -8.636  1.00 10.00      B   
ATOM    821 HE22 GLN    61      -0.967  -4.593  -7.966  1.00 10.00      B   
ATOM    822  C   GLN    61      -6.695  -2.345  -4.737  1.00 10.00      B   
ATOM    823  O   GLN    61      -7.648  -3.127  -4.782  1.00 10.00      B   
ATOM    824  N   LEU    62      -6.407  -1.624  -3.661  1.00 10.00      B   
ATOM    825  HN  LEU    62      -5.631  -1.021  -3.682  1.00 10.00      B   
ATOM    826  CA  LEU    62      -7.213  -1.708  -2.452  1.00 10.00      B   
ATOM    827  CB  LEU    62      -6.323  -1.910  -1.225  1.00 10.00      B   
ATOM    828  CG  LEU    62      -5.578  -3.247  -1.147  1.00 10.00      B   
ATOM    829  CD1 LEU    62      -4.621  -3.257   0.035  1.00 10.00      B   
ATOM    830  CD2 LEU    62      -6.563  -4.404  -1.050  1.00 10.00      B   
ATOM    831  C   LEU    62      -8.083  -0.467  -2.276  1.00 10.00      B   
ATOM    832  O   LEU    62      -9.095  -0.501  -1.576  1.00 10.00      B   
ATOM    833  N   ILE    63      -7.693   0.624  -2.927  1.00 10.00      B   
ATOM    834  HN  ILE    63      -6.885   0.588  -3.478  1.00 10.00      B   
ATOM    835  CA  ILE    63      -8.435   1.875  -2.838  1.00 10.00      B   
ATOM    836  CB  ILE    63      -7.610   3.070  -3.365  1.00 10.00      B   
ATOM    837  CG1 ILE    63      -6.281   3.177  -2.613  1.00 10.00      B   
ATOM    838  CG2 ILE    63      -8.398   4.365  -3.228  1.00 10.00      B   
ATOM    839  CD1 ILE    63      -5.335   4.216  -3.177  1.00 10.00      B   
ATOM    840  C   ILE    63      -9.759   1.798  -3.597  1.00 10.00      B   
ATOM    841  O   ILE    63     -10.794   2.234  -3.092  1.00 10.00      B   
ATOM    842  N   LEU    64      -9.726   1.222  -4.797  1.00 10.00      B   
ATOM    843  HN  LEU    64      -8.873   0.860  -5.128  1.00 10.00      B   
ATOM    844  CA  LEU    64     -10.924   1.108  -5.634  1.00 10.00      B   
ATOM    845  CB  LEU    64     -10.634   0.386  -6.954  1.00 10.00      B   
ATOM    846  CG  LEU    64      -9.681   1.101  -7.918  1.00 10.00      B   
ATOM    847  CD1 LEU    64      -9.391   0.230  -9.133  1.00 10.00      B   
ATOM    848  CD2 LEU    64     -10.255   2.444  -8.344  1.00 10.00      B   
ATOM    849  C   LEU    64     -12.132   0.499  -4.903  1.00 10.00      B   
ATOM    850  O   LEU    64     -13.176   1.147  -4.799  1.00 10.00      B   
ATOM    851  N   PRO    65     -12.026  -0.743  -4.373  1.00 10.00      B   
ATOM    852  CA  PRO    65     -13.143  -1.382  -3.665  1.00 10.00      B   
ATOM    853  CB  PRO    65     -12.598  -2.765  -3.287  1.00 10.00      B   
ATOM    854  CG  PRO    65     -11.117  -2.626  -3.352  1.00 10.00      B   
ATOM    855  CD  PRO    65     -10.844  -1.621  -4.431  1.00 10.00      B   
ATOM    856  C   PRO    65     -13.549  -0.610  -2.409  1.00 10.00      B   
ATOM    857  O   PRO    65     -14.731  -0.538  -2.069  1.00 10.00      B   
ATOM    858  N   LEU    66     -12.567  -0.016  -1.740  1.00 10.00      B   
ATOM    859  HN  LEU    66     -11.649  -0.090  -2.075  1.00 10.00      B   
ATOM    860  CA  LEU    66     -12.821   0.745  -0.524  1.00 10.00      B   
ATOM    861  CB  LEU    66     -11.506   1.071   0.187  1.00 10.00      B   
ATOM    862  CG  LEU    66     -11.617   1.541   1.639  1.00 10.00      B   
ATOM    863  CD1 LEU    66     -12.303   0.487   2.495  1.00 10.00      B   
ATOM    864  CD2 LEU    66     -10.242   1.872   2.193  1.00 10.00      B   
ATOM    865  C   LEU    66     -13.600   2.026  -0.828  1.00 10.00      B   
ATOM    866  O   LEU    66     -14.444   2.458  -0.036  1.00 10.00      B   
ATOM    867  N   SER    67     -13.323   2.623  -1.982  1.00 10.00      B   
ATOM    868  HN  SER    67     -12.646   2.230  -2.574  1.00 10.00      B   
ATOM    869  CA  SER    67     -13.999   3.845  -2.394  1.00 10.00      B   
ATOM    870  CB  SER    67     -13.310   4.455  -3.618  1.00 10.00      B   
ATOM    871  OG  SER    67     -11.925   4.654  -3.377  1.00 10.00      B   
ATOM    872  HG  SER    67     -11.504   3.802  -3.202  1.00 10.00      B   
ATOM    873  C   SER    67     -15.470   3.568  -2.690  1.00 10.00      B   
ATOM    874  O   SER    67     -16.346   4.348  -2.315  1.00 10.00      B   
ATOM    875  N   LEU    68     -15.733   2.440  -3.341  1.00 10.00      B   
ATOM    876  HN  LEU    68     -14.986   1.856  -3.607  1.00 10.00      B   
ATOM    877  CA  LEU    68     -17.095   2.048  -3.681  1.00 10.00      B   
ATOM    878  CB  LEU    68     -17.078   0.834  -4.617  1.00 10.00      B   
ATOM    879  CG  LEU    68     -18.431   0.399  -5.190  1.00 10.00      B   
ATOM    880  CD1 LEU    68     -19.011   1.481  -6.092  1.00 10.00      B   
ATOM    881  CD2 LEU    68     -18.297  -0.916  -5.944  1.00 10.00      B   
ATOM    882  C   LEU    68     -17.892   1.731  -2.418  1.00 10.00      B   
ATOM    883  O   LEU    68     -19.112   1.896  -2.379  1.00 10.00      B   
ATOM    884  N   PHE    69     -17.187   1.281  -1.386  1.00 10.00      B   
ATOM    885  HN  PHE    69     -16.215   1.172  -1.485  1.00 10.00      B   
ATOM    886  CA  PHE    69     -17.816   0.939  -0.116  1.00 10.00      B   
ATOM    887  CB  PHE    69     -16.811   0.262   0.826  1.00 10.00      B   
ATOM    888  CG  PHE    69     -17.349   0.013   2.208  1.00 10.00      B   
ATOM    889  CD1 PHE    69     -18.366  -0.905   2.414  1.00 10.00      B   
ATOM    890  CD2 PHE    69     -16.844   0.703   3.299  1.00 10.00      B   
ATOM    891  CE1 PHE    69     -18.869  -1.129   3.680  1.00 10.00      B   
ATOM    892  CE2 PHE    69     -17.343   0.482   4.568  1.00 10.00      B   
ATOM    893  CZ  PHE    69     -18.357  -0.436   4.759  1.00 10.00      B   
ATOM    894  C   PHE    69     -18.436   2.168   0.549  1.00 10.00      B   
ATOM    895  O   PHE    69     -19.645   2.207   0.803  1.00 10.00      B   
ATOM    896  N   LEU    70     -17.610   3.175   0.811  1.00 10.00      B   
ATOM    897  HN  LEU    70     -16.662   3.094   0.567  1.00 10.00      B   
ATOM    898  CA  LEU    70     -18.082   4.395   1.452  1.00 10.00      B   
ATOM    899  CB  LEU    70     -16.932   5.209   2.049  1.00 10.00      B   
ATOM    900  CG  LEU    70     -16.670   5.009   3.546  1.00 10.00      B   
ATOM    901  CD1 LEU    70     -15.738   6.087   4.073  1.00 10.00      B   
ATOM    902  CD2 LEU    70     -17.974   5.009   4.328  1.00 10.00      B   
ATOM    903  C   LEU    70     -18.915   5.249   0.506  1.00 10.00      B   
ATOM    904  O   LEU    70     -19.839   5.929   0.940  1.00 10.00      B   
ATOM    905  N   GLY    71     -18.594   5.198  -0.784  1.00 10.00      B   
ATOM    906  HN  GLY    71     -17.843   4.635  -1.072  1.00 10.00      B   
ATOM    907  CA  GLY    71     -19.335   5.969  -1.768  1.00 10.00      B   
ATOM    908  C   GLY    71     -20.825   5.705  -1.690  1.00 10.00      B   
ATOM    909  O   GLY    71     -21.632   6.632  -1.755  1.00 10.00      B   
ATOM    910  N   LEU    72     -21.182   4.440  -1.524  1.00 10.00      B   
ATOM    911  HN  LEU    72     -20.485   3.751  -1.468  1.00 10.00      B   
ATOM    912  CA  LEU    72     -22.579   4.047  -1.425  1.00 10.00      B   
ATOM    913  CB  LEU    72     -22.750   2.577  -1.823  1.00 10.00      B   
ATOM    914  CG  LEU    72     -22.628   2.262  -3.316  1.00 10.00      B   
ATOM    915  CD1 LEU    72     -22.267   0.801  -3.521  1.00 10.00      B   
ATOM    916  CD2 LEU    72     -23.923   2.595  -4.042  1.00 10.00      B   
ATOM    917  C   LEU    72     -23.116   4.281  -0.015  1.00 10.00      B   
ATOM    918  O   LEU    72     -24.198   4.841   0.159  1.00 10.00      B   
ATOM    919  N   LEU    73     -22.332   3.879   0.983  1.00 10.00      B   
ATOM    920  HN  LEU    73     -21.466   3.470   0.772  1.00 10.00      B   
ATOM    921  CA  LEU    73     -22.724   4.017   2.384  1.00 10.00      B   
ATOM    922  CB  LEU    73     -21.663   3.396   3.298  1.00 10.00      B   
ATOM    923  CG  LEU    73     -21.990   3.348   4.793  1.00 10.00      B   
ATOM    924  CD1 LEU    73     -23.250   2.531   5.040  1.00 10.00      B   
ATOM    925  CD2 LEU    73     -20.818   2.779   5.578  1.00 10.00      B   
ATOM    926  C   LEU    73     -22.974   5.473   2.774  1.00 10.00      B   
ATOM    927  O   LEU    73     -23.960   5.786   3.445  1.00 10.00      B   
ATOM    928  N   MET    74     -22.085   6.362   2.351  1.00 10.00      B   
ATOM    929  HN  MET    74     -21.318   6.060   1.808  1.00 10.00      B   
ATOM    930  CA  MET    74     -22.217   7.777   2.667  1.00 10.00      B   
ATOM    931  CB  MET    74     -20.953   8.550   2.288  1.00 10.00      B   
ATOM    932  CG  MET    74     -19.806   8.383   3.273  1.00 10.00      B   
ATOM    933  SD  MET    74     -18.228   8.966   2.616  1.00 10.00      B   
ATOM    934  CE  MET    74     -18.588  10.699   2.342  1.00 10.00      B   
ATOM    935  C   MET    74     -23.437   8.379   1.987  1.00 10.00      B   
ATOM    936  O   MET    74     -24.194   9.128   2.605  1.00 10.00      B   
ATOM    937  N   THR    75     -23.631   8.040   0.718  1.00 10.00      B   
ATOM    938  HN  THR    75     -22.992   7.440   0.277  1.00 10.00      B   
ATOM    939  CA  THR    75     -24.770   8.548  -0.037  1.00 10.00      B   
ATOM    940  CB  THR    75     -24.673   8.183  -1.532  1.00 10.00      B   
ATOM    941  OG1 THR    75     -23.386   8.578  -2.025  1.00 10.00      B   
ATOM    942  HG1 THR    75     -22.808   7.801  -2.071  1.00 10.00      B   
ATOM    943  CG2 THR    75     -25.749   8.901  -2.331  1.00 10.00      B   
ATOM    944  C   THR    75     -26.089   8.041   0.550  1.00 10.00      B   
ATOM    945  O   THR    75     -27.031   8.813   0.728  1.00 10.00      B   
ATOM    946  N   LEU    76     -26.143   6.747   0.871  1.00 10.00      B   
ATOM    947  HN  LEU    76     -25.361   6.176   0.701  1.00 10.00      B   
ATOM    948  CA  LEU    76     -27.342   6.153   1.455  1.00 10.00      B   
ATOM    949  CB  LEU    76     -27.166   4.646   1.654  1.00 10.00      B   
ATOM    950  CG  LEU    76     -27.295   3.782   0.399  1.00 10.00      B   
ATOM    951  CD1 LEU    76     -27.050   2.318   0.731  1.00 10.00      B   
ATOM    952  CD2 LEU    76     -28.666   3.962  -0.234  1.00 10.00      B   
ATOM    953  C   LEU    76     -27.686   6.826   2.778  1.00 10.00      B   
ATOM    954  O   LEU    76     -28.851   7.089   3.069  1.00 10.00      B   
ATOM    955  N   GLY    77     -26.658   7.110   3.571  1.00 10.00      B   
ATOM    956  HN  GLY    77     -25.750   6.865   3.288  1.00 10.00      B   
ATOM    957  CA  GLY    77     -26.865   7.765   4.848  1.00 10.00      B   
ATOM    958  C   GLY    77     -27.431   9.162   4.680  1.00 10.00      B   
ATOM    959  O   GLY    77     -28.261   9.606   5.473  1.00 10.00      B   
ATOM    960  N   LYS    78     -26.988   9.848   3.631  1.00 10.00      B   
ATOM    961  HN  LYS    78     -26.329   9.431   3.035  1.00 10.00      B   
ATOM    962  CA  LYS    78     -27.455  11.199   3.343  1.00 10.00      B   
ATOM    963  CB  LYS    78     -26.534  11.888   2.336  1.00 10.00      B   
ATOM    964  CG  LYS    78     -25.132  12.122   2.866  1.00 10.00      B   
ATOM    965  CD  LYS    78     -24.323  13.026   1.955  1.00 10.00      B   
ATOM    966  CE  LYS    78     -23.054  13.493   2.649  1.00 10.00      B   
ATOM    967  NZ  LYS    78     -23.341  14.097   3.979  1.00 10.00      B   
ATOM    968  HZ1 LYS    78     -22.489  14.565   4.353  1.00 10.00      B   
ATOM    969  HZ2 LYS    78     -23.633  13.358   4.654  1.00 10.00      B   
ATOM    970  HZ3 LYS    78     -24.104  14.799   3.898  1.00 10.00      B   
ATOM    971  C   LYS    78     -28.883  11.164   2.824  1.00 10.00      B   
ATOM    972  O   LYS    78     -29.709  12.003   3.182  1.00 10.00      B   
ATOM    973  N   LEU    79     -29.176  10.174   1.990  1.00 10.00      B   
ATOM    974  HN  LEU    79     -28.470   9.538   1.733  1.00 10.00      B   
ATOM    975  CA  LEU    79     -30.513  10.013   1.439  1.00 10.00      B   
ATOM    976  CB  LEU    79     -30.517   8.951   0.337  1.00 10.00      B   
ATOM    977  CG  LEU    79     -29.657   9.244  -0.892  1.00 10.00      B   
ATOM    978  CD1 LEU    79     -29.722   8.088  -1.879  1.00 10.00      B   
ATOM    979  CD2 LEU    79     -30.086  10.546  -1.553  1.00 10.00      B   
ATOM    980  C   LEU    79     -31.478   9.622   2.549  1.00 10.00      B   
ATOM    981  O   LEU    79     -32.687   9.807   2.438  1.00 10.00      B   
ATOM    982  N   TYR    80     -30.926   9.078   3.623  1.00 10.00      B   
ATOM    983  HN  TYR    80     -29.955   8.940   3.642  1.00 10.00      B   
ATOM    984  CA  TYR    80     -31.717   8.665   4.766  1.00 10.00      B   
ATOM    985  CB  TYR    80     -30.936   7.656   5.610  1.00 10.00      B   
ATOM    986  CG  TYR    80     -31.779   6.891   6.602  1.00 10.00      B   
ATOM    987  CD1 TYR    80     -32.625   5.871   6.185  1.00 10.00      B   
ATOM    988  CD2 TYR    80     -31.723   7.183   7.958  1.00 10.00      B   
ATOM    989  CE1 TYR    80     -33.390   5.163   7.091  1.00 10.00      B   
ATOM    990  CE2 TYR    80     -32.486   6.483   8.870  1.00 10.00      B   
ATOM    991  CZ  TYR    80     -33.317   5.473   8.433  1.00 10.00      B   
ATOM    992  OH  TYR    80     -34.068   4.760   9.343  1.00 10.00      B   
ATOM    993  HH  TYR    80     -34.468   5.372   9.977  1.00 10.00      B   
ATOM    994  C   TYR    80     -32.104   9.876   5.612  1.00 10.00      B   
ATOM    995  O   TYR    80     -33.258  10.021   6.017  1.00 10.00      B   
ATOM    996  N   THR    81     -31.136  10.754   5.859  1.00 10.00      B   
ATOM    997  HN  THR    81     -30.238  10.599   5.494  1.00 10.00      B   
ATOM    998  CA  THR    81     -31.379  11.946   6.659  1.00 10.00      B   
ATOM    999  CB  THR    81     -30.065  12.638   7.076  1.00 10.00      B   
ATOM   1000  OG1 THR    81     -29.291  12.949   5.911  1.00 10.00      B   
ATOM   1001  HG1 THR    81     -29.702  13.702   5.446  1.00 10.00      B   
ATOM   1002  CG2 THR    81     -29.254  11.745   8.002  1.00 10.00      B   
ATOM   1003  C   THR    81     -32.255  12.936   5.899  1.00 10.00      B   
ATOM   1004  O   THR    81     -33.092  13.619   6.485  1.00 10.00      B   
ATOM   1005  N   GLU    82     -32.068  12.998   4.584  1.00 10.00      B   
ATOM   1006  HN  GLU    82     -31.379  12.429   4.169  1.00 10.00      B   
ATOM   1007  CA  GLU    82     -32.841  13.905   3.742  1.00 10.00      B   
ATOM   1008  CB  GLU    82     -32.053  14.295   2.491  1.00 10.00      B   
ATOM   1009  CG  GLU    82     -31.243  15.578   2.643  1.00 10.00      B   
ATOM   1010  CD  GLU    82     -30.035  15.436   3.557  1.00 10.00      B   
ATOM   1011  OE1 GLU    82     -30.219  15.281   4.787  1.00 10.00      B   
ATOM   1012  OE2 GLU    82     -28.893  15.504   3.052  1.00 10.00      B   
ATOM   1013  C   GLU    82     -34.203  13.316   3.376  1.00 10.00      B   
ATOM   1014  O   GLU    82     -34.987  13.933   2.651  1.00 10.00      B   
ATOM   1015  N   SER    83     -34.470  12.118   3.889  1.00 10.00      B   
ATOM   1016  HN  SER    83     -33.796  11.690   4.453  1.00 10.00      B   
ATOM   1017  CA  SER    83     -35.730  11.418   3.656  1.00 10.00      B   
ATOM   1018  CB  SER    83     -36.898  12.159   4.316  1.00 10.00      B   
ATOM   1019  OG  SER    83     -36.684  12.304   5.712  1.00 10.00      B   
ATOM   1020  HG  SER    83     -36.274  13.160   5.885  1.00 10.00      B   
ATOM   1021  C   SER    83     -36.005  11.157   2.173  1.00 10.00      B   
ATOM   1022  O   SER    83     -37.131  11.320   1.699  1.00 10.00      B   
ATOM   1023  N   GLU    84     -34.975  10.747   1.448  1.00 10.00      B   
ATOM   1024  HN  GLU    84     -34.095  10.644   1.880  1.00 10.00      B   
ATOM   1025  CA  GLU    84     -35.109  10.438   0.029  1.00 10.00      B   
ATOM   1026  CB  GLU    84     -33.829  10.792  -0.729  1.00 10.00      B   
ATOM   1027  CG  GLU    84     -33.732  12.251  -1.143  1.00 10.00      B   
ATOM   1028  CD  GLU    84     -34.866  12.676  -2.055  1.00 10.00      B   
ATOM   1029  OE1 GLU    84     -35.661  13.551  -1.652  1.00 10.00      B   
ATOM   1030  OE2 GLU    84     -34.969  12.140  -3.177  1.00 10.00      B   
ATOM   1031  C   GLU    84     -35.425   8.957  -0.140  1.00 10.00      B   
ATOM   1032  O   GLU    84     -36.144   8.556  -1.055  1.00 10.00      B   
ATOM   1033  N   ILE    85     -34.896   8.146   0.764  1.00 10.00      B   
ATOM   1034  HN  ILE    85     -34.337   8.522   1.479  1.00 10.00      B   
ATOM   1035  CA  ILE    85     -35.127   6.713   0.725  1.00 10.00      B   
ATOM   1036  CB  ILE    85     -34.163   5.964   1.676  1.00 10.00      B   
ATOM   1037  CG1 ILE    85     -32.710   6.183   1.239  1.00 10.00      B   
ATOM   1038  CG2 ILE    85     -34.489   4.478   1.728  1.00 10.00      B   
ATOM   1039  CD1 ILE    85     -31.687   5.573   2.174  1.00 10.00      B   
ATOM   1040  C   ILE    85     -36.577   6.406   1.101  1.00 10.00      B   
ATOM   1041  O   ILE    85     -37.217   5.522   0.520  1.00 10.00      B   
ATOM   1042  N   THR    86     -37.100   7.169   2.053  1.00 10.00      B   
ATOM   1043  HN  THR    86     -36.551   7.875   2.454  1.00 10.00      B   
ATOM   1044  CA  THR    86     -38.464   6.992   2.522  1.00 10.00      B   
ATOM   1045  CB  THR    86     -38.715   7.795   3.809  1.00 10.00      B   
ATOM   1046  OG1 THR    86     -37.785   8.884   3.871  1.00 10.00      B   
ATOM   1047  HG1 THR    86     -38.251   9.680   4.162  1.00 10.00      B   
ATOM   1048  CG2 THR    86     -38.536   6.914   5.036  1.00 10.00      B   
ATOM   1049  C   THR    86     -39.485   7.385   1.454  1.00 10.00      B   
ATOM   1050  O   THR    86     -40.455   6.663   1.225  1.00 10.00      B   
ATOM   1051  N   VAL    87     -39.258   8.513   0.782  1.00 10.00      B   
ATOM   1052  HN  VAL    87     -38.461   9.047   0.987  1.00 10.00      B   
ATOM   1053  CA  VAL    87     -40.180   8.962  -0.258  1.00 10.00      B   
ATOM   1054  CB  VAL    87     -39.942  10.416  -0.726  1.00 10.00      B   
ATOM   1055  CG1 VAL    87     -40.230  11.402   0.395  1.00 10.00      B   
ATOM   1056  CG2 VAL    87     -38.539  10.608  -1.282  1.00 10.00      B   
ATOM   1057  C   VAL    87     -40.166   8.008  -1.447  1.00 10.00      B   
ATOM   1058  O   VAL    87     -41.188   7.801  -2.100  1.00 10.00      B   
ATOM   1059  N   MET    88     -39.007   7.412  -1.712  1.00 10.00      B   
ATOM   1060  HN  MET    88     -38.219   7.630  -1.165  1.00 10.00      B   
ATOM   1061  CA  MET    88     -38.878   6.457  -2.805  1.00 10.00      B   
ATOM   1062  CB  MET    88     -37.417   6.056  -3.011  1.00 10.00      B   
ATOM   1063  CG  MET    88     -36.929   6.220  -4.441  1.00 10.00      B   
ATOM   1064  SD  MET    88     -35.417   5.296  -4.775  1.00 10.00      B   
ATOM   1065  CE  MET    88     -36.006   3.609  -4.633  1.00 10.00      B   
ATOM   1066  C   MET    88     -39.722   5.225  -2.506  1.00 10.00      B   
ATOM   1067  O   MET    88     -40.371   4.671  -3.389  1.00 10.00      B   
ATOM   1068  N   HIS    89     -39.720   4.822  -1.239  1.00 10.00      B   
ATOM   1069  HN  HIS    89     -39.181   5.317  -0.585  1.00 10.00      B   
ATOM   1070  CA  HIS    89     -40.494   3.667  -0.793  1.00 10.00      B   
ATOM   1071  CB  HIS    89     -40.082   3.256   0.623  1.00 10.00      B   
ATOM   1072  CG  HIS    89     -38.852   2.407   0.701  1.00 10.00      B   
ATOM   1073  ND1 HIS    89     -38.281   2.029   1.900  1.00 10.00      B   
ATOM   1074  HD1 HIS    89     -38.609   2.272   2.798  1.00 10.00      B   
ATOM   1075  CD2 HIS    89     -38.083   1.861  -0.270  1.00 10.00      B   
ATOM   1076  CE1 HIS    89     -37.214   1.292   1.661  1.00 10.00      B   
ATOM   1077  NE2 HIS    89     -37.070   1.175   0.357  1.00 10.00      B   
ATOM   1078  HE2 HIS    89     -36.343   0.689  -0.094  1.00 10.00      B   
ATOM   1079  C   HIS    89     -41.983   3.989  -0.805  1.00 10.00      B   
ATOM   1080  O   HIS    89     -42.818   3.104  -0.988  1.00 10.00      B   
ATOM   1081  N   ALA    90     -42.304   5.260  -0.582  1.00 10.00      B   
ATOM   1082  HN  ALA    90     -41.587   5.909  -0.419  1.00 10.00      B   
ATOM   1083  CA  ALA    90     -43.690   5.716  -0.572  1.00 10.00      B   
ATOM   1084  CB  ALA    90     -43.787   7.120   0.007  1.00 10.00      B   
ATOM   1085  C   ALA    90     -44.264   5.676  -1.982  1.00 10.00      B   
ATOM   1086  O   ALA    90     -45.445   5.388  -2.179  1.00 10.00      B   
ATOM   1087  N   CYS    91     -43.414   5.958  -2.959  1.00 10.00      B   
ATOM   1088  HN  CYS    91     -42.484   6.176  -2.733  1.00 10.00      B   
ATOM   1089  CA  CYS    91     -43.816   5.941  -4.357  1.00 10.00      B   
ATOM   1090  CB  CYS    91     -42.853   6.791  -5.192  1.00 10.00      B   
ATOM   1091  SG  CYS    91     -42.777   8.531  -4.709  1.00 10.00      B   
ATOM   1092  HG  CYS    91     -43.081   8.605  -3.421  1.00 10.00      B   
ATOM   1093  C   CYS    91     -43.831   4.503  -4.873  1.00 10.00      B   
ATOM   1094  O   CYS    91     -43.636   3.560  -4.104  1.00 10.00      B   
ATOM   1095  N   GLY    92     -44.043   4.332  -6.171  1.00 10.00      B   
ATOM   1096  HN  GLY    92     -44.176   5.117  -6.749  1.00 10.00      B   
ATOM   1097  CA  GLY    92     -44.070   3.000  -6.746  1.00 10.00      B   
ATOM   1098  C   GLY    92     -42.679   2.485  -7.051  1.00 10.00      B   
ATOM   1099  O   GLY    92     -42.454   1.853  -8.083  1.00 10.00      B   
ATOM   1100  N   LEU    93     -41.744   2.754  -6.152  1.00 10.00      B   
ATOM   1101  HN  LEU    93     -41.990   3.253  -5.341  1.00 10.00      B   
ATOM   1102  CA  LEU    93     -40.366   2.324  -6.322  1.00 10.00      B   
ATOM   1103  CB  LEU    93     -39.436   3.541  -6.370  1.00 10.00      B   
ATOM   1104  CG  LEU    93     -39.666   4.504  -7.538  1.00 10.00      B   
ATOM   1105  CD1 LEU    93     -38.989   5.838  -7.282  1.00 10.00      B   
ATOM   1106  CD2 LEU    93     -39.171   3.896  -8.840  1.00 10.00      B   
ATOM   1107  C   LEU    93     -39.961   1.374  -5.203  1.00 10.00      B   
ATOM   1108  O   LEU    93     -39.958   1.743  -4.028  1.00 10.00      B   
ATOM   1109  N   SER    94     -39.637   0.146  -5.572  1.00 10.00      B   
ATOM   1110  HN  SER    94     -39.664  -0.093  -6.521  1.00 10.00      B   
ATOM   1111  CA  SER    94     -39.243  -0.865  -4.610  1.00 10.00      B   
ATOM   1112  CB  SER    94     -39.602  -2.241  -5.167  1.00 10.00      B   
ATOM   1113  OG  SER    94     -39.420  -2.266  -6.574  1.00 10.00      B   
ATOM   1114  HG  SER    94     -39.706  -3.122  -6.919  1.00 10.00      B   
ATOM   1115  C   SER    94     -37.749  -0.785  -4.305  1.00 10.00      B   
ATOM   1116  O   SER    94     -37.051   0.111  -4.785  1.00 10.00      B   
ATOM   1117  N   LYS    95     -37.261  -1.735  -3.513  1.00 10.00      B   
ATOM   1118  HN  LYS    95     -37.865  -2.432  -3.178  1.00 10.00      B   
ATOM   1119  CA  LYS    95     -35.856  -1.783  -3.139  1.00 10.00      B   
ATOM   1120  CB  LYS    95     -35.651  -2.752  -1.967  1.00 10.00      B   
ATOM   1121  CG  LYS    95     -36.454  -2.399  -0.725  1.00 10.00      B   
ATOM   1122  CD  LYS    95     -36.243  -3.416   0.383  1.00 10.00      B   
ATOM   1123  CE  LYS    95     -36.935  -2.984   1.667  1.00 10.00      B   
ATOM   1124  NZ  LYS    95     -36.630  -3.897   2.798  1.00 10.00      B   
ATOM   1125  HZ1 LYS    95     -35.605  -3.939   2.958  1.00 10.00      B   
ATOM   1126  HZ2 LYS    95     -36.975  -4.855   2.586  1.00 10.00      B   
ATOM   1127  HZ3 LYS    95     -37.093  -3.559   3.665  1.00 10.00      B   
ATOM   1128  C   LYS    95     -35.006  -2.214  -4.327  1.00 10.00      B   
ATOM   1129  O   LYS    95     -33.808  -1.931  -4.382  1.00 10.00      B   
ATOM   1130  N   ALA    96     -35.646  -2.889  -5.280  1.00 10.00      B   
ATOM   1131  HN  ALA    96     -36.601  -3.078  -5.164  1.00 10.00      B   
ATOM   1132  CA  ALA    96     -34.975  -3.371  -6.483  1.00 10.00      B   
ATOM   1133  CB  ALA    96     -35.933  -4.203  -7.323  1.00 10.00      B   
ATOM   1134  C   ALA    96     -34.409  -2.219  -7.307  1.00 10.00      B   
ATOM   1135  O   ALA    96     -33.408  -2.378  -8.002  1.00 10.00      B   
ATOM   1136  N   VAL    97     -35.048  -1.058  -7.213  1.00 10.00      B   
ATOM   1137  HN  VAL    97     -35.838  -0.996  -6.634  1.00 10.00      B   
ATOM   1138  CA  VAL    97     -34.611   0.124  -7.948  1.00 10.00      B   
ATOM   1139  CB  VAL    97     -35.552   1.324  -7.700  1.00 10.00      B   
ATOM   1140  CG1 VAL    97     -35.105   2.541  -8.498  1.00 10.00      B   
ATOM   1141  CG2 VAL    97     -36.985   0.954  -8.056  1.00 10.00      B   
ATOM   1142  C   VAL    97     -33.183   0.500  -7.564  1.00 10.00      B   
ATOM   1143  O   VAL    97     -32.356   0.807  -8.426  1.00 10.00      B   
ATOM   1144  N   LEU    98     -32.895   0.449  -6.267  1.00 10.00      B   
ATOM   1145  HN  LEU    98     -33.590   0.176  -5.631  1.00 10.00      B   
ATOM   1146  CA  LEU    98     -31.568   0.777  -5.772  1.00 10.00      B   
ATOM   1147  CB  LEU    98     -31.579   0.981  -4.255  1.00 10.00      B   
ATOM   1148  CG  LEU    98     -32.116   2.322  -3.752  1.00 10.00      B   
ATOM   1149  CD1 LEU    98     -31.962   2.420  -2.241  1.00 10.00      B   
ATOM   1150  CD2 LEU    98     -31.411   3.481  -4.444  1.00 10.00      B   
ATOM   1151  C   LEU    98     -30.574  -0.313  -6.150  1.00 10.00      B   
ATOM   1152  O   LEU    98     -29.411  -0.032  -6.438  1.00 10.00      B   
ATOM   1153  N   VAL    99     -31.040  -1.558  -6.154  1.00 10.00      B   
ATOM   1154  HN  VAL    99     -31.980  -1.718  -5.917  1.00 10.00      B   
ATOM   1155  CA  VAL    99     -30.194  -2.692  -6.508  1.00 10.00      B   
ATOM   1156  CB  VAL    99     -30.921  -4.036  -6.280  1.00 10.00      B   
ATOM   1157  CG1 VAL    99     -30.036  -5.210  -6.678  1.00 10.00      B   
ATOM   1158  CG2 VAL    99     -31.351  -4.168  -4.827  1.00 10.00      B   
ATOM   1159  C   VAL    99     -29.758  -2.586  -7.968  1.00 10.00      B   
ATOM   1160  O   VAL    99     -28.577  -2.732  -8.289  1.00 10.00      B   
ATOM   1161  N   LYS   100     -30.720  -2.304  -8.839  1.00 10.00      B   
ATOM   1162  HN  LYS   100     -31.643  -2.193  -8.511  1.00 10.00      B   
ATOM   1163  CA  LYS   100     -30.452  -2.163 -10.265  1.00 10.00      B   
ATOM   1164  CB  LYS   100     -31.756  -1.914 -11.032  1.00 10.00      B   
ATOM   1165  CG  LYS   100     -31.567  -1.550 -12.496  1.00 10.00      B   
ATOM   1166  CD  LYS   100     -32.889  -1.551 -13.245  1.00 10.00      B   
ATOM   1167  CE  LYS   100     -32.800  -0.739 -14.528  1.00 10.00      B   
ATOM   1168  NZ  LYS   100     -32.977   0.713 -14.272  1.00 10.00      B   
ATOM   1169  HZ1 LYS   100     -33.982   0.926 -14.125  1.00 10.00      B   
ATOM   1170  HZ2 LYS   100     -32.634   1.263 -15.087  1.00 10.00      B   
ATOM   1171  HZ3 LYS   100     -32.446   0.999 -13.423  1.00 10.00      B   
ATOM   1172  C   LYS   100     -29.447  -1.042 -10.526  1.00 10.00      B   
ATOM   1173  O   LYS   100     -28.515  -1.202 -11.323  1.00 10.00      B   
ATOM   1174  N   ALA   101     -29.632   0.082  -9.839  1.00 10.00      B   
ATOM   1175  HN  ALA   101     -30.389   0.143  -9.216  1.00 10.00      B   
ATOM   1176  CA  ALA   101     -28.742   1.226  -9.989  1.00 10.00      B   
ATOM   1177  CB  ALA   101     -29.306   2.441  -9.265  1.00 10.00      B   
ATOM   1178  C   ALA   101     -27.348   0.894  -9.468  1.00 10.00      B   
ATOM   1179  O   ALA   101     -26.342   1.233 -10.097  1.00 10.00      B   
ATOM   1180  N   ALA   102     -27.300   0.214  -8.325  1.00 10.00      B   
ATOM   1181  HN  ALA   102     -28.142  -0.024  -7.877  1.00 10.00      B   
ATOM   1182  CA  ALA   102     -26.037  -0.178  -7.708  1.00 10.00      B   
ATOM   1183  CB  ALA   102     -26.279  -0.824  -6.354  1.00 10.00      B   
ATOM   1184  C   ALA   102     -25.262  -1.127  -8.614  1.00 10.00      B   
ATOM   1185  O   ALA   102     -24.042  -1.022  -8.740  1.00 10.00      B   
ATOM   1186  N   MET   103     -25.982  -2.042  -9.255  1.00 10.00      B   
ATOM   1187  HN  MET   103     -26.951  -2.074  -9.103  1.00 10.00      B   
ATOM   1188  CA  MET   103     -25.372  -3.010 -10.161  1.00 10.00      B   
ATOM   1189  CB  MET   103     -26.418  -3.976 -10.721  1.00 10.00      B   
ATOM   1190  CG  MET   103     -26.734  -5.148  -9.806  1.00 10.00      B   
ATOM   1191  SD  MET   103     -28.106  -6.150 -10.412  1.00 10.00      B   
ATOM   1192  CE  MET   103     -28.089  -7.496  -9.228  1.00 10.00      B   
ATOM   1193  C   MET   103     -24.630  -2.311 -11.293  1.00 10.00      B   
ATOM   1194  O   MET   103     -23.552  -2.743 -11.698  1.00 10.00      B   
ATOM   1195  N   ILE   104     -25.200  -1.216 -11.786  1.00 10.00      B   
ATOM   1196  HN  ILE   104     -26.061  -0.917 -11.420  1.00 10.00      B   
ATOM   1197  CA  ILE   104     -24.577  -0.450 -12.859  1.00 10.00      B   
ATOM   1198  CB  ILE   104     -25.489   0.701 -13.333  1.00 10.00      B   
ATOM   1199  CG1 ILE   104     -26.853   0.153 -13.764  1.00 10.00      B   
ATOM   1200  CG2 ILE   104     -24.837   1.464 -14.477  1.00 10.00      B   
ATOM   1201  CD1 ILE   104     -27.890   1.223 -14.037  1.00 10.00      B   
ATOM   1202  C   ILE   104     -23.243   0.118 -12.378  1.00 10.00      B   
ATOM   1203  O   ILE   104     -22.246   0.098 -13.100  1.00 10.00      B   
ATOM   1204  N   LEU   105     -23.233   0.592 -11.137  1.00 10.00      B   
ATOM   1205  HN  LEU   105     -24.058   0.553 -10.606  1.00 10.00      B   
ATOM   1206  CA  LEU   105     -22.030   1.154 -10.536  1.00 10.00      B   
ATOM   1207  CB  LEU   105     -22.378   1.889  -9.239  1.00 10.00      B   
ATOM   1208  CG  LEU   105     -23.304   3.101  -9.371  1.00 10.00      B   
ATOM   1209  CD1 LEU   105     -23.778   3.559  -8.000  1.00 10.00      B   
ATOM   1210  CD2 LEU   105     -22.603   4.236 -10.102  1.00 10.00      B   
ATOM   1211  C   LEU   105     -21.020   0.049 -10.253  1.00 10.00      B   
ATOM   1212  O   LEU   105     -19.817   0.234 -10.426  1.00 10.00      B   
ATOM   1213  N   ALA   106     -21.523  -1.104  -9.823  1.00 10.00      B   
ATOM   1214  HN  ALA   106     -22.495  -1.181  -9.690  1.00 10.00      B   
ATOM   1215  CA  ALA   106     -20.676  -2.251  -9.526  1.00 10.00      B   
ATOM   1216  CB  ALA   106     -21.502  -3.386  -8.938  1.00 10.00      B   
ATOM   1217  C   ALA   106     -19.945  -2.710 -10.781  1.00 10.00      B   
ATOM   1218  O   ALA   106     -18.729  -2.895 -10.769  1.00 10.00      B   
ATOM   1219  N   VAL   107     -20.692  -2.867 -11.869  1.00 10.00      B   
ATOM   1220  HN  VAL   107     -21.660  -2.703 -11.812  1.00 10.00      B   
ATOM   1221  CA  VAL   107     -20.116  -3.290 -13.140  1.00 10.00      B   
ATOM   1222  CB  VAL   107     -21.201  -3.561 -14.207  1.00 10.00      B   
ATOM   1223  CG1 VAL   107     -20.577  -3.871 -15.561  1.00 10.00      B   
ATOM   1224  CG2 VAL   107     -22.101  -4.704 -13.765  1.00 10.00      B   
ATOM   1225  C   VAL   107     -19.125  -2.246 -13.650  1.00 10.00      B   
ATOM   1226  O   VAL   107     -18.067  -2.589 -14.179  1.00 10.00      B   
ATOM   1227  N   PHE   108     -19.462  -0.973 -13.463  1.00 10.00      B   
ATOM   1228  HN  PHE   108     -20.316  -0.762 -13.028  1.00 10.00      B   
ATOM   1229  CA  PHE   108     -18.595   0.115 -13.895  1.00 10.00      B   
ATOM   1230  CB  PHE   108     -19.263   1.468 -13.638  1.00 10.00      B   
ATOM   1231  CG  PHE   108     -18.690   2.593 -14.453  1.00 10.00      B   
ATOM   1232  CD1 PHE   108     -19.011   2.725 -15.795  1.00 10.00      B   
ATOM   1233  CD2 PHE   108     -17.833   3.518 -13.878  1.00 10.00      B   
ATOM   1234  CE1 PHE   108     -18.487   3.757 -16.548  1.00 10.00      B   
ATOM   1235  CE2 PHE   108     -17.306   4.553 -14.625  1.00 10.00      B   
ATOM   1236  CZ  PHE   108     -17.634   4.673 -15.963  1.00 10.00      B   
ATOM   1237  C   PHE   108     -17.258   0.036 -13.164  1.00 10.00      B   
ATOM   1238  O   PHE   108     -16.195   0.162 -13.772  1.00 10.00      B   
ATOM   1239  N   THR   109     -17.324  -0.192 -11.859  1.00 10.00      B   
ATOM   1240  HN  THR   109     -18.205  -0.274 -11.433  1.00 10.00      B   
ATOM   1241  CA  THR   109     -16.125  -0.310 -11.041  1.00 10.00      B   
ATOM   1242  CB  THR   109     -16.478  -0.315  -9.541  1.00 10.00      B   
ATOM   1243  OG1 THR   109     -17.445   0.712  -9.277  1.00 10.00      B   
ATOM   1244  HG1 THR   109     -18.315   0.424  -9.588  1.00 10.00      B   
ATOM   1245  CG2 THR   109     -15.239  -0.059  -8.695  1.00 10.00      B   
ATOM   1246  C   THR   109     -15.362  -1.588 -11.403  1.00 10.00      B   
ATOM   1247  O   THR   109     -14.131  -1.618 -11.384  1.00 10.00      B   
ATOM   1248  N   ALA   110     -16.108  -2.632 -11.756  1.00 10.00      B   
ATOM   1249  HN  ALA   110     -17.087  -2.544 -11.749  1.00 10.00      B   
ATOM   1250  CA  ALA   110     -15.517  -3.906 -12.142  1.00 10.00      B   
ATOM   1251  CB  ALA   110     -16.594  -4.969 -12.296  1.00 10.00      B   
ATOM   1252  C   ALA   110     -14.717  -3.755 -13.432  1.00 10.00      B   
ATOM   1253  O   ALA   110     -13.658  -4.361 -13.588  1.00 10.00      B   
ATOM   1254  N   ILE   111     -15.228  -2.936 -14.349  1.00 10.00      B   
ATOM   1255  HN  ILE   111     -16.084  -2.491 -14.168  1.00 10.00      B   
ATOM   1256  CA  ILE   111     -14.552  -2.687 -15.619  1.00 10.00      B   
ATOM   1257  CB  ILE   111     -15.429  -1.856 -16.586  1.00 10.00      B   
ATOM   1258  CG1 ILE   111     -16.665  -2.655 -17.005  1.00 10.00      B   
ATOM   1259  CG2 ILE   111     -14.636  -1.427 -17.815  1.00 10.00      B   
ATOM   1260  CD1 ILE   111     -17.680  -1.849 -17.785  1.00 10.00      B   
ATOM   1261  C   ILE   111     -13.236  -1.961 -15.364  1.00 10.00      B   
ATOM   1262  O   ILE   111     -12.209  -2.283 -15.959  1.00 10.00      B   
ATOM   1263  N   VAL   112     -13.272  -0.990 -14.454  1.00 10.00      B   
ATOM   1264  HN  VAL   112     -14.125  -0.778 -14.016  1.00 10.00      B   
ATOM   1265  CA  VAL   112     -12.080  -0.230 -14.096  1.00 10.00      B   
ATOM   1266  CB  VAL   112     -12.396   0.885 -13.077  1.00 10.00      B   
ATOM   1267  CG1 VAL   112     -11.130   1.635 -12.682  1.00 10.00      B   
ATOM   1268  CG2 VAL   112     -13.429   1.846 -13.648  1.00 10.00      B   
ATOM   1269  C   VAL   112     -11.025  -1.168 -13.517  1.00 10.00      B   
ATOM   1270  O   VAL   112      -9.846  -1.073 -13.849  1.00 10.00      B   
ATOM   1271  N   ALA   113     -11.465  -2.082 -12.660  1.00 10.00      B   
ATOM   1272  HN  ALA   113     -12.419  -2.096 -12.423  1.00 10.00      B   
ATOM   1273  CA  ALA   113     -10.566  -3.054 -12.050  1.00 10.00      B   
ATOM   1274  CB  ALA   113     -11.285  -3.819 -10.950  1.00 10.00      B   
ATOM   1275  C   ALA   113     -10.033  -4.020 -13.102  1.00 10.00      B   
ATOM   1276  O   ALA   113      -8.869  -4.418 -13.063  1.00 10.00      B   
ATOM   1277  N   ALA   114     -10.891  -4.380 -14.049  1.00 10.00      B   
ATOM   1278  HN  ALA   114     -11.806  -4.025 -14.020  1.00 10.00      B   
ATOM   1279  CA  ALA   114     -10.520  -5.292 -15.121  1.00 10.00      B   
ATOM   1280  CB  ALA   114     -11.731  -5.657 -15.962  1.00 10.00      B   
ATOM   1281  C   ALA   114      -9.429  -4.695 -15.998  1.00 10.00      B   
ATOM   1282  O   ALA   114      -8.396  -5.322 -16.213  1.00 10.00      B   
ATOM   1283  N   VAL   115      -9.653  -3.479 -16.500  1.00 10.00      B   
ATOM   1284  HN  VAL   115     -10.498  -3.019 -16.294  1.00 10.00      B   
ATOM   1285  CA  VAL   115      -8.666  -2.818 -17.350  1.00 10.00      B   
ATOM   1286  CB  VAL   115      -9.207  -1.545 -18.043  1.00 10.00      B   
ATOM   1287  CG1 VAL   115     -10.353  -1.891 -18.982  1.00 10.00      B   
ATOM   1288  CG2 VAL   115      -9.628  -0.491 -17.029  1.00 10.00      B   
ATOM   1289  C   VAL   115      -7.398  -2.499 -16.563  1.00 10.00      B   
ATOM   1290  O   VAL   115      -6.302  -2.453 -17.123  1.00 10.00      B   
ATOM   1291  N   ASN   116      -7.556  -2.298 -15.256  1.00 10.00      B   
ATOM   1292  HN  ASN   116      -8.459  -2.341 -14.873  1.00 10.00      B   
ATOM   1293  CA  ASN   116      -6.433  -2.002 -14.378  1.00 10.00      B   
ATOM   1294  CB  ASN   116      -6.924  -1.670 -12.961  1.00 10.00      B   
ATOM   1295  CG  ASN   116      -5.801  -1.546 -11.946  1.00 10.00      B   
ATOM   1296  OD1 ASN   116      -5.431  -2.521 -11.290  1.00 10.00      B   
ATOM   1297  ND2 ASN   116      -5.257  -0.346 -11.802  1.00 10.00      B   
ATOM   1298 HD21 ASN   116      -5.607   0.391 -12.347  1.00 10.00      B   
ATOM   1299 HD22 ASN   116      -4.527  -0.242 -11.157  1.00 10.00      B   
ATOM   1300  C   ASN   116      -5.458  -3.172 -14.346  1.00 10.00      B   
ATOM   1301  O   ASN   116      -4.267  -2.997 -14.564  1.00 10.00      B   
ATOM   1302  N   VAL   117      -5.975  -4.370 -14.110  1.00 10.00      B   
ATOM   1303  HN  VAL   117      -6.944  -4.457 -13.971  1.00 10.00      B   
ATOM   1304  CA  VAL   117      -5.131  -5.560 -14.050  1.00 10.00      B   
ATOM   1305  CB  VAL   117      -5.741  -6.663 -13.159  1.00 10.00      B   
ATOM   1306  CG1 VAL   117      -5.952  -6.145 -11.746  1.00 10.00      B   
ATOM   1307  CG2 VAL   117      -7.047  -7.178 -13.741  1.00 10.00      B   
ATOM   1308  C   VAL   117      -4.841  -6.117 -15.443  1.00 10.00      B   
ATOM   1309  O   VAL   117      -3.942  -6.937 -15.621  1.00 10.00      B   
ATOM   1310  N   MET   118      -5.591  -5.647 -16.428  1.00 10.00      B   
ATOM   1311  HN  MET   118      -6.282  -4.980 -16.225  1.00 10.00      B   
ATOM   1312  CA  MET   118      -5.426  -6.108 -17.800  1.00 10.00      B   
ATOM   1313  CB  MET   118      -6.612  -5.674 -18.662  1.00 10.00      B   
ATOM   1314  CG  MET   118      -6.759  -6.450 -19.961  1.00 10.00      B   
ATOM   1315  SD  MET   118      -8.293  -6.065 -20.827  1.00 10.00      B   
ATOM   1316  CE  MET   118      -7.958  -4.394 -21.376  1.00 10.00      B   
ATOM   1317  C   MET   118      -4.114  -5.635 -18.421  1.00 10.00      B   
ATOM   1318  O   MET   118      -3.295  -6.446 -18.850  1.00 10.00      B   
ATOM   1319  N   TRP   119      -3.908  -4.325 -18.466  1.00 10.00      B   
ATOM   1320  HN  TRP   119      -4.582  -3.716 -18.094  1.00 10.00      B   
ATOM   1321  CA  TRP   119      -2.692  -3.779 -19.065  1.00 10.00      B   
ATOM   1322  CB  TRP   119      -3.022  -2.896 -20.271  1.00 10.00      B   
ATOM   1323  CG  TRP   119      -3.014  -3.634 -21.577  1.00 10.00      B   
ATOM   1324  CD1 TRP   119      -3.786  -4.707 -21.922  1.00 10.00      B   
ATOM   1325  CD2 TRP   119      -2.195  -3.348 -22.716  1.00 10.00      B   
ATOM   1326  NE1 TRP   119      -3.489  -5.115 -23.200  1.00 10.00      B   
ATOM   1327  HE1 TRP   119      -3.912  -5.869 -23.672  1.00 10.00      B   
ATOM   1328  CE2 TRP   119      -2.517  -4.294 -23.711  1.00 10.00      B   
ATOM   1329  CE3 TRP   119      -1.215  -2.389 -22.989  1.00 10.00      B   
ATOM   1330  CZ2 TRP   119      -1.898  -4.303 -24.957  1.00 10.00      B   
ATOM   1331  CZ3 TRP   119      -0.604  -2.399 -24.227  1.00 10.00      B   
ATOM   1332  CH2 TRP   119      -0.945  -3.350 -25.195  1.00 10.00      B   
ATOM   1333  C   TRP   119      -1.822  -3.027 -18.065  1.00 10.00      B   
ATOM   1334  O   TRP   119      -0.599  -3.188 -18.056  1.00 10.00      B   
ATOM   1335  N   ALA   120      -2.442  -2.208 -17.226  1.00 10.00      B   
ATOM   1336  HN  ALA   120      -3.415  -2.113 -17.281  1.00 10.00      B   
ATOM   1337  CA  ALA   120      -1.701  -1.432 -16.233  1.00 10.00      B   
ATOM   1338  CB  ALA   120      -2.620  -0.464 -15.504  1.00 10.00      B   
ATOM   1339  C   ALA   120      -0.970  -2.339 -15.243  1.00 10.00      B   
ATOM   1340  O   ALA   120       0.208  -2.128 -14.953  1.00 10.00      B   
ATOM   1341  N   GLY   121      -1.677  -3.348 -14.743  1.00 10.00      B   
ATOM   1342  HN  GLY   121      -2.619  -3.445 -15.010  1.00 10.00      B   
ATOM   1343  CA  GLY   121      -1.109  -4.292 -13.789  1.00 10.00      B   
ATOM   1344  C   GLY   121       0.225  -4.875 -14.225  1.00 10.00      B   
ATOM   1345  O   GLY   121       1.242  -4.632 -13.573  1.00 10.00      B   
ATOM   1346  N   PRO   122       0.255  -5.660 -15.321  1.00 10.00      B   
ATOM   1347  CA  PRO   122       1.493  -6.260 -15.829  1.00 10.00      B   
ATOM   1348  CB  PRO   122       1.075  -6.937 -17.142  1.00 10.00      B   
ATOM   1349  CG  PRO   122      -0.287  -6.412 -17.448  1.00 10.00      B   
ATOM   1350  CD  PRO   122      -0.906  -6.050 -16.130  1.00 10.00      B   
ATOM   1351  C   PRO   122       2.577  -5.213 -16.083  1.00 10.00      B   
ATOM   1352  O   PRO   122       3.750  -5.447 -15.795  1.00 10.00      B   
ATOM   1353  N   TRP   123       2.180  -4.056 -16.608  1.00 10.00      B   
ATOM   1354  HN  TRP   123       1.230  -3.926 -16.819  1.00 10.00      B   
ATOM   1355  CA  TRP   123       3.125  -2.978 -16.879  1.00 10.00      B   
ATOM   1356  CB  TRP   123       2.412  -1.799 -17.547  1.00 10.00      B   
ATOM   1357  CG  TRP   123       3.342  -0.738 -18.059  1.00 10.00      B   
ATOM   1358  CD1 TRP   123       3.915  -0.679 -19.297  1.00 10.00      B   
ATOM   1359  CD2 TRP   123       3.811   0.417 -17.346  1.00 10.00      B   
ATOM   1360  NE1 TRP   123       4.706   0.437 -19.398  1.00 10.00      B   
ATOM   1361  HE1 TRP   123       5.223   0.698 -20.192  1.00 10.00      B   
ATOM   1362  CE2 TRP   123       4.660   1.127 -18.217  1.00 10.00      B   
ATOM   1363  CE3 TRP   123       3.593   0.921 -16.060  1.00 10.00      B   
ATOM   1364  CZ2 TRP   123       5.296   2.309 -17.844  1.00 10.00      B   
ATOM   1365  CZ3 TRP   123       4.224   2.095 -15.693  1.00 10.00      B   
ATOM   1366  CH2 TRP   123       5.063   2.777 -16.581  1.00 10.00      B   
ATOM   1367  C   TRP   123       3.766  -2.518 -15.578  1.00 10.00      B   
ATOM   1368  O   TRP   123       4.986  -2.364 -15.489  1.00 10.00      B   
ATOM   1369  N   SER   124       2.928  -2.310 -14.568  1.00 10.00      B   
ATOM   1370  HN  SER   124       1.965  -2.459 -14.706  1.00 10.00      B   
ATOM   1371  CA  SER   124       3.395  -1.878 -13.265  1.00 10.00      B   
ATOM   1372  CB  SER   124       2.211  -1.561 -12.347  1.00 10.00      B   
ATOM   1373  OG  SER   124       1.274  -0.720 -13.002  1.00 10.00      B   
ATOM   1374  HG  SER   124       0.730  -1.255 -13.597  1.00 10.00      B   
ATOM   1375  C   SER   124       4.282  -2.948 -12.647  1.00 10.00      B   
ATOM   1376  O   SER   124       5.336  -2.643 -12.111  1.00 10.00      B   
ATOM   1377  N   SER   125       3.864  -4.207 -12.771  1.00 10.00      B   
ATOM   1378  HN  SER   125       3.025  -4.386 -13.250  1.00 10.00      B   
ATOM   1379  CA  SER   125       4.620  -5.328 -12.226  1.00 10.00      B   
ATOM   1380  CB  SER   125       3.889  -6.649 -12.488  1.00 10.00      B   
ATOM   1381  OG  SER   125       2.537  -6.588 -12.052  1.00 10.00      B   
ATOM   1382  HG  SER   125       2.158  -5.731 -12.287  1.00 10.00      B   
ATOM   1383  C   SER   125       6.027  -5.373 -12.825  1.00 10.00      B   
ATOM   1384  O   SER   125       7.014  -5.524 -12.106  1.00 10.00      B   
ATOM   1385  N   ARG   126       6.110  -5.206 -14.142  1.00 10.00      B   
ATOM   1386  HN  ARG   126       5.285  -5.065 -14.659  1.00 10.00      B   
ATOM   1387  CA  ARG   126       7.389  -5.231 -14.843  1.00 10.00      B   
ATOM   1388  CB  ARG   126       7.170  -5.116 -16.353  1.00 10.00      B   
ATOM   1389  CG  ARG   126       6.721  -6.404 -17.017  1.00 10.00      B   
ATOM   1390  CD  ARG   126       7.841  -7.431 -17.040  1.00 10.00      B   
ATOM   1391  NE  ARG   126       7.454  -8.644 -17.759  1.00 10.00      B   
ATOM   1392  HE  ARG   126       6.545  -8.986 -17.604  1.00 10.00      B   
ATOM   1393  CZ  ARG   126       8.253  -9.301 -18.600  1.00 10.00      B   
ATOM   1394  NH1 ARG   126       9.483  -8.861 -18.831  1.00 10.00      B   
ATOM   1395 HH11 ARG   126       9.830  -7.997 -18.354  1.00 10.00      B   
ATOM   1396 HH12 ARG   126      10.110  -9.372 -19.487  1.00 10.00      B   
ATOM   1397  NH2 ARG   126       7.821 -10.396 -19.213  1.00 10.00      B   
ATOM   1398 HH21 ARG   126       6.853 -10.751 -19.041  1.00 10.00      B   
ATOM   1399 HH22 ARG   126       8.445 -10.907 -19.875  1.00 10.00      B   
ATOM   1400  C   ARG   126       8.307  -4.107 -14.381  1.00 10.00      B   
ATOM   1401  O   ARG   126       9.473  -4.334 -14.072  1.00 10.00      B   
ATOM   1402  N   HIS   127       7.765  -2.900 -14.305  1.00 10.00      B   
ATOM   1403  HN  HIS   127       6.809  -2.788 -14.511  1.00 10.00      B   
ATOM   1404  CA  HIS   127       8.553  -1.735 -13.911  1.00 10.00      B   
ATOM   1405  CB  HIS   127       7.980  -0.442 -14.503  1.00 10.00      B   
ATOM   1406  CG  HIS   127       8.056  -0.390 -16.001  1.00 10.00      B   
ATOM   1407  ND1 HIS   127       8.779   0.559 -16.698  1.00 10.00      B   
ATOM   1408  HD1 HIS   127       9.307   1.287 -16.303  1.00 10.00      B   
ATOM   1409  CD2 HIS   127       7.497  -1.192 -16.940  1.00 10.00      B   
ATOM   1410  CE1 HIS   127       8.658   0.337 -17.995  1.00 10.00      B   
ATOM   1411  NE2 HIS   127       7.886  -0.718 -18.165  1.00 10.00      B   
ATOM   1412  HE2 HIS   127       7.635  -1.107 -19.034  1.00 10.00      B   
ATOM   1413  C   HIS   127       8.739  -1.634 -12.400  1.00 10.00      B   
ATOM   1414  O   HIS   127       9.550  -0.842 -11.923  1.00 10.00      B   
ATOM   1415  N   GLN   128       7.989  -2.431 -11.650  1.00 10.00      B   
ATOM   1416  HN  GLN   128       7.337  -3.022 -12.082  1.00 10.00      B   
ATOM   1417  CA  GLN   128       8.100  -2.437 -10.197  1.00 10.00      B   
ATOM   1418  CB  GLN   128       6.753  -2.735  -9.543  1.00 10.00      B   
ATOM   1419  CG  GLN   128       6.409  -1.810  -8.392  1.00 10.00      B   
ATOM   1420  CD  GLN   128       5.251  -2.319  -7.561  1.00 10.00      B   
ATOM   1421  OE1 GLN   128       4.088  -2.034  -7.849  1.00 10.00      B   
ATOM   1422  NE2 GLN   128       5.560  -3.071  -6.518  1.00 10.00      B   
ATOM   1423 HE21 GLN   128       6.511  -3.259  -6.345  1.00 10.00      B   
ATOM   1424 HE22 GLN   128       4.826  -3.402  -5.947  1.00 10.00      B   
ATOM   1425  C   GLN   128       9.114  -3.485  -9.767  1.00 10.00      B   
ATOM   1426  O   GLN   128       9.856  -3.289  -8.808  1.00 10.00      B   
ATOM   1427  N   ASP   129       9.122  -4.607 -10.476  1.00 10.00      B   
ATOM   1428  HN  ASP   129       8.473  -4.718 -11.205  1.00 10.00      B   
ATOM   1429  CA  ASP   129      10.057  -5.687 -10.188  1.00 10.00      B   
ATOM   1430  CB  ASP   129       9.678  -6.935 -10.984  1.00 10.00      B   
ATOM   1431  CG  ASP   129       9.942  -8.215 -10.220  1.00 10.00      B   
ATOM   1432  OD1 ASP   129       9.863  -8.199  -8.971  1.00 10.00      B   
ATOM   1433  OD2 ASP   129      10.205  -9.254 -10.866  1.00 10.00      B   
ATOM   1434  C   ASP   129      11.462  -5.236 -10.556  1.00 10.00      B   
ATOM   1435  O   ASP   129      12.446  -5.604  -9.914  1.00 10.00      B   
ATOM   1436  N   GLU   130      11.532  -4.425 -11.601  1.00 10.00      B   
ATOM   1437  HN  GLU   130      10.707  -4.194 -12.075  1.00 10.00      B   
ATOM   1438  CA  GLU   130      12.787  -3.867 -12.070  1.00 10.00      B   
ATOM   1439  CB  GLU   130      12.981  -4.170 -13.558  1.00 10.00      B   
ATOM   1440  CG  GLU   130      14.350  -3.790 -14.100  1.00 10.00      B   
ATOM   1441  CD  GLU   130      14.518  -4.167 -15.556  1.00 10.00      B   
ATOM   1442  OE1 GLU   130      13.877  -3.526 -16.420  1.00 10.00      B   
ATOM   1443  OE2 GLU   130      15.291  -5.103 -15.843  1.00 10.00      B   
ATOM   1444  C   GLU   130      12.787  -2.360 -11.818  1.00 10.00      B   
ATOM   1445  O   GLU   130      12.508  -1.556 -12.717  1.00 10.00      B   
ATOM   1446  N   VAL   131      13.076  -1.988 -10.577  1.00 10.00      B   
ATOM   1447  HN  VAL   131      13.273  -2.679  -9.907  1.00 10.00      B   
ATOM   1448  CA  VAL   131      13.099  -0.586 -10.176  1.00 10.00      B   
ATOM   1449  CB  VAL   131      12.903  -0.414  -8.655  1.00 10.00      B   
ATOM   1450  CG1 VAL   131      11.421  -0.409  -8.313  1.00 10.00      B   
ATOM   1451  CG2 VAL   131      13.629  -1.509  -7.883  1.00 10.00      B   
ATOM   1452  C   VAL   131      14.372   0.125 -10.627  1.00 10.00      B   
ATOM   1453  O   VAL   131      15.224   0.477  -9.809  1.00 10.00      B   
ATOM   1454  N   LEU   132      14.484   0.330 -11.936  1.00 10.00      B   
ATOM   1455  HN  LEU   132      13.765   0.011 -12.522  1.00 10.00      B   
ATOM   1456  CA  LEU   132      15.636   0.998 -12.531  1.00 10.00      B   
ATOM   1457  CB  LEU   132      15.687   2.481 -12.150  1.00 10.00      B   
ATOM   1458  CG  LEU   132      14.552   3.354 -12.690  1.00 10.00      B   
ATOM   1459  CD1 LEU   132      14.695   4.781 -12.189  1.00 10.00      B   
ATOM   1460  CD2 LEU   132      14.521   3.318 -14.212  1.00 10.00      B   
ATOM   1461  C   LEU   132      16.938   0.291 -12.173  1.00 10.00      B   
ATOM   1462  O   LEU   132      17.813   0.860 -11.514  1.00 10.00      B   
ATOM   1463  N   ALA   133      17.050  -0.955 -12.619  1.00 10.00      B   
ATOM   1464  HN  ALA   133      16.317  -1.336 -13.146  1.00 10.00      B   
ATOM   1465  CA  ALA   133      18.228  -1.771 -12.359  1.00 10.00      B   
ATOM   1466  CB  ALA   133      18.016  -3.184 -12.883  1.00 10.00      B   
ATOM   1467  C   ALA   133      19.470  -1.145 -12.984  1.00 10.00      B   
ATOM   1468  O   ALA   133      20.547  -1.141 -12.381  1.00 10.00      B   
ATOM   1469  N   GLU   134      19.305  -0.597 -14.186  1.00 10.00      B   
ATOM   1470  HN  GLU   134      18.420  -0.635 -14.612  1.00 10.00      B   
ATOM   1471  CA  GLU   134      20.405   0.044 -14.894  1.00 10.00      B   
ATOM   1472  CB  GLU   134      19.964   0.469 -16.292  1.00 10.00      B   
ATOM   1473  CG  GLU   134      19.656  -0.688 -17.225  1.00 10.00      B   
ATOM   1474  CD  GLU   134      19.547  -0.241 -18.665  1.00 10.00      B   
ATOM   1475  OE1 GLU   134      18.421   0.076 -19.112  1.00 10.00      B   
ATOM   1476  OE2 GLU   134      20.589  -0.193 -19.355  1.00 10.00      B   
ATOM   1477  C   GLU   134      20.909   1.257 -14.122  1.00 10.00      B   
ATOM   1478  O   GLU   134      22.099   1.572 -14.146  1.00 10.00      B   
ATOM   1479  N   ALA   135      19.993   1.929 -13.433  1.00 10.00      B   
ATOM   1480  HN  ALA   135      19.064   1.617 -13.444  1.00 10.00      B   
ATOM   1481  CA  ALA   135      20.338   3.110 -12.651  1.00 10.00      B   
ATOM   1482  CB  ALA   135      19.096   3.929 -12.336  1.00 10.00      B   
ATOM   1483  C   ALA   135      21.058   2.710 -11.370  1.00 10.00      B   
ATOM   1484  O   ALA   135      21.984   3.387 -10.930  1.00 10.00      B   
ATOM   1485  N   LYS   136      20.634   1.598 -10.787  1.00 10.00      B   
ATOM   1486  HN  LYS   136      19.883   1.107 -11.187  1.00 10.00      B   
ATOM   1487  CA  LYS   136      21.243   1.091  -9.563  1.00 10.00      B   
ATOM   1488  CB  LYS   136      20.387  -0.035  -8.971  1.00 10.00      B   
ATOM   1489  CG  LYS   136      20.881  -0.551  -7.630  1.00 10.00      B   
ATOM   1490  CD  LYS   136      20.003  -1.676  -7.108  1.00 10.00      B   
ATOM   1491  CE  LYS   136      20.498  -2.177  -5.762  1.00 10.00      B   
ATOM   1492  NZ  LYS   136      19.548  -3.135  -5.144  1.00 10.00      B   
ATOM   1493  HZ1 LYS   136      18.604  -2.705  -5.061  1.00 10.00      B   
ATOM   1494  HZ2 LYS   136      19.875  -3.401  -4.194  1.00 10.00      B   
ATOM   1495  HZ3 LYS   136      19.477  -3.993  -5.722  1.00 10.00      B   
ATOM   1496  C   LYS   136      22.657   0.587  -9.840  1.00 10.00      B   
ATOM   1497  O   LYS   136      23.537   0.654  -8.982  1.00 10.00      B   
ATOM   1498  N   ALA   137      22.870   0.094 -11.053  1.00 10.00      B   
ATOM   1499  HN  ALA   137      22.127   0.073 -11.696  1.00 10.00      B   
ATOM   1500  CA  ALA   137      24.174  -0.421 -11.455  1.00 10.00      B   
ATOM   1501  CB  ALA   137      24.022  -1.378 -12.625  1.00 10.00      B   
ATOM   1502  C   ALA   137      25.138   0.713 -11.810  1.00 10.00      B   
ATOM   1503  O   ALA   137      26.343   0.496 -11.954  1.00 10.00      B   
ATOM   1504  N   ASN   138      24.605   1.920 -11.953  1.00 10.00      B   
ATOM   1505  HN  ASN   138      23.643   2.036 -11.821  1.00 10.00      B   
ATOM   1506  CA  ASN   138      25.420   3.081 -12.288  1.00 10.00      B   
ATOM   1507  CB  ASN   138      24.717   3.955 -13.332  1.00 10.00      B   
ATOM   1508  CG  ASN   138      25.524   5.184 -13.712  1.00 10.00      B   
ATOM   1509  OD1 ASN   138      26.433   5.108 -14.539  1.00 10.00      B   
ATOM   1510  ND2 ASN   138      25.201   6.324 -13.116  1.00 10.00      B   
ATOM   1511 HD21 ASN   138      24.466   6.320 -12.464  1.00 10.00      B   
ATOM   1512 HD22 ASN   138      25.708   7.129 -13.356  1.00 10.00      B   
ATOM   1513  C   ASN   138      25.723   3.902 -11.040  1.00 10.00      B   
ATOM   1514  O   ASN   138      24.808   4.294 -10.310  1.00 10.00      B   
ATOM   1515  N   PRO   139      27.013   4.158 -10.770  1.00 10.00      B   
ATOM   1516  CA  PRO   139      27.440   4.945  -9.606  1.00 10.00      B   
ATOM   1517  CB  PRO   139      28.965   4.794  -9.609  1.00 10.00      B   
ATOM   1518  CG  PRO   139      29.316   4.471 -11.022  1.00 10.00      B   
ATOM   1519  CD  PRO   139      28.157   3.689 -11.572  1.00 10.00      B   
ATOM   1520  C   PRO   139      27.051   6.417  -9.736  1.00 10.00      B   
ATOM   1521  O   PRO   139      27.481   7.106 -10.667  1.00 10.00      B   
ATOM   1522  N   GLY   140      26.233   6.890  -8.803  1.00 10.00      B   
ATOM   1523  HN  GLY   140      25.924   6.294  -8.088  1.00 10.00      B   
ATOM   1524  CA  GLY   140      25.798   8.273  -8.823  1.00 10.00      B   
ATOM   1525  C   GLY   140      26.093   8.971  -7.511  1.00 10.00      B   
ATOM   1526  O   GLY   140      26.972   8.544  -6.758  1.00 10.00      B   
ATOM   1527  N   MET   141      25.355  10.029  -7.219  1.00 10.00      B   
ATOM   1528  HN  MET   141      24.654  10.313  -7.846  1.00 10.00      B   
ATOM   1529  CA  MET   141      25.557  10.778  -5.986  1.00 10.00      B   
ATOM   1530  CB  MET   141      25.314  12.274  -6.194  1.00 10.00      B   
ATOM   1531  CG  MET   141      26.520  13.027  -6.738  1.00 10.00      B   
ATOM   1532  SD  MET   141      27.959  12.913  -5.653  1.00 10.00      B   
ATOM   1533  CE  MET   141      29.132  13.934  -6.539  1.00 10.00      B   
ATOM   1534  C   MET   141      24.695  10.236  -4.852  1.00 10.00      B   
ATOM   1535  O   MET   141      23.659  10.815  -4.505  1.00 10.00      B   
ATOM   1536  N   ALA   142      25.125   9.116  -4.290  1.00 10.00      B   
ATOM   1537  HN  ALA   142      25.948   8.702  -4.627  1.00 10.00      B   
ATOM   1538  CA  ALA   142      24.416   8.479  -3.190  1.00 10.00      B   
ATOM   1539  CB  ALA   142      23.276   7.618  -3.719  1.00 10.00      B   
ATOM   1540  C   ALA   142      25.384   7.638  -2.369  1.00 10.00      B   
ATOM   1541  O   ALA   142      25.308   6.407  -2.359  1.00 10.00      B   
ATOM   1542  N   ALA   143      26.303   8.313  -1.696  1.00 10.00      B   
ATOM   1543  HN  ALA   143      26.303   9.293  -1.745  1.00 10.00      B   
ATOM   1544  CA  ALA   143      27.311   7.641  -0.889  1.00 10.00      B   
ATOM   1545  CB  ALA   143      28.459   8.589  -0.577  1.00 10.00      B   
ATOM   1546  C   ALA   143      26.732   7.054   0.393  1.00 10.00      B   
ATOM   1547  O   ALA   143      26.772   5.841   0.595  1.00 10.00      B   
ATOM   1548  N   LEU   144      26.200   7.922   1.253  1.00 10.00      B   
ATOM   1549  HN  LEU   144      26.199   8.876   1.025  1.00 10.00      B   
ATOM   1550  CA  LEU   144      25.622   7.501   2.531  1.00 10.00      B   
ATOM   1551  CB  LEU   144      24.417   6.574   2.334  1.00 10.00      B   
ATOM   1552  CG  LEU   144      23.146   7.224   1.785  1.00 10.00      B   
ATOM   1553  CD1 LEU   144      22.046   6.188   1.629  1.00 10.00      B   
ATOM   1554  CD2 LEU   144      22.690   8.357   2.694  1.00 10.00      B   
ATOM   1555  C   LEU   144      26.676   6.846   3.425  1.00 10.00      B   
ATOM   1556  O   LEU   144      26.791   5.621   3.479  1.00 10.00      B   
ATOM   1557  N   ALA   145      27.451   7.673   4.115  1.00 10.00      B   
ATOM   1558  HN  ALA   145      27.305   8.639   4.034  1.00 10.00      B   
ATOM   1559  CA  ALA   145      28.503   7.186   5.002  1.00 10.00      B   
ATOM   1560  CB  ALA   145      29.387   8.338   5.455  1.00 10.00      B   
ATOM   1561  C   ALA   145      27.922   6.452   6.205  1.00 10.00      B   
ATOM   1562  O   ALA   145      26.768   6.672   6.578  1.00 10.00      B   
ATOM   1563  N   GLN   146      28.738   5.585   6.809  1.00 10.00      B   
ATOM   1564  HN  GLN   146      29.644   5.470   6.458  1.00 10.00      B   
ATOM   1565  CA  GLN   146      28.327   4.793   7.971  1.00 10.00      B   
ATOM   1566  CB  GLN   146      27.893   5.666   9.153  1.00 10.00      B   
ATOM   1567  CG  GLN   146      29.044   6.382   9.843  1.00 10.00      B   
ATOM   1568  CD  GLN   146      30.104   5.429  10.364  1.00 10.00      B   
ATOM   1569  OE1 GLN   146      29.818   4.292  10.729  1.00 10.00      B   
ATOM   1570  NE2 GLN   146      31.341   5.889  10.400  1.00 10.00      B   
ATOM   1571 HE21 GLN   146      31.504   6.807  10.091  1.00 10.00      B   
ATOM   1572 HE22 GLN   146      32.042   5.299  10.745  1.00 10.00      B   
ATOM   1573  C   GLN   146      27.262   3.770   7.598  1.00 10.00      B   
ATOM   1574  O   GLN   146      26.286   3.566   8.320  1.00 10.00      B   
ATOM   1575  N   GLY   147      27.470   3.134   6.458  1.00 10.00      B   
ATOM   1576  HN  GLY   147      28.269   3.349   5.931  1.00 10.00      B   
ATOM   1577  CA  GLY   147      26.553   2.127   5.972  1.00 10.00      B   
ATOM   1578  C   GLY   147      27.232   1.271   4.930  1.00 10.00      B   
ATOM   1579  O   GLY   147      28.353   0.808   5.149  1.00 10.00      B   
ATOM   1580  N   GLN   148      26.563   1.078   3.797  1.00 10.00      B   
ATOM   1581  HN  GLN   148      25.665   1.476   3.700  1.00 10.00      B   
ATOM   1582  CA  GLN   148      27.111   0.291   2.690  1.00 10.00      B   
ATOM   1583  CB  GLN   148      28.260   1.046   2.004  1.00 10.00      B   
ATOM   1584  CG  GLN   148      27.853   2.355   1.351  1.00 10.00      B   
ATOM   1585  CD  GLN   148      26.846   2.161   0.238  1.00 10.00      B   
ATOM   1586  OE1 GLN   148      26.802   1.112  -0.410  1.00 10.00      B   
ATOM   1587  NE2 GLN   148      26.035   3.174  -0.002  1.00 10.00      B   
ATOM   1588 HE21 GLN   148      26.131   3.988   0.546  1.00 10.00      B   
ATOM   1589 HE22 GLN   148      25.374   3.078  -0.717  1.00 10.00      B   
ATOM   1590  C   GLN   148      27.599  -1.079   3.149  1.00 10.00      B   
ATOM   1591  O   GLN   148      28.715  -1.486   2.817  1.00 10.00      B   
ATOM   1592  N   PHE   149      26.768  -1.779   3.916  1.00 10.00      B   
ATOM   1593  HN  PHE   149      25.898  -1.391   4.154  1.00 10.00      B   
ATOM   1594  CA  PHE   149      27.121  -3.105   4.418  1.00 10.00      B   
ATOM   1595  CB  PHE   149      26.028  -3.632   5.351  1.00 10.00      B   
ATOM   1596  CG  PHE   149      26.502  -4.701   6.294  1.00 10.00      B   
ATOM   1597  CD1 PHE   149      27.158  -4.367   7.467  1.00 10.00      B   
ATOM   1598  CD2 PHE   149      26.296  -6.038   6.007  1.00 10.00      B   
ATOM   1599  CE1 PHE   149      27.596  -5.349   8.338  1.00 10.00      B   
ATOM   1600  CE2 PHE   149      26.731  -7.025   6.872  1.00 10.00      B   
ATOM   1601  CZ  PHE   149      27.384  -6.680   8.039  1.00 10.00      B   
ATOM   1602  C   PHE   149      27.342  -4.070   3.256  1.00 10.00      B   
ATOM   1603  O   PHE   149      28.453  -4.551   3.040  1.00 10.00      B   
ATOM   1604  N   GLN   150      26.264  -4.334   2.520  1.00 10.00      B   
ATOM   1605  HN  GLN   150      25.415  -3.930   2.779  1.00 10.00      B   
ATOM   1606  CA  GLN   150      26.293  -5.211   1.350  1.00 10.00      B   
ATOM   1607  CB  GLN   150      26.972  -4.524   0.159  1.00 10.00      B   
ATOM   1608  CG  GLN   150      26.255  -3.269  -0.326  1.00 10.00      B   
ATOM   1609  CD  GLN   150      24.802  -3.525  -0.685  1.00 10.00      B   
ATOM   1610  OE1 GLN   150      24.441  -4.619  -1.126  1.00 10.00      B   
ATOM   1611  NE2 GLN   150      23.960  -2.521  -0.496  1.00 10.00      B   
ATOM   1612 HE21 GLN   150      24.314  -1.676  -0.143  1.00 10.00      B   
ATOM   1613 HE22 GLN   150      23.011  -2.661  -0.715  1.00 10.00      B   
ATOM   1614  C   GLN   150      26.914  -6.579   1.628  1.00 10.00      B   
ATOM   1615  O   GLN   150      28.032  -6.870   1.200  1.00 10.00      B   
ATOM   1616  N   GLN   151      26.178  -7.416   2.345  1.00 10.00      B   
ATOM   1617  HN  GLN   151      25.300  -7.123   2.667  1.00 10.00      B   
ATOM   1618  CA  GLN   151      26.641  -8.762   2.669  1.00 10.00      B   
ATOM   1619  CB  GLN   151      26.033  -9.228   3.999  1.00 10.00      B   
ATOM   1620  CG  GLN   151      26.466 -10.619   4.453  1.00 10.00      B   
ATOM   1621  CD  GLN   151      27.914 -10.680   4.905  1.00 10.00      B   
ATOM   1622  OE1 GLN   151      28.466  -9.698   5.398  1.00 10.00      B   
ATOM   1623  NE2 GLN   151      28.541 -11.839   4.748  1.00 10.00      B   
ATOM   1624 HE21 GLN   151      28.042 -12.588   4.351  1.00 10.00      B   
ATOM   1625 HE22 GLN   151      29.476 -11.906   5.040  1.00 10.00      B   
ATOM   1626  C   GLN   151      26.257  -9.726   1.547  1.00 10.00      B   
ATOM   1627  O   GLN   151      26.871 -10.778   1.369  1.00 10.00      B   
ATOM   1628  N   ALA   152      25.245  -9.351   0.776  1.00 10.00      B   
ATOM   1629  HN  ALA   152      24.811  -8.488   0.939  1.00 10.00      B   
ATOM   1630  CA  ALA   152      24.781 -10.185  -0.321  1.00 10.00      B   
ATOM   1631  CB  ALA   152      23.266 -10.106  -0.451  1.00 10.00      B   
ATOM   1632  C   ALA   152      25.449  -9.781  -1.630  1.00 10.00      B   
ATOM   1633  O   ALA   152      25.461  -8.601  -1.990  1.00 10.00      B   
ATOM   1634  N   THR   153      26.000 -10.770  -2.333  1.00 10.00      B   
ATOM   1635  HN  THR   153      25.948 -11.683  -1.974  1.00 10.00      B   
ATOM   1636  CA  THR   153      26.678 -10.567  -3.617  1.00 10.00      B   
ATOM   1637  CB  THR   153      25.700 -10.314  -4.789  1.00 10.00      B   
ATOM   1638  OG1 THR   153      24.708  -9.340  -4.420  1.00 10.00      B   
ATOM   1639  HG1 THR   153      24.950  -8.940  -3.570  1.00 10.00      B   
ATOM   1640  CG2 THR   153      25.007 -11.608  -5.191  1.00 10.00      B   
ATOM   1641  C   THR   153      27.757  -9.485  -3.568  1.00 10.00      B   
ATOM   1642  O   THR   153      27.997  -8.794  -4.555  1.00 10.00      B   
ATOM   1643  N   ASN   154      28.413  -9.348  -2.422  1.00 10.00      B   
ATOM   1644  HN  ASN   154      28.176  -9.920  -1.661  1.00 10.00      B   
ATOM   1645  CA  ASN   154      29.469  -8.353  -2.263  1.00 10.00      B   
ATOM   1646  CB  ASN   154      28.860  -6.973  -1.989  1.00 10.00      B   
ATOM   1647  CG  ASN   154      29.616  -5.840  -2.657  1.00 10.00      B   
ATOM   1648  OD1 ASN   154      30.841  -5.876  -2.790  1.00 10.00      B   
ATOM   1649  ND2 ASN   154      28.885  -4.828  -3.099  1.00 10.00      B   
ATOM   1650 HD21 ASN   154      27.909  -4.869  -2.975  1.00 10.00      B   
ATOM   1651 HD22 ASN   154      29.346  -4.080  -3.528  1.00 10.00      B   
ATOM   1652  C   ASN   154      30.401  -8.752  -1.125  1.00 10.00      B   
ATOM   1653  O   ASN   154      31.167  -7.932  -0.613  1.00 10.00      B   
ATOM   1654  N   GLY   155      30.338 -10.027  -0.745  1.00 10.00      B   
ATOM   1655  HN  GLY   155      29.733 -10.636  -1.215  1.00 10.00      B   
ATOM   1656  CA  GLY   155      31.162 -10.529   0.336  1.00 10.00      B   
ATOM   1657  C   GLY   155      30.838  -9.849   1.648  1.00 10.00      B   
ATOM   1658  O   GLY   155      29.826 -10.151   2.280  1.00 10.00      B   
ATOM   1659  N   SER   156      31.701  -8.932   2.046  1.00 10.00      B   
ATOM   1660  HN  SER   156      32.489  -8.755   1.488  1.00 10.00      B   
ATOM   1661  CA  SER   156      31.532  -8.170   3.277  1.00 10.00      B   
ATOM   1662  CB  SER   156      32.086  -8.951   4.475  1.00 10.00      B   
ATOM   1663  OG  SER   156      31.366 -10.157   4.675  1.00 10.00      B   
ATOM   1664  HG  SER   156      30.452 -10.030   4.379  1.00 10.00      B   
ATOM   1665  C   SER   156      32.270  -6.848   3.120  1.00 10.00      B   
ATOM   1666  O   SER   156      32.963  -6.383   4.029  1.00 10.00      B   
ATOM   1667  N   SER   157      32.117  -6.259   1.942  1.00 10.00      B   
ATOM   1668  HN  SER   157      31.536  -6.681   1.274  1.00 10.00      B   
ATOM   1669  CA  SER   157      32.768  -5.005   1.608  1.00 10.00      B   
ATOM   1670  CB  SER   157      32.870  -4.861   0.087  1.00 10.00      B   
ATOM   1671  OG  SER   157      33.295  -6.080  -0.505  1.00 10.00      B   
ATOM   1672  HG  SER   157      32.523  -6.554  -0.852  1.00 10.00      B   
ATOM   1673  C   SER   157      32.046  -3.804   2.214  1.00 10.00      B   
ATOM   1674  O   SER   157      31.522  -2.953   1.495  1.00 10.00      B   
ATOM   1675  N   VAL   158      32.033  -3.735   3.536  1.00 10.00      B   
ATOM   1676  HN  VAL   158      32.464  -4.450   4.055  1.00 10.00      B   
ATOM   1677  CA  VAL   158      31.391  -2.632   4.238  1.00 10.00      B   
ATOM   1678  CB  VAL   158      31.243  -2.926   5.745  1.00 10.00      B   
ATOM   1679  CG1 VAL   158      30.270  -1.950   6.388  1.00 10.00      B   
ATOM   1680  CG2 VAL   158      30.789  -4.363   5.971  1.00 10.00      B   
ATOM   1681  C   VAL   158      32.205  -1.354   4.051  1.00 10.00      B   
ATOM   1682  O   VAL   158      33.431  -1.361   4.203  1.00 10.00      B   
ATOM   1683  N   LEU   159      31.529  -0.268   3.707  1.00 10.00      B   
ATOM   1684  HN  LEU   159      30.553  -0.322   3.603  1.00 10.00      B   
ATOM   1685  CA  LEU   159      32.198   1.006   3.486  1.00 10.00      B   
ATOM   1686  CB  LEU   159      32.050   1.435   2.024  1.00 10.00      B   
ATOM   1687  CG  LEU   159      32.805   2.696   1.604  1.00 10.00      B   
ATOM   1688  CD1 LEU   159      34.306   2.487   1.722  1.00 10.00      B   
ATOM   1689  CD2 LEU   159      32.426   3.094   0.186  1.00 10.00      B   
ATOM   1690  C   LEU   159      31.655   2.087   4.416  1.00 10.00      B   
ATOM   1691  O   LEU   159      30.572   2.630   4.196  1.00 10.00      B   
ATOM   1692  N   PHE   160      32.407   2.392   5.463  1.00 10.00      B   
ATOM   1693  HN  PHE   160      33.260   1.923   5.599  1.00 10.00      B   
ATOM   1694  CA  PHE   160      32.000   3.415   6.414  1.00 10.00      B   
ATOM   1695  CB  PHE   160      31.251   2.811   7.614  1.00 10.00      B   
ATOM   1696  CG  PHE   160      32.056   1.864   8.461  1.00 10.00      B   
ATOM   1697  CD1 PHE   160      32.644   2.294   9.639  1.00 10.00      B   
ATOM   1698  CD2 PHE   160      32.217   0.543   8.084  1.00 10.00      B   
ATOM   1699  CE1 PHE   160      33.377   1.426  10.422  1.00 10.00      B   
ATOM   1700  CE2 PHE   160      32.949  -0.331   8.862  1.00 10.00      B   
ATOM   1701  CZ  PHE   160      33.529   0.111  10.032  1.00 10.00      B   
ATOM   1702  C   PHE   160      33.190   4.254   6.860  1.00 10.00      B   
ATOM   1703  O   PHE   160      34.220   3.722   7.260  1.00 10.00      B   
ATOM   1704  N   ILE   161      33.047   5.565   6.757  1.00 10.00      B   
ATOM   1705  HN  ILE   161      32.208   5.926   6.411  1.00 10.00      B   
ATOM   1706  CA  ILE   161      34.102   6.486   7.150  1.00 10.00      B   
ATOM   1707  CB  ILE   161      34.612   7.308   5.944  1.00 10.00      B   
ATOM   1708  CG1 ILE   161      34.644   6.454   4.671  1.00 10.00      B   
ATOM   1709  CG2 ILE   161      35.994   7.875   6.235  1.00 10.00      B   
ATOM   1710  CD1 ILE   161      34.895   7.245   3.405  1.00 10.00      B   
ATOM   1711  C   ILE   161      33.568   7.445   8.210  1.00 10.00      B   
ATOM   1712  O   ILE   161      32.396   7.832   8.169  1.00 10.00      B   
ATOM   1713  N   GLU   162      34.412   7.823   9.158  1.00 10.00      B   
ATOM   1714  HN  GLU   162      35.336   7.481   9.147  1.00 10.00      B   
ATOM   1715  CA  GLU   162      33.998   8.739  10.218  1.00 10.00      B   
ATOM   1716  CB  GLU   162      34.687   8.396  11.540  1.00 10.00      B   
ATOM   1717  CG  GLU   162      34.410   6.981  12.020  1.00 10.00      B   
ATOM   1718  CD  GLU   162      34.680   6.793  13.497  1.00 10.00      B   
ATOM   1719  OE1 GLU   162      35.626   6.054  13.845  1.00 10.00      B   
ATOM   1720  OE2 GLU   162      33.945   7.377  14.320  1.00 10.00      B   
ATOM   1721  C   GLU   162      34.251  10.192   9.823  1.00 10.00      B   
ATOM   1722  O   GLU   162      34.811  10.977  10.593  1.00 10.00      B   
ATOM   1723  N   SER   163      33.835  10.536   8.617  1.00 10.00      B   
ATOM   1724  HN  SER   163      33.399   9.863   8.053  1.00 10.00      B   
ATOM   1725  CA  SER   163      33.999  11.878   8.096  1.00 10.00      B   
ATOM   1726  CB  SER   163      34.159  11.801   6.576  1.00 10.00      B   
ATOM   1727  OG  SER   163      33.887  10.483   6.114  1.00 10.00      B   
ATOM   1728  HG  SER   163      33.442  10.526   5.256  1.00 10.00      B   
ATOM   1729  C   SER   163      32.793  12.745   8.456  1.00 10.00      B   
ATOM   1730  O   SER   163      31.733  12.233   8.818  1.00 10.00      B   
ATOM   1731  N   VAL   164      32.961  14.055   8.367  1.00 10.00      B   
ATOM   1732  HN  VAL   164      33.828  14.407   8.077  1.00 10.00      B   
ATOM   1733  CA  VAL   164      31.883  14.985   8.677  1.00 10.00      B   
ATOM   1734  CB  VAL   164      32.412  16.263   9.364  1.00 10.00      B   
ATOM   1735  CG1 VAL   164      31.267  17.077   9.951  1.00 10.00      B   
ATOM   1736  CG2 VAL   164      33.440  15.927  10.435  1.00 10.00      B   
ATOM   1737  C   VAL   164      31.155  15.375   7.395  1.00 10.00      B   
ATOM   1738  O   VAL   164      30.033  14.932   7.145  1.00 10.00      B   
ATOM   1739  N   ASP   165      31.817  16.180   6.575  1.00 10.00      B   
ATOM   1740  HN  ASP   165      32.717  16.483   6.824  1.00 10.00      B   
ATOM   1741  CA  ASP   165      31.238  16.637   5.315  1.00 10.00      B   
ATOM   1742  CB  ASP   165      31.410  18.151   5.145  1.00 10.00      B   
ATOM   1743  CG  ASP   165      32.833  18.575   4.830  1.00 10.00      B   
ATOM   1744  OD1 ASP   165      33.782  17.952   5.358  1.00 10.00      B   
ATOM   1745  OD2 ASP   165      33.011  19.553   4.074  1.00 10.00      B   
ATOM   1746  C   ASP   165      31.837  15.897   4.126  1.00 10.00      B   
ATOM   1747  O   ASP   165      31.235  15.836   3.052  1.00 10.00      B   
ATOM   1748  N   GLY   166      33.026  15.346   4.315  1.00 10.00      B   
ATOM   1749  HN  GLY   166      33.470  15.444   5.184  1.00 10.00      B   
ATOM   1750  CA  GLY   166      33.675  14.612   3.250  1.00 10.00      B   
ATOM   1751  C   GLY   166      35.022  15.190   2.868  1.00 10.00      B   
ATOM   1752  O   GLY   166      35.785  14.552   2.148  1.00 10.00      B   
ATOM   1753  N   SER   167      35.322  16.391   3.352  1.00 10.00      B   
ATOM   1754  HN  SER   167      34.676  16.851   3.933  1.00 10.00      B   
ATOM   1755  CA  SER   167      36.594  17.044   3.042  1.00 10.00      B   
ATOM   1756  CB  SER   167      36.673  18.407   3.731  1.00 10.00      B   
ATOM   1757  OG  SER   167      36.312  18.302   5.100  1.00 10.00      B   
ATOM   1758  HG  SER   167      35.341  18.323   5.178  1.00 10.00      B   
ATOM   1759  C   SER   167      37.772  16.164   3.458  1.00 10.00      B   
ATOM   1760  O   SER   167      38.694  15.916   2.675  1.00 10.00      B   
ATOM   1761  N   ASP   168      37.729  15.699   4.697  1.00 10.00      B   
ATOM   1762  HN  ASP   168      36.975  15.948   5.268  1.00 10.00      B   
ATOM   1763  CA  ASP   168      38.763  14.830   5.235  1.00 10.00      B   
ATOM   1764  CB  ASP   168      39.505  15.511   6.388  1.00 10.00      B   
ATOM   1765  CG  ASP   168      40.649  14.677   6.942  1.00 10.00      B   
ATOM   1766  OD1 ASP   168      41.275  13.916   6.174  1.00 10.00      B   
ATOM   1767  OD2 ASP   168      40.941  14.796   8.150  1.00 10.00      B   
ATOM   1768  C   ASP   168      38.124  13.533   5.707  1.00 10.00      B   
ATOM   1769  O   ASP   168      37.079  13.550   6.367  1.00 10.00      B   
ATOM   1770  N   PHE   169      38.744  12.419   5.362  1.00 10.00      B   
ATOM   1771  HN  PHE   169      39.588  12.477   4.865  1.00 10.00      B   
ATOM   1772  CA  PHE   169      38.227  11.113   5.731  1.00 10.00      B   
ATOM   1773  CB  PHE   169      38.370  10.133   4.562  1.00 10.00      B   
ATOM   1774  CG  PHE   169      37.540  10.483   3.360  1.00 10.00      B   
ATOM   1775  CD1 PHE   169      36.203  10.824   3.497  1.00 10.00      B   
ATOM   1776  CD2 PHE   169      38.096  10.465   2.092  1.00 10.00      B   
ATOM   1777  CE1 PHE   169      35.440  11.141   2.392  1.00 10.00      B   
ATOM   1778  CE2 PHE   169      37.338  10.781   0.983  1.00 10.00      B   
ATOM   1779  CZ  PHE   169      36.008  11.120   1.133  1.00 10.00      B   
ATOM   1780  C   PHE   169      38.952  10.568   6.945  1.00 10.00      B   
ATOM   1781  O   PHE   169      40.180  10.546   6.983  1.00 10.00      B   
ATOM   1782  N   LYS   170      38.190  10.130   7.932  1.00 10.00      B   
ATOM   1783  HN  LYS   170      37.217  10.182   7.842  1.00 10.00      B   
ATOM   1784  CA  LYS   170      38.760   9.567   9.145  1.00 10.00      B   
ATOM   1785  CB  LYS   170      38.088  10.171  10.382  1.00 10.00      B   
ATOM   1786  CG  LYS   170      38.941  10.142  11.642  1.00 10.00      B   
ATOM   1787  CD  LYS   170      38.798   8.825  12.386  1.00 10.00      B   
ATOM   1788  CE  LYS   170      39.774   8.738  13.546  1.00 10.00      B   
ATOM   1789  NZ  LYS   170      39.682   7.436  14.256  1.00 10.00      B   
ATOM   1790  HZ1 LYS   170      39.605   6.659  13.568  1.00 10.00      B   
ATOM   1791  HZ2 LYS   170      38.847   7.418  14.875  1.00 10.00      B   
ATOM   1792  HZ3 LYS   170      40.534   7.283  14.835  1.00 10.00      B   
ATOM   1793  C   LYS   170      38.602   8.049   9.120  1.00 10.00      B   
ATOM   1794  O   LYS   170      37.578   7.516   9.555  1.00 10.00      B   
ATOM   1795  N   ASP   171      39.618   7.383   8.575  1.00 10.00      B   
ATOM   1796  HN  ASP   171      40.385   7.897   8.246  1.00 10.00      B   
ATOM   1797  CA  ASP   171      39.646   5.922   8.440  1.00 10.00      B   
ATOM   1798  CB  ASP   171      39.675   5.194   9.785  1.00 10.00      B   
ATOM   1799  CG  ASP   171      39.740   3.686   9.615  1.00 10.00      B   
ATOM   1800  OD1 ASP   171      40.533   3.211   8.769  1.00 10.00      B   
ATOM   1801  OD2 ASP   171      38.995   2.975  10.326  1.00 10.00      B   
ATOM   1802  C   ASP   171      38.531   5.395   7.540  1.00 10.00      B   
ATOM   1803  O   ASP   171      37.369   5.299   7.942  1.00 10.00      B   
ATOM   1804  N   VAL   172      38.901   5.057   6.314  1.00 10.00      B   
ATOM   1805  HN  VAL   172      39.841   5.156   6.059  1.00 10.00      B   
ATOM   1806  CA  VAL   172      37.952   4.547   5.335  1.00 10.00      B   
ATOM   1807  CB  VAL   172      38.546   4.610   3.909  1.00 10.00      B   
ATOM   1808  CG1 VAL   172      37.481   4.342   2.855  1.00 10.00      B   
ATOM   1809  CG2 VAL   172      39.219   5.952   3.663  1.00 10.00      B   
ATOM   1810  C   VAL   172      37.560   3.105   5.654  1.00 10.00      B   
ATOM   1811  O   VAL   172      36.503   2.634   5.220  1.00 10.00      B   
ATOM   1812  N   PHE   173      38.418   2.420   6.423  1.00 10.00      B   
ATOM   1813  HN  PHE   173      39.221   2.879   6.754  1.00 10.00      B   
ATOM   1814  CA  PHE   173      38.209   1.020   6.810  1.00 10.00      B   
ATOM   1815  CB  PHE   173      36.848   0.807   7.489  1.00 10.00      B   
ATOM   1816  CG  PHE   173      36.736  -0.486   8.246  1.00 10.00      B   
ATOM   1817  CD1 PHE   173      37.321  -0.626   9.493  1.00 10.00      B   
ATOM   1818  CD2 PHE   173      36.043  -1.558   7.714  1.00 10.00      B   
ATOM   1819  CE1 PHE   173      37.218  -1.812  10.194  1.00 10.00      B   
ATOM   1820  CE2 PHE   173      35.935  -2.747   8.409  1.00 10.00      B   
ATOM   1821  CZ  PHE   173      36.524  -2.874   9.652  1.00 10.00      B   
ATOM   1822  C   PHE   173      38.392   0.087   5.610  1.00 10.00      B   
ATOM   1823  O   PHE   173      39.243  -0.800   5.628  1.00 10.00      B   
ATOM   1824  N   LEU   174      37.584   0.313   4.576  1.00 10.00      B   
ATOM   1825  HN  LEU   174      36.927   1.038   4.656  1.00 10.00      B   
ATOM   1826  CA  LEU   174      37.625  -0.452   3.333  1.00 10.00      B   
ATOM   1827  CB  LEU   174      38.769   0.028   2.437  1.00 10.00      B   
ATOM   1828  CG  LEU   174      38.599  -0.208   0.936  1.00 10.00      B   
ATOM   1829  CD1 LEU   174      37.268   0.346   0.451  1.00 10.00      B   
ATOM   1830  CD2 LEU   174      39.748   0.428   0.172  1.00 10.00      B   
ATOM   1831  C   LEU   174      37.686  -1.960   3.557  1.00 10.00      B   
ATOM   1832  O   LEU   174      38.736  -2.589   3.399  1.00 10.00      B   
ATOM   1833  N   ALA   175      36.556  -2.534   3.935  1.00 10.00      B   
ATOM   1834  HN  ALA   175      35.755  -1.982   4.058  1.00 10.00      B   
ATOM   1835  CA  ALA   175      36.479  -3.964   4.172  1.00 10.00      B   
ATOM   1836  CB  ALA   175      35.318  -4.283   5.100  1.00 10.00      B   
ATOM   1837  C   ALA   175      36.331  -4.712   2.852  1.00 10.00      B   
ATOM   1838  O   ALA   175      35.722  -4.205   1.907  1.00 10.00      B   
ATOM   1839  N   GLN   176      36.910  -5.899   2.783  1.00 10.00      B   
ATOM   1840  HN  GLN   176      37.407  -6.235   3.562  1.00 10.00      B   
ATOM   1841  CA  GLN   176      36.837  -6.724   1.580  1.00 10.00      B   
ATOM   1842  CB  GLN   176      38.233  -7.188   1.163  1.00 10.00      B   
ATOM   1843  CG  GLN   176      39.042  -6.147   0.406  1.00 10.00      B   
ATOM   1844  CD  GLN   176      40.428  -5.949   0.988  1.00 10.00      B   
ATOM   1845  OE1 GLN   176      41.370  -6.667   0.646  1.00 10.00      B   
ATOM   1846  NE2 GLN   176      40.566  -4.972   1.873  1.00 10.00      B   
ATOM   1847 HE21 GLN   176      39.774  -4.437   2.103  1.00 10.00      B   
ATOM   1848 HE22 GLN   176      41.454  -4.817   2.254  1.00 10.00      B   
ATOM   1849  C   GLN   176      35.938  -7.934   1.811  1.00 10.00      B   
ATOM   1850  O   GLN   176      35.635  -8.279   2.957  1.00 10.00      B   
ATOM   1851  N   SER   186      41.698  -8.187   3.879  1.00 10.00      B   
ATOM   1852  HN  SER   186      42.519  -7.697   4.109  1.00 10.00      B   
ATOM   1853  CA  SER   186      40.572  -8.147   4.801  1.00 10.00      B   
ATOM   1854  CB  SER   186      40.975  -8.764   6.149  1.00 10.00      B   
ATOM   1855  OG  SER   186      39.859  -8.944   7.003  1.00 10.00      B   
ATOM   1856  HG  SER   186      39.299  -9.654   6.659  1.00 10.00      B   
ATOM   1857  C   SER   186      40.085  -6.709   4.980  1.00 10.00      B   
ATOM   1858  O   SER   186      38.914  -6.405   4.738  1.00 10.00      B   
ATOM   1859  N   VAL   187      40.993  -5.825   5.387  1.00 10.00      B   
ATOM   1860  HN  VAL   187      41.916  -6.125   5.548  1.00 10.00      B   
ATOM   1861  CA  VAL   187      40.658  -4.418   5.597  1.00 10.00      B   
ATOM   1862  CB  VAL   187      40.309  -4.116   7.072  1.00 10.00      B   
ATOM   1863  CG1 VAL   187      38.933  -4.655   7.431  1.00 10.00      B   
ATOM   1864  CG2 VAL   187      41.369  -4.682   8.007  1.00 10.00      B   
ATOM   1865  C   VAL   187      41.811  -3.511   5.175  1.00 10.00      B   
ATOM   1866  O   VAL   187      42.954  -3.960   5.049  1.00 10.00      B   
ATOM   1867  N   VAL   188      41.500  -2.241   4.951  1.00 10.00      B   
ATOM   1868  HN  VAL   188      40.563  -1.953   5.053  1.00 10.00      B   
ATOM   1869  CA  VAL   188      42.496  -1.249   4.568  1.00 10.00      B   
ATOM   1870  CB  VAL   188      42.325  -0.775   3.107  1.00 10.00      B   
ATOM   1871  CG1 VAL   188      43.514   0.070   2.673  1.00 10.00      B   
ATOM   1872  CG2 VAL   188      42.136  -1.958   2.169  1.00 10.00      B   
ATOM   1873  C   VAL   188      42.388  -0.047   5.502  1.00 10.00      B   
ATOM   1874  O   VAL   188      41.788   0.974   5.157  1.00 10.00      B   
ATOM   1875  N   VAL   189      42.961  -0.192   6.691  1.00 10.00      B   
ATOM   1876  HN  VAL   189      43.433  -1.025   6.887  1.00 10.00      B   
ATOM   1877  CA  VAL   189      42.927   0.852   7.712  1.00 10.00      B   
ATOM   1878  CB  VAL   189      43.619   0.386   9.013  1.00 10.00      B   
ATOM   1879  CG1 VAL   189      43.306   1.330  10.163  1.00 10.00      B   
ATOM   1880  CG2 VAL   189      43.209  -1.037   9.361  1.00 10.00      B   
ATOM   1881  C   VAL   189      43.596   2.132   7.215  1.00 10.00      B   
ATOM   1882  O   VAL   189      44.674   2.092   6.615  1.00 10.00      B   
ATOM   1883  N   ALA   190      42.952   3.262   7.464  1.00 10.00      B   
ATOM   1884  HN  ALA   190      42.096   3.229   7.961  1.00 10.00      B   
ATOM   1885  CA  ALA   190      43.475   4.549   7.037  1.00 10.00      B   
ATOM   1886  CB  ALA   190      42.669   5.077   5.859  1.00 10.00      B   
ATOM   1887  C   ALA   190      43.466   5.553   8.186  1.00 10.00      B   
ATOM   1888  O   ALA   190      43.164   5.203   9.327  1.00 10.00      B   
ATOM   1889  N   ASP   191      43.816   6.795   7.879  1.00 10.00      B   
ATOM   1890  HN  ASP   191      44.067   7.005   6.958  1.00 10.00      B   
ATOM   1891  CA  ASP   191      43.839   7.854   8.873  1.00 10.00      B   
ATOM   1892  CB  ASP   191      45.274   8.150   9.312  1.00 10.00      B   
ATOM   1893  CG  ASP   191      45.340   9.273  10.326  1.00 10.00      B   
ATOM   1894  OD1 ASP   191      45.195   8.996  11.533  1.00 10.00      B   
ATOM   1895  OD2 ASP   191      45.516  10.442   9.919  1.00 10.00      B   
ATOM   1896  C   ASP   191      43.196   9.112   8.311  1.00 10.00      B   
ATOM   1897  O   ASP   191      42.063   9.443   8.650  1.00 10.00      B   
ATOM   1898  N   SER   192      43.923   9.795   7.438  1.00 10.00      B   
ATOM   1899  HN  SER   192      44.820   9.477   7.214  1.00 10.00      B   
ATOM   1900  CA  SER   192      43.438  11.013   6.810  1.00 10.00      B   
ATOM   1901  CB  SER   192      44.559  12.056   6.803  1.00 10.00      B   
ATOM   1902  OG  SER   192      45.706  11.578   7.504  1.00 10.00      B   
ATOM   1903  HG  SER   192      45.435  11.210   8.364  1.00 10.00      B   
ATOM   1904  C   SER   192      42.975  10.711   5.385  1.00 10.00      B   
ATOM   1905  O   SER   192      43.316   9.661   4.832  1.00 10.00      B   
ATOM   1906  N   GLY   193      42.192  11.604   4.794  1.00 10.00      B   
ATOM   1907  HN  GLY   193      41.931  12.424   5.281  1.00 10.00      B   
ATOM   1908  CA  GLY   193      41.717  11.383   3.439  1.00 10.00      B   
ATOM   1909  C   GLY   193      41.222  12.657   2.789  1.00 10.00      B   
ATOM   1910  O   GLY   193      40.965  13.643   3.471  1.00 10.00      B   
ATOM   1911  N   HIS   194      41.090  12.639   1.477  1.00 10.00      B   
ATOM   1912  HN  HIS   194      41.325  11.824   0.982  1.00 10.00      B   
ATOM   1913  CA  HIS   194      40.626  13.805   0.743  1.00 10.00      B   
ATOM   1914  CB  HIS   194      41.821  14.528   0.113  1.00 10.00      B   
ATOM   1915  CG  HIS   194      41.508  15.883  -0.444  1.00 10.00      B   
ATOM   1916  ND1 HIS   194      41.440  16.143  -1.797  1.00 10.00      B   
ATOM   1917  HD1 HIS   194      41.588  15.488  -2.516  1.00 10.00      B   
ATOM   1918  CD2 HIS   194      41.250  17.059   0.177  1.00 10.00      B   
ATOM   1919  CE1 HIS   194      41.154  17.415  -1.985  1.00 10.00      B   
ATOM   1920  NE2 HIS   194      41.031  17.991  -0.804  1.00 10.00      B   
ATOM   1921  HE2 HIS   194      40.812  18.940  -0.654  1.00 10.00      B   
ATOM   1922  C   HIS   194      39.632  13.395  -0.338  1.00 10.00      B   
ATOM   1923  O   HIS   194      39.937  12.546  -1.177  1.00 10.00      B   
ATOM   1924  N   LEU   195      38.445  13.989  -0.304  1.00 10.00      B   
ATOM   1925  HN  LEU   195      38.256  14.638   0.407  1.00 10.00      B   
ATOM   1926  CA  LEU   195      37.408  13.694  -1.289  1.00 10.00      B   
ATOM   1927  CB  LEU   195      36.093  14.386  -0.912  1.00 10.00      B   
ATOM   1928  CG  LEU   195      34.885  14.089  -1.805  1.00 10.00      B   
ATOM   1929  CD1 LEU   195      34.519  12.614  -1.748  1.00 10.00      B   
ATOM   1930  CD2 LEU   195      33.697  14.949  -1.406  1.00 10.00      B   
ATOM   1931  C   LEU   195      37.852  14.124  -2.684  1.00 10.00      B   
ATOM   1932  O   LEU   195      38.372  15.227  -2.867  1.00 10.00      B   
ATOM   1933  N   THR   196      37.665  13.247  -3.656  1.00 10.00      B   
ATOM   1934  HN  THR   196      37.257  12.377  -3.446  1.00 10.00      B   
ATOM   1935  CA  THR   196      38.051  13.533  -5.030  1.00 10.00      B   
ATOM   1936  CB  THR   196      39.300  12.720  -5.421  1.00 10.00      B   
ATOM   1937  OG1 THR   196      40.095  12.485  -4.249  1.00 10.00      B   
ATOM   1938  HG1 THR   196      39.511  12.306  -3.500  1.00 10.00      B   
ATOM   1939  CG2 THR   196      40.126  13.477  -6.452  1.00 10.00      B   
ATOM   1940  C   THR   196      36.916  13.192  -5.991  1.00 10.00      B   
ATOM   1941  O   THR   196      36.190  12.216  -5.790  1.00 10.00      B   
ATOM   1942  N   GLN   197      36.752  14.007  -7.021  1.00 10.00      B   
ATOM   1943  HN  GLN   197      37.353  14.777  -7.123  1.00 10.00      B   
ATOM   1944  CA  GLN   197      35.715  13.782  -8.015  1.00 10.00      B   
ATOM   1945  CB  GLN   197      34.832  15.022  -8.191  1.00 10.00      B   
ATOM   1946  CG  GLN   197      33.971  15.356  -6.983  1.00 10.00      B   
ATOM   1947  CD  GLN   197      34.625  16.363  -6.056  1.00 10.00      B   
ATOM   1948  OE1 GLN   197      35.356  17.252  -6.498  1.00 10.00      B   
ATOM   1949  NE2 GLN   197      34.364  16.238  -4.769  1.00 10.00      B   
ATOM   1950 HE21 GLN   197      33.763  15.516  -4.485  1.00 10.00      B   
ATOM   1951 HE22 GLN   197      34.779  16.875  -4.148  1.00 10.00      B   
ATOM   1952  C   GLN   197      36.346  13.392  -9.345  1.00 10.00      B   
ATOM   1953  O   GLN   197      37.464  13.809  -9.656  1.00 10.00      B   
ATOM   1954  N   LEU   198      35.635  12.595 -10.125  1.00 10.00      B   
ATOM   1955  HN  LEU   198      34.747  12.297  -9.829  1.00 10.00      B   
ATOM   1956  CA  LEU   198      36.137  12.153 -11.419  1.00 10.00      B   
ATOM   1957  CB  LEU   198      35.500  10.819 -11.813  1.00 10.00      B   
ATOM   1958  CG  LEU   198      35.436   9.753 -10.717  1.00 10.00      B   
ATOM   1959  CD1 LEU   198      34.758   8.496 -11.234  1.00 10.00      B   
ATOM   1960  CD2 LEU   198      36.825   9.441 -10.185  1.00 10.00      B   
ATOM   1961  C   LEU   198      35.857  13.201 -12.487  1.00 10.00      B   
ATOM   1962  O   LEU   198      35.257  14.240 -12.197  1.00 10.00      B   
ATOM   1963  N   GLN   203      37.132   6.237 -10.365  1.00 10.00      B   
ATOM   1964  HN  GLN   203      37.478   6.517 -11.240  1.00 10.00      B   
ATOM   1965  CA  GLN   203      37.740   5.099  -9.692  1.00 10.00      B   
ATOM   1966  CB  GLN   203      37.869   3.923 -10.663  1.00 10.00      B   
ATOM   1967  CG  GLN   203      38.805   4.185 -11.833  1.00 10.00      B   
ATOM   1968  CD  GLN   203      38.941   2.991 -12.756  1.00 10.00      B   
ATOM   1969  OE1 GLN   203      38.800   1.844 -12.330  1.00 10.00      B   
ATOM   1970  NE2 GLN   203      39.210   3.252 -14.026  1.00 10.00      B   
ATOM   1971 HE21 GLN   203      39.301   4.191 -14.300  1.00 10.00      B   
ATOM   1972 HE22 GLN   203      39.321   2.495 -14.642  1.00 10.00      B   
ATOM   1973  C   GLN   203      39.112   5.471  -9.136  1.00 10.00      B   
ATOM   1974  O   GLN   203      39.701   4.730  -8.347  1.00 10.00      B   
ATOM   1975  N   VAL   204      39.611   6.625  -9.549  1.00 10.00      B   
ATOM   1976  HN  VAL   204      39.088   7.179 -10.161  1.00 10.00      B   
ATOM   1977  CA  VAL   204      40.911   7.096  -9.105  1.00 10.00      B   
ATOM   1978  CB  VAL   204      41.645   7.888 -10.210  1.00 10.00      B   
ATOM   1979  CG1 VAL   204      43.071   8.211  -9.785  1.00 10.00      B   
ATOM   1980  CG2 VAL   204      41.639   7.112 -11.519  1.00 10.00      B   
ATOM   1981  C   VAL   204      40.779   7.959  -7.856  1.00 10.00      B   
ATOM   1982  O   VAL   204      40.501   9.157  -7.938  1.00 10.00      B   
ATOM   1983  N   VAL   205      40.948   7.336  -6.700  1.00 10.00      B   
ATOM   1984  HN  VAL   205      41.130   6.375  -6.696  1.00 10.00      B   
ATOM   1985  CA  VAL   205      40.870   8.048  -5.435  1.00 10.00      B   
ATOM   1986  CB  VAL   205      40.175   7.205  -4.344  1.00 10.00      B   
ATOM   1987  CG1 VAL   205      39.895   8.054  -3.113  1.00 10.00      B   
ATOM   1988  CG2 VAL   205      38.887   6.590  -4.877  1.00 10.00      B   
ATOM   1989  C   VAL   205      42.278   8.412  -4.979  1.00 10.00      B   
ATOM   1990  O   VAL   205      43.094   7.534  -4.697  1.00 10.00      B   
ATOM   1991  N   THR   206      42.566   9.702  -4.927  1.00 10.00      B   
ATOM   1992  HN  THR   206      41.882  10.360  -5.173  1.00 10.00      B   
ATOM   1993  CA  THR   206      43.879  10.176  -4.523  1.00 10.00      B   
ATOM   1994  CB  THR   206      44.094  11.637  -4.954  1.00 10.00      B   
ATOM   1995  OG1 THR   206      42.987  12.058  -5.769  1.00 10.00      B   
ATOM   1996  HG1 THR   206      43.316  12.496  -6.564  1.00 10.00      B   
ATOM   1997  CG2 THR   206      45.380  11.772  -5.753  1.00 10.00      B   
ATOM   1998  C   THR   206      44.099  10.037  -3.015  1.00 10.00      B   
ATOM   1999  O   THR   206      44.165  11.029  -2.288  1.00 10.00      B   
ATOM   2000  N   LEU   207      44.193   8.798  -2.551  1.00 10.00      B   
ATOM   2001  HN  LEU   207      44.097   8.045  -3.177  1.00 10.00      B   
ATOM   2002  CA  LEU   207      44.427   8.527  -1.141  1.00 10.00      B   
ATOM   2003  CB  LEU   207      43.892   7.145  -0.754  1.00 10.00      B   
ATOM   2004  CG  LEU   207      42.369   7.015  -0.680  1.00 10.00      B   
ATOM   2005  CD1 LEU   207      41.966   5.589  -0.342  1.00 10.00      B   
ATOM   2006  CD2 LEU   207      41.801   7.985   0.345  1.00 10.00      B   
ATOM   2007  C   LEU   207      45.916   8.623  -0.839  1.00 10.00      B   
ATOM   2008  O   LEU   207      46.747   8.553  -1.747  1.00 10.00      B   
ATOM   2009  N   ASN   208      46.253   8.778   0.430  1.00 10.00      B   
ATOM   2010  HN  ASN   208      45.549   8.815   1.113  1.00 10.00      B   
ATOM   2011  CA  ASN   208      47.646   8.897   0.834  1.00 10.00      B   
ATOM   2012  CB  ASN   208      47.868  10.153   1.684  1.00 10.00      B   
ATOM   2013  CG  ASN   208      48.216  11.368   0.849  1.00 10.00      B   
ATOM   2014  OD1 ASN   208      48.782  11.246  -0.239  1.00 10.00      B   
ATOM   2015  ND2 ASN   208      47.895  12.550   1.353  1.00 10.00      B   
ATOM   2016 HD21 ASN   208      47.453  12.581   2.230  1.00 10.00      B   
ATOM   2017 HD22 ASN   208      48.107  13.350   0.825  1.00 10.00      B   
ATOM   2018  C   ASN   208      48.144   7.660   1.570  1.00 10.00      B   
ATOM   2019  O   ASN   208      48.898   6.860   1.019  1.00 10.00      B   
ATOM   2020  N   GLN   209      47.699   7.485   2.803  1.00 10.00      B   
ATOM   2021  HN  GLN   209      47.040   8.113   3.169  1.00 10.00      B   
ATOM   2022  CA  GLN   209      48.139   6.358   3.616  1.00 10.00      B   
ATOM   2023  CB  GLN   209      48.637   6.846   4.978  1.00 10.00      B   
ATOM   2024  CG  GLN   209      49.790   7.835   4.901  1.00 10.00      B   
ATOM   2025  CD  GLN   209      50.127   8.445   6.248  1.00 10.00      B   
ATOM   2026  OE1 GLN   209      49.257   8.608   7.102  1.00 10.00      B   
ATOM   2027  NE2 GLN   209      51.390   8.792   6.448  1.00 10.00      B   
ATOM   2028 HE21 GLN   209      52.035   8.640   5.725  1.00 10.00      B   
ATOM   2029 HE22 GLN   209      51.627   9.193   7.311  1.00 10.00      B   
ATOM   2030  C   GLN   209      47.035   5.326   3.802  1.00 10.00      B   
ATOM   2031  O   GLN   209      45.895   5.671   4.118  1.00 10.00      B   
ATOM   2032  N   GLY   210      47.379   4.061   3.604  1.00 10.00      B   
ATOM   2033  HN  GLY   210      48.304   3.848   3.345  1.00 10.00      B   
ATOM   2034  CA  GLY   210      46.414   2.992   3.759  1.00 10.00      B   
ATOM   2035  C   GLY   210      47.098   1.674   4.061  1.00 10.00      B   
ATOM   2036  O   GLY   210      47.811   1.130   3.215  1.00 10.00      B   
ATOM   2037  N   THR   211      46.891   1.168   5.264  1.00 10.00      B   
ATOM   2038  HN  THR   211      46.296   1.642   5.887  1.00 10.00      B   
ATOM   2039  CA  THR   211      47.495  -0.081   5.684  1.00 10.00      B   
ATOM   2040  CB  THR   211      47.793  -0.070   7.199  1.00 10.00      B   
ATOM   2041  OG1 THR   211      48.619   1.062   7.525  1.00 10.00      B   
ATOM   2042  HG1 THR   211      49.316   1.151   6.866  1.00 10.00      B   
ATOM   2043  CG2 THR   211      48.503  -1.350   7.615  1.00 10.00      B   
ATOM   2044  C   THR   211      46.594  -1.267   5.344  1.00 10.00      B   
ATOM   2045  O   THR   211      45.553  -1.478   5.969  1.00 10.00      B   
ATOM   2046  N   ARG   212      46.997  -2.026   4.337  1.00 10.00      B   
ATOM   2047  HN  ARG   212      47.835  -1.804   3.873  1.00 10.00      B   
ATOM   2048  CA  ARG   212      46.246  -3.191   3.911  1.00 10.00      B   
ATOM   2049  CB  ARG   212      46.532  -3.498   2.443  1.00 10.00      B   
ATOM   2050  CG  ARG   212      45.645  -2.750   1.465  1.00 10.00      B   
ATOM   2051  CD  ARG   212      46.097  -2.977   0.032  1.00 10.00      B   
ATOM   2052  NE  ARG   212      46.480  -4.368  -0.216  1.00 10.00      B   
ATOM   2053  HE  ARG   212      45.983  -5.065   0.270  1.00 10.00      B   
ATOM   2054  CZ  ARG   212      47.434  -4.736  -1.072  1.00 10.00      B   
ATOM   2055  NH1 ARG   212      48.089  -3.825  -1.783  1.00 10.00      B   
ATOM   2056 HH11 ARG   212      48.835  -4.119  -2.451  1.00 10.00      B   
ATOM   2057 HH12 ARG   212      47.856  -2.811  -1.683  1.00 10.00      B   
ATOM   2058  NH2 ARG   212      47.730  -6.021  -1.216  1.00 10.00      B   
ATOM   2059 HH21 ARG   212      47.221  -6.744  -0.664  1.00 10.00      B   
ATOM   2060 HH22 ARG   212      48.474  -6.316  -1.884  1.00 10.00      B   
ATOM   2061  C   ARG   212      46.616  -4.388   4.773  1.00 10.00      B   
ATOM   2062  O   ARG   212      47.774  -4.811   4.802  1.00 10.00      B   
ATOM   2063  N   PHE   213      45.634  -4.924   5.475  1.00 10.00      B   
ATOM   2064  HN  PHE   213      44.727  -4.552   5.393  1.00 10.00      B   
ATOM   2065  CA  PHE   213      45.858  -6.063   6.347  1.00 10.00      B   
ATOM   2066  CB  PHE   213      45.573  -5.685   7.807  1.00 10.00      B   
ATOM   2067  CG  PHE   213      45.757  -6.816   8.779  1.00 10.00      B   
ATOM   2068  CD1 PHE   213      47.022  -7.299   9.069  1.00 10.00      B   
ATOM   2069  CD2 PHE   213      44.662  -7.400   9.396  1.00 10.00      B   
ATOM   2070  CE1 PHE   213      47.193  -8.344   9.955  1.00 10.00      B   
ATOM   2071  CE2 PHE   213      44.826  -8.444  10.284  1.00 10.00      B   
ATOM   2072  CZ  PHE   213      46.093  -8.917  10.564  1.00 10.00      B   
ATOM   2073  C   PHE   213      44.998  -7.246   5.922  1.00 10.00      B   
ATOM   2074  O   PHE   213      43.785  -7.113   5.736  1.00 10.00      B   
ATOM   2075  N   GLU   214      45.634  -8.394   5.749  1.00 10.00      B   
ATOM   2076  HN  GLU   214      46.607  -8.427   5.891  1.00 10.00      B   
ATOM   2077  CA  GLU   214      44.936  -9.608   5.360  1.00 10.00      B   
ATOM   2078  CB  GLU   214      45.321 -10.037   3.942  1.00 10.00      B   
ATOM   2079  CG  GLU   214      44.653  -9.226   2.843  1.00 10.00      B   
ATOM   2080  CD  GLU   214      44.950  -9.760   1.458  1.00 10.00      B   
ATOM   2081  OE1 GLU   214      44.919 -10.995   1.270  1.00 10.00      B   
ATOM   2082  OE2 GLU   214      45.209  -8.943   0.547  1.00 10.00      B   
ATOM   2083  C   GLU   214      45.213 -10.723   6.360  1.00 10.00      B   
ATOM   2084  O   GLU   214      46.116 -11.537   6.169  1.00 10.00      B   
ATOM   2085  N   GLY   215      44.443 -10.732   7.438  1.00 10.00      B   
ATOM   2086  HN  GLY   215      43.754 -10.047   7.542  1.00 10.00      B   
ATOM   2087  CA  GLY   215      44.612 -11.738   8.462  1.00 10.00      B   
ATOM   2088  C   GLY   215      43.296 -12.148   9.086  1.00 10.00      B   
ATOM   2089  O   GLY   215      42.543 -11.304   9.573  1.00 10.00      B   
ATOM   2090  N   THR   216      43.014 -13.442   9.048  1.00 10.00      B   
ATOM   2091  HN  THR   216      43.650 -14.054   8.618  1.00 10.00      B   
ATOM   2092  CA  THR   216      41.791 -13.983   9.617  1.00 10.00      B   
ATOM   2093  CB  THR   216      40.773 -14.333   8.512  1.00 10.00      B   
ATOM   2094  OG1 THR   216      40.972 -13.470   7.382  1.00 10.00      B   
ATOM   2095  HG1 THR   216      41.905 -13.477   7.137  1.00 10.00      B   
ATOM   2096  CG2 THR   216      39.352 -14.156   9.026  1.00 10.00      B   
ATOM   2097  C   THR   216      42.093 -15.237  10.441  1.00 10.00      B   
ATOM   2098  O   THR   216      41.195 -16.017  10.760  1.00 10.00      B   
ATOM   2099  N   ALA   217      43.370 -15.425  10.770  1.00 10.00      B   
ATOM   2100  HN  ALA   217      44.036 -14.764  10.481  1.00 10.00      B   
ATOM   2101  CA  ALA   217      43.812 -16.571  11.557  1.00 10.00      B   
ATOM   2102  CB  ALA   217      43.794 -17.846  10.725  1.00 10.00      B   
ATOM   2103  C   ALA   217      45.208 -16.334  12.117  1.00 10.00      B   
ATOM   2104  O   ALA   217      46.019 -15.631  11.512  1.00 10.00      B   
ATOM   2105  N   LEU   218      45.478 -16.922  13.274  1.00 10.00      B   
ATOM   2106  HN  LEU   218      44.785 -17.465  13.705  1.00 10.00      B   
ATOM   2107  CA  LEU   218      46.774 -16.784  13.924  1.00 10.00      B   
ATOM   2108  CB  LEU   218      46.668 -17.128  15.412  1.00 10.00      B   
ATOM   2109  CG  LEU   218      45.776 -16.218  16.259  1.00 10.00      B   
ATOM   2110  CD1 LEU   218      45.770 -16.676  17.709  1.00 10.00      B   
ATOM   2111  CD2 LEU   218      46.217 -14.766  16.148  1.00 10.00      B   
ATOM   2112  C   LEU   218      47.808 -17.675  13.247  1.00 10.00      B   
ATOM   2113  O   LEU   218      48.983 -17.323  13.147  1.00 10.00      B   
ATOM   2114  N   LEU   219      47.360 -18.828  12.768  1.00 10.00      B   
ATOM   2115  HN  LEU   219      46.408 -19.052  12.870  1.00 10.00      B   
ATOM   2116  CA  LEU   219      48.243 -19.767  12.088  1.00 10.00      B   
ATOM   2117  CB  LEU   219      47.784 -21.210  12.335  1.00 10.00      B   
ATOM   2118  CG  LEU   219      47.867 -21.714  13.777  1.00 10.00      B   
ATOM   2119  CD1 LEU   219      47.183 -23.067  13.908  1.00 10.00      B   
ATOM   2120  CD2 LEU   219      49.316 -21.799  14.235  1.00 10.00      B   
ATOM   2121  C   LEU   219      48.266 -19.471  10.593  1.00 10.00      B   
ATOM   2122  O   LEU   219      48.059 -20.359   9.765  1.00 10.00      B   
ATOM   2123  N   ARG   220      48.519 -18.216  10.252  1.00 10.00      B   
ATOM   2124  HN  ARG   220      48.704 -17.557  10.957  1.00 10.00      B   
ATOM   2125  CA  ARG   220      48.554 -17.791   8.860  1.00 10.00      B   
ATOM   2126  CB  ARG   220      47.159 -17.340   8.414  1.00 10.00      B   
ATOM   2127  CG  ARG   220      46.369 -18.387   7.645  1.00 10.00      B   
ATOM   2128  CD  ARG   220      44.964 -17.893   7.337  1.00 10.00      B   
ATOM   2129  NE  ARG   220      44.375 -18.583   6.193  1.00 10.00      B   
ATOM   2130  HE  ARG   220      44.985 -18.841   5.462  1.00 10.00      B   
ATOM   2131  CZ  ARG   220      43.075 -18.873   6.082  1.00 10.00      B   
ATOM   2132  NH1 ARG   220      42.222 -18.526   7.048  1.00 10.00      B   
ATOM   2133 HH11 ARG   220      41.204 -18.751   6.965  1.00 10.00      B   
ATOM   2134 HH12 ARG   220      42.567 -18.033   7.897  1.00 10.00      B   
ATOM   2135  NH2 ARG   220      42.630 -19.508   5.003  1.00 10.00      B   
ATOM   2136 HH21 ARG   220      41.614 -19.734   4.906  1.00 10.00      B   
ATOM   2137 HH22 ARG   220      43.292 -19.790   4.247  1.00 10.00      B   
ATOM   2138  C   ARG   220      49.563 -16.663   8.660  1.00 10.00      B   
ATOM   2139  O   ARG   220      50.305 -16.312   9.580  1.00 10.00      B   
ATOM   2140  N   ASP   221      49.585 -16.104   7.456  1.00 10.00      B   
ATOM   2141  HN  ASP   221      48.964 -16.431   6.771  1.00 10.00      B   
ATOM   2142  CA  ASP   221      50.498 -15.018   7.110  1.00 10.00      B   
ATOM   2143  CB  ASP   221      50.871 -15.112   5.625  1.00 10.00      B   
ATOM   2144  CG  ASP   221      51.758 -13.975   5.155  1.00 10.00      B   
ATOM   2145  OD1 ASP   221      52.781 -13.705   5.819  1.00 10.00      B   
ATOM   2146  OD2 ASP   221      51.449 -13.364   4.105  1.00 10.00      B   
ATOM   2147  C   ASP   221      49.865 -13.659   7.396  1.00 10.00      B   
ATOM   2148  O   ASP   221      48.817 -13.324   6.841  1.00 10.00      B   
ATOM   2149  N   PHE   222      50.500 -12.879   8.258  1.00 10.00      B   
ATOM   2150  HN  PHE   222      51.336 -13.194   8.664  1.00 10.00      B   
ATOM   2151  CA  PHE   222      49.995 -11.559   8.613  1.00 10.00      B   
ATOM   2152  CB  PHE   222      50.344 -11.215  10.063  1.00 10.00      B   
ATOM   2153  CG  PHE   222      49.561 -12.001  11.076  1.00 10.00      B   
ATOM   2154  CD1 PHE   222      49.981 -13.259  11.475  1.00 10.00      B   
ATOM   2155  CD2 PHE   222      48.402 -11.482  11.627  1.00 10.00      B   
ATOM   2156  CE1 PHE   222      49.262 -13.984  12.403  1.00 10.00      B   
ATOM   2157  CE2 PHE   222      47.676 -12.201  12.557  1.00 10.00      B   
ATOM   2158  CZ  PHE   222      48.106 -13.455  12.945  1.00 10.00      B   
ATOM   2159  C   PHE   222      50.544 -10.504   7.660  1.00 10.00      B   
ATOM   2160  O   PHE   222      51.552  -9.856   7.941  1.00 10.00      B   
ATOM   2161  N   ARG   223      49.876 -10.349   6.529  1.00 10.00      B   
ATOM   2162  HN  ARG   223      49.078 -10.900   6.369  1.00 10.00      B   
ATOM   2163  CA  ARG   223      50.287  -9.391   5.515  1.00 10.00      B   
ATOM   2164  CB  ARG   223      49.624  -9.732   4.183  1.00 10.00      B   
ATOM   2165  CG  ARG   223      50.548  -9.632   2.984  1.00 10.00      B   
ATOM   2166  CD  ARG   223      50.489 -10.899   2.150  1.00 10.00      B   
ATOM   2167  NE  ARG   223      49.132 -11.187   1.688  1.00 10.00      B   
ATOM   2168  HE  ARG   223      48.681 -10.486   1.166  1.00 10.00      B   
ATOM   2169  CZ  ARG   223      48.487 -12.329   1.928  1.00 10.00      B   
ATOM   2170  NH1 ARG   223      49.069 -13.298   2.631  1.00 10.00      B   
ATOM   2171 HH11 ARG   223      48.564 -14.188   2.815  1.00 10.00      B   
ATOM   2172 HH12 ARG   223      50.041 -13.169   3.008  1.00 10.00      B   
ATOM   2173  NH2 ARG   223      47.248 -12.496   1.485  1.00 10.00      B   
ATOM   2174 HH21 ARG   223      46.771 -11.732   0.953  1.00 10.00      B   
ATOM   2175 HH22 ARG   223      46.740 -13.390   1.663  1.00 10.00      B   
ATOM   2176  C   ARG   223      49.931  -7.966   5.924  1.00 10.00      B   
ATOM   2177  O   ARG   223      48.757  -7.642   6.108  1.00 10.00      B   
ATOM   2178  N   ILE   224      50.951  -7.127   6.073  1.00 10.00      B   
ATOM   2179  HN  ILE   224      51.862  -7.457   5.922  1.00 10.00      B   
ATOM   2180  CA  ILE   224      50.762  -5.733   6.461  1.00 10.00      B   
ATOM   2181  CB  ILE   224      51.252  -5.487   7.909  1.00 10.00      B   
ATOM   2182  CG1 ILE   224      50.669  -6.532   8.865  1.00 10.00      B   
ATOM   2183  CG2 ILE   224      50.894  -4.081   8.375  1.00 10.00      B   
ATOM   2184  CD1 ILE   224      51.337  -6.567  10.221  1.00 10.00      B   
ATOM   2185  C   ILE   224      51.554  -4.826   5.517  1.00 10.00      B   
ATOM   2186  O   ILE   224      52.718  -5.099   5.219  1.00 10.00      B   
ATOM   2187  N   THR   225      50.922  -3.765   5.030  1.00 10.00      B   
ATOM   2188  HN  THR   225      49.986  -3.608   5.274  1.00 10.00      B   
ATOM   2189  CA  THR   225      51.590  -2.832   4.132  1.00 10.00      B   
ATOM   2190  CB  THR   225      50.731  -2.532   2.885  1.00 10.00      B   
ATOM   2191  OG1 THR   225      49.529  -1.858   3.285  1.00 10.00      B   
ATOM   2192  HG1 THR   225      49.761  -1.119   3.864  1.00 10.00      B   
ATOM   2193  CG2 THR   225      50.373  -3.813   2.146  1.00 10.00      B   
ATOM   2194  C   THR   225      51.878  -1.515   4.843  1.00 10.00      B   
ATOM   2195  O   THR   225      50.986  -0.940   5.473  1.00 10.00      B   
ATOM   2196  N   ASP   226      53.112  -1.038   4.739  1.00 10.00      B   
ATOM   2197  HN  ASP   226      53.782  -1.537   4.224  1.00 10.00      B   
ATOM   2198  CA  ASP   226      53.492   0.220   5.366  1.00 10.00      B   
ATOM   2199  CB  ASP   226      55.004   0.278   5.622  1.00 10.00      B   
ATOM   2200  CG  ASP   226      55.824   0.549   4.378  1.00 10.00      B   
ATOM   2201  OD1 ASP   226      55.828  -0.300   3.462  1.00 10.00      B   
ATOM   2202  OD2 ASP   226      56.493   1.603   4.324  1.00 10.00      B   
ATOM   2203  C   ASP   226      53.024   1.397   4.513  1.00 10.00      B   
ATOM   2204  O   ASP   226      52.371   1.203   3.484  1.00 10.00      B   
ATOM   2205  N   PHE   227      53.350   2.611   4.939  1.00 10.00      B   
ATOM   2206  HN  PHE   227      53.895   2.702   5.753  1.00 10.00      B   
ATOM   2207  CA  PHE   227      52.944   3.812   4.214  1.00 10.00      B   
ATOM   2208  CB  PHE   227      53.206   5.072   5.044  1.00 10.00      B   
ATOM   2209  CG  PHE   227      52.499   5.080   6.369  1.00 10.00      B   
ATOM   2210  CD1 PHE   227      53.141   5.539   7.506  1.00 10.00      B   
ATOM   2211  CD2 PHE   227      51.194   4.629   6.477  1.00 10.00      B   
ATOM   2212  CE1 PHE   227      52.496   5.549   8.728  1.00 10.00      B   
ATOM   2213  CE2 PHE   227      50.541   4.635   7.695  1.00 10.00      B   
ATOM   2214  CZ  PHE   227      51.193   5.096   8.824  1.00 10.00      B   
ATOM   2215  C   PHE   227      53.645   3.906   2.862  1.00 10.00      B   
ATOM   2216  O   PHE   227      54.827   4.253   2.784  1.00 10.00      B   
ATOM   2217  N   GLN   228      52.906   3.584   1.808  1.00 10.00      B   
ATOM   2218  HN  GLN   228      51.970   3.322   1.949  1.00 10.00      B   
ATOM   2219  CA  GLN   228      53.429   3.616   0.449  1.00 10.00      B   
ATOM   2220  CB  GLN   228      53.623   2.185  -0.074  1.00 10.00      B   
ATOM   2221  CG  GLN   228      54.658   1.357   0.666  1.00 10.00      B   
ATOM   2222  CD  GLN   228      56.063   1.881   0.475  1.00 10.00      B   
ATOM   2223  OE1 GLN   228      56.365   2.535  -0.524  1.00 10.00      B   
ATOM   2224  NE2 GLN   228      56.927   1.598   1.431  1.00 10.00      B   
ATOM   2225 HE21 GLN   228      56.609   1.074   2.207  1.00 10.00      B   
ATOM   2226 HE22 GLN   228      57.851   1.910   1.330  1.00 10.00      B   
ATOM   2227  C   GLN   228      52.446   4.332  -0.463  1.00 10.00      B   
ATOM   2228  O   GLN   228      51.351   4.696  -0.036  1.00 10.00      B   
ATOM   2229  N   ASP   229      52.835   4.529  -1.713  1.00 10.00      B   
ATOM   2230  HN  ASP   229      53.730   4.237  -1.991  1.00 10.00      B   
ATOM   2231  CA  ASP   229      51.969   5.182  -2.684  1.00 10.00      B   
ATOM   2232  CB  ASP   229      52.779   5.673  -3.889  1.00 10.00      B   
ATOM   2233  CG  ASP   229      51.960   5.771  -5.166  1.00 10.00      B   
ATOM   2234  OD1 ASP   229      52.113   4.891  -6.041  1.00 10.00      B   
ATOM   2235  OD2 ASP   229      51.170   6.730  -5.304  1.00 10.00      B   
ATOM   2236  C   ASP   229      50.875   4.225  -3.138  1.00 10.00      B   
ATOM   2237  O   ASP   229      51.157   3.174  -3.717  1.00 10.00      B   
ATOM   2238  N   TYR   230      49.635   4.577  -2.847  1.00 10.00      B   
ATOM   2239  HN  TYR   230      49.479   5.415  -2.360  1.00 10.00      B   
ATOM   2240  CA  TYR   230      48.493   3.758  -3.234  1.00 10.00      B   
ATOM   2241  CB  TYR   230      48.079   2.814  -2.099  1.00 10.00      B   
ATOM   2242  CG  TYR   230      48.986   1.615  -1.915  1.00 10.00      B   
ATOM   2243  CD1 TYR   230      49.753   1.470  -0.767  1.00 10.00      B   
ATOM   2244  CD2 TYR   230      49.068   0.627  -2.889  1.00 10.00      B   
ATOM   2245  CE1 TYR   230      50.580   0.374  -0.595  1.00 10.00      B   
ATOM   2246  CE2 TYR   230      49.892  -0.472  -2.723  1.00 10.00      B   
ATOM   2247  CZ  TYR   230      50.645  -0.594  -1.575  1.00 10.00      B   
ATOM   2248  OH  TYR   230      51.463  -1.686  -1.409  1.00 10.00      B   
ATOM   2249  HH  TYR   230      51.814  -1.948  -2.266  1.00 10.00      B   
ATOM   2250  C   TYR   230      47.322   4.653  -3.609  1.00 10.00      B   
ATOM   2251  O   TYR   230      47.305   5.834  -3.260  1.00 10.00      B   
ATOM   2252  N   GLN   231      46.358   4.095  -4.335  1.00 10.00      B   
ATOM   2253  HN  GLN   231      46.444   3.155  -4.603  1.00 10.00      B   
ATOM   2254  CA  GLN   231      45.177   4.847  -4.750  1.00 10.00      B   
ATOM   2255  CB  GLN   231      45.226   5.153  -6.250  1.00 10.00      B   
ATOM   2256  CG  GLN   231      46.360   6.080  -6.657  1.00 10.00      B   
ATOM   2257  CD  GLN   231      46.140   7.520  -6.221  1.00 10.00      B   
ATOM   2258  OE1 GLN   231      45.615   8.334  -6.975  1.00 10.00      B   
ATOM   2259  NE2 GLN   231      46.534   7.841  -4.996  1.00 10.00      B   
ATOM   2260 HE21 GLN   231      46.937   7.139  -4.436  1.00 10.00      B   
ATOM   2261 HE22 GLN   231      46.415   8.766  -4.699  1.00 10.00      B   
ATOM   2262  C   GLN   231      43.898   4.087  -4.408  1.00 10.00      B   
ATOM   2263  O   GLN   231      42.796   4.611  -4.563  1.00 10.00      B   
ATOM   2264  N   ALA   232      44.063   2.847  -3.948  1.00 10.00      B   
ATOM   2265  HN  ALA   232      44.973   2.494  -3.863  1.00 10.00      B   
ATOM   2266  CA  ALA   232      42.939   1.991  -3.568  1.00 10.00      B   
ATOM   2267  CB  ALA   232      42.284   2.476  -2.282  1.00 10.00      B   
ATOM   2268  C   ALA   232      41.919   1.851  -4.696  1.00 10.00      B   
ATOM   2269  O   ALA   232      40.742   2.183  -4.538  1.00 10.00      B   
ATOM   2270  N   ILE   233      42.381   1.353  -5.834  1.00 10.00      B   
ATOM   2271  HN  ILE   233      43.326   1.099  -5.892  1.00 10.00      B   
ATOM   2272  CA  ILE   233      41.520   1.163  -6.995  1.00 10.00      B   
ATOM   2273  CB  ILE   233      42.340   1.078  -8.302  1.00 10.00      B   
ATOM   2274  CG1 ILE   233      43.419   2.166  -8.322  1.00 10.00      B   
ATOM   2275  CG2 ILE   233      41.431   1.217  -9.516  1.00 10.00      B   
ATOM   2276  CD1 ILE   233      44.385   2.047  -9.482  1.00 10.00      B   
ATOM   2277  C   ILE   233      40.675  -0.101  -6.826  1.00 10.00      B   
ATOM   2278  O   ILE   233      40.955  -1.140  -7.429  1.00 10.00      B   
ATOM   2279  N   ILE   234      39.663  -0.012  -5.971  1.00 10.00      B   
ATOM   2280  HN  ILE   234      39.512   0.841  -5.505  1.00 10.00      B   
ATOM   2281  CA  ILE   234      38.770  -1.136  -5.701  1.00 10.00      B   
ATOM   2282  CB  ILE   234      38.942  -1.670  -4.259  1.00 10.00      B   
ATOM   2283  CG1 ILE   234      40.419  -1.637  -3.844  1.00 10.00      B   
ATOM   2284  CG2 ILE   234      38.399  -3.089  -4.151  1.00 10.00      B   
ATOM   2285  CD1 ILE   234      40.662  -1.992  -2.393  1.00 10.00      B   
ATOM   2286  C   ILE   234      37.315  -0.723  -5.928  1.00 10.00      B   
ATOM   2287  O   ILE   234      36.447  -0.915  -5.075  1.00 10.00      B   
ATOM   2288  N   GLY   235      37.066  -0.128  -7.081  1.00 10.00      B   
ATOM   2289  HN  GLY   235      37.801   0.017  -7.715  1.00 10.00      B   
ATOM   2290  CA  GLY   235      35.732   0.310  -7.430  1.00 10.00      B   
ATOM   2291  C   GLY   235      35.323  -0.257  -8.769  1.00 10.00      B   
ATOM   2292  O   GLY   235      34.960   0.479  -9.687  1.00 10.00      B   
ATOM   2293  N   HIS   236      35.409  -1.575  -8.883  1.00 10.00      B   
ATOM   2294  HN  HIS   236      35.701  -2.100  -8.109  1.00 10.00      B   
ATOM   2295  CA  HIS   236      35.063  -2.266 -10.115  1.00 10.00      B   
ATOM   2296  CB  HIS   236      35.694  -3.661 -10.133  1.00 10.00      B   
ATOM   2297  CG  HIS   236      35.829  -4.253 -11.501  1.00 10.00      B   
ATOM   2298  ND1 HIS   236      34.920  -5.145 -12.029  1.00 10.00      B   
ATOM   2299  HD1 HIS   236      34.114  -5.484 -11.575  1.00 10.00      B   
ATOM   2300  CD2 HIS   236      36.775  -4.073 -12.450  1.00 10.00      B   
ATOM   2301  CE1 HIS   236      35.304  -5.484 -13.244  1.00 10.00      B   
ATOM   2302  NE2 HIS   236      36.423  -4.849 -13.522  1.00 10.00      B   
ATOM   2303  HE2 HIS   236      36.925  -4.919 -14.362  1.00 10.00      B   
ATOM   2304  C   HIS   236      33.552  -2.370 -10.260  1.00 10.00      B   
ATOM   2305  O   HIS   236      32.840  -2.577  -9.278  1.00 10.00      B   
ATOM   2306  N   GLN   237      33.069  -2.213 -11.484  1.00 10.00      B   
ATOM   2307  HN  GLN   237      33.687  -2.040 -12.224  1.00 10.00      B   
ATOM   2308  CA  GLN   237      31.640  -2.290 -11.756  1.00 10.00      B   
ATOM   2309  CB  GLN   237      31.338  -1.833 -13.183  1.00 10.00      B   
ATOM   2310  CG  GLN   237      31.829  -0.432 -13.505  1.00 10.00      B   
ATOM   2311  CD  GLN   237      31.442   0.014 -14.901  1.00 10.00      B   
ATOM   2312  OE1 GLN   237      31.286  -0.803 -15.810  1.00 10.00      B   
ATOM   2313  NE2 GLN   237      31.297   1.315 -15.087  1.00 10.00      B   
ATOM   2314 HE21 GLN   237      31.450   1.910 -14.322  1.00 10.00      B   
ATOM   2315 HE22 GLN   237      31.043   1.635 -15.978  1.00 10.00      B   
ATOM   2316  C   GLN   237      31.133  -3.711 -11.551  1.00 10.00      B   
ATOM   2317  O   GLN   237      31.413  -4.600 -12.355  1.00 10.00      B   
ATOM   2318  N   ALA   238      30.407  -3.921 -10.464  1.00 10.00      B   
ATOM   2319  HN  ALA   238      30.238  -3.175  -9.852  1.00 10.00      B   
ATOM   2320  CA  ALA   238      29.857  -5.231 -10.160  1.00 10.00      B   
ATOM   2321  CB  ALA   238      29.599  -5.372  -8.668  1.00 10.00      B   
ATOM   2322  C   ALA   238      28.578  -5.457 -10.955  1.00 10.00      B   
ATOM   2323  O   ALA   238      27.478  -5.147 -10.493  1.00 10.00      B   
ATOM   2324  N   VAL   239      28.735  -5.972 -12.164  1.00 10.00      B   
ATOM   2325  HN  VAL   239      29.643  -6.171 -12.481  1.00 10.00      B   
ATOM   2326  CA  VAL   239      27.603  -6.238 -13.040  1.00 10.00      B   
ATOM   2327  CB  VAL   239      28.054  -6.505 -14.491  1.00 10.00      B   
ATOM   2328  CG1 VAL   239      28.659  -5.248 -15.099  1.00 10.00      B   
ATOM   2329  CG2 VAL   239      29.043  -7.660 -14.548  1.00 10.00      B   
ATOM   2330  C   VAL   239      26.772  -7.417 -12.534  1.00 10.00      B   
ATOM   2331  O   VAL   239      27.218  -8.182 -11.678  1.00 10.00      B   
ATOM   2332  N   ALA   240      25.568  -7.565 -13.072  1.00 10.00      B   
ATOM   2333  HN  ALA   240      25.269  -6.930 -13.761  1.00 10.00      B   
ATOM   2334  CA  ALA   240      24.675  -8.647 -12.668  1.00 10.00      B   
ATOM   2335  CB  ALA   240      23.244  -8.335 -13.075  1.00 10.00      B   
ATOM   2336  C   ALA   240      25.123  -9.981 -13.255  1.00 10.00      B   
ATOM   2337  O   ALA   240      24.671 -11.041 -12.827  1.00 10.00      B   
ATOM   2338  N   LEU   241      26.012  -9.921 -14.239  1.00 10.00      B   
ATOM   2339  HN  LEU   241      26.322  -9.045 -14.549  1.00 10.00      B   
ATOM   2340  CA  LEU   241      26.528 -11.123 -14.878  1.00 10.00      B   
ATOM   2341  CB  LEU   241      27.004 -10.815 -16.299  1.00 10.00      B   
ATOM   2342  CG  LEU   241      25.925 -10.413 -17.306  1.00 10.00      B   
ATOM   2343  CD1 LEU   241      26.549 -10.113 -18.659  1.00 10.00      B   
ATOM   2344  CD2 LEU   241      24.867 -11.499 -17.430  1.00 10.00      B   
ATOM   2345  C   LEU   241      27.671 -11.725 -14.068  1.00 10.00      B   
ATOM   2346  O   LEU   241      28.211 -12.773 -14.423  1.00 10.00      B   
ATOM   2347  N   ASP   242      28.035 -11.053 -12.983  1.00 10.00      B   
ATOM   2348  HN  ASP   242      27.560 -10.226 -12.751  1.00 10.00      B   
ATOM   2349  CA  ASP   242      29.115 -11.514 -12.116  1.00 10.00      B   
ATOM   2350  CB  ASP   242      30.125 -10.391 -11.882  1.00 10.00      B   
ATOM   2351  CG  ASP   242      31.243 -10.799 -10.947  1.00 10.00      B   
ATOM   2352  OD1 ASP   242      31.069 -10.691  -9.719  1.00 10.00      B   
ATOM   2353  OD2 ASP   242      32.306 -11.225 -11.440  1.00 10.00      B   
ATOM   2354  C   ASP   242      28.566 -11.999 -10.781  1.00 10.00      B   
ATOM   2355  O   ASP   242      27.400 -11.756 -10.456  1.00 10.00      B   
ATOM   2356  N   ALA   264      -5.015 -15.005  -5.663  1.00 10.00      B   
ATOM   2357  HN  ALA   264      -5.666 -14.505  -5.123  1.00 10.00      B   
ATOM   2358  CA  ALA   264      -5.323 -15.292  -7.058  1.00 10.00      B   
ATOM   2359  CB  ALA   264      -5.959 -16.666  -7.190  1.00 10.00      B   
ATOM   2360  C   ALA   264      -6.239 -14.223  -7.641  1.00 10.00      B   
ATOM   2361  O   ALA   264      -7.291 -13.924  -7.076  1.00 10.00      B   
ATOM   2362  N   GLU   265      -5.837 -13.663  -8.776  1.00 10.00      B   
ATOM   2363  HN  GLU   265      -4.995 -13.965  -9.183  1.00 10.00      B   
ATOM   2364  CA  GLU   265      -6.605 -12.613  -9.441  1.00 10.00      B   
ATOM   2365  CB  GLU   265      -5.915 -12.191 -10.734  1.00 10.00      B   
ATOM   2366  CG  GLU   265      -4.503 -11.670 -10.535  1.00 10.00      B   
ATOM   2367  CD  GLU   265      -3.845 -11.299 -11.842  1.00 10.00      B   
ATOM   2368  OE1 GLU   265      -3.848 -10.102 -12.192  1.00 10.00      B   
ATOM   2369  OE2 GLU   265      -3.331 -12.206 -12.529  1.00 10.00      B   
ATOM   2370  C   GLU   265      -8.040 -13.044  -9.727  1.00 10.00      B   
ATOM   2371  O   GLU   265      -8.983 -12.297  -9.462  1.00 10.00      B   
ATOM   2372  N   LEU   266      -8.201 -14.256 -10.251  1.00 10.00      B   
ATOM   2373  HN  LEU   266      -7.409 -14.808 -10.436  1.00 10.00      B   
ATOM   2374  CA  LEU   266      -9.524 -14.783 -10.570  1.00 10.00      B   
ATOM   2375  CB  LEU   266      -9.420 -16.154 -11.241  1.00 10.00      B   
ATOM   2376  CG  LEU   266      -8.886 -16.169 -12.674  1.00 10.00      B   
ATOM   2377  CD1 LEU   266      -8.815 -17.594 -13.197  1.00 10.00      B   
ATOM   2378  CD2 LEU   266      -9.752 -15.307 -13.581  1.00 10.00      B   
ATOM   2379  C   LEU   266     -10.420 -14.860  -9.337  1.00 10.00      B   
ATOM   2380  O   LEU   266     -11.622 -14.615  -9.421  1.00 10.00      B   
ATOM   2381  N   ASN   267      -9.827 -15.184  -8.195  1.00 10.00      B   
ATOM   2382  HN  ASN   267      -8.862 -15.344  -8.187  1.00 10.00      B   
ATOM   2383  CA  ASN   267     -10.576 -15.293  -6.948  1.00 10.00      B   
ATOM   2384  CB  ASN   267      -9.751 -16.015  -5.875  1.00 10.00      B   
ATOM   2385  CG  ASN   267      -9.704 -17.521  -6.052  1.00 10.00      B   
ATOM   2386  OD1 ASN   267     -10.608 -18.120  -6.628  1.00 10.00      B   
ATOM   2387  ND2 ASN   267      -8.646 -18.143  -5.549  1.00 10.00      B   
ATOM   2388 HD21 ASN   267      -7.962 -17.607  -5.099  1.00 10.00      B   
ATOM   2389 HD22 ASN   267      -8.589 -19.129  -5.644  1.00 10.00      B   
ATOM   2390  C   ASN   267     -10.977 -13.914  -6.443  1.00 10.00      B   
ATOM   2391  O   ASN   267     -12.093 -13.717  -5.956  1.00 10.00      B   
ATOM   2392  N   TRP   268     -10.065 -12.958  -6.579  1.00 10.00      B   
ATOM   2393  HN  TRP   268      -9.201 -13.180  -6.992  1.00 10.00      B   
ATOM   2394  CA  TRP   268     -10.303 -11.588  -6.128  1.00 10.00      B   
ATOM   2395  CB  TRP   268      -9.018 -10.760  -6.218  1.00 10.00      B   
ATOM   2396  CG  TRP   268      -7.912 -11.215  -5.308  1.00 10.00      B   
ATOM   2397  CD1 TRP   268      -7.934 -12.263  -4.432  1.00 10.00      B   
ATOM   2398  CD2 TRP   268      -6.615 -10.621  -5.186  1.00 10.00      B   
ATOM   2399  NE1 TRP   268      -6.729 -12.361  -3.779  1.00 10.00      B   
ATOM   2400  HE1 TRP   268      -6.497 -13.038  -3.103  1.00 10.00      B   
ATOM   2401  CE2 TRP   268      -5.902 -11.364  -4.226  1.00 10.00      B   
ATOM   2402  CE3 TRP   268      -5.985  -9.535  -5.804  1.00 10.00      B   
ATOM   2403  CZ2 TRP   268      -4.595 -11.053  -3.864  1.00 10.00      B   
ATOM   2404  CZ3 TRP   268      -4.688  -9.228  -5.443  1.00 10.00      B   
ATOM   2405  CH2 TRP   268      -4.006  -9.986  -4.484  1.00 10.00      B   
ATOM   2406  C   TRP   268     -11.409 -10.912  -6.935  1.00 10.00      B   
ATOM   2407  O   TRP   268     -12.255 -10.218  -6.375  1.00 10.00      B   
ATOM   2408  N   ARG   269     -11.402 -11.129  -8.248  1.00 10.00      B   
ATOM   2409  HN  ARG   269     -10.700 -11.700  -8.632  1.00 10.00      B   
ATOM   2410  CA  ARG   269     -12.401 -10.531  -9.137  1.00 10.00      B   
ATOM   2411  CB  ARG   269     -12.112 -10.875 -10.599  1.00 10.00      B   
ATOM   2412  CG  ARG   269     -10.846 -10.228 -11.132  1.00 10.00      B   
ATOM   2413  CD  ARG   269     -10.454 -10.787 -12.486  1.00 10.00      B   
ATOM   2414  NE  ARG   269      -9.053 -10.511 -12.785  1.00 10.00      B   
ATOM   2415  HE  ARG   269      -8.585  -9.891 -12.182  1.00 10.00      B   
ATOM   2416  CZ  ARG   269      -8.382 -11.048 -13.802  1.00 10.00      B   
ATOM   2417  NH1 ARG   269      -8.986 -11.895 -14.627  1.00 10.00      B   
ATOM   2418 HH11 ARG   269      -9.991 -12.143 -14.484  1.00 10.00      B   
ATOM   2419 HH12 ARG   269      -8.458 -12.315 -15.426  1.00 10.00      B   
ATOM   2420  NH2 ARG   269      -7.101 -10.743 -13.986  1.00 10.00      B   
ATOM   2421 HH21 ARG   269      -6.617 -10.084 -13.340  1.00 10.00      B   
ATOM   2422 HH22 ARG   269      -6.568 -11.169 -14.781  1.00 10.00      B   
ATOM   2423  C   ARG   269     -13.822 -10.934  -8.759  1.00 10.00      B   
ATOM   2424  O   ARG   269     -14.760 -10.151  -8.905  1.00 10.00      B   
ATOM   2425  N   ILE   270     -13.976 -12.151  -8.263  1.00 10.00      B   
ATOM   2426  HN  ILE   270     -13.193 -12.730  -8.158  1.00 10.00      B   
ATOM   2427  CA  ILE   270     -15.289 -12.642  -7.864  1.00 10.00      B   
ATOM   2428  CB  ILE   270     -15.357 -14.186  -7.887  1.00 10.00      B   
ATOM   2429  CG1 ILE   270     -14.945 -14.721  -9.261  1.00 10.00      B   
ATOM   2430  CG2 ILE   270     -16.757 -14.669  -7.527  1.00 10.00      B   
ATOM   2431  CD1 ILE   270     -14.820 -16.228  -9.321  1.00 10.00      B   
ATOM   2432  C   ILE   270     -15.658 -12.133  -6.472  1.00 10.00      B   
ATOM   2433  O   ILE   270     -16.756 -11.618  -6.260  1.00 10.00      B   
ATOM   2434  N   THR   271     -14.715 -12.245  -5.541  1.00 10.00      B   
ATOM   2435  HN  THR   271     -13.839 -12.610  -5.790  1.00 10.00      B   
ATOM   2436  CA  THR   271     -14.938 -11.824  -4.161  1.00 10.00      B   
ATOM   2437  CB  THR   271     -13.744 -12.182  -3.253  1.00 10.00      B   
ATOM   2438  OG1 THR   271     -12.514 -11.961  -3.956  1.00 10.00      B   
ATOM   2439  HG1 THR   271     -12.323 -12.718  -4.522  1.00 10.00      B   
ATOM   2440  CG2 THR   271     -13.820 -13.637  -2.814  1.00 10.00      B   
ATOM   2441  C   THR   271     -15.253 -10.332  -4.043  1.00 10.00      B   
ATOM   2442  O   THR   271     -16.232  -9.949  -3.398  1.00 10.00      B   
ATOM   2443  N   LEU   272     -14.437  -9.498  -4.680  1.00 10.00      B   
ATOM   2444  HN  LEU   272     -13.682  -9.866  -5.191  1.00 10.00      B   
ATOM   2445  CA  LEU   272     -14.624  -8.048  -4.631  1.00 10.00      B   
ATOM   2446  CB  LEU   272     -13.586  -7.329  -5.497  1.00 10.00      B   
ATOM   2447  CG  LEU   272     -12.135  -7.386  -5.006  1.00 10.00      B   
ATOM   2448  CD1 LEU   272     -11.209  -6.693  -5.992  1.00 10.00      B   
ATOM   2449  CD2 LEU   272     -12.006  -6.772  -3.620  1.00 10.00      B   
ATOM   2450  C   LEU   272     -16.037  -7.638  -5.041  1.00 10.00      B   
ATOM   2451  O   LEU   272     -16.676  -6.829  -4.367  1.00 10.00      B   
ATOM   2452  N   VAL   273     -16.529  -8.215  -6.131  1.00 10.00      B   
ATOM   2453  HN  VAL   273     -15.982  -8.871  -6.614  1.00 10.00      B   
ATOM   2454  CA  VAL   273     -17.866  -7.900  -6.624  1.00 10.00      B   
ATOM   2455  CB  VAL   273     -18.067  -8.380  -8.079  1.00 10.00      B   
ATOM   2456  CG1 VAL   273     -19.465  -8.039  -8.582  1.00 10.00      B   
ATOM   2457  CG2 VAL   273     -17.010  -7.773  -8.991  1.00 10.00      B   
ATOM   2458  C   VAL   273     -18.944  -8.509  -5.725  1.00 10.00      B   
ATOM   2459  O   VAL   273     -19.925  -7.845  -5.378  1.00 10.00      B   
ATOM   2460  N   PHE   274     -18.745  -9.765  -5.336  1.00 10.00      B   
ATOM   2461  HN  PHE   274     -17.935 -10.237  -5.636  1.00 10.00      B   
ATOM   2462  CA  PHE   274     -19.697 -10.470  -4.481  1.00 10.00      B   
ATOM   2463  CB  PHE   274     -19.230 -11.909  -4.244  1.00 10.00      B   
ATOM   2464  CG  PHE   274     -20.319 -12.848  -3.807  1.00 10.00      B   
ATOM   2465  CD1 PHE   274     -21.227 -13.350  -4.727  1.00 10.00      B   
ATOM   2466  CD2 PHE   274     -20.433 -13.231  -2.480  1.00 10.00      B   
ATOM   2467  CE1 PHE   274     -22.227 -14.219  -4.332  1.00 10.00      B   
ATOM   2468  CE2 PHE   274     -21.430 -14.099  -2.077  1.00 10.00      B   
ATOM   2469  CZ  PHE   274     -22.329 -14.592  -3.004  1.00 10.00      B   
ATOM   2470  C   PHE   274     -19.884  -9.747  -3.147  1.00 10.00      B   
ATOM   2471  O   PHE   274     -21.005  -9.616  -2.654  1.00 10.00      B   
ATOM   2472  N   THR   275     -18.783  -9.266  -2.579  1.00 10.00      B   
ATOM   2473  HN  THR   275     -17.917  -9.407  -3.023  1.00 10.00      B   
ATOM   2474  CA  THR   275     -18.822  -8.550  -1.307  1.00 10.00      B   
ATOM   2475  CB  THR   275     -17.404  -8.194  -0.813  1.00 10.00      B   
ATOM   2476  OG1 THR   275     -16.590  -9.374  -0.814  1.00 10.00      B   
ATOM   2477  HG1 THR   275     -16.523  -9.723  -1.714  1.00 10.00      B   
ATOM   2478  CG2 THR   275     -17.449  -7.628   0.600  1.00 10.00      B   
ATOM   2479  C   THR   275     -19.680  -7.284  -1.401  1.00 10.00      B   
ATOM   2480  O   THR   275     -20.431  -6.971  -0.483  1.00 10.00      B   
ATOM   2481  N   VAL   276     -19.587  -6.585  -2.531  1.00 10.00      B   
ATOM   2482  HN  VAL   276     -18.992  -6.905  -3.243  1.00 10.00      B   
ATOM   2483  CA  VAL   276     -20.357  -5.359  -2.742  1.00 10.00      B   
ATOM   2484  CB  VAL   276     -20.017  -4.704  -4.101  1.00 10.00      B   
ATOM   2485  CG1 VAL   276     -20.890  -3.484  -4.355  1.00 10.00      B   
ATOM   2486  CG2 VAL   276     -18.547  -4.321  -4.158  1.00 10.00      B   
ATOM   2487  C   VAL   276     -21.856  -5.643  -2.684  1.00 10.00      B   
ATOM   2488  O   VAL   276     -22.599  -4.976  -1.958  1.00 10.00      B   
ATOM   2489  N   PHE   277     -22.285  -6.650  -3.435  1.00 10.00      B   
ATOM   2490  HN  PHE   277     -21.635  -7.155  -3.969  1.00 10.00      B   
ATOM   2491  CA  PHE   277     -23.692  -7.027  -3.486  1.00 10.00      B   
ATOM   2492  CB  PHE   277     -23.925  -8.065  -4.589  1.00 10.00      B   
ATOM   2493  CG  PHE   277     -25.365  -8.460  -4.764  1.00 10.00      B   
ATOM   2494  CD1 PHE   277     -26.301  -7.545  -5.214  1.00 10.00      B   
ATOM   2495  CD2 PHE   277     -25.780  -9.749  -4.480  1.00 10.00      B   
ATOM   2496  CE1 PHE   277     -27.625  -7.907  -5.376  1.00 10.00      B   
ATOM   2497  CE2 PHE   277     -27.102 -10.120  -4.641  1.00 10.00      B   
ATOM   2498  CZ  PHE   277     -28.028  -9.197  -5.088  1.00 10.00      B   
ATOM   2499  C   PHE   277     -24.170  -7.563  -2.140  1.00 10.00      B   
ATOM   2500  O   PHE   277     -25.237  -7.189  -1.656  1.00 10.00      B   
ATOM   2501  N   MET   278     -23.370  -8.436  -1.542  1.00 10.00      B   
ATOM   2502  HN  MET   278     -22.527  -8.692  -1.981  1.00 10.00      B   
ATOM   2503  CA  MET   278     -23.710  -9.030  -0.255  1.00 10.00      B   
ATOM   2504  CB  MET   278     -22.686 -10.101   0.131  1.00 10.00      B   
ATOM   2505  CG  MET   278     -22.817 -10.613   1.558  1.00 10.00      B   
ATOM   2506  SD  MET   278     -21.792 -12.058   1.882  1.00 10.00      B   
ATOM   2507  CE  MET   278     -20.207 -11.507   1.250  1.00 10.00      B   
ATOM   2508  C   MET   278     -23.829  -7.974   0.840  1.00 10.00      B   
ATOM   2509  O   MET   278     -24.807  -7.951   1.583  1.00 10.00      B   
ATOM   2510  N   MET   279     -22.844  -7.088   0.917  1.00 10.00      B   
ATOM   2511  HN  MET   279     -22.097  -7.144   0.279  1.00 10.00      B   
ATOM   2512  CA  MET   279     -22.832  -6.033   1.926  1.00 10.00      B   
ATOM   2513  CB  MET   279     -21.547  -5.208   1.836  1.00 10.00      B   
ATOM   2514  CG  MET   279     -20.416  -5.732   2.704  1.00 10.00      B   
ATOM   2515  SD  MET   279     -20.820  -5.698   4.462  1.00 10.00      B   
ATOM   2516  CE  MET   279     -21.101  -3.945   4.705  1.00 10.00      B   
ATOM   2517  C   MET   279     -24.048  -5.121   1.813  1.00 10.00      B   
ATOM   2518  O   MET   279     -24.605  -4.688   2.824  1.00 10.00      B   
ATOM   2519  N   ALA   280     -24.470  -4.856   0.580  1.00 10.00      B   
ATOM   2520  HN  ALA   280     -23.999  -5.261  -0.181  1.00 10.00      B   
ATOM   2521  CA  ALA   280     -25.615  -3.987   0.323  1.00 10.00      B   
ATOM   2522  CB  ALA   280     -25.846  -3.843  -1.172  1.00 10.00      B   
ATOM   2523  C   ALA   280     -26.879  -4.496   1.011  1.00 10.00      B   
ATOM   2524  O   ALA   280     -27.706  -3.707   1.469  1.00 10.00      B   
ATOM   2525  N   LEU   281     -27.016  -5.814   1.097  1.00 10.00      B   
ATOM   2526  HN  LEU   281     -26.316  -6.395   0.726  1.00 10.00      B   
ATOM   2527  CA  LEU   281     -28.185  -6.419   1.725  1.00 10.00      B   
ATOM   2528  CB  LEU   281     -28.657  -7.630   0.917  1.00 10.00      B   
ATOM   2529  CG  LEU   281     -28.994  -7.379  -0.556  1.00 10.00      B   
ATOM   2530  CD1 LEU   281     -29.362  -8.681  -1.247  1.00 10.00      B   
ATOM   2531  CD2 LEU   281     -30.119  -6.362  -0.689  1.00 10.00      B   
ATOM   2532  C   LEU   281     -27.898  -6.837   3.166  1.00 10.00      B   
ATOM   2533  O   LEU   281     -28.816  -6.997   3.970  1.00 10.00      B   
ATOM   2534  N   MET   282     -26.624  -7.007   3.485  1.00 10.00      B   
ATOM   2535  HN  MET   282     -25.937  -6.863   2.798  1.00 10.00      B   
ATOM   2536  CA  MET   282     -26.214  -7.422   4.823  1.00 10.00      B   
ATOM   2537  CB  MET   282     -24.787  -7.978   4.798  1.00 10.00      B   
ATOM   2538  CG  MET   282     -24.331  -8.571   6.121  1.00 10.00      B   
ATOM   2539  SD  MET   282     -22.774  -9.464   5.985  1.00 10.00      B   
ATOM   2540  CE  MET   282     -22.620 -10.107   7.650  1.00 10.00      B   
ATOM   2541  C   MET   282     -26.325  -6.289   5.838  1.00 10.00      B   
ATOM   2542  O   MET   282     -26.657  -6.517   6.999  1.00 10.00      B   
ATOM   2543  N   VAL   283     -26.057  -5.069   5.401  1.00 10.00      B   
ATOM   2544  HN  VAL   283     -25.805  -4.935   4.461  1.00 10.00      B   
ATOM   2545  CA  VAL   283     -26.116  -3.919   6.294  1.00 10.00      B   
ATOM   2546  CB  VAL   283     -25.225  -2.758   5.792  1.00 10.00      B   
ATOM   2547  CG1 VAL   283     -25.894  -2.002   4.655  1.00 10.00      B   
ATOM   2548  CG2 VAL   283     -24.845  -1.820   6.933  1.00 10.00      B   
ATOM   2549  C   VAL   283     -27.552  -3.433   6.520  1.00 10.00      B   
ATOM   2550  O   VAL   283     -27.804  -2.633   7.417  1.00 10.00      B   
ATOM   2551  N   VAL   284     -28.490  -3.942   5.724  1.00 10.00      B   
ATOM   2552  HN  VAL   284     -28.232  -4.599   5.047  1.00 10.00      B   
ATOM   2553  CA  VAL   284     -29.899  -3.548   5.837  1.00 10.00      B   
ATOM   2554  CB  VAL   284     -30.803  -4.238   4.788  1.00 10.00      B   
ATOM   2555  CG1 VAL   284     -32.248  -3.781   4.938  1.00 10.00      B   
ATOM   2556  CG2 VAL   284     -30.305  -3.949   3.381  1.00 10.00      B   
ATOM   2557  C   VAL   284     -30.465  -3.758   7.251  1.00 10.00      B   
ATOM   2558  O   VAL   284     -31.001  -2.826   7.845  1.00 10.00      B   
ATOM   2559  N   PRO   285     -30.366  -4.974   7.820  1.00 10.00      B   
ATOM   2560  CA  PRO   285     -30.879  -5.236   9.170  1.00 10.00      B   
ATOM   2561  CB  PRO   285     -30.934  -6.762   9.226  1.00 10.00      B   
ATOM   2562  CG  PRO   285     -29.840  -7.200   8.316  1.00 10.00      B   
ATOM   2563  CD  PRO   285     -29.785  -6.185   7.209  1.00 10.00      B   
ATOM   2564  C   PRO   285     -29.945  -4.704  10.260  1.00 10.00      B   
ATOM   2565  O   PRO   285     -30.229  -4.840  11.452  1.00 10.00      B   
ATOM   2566  N   LEU   286     -28.844  -4.085   9.847  1.00 10.00      B   
ATOM   2567  HN  LEU   286     -28.685  -3.980   8.884  1.00 10.00      B   
ATOM   2568  CA  LEU   286     -27.870  -3.551  10.791  1.00 10.00      B   
ATOM   2569  CB  LEU   286     -26.472  -4.099  10.491  1.00 10.00      B   
ATOM   2570  CG  LEU   286     -26.291  -5.611  10.644  1.00 10.00      B   
ATOM   2571  CD1 LEU   286     -24.921  -6.038  10.142  1.00 10.00      B   
ATOM   2572  CD2 LEU   286     -26.489  -6.031  12.094  1.00 10.00      B   
ATOM   2573  C   LEU   286     -27.846  -2.026  10.779  1.00 10.00      B   
ATOM   2574  O   LEU   286     -27.122  -1.407  11.557  1.00 10.00      B   
ATOM   2575  N   SER   287     -28.643  -1.423   9.909  1.00 10.00      B   
ATOM   2576  HN  SER   287     -29.207  -1.962   9.316  1.00 10.00      B   
ATOM   2577  CA  SER   287     -28.694   0.027   9.809  1.00 10.00      B   
ATOM   2578  CB  SER   287     -28.876   0.464   8.352  1.00 10.00      B   
ATOM   2579  OG  SER   287     -29.818  -0.356   7.680  1.00 10.00      B   
ATOM   2580  HG  SER   287     -29.481  -0.581   6.801  1.00 10.00      B   
ATOM   2581  C   SER   287     -29.787   0.611  10.702  1.00 10.00      B   
ATOM   2582  O   SER   287     -30.272   1.718  10.471  1.00 10.00      B   
ATOM   2583  N   VAL   288     -30.160  -0.133  11.733  1.00 10.00      B   
ATOM   2584  HN  VAL   288     -29.725  -0.998  11.879  1.00 10.00      B   
ATOM   2585  CA  VAL   288     -31.187   0.311  12.665  1.00 10.00      B   
ATOM   2586  CB  VAL   288     -32.040  -0.866  13.189  1.00 10.00      B   
ATOM   2587  CG1 VAL   288     -32.941  -1.401  12.085  1.00 10.00      B   
ATOM   2588  CG2 VAL   288     -31.158  -1.978  13.742  1.00 10.00      B   
ATOM   2589  C   VAL   288     -30.549   1.053  13.834  1.00 10.00      B   
ATOM   2590  O   VAL   288     -29.460   0.695  14.286  1.00 10.00      B   
ATOM   2591  N   VAL   289     -31.212   2.093  14.306  1.00 10.00      B   
ATOM   2592  HN  VAL   289     -32.077   2.331  13.911  1.00 10.00      B   
ATOM   2593  CA  VAL   289     -30.697   2.881  15.411  1.00 10.00      B   
ATOM   2594  CB  VAL   289     -30.733   4.389  15.098  1.00 10.00      B   
ATOM   2595  CG1 VAL   289     -30.421   5.208  16.343  1.00 10.00      B   
ATOM   2596  CG2 VAL   289     -29.754   4.720  13.986  1.00 10.00      B   
ATOM   2597  C   VAL   289     -31.492   2.617  16.678  1.00 10.00      B   
ATOM   2598  O   VAL   289     -32.678   2.940  16.758  1.00 10.00      B   
ATOM   2599  N   ASN   290     -30.843   2.020  17.662  1.00 10.00      B   
ATOM   2600  HN  ASN   290     -29.897   1.777  17.538  1.00 10.00      B   
ATOM   2601  CA  ASN   290     -31.498   1.727  18.926  1.00 10.00      B   
ATOM   2602  CB  ASN   290     -30.909   0.477  19.579  1.00 10.00      B   
ATOM   2603  CG  ASN   290     -31.393  -0.805  18.932  1.00 10.00      B   
ATOM   2604  OD1 ASN   290     -32.534  -1.230  19.138  1.00 10.00      B   
ATOM   2605  ND2 ASN   290     -30.531  -1.432  18.148  1.00 10.00      B   
ATOM   2606 HD21 ASN   290     -29.640  -1.037  18.026  1.00 10.00      B   
ATOM   2607 HD22 ASN   290     -30.811  -2.271  17.727  1.00 10.00      B   
ATOM   2608  C   ASN   290     -31.388   2.923  19.865  1.00 10.00      B   
ATOM   2609  O   ASN   290     -30.285   3.340  20.218  1.00 10.00      B   
ATOM   2610  N   PRO   291     -32.535   3.484  20.285  1.00 10.00      B   
ATOM   2611  CA  PRO   291     -32.575   4.656  21.175  1.00 10.00      B   
ATOM   2612  CB  PRO   291     -34.072   4.974  21.291  1.00 10.00      B   
ATOM   2613  CG  PRO   291     -34.765   3.704  20.934  1.00 10.00      B   
ATOM   2614  CD  PRO   291     -33.888   3.023  19.921  1.00 10.00      B   
ATOM   2615  C   PRO   291     -31.981   4.390  22.559  1.00 10.00      B   
ATOM   2616  O   PRO   291     -31.659   5.325  23.292  1.00 10.00      B   
ATOM   2617  N   ARG   292     -31.847   3.120  22.918  1.00 10.00      B   
ATOM   2618  HN  ARG   292     -32.146   2.413  22.303  1.00 10.00      B   
ATOM   2619  CA  ARG   292     -31.293   2.749  24.215  1.00 10.00      B   
ATOM   2620  CB  ARG   292     -31.691   1.318  24.578  1.00 10.00      B   
ATOM   2621  CG  ARG   292     -31.957   1.100  26.059  1.00 10.00      B   
ATOM   2622  CD  ARG   292     -32.622  -0.244  26.306  1.00 10.00      B   
ATOM   2623  NE  ARG   292     -33.076  -0.396  27.687  1.00 10.00      B   
ATOM   2624  HE  ARG   292     -32.403  -0.654  28.355  1.00 10.00      B   
ATOM   2625  CZ  ARG   292     -34.335  -0.208  28.080  1.00 10.00      B   
ATOM   2626  NH1 ARG   292     -35.265   0.144  27.200  1.00 10.00      B   
ATOM   2627 HH11 ARG   292     -35.018   0.277  26.195  1.00 10.00      B   
ATOM   2628 HH12 ARG   292     -36.251   0.292  27.511  1.00 10.00      B   
ATOM   2629  NH2 ARG   292     -34.675  -0.384  29.351  1.00 10.00      B   
ATOM   2630 HH21 ARG   292     -33.959  -0.671  30.055  1.00 10.00      B   
ATOM   2631 HH22 ARG   292     -35.662  -0.237  29.655  1.00 10.00      B   
ATOM   2632  C   ARG   292     -29.777   2.894  24.231  1.00 10.00      B   
ATOM   2633  O   ARG   292     -29.160   2.963  25.297  1.00 10.00      B   
ATOM   2634  N   GLN   293     -29.178   2.953  23.049  1.00 10.00      B   
ATOM   2635  HN  GLN   293     -29.722   2.919  22.234  1.00 10.00      B   
ATOM   2636  CA  GLN   293     -27.731   3.086  22.939  1.00 10.00      B   
ATOM   2637  CB  GLN   293     -27.095   1.849  22.282  1.00 10.00      B   
ATOM   2638  CG  GLN   293     -27.713   1.439  20.953  1.00 10.00      B   
ATOM   2639  CD  GLN   293     -27.268   0.064  20.495  1.00 10.00      B   
ATOM   2640  OE1 GLN   293     -26.977  -0.813  21.308  1.00 10.00      B   
ATOM   2641  NE2 GLN   293     -27.215  -0.135  19.190  1.00 10.00      B   
ATOM   2642 HE21 GLN   293     -27.465   0.609  18.594  1.00 10.00      B   
ATOM   2643 HE22 GLN   293     -26.928  -1.016  18.865  1.00 10.00      B   
ATOM   2644  C   GLN   293     -27.325   4.378  22.227  1.00 10.00      B   
ATOM   2645  O   GLN   293     -26.477   5.120  22.718  1.00 10.00      B   
ATOM   2646  N   GLY   294     -27.936   4.651  21.082  1.00 10.00      B   
ATOM   2647  HN  GLY   294     -28.612   4.030  20.731  1.00 10.00      B   
ATOM   2648  CA  GLY   294     -27.610   5.850  20.337  1.00 10.00      B   
ATOM   2649  C   GLY   294     -27.416   5.554  18.866  1.00 10.00      B   
ATOM   2650  O   GLY   294     -27.512   4.399  18.446  1.00 10.00      B   
ATOM   2651  N   ARG   295     -27.127   6.583  18.086  1.00 10.00      B   
ATOM   2652  HN  ARG   295     -27.040   7.476  18.489  1.00 10.00      B   
ATOM   2653  CA  ARG   295     -26.933   6.428  16.649  1.00 10.00      B   
ATOM   2654  CB  ARG   295     -27.138   7.762  15.926  1.00 10.00      B   
ATOM   2655  CG  ARG   295     -28.564   7.990  15.448  1.00 10.00      B   
ATOM   2656  CD  ARG   295     -29.146   9.276  16.006  1.00 10.00      B   
ATOM   2657  NE  ARG   295     -28.485  10.456  15.459  1.00 10.00      B   
ATOM   2658  HE  ARG   295     -27.504  10.493  15.524  1.00 10.00      B   
ATOM   2659  CZ  ARG   295     -29.123  11.468  14.879  1.00 10.00      B   
ATOM   2660  NH1 ARG   295     -30.446  11.455  14.783  1.00 10.00      B   
ATOM   2661 HH11 ARG   295     -30.946  12.248  14.328  1.00 10.00      B   
ATOM   2662 HH12 ARG   295     -30.993  10.649  15.159  1.00 10.00      B   
ATOM   2663  NH2 ARG   295     -28.436  12.495  14.395  1.00 10.00      B   
ATOM   2664 HH21 ARG   295     -28.936  13.292  13.943  1.00 10.00      B   
ATOM   2665 HH22 ARG   295     -27.393  12.510  14.464  1.00 10.00      B   
ATOM   2666  C   ARG   295     -25.563   5.845  16.319  1.00 10.00      B   
ATOM   2667  O   ARG   295     -25.465   4.826  15.640  1.00 10.00      B   
ATOM   2668  N   VAL   296     -24.512   6.480  16.827  1.00 10.00      B   
ATOM   2669  HN  VAL   296     -24.661   7.266  17.394  1.00 10.00      B   
ATOM   2670  CA  VAL   296     -23.140   6.035  16.576  1.00 10.00      B   
ATOM   2671  CB  VAL   296     -22.104   7.020  17.167  1.00 10.00      B   
ATOM   2672  CG1 VAL   296     -20.688   6.615  16.779  1.00 10.00      B   
ATOM   2673  CG2 VAL   296     -22.395   8.446  16.717  1.00 10.00      B   
ATOM   2674  C   VAL   296     -22.901   4.638  17.150  1.00 10.00      B   
ATOM   2675  O   VAL   296     -22.211   3.811  16.550  1.00 10.00      B   
ATOM   2676  N   LEU   297     -23.499   4.369  18.303  1.00 10.00      B   
ATOM   2677  HN  LEU   297     -24.051   5.059  18.727  1.00 10.00      B   
ATOM   2678  CA  LEU   297     -23.351   3.073  18.955  1.00 10.00      B   
ATOM   2679  CB  LEU   297     -23.854   3.127  20.399  1.00 10.00      B   
ATOM   2680  CG  LEU   297     -23.014   3.964  21.368  1.00 10.00      B   
ATOM   2681  CD1 LEU   297     -23.538   3.840  22.787  1.00 10.00      B   
ATOM   2682  CD2 LEU   297     -21.553   3.556  21.301  1.00 10.00      B   
ATOM   2683  C   LEU   297     -24.054   1.967  18.174  1.00 10.00      B   
ATOM   2684  O   LEU   297     -23.691   0.796  18.274  1.00 10.00      B   
ATOM   2685  N   SER   298     -25.039   2.347  17.370  1.00 10.00      B   
ATOM   2686  HN  SER   298     -25.268   3.299  17.309  1.00 10.00      B   
ATOM   2687  CA  SER   298     -25.783   1.378  16.569  1.00 10.00      B   
ATOM   2688  CB  SER   298     -27.198   1.885  16.282  1.00 10.00      B   
ATOM   2689  OG  SER   298     -27.947   2.018  17.481  1.00 10.00      B   
ATOM   2690  HG  SER   298     -27.809   2.905  17.845  1.00 10.00      B   
ATOM   2691  C   SER   298     -25.056   1.058  15.264  1.00 10.00      B   
ATOM   2692  O   SER   298     -25.603   0.404  14.376  1.00 10.00      B   
ATOM   2693  N   MET   299     -23.825   1.535  15.150  1.00 10.00      B   
ATOM   2694  HN  MET   299     -23.455   2.076  15.880  1.00 10.00      B   
ATOM   2695  CA  MET   299     -23.013   1.295  13.965  1.00 10.00      B   
ATOM   2696  CB  MET   299     -22.423   2.613  13.457  1.00 10.00      B   
ATOM   2697  CG  MET   299     -23.459   3.647  13.047  1.00 10.00      B   
ATOM   2698  SD  MET   299     -22.757   5.300  12.882  1.00 10.00      B   
ATOM   2699  CE  MET   299     -21.488   5.009  11.652  1.00 10.00      B   
ATOM   2700  C   MET   299     -21.882   0.326  14.288  1.00 10.00      B   
ATOM   2701  O   MET   299     -21.199  -0.172  13.392  1.00 10.00      B   
ATOM   2702  N   LEU   300     -21.706   0.054  15.579  1.00 10.00      B   
ATOM   2703  HN  LEU   300     -22.315   0.458  16.235  1.00 10.00      B   
ATOM   2704  CA  LEU   300     -20.648  -0.837  16.052  1.00 10.00      B   
ATOM   2705  CB  LEU   300     -20.612  -0.901  17.582  1.00 10.00      B   
ATOM   2706  CG  LEU   300     -19.458  -1.696  18.192  1.00 10.00      B   
ATOM   2707  CD1 LEU   300     -18.154  -0.921  18.084  1.00 10.00      B   
ATOM   2708  CD2 LEU   300     -19.758  -2.053  19.637  1.00 10.00      B   
ATOM   2709  C   LEU   300     -20.713  -2.246  15.440  1.00 10.00      B   
ATOM   2710  O   LEU   300     -19.725  -2.702  14.865  1.00 10.00      B   
ATOM   2711  N   PRO   301     -21.864  -2.957  15.546  1.00 10.00      B   
ATOM   2712  CA  PRO   301     -22.007  -4.316  14.995  1.00 10.00      B   
ATOM   2713  CB  PRO   301     -23.496  -4.622  15.172  1.00 10.00      B   
ATOM   2714  CG  PRO   301     -23.914  -3.777  16.323  1.00 10.00      B   
ATOM   2715  CD  PRO   301     -23.107  -2.515  16.215  1.00 10.00      B   
ATOM   2716  C   PRO   301     -21.627  -4.395  13.518  1.00 10.00      B   
ATOM   2717  O   PRO   301     -20.884  -5.288  13.106  1.00 10.00      B   
ATOM   2718  N   ALA   302     -22.128  -3.448  12.731  1.00 10.00      B   
ATOM   2719  HN  ALA   302     -22.709  -2.761  13.123  1.00 10.00      B   
ATOM   2720  CA  ALA   302     -21.848  -3.405  11.302  1.00 10.00      B   
ATOM   2721  CB  ALA   302     -22.637  -2.285  10.642  1.00 10.00      B   
ATOM   2722  C   ALA   302     -20.353  -3.243  11.029  1.00 10.00      B   
ATOM   2723  O   ALA   302     -19.768  -4.001  10.251  1.00 10.00      B   
ATOM   2724  N   MET   303     -19.736  -2.263  11.680  1.00 10.00      B   
ATOM   2725  HN  MET   303     -20.250  -1.702  12.302  1.00 10.00      B   
ATOM   2726  CA  MET   303     -18.311  -2.001  11.496  1.00 10.00      B   
ATOM   2727  CB  MET   303     -17.887  -0.737  12.253  1.00 10.00      B   
ATOM   2728  CG  MET   303     -18.557   0.536  11.760  1.00 10.00      B   
ATOM   2729  SD  MET   303     -17.901   2.029  12.534  1.00 10.00      B   
ATOM   2730  CE  MET   303     -18.175   1.663  14.267  1.00 10.00      B   
ATOM   2731  C   MET   303     -17.472  -3.190  11.950  1.00 10.00      B   
ATOM   2732  O   MET   303     -16.503  -3.570  11.290  1.00 10.00      B   
ATOM   2733  N   LEU   304     -17.868  -3.783  13.072  1.00 10.00      B   
ATOM   2734  HN  LEU   304     -18.657  -3.433  13.540  1.00 10.00      B   
ATOM   2735  CA  LEU   304     -17.168  -4.931  13.633  1.00 10.00      B   
ATOM   2736  CB  LEU   304     -17.800  -5.339  14.967  1.00 10.00      B   
ATOM   2737  CG  LEU   304     -16.893  -5.274  16.198  1.00 10.00      B   
ATOM   2738  CD1 LEU   304     -16.373  -3.861  16.403  1.00 10.00      B   
ATOM   2739  CD2 LEU   304     -17.636  -5.759  17.435  1.00 10.00      B   
ATOM   2740  C   LEU   304     -17.185  -6.116  12.674  1.00 10.00      B   
ATOM   2741  O   LEU   304     -16.153  -6.744  12.430  1.00 10.00      B   
ATOM   2742  N   LEU   305     -18.359  -6.410  12.126  1.00 10.00      B   
ATOM   2743  HN  LEU   305     -19.143  -5.861  12.356  1.00 10.00      B   
ATOM   2744  CA  LEU   305     -18.519  -7.524  11.197  1.00 10.00      B   
ATOM   2745  CB  LEU   305     -19.995  -7.748  10.869  1.00 10.00      B   
ATOM   2746  CG  LEU   305     -20.807  -8.517  11.911  1.00 10.00      B   
ATOM   2747  CD1 LEU   305     -22.290  -8.466  11.574  1.00 10.00      B   
ATOM   2748  CD2 LEU   305     -20.326  -9.956  12.004  1.00 10.00      B   
ATOM   2749  C   LEU   305     -17.724  -7.310   9.916  1.00 10.00      B   
ATOM   2750  O   LEU   305     -17.065  -8.229   9.425  1.00 10.00      B   
ATOM   2751  N   TYR   306     -17.785  -6.094   9.385  1.00 10.00      B   
ATOM   2752  HN  TYR   306     -18.335  -5.409   9.825  1.00 10.00      B   
ATOM   2753  CA  TYR   306     -17.071  -5.756   8.159  1.00 10.00      B   
ATOM   2754  CB  TYR   306     -17.373  -4.315   7.739  1.00 10.00      B   
ATOM   2755  CG  TYR   306     -16.789  -3.926   6.399  1.00 10.00      B   
ATOM   2756  CD1 TYR   306     -17.274  -4.482   5.223  1.00 10.00      B   
ATOM   2757  CD2 TYR   306     -15.755  -3.002   6.309  1.00 10.00      B   
ATOM   2758  CE1 TYR   306     -16.748  -4.129   3.994  1.00 10.00      B   
ATOM   2759  CE2 TYR   306     -15.223  -2.643   5.085  1.00 10.00      B   
ATOM   2760  CZ  TYR   306     -15.722  -3.211   3.931  1.00 10.00      B   
ATOM   2761  OH  TYR   306     -15.196  -2.856   2.709  1.00 10.00      B   
ATOM   2762  HH  TYR   306     -15.903  -2.832   2.056  1.00 10.00      B   
ATOM   2763  C   TYR   306     -15.567  -5.959   8.325  1.00 10.00      B   
ATOM   2764  O   TYR   306     -14.920  -6.605   7.496  1.00 10.00      B   
ATOM   2765  N   LEU   307     -15.019  -5.421   9.411  1.00 10.00      B   
ATOM   2766  HN  LEU   307     -15.590  -4.933  10.044  1.00 10.00      B   
ATOM   2767  CA  LEU   307     -13.593  -5.539   9.685  1.00 10.00      B   
ATOM   2768  CB  LEU   307     -13.196  -4.667  10.878  1.00 10.00      B   
ATOM   2769  CG  LEU   307     -13.294  -3.153  10.669  1.00 10.00      B   
ATOM   2770  CD1 LEU   307     -12.952  -2.412  11.952  1.00 10.00      B   
ATOM   2771  CD2 LEU   307     -12.386  -2.708   9.532  1.00 10.00      B   
ATOM   2772  C   LEU   307     -13.202  -6.989   9.941  1.00 10.00      B   
ATOM   2773  O   LEU   307     -12.149  -7.446   9.495  1.00 10.00      B   
ATOM   2774  N   LEU   308     -14.063  -7.710  10.649  1.00 10.00      B   
ATOM   2775  HN  LEU   308     -14.890  -7.287  10.968  1.00 10.00      B   
ATOM   2776  CA  LEU   308     -13.815  -9.112  10.964  1.00 10.00      B   
ATOM   2777  CB  LEU   308     -14.894  -9.655  11.908  1.00 10.00      B   
ATOM   2778  CG  LEU   308     -14.697 -11.086  12.418  1.00 10.00      B   
ATOM   2779  CD1 LEU   308     -13.437 -11.189  13.266  1.00 10.00      B   
ATOM   2780  CD2 LEU   308     -15.913 -11.541  13.209  1.00 10.00      B   
ATOM   2781  C   LEU   308     -13.760  -9.954   9.693  1.00 10.00      B   
ATOM   2782  O   LEU   308     -12.846 -10.756   9.508  1.00 10.00      B   
ATOM   2783  N   PHE   309     -14.739  -9.754   8.817  1.00 10.00      B   
ATOM   2784  HN  PHE   309     -15.433  -9.086   9.020  1.00 10.00      B   
ATOM   2785  CA  PHE   309     -14.810 -10.490   7.566  1.00 10.00      B   
ATOM   2786  CB  PHE   309     -16.116 -10.184   6.827  1.00 10.00      B   
ATOM   2787  CG  PHE   309     -16.419 -11.136   5.705  1.00 10.00      B   
ATOM   2788  CD1 PHE   309     -16.015 -12.460   5.770  1.00 10.00      B   
ATOM   2789  CD2 PHE   309     -17.110 -10.706   4.584  1.00 10.00      B   
ATOM   2790  CE1 PHE   309     -16.293 -13.335   4.739  1.00 10.00      B   
ATOM   2791  CE2 PHE   309     -17.391 -11.576   3.550  1.00 10.00      B   
ATOM   2792  CZ  PHE   309     -16.982 -12.891   3.627  1.00 10.00      B   
ATOM   2793  C   PHE   309     -13.606 -10.183   6.681  1.00 10.00      B   
ATOM   2794  O   PHE   309     -12.986 -11.093   6.130  1.00 10.00      B   
ATOM   2795  N   PHE   310     -13.266  -8.901   6.565  1.00 10.00      B   
ATOM   2796  HN  PHE   310     -13.794  -8.219   7.035  1.00 10.00      B   
ATOM   2797  CA  PHE   310     -12.129  -8.487   5.746  1.00 10.00      B   
ATOM   2798  CB  PHE   310     -12.068  -6.968   5.600  1.00 10.00      B   
ATOM   2799  CG  PHE   310     -12.408  -6.493   4.217  1.00 10.00      B   
ATOM   2800  CD1 PHE   310     -13.699  -6.619   3.728  1.00 10.00      B   
ATOM   2801  CD2 PHE   310     -11.439  -5.926   3.406  1.00 10.00      B   
ATOM   2802  CE1 PHE   310     -14.016  -6.189   2.454  1.00 10.00      B   
ATOM   2803  CE2 PHE   310     -11.750  -5.492   2.132  1.00 10.00      B   
ATOM   2804  CZ  PHE   310     -13.041  -5.624   1.656  1.00 10.00      B   
ATOM   2805  C   PHE   310     -10.818  -9.039   6.295  1.00 10.00      B   
ATOM   2806  O   PHE   310      -9.903  -9.371   5.532  1.00 10.00      B   
ATOM   2807  N   LEU   311     -10.729  -9.137   7.618  1.00 10.00      B   
ATOM   2808  HN  LEU   311     -11.478  -8.828   8.176  1.00 10.00      B   
ATOM   2809  CA  LEU   311      -9.540  -9.674   8.261  1.00 10.00      B   
ATOM   2810  CB  LEU   311      -9.641  -9.525   9.780  1.00 10.00      B   
ATOM   2811  CG  LEU   311      -8.390  -9.891  10.579  1.00 10.00      B   
ATOM   2812  CD1 LEU   311      -7.225  -8.991  10.195  1.00 10.00      B   
ATOM   2813  CD2 LEU   311      -8.667  -9.803  12.070  1.00 10.00      B   
ATOM   2814  C   LEU   311      -9.378 -11.142   7.881  1.00 10.00      B   
ATOM   2815  O   LEU   311      -8.290 -11.581   7.504  1.00 10.00      B   
ATOM   2816  N   ILE   312     -10.482 -11.887   7.961  1.00 10.00      B   
ATOM   2817  HN  ILE   312     -11.318 -11.471   8.276  1.00 10.00      B   
ATOM   2818  CA  ILE   312     -10.485 -13.302   7.608  1.00 10.00      B   
ATOM   2819  CB  ILE   312     -11.875 -13.943   7.828  1.00 10.00      B   
ATOM   2820  CG1 ILE   312     -12.296 -13.811   9.294  1.00 10.00      B   
ATOM   2821  CG2 ILE   312     -11.861 -15.408   7.412  1.00 10.00      B   
ATOM   2822  CD1 ILE   312     -13.739 -14.184   9.558  1.00 10.00      B   
ATOM   2823  C   ILE   312     -10.069 -13.483   6.151  1.00 10.00      B   
ATOM   2824  O   ILE   312      -9.263 -14.359   5.834  1.00 10.00      B   
ATOM   2825  N   GLN   313     -10.615 -12.640   5.275  1.00 10.00      B   
ATOM   2826  HN  GLN   313     -11.255 -11.967   5.598  1.00 10.00      B   
ATOM   2827  CA  GLN   313     -10.296 -12.690   3.850  1.00 10.00      B   
ATOM   2828  CB  GLN   313     -10.979 -11.537   3.109  1.00 10.00      B   
ATOM   2829  CG  GLN   313     -12.493 -11.623   3.042  1.00 10.00      B   
ATOM   2830  CD  GLN   313     -13.112 -10.351   2.497  1.00 10.00      B   
ATOM   2831  OE1 GLN   313     -12.508  -9.649   1.689  1.00 10.00      B   
ATOM   2832  NE2 GLN   313     -14.317 -10.040   2.941  1.00 10.00      B   
ATOM   2833 HE21 GLN   313     -14.742 -10.639   3.590  1.00 10.00      B   
ATOM   2834 HE22 GLN   313     -14.736  -9.223   2.602  1.00 10.00      B   
ATOM   2835  C   GLN   313      -8.790 -12.586   3.636  1.00 10.00      B   
ATOM   2836  O   GLN   313      -8.184 -13.432   2.984  1.00 10.00      B   
ATOM   2837  N   THR   314      -8.196 -11.551   4.216  1.00 10.00      B   
ATOM   2838  HN  THR   314      -8.740 -10.929   4.744  1.00 10.00      B   
ATOM   2839  CA  THR   314      -6.762 -11.308   4.094  1.00 10.00      B   
ATOM   2840  CB  THR   314      -6.373  -9.967   4.745  1.00 10.00      B   
ATOM   2841  OG1 THR   314      -7.337  -8.968   4.373  1.00 10.00      B   
ATOM   2842  HG1 THR   314      -8.062  -8.968   5.013  1.00 10.00      B   
ATOM   2843  CG2 THR   314      -4.992  -9.528   4.281  1.00 10.00      B   
ATOM   2844  C   THR   314      -5.935 -12.445   4.700  1.00 10.00      B   
ATOM   2845  O   THR   314      -4.891 -12.817   4.165  1.00 10.00      B   
ATOM   2846  N   SER   315      -6.416 -13.012   5.799  1.00 10.00      B   
ATOM   2847  HN  SER   315      -7.257 -12.685   6.181  1.00 10.00      B   
ATOM   2848  CA  SER   315      -5.719 -14.106   6.459  1.00 10.00      B   
ATOM   2849  CB  SER   315      -6.345 -14.381   7.828  1.00 10.00      B   
ATOM   2850  OG  SER   315      -6.404 -13.190   8.599  1.00 10.00      B   
ATOM   2851  HG  SER   315      -7.021 -12.568   8.188  1.00 10.00      B   
ATOM   2852  C   SER   315      -5.725 -15.361   5.587  1.00 10.00      B   
ATOM   2853  O   SER   315      -4.766 -16.132   5.580  1.00 10.00      B   
ATOM   2854  N   LEU   316      -6.799 -15.545   4.829  1.00 10.00      B   
ATOM   2855  HN  LEU   316      -7.534 -14.893   4.871  1.00 10.00      B   
ATOM   2856  CA  LEU   316      -6.918 -16.698   3.944  1.00 10.00      B   
ATOM   2857  CB  LEU   316      -8.385 -17.042   3.688  1.00 10.00      B   
ATOM   2858  CG  LEU   316      -9.167 -17.557   4.898  1.00 10.00      B   
ATOM   2859  CD1 LEU   316     -10.630 -17.741   4.546  1.00 10.00      B   
ATOM   2860  CD2 LEU   316      -8.578 -18.864   5.404  1.00 10.00      B   
ATOM   2861  C   LEU   316      -6.171 -16.460   2.634  1.00 10.00      B   
ATOM   2862  O   LEU   316      -6.048 -17.358   1.797  1.00 10.00      B   
ATOM   2863  N   LYS   317      -5.659 -15.245   2.474  1.00 10.00      B   
ATOM   2864  HN  LYS   317      -5.795 -14.576   3.178  1.00 10.00      B   
ATOM   2865  CA  LYS   317      -4.899 -14.873   1.286  1.00 10.00      B   
ATOM   2866  CB  LYS   317      -5.119 -13.397   0.941  1.00 10.00      B   
ATOM   2867  CG  LYS   317      -6.467 -13.092   0.312  1.00 10.00      B   
ATOM   2868  CD  LYS   317      -6.597 -11.616  -0.034  1.00 10.00      B   
ATOM   2869  CE  LYS   317      -7.974 -11.299  -0.597  1.00 10.00      B   
ATOM   2870  NZ  LYS   317      -8.116  -9.862  -0.952  1.00 10.00      B   
ATOM   2871  HZ1 LYS   317      -7.908  -9.268  -0.126  1.00 10.00      B   
ATOM   2872  HZ2 LYS   317      -9.090  -9.665  -1.264  1.00 10.00      B   
ATOM   2873  HZ3 LYS   317      -7.461  -9.612  -1.721  1.00 10.00      B   
ATOM   2874  C   LYS   317      -3.419 -15.127   1.528  1.00 10.00      B   
ATOM   2875  O   LYS   317      -2.561 -14.623   0.804  1.00 10.00      B   
ATOM   2876  N   SER   318      -3.135 -15.904   2.566  1.00 10.00      B   
ATOM   2877  HN  SER   318      -3.873 -16.258   3.101  1.00 10.00      B   
ATOM   2878  CA  SER   318      -1.770 -16.247   2.937  1.00 10.00      B   
ATOM   2879  CB  SER   318      -1.783 -17.178   4.156  1.00 10.00      B   
ATOM   2880  OG  SER   318      -0.499 -17.274   4.748  1.00 10.00      B   
ATOM   2881  HG  SER   318      -0.460 -16.697   5.520  1.00 10.00      B   
ATOM   2882  C   SER   318      -1.047 -16.914   1.768  1.00 10.00      B   
ATOM   2883  O   SER   318       0.113 -16.615   1.487  1.00 10.00      B   
ATOM   2884  N   ASN   319      -1.742 -17.812   1.088  1.00 10.00      B   
ATOM   2885  HN  ASN   319      -2.667 -18.005   1.354  1.00 10.00      B   
ATOM   2886  CA  ASN   319      -1.175 -18.512  -0.053  1.00 10.00      B   
ATOM   2887  CB  ASN   319      -0.815 -19.957   0.310  1.00 10.00      B   
ATOM   2888  CG  ASN   319       0.624 -20.100   0.774  1.00 10.00      B   
ATOM   2889  OD1 ASN   319       1.538 -20.268  -0.035  1.00 10.00      B   
ATOM   2890  ND2 ASN   319       0.837 -20.039   2.079  1.00 10.00      B   
ATOM   2891 HD21 ASN   319       0.064 -19.910   2.671  1.00 10.00      B   
ATOM   2892 HD22 ASN   319       1.760 -20.117   2.401  1.00 10.00      B   
ATOM   2893  C   ASN   319      -2.145 -18.486  -1.221  1.00 10.00      B   
ATOM   2894  O   ASN   319      -3.303 -18.878  -1.083  1.00 10.00      B   
ATOM   2895  N   GLY   320      -1.680 -17.993  -2.356  1.00 10.00      B   
ATOM   2896  HN  GLY   320      -0.756 -17.668  -2.393  1.00 10.00      B   
ATOM   2897  CA  GLY   320      -2.520 -17.923  -3.535  1.00 10.00      B   
ATOM   2898  C   GLY   320      -1.818 -18.449  -4.766  1.00 10.00      B   
ATOM   2899  O   GLY   320      -2.452 -19.003  -5.666  1.00 10.00      B   
ATOM   2900  N   GLY   321      -0.503 -18.270  -4.805  1.00 10.00      B   
ATOM   2901  HN  GLY   321      -0.060 -17.813  -4.060  1.00 10.00      B   
ATOM   2902  CA  GLY   321       0.282 -18.734  -5.931  1.00 10.00      B   
ATOM   2903  C   GLY   321       0.084 -17.880  -7.165  1.00 10.00      B   
ATOM   2904  O   GLY   321       0.210 -18.372  -8.289  1.00 10.00      B   
ATOM   2905  N   LYS   322      -0.245 -16.605  -6.944  1.00 10.00      B   
ATOM   2906  HN  LYS   322      -0.342 -16.304  -6.015  1.00 10.00      B   
ATOM   2907  CA  LYS   322      -0.474 -15.632  -8.022  1.00 10.00      B   
ATOM   2908  CB  LYS   322       0.695 -15.571  -9.013  1.00 10.00      B   
ATOM   2909  CG  LYS   322       2.056 -15.310  -8.381  1.00 10.00      B   
ATOM   2910  CD  LYS   322       2.098 -13.981  -7.645  1.00 10.00      B   
ATOM   2911  CE  LYS   322       3.480 -13.721  -7.068  1.00 10.00      B   
ATOM   2912  NZ  LYS   322       3.533 -12.457  -6.284  1.00 10.00      B   
ATOM   2913  HZ1 LYS   322       4.523 -12.197  -6.091  1.00 10.00      B   
ATOM   2914  HZ2 LYS   322       3.037 -12.574  -5.378  1.00 10.00      B   
ATOM   2915  HZ3 LYS   322       3.081 -11.686  -6.814  1.00 10.00      B   
ATOM   2916  C   LYS   322      -1.802 -15.867  -8.750  1.00 10.00      B   
ATOM   2917  O   LYS   322      -2.527 -14.919  -9.059  1.00 10.00      B   
ATOM   2918  N   GLY   323      -2.116 -17.124  -9.029  1.00 10.00      B   
ATOM   2919  HN  GLY   323      -1.489 -17.841  -8.786  1.00 10.00      B   
ATOM   2920  CA  GLY   323      -3.356 -17.441  -9.705  1.00 10.00      B   
ATOM   2921  C   GLY   323      -3.474 -18.908 -10.063  1.00 10.00      B   
ATOM   2922  O   GLY   323      -4.459 -19.561  -9.717  1.00 10.00      B   
ATOM   2923  N   LYS   324      -2.458 -19.435 -10.734  1.00 10.00      B   
ATOM   2924  HN  LYS   324      -1.685 -18.869 -10.953  1.00 10.00      B   
ATOM   2925  CA  LYS   324      -2.458 -20.830 -11.157  1.00 10.00      B   
ATOM   2926  CB  LYS   324      -1.698 -20.994 -12.477  1.00 10.00      B   
ATOM   2927  CG  LYS   324      -2.422 -20.435 -13.689  1.00 10.00      B   
ATOM   2928  CD  LYS   324      -1.804 -20.943 -14.982  1.00 10.00      B   
ATOM   2929  CE  LYS   324      -2.710 -20.669 -16.172  1.00 10.00      B   
ATOM   2930  NZ  LYS   324      -2.398 -21.565 -17.314  1.00 10.00      B   
ATOM   2931  HZ1 LYS   324      -3.110 -21.452 -18.065  1.00 10.00      B   
ATOM   2932  HZ2 LYS   324      -2.399 -22.556 -17.001  1.00 10.00      B   
ATOM   2933  HZ3 LYS   324      -1.462 -21.338 -17.706  1.00 10.00      B   
ATOM   2934  C   LYS   324      -1.865 -21.752 -10.096  1.00 10.00      B   
ATOM   2935  O   LYS   324      -1.195 -22.732 -10.424  1.00 10.00      B   
ATOM   2936  N   LEU   325      -2.117 -21.443  -8.832  1.00 10.00      B   
ATOM   2937  HN  LEU   325      -2.660 -20.653  -8.634  1.00 10.00      B   
ATOM   2938  CA  LEU   325      -1.608 -22.247  -7.729  1.00 10.00      B   
ATOM   2939  CB  LEU   325      -0.200 -21.796  -7.333  1.00 10.00      B   
ATOM   2940  CG  LEU   325       0.953 -22.498  -8.051  1.00 10.00      B   
ATOM   2941  CD1 LEU   325       2.238 -21.698  -7.922  1.00 10.00      B   
ATOM   2942  CD2 LEU   325       1.140 -23.902  -7.500  1.00 10.00      B   
ATOM   2943  C   LEU   325      -2.550 -22.185  -6.534  1.00 10.00      B   
ATOM   2944  O   LEU   325      -2.110 -22.144  -5.386  1.00 10.00      B   
ATOM   2945  N   ASP   326      -3.850 -22.188  -6.825  1.00 10.00      B   
ATOM   2946  HN  ASP   326      -4.123 -22.233  -7.765  1.00 10.00      B   
ATOM   2947  CA  ASP   326      -4.886 -22.139  -5.792  1.00 10.00      B   
ATOM   2948  CB  ASP   326      -6.269 -22.151  -6.453  1.00 10.00      B   
ATOM   2949  CG  ASP   326      -7.413 -21.927  -5.481  1.00 10.00      B   
ATOM   2950  OD1 ASP   326      -7.685 -22.830  -4.660  1.00 10.00      B   
ATOM   2951  OD2 ASP   326      -8.060 -20.858  -5.560  1.00 10.00      B   
ATOM   2952  C   ASP   326      -4.737 -23.333  -4.850  1.00 10.00      B   
ATOM   2953  O   ASP   326      -4.870 -24.483  -5.274  1.00 10.00      B   
ATOM   2954  N   PRO   327      -4.429 -23.081  -3.567  1.00 10.00      B   
ATOM   2955  CA  PRO   327      -4.224 -24.132  -2.584  1.00 10.00      B   
ATOM   2956  CB  PRO   327      -3.077 -23.543  -1.764  1.00 10.00      B   
ATOM   2957  CG  PRO   327      -3.307 -22.060  -1.788  1.00 10.00      B   
ATOM   2958  CD  PRO   327      -4.196 -21.755  -2.975  1.00 10.00      B   
ATOM   2959  C   PRO   327      -5.422 -24.424  -1.674  1.00 10.00      B   
ATOM   2960  O   PRO   327      -5.405 -25.415  -0.945  1.00 10.00      B   
ATOM   2961  N   THR   328      -6.458 -23.588  -1.696  1.00 10.00      B   
ATOM   2962  HN  THR   328      -6.460 -22.824  -2.312  1.00 10.00      B   
ATOM   2963  CA  THR   328      -7.607 -23.823  -0.826  1.00 10.00      B   
ATOM   2964  CB  THR   328      -7.246 -23.613   0.663  1.00 10.00      B   
ATOM   2965  OG1 THR   328      -8.340 -24.025   1.492  1.00 10.00      B   
ATOM   2966  HG1 THR   328      -8.360 -24.986   1.545  1.00 10.00      B   
ATOM   2967  CG2 THR   328      -6.913 -22.154   0.951  1.00 10.00      B   
ATOM   2968  C   THR   328      -8.815 -22.968  -1.193  1.00 10.00      B   
ATOM   2969  O   THR   328      -8.678 -21.876  -1.745  1.00 10.00      B   
ATOM   2970  N   LEU   329      -9.997 -23.474  -0.859  1.00 10.00      B   
ATOM   2971  HN  LEU   329     -10.030 -24.347  -0.406  1.00 10.00      B   
ATOM   2972  CA  LEU   329     -11.240 -22.779  -1.144  1.00 10.00      B   
ATOM   2973  CB  LEU   329     -12.216 -23.714  -1.862  1.00 10.00      B   
ATOM   2974  CG  LEU   329     -11.739 -24.307  -3.190  1.00 10.00      B   
ATOM   2975  CD1 LEU   329     -12.765 -25.287  -3.734  1.00 10.00      B   
ATOM   2976  CD2 LEU   329     -11.455 -23.209  -4.206  1.00 10.00      B   
ATOM   2977  C   LEU   329     -11.880 -22.245   0.135  1.00 10.00      B   
ATOM   2978  O   LEU   329     -13.060 -21.892   0.140  1.00 10.00      B   
ATOM   2979  N   TRP   330     -11.095 -22.177   1.213  1.00 10.00      B   
ATOM   2980  HN  TRP   330     -10.166 -22.484   1.145  1.00 10.00      B   
ATOM   2981  CA  TRP   330     -11.586 -21.678   2.501  1.00 10.00      B   
ATOM   2982  CB  TRP   330     -10.467 -21.661   3.549  1.00 10.00      B   
ATOM   2983  CG  TRP   330     -10.207 -22.986   4.201  1.00 10.00      B   
ATOM   2984  CD1 TRP   330      -8.988 -23.557   4.422  1.00 10.00      B   
ATOM   2985  CD2 TRP   330     -11.178 -23.900   4.730  1.00 10.00      B   
ATOM   2986  NE1 TRP   330      -9.137 -24.773   5.044  1.00 10.00      B   
ATOM   2987  HE1 TRP   330      -8.406 -25.374   5.304  1.00 10.00      B   
ATOM   2988  CE2 TRP   330     -10.473 -25.004   5.249  1.00 10.00      B   
ATOM   2989  CE3 TRP   330     -12.574 -23.893   4.819  1.00 10.00      B   
ATOM   2990  CZ2 TRP   330     -11.115 -26.089   5.841  1.00 10.00      B   
ATOM   2991  CZ3 TRP   330     -13.208 -24.970   5.407  1.00 10.00      B   
ATOM   2992  CH2 TRP   330     -12.480 -26.052   5.913  1.00 10.00      B   
ATOM   2993  C   TRP   330     -12.192 -20.281   2.370  1.00 10.00      B   
ATOM   2994  O   TRP   330     -13.097 -19.911   3.120  1.00 10.00      B   
ATOM   2995  N   MET   331     -11.692 -19.519   1.398  1.00 10.00      B   
ATOM   2996  HN  MET   331     -10.982 -19.884   0.832  1.00 10.00      B   
ATOM   2997  CA  MET   331     -12.170 -18.162   1.144  1.00 10.00      B   
ATOM   2998  CB  MET   331     -11.338 -17.503   0.039  1.00 10.00      B   
ATOM   2999  CG  MET   331      -9.896 -17.221   0.422  1.00 10.00      B   
ATOM   3000  SD  MET   331      -8.911 -16.623  -0.965  1.00 10.00      B   
ATOM   3001  CE  MET   331      -8.772 -18.110  -1.958  1.00 10.00      B   
ATOM   3002  C   MET   331     -13.641 -18.160   0.743  1.00 10.00      B   
ATOM   3003  O   MET   331     -14.363 -17.195   0.993  1.00 10.00      B   
ATOM   3004  N   TRP   332     -14.082 -19.248   0.127  1.00 10.00      B   
ATOM   3005  HN  TRP   332     -13.467 -19.999  -0.027  1.00 10.00      B   
ATOM   3006  CA  TRP   332     -15.464 -19.365  -0.307  1.00 10.00      B   
ATOM   3007  CB  TRP   332     -15.584 -20.328  -1.490  1.00 10.00      B   
ATOM   3008  CG  TRP   332     -14.741 -19.934  -2.666  1.00 10.00      B   
ATOM   3009  CD1 TRP   332     -13.695 -20.630  -3.196  1.00 10.00      B   
ATOM   3010  CD2 TRP   332     -14.869 -18.744  -3.451  1.00 10.00      B   
ATOM   3011  NE1 TRP   332     -13.166 -19.950  -4.267  1.00 10.00      B   
ATOM   3012  HE1 TRP   332     -12.407 -20.251  -4.815  1.00 10.00      B   
ATOM   3013  CE2 TRP   332     -13.874 -18.789  -4.447  1.00 10.00      B   
ATOM   3014  CE3 TRP   332     -15.741 -17.651  -3.414  1.00 10.00      B   
ATOM   3015  CZ2 TRP   332     -13.717 -17.773  -5.387  1.00 10.00      B   
ATOM   3016  CZ3 TRP   332     -15.584 -16.646  -4.347  1.00 10.00      B   
ATOM   3017  CH2 TRP   332     -14.586 -16.718  -5.324  1.00 10.00      B   
ATOM   3018  C   TRP   332     -16.347 -19.823   0.844  1.00 10.00      B   
ATOM   3019  O   TRP   332     -17.487 -19.380   0.979  1.00 10.00      B   
ATOM   3020  N   THR   333     -15.802 -20.696   1.686  1.00 10.00      B   
ATOM   3021  HN  THR   333     -14.884 -21.005   1.529  1.00 10.00      B   
ATOM   3022  CA  THR   333     -16.533 -21.219   2.830  1.00 10.00      B   
ATOM   3023  CB  THR   333     -15.696 -22.271   3.579  1.00 10.00      B   
ATOM   3024  OG1 THR   333     -14.942 -23.027   2.620  1.00 10.00      B   
ATOM   3025  HG1 THR   333     -15.473 -23.148   1.822  1.00 10.00      B   
ATOM   3026  CG2 THR   333     -16.603 -23.216   4.357  1.00 10.00      B   
ATOM   3027  C   THR   333     -16.933 -20.099   3.789  1.00 10.00      B   
ATOM   3028  O   THR   333     -18.080 -20.033   4.238  1.00 10.00      B   
ATOM   3029  N   VAL   334     -15.990 -19.204   4.080  1.00 10.00      B   
ATOM   3030  HN  VAL   334     -15.096 -19.301   3.684  1.00 10.00      B   
ATOM   3031  CA  VAL   334     -16.255 -18.085   4.980  1.00 10.00      B   
ATOM   3032  CB  VAL   334     -14.960 -17.374   5.436  1.00 10.00      B   
ATOM   3033  CG1 VAL   334     -14.074 -18.331   6.214  1.00 10.00      B   
ATOM   3034  CG2 VAL   334     -14.203 -16.784   4.253  1.00 10.00      B   
ATOM   3035  C   VAL   334     -17.200 -17.073   4.338  1.00 10.00      B   
ATOM   3036  O   VAL   334     -17.869 -16.307   5.027  1.00 10.00      B   
ATOM   3037  N   ASN   335     -17.257 -17.084   3.013  1.00 10.00      B   
ATOM   3038  HN  ASN   335     -16.702 -17.722   2.516  1.00 10.00      B   
ATOM   3039  CA  ASN   335     -18.125 -16.173   2.284  1.00 10.00      B   
ATOM   3040  CB  ASN   335     -17.649 -16.023   0.838  1.00 10.00      B   
ATOM   3041  CG  ASN   335     -17.027 -14.671   0.568  1.00 10.00      B   
ATOM   3042  OD1 ASN   335     -17.730 -13.703   0.288  1.00 10.00      B   
ATOM   3043  ND2 ASN   335     -15.705 -14.595   0.644  1.00 10.00      B   
ATOM   3044 HD21 ASN   335     -15.205 -15.412   0.870  1.00 10.00      B   
ATOM   3045 HD22 ASN   335     -15.277 -13.725   0.475  1.00 10.00      B   
ATOM   3046  C   ASN   335     -19.563 -16.671   2.310  1.00 10.00      B   
ATOM   3047  O   ASN   335     -20.495 -15.903   2.550  1.00 10.00      B   
ATOM   3048  N   LEU   336     -19.727 -17.970   2.091  1.00 10.00      B   
ATOM   3049  HN  LEU   336     -18.932 -18.529   1.936  1.00 10.00      B   
ATOM   3050  CA  LEU   336     -21.044 -18.598   2.071  1.00 10.00      B   
ATOM   3051  CB  LEU   336     -20.933 -20.069   1.662  1.00 10.00      B   
ATOM   3052  CG  LEU   336     -20.456 -20.335   0.231  1.00 10.00      B   
ATOM   3053  CD1 LEU   336     -20.226 -21.819   0.008  1.00 10.00      B   
ATOM   3054  CD2 LEU   336     -21.453 -19.787  -0.779  1.00 10.00      B   
ATOM   3055  C   LEU   336     -21.760 -18.463   3.412  1.00 10.00      B   
ATOM   3056  O   LEU   336     -22.957 -18.170   3.458  1.00 10.00      B   
ATOM   3057  N   ILE   337     -21.024 -18.658   4.503  1.00 10.00      B   
ATOM   3058  HN  ILE   337     -20.072 -18.882   4.410  1.00 10.00      B   
ATOM   3059  CA  ILE   337     -21.612 -18.555   5.837  1.00 10.00      B   
ATOM   3060  CB  ILE   337     -20.683 -19.080   6.956  1.00 10.00      B   
ATOM   3061  CG1 ILE   337     -19.342 -18.340   6.960  1.00 10.00      B   
ATOM   3062  CG2 ILE   337     -20.474 -20.582   6.811  1.00 10.00      B   
ATOM   3063  CD1 ILE   337     -18.466 -18.659   8.153  1.00 10.00      B   
ATOM   3064  C   ILE   337     -22.066 -17.127   6.136  1.00 10.00      B   
ATOM   3065  O   ILE   337     -23.111 -16.917   6.749  1.00 10.00      B   
ATOM   3066  N   TYR   338     -21.293 -16.149   5.675  1.00 10.00      B   
ATOM   3067  HN  TYR   338     -20.477 -16.375   5.176  1.00 10.00      B   
ATOM   3068  CA  TYR   338     -21.636 -14.749   5.889  1.00 10.00      B   
ATOM   3069  CB  TYR   338     -20.442 -13.834   5.620  1.00 10.00      B   
ATOM   3070  CG  TYR   338     -19.635 -13.533   6.860  1.00 10.00      B   
ATOM   3071  CD1 TYR   338     -18.755 -14.470   7.385  1.00 10.00      B   
ATOM   3072  CD2 TYR   338     -19.765 -12.316   7.512  1.00 10.00      B   
ATOM   3073  CE1 TYR   338     -18.027 -14.201   8.528  1.00 10.00      B   
ATOM   3074  CE2 TYR   338     -19.040 -12.038   8.652  1.00 10.00      B   
ATOM   3075  CZ  TYR   338     -18.173 -12.983   9.157  1.00 10.00      B   
ATOM   3076  OH  TYR   338     -17.451 -12.711  10.300  1.00 10.00      B   
ATOM   3077  HH  TYR   338     -16.509 -12.754  10.103  1.00 10.00      B   
ATOM   3078  C   TYR   338     -22.834 -14.357   5.031  1.00 10.00      B   
ATOM   3079  O   TYR   338     -23.700 -13.593   5.461  1.00 10.00      B   
ATOM   3080  N   LEU   339     -22.885 -14.909   3.823  1.00 10.00      B   
ATOM   3081  HN  LEU   339     -22.151 -15.496   3.537  1.00 10.00      B   
ATOM   3082  CA  LEU   339     -23.987 -14.651   2.906  1.00 10.00      B   
ATOM   3083  CB  LEU   339     -23.731 -15.333   1.559  1.00 10.00      B   
ATOM   3084  CG  LEU   339     -24.825 -15.177   0.498  1.00 10.00      B   
ATOM   3085  CD1 LEU   339     -24.853 -13.758  -0.055  1.00 10.00      B   
ATOM   3086  CD2 LEU   339     -24.639 -16.195  -0.616  1.00 10.00      B   
ATOM   3087  C   LEU   339     -25.287 -15.169   3.512  1.00 10.00      B   
ATOM   3088  O   LEU   339     -26.330 -14.511   3.440  1.00 10.00      B   
ATOM   3089  N   ALA   340     -25.209 -16.349   4.122  1.00 10.00      B   
ATOM   3090  HN  ALA   340     -24.349 -16.824   4.133  1.00 10.00      B   
ATOM   3091  CA  ALA   340     -26.363 -16.962   4.762  1.00 10.00      B   
ATOM   3092  CB  ALA   340     -26.051 -18.396   5.164  1.00 10.00      B   
ATOM   3093  C   ALA   340     -26.787 -16.143   5.975  1.00 10.00      B   
ATOM   3094  O   ALA   340     -27.979 -15.924   6.203  1.00 10.00      B   
ATOM   3095  N   LEU   341     -25.800 -15.681   6.742  1.00 10.00      B   
ATOM   3096  HN  LEU   341     -24.872 -15.900   6.507  1.00 10.00      B   
ATOM   3097  CA  LEU   341     -26.057 -14.870   7.926  1.00 10.00      B   
ATOM   3098  CB  LEU   341     -24.744 -14.492   8.619  1.00 10.00      B   
ATOM   3099  CG  LEU   341     -24.113 -15.563   9.511  1.00 10.00      B   
ATOM   3100  CD1 LEU   341     -22.736 -15.119   9.976  1.00 10.00      B   
ATOM   3101  CD2 LEU   341     -25.010 -15.862  10.703  1.00 10.00      B   
ATOM   3102  C   LEU   341     -26.829 -13.609   7.557  1.00 10.00      B   
ATOM   3103  O   LEU   341     -27.741 -13.195   8.273  1.00 10.00      B   
ATOM   3104  N   ALA   342     -26.463 -13.008   6.431  1.00 10.00      B   
ATOM   3105  HN  ALA   342     -25.717 -13.381   5.910  1.00 10.00      B   
ATOM   3106  CA  ALA   342     -27.126 -11.802   5.956  1.00 10.00      B   
ATOM   3107  CB  ALA   342     -26.464 -11.307   4.681  1.00 10.00      B   
ATOM   3108  C   ALA   342     -28.611 -12.061   5.724  1.00 10.00      B   
ATOM   3109  O   ALA   342     -29.451 -11.195   5.969  1.00 10.00      B   
ATOM   3110  N   ILE   343     -28.930 -13.261   5.262  1.00 10.00      B   
ATOM   3111  HN  ILE   343     -28.215 -13.911   5.084  1.00 10.00      B   
ATOM   3112  CA  ILE   343     -30.313 -13.639   5.010  1.00 10.00      B   
ATOM   3113  CB  ILE   343     -30.400 -14.919   4.152  1.00 10.00      B   
ATOM   3114  CG1 ILE   343     -29.655 -14.715   2.830  1.00 10.00      B   
ATOM   3115  CG2 ILE   343     -31.853 -15.297   3.893  1.00 10.00      B   
ATOM   3116  CD1 ILE   343     -29.540 -15.966   1.987  1.00 10.00      B   
ATOM   3117  C   ILE   343     -31.053 -13.848   6.328  1.00 10.00      B   
ATOM   3118  O   ILE   343     -32.193 -13.409   6.489  1.00 10.00      B   
ATOM   3119  N   VAL   344     -30.380 -14.496   7.275  1.00 10.00      B   
ATOM   3120  HN  VAL   344     -29.467 -14.806   7.083  1.00 10.00      B   
ATOM   3121  CA  VAL   344     -30.957 -14.764   8.590  1.00 10.00      B   
ATOM   3122  CB  VAL   344     -30.033 -15.664   9.446  1.00 10.00      B   
ATOM   3123  CG1 VAL   344     -30.659 -15.945  10.804  1.00 10.00      B   
ATOM   3124  CG2 VAL   344     -29.737 -16.969   8.722  1.00 10.00      B   
ATOM   3125  C   VAL   344     -31.230 -13.458   9.334  1.00 10.00      B   
ATOM   3126  O   VAL   344     -32.243 -13.318  10.016  1.00 10.00      B   
ATOM   3127  N   LEU   345     -30.324 -12.502   9.193  1.00 10.00      B   
ATOM   3128  HN  LEU   345     -29.522 -12.679   8.652  1.00 10.00      B   
ATOM   3129  CA  LEU   345     -30.476 -11.205   9.841  1.00 10.00      B   
ATOM   3130  CB  LEU   345     -29.175 -10.405   9.751  1.00 10.00      B   
ATOM   3131  CG  LEU   345     -27.986 -10.947  10.546  1.00 10.00      B   
ATOM   3132  CD1 LEU   345     -26.719 -10.182  10.192  1.00 10.00      B   
ATOM   3133  CD2 LEU   345     -28.259 -10.871  12.041  1.00 10.00      B   
ATOM   3134  C   LEU   345     -31.620 -10.414   9.213  1.00 10.00      B   
ATOM   3135  O   LEU   345     -32.280  -9.617   9.879  1.00 10.00      B   
ATOM   3136  N   ASN   346     -31.861 -10.654   7.931  1.00 10.00      B   
ATOM   3137  HN  ASN   346     -31.325 -11.327   7.461  1.00 10.00      B   
ATOM   3138  CA  ASN   346     -32.916  -9.953   7.209  1.00 10.00      B   
ATOM   3139  CB  ASN   346     -32.634  -9.922   5.702  1.00 10.00      B   
ATOM   3140  CG  ASN   346     -31.859  -8.695   5.265  1.00 10.00      B   
ATOM   3141  OD1 ASN   346     -32.431  -7.622   5.066  1.00 10.00      B   
ATOM   3142  ND2 ASN   346     -30.551  -8.844   5.111  1.00 10.00      B   
ATOM   3143 HD21 ASN   346     -30.161  -9.730   5.293  1.00 10.00      B   
ATOM   3144 HD22 ASN   346     -30.022  -8.066   4.815  1.00 10.00      B   
ATOM   3145  C   ASN   346     -34.288 -10.559   7.469  1.00 10.00      B   
ATOM   3146  O   ASN   346     -35.210  -9.862   7.889  1.00 10.00      B   
ATOM   3147  N   LEU   347     -34.417 -11.857   7.232  1.00 10.00      B   
ATOM   3148  HN  LEU   347     -33.632 -12.372   6.938  1.00 10.00      B   
ATOM   3149  CA  LEU   347     -35.687 -12.548   7.417  1.00 10.00      B   
ATOM   3150  CB  LEU   347     -35.730 -13.832   6.586  1.00 10.00      B   
ATOM   3151  CG  LEU   347     -35.688 -13.656   5.064  1.00 10.00      B   
ATOM   3152  CD1 LEU   347     -35.586 -15.005   4.375  1.00 10.00      B   
ATOM   3153  CD2 LEU   347     -36.913 -12.897   4.571  1.00 10.00      B   
ATOM   3154  C   LEU   347     -35.966 -12.850   8.884  1.00 10.00      B   
ATOM   3155  O   LEU   347     -35.168 -13.494   9.562  1.00 10.00      B   
ATOM   3156  N   TRP   348     -37.102 -12.375   9.369  1.00 10.00      B   
ATOM   3157  HN  TRP   348     -37.697 -11.862   8.778  1.00 10.00      B   
ATOM   3158  CA  TRP   348     -37.498 -12.593  10.754  1.00 10.00      B   
ATOM   3159  CB  TRP   348     -37.700 -11.254  11.479  1.00 10.00      B   
ATOM   3160  CG  TRP   348     -38.463 -10.237  10.681  1.00 10.00      B   
ATOM   3161  CD1 TRP   348     -37.939  -9.238   9.914  1.00 10.00      B   
ATOM   3162  CD2 TRP   348     -39.889 -10.118  10.569  1.00 10.00      B   
ATOM   3163  NE1 TRP   348     -38.945  -8.509   9.331  1.00 10.00      B   
ATOM   3164  HE1 TRP   348     -38.820  -7.740   8.733  1.00 10.00      B   
ATOM   3165  CE2 TRP   348     -40.151  -9.025   9.720  1.00 10.00      B   
ATOM   3166  CE3 TRP   348     -40.968 -10.826  11.108  1.00 10.00      B   
ATOM   3167  CZ2 TRP   348     -41.445  -8.629   9.390  1.00 10.00      B   
ATOM   3168  CZ3 TRP   348     -42.250 -10.431  10.780  1.00 10.00      B   
ATOM   3169  CH2 TRP   348     -42.478  -9.341   9.933  1.00 10.00      B   
ATOM   3170  C   TRP   348     -38.767 -13.435  10.819  1.00 10.00      B   
ATOM   3171  O   TRP   348     -39.334 -13.648  11.890  1.00 10.00      B   
ATOM   3172  N   ASP   349     -39.209 -13.906   9.665  1.00 10.00      B   
ATOM   3173  HN  ASP   349     -38.707 -13.712   8.849  1.00 10.00      B   
ATOM   3174  CB  ASP   349     -41.092 -14.550   8.227  1.00 10.00      B   
ATOM   3175  CG  ASP   349     -42.295 -15.458   8.061  1.00 10.00      B   
ATOM   3176  OD1 ASP   349     -43.145 -15.500   8.977  1.00 10.00      B   
ATOM   3177  OD2 ASP   349     -42.401 -16.127   7.011  1.00 10.00      B   
ATOM   3178  CA  ASP   349     -40.408 -14.722   9.584  1.00 10.00      B   
ATOM   3179  C   ASP   349     -40.071 -16.184   9.820  1.00 10.00      B   
ATOM   3180  O   ASP   349     -40.286 -16.671  10.950  1.00 10.00      B   
ATOM   3181  OXT ASP   349     -39.566 -16.836   8.883  1.00 10.00      B   
END
