# Supplementary material for: Large-scale discovery of protein interactions at residue resolution using co-evolution calculated from genomic sequences
Source: Nat Commun. 2021 Mar 2;12:1396. doi: 10.1038/s41467-021-21636-z (PMC7925567; doi:10.1038/s41467-021-21636-z)
Supplement: Supplementary file 13 — Supplementary Data 11 [file 41467_2021_21636_MOESM13_ESM.zip › supplementary_prediction/membrane128329_SECG_LPTF/models/haddock_top_6_haddock_49w.pdb]

REMARK FILENAME="haddock_49w.pdb0"
REMARK ===============================================================
REMARK HADDOCK run for haddock
REMARK initial structure: haddock_49.pdb
REMARK final NOE weights: unambig 50 amb: 50
REMARK ===============================================================
REMARK            total,bonds,angles,improper,dihe,vdw,elec,air,cdih,coup,rdcs,vean,dani,xpcs,rg
REMARK energies: 278.58, 0, 0, 0, 0, -50.0784, -91.0253, 419.684, 0, 0, 0, 0, 0, 0, 0
REMARK ===============================================================
REMARK            bonds,angles,impropers,dihe,air,cdih,coup,rdcs,vean,dani,xpcs
REMARK rms-dev.: 0,0,0,0,32.4176,0,0, 0, 0, 0, 0
REMARK ===============================================================
REMARK               air,cdih,coup,rdcs,vean,dani,xpcs
REMARK               >0.3,>5,>1,>0,>5,>0.2,>0.2
REMARK violations.: 2, 0, 0, 0, 0, 0, 0
REMARK ===============================================================
REMARK                        CVpartition#,violations,rms
REMARK AIRs cross-validation: 1, 0, NaN
REMARK ===============================================================
REMARK NCS energy: 0
REMARK ===============================================================
REMARK Symmetry energy: 0
REMARK ===============================================================
REMARK Desolvation energy: -12.426
REMARK Internal energy free molecules: 29153.8
REMARK Internal energy complex: -11089.4
REMARK Binding energy: -40396.8
REMARK ===============================================================
REMARK buried surface area: 1694.6
REMARK ===============================================================
REMARK water - chain1: 0 0 0
REMARK water - chain2: 0 0 0
REMARK water - chain3: 0 0 0
REMARK water - chain4: 0 0 0
REMARK water - chain5: 0 0 0
REMARK water - chain6: 0 0 0
REMARK ===============================================================
REMARK water - water: 0 0 0
REMARK ===============================================================
REMARK DATE:05-Aug-2020  09:53:29       created by user: he47
REMARK VERSION:1.3
ATOM      1  CB  SER    45     -26.712  19.058  -6.808  1.00 10.00      A   
ATOM      2  OG  SER    45     -26.168  20.065  -5.964  1.00 10.00      A   
ATOM      3  HG  SER    45     -26.397  19.866  -5.046  1.00 10.00      A   
ATOM      4  C   SER    45     -26.129  17.367  -8.564  1.00 10.00      A   
ATOM      5  O   SER    45     -25.700  17.570  -9.701  1.00 10.00      A   
ATOM      6  N   SER    45     -24.456  19.010  -7.774  1.00 10.00      A   
ATOM      7  HT1 SER    45     -24.137  19.577  -6.962  1.00 10.00      A   
ATOM      8  HT2 SER    45     -24.732  19.649  -8.543  1.00 10.00      A   
ATOM      9  HT3 SER    45     -23.672  18.411  -8.098  1.00 10.00      A   
ATOM     10  CA  SER    45     -25.606  18.172  -7.377  1.00 10.00      A   
ATOM     11  N   SER    46     -27.046  16.449  -8.290  1.00 10.00      A   
ATOM     12  HN  SER    46     -27.326  16.319  -7.351  1.00 10.00      A   
ATOM     13  CA  SER    46     -27.636  15.611  -9.319  1.00 10.00      A   
ATOM     14  CB  SER    46     -27.947  14.227  -8.742  1.00 10.00      A   
ATOM     15  OG  SER    46     -28.733  14.332  -7.566  1.00 10.00      A   
ATOM     16  HG  SER    46     -28.209  14.753  -6.863  1.00 10.00      A   
ATOM     17  C   SER    46     -28.905  16.249  -9.889  1.00 10.00      A   
ATOM     18  O   SER    46     -28.970  17.466 -10.076  1.00 10.00      A   
ATOM     19  N   GLY    47     -29.905  15.422 -10.174  1.00 10.00      A   
ATOM     20  HN  GLY    47     -29.795  14.460 -10.014  1.00 10.00      A   
ATOM     21  CA  GLY    47     -31.150  15.920 -10.714  1.00 10.00      A   
ATOM     22  C   GLY    47     -32.329  15.558  -9.835  1.00 10.00      A   
ATOM     23  O   GLY    47     -33.480  15.613 -10.269  1.00 10.00      A   
ATOM     24  N   SER    48     -32.042  15.177  -8.597  1.00 10.00      A   
ATOM     25  HN  SER    48     -31.106  15.157  -8.305  1.00 10.00      A   
ATOM     26  CA  SER    48     -33.085  14.806  -7.655  1.00 10.00      A   
ATOM     27  CB  SER    48     -33.023  13.309  -7.352  1.00 10.00      A   
ATOM     28  OG  SER    48     -32.939  12.549  -8.547  1.00 10.00      A   
ATOM     29  HG  SER    48     -32.043  12.614  -8.900  1.00 10.00      A   
ATOM     30  C   SER    48     -32.950  15.610  -6.369  1.00 10.00      A   
ATOM     31  O   SER    48     -31.839  15.966  -5.964  1.00 10.00      A   
ATOM     32  N   GLY    49     -34.078  15.895  -5.737  1.00 10.00      A   
ATOM     33  HN  GLY    49     -34.927  15.571  -6.102  1.00 10.00      A   
ATOM     34  CA  GLY    49     -34.071  16.659  -4.508  1.00 10.00      A   
ATOM     35  C   GLY    49     -33.653  15.828  -3.316  1.00 10.00      A   
ATOM     36  O   GLY    49     -34.308  14.842  -2.981  1.00 10.00      A   
ATOM     37  N   ASN    50     -32.569  16.230  -2.672  1.00 10.00      A   
ATOM     38  HN  ASN    50     -32.104  17.041  -2.977  1.00 10.00      A   
ATOM     39  CA  ASN    50     -32.053  15.519  -1.509  1.00 10.00      A   
ATOM     40  CB  ASN    50     -31.033  14.452  -1.934  1.00 10.00      A   
ATOM     41  CG  ASN    50     -29.740  15.039  -2.475  1.00 10.00      A   
ATOM     42  OD1 ASN    50     -28.770  15.221  -1.740  1.00 10.00      A   
ATOM     43  ND2 ASN    50     -29.718  15.343  -3.765  1.00 10.00      A   
ATOM     44 HD21 ASN    50     -30.528  15.175  -4.296  1.00 10.00      A   
ATOM     45 HD22 ASN    50     -28.894  15.722  -4.140  1.00 10.00      A   
ATOM     46  C   ASN    50     -31.411  16.505  -0.544  1.00 10.00      A   
ATOM     47  O   ASN    50     -31.016  17.601  -0.944  1.00 10.00      A   
ATOM     48  N   PHE    51     -31.319  16.126   0.722  1.00 10.00      A   
ATOM     49  HN  PHE    51     -31.656  15.241   0.988  1.00 10.00      A   
ATOM     50  CA  PHE    51     -30.724  16.993   1.729  1.00 10.00      A   
ATOM     51  CB  PHE    51     -31.787  17.488   2.718  1.00 10.00      A   
ATOM     52  CG  PHE    51     -32.826  18.379   2.098  1.00 10.00      A   
ATOM     53  CD1 PHE    51     -34.115  17.921   1.886  1.00 10.00      A   
ATOM     54  CD2 PHE    51     -32.512  19.673   1.722  1.00 10.00      A   
ATOM     55  CE1 PHE    51     -35.071  18.736   1.310  1.00 10.00      A   
ATOM     56  CE2 PHE    51     -33.462  20.496   1.146  1.00 10.00      A   
ATOM     57  CZ  PHE    51     -34.744  20.025   0.940  1.00 10.00      A   
ATOM     58  C   PHE    51     -29.599  16.282   2.472  1.00 10.00      A   
ATOM     59  O   PHE    51     -29.845  15.374   3.261  1.00 10.00      A   
ATOM     60  N   MET    52     -28.365  16.686   2.205  1.00 10.00      A   
ATOM     61  HN  MET    52     -28.228  17.403   1.547  1.00 10.00      A   
ATOM     62  CA  MET    52     -27.205  16.097   2.863  1.00 10.00      A   
ATOM     63  CB  MET    52     -26.280  15.414   1.850  1.00 10.00      A   
ATOM     64  CG  MET    52     -26.880  14.183   1.182  1.00 10.00      A   
ATOM     65  SD  MET    52     -25.669  13.238   0.233  1.00 10.00      A   
ATOM     66  CE  MET    52     -24.607  12.638   1.547  1.00 10.00      A   
ATOM     67  C   MET    52     -26.444  17.165   3.637  1.00 10.00      A   
ATOM     68  O   MET    52     -25.828  18.052   3.045  1.00 10.00      A   
ATOM     69  N   THR    53     -26.504  17.081   4.957  1.00 10.00      A   
ATOM     70  HN  THR    53     -27.004  16.344   5.364  1.00 10.00      A   
ATOM     71  CA  THR    53     -25.835  18.043   5.822  1.00 10.00      A   
ATOM     72  CB  THR    53     -26.260  17.846   7.291  1.00 10.00      A   
ATOM     73  OG1 THR    53     -27.656  17.504   7.342  1.00 10.00      A   
ATOM     74  HG1 THR    53     -27.749  16.553   7.486  1.00 10.00      A   
ATOM     75  CG2 THR    53     -26.026  19.119   8.087  1.00 10.00      A   
ATOM     76  C   THR    53     -24.314  17.912   5.712  1.00 10.00      A   
ATOM     77  O   THR    53     -23.760  16.827   5.895  1.00 10.00      A   
ATOM     78  N   ARG    54     -23.645  19.020   5.414  1.00 10.00      A   
ATOM     79  HN  ARG    54     -24.143  19.858   5.277  1.00 10.00      A   
ATOM     80  CA  ARG    54     -22.191  19.027   5.276  1.00 10.00      A   
ATOM     81  CB  ARG    54     -21.714  20.338   4.660  1.00 10.00      A   
ATOM     82  CG  ARG    54     -22.123  20.522   3.212  1.00 10.00      A   
ATOM     83  CD  ARG    54     -22.095  21.987   2.820  1.00 10.00      A   
ATOM     84  NE  ARG    54     -23.121  22.760   3.516  1.00 10.00      A   
ATOM     85  HE  ARG    54     -23.915  22.273   3.835  1.00 10.00      A   
ATOM     86  CZ  ARG    54     -23.038  24.070   3.736  1.00 10.00      A   
ATOM     87  NH1 ARG    54     -21.974  24.748   3.325  1.00 10.00      A   
ATOM     88 HH11 ARG    54     -21.201  24.257   2.824  1.00 10.00      A   
ATOM     89 HH12 ARG    54     -21.905  25.775   3.495  1.00 10.00      A   
ATOM     90  NH2 ARG    54     -24.023  24.702   4.360  1.00 10.00      A   
ATOM     91 HH21 ARG    54     -23.956  25.731   4.537  1.00 10.00      A   
ATOM     92 HH22 ARG    54     -24.871  24.178   4.675  1.00 10.00      A   
ATOM     93  C   ARG    54     -21.504  18.796   6.616  1.00 10.00      A   
ATOM     94  O   ARG    54     -20.417  18.220   6.675  1.00 10.00      A   
ATOM     95  N   MET    55     -22.147  19.247   7.687  1.00 10.00      A   
ATOM     96  HN  MET    55     -23.000  19.717   7.566  1.00 10.00      A   
ATOM     97  CA  MET    55     -21.614  19.083   9.035  1.00 10.00      A   
ATOM     98  CB  MET    55     -22.577  19.692  10.058  1.00 10.00      A   
ATOM     99  CG  MET    55     -22.167  19.489  11.510  1.00 10.00      A   
ATOM    100  SD  MET    55     -23.395  20.124  12.671  1.00 10.00      A   
ATOM    101  CE  MET    55     -24.843  19.184  12.190  1.00 10.00      A   
ATOM    102  C   MET    55     -21.388  17.606   9.343  1.00 10.00      A   
ATOM    103  O   MET    55     -20.314  17.213   9.793  1.00 10.00      A   
ATOM    104  N   THR    56     -22.398  16.791   9.072  1.00 10.00      A   
ATOM    105  HN  THR    56     -23.232  17.159   8.705  1.00 10.00      A   
ATOM    106  CA  THR    56     -22.314  15.363   9.318  1.00 10.00      A   
ATOM    107  CB  THR    56     -23.720  14.753   9.365  1.00 10.00      A   
ATOM    108  OG1 THR    56     -24.684  15.819   9.349  1.00 10.00      A   
ATOM    109  HG1 THR    56     -25.539  15.476   9.636  1.00 10.00      A   
ATOM    110  CG2 THR    56     -23.898  13.932  10.633  1.00 10.00      A   
ATOM    111  C   THR    56     -21.491  14.663   8.239  1.00 10.00      A   
ATOM    112  O   THR    56     -21.025  13.539   8.427  1.00 10.00      A   
ATOM    113  N   ALA    57     -21.325  15.326   7.103  1.00 10.00      A   
ATOM    114  HN  ALA    57     -21.743  16.208   6.997  1.00 10.00      A   
ATOM    115  CA  ALA    57     -20.547  14.769   6.006  1.00 10.00      A   
ATOM    116  CB  ALA    57     -20.883  15.466   4.698  1.00 10.00      A   
ATOM    117  C   ALA    57     -19.060  14.887   6.306  1.00 10.00      A   
ATOM    118  O   ALA    57     -18.323  13.904   6.227  1.00 10.00      A   
ATOM    119  N   LEU    58     -18.634  16.092   6.673  1.00 10.00      A   
ATOM    120  HN  LEU    58     -19.282  16.832   6.719  1.00 10.00      A   
ATOM    121  CA  LEU    58     -17.235  16.355   6.999  1.00 10.00      A   
ATOM    122  CB  LEU    58     -17.032  17.838   7.330  1.00 10.00      A   
ATOM    123  CG  LEU    58     -15.614  18.259   7.732  1.00 10.00      A   
ATOM    124  CD1 LEU    58     -14.641  18.044   6.582  1.00 10.00      A   
ATOM    125  CD2 LEU    58     -15.592  19.708   8.192  1.00 10.00      A   
ATOM    126  C   LEU    58     -16.784  15.490   8.171  1.00 10.00      A   
ATOM    127  O   LEU    58     -15.711  14.885   8.131  1.00 10.00      A   
ATOM    128  N   LEU    59     -17.629  15.421   9.199  1.00 10.00      A   
ATOM    129  HN  LEU    59     -18.468  15.928   9.156  1.00 10.00      A   
ATOM    130  CA  LEU    59     -17.346  14.630  10.394  1.00 10.00      A   
ATOM    131  CB  LEU    59     -18.535  14.706  11.359  1.00 10.00      A   
ATOM    132  CG  LEU    59     -18.493  13.774  12.573  1.00 10.00      A   
ATOM    133  CD1 LEU    59     -17.507  14.284  13.614  1.00 10.00      A   
ATOM    134  CD2 LEU    59     -19.882  13.620  13.173  1.00 10.00      A   
ATOM    135  C   LEU    59     -17.062  13.175  10.035  1.00 10.00      A   
ATOM    136  O   LEU    59     -16.145  12.558  10.574  1.00 10.00      A   
ATOM    137  N   ALA    60     -17.843  12.642   9.102  1.00 10.00      A   
ATOM    138  HN  ALA    60     -18.542  13.196   8.694  1.00 10.00      A   
ATOM    139  CA  ALA    60     -17.690  11.259   8.671  1.00 10.00      A   
ATOM    140  CB  ALA    60     -18.974  10.755   8.029  1.00 10.00      A   
ATOM    141  C   ALA    60     -16.509  11.093   7.717  1.00 10.00      A   
ATOM    142  O   ALA    60     -15.972   9.997   7.568  1.00 10.00      A   
ATOM    143  N   THR    61     -16.107  12.184   7.079  1.00 10.00      A   
ATOM    144  HN  THR    61     -16.566  13.035   7.250  1.00 10.00      A   
ATOM    145  CA  THR    61     -14.994  12.151   6.140  1.00 10.00      A   
ATOM    146  CB  THR    61     -14.957  13.420   5.260  1.00 10.00      A   
ATOM    147  OG1 THR    61     -16.228  13.596   4.613  1.00 10.00      A   
ATOM    148  HG1 THR    61     -16.938  13.494   5.261  1.00 10.00      A   
ATOM    149  CG2 THR    61     -13.869  13.313   4.201  1.00 10.00      A   
ATOM    150  C   THR    61     -13.659  11.991   6.872  1.00 10.00      A   
ATOM    151  O   THR    61     -12.803  11.212   6.457  1.00 10.00      A   
ATOM    152  N   LEU    62     -13.499  12.708   7.979  1.00 10.00      A   
ATOM    153  HN  LEU    62     -14.231  13.290   8.284  1.00 10.00      A   
ATOM    154  CA  LEU    62     -12.264  12.650   8.755  1.00 10.00      A   
ATOM    155  CB  LEU    62     -11.902  14.037   9.296  1.00 10.00      A   
ATOM    156  CG  LEU    62     -11.532  15.095   8.252  1.00 10.00      A   
ATOM    157  CD1 LEU    62     -11.371  16.459   8.905  1.00 10.00      A   
ATOM    158  CD2 LEU    62     -10.260  14.702   7.510  1.00 10.00      A   
ATOM    159  C   LEU    62     -12.359  11.642   9.898  1.00 10.00      A   
ATOM    160  O   LEU    62     -11.516  11.621  10.791  1.00 10.00      A   
ATOM    161  N   PHE    63     -13.376  10.796   9.860  1.00 10.00      A   
ATOM    162  HN  PHE    63     -14.012  10.844   9.117  1.00 10.00      A   
ATOM    163  CA  PHE    63     -13.572   9.798  10.901  1.00 10.00      A   
ATOM    164  CB  PHE    63     -15.067   9.564  11.132  1.00 10.00      A   
ATOM    165  CG  PHE    63     -15.404   9.057  12.505  1.00 10.00      A   
ATOM    166  CD1 PHE    63     -15.171   9.843  13.620  1.00 10.00      A   
ATOM    167  CD2 PHE    63     -15.965   7.802  12.678  1.00 10.00      A   
ATOM    168  CE1 PHE    63     -15.486   9.386  14.885  1.00 10.00      A   
ATOM    169  CE2 PHE    63     -16.283   7.337  13.941  1.00 10.00      A   
ATOM    170  CZ  PHE    63     -16.044   8.132  15.046  1.00 10.00      A   
ATOM    171  C   PHE    63     -12.885   8.481  10.540  1.00 10.00      A   
ATOM    172  O   PHE    63     -12.742   7.598  11.381  1.00 10.00      A   
ATOM    173  N   PHE    64     -12.439   8.367   9.295  1.00 10.00      A   
ATOM    174  HN  PHE    64     -12.542   9.125   8.683  1.00 10.00      A   
ATOM    175  CA  PHE    64     -11.787   7.151   8.816  1.00 10.00      A   
ATOM    176  CB  PHE    64     -11.615   7.207   7.295  1.00 10.00      A   
ATOM    177  CG  PHE    64     -11.382   5.871   6.646  1.00 10.00      A   
ATOM    178  CD1 PHE    64     -12.438   5.156   6.110  1.00 10.00      A   
ATOM    179  CD2 PHE    64     -10.108   5.331   6.566  1.00 10.00      A   
ATOM    180  CE1 PHE    64     -12.231   3.931   5.507  1.00 10.00      A   
ATOM    181  CE2 PHE    64      -9.893   4.105   5.965  1.00 10.00      A   
ATOM    182  CZ  PHE    64     -10.957   3.403   5.435  1.00 10.00      A   
ATOM    183  C   PHE    64     -10.437   6.920   9.497  1.00 10.00      A   
ATOM    184  O   PHE    64     -10.150   5.811   9.959  1.00 10.00      A   
ATOM    185  N   ILE    65      -9.620   7.972   9.556  1.00 10.00      A   
ATOM    186  HN  ILE    65      -9.915   8.823   9.162  1.00 10.00      A   
ATOM    187  CA  ILE    65      -8.293   7.899  10.169  1.00 10.00      A   
ATOM    188  CB  ILE    65      -7.583   9.272  10.162  1.00 10.00      A   
ATOM    189  CG1 ILE    65      -7.529   9.847   8.745  1.00 10.00      A   
ATOM    190  CG2 ILE    65      -6.177   9.153  10.739  1.00 10.00      A   
ATOM    191  CD1 ILE    65      -7.007  11.268   8.683  1.00 10.00      A   
ATOM    192  C   ILE    65      -8.353   7.378  11.606  1.00 10.00      A   
ATOM    193  O   ILE    65      -7.508   6.587  12.032  1.00 10.00      A   
ATOM    194  N   ILE    66      -9.364   7.800  12.344  1.00 10.00      A   
ATOM    195  HN  ILE    66     -10.031   8.397  11.947  1.00 10.00      A   
ATOM    196  CA  ILE    66      -9.507   7.388  13.732  1.00 10.00      A   
ATOM    197  CB  ILE    66      -9.965   8.551  14.635  1.00 10.00      A   
ATOM    198  CG1 ILE    66     -11.116   9.324  13.983  1.00 10.00      A   
ATOM    199  CG2 ILE    66      -8.794   9.472  14.949  1.00 10.00      A   
ATOM    200  CD1 ILE    66     -11.702  10.409  14.858  1.00 10.00      A   
ATOM    201  C   ILE    66     -10.451   6.200  13.896  1.00 10.00      A   
ATOM    202  O   ILE    66     -11.067   6.040  14.947  1.00 10.00      A   
ATOM    203  N   SER    67     -10.565   5.361  12.872  1.00 10.00      A   
ATOM    204  HN  SER    67     -10.064   5.530  12.045  1.00 10.00      A   
ATOM    205  CA  SER    67     -11.448   4.204  12.961  1.00 10.00      A   
ATOM    206  CB  SER    67     -12.825   4.519  12.365  1.00 10.00      A   
ATOM    207  OG  SER    67     -13.427   5.619  13.031  1.00 10.00      A   
ATOM    208  HG  SER    67     -13.289   6.424  12.509  1.00 10.00      A   
ATOM    209  C   SER    67     -10.858   2.937  12.334  1.00 10.00      A   
ATOM    210  O   SER    67     -10.779   1.896  12.985  1.00 10.00      A   
ATOM    211  N   LEU    68     -10.424   3.023  11.079  1.00 10.00      A   
ATOM    212  HN  LEU    68     -10.465   3.885  10.609  1.00 10.00      A   
ATOM    213  CA  LEU    68      -9.890   1.850  10.389  1.00 10.00      A   
ATOM    214  CB  LEU    68     -10.596   1.637   9.045  1.00 10.00      A   
ATOM    215  CG  LEU    68     -12.109   1.394   9.107  1.00 10.00      A   
ATOM    216  CD1 LEU    68     -12.667   1.099   7.723  1.00 10.00      A   
ATOM    217  CD2 LEU    68     -12.436   0.263  10.068  1.00 10.00      A   
ATOM    218  C   LEU    68      -8.373   1.887  10.208  1.00 10.00      A   
ATOM    219  O   LEU    68      -7.809   1.064   9.486  1.00 10.00      A   
ATOM    220  N   VAL    69      -7.710   2.822  10.869  1.00 10.00      A   
ATOM    221  HN  VAL    69      -8.199   3.445  11.444  1.00 10.00      A   
ATOM    222  CA  VAL    69      -6.261   2.925  10.763  1.00 10.00      A   
ATOM    223  CB  VAL    69      -5.778   4.385  10.643  1.00 10.00      A   
ATOM    224  CG1 VAL    69      -4.257   4.448  10.623  1.00 10.00      A   
ATOM    225  CG2 VAL    69      -6.346   5.025   9.383  1.00 10.00      A   
ATOM    226  C   VAL    69      -5.580   2.226  11.937  1.00 10.00      A   
ATOM    227  O   VAL    69      -5.649   2.686  13.080  1.00 10.00      A   
ATOM    228  N   LEU    70      -4.944   1.099  11.644  1.00 10.00      A   
ATOM    229  HN  LEU    70      -4.940   0.785  10.715  1.00 10.00      A   
ATOM    230  CA  LEU    70      -4.250   0.318  12.657  1.00 10.00      A   
ATOM    231  CB  LEU    70      -3.787  -1.023  12.082  1.00 10.00      A   
ATOM    232  CG  LEU    70      -4.887  -2.028  11.729  1.00 10.00      A   
ATOM    233  CD1 LEU    70      -4.286  -3.267  11.085  1.00 10.00      A   
ATOM    234  CD2 LEU    70      -5.692  -2.402  12.966  1.00 10.00      A   
ATOM    235  C   LEU    70      -3.064   1.086  13.225  1.00 10.00      A   
ATOM    236  O   LEU    70      -2.398   1.838  12.513  1.00 10.00      A   
ATOM    237  N   GLY    71      -2.818   0.904  14.514  1.00 10.00      A   
ATOM    238  HN  GLY    71      -3.391   0.294  15.035  1.00 10.00      A   
ATOM    239  CA  GLY    71      -1.721   1.584  15.166  1.00 10.00      A   
ATOM    240  C   GLY    71      -2.147   2.921  15.725  1.00 10.00      A   
ATOM    241  O   GLY    71      -1.651   3.355  16.763  1.00 10.00      A   
ATOM    242  N   ASN    72      -3.081   3.573  15.040  1.00 10.00      A   
ATOM    243  HN  ASN    72      -3.443   3.169  14.223  1.00 10.00      A   
ATOM    244  CA  ASN    72      -3.575   4.873  15.469  1.00 10.00      A   
ATOM    245  CB  ASN    72      -4.345   5.567  14.338  1.00 10.00      A   
ATOM    246  CG  ASN    72      -4.698   7.009  14.664  1.00 10.00      A   
ATOM    247  OD1 ASN    72      -4.051   7.647  15.492  1.00 10.00      A   
ATOM    248  ND2 ASN    72      -5.725   7.536  14.009  1.00 10.00      A   
ATOM    249 HD21 ASN    72      -6.202   6.974  13.356  1.00 10.00      A   
ATOM    250 HD22 ASN    72      -5.959   8.472  14.190  1.00 10.00      A   
ATOM    251  C   ASN    72      -4.448   4.749  16.715  1.00 10.00      A   
ATOM    252  O   ASN    72      -4.074   5.212  17.792  1.00 10.00      A   
ATOM    253  N   ILE    73      -5.603   4.112  16.573  1.00 10.00      A   
ATOM    254  HN  ILE    73      -5.849   3.749  15.698  1.00 10.00      A   
ATOM    255  CA  ILE    73      -6.514   3.947  17.702  1.00 10.00      A   
ATOM    256  CB  ILE    73      -7.994   4.134  17.303  1.00 10.00      A   
ATOM    257  CG1 ILE    73      -8.400   3.132  16.216  1.00 10.00      A   
ATOM    258  CG2 ILE    73      -8.244   5.562  16.847  1.00 10.00      A   
ATOM    259  CD1 ILE    73      -9.895   2.918  16.105  1.00 10.00      A   
ATOM    260  C   ILE    73      -6.337   2.594  18.382  1.00 10.00      A   
ATOM    261  O   ILE    73      -6.692   2.429  19.548  1.00 10.00      A   
ATOM    262  N   ASN    74      -5.781   1.637  17.656  1.00 10.00      A   
ATOM    263  HN  ASN    74      -5.501   1.834  16.741  1.00 10.00      A   
ATOM    264  CA  ASN    74      -5.566   0.296  18.190  1.00 10.00      A   
ATOM    265  CB  ASN    74      -6.854  -0.538  18.098  1.00 10.00      A   
ATOM    266  CG  ASN    74      -6.604  -2.033  18.221  1.00 10.00      A   
ATOM    267  OD1 ASN    74      -6.530  -2.749  17.218  1.00 10.00      A   
ATOM    268  ND2 ASN    74      -6.471  -2.512  19.449  1.00 10.00      A   
ATOM    269 HD21 ASN    74      -6.544  -1.887  20.204  1.00 10.00      A   
ATOM    270 HD22 ASN    74      -6.300  -3.471  19.556  1.00 10.00      A   
ATOM    271  C   ASN    74      -4.430  -0.404  17.459  1.00 10.00      A   
ATOM    272  O   ASN    74      -4.398  -0.430  16.228  1.00 10.00      A   
ATOM    273  N   SER    75      -3.495  -0.955  18.217  1.00 10.00      A   
ATOM    274  HN  SER    75      -3.570  -0.888  19.195  1.00 10.00      A   
ATOM    275  CA  SER    75      -2.362  -1.661  17.642  1.00 10.00      A   
ATOM    276  CB  SER    75      -1.124  -1.464  18.516  1.00 10.00      A   
ATOM    277  OG  SER    75      -0.974  -0.094  18.851  1.00 10.00      A   
ATOM    278  HG  SER    75      -1.829   0.348  18.762  1.00 10.00      A   
ATOM    279  C   SER    75      -2.681  -3.146  17.476  1.00 10.00      A   
ATOM    280  O   SER    75      -3.348  -3.753  18.321  1.00 10.00      A   
ATOM    281  N   ASN    76      -2.212  -3.726  16.385  1.00 10.00      A   
ATOM    282  HN  ASN    76      -1.674  -3.200  15.754  1.00 10.00      A   
ATOM    283  CB  ASN    76      -3.493  -5.261  14.985  1.00 10.00      A   
ATOM    284  CG  ASN    76      -4.670  -6.136  15.369  1.00 10.00      A   
ATOM    285  OD1 ASN    76      -4.672  -7.339  15.116  1.00 10.00      A   
ATOM    286  ND2 ASN    76      -5.682  -5.540  15.982  1.00 10.00      A   
ATOM    287 HD21 ASN    76      -5.618  -4.576  16.157  1.00 10.00      A   
ATOM    288 HD22 ASN    76      -6.459  -6.085  16.232  1.00 10.00      A   
ATOM    289  CA  ASN    76      -2.458  -5.131  16.104  1.00 10.00      A   
ATOM    290  C   ASN    76      -1.163  -5.824  15.705  1.00 10.00      A   
ATOM    291  O   ASN    76      -0.679  -5.572  14.579  1.00 10.00      A   
ATOM    292  OXT ASN    76      -0.619  -6.595  16.523  1.00 10.00      A   
ATOM    293  CB  ARG     5     -35.203  12.568 -11.815  1.00 10.00      B   
ATOM    294  CG  ARG     5     -36.405  11.640 -11.940  1.00 10.00      B   
ATOM    295  CD  ARG     5     -37.643  12.235 -11.286  1.00 10.00      B   
ATOM    296  NE  ARG     5     -38.134  13.409 -12.004  1.00 10.00      B   
ATOM    297  HE  ARG     5     -37.462  14.057 -12.316  1.00 10.00      B   
ATOM    298  CZ  ARG     5     -39.422  13.649 -12.251  1.00 10.00      B   
ATOM    299  NH1 ARG     5     -40.351  12.800 -11.834  1.00 10.00      B   
ATOM    300 HH11 ARG     5     -41.360  12.987 -12.029  1.00 10.00      B   
ATOM    301 HH12 ARG     5     -40.077  11.942 -11.307  1.00 10.00      B   
ATOM    302  NH2 ARG     5     -39.777  14.744 -12.913  1.00 10.00      B   
ATOM    303 HH21 ARG     5     -40.786  14.935 -13.112  1.00 10.00      B   
ATOM    304 HH22 ARG     5     -39.051  15.419 -13.234  1.00 10.00      B   
ATOM    305  C   ARG     5     -33.266  10.971 -11.564  1.00 10.00      B   
ATOM    306  O   ARG     5     -33.947  10.105 -11.015  1.00 10.00      B   
ATOM    307  N   ARG     5     -34.153  11.516 -13.814  1.00 10.00      B   
ATOM    308  HT1 ARG     5     -34.594  12.252 -14.403  1.00 10.00      B   
ATOM    309  HT2 ARG     5     -34.786  10.693 -13.774  1.00 10.00      B   
ATOM    310  HT3 ARG     5     -33.257  11.227 -14.254  1.00 10.00      B   
ATOM    311  CA  ARG     5     -33.909  12.035 -12.449  1.00 10.00      B   
ATOM    312  N   TYR     6     -31.949  11.030 -11.440  1.00 10.00      B   
ATOM    313  HN  TYR     6     -31.452  11.739 -11.906  1.00 10.00      B   
ATOM    314  CA  TYR     6     -31.213  10.077 -10.622  1.00 10.00      B   
ATOM    315  CB  TYR     6     -30.358   9.156 -11.498  1.00 10.00      B   
ATOM    316  CG  TYR     6     -31.064   7.889 -11.931  1.00 10.00      B   
ATOM    317  CD1 TYR     6     -32.031   7.909 -12.931  1.00 10.00      B   
ATOM    318  CD2 TYR     6     -30.761   6.669 -11.342  1.00 10.00      B   
ATOM    319  CE1 TYR     6     -32.675   6.751 -13.329  1.00 10.00      B   
ATOM    320  CE2 TYR     6     -31.399   5.508 -11.734  1.00 10.00      B   
ATOM    321  CZ  TYR     6     -32.354   5.553 -12.726  1.00 10.00      B   
ATOM    322  OH  TYR     6     -32.991   4.395 -13.114  1.00 10.00      B   
ATOM    323  HH  TYR     6     -33.238   4.456 -14.045  1.00 10.00      B   
ATOM    324  C   TYR     6     -30.340  10.807  -9.610  1.00 10.00      B   
ATOM    325  O   TYR     6     -30.271  12.038  -9.615  1.00 10.00      B   
ATOM    326  N   LEU     7     -29.685  10.051  -8.745  1.00 10.00      B   
ATOM    327  HN  LEU     7     -29.790   9.076  -8.785  1.00 10.00      B   
ATOM    328  CA  LEU     7     -28.814  10.630  -7.728  1.00 10.00      B   
ATOM    329  CB  LEU     7     -29.330  10.302  -6.321  1.00 10.00      B   
ATOM    330  CG  LEU     7     -30.700  10.871  -5.940  1.00 10.00      B   
ATOM    331  CD1 LEU     7     -31.801   9.857  -6.211  1.00 10.00      B   
ATOM    332  CD2 LEU     7     -30.711  11.302  -4.481  1.00 10.00      B   
ATOM    333  C   LEU     7     -27.390  10.118  -7.890  1.00 10.00      B   
ATOM    334  O   LEU     7     -26.602  10.128  -6.947  1.00 10.00      B   
ATOM    335  N   VAL     8     -27.059   9.694  -9.104  1.00 10.00      B   
ATOM    336  HN  VAL     8     -27.723   9.747  -9.822  1.00 10.00      B   
ATOM    337  CA  VAL     8     -25.733   9.164  -9.404  1.00 10.00      B   
ATOM    338  CB  VAL     8     -25.651   8.661 -10.863  1.00 10.00      B   
ATOM    339  CG1 VAL     8     -24.336   7.940 -11.116  1.00 10.00      B   
ATOM    340  CG2 VAL     8     -26.826   7.749 -11.181  1.00 10.00      B   
ATOM    341  C   VAL     8     -24.649  10.217  -9.160  1.00 10.00      B   
ATOM    342  O   VAL     8     -23.532   9.895  -8.751  1.00 10.00      B   
ATOM    343  N   ARG     9     -24.990  11.479  -9.390  1.00 10.00      B   
ATOM    344  HN  ARG     9     -25.900  11.678  -9.704  1.00 10.00      B   
ATOM    345  CA  ARG     9     -24.041  12.568  -9.195  1.00 10.00      B   
ATOM    346  CB  ARG     9     -24.469  13.826  -9.953  1.00 10.00      B   
ATOM    347  CG  ARG     9     -24.687  13.591 -11.438  1.00 10.00      B   
ATOM    348  CD  ARG     9     -24.376  14.827 -12.266  1.00 10.00      B   
ATOM    349  NE  ARG     9     -25.253  15.954 -11.956  1.00 10.00      B   
ATOM    350  HE  ARG     9     -25.076  16.445 -11.118  1.00 10.00      B   
ATOM    351  CZ  ARG     9     -26.256  16.362 -12.738  1.00 10.00      B   
ATOM    352  NH1 ARG     9     -26.525  15.729 -13.876  1.00 10.00      B   
ATOM    353 HH11 ARG     9     -27.307  16.055 -14.486  1.00 10.00      B   
ATOM    354 HH12 ARG     9     -25.959  14.901 -14.165  1.00 10.00      B   
ATOM    355  NH2 ARG     9     -26.992  17.404 -12.372  1.00 10.00      B   
ATOM    356 HH21 ARG     9     -26.789  17.903 -11.476  1.00 10.00      B   
ATOM    357 HH22 ARG     9     -27.776  17.735 -12.979  1.00 10.00      B   
ATOM    358  C   ARG     9     -23.810  12.862  -7.712  1.00 10.00      B   
ATOM    359  O   ARG     9     -22.842  13.531  -7.351  1.00 10.00      B   
ATOM    360  N   GLU    10     -24.699  12.355  -6.859  1.00 10.00      B   
ATOM    361  HN  GLU    10     -25.450  11.829  -7.204  1.00 10.00      B   
ATOM    362  CA  GLU    10     -24.574  12.548  -5.418  1.00 10.00      B   
ATOM    363  CB  GLU    10     -25.928  12.388  -4.718  1.00 10.00      B   
ATOM    364  CG  GLU    10     -27.008  13.344  -5.187  1.00 10.00      B   
ATOM    365  CD  GLU    10     -26.635  14.801  -5.007  1.00 10.00      B   
ATOM    366  OE1 GLU    10     -25.839  15.112  -4.096  1.00 10.00      B   
ATOM    367  OE2 GLU    10     -27.156  15.642  -5.772  1.00 10.00      B   
ATOM    368  C   GLU    10     -23.604  11.520  -4.862  1.00 10.00      B   
ATOM    369  O   GLU    10     -22.693  11.847  -4.106  1.00 10.00      B   
ATOM    370  N   THR    11     -23.802  10.271  -5.265  1.00 10.00      B   
ATOM    371  HN  THR    11     -24.548  10.077  -5.872  1.00 10.00      B   
ATOM    372  CA  THR    11     -22.952   9.177  -4.829  1.00 10.00      B   
ATOM    373  CB  THR    11     -23.479   7.838  -5.376  1.00 10.00      B   
ATOM    374  OG1 THR    11     -24.843   8.012  -5.790  1.00 10.00      B   
ATOM    375  HG1 THR    11     -25.386   8.220  -5.018  1.00 10.00      B   
ATOM    376  CG2 THR    11     -23.415   6.765  -4.302  1.00 10.00      B   
ATOM    377  C   THR    11     -21.521   9.392  -5.313  1.00 10.00      B   
ATOM    378  O   THR    11     -20.561   9.004  -4.645  1.00 10.00      B   
ATOM    379  N   LEU    12     -21.386  10.021  -6.477  1.00 10.00      B   
ATOM    380  HN  LEU    12     -22.192  10.292  -6.970  1.00 10.00      B   
ATOM    381  CA  LEU    12     -20.077  10.305  -7.047  1.00 10.00      B   
ATOM    382  CB  LEU    12     -20.202  10.686  -8.524  1.00 10.00      B   
ATOM    383  CG  LEU    12     -18.892  10.776  -9.312  1.00 10.00      B   
ATOM    384  CD1 LEU    12     -18.195   9.423  -9.355  1.00 10.00      B   
ATOM    385  CD2 LEU    12     -19.151  11.294 -10.718  1.00 10.00      B   
ATOM    386  C   LEU    12     -19.386  11.419  -6.263  1.00 10.00      B   
ATOM    387  O   LEU    12     -18.159  11.444  -6.157  1.00 10.00      B   
ATOM    388  N   LYS    13     -20.186  12.327  -5.705  1.00 10.00      B   
ATOM    389  HN  LYS    13     -21.154  12.244  -5.820  1.00 10.00      B   
ATOM    390  CA  LYS    13     -19.662  13.439  -4.922  1.00 10.00      B   
ATOM    391  CB  LYS    13     -20.801  14.384  -4.511  1.00 10.00      B   
ATOM    392  CG  LYS    13     -20.337  15.658  -3.822  1.00 10.00      B   
ATOM    393  CD  LYS    13     -21.511  16.479  -3.314  1.00 10.00      B   
ATOM    394  CE  LYS    13     -21.042  17.797  -2.719  1.00 10.00      B   
ATOM    395  NZ  LYS    13     -22.176  18.597  -2.182  1.00 10.00      B   
ATOM    396  HZ1 LYS    13     -21.869  19.573  -1.991  1.00 10.00      B   
ATOM    397  HZ2 LYS    13     -22.521  18.177  -1.297  1.00 10.00      B   
ATOM    398  HZ3 LYS    13     -22.957  18.619  -2.868  1.00 10.00      B   
ATOM    399  C   LYS    13     -18.944  12.906  -3.686  1.00 10.00      B   
ATOM    400  O   LYS    13     -17.828  13.323  -3.368  1.00 10.00      B   
ATOM    401  N   SER    14     -19.590  11.970  -3.000  1.00 10.00      B   
ATOM    402  HN  SER    14     -20.487  11.691  -3.294  1.00 10.00      B   
ATOM    403  CA  SER    14     -19.018  11.359  -1.809  1.00 10.00      B   
ATOM    404  CB  SER    14     -20.092  10.542  -1.093  1.00 10.00      B   
ATOM    405  OG  SER    14     -21.381  11.053  -1.388  1.00 10.00      B   
ATOM    406  HG  SER    14     -22.041  10.348  -1.294  1.00 10.00      B   
ATOM    407  C   SER    14     -17.843  10.463  -2.187  1.00 10.00      B   
ATOM    408  O   SER    14     -16.845  10.388  -1.471  1.00 10.00      B   
ATOM    409  N   GLN    15     -17.969   9.798  -3.330  1.00 10.00      B   
ATOM    410  HN  GLN    15     -18.792   9.908  -3.857  1.00 10.00      B   
ATOM    411  CA  GLN    15     -16.929   8.903  -3.825  1.00 10.00      B   
ATOM    412  CB  GLN    15     -17.412   8.182  -5.084  1.00 10.00      B   
ATOM    413  CG  GLN    15     -16.412   7.198  -5.668  1.00 10.00      B   
ATOM    414  CD  GLN    15     -16.972   6.440  -6.855  1.00 10.00      B   
ATOM    415  OE1 GLN    15     -18.171   6.173  -6.930  1.00 10.00      B   
ATOM    416  NE2 GLN    15     -16.111   6.090  -7.794  1.00 10.00      B   
ATOM    417 HE21 GLN    15     -15.165   6.334  -7.677  1.00 10.00      B   
ATOM    418 HE22 GLN    15     -16.450   5.601  -8.569  1.00 10.00      B   
ATOM    419  C   GLN    15     -15.641   9.666  -4.113  1.00 10.00      B   
ATOM    420  O   GLN    15     -14.560   9.250  -3.703  1.00 10.00      B   
ATOM    421  N   LEU    16     -15.764  10.786  -4.816  1.00 10.00      B   
ATOM    422  HN  LEU    16     -16.656  11.064  -5.128  1.00 10.00      B   
ATOM    423  CA  LEU    16     -14.605  11.606  -5.149  1.00 10.00      B   
ATOM    424  CB  LEU    16     -14.990  12.733  -6.110  1.00 10.00      B   
ATOM    425  CG  LEU    16     -15.326  12.317  -7.546  1.00 10.00      B   
ATOM    426  CD1 LEU    16     -15.801  13.516  -8.348  1.00 10.00      B   
ATOM    427  CD2 LEU    16     -14.122  11.669  -8.213  1.00 10.00      B   
ATOM    428  C   LEU    16     -13.966  12.181  -3.891  1.00 10.00      B   
ATOM    429  O   LEU    16     -12.745  12.174  -3.746  1.00 10.00      B   
ATOM    430  N   ALA    17     -14.801  12.661  -2.977  1.00 10.00      B   
ATOM    431  HN  ALA    17     -15.767  12.624  -3.145  1.00 10.00      B   
ATOM    432  CA  ALA    17     -14.320  13.244  -1.730  1.00 10.00      B   
ATOM    433  CB  ALA    17     -15.477  13.823  -0.934  1.00 10.00      B   
ATOM    434  C   ALA    17     -13.556  12.219  -0.893  1.00 10.00      B   
ATOM    435  O   ALA    17     -12.467  12.503  -0.390  1.00 10.00      B   
ATOM    436  N   ILE    18     -14.125  11.024  -0.756  1.00 10.00      B   
ATOM    437  HN  ILE    18     -14.992  10.851  -1.187  1.00 10.00      B   
ATOM    438  CA  ILE    18     -13.489   9.966   0.021  1.00 10.00      B   
ATOM    439  CB  ILE    18     -14.452   8.784   0.323  1.00 10.00      B   
ATOM    440  CG1 ILE    18     -14.024   8.034   1.584  1.00 10.00      B   
ATOM    441  CG2 ILE    18     -14.588   7.828  -0.853  1.00 10.00      B   
ATOM    442  CD1 ILE    18     -14.397   8.741   2.869  1.00 10.00      B   
ATOM    443  C   ILE    18     -12.208   9.487  -0.662  1.00 10.00      B   
ATOM    444  O   ILE    18     -11.235   9.137   0.000  1.00 10.00      B   
ATOM    445  N   LEU    19     -12.206   9.521  -1.990  1.00 10.00      B   
ATOM    446  HN  LEU    19     -13.012   9.833  -2.459  1.00 10.00      B   
ATOM    447  CA  LEU    19     -11.049   9.100  -2.772  1.00 10.00      B   
ATOM    448  CB  LEU    19     -11.394   9.096  -4.267  1.00 10.00      B   
ATOM    449  CG  LEU    19     -10.288   8.646  -5.227  1.00 10.00      B   
ATOM    450  CD1 LEU    19     -10.155   7.131  -5.233  1.00 10.00      B   
ATOM    451  CD2 LEU    19     -10.554   9.172  -6.627  1.00 10.00      B   
ATOM    452  C   LEU    19      -9.861  10.021  -2.508  1.00 10.00      B   
ATOM    453  O   LEU    19      -8.711   9.578  -2.474  1.00 10.00      B   
ATOM    454  N   PHE    20     -10.148  11.303  -2.310  1.00 10.00      B   
ATOM    455  HN  PHE    20     -11.086  11.596  -2.349  1.00 10.00      B   
ATOM    456  CA  PHE    20      -9.108  12.285  -2.044  1.00 10.00      B   
ATOM    457  CB  PHE    20      -9.679  13.705  -2.078  1.00 10.00      B   
ATOM    458  CG  PHE    20      -9.867  14.267  -3.459  1.00 10.00      B   
ATOM    459  CD1 PHE    20     -11.096  14.775  -3.850  1.00 10.00      B   
ATOM    460  CD2 PHE    20      -8.817  14.295  -4.362  1.00 10.00      B   
ATOM    461  CE1 PHE    20     -11.275  15.300  -5.115  1.00 10.00      B   
ATOM    462  CE2 PHE    20      -8.989  14.819  -5.631  1.00 10.00      B   
ATOM    463  CZ  PHE    20     -10.221  15.322  -6.007  1.00 10.00      B   
ATOM    464  C   PHE    20      -8.431  12.033  -0.701  1.00 10.00      B   
ATOM    465  O   PHE    20      -7.204  12.078  -0.597  1.00 10.00      B   
ATOM    466  N   ILE    21      -9.230  11.756   0.323  1.00 10.00      B   
ATOM    467  HN  ILE    21     -10.201  11.710   0.178  1.00 10.00      B   
ATOM    468  CA  ILE    21      -8.690  11.514   1.656  1.00 10.00      B   
ATOM    469  CB  ILE    21      -9.715  11.783   2.784  1.00 10.00      B   
ATOM    470  CG1 ILE    21     -10.951  10.892   2.652  1.00 10.00      B   
ATOM    471  CG2 ILE    21     -10.111  13.252   2.811  1.00 10.00      B   
ATOM    472  CD1 ILE    21     -11.047   9.824   3.721  1.00 10.00      B   
ATOM    473  C   ILE    21      -8.081  10.117   1.788  1.00 10.00      B   
ATOM    474  O   ILE    21      -7.055   9.943   2.446  1.00 10.00      B   
ATOM    475  N   LEU    22      -8.705   9.127   1.148  1.00 10.00      B   
ATOM    476  HN  LEU    22      -9.529   9.323   0.642  1.00 10.00      B   
ATOM    477  CA  LEU    22      -8.208   7.755   1.194  1.00 10.00      B   
ATOM    478  CB  LEU    22      -9.170   6.797   0.492  1.00 10.00      B   
ATOM    479  CG  LEU    22     -10.437   6.424   1.265  1.00 10.00      B   
ATOM    480  CD1 LEU    22     -11.322   5.514   0.428  1.00 10.00      B   
ATOM    481  CD2 LEU    22     -10.082   5.758   2.585  1.00 10.00      B   
ATOM    482  C   LEU    22      -6.826   7.666   0.565  1.00 10.00      B   
ATOM    483  O   LEU    22      -5.959   6.937   1.050  1.00 10.00      B   
ATOM    484  N   LEU    23      -6.623   8.431  -0.502  1.00 10.00      B   
ATOM    485  HN  LEU    23      -7.357   8.994  -0.834  1.00 10.00      B   
ATOM    486  CA  LEU    23      -5.345   8.455  -1.194  1.00 10.00      B   
ATOM    487  CB  LEU    23      -5.414   9.374  -2.415  1.00 10.00      B   
ATOM    488  CG  LEU    23      -4.191   9.365  -3.335  1.00 10.00      B   
ATOM    489  CD1 LEU    23      -4.121   8.071  -4.131  1.00 10.00      B   
ATOM    490  CD2 LEU    23      -4.201  10.569  -4.260  1.00 10.00      B   
ATOM    491  C   LEU    23      -4.249   8.931  -0.251  1.00 10.00      B   
ATOM    492  O   LEU    23      -3.159   8.359  -0.210  1.00 10.00      B   
ATOM    493  N   LEU    24      -4.559   9.969   0.520  1.00 10.00      B   
ATOM    494  HN  LEU    24      -5.451  10.372   0.442  1.00 10.00      B   
ATOM    495  CA  LEU    24      -3.609  10.528   1.471  1.00 10.00      B   
ATOM    496  CB  LEU    24      -4.103  11.865   2.018  1.00 10.00      B   
ATOM    497  CG  LEU    24      -4.179  13.015   1.012  1.00 10.00      B   
ATOM    498  CD1 LEU    24      -4.652  14.283   1.699  1.00 10.00      B   
ATOM    499  CD2 LEU    24      -2.830  13.239   0.344  1.00 10.00      B   
ATOM    500  C   LEU    24      -3.333   9.554   2.608  1.00 10.00      B   
ATOM    501  O   LEU    24      -2.209   9.471   3.100  1.00 10.00      B   
ATOM    502  N   ILE    25      -4.360   8.819   3.021  1.00 10.00      B   
ATOM    503  HN  ILE    25      -5.240   8.947   2.603  1.00 10.00      B   
ATOM    504  CA  ILE    25      -4.212   7.832   4.085  1.00 10.00      B   
ATOM    505  CB  ILE    25      -5.564   7.187   4.460  1.00 10.00      B   
ATOM    506  CG1 ILE    25      -6.486   8.238   5.081  1.00 10.00      B   
ATOM    507  CG2 ILE    25      -5.369   6.016   5.415  1.00 10.00      B   
ATOM    508  CD1 ILE    25      -7.916   7.779   5.248  1.00 10.00      B   
ATOM    509  C   ILE    25      -3.221   6.758   3.649  1.00 10.00      B   
ATOM    510  O   ILE    25      -2.312   6.398   4.396  1.00 10.00      B   
ATOM    511  N   PHE    26      -3.387   6.274   2.421  1.00 10.00      B   
ATOM    512  HN  PHE    26      -4.135   6.601   1.871  1.00 10.00      B   
ATOM    513  CA  PHE    26      -2.493   5.260   1.875  1.00 10.00      B   
ATOM    514  CB  PHE    26      -3.022   4.716   0.547  1.00 10.00      B   
ATOM    515  CG  PHE    26      -3.931   3.526   0.697  1.00 10.00      B   
ATOM    516  CD1 PHE    26      -5.180   3.655   1.283  1.00 10.00      B   
ATOM    517  CD2 PHE    26      -3.534   2.276   0.248  1.00 10.00      B   
ATOM    518  CE1 PHE    26      -6.014   2.562   1.421  1.00 10.00      B   
ATOM    519  CE2 PHE    26      -4.363   1.178   0.383  1.00 10.00      B   
ATOM    520  CZ  PHE    26      -5.606   1.322   0.969  1.00 10.00      B   
ATOM    521  C   PHE    26      -1.088   5.829   1.706  1.00 10.00      B   
ATOM    522  O   PHE    26      -0.094   5.123   1.876  1.00 10.00      B   
ATOM    523  N   PHE    27      -1.017   7.118   1.384  1.00 10.00      B   
ATOM    524  HN  PHE    27      -1.846   7.623   1.248  1.00 10.00      B   
ATOM    525  CA  PHE    27       0.264   7.797   1.222  1.00 10.00      B   
ATOM    526  CB  PHE    27       0.061   9.241   0.752  1.00 10.00      B   
ATOM    527  CG  PHE    27       0.256   9.440  -0.723  1.00 10.00      B   
ATOM    528  CD1 PHE    27      -0.756   9.967  -1.507  1.00 10.00      B   
ATOM    529  CD2 PHE    27       1.455   9.103  -1.325  1.00 10.00      B   
ATOM    530  CE1 PHE    27      -0.576  10.156  -2.865  1.00 10.00      B   
ATOM    531  CE2 PHE    27       1.641   9.288  -2.680  1.00 10.00      B   
ATOM    532  CZ  PHE    27       0.625   9.814  -3.452  1.00 10.00      B   
ATOM    533  C   PHE    27       1.022   7.788   2.543  1.00 10.00      B   
ATOM    534  O   PHE    27       2.206   7.466   2.584  1.00 10.00      B   
ATOM    535  N   CYS    28       0.321   8.133   3.623  1.00 10.00      B   
ATOM    536  HN  CYS    28      -0.620   8.386   3.519  1.00 10.00      B   
ATOM    537  CA  CYS    28       0.916   8.152   4.954  1.00 10.00      B   
ATOM    538  CB  CYS    28      -0.070   8.731   5.975  1.00 10.00      B   
ATOM    539  SG  CYS    28      -0.761  10.338   5.516  1.00 10.00      B   
ATOM    540  HG  CYS    28      -1.423  10.180   4.375  1.00 10.00      B   
ATOM    541  C   CYS    28       1.328   6.743   5.365  1.00 10.00      B   
ATOM    542  O   CYS    28       2.383   6.543   5.968  1.00 10.00      B   
ATOM    543  N   GLN    29       0.487   5.769   5.024  1.00 10.00      B   
ATOM    544  HN  GLN    29      -0.344   5.999   4.553  1.00 10.00      B   
ATOM    545  CA  GLN    29       0.760   4.374   5.339  1.00 10.00      B   
ATOM    546  CB  GLN    29      -0.394   3.481   4.880  1.00 10.00      B   
ATOM    547  CG  GLN    29      -1.335   3.061   5.999  1.00 10.00      B   
ATOM    548  CD  GLN    29      -0.829   1.858   6.776  1.00 10.00      B   
ATOM    549  OE1 GLN    29       0.377   1.636   6.902  1.00 10.00      B   
ATOM    550  NE2 GLN    29      -1.749   1.070   7.304  1.00 10.00      B   
ATOM    551 HE21 GLN    29      -2.694   1.305   7.169  1.00 10.00      B   
ATOM    552 HE22 GLN    29      -1.455   0.279   7.805  1.00 10.00      B   
ATOM    553  C   GLN    29       2.060   3.929   4.686  1.00 10.00      B   
ATOM    554  O   GLN    29       2.927   3.349   5.340  1.00 10.00      B   
ATOM    555  N   LYS    30       2.196   4.214   3.395  1.00 10.00      B   
ATOM    556  HN  LYS    30       1.463   4.671   2.921  1.00 10.00      B   
ATOM    557  CA  LYS    30       3.400   3.854   2.666  1.00 10.00      B   
ATOM    558  CB  LYS    30       3.208   4.034   1.155  1.00 10.00      B   
ATOM    559  CG  LYS    30       4.481   3.845   0.343  1.00 10.00      B   
ATOM    560  CD  LYS    30       4.202   3.759  -1.149  1.00 10.00      B   
ATOM    561  CE  LYS    30       3.745   2.365  -1.543  1.00 10.00      B   
ATOM    562  NZ  LYS    30       3.827   2.132  -3.009  1.00 10.00      B   
ATOM    563  HZ1 LYS    30       3.323   2.880  -3.527  1.00 10.00      B   
ATOM    564  HZ2 LYS    30       3.404   1.212  -3.250  1.00 10.00      B   
ATOM    565  HZ3 LYS    30       4.820   2.125  -3.313  1.00 10.00      B   
ATOM    566  C   LYS    30       4.590   4.668   3.159  1.00 10.00      B   
ATOM    567  O   LYS    30       5.699   4.152   3.268  1.00 10.00      B   
ATOM    568  N   LEU    31       4.343   5.936   3.475  1.00 10.00      B   
ATOM    569  HN  LEU    31       3.428   6.283   3.372  1.00 10.00      B   
ATOM    570  CA  LEU    31       5.390   6.834   3.960  1.00 10.00      B   
ATOM    571  CB  LEU    31       4.807   8.214   4.272  1.00 10.00      B   
ATOM    572  CG  LEU    31       5.805   9.296   4.687  1.00 10.00      B   
ATOM    573  CD1 LEU    31       6.763   9.609   3.549  1.00 10.00      B   
ATOM    574  CD2 LEU    31       5.075  10.552   5.130  1.00 10.00      B   
ATOM    575  C   LEU    31       6.087   6.262   5.192  1.00 10.00      B   
ATOM    576  O   LEU    31       7.311   6.190   5.241  1.00 10.00      B   
ATOM    577  N   VAL    32       5.299   5.834   6.173  1.00 10.00      B   
ATOM    578  HN  VAL    32       4.324   5.911   6.070  1.00 10.00      B   
ATOM    579  CA  VAL    32       5.843   5.260   7.401  1.00 10.00      B   
ATOM    580  CB  VAL    32       4.715   4.914   8.403  1.00 10.00      B   
ATOM    581  CG1 VAL    32       5.272   4.249   9.652  1.00 10.00      B   
ATOM    582  CG2 VAL    32       3.935   6.165   8.774  1.00 10.00      B   
ATOM    583  C   VAL    32       6.669   4.007   7.097  1.00 10.00      B   
ATOM    584  O   VAL    32       7.686   3.738   7.746  1.00 10.00      B   
ATOM    585  N   ARG    33       6.240   3.262   6.087  1.00 10.00      B   
ATOM    586  HN  ARG    33       5.441   3.548   5.593  1.00 10.00      B   
ATOM    587  CA  ARG    33       6.923   2.037   5.689  1.00 10.00      B   
ATOM    588  CB  ARG    33       6.001   1.161   4.839  1.00 10.00      B   
ATOM    589  CG  ARG    33       4.739   0.722   5.562  1.00 10.00      B   
ATOM    590  CD  ARG    33       3.737   0.094   4.611  1.00 10.00      B   
ATOM    591  NE  ARG    33       2.420  -0.047   5.226  1.00 10.00      B   
ATOM    592  HE  ARG    33       2.065   0.732   5.717  1.00 10.00      B   
ATOM    593  CZ  ARG    33       1.679  -1.151   5.152  1.00 10.00      B   
ATOM    594  NH1 ARG    33       2.127  -2.211   4.488  1.00 10.00      B   
ATOM    595 HH11 ARG    33       3.060  -2.182   4.020  1.00 10.00      B   
ATOM    596 HH12 ARG    33       1.551  -3.078   4.427  1.00 10.00      B   
ATOM    597  NH2 ARG    33       0.497  -1.194   5.753  1.00 10.00      B   
ATOM    598 HH21 ARG    33      -0.091  -2.055   5.697  1.00 10.00      B   
ATOM    599 HH22 ARG    33       0.150  -0.364   6.283  1.00 10.00      B   
ATOM    600  C   ARG    33       8.223   2.329   4.945  1.00 10.00      B   
ATOM    601  O   ARG    33       9.259   1.728   5.233  1.00 10.00      B   
ATOM    602  N   ILE    34       8.175   3.269   4.005  1.00 10.00      B   
ATOM    603  HN  ILE    34       7.322   3.732   3.830  1.00 10.00      B   
ATOM    604  CA  ILE    34       9.360   3.626   3.225  1.00 10.00      B   
ATOM    605  CB  ILE    34       9.034   4.466   1.970  1.00 10.00      B   
ATOM    606  CG1 ILE    34       8.489   5.846   2.350  1.00 10.00      B   
ATOM    607  CG2 ILE    34       8.053   3.724   1.075  1.00 10.00      B   
ATOM    608  CD1 ILE    34       8.350   6.798   1.182  1.00 10.00      B   
ATOM    609  C   ILE    34      10.401   4.338   4.084  1.00 10.00      B   
ATOM    610  O   ILE    34      11.595   4.302   3.787  1.00 10.00      B   
ATOM    611  N   LEU    35       9.943   4.986   5.150  1.00 10.00      B   
ATOM    612  HN  LEU    35       8.976   5.010   5.319  1.00 10.00      B   
ATOM    613  CA  LEU    35      10.843   5.677   6.062  1.00 10.00      B   
ATOM    614  CB  LEU    35      10.058   6.463   7.113  1.00 10.00      B   
ATOM    615  CG  LEU    35       9.489   7.808   6.660  1.00 10.00      B   
ATOM    616  CD1 LEU    35       8.557   8.384   7.717  1.00 10.00      B   
ATOM    617  CD2 LEU    35      10.611   8.784   6.342  1.00 10.00      B   
ATOM    618  C   LEU    35      11.760   4.668   6.737  1.00 10.00      B   
ATOM    619  O   LEU    35      12.942   4.929   6.954  1.00 10.00      B   
ATOM    620  N   GLY    36      11.206   3.499   7.040  1.00 10.00      B   
ATOM    621  HN  GLY    36      10.259   3.346   6.829  1.00 10.00      B   
ATOM    622  CA  GLY    36      11.981   2.451   7.669  1.00 10.00      B   
ATOM    623  C   GLY    36      13.039   1.919   6.725  1.00 10.00      B   
ATOM    624  O   GLY    36      14.122   1.520   7.152  1.00 10.00      B   
ATOM    625  N   ALA    37      12.728   1.947   5.431  1.00 10.00      B   
ATOM    626  HN  ALA    37      11.846   2.285   5.161  1.00 10.00      B   
ATOM    627  CA  ALA    37      13.652   1.483   4.400  1.00 10.00      B   
ATOM    628  CB  ALA    37      12.947   1.384   3.056  1.00 10.00      B   
ATOM    629  C   ALA    37      14.857   2.412   4.311  1.00 10.00      B   
ATOM    630  O   ALA    37      15.927   2.025   3.849  1.00 10.00      B   
ATOM    631  N   ALA    38      14.678   3.641   4.765  1.00 10.00      B   
ATOM    632  HN  ALA    38      13.797   3.903   5.109  1.00 10.00      B   
ATOM    633  CA  ALA    38      15.756   4.612   4.758  1.00 10.00      B   
ATOM    634  CB  ALA    38      15.200   6.024   4.654  1.00 10.00      B   
ATOM    635  C   ALA    38      16.604   4.455   6.016  1.00 10.00      B   
ATOM    636  O   ALA    38      17.821   4.626   5.987  1.00 10.00      B   
ATOM    637  N   VAL    39      15.948   4.108   7.116  1.00 10.00      B   
ATOM    638  HN  VAL    39      14.977   3.976   7.070  1.00 10.00      B   
ATOM    639  CA  VAL    39      16.629   3.928   8.390  1.00 10.00      B   
ATOM    640  CB  VAL    39      15.664   4.089   9.583  1.00 10.00      B   
ATOM    641  CG1 VAL    39      16.421   4.006  10.899  1.00 10.00      B   
ATOM    642  CG2 VAL    39      14.905   5.402   9.486  1.00 10.00      B   
ATOM    643  C   VAL    39      17.318   2.568   8.480  1.00 10.00      B   
ATOM    644  O   VAL    39      18.544   2.476   8.405  1.00 10.00      B   
ATOM    645  N   ASP    40      16.523   1.515   8.622  1.00 10.00      B   
ATOM    646  HN  ASP    40      15.549   1.649   8.634  1.00 10.00      B   
ATOM    647  CA  ASP    40      17.054   0.161   8.751  1.00 10.00      B   
ATOM    648  CB  ASP    40      16.173  -0.679   9.678  1.00 10.00      B   
ATOM    649  CG  ASP    40      16.471  -0.443  11.144  1.00 10.00      B   
ATOM    650  OD1 ASP    40      17.649  -0.548  11.541  1.00 10.00      B   
ATOM    651  OD2 ASP    40      15.529  -0.159  11.914  1.00 10.00      B   
ATOM    652  C   ASP    40      17.189  -0.526   7.402  1.00 10.00      B   
ATOM    653  O   ASP    40      17.941  -1.492   7.258  1.00 10.00      B   
ATOM    654  N   GLY    41      16.452  -0.033   6.416  1.00 10.00      B   
ATOM    655  HN  GLY    41      15.852   0.722   6.598  1.00 10.00      B   
ATOM    656  CA  GLY    41      16.510  -0.608   5.085  1.00 10.00      B   
ATOM    657  C   GLY    41      17.847  -0.365   4.416  1.00 10.00      B   
ATOM    658  O   GLY    41      18.205  -1.066   3.468  1.00 10.00      B   
ATOM    659  N   ASP    42      18.573   0.646   4.907  1.00 10.00      B   
ATOM    660  HN  ASP    42      18.203   1.172   5.645  1.00 10.00      B   
ATOM    661  CA  ASP    42      19.894   1.001   4.383  1.00 10.00      B   
ATOM    662  CB  ASP    42      20.847  -0.199   4.461  1.00 10.00      B   
ATOM    663  CG  ASP    42      22.313   0.180   4.562  1.00 10.00      B   
ATOM    664  OD1 ASP    42      22.624   1.320   4.973  1.00 10.00      B   
ATOM    665  OD2 ASP    42      23.163  -0.677   4.246  1.00 10.00      B   
ATOM    666  C   ASP    42      19.798   1.548   2.958  1.00 10.00      B   
ATOM    667  O   ASP    42      20.756   1.496   2.183  1.00 10.00      B   
ATOM    668  N   ILE    43      18.629   2.079   2.622  1.00 10.00      B   
ATOM    669  HN  ILE    43      17.901   2.089   3.283  1.00 10.00      B   
ATOM    670  CA  ILE    43      18.394   2.648   1.303  1.00 10.00      B   
ATOM    671  CB  ILE    43      17.025   2.210   0.733  1.00 10.00      B   
ATOM    672  CG1 ILE    43      16.966   0.682   0.607  1.00 10.00      B   
ATOM    673  CG2 ILE    43      16.760   2.874  -0.614  1.00 10.00      B   
ATOM    674  CD1 ILE    43      15.599   0.140   0.241  1.00 10.00      B   
ATOM    675  C   ILE    43      18.456   4.173   1.373  1.00 10.00      B   
ATOM    676  O   ILE    43      17.719   4.792   2.142  1.00 10.00      B   
ATOM    677  N   PRO    44      19.345   4.792   0.579  1.00 10.00      B   
ATOM    678  CA  PRO    44      19.511   6.251   0.550  1.00 10.00      B   
ATOM    679  CB  PRO    44      20.583   6.482  -0.526  1.00 10.00      B   
ATOM    680  CG  PRO    44      20.626   5.215  -1.312  1.00 10.00      B   
ATOM    681  CD  PRO    44      20.260   4.118  -0.357  1.00 10.00      B   
ATOM    682  C   PRO    44      18.215   6.976   0.184  1.00 10.00      B   
ATOM    683  O   PRO    44      17.697   6.826  -0.923  1.00 10.00      B   
ATOM    684  N   ALA    45      17.696   7.755   1.125  1.00 10.00      B   
ATOM    685  HN  ALA    45      18.153   7.830   1.990  1.00 10.00      B   
ATOM    686  CA  ALA    45      16.464   8.499   0.911  1.00 10.00      B   
ATOM    687  CB  ALA    45      15.829   8.881   2.239  1.00 10.00      B   
ATOM    688  C   ALA    45      16.717   9.741   0.069  1.00 10.00      B   
ATOM    689  O   ALA    45      17.130  10.781   0.588  1.00 10.00      B   
ATOM    690  N   ASN    46      16.505   9.615  -1.233  1.00 10.00      B   
ATOM    691  HN  ASN    46      16.222   8.741  -1.584  1.00 10.00      B   
ATOM    692  CA  ASN    46      16.692  10.733  -2.155  1.00 10.00      B   
ATOM    693  CB  ASN    46      17.967  10.560  -2.985  1.00 10.00      B   
ATOM    694  CG  ASN    46      19.236  10.802  -2.196  1.00 10.00      B   
ATOM    695  OD1 ASN    46      19.719  11.933  -2.096  1.00 10.00      B   
ATOM    696  ND2 ASN    46      19.798   9.736  -1.651  1.00 10.00      B   
ATOM    697 HD21 ASN    46      19.368   8.863  -1.795  1.00 10.00      B   
ATOM    698 HD22 ASN    46      20.611   9.861  -1.116  1.00 10.00      B   
ATOM    699  C   ASN    46      15.500  10.861  -3.089  1.00 10.00      B   
ATOM    700  O   ASN    46      15.234  11.934  -3.632  1.00 10.00      B   
ATOM    701  N   LEU    47      14.781   9.760  -3.260  1.00 10.00      B   
ATOM    702  HN  LEU    47      15.031   8.945  -2.778  1.00 10.00      B   
ATOM    703  CA  LEU    47      13.624   9.725  -4.138  1.00 10.00      B   
ATOM    704  CB  LEU    47      13.834   8.691  -5.251  1.00 10.00      B   
ATOM    705  CG  LEU    47      14.190   7.267  -4.807  1.00 10.00      B   
ATOM    706  CD1 LEU    47      13.515   6.245  -5.706  1.00 10.00      B   
ATOM    707  CD2 LEU    47      15.698   7.059  -4.810  1.00 10.00      B   
ATOM    708  C   LEU    47      12.355   9.407  -3.353  1.00 10.00      B   
ATOM    709  O   LEU    47      11.510   8.634  -3.802  1.00 10.00      B   
ATOM    710  N   VAL    48      12.222  10.023  -2.183  1.00 10.00      B   
ATOM    711  HN  VAL    48      12.920  10.644  -1.891  1.00 10.00      B   
ATOM    712  CA  VAL    48      11.057   9.812  -1.329  1.00 10.00      B   
ATOM    713  CB  VAL    48      11.183  10.592  -0.000  1.00 10.00      B   
ATOM    714  CG1 VAL    48       9.981  10.340   0.898  1.00 10.00      B   
ATOM    715  CG2 VAL    48      12.472  10.224   0.718  1.00 10.00      B   
ATOM    716  C   VAL    48       9.780  10.236  -2.048  1.00 10.00      B   
ATOM    717  O   VAL    48       8.789   9.505  -2.066  1.00 10.00      B   
ATOM    718  N   LEU    49       9.822  11.407  -2.669  1.00 10.00      B   
ATOM    719  HN  LEU    49      10.653  11.927  -2.653  1.00 10.00      B   
ATOM    720  CA  LEU    49       8.668  11.932  -3.386  1.00 10.00      B   
ATOM    721  CB  LEU    49       8.873  13.411  -3.715  1.00 10.00      B   
ATOM    722  CG  LEU    49       9.228  14.315  -2.531  1.00 10.00      B   
ATOM    723  CD1 LEU    49       9.581  15.713  -3.014  1.00 10.00      B   
ATOM    724  CD2 LEU    49       8.083  14.365  -1.528  1.00 10.00      B   
ATOM    725  C   LEU    49       8.408  11.134  -4.660  1.00 10.00      B   
ATOM    726  O   LEU    49       7.256  10.900  -5.038  1.00 10.00      B   
ATOM    727  N   SER    50       9.484  10.705  -5.308  1.00 10.00      B   
ATOM    728  HN  SER    50      10.374  10.924  -4.955  1.00 10.00      B   
ATOM    729  CA  SER    50       9.382   9.930  -6.536  1.00 10.00      B   
ATOM    730  CB  SER    50      10.760   9.785  -7.186  1.00 10.00      B   
ATOM    731  OG  SER    50      11.409  11.044  -7.282  1.00 10.00      B   
ATOM    732  HG  SER    50      11.689  11.191  -8.194  1.00 10.00      B   
ATOM    733  C   SER    50       8.769   8.559  -6.267  1.00 10.00      B   
ATOM    734  O   SER    50       7.878   8.120  -6.993  1.00 10.00      B   
ATOM    735  N   LEU    51       9.233   7.904  -5.208  1.00 10.00      B   
ATOM    736  HN  LEU    51       9.938   8.319  -4.660  1.00 10.00      B   
ATOM    737  CA  LEU    51       8.737   6.586  -4.833  1.00 10.00      B   
ATOM    738  CB  LEU    51       9.542   6.043  -3.646  1.00 10.00      B   
ATOM    739  CG  LEU    51       9.057   4.735  -3.012  1.00 10.00      B   
ATOM    740  CD1 LEU    51       9.030   3.609  -4.035  1.00 10.00      B   
ATOM    741  CD2 LEU    51       9.947   4.363  -1.839  1.00 10.00      B   
ATOM    742  C   LEU    51       7.247   6.637  -4.495  1.00 10.00      B   
ATOM    743  O   LEU    51       6.508   5.685  -4.749  1.00 10.00      B   
ATOM    744  N   LEU    52       6.812   7.749  -3.922  1.00 10.00      B   
ATOM    745  HN  LEU    52       7.449   8.468  -3.729  1.00 10.00      B   
ATOM    746  CA  LEU    52       5.412   7.922  -3.564  1.00 10.00      B   
ATOM    747  CB  LEU    52       5.232   9.125  -2.635  1.00 10.00      B   
ATOM    748  CG  LEU    52       5.739   8.956  -1.200  1.00 10.00      B   
ATOM    749  CD1 LEU    52       5.600  10.258  -0.425  1.00 10.00      B   
ATOM    750  CD2 LEU    52       4.998   7.828  -0.496  1.00 10.00      B   
ATOM    751  C   LEU    52       4.546   8.080  -4.813  1.00 10.00      B   
ATOM    752  O   LEU    52       3.467   7.492  -4.912  1.00 10.00      B   
ATOM    753  N   GLY    53       5.036   8.858  -5.771  1.00 10.00      B   
ATOM    754  HN  GLY    53       5.912   9.278  -5.646  1.00 10.00      B   
ATOM    755  CA  GLY    53       4.299   9.085  -7.000  1.00 10.00      B   
ATOM    756  C   GLY    53       4.353   7.894  -7.936  1.00 10.00      B   
ATOM    757  O   GLY    53       3.327   7.464  -8.473  1.00 10.00      B   
ATOM    758  N   LEU    54       5.549   7.364  -8.142  1.00 10.00      B   
ATOM    759  HN  LEU    54       6.331   7.757  -7.692  1.00 10.00      B   
ATOM    760  CA  LEU    54       5.737   6.215  -9.011  1.00 10.00      B   
ATOM    761  CB  LEU    54       7.138   6.218  -9.628  1.00 10.00      B   
ATOM    762  CG  LEU    54       7.459   7.392 -10.562  1.00 10.00      B   
ATOM    763  CD1 LEU    54       8.944   7.428 -10.887  1.00 10.00      B   
ATOM    764  CD2 LEU    54       6.631   7.313 -11.835  1.00 10.00      B   
ATOM    765  C   LEU    54       5.472   4.921  -8.251  1.00 10.00      B   
ATOM    766  O   LEU    54       6.354   4.382  -7.580  1.00 10.00      B   
ATOM    767  N   GLY    55       4.249   4.431  -8.368  1.00 10.00      B   
ATOM    768  HN  GLY    55       3.606   4.892  -8.945  1.00 10.00      B   
ATOM    769  CA  GLY    55       3.856   3.220  -7.679  1.00 10.00      B   
ATOM    770  C   GLY    55       2.484   3.367  -7.056  1.00 10.00      B   
ATOM    771  O   GLY    55       1.918   2.403  -6.540  1.00 10.00      B   
ATOM    772  N   VAL    56       1.945   4.581  -7.124  1.00 10.00      B   
ATOM    773  HN  VAL    56       2.452   5.304  -7.547  1.00 10.00      B   
ATOM    774  CA  VAL    56       0.627   4.876  -6.569  1.00 10.00      B   
ATOM    775  CB  VAL    56       0.250   6.378  -6.619  1.00 10.00      B   
ATOM    776  CG1 VAL    56      -0.023   6.857  -8.035  1.00 10.00      B   
ATOM    777  CG2 VAL    56      -0.922   6.685  -5.700  1.00 10.00      B   
ATOM    778  C   VAL    56      -0.511   3.972  -7.098  1.00 10.00      B   
ATOM    779  O   VAL    56      -1.405   3.629  -6.324  1.00 10.00      B   
ATOM    780  N   PRO    57      -0.522   3.565  -8.402  1.00 10.00      B   
ATOM    781  CA  PRO    57      -1.580   2.687  -8.933  1.00 10.00      B   
ATOM    782  CB  PRO    57      -1.112   2.373 -10.356  1.00 10.00      B   
ATOM    783  CG  PRO    57      -0.274   3.542 -10.726  1.00 10.00      B   
ATOM    784  CD  PRO    57       0.437   3.937  -9.466  1.00 10.00      B   
ATOM    785  C   PRO    57      -1.726   1.397  -8.125  1.00 10.00      B   
ATOM    786  O   PRO    57      -2.823   0.858  -8.002  1.00 10.00      B   
ATOM    787  N   GLU    58      -0.621   0.925  -7.550  1.00 10.00      B   
ATOM    788  HN  GLU    58       0.222   1.413  -7.661  1.00 10.00      B   
ATOM    789  CA  GLU    58      -0.634  -0.296  -6.752  1.00 10.00      B   
ATOM    790  CB  GLU    58       0.790  -0.727  -6.405  1.00 10.00      B   
ATOM    791  CG  GLU    58       0.967  -2.232  -6.330  1.00 10.00      B   
ATOM    792  CD  GLU    58       2.128  -2.645  -5.453  1.00 10.00      B   
ATOM    793  OE1 GLU    58       3.293  -2.473  -5.871  1.00 10.00      B   
ATOM    794  OE2 GLU    58       1.879  -3.155  -4.343  1.00 10.00      B   
ATOM    795  C   GLU    58      -1.443  -0.087  -5.475  1.00 10.00      B   
ATOM    796  O   GLU    58      -2.051  -1.019  -4.946  1.00 10.00      B   
ATOM    797  N   MET    59      -1.449   1.147  -4.989  1.00 10.00      B   
ATOM    798  HN  MET    59      -0.946   1.845  -5.460  1.00 10.00      B   
ATOM    799  CA  MET    59      -2.186   1.494  -3.782  1.00 10.00      B   
ATOM    800  CB  MET    59      -1.523   2.676  -3.069  1.00 10.00      B   
ATOM    801  CG  MET    59      -0.106   2.409  -2.578  1.00 10.00      B   
ATOM    802  SD  MET    59      -0.049   1.598  -0.965  1.00 10.00      B   
ATOM    803  CE  MET    59      -0.296  -0.118  -1.425  1.00 10.00      B   
ATOM    804  C   MET    59      -3.625   1.843  -4.132  1.00 10.00      B   
ATOM    805  O   MET    59      -4.567   1.378  -3.487  1.00 10.00      B   
ATOM    806  N   ALA    60      -3.785   2.647  -5.180  1.00 10.00      B   
ATOM    807  HN  ALA    60      -2.988   2.973  -5.656  1.00 10.00      B   
ATOM    808  CA  ALA    60      -5.105   3.068  -5.642  1.00 10.00      B   
ATOM    809  CB  ALA    60      -4.973   4.066  -6.782  1.00 10.00      B   
ATOM    810  C   ALA    60      -5.937   1.865  -6.075  1.00 10.00      B   
ATOM    811  O   ALA    60      -7.165   1.917  -6.090  1.00 10.00      B   
ATOM    812  N   GLN    61      -5.244   0.784  -6.409  1.00 10.00      B   
ATOM    813  HN  GLN    61      -4.264   0.830  -6.380  1.00 10.00      B   
ATOM    814  CA  GLN    61      -5.871  -0.462  -6.834  1.00 10.00      B   
ATOM    815  CB  GLN    61      -4.773  -1.495  -7.098  1.00 10.00      B   
ATOM    816  CG  GLN    61      -5.219  -2.749  -7.826  1.00 10.00      B   
ATOM    817  CD  GLN    61      -4.038  -3.554  -8.339  1.00 10.00      B   
ATOM    818  OE1 GLN    61      -4.091  -4.782  -8.416  1.00 10.00      B   
ATOM    819  NE2 GLN    61      -2.970  -2.867  -8.713  1.00 10.00      B   
ATOM    820 HE21 GLN    61      -3.001  -1.889  -8.647  1.00 10.00      B   
ATOM    821 HE22 GLN    61      -2.189  -3.363  -9.038  1.00 10.00      B   
ATOM    822  C   GLN    61      -6.831  -0.981  -5.764  1.00 10.00      B   
ATOM    823  O   GLN    61      -7.833  -1.625  -6.071  1.00 10.00      B   
ATOM    824  N   LEU    62      -6.515  -0.696  -4.505  1.00 10.00      B   
ATOM    825  HN  LEU    62      -5.699  -0.183  -4.322  1.00 10.00      B   
ATOM    826  CA  LEU    62      -7.346  -1.128  -3.392  1.00 10.00      B   
ATOM    827  CB  LEU    62      -6.472  -1.603  -2.230  1.00 10.00      B   
ATOM    828  CG  LEU    62      -5.508  -2.754  -2.529  1.00 10.00      B   
ATOM    829  CD1 LEU    62      -4.643  -3.050  -1.314  1.00 10.00      B   
ATOM    830  CD2 LEU    62      -6.273  -3.998  -2.955  1.00 10.00      B   
ATOM    831  C   LEU    62      -8.259   0.003  -2.928  1.00 10.00      B   
ATOM    832  O   LEU    62      -9.284  -0.233  -2.288  1.00 10.00      B   
ATOM    833  N   ILE    63      -7.886   1.229  -3.271  1.00 10.00      B   
ATOM    834  HN  ILE    63      -7.067   1.346  -3.794  1.00 10.00      B   
ATOM    835  CA  ILE    63      -8.659   2.404  -2.891  1.00 10.00      B   
ATOM    836  CB  ILE    63      -7.833   3.703  -3.047  1.00 10.00      B   
ATOM    837  CG1 ILE    63      -6.542   3.617  -2.231  1.00 10.00      B   
ATOM    838  CG2 ILE    63      -8.646   4.916  -2.616  1.00 10.00      B   
ATOM    839  CD1 ILE    63      -5.610   4.793  -2.441  1.00 10.00      B   
ATOM    840  C   ILE    63      -9.937   2.515  -3.721  1.00 10.00      B   
ATOM    841  O   ILE    63     -10.986   2.899  -3.206  1.00 10.00      B   
ATOM    842  N   LEU    64      -9.842   2.167  -5.003  1.00 10.00      B   
ATOM    843  HN  LEU    64      -8.975   1.862  -5.352  1.00 10.00      B   
ATOM    844  CA  LEU    64     -10.990   2.235  -5.912  1.00 10.00      B   
ATOM    845  CB  LEU    64     -10.616   1.825  -7.344  1.00 10.00      B   
ATOM    846  CG  LEU    64      -9.644   2.751  -8.084  1.00 10.00      B   
ATOM    847  CD1 LEU    64      -9.295   2.187  -9.455  1.00 10.00      B   
ATOM    848  CD2 LEU    64     -10.226   4.151  -8.211  1.00 10.00      B   
ATOM    849  C   LEU    64     -12.220   1.465  -5.401  1.00 10.00      B   
ATOM    850  O   LEU    64     -13.279   2.067  -5.207  1.00 10.00      B   
ATOM    851  N   PRO    65     -12.114   0.136  -5.160  1.00 10.00      B   
ATOM    852  CA  PRO    65     -13.249  -0.658  -4.671  1.00 10.00      B   
ATOM    853  CB  PRO    65     -12.689  -2.080  -4.546  1.00 10.00      B   
ATOM    854  CG  PRO    65     -11.209  -1.915  -4.531  1.00 10.00      B   
ATOM    855  CD  PRO    65     -10.916  -0.698  -5.361  1.00 10.00      B   
ATOM    856  C   PRO    65     -13.751  -0.162  -3.317  1.00 10.00      B   
ATOM    857  O   PRO    65     -14.945  -0.244  -3.015  1.00 10.00      B   
ATOM    858  N   LEU    66     -12.833   0.365  -2.514  1.00 10.00      B   
ATOM    859  HN  LEU    66     -11.902   0.412  -2.822  1.00 10.00      B   
ATOM    860  CA  LEU    66     -13.173   0.880  -1.196  1.00 10.00      B   
ATOM    861  CB  LEU    66     -11.907   1.145  -0.377  1.00 10.00      B   
ATOM    862  CG  LEU    66     -12.110   1.548   1.087  1.00 10.00      B   
ATOM    863  CD1 LEU    66     -12.861   0.468   1.851  1.00 10.00      B   
ATOM    864  CD2 LEU    66     -10.774   1.843   1.750  1.00 10.00      B   
ATOM    865  C   LEU    66     -14.000   2.155  -1.324  1.00 10.00      B   
ATOM    866  O   LEU    66     -15.013   2.319  -0.646  1.00 10.00      B   
ATOM    867  N   SER    67     -13.576   3.038  -2.220  1.00 10.00      B   
ATOM    868  HN  SER    67     -12.772   2.836  -2.746  1.00 10.00      B   
ATOM    869  CA  SER    67     -14.276   4.295  -2.449  1.00 10.00      B   
ATOM    870  CB  SER    67     -13.492   5.174  -3.421  1.00 10.00      B   
ATOM    871  OG  SER    67     -12.164   5.366  -2.969  1.00 10.00      B   
ATOM    872  HG  SER    67     -11.704   4.519  -2.960  1.00 10.00      B   
ATOM    873  C   SER    67     -15.680   4.038  -2.986  1.00 10.00      B   
ATOM    874  O   SER    67     -16.617   4.775  -2.681  1.00 10.00      B   
ATOM    875  N   LEU    68     -15.816   2.983  -3.781  1.00 10.00      B   
ATOM    876  HN  LEU    68     -15.023   2.444  -3.999  1.00 10.00      B   
ATOM    877  CA  LEU    68     -17.105   2.613  -4.353  1.00 10.00      B   
ATOM    878  CB  LEU    68     -16.919   1.500  -5.391  1.00 10.00      B   
ATOM    879  CG  LEU    68     -18.161   1.105  -6.198  1.00 10.00      B   
ATOM    880  CD1 LEU    68     -18.561   2.219  -7.151  1.00 10.00      B   
ATOM    881  CD2 LEU    68     -17.920  -0.190  -6.957  1.00 10.00      B   
ATOM    882  C   LEU    68     -18.059   2.154  -3.251  1.00 10.00      B   
ATOM    883  O   LEU    68     -19.236   2.523  -3.233  1.00 10.00      B   
ATOM    884  N   PHE    69     -17.532   1.354  -2.330  1.00 10.00      B   
ATOM    885  HN  PHE    69     -16.587   1.100  -2.408  1.00 10.00      B   
ATOM    886  CA  PHE    69     -18.312   0.838  -1.212  1.00 10.00      B   
ATOM    887  CB  PHE    69     -17.502  -0.222  -0.453  1.00 10.00      B   
ATOM    888  CG  PHE    69     -18.242  -0.871   0.682  1.00 10.00      B   
ATOM    889  CD1 PHE    69     -19.110  -1.925   0.451  1.00 10.00      B   
ATOM    890  CD2 PHE    69     -18.068  -0.427   1.982  1.00 10.00      B   
ATOM    891  CE1 PHE    69     -19.790  -2.525   1.495  1.00 10.00      B   
ATOM    892  CE2 PHE    69     -18.744  -1.020   3.032  1.00 10.00      B   
ATOM    893  CZ  PHE    69     -19.607  -2.071   2.788  1.00 10.00      B   
ATOM    894  C   PHE    69     -18.714   1.971  -0.271  1.00 10.00      B   
ATOM    895  O   PHE    69     -19.879   2.087   0.125  1.00 10.00      B   
ATOM    896  N   LEU    70     -17.745   2.813   0.070  1.00 10.00      B   
ATOM    897  HN  LEU    70     -16.838   2.668  -0.285  1.00 10.00      B   
ATOM    898  CA  LEU    70     -17.987   3.940   0.963  1.00 10.00      B   
ATOM    899  CB  LEU    70     -16.671   4.598   1.384  1.00 10.00      B   
ATOM    900  CG  LEU    70     -15.726   3.732   2.223  1.00 10.00      B   
ATOM    901  CD1 LEU    70     -14.432   4.477   2.511  1.00 10.00      B   
ATOM    902  CD2 LEU    70     -16.401   3.300   3.518  1.00 10.00      B   
ATOM    903  C   LEU    70     -18.913   4.972   0.327  1.00 10.00      B   
ATOM    904  O   LEU    70     -19.681   5.639   1.021  1.00 10.00      B   
ATOM    905  N   GLY    71     -18.834   5.097  -0.995  1.00 10.00      B   
ATOM    906  HN  GLY    71     -18.186   4.550  -1.493  1.00 10.00      B   
ATOM    907  CA  GLY    71     -19.670   6.041  -1.712  1.00 10.00      B   
ATOM    908  C   GLY    71     -21.142   5.819  -1.443  1.00 10.00      B   
ATOM    909  O   GLY    71     -21.854   6.746  -1.055  1.00 10.00      B   
ATOM    910  N   LEU    72     -21.596   4.590  -1.633  1.00 10.00      B   
ATOM    911  HN  LEU    72     -20.976   3.892  -1.942  1.00 10.00      B   
ATOM    912  CA  LEU    72     -22.995   4.251  -1.401  1.00 10.00      B   
ATOM    913  CB  LEU    72     -23.300   2.841  -1.914  1.00 10.00      B   
ATOM    914  CG  LEU    72     -23.571   2.704  -3.412  1.00 10.00      B   
ATOM    915  CD1 LEU    72     -23.661   1.238  -3.799  1.00 10.00      B   
ATOM    916  CD2 LEU    72     -24.850   3.430  -3.794  1.00 10.00      B   
ATOM    917  C   LEU    72     -23.342   4.348   0.079  1.00 10.00      B   
ATOM    918  O   LEU    72     -24.356   4.938   0.452  1.00 10.00      B   
ATOM    919  N   LEU    73     -22.469   3.798   0.911  1.00 10.00      B   
ATOM    920  HN  LEU    73     -21.662   3.384   0.540  1.00 10.00      B   
ATOM    921  CA  LEU    73     -22.663   3.780   2.357  1.00 10.00      B   
ATOM    922  CB  LEU    73     -21.490   3.062   3.032  1.00 10.00      B   
ATOM    923  CG  LEU    73     -21.646   2.763   4.525  1.00 10.00      B   
ATOM    924  CD1 LEU    73     -22.750   1.741   4.755  1.00 10.00      B   
ATOM    925  CD2 LEU    73     -20.329   2.285   5.118  1.00 10.00      B   
ATOM    926  C   LEU    73     -22.828   5.181   2.949  1.00 10.00      B   
ATOM    927  O   LEU    73     -23.750   5.426   3.728  1.00 10.00      B   
ATOM    928  N   MET    74     -21.947   6.097   2.567  1.00 10.00      B   
ATOM    929  HN  MET    74     -21.250   5.853   1.917  1.00 10.00      B   
ATOM    930  CA  MET    74     -21.986   7.461   3.092  1.00 10.00      B   
ATOM    931  CB  MET    74     -20.640   8.165   2.920  1.00 10.00      B   
ATOM    932  CG  MET    74     -19.570   7.690   3.889  1.00 10.00      B   
ATOM    933  SD  MET    74     -18.060   8.675   3.807  1.00 10.00      B   
ATOM    934  CE  MET    74     -18.673  10.286   4.297  1.00 10.00      B   
ATOM    935  C   MET    74     -23.114   8.304   2.502  1.00 10.00      B   
ATOM    936  O   MET    74     -23.531   9.291   3.105  1.00 10.00      B   
ATOM    937  N   THR    75     -23.606   7.931   1.333  1.00 10.00      B   
ATOM    938  HN  THR    75     -23.241   7.144   0.882  1.00 10.00      B   
ATOM    939  CA  THR    75     -24.682   8.684   0.704  1.00 10.00      B   
ATOM    940  CB  THR    75     -24.537   8.724  -0.831  1.00 10.00      B   
ATOM    941  OG1 THR    75     -23.167   8.983  -1.174  1.00 10.00      B   
ATOM    942  HG1 THR    75     -22.671   8.151  -1.160  1.00 10.00      B   
ATOM    943  CG2 THR    75     -25.408   9.826  -1.414  1.00 10.00      B   
ATOM    944  C   THR    75     -26.055   8.131   1.090  1.00 10.00      B   
ATOM    945  O   THR    75     -26.893   8.852   1.632  1.00 10.00      B   
ATOM    946  N   LEU    76     -26.269   6.843   0.846  1.00 10.00      B   
ATOM    947  HN  LEU    76     -25.548   6.299   0.458  1.00 10.00      B   
ATOM    948  CA  LEU    76     -27.545   6.209   1.157  1.00 10.00      B   
ATOM    949  CB  LEU    76     -27.628   4.804   0.553  1.00 10.00      B   
ATOM    950  CG  LEU    76     -27.685   4.724  -0.975  1.00 10.00      B   
ATOM    951  CD1 LEU    76     -27.800   3.276  -1.430  1.00 10.00      B   
ATOM    952  CD2 LEU    76     -28.842   5.554  -1.515  1.00 10.00      B   
ATOM    953  C   LEU    76     -27.788   6.159   2.659  1.00 10.00      B   
ATOM    954  O   LEU    76     -28.923   6.292   3.112  1.00 10.00      B   
ATOM    955  N   GLY    77     -26.717   5.985   3.427  1.00 10.00      B   
ATOM    956  HN  GLY    77     -25.834   5.896   3.011  1.00 10.00      B   
ATOM    957  CA  GLY    77     -26.842   5.927   4.873  1.00 10.00      B   
ATOM    958  C   GLY    77     -27.390   7.216   5.451  1.00 10.00      B   
ATOM    959  O   GLY    77     -28.183   7.199   6.391  1.00 10.00      B   
ATOM    960  N   LYS    78     -26.979   8.336   4.871  1.00 10.00      B   
ATOM    961  HN  LYS    78     -26.356   8.281   4.120  1.00 10.00      B   
ATOM    962  CA  LYS    78     -27.432   9.643   5.323  1.00 10.00      B   
ATOM    963  CB  LYS    78     -26.455  10.732   4.876  1.00 10.00      B   
ATOM    964  CG  LYS    78     -25.091  10.656   5.545  1.00 10.00      B   
ATOM    965  CD  LYS    78     -25.166  11.086   7.002  1.00 10.00      B   
ATOM    966  CE  LYS    78     -23.824  10.917   7.697  1.00 10.00      B   
ATOM    967  NZ  LYS    78     -22.723  11.565   6.936  1.00 10.00      B   
ATOM    968  HZ1 LYS    78     -22.341  10.904   6.224  1.00 10.00      B   
ATOM    969  HZ2 LYS    78     -21.959  11.845   7.578  1.00 10.00      B   
ATOM    970  HZ3 LYS    78     -23.076  12.411   6.447  1.00 10.00      B   
ATOM    971  C   LYS    78     -28.829   9.937   4.795  1.00 10.00      B   
ATOM    972  O   LYS    78     -29.622  10.620   5.445  1.00 10.00      B   
ATOM    973  N   LEU    79     -29.126   9.415   3.613  1.00 10.00      B   
ATOM    974  HN  LEU    79     -28.447   8.889   3.138  1.00 10.00      B   
ATOM    975  CA  LEU    79     -30.431   9.612   3.000  1.00 10.00      B   
ATOM    976  CB  LEU    79     -30.394   9.249   1.513  1.00 10.00      B   
ATOM    977  CG  LEU    79     -29.531  10.144   0.615  1.00 10.00      B   
ATOM    978  CD1 LEU    79     -29.582   9.660  -0.827  1.00 10.00      B   
ATOM    979  CD2 LEU    79     -29.975  11.597   0.714  1.00 10.00      B   
ATOM    980  C   LEU    79     -31.494   8.789   3.717  1.00 10.00      B   
ATOM    981  O   LEU    79     -32.666   9.165   3.752  1.00 10.00      B   
ATOM    982  N   TYR    80     -31.083   7.661   4.289  1.00 10.00      B   
ATOM    983  HN  TYR    80     -30.138   7.401   4.214  1.00 10.00      B   
ATOM    984  CA  TYR    80     -32.001   6.793   5.011  1.00 10.00      B   
ATOM    985  CB  TYR    80     -31.304   5.498   5.437  1.00 10.00      B   
ATOM    986  CG  TYR    80     -32.237   4.480   6.053  1.00 10.00      B   
ATOM    987  CD1 TYR    80     -33.209   3.850   5.287  1.00 10.00      B   
ATOM    988  CD2 TYR    80     -32.149   4.150   7.401  1.00 10.00      B   
ATOM    989  CE1 TYR    80     -34.072   2.925   5.847  1.00 10.00      B   
ATOM    990  CE2 TYR    80     -33.005   3.225   7.968  1.00 10.00      B   
ATOM    991  CZ  TYR    80     -33.965   2.615   7.186  1.00 10.00      B   
ATOM    992  OH  TYR    80     -34.824   1.693   7.745  1.00 10.00      B   
ATOM    993  HH  TYR    80     -35.104   2.005   8.617  1.00 10.00      B   
ATOM    994  C   TYR    80     -32.583   7.510   6.225  1.00 10.00      B   
ATOM    995  O   TYR    80     -33.789   7.461   6.466  1.00 10.00      B   
ATOM    996  N   THR    81     -31.724   8.194   6.970  1.00 10.00      B   
ATOM    997  HN  THR    81     -30.775   8.206   6.723  1.00 10.00      B   
ATOM    998  CA  THR    81     -32.150   8.927   8.152  1.00 10.00      B   
ATOM    999  CB  THR    81     -30.936   9.417   8.959  1.00 10.00      B   
ATOM   1000  OG1 THR    81     -29.750   9.276   8.160  1.00 10.00      B   
ATOM   1001  HG1 THR    81     -29.259  10.108   8.168  1.00 10.00      B   
ATOM   1002  CG2 THR    81     -30.785   8.608  10.237  1.00 10.00      B   
ATOM   1003  C   THR    81     -33.022  10.118   7.764  1.00 10.00      B   
ATOM   1004  O   THR    81     -33.925  10.504   8.503  1.00 10.00      B   
ATOM   1005  N   GLU    82     -32.760  10.680   6.588  1.00 10.00      B   
ATOM   1006  HN  GLU    82     -32.029  10.321   6.038  1.00 10.00      B   
ATOM   1007  CA  GLU    82     -33.519  11.822   6.094  1.00 10.00      B   
ATOM   1008  CB  GLU    82     -32.675  12.655   5.128  1.00 10.00      B   
ATOM   1009  CG  GLU    82     -31.459  13.302   5.770  1.00 10.00      B   
ATOM   1010  CD  GLU    82     -31.768  13.921   7.117  1.00 10.00      B   
ATOM   1011  OE1 GLU    82     -32.462  14.957   7.155  1.00 10.00      B   
ATOM   1012  OE2 GLU    82     -31.311  13.377   8.146  1.00 10.00      B   
ATOM   1013  C   GLU    82     -34.824  11.383   5.430  1.00 10.00      B   
ATOM   1014  O   GLU    82     -35.506  12.183   4.783  1.00 10.00      B   
ATOM   1015  N   SER    83     -35.147  10.097   5.582  1.00 10.00      B   
ATOM   1016  HN  SER    83     -34.542   9.519   6.091  1.00 10.00      B   
ATOM   1017  CA  SER    83     -36.368   9.515   5.033  1.00 10.00      B   
ATOM   1018  CB  SER    83     -37.610  10.190   5.623  1.00 10.00      B   
ATOM   1019  OG  SER    83     -37.476  10.359   7.026  1.00 10.00      B   
ATOM   1020  HG  SER    83     -38.283  10.062   7.464  1.00 10.00      B   
ATOM   1021  C   SER    83     -36.407   9.547   3.507  1.00 10.00      B   
ATOM   1022  O   SER    83     -37.458   9.328   2.909  1.00 10.00      B   
ATOM   1023  N   GLU    84     -35.263   9.795   2.876  1.00 10.00      B   
ATOM   1024  HN  GLU    84     -34.449   9.949   3.403  1.00 10.00      B   
ATOM   1025  CA  GLU    84     -35.195   9.845   1.420  1.00 10.00      B   
ATOM   1026  CB  GLU    84     -33.818  10.319   0.951  1.00 10.00      B   
ATOM   1027  CG  GLU    84     -33.862  11.501  -0.005  1.00 10.00      B   
ATOM   1028  CD  GLU    84     -34.341  12.777   0.662  1.00 10.00      B   
ATOM   1029  OE1 GLU    84     -33.493  13.593   1.082  1.00 10.00      B   
ATOM   1030  OE2 GLU    84     -35.572  12.972   0.770  1.00 10.00      B   
ATOM   1031  C   GLU    84     -35.513   8.476   0.832  1.00 10.00      B   
ATOM   1032  O   GLU    84     -36.329   8.353  -0.079  1.00 10.00      B   
ATOM   1033  N   ILE    85     -34.876   7.446   1.381  1.00 10.00      B   
ATOM   1034  HN  ILE    85     -34.236   7.612   2.103  1.00 10.00      B   
ATOM   1035  CA  ILE    85     -35.099   6.077   0.930  1.00 10.00      B   
ATOM   1036  CB  ILE    85     -34.026   5.112   1.495  1.00 10.00      B   
ATOM   1037  CG1 ILE    85     -32.626   5.606   1.118  1.00 10.00      B   
ATOM   1038  CG2 ILE    85     -34.244   3.692   0.983  1.00 10.00      B   
ATOM   1039  CD1 ILE    85     -31.502   4.739   1.641  1.00 10.00      B   
ATOM   1040  C   ILE    85     -36.493   5.615   1.358  1.00 10.00      B   
ATOM   1041  O   ILE    85     -37.138   4.806   0.688  1.00 10.00      B   
ATOM   1042  N   THR    86     -36.961   6.171   2.469  1.00 10.00      B   
ATOM   1043  HN  THR    86     -36.410   6.827   2.941  1.00 10.00      B   
ATOM   1044  CA  THR    86     -38.269   5.840   3.006  1.00 10.00      B   
ATOM   1045  CB  THR    86     -38.440   6.414   4.424  1.00 10.00      B   
ATOM   1046  OG1 THR    86     -37.202   6.266   5.141  1.00 10.00      B   
ATOM   1047  HG1 THR    86     -37.051   5.334   5.324  1.00 10.00      B   
ATOM   1048  CG2 THR    86     -39.542   5.678   5.172  1.00 10.00      B   
ATOM   1049  C   THR    86     -39.385   6.354   2.093  1.00 10.00      B   
ATOM   1050  O   THR    86     -40.235   5.580   1.654  1.00 10.00      B   
ATOM   1051  N   VAL    87     -39.364   7.650   1.779  1.00 10.00      B   
ATOM   1052  HN  VAL    87     -38.649   8.225   2.139  1.00 10.00      B   
ATOM   1053  CA  VAL    87     -40.386   8.235   0.913  1.00 10.00      B   
ATOM   1054  CB  VAL    87     -40.332   9.779   0.861  1.00 10.00      B   
ATOM   1055  CG1 VAL    87     -40.590  10.370   2.240  1.00 10.00      B   
ATOM   1056  CG2 VAL    87     -39.005  10.264   0.298  1.00 10.00      B   
ATOM   1057  C   VAL    87     -40.314   7.652  -0.495  1.00 10.00      B   
ATOM   1058  O   VAL    87     -41.322   7.577  -1.201  1.00 10.00      B   
ATOM   1059  N   MET    88     -39.120   7.221  -0.886  1.00 10.00      B   
ATOM   1060  HN  MET    88     -38.353   7.323  -0.281  1.00 10.00      B   
ATOM   1061  CA  MET    88     -38.912   6.624  -2.198  1.00 10.00      B   
ATOM   1062  CB  MET    88     -37.422   6.366  -2.429  1.00 10.00      B   
ATOM   1063  CG  MET    88     -37.068   5.970  -3.851  1.00 10.00      B   
ATOM   1064  SD  MET    88     -35.310   5.623  -4.055  1.00 10.00      B   
ATOM   1065  CE  MET    88     -35.201   5.486  -5.837  1.00 10.00      B   
ATOM   1066  C   MET    88     -39.692   5.318  -2.295  1.00 10.00      B   
ATOM   1067  O   MET    88     -40.259   4.994  -3.336  1.00 10.00      B   
ATOM   1068  N   HIS    89     -39.744   4.595  -1.179  1.00 10.00      B   
ATOM   1069  HN  HIS    89     -39.290   4.928  -0.375  1.00 10.00      B   
ATOM   1070  CA  HIS    89     -40.458   3.327  -1.114  1.00 10.00      B   
ATOM   1071  CB  HIS    89     -39.976   2.486   0.072  1.00 10.00      B   
ATOM   1072  CG  HIS    89     -38.618   1.878  -0.092  1.00 10.00      B   
ATOM   1073  ND1 HIS    89     -37.979   1.198   0.924  1.00 10.00      B   
ATOM   1074  HD1 HIS    89     -38.334   1.053   1.829  1.00 10.00      B   
ATOM   1075  CD2 HIS    89     -37.773   1.846  -1.151  1.00 10.00      B   
ATOM   1076  CE1 HIS    89     -36.805   0.773   0.496  1.00 10.00      B   
ATOM   1077  NE2 HIS    89     -36.656   1.152  -0.757  1.00 10.00      B   
ATOM   1078  HE2 HIS    89     -35.868   0.964  -1.315  1.00 10.00      B   
ATOM   1079  C   HIS    89     -41.960   3.566  -0.989  1.00 10.00      B   
ATOM   1080  O   HIS    89     -42.767   2.691  -1.303  1.00 10.00      B   
ATOM   1081  N   ALA    90     -42.327   4.749  -0.511  1.00 10.00      B   
ATOM   1082  HN  ALA    90     -41.634   5.395  -0.253  1.00 10.00      B   
ATOM   1083  CA  ALA    90     -43.731   5.109  -0.348  1.00 10.00      B   
ATOM   1084  CB  ALA    90     -43.885   6.218   0.682  1.00 10.00      B   
ATOM   1085  C   ALA    90     -44.329   5.531  -1.683  1.00 10.00      B   
ATOM   1086  O   ALA    90     -45.551   5.593  -1.846  1.00 10.00      B   
ATOM   1087  N   CYS    91     -43.456   5.822  -2.634  1.00 10.00      B   
ATOM   1088  HN  CYS    91     -42.497   5.757  -2.435  1.00 10.00      B   
ATOM   1089  CA  CYS    91     -43.875   6.229  -3.967  1.00 10.00      B   
ATOM   1090  CB  CYS    91     -42.914   7.290  -4.509  1.00 10.00      B   
ATOM   1091  SG  CYS    91     -42.779   8.764  -3.474  1.00 10.00      B   
ATOM   1092  HG  CYS    91     -42.232   8.397  -2.319  1.00 10.00      B   
ATOM   1093  C   CYS    91     -43.892   5.022  -4.895  1.00 10.00      B   
ATOM   1094  O   CYS    91     -43.777   3.881  -4.439  1.00 10.00      B   
ATOM   1095  N   GLY    92     -44.029   5.270  -6.189  1.00 10.00      B   
ATOM   1096  HN  GLY    92     -44.131   6.199  -6.494  1.00 10.00      B   
ATOM   1097  CA  GLY    92     -44.037   4.189  -7.153  1.00 10.00      B   
ATOM   1098  C   GLY    92     -42.634   3.839  -7.612  1.00 10.00      B   
ATOM   1099  O   GLY    92     -42.372   3.722  -8.810  1.00 10.00      B   
ATOM   1100  N   LEU    93     -41.729   3.689  -6.657  1.00 10.00      B   
ATOM   1101  HN  LEU    93     -42.003   3.788  -5.721  1.00 10.00      B   
ATOM   1102  CA  LEU    93     -40.349   3.361  -6.954  1.00 10.00      B   
ATOM   1103  CB  LEU    93     -39.432   4.544  -6.637  1.00 10.00      B   
ATOM   1104  CG  LEU    93     -39.632   5.800  -7.489  1.00 10.00      B   
ATOM   1105  CD1 LEU    93     -38.823   6.961  -6.933  1.00 10.00      B   
ATOM   1106  CD2 LEU    93     -39.259   5.530  -8.938  1.00 10.00      B   
ATOM   1107  C   LEU    93     -39.918   2.134  -6.168  1.00 10.00      B   
ATOM   1108  O   LEU    93     -39.946   2.130  -4.938  1.00 10.00      B   
ATOM   1109  N   SER    94     -39.534   1.095  -6.887  1.00 10.00      B   
ATOM   1110  HN  SER    94     -39.544   1.158  -7.864  1.00 10.00      B   
ATOM   1111  CA  SER    94     -39.101  -0.149  -6.278  1.00 10.00      B   
ATOM   1112  CB  SER    94     -39.355  -1.285  -7.268  1.00 10.00      B   
ATOM   1113  OG  SER    94     -39.319  -0.796  -8.601  1.00 10.00      B   
ATOM   1114  HG  SER    94     -39.833  -1.381  -9.171  1.00 10.00      B   
ATOM   1115  C   SER    94     -37.619  -0.085  -5.904  1.00 10.00      B   
ATOM   1116  O   SER    94     -36.920   0.872  -6.248  1.00 10.00      B   
ATOM   1117  N   LYS    95     -37.141  -1.109  -5.205  1.00 10.00      B   
ATOM   1118  HN  LYS    95     -37.744  -1.847  -4.963  1.00 10.00      B   
ATOM   1119  CA  LYS    95     -35.745  -1.170  -4.792  1.00 10.00      B   
ATOM   1120  CB  LYS    95     -35.527  -2.324  -3.810  1.00 10.00      B   
ATOM   1121  CG  LYS    95     -36.319  -2.204  -2.519  1.00 10.00      B   
ATOM   1122  CD  LYS    95     -36.045  -3.377  -1.593  1.00 10.00      B   
ATOM   1123  CE  LYS    95     -36.798  -3.235  -0.280  1.00 10.00      B   
ATOM   1124  NZ  LYS    95     -36.402  -4.273   0.710  1.00 10.00      B   
ATOM   1125  HZ1 LYS    95     -35.394  -4.178   0.947  1.00 10.00      B   
ATOM   1126  HZ2 LYS    95     -36.560  -5.222   0.320  1.00 10.00      B   
ATOM   1127  HZ3 LYS    95     -36.962  -4.169   1.583  1.00 10.00      B   
ATOM   1128  C   LYS    95     -34.845  -1.344  -6.010  1.00 10.00      B   
ATOM   1129  O   LYS    95     -33.672  -0.972  -5.991  1.00 10.00      B   
ATOM   1130  N   ALA    96     -35.425  -1.899  -7.075  1.00 10.00      B   
ATOM   1131  HN  ALA    96     -36.364  -2.177  -7.009  1.00 10.00      B   
ATOM   1132  CA  ALA    96     -34.709  -2.131  -8.325  1.00 10.00      B   
ATOM   1133  CB  ALA    96     -35.606  -2.831  -9.336  1.00 10.00      B   
ATOM   1134  C   ALA    96     -34.165  -0.832  -8.906  1.00 10.00      B   
ATOM   1135  O   ALA    96     -33.167  -0.840  -9.630  1.00 10.00      B   
ATOM   1136  N   VAL    97     -34.822   0.280  -8.585  1.00 10.00      B   
ATOM   1137  HN  VAL    97     -35.615   0.218  -8.008  1.00 10.00      B   
ATOM   1138  CA  VAL    97     -34.393   1.589  -9.068  1.00 10.00      B   
ATOM   1139  CB  VAL    97     -35.428   2.691  -8.746  1.00 10.00      B   
ATOM   1140  CG1 VAL    97     -34.999   4.029  -9.336  1.00 10.00      B   
ATOM   1141  CG2 VAL    97     -36.803   2.299  -9.265  1.00 10.00      B   
ATOM   1142  C   VAL    97     -33.042   1.953  -8.456  1.00 10.00      B   
ATOM   1143  O   VAL    97     -32.145   2.438  -9.148  1.00 10.00      B   
ATOM   1144  N   LEU    98     -32.896   1.690  -7.161  1.00 10.00      B   
ATOM   1145  HN  LEU    98     -33.643   1.290  -6.667  1.00 10.00      B   
ATOM   1146  CA  LEU    98     -31.652   1.973  -6.462  1.00 10.00      B   
ATOM   1147  CB  LEU    98     -31.827   1.818  -4.951  1.00 10.00      B   
ATOM   1148  CG  LEU    98     -32.572   2.954  -4.247  1.00 10.00      B   
ATOM   1149  CD1 LEU    98     -32.770   2.632  -2.774  1.00 10.00      B   
ATOM   1150  CD2 LEU    98     -31.827   4.271  -4.413  1.00 10.00      B   
ATOM   1151  C   LEU    98     -30.556   1.049  -6.969  1.00 10.00      B   
ATOM   1152  O   LEU    98     -29.410   1.466  -7.146  1.00 10.00      B   
ATOM   1153  N   VAL    99     -30.923  -0.205  -7.215  1.00 10.00      B   
ATOM   1154  HN  VAL    99     -31.852  -0.471  -7.042  1.00 10.00      B   
ATOM   1155  CA  VAL    99     -29.983  -1.196  -7.726  1.00 10.00      B   
ATOM   1156  CB  VAL    99     -30.618  -2.603  -7.790  1.00 10.00      B   
ATOM   1157  CG1 VAL    99     -29.598  -3.635  -8.254  1.00 10.00      B   
ATOM   1158  CG2 VAL    99     -31.187  -2.993  -6.434  1.00 10.00      B   
ATOM   1159  C   VAL    99     -29.522  -0.786  -9.123  1.00 10.00      B   
ATOM   1160  O   VAL    99     -28.351  -0.924  -9.472  1.00 10.00      B   
ATOM   1161  N   LYS   100     -30.458  -0.263  -9.907  1.00 10.00      B   
ATOM   1162  HN  LYS   100     -31.373  -0.181  -9.563  1.00 10.00      B   
ATOM   1163  CA  LYS   100     -30.171   0.191 -11.261  1.00 10.00      B   
ATOM   1164  CB  LYS   100     -31.460   0.650 -11.948  1.00 10.00      B   
ATOM   1165  CG  LYS   100     -31.346   0.810 -13.453  1.00 10.00      B   
ATOM   1166  CD  LYS   100     -32.717   0.937 -14.089  1.00 10.00      B   
ATOM   1167  CE  LYS   100     -32.633   0.878 -15.605  1.00 10.00      B   
ATOM   1168  NZ  LYS   100     -31.903   2.043 -16.167  1.00 10.00      B   
ATOM   1169  HZ1 LYS   100     -31.853   1.967 -17.203  1.00 10.00      B   
ATOM   1170  HZ2 LYS   100     -30.937   2.083 -15.788  1.00 10.00      B   
ATOM   1171  HZ3 LYS   100     -32.395   2.927 -15.923  1.00 10.00      B   
ATOM   1172  C   LYS   100     -29.155   1.326 -11.225  1.00 10.00      B   
ATOM   1173  O   LYS   100     -28.200   1.343 -12.001  1.00 10.00      B   
ATOM   1174  N   ALA   101     -29.358   2.263 -10.304  1.00 10.00      B   
ATOM   1175  HN  ALA   101     -30.143   2.195  -9.718  1.00 10.00      B   
ATOM   1176  CA  ALA   101     -28.451   3.394 -10.146  1.00 10.00      B   
ATOM   1177  CB  ALA   101     -29.001   4.375  -9.122  1.00 10.00      B   
ATOM   1178  C   ALA   101     -27.076   2.900  -9.718  1.00 10.00      B   
ATOM   1179  O   ALA   101     -26.049   3.381 -10.197  1.00 10.00      B   
ATOM   1180  N   ALA   102     -27.071   1.918  -8.823  1.00 10.00      B   
ATOM   1181  HN  ALA   102     -27.929   1.581  -8.479  1.00 10.00      B   
ATOM   1182  CA  ALA   102     -25.834   1.331  -8.329  1.00 10.00      B   
ATOM   1183  CB  ALA   102     -26.127   0.373  -7.184  1.00 10.00      B   
ATOM   1184  C   ALA   102     -25.100   0.615  -9.457  1.00 10.00      B   
ATOM   1185  O   ALA   102     -23.870   0.555  -9.476  1.00 10.00      B   
ATOM   1186  N   MET   103     -25.864   0.068 -10.396  1.00 10.00      B   
ATOM   1187  HN  MET   103     -26.842   0.124 -10.308  1.00 10.00      B   
ATOM   1188  CA  MET   103     -25.292  -0.624 -11.543  1.00 10.00      B   
ATOM   1189  CB  MET   103     -26.377  -1.295 -12.390  1.00 10.00      B   
ATOM   1190  CG  MET   103     -26.912  -2.596 -11.815  1.00 10.00      B   
ATOM   1191  SD  MET   103     -28.071  -3.423 -12.924  1.00 10.00      B   
ATOM   1192  CE  MET   103     -26.975  -3.904 -14.257  1.00 10.00      B   
ATOM   1193  C   MET   103     -24.499   0.358 -12.394  1.00 10.00      B   
ATOM   1194  O   MET   103     -23.413   0.041 -12.873  1.00 10.00      B   
ATOM   1195  N   ILE   104     -25.040   1.559 -12.561  1.00 10.00      B   
ATOM   1196  HN  ILE   104     -25.913   1.751 -12.153  1.00 10.00      B   
ATOM   1197  CA  ILE   104     -24.370   2.597 -13.338  1.00 10.00      B   
ATOM   1198  CB  ILE   104     -25.241   3.867 -13.452  1.00 10.00      B   
ATOM   1199  CG1 ILE   104     -26.631   3.514 -13.993  1.00 10.00      B   
ATOM   1200  CG2 ILE   104     -24.569   4.898 -14.351  1.00 10.00      B   
ATOM   1201  CD1 ILE   104     -27.618   4.662 -13.950  1.00 10.00      B   
ATOM   1202  C   ILE   104     -23.036   2.952 -12.684  1.00 10.00      B   
ATOM   1203  O   ILE   104     -22.016   3.100 -13.360  1.00 10.00      B   
ATOM   1204  N   LEU   105     -23.053   3.067 -11.361  1.00 10.00      B   
ATOM   1205  HN  LEU   105     -23.901   2.939 -10.881  1.00 10.00      B   
ATOM   1206  CA  LEU   105     -21.849   3.383 -10.603  1.00 10.00      B   
ATOM   1207  CB  LEU   105     -22.195   3.603  -9.130  1.00 10.00      B   
ATOM   1208  CG  LEU   105     -23.007   4.858  -8.810  1.00 10.00      B   
ATOM   1209  CD1 LEU   105     -23.727   4.698  -7.483  1.00 10.00      B   
ATOM   1210  CD2 LEU   105     -22.104   6.082  -8.786  1.00 10.00      B   
ATOM   1211  C   LEU   105     -20.832   2.257 -10.738  1.00 10.00      B   
ATOM   1212  O   LEU   105     -19.633   2.501 -10.885  1.00 10.00      B   
ATOM   1213  N   ALA   106     -21.326   1.023 -10.702  1.00 10.00      B   
ATOM   1214  HN  ALA   106     -22.295   0.902 -10.581  1.00 10.00      B   
ATOM   1215  CA  ALA   106     -20.475  -0.153 -10.823  1.00 10.00      B   
ATOM   1216  CB  ALA   106     -21.260  -1.420 -10.527  1.00 10.00      B   
ATOM   1217  C   ALA   106     -19.837  -0.230 -12.205  1.00 10.00      B   
ATOM   1218  O   ALA   106     -18.677  -0.611 -12.336  1.00 10.00      B   
ATOM   1219  N   VAL   107     -20.596   0.127 -13.234  1.00 10.00      B   
ATOM   1220  HN  VAL   107     -21.524   0.405 -13.074  1.00 10.00      B   
ATOM   1221  CA  VAL   107     -20.086   0.104 -14.598  1.00 10.00      B   
ATOM   1222  CB  VAL   107     -21.214   0.299 -15.639  1.00 10.00      B   
ATOM   1223  CG1 VAL   107     -20.644   0.458 -17.042  1.00 10.00      B   
ATOM   1224  CG2 VAL   107     -22.184  -0.871 -15.596  1.00 10.00      B   
ATOM   1225  C   VAL   107     -19.026   1.188 -14.777  1.00 10.00      B   
ATOM   1226  O   VAL   107     -17.953   0.939 -15.330  1.00 10.00      B   
ATOM   1227  N   PHE   108     -19.332   2.384 -14.281  1.00 10.00      B   
ATOM   1228  HN  PHE   108     -20.204   2.507 -13.844  1.00 10.00      B   
ATOM   1229  CA  PHE   108     -18.420   3.522 -14.373  1.00 10.00      B   
ATOM   1230  CB  PHE   108     -19.030   4.745 -13.673  1.00 10.00      B   
ATOM   1231  CG  PHE   108     -18.180   5.986 -13.738  1.00 10.00      B   
ATOM   1232  CD1 PHE   108     -18.045   6.690 -14.925  1.00 10.00      B   
ATOM   1233  CD2 PHE   108     -17.520   6.450 -12.612  1.00 10.00      B   
ATOM   1234  CE1 PHE   108     -17.268   7.831 -14.987  1.00 10.00      B   
ATOM   1235  CE2 PHE   108     -16.741   7.590 -12.667  1.00 10.00      B   
ATOM   1236  CZ  PHE   108     -16.615   8.282 -13.856  1.00 10.00      B   
ATOM   1237  C   PHE   108     -17.055   3.183 -13.771  1.00 10.00      B   
ATOM   1238  O   PHE   108     -16.013   3.451 -14.375  1.00 10.00      B   
ATOM   1239  N   THR   109     -17.071   2.571 -12.592  1.00 10.00      B   
ATOM   1240  HN  THR   109     -17.933   2.358 -12.175  1.00 10.00      B   
ATOM   1241  CA  THR   109     -15.842   2.197 -11.909  1.00 10.00      B   
ATOM   1242  CB  THR   109     -16.103   1.844 -10.433  1.00 10.00      B   
ATOM   1243  OG1 THR   109     -17.374   1.190 -10.321  1.00 10.00      B   
ATOM   1244  HG1 THR   109     -18.074   1.851 -10.236  1.00 10.00      B   
ATOM   1245  CG2 THR   109     -16.112   3.103  -9.582  1.00 10.00      B   
ATOM   1246  C   THR   109     -15.153   1.025 -12.608  1.00 10.00      B   
ATOM   1247  O   THR   109     -13.923   0.990 -12.709  1.00 10.00      B   
ATOM   1248  N   ALA   110     -15.951   0.077 -13.096  1.00 10.00      B   
ATOM   1249  HN  ALA   110     -16.922   0.158 -12.970  1.00 10.00      B   
ATOM   1250  CA  ALA   110     -15.422  -1.093 -13.793  1.00 10.00      B   
ATOM   1251  CB  ALA   110     -16.542  -2.038 -14.197  1.00 10.00      B   
ATOM   1252  C   ALA   110     -14.614  -0.682 -15.013  1.00 10.00      B   
ATOM   1253  O   ALA   110     -13.546  -1.232 -15.272  1.00 10.00      B   
ATOM   1254  N   ILE   111     -15.132   0.287 -15.763  1.00 10.00      B   
ATOM   1255  HN  ILE   111     -16.005   0.672 -15.515  1.00 10.00      B   
ATOM   1256  CA  ILE   111     -14.442   0.779 -16.951  1.00 10.00      B   
ATOM   1257  CB  ILE   111     -15.280   1.829 -17.713  1.00 10.00      B   
ATOM   1258  CG1 ILE   111     -16.622   1.236 -18.146  1.00 10.00      B   
ATOM   1259  CG2 ILE   111     -14.518   2.358 -18.924  1.00 10.00      B   
ATOM   1260  CD1 ILE   111     -17.584   2.253 -18.724  1.00 10.00      B   
ATOM   1261  C   ILE   111     -13.102   1.393 -16.556  1.00 10.00      B   
ATOM   1262  O   ILE   111     -12.073   1.117 -17.176  1.00 10.00      B   
ATOM   1263  N   VAL   112     -13.119   2.205 -15.504  1.00 10.00      B   
ATOM   1264  HN  VAL   112     -13.970   2.368 -15.040  1.00 10.00      B   
ATOM   1265  CA  VAL   112     -11.906   2.855 -15.016  1.00 10.00      B   
ATOM   1266  CB  VAL   112     -12.205   3.825 -13.849  1.00 10.00      B   
ATOM   1267  CG1 VAL   112     -10.925   4.447 -13.309  1.00 10.00      B   
ATOM   1268  CG2 VAL   112     -13.169   4.909 -14.298  1.00 10.00      B   
ATOM   1269  C   VAL   112     -10.880   1.817 -14.574  1.00 10.00      B   
ATOM   1270  O   VAL   112      -9.699   1.928 -14.886  1.00 10.00      B   
ATOM   1271  N   ALA   113     -11.345   0.796 -13.863  1.00 10.00      B   
ATOM   1272  HN  ALA   113     -12.304   0.759 -13.646  1.00 10.00      B   
ATOM   1273  CA  ALA   113     -10.469  -0.268 -13.390  1.00 10.00      B   
ATOM   1274  CB  ALA   113     -11.209  -1.179 -12.422  1.00 10.00      B   
ATOM   1275  C   ALA   113      -9.914  -1.069 -14.563  1.00 10.00      B   
ATOM   1276  O   ALA   113      -8.750  -1.474 -14.555  1.00 10.00      B   
ATOM   1277  N   ALA   114     -10.750  -1.277 -15.577  1.00 10.00      B   
ATOM   1278  HN  ALA   114     -11.663  -0.922 -15.521  1.00 10.00      B   
ATOM   1279  CA  ALA   114     -10.356  -2.024 -16.763  1.00 10.00      B   
ATOM   1280  CB  ALA   114     -11.563  -2.308 -17.645  1.00 10.00      B   
ATOM   1281  C   ALA   114      -9.273  -1.290 -17.549  1.00 10.00      B   
ATOM   1282  O   ALA   114      -8.247  -1.872 -17.894  1.00 10.00      B   
ATOM   1283  N   VAL   115      -9.495  -0.008 -17.825  1.00 10.00      B   
ATOM   1284  HN  VAL   115     -10.332   0.414 -17.524  1.00 10.00      B   
ATOM   1285  CA  VAL   115      -8.517   0.780 -18.572  1.00 10.00      B   
ATOM   1286  CB  VAL   115      -9.086   2.126 -19.086  1.00 10.00      B   
ATOM   1287  CG1 VAL   115     -10.266   1.885 -20.017  1.00 10.00      B   
ATOM   1288  CG2 VAL   115      -9.483   3.044 -17.937  1.00 10.00      B   
ATOM   1289  C   VAL   115      -7.257   1.008 -17.743  1.00 10.00      B   
ATOM   1290  O   VAL   115      -6.153   1.130 -18.283  1.00 10.00      B   
ATOM   1291  N   ASN   116      -7.428   1.033 -16.427  1.00 10.00      B   
ATOM   1292  HN  ASN   116      -8.333   0.930 -16.062  1.00 10.00      B   
ATOM   1293  CA  ASN   116      -6.315   1.229 -15.512  1.00 10.00      B   
ATOM   1294  CB  ASN   116      -6.813   1.346 -14.069  1.00 10.00      B   
ATOM   1295  CG  ASN   116      -5.873   2.140 -13.184  1.00 10.00      B   
ATOM   1296  OD1 ASN   116      -4.953   1.588 -12.581  1.00 10.00      B   
ATOM   1297  ND2 ASN   116      -6.103   3.443 -13.092  1.00 10.00      B   
ATOM   1298 HD21 ASN   116      -6.858   3.816 -13.596  1.00 10.00      B   
ATOM   1299 HD22 ASN   116      -5.510   3.983 -12.526  1.00 10.00      B   
ATOM   1300  C   ASN   116      -5.328   0.079 -15.632  1.00 10.00      B   
ATOM   1301  O   ASN   116      -4.128   0.294 -15.743  1.00 10.00      B   
ATOM   1302  N   VAL   117      -5.840  -1.146 -15.662  1.00 10.00      B   
ATOM   1303  HN  VAL   117      -6.815  -1.263 -15.603  1.00 10.00      B   
ATOM   1304  CA  VAL   117      -4.987  -2.326 -15.775  1.00 10.00      B   
ATOM   1305  CB  VAL   117      -5.685  -3.607 -15.267  1.00 10.00      B   
ATOM   1306  CG1 VAL   117      -6.147  -3.425 -13.834  1.00 10.00      B   
ATOM   1307  CG2 VAL   117      -6.851  -4.002 -16.161  1.00 10.00      B   
ATOM   1308  C   VAL   117      -4.495  -2.531 -17.206  1.00 10.00      B   
ATOM   1309  O   VAL   117      -3.852  -3.538 -17.516  1.00 10.00      B   
ATOM   1310  N   MET   118      -4.793  -1.570 -18.072  1.00 10.00      B   
ATOM   1311  HN  MET   118      -5.311  -0.795 -17.767  1.00 10.00      B   
ATOM   1312  CA  MET   118      -4.378  -1.646 -19.459  1.00 10.00      B   
ATOM   1313  CB  MET   118      -5.549  -1.383 -20.409  1.00 10.00      B   
ATOM   1314  CG  MET   118      -6.559  -2.517 -20.488  1.00 10.00      B   
ATOM   1315  SD  MET   118      -7.773  -2.280 -21.802  1.00 10.00      B   
ATOM   1316  CE  MET   118      -6.754  -2.548 -23.252  1.00 10.00      B   
ATOM   1317  C   MET   118      -3.234  -0.687 -19.757  1.00 10.00      B   
ATOM   1318  O   MET   118      -2.216  -1.091 -20.318  1.00 10.00      B   
ATOM   1319  N   TRP   119      -3.385   0.575 -19.369  1.00 10.00      B   
ATOM   1320  HN  TRP   119      -4.211   0.848 -18.907  1.00 10.00      B   
ATOM   1321  CA  TRP   119      -2.348   1.568 -19.643  1.00 10.00      B   
ATOM   1322  CB  TRP   119      -2.905   2.717 -20.487  1.00 10.00      B   
ATOM   1323  CG  TRP   119      -3.448   2.294 -21.820  1.00 10.00      B   
ATOM   1324  CD1 TRP   119      -4.711   2.505 -22.291  1.00 10.00      B   
ATOM   1325  CD2 TRP   119      -2.748   1.591 -22.856  1.00 10.00      B   
ATOM   1326  NE1 TRP   119      -4.840   1.982 -23.554  1.00 10.00      B   
ATOM   1327  HE1 TRP   119      -5.655   2.010 -24.105  1.00 10.00      B   
ATOM   1328  CE2 TRP   119      -3.650   1.413 -23.923  1.00 10.00      B   
ATOM   1329  CE3 TRP   119      -1.447   1.095 -22.987  1.00 10.00      B   
ATOM   1330  CZ2 TRP   119      -3.295   0.762 -25.102  1.00 10.00      B   
ATOM   1331  CZ3 TRP   119      -1.096   0.449 -24.157  1.00 10.00      B   
ATOM   1332  CH2 TRP   119      -2.016   0.289 -25.200  1.00 10.00      B   
ATOM   1333  C   TRP   119      -1.664   2.114 -18.387  1.00 10.00      B   
ATOM   1334  O   TRP   119      -0.664   2.826 -18.484  1.00 10.00      B   
ATOM   1335  N   ALA   120      -2.185   1.792 -17.214  1.00 10.00      B   
ATOM   1336  HN  ALA   120      -2.984   1.225 -17.174  1.00 10.00      B   
ATOM   1337  CA  ALA   120      -1.587   2.289 -15.978  1.00 10.00      B   
ATOM   1338  CB  ALA   120      -2.623   3.017 -15.136  1.00 10.00      B   
ATOM   1339  C   ALA   120      -0.909   1.180 -15.176  1.00 10.00      B   
ATOM   1340  O   ALA   120       0.253   1.311 -14.782  1.00 10.00      B   
ATOM   1341  N   GLY   121      -1.641   0.093 -14.946  1.00 10.00      B   
ATOM   1342  HN  GLY   121      -2.561   0.061 -15.292  1.00 10.00      B   
ATOM   1343  CA  GLY   121      -1.125  -1.037 -14.190  1.00 10.00      B   
ATOM   1344  C   GLY   121       0.207  -1.557 -14.705  1.00 10.00      B   
ATOM   1345  O   GLY   121       1.237  -1.339 -14.069  1.00 10.00      B   
ATOM   1346  N   PRO   122       0.220  -2.253 -15.854  1.00 10.00      B   
ATOM   1347  CA  PRO   122       1.450  -2.799 -16.438  1.00 10.00      B   
ATOM   1348  CB  PRO   122       1.003  -3.364 -17.794  1.00 10.00      B   
ATOM   1349  CG  PRO   122      -0.375  -2.842 -18.016  1.00 10.00      B   
ATOM   1350  CD  PRO   122      -0.958  -2.589 -16.659  1.00 10.00      B   
ATOM   1351  C   PRO   122       2.526  -1.731 -16.630  1.00 10.00      B   
ATOM   1352  O   PRO   122       3.704  -1.978 -16.387  1.00 10.00      B   
ATOM   1353  N   TRP   123       2.107  -0.538 -17.043  1.00 10.00      B   
ATOM   1354  HN  TRP   123       1.152  -0.398 -17.200  1.00 10.00      B   
ATOM   1355  CA  TRP   123       3.031   0.570 -17.272  1.00 10.00      B   
ATOM   1356  CB  TRP   123       2.277   1.789 -17.812  1.00 10.00      B   
ATOM   1357  CG  TRP   123       3.168   2.928 -18.213  1.00 10.00      B   
ATOM   1358  CD1 TRP   123       3.963   2.996 -19.319  1.00 10.00      B   
ATOM   1359  CD2 TRP   123       3.353   4.164 -17.510  1.00 10.00      B   
ATOM   1360  NE1 TRP   123       4.632   4.196 -19.349  1.00 10.00      B   
ATOM   1361  HE1 TRP   123       5.265   4.480 -20.048  1.00 10.00      B   
ATOM   1362  CE2 TRP   123       4.274   4.931 -18.250  1.00 10.00      B   
ATOM   1363  CE3 TRP   123       2.826   4.697 -16.329  1.00 10.00      B   
ATOM   1364  CZ2 TRP   123       4.685   6.200 -17.846  1.00 10.00      B   
ATOM   1365  CZ3 TRP   123       3.235   5.957 -15.931  1.00 10.00      B   
ATOM   1366  CH2 TRP   123       4.154   6.695 -16.688  1.00 10.00      B   
ATOM   1367  C   TRP   123       3.790   0.930 -15.995  1.00 10.00      B   
ATOM   1368  O   TRP   123       5.026   0.968 -15.979  1.00 10.00      B   
ATOM   1369  N   SER   124       3.051   1.178 -14.921  1.00 10.00      B   
ATOM   1370  HN  SER   124       2.070   1.122 -14.987  1.00 10.00      B   
ATOM   1371  CA  SER   124       3.662   1.530 -13.649  1.00 10.00      B   
ATOM   1372  CB  SER   124       2.616   2.035 -12.652  1.00 10.00      B   
ATOM   1373  OG  SER   124       1.583   1.083 -12.465  1.00 10.00      B   
ATOM   1374  HG  SER   124       0.975   1.116 -13.219  1.00 10.00      B   
ATOM   1375  C   SER   124       4.436   0.351 -13.074  1.00 10.00      B   
ATOM   1376  O   SER   124       5.492   0.531 -12.475  1.00 10.00      B   
ATOM   1377  N   SER   125       3.916  -0.857 -13.278  1.00 10.00      B   
ATOM   1378  HN  SER   125       3.066  -0.937 -13.767  1.00 10.00      B   
ATOM   1379  CA  SER   125       4.568  -2.062 -12.786  1.00 10.00      B   
ATOM   1380  CB  SER   125       3.718  -3.296 -13.096  1.00 10.00      B   
ATOM   1381  OG  SER   125       2.413  -3.162 -12.556  1.00 10.00      B   
ATOM   1382  HG  SER   125       1.957  -2.434 -13.003  1.00 10.00      B   
ATOM   1383  C   SER   125       5.962  -2.215 -13.390  1.00 10.00      B   
ATOM   1384  O   SER   125       6.898  -2.630 -12.707  1.00 10.00      B   
ATOM   1385  N   ARG   126       6.102  -1.871 -14.668  1.00 10.00      B   
ATOM   1386  HN  ARG   126       5.320  -1.551 -15.170  1.00 10.00      B   
ATOM   1387  CA  ARG   126       7.388  -1.970 -15.344  1.00 10.00      B   
ATOM   1388  CB  ARG   126       7.229  -1.800 -16.858  1.00 10.00      B   
ATOM   1389  CG  ARG   126       6.441  -2.910 -17.537  1.00 10.00      B   
ATOM   1390  CD  ARG   126       7.061  -4.274 -17.277  1.00 10.00      B   
ATOM   1391  NE  ARG   126       6.388  -5.340 -18.017  1.00 10.00      B   
ATOM   1392  HE  ARG   126       5.477  -5.584 -17.728  1.00 10.00      B   
ATOM   1393  CZ  ARG   126       6.930  -5.985 -19.047  1.00 10.00      B   
ATOM   1394  NH1 ARG   126       8.155  -5.673 -19.456  1.00 10.00      B   
ATOM   1395 HH11 ARG   126       8.694  -4.921 -18.971  1.00 10.00      B   
ATOM   1396 HH12 ARG   126       8.583  -6.174 -20.265  1.00 10.00      B   
ATOM   1397  NH2 ARG   126       6.257  -6.956 -19.655  1.00 10.00      B   
ATOM   1398 HH21 ARG   126       5.300  -7.217 -19.327  1.00 10.00      B   
ATOM   1399 HH22 ARG   126       6.682  -7.463 -20.463  1.00 10.00      B   
ATOM   1400  C   ARG   126       8.369  -0.939 -14.790  1.00 10.00      B   
ATOM   1401  O   ARG   126       9.534  -1.244 -14.542  1.00 10.00      B   
ATOM   1402  N   HIS   127       7.881   0.279 -14.573  1.00 10.00      B   
ATOM   1403  HN  HIS   127       6.938   0.457 -14.781  1.00 10.00      B   
ATOM   1404  CA  HIS   127       8.713   1.356 -14.039  1.00 10.00      B   
ATOM   1405  CB  HIS   127       8.060   2.721 -14.264  1.00 10.00      B   
ATOM   1406  CG  HIS   127       8.394   3.342 -15.588  1.00 10.00      B   
ATOM   1407  ND1 HIS   127       9.411   4.260 -15.755  1.00 10.00      B   
ATOM   1408  HD1 HIS   127      10.011   4.593 -15.048  1.00 10.00      B   
ATOM   1409  CD2 HIS   127       7.835   3.177 -16.811  1.00 10.00      B   
ATOM   1410  CE1 HIS   127       9.460   4.632 -17.021  1.00 10.00      B   
ATOM   1411  NE2 HIS   127       8.515   3.990 -17.680  1.00 10.00      B   
ATOM   1412  HE2 HIS   127       8.329   4.082 -18.643  1.00 10.00      B   
ATOM   1413  C   HIS   127       9.006   1.150 -12.555  1.00 10.00      B   
ATOM   1414  O   HIS   127       9.948   1.725 -12.012  1.00 10.00      B   
ATOM   1415  N   GLN   128       8.181   0.342 -11.901  1.00 10.00      B   
ATOM   1416  HN  GLN   128       7.424  -0.056 -12.382  1.00 10.00      B   
ATOM   1417  CA  GLN   128       8.357   0.046 -10.484  1.00 10.00      B   
ATOM   1418  CB  GLN   128       7.012  -0.293  -9.835  1.00 10.00      B   
ATOM   1419  CG  GLN   128       7.069  -0.445  -8.326  1.00 10.00      B   
ATOM   1420  CD  GLN   128       5.703  -0.676  -7.712  1.00 10.00      B   
ATOM   1421  OE1 GLN   128       4.998   0.271  -7.374  1.00 10.00      B   
ATOM   1422  NE2 GLN   128       5.325  -1.939  -7.564  1.00 10.00      B   
ATOM   1423 HE21 GLN   128       5.940  -2.644  -7.858  1.00 10.00      B   
ATOM   1424 HE22 GLN   128       4.441  -2.122  -7.155  1.00 10.00      B   
ATOM   1425  C   GLN   128       9.329  -1.112 -10.308  1.00 10.00      B   
ATOM   1426  O   GLN   128      10.069  -1.174  -9.327  1.00 10.00      B   
ATOM   1427  N   ASP   129       9.317  -2.028 -11.269  1.00 10.00      B   
ATOM   1428  HN  ASP   129       8.688  -1.926 -12.014  1.00 10.00      B   
ATOM   1429  CA  ASP   129      10.205  -3.185 -11.244  1.00 10.00      B   
ATOM   1430  CB  ASP   129       9.850  -4.146 -12.379  1.00 10.00      B   
ATOM   1431  CG  ASP   129      10.491  -5.507 -12.213  1.00 10.00      B   
ATOM   1432  OD1 ASP   129      10.378  -6.094 -11.111  1.00 10.00      B   
ATOM   1433  OD2 ASP   129      11.090  -6.008 -13.188  1.00 10.00      B   
ATOM   1434  C   ASP   129      11.652  -2.726 -11.376  1.00 10.00      B   
ATOM   1435  O   ASP   129      12.562  -3.268 -10.740  1.00 10.00      B   
ATOM   1436  N   GLU   130      11.850  -1.716 -12.209  1.00 10.00      B   
ATOM   1437  HN  GLU   130      11.085  -1.348 -12.699  1.00 10.00      B   
ATOM   1438  CA  GLU   130      13.164  -1.142 -12.424  1.00 10.00      B   
ATOM   1439  CB  GLU   130      13.560  -1.230 -13.894  1.00 10.00      B   
ATOM   1440  CG  GLU   130      15.038  -0.984 -14.143  1.00 10.00      B   
ATOM   1441  CD  GLU   130      15.387  -0.985 -15.613  1.00 10.00      B   
ATOM   1442  OE1 GLU   130      15.472   0.109 -16.206  1.00 10.00      B   
ATOM   1443  OE2 GLU   130      15.585  -2.079 -16.185  1.00 10.00      B   
ATOM   1444  C   GLU   130      13.165   0.306 -11.956  1.00 10.00      B   
ATOM   1445  O   GLU   130      12.898   1.228 -12.731  1.00 10.00      B   
ATOM   1446  N   VAL   131      13.452   0.492 -10.675  1.00 10.00      B   
ATOM   1447  HN  VAL   131      13.655  -0.288 -10.118  1.00 10.00      B   
ATOM   1448  CA  VAL   131      13.476   1.818 -10.068  1.00 10.00      B   
ATOM   1449  CB  VAL   131      13.332   1.751  -8.529  1.00 10.00      B   
ATOM   1450  CG1 VAL   131      11.888   1.469  -8.148  1.00 10.00      B   
ATOM   1451  CG2 VAL   131      14.249   0.686  -7.937  1.00 10.00      B   
ATOM   1452  C   VAL   131      14.726   2.607 -10.451  1.00 10.00      B   
ATOM   1453  O   VAL   131      15.620   2.816  -9.631  1.00 10.00      B   
ATOM   1454  N   LEU   132      14.774   3.037 -11.711  1.00 10.00      B   
ATOM   1455  HN  LEU   132      14.027   2.819 -12.309  1.00 10.00      B   
ATOM   1456  CA  LEU   132      15.896   3.809 -12.236  1.00 10.00      B   
ATOM   1457  CB  LEU   132      15.943   5.212 -11.620  1.00 10.00      B   
ATOM   1458  CG  LEU   132      14.854   6.188 -12.069  1.00 10.00      B   
ATOM   1459  CD1 LEU   132      15.031   7.532 -11.379  1.00 10.00      B   
ATOM   1460  CD2 LEU   132      14.873   6.352 -13.582  1.00 10.00      B   
ATOM   1461  C   LEU   132      17.223   3.091 -12.031  1.00 10.00      B   
ATOM   1462  O   LEU   132      18.074   3.543 -11.263  1.00 10.00      B   
ATOM   1463  N   ALA   133      17.393   1.969 -12.721  1.00 10.00      B   
ATOM   1464  HN  ALA   133      16.678   1.664 -13.322  1.00 10.00      B   
ATOM   1465  CA  ALA   133      18.618   1.185 -12.620  1.00 10.00      B   
ATOM   1466  CB  ALA   133      18.499  -0.097 -13.424  1.00 10.00      B   
ATOM   1467  C   ALA   133      19.808   2.004 -13.099  1.00 10.00      B   
ATOM   1468  O   ALA   133      20.914   1.873 -12.580  1.00 10.00      B   
ATOM   1469  N   GLU   134      19.560   2.872 -14.072  1.00 10.00      B   
ATOM   1470  HN  GLU   134      18.647   2.939 -14.430  1.00 10.00      B   
ATOM   1471  CA  GLU   134      20.600   3.724 -14.624  1.00 10.00      B   
ATOM   1472  CB  GLU   134      20.067   4.483 -15.836  1.00 10.00      B   
ATOM   1473  CG  GLU   134      20.889   4.297 -17.095  1.00 10.00      B   
ATOM   1474  CD  GLU   134      21.098   5.597 -17.832  1.00 10.00      B   
ATOM   1475  OE1 GLU   134      22.235   6.112 -17.821  1.00 10.00      B   
ATOM   1476  OE2 GLU   134      20.124   6.118 -18.421  1.00 10.00      B   
ATOM   1477  C   GLU   134      21.110   4.710 -13.577  1.00 10.00      B   
ATOM   1478  O   GLU   134      22.297   5.029 -13.539  1.00 10.00      B   
ATOM   1479  N   ALA   135      20.202   5.194 -12.737  1.00 10.00      B   
ATOM   1480  HN  ALA   135      19.266   4.918 -12.836  1.00 10.00      B   
ATOM   1481  CA  ALA   135      20.556   6.136 -11.684  1.00 10.00      B   
ATOM   1482  CB  ALA   135      19.355   6.984 -11.298  1.00 10.00      B   
ATOM   1483  C   ALA   135      21.099   5.405 -10.464  1.00 10.00      B   
ATOM   1484  O   ALA   135      21.931   5.935  -9.729  1.00 10.00      B   
ATOM   1485  N   LYS   136      20.624   4.181 -10.254  1.00 10.00      B   
ATOM   1486  HN  LYS   136      19.949   3.817 -10.869  1.00 10.00      B   
ATOM   1487  CA  LYS   136      21.068   3.373  -9.126  1.00 10.00      B   
ATOM   1488  CB  LYS   136      20.126   2.188  -8.895  1.00 10.00      B   
ATOM   1489  CG  LYS   136      20.276   1.542  -7.527  1.00 10.00      B   
ATOM   1490  CD  LYS   136      19.447   0.274  -7.410  1.00 10.00      B   
ATOM   1491  CE  LYS   136      19.515  -0.293  -6.000  1.00 10.00      B   
ATOM   1492  NZ  LYS   136      18.932  -1.657  -5.913  1.00 10.00      B   
ATOM   1493  HZ1 LYS   136      17.923  -1.635  -6.157  1.00 10.00      B   
ATOM   1494  HZ2 LYS   136      19.033  -2.031  -4.947  1.00 10.00      B   
ATOM   1495  HZ3 LYS   136      19.423  -2.296  -6.568  1.00 10.00      B   
ATOM   1496  C   LYS   136      22.490   2.875  -9.353  1.00 10.00      B   
ATOM   1497  O   LYS   136      23.281   2.775  -8.414  1.00 10.00      B   
ATOM   1498  N   ALA   137      22.814   2.581 -10.605  1.00 10.00      B   
ATOM   1499  HN  ALA   137      22.137   2.682 -11.309  1.00 10.00      B   
ATOM   1500  CA  ALA   137      24.142   2.097 -10.961  1.00 10.00      B   
ATOM   1501  CB  ALA   137      24.067   1.181 -12.175  1.00 10.00      B   
ATOM   1502  C   ALA   137      25.096   3.260 -11.220  1.00 10.00      B   
ATOM   1503  O   ALA   137      26.163   3.084 -11.808  1.00 10.00      B   
ATOM   1504  N   ASN   138      24.703   4.447 -10.783  1.00 10.00      B   
ATOM   1505  HN  ASN   138      23.840   4.523 -10.324  1.00 10.00      B   
ATOM   1506  CA  ASN   138      25.517   5.639 -10.958  1.00 10.00      B   
ATOM   1507  CB  ASN   138      25.045   6.448 -12.173  1.00 10.00      B   
ATOM   1508  CG  ASN   138      26.096   7.423 -12.679  1.00 10.00      B   
ATOM   1509  OD1 ASN   138      26.943   7.894 -11.923  1.00 10.00      B   
ATOM   1510  ND2 ASN   138      26.053   7.730 -13.968  1.00 10.00      B   
ATOM   1511 HD21 ASN   138      25.354   7.314 -14.520  1.00 10.00      B   
ATOM   1512 HD22 ASN   138      26.718   8.362 -14.317  1.00 10.00      B   
ATOM   1513  C   ASN   138      25.465   6.496  -9.697  1.00 10.00      B   
ATOM   1514  O   ASN   138      24.520   7.256  -9.499  1.00 10.00      B   
ATOM   1515  N   PRO   139      26.477   6.363  -8.820  1.00 10.00      B   
ATOM   1516  CA  PRO   139      26.560   7.118  -7.564  1.00 10.00      B   
ATOM   1517  CB  PRO   139      27.962   6.792  -7.028  1.00 10.00      B   
ATOM   1518  CG  PRO   139      28.680   6.144  -8.163  1.00 10.00      B   
ATOM   1519  CD  PRO   139      27.625   5.464  -8.980  1.00 10.00      B   
ATOM   1520  C   PRO   139      26.408   8.622  -7.780  1.00 10.00      B   
ATOM   1521  O   PRO   139      27.258   9.264  -8.402  1.00 10.00      B   
ATOM   1522  N   GLY   140      25.311   9.168  -7.275  1.00 10.00      B   
ATOM   1523  HN  GLY   140      24.670   8.598  -6.799  1.00 10.00      B   
ATOM   1524  CA  GLY   140      25.049  10.582  -7.415  1.00 10.00      B   
ATOM   1525  C   GLY   140      25.699  11.397  -6.320  1.00 10.00      B   
ATOM   1526  O   GLY   140      26.750  12.000  -6.534  1.00 10.00      B   
ATOM   1527  N   MET   141      25.088  11.405  -5.142  1.00 10.00      B   
ATOM   1528  HN  MET   141      24.262  10.889  -5.026  1.00 10.00      B   
ATOM   1529  CA  MET   141      25.619  12.164  -4.014  1.00 10.00      B   
ATOM   1530  CB  MET   141      25.247  13.645  -4.152  1.00 10.00      B   
ATOM   1531  CG  MET   141      26.428  14.599  -4.036  1.00 10.00      B   
ATOM   1532  SD  MET   141      26.926  14.914  -2.330  1.00 10.00      B   
ATOM   1533  CE  MET   141      25.475  15.758  -1.700  1.00 10.00      B   
ATOM   1534  C   MET   141      25.101  11.608  -2.691  1.00 10.00      B   
ATOM   1535  O   MET   141      24.712  12.358  -1.797  1.00 10.00      B   
ATOM   1536  N   ALA   142      25.105  10.289  -2.569  1.00 10.00      B   
ATOM   1537  HN  ALA   142      25.445   9.743  -3.310  1.00 10.00      B   
ATOM   1538  CA  ALA   142      24.634   9.628  -1.359  1.00 10.00      B   
ATOM   1539  CB  ALA   142      23.159   9.275  -1.487  1.00 10.00      B   
ATOM   1540  C   ALA   142      25.459   8.379  -1.083  1.00 10.00      B   
ATOM   1541  O   ALA   142      25.324   7.370  -1.775  1.00 10.00      B   
ATOM   1542  N   ALA   143      26.325   8.456  -0.087  1.00 10.00      B   
ATOM   1543  HN  ALA   143      26.398   9.295   0.423  1.00 10.00      B   
ATOM   1544  CA  ALA   143      27.176   7.330   0.270  1.00 10.00      B   
ATOM   1545  CB  ALA   143      28.598   7.802   0.524  1.00 10.00      B   
ATOM   1546  C   ALA   143      26.634   6.586   1.486  1.00 10.00      B   
ATOM   1547  O   ALA   143      26.814   5.375   1.603  1.00 10.00      B   
ATOM   1548  N   LEU   144      25.964   7.322   2.374  1.00 10.00      B   
ATOM   1549  HN  LEU   144      25.857   8.280   2.204  1.00 10.00      B   
ATOM   1550  CA  LEU   144      25.388   6.760   3.598  1.00 10.00      B   
ATOM   1551  CB  LEU   144      24.264   5.757   3.309  1.00 10.00      B   
ATOM   1552  CG  LEU   144      22.970   6.313   2.709  1.00 10.00      B   
ATOM   1553  CD1 LEU   144      21.814   5.365   2.990  1.00 10.00      B   
ATOM   1554  CD2 LEU   144      22.668   7.703   3.247  1.00 10.00      B   
ATOM   1555  C   LEU   144      26.453   6.118   4.478  1.00 10.00      B   
ATOM   1556  O   LEU   144      26.625   4.897   4.475  1.00 10.00      B   
ATOM   1557  N   ALA   145      27.166   6.945   5.227  1.00 10.00      B   
ATOM   1558  HN  ALA   145      26.975   7.906   5.191  1.00 10.00      B   
ATOM   1559  CA  ALA   145      28.217   6.463   6.110  1.00 10.00      B   
ATOM   1560  CB  ALA   145      28.998   7.629   6.690  1.00 10.00      B   
ATOM   1561  C   ALA   145      27.638   5.594   7.221  1.00 10.00      B   
ATOM   1562  O   ALA   145      26.473   5.746   7.593  1.00 10.00      B   
ATOM   1563  N   GLN   146      28.461   4.676   7.732  1.00 10.00      B   
ATOM   1564  HN  GLN   146      29.371   4.606   7.372  1.00 10.00      B   
ATOM   1565  CA  GLN   146      28.056   3.767   8.801  1.00 10.00      B   
ATOM   1566  CB  GLN   146      27.585   4.537  10.042  1.00 10.00      B   
ATOM   1567  CG  GLN   146      28.671   5.371  10.700  1.00 10.00      B   
ATOM   1568  CD  GLN   146      29.528   4.574  11.665  1.00 10.00      B   
ATOM   1569  OE1 GLN   146      29.045   3.687  12.370  1.00 10.00      B   
ATOM   1570  NE2 GLN   146      30.809   4.878  11.697  1.00 10.00      B   
ATOM   1571 HE21 GLN   146      31.133   5.589  11.098  1.00 10.00      B   
ATOM   1572 HE22 GLN   146      31.394   4.385  12.326  1.00 10.00      B   
ATOM   1573  C   GLN   146      26.981   2.798   8.320  1.00 10.00      B   
ATOM   1574  O   GLN   146      26.081   2.424   9.073  1.00 10.00      B   
ATOM   1575  N   GLY   147      27.089   2.389   7.064  1.00 10.00      B   
ATOM   1576  HN  GLY   147      27.832   2.717   6.513  1.00 10.00      B   
ATOM   1577  CA  GLY   147      26.129   1.469   6.492  1.00 10.00      B   
ATOM   1578  C   GLY   147      26.589   0.962   5.143  1.00 10.00      B   
ATOM   1579  O   GLY   147      27.787   0.960   4.859  1.00 10.00      B   
ATOM   1580  N   GLN   148      25.637   0.549   4.314  1.00 10.00      B   
ATOM   1581  HN  GLN   148      24.698   0.582   4.615  1.00 10.00      B   
ATOM   1582  CA  GLN   148      25.924   0.030   2.974  1.00 10.00      B   
ATOM   1583  CB  GLN   148      26.664   1.049   2.095  1.00 10.00      B   
ATOM   1584  CG  GLN   148      25.960   2.391   1.961  1.00 10.00      B   
ATOM   1585  CD  GLN   148      24.553   2.269   1.406  1.00 10.00      B   
ATOM   1586  OE1 GLN   148      24.348   2.263   0.193  1.00 10.00      B   
ATOM   1587  NE2 GLN   148      23.569   2.187   2.289  1.00 10.00      B   
ATOM   1588 HE21 GLN   148      23.795   2.212   3.246  1.00 10.00      B   
ATOM   1589 HE22 GLN   148      22.651   2.098   1.955  1.00 10.00      B   
ATOM   1590  C   GLN   148      26.666  -1.304   3.032  1.00 10.00      B   
ATOM   1591  O   GLN   148      27.801  -1.427   2.560  1.00 10.00      B   
ATOM   1592  N   PHE   149      26.015  -2.299   3.621  1.00 10.00      B   
ATOM   1593  HN  PHE   149      25.116  -2.132   3.983  1.00 10.00      B   
ATOM   1594  CA  PHE   149      26.599  -3.627   3.745  1.00 10.00      B   
ATOM   1595  CB  PHE   149      25.781  -4.479   4.722  1.00 10.00      B   
ATOM   1596  CG  PHE   149      26.527  -5.651   5.289  1.00 10.00      B   
ATOM   1597  CD1 PHE   149      27.207  -5.539   6.488  1.00 10.00      B   
ATOM   1598  CD2 PHE   149      26.542  -6.865   4.628  1.00 10.00      B   
ATOM   1599  CE1 PHE   149      27.891  -6.617   7.017  1.00 10.00      B   
ATOM   1600  CE2 PHE   149      27.223  -7.946   5.148  1.00 10.00      B   
ATOM   1601  CZ  PHE   149      27.898  -7.823   6.346  1.00 10.00      B   
ATOM   1602  C   PHE   149      26.672  -4.301   2.377  1.00 10.00      B   
ATOM   1603  O   PHE   149      27.760  -4.524   1.846  1.00 10.00      B   
ATOM   1604  N   GLN   150      25.501  -4.601   1.816  1.00 10.00      B   
ATOM   1605  HN  GLN   150      24.681  -4.390   2.304  1.00 10.00      B   
ATOM   1606  CA  GLN   150      25.391  -5.239   0.503  1.00 10.00      B   
ATOM   1607  CB  GLN   150      25.750  -4.266  -0.627  1.00 10.00      B   
ATOM   1608  CG  GLN   150      24.722  -3.172  -0.886  1.00 10.00      B   
ATOM   1609  CD  GLN   150      23.372  -3.716  -1.317  1.00 10.00      B   
ATOM   1610  OE1 GLN   150      23.129  -3.962  -2.501  1.00 10.00      B   
ATOM   1611  NE2 GLN   150      22.474  -3.884  -0.360  1.00 10.00      B   
ATOM   1612 HE21 GLN   150      22.727  -3.648   0.557  1.00 10.00      B   
ATOM   1613 HE22 GLN   150      21.593  -4.240  -0.607  1.00 10.00      B   
ATOM   1614  C   GLN   150      26.225  -6.517   0.403  1.00 10.00      B   
ATOM   1615  O   GLN   150      27.255  -6.548  -0.276  1.00 10.00      B   
ATOM   1616  N   GLN   151      25.781  -7.569   1.086  1.00 10.00      B   
ATOM   1617  HN  GLN   151      24.964  -7.483   1.623  1.00 10.00      B   
ATOM   1618  CA  GLN   151      26.485  -8.846   1.061  1.00 10.00      B   
ATOM   1619  CB  GLN   151      25.931  -9.795   2.128  1.00 10.00      B   
ATOM   1620  CG  GLN   151      26.715 -11.093   2.286  1.00 10.00      B   
ATOM   1621  CD  GLN   151      27.750 -11.030   3.394  1.00 10.00      B   
ATOM   1622  OE1 GLN   151      27.465 -11.366   4.543  1.00 10.00      B   
ATOM   1623  NE2 GLN   151      28.957 -10.597   3.061  1.00 10.00      B   
ATOM   1624 HE21 GLN   151      29.117 -10.337   2.122  1.00 10.00      B   
ATOM   1625 HE22 GLN   151      29.647 -10.556   3.757  1.00 10.00      B   
ATOM   1626  C   GLN   151      26.369  -9.480  -0.322  1.00 10.00      B   
ATOM   1627  O   GLN   151      27.280 -10.169  -0.783  1.00 10.00      B   
ATOM   1628  N   ALA   152      25.249  -9.227  -0.984  1.00 10.00      B   
ATOM   1629  HN  ALA   152      24.566  -8.659  -0.566  1.00 10.00      B   
ATOM   1630  CA  ALA   152      25.008  -9.760  -2.315  1.00 10.00      B   
ATOM   1631  CB  ALA   152      23.515  -9.824  -2.598  1.00 10.00      B   
ATOM   1632  C   ALA   152      25.718  -8.914  -3.368  1.00 10.00      B   
ATOM   1633  O   ALA   152      25.770  -7.687  -3.255  1.00 10.00      B   
ATOM   1634  N   THR   153      26.275  -9.585  -4.378  1.00 10.00      B   
ATOM   1635  HN  THR   153      26.201 -10.564  -4.389  1.00 10.00      B   
ATOM   1636  CA  THR   153      26.991  -8.927  -5.473  1.00 10.00      B   
ATOM   1637  CB  THR   153      26.160  -7.805  -6.131  1.00 10.00      B   
ATOM   1638  OG1 THR   153      24.844  -8.292  -6.430  1.00 10.00      B   
ATOM   1639  HG1 THR   153      24.430  -8.606  -5.620  1.00 10.00      B   
ATOM   1640  CG2 THR   153      26.822  -7.328  -7.417  1.00 10.00      B   
ATOM   1641  C   THR   153      28.357  -8.386  -5.039  1.00 10.00      B   
ATOM   1642  O   THR   153      29.392  -8.791  -5.576  1.00 10.00      B   
ATOM   1643  N   ASN   154      28.357  -7.489  -4.055  1.00 10.00      B   
ATOM   1644  HN  ASN   154      27.498  -7.231  -3.645  1.00 10.00      B   
ATOM   1645  CA  ASN   154      29.591  -6.877  -3.561  1.00 10.00      B   
ATOM   1646  CB  ASN   154      29.302  -5.614  -2.742  1.00 10.00      B   
ATOM   1647  CG  ASN   154      28.888  -4.433  -3.604  1.00 10.00      B   
ATOM   1648  OD1 ASN   154      29.227  -4.357  -4.785  1.00 10.00      B   
ATOM   1649  ND2 ASN   154      28.163  -3.496  -3.013  1.00 10.00      B   
ATOM   1650 HD21 ASN   154      27.940  -3.613  -2.062  1.00 10.00      B   
ATOM   1651 HD22 ASN   154      27.878  -2.726  -3.545  1.00 10.00      B   
ATOM   1652  C   ASN   154      30.436  -7.852  -2.749  1.00 10.00      B   
ATOM   1653  O   ASN   154      31.589  -7.565  -2.433  1.00 10.00      B   
ATOM   1654  N   GLY   155      29.859  -8.994  -2.406  1.00 10.00      B   
ATOM   1655  HN  GLY   155      28.929  -9.157  -2.662  1.00 10.00      B   
ATOM   1656  CA  GLY   155      30.582  -9.989  -1.641  1.00 10.00      B   
ATOM   1657  C   GLY   155      30.724  -9.593  -0.186  1.00 10.00      B   
ATOM   1658  O   GLY   155      29.828  -9.833   0.619  1.00 10.00      B   
ATOM   1659  N   SER   156      31.851  -8.987   0.154  1.00 10.00      B   
ATOM   1660  HN  SER   156      32.534  -8.822  -0.534  1.00 10.00      B   
ATOM   1661  CA  SER   156      32.104  -8.551   1.516  1.00 10.00      B   
ATOM   1662  CB  SER   156      33.106  -9.489   2.196  1.00 10.00      B   
ATOM   1663  OG  SER   156      32.768 -10.845   1.959  1.00 10.00      B   
ATOM   1664  HG  SER   156      32.462 -10.941   1.050  1.00 10.00      B   
ATOM   1665  C   SER   156      32.636  -7.123   1.520  1.00 10.00      B   
ATOM   1666  O   SER   156      33.242  -6.675   2.494  1.00 10.00      B   
ATOM   1667  N   SER   157      32.398  -6.411   0.426  1.00 10.00      B   
ATOM   1668  HN  SER   157      31.895  -6.819  -0.311  1.00 10.00      B   
ATOM   1669  CA  SER   157      32.861  -5.038   0.291  1.00 10.00      B   
ATOM   1670  CB  SER   157      32.892  -4.633  -1.183  1.00 10.00      B   
ATOM   1671  OG  SER   157      33.466  -5.666  -1.972  1.00 10.00      B   
ATOM   1672  HG  SER   157      32.762  -6.187  -2.380  1.00 10.00      B   
ATOM   1673  C   SER   157      32.008  -4.068   1.108  1.00 10.00      B   
ATOM   1674  O   SER   157      31.123  -3.399   0.576  1.00 10.00      B   
ATOM   1675  N   VAL   158      32.264  -4.020   2.409  1.00 10.00      B   
ATOM   1676  HN  VAL   158      32.962  -4.603   2.778  1.00 10.00      B   
ATOM   1677  CA  VAL   158      31.533  -3.133   3.302  1.00 10.00      B   
ATOM   1678  CB  VAL   158      31.020  -3.880   4.554  1.00 10.00      B   
ATOM   1679  CG1 VAL   158      30.022  -3.021   5.318  1.00 10.00      B   
ATOM   1680  CG2 VAL   158      30.400  -5.215   4.171  1.00 10.00      B   
ATOM   1681  C   VAL   158      32.431  -1.980   3.738  1.00 10.00      B   
ATOM   1682  O   VAL   158      33.563  -2.196   4.182  1.00 10.00      B   
ATOM   1683  N   LEU   159      31.930  -0.763   3.600  1.00 10.00      B   
ATOM   1684  HN  LEU   159      31.021  -0.656   3.244  1.00 10.00      B   
ATOM   1685  CA  LEU   159      32.686   0.419   3.975  1.00 10.00      B   
ATOM   1686  CB  LEU   159      32.992   1.287   2.747  1.00 10.00      B   
ATOM   1687  CG  LEU   159      34.179   0.864   1.877  1.00 10.00      B   
ATOM   1688  CD1 LEU   159      33.796  -0.281   0.954  1.00 10.00      B   
ATOM   1689  CD2 LEU   159      34.699   2.050   1.079  1.00 10.00      B   
ATOM   1690  C   LEU   159      31.922   1.239   4.999  1.00 10.00      B   
ATOM   1691  O   LEU   159      30.776   1.608   4.774  1.00 10.00      B   
ATOM   1692  N   PHE   160      32.559   1.507   6.129  1.00 10.00      B   
ATOM   1693  HN  PHE   160      33.471   1.167   6.256  1.00 10.00      B   
ATOM   1694  CA  PHE   160      31.945   2.302   7.186  1.00 10.00      B   
ATOM   1695  CB  PHE   160      31.057   1.466   8.126  1.00 10.00      B   
ATOM   1696  CG  PHE   160      31.673   0.196   8.647  1.00 10.00      B   
ATOM   1697  CD1 PHE   160      32.168   0.129   9.940  1.00 10.00      B   
ATOM   1698  CD2 PHE   160      31.746  -0.932   7.850  1.00 10.00      B   
ATOM   1699  CE1 PHE   160      32.725  -1.039  10.426  1.00 10.00      B   
ATOM   1700  CE2 PHE   160      32.302  -2.101   8.328  1.00 10.00      B   
ATOM   1701  CZ  PHE   160      32.792  -2.156   9.617  1.00 10.00      B   
ATOM   1702  C   PHE   160      32.991   3.107   7.948  1.00 10.00      B   
ATOM   1703  O   PHE   160      33.791   2.555   8.698  1.00 10.00      B   
ATOM   1704  N   ILE   161      32.991   4.411   7.724  1.00 10.00      B   
ATOM   1705  HN  ILE   161      32.329   4.787   7.102  1.00 10.00      B   
ATOM   1706  CA  ILE   161      33.944   5.305   8.373  1.00 10.00      B   
ATOM   1707  CB  ILE   161      34.369   6.452   7.428  1.00 10.00      B   
ATOM   1708  CG1 ILE   161      34.398   5.974   5.972  1.00 10.00      B   
ATOM   1709  CG2 ILE   161      35.732   6.994   7.838  1.00 10.00      B   
ATOM   1710  CD1 ILE   161      34.489   7.093   4.957  1.00 10.00      B   
ATOM   1711  C   ILE   161      33.343   5.910   9.638  1.00 10.00      B   
ATOM   1712  O   ILE   161      32.148   6.206   9.685  1.00 10.00      B   
ATOM   1713  N   GLU   162      34.173   6.106  10.655  1.00 10.00      B   
ATOM   1714  HN  GLU   162      35.120   5.856  10.557  1.00 10.00      B   
ATOM   1715  CA  GLU   162      33.726   6.681  11.920  1.00 10.00      B   
ATOM   1716  CB  GLU   162      34.592   6.159  13.065  1.00 10.00      B   
ATOM   1717  CG  GLU   162      34.596   4.645  13.191  1.00 10.00      B   
ATOM   1718  CD  GLU   162      33.482   4.131  14.074  1.00 10.00      B   
ATOM   1719  OE1 GLU   162      33.695   4.032  15.300  1.00 10.00      B   
ATOM   1720  OE2 GLU   162      32.390   3.820  13.556  1.00 10.00      B   
ATOM   1721  C   GLU   162      33.786   8.205  11.870  1.00 10.00      B   
ATOM   1722  O   GLU   162      34.048   8.866  12.877  1.00 10.00      B   
ATOM   1723  N   SER   163      33.530   8.753  10.695  1.00 10.00      B   
ATOM   1724  HN  SER   163      33.304   8.173   9.937  1.00 10.00      B   
ATOM   1725  CA  SER   163      33.553  10.187  10.491  1.00 10.00      B   
ATOM   1726  CB  SER   163      33.703  10.473   8.998  1.00 10.00      B   
ATOM   1727  OG  SER   163      33.131   9.424   8.230  1.00 10.00      B   
ATOM   1728  HG  SER   163      32.205   9.633   8.045  1.00 10.00      B   
ATOM   1729  C   SER   163      32.276  10.831  11.029  1.00 10.00      B   
ATOM   1730  O   SER   163      31.184  10.263  10.915  1.00 10.00      B   
ATOM   1731  N   VAL   164      32.416  12.004  11.627  1.00 10.00      B   
ATOM   1732  HN  VAL   164      33.309  12.398  11.704  1.00 10.00      B   
ATOM   1733  CA  VAL   164      31.273  12.723  12.169  1.00 10.00      B   
ATOM   1734  CB  VAL   164      31.694  13.733  13.261  1.00 10.00      B   
ATOM   1735  CG1 VAL   164      30.474  14.317  13.958  1.00 10.00      B   
ATOM   1736  CG2 VAL   164      32.630  13.082  14.270  1.00 10.00      B   
ATOM   1737  C   VAL   164      30.546  13.452  11.042  1.00 10.00      B   
ATOM   1738  O   VAL   164      29.354  13.239  10.814  1.00 10.00      B   
ATOM   1739  N   ASP   165      31.274  14.296  10.325  1.00 10.00      B   
ATOM   1740  HN  ASP   165      32.218  14.427  10.553  1.00 10.00      B   
ATOM   1741  CA  ASP   165      30.702  15.046   9.212  1.00 10.00      B   
ATOM   1742  CB  ASP   165      30.956  16.549   9.376  1.00 10.00      B   
ATOM   1743  CG  ASP   165      32.351  16.964   8.952  1.00 10.00      B   
ATOM   1744  OD1 ASP   165      33.327  16.416   9.501  1.00 10.00      B   
ATOM   1745  OD2 ASP   165      32.479  17.834   8.062  1.00 10.00      B   
ATOM   1746  C   ASP   165      31.270  14.554   7.887  1.00 10.00      B   
ATOM   1747  O   ASP   165      30.594  14.587   6.858  1.00 10.00      B   
ATOM   1748  N   GLY   166      32.515  14.090   7.921  1.00 10.00      B   
ATOM   1749  HN  GLY   166      33.008  14.091   8.771  1.00 10.00      B   
ATOM   1750  CA  GLY   166      33.150  13.592   6.719  1.00 10.00      B   
ATOM   1751  C   GLY   166      34.441  14.317   6.389  1.00 10.00      B   
ATOM   1752  O   GLY   166      35.085  14.013   5.385  1.00 10.00      B   
ATOM   1753  N   SER   167      34.813  15.291   7.216  1.00 10.00      B   
ATOM   1754  HN  SER   167      34.245  15.512   7.988  1.00 10.00      B   
ATOM   1755  CA  SER   167      36.043  16.049   6.996  1.00 10.00      B   
ATOM   1756  CB  SER   167      36.054  17.324   7.843  1.00 10.00      B   
ATOM   1757  OG  SER   167      35.801  17.031   9.207  1.00 10.00      B   
ATOM   1758  HG  SER   167      34.853  16.843   9.326  1.00 10.00      B   
ATOM   1759  C   SER   167      37.256  15.189   7.321  1.00 10.00      B   
ATOM   1760  O   SER   167      38.259  15.199   6.604  1.00 10.00      B   
ATOM   1761  N   ASP   168      37.150  14.447   8.411  1.00 10.00      B   
ATOM   1762  HN  ASP   168      36.323  14.497   8.939  1.00 10.00      B   
ATOM   1763  CA  ASP   168      38.212  13.560   8.851  1.00 10.00      B   
ATOM   1764  CB  ASP   168      38.574  13.861  10.305  1.00 10.00      B   
ATOM   1765  CG  ASP   168      39.616  12.915  10.859  1.00 10.00      B   
ATOM   1766  OD1 ASP   168      40.810  13.075  10.515  1.00 10.00      B   
ATOM   1767  OD2 ASP   168      39.250  12.020  11.647  1.00 10.00      B   
ATOM   1768  C   ASP   168      37.746  12.121   8.716  1.00 10.00      B   
ATOM   1769  O   ASP   168      36.602  11.807   9.040  1.00 10.00      B   
ATOM   1770  N   PHE   169      38.620  11.253   8.233  1.00 10.00      B   
ATOM   1771  HN  PHE   169      39.523  11.558   8.004  1.00 10.00      B   
ATOM   1772  CA  PHE   169      38.271   9.853   8.044  1.00 10.00      B   
ATOM   1773  CB  PHE   169      38.616   9.394   6.623  1.00 10.00      B   
ATOM   1774  CG  PHE   169      37.885  10.150   5.549  1.00 10.00      B   
ATOM   1775  CD1 PHE   169      36.504  10.086   5.456  1.00 10.00      B   
ATOM   1776  CD2 PHE   169      38.577  10.928   4.637  1.00 10.00      B   
ATOM   1777  CE1 PHE   169      35.827  10.783   4.473  1.00 10.00      B   
ATOM   1778  CE2 PHE   169      37.908  11.626   3.651  1.00 10.00      B   
ATOM   1779  CZ  PHE   169      36.531  11.554   3.569  1.00 10.00      B   
ATOM   1780  C   PHE   169      38.948   8.954   9.071  1.00 10.00      B   
ATOM   1781  O   PHE   169      40.138   8.653   8.963  1.00 10.00      B   
ATOM   1782  N   LYS   170      38.192   8.545  10.081  1.00 10.00      B   
ATOM   1783  HN  LYS   170      37.261   8.850  10.139  1.00 10.00      B   
ATOM   1784  CA  LYS   170      38.715   7.661  11.110  1.00 10.00      B   
ATOM   1785  CB  LYS   170      38.303   8.132  12.507  1.00 10.00      B   
ATOM   1786  CG  LYS   170      39.125   7.507  13.624  1.00 10.00      B   
ATOM   1787  CD  LYS   170      38.350   7.434  14.928  1.00 10.00      B   
ATOM   1788  CE  LYS   170      39.242   6.938  16.058  1.00 10.00      B   
ATOM   1789  NZ  LYS   170      38.464   6.358  17.183  1.00 10.00      B   
ATOM   1790  HZ1 LYS   170      37.696   7.001  17.463  1.00 10.00      B   
ATOM   1791  HZ2 LYS   170      39.084   6.205  18.003  1.00 10.00      B   
ATOM   1792  HZ3 LYS   170      38.056   5.446  16.901  1.00 10.00      B   
ATOM   1793  C   LYS   170      38.222   6.239  10.874  1.00 10.00      B   
ATOM   1794  O   LYS   170      37.024   5.972  10.974  1.00 10.00      B   
ATOM   1795  N   ASP   171      39.153   5.350  10.536  1.00 10.00      B   
ATOM   1796  HN  ASP   171      40.082   5.653  10.453  1.00 10.00      B   
ATOM   1797  CA  ASP   171      38.850   3.941  10.279  1.00 10.00      B   
ATOM   1798  CB  ASP   171      38.443   3.204  11.557  1.00 10.00      B   
ATOM   1799  CG  ASP   171      38.270   1.716  11.337  1.00 10.00      B   
ATOM   1800  OD1 ASP   171      39.215   1.067  10.835  1.00 10.00      B   
ATOM   1801  OD2 ASP   171      37.197   1.180  11.688  1.00 10.00      B   
ATOM   1802  C   ASP   171      37.806   3.752   9.180  1.00 10.00      B   
ATOM   1803  O   ASP   171      36.605   3.694   9.443  1.00 10.00      B   
ATOM   1804  N   VAL   172      38.280   3.659   7.944  1.00 10.00      B   
ATOM   1805  HN  VAL   172      39.246   3.714   7.803  1.00 10.00      B   
ATOM   1806  CA  VAL   172      37.400   3.473   6.794  1.00 10.00      B   
ATOM   1807  CB  VAL   172      38.076   3.958   5.491  1.00 10.00      B   
ATOM   1808  CG1 VAL   172      37.076   4.020   4.346  1.00 10.00      B   
ATOM   1809  CG2 VAL   172      38.741   5.314   5.694  1.00 10.00      B   
ATOM   1810  C   VAL   172      37.034   1.995   6.651  1.00 10.00      B   
ATOM   1811  O   VAL   172      36.030   1.643   6.020  1.00 10.00      B   
ATOM   1812  N   PHE   173      37.870   1.143   7.250  1.00 10.00      B   
ATOM   1813  HN  PHE   173      38.641   1.509   7.733  1.00 10.00      B   
ATOM   1814  CA  PHE   173      37.693  -0.308   7.227  1.00 10.00      B   
ATOM   1815  CB  PHE   173      36.291  -0.722   7.691  1.00 10.00      B   
ATOM   1816  CG  PHE   173      36.250  -2.058   8.376  1.00 10.00      B   
ATOM   1817  CD1 PHE   173      36.697  -2.196   9.680  1.00 10.00      B   
ATOM   1818  CD2 PHE   173      35.764  -3.174   7.718  1.00 10.00      B   
ATOM   1819  CE1 PHE   173      36.660  -3.422  10.315  1.00 10.00      B   
ATOM   1820  CE2 PHE   173      35.724  -4.402   8.348  1.00 10.00      B   
ATOM   1821  CZ  PHE   173      36.173  -4.527   9.647  1.00 10.00      B   
ATOM   1822  C   PHE   173      38.031  -0.900   5.860  1.00 10.00      B   
ATOM   1823  O   PHE   173      38.996  -1.657   5.729  1.00 10.00      B   
ATOM   1824  N   LEU   174      37.236  -0.539   4.855  1.00 10.00      B   
ATOM   1825  HN  LEU   174      36.497   0.079   5.045  1.00 10.00      B   
ATOM   1826  CA  LEU   174      37.426  -1.011   3.484  1.00 10.00      B   
ATOM   1827  CB  LEU   174      38.638  -0.328   2.836  1.00 10.00      B   
ATOM   1828  CG  LEU   174      38.833  -0.555   1.334  1.00 10.00      B   
ATOM   1829  CD1 LEU   174      37.610  -0.100   0.559  1.00 10.00      B   
ATOM   1830  CD2 LEU   174      40.071   0.175   0.842  1.00 10.00      B   
ATOM   1831  C   LEU   174      37.550  -2.530   3.419  1.00 10.00      B   
ATOM   1832  O   LEU   174      38.631  -3.071   3.178  1.00 10.00      B   
ATOM   1833  N   ALA   175      36.444  -3.212   3.662  1.00 10.00      B   
ATOM   1834  HN  ALA   175      35.614  -2.729   3.868  1.00 10.00      B   
ATOM   1835  CA  ALA   175      36.435  -4.665   3.618  1.00 10.00      B   
ATOM   1836  CB  ALA   175      35.295  -5.215   4.457  1.00 10.00      B   
ATOM   1837  C   ALA   175      36.327  -5.144   2.175  1.00 10.00      B   
ATOM   1838  O   ALA   175      35.627  -4.534   1.365  1.00 10.00      B   
ATOM   1839  N   GLN   176      37.029  -6.219   1.853  1.00 10.00      B   
ATOM   1840  HN  GLN   176      37.571  -6.666   2.543  1.00 10.00      B   
ATOM   1841  CA  GLN   176      37.011  -6.770   0.505  1.00 10.00      B   
ATOM   1842  CB  GLN   176      38.341  -6.501  -0.208  1.00 10.00      B   
ATOM   1843  CG  GLN   176      38.655  -5.026  -0.417  1.00 10.00      B   
ATOM   1844  CD  GLN   176      39.851  -4.807  -1.320  1.00 10.00      B   
ATOM   1845  OE1 GLN   176      40.109  -5.590  -2.234  1.00 10.00      B   
ATOM   1846  NE2 GLN   176      40.597  -3.742  -1.070  1.00 10.00      B   
ATOM   1847 HE21 GLN   176      40.340  -3.162  -0.322  1.00 10.00      B   
ATOM   1848 HE22 GLN   176      41.376  -3.577  -1.643  1.00 10.00      B   
ATOM   1849  C   GLN   176      36.728  -8.265   0.542  1.00 10.00      B   
ATOM   1850  O   GLN   176      36.543  -8.843   1.617  1.00 10.00      B   
ATOM   1851  N   SER   186      41.374  -9.044   2.917  1.00 10.00      B   
ATOM   1852  HN  SER   186      41.347  -9.307   1.970  1.00 10.00      B   
ATOM   1853  CA  SER   186      40.139  -9.055   3.685  1.00 10.00      B   
ATOM   1854  CB  SER   186      40.315  -9.909   4.944  1.00 10.00      B   
ATOM   1855  OG  SER   186      41.671 -10.307   5.091  1.00 10.00      B   
ATOM   1856  HG  SER   186      42.238  -9.636   4.678  1.00 10.00      B   
ATOM   1857  C   SER   186      39.709  -7.636   4.052  1.00 10.00      B   
ATOM   1858  O   SER   186      38.544  -7.275   3.891  1.00 10.00      B   
ATOM   1859  N   VAL   187      40.663  -6.837   4.529  1.00 10.00      B   
ATOM   1860  HN  VAL   187      41.580  -7.185   4.605  1.00 10.00      B   
ATOM   1861  CA  VAL   187      40.397  -5.456   4.931  1.00 10.00      B   
ATOM   1862  CB  VAL   187      40.061  -5.343   6.438  1.00 10.00      B   
ATOM   1863  CG1 VAL   187      38.653  -5.839   6.730  1.00 10.00      B   
ATOM   1864  CG2 VAL   187      41.084  -6.091   7.284  1.00 10.00      B   
ATOM   1865  C   VAL   187      41.602  -4.565   4.637  1.00 10.00      B   
ATOM   1866  O   VAL   187      42.724  -5.055   4.474  1.00 10.00      B   
ATOM   1867  N   VAL   188      41.369  -3.260   4.564  1.00 10.00      B   
ATOM   1868  HN  VAL   188      40.450  -2.924   4.697  1.00 10.00      B   
ATOM   1869  CA  VAL   188      42.442  -2.308   4.301  1.00 10.00      B   
ATOM   1870  CB  VAL   188      42.318  -1.655   2.910  1.00 10.00      B   
ATOM   1871  CG1 VAL   188      43.485  -0.711   2.660  1.00 10.00      B   
ATOM   1872  CG2 VAL   188      42.251  -2.720   1.825  1.00 10.00      B   
ATOM   1873  C   VAL   188      42.462  -1.231   5.379  1.00 10.00      B   
ATOM   1874  O   VAL   188      41.611  -0.337   5.404  1.00 10.00      B   
ATOM   1875  N   VAL   189      43.432  -1.333   6.275  1.00 10.00      B   
ATOM   1876  HN  VAL   189      44.089  -2.060   6.185  1.00 10.00      B   
ATOM   1877  CA  VAL   189      43.571  -0.387   7.372  1.00 10.00      B   
ATOM   1878  CB  VAL   189      44.537  -0.914   8.455  1.00 10.00      B   
ATOM   1879  CG1 VAL   189      44.482  -0.036   9.693  1.00 10.00      B   
ATOM   1880  CG2 VAL   189      44.214  -2.358   8.808  1.00 10.00      B   
ATOM   1881  C   VAL   189      44.072   0.960   6.863  1.00 10.00      B   
ATOM   1882  O   VAL   189      45.120   1.045   6.220  1.00 10.00      B   
ATOM   1883  N   ALA   190      43.313   2.009   7.143  1.00 10.00      B   
ATOM   1884  HN  ALA   190      42.489   1.882   7.660  1.00 10.00      B   
ATOM   1885  CA  ALA   190      43.682   3.351   6.717  1.00 10.00      B   
ATOM   1886  CB  ALA   190      42.501   4.042   6.052  1.00 10.00      B   
ATOM   1887  C   ALA   190      44.175   4.163   7.909  1.00 10.00      B   
ATOM   1888  O   ALA   190      43.862   3.844   9.059  1.00 10.00      B   
ATOM   1889  N   ASP   191      44.946   5.202   7.630  1.00 10.00      B   
ATOM   1890  HN  ASP   191      45.156   5.398   6.694  1.00 10.00      B   
ATOM   1891  CA  ASP   191      45.484   6.069   8.671  1.00 10.00      B   
ATOM   1892  CB  ASP   191      46.994   5.867   8.820  1.00 10.00      B   
ATOM   1893  CG  ASP   191      47.588   6.685   9.951  1.00 10.00      B   
ATOM   1894  OD1 ASP   191      47.756   6.138  11.063  1.00 10.00      B   
ATOM   1895  OD2 ASP   191      47.895   7.875   9.738  1.00 10.00      B   
ATOM   1896  C   ASP   191      45.180   7.530   8.363  1.00 10.00      B   
ATOM   1897  O   ASP   191      44.448   8.190   9.099  1.00 10.00      B   
ATOM   1898  N   SER   192      45.746   8.027   7.274  1.00 10.00      B   
ATOM   1899  HN  SER   192      46.333   7.453   6.733  1.00 10.00      B   
ATOM   1900  CA  SER   192      45.529   9.400   6.855  1.00 10.00      B   
ATOM   1901  CB  SER   192      46.835  10.193   6.934  1.00 10.00      B   
ATOM   1902  OG  SER   192      47.495   9.981   8.176  1.00 10.00      B   
ATOM   1903  HG  SER   192      47.312   9.080   8.495  1.00 10.00      B   
ATOM   1904  C   SER   192      44.975   9.433   5.431  1.00 10.00      B   
ATOM   1905  O   SER   192      45.475   8.734   4.539  1.00 10.00      B   
ATOM   1906  N   GLY   193      43.942  10.233   5.219  1.00 10.00      B   
ATOM   1907  HN  GLY   193      43.586  10.776   5.961  1.00 10.00      B   
ATOM   1908  CA  GLY   193      43.340  10.331   3.908  1.00 10.00      B   
ATOM   1909  C   GLY   193      42.478  11.565   3.777  1.00 10.00      B   
ATOM   1910  O   GLY   193      41.927  12.051   4.765  1.00 10.00      B   
ATOM   1911  N   HIS   194      42.369  12.077   2.564  1.00 10.00      B   
ATOM   1912  HN  HIS   194      42.837  11.643   1.814  1.00 10.00      B   
ATOM   1913  CA  HIS   194      41.566  13.261   2.307  1.00 10.00      B   
ATOM   1914  CB  HIS   194      42.463  14.465   2.008  1.00 10.00      B   
ATOM   1915  CG  HIS   194      41.783  15.789   2.192  1.00 10.00      B   
ATOM   1916  ND1 HIS   194      41.057  16.414   1.199  1.00 10.00      B   
ATOM   1917  HD1 HIS   194      40.909  16.071   0.287  1.00 10.00      B   
ATOM   1918  CD2 HIS   194      41.715  16.607   3.271  1.00 10.00      B   
ATOM   1919  CE1 HIS   194      40.577  17.553   1.660  1.00 10.00      B   
ATOM   1920  NE2 HIS   194      40.961  17.693   2.909  1.00 10.00      B   
ATOM   1921  HE2 HIS   194      40.734  18.457   3.491  1.00 10.00      B   
ATOM   1922  C   HIS   194      40.626  13.010   1.139  1.00 10.00      B   
ATOM   1923  O   HIS   194      40.989  12.324   0.179  1.00 10.00      B   
ATOM   1924  N   LEU   195      39.423  13.557   1.224  1.00 10.00      B   
ATOM   1925  HN  LEU   195      39.190  14.081   2.022  1.00 10.00      B   
ATOM   1926  CA  LEU   195      38.433  13.398   0.167  1.00 10.00      B   
ATOM   1927  CB  LEU   195      37.054  13.853   0.654  1.00 10.00      B   
ATOM   1928  CG  LEU   195      35.860  13.456  -0.220  1.00 10.00      B   
ATOM   1929  CD1 LEU   195      35.743  11.940  -0.322  1.00 10.00      B   
ATOM   1930  CD2 LEU   195      34.577  14.055   0.333  1.00 10.00      B   
ATOM   1931  C   LEU   195      38.840  14.178  -1.080  1.00 10.00      B   
ATOM   1932  O   LEU   195      39.561  15.178  -0.992  1.00 10.00      B   
ATOM   1933  N   THR   196      38.389  13.706  -2.234  1.00 10.00      B   
ATOM   1934  HN  THR   196      37.828  12.902  -2.235  1.00 10.00      B   
ATOM   1935  CA  THR   196      38.695  14.343  -3.504  1.00 10.00      B   
ATOM   1936  CB  THR   196      39.942  13.713  -4.148  1.00 10.00      B   
ATOM   1937  OG1 THR   196      40.465  12.700  -3.277  1.00 10.00      B   
ATOM   1938  HG1 THR   196      41.174  13.081  -2.742  1.00 10.00      B   
ATOM   1939  CG2 THR   196      41.007  14.772  -4.384  1.00 10.00      B   
ATOM   1940  C   THR   196      37.514  14.192  -4.456  1.00 10.00      B   
ATOM   1941  O   THR   196      36.825  13.169  -4.441  1.00 10.00      B   
ATOM   1942  N   GLN   197      37.280  15.210  -5.272  1.00 10.00      B   
ATOM   1943  HN  GLN   197      37.864  15.996  -5.234  1.00 10.00      B   
ATOM   1944  CA  GLN   197      36.180  15.194  -6.225  1.00 10.00      B   
ATOM   1945  CB  GLN   197      35.551  16.585  -6.345  1.00 10.00      B   
ATOM   1946  CG  GLN   197      34.668  16.978  -5.166  1.00 10.00      B   
ATOM   1947  CD  GLN   197      35.457  17.326  -3.917  1.00 10.00      B   
ATOM   1948  OE1 GLN   197      36.581  17.827  -3.993  1.00 10.00      B   
ATOM   1949  NE2 GLN   197      34.879  17.050  -2.760  1.00 10.00      B   
ATOM   1950 HE21 GLN   197      33.986  16.639  -2.774  1.00 10.00      B   
ATOM   1951 HE22 GLN   197      35.361  17.271  -1.935  1.00 10.00      B   
ATOM   1952  C   GLN   197      36.655  14.704  -7.590  1.00 10.00      B   
ATOM   1953  O   GLN   197      37.839  14.816  -7.923  1.00 10.00      B   
ATOM   1954  N   LEU   198      35.733  14.163  -8.373  1.00 10.00      B   
ATOM   1955  HN  LEU   198      34.804  14.119  -8.055  1.00 10.00      B   
ATOM   1956  CA  LEU   198      36.056  13.644  -9.699  1.00 10.00      B   
ATOM   1957  CB  LEU   198      35.156  12.455 -10.041  1.00 10.00      B   
ATOM   1958  CG  LEU   198      35.326  11.211  -9.171  1.00 10.00      B   
ATOM   1959  CD1 LEU   198      34.215  10.211  -9.453  1.00 10.00      B   
ATOM   1960  CD2 LEU   198      36.692  10.581  -9.397  1.00 10.00      B   
ATOM   1961  C   LEU   198      35.914  14.724 -10.764  1.00 10.00      B   
ATOM   1962  O   LEU   198      35.130  15.662 -10.611  1.00 10.00      B   
ATOM   1963  N   GLN   203      35.770   7.706  -7.374  1.00 10.00      B   
ATOM   1964  HN  GLN   203      35.968   8.380  -6.683  1.00 10.00      B   
ATOM   1965  CA  GLN   203      36.467   6.426  -7.333  1.00 10.00      B   
ATOM   1966  CB  GLN   203      36.406   5.724  -8.695  1.00 10.00      B   
ATOM   1967  CG  GLN   203      36.683   6.636  -9.882  1.00 10.00      B   
ATOM   1968  CD  GLN   203      37.023   5.876 -11.151  1.00 10.00      B   
ATOM   1969  OE1 GLN   203      37.655   4.819 -11.112  1.00 10.00      B   
ATOM   1970  NE2 GLN   203      36.611   6.409 -12.286  1.00 10.00      B   
ATOM   1971 HE21 GLN   203      36.114   7.257 -12.248  1.00 10.00      B   
ATOM   1972 HE22 GLN   203      36.811   5.935 -13.122  1.00 10.00      B   
ATOM   1973  C   GLN   203      37.912   6.617  -6.899  1.00 10.00      B   
ATOM   1974  O   GLN   203      38.486   5.774  -6.209  1.00 10.00      B   
ATOM   1975  N   VAL   204      38.492   7.735  -7.301  1.00 10.00      B   
ATOM   1976  HN  VAL   204      37.980   8.372  -7.840  1.00 10.00      B   
ATOM   1977  CA  VAL   204      39.866   8.047  -6.953  1.00 10.00      B   
ATOM   1978  CB  VAL   204      40.593   8.760  -8.113  1.00 10.00      B   
ATOM   1979  CG1 VAL   204      42.061   8.972  -7.774  1.00 10.00      B   
ATOM   1980  CG2 VAL   204      40.450   7.971  -9.407  1.00 10.00      B   
ATOM   1981  C   VAL   204      39.891   8.937  -5.715  1.00 10.00      B   
ATOM   1982  O   VAL   204      39.551  10.118  -5.785  1.00 10.00      B   
ATOM   1983  N   VAL   205      40.262   8.358  -4.583  1.00 10.00      B   
ATOM   1984  HN  VAL   205      40.516   7.410  -4.589  1.00 10.00      B   
ATOM   1985  CA  VAL   205      40.328   9.098  -3.331  1.00 10.00      B   
ATOM   1986  CB  VAL   205      39.530   8.394  -2.207  1.00 10.00      B   
ATOM   1987  CG1 VAL   205      39.548   9.227  -0.932  1.00 10.00      B   
ATOM   1988  CG2 VAL   205      38.095   8.129  -2.647  1.00 10.00      B   
ATOM   1989  C   VAL   205      41.784   9.255  -2.906  1.00 10.00      B   
ATOM   1990  O   VAL   205      42.554   8.294  -2.939  1.00 10.00      B   
ATOM   1991  N   THR   206      42.161  10.467  -2.523  1.00 10.00      B   
ATOM   1992  HN  THR   206      41.503  11.195  -2.522  1.00 10.00      B   
ATOM   1993  CA  THR   206      43.526  10.749  -2.107  1.00 10.00      B   
ATOM   1994  CB  THR   206      43.826  12.260  -2.140  1.00 10.00      B   
ATOM   1995  OG1 THR   206      42.641  12.993  -1.793  1.00 10.00      B   
ATOM   1996  HG1 THR   206      42.252  12.609  -0.989  1.00 10.00      B   
ATOM   1997  CG2 THR   206      44.294  12.682  -3.525  1.00 10.00      B   
ATOM   1998  C   THR   206      43.842  10.182  -0.721  1.00 10.00      B   
ATOM   1999  O   THR   206      43.699  10.863   0.298  1.00 10.00      B   
ATOM   2000  N   LEU   207      44.235   8.916  -0.694  1.00 10.00      B   
ATOM   2001  HN  LEU   207      44.265   8.410  -1.535  1.00 10.00      B   
ATOM   2002  CA  LEU   207      44.603   8.250   0.546  1.00 10.00      B   
ATOM   2003  CB  LEU   207      43.965   6.862   0.621  1.00 10.00      B   
ATOM   2004  CG  LEU   207      42.438   6.823   0.677  1.00 10.00      B   
ATOM   2005  CD1 LEU   207      41.948   5.385   0.665  1.00 10.00      B   
ATOM   2006  CD2 LEU   207      41.921   7.557   1.908  1.00 10.00      B   
ATOM   2007  C   LEU   207      46.117   8.126   0.616  1.00 10.00      B   
ATOM   2008  O   LEU   207      46.755   7.721  -0.355  1.00 10.00      B   
ATOM   2009  N   ASN   208      46.690   8.477   1.756  1.00 10.00      B   
ATOM   2010  HN  ASN   208      46.130   8.777   2.502  1.00 10.00      B   
ATOM   2011  CA  ASN   208      48.136   8.419   1.925  1.00 10.00      B   
ATOM   2012  CB  ASN   208      48.593   9.349   3.053  1.00 10.00      B   
ATOM   2013  CG  ASN   208      50.101   9.506   3.122  1.00 10.00      B   
ATOM   2014  OD1 ASN   208      50.766   8.860   3.930  1.00 10.00      B   
ATOM   2015  ND2 ASN   208      50.652  10.370   2.280  1.00 10.00      B   
ATOM   2016 HD21 ASN   208      50.065  10.859   1.665  1.00 10.00      B   
ATOM   2017 HD22 ASN   208      51.626  10.483   2.304  1.00 10.00      B   
ATOM   2018  C   ASN   208      48.627   6.990   2.144  1.00 10.00      B   
ATOM   2019  O   ASN   208      49.294   6.416   1.282  1.00 10.00      B   
ATOM   2020  N   GLN   209      48.289   6.415   3.290  1.00 10.00      B   
ATOM   2021  HN  GLN   209      47.755   6.919   3.939  1.00 10.00      B   
ATOM   2022  CA  GLN   209      48.698   5.052   3.614  1.00 10.00      B   
ATOM   2023  CB  GLN   209      49.048   4.918   5.104  1.00 10.00      B   
ATOM   2024  CG  GLN   209      49.957   6.009   5.644  1.00 10.00      B   
ATOM   2025  CD  GLN   209      49.180   7.160   6.249  1.00 10.00      B   
ATOM   2026  OE1 GLN   209      48.047   7.436   5.854  1.00 10.00      B   
ATOM   2027  NE2 GLN   209      49.782   7.844   7.207  1.00 10.00      B   
ATOM   2028 HE21 GLN   209      50.689   7.574   7.468  1.00 10.00      B   
ATOM   2029 HE22 GLN   209      49.297   8.590   7.621  1.00 10.00      B   
ATOM   2030  C   GLN   209      47.601   4.057   3.252  1.00 10.00      B   
ATOM   2031  O   GLN   209      46.464   4.448   2.977  1.00 10.00      B   
ATOM   2032  N   GLY   210      47.942   2.777   3.267  1.00 10.00      B   
ATOM   2033  HN  GLY   210      48.861   2.529   3.499  1.00 10.00      B   
ATOM   2034  CA  GLY   210      46.979   1.744   2.944  1.00 10.00      B   
ATOM   2035  C   GLY   210      47.479   0.366   3.325  1.00 10.00      B   
ATOM   2036  O   GLY   210      48.082  -0.332   2.507  1.00 10.00      B   
ATOM   2037  N   THR   211      47.236  -0.020   4.567  1.00 10.00      B   
ATOM   2038  HN  THR   211      46.746   0.583   5.171  1.00 10.00      B   
ATOM   2039  CA  THR   211      47.668  -1.315   5.073  1.00 10.00      B   
ATOM   2040  CB  THR   211      47.806  -1.279   6.607  1.00 10.00      B   
ATOM   2041  OG1 THR   211      48.218   0.033   7.019  1.00 10.00      B   
ATOM   2042  HG1 THR   211      48.711  -0.033   7.845  1.00 10.00      B   
ATOM   2043  CG2 THR   211      48.827  -2.306   7.078  1.00 10.00      B   
ATOM   2044  C   THR   211      46.674  -2.412   4.697  1.00 10.00      B   
ATOM   2045  O   THR   211      45.710  -2.665   5.419  1.00 10.00      B   
ATOM   2046  N   ARG   212      46.905  -3.049   3.556  1.00 10.00      B   
ATOM   2047  HN  ARG   212      47.692  -2.807   3.022  1.00 10.00      B   
ATOM   2048  CA  ARG   212      46.037  -4.121   3.093  1.00 10.00      B   
ATOM   2049  CB  ARG   212      46.199  -4.340   1.584  1.00 10.00      B   
ATOM   2050  CG  ARG   212      45.876  -3.124   0.729  1.00 10.00      B   
ATOM   2051  CD  ARG   212      45.758  -3.493  -0.744  1.00 10.00      B   
ATOM   2052  NE  ARG   212      46.959  -4.167  -1.246  1.00 10.00      B   
ATOM   2053  HE  ARG   212      47.511  -4.649  -0.586  1.00 10.00      B   
ATOM   2054  CZ  ARG   212      47.332  -4.181  -2.528  1.00 10.00      B   
ATOM   2055  NH1 ARG   212      46.606  -3.557  -3.447  1.00 10.00      B   
ATOM   2056 HH11 ARG   212      46.906  -3.571  -4.447  1.00 10.00      B   
ATOM   2057 HH12 ARG   212      45.733  -3.058  -3.180  1.00 10.00      B   
ATOM   2058  NH2 ARG   212      48.440  -4.818  -2.891  1.00 10.00      B   
ATOM   2059 HH21 ARG   212      49.018  -5.315  -2.176  1.00 10.00      B   
ATOM   2060 HH22 ARG   212      48.734  -4.830  -3.894  1.00 10.00      B   
ATOM   2061  C   ARG   212      46.391  -5.398   3.833  1.00 10.00      B   
ATOM   2062  O   ARG   212      47.549  -5.805   3.842  1.00 10.00      B   
ATOM   2063  N   PHE   213      45.404  -6.016   4.460  1.00 10.00      B   
ATOM   2064  HN  PHE   213      44.494  -5.645   4.413  1.00 10.00      B   
ATOM   2065  CA  PHE   213      45.631  -7.241   5.206  1.00 10.00      B   
ATOM   2066  CB  PHE   213      45.430  -7.014   6.709  1.00 10.00      B   
ATOM   2067  CG  PHE   213      45.441  -8.282   7.524  1.00 10.00      B   
ATOM   2068  CD1 PHE   213      46.591  -9.048   7.623  1.00 10.00      B   
ATOM   2069  CD2 PHE   213      44.298  -8.708   8.183  1.00 10.00      B   
ATOM   2070  CE1 PHE   213      46.603 -10.216   8.362  1.00 10.00      B   
ATOM   2071  CE2 PHE   213      44.304  -9.874   8.925  1.00 10.00      B   
ATOM   2072  CZ  PHE   213      45.457 -10.628   9.016  1.00 10.00      B   
ATOM   2073  C   PHE   213      44.722  -8.359   4.721  1.00 10.00      B   
ATOM   2074  O   PHE   213      43.499  -8.263   4.809  1.00 10.00      B   
ATOM   2075  N   GLU   214      45.328  -9.417   4.207  1.00 10.00      B   
ATOM   2076  HN  GLU   214      46.310  -9.425   4.147  1.00 10.00      B   
ATOM   2077  CA  GLU   214      44.579 -10.567   3.727  1.00 10.00      B   
ATOM   2078  CB  GLU   214      44.895 -10.864   2.261  1.00 10.00      B   
ATOM   2079  CG  GLU   214      44.404  -9.803   1.290  1.00 10.00      B   
ATOM   2080  CD  GLU   214      44.408 -10.287  -0.145  1.00 10.00      B   
ATOM   2081  OE1 GLU   214      45.492 -10.322  -0.764  1.00 10.00      B   
ATOM   2082  OE2 GLU   214      43.328 -10.647  -0.658  1.00 10.00      B   
ATOM   2083  C   GLU   214      44.881 -11.781   4.596  1.00 10.00      B   
ATOM   2084  O   GLU   214      45.854 -12.499   4.360  1.00 10.00      B   
ATOM   2085  N   GLY   215      44.061 -11.990   5.616  1.00 10.00      B   
ATOM   2086  HN  GLY   215      43.306 -11.375   5.761  1.00 10.00      B   
ATOM   2087  CA  GLY   215      44.261 -13.108   6.512  1.00 10.00      B   
ATOM   2088  C   GLY   215      42.951 -13.722   6.956  1.00 10.00      B   
ATOM   2089  O   GLY   215      42.408 -13.367   8.005  1.00 10.00      B   
ATOM   2090  N   THR   216      42.442 -14.646   6.157  1.00 10.00      B   
ATOM   2091  HN  THR   216      42.928 -14.894   5.341  1.00 10.00      B   
ATOM   2092  CA  THR   216      41.187 -15.308   6.459  1.00 10.00      B   
ATOM   2093  CB  THR   216      40.451 -15.686   5.163  1.00 10.00      B   
ATOM   2094  OG1 THR   216      40.758 -14.716   4.154  1.00 10.00      B   
ATOM   2095  HG1 THR   216      41.103 -13.920   4.571  1.00 10.00      B   
ATOM   2096  CG2 THR   216      38.950 -15.698   5.395  1.00 10.00      B   
ATOM   2097  C   THR   216      41.415 -16.562   7.302  1.00 10.00      B   
ATOM   2098  O   THR   216      40.532 -16.994   8.042  1.00 10.00      B   
ATOM   2099  N   ALA   217      42.603 -17.142   7.187  1.00 10.00      B   
ATOM   2100  HN  ALA   217      43.270 -16.751   6.585  1.00 10.00      B   
ATOM   2101  CA  ALA   217      42.945 -18.342   7.940  1.00 10.00      B   
ATOM   2102  CB  ALA   217      42.802 -19.578   7.068  1.00 10.00      B   
ATOM   2103  C   ALA   217      44.363 -18.246   8.481  1.00 10.00      B   
ATOM   2104  O   ALA   217      45.237 -17.661   7.841  1.00 10.00      B   
ATOM   2105  N   LEU   218      44.590 -18.829   9.651  1.00 10.00      B   
ATOM   2106  HN  LEU   218      43.849 -19.282  10.113  1.00 10.00      B   
ATOM   2107  CA  LEU   218      45.906 -18.801  10.275  1.00 10.00      B   
ATOM   2108  CB  LEU   218      45.830 -19.265  11.730  1.00 10.00      B   
ATOM   2109  CG  LEU   218      45.089 -18.338  12.694  1.00 10.00      B   
ATOM   2110  CD1 LEU   218      45.058 -18.935  14.091  1.00 10.00      B   
ATOM   2111  CD2 LEU   218      45.728 -16.956  12.712  1.00 10.00      B   
ATOM   2112  C   LEU   218      46.908 -19.648   9.498  1.00 10.00      B   
ATOM   2113  O   LEU   218      48.109 -19.374   9.505  1.00 10.00      B   
ATOM   2114  N   LEU   219      46.406 -20.670   8.819  1.00 10.00      B   
ATOM   2115  HN  LEU   219      45.444 -20.832   8.848  1.00 10.00      B   
ATOM   2116  CA  LEU   219      47.251 -21.557   8.033  1.00 10.00      B   
ATOM   2117  CB  LEU   219      46.760 -23.007   8.128  1.00 10.00      B   
ATOM   2118  CG  LEU   219      46.904 -23.687   9.493  1.00 10.00      B   
ATOM   2119  CD1 LEU   219      46.574 -25.170   9.393  1.00 10.00      B   
ATOM   2120  CD2 LEU   219      48.305 -23.489  10.049  1.00 10.00      B   
ATOM   2121  C   LEU   219      47.314 -21.108   6.576  1.00 10.00      B   
ATOM   2122  O   LEU   219      47.515 -21.920   5.676  1.00 10.00      B   
ATOM   2123  N   ARG   220      47.137 -19.813   6.346  1.00 10.00      B   
ATOM   2124  HN  ARG   220      46.979 -19.208   7.102  1.00 10.00      B   
ATOM   2125  CA  ARG   220      47.191 -19.264   4.999  1.00 10.00      B   
ATOM   2126  CB  ARG   220      45.830 -18.684   4.590  1.00 10.00      B   
ATOM   2127  CG  ARG   220      45.463 -18.921   3.131  1.00 10.00      B   
ATOM   2128  CD  ARG   220      44.776 -20.269   2.941  1.00 10.00      B   
ATOM   2129  NE  ARG   220      44.722 -20.653   1.532  1.00 10.00      B   
ATOM   2130  HE  ARG   220      45.576 -20.861   1.094  1.00 10.00      B   
ATOM   2131  CZ  ARG   220      43.598 -20.747   0.819  1.00 10.00      B   
ATOM   2132  NH1 ARG   220      42.424 -20.459   1.372  1.00 10.00      B   
ATOM   2133 HH11 ARG   220      41.547 -20.529   0.809  1.00 10.00      B   
ATOM   2134 HH12 ARG   220      42.368 -20.172   2.372  1.00 10.00      B   
ATOM   2135  NH2 ARG   220      43.652 -21.107  -0.456  1.00 10.00      B   
ATOM   2136 HH21 ARG   220      42.776 -21.177  -1.022  1.00 10.00      B   
ATOM   2137 HH22 ARG   220      44.573 -21.326  -0.899  1.00 10.00      B   
ATOM   2138  C   ARG   220      48.280 -18.196   4.918  1.00 10.00      B   
ATOM   2139  O   ARG   220      48.790 -17.743   5.944  1.00 10.00      B   
ATOM   2140  N   ASP   221      48.641 -17.807   3.703  1.00 10.00      B   
ATOM   2141  HN  ASP   221      48.207 -18.210   2.922  1.00 10.00      B   
ATOM   2142  CA  ASP   221      49.672 -16.793   3.497  1.00 10.00      B   
ATOM   2143  CB  ASP   221      50.114 -16.762   2.033  1.00 10.00      B   
ATOM   2144  CG  ASP   221      51.257 -15.797   1.787  1.00 10.00      B   
ATOM   2145  OD1 ASP   221      52.294 -15.907   2.478  1.00 10.00      B   
ATOM   2146  OD2 ASP   221      51.136 -14.939   0.889  1.00 10.00      B   
ATOM   2147  C   ASP   221      49.182 -15.413   3.921  1.00 10.00      B   
ATOM   2148  O   ASP   221      48.231 -14.877   3.351  1.00 10.00      B   
ATOM   2149  N   PHE   222      49.828 -14.848   4.929  1.00 10.00      B   
ATOM   2150  HN  PHE   222      50.572 -15.332   5.352  1.00 10.00      B   
ATOM   2151  CA  PHE   222      49.464 -13.532   5.430  1.00 10.00      B   
ATOM   2152  CB  PHE   222      49.852 -13.387   6.902  1.00 10.00      B   
ATOM   2153  CG  PHE   222      49.006 -14.197   7.841  1.00 10.00      B   
ATOM   2154  CD1 PHE   222      49.561 -15.230   8.579  1.00 10.00      B   
ATOM   2155  CD2 PHE   222      47.655 -13.927   7.986  1.00 10.00      B   
ATOM   2156  CE1 PHE   222      48.787 -15.975   9.445  1.00 10.00      B   
ATOM   2157  CE2 PHE   222      46.874 -14.668   8.849  1.00 10.00      B   
ATOM   2158  CZ  PHE   222      47.441 -15.695   9.578  1.00 10.00      B   
ATOM   2159  C   PHE   222      50.120 -12.433   4.604  1.00 10.00      B   
ATOM   2160  O   PHE   222      51.336 -12.245   4.651  1.00 10.00      B   
ATOM   2161  N   ARG   223      49.309 -11.719   3.842  1.00 10.00      B   
ATOM   2162  HN  ARG   223      48.350 -11.924   3.844  1.00 10.00      B   
ATOM   2163  CA  ARG   223      49.804 -10.633   3.010  1.00 10.00      B   
ATOM   2164  CB  ARG   223      49.262 -10.744   1.586  1.00 10.00      B   
ATOM   2165  CG  ARG   223      49.797 -11.943   0.827  1.00 10.00      B   
ATOM   2166  CD  ARG   223      49.494 -11.845  -0.654  1.00 10.00      B   
ATOM   2167  NE  ARG   223      48.060 -11.836  -0.916  1.00 10.00      B   
ATOM   2168  HE  ARG   223      47.578 -10.985  -0.771  1.00 10.00      B   
ATOM   2169  CZ  ARG   223      47.370 -12.896  -1.329  1.00 10.00      B   
ATOM   2170  NH1 ARG   223      47.974 -14.061  -1.532  1.00 10.00      B   
ATOM   2171 HH11 ARG   223      47.421 -14.886  -1.854  1.00 10.00      B   
ATOM   2172 HH12 ARG   223      49.000 -14.159  -1.375  1.00 10.00      B   
ATOM   2173  NH2 ARG   223      46.069 -12.787  -1.544  1.00 10.00      B   
ATOM   2174 HH21 ARG   223      45.586 -11.864  -1.390  1.00 10.00      B   
ATOM   2175 HH22 ARG   223      45.519 -13.613  -1.869  1.00 10.00      B   
ATOM   2176  C   ARG   223      49.440  -9.286   3.611  1.00 10.00      B   
ATOM   2177  O   ARG   223      48.282  -9.044   3.958  1.00 10.00      B   
ATOM   2178  N   ILE   224      50.436  -8.422   3.748  1.00 10.00      B   
ATOM   2179  HN  ILE   224      51.338  -8.682   3.455  1.00 10.00      B   
ATOM   2180  CA  ILE   224      50.233  -7.090   4.313  1.00 10.00      B   
ATOM   2181  CB  ILE   224      50.504  -7.051   5.834  1.00 10.00      B   
ATOM   2182  CG1 ILE   224      51.278  -8.294   6.297  1.00 10.00      B   
ATOM   2183  CG2 ILE   224      49.208  -6.886   6.612  1.00 10.00      B   
ATOM   2184  CD1 ILE   224      51.617  -8.295   7.773  1.00 10.00      B   
ATOM   2185  C   ILE   224      51.137  -6.073   3.630  1.00 10.00      B   
ATOM   2186  O   ILE   224      52.328  -6.326   3.434  1.00 10.00      B   
ATOM   2187  N   THR   225      50.576  -4.928   3.266  1.00 10.00      B   
ATOM   2188  HN  THR   225      49.622  -4.784   3.438  1.00 10.00      B   
ATOM   2189  CA  THR   225      51.348  -3.883   2.609  1.00 10.00      B   
ATOM   2190  CB  THR   225      50.531  -3.182   1.508  1.00 10.00      B   
ATOM   2191  OG1 THR   225      49.233  -2.836   2.011  1.00 10.00      B   
ATOM   2192  HG1 THR   225      49.208  -1.885   2.194  1.00 10.00      B   
ATOM   2193  CG2 THR   225      50.381  -4.079   0.293  1.00 10.00      B   
ATOM   2194  C   THR   225      51.813  -2.832   3.607  1.00 10.00      B   
ATOM   2195  O   THR   225      51.171  -2.606   4.632  1.00 10.00      B   
ATOM   2196  N   ASP   226      52.932  -2.193   3.305  1.00 10.00      B   
ATOM   2197  HN  ASP   226      53.411  -2.429   2.481  1.00 10.00      B   
ATOM   2198  CA  ASP   226      53.467  -1.147   4.166  1.00 10.00      B   
ATOM   2199  CB  ASP   226      55.002  -1.137   4.134  1.00 10.00      B   
ATOM   2200  CG  ASP   226      55.579  -0.635   2.826  1.00 10.00      B   
ATOM   2201  OD1 ASP   226      55.442  -1.341   1.802  1.00 10.00      B   
ATOM   2202  OD2 ASP   226      56.178   0.463   2.816  1.00 10.00      B   
ATOM   2203  C   ASP   226      52.905   0.213   3.751  1.00 10.00      B   
ATOM   2204  O   ASP   226      51.861   0.282   3.097  1.00 10.00      B   
ATOM   2205  N   PHE   227      53.589   1.286   4.128  1.00 10.00      B   
ATOM   2206  HN  PHE   227      54.417   1.170   4.638  1.00 10.00      B   
ATOM   2207  CA  PHE   227      53.147   2.634   3.790  1.00 10.00      B   
ATOM   2208  CB  PHE   227      53.845   3.673   4.669  1.00 10.00      B   
ATOM   2209  CG  PHE   227      53.701   3.428   6.147  1.00 10.00      B   
ATOM   2210  CD1 PHE   227      54.816   3.176   6.929  1.00 10.00      B   
ATOM   2211  CD2 PHE   227      52.455   3.455   6.755  1.00 10.00      B   
ATOM   2212  CE1 PHE   227      54.694   2.956   8.287  1.00 10.00      B   
ATOM   2213  CE2 PHE   227      52.327   3.233   8.114  1.00 10.00      B   
ATOM   2214  CZ  PHE   227      53.448   2.984   8.880  1.00 10.00      B   
ATOM   2215  C   PHE   227      53.383   2.935   2.308  1.00 10.00      B   
ATOM   2216  O   PHE   227      54.387   3.548   1.931  1.00 10.00      B   
ATOM   2217  N   GLN   228      52.464   2.481   1.473  1.00 10.00      B   
ATOM   2218  HN  GLN   228      51.698   1.987   1.833  1.00 10.00      B   
ATOM   2219  CA  GLN   228      52.561   2.691   0.038  1.00 10.00      B   
ATOM   2220  CB  GLN   228      52.415   1.367  -0.718  1.00 10.00      B   
ATOM   2221  CG  GLN   228      53.552   0.387  -0.467  1.00 10.00      B   
ATOM   2222  CD  GLN   228      54.902   0.942  -0.877  1.00 10.00      B   
ATOM   2223  OE1 GLN   228      55.009   1.693  -1.847  1.00 10.00      B   
ATOM   2224  NE2 GLN   228      55.941   0.586  -0.138  1.00 10.00      B   
ATOM   2225 HE21 GLN   228      55.784  -0.016   0.630  1.00 10.00      B   
ATOM   2226 HE22 GLN   228      56.824   0.940  -0.374  1.00 10.00      B   
ATOM   2227  C   GLN   228      51.530   3.705  -0.441  1.00 10.00      B   
ATOM   2228  O   GLN   228      50.409   3.756   0.073  1.00 10.00      B   
ATOM   2229  N   ASP   229      51.921   4.506  -1.424  1.00 10.00      B   
ATOM   2230  HN  ASP   229      52.827   4.404  -1.787  1.00 10.00      B   
ATOM   2231  CA  ASP   229      51.049   5.533  -1.984  1.00 10.00      B   
ATOM   2232  CB  ASP   229      51.885   6.619  -2.672  1.00 10.00      B   
ATOM   2233  CG  ASP   229      51.085   7.855  -3.042  1.00 10.00      B   
ATOM   2234  OD1 ASP   229      50.670   8.605  -2.131  1.00 10.00      B   
ATOM   2235  OD2 ASP   229      50.892   8.103  -4.253  1.00 10.00      B   
ATOM   2236  C   ASP   229      50.045   4.927  -2.965  1.00 10.00      B   
ATOM   2237  O   ASP   229      50.246   4.951  -4.183  1.00 10.00      B   
ATOM   2238  N   TYR   230      48.986   4.344  -2.424  1.00 10.00      B   
ATOM   2239  HN  TYR   230      48.907   4.317  -1.445  1.00 10.00      B   
ATOM   2240  CA  TYR   230      47.938   3.741  -3.233  1.00 10.00      B   
ATOM   2241  CB  TYR   230      47.430   2.453  -2.581  1.00 10.00      B   
ATOM   2242  CG  TYR   230      48.296   1.238  -2.838  1.00 10.00      B   
ATOM   2243  CD1 TYR   230      48.914   0.566  -1.790  1.00 10.00      B   
ATOM   2244  CD2 TYR   230      48.494   0.761  -4.127  1.00 10.00      B   
ATOM   2245  CE1 TYR   230      49.701  -0.547  -2.021  1.00 10.00      B   
ATOM   2246  CE2 TYR   230      49.280  -0.353  -4.367  1.00 10.00      B   
ATOM   2247  CZ  TYR   230      49.882  -1.002  -3.311  1.00 10.00      B   
ATOM   2248  OH  TYR   230      50.665  -2.110  -3.543  1.00 10.00      B   
ATOM   2249  HH  TYR   230      51.281  -1.922  -4.263  1.00 10.00      B   
ATOM   2250  C   TYR   230      46.782   4.717  -3.406  1.00 10.00      B   
ATOM   2251  O   TYR   230      46.779   5.798  -2.817  1.00 10.00      B   
ATOM   2252  N   GLN   231      45.807   4.340  -4.217  1.00 10.00      B   
ATOM   2253  HN  GLN   231      45.869   3.474  -4.670  1.00 10.00      B   
ATOM   2254  CA  GLN   231      44.648   5.190  -4.454  1.00 10.00      B   
ATOM   2255  CB  GLN   231      44.551   5.567  -5.932  1.00 10.00      B   
ATOM   2256  CG  GLN   231      45.695   6.440  -6.421  1.00 10.00      B   
ATOM   2257  CD  GLN   231      45.701   7.821  -5.787  1.00 10.00      B   
ATOM   2258  OE1 GLN   231      45.133   8.768  -6.328  1.00 10.00      B   
ATOM   2259  NE2 GLN   231      46.333   7.941  -4.631  1.00 10.00      B   
ATOM   2260 HE21 GLN   231      46.754   7.142  -4.244  1.00 10.00      B   
ATOM   2261 HE22 GLN   231      46.362   8.823  -4.211  1.00 10.00      B   
ATOM   2262  C   GLN   231      43.367   4.507  -3.995  1.00 10.00      B   
ATOM   2263  O   GLN   231      42.336   5.158  -3.825  1.00 10.00      B   
ATOM   2264  N   ALA   232      43.451   3.191  -3.803  1.00 10.00      B   
ATOM   2265  HN  ALA   232      44.306   2.747  -3.972  1.00 10.00      B   
ATOM   2266  CA  ALA   232      42.313   2.384  -3.362  1.00 10.00      B   
ATOM   2267  CB  ALA   232      41.996   2.629  -1.893  1.00 10.00      B   
ATOM   2268  C   ALA   232      41.090   2.627  -4.239  1.00 10.00      B   
ATOM   2269  O   ALA   232      40.094   3.209  -3.800  1.00 10.00      B   
ATOM   2270  N   ILE   233      41.169   2.169  -5.480  1.00 10.00      B   
ATOM   2271  HN  ILE   233      41.977   1.692  -5.764  1.00 10.00      B   
ATOM   2272  CA  ILE   233      40.079   2.347  -6.428  1.00 10.00      B   
ATOM   2273  CB  ILE   233      40.553   2.244  -7.897  1.00 10.00      B   
ATOM   2274  CG1 ILE   233      41.895   2.968  -8.076  1.00 10.00      B   
ATOM   2275  CG2 ILE   233      39.504   2.845  -8.827  1.00 10.00      B   
ATOM   2276  CD1 ILE   233      42.520   2.779  -9.443  1.00 10.00      B   
ATOM   2277  C   ILE   233      38.942   1.357  -6.165  1.00 10.00      B   
ATOM   2278  O   ILE   233      38.662   0.472  -6.974  1.00 10.00      B   
ATOM   2279  N   ILE   234      38.301   1.505  -5.018  1.00 10.00      B   
ATOM   2280  HN  ILE   234      38.583   2.215  -4.401  1.00 10.00      B   
ATOM   2281  CA  ILE   234      37.185   0.648  -4.652  1.00 10.00      B   
ATOM   2282  CB  ILE   234      37.374  -0.037  -3.275  1.00 10.00      B   
ATOM   2283  CG1 ILE   234      38.513  -1.065  -3.341  1.00 10.00      B   
ATOM   2284  CG2 ILE   234      36.083  -0.716  -2.825  1.00 10.00      B   
ATOM   2285  CD1 ILE   234      39.874  -0.515  -2.971  1.00 10.00      B   
ATOM   2286  C   ILE   234      35.894   1.455  -4.676  1.00 10.00      B   
ATOM   2287  O   ILE   234      35.645   2.287  -3.802  1.00 10.00      B   
ATOM   2288  N   GLY   235      35.092   1.222  -5.700  1.00 10.00      B   
ATOM   2289  HN  GLY   235      35.350   0.551  -6.368  1.00 10.00      B   
ATOM   2290  CA  GLY   235      33.842   1.934  -5.847  1.00 10.00      B   
ATOM   2291  C   GLY   235      33.385   1.915  -7.285  1.00 10.00      B   
ATOM   2292  O   GLY   235      32.923   2.924  -7.823  1.00 10.00      B   
ATOM   2293  N   HIS   236      33.534   0.760  -7.909  1.00 10.00      B   
ATOM   2294  HN  HIS   236      33.898  -0.004  -7.412  1.00 10.00      B   
ATOM   2295  CA  HIS   236      33.154   0.574  -9.299  1.00 10.00      B   
ATOM   2296  CB  HIS   236      33.813  -0.702  -9.845  1.00 10.00      B   
ATOM   2297  CG  HIS   236      33.509  -1.003 -11.282  1.00 10.00      B   
ATOM   2298  ND1 HIS   236      32.606  -1.966 -11.675  1.00 10.00      B   
ATOM   2299  HD1 HIS   236      32.089  -2.552 -11.072  1.00 10.00      B   
ATOM   2300  CD2 HIS   236      34.001  -0.468 -12.424  1.00 10.00      B   
ATOM   2301  CE1 HIS   236      32.554  -2.010 -12.992  1.00 10.00      B   
ATOM   2302  NE2 HIS   236      33.392  -1.111 -13.468  1.00 10.00      B   
ATOM   2303  HE2 HIS   236      33.555  -0.936 -14.423  1.00 10.00      B   
ATOM   2304  C   HIS   236      31.638   0.489  -9.426  1.00 10.00      B   
ATOM   2305  O   HIS   236      30.986  -0.190  -8.635  1.00 10.00      B   
ATOM   2306  N   GLN   237      31.088   1.197 -10.405  1.00 10.00      B   
ATOM   2307  HN  GLN   237      31.666   1.744 -10.980  1.00 10.00      B   
ATOM   2308  CA  GLN   237      29.649   1.193 -10.643  1.00 10.00      B   
ATOM   2309  CB  GLN   237      29.307   2.070 -11.849  1.00 10.00      B   
ATOM   2310  CG  GLN   237      29.765   3.515 -11.716  1.00 10.00      B   
ATOM   2311  CD  GLN   237      29.283   4.393 -12.854  1.00 10.00      B   
ATOM   2312  OE1 GLN   237      29.061   3.923 -13.970  1.00 10.00      B   
ATOM   2313  NE2 GLN   237      29.118   5.677 -12.580  1.00 10.00      B   
ATOM   2314 HE21 GLN   237      29.314   5.985 -11.670  1.00 10.00      B   
ATOM   2315 HE22 GLN   237      28.816   6.273 -13.297  1.00 10.00      B   
ATOM   2316  C   GLN   237      29.152  -0.232 -10.868  1.00 10.00      B   
ATOM   2317  O   GLN   237      29.411  -0.831 -11.914  1.00 10.00      B   
ATOM   2318  N   ALA   238      28.449  -0.770  -9.881  1.00 10.00      B   
ATOM   2319  HN  ALA   238      28.263  -0.231  -9.081  1.00 10.00      B   
ATOM   2320  CA  ALA   238      27.938  -2.130  -9.950  1.00 10.00      B   
ATOM   2321  CB  ALA   238      27.969  -2.773  -8.572  1.00 10.00      B   
ATOM   2322  C   ALA   238      26.531  -2.182 -10.528  1.00 10.00      B   
ATOM   2323  O   ALA   238      25.606  -1.564  -9.996  1.00 10.00      B   
ATOM   2324  N   VAL   239      26.376  -2.928 -11.614  1.00 10.00      B   
ATOM   2325  HN  VAL   239      27.152  -3.397 -11.985  1.00 10.00      B   
ATOM   2326  CA  VAL   239      25.082  -3.078 -12.264  1.00 10.00      B   
ATOM   2327  CB  VAL   239      25.217  -3.162 -13.799  1.00 10.00      B   
ATOM   2328  CG1 VAL   239      25.709  -1.838 -14.364  1.00 10.00      B   
ATOM   2329  CG2 VAL   239      26.148  -4.297 -14.198  1.00 10.00      B   
ATOM   2330  C   VAL   239      24.378  -4.329 -11.746  1.00 10.00      B   
ATOM   2331  O   VAL   239      25.004  -5.178 -11.108  1.00 10.00      B   
ATOM   2332  N   ALA   240      23.088  -4.451 -12.039  1.00 10.00      B   
ATOM   2333  HN  ALA   240      22.651  -3.753 -12.572  1.00 10.00      B   
ATOM   2334  CA  ALA   240      22.297  -5.592 -11.584  1.00 10.00      B   
ATOM   2335  CB  ALA   240      20.810  -5.287 -11.704  1.00 10.00      B   
ATOM   2336  C   ALA   240      22.642  -6.874 -12.341  1.00 10.00      B   
ATOM   2337  O   ALA   240      22.145  -7.955 -12.017  1.00 10.00      B   
ATOM   2338  N   LEU   241      23.494  -6.754 -13.348  1.00 10.00      B   
ATOM   2339  HN  LEU   241      23.856  -5.870 -13.564  1.00 10.00      B   
ATOM   2340  CA  LEU   241      23.899  -7.908 -14.139  1.00 10.00      B   
ATOM   2341  CB  LEU   241      23.856  -7.582 -15.634  1.00 10.00      B   
ATOM   2342  CG  LEU   241      22.467  -7.349 -16.237  1.00 10.00      B   
ATOM   2343  CD1 LEU   241      22.578  -6.979 -17.709  1.00 10.00      B   
ATOM   2344  CD2 LEU   241      21.590  -8.579 -16.057  1.00 10.00      B   
ATOM   2345  C   LEU   241      25.291  -8.388 -13.740  1.00 10.00      B   
ATOM   2346  O   LEU   241      25.838  -9.313 -14.343  1.00 10.00      B   
ATOM   2347  N   ASP   242      25.852  -7.767 -12.712  1.00 10.00      B   
ATOM   2348  HN  ASP   242      25.352  -7.063 -12.248  1.00 10.00      B   
ATOM   2349  CA  ASP   242      27.186  -8.125 -12.236  1.00 10.00      B   
ATOM   2350  CB  ASP   242      28.084  -6.887 -12.151  1.00 10.00      B   
ATOM   2351  CG  ASP   242      29.554  -7.237 -11.995  1.00 10.00      B   
ATOM   2352  OD1 ASP   242      29.880  -8.438 -11.902  1.00 10.00      B   
ATOM   2353  OD2 ASP   242      30.392  -6.309 -11.977  1.00 10.00      B   
ATOM   2354  C   ASP   242      27.114  -8.814 -10.878  1.00 10.00      B   
ATOM   2355  O   ASP   242      26.044  -9.257 -10.456  1.00 10.00      B   
ATOM   2356  N   ALA   264      -6.864 -14.159  -9.005  1.00 10.00      B   
ATOM   2357  HN  ALA   264      -7.448 -13.564  -8.486  1.00 10.00      B   
ATOM   2358  CA  ALA   264      -6.988 -14.171 -10.452  1.00 10.00      B   
ATOM   2359  CB  ALA   264      -7.336 -15.572 -10.937  1.00 10.00      B   
ATOM   2360  C   ALA   264      -8.048 -13.172 -10.902  1.00 10.00      B   
ATOM   2361  O   ALA   264      -9.033 -12.942 -10.194  1.00 10.00      B   
ATOM   2362  N   GLU   265      -7.846 -12.589 -12.079  1.00 10.00      B   
ATOM   2363  HN  GLU   265      -7.042 -12.824 -12.592  1.00 10.00      B   
ATOM   2364  CA  GLU   265      -8.782 -11.612 -12.631  1.00 10.00      B   
ATOM   2365  CB  GLU   265      -8.309 -11.126 -14.002  1.00 10.00      B   
ATOM   2366  CG  GLU   265      -6.876 -10.626 -14.022  1.00 10.00      B   
ATOM   2367  CD  GLU   265      -6.461 -10.085 -15.374  1.00 10.00      B   
ATOM   2368  OE1 GLU   265      -7.121 -10.407 -16.385  1.00 10.00      B   
ATOM   2369  OE2 GLU   265      -5.465  -9.332 -15.431  1.00 10.00      B   
ATOM   2370  C   GLU   265     -10.173 -12.217 -12.748  1.00 10.00      B   
ATOM   2371  O   GLU   265     -11.178 -11.547 -12.519  1.00 10.00      B   
ATOM   2372  N   LEU   266     -10.214 -13.502 -13.084  1.00 10.00      B   
ATOM   2373  HN  LEU   266      -9.369 -13.974 -13.251  1.00 10.00      B   
ATOM   2374  CA  LEU   266     -11.472 -14.226 -13.225  1.00 10.00      B   
ATOM   2375  CB  LEU   266     -11.212 -15.666 -13.673  1.00 10.00      B   
ATOM   2376  CG  LEU   266     -10.489 -15.841 -15.010  1.00 10.00      B   
ATOM   2377  CD1 LEU   266     -10.147 -17.304 -15.250  1.00 10.00      B   
ATOM   2378  CD2 LEU   266     -11.327 -15.289 -16.151  1.00 10.00      B   
ATOM   2379  C   LEU   266     -12.254 -14.228 -11.915  1.00 10.00      B   
ATOM   2380  O   LEU   266     -13.482 -14.188 -11.914  1.00 10.00      B   
ATOM   2381  N   ASN   267     -11.536 -14.264 -10.800  1.00 10.00      B   
ATOM   2382  HN  ASN   267     -10.558 -14.275 -10.861  1.00 10.00      B   
ATOM   2383  CA  ASN   267     -12.168 -14.269  -9.489  1.00 10.00      B   
ATOM   2384  CB  ASN   267     -11.227 -14.842  -8.424  1.00 10.00      B   
ATOM   2385  CG  ASN   267     -10.770 -16.258  -8.712  1.00 10.00      B   
ATOM   2386  OD1 ASN   267     -11.436 -17.014  -9.421  1.00 10.00      B   
ATOM   2387  ND2 ASN   267      -9.629 -16.630  -8.157  1.00 10.00      B   
ATOM   2388 HD21 ASN   267      -9.150 -15.978  -7.598  1.00 10.00      B   
ATOM   2389 HD22 ASN   267      -9.306 -17.543  -8.319  1.00 10.00      B   
ATOM   2390  C   ASN   267     -12.560 -12.856  -9.095  1.00 10.00      B   
ATOM   2391  O   ASN   267     -13.633 -12.630  -8.534  1.00 10.00      B   
ATOM   2392  N   TRP   268     -11.683 -11.907  -9.403  1.00 10.00      B   
ATOM   2393  HN  TRP   268     -10.852 -12.161  -9.863  1.00 10.00      B   
ATOM   2394  CA  TRP   268     -11.907 -10.499  -9.076  1.00 10.00      B   
ATOM   2395  CB  TRP   268     -10.684  -9.655  -9.452  1.00 10.00      B   
ATOM   2396  CG  TRP   268      -9.483  -9.873  -8.579  1.00 10.00      B   
ATOM   2397  CD1 TRP   268      -9.219 -10.958  -7.793  1.00 10.00      B   
ATOM   2398  CD2 TRP   268      -8.379  -8.977  -8.405  1.00 10.00      B   
ATOM   2399  NE1 TRP   268      -8.019 -10.797  -7.151  1.00 10.00      B   
ATOM   2400  HE1 TRP   268      -7.610 -11.446  -6.537  1.00 10.00      B   
ATOM   2401  CE2 TRP   268      -7.485  -9.586  -7.506  1.00 10.00      B   
ATOM   2402  CE3 TRP   268      -8.063  -7.717  -8.921  1.00 10.00      B   
ATOM   2403  CZ2 TRP   268      -6.292  -8.980  -7.118  1.00 10.00      B   
ATOM   2404  CZ3 TRP   268      -6.880  -7.119  -8.535  1.00 10.00      B   
ATOM   2405  CH2 TRP   268      -6.011  -7.748  -7.640  1.00 10.00      B   
ATOM   2406  C   TRP   268     -13.147  -9.948  -9.772  1.00 10.00      B   
ATOM   2407  O   TRP   268     -13.931  -9.211  -9.172  1.00 10.00      B   
ATOM   2408  N   ARG   269     -13.325 -10.320 -11.035  1.00 10.00      B   
ATOM   2409  HN  ARG   269     -12.664 -10.916 -11.454  1.00 10.00      B   
ATOM   2410  CA  ARG   269     -14.464  -9.859 -11.827  1.00 10.00      B   
ATOM   2411  CB  ARG   269     -14.329 -10.310 -13.282  1.00 10.00      B   
ATOM   2412  CG  ARG   269     -13.185  -9.659 -14.036  1.00 10.00      B   
ATOM   2413  CD  ARG   269     -13.088 -10.211 -15.448  1.00 10.00      B   
ATOM   2414  NE  ARG   269     -11.861  -9.795 -16.120  1.00 10.00      B   
ATOM   2415  HE  ARG   269     -11.308  -9.117 -15.672  1.00 10.00      B   
ATOM   2416  CZ  ARG   269     -11.461 -10.282 -17.289  1.00 10.00      B   
ATOM   2417  NH1 ARG   269     -12.194 -11.197 -17.907  1.00 10.00      B   
ATOM   2418 HH11 ARG   269     -13.081 -11.537 -17.475  1.00 10.00      B   
ATOM   2419 HH12 ARG   269     -11.889 -11.579 -18.828  1.00 10.00      B   
ATOM   2420  NH2 ARG   269     -10.331  -9.853 -17.839  1.00 10.00      B   
ATOM   2421 HH21 ARG   269      -9.750  -9.130 -17.359  1.00 10.00      B   
ATOM   2422 HH22 ARG   269     -10.019 -10.237 -18.757  1.00 10.00      B   
ATOM   2423  C   ARG   269     -15.795 -10.342 -11.258  1.00 10.00      B   
ATOM   2424  O   ARG   269     -16.853  -9.830 -11.617  1.00 10.00      B   
ATOM   2425  N   ILE   270     -15.743 -11.340 -10.386  1.00 10.00      B   
ATOM   2426  HN  ILE   270     -14.873 -11.727 -10.152  1.00 10.00      B   
ATOM   2427  CA  ILE   270     -16.952 -11.876  -9.778  1.00 10.00      B   
ATOM   2428  CB  ILE   270     -16.965 -13.418  -9.795  1.00 10.00      B   
ATOM   2429  CG1 ILE   270     -16.774 -13.936 -11.223  1.00 10.00      B   
ATOM   2430  CG2 ILE   270     -18.270 -13.945  -9.212  1.00 10.00      B   
ATOM   2431  CD1 ILE   270     -16.629 -15.441 -11.320  1.00 10.00      B   
ATOM   2432  C   ILE   270     -17.107 -11.387  -8.340  1.00 10.00      B   
ATOM   2433  O   ILE   270     -18.132 -10.814  -7.976  1.00 10.00      B   
ATOM   2434  N   THR   271     -16.066 -11.588  -7.541  1.00 10.00      B   
ATOM   2435  HN  THR   271     -15.262 -12.011  -7.910  1.00 10.00      B   
ATOM   2436  CA  THR   271     -16.077 -11.202  -6.133  1.00 10.00      B   
ATOM   2437  CB  THR   271     -14.763 -11.591  -5.425  1.00 10.00      B   
ATOM   2438  OG1 THR   271     -13.638 -11.205  -6.233  1.00 10.00      B   
ATOM   2439  HG1 THR   271     -13.508 -11.855  -6.938  1.00 10.00      B   
ATOM   2440  CG2 THR   271     -14.714 -13.091  -5.177  1.00 10.00      B   
ATOM   2441  C   THR   271     -16.353  -9.713  -5.922  1.00 10.00      B   
ATOM   2442  O   THR   271     -17.235  -9.348  -5.148  1.00 10.00      B   
ATOM   2443  N   LEU   272     -15.610  -8.865  -6.627  1.00 10.00      B   
ATOM   2444  HN  LEU   272     -14.940  -9.222  -7.252  1.00 10.00      B   
ATOM   2445  CA  LEU   272     -15.757  -7.416  -6.500  1.00 10.00      B   
ATOM   2446  CB  LEU   272     -14.757  -6.686  -7.402  1.00 10.00      B   
ATOM   2447  CG  LEU   272     -13.287  -6.751  -6.974  1.00 10.00      B   
ATOM   2448  CD1 LEU   272     -12.385  -6.206  -8.070  1.00 10.00      B   
ATOM   2449  CD2 LEU   272     -13.071  -5.988  -5.677  1.00 10.00      B   
ATOM   2450  C   LEU   272     -17.179  -6.944  -6.789  1.00 10.00      B   
ATOM   2451  O   LEU   272     -17.677  -6.027  -6.140  1.00 10.00      B   
ATOM   2452  N   VAL   273     -17.833  -7.585  -7.746  1.00 10.00      B   
ATOM   2453  HN  VAL   273     -17.395  -8.326  -8.214  1.00 10.00      B   
ATOM   2454  CA  VAL   273     -19.194  -7.220  -8.115  1.00 10.00      B   
ATOM   2455  CB  VAL   273     -19.540  -7.701  -9.541  1.00 10.00      B   
ATOM   2456  CG1 VAL   273     -20.920  -7.220  -9.960  1.00 10.00      B   
ATOM   2457  CG2 VAL   273     -18.490  -7.223 -10.530  1.00 10.00      B   
ATOM   2458  C   VAL   273     -20.198  -7.809  -7.131  1.00 10.00      B   
ATOM   2459  O   VAL   273     -21.081  -7.108  -6.631  1.00 10.00      B   
ATOM   2460  N   PHE   274     -20.038  -9.092  -6.839  1.00 10.00      B   
ATOM   2461  HN  PHE   274     -19.294  -9.588  -7.250  1.00 10.00      B   
ATOM   2462  CA  PHE   274     -20.936  -9.788  -5.930  1.00 10.00      B   
ATOM   2463  CB  PHE   274     -20.605 -11.278  -5.870  1.00 10.00      B   
ATOM   2464  CG  PHE   274     -21.708 -12.115  -5.285  1.00 10.00      B   
ATOM   2465  CD1 PHE   274     -22.894 -12.301  -5.976  1.00 10.00      B   
ATOM   2466  CD2 PHE   274     -21.560 -12.714  -4.045  1.00 10.00      B   
ATOM   2467  CE1 PHE   274     -23.912 -13.067  -5.443  1.00 10.00      B   
ATOM   2468  CE2 PHE   274     -22.574 -13.482  -3.506  1.00 10.00      B   
ATOM   2469  CZ  PHE   274     -23.751 -13.659  -4.206  1.00 10.00      B   
ATOM   2470  C   PHE   274     -20.930  -9.179  -4.531  1.00 10.00      B   
ATOM   2471  O   PHE   274     -21.976  -9.064  -3.901  1.00 10.00      B   
ATOM   2472  N   THR   275     -19.757  -8.779  -4.055  1.00 10.00      B   
ATOM   2473  HN  THR   275     -18.951  -8.884  -4.609  1.00 10.00      B   
ATOM   2474  CA  THR   275     -19.640  -8.188  -2.727  1.00 10.00      B   
ATOM   2475  CB  THR   275     -18.177  -7.841  -2.379  1.00 10.00      B   
ATOM   2476  OG1 THR   275     -17.352  -9.005  -2.556  1.00 10.00      B   
ATOM   2477  HG1 THR   275     -17.365  -9.268  -3.488  1.00 10.00      B   
ATOM   2478  CG2 THR   275     -18.066  -7.369  -0.938  1.00 10.00      B   
ATOM   2479  C   THR   275     -20.521  -6.943  -2.583  1.00 10.00      B   
ATOM   2480  O   THR   275     -21.196  -6.768  -1.570  1.00 10.00      B   
ATOM   2481  N   VAL   276     -20.530  -6.099  -3.609  1.00 10.00      B   
ATOM   2482  HN  VAL   276     -19.992  -6.304  -4.403  1.00 10.00      B   
ATOM   2483  CA  VAL   276     -21.330  -4.877  -3.589  1.00 10.00      B   
ATOM   2484  CB  VAL   276     -21.034  -3.983  -4.818  1.00 10.00      B   
ATOM   2485  CG1 VAL   276     -21.841  -2.695  -4.768  1.00 10.00      B   
ATOM   2486  CG2 VAL   276     -19.548  -3.676  -4.911  1.00 10.00      B   
ATOM   2487  C   VAL   276     -22.824  -5.205  -3.542  1.00 10.00      B   
ATOM   2488  O   VAL   276     -23.570  -4.644  -2.737  1.00 10.00      B   
ATOM   2489  N   PHE   277     -23.248  -6.124  -4.399  1.00 10.00      B   
ATOM   2490  HN  PHE   277     -22.601  -6.538  -5.013  1.00 10.00      B   
ATOM   2491  CA  PHE   277     -24.648  -6.530  -4.463  1.00 10.00      B   
ATOM   2492  CB  PHE   277     -24.882  -7.425  -5.686  1.00 10.00      B   
ATOM   2493  CG  PHE   277     -26.305  -7.875  -5.859  1.00 10.00      B   
ATOM   2494  CD1 PHE   277     -27.285  -6.976  -6.244  1.00 10.00      B   
ATOM   2495  CD2 PHE   277     -26.659  -9.198  -5.638  1.00 10.00      B   
ATOM   2496  CE1 PHE   277     -28.593  -7.388  -6.412  1.00 10.00      B   
ATOM   2497  CE2 PHE   277     -27.965  -9.616  -5.802  1.00 10.00      B   
ATOM   2498  CZ  PHE   277     -28.934  -8.708  -6.187  1.00 10.00      B   
ATOM   2499  C   PHE   277     -25.086  -7.248  -3.183  1.00 10.00      B   
ATOM   2500  O   PHE   277     -26.137  -6.945  -2.617  1.00 10.00      B   
ATOM   2501  N   MET   278     -24.263  -8.186  -2.729  1.00 10.00      B   
ATOM   2502  HN  MET   278     -23.431  -8.370  -3.222  1.00 10.00      B   
ATOM   2503  CA  MET   278     -24.552  -8.959  -1.528  1.00 10.00      B   
ATOM   2504  CB  MET   278     -23.487 -10.043  -1.325  1.00 10.00      B   
ATOM   2505  CG  MET   278     -23.743 -10.969  -0.147  1.00 10.00      B   
ATOM   2506  SD  MET   278     -22.457 -12.222   0.046  1.00 10.00      B   
ATOM   2507  CE  MET   278     -21.014 -11.190   0.299  1.00 10.00      B   
ATOM   2508  C   MET   278     -24.641  -8.064  -0.296  1.00 10.00      B   
ATOM   2509  O   MET   278     -25.561  -8.199   0.512  1.00 10.00      B   
ATOM   2510  N   MET   279     -23.696  -7.138  -0.164  1.00 10.00      B   
ATOM   2511  HN  MET   279     -22.994  -7.065  -0.849  1.00 10.00      B   
ATOM   2512  CA  MET   279     -23.675  -6.227   0.976  1.00 10.00      B   
ATOM   2513  CB  MET   279     -22.380  -5.410   1.019  1.00 10.00      B   
ATOM   2514  CG  MET   279     -21.235  -6.099   1.748  1.00 10.00      B   
ATOM   2515  SD  MET   279     -21.641  -6.524   3.458  1.00 10.00      B   
ATOM   2516  CE  MET   279     -21.907  -4.897   4.161  1.00 10.00      B   
ATOM   2517  C   MET   279     -24.885  -5.303   0.983  1.00 10.00      B   
ATOM   2518  O   MET   279     -25.377  -4.932   2.046  1.00 10.00      B   
ATOM   2519  N   ALA   280     -25.378  -4.962  -0.204  1.00 10.00      B   
ATOM   2520  HN  ALA   280     -24.952  -5.309  -1.014  1.00 10.00      B   
ATOM   2521  CA  ALA   280     -26.534  -4.078  -0.334  1.00 10.00      B   
ATOM   2522  CB  ALA   280     -26.807  -3.773  -1.796  1.00 10.00      B   
ATOM   2523  C   ALA   280     -27.771  -4.682   0.319  1.00 10.00      B   
ATOM   2524  O   ALA   280     -28.659  -3.964   0.777  1.00 10.00      B   
ATOM   2525  N   LEU   281     -27.822  -6.005   0.358  1.00 10.00      B   
ATOM   2526  HN  LEU   281     -27.084  -6.521  -0.030  1.00 10.00      B   
ATOM   2527  CA  LEU   281     -28.947  -6.711   0.953  1.00 10.00      B   
ATOM   2528  CB  LEU   281     -29.192  -8.025   0.205  1.00 10.00      B   
ATOM   2529  CG  LEU   281     -29.322  -7.929  -1.319  1.00 10.00      B   
ATOM   2530  CD1 LEU   281     -29.229  -9.309  -1.952  1.00 10.00      B   
ATOM   2531  CD2 LEU   281     -30.630  -7.252  -1.703  1.00 10.00      B   
ATOM   2532  C   LEU   281     -28.679  -7.010   2.425  1.00 10.00      B   
ATOM   2533  O   LEU   281     -29.597  -7.043   3.245  1.00 10.00      B   
ATOM   2534  N   MET   282     -27.407  -7.210   2.749  1.00 10.00      B   
ATOM   2535  HN  MET   282     -26.724  -7.142   2.050  1.00 10.00      B   
ATOM   2536  CA  MET   282     -26.994  -7.532   4.110  1.00 10.00      B   
ATOM   2537  CB  MET   282     -25.619  -8.203   4.091  1.00 10.00      B   
ATOM   2538  CG  MET   282     -25.169  -8.754   5.434  1.00 10.00      B   
ATOM   2539  SD  MET   282     -23.442  -9.267   5.433  1.00 10.00      B   
ATOM   2540  CE  MET   282     -23.297  -9.950   7.083  1.00 10.00      B   
ATOM   2541  C   MET   282     -26.963  -6.300   5.010  1.00 10.00      B   
ATOM   2542  O   MET   282     -27.143  -6.406   6.224  1.00 10.00      B   
ATOM   2543  N   VAL   283     -26.741  -5.136   4.413  1.00 10.00      B   
ATOM   2544  HN  VAL   283     -26.603  -5.115   3.436  1.00 10.00      B   
ATOM   2545  CA  VAL   283     -26.674  -3.889   5.165  1.00 10.00      B   
ATOM   2546  CB  VAL   283     -26.057  -2.742   4.327  1.00 10.00      B   
ATOM   2547  CG1 VAL   283     -27.008  -2.269   3.238  1.00 10.00      B   
ATOM   2548  CG2 VAL   283     -25.621  -1.589   5.217  1.00 10.00      B   
ATOM   2549  C   VAL   283     -28.039  -3.474   5.722  1.00 10.00      B   
ATOM   2550  O   VAL   283     -28.111  -2.772   6.733  1.00 10.00      B   
ATOM   2551  N   VAL   284     -29.112  -3.931   5.080  1.00 10.00      B   
ATOM   2552  HN  VAL   284     -28.988  -4.510   4.299  1.00 10.00      B   
ATOM   2553  CA  VAL   284     -30.471  -3.593   5.510  1.00 10.00      B   
ATOM   2554  CB  VAL   284     -31.559  -4.178   4.582  1.00 10.00      B   
ATOM   2555  CG1 VAL   284     -32.933  -3.647   4.961  1.00 10.00      B   
ATOM   2556  CG2 VAL   284     -31.246  -3.866   3.127  1.00 10.00      B   
ATOM   2557  C   VAL   284     -30.735  -3.976   6.976  1.00 10.00      B   
ATOM   2558  O   VAL   284     -31.005  -3.099   7.800  1.00 10.00      B   
ATOM   2559  N   PRO   285     -30.643  -5.277   7.341  1.00 10.00      B   
ATOM   2560  CA  PRO   285     -30.875  -5.718   8.723  1.00 10.00      B   
ATOM   2561  CB  PRO   285     -30.885  -7.248   8.625  1.00 10.00      B   
ATOM   2562  CG  PRO   285     -30.100  -7.555   7.397  1.00 10.00      B   
ATOM   2563  CD  PRO   285     -30.339  -6.414   6.450  1.00 10.00      B   
ATOM   2564  C   PRO   285     -29.771  -5.245   9.673  1.00 10.00      B   
ATOM   2565  O   PRO   285     -29.888  -5.373  10.891  1.00 10.00      B   
ATOM   2566  N   LEU   286     -28.701  -4.694   9.109  1.00 10.00      B   
ATOM   2567  HN  LEU   286     -28.661  -4.625   8.131  1.00 10.00      B   
ATOM   2568  CA  LEU   286     -27.582  -4.197   9.905  1.00 10.00      B   
ATOM   2569  CB  LEU   286     -26.244  -4.570   9.258  1.00 10.00      B   
ATOM   2570  CG  LEU   286     -25.852  -6.050   9.313  1.00 10.00      B   
ATOM   2571  CD1 LEU   286     -24.516  -6.274   8.621  1.00 10.00      B   
ATOM   2572  CD2 LEU   286     -25.798  -6.541  10.752  1.00 10.00      B   
ATOM   2573  C   LEU   286     -27.674  -2.687  10.108  1.00 10.00      B   
ATOM   2574  O   LEU   286     -26.775  -2.069  10.677  1.00 10.00      B   
ATOM   2575  N   SER   287     -28.767  -2.097   9.642  1.00 10.00      B   
ATOM   2576  HN  SER   287     -29.449  -2.639   9.192  1.00 10.00      B   
ATOM   2577  CA  SER   287     -28.983  -0.663   9.783  1.00 10.00      B   
ATOM   2578  CB  SER   287     -29.517  -0.070   8.480  1.00 10.00      B   
ATOM   2579  OG  SER   287     -28.590  -0.259   7.421  1.00 10.00      B   
ATOM   2580  HG  SER   287     -28.400  -1.205   7.327  1.00 10.00      B   
ATOM   2581  C   SER   287     -29.942  -0.380  10.935  1.00 10.00      B   
ATOM   2582  O   SER   287     -30.564   0.683  11.005  1.00 10.00      B   
ATOM   2583  N   VAL   288     -30.058  -1.344  11.833  1.00 10.00      B   
ATOM   2584  HN  VAL   288     -29.535  -2.164  11.721  1.00 10.00      B   
ATOM   2585  CA  VAL   288     -30.928  -1.206  12.985  1.00 10.00      B   
ATOM   2586  CB  VAL   288     -31.348  -2.572  13.566  1.00 10.00      B   
ATOM   2587  CG1 VAL   288     -32.359  -3.241  12.649  1.00 10.00      B   
ATOM   2588  CG2 VAL   288     -30.136  -3.472  13.771  1.00 10.00      B   
ATOM   2589  C   VAL   288     -30.258  -0.366  14.063  1.00 10.00      B   
ATOM   2590  O   VAL   288     -29.153  -0.674  14.517  1.00 10.00      B   
ATOM   2591  N   VAL   289     -30.919   0.709  14.449  1.00 10.00      B   
ATOM   2592  HN  VAL   289     -31.789   0.907  14.043  1.00 10.00      B   
ATOM   2593  CA  VAL   289     -30.397   1.596  15.468  1.00 10.00      B   
ATOM   2594  CB  VAL   289     -30.609   3.081  15.096  1.00 10.00      B   
ATOM   2595  CG1 VAL   289     -29.988   3.986  16.148  1.00 10.00      B   
ATOM   2596  CG2 VAL   289     -30.031   3.382  13.719  1.00 10.00      B   
ATOM   2597  C   VAL   289     -31.071   1.309  16.801  1.00 10.00      B   
ATOM   2598  O   VAL   289     -32.257   1.589  16.980  1.00 10.00      B   
ATOM   2599  N   ASN   290     -30.319   0.733  17.724  1.00 10.00      B   
ATOM   2600  HN  ASN   290     -29.381   0.527  17.520  1.00 10.00      B   
ATOM   2601  CA  ASN   290     -30.849   0.409  19.038  1.00 10.00      B   
ATOM   2602  CB  ASN   290     -30.304  -0.937  19.531  1.00 10.00      B   
ATOM   2603  CG  ASN   290     -31.213  -2.096  19.170  1.00 10.00      B   
ATOM   2604  OD1 ASN   290     -32.435  -1.948  19.121  1.00 10.00      B   
ATOM   2605  ND2 ASN   290     -30.630  -3.253  18.907  1.00 10.00      B   
ATOM   2606 HD21 ASN   290     -29.651  -3.306  18.959  1.00 10.00      B   
ATOM   2607 HD22 ASN   290     -31.201  -4.015  18.665  1.00 10.00      B   
ATOM   2608  C   ASN   290     -30.525   1.516  20.030  1.00 10.00      B   
ATOM   2609  O   ASN   290     -29.370   1.694  20.415  1.00 10.00      B   
ATOM   2610  N   PRO   291     -31.548   2.264  20.477  1.00 10.00      B   
ATOM   2611  CA  PRO   291     -31.374   3.378  21.423  1.00 10.00      B   
ATOM   2612  CB  PRO   291     -32.784   3.964  21.560  1.00 10.00      B   
ATOM   2613  CG  PRO   291     -33.694   2.855  21.155  1.00 10.00      B   
ATOM   2614  CD  PRO   291     -32.961   2.084  20.097  1.00 10.00      B   
ATOM   2615  C   PRO   291     -30.850   2.919  22.783  1.00 10.00      B   
ATOM   2616  O   PRO   291     -30.488   3.740  23.623  1.00 10.00      B   
ATOM   2617  N   ARG   292     -30.816   1.606  22.995  1.00 10.00      B   
ATOM   2618  HN  ARG   292     -31.135   1.003  22.293  1.00 10.00      B   
ATOM   2619  CA  ARG   292     -30.331   1.043  24.249  1.00 10.00      B   
ATOM   2620  CB  ARG   292     -31.065  -0.260  24.578  1.00 10.00      B   
ATOM   2621  CG  ARG   292     -32.498  -0.064  25.044  1.00 10.00      B   
ATOM   2622  CD  ARG   292     -33.139  -1.386  25.437  1.00 10.00      B   
ATOM   2623  NE  ARG   292     -32.350  -2.110  26.436  1.00 10.00      B   
ATOM   2624  HE  ARG   292     -31.501  -1.697  26.724  1.00 10.00      B   
ATOM   2625  CZ  ARG   292     -32.711  -3.280  26.970  1.00 10.00      B   
ATOM   2626  NH1 ARG   292     -33.849  -3.861  26.613  1.00 10.00      B   
ATOM   2627 HH11 ARG   292     -34.476  -3.410  25.913  1.00 10.00      B   
ATOM   2628 HH12 ARG   292     -34.124  -4.776  27.037  1.00 10.00      B   
ATOM   2629  NH2 ARG   292     -31.924  -3.873  27.859  1.00 10.00      B   
ATOM   2630 HH21 ARG   292     -31.027  -3.428  28.142  1.00 10.00      B   
ATOM   2631 HH22 ARG   292     -32.201  -4.793  28.277  1.00 10.00      B   
ATOM   2632  C   ARG   292     -28.822   0.807  24.204  1.00 10.00      B   
ATOM   2633  O   ARG   292     -28.226   0.378  25.193  1.00 10.00      B   
ATOM   2634  N   GLN   293     -28.210   1.073  23.052  1.00 10.00      B   
ATOM   2635  HN  GLN   293     -28.742   1.378  22.284  1.00 10.00      B   
ATOM   2636  CA  GLN   293     -26.769   0.894  22.898  1.00 10.00      B   
ATOM   2637  CB  GLN   293     -26.451  -0.448  22.239  1.00 10.00      B   
ATOM   2638  CG  GLN   293     -27.014  -0.600  20.837  1.00 10.00      B   
ATOM   2639  CD  GLN   293     -26.801  -1.989  20.271  1.00 10.00      B   
ATOM   2640  OE1 GLN   293     -26.721  -2.969  21.009  1.00 10.00      B   
ATOM   2641  NE2 GLN   293     -26.723  -2.083  18.954  1.00 10.00      B   
ATOM   2642 HE21 GLN   293     -26.806  -1.257  18.423  1.00 10.00      B   
ATOM   2643 HE22 GLN   293     -26.585  -2.971  18.561  1.00 10.00      B   
ATOM   2644  C   GLN   293     -26.131   2.041  22.112  1.00 10.00      B   
ATOM   2645  O   GLN   293     -24.920   2.063  21.912  1.00 10.00      B   
ATOM   2646  N   GLY   294     -26.948   2.986  21.666  1.00 10.00      B   
ATOM   2647  HN  GLY   294     -27.909   2.913  21.833  1.00 10.00      B   
ATOM   2648  CA  GLY   294     -26.429   4.117  20.919  1.00 10.00      B   
ATOM   2649  C   GLY   294     -26.477   3.897  19.420  1.00 10.00      B   
ATOM   2650  O   GLY   294     -27.045   2.908  18.947  1.00 10.00      B   
ATOM   2651  N   ARG   295     -25.875   4.810  18.669  1.00 10.00      B   
ATOM   2652  HN  ARG   295     -25.421   5.564  19.104  1.00 10.00      B   
ATOM   2653  CA  ARG   295     -25.861   4.714  17.217  1.00 10.00      B   
ATOM   2654  CB  ARG   295     -26.090   6.086  16.580  1.00 10.00      B   
ATOM   2655  CG  ARG   295     -27.548   6.512  16.539  1.00 10.00      B   
ATOM   2656  CD  ARG   295     -27.686   7.991  16.222  1.00 10.00      B   
ATOM   2657  NE  ARG   295     -27.322   8.836  17.359  1.00 10.00      B   
ATOM   2658  HE  ARG   295     -26.859   8.404  18.117  1.00 10.00      B   
ATOM   2659  CZ  ARG   295     -27.580  10.138  17.427  1.00 10.00      B   
ATOM   2660  NH1 ARG   295     -28.191  10.757  16.423  1.00 10.00      B   
ATOM   2661 HH11 ARG   295     -28.390  11.781  16.481  1.00 10.00      B   
ATOM   2662 HH12 ARG   295     -28.481  10.227  15.572  1.00 10.00      B   
ATOM   2663  NH2 ARG   295     -27.221  10.824  18.502  1.00 10.00      B   
ATOM   2664 HH21 ARG   295     -27.418  11.846  18.562  1.00 10.00      B   
ATOM   2665 HH22 ARG   295     -26.741  10.343  19.299  1.00 10.00      B   
ATOM   2666  C   ARG   295     -24.559   4.114  16.707  1.00 10.00      B   
ATOM   2667  O   ARG   295     -24.575   3.156  15.938  1.00 10.00      B   
ATOM   2668  N   VAL   296     -23.439   4.666  17.159  1.00 10.00      B   
ATOM   2669  HN  VAL   296     -23.498   5.403  17.804  1.00 10.00      B   
ATOM   2670  CA  VAL   296     -22.119   4.204  16.731  1.00 10.00      B   
ATOM   2671  CB  VAL   296     -20.988   5.050  17.362  1.00 10.00      B   
ATOM   2672  CG1 VAL   296     -19.633   4.652  16.792  1.00 10.00      B   
ATOM   2673  CG2 VAL   296     -21.240   6.538  17.144  1.00 10.00      B   
ATOM   2674  C   VAL   296     -21.906   2.729  17.067  1.00 10.00      B   
ATOM   2675  O   VAL   296     -21.444   1.947  16.232  1.00 10.00      B   
ATOM   2676  N   LEU   297     -22.282   2.346  18.281  1.00 10.00      B   
ATOM   2677  HN  LEU   297     -22.675   3.008  18.894  1.00 10.00      B   
ATOM   2678  CA  LEU   297     -22.128   0.970  18.732  1.00 10.00      B   
ATOM   2679  CB  LEU   297     -22.338   0.872  20.244  1.00 10.00      B   
ATOM   2680  CG  LEU   297     -21.225   1.481  21.103  1.00 10.00      B   
ATOM   2681  CD1 LEU   297     -21.718   1.744  22.516  1.00 10.00      B   
ATOM   2682  CD2 LEU   297     -20.008   0.568  21.124  1.00 10.00      B   
ATOM   2683  C   LEU   297     -23.047   0.013  17.972  1.00 10.00      B   
ATOM   2684  O   LEU   297     -22.808  -1.194  17.933  1.00 10.00      B   
ATOM   2685  N   SER   298     -24.085   0.556  17.352  1.00 10.00      B   
ATOM   2686  HN  SER   298     -24.226   1.526  17.408  1.00 10.00      B   
ATOM   2687  CA  SER   298     -25.015  -0.255  16.579  1.00 10.00      B   
ATOM   2688  CB  SER   298     -26.376   0.435  16.462  1.00 10.00      B   
ATOM   2689  OG  SER   298     -27.035   0.473  17.719  1.00 10.00      B   
ATOM   2690  HG  SER   298     -26.963   1.364  18.094  1.00 10.00      B   
ATOM   2691  C   SER   298     -24.438  -0.555  15.197  1.00 10.00      B   
ATOM   2692  O   SER   298     -24.931  -1.422  14.477  1.00 10.00      B   
ATOM   2693  N   MET   299     -23.385   0.170  14.836  1.00 10.00      B   
ATOM   2694  HN  MET   299     -23.048   0.860  15.449  1.00 10.00      B   
ATOM   2695  CA  MET   299     -22.725  -0.018  13.551  1.00 10.00      B   
ATOM   2696  CB  MET   299     -22.289   1.332  12.974  1.00 10.00      B   
ATOM   2697  CG  MET   299     -23.424   2.321  12.763  1.00 10.00      B   
ATOM   2698  SD  MET   299     -22.847   3.934  12.192  1.00 10.00      B   
ATOM   2699  CE  MET   299     -22.241   3.517  10.559  1.00 10.00      B   
ATOM   2700  C   MET   299     -21.511  -0.926  13.710  1.00 10.00      B   
ATOM   2701  O   MET   299     -20.948  -1.407  12.728  1.00 10.00      B   
ATOM   2702  N   LEU   300     -21.126  -1.164  14.961  1.00 10.00      B   
ATOM   2703  HN  LEU   300     -21.635  -0.763  15.695  1.00 10.00      B   
ATOM   2704  CA  LEU   300     -19.974  -2.004  15.277  1.00 10.00      B   
ATOM   2705  CB  LEU   300     -19.757  -2.105  16.790  1.00 10.00      B   
ATOM   2706  CG  LEU   300     -18.526  -2.886  17.252  1.00 10.00      B   
ATOM   2707  CD1 LEU   300     -17.247  -2.164  16.854  1.00 10.00      B   
ATOM   2708  CD2 LEU   300     -18.572  -3.120  18.754  1.00 10.00      B   
ATOM   2709  C   LEU   300     -20.050  -3.394  14.625  1.00 10.00      B   
ATOM   2710  O   LEU   300     -19.122  -3.783  13.916  1.00 10.00      B   
ATOM   2711  N   PRO   301     -21.143  -4.163  14.840  1.00 10.00      B   
ATOM   2712  CA  PRO   301     -21.286  -5.503  14.253  1.00 10.00      B   
ATOM   2713  CB  PRO   301     -22.685  -5.958  14.691  1.00 10.00      B   
ATOM   2714  CG  PRO   301     -23.377  -4.716  15.140  1.00 10.00      B   
ATOM   2715  CD  PRO   301     -22.307  -3.817  15.678  1.00 10.00      B   
ATOM   2716  C   PRO   301     -21.185  -5.493  12.729  1.00 10.00      B   
ATOM   2717  O   PRO   301     -20.626  -6.414  12.130  1.00 10.00      B   
ATOM   2718  N   ALA   302     -21.709  -4.439  12.107  1.00 10.00      B   
ATOM   2719  HN  ALA   302     -22.117  -3.725  12.639  1.00 10.00      B   
ATOM   2720  CA  ALA   302     -21.679  -4.314  10.655  1.00 10.00      B   
ATOM   2721  CB  ALA   302     -22.522  -3.131  10.201  1.00 10.00      B   
ATOM   2722  C   ALA   302     -20.248  -4.175  10.153  1.00 10.00      B   
ATOM   2723  O   ALA   302     -19.862  -4.803   9.167  1.00 10.00      B   
ATOM   2724  N   MET   303     -19.467  -3.356  10.844  1.00 10.00      B   
ATOM   2725  HN  MET   303     -19.839  -2.886  11.620  1.00 10.00      B   
ATOM   2726  CA  MET   303     -18.072  -3.134  10.477  1.00 10.00      B   
ATOM   2727  CB  MET   303     -17.515  -1.892  11.184  1.00 10.00      B   
ATOM   2728  CG  MET   303     -18.284  -0.612  10.886  1.00 10.00      B   
ATOM   2729  SD  MET   303     -17.587   0.851  11.684  1.00 10.00      B   
ATOM   2730  CE  MET   303     -17.709   0.399  13.414  1.00 10.00      B   
ATOM   2731  C   MET   303     -17.232  -4.359  10.821  1.00 10.00      B   
ATOM   2732  O   MET   303     -16.318  -4.726  10.084  1.00 10.00      B   
ATOM   2733  N   LEU   304     -17.570  -4.995  11.939  1.00 10.00      B   
ATOM   2734  HN  LEU   304     -18.320  -4.649  12.474  1.00 10.00      B   
ATOM   2735  CA  LEU   304     -16.864  -6.183  12.403  1.00 10.00      B   
ATOM   2736  CB  LEU   304     -17.462  -6.667  13.726  1.00 10.00      B   
ATOM   2737  CG  LEU   304     -16.872  -7.952  14.314  1.00 10.00      B   
ATOM   2738  CD1 LEU   304     -15.486  -7.697  14.884  1.00 10.00      B   
ATOM   2739  CD2 LEU   304     -17.797  -8.532  15.374  1.00 10.00      B   
ATOM   2740  C   LEU   304     -16.917  -7.301  11.367  1.00 10.00      B   
ATOM   2741  O   LEU   304     -15.880  -7.811  10.943  1.00 10.00      B   
ATOM   2742  N   LEU   305     -18.129  -7.667  10.954  1.00 10.00      B   
ATOM   2743  HN  LEU   305     -18.920  -7.212  11.323  1.00 10.00      B   
ATOM   2744  CA  LEU   305     -18.314  -8.729   9.973  1.00 10.00      B   
ATOM   2745  CB  LEU   305     -19.800  -9.044   9.786  1.00 10.00      B   
ATOM   2746  CG  LEU   305     -20.532  -9.581  11.017  1.00 10.00      B   
ATOM   2747  CD1 LEU   305     -22.022  -9.703  10.748  1.00 10.00      B   
ATOM   2748  CD2 LEU   305     -19.952 -10.917  11.447  1.00 10.00      B   
ATOM   2749  C   LEU   305     -17.672  -8.370   8.637  1.00 10.00      B   
ATOM   2750  O   LEU   305     -17.061  -9.217   7.983  1.00 10.00      B   
ATOM   2751  N   TYR   306     -17.797  -7.105   8.251  1.00 10.00      B   
ATOM   2752  HN  TYR   306     -18.286  -6.477   8.824  1.00 10.00      B   
ATOM   2753  CA  TYR   306     -17.232  -6.626   6.996  1.00 10.00      B   
ATOM   2754  CB  TYR   306     -17.604  -5.154   6.772  1.00 10.00      B   
ATOM   2755  CG  TYR   306     -16.971  -4.528   5.548  1.00 10.00      B   
ATOM   2756  CD1 TYR   306     -17.426  -4.838   4.273  1.00 10.00      B   
ATOM   2757  CD2 TYR   306     -15.920  -3.628   5.669  1.00 10.00      B   
ATOM   2758  CE1 TYR   306     -16.852  -4.270   3.153  1.00 10.00      B   
ATOM   2759  CE2 TYR   306     -15.342  -3.056   4.554  1.00 10.00      B   
ATOM   2760  CZ  TYR   306     -15.811  -3.380   3.298  1.00 10.00      B   
ATOM   2761  OH  TYR   306     -15.235  -2.809   2.184  1.00 10.00      B   
ATOM   2762  HH  TYR   306     -15.926  -2.509   1.584  1.00 10.00      B   
ATOM   2763  C   TYR   306     -15.713  -6.804   6.971  1.00 10.00      B   
ATOM   2764  O   TYR   306     -15.154  -7.323   5.999  1.00 10.00      B   
ATOM   2765  N   LEU   307     -15.056  -6.383   8.046  1.00 10.00      B   
ATOM   2766  HN  LEU   307     -15.561  -5.990   8.794  1.00 10.00      B   
ATOM   2767  CA  LEU   307     -13.605  -6.487   8.147  1.00 10.00      B   
ATOM   2768  CB  LEU   307     -13.086  -5.644   9.315  1.00 10.00      B   
ATOM   2769  CG  LEU   307     -13.361  -4.139   9.244  1.00 10.00      B   
ATOM   2770  CD1 LEU   307     -12.885  -3.452  10.513  1.00 10.00      B   
ATOM   2771  CD2 LEU   307     -12.705  -3.522   8.017  1.00 10.00      B   
ATOM   2772  C   LEU   307     -13.162  -7.937   8.316  1.00 10.00      B   
ATOM   2773  O   LEU   307     -12.161  -8.355   7.739  1.00 10.00      B   
ATOM   2774  N   LEU   308     -13.921  -8.698   9.102  1.00 10.00      B   
ATOM   2775  HN  LEU   308     -14.718  -8.302   9.526  1.00 10.00      B   
ATOM   2776  CA  LEU   308     -13.607 -10.100   9.363  1.00 10.00      B   
ATOM   2777  CB  LEU   308     -14.640 -10.719  10.311  1.00 10.00      B   
ATOM   2778  CG  LEU   308     -14.317 -12.114  10.853  1.00 10.00      B   
ATOM   2779  CD1 LEU   308     -13.050 -12.084  11.693  1.00 10.00      B   
ATOM   2780  CD2 LEU   308     -15.486 -12.653  11.663  1.00 10.00      B   
ATOM   2781  C   LEU   308     -13.520 -10.912   8.075  1.00 10.00      B   
ATOM   2782  O   LEU   308     -12.548 -11.630   7.851  1.00 10.00      B   
ATOM   2783  N   PHE   309     -14.533 -10.780   7.225  1.00 10.00      B   
ATOM   2784  HN  PHE   309     -15.277 -10.181   7.458  1.00 10.00      B   
ATOM   2785  CA  PHE   309     -14.575 -11.509   5.959  1.00 10.00      B   
ATOM   2786  CB  PHE   309     -15.876 -11.210   5.207  1.00 10.00      B   
ATOM   2787  CG  PHE   309     -15.962 -11.858   3.850  1.00 10.00      B   
ATOM   2788  CD1 PHE   309     -15.952 -13.238   3.724  1.00 10.00      B   
ATOM   2789  CD2 PHE   309     -16.052 -11.086   2.702  1.00 10.00      B   
ATOM   2790  CE1 PHE   309     -16.030 -13.835   2.481  1.00 10.00      B   
ATOM   2791  CE2 PHE   309     -16.130 -11.677   1.457  1.00 10.00      B   
ATOM   2792  CZ  PHE   309     -16.119 -13.053   1.347  1.00 10.00      B   
ATOM   2793  C   PHE   309     -13.368 -11.186   5.083  1.00 10.00      B   
ATOM   2794  O   PHE   309     -12.718 -12.085   4.545  1.00 10.00      B   
ATOM   2795  N   PHE   310     -13.058  -9.903   4.958  1.00 10.00      B   
ATOM   2796  HN  PHE   310     -13.595  -9.231   5.430  1.00 10.00      B   
ATOM   2797  CA  PHE   310     -11.935  -9.471   4.139  1.00 10.00      B   
ATOM   2798  CB  PHE   310     -12.005  -7.972   3.848  1.00 10.00      B   
ATOM   2799  CG  PHE   310     -12.891  -7.633   2.680  1.00 10.00      B   
ATOM   2800  CD1 PHE   310     -13.518  -6.400   2.602  1.00 10.00      B   
ATOM   2801  CD2 PHE   310     -13.093  -8.548   1.657  1.00 10.00      B   
ATOM   2802  CE1 PHE   310     -14.329  -6.087   1.528  1.00 10.00      B   
ATOM   2803  CE2 PHE   310     -13.902  -8.241   0.580  1.00 10.00      B   
ATOM   2804  CZ  PHE   310     -14.520  -7.007   0.515  1.00 10.00      B   
ATOM   2805  C   PHE   310     -10.595  -9.865   4.750  1.00 10.00      B   
ATOM   2806  O   PHE   310      -9.648 -10.179   4.027  1.00 10.00      B   
ATOM   2807  N   LEU   311     -10.524  -9.860   6.079  1.00 10.00      B   
ATOM   2808  HN  LEU   311     -11.315  -9.595   6.602  1.00 10.00      B   
ATOM   2809  CA  LEU   311      -9.301 -10.229   6.779  1.00 10.00      B   
ATOM   2810  CB  LEU   311      -9.458 -10.028   8.289  1.00 10.00      B   
ATOM   2811  CG  LEU   311      -8.243 -10.389   9.151  1.00 10.00      B   
ATOM   2812  CD1 LEU   311      -7.090  -9.435   8.883  1.00 10.00      B   
ATOM   2813  CD2 LEU   311      -8.611 -10.394  10.626  1.00 10.00      B   
ATOM   2814  C   LEU   311      -8.935 -11.677   6.477  1.00 10.00      B   
ATOM   2815  O   LEU   311      -7.778 -11.995   6.197  1.00 10.00      B   
ATOM   2816  N   ILE   312      -9.930 -12.552   6.527  1.00 10.00      B   
ATOM   2817  HN  ILE   312     -10.837 -12.241   6.761  1.00 10.00      B   
ATOM   2818  CA  ILE   312      -9.711 -13.961   6.246  1.00 10.00      B   
ATOM   2819  CB  ILE   312     -10.947 -14.815   6.600  1.00 10.00      B   
ATOM   2820  CG1 ILE   312     -11.349 -14.587   8.060  1.00 10.00      B   
ATOM   2821  CG2 ILE   312     -10.663 -16.290   6.357  1.00 10.00      B   
ATOM   2822  CD1 ILE   312     -12.683 -15.195   8.434  1.00 10.00      B   
ATOM   2823  C   ILE   312      -9.355 -14.146   4.772  1.00 10.00      B   
ATOM   2824  O   ILE   312      -8.490 -14.952   4.425  1.00 10.00      B   
ATOM   2825  N   GLN   313     -10.001 -13.359   3.918  1.00 10.00      B   
ATOM   2826  HN  GLN   313     -10.658 -12.715   4.265  1.00 10.00      B   
ATOM   2827  CA  GLN   313      -9.762 -13.426   2.480  1.00 10.00      B   
ATOM   2828  CB  GLN   313     -10.671 -12.448   1.737  1.00 10.00      B   
ATOM   2829  CG  GLN   313     -10.801 -12.740   0.252  1.00 10.00      B   
ATOM   2830  CD  GLN   313     -11.178 -11.518  -0.560  1.00 10.00      B   
ATOM   2831  OE1 GLN   313     -10.819 -10.390  -0.216  1.00 10.00      B   
ATOM   2832  NE2 GLN   313     -11.906 -11.729  -1.644  1.00 10.00      B   
ATOM   2833 HE21 GLN   313     -12.166 -12.652  -1.859  1.00 10.00      B   
ATOM   2834 HE22 GLN   313     -12.149 -10.957  -2.197  1.00 10.00      B   
ATOM   2835  C   GLN   313      -8.298 -13.133   2.153  1.00 10.00      B   
ATOM   2836  O   GLN   313      -7.656 -13.893   1.427  1.00 10.00      B   
ATOM   2837  N   THR   314      -7.768 -12.039   2.703  1.00 10.00      B   
ATOM   2838  HN  THR   314      -8.327 -11.467   3.280  1.00 10.00      B   
ATOM   2839  CA  THR   314      -6.378 -11.658   2.464  1.00 10.00      B   
ATOM   2840  CB  THR   314      -6.052 -10.267   3.037  1.00 10.00      B   
ATOM   2841  OG1 THR   314      -6.766 -10.067   4.266  1.00 10.00      B   
ATOM   2842  HG1 THR   314      -6.194 -10.285   5.009  1.00 10.00      B   
ATOM   2843  CG2 THR   314      -6.439  -9.180   2.047  1.00 10.00      B   
ATOM   2844  C   THR   314      -5.415 -12.694   3.038  1.00 10.00      B   
ATOM   2845  O   THR   314      -4.326 -12.909   2.505  1.00 10.00      B   
ATOM   2846  N   SER   315      -5.836 -13.346   4.116  1.00 10.00      B   
ATOM   2847  HN  SER   315      -6.718 -13.132   4.487  1.00 10.00      B   
ATOM   2848  CA  SER   315      -5.022 -14.370   4.757  1.00 10.00      B   
ATOM   2849  CB  SER   315      -5.641 -14.777   6.095  1.00 10.00      B   
ATOM   2850  OG  SER   315      -5.863 -13.639   6.918  1.00 10.00      B   
ATOM   2851  HG  SER   315      -6.633 -13.148   6.590  1.00 10.00      B   
ATOM   2852  C   SER   315      -4.879 -15.587   3.844  1.00 10.00      B   
ATOM   2853  O   SER   315      -3.819 -16.213   3.783  1.00 10.00      B   
ATOM   2854  N   LEU   316      -5.946 -15.899   3.118  1.00 10.00      B   
ATOM   2855  HN  LEU   316      -6.760 -15.355   3.207  1.00 10.00      B   
ATOM   2856  CA  LEU   316      -5.943 -17.031   2.197  1.00 10.00      B   
ATOM   2857  CB  LEU   316      -7.375 -17.504   1.925  1.00 10.00      B   
ATOM   2858  CG  LEU   316      -8.168 -17.984   3.140  1.00 10.00      B   
ATOM   2859  CD1 LEU   316      -9.638 -18.143   2.783  1.00 10.00      B   
ATOM   2860  CD2 LEU   316      -7.599 -19.293   3.666  1.00 10.00      B   
ATOM   2861  C   LEU   316      -5.256 -16.657   0.887  1.00 10.00      B   
ATOM   2862  O   LEU   316      -4.830 -17.524   0.125  1.00 10.00      B   
ATOM   2863  N   LYS   317      -5.137 -15.355   0.641  1.00 10.00      B   
ATOM   2864  HN  LYS   317      -5.488 -14.714   1.293  1.00 10.00      B   
ATOM   2865  CA  LYS   317      -4.507 -14.852  -0.574  1.00 10.00      B   
ATOM   2866  CB  LYS   317      -4.986 -13.433  -0.887  1.00 10.00      B   
ATOM   2867  CG  LYS   317      -6.359 -13.364  -1.537  1.00 10.00      B   
ATOM   2868  CD  LYS   317      -6.676 -11.951  -1.994  1.00 10.00      B   
ATOM   2869  CE  LYS   317      -7.919 -11.905  -2.868  1.00 10.00      B   
ATOM   2870  NZ  LYS   317      -8.013 -10.630  -3.628  1.00 10.00      B   
ATOM   2871  HZ1 LYS   317      -7.883  -9.822  -2.985  1.00 10.00      B   
ATOM   2872  HZ2 LYS   317      -8.943 -10.549  -4.081  1.00 10.00      B   
ATOM   2873  HZ3 LYS   317      -7.277 -10.595  -4.361  1.00 10.00      B   
ATOM   2874  C   LYS   317      -2.983 -14.880  -0.476  1.00 10.00      B   
ATOM   2875  O   LYS   317      -2.284 -14.432  -1.386  1.00 10.00      B   
ATOM   2876  N   SER   318      -2.470 -15.398   0.633  1.00 10.00      B   
ATOM   2877  HN  SER   318      -3.077 -15.717   1.336  1.00 10.00      B   
ATOM   2878  CA  SER   318      -1.029 -15.492   0.836  1.00 10.00      B   
ATOM   2879  CB  SER   318      -0.727 -15.888   2.281  1.00 10.00      B   
ATOM   2880  OG  SER   318      -1.433 -15.047   3.181  1.00 10.00      B   
ATOM   2881  HG  SER   318      -2.174 -15.538   3.565  1.00 10.00      B   
ATOM   2882  C   SER   318      -0.415 -16.487  -0.149  1.00 10.00      B   
ATOM   2883  O   SER   318       0.777 -16.433  -0.454  1.00 10.00      B   
ATOM   2884  N   ASN   319      -1.249 -17.385  -0.649  1.00 10.00      B   
ATOM   2885  HN  ASN   319      -2.187 -17.375  -0.363  1.00 10.00      B   
ATOM   2886  CA  ASN   319      -0.823 -18.380  -1.614  1.00 10.00      B   
ATOM   2887  CB  ASN   319      -0.940 -19.787  -1.019  1.00 10.00      B   
ATOM   2888  CG  ASN   319       0.396 -20.496  -0.932  1.00 10.00      B   
ATOM   2889  OD1 ASN   319       1.308 -20.229  -1.715  1.00 10.00      B   
ATOM   2890  ND2 ASN   319       0.521 -21.407   0.021  1.00 10.00      B   
ATOM   2891 HD21 ASN   319      -0.247 -21.567   0.612  1.00 10.00      B   
ATOM   2892 HD22 ASN   319       1.373 -21.886   0.096  1.00 10.00      B   
ATOM   2893  C   ASN   319      -1.687 -18.258  -2.862  1.00 10.00      B   
ATOM   2894  O   ASN   319      -2.688 -18.956  -3.005  1.00 10.00      B   
ATOM   2895  N   GLY   320      -1.310 -17.345  -3.749  1.00 10.00      B   
ATOM   2896  HN  GLY   320      -0.504 -16.812  -3.580  1.00 10.00      B   
ATOM   2897  CA  GLY   320      -2.076 -17.127  -4.962  1.00 10.00      B   
ATOM   2898  C   GLY   320      -1.608 -17.975  -6.124  1.00 10.00      B   
ATOM   2899  O   GLY   320      -2.397 -18.312  -7.006  1.00 10.00      B   
ATOM   2900  N   GLY   321      -0.323 -18.307  -6.142  1.00 10.00      B   
ATOM   2901  HN  GLY   321       0.264 -18.002  -5.414  1.00 10.00      B   
ATOM   2902  CA  GLY   321       0.220 -19.118  -7.217  1.00 10.00      B   
ATOM   2903  C   GLY   321       0.664 -18.282  -8.401  1.00 10.00      B   
ATOM   2904  O   GLY   321       1.245 -18.804  -9.358  1.00 10.00      B   
ATOM   2905  N   LYS   322       0.373 -16.984  -8.331  1.00 10.00      B   
ATOM   2906  HN  LYS   322      -0.109 -16.658  -7.542  1.00 10.00      B   
ATOM   2907  CA  LYS   322       0.737 -16.020  -9.370  1.00 10.00      B   
ATOM   2908  CB  LYS   322       2.236 -16.050  -9.692  1.00 10.00      B   
ATOM   2909  CG  LYS   322       3.013 -14.851  -9.166  1.00 10.00      B   
ATOM   2910  CD  LYS   322       2.533 -13.555  -9.804  1.00 10.00      B   
ATOM   2911  CE  LYS   322       3.439 -12.385  -9.451  1.00 10.00      B   
ATOM   2912  NZ  LYS   322       4.678 -12.361 -10.275  1.00 10.00      B   
ATOM   2913  HZ1 LYS   322       4.437 -12.305 -11.284  1.00 10.00      B   
ATOM   2914  HZ2 LYS   322       5.236 -13.220 -10.111  1.00 10.00      B   
ATOM   2915  HZ3 LYS   322       5.256 -11.533 -10.024  1.00 10.00      B   
ATOM   2916  C   LYS   322      -0.117 -16.124 -10.637  1.00 10.00      B   
ATOM   2917  O   LYS   322       0.117 -15.395 -11.601  1.00 10.00      B   
ATOM   2918  N   GLY   323      -1.104 -17.012 -10.642  1.00 10.00      B   
ATOM   2919  HN  GLY   323      -1.258 -17.577  -9.854  1.00 10.00      B   
ATOM   2920  CA  GLY   323      -1.961 -17.137 -11.808  1.00 10.00      B   
ATOM   2921  C   GLY   323      -2.279 -18.568 -12.198  1.00 10.00      B   
ATOM   2922  O   GLY   323      -3.316 -19.106 -11.813  1.00 10.00      B   
ATOM   2923  N   LYS   324      -1.377 -19.191 -12.952  1.00 10.00      B   
ATOM   2924  HN  LYS   324      -0.548 -18.722 -13.191  1.00 10.00      B   
ATOM   2925  CA  LYS   324      -1.581 -20.556 -13.433  1.00 10.00      B   
ATOM   2926  CB  LYS   324      -0.605 -20.887 -14.563  1.00 10.00      B   
ATOM   2927  CG  LYS   324      -0.738 -19.974 -15.771  1.00 10.00      B   
ATOM   2928  CD  LYS   324       0.122 -20.442 -16.930  1.00 10.00      B   
ATOM   2929  CE  LYS   324      -0.126 -19.591 -18.166  1.00 10.00      B   
ATOM   2930  NZ  LYS   324       0.528 -20.154 -19.374  1.00 10.00      B   
ATOM   2931  HZ1 LYS   324       0.326 -19.560 -20.204  1.00 10.00      B   
ATOM   2932  HZ2 LYS   324       0.173 -21.113 -19.560  1.00 10.00      B   
ATOM   2933  HZ3 LYS   324       1.558 -20.197 -19.238  1.00 10.00      B   
ATOM   2934  C   LYS   324      -1.507 -21.594 -12.316  1.00 10.00      B   
ATOM   2935  O   LYS   324      -2.015 -22.712 -12.455  1.00 10.00      B   
ATOM   2936  N   LEU   325      -0.878 -21.234 -11.210  1.00 10.00      B   
ATOM   2937  HN  LEU   325      -0.486 -20.339 -11.149  1.00 10.00      B   
ATOM   2938  CA  LEU   325      -0.766 -22.141 -10.082  1.00 10.00      B   
ATOM   2939  CB  LEU   325       0.605 -22.030  -9.416  1.00 10.00      B   
ATOM   2940  CG  LEU   325       1.778 -22.624 -10.193  1.00 10.00      B   
ATOM   2941  CD1 LEU   325       3.089 -22.322  -9.486  1.00 10.00      B   
ATOM   2942  CD2 LEU   325       1.599 -24.125 -10.366  1.00 10.00      B   
ATOM   2943  C   LEU   325      -1.869 -21.875  -9.073  1.00 10.00      B   
ATOM   2944  O   LEU   325      -2.140 -20.726  -8.726  1.00 10.00      B   
ATOM   2945  N   ASP   326      -2.516 -22.936  -8.624  1.00 10.00      B   
ATOM   2946  HN  ASP   326      -2.268 -23.826  -8.959  1.00 10.00      B   
ATOM   2947  CA  ASP   326      -3.590 -22.821  -7.647  1.00 10.00      B   
ATOM   2948  CB  ASP   326      -4.931 -23.192  -8.278  1.00 10.00      B   
ATOM   2949  CG  ASP   326      -6.114 -22.652  -7.504  1.00 10.00      B   
ATOM   2950  OD1 ASP   326      -6.720 -23.421  -6.734  1.00 10.00      B   
ATOM   2951  OD2 ASP   326      -6.452 -21.459  -7.675  1.00 10.00      B   
ATOM   2952  C   ASP   326      -3.293 -23.705  -6.439  1.00 10.00      B   
ATOM   2953  O   ASP   326      -3.489 -24.923  -6.481  1.00 10.00      B   
ATOM   2954  N   PRO   327      -2.789 -23.101  -5.356  1.00 10.00      B   
ATOM   2955  CA  PRO   327      -2.429 -23.819  -4.132  1.00 10.00      B   
ATOM   2956  CB  PRO   327      -1.670 -22.774  -3.302  1.00 10.00      B   
ATOM   2957  CG  PRO   327      -1.393 -21.652  -4.243  1.00 10.00      B   
ATOM   2958  CD  PRO   327      -2.514 -21.665  -5.236  1.00 10.00      B   
ATOM   2959  C   PRO   327      -3.635 -24.343  -3.354  1.00 10.00      B   
ATOM   2960  O   PRO   327      -3.718 -25.537  -3.058  1.00 10.00      B   
ATOM   2961  N   THR   328      -4.571 -23.463  -3.032  1.00 10.00      B   
ATOM   2962  HN  THR   328      -4.483 -22.532  -3.326  1.00 10.00      B   
ATOM   2963  CA  THR   328      -5.741 -23.860  -2.271  1.00 10.00      B   
ATOM   2964  CB  THR   328      -5.565 -23.563  -0.763  1.00 10.00      B   
ATOM   2965  OG1 THR   328      -6.742 -23.958  -0.043  1.00 10.00      B   
ATOM   2966  HG1 THR   328      -6.520 -24.675   0.565  1.00 10.00      B   
ATOM   2967  CG2 THR   328      -5.300 -22.084  -0.522  1.00 10.00      B   
ATOM   2968  C   THR   328      -7.016 -23.202  -2.790  1.00 10.00      B   
ATOM   2969  O   THR   328      -6.989 -22.096  -3.332  1.00 10.00      B   
ATOM   2970  N   LEU   329      -8.129 -23.903  -2.625  1.00 10.00      B   
ATOM   2971  HN  LEU   329      -8.071 -24.790  -2.207  1.00 10.00      B   
ATOM   2972  CA  LEU   329      -9.431 -23.410  -3.051  1.00 10.00      B   
ATOM   2973  CB  LEU   329     -10.159 -24.480  -3.869  1.00 10.00      B   
ATOM   2974  CG  LEU   329      -9.633 -24.724  -5.283  1.00 10.00      B   
ATOM   2975  CD1 LEU   329     -10.191 -26.025  -5.839  1.00 10.00      B   
ATOM   2976  CD2 LEU   329      -9.992 -23.559  -6.191  1.00 10.00      B   
ATOM   2977  C   LEU   329     -10.273 -23.029  -1.839  1.00 10.00      B   
ATOM   2978  O   LEU   329     -11.482 -22.815  -1.949  1.00 10.00      B   
ATOM   2979  N   TRP   330      -9.621 -22.932  -0.681  1.00 10.00      B   
ATOM   2980  HN  TRP   330      -8.652 -23.109  -0.664  1.00 10.00      B   
ATOM   2981  CA  TRP   330     -10.302 -22.585   0.567  1.00 10.00      B   
ATOM   2982  CB  TRP   330      -9.389 -22.794   1.775  1.00 10.00      B   
ATOM   2983  CG  TRP   330      -9.499 -24.166   2.367  1.00 10.00      B   
ATOM   2984  CD1 TRP   330      -8.981 -25.320   1.857  1.00 10.00      B   
ATOM   2985  CD2 TRP   330     -10.172 -24.529   3.581  1.00 10.00      B   
ATOM   2986  NE1 TRP   330      -9.286 -26.379   2.674  1.00 10.00      B   
ATOM   2987  HE1 TRP   330      -9.021 -27.316   2.517  1.00 10.00      B   
ATOM   2988  CE2 TRP   330     -10.013 -25.920   3.743  1.00 10.00      B   
ATOM   2989  CE3 TRP   330     -10.884 -23.814   4.551  1.00 10.00      B   
ATOM   2990  CZ2 TRP   330     -10.550 -26.611   4.826  1.00 10.00      B   
ATOM   2991  CZ3 TRP   330     -11.414 -24.503   5.626  1.00 10.00      B   
ATOM   2992  CH2 TRP   330     -11.240 -25.885   5.757  1.00 10.00      B   
ATOM   2993  C   TRP   330     -10.868 -21.167   0.558  1.00 10.00      B   
ATOM   2994  O   TRP   330     -11.613 -20.782   1.460  1.00 10.00      B   
ATOM   2995  N   MET   331     -10.517 -20.391  -0.463  1.00 10.00      B   
ATOM   2996  HN  MET   331      -9.908 -20.744  -1.144  1.00 10.00      B   
ATOM   2997  CA  MET   331     -11.013 -19.027  -0.587  1.00 10.00      B   
ATOM   2998  CB  MET   331     -10.251 -18.270  -1.676  1.00 10.00      B   
ATOM   2999  CG  MET   331     -10.450 -16.762  -1.632  1.00 10.00      B   
ATOM   3000  SD  MET   331      -9.704 -15.915  -3.038  1.00 10.00      B   
ATOM   3001  CE  MET   331      -7.998 -16.451  -2.899  1.00 10.00      B   
ATOM   3002  C   MET   331     -12.505 -19.045  -0.903  1.00 10.00      B   
ATOM   3003  O   MET   331     -13.230 -18.093  -0.616  1.00 10.00      B   
ATOM   3004  N   TRP   332     -12.958 -20.146  -1.487  1.00 10.00      B   
ATOM   3005  HN  TRP   332     -12.330 -20.874  -1.693  1.00 10.00      B   
ATOM   3006  CA  TRP   332     -14.363 -20.302  -1.830  1.00 10.00      B   
ATOM   3007  CB  TRP   332     -14.531 -21.290  -2.984  1.00 10.00      B   
ATOM   3008  CG  TRP   332     -13.855 -20.849  -4.246  1.00 10.00      B   
ATOM   3009  CD1 TRP   332     -12.685 -21.326  -4.760  1.00 10.00      B   
ATOM   3010  CD2 TRP   332     -14.308 -19.836  -5.150  1.00 10.00      B   
ATOM   3011  NE1 TRP   332     -12.381 -20.674  -5.929  1.00 10.00      B   
ATOM   3012  HE1 TRP   332     -11.591 -20.841  -6.487  1.00 10.00      B   
ATOM   3013  CE2 TRP   332     -13.364 -19.755  -6.192  1.00 10.00      B   
ATOM   3014  CE3 TRP   332     -15.423 -18.993  -5.181  1.00 10.00      B   
ATOM   3015  CZ2 TRP   332     -13.500 -18.862  -7.253  1.00 10.00      B   
ATOM   3016  CZ3 TRP   332     -15.556 -18.109  -6.234  1.00 10.00      B   
ATOM   3017  CH2 TRP   332     -14.600 -18.050  -7.256  1.00 10.00      B   
ATOM   3018  C   TRP   332     -15.151 -20.769  -0.613  1.00 10.00      B   
ATOM   3019  O   TRP   332     -16.353 -20.529  -0.508  1.00 10.00      B   
ATOM   3020  N   THR   333     -14.453 -21.421   0.308  1.00 10.00      B   
ATOM   3021  HN  THR   333     -13.496 -21.572   0.162  1.00 10.00      B   
ATOM   3022  CA  THR   333     -15.065 -21.924   1.529  1.00 10.00      B   
ATOM   3023  CB  THR   333     -14.010 -22.629   2.405  1.00 10.00      B   
ATOM   3024  OG1 THR   333     -13.314 -23.598   1.607  1.00 10.00      B   
ATOM   3025  HG1 THR   333     -13.946 -24.239   1.264  1.00 10.00      B   
ATOM   3026  CG2 THR   333     -14.659 -23.325   3.591  1.00 10.00      B   
ATOM   3027  C   THR   333     -15.714 -20.785   2.317  1.00 10.00      B   
ATOM   3028  O   THR   333     -16.886 -20.864   2.696  1.00 10.00      B   
ATOM   3029  N   VAL   334     -14.955 -19.712   2.531  1.00 10.00      B   
ATOM   3030  HN  VAL   334     -14.035 -19.703   2.194  1.00 10.00      B   
ATOM   3031  CA  VAL   334     -15.459 -18.554   3.259  1.00 10.00      B   
ATOM   3032  CB  VAL   334     -14.349 -17.547   3.640  1.00 10.00      B   
ATOM   3033  CG1 VAL   334     -13.459 -18.127   4.726  1.00 10.00      B   
ATOM   3034  CG2 VAL   334     -13.521 -17.139   2.428  1.00 10.00      B   
ATOM   3035  C   VAL   334     -16.566 -17.855   2.479  1.00 10.00      B   
ATOM   3036  O   VAL   334     -17.494 -17.303   3.062  1.00 10.00      B   
ATOM   3037  N   ASN   335     -16.477 -17.911   1.158  1.00 10.00      B   
ATOM   3038  HN  ASN   335     -15.723 -18.387   0.749  1.00 10.00      B   
ATOM   3039  CA  ASN   335     -17.478 -17.291   0.301  1.00 10.00      B   
ATOM   3040  CB  ASN   335     -17.065 -17.385  -1.170  1.00 10.00      B   
ATOM   3041  CG  ASN   335     -16.187 -16.234  -1.618  1.00 10.00      B   
ATOM   3042  OD1 ASN   335     -16.333 -15.104  -1.155  1.00 10.00      B   
ATOM   3043  ND2 ASN   335     -15.268 -16.513  -2.526  1.00 10.00      B   
ATOM   3044 HD21 ASN   335     -15.207 -17.434  -2.855  1.00 10.00      B   
ATOM   3045 HD22 ASN   335     -14.681 -15.789  -2.830  1.00 10.00      B   
ATOM   3046  C   ASN   335     -18.830 -17.963   0.493  1.00 10.00      B   
ATOM   3047  O   ASN   335     -19.857 -17.294   0.606  1.00 10.00      B   
ATOM   3048  N   LEU   336     -18.814 -19.290   0.548  1.00 10.00      B   
ATOM   3049  HN  LEU   336     -17.954 -19.761   0.464  1.00 10.00      B   
ATOM   3050  CA  LEU   336     -20.035 -20.069   0.720  1.00 10.00      B   
ATOM   3051  CB  LEU   336     -19.773 -21.550   0.428  1.00 10.00      B   
ATOM   3052  CG  LEU   336     -19.394 -21.896  -1.013  1.00 10.00      B   
ATOM   3053  CD1 LEU   336     -19.127 -23.387  -1.150  1.00 10.00      B   
ATOM   3054  CD2 LEU   336     -20.488 -21.458  -1.974  1.00 10.00      B   
ATOM   3055  C   LEU   336     -20.632 -19.904   2.114  1.00 10.00      B   
ATOM   3056  O   LEU   336     -21.823 -19.617   2.255  1.00 10.00      B   
ATOM   3057  N   ILE   337     -19.804 -20.076   3.140  1.00 10.00      B   
ATOM   3058  HN  ILE   337     -18.860 -20.293   2.968  1.00 10.00      B   
ATOM   3059  CA  ILE   337     -20.275 -19.956   4.518  1.00 10.00      B   
ATOM   3060  CB  ILE   337     -19.211 -20.333   5.570  1.00 10.00      B   
ATOM   3061  CG1 ILE   337     -17.959 -19.466   5.428  1.00 10.00      B   
ATOM   3062  CG2 ILE   337     -18.866 -21.812   5.471  1.00 10.00      B   
ATOM   3063  CD1 ILE   337     -16.973 -19.618   6.564  1.00 10.00      B   
ATOM   3064  C   ILE   337     -20.860 -18.575   4.815  1.00 10.00      B   
ATOM   3065  O   ILE   337     -21.902 -18.468   5.463  1.00 10.00      B   
ATOM   3066  N   TYR   338     -20.200 -17.522   4.336  1.00 10.00      B   
ATOM   3067  HN  TYR   338     -19.368 -17.661   3.828  1.00 10.00      B   
ATOM   3068  CA  TYR   338     -20.683 -16.166   4.563  1.00 10.00      B   
ATOM   3069  CB  TYR   338     -19.602 -15.127   4.264  1.00 10.00      B   
ATOM   3070  CG  TYR   338     -18.665 -14.879   5.428  1.00 10.00      B   
ATOM   3071  CD1 TYR   338     -17.588 -15.721   5.675  1.00 10.00      B   
ATOM   3072  CD2 TYR   338     -18.863 -13.803   6.285  1.00 10.00      B   
ATOM   3073  CE1 TYR   338     -16.736 -15.501   6.740  1.00 10.00      B   
ATOM   3074  CE2 TYR   338     -18.015 -13.575   7.352  1.00 10.00      B   
ATOM   3075  CZ  TYR   338     -16.954 -14.426   7.575  1.00 10.00      B   
ATOM   3076  OH  TYR   338     -16.109 -14.204   8.639  1.00 10.00      B   
ATOM   3077  HH  TYR   338     -16.618 -13.889   9.393  1.00 10.00      B   
ATOM   3078  C   TYR   338     -21.953 -15.897   3.765  1.00 10.00      B   
ATOM   3079  O   TYR   338     -22.848 -15.185   4.225  1.00 10.00      B   
ATOM   3080  N   LEU   339     -22.036 -16.481   2.577  1.00 10.00      B   
ATOM   3081  HN  LEU   339     -21.292 -17.037   2.260  1.00 10.00      B   
ATOM   3082  CA  LEU   339     -23.210 -16.316   1.734  1.00 10.00      B   
ATOM   3083  CB  LEU   339     -22.988 -16.966   0.365  1.00 10.00      B   
ATOM   3084  CG  LEU   339     -24.155 -16.888  -0.621  1.00 10.00      B   
ATOM   3085  CD1 LEU   339     -24.491 -15.442  -0.956  1.00 10.00      B   
ATOM   3086  CD2 LEU   339     -23.841 -17.679  -1.880  1.00 10.00      B   
ATOM   3087  C   LEU   339     -24.420 -16.934   2.423  1.00 10.00      B   
ATOM   3088  O   LEU   339     -25.488 -16.325   2.494  1.00 10.00      B   
ATOM   3089  N   ALA   340     -24.229 -18.142   2.944  1.00 10.00      B   
ATOM   3090  HN  ALA   340     -23.347 -18.568   2.844  1.00 10.00      B   
ATOM   3091  CA  ALA   340     -25.288 -18.855   3.648  1.00 10.00      B   
ATOM   3092  CB  ALA   340     -24.826 -20.255   4.024  1.00 10.00      B   
ATOM   3093  C   ALA   340     -25.714 -18.083   4.891  1.00 10.00      B   
ATOM   3094  O   ALA   340     -26.905 -17.949   5.174  1.00 10.00      B   
ATOM   3095  N   LEU   341     -24.732 -17.560   5.621  1.00 10.00      B   
ATOM   3096  HN  LEU   341     -23.801 -17.703   5.342  1.00 10.00      B   
ATOM   3097  CA  LEU   341     -25.000 -16.786   6.829  1.00 10.00      B   
ATOM   3098  CB  LEU   341     -23.696 -16.357   7.508  1.00 10.00      B   
ATOM   3099  CG  LEU   341     -22.914 -17.459   8.229  1.00 10.00      B   
ATOM   3100  CD1 LEU   341     -21.583 -16.927   8.738  1.00 10.00      B   
ATOM   3101  CD2 LEU   341     -23.733 -18.039   9.374  1.00 10.00      B   
ATOM   3102  C   LEU   341     -25.852 -15.566   6.506  1.00 10.00      B   
ATOM   3103  O   LEU   341     -26.790 -15.245   7.234  1.00 10.00      B   
ATOM   3104  N   ALA   342     -25.529 -14.902   5.399  1.00 10.00      B   
ATOM   3105  HN  ALA   342     -24.771 -15.216   4.860  1.00 10.00      B   
ATOM   3106  CA  ALA   342     -26.270 -13.723   4.966  1.00 10.00      B   
ATOM   3107  CB  ALA   342     -25.632 -13.101   3.730  1.00 10.00      B   
ATOM   3108  C   ALA   342     -27.726 -14.083   4.695  1.00 10.00      B   
ATOM   3109  O   ALA   342     -28.634 -13.334   5.050  1.00 10.00      B   
ATOM   3110  N   ILE   343     -27.939 -15.245   4.082  1.00 10.00      B   
ATOM   3111  HN  ILE   343     -27.168 -15.801   3.834  1.00 10.00      B   
ATOM   3112  CA  ILE   343     -29.285 -15.717   3.771  1.00 10.00      B   
ATOM   3113  CB  ILE   343     -29.251 -17.004   2.914  1.00 10.00      B   
ATOM   3114  CG1 ILE   343     -28.467 -16.765   1.618  1.00 10.00      B   
ATOM   3115  CG2 ILE   343     -30.665 -17.479   2.602  1.00 10.00      B   
ATOM   3116  CD1 ILE   343     -28.145 -18.029   0.846  1.00 10.00      B   
ATOM   3117  C   ILE   343     -30.061 -15.991   5.060  1.00 10.00      B   
ATOM   3118  O   ILE   343     -31.215 -15.581   5.203  1.00 10.00      B   
ATOM   3119  N   VAL   344     -29.408 -16.673   5.997  1.00 10.00      B   
ATOM   3120  HN  VAL   344     -28.485 -16.962   5.818  1.00 10.00      B   
ATOM   3121  CA  VAL   344     -30.020 -17.007   7.278  1.00 10.00      B   
ATOM   3122  CB  VAL   344     -29.105 -17.919   8.131  1.00 10.00      B   
ATOM   3123  CG1 VAL   344     -29.730 -18.200   9.490  1.00 10.00      B   
ATOM   3124  CG2 VAL   344     -28.815 -19.222   7.403  1.00 10.00      B   
ATOM   3125  C   VAL   344     -30.361 -15.741   8.061  1.00 10.00      B   
ATOM   3126  O   VAL   344     -31.427 -15.645   8.664  1.00 10.00      B   
ATOM   3127  N   LEU   345     -29.461 -14.764   8.029  1.00 10.00      B   
ATOM   3128  HN  LEU   345     -28.628 -14.895   7.521  1.00 10.00      B   
ATOM   3129  CA  LEU   345     -29.674 -13.505   8.736  1.00 10.00      B   
ATOM   3130  CB  LEU   345     -28.385 -12.684   8.798  1.00 10.00      B   
ATOM   3131  CG  LEU   345     -27.269 -13.247   9.680  1.00 10.00      B   
ATOM   3132  CD1 LEU   345     -26.011 -12.407   9.547  1.00 10.00      B   
ATOM   3133  CD2 LEU   345     -27.718 -13.322  11.131  1.00 10.00      B   
ATOM   3134  C   LEU   345     -30.788 -12.691   8.092  1.00 10.00      B   
ATOM   3135  O   LEU   345     -31.485 -11.935   8.770  1.00 10.00      B   
ATOM   3136  N   ASN   346     -30.950 -12.845   6.783  1.00 10.00      B   
ATOM   3137  HN  ASN   346     -30.351 -13.450   6.293  1.00 10.00      B   
ATOM   3138  CA  ASN   346     -31.991 -12.131   6.055  1.00 10.00      B   
ATOM   3139  CB  ASN   346     -31.752 -12.185   4.542  1.00 10.00      B   
ATOM   3140  CG  ASN   346     -30.763 -11.143   4.055  1.00 10.00      B   
ATOM   3141  OD1 ASN   346     -30.621 -10.074   4.650  1.00 10.00      B   
ATOM   3142  ND2 ASN   346     -30.078 -11.446   2.964  1.00 10.00      B   
ATOM   3143 HD21 ASN   346     -30.250 -12.313   2.538  1.00 10.00      B   
ATOM   3144 HD22 ASN   346     -29.425 -10.794   2.625  1.00 10.00      B   
ATOM   3145  C   ASN   346     -33.358 -12.709   6.389  1.00 10.00      B   
ATOM   3146  O   ASN   346     -34.377 -12.024   6.295  1.00 10.00      B   
ATOM   3147  N   LEU   347     -33.367 -13.972   6.789  1.00 10.00      B   
ATOM   3148  HN  LEU   347     -32.516 -14.456   6.857  1.00 10.00      B   
ATOM   3149  CA  LEU   347     -34.598 -14.656   7.146  1.00 10.00      B   
ATOM   3150  CB  LEU   347     -34.608 -16.077   6.575  1.00 10.00      B   
ATOM   3151  CG  LEU   347     -34.787 -16.197   5.059  1.00 10.00      B   
ATOM   3152  CD1 LEU   347     -34.476 -17.610   4.595  1.00 10.00      B   
ATOM   3153  CD2 LEU   347     -36.197 -15.801   4.655  1.00 10.00      B   
ATOM   3154  C   LEU   347     -34.762 -14.708   8.659  1.00 10.00      B   
ATOM   3155  O   LEU   347     -33.866 -14.310   9.406  1.00 10.00      B   
ATOM   3156  N   TRP   348     -35.917 -15.176   9.102  1.00 10.00      B   
ATOM   3157  HN  TRP   348     -36.604 -15.430   8.455  1.00 10.00      B   
ATOM   3158  CA  TRP   348     -36.201 -15.297  10.527  1.00 10.00      B   
ATOM   3159  CB  TRP   348     -36.718 -13.970  11.091  1.00 10.00      B   
ATOM   3160  CG  TRP   348     -37.834 -13.356  10.298  1.00 10.00      B   
ATOM   3161  CD1 TRP   348     -37.717 -12.435   9.298  1.00 10.00      B   
ATOM   3162  CD2 TRP   348     -39.238 -13.609  10.446  1.00 10.00      B   
ATOM   3163  NE1 TRP   348     -38.956 -12.104   8.811  1.00 10.00      B   
ATOM   3164  HE1 TRP   348     -39.133 -11.461   8.087  1.00 10.00      B   
ATOM   3165  CE2 TRP   348     -39.906 -12.809   9.500  1.00 10.00      B   
ATOM   3166  CE3 TRP   348     -39.994 -14.436  11.283  1.00 10.00      B   
ATOM   3167  CZ2 TRP   348     -41.292 -12.810   9.371  1.00 10.00      B   
ATOM   3168  CZ3 TRP   348     -41.370 -14.437  11.152  1.00 10.00      B   
ATOM   3169  CH2 TRP   348     -42.005 -13.628  10.203  1.00 10.00      B   
ATOM   3170  C   TRP   348     -37.207 -16.413  10.774  1.00 10.00      B   
ATOM   3171  O   TRP   348     -37.680 -16.612  11.896  1.00 10.00      B   
ATOM   3172  N   ASP   349     -37.507 -17.151   9.716  1.00 10.00      B   
ATOM   3173  HN  ASP   349     -37.050 -16.975   8.872  1.00 10.00      B   
ATOM   3174  CB  ASP   349     -39.289 -18.303   8.492  1.00 10.00      B   
ATOM   3175  CG  ASP   349     -40.355 -19.380   8.535  1.00 10.00      B   
ATOM   3176  OD1 ASP   349     -41.398 -19.158   9.185  1.00 10.00      B   
ATOM   3177  OD2 ASP   349     -40.165 -20.445   7.911  1.00 10.00      B   
ATOM   3178  CA  ASP   349     -38.463 -18.246   9.779  1.00 10.00      B   
ATOM   3179  C   ASP   349     -37.736 -19.564   9.979  1.00 10.00      B   
ATOM   3180  O   ASP   349     -38.104 -20.317  10.906  1.00 10.00      B   
ATOM   3181  OXT ASP   349     -36.789 -19.836   9.213  1.00 10.00      B   
END
