# Supplementary material for: Large-scale discovery of protein interactions at residue resolution using co-evolution calculated from genomic sequences
Source: Nat Commun. 2021 Mar 2;12:1396. doi: 10.1038/s41467-021-21636-z (PMC7925567; doi:10.1038/s41467-021-21636-z)
Supplement: Supplementary file 13 — Supplementary Data 11 [file 41467_2021_21636_MOESM13_ESM.zip › supplementary_prediction/membrane128329_SECG_LPTF/models/rmsdclust1_top1_haddock_92w.pdb]

REMARK FILENAME="haddock_92w.pdb0"
REMARK ===============================================================
REMARK HADDOCK run for haddock
REMARK initial structure: haddock_92.pdb
REMARK final NOE weights: unambig 50 amb: 50
REMARK ===============================================================
REMARK            total,bonds,angles,improper,dihe,vdw,elec,air,cdih,coup,rdcs,vean,dani,xpcs,rg
REMARK energies: 273.698, 0, 0, 0, 0, -46.3137, -97.797, 417.808, 0, 0, 0, 0, 0, 0, 0
REMARK ===============================================================
REMARK            bonds,angles,impropers,dihe,air,cdih,coup,rdcs,vean,dani,xpcs
REMARK rms-dev.: 0,0,0,0,32.3969,0,0, 0, 0, 0, 0
REMARK ===============================================================
REMARK               air,cdih,coup,rdcs,vean,dani,xpcs
REMARK               >0.3,>5,>1,>0,>5,>0.2,>0.2
REMARK violations.: 2, 0, 0, 0, 0, 0, 0
REMARK ===============================================================
REMARK                        CVpartition#,violations,rms
REMARK AIRs cross-validation: 2, 0, NaN
REMARK ===============================================================
REMARK NCS energy: 0
REMARK ===============================================================
REMARK Symmetry energy: 0
REMARK ===============================================================
REMARK Desolvation energy: -28.1474
REMARK Internal energy free molecules: 29090.9
REMARK Internal energy complex: -11212
REMARK Binding energy: -40475.2
REMARK ===============================================================
REMARK buried surface area: 1598.98
REMARK ===============================================================
REMARK water - chain1: 0 0 0
REMARK water - chain2: 0 0 0
REMARK water - chain3: 0 0 0
REMARK water - chain4: 0 0 0
REMARK water - chain5: 0 0 0
REMARK water - chain6: 0 0 0
REMARK ===============================================================
REMARK water - water: 0 0 0
REMARK ===============================================================
REMARK DATE:05-Aug-2020  10:02:15       created by user: he47
REMARK VERSION:1.3
ATOM      1  CB  SER    45     -26.926  18.940  -7.270  1.00 10.00      A   
ATOM      2  OG  SER    45     -26.252  20.048  -6.696  1.00 10.00      A   
ATOM      3  HG  SER    45     -26.859  20.529  -6.116  1.00 10.00      A   
ATOM      4  C   SER    45     -26.506  17.130  -8.955  1.00 10.00      A   
ATOM      5  O   SER    45     -26.257  17.442 -10.123  1.00 10.00      A   
ATOM      6  N   SER    45     -24.694  18.629  -8.221  1.00 10.00      A   
ATOM      7  HT1 SER    45     -24.451  19.365  -7.528  1.00 10.00      A   
ATOM      8  HT2 SER    45     -24.845  19.074  -9.146  1.00 10.00      A   
ATOM      9  HT3 SER    45     -23.900  17.960  -8.293  1.00 10.00      A   
ATOM     10  CA  SER    45     -25.917  17.924  -7.795  1.00 10.00      A   
ATOM     11  N   SER    46     -27.273  16.102  -8.631  1.00 10.00      A   
ATOM     12  HN  SER    46     -27.429  15.903  -7.673  1.00 10.00      A   
ATOM     13  CA  SER    46     -27.895  15.254  -9.638  1.00 10.00      A   
ATOM     14  CB  SER    46     -28.103  13.853  -9.065  1.00 10.00      A   
ATOM     15  OG  SER    46     -28.601  13.914  -7.738  1.00 10.00      A   
ATOM     16  HG  SER    46     -27.973  14.391  -7.172  1.00 10.00      A   
ATOM     17  C   SER    46     -29.219  15.849 -10.133  1.00 10.00      A   
ATOM     18  O   SER    46     -29.462  17.050  -9.987  1.00 10.00      A   
ATOM     19  N   GLY    47     -30.062  15.016 -10.742  1.00 10.00      A   
ATOM     20  HN  GLY    47     -29.817  14.070 -10.847  1.00 10.00      A   
ATOM     21  CA  GLY    47     -31.340  15.491 -11.242  1.00 10.00      A   
ATOM     22  C   GLY    47     -32.388  15.551 -10.153  1.00 10.00      A   
ATOM     23  O   GLY    47     -33.188  16.485 -10.097  1.00 10.00      A   
ATOM     24  N   SER    48     -32.380  14.552  -9.286  1.00 10.00      A   
ATOM     25  HN  SER    48     -31.716  13.840  -9.384  1.00 10.00      A   
ATOM     26  CA  SER    48     -33.329  14.483  -8.188  1.00 10.00      A   
ATOM     27  CB  SER    48     -33.384  13.056  -7.642  1.00 10.00      A   
ATOM     28  OG  SER    48     -33.108  12.115  -8.671  1.00 10.00      A   
ATOM     29  HG  SER    48     -32.302  11.633  -8.454  1.00 10.00      A   
ATOM     30  C   SER    48     -32.941  15.462  -7.081  1.00 10.00      A   
ATOM     31  O   SER    48     -31.804  15.454  -6.603  1.00 10.00      A   
ATOM     32  N   GLY    49     -33.886  16.310  -6.691  1.00 10.00      A   
ATOM     33  HN  GLY    49     -34.771  16.264  -7.111  1.00 10.00      A   
ATOM     34  CA  GLY    49     -33.635  17.285  -5.648  1.00 10.00      A   
ATOM     35  C   GLY    49     -33.313  16.631  -4.321  1.00 10.00      A   
ATOM     36  O   GLY    49     -34.047  15.752  -3.863  1.00 10.00      A   
ATOM     37  N   ASN    50     -32.224  17.063  -3.705  1.00 10.00      A   
ATOM     38  HN  ASN    50     -31.697  17.780  -4.116  1.00 10.00      A   
ATOM     39  CA  ASN    50     -31.792  16.514  -2.427  1.00 10.00      A   
ATOM     40  CB  ASN    50     -30.992  15.218  -2.633  1.00 10.00      A   
ATOM     41  CG  ASN    50     -29.643  15.437  -3.299  1.00 10.00      A   
ATOM     42  OD1 ASN    50     -28.627  15.640  -2.628  1.00 10.00      A   
ATOM     43  ND2 ASN    50     -29.619  15.396  -4.624  1.00 10.00      A   
ATOM     44 HD21 ASN    50     -30.465  15.231  -5.102  1.00 10.00      A   
ATOM     45 HD22 ASN    50     -28.755  15.526  -5.079  1.00 10.00      A   
ATOM     46  C   ASN    50     -30.953  17.533  -1.668  1.00 10.00      A   
ATOM     47  O   ASN    50     -30.361  18.435  -2.270  1.00 10.00      A   
ATOM     48  N   PHE    51     -30.913  17.400  -0.353  1.00 10.00      A   
ATOM     49  HN  PHE    51     -31.418  16.670   0.070  1.00 10.00      A   
ATOM     50  CA  PHE    51     -30.137  18.305   0.482  1.00 10.00      A   
ATOM     51  CB  PHE    51     -31.031  18.999   1.510  1.00 10.00      A   
ATOM     52  CG  PHE    51     -32.075  19.892   0.898  1.00 10.00      A   
ATOM     53  CD1 PHE    51     -33.418  19.690   1.157  1.00 10.00      A   
ATOM     54  CD2 PHE    51     -31.710  20.935   0.060  1.00 10.00      A   
ATOM     55  CE1 PHE    51     -34.379  20.507   0.594  1.00 10.00      A   
ATOM     56  CE2 PHE    51     -32.667  21.758  -0.507  1.00 10.00      A   
ATOM     57  CZ  PHE    51     -34.002  21.542  -0.238  1.00 10.00      A   
ATOM     58  C   PHE    51     -29.010  17.549   1.169  1.00 10.00      A   
ATOM     59  O   PHE    51     -29.237  16.506   1.781  1.00 10.00      A   
ATOM     60  N   MET    52     -27.805  18.077   1.072  1.00 10.00      A   
ATOM     61  HN  MET    52     -27.687  18.928   0.595  1.00 10.00      A   
ATOM     62  CA  MET    52     -26.648  17.435   1.666  1.00 10.00      A   
ATOM     63  CB  MET    52     -25.771  16.828   0.566  1.00 10.00      A   
ATOM     64  CG  MET    52     -24.720  15.854   1.065  1.00 10.00      A   
ATOM     65  SD  MET    52     -23.981  14.891  -0.272  1.00 10.00      A   
ATOM     66  CE  MET    52     -25.362  13.846  -0.735  1.00 10.00      A   
ATOM     67  C   MET    52     -25.850  18.427   2.502  1.00 10.00      A   
ATOM     68  O   MET    52     -25.301  19.396   1.977  1.00 10.00      A   
ATOM     69  N   THR    53     -25.812  18.191   3.807  1.00 10.00      A   
ATOM     70  HN  THR    53     -26.292  17.418   4.167  1.00 10.00      A   
ATOM     71  CA  THR    53     -25.087  19.053   4.729  1.00 10.00      A   
ATOM     72  CB  THR    53     -25.513  18.768   6.180  1.00 10.00      A   
ATOM     73  OG1 THR    53     -26.855  18.260   6.189  1.00 10.00      A   
ATOM     74  HG1 THR    53     -27.472  18.980   6.001  1.00 10.00      A   
ATOM     75  CG2 THR    53     -25.446  20.034   7.020  1.00 10.00      A   
ATOM     76  C   THR    53     -23.577  18.848   4.602  1.00 10.00      A   
ATOM     77  O   THR    53     -23.052  17.773   4.915  1.00 10.00      A   
ATOM     78  N   ARG    54     -22.886  19.886   4.148  1.00 10.00      A   
ATOM     79  HN  ARG    54     -23.363  20.711   3.910  1.00 10.00      A   
ATOM     80  CA  ARG    54     -21.440  19.835   3.978  1.00 10.00      A   
ATOM     81  CB  ARG    54     -20.942  21.081   3.246  1.00 10.00      A   
ATOM     82  CG  ARG    54     -21.414  21.172   1.804  1.00 10.00      A   
ATOM     83  CD  ARG    54     -21.184  22.560   1.235  1.00 10.00      A   
ATOM     84  NE  ARG    54     -22.006  23.573   1.896  1.00 10.00      A   
ATOM     85  HE  ARG    54     -22.353  23.357   2.794  1.00 10.00      A   
ATOM     86  CZ  ARG    54     -22.310  24.751   1.357  1.00 10.00      A   
ATOM     87  NH1 ARG    54     -21.863  25.065   0.150  1.00 10.00      A   
ATOM     88 HH11 ARG    54     -21.273  24.388  -0.382  1.00 10.00      A   
ATOM     89 HH12 ARG    54     -22.097  25.988  -0.276  1.00 10.00      A   
ATOM     90  NH2 ARG    54     -23.057  25.619   2.028  1.00 10.00      A   
ATOM     91 HH21 ARG    54     -23.295  26.544   1.608  1.00 10.00      A   
ATOM     92 HH22 ARG    54     -23.406  25.379   2.982  1.00 10.00      A   
ATOM     93  C   ARG    54     -20.729  19.681   5.317  1.00 10.00      A   
ATOM     94  O   ARG    54     -19.679  19.045   5.397  1.00 10.00      A   
ATOM     95  N   MET    55     -21.312  20.254   6.367  1.00 10.00      A   
ATOM     96  HN  MET    55     -22.145  20.758   6.234  1.00 10.00      A   
ATOM     97  CA  MET    55     -20.735  20.170   7.706  1.00 10.00      A   
ATOM     98  CB  MET    55     -21.586  20.954   8.707  1.00 10.00      A   
ATOM     99  CG  MET    55     -20.976  21.065  10.097  1.00 10.00      A   
ATOM    100  SD  MET    55     -22.117  21.776  11.301  1.00 10.00      A   
ATOM    101  CE  MET    55     -23.387  20.513  11.355  1.00 10.00      A   
ATOM    102  C   MET    55     -20.614  18.713   8.146  1.00 10.00      A   
ATOM    103  O   MET    55     -19.579  18.287   8.662  1.00 10.00      A   
ATOM    104  N   THR    56     -21.678  17.953   7.935  1.00 10.00      A   
ATOM    105  HN  THR    56     -22.481  18.349   7.536  1.00 10.00      A   
ATOM    106  CA  THR    56     -21.692  16.546   8.296  1.00 10.00      A   
ATOM    107  CB  THR    56     -23.123  15.984   8.209  1.00 10.00      A   
ATOM    108  OG1 THR    56     -24.050  17.009   8.597  1.00 10.00      A   
ATOM    109  HG1 THR    56     -24.238  16.927   9.542  1.00 10.00      A   
ATOM    110  CG2 THR    56     -23.286  14.786   9.133  1.00 10.00      A   
ATOM    111  C   THR    56     -20.783  15.757   7.357  1.00 10.00      A   
ATOM    112  O   THR    56     -20.108  14.814   7.771  1.00 10.00      A   
ATOM    113  N   ALA    57     -20.762  16.169   6.094  1.00 10.00      A   
ATOM    114  HN  ALA    57     -21.313  16.937   5.835  1.00 10.00      A   
ATOM    115  CA  ALA    57     -19.945  15.514   5.084  1.00 10.00      A   
ATOM    116  CB  ALA    57     -20.222  16.110   3.713  1.00 10.00      A   
ATOM    117  C   ALA    57     -18.467  15.630   5.429  1.00 10.00      A   
ATOM    118  O   ALA    57     -17.742  14.634   5.425  1.00 10.00      A   
ATOM    119  N   LEU    58     -18.033  16.847   5.740  1.00 10.00      A   
ATOM    120  HN  LEU    58     -18.668  17.600   5.715  1.00 10.00      A   
ATOM    121  CA  LEU    58     -16.641  17.105   6.098  1.00 10.00      A   
ATOM    122  CB  LEU    58     -16.428  18.597   6.382  1.00 10.00      A   
ATOM    123  CG  LEU    58     -14.988  19.037   6.655  1.00 10.00      A   
ATOM    124  CD1 LEU    58     -14.136  18.893   5.404  1.00 10.00      A   
ATOM    125  CD2 LEU    58     -14.948  20.468   7.169  1.00 10.00      A   
ATOM    126  C   LEU    58     -16.229  16.273   7.309  1.00 10.00      A   
ATOM    127  O   LEU    58     -15.139  15.697   7.339  1.00 10.00      A   
ATOM    128  N   LEU    59     -17.121  16.200   8.295  1.00 10.00      A   
ATOM    129  HN  LEU    59     -17.973  16.680   8.204  1.00 10.00      A   
ATOM    130  CA  LEU    59     -16.867  15.433   9.508  1.00 10.00      A   
ATOM    131  CB  LEU    59     -18.025  15.600  10.497  1.00 10.00      A   
ATOM    132  CG  LEU    59     -17.945  14.777  11.789  1.00 10.00      A   
ATOM    133  CD1 LEU    59     -16.825  15.285  12.686  1.00 10.00      A   
ATOM    134  CD2 LEU    59     -19.279  14.794  12.524  1.00 10.00      A   
ATOM    135  C   LEU    59     -16.669  13.953   9.184  1.00 10.00      A   
ATOM    136  O   LEU    59     -15.728  13.322   9.669  1.00 10.00      A   
ATOM    137  N   ALA    60     -17.551  13.415   8.346  1.00 10.00      A   
ATOM    138  HN  ALA    60     -18.272  13.978   7.982  1.00 10.00      A   
ATOM    139  CA  ALA    60     -17.486  12.009   7.957  1.00 10.00      A   
ATOM    140  CB  ALA    60     -18.765  11.601   7.241  1.00 10.00      A   
ATOM    141  C   ALA    60     -16.269  11.723   7.080  1.00 10.00      A   
ATOM    142  O   ALA    60     -15.692  10.633   7.139  1.00 10.00      A   
ATOM    143  N   THR    61     -15.878  12.705   6.276  1.00 10.00      A   
ATOM    144  HN  THR    61     -16.374  13.552   6.281  1.00 10.00      A   
ATOM    145  CA  THR    61     -14.731  12.557   5.389  1.00 10.00      A   
ATOM    146  CB  THR    61     -14.645  13.723   4.375  1.00 10.00      A   
ATOM    147  OG1 THR    61     -15.906  13.890   3.709  1.00 10.00      A   
ATOM    148  HG1 THR    61     -16.615  13.933   4.368  1.00 10.00      A   
ATOM    149  CG2 THR    61     -13.573  13.450   3.332  1.00 10.00      A   
ATOM    150  C   THR    61     -13.431  12.477   6.191  1.00 10.00      A   
ATOM    151  O   THR    61     -12.555  11.658   5.906  1.00 10.00      A   
ATOM    152  N   LEU    62     -13.320  13.314   7.212  1.00 10.00      A   
ATOM    153  HN  LEU    62     -14.059  13.932   7.408  1.00 10.00      A   
ATOM    154  CA  LEU    62     -12.127  13.342   8.049  1.00 10.00      A   
ATOM    155  CB  LEU    62     -11.789  14.784   8.440  1.00 10.00      A   
ATOM    156  CG  LEU    62     -11.629  15.780   7.288  1.00 10.00      A   
ATOM    157  CD1 LEU    62     -11.341  17.171   7.828  1.00 10.00      A   
ATOM    158  CD2 LEU    62     -10.534  15.334   6.329  1.00 10.00      A   
ATOM    159  C   LEU    62     -12.303  12.485   9.303  1.00 10.00      A   
ATOM    160  O   LEU    62     -11.723  12.772  10.353  1.00 10.00      A   
ATOM    161  N   PHE    63     -13.105  11.433   9.194  1.00 10.00      A   
ATOM    162  HN  PHE    63     -13.552  11.256   8.338  1.00 10.00      A   
ATOM    163  CA  PHE    63     -13.354  10.547  10.326  1.00 10.00      A   
ATOM    164  CB  PHE    63     -14.857  10.287  10.467  1.00 10.00      A   
ATOM    165  CG  PHE    63     -15.275   9.793  11.822  1.00 10.00      A   
ATOM    166  CD1 PHE    63     -15.337  10.658  12.901  1.00 10.00      A   
ATOM    167  CD2 PHE    63     -15.609   8.464  12.015  1.00 10.00      A   
ATOM    168  CE1 PHE    63     -15.722  10.206  14.149  1.00 10.00      A   
ATOM    169  CE2 PHE    63     -15.994   8.004  13.259  1.00 10.00      A   
ATOM    170  CZ  PHE    63     -16.051   8.876  14.328  1.00 10.00      A   
ATOM    171  C   PHE    63     -12.602   9.226  10.173  1.00 10.00      A   
ATOM    172  O   PHE    63     -12.423   8.486  11.140  1.00 10.00      A   
ATOM    173  N   PHE    64     -12.142   8.951   8.958  1.00 10.00      A   
ATOM    174  HN  PHE    64     -12.286   9.600   8.239  1.00 10.00      A   
ATOM    175  CA  PHE    64     -11.424   7.711   8.662  1.00 10.00      A   
ATOM    176  CB  PHE    64     -10.998   7.689   7.194  1.00 10.00      A   
ATOM    177  CG  PHE    64     -10.465   6.365   6.721  1.00 10.00      A   
ATOM    178  CD1 PHE    64     -11.329   5.342   6.362  1.00 10.00      A   
ATOM    179  CD2 PHE    64      -9.100   6.148   6.626  1.00 10.00      A   
ATOM    180  CE1 PHE    64     -10.842   4.128   5.920  1.00 10.00      A   
ATOM    181  CE2 PHE    64      -8.606   4.935   6.186  1.00 10.00      A   
ATOM    182  CZ  PHE    64      -9.478   3.923   5.831  1.00 10.00      A   
ATOM    183  C   PHE    64     -10.200   7.532   9.556  1.00 10.00      A   
ATOM    184  O   PHE    64      -9.941   6.433  10.056  1.00 10.00      A   
ATOM    185  N   ILE    65      -9.470   8.625   9.764  1.00 10.00      A   
ATOM    186  HN  ILE    65      -9.752   9.466   9.343  1.00 10.00      A   
ATOM    187  CA  ILE    65      -8.258   8.622  10.582  1.00 10.00      A   
ATOM    188  CB  ILE    65      -7.696  10.051  10.753  1.00 10.00      A   
ATOM    189  CG1 ILE    65      -7.652  10.781   9.409  1.00 10.00      A   
ATOM    190  CG2 ILE    65      -6.309  10.004  11.377  1.00 10.00      A   
ATOM    191  CD1 ILE    65      -7.353  12.263   9.521  1.00 10.00      A   
ATOM    192  C   ILE    65      -8.492   8.011  11.967  1.00 10.00      A   
ATOM    193  O   ILE    65      -7.619   7.334  12.515  1.00 10.00      A   
ATOM    194  N   ILE    66      -9.676   8.237  12.521  1.00 10.00      A   
ATOM    195  HN  ILE    66     -10.347   8.752  12.024  1.00 10.00      A   
ATOM    196  CA  ILE    66     -10.006   7.723  13.842  1.00 10.00      A   
ATOM    197  CB  ILE    66     -10.422   8.860  14.803  1.00 10.00      A   
ATOM    198  CG1 ILE    66     -11.538   9.711  14.185  1.00 10.00      A   
ATOM    199  CG2 ILE    66      -9.218   9.721  15.168  1.00 10.00      A   
ATOM    200  CD1 ILE    66     -12.137  10.725  15.136  1.00 10.00      A   
ATOM    201  C   ILE    66     -11.112   6.673  13.773  1.00 10.00      A   
ATOM    202  O   ILE    66     -11.843   6.459  14.741  1.00 10.00      A   
ATOM    203  N   SER    67     -11.227   6.007  12.633  1.00 10.00      A   
ATOM    204  HN  SER    67     -10.620   6.210  11.888  1.00 10.00      A   
ATOM    205  CA  SER    67     -12.256   4.993  12.470  1.00 10.00      A   
ATOM    206  CB  SER    67     -13.412   5.518  11.615  1.00 10.00      A   
ATOM    207  OG  SER    67     -14.633   4.883  11.962  1.00 10.00      A   
ATOM    208  HG  SER    67     -14.605   4.631  12.900  1.00 10.00      A   
ATOM    209  C   SER    67     -11.716   3.679  11.908  1.00 10.00      A   
ATOM    210  O   SER    67     -12.013   2.608  12.440  1.00 10.00      A   
ATOM    211  N   LEU    68     -10.914   3.751  10.851  1.00 10.00      A   
ATOM    212  HN  LEU    68     -10.679   4.630  10.478  1.00 10.00      A   
ATOM    213  CA  LEU    68     -10.380   2.539  10.231  1.00 10.00      A   
ATOM    214  CB  LEU    68     -11.103   2.244   8.911  1.00 10.00      A   
ATOM    215  CG  LEU    68     -12.543   1.728   9.020  1.00 10.00      A   
ATOM    216  CD1 LEU    68     -13.175   1.614   7.642  1.00 10.00      A   
ATOM    217  CD2 LEU    68     -12.584   0.385   9.734  1.00 10.00      A   
ATOM    218  C   LEU    68      -8.867   2.589  10.014  1.00 10.00      A   
ATOM    219  O   LEU    68      -8.341   1.953   9.098  1.00 10.00      A   
ATOM    220  N   VAL    69      -8.164   3.331  10.850  1.00 10.00      A   
ATOM    221  HN  VAL    69      -8.622   3.821  11.562  1.00 10.00      A   
ATOM    222  CA  VAL    69      -6.714   3.426  10.729  1.00 10.00      A   
ATOM    223  CB  VAL    69      -6.208   4.883  10.749  1.00 10.00      A   
ATOM    224  CG1 VAL    69      -4.684   4.924  10.729  1.00 10.00      A   
ATOM    225  CG2 VAL    69      -6.769   5.650   9.562  1.00 10.00      A   
ATOM    226  C   VAL    69      -6.036   2.617  11.827  1.00 10.00      A   
ATOM    227  O   VAL    69      -6.142   2.943  13.014  1.00 10.00      A   
ATOM    228  N   LEU    70      -5.357   1.550  11.427  1.00 10.00      A   
ATOM    229  HN  LEU    70      -5.313   1.345  10.469  1.00 10.00      A   
ATOM    230  CA  LEU    70      -4.662   0.684  12.370  1.00 10.00      A   
ATOM    231  CB  LEU    70      -4.292  -0.651  11.712  1.00 10.00      A   
ATOM    232  CG  LEU    70      -5.461  -1.516  11.230  1.00 10.00      A   
ATOM    233  CD1 LEU    70      -4.955  -2.760  10.519  1.00 10.00      A   
ATOM    234  CD2 LEU    70      -6.361  -1.901  12.394  1.00 10.00      A   
ATOM    235  C   LEU    70      -3.411   1.367  12.901  1.00 10.00      A   
ATOM    236  O   LEU    70      -2.776   2.155  12.198  1.00 10.00      A   
ATOM    237  N   GLY    71      -3.076   1.085  14.149  1.00 10.00      A   
ATOM    238  HN  GLY    71      -3.633   0.461  14.670  1.00 10.00      A   
ATOM    239  CA  GLY    71      -1.900   1.679  14.750  1.00 10.00      A   
ATOM    240  C   GLY    71      -2.190   3.020  15.393  1.00 10.00      A   
ATOM    241  O   GLY    71      -1.841   3.248  16.553  1.00 10.00      A   
ATOM    242  N   ASN    72      -2.836   3.904  14.642  1.00 10.00      A   
ATOM    243  HN  ASN    72      -3.082   3.659  13.726  1.00 10.00      A   
ATOM    244  CA  ASN    72      -3.170   5.236  15.135  1.00 10.00      A   
ATOM    245  CB  ASN    72      -3.780   6.098  14.028  1.00 10.00      A   
ATOM    246  CG  ASN    72      -3.996   7.536  14.468  1.00 10.00      A   
ATOM    247  OD1 ASN    72      -3.161   8.116  15.166  1.00 10.00      A   
ATOM    248  ND2 ASN    72      -5.121   8.116  14.076  1.00 10.00      A   
ATOM    249 HD21 ASN    72      -5.748   7.597  13.526  1.00 10.00      A   
ATOM    250 HD22 ASN    72      -5.280   9.048  14.347  1.00 10.00      A   
ATOM    251  C   ASN    72      -4.116   5.174  16.330  1.00 10.00      A   
ATOM    252  O   ASN    72      -3.776   5.618  17.424  1.00 10.00      A   
ATOM    253  N   ILE    73      -5.300   4.614  16.124  1.00 10.00      A   
ATOM    254  HN  ILE    73      -5.518   4.262  15.235  1.00 10.00      A   
ATOM    255  CA  ILE    73      -6.280   4.510  17.201  1.00 10.00      A   
ATOM    256  CB  ILE    73      -7.726   4.739  16.714  1.00 10.00      A   
ATOM    257  CG1 ILE    73      -8.056   3.832  15.526  1.00 10.00      A   
ATOM    258  CG2 ILE    73      -7.940   6.199  16.351  1.00 10.00      A   
ATOM    259  CD1 ILE    73      -9.534   3.730  15.224  1.00 10.00      A   
ATOM    260  C   ILE    73      -6.181   3.170  17.922  1.00 10.00      A   
ATOM    261  O   ILE    73      -6.412   3.083  19.126  1.00 10.00      A   
ATOM    262  N   ASN    74      -5.833   2.130  17.181  1.00 10.00      A   
ATOM    263  HN  ASN    74      -5.653   2.259  16.227  1.00 10.00      A   
ATOM    264  CA  ASN    74      -5.701   0.799  17.753  1.00 10.00      A   
ATOM    265  CB  ASN    74      -7.056   0.088  17.810  1.00 10.00      A   
ATOM    266  CG  ASN    74      -6.946  -1.343  18.305  1.00 10.00      A   
ATOM    267  OD1 ASN    74      -6.867  -2.284  17.515  1.00 10.00      A   
ATOM    268  ND2 ASN    74      -6.942  -1.513  19.614  1.00 10.00      A   
ATOM    269 HD21 ASN    74      -7.010  -0.718  20.184  1.00 10.00      A   
ATOM    270 HD22 ASN    74      -6.867  -2.425  19.964  1.00 10.00      A   
ATOM    271  C   ASN    74      -4.697  -0.021  16.963  1.00 10.00      A   
ATOM    272  O   ASN    74      -4.887  -0.273  15.772  1.00 10.00      A   
ATOM    273  N   SER    75      -3.616  -0.401  17.621  1.00 10.00      A   
ATOM    274  HN  SER    75      -3.514  -0.139  18.561  1.00 10.00      A   
ATOM    275  CA  SER    75      -2.573  -1.190  16.992  1.00 10.00      A   
ATOM    276  CB  SER    75      -1.226  -0.899  17.656  1.00 10.00      A   
ATOM    277  OG  SER    75      -1.061   0.495  17.873  1.00 10.00      A   
ATOM    278  HG  SER    75      -1.642   0.778  18.593  1.00 10.00      A   
ATOM    279  C   SER    75      -2.904  -2.677  17.079  1.00 10.00      A   
ATOM    280  O   SER    75      -3.364  -3.162  18.119  1.00 10.00      A   
ATOM    281  N   ASN    76      -2.682  -3.387  15.982  1.00 10.00      A   
ATOM    282  HN  ASN    76      -2.314  -2.941  15.190  1.00 10.00      A   
ATOM    283  CB  ASN    76      -3.341  -5.230  14.499  1.00 10.00      A   
ATOM    284  CG  ASN    76      -4.774  -5.715  14.390  1.00 10.00      A   
ATOM    285  OD1 ASN    76      -5.382  -6.139  15.377  1.00 10.00      A   
ATOM    286  ND2 ASN    76      -5.317  -5.673  13.183  1.00 10.00      A   
ATOM    287 HD21 ASN    76      -4.770  -5.332  12.443  1.00 10.00      A   
ATOM    288 HD22 ASN    76      -6.241  -5.986  13.073  1.00 10.00      A   
ATOM    289  CA  ASN    76      -2.949  -4.817  15.920  1.00 10.00      A   
ATOM    290  C   ASN    76      -1.719  -5.596  16.354  1.00 10.00      A   
ATOM    291  O   ASN    76      -0.596  -5.167  16.009  1.00 10.00      A   
ATOM    292  OXT ASN    76      -1.873  -6.631  17.033  1.00 10.00      A   
ATOM    293  CB  ARG     5     -34.667  11.221 -13.085  1.00 10.00      B   
ATOM    294  CG  ARG     5     -35.792  10.204 -13.228  1.00 10.00      B   
ATOM    295  CD  ARG     5     -37.156  10.869 -13.170  1.00 10.00      B   
ATOM    296  NE  ARG     5     -37.357  11.792 -14.283  1.00 10.00      B   
ATOM    297  HE  ARG     5     -36.926  12.675 -14.217  1.00 10.00      B   
ATOM    298  CZ  ARG     5     -38.079  11.511 -15.367  1.00 10.00      B   
ATOM    299  NH1 ARG     5     -38.684  10.334 -15.481  1.00 10.00      B   
ATOM    300 HH11 ARG     5     -39.249  10.115 -16.329  1.00 10.00      B   
ATOM    301 HH12 ARG     5     -38.595   9.620 -14.725  1.00 10.00      B   
ATOM    302  NH2 ARG     5     -38.204  12.411 -16.334  1.00 10.00      B   
ATOM    303 HH21 ARG     5     -38.773  12.196 -17.182  1.00 10.00      B   
ATOM    304 HH22 ARG     5     -37.735  13.341 -16.251  1.00 10.00      B   
ATOM    305  C   ARG     5     -32.791   9.741 -12.252  1.00 10.00      B   
ATOM    306  O   ARG     5     -33.496   8.807 -11.865  1.00 10.00      B   
ATOM    307  N   ARG     5     -33.200   9.993 -14.682  1.00 10.00      B   
ATOM    308  HT1 ARG     5     -33.572  10.616 -15.426  1.00 10.00      B   
ATOM    309  HT2 ARG     5     -33.767   9.121 -14.663  1.00 10.00      B   
ATOM    310  HT3 ARG     5     -32.218   9.744 -14.912  1.00 10.00      B   
ATOM    311  CA  ARG     5     -33.259  10.671 -13.368  1.00 10.00      B   
ATOM    312  N   TYR     6     -31.588   9.990 -11.752  1.00 10.00      B   
ATOM    313  HN  TYR     6     -31.068  10.748 -12.106  1.00 10.00      B   
ATOM    314  CA  TYR     6     -31.015   9.183 -10.683  1.00 10.00      B   
ATOM    315  CB  TYR     6     -30.155   8.052 -11.259  1.00 10.00      B   
ATOM    316  CG  TYR     6     -30.933   6.866 -11.783  1.00 10.00      B   
ATOM    317  CD1 TYR     6     -30.745   6.411 -13.080  1.00 10.00      B   
ATOM    318  CD2 TYR     6     -31.851   6.199 -10.982  1.00 10.00      B   
ATOM    319  CE1 TYR     6     -31.448   5.328 -13.567  1.00 10.00      B   
ATOM    320  CE2 TYR     6     -32.562   5.111 -11.459  1.00 10.00      B   
ATOM    321  CZ  TYR     6     -32.356   4.681 -12.753  1.00 10.00      B   
ATOM    322  OH  TYR     6     -33.057   3.599 -13.238  1.00 10.00      B   
ATOM    323  HH  TYR     6     -33.997   3.712 -13.039  1.00 10.00      B   
ATOM    324  C   TYR     6     -30.161  10.053  -9.772  1.00 10.00      B   
ATOM    325  O   TYR     6     -30.042  11.260  -9.987  1.00 10.00      B   
ATOM    326  N   LEU     7     -29.576   9.438  -8.757  1.00 10.00      B   
ATOM    327  HN  LEU     7     -29.729   8.474  -8.628  1.00 10.00      B   
ATOM    328  CA  LEU     7     -28.722  10.148  -7.814  1.00 10.00      B   
ATOM    329  CB  LEU     7     -29.202   9.915  -6.380  1.00 10.00      B   
ATOM    330  CG  LEU     7     -30.550  10.533  -6.009  1.00 10.00      B   
ATOM    331  CD1 LEU     7     -31.151   9.821  -4.809  1.00 10.00      B   
ATOM    332  CD2 LEU     7     -30.395  12.019  -5.724  1.00 10.00      B   
ATOM    333  C   LEU     7     -27.279   9.679  -7.965  1.00 10.00      B   
ATOM    334  O   LEU     7     -26.470   9.796  -7.043  1.00 10.00      B   
ATOM    335  N   VAL     8     -26.964   9.154  -9.144  1.00 10.00      B   
ATOM    336  HN  VAL     8     -27.651   9.113  -9.841  1.00 10.00      B   
ATOM    337  CA  VAL     8     -25.624   8.652  -9.439  1.00 10.00      B   
ATOM    338  CB  VAL     8     -25.549   8.026 -10.851  1.00 10.00      B   
ATOM    339  CG1 VAL     8     -24.132   7.575 -11.171  1.00 10.00      B   
ATOM    340  CG2 VAL     8     -26.521   6.862 -10.975  1.00 10.00      B   
ATOM    341  C   VAL     8     -24.586   9.767  -9.316  1.00 10.00      B   
ATOM    342  O   VAL     8     -23.531   9.585  -8.706  1.00 10.00      B   
ATOM    343  N   ARG     9     -24.910  10.928  -9.877  1.00 10.00      B   
ATOM    344  HN  ARG     9     -25.770  11.003 -10.345  1.00 10.00      B   
ATOM    345  CA  ARG     9     -24.019  12.086  -9.839  1.00 10.00      B   
ATOM    346  CB  ARG     9     -24.587  13.218 -10.701  1.00 10.00      B   
ATOM    347  CG  ARG     9     -23.612  14.354 -10.970  1.00 10.00      B   
ATOM    348  CD  ARG     9     -24.312  15.545 -11.606  1.00 10.00      B   
ATOM    349  NE  ARG     9     -24.779  15.250 -12.959  1.00 10.00      B   
ATOM    350  HE  ARG     9     -24.299  14.546 -13.452  1.00 10.00      B   
ATOM    351  CZ  ARG     9     -25.796  15.872 -13.557  1.00 10.00      B   
ATOM    352  NH1 ARG     9     -26.468  16.830 -12.922  1.00 10.00      B   
ATOM    353 HH11 ARG     9     -27.264  17.319 -13.397  1.00 10.00      B   
ATOM    354 HH12 ARG     9     -26.209  17.100 -11.946  1.00 10.00      B   
ATOM    355  NH2 ARG     9     -26.149  15.523 -14.789  1.00 10.00      B   
ATOM    356 HH21 ARG     9     -25.637  14.761 -15.289  1.00 10.00      B   
ATOM    357 HH22 ARG     9     -26.939  16.010 -15.267  1.00 10.00      B   
ATOM    358  C   ARG     9     -23.801  12.572  -8.403  1.00 10.00      B   
ATOM    359  O   ARG     9     -22.816  13.251  -8.103  1.00 10.00      B   
ATOM    360  N   GLU    10     -24.725  12.217  -7.520  1.00 10.00      B   
ATOM    361  HN  GLU    10     -25.483  11.671  -7.815  1.00 10.00      B   
ATOM    362  CA  GLU    10     -24.639  12.607  -6.124  1.00 10.00      B   
ATOM    363  CB  GLU    10     -26.028  12.618  -5.493  1.00 10.00      B   
ATOM    364  CG  GLU    10     -26.266  13.788  -4.560  1.00 10.00      B   
ATOM    365  CD  GLU    10     -26.208  15.117  -5.279  1.00 10.00      B   
ATOM    366  OE1 GLU    10     -25.257  15.894  -5.032  1.00 10.00      B   
ATOM    367  OE2 GLU    10     -27.120  15.398  -6.085  1.00 10.00      B   
ATOM    368  C   GLU    10     -23.725  11.653  -5.365  1.00 10.00      B   
ATOM    369  O   GLU    10     -22.842  12.082  -4.625  1.00 10.00      B   
ATOM    370  N   THR    11     -23.937  10.358  -5.566  1.00 10.00      B   
ATOM    371  HN  THR    11     -24.664  10.079  -6.162  1.00 10.00      B   
ATOM    372  CA  THR    11     -23.132   9.339  -4.909  1.00 10.00      B   
ATOM    373  CB  THR    11     -23.701   7.930  -5.168  1.00 10.00      B   
ATOM    374  OG1 THR    11     -25.117   8.023  -5.383  1.00 10.00      B   
ATOM    375  HG1 THR    11     -25.287   8.266  -6.300  1.00 10.00      B   
ATOM    376  CG2 THR    11     -23.444   7.031  -3.970  1.00 10.00      B   
ATOM    377  C   THR    11     -21.682   9.406  -5.389  1.00 10.00      B   
ATOM    378  O   THR    11     -20.746   9.192  -4.614  1.00 10.00      B   
ATOM    379  N   LEU    12     -21.500   9.724  -6.667  1.00 10.00      B   
ATOM    380  HN  LEU    12     -22.284   9.882  -7.241  1.00 10.00      B   
ATOM    381  CA  LEU    12     -20.167   9.833  -7.242  1.00 10.00      B   
ATOM    382  CB  LEU    12     -20.252   9.954  -8.767  1.00 10.00      B   
ATOM    383  CG  LEU    12     -18.923   9.919  -9.527  1.00 10.00      B   
ATOM    384  CD1 LEU    12     -18.269   8.548  -9.412  1.00 10.00      B   
ATOM    385  CD2 LEU    12     -19.133  10.299 -10.984  1.00 10.00      B   
ATOM    386  C   LEU    12     -19.436  11.036  -6.655  1.00 10.00      B   
ATOM    387  O   LEU    12     -18.214  11.025  -6.512  1.00 10.00      B   
ATOM    388  N   LYS    13     -20.200  12.067  -6.302  1.00 10.00      B   
ATOM    389  HN  LYS    13     -21.169  12.004  -6.432  1.00 10.00      B   
ATOM    390  CA  LYS    13     -19.640  13.281  -5.720  1.00 10.00      B   
ATOM    391  CB  LYS    13     -20.751  14.308  -5.479  1.00 10.00      B   
ATOM    392  CG  LYS    13     -20.281  15.630  -4.892  1.00 10.00      B   
ATOM    393  CD  LYS    13     -21.458  16.517  -4.523  1.00 10.00      B   
ATOM    394  CE  LYS    13     -22.212  15.966  -3.323  1.00 10.00      B   
ATOM    395  NZ  LYS    13     -23.512  16.658  -3.125  1.00 10.00      B   
ATOM    396  HZ1 LYS    13     -23.367  17.688  -3.088  1.00 10.00      B   
ATOM    397  HZ2 LYS    13     -23.947  16.352  -2.232  1.00 10.00      B   
ATOM    398  HZ3 LYS    13     -24.164  16.438  -3.914  1.00 10.00      B   
ATOM    399  C   LYS    13     -18.926  12.957  -4.410  1.00 10.00      B   
ATOM    400  O   LYS    13     -17.752  13.291  -4.230  1.00 10.00      B   
ATOM    401  N   SER    14     -19.641  12.294  -3.507  1.00 10.00      B   
ATOM    402  HN  SER    14     -20.577  12.072  -3.705  1.00 10.00      B   
ATOM    403  CA  SER    14     -19.086  11.904  -2.217  1.00 10.00      B   
ATOM    404  CB  SER    14     -20.177  11.245  -1.372  1.00 10.00      B   
ATOM    405  OG  SER    14     -21.457  11.744  -1.733  1.00 10.00      B   
ATOM    406  HG  SER    14     -22.108  11.029  -1.683  1.00 10.00      B   
ATOM    407  C   SER    14     -17.913  10.943  -2.404  1.00 10.00      B   
ATOM    408  O   SER    14     -16.887  11.054  -1.730  1.00 10.00      B   
ATOM    409  N   GLN    15     -18.072  10.010  -3.340  1.00 10.00      B   
ATOM    410  HN  GLN    15     -18.916   9.980  -3.843  1.00 10.00      B   
ATOM    411  CA  GLN    15     -17.040   9.024  -3.638  1.00 10.00      B   
ATOM    412  CB  GLN    15     -17.532   8.066  -4.727  1.00 10.00      B   
ATOM    413  CG  GLN    15     -16.487   7.085  -5.233  1.00 10.00      B   
ATOM    414  CD  GLN    15     -16.970   6.302  -6.439  1.00 10.00      B   
ATOM    415  OE1 GLN    15     -18.161   6.031  -6.582  1.00 10.00      B   
ATOM    416  NE2 GLN    15     -16.048   5.943  -7.318  1.00 10.00      B   
ATOM    417 HE21 GLN    15     -15.121   6.203  -7.149  1.00 10.00      B   
ATOM    418 HE22 GLN    15     -16.332   5.425  -8.105  1.00 10.00      B   
ATOM    419  C   GLN    15     -15.745   9.704  -4.073  1.00 10.00      B   
ATOM    420  O   GLN    15     -14.675   9.404  -3.550  1.00 10.00      B   
ATOM    421  N   LEU    16     -15.854  10.630  -5.020  1.00 10.00      B   
ATOM    422  HN  LEU    16     -16.741  10.830  -5.394  1.00 10.00      B   
ATOM    423  CA  LEU    16     -14.690  11.351  -5.526  1.00 10.00      B   
ATOM    424  CB  LEU    16     -15.077  12.249  -6.703  1.00 10.00      B   
ATOM    425  CG  LEU    16     -15.439  11.534  -8.006  1.00 10.00      B   
ATOM    426  CD1 LEU    16     -16.008  12.519  -9.014  1.00 10.00      B   
ATOM    427  CD2 LEU    16     -14.225  10.819  -8.582  1.00 10.00      B   
ATOM    428  C   LEU    16     -14.027  12.175  -4.428  1.00 10.00      B   
ATOM    429  O   LEU    16     -12.803  12.203  -4.316  1.00 10.00      B   
ATOM    430  N   ALA    17     -14.841  12.831  -3.610  1.00 10.00      B   
ATOM    431  HN  ALA    17     -15.812  12.761  -3.744  1.00 10.00      B   
ATOM    432  CA  ALA    17     -14.332  13.652  -2.519  1.00 10.00      B   
ATOM    433  CB  ALA    17     -15.472  14.374  -1.816  1.00 10.00      B   
ATOM    434  C   ALA    17     -13.535  12.815  -1.522  1.00 10.00      B   
ATOM    435  O   ALA    17     -12.455  13.220  -1.080  1.00 10.00      B   
ATOM    436  N   ILE    18     -14.061  11.647  -1.179  1.00 10.00      B   
ATOM    437  HN  ILE    18     -14.924  11.372  -1.565  1.00 10.00      B   
ATOM    438  CA  ILE    18     -13.396  10.765  -0.236  1.00 10.00      B   
ATOM    439  CB  ILE    18     -14.365   9.723   0.369  1.00 10.00      B   
ATOM    440  CG1 ILE    18     -13.977   9.403   1.812  1.00 10.00      B   
ATOM    441  CG2 ILE    18     -14.437   8.452  -0.468  1.00 10.00      B   
ATOM    442  CD1 ILE    18     -15.155   9.037   2.687  1.00 10.00      B   
ATOM    443  C   ILE    18     -12.167  10.104  -0.864  1.00 10.00      B   
ATOM    444  O   ILE    18     -11.188   9.817  -0.177  1.00 10.00      B   
ATOM    445  N   LEU    19     -12.214   9.899  -2.178  1.00 10.00      B   
ATOM    446  HN  LEU    19     -13.024  10.159  -2.671  1.00 10.00      B   
ATOM    447  CA  LEU    19     -11.106   9.290  -2.905  1.00 10.00      B   
ATOM    448  CB  LEU    19     -11.494   9.078  -4.376  1.00 10.00      B   
ATOM    449  CG  LEU    19     -10.370   8.683  -5.336  1.00 10.00      B   
ATOM    450  CD1 LEU    19      -9.938   7.244  -5.107  1.00 10.00      B   
ATOM    451  CD2 LEU    19     -10.798   8.895  -6.779  1.00 10.00      B   
ATOM    452  C   LEU    19      -9.863  10.168  -2.811  1.00 10.00      B   
ATOM    453  O   LEU    19      -8.745   9.670  -2.654  1.00 10.00      B   
ATOM    454  N   PHE    20     -10.071  11.479  -2.894  1.00 10.00      B   
ATOM    455  HN  PHE    20     -10.990  11.809  -3.013  1.00 10.00      B   
ATOM    456  CA  PHE    20      -8.974  12.440  -2.827  1.00 10.00      B   
ATOM    457  CB  PHE    20      -9.474  13.868  -3.071  1.00 10.00      B   
ATOM    458  CG  PHE    20     -10.092  14.082  -4.425  1.00 10.00      B   
ATOM    459  CD1 PHE    20     -11.204  14.894  -4.571  1.00 10.00      B   
ATOM    460  CD2 PHE    20      -9.570  13.463  -5.550  1.00 10.00      B   
ATOM    461  CE1 PHE    20     -11.781  15.091  -5.811  1.00 10.00      B   
ATOM    462  CE2 PHE    20     -10.139  13.655  -6.794  1.00 10.00      B   
ATOM    463  CZ  PHE    20     -11.249  14.469  -6.926  1.00 10.00      B   
ATOM    464  C   PHE    20      -8.235  12.362  -1.495  1.00 10.00      B   
ATOM    465  O   PHE    20      -7.007  12.321  -1.461  1.00 10.00      B   
ATOM    466  N   ILE    21      -8.984  12.330  -0.401  1.00 10.00      B   
ATOM    467  HN  ILE    21      -9.962  12.348  -0.486  1.00 10.00      B   
ATOM    468  CA  ILE    21      -8.377  12.262   0.923  1.00 10.00      B   
ATOM    469  CB  ILE    21      -9.335  12.691   2.060  1.00 10.00      B   
ATOM    470  CG1 ILE    21     -10.592  11.820   2.104  1.00 10.00      B   
ATOM    471  CG2 ILE    21      -9.704  14.159   1.920  1.00 10.00      B   
ATOM    472  CD1 ILE    21     -10.621  10.839   3.257  1.00 10.00      B   
ATOM    473  C   ILE    21      -7.778  10.883   1.201  1.00 10.00      B   
ATOM    474  O   ILE    21      -6.721  10.773   1.818  1.00 10.00      B   
ATOM    475  N   LEU    22      -8.442   9.836   0.716  1.00 10.00      B   
ATOM    476  HN  LEU    22      -9.277   9.983   0.217  1.00 10.00      B   
ATOM    477  CA  LEU    22      -7.961   8.472   0.916  1.00 10.00      B   
ATOM    478  CB  LEU    22      -8.951   7.450   0.356  1.00 10.00      B   
ATOM    479  CG  LEU    22     -10.177   7.152   1.222  1.00 10.00      B   
ATOM    480  CD1 LEU    22     -11.101   6.172   0.519  1.00 10.00      B   
ATOM    481  CD2 LEU    22      -9.755   6.610   2.579  1.00 10.00      B   
ATOM    482  C   LEU    22      -6.589   8.282   0.285  1.00 10.00      B   
ATOM    483  O   LEU    22      -5.723   7.605   0.845  1.00 10.00      B   
ATOM    484  N   LEU    23      -6.396   8.900  -0.875  1.00 10.00      B   
ATOM    485  HN  LEU    23      -7.130   9.426  -1.262  1.00 10.00      B   
ATOM    486  CA  LEU    23      -5.131   8.818  -1.585  1.00 10.00      B   
ATOM    487  CB  LEU    23      -5.218   9.575  -2.914  1.00 10.00      B   
ATOM    488  CG  LEU    23      -4.054   9.371  -3.888  1.00 10.00      B   
ATOM    489  CD1 LEU    23      -4.097   7.980  -4.506  1.00 10.00      B   
ATOM    490  CD2 LEU    23      -4.059  10.443  -4.966  1.00 10.00      B   
ATOM    491  C   LEU    23      -4.013   9.401  -0.725  1.00 10.00      B   
ATOM    492  O   LEU    23      -2.930   8.824  -0.615  1.00 10.00      B   
ATOM    493  N   LEU    24      -4.300  10.534  -0.093  1.00 10.00      B   
ATOM    494  HN  LEU    24      -5.195  10.924  -0.199  1.00 10.00      B   
ATOM    495  CA  LEU    24      -3.331  11.206   0.762  1.00 10.00      B   
ATOM    496  CB  LEU    24      -3.816  12.612   1.124  1.00 10.00      B   
ATOM    497  CG  LEU    24      -3.957  13.593  -0.045  1.00 10.00      B   
ATOM    498  CD1 LEU    24      -4.566  14.906   0.421  1.00 10.00      B   
ATOM    499  CD2 LEU    24      -2.608  13.838  -0.704  1.00 10.00      B   
ATOM    500  C   LEU    24      -3.063  10.392   2.023  1.00 10.00      B   
ATOM    501  O   LEU    24      -1.925  10.293   2.478  1.00 10.00      B   
ATOM    502  N   ILE    25      -4.117   9.800   2.578  1.00 10.00      B   
ATOM    503  HN  ILE    25      -5.005   9.922   2.175  1.00 10.00      B   
ATOM    504  CA  ILE    25      -3.986   8.980   3.779  1.00 10.00      B   
ATOM    505  CB  ILE    25      -5.354   8.461   4.278  1.00 10.00      B   
ATOM    506  CG1 ILE    25      -6.245   9.632   4.696  1.00 10.00      B   
ATOM    507  CG2 ILE    25      -5.171   7.495   5.442  1.00 10.00      B   
ATOM    508  CD1 ILE    25      -7.657   9.225   5.057  1.00 10.00      B   
ATOM    509  C   ILE    25      -3.053   7.801   3.512  1.00 10.00      B   
ATOM    510  O   ILE    25      -2.162   7.506   4.311  1.00 10.00      B   
ATOM    511  N   PHE    26      -3.261   7.141   2.376  1.00 10.00      B   
ATOM    512  HN  PHE    26      -3.999   7.422   1.788  1.00 10.00      B   
ATOM    513  CA  PHE    26      -2.433   6.005   1.985  1.00 10.00      B   
ATOM    514  CB  PHE    26      -2.985   5.327   0.728  1.00 10.00      B   
ATOM    515  CG  PHE    26      -3.981   4.236   1.019  1.00 10.00      B   
ATOM    516  CD1 PHE    26      -5.204   4.533   1.599  1.00 10.00      B   
ATOM    517  CD2 PHE    26      -3.691   2.914   0.714  1.00 10.00      B   
ATOM    518  CE1 PHE    26      -6.119   3.534   1.871  1.00 10.00      B   
ATOM    519  CE2 PHE    26      -4.603   1.910   0.983  1.00 10.00      B   
ATOM    520  CZ  PHE    26      -5.818   2.220   1.563  1.00 10.00      B   
ATOM    521  C   PHE    26      -0.990   6.445   1.768  1.00 10.00      B   
ATOM    522  O   PHE    26      -0.051   5.706   2.076  1.00 10.00      B   
ATOM    523  N   PHE    27      -0.825   7.657   1.243  1.00 10.00      B   
ATOM    524  HN  PHE    27      -1.616   8.185   1.005  1.00 10.00      B   
ATOM    525  CA  PHE    27       0.499   8.216   1.010  1.00 10.00      B   
ATOM    526  CB  PHE    27       0.411   9.575   0.306  1.00 10.00      B   
ATOM    527  CG  PHE    27       0.277   9.496  -1.188  1.00 10.00      B   
ATOM    528  CD1 PHE    27      -0.395  10.485  -1.886  1.00 10.00      B   
ATOM    529  CD2 PHE    27       0.825   8.439  -1.895  1.00 10.00      B   
ATOM    530  CE1 PHE    27      -0.518  10.422  -3.260  1.00 10.00      B   
ATOM    531  CE2 PHE    27       0.704   8.369  -3.271  1.00 10.00      B   
ATOM    532  CZ  PHE    27       0.031   9.362  -3.954  1.00 10.00      B   
ATOM    533  C   PHE    27       1.229   8.375   2.335  1.00 10.00      B   
ATOM    534  O   PHE    27       2.393   8.009   2.456  1.00 10.00      B   
ATOM    535  N   CYS    28       0.527   8.916   3.327  1.00 10.00      B   
ATOM    536  HN  CYS    28      -0.400   9.201   3.157  1.00 10.00      B   
ATOM    537  CA  CYS    28       1.100   9.115   4.656  1.00 10.00      B   
ATOM    538  CB  CYS    28       0.142   9.902   5.551  1.00 10.00      B   
ATOM    539  SG  CYS    28      -0.248  11.561   4.948  1.00 10.00      B   
ATOM    540  HG  CYS    28       0.779  12.350   5.231  1.00 10.00      B   
ATOM    541  C   CYS    28       1.463   7.784   5.305  1.00 10.00      B   
ATOM    542  O   CYS    28       2.509   7.662   5.939  1.00 10.00      B   
ATOM    543  N   GLN    29       0.599   6.790   5.125  1.00 10.00      B   
ATOM    544  HN  GLN    29      -0.217   6.956   4.604  1.00 10.00      B   
ATOM    545  CA  GLN    29       0.828   5.461   5.681  1.00 10.00      B   
ATOM    546  CB  GLN    29      -0.327   4.527   5.316  1.00 10.00      B   
ATOM    547  CG  GLN    29      -1.612   4.773   6.084  1.00 10.00      B   
ATOM    548  CD  GLN    29      -2.698   3.784   5.712  1.00 10.00      B   
ATOM    549  OE1 GLN    29      -2.420   2.632   5.375  1.00 10.00      B   
ATOM    550  NE2 GLN    29      -3.942   4.226   5.760  1.00 10.00      B   
ATOM    551 HE21 GLN    29      -4.094   5.155   6.031  1.00 10.00      B   
ATOM    552 HE22 GLN    29      -4.664   3.603   5.522  1.00 10.00      B   
ATOM    553  C   GLN    29       2.126   4.881   5.140  1.00 10.00      B   
ATOM    554  O   GLN    29       2.992   4.441   5.897  1.00 10.00      B   
ATOM    555  N   LYS    30       2.265   4.909   3.821  1.00 10.00      B   
ATOM    556  HN  LYS    30       1.545   5.291   3.271  1.00 10.00      B   
ATOM    557  CA  LYS    30       3.453   4.381   3.171  1.00 10.00      B   
ATOM    558  CB  LYS    30       3.233   4.222   1.668  1.00 10.00      B   
ATOM    559  CG  LYS    30       4.206   3.257   1.013  1.00 10.00      B   
ATOM    560  CD  LYS    30       3.691   2.777  -0.331  1.00 10.00      B   
ATOM    561  CE  LYS    30       4.562   1.657  -0.873  1.00 10.00      B   
ATOM    562  NZ  LYS    30       4.000   1.056  -2.107  1.00 10.00      B   
ATOM    563  HZ1 LYS    30       3.564   1.790  -2.695  1.00 10.00      B   
ATOM    564  HZ2 LYS    30       3.282   0.339  -1.868  1.00 10.00      B   
ATOM    565  HZ3 LYS    30       4.757   0.597  -2.655  1.00 10.00      B   
ATOM    566  C   LYS    30       4.673   5.251   3.448  1.00 10.00      B   
ATOM    567  O   LYS    30       5.788   4.747   3.533  1.00 10.00      B   
ATOM    568  N   LEU    31       4.451   6.554   3.599  1.00 10.00      B   
ATOM    569  HN  LEU    31       3.534   6.896   3.510  1.00 10.00      B   
ATOM    570  CA  LEU    31       5.531   7.495   3.875  1.00 10.00      B   
ATOM    571  CB  LEU    31       4.986   8.922   4.003  1.00 10.00      B   
ATOM    572  CG  LEU    31       6.027  10.034   4.153  1.00 10.00      B   
ATOM    573  CD1 LEU    31       6.852  10.177   2.882  1.00 10.00      B   
ATOM    574  CD2 LEU    31       5.352  11.349   4.506  1.00 10.00      B   
ATOM    575  C   LEU    31       6.275   7.102   5.148  1.00 10.00      B   
ATOM    576  O   LEU    31       7.505   7.071   5.177  1.00 10.00      B   
ATOM    577  N   VAL    32       5.522   6.783   6.192  1.00 10.00      B   
ATOM    578  HN  VAL    32       4.543   6.818   6.104  1.00 10.00      B   
ATOM    579  CA  VAL    32       6.109   6.381   7.467  1.00 10.00      B   
ATOM    580  CB  VAL    32       5.024   6.196   8.553  1.00 10.00      B   
ATOM    581  CG1 VAL    32       5.648   5.859   9.901  1.00 10.00      B   
ATOM    582  CG2 VAL    32       4.166   7.447   8.666  1.00 10.00      B   
ATOM    583  C   VAL    32       6.899   5.081   7.306  1.00 10.00      B   
ATOM    584  O   VAL    32       7.936   4.885   7.945  1.00 10.00      B   
ATOM    585  N   ARG    33       6.411   4.210   6.432  1.00 10.00      B   
ATOM    586  HN  ARG    33       5.593   4.439   5.940  1.00 10.00      B   
ATOM    587  CA  ARG    33       7.057   2.926   6.181  1.00 10.00      B   
ATOM    588  CB  ARG    33       6.083   1.935   5.540  1.00 10.00      B   
ATOM    589  CG  ARG    33       5.180   1.232   6.542  1.00 10.00      B   
ATOM    590  CD  ARG    33       3.713   1.371   6.172  1.00 10.00      B   
ATOM    591  NE  ARG    33       3.365   0.603   4.978  1.00 10.00      B   
ATOM    592  HE  ARG    33       4.109   0.238   4.441  1.00 10.00      B   
ATOM    593  CZ  ARG    33       2.111   0.360   4.590  1.00 10.00      B   
ATOM    594  NH1 ARG    33       1.087   0.829   5.292  1.00 10.00      B   
ATOM    595 HH11 ARG    33       1.254   1.388   6.158  1.00 10.00      B   
ATOM    596 HH12 ARG    33       0.109   0.636   4.985  1.00 10.00      B   
ATOM    597  NH2 ARG    33       1.883  -0.347   3.492  1.00 10.00      B   
ATOM    598 HH21 ARG    33       0.901  -0.542   3.187  1.00 10.00      B   
ATOM    599 HH22 ARG    33       2.681  -0.716   2.931  1.00 10.00      B   
ATOM    600  C   ARG    33       8.320   3.074   5.334  1.00 10.00      B   
ATOM    601  O   ARG    33       9.352   2.468   5.638  1.00 10.00      B   
ATOM    602  N   ILE    34       8.249   3.890   4.284  1.00 10.00      B   
ATOM    603  HN  ILE    34       7.403   4.355   4.090  1.00 10.00      B   
ATOM    604  CA  ILE    34       9.400   4.102   3.411  1.00 10.00      B   
ATOM    605  CB  ILE    34       9.046   4.808   2.079  1.00 10.00      B   
ATOM    606  CG1 ILE    34       8.535   6.230   2.316  1.00 10.00      B   
ATOM    607  CG2 ILE    34       8.030   3.989   1.288  1.00 10.00      B   
ATOM    608  CD1 ILE    34       8.327   7.027   1.046  1.00 10.00      B   
ATOM    609  C   ILE    34      10.516   4.847   4.140  1.00 10.00      B   
ATOM    610  O   ILE    34      11.696   4.658   3.839  1.00 10.00      B   
ATOM    611  N   LEU    35      10.137   5.684   5.110  1.00 10.00      B   
ATOM    612  HN  LEU    35       9.178   5.813   5.289  1.00 10.00      B   
ATOM    613  CA  LEU    35      11.113   6.430   5.898  1.00 10.00      B   
ATOM    614  CB  LEU    35      10.429   7.476   6.781  1.00 10.00      B   
ATOM    615  CG  LEU    35       9.960   8.753   6.077  1.00 10.00      B   
ATOM    616  CD1 LEU    35       9.250   9.678   7.054  1.00 10.00      B   
ATOM    617  CD2 LEU    35      11.129   9.467   5.417  1.00 10.00      B   
ATOM    618  C   LEU    35      11.937   5.474   6.748  1.00 10.00      B   
ATOM    619  O   LEU    35      13.097   5.741   7.053  1.00 10.00      B   
ATOM    620  N   GLY    36      11.331   4.348   7.114  1.00 10.00      B   
ATOM    621  HN  GLY    36      10.403   4.192   6.843  1.00 10.00      B   
ATOM    622  CA  GLY    36      12.026   3.355   7.901  1.00 10.00      B   
ATOM    623  C   GLY    36      13.185   2.774   7.122  1.00 10.00      B   
ATOM    624  O   GLY    36      14.252   2.512   7.674  1.00 10.00      B   
ATOM    625  N   ALA    37      12.984   2.610   5.821  1.00 10.00      B   
ATOM    626  HN  ALA    37      12.118   2.861   5.437  1.00 10.00      B   
ATOM    627  CA  ALA    37      14.014   2.071   4.947  1.00 10.00      B   
ATOM    628  CB  ALA    37      13.404   1.613   3.628  1.00 10.00      B   
ATOM    629  C   ALA    37      15.105   3.111   4.703  1.00 10.00      B   
ATOM    630  O   ALA    37      16.251   2.770   4.417  1.00 10.00      B   
ATOM    631  N   ALA    38      14.743   4.381   4.845  1.00 10.00      B   
ATOM    632  HN  ALA    38      13.817   4.588   5.094  1.00 10.00      B   
ATOM    633  CA  ALA    38      15.681   5.480   4.639  1.00 10.00      B   
ATOM    634  CB  ALA    38      14.926   6.790   4.454  1.00 10.00      B   
ATOM    635  C   ALA    38      16.679   5.592   5.792  1.00 10.00      B   
ATOM    636  O   ALA    38      17.742   6.205   5.654  1.00 10.00      B   
ATOM    637  N   VAL    39      16.324   5.012   6.935  1.00 10.00      B   
ATOM    638  HN  VAL    39      15.458   4.556   6.989  1.00 10.00      B   
ATOM    639  CA  VAL    39      17.189   5.047   8.110  1.00 10.00      B   
ATOM    640  CB  VAL    39      16.493   5.710   9.322  1.00 10.00      B   
ATOM    641  CG1 VAL    39      17.485   5.949  10.453  1.00 10.00      B   
ATOM    642  CG2 VAL    39      15.815   7.009   8.916  1.00 10.00      B   
ATOM    643  C   VAL    39      17.637   3.643   8.501  1.00 10.00      B   
ATOM    644  O   VAL    39      18.808   3.291   8.362  1.00 10.00      B   
ATOM    645  N   ASP    40      16.691   2.834   8.967  1.00 10.00      B   
ATOM    646  HN  ASP    40      15.766   3.160   9.015  1.00 10.00      B   
ATOM    647  CA  ASP    40      16.982   1.469   9.397  1.00 10.00      B   
ATOM    648  CB  ASP    40      15.828   0.905  10.223  1.00 10.00      B   
ATOM    649  CG  ASP    40      15.916   1.273  11.686  1.00 10.00      B   
ATOM    650  OD1 ASP    40      16.783   0.717  12.391  1.00 10.00      B   
ATOM    651  OD2 ASP    40      15.105   2.107  12.140  1.00 10.00      B   
ATOM    652  C   ASP    40      17.249   0.555   8.213  1.00 10.00      B   
ATOM    653  O   ASP    40      18.064  -0.362   8.296  1.00 10.00      B   
ATOM    654  N   GLY    41      16.553   0.807   7.115  1.00 10.00      B   
ATOM    655  HN  GLY    41      15.911   1.550   7.115  1.00 10.00      B   
ATOM    656  CA  GLY    41      16.721  -0.005   5.922  1.00 10.00      B   
ATOM    657  C   GLY    41      18.063   0.215   5.250  1.00 10.00      B   
ATOM    658  O   GLY    41      18.486  -0.592   4.420  1.00 10.00      B   
ATOM    659  N   ASP    42      18.726   1.312   5.615  1.00 10.00      B   
ATOM    660  HN  ASP    42      18.322   1.899   6.285  1.00 10.00      B   
ATOM    661  CA  ASP    42      20.035   1.671   5.063  1.00 10.00      B   
ATOM    662  CB  ASP    42      21.072   0.573   5.336  1.00 10.00      B   
ATOM    663  CG  ASP    42      22.495   1.094   5.389  1.00 10.00      B   
ATOM    664  OD1 ASP    42      22.690   2.264   5.782  1.00 10.00      B   
ATOM    665  OD2 ASP    42      23.426   0.321   5.060  1.00 10.00      B   
ATOM    666  C   ASP    42      19.940   1.990   3.570  1.00 10.00      B   
ATOM    667  O   ASP    42      20.852   1.696   2.794  1.00 10.00      B   
ATOM    668  N   ILE    43      18.821   2.587   3.179  1.00 10.00      B   
ATOM    669  HN  ILE    43      18.127   2.784   3.847  1.00 10.00      B   
ATOM    670  CA  ILE    43      18.584   2.965   1.791  1.00 10.00      B   
ATOM    671  CB  ILE    43      17.282   2.322   1.252  1.00 10.00      B   
ATOM    672  CG1 ILE    43      17.332   0.799   1.403  1.00 10.00      B   
ATOM    673  CG2 ILE    43      17.046   2.703  -0.203  1.00 10.00      B   
ATOM    674  CD1 ILE    43      16.017   0.111   1.111  1.00 10.00      B   
ATOM    675  C   ILE    43      18.470   4.488   1.699  1.00 10.00      B   
ATOM    676  O   ILE    43      17.685   5.097   2.426  1.00 10.00      B   
ATOM    677  N   PRO    44      19.256   5.119   0.809  1.00 10.00      B   
ATOM    678  CA  PRO    44      19.256   6.580   0.629  1.00 10.00      B   
ATOM    679  CB  PRO    44      20.241   6.809  -0.527  1.00 10.00      B   
ATOM    680  CG  PRO    44      20.390   5.477  -1.181  1.00 10.00      B   
ATOM    681  CD  PRO    44      20.205   4.459  -0.097  1.00 10.00      B   
ATOM    682  C   PRO    44      17.877   7.136   0.271  1.00 10.00      B   
ATOM    683  O   PRO    44      17.187   6.617  -0.610  1.00 10.00      B   
ATOM    684  N   ALA    45      17.485   8.203   0.954  1.00 10.00      B   
ATOM    685  HN  ALA    45      18.085   8.573   1.638  1.00 10.00      B   
ATOM    686  CA  ALA    45      16.196   8.846   0.723  1.00 10.00      B   
ATOM    687  CB  ALA    45      15.742   9.566   1.984  1.00 10.00      B   
ATOM    688  C   ALA    45      16.277   9.822  -0.449  1.00 10.00      B   
ATOM    689  O   ALA    45      15.808  10.961  -0.367  1.00 10.00      B   
ATOM    690  N   ASN    46      16.868   9.366  -1.543  1.00 10.00      B   
ATOM    691  HN  ASN    46      17.216   8.448  -1.550  1.00 10.00      B   
ATOM    692  CA  ASN    46      17.019  10.194  -2.732  1.00 10.00      B   
ATOM    693  CB  ASN    46      18.360   9.920  -3.418  1.00 10.00      B   
ATOM    694  CG  ASN    46      19.532  10.573  -2.712  1.00 10.00      B   
ATOM    695  OD1 ASN    46      19.376  11.586  -2.032  1.00 10.00      B   
ATOM    696  ND2 ASN    46      20.713  10.003  -2.877  1.00 10.00      B   
ATOM    697 HD21 ASN    46      20.768   9.197  -3.443  1.00 10.00      B   
ATOM    698 HD22 ASN    46      21.488  10.401  -2.426  1.00 10.00      B   
ATOM    699  C   ASN    46      15.883   9.962  -3.714  1.00 10.00      B   
ATOM    700  O   ASN    46      15.694  10.735  -4.651  1.00 10.00      B   
ATOM    701  N   LEU    47      15.121   8.903  -3.493  1.00 10.00      B   
ATOM    702  HN  LEU    47      15.310   8.326  -2.723  1.00 10.00      B   
ATOM    703  CA  LEU    47      14.012   8.572  -4.375  1.00 10.00      B   
ATOM    704  CB  LEU    47      14.292   7.256  -5.119  1.00 10.00      B   
ATOM    705  CG  LEU    47      14.533   6.011  -4.256  1.00 10.00      B   
ATOM    706  CD1 LEU    47      14.009   4.771  -4.962  1.00 10.00      B   
ATOM    707  CD2 LEU    47      16.015   5.853  -3.944  1.00 10.00      B   
ATOM    708  C   LEU    47      12.691   8.486  -3.621  1.00 10.00      B   
ATOM    709  O   LEU    47      11.832   7.680  -3.959  1.00 10.00      B   
ATOM    710  N   VAL    48      12.520   9.335  -2.615  1.00 10.00      B   
ATOM    711  HN  VAL    48      13.223   9.988  -2.410  1.00 10.00      B   
ATOM    712  CA  VAL    48      11.293   9.333  -1.821  1.00 10.00      B   
ATOM    713  CB  VAL    48      11.387  10.300  -0.622  1.00 10.00      B   
ATOM    714  CG1 VAL    48      10.074  10.347   0.147  1.00 10.00      B   
ATOM    715  CG2 VAL    48      12.523   9.885   0.299  1.00 10.00      B   
ATOM    716  C   VAL    48      10.088   9.698  -2.686  1.00 10.00      B   
ATOM    717  O   VAL    48       9.090   8.975  -2.723  1.00 10.00      B   
ATOM    718  N   LEU    49      10.203  10.808  -3.404  1.00 10.00      B   
ATOM    719  HN  LEU    49      11.035  11.331  -3.348  1.00 10.00      B   
ATOM    720  CA  LEU    49       9.127  11.272  -4.271  1.00 10.00      B   
ATOM    721  CB  LEU    49       9.469  12.641  -4.863  1.00 10.00      B   
ATOM    722  CG  LEU    49       9.863  13.734  -3.864  1.00 10.00      B   
ATOM    723  CD1 LEU    49      10.188  15.030  -4.593  1.00 10.00      B   
ATOM    724  CD2 LEU    49       8.763  13.956  -2.835  1.00 10.00      B   
ATOM    725  C   LEU    49       8.870  10.270  -5.390  1.00 10.00      B   
ATOM    726  O   LEU    49       7.723  10.008  -5.759  1.00 10.00      B   
ATOM    727  N   SER    50       9.948   9.701  -5.912  1.00 10.00      B   
ATOM    728  HN  SER    50      10.834   9.951  -5.570  1.00 10.00      B   
ATOM    729  CA  SER    50       9.861   8.725  -6.986  1.00 10.00      B   
ATOM    730  CB  SER    50      11.262   8.427  -7.513  1.00 10.00      B   
ATOM    731  OG  SER    50      12.060   9.599  -7.474  1.00 10.00      B   
ATOM    732  HG  SER    50      12.737   9.545  -8.157  1.00 10.00      B   
ATOM    733  C   SER    50       9.189   7.439  -6.516  1.00 10.00      B   
ATOM    734  O   SER    50       8.389   6.848  -7.239  1.00 10.00      B   
ATOM    735  N   LEU    51       9.508   7.014  -5.299  1.00 10.00      B   
ATOM    736  HN  LEU    51      10.155   7.526  -4.766  1.00 10.00      B   
ATOM    737  CA  LEU    51       8.934   5.801  -4.740  1.00 10.00      B   
ATOM    738  CB  LEU    51       9.638   5.417  -3.436  1.00 10.00      B   
ATOM    739  CG  LEU    51       9.505   3.958  -2.994  1.00 10.00      B   
ATOM    740  CD1 LEU    51      10.033   3.018  -4.068  1.00 10.00      B   
ATOM    741  CD2 LEU    51      10.239   3.737  -1.682  1.00 10.00      B   
ATOM    742  C   LEU    51       7.438   5.972  -4.505  1.00 10.00      B   
ATOM    743  O   LEU    51       6.679   5.005  -4.561  1.00 10.00      B   
ATOM    744  N   LEU    52       7.019   7.203  -4.240  1.00 10.00      B   
ATOM    745  HN  LEU    52       7.674   7.935  -4.188  1.00 10.00      B   
ATOM    746  CA  LEU    52       5.608   7.489  -4.019  1.00 10.00      B   
ATOM    747  CB  LEU    52       5.425   8.863  -3.376  1.00 10.00      B   
ATOM    748  CG  LEU    52       5.894   8.996  -1.929  1.00 10.00      B   
ATOM    749  CD1 LEU    52       5.811  10.446  -1.475  1.00 10.00      B   
ATOM    750  CD2 LEU    52       5.076   8.096  -1.013  1.00 10.00      B   
ATOM    751  C   LEU    52       4.846   7.423  -5.335  1.00 10.00      B   
ATOM    752  O   LEU    52       3.797   6.783  -5.429  1.00 10.00      B   
ATOM    753  N   GLY    53       5.396   8.074  -6.354  1.00 10.00      B   
ATOM    754  HN  GLY    53       6.238   8.559  -6.212  1.00 10.00      B   
ATOM    755  CA  GLY    53       4.771   8.089  -7.666  1.00 10.00      B   
ATOM    756  C   GLY    53       4.750   6.717  -8.310  1.00 10.00      B   
ATOM    757  O   GLY    53       3.773   6.339  -8.955  1.00 10.00      B   
ATOM    758  N   LEU    54       5.825   5.965  -8.119  1.00 10.00      B   
ATOM    759  HN  LEU    54       6.573   6.323  -7.590  1.00 10.00      B   
ATOM    760  CA  LEU    54       5.936   4.625  -8.679  1.00 10.00      B   
ATOM    761  CB  LEU    54       7.394   4.314  -9.034  1.00 10.00      B   
ATOM    762  CG  LEU    54       8.050   5.232 -10.070  1.00 10.00      B   
ATOM    763  CD1 LEU    54       9.519   4.882 -10.244  1.00 10.00      B   
ATOM    764  CD2 LEU    54       7.320   5.144 -11.398  1.00 10.00      B   
ATOM    765  C   LEU    54       5.404   3.581  -7.701  1.00 10.00      B   
ATOM    766  O   LEU    54       5.677   2.388  -7.840  1.00 10.00      B   
ATOM    767  N   GLY    55       4.660   4.034  -6.703  1.00 10.00      B   
ATOM    768  HN  GLY    55       4.498   5.000  -6.623  1.00 10.00      B   
ATOM    769  CA  GLY    55       4.109   3.117  -5.724  1.00 10.00      B   
ATOM    770  C   GLY    55       2.622   3.310  -5.515  1.00 10.00      B   
ATOM    771  O   GLY    55       1.957   2.466  -4.908  1.00 10.00      B   
ATOM    772  N   VAL    56       2.098   4.419  -6.025  1.00 10.00      B   
ATOM    773  HN  VAL    56       2.680   5.046  -6.498  1.00 10.00      B   
ATOM    774  CA  VAL    56       0.678   4.734  -5.894  1.00 10.00      B   
ATOM    775  CB  VAL    56       0.307   6.190  -6.289  1.00 10.00      B   
ATOM    776  CG1 VAL    56       0.796   6.556  -7.681  1.00 10.00      B   
ATOM    777  CG2 VAL    56      -1.188   6.438  -6.155  1.00 10.00      B   
ATOM    778  C   VAL    56      -0.269   3.690  -6.519  1.00 10.00      B   
ATOM    779  O   VAL    56      -1.259   3.324  -5.887  1.00 10.00      B   
ATOM    780  N   PRO    57       0.008   3.162  -7.743  1.00 10.00      B   
ATOM    781  CA  PRO    57      -0.869   2.164  -8.377  1.00 10.00      B   
ATOM    782  CB  PRO    57      -0.137   1.807  -9.675  1.00 10.00      B   
ATOM    783  CG  PRO    57       0.729   2.983  -9.954  1.00 10.00      B   
ATOM    784  CD  PRO    57       1.160   3.487  -8.610  1.00 10.00      B   
ATOM    785  C   PRO    57      -1.052   0.916  -7.514  1.00 10.00      B   
ATOM    786  O   PRO    57      -2.128   0.317  -7.492  1.00 10.00      B   
ATOM    787  N   GLU    58      -0.003   0.540  -6.791  1.00 10.00      B   
ATOM    788  HN  GLU    58       0.825   1.063  -6.846  1.00 10.00      B   
ATOM    789  CA  GLU    58      -0.050  -0.635  -5.928  1.00 10.00      B   
ATOM    790  CB  GLU    58       1.364  -1.069  -5.530  1.00 10.00      B   
ATOM    791  CG  GLU    58       1.436  -2.439  -4.871  1.00 10.00      B   
ATOM    792  CD  GLU    58       2.846  -2.986  -4.813  1.00 10.00      B   
ATOM    793  OE1 GLU    58       3.663  -2.463  -4.024  1.00 10.00      B   
ATOM    794  OE2 GLU    58       3.144  -3.943  -5.556  1.00 10.00      B   
ATOM    795  C   GLU    58      -0.907  -0.379  -4.689  1.00 10.00      B   
ATOM    796  O   GLU    58      -1.482  -1.306  -4.118  1.00 10.00      B   
ATOM    797  N   MET    59      -1.007   0.884  -4.292  1.00 10.00      B   
ATOM    798  HN  MET    59      -0.549   1.585  -4.804  1.00 10.00      B   
ATOM    799  CA  MET    59      -1.790   1.260  -3.122  1.00 10.00      B   
ATOM    800  CB  MET    59      -1.166   2.475  -2.428  1.00 10.00      B   
ATOM    801  CG  MET    59       0.242   2.248  -1.901  1.00 10.00      B   
ATOM    802  SD  MET    59       0.276   1.472  -0.271  1.00 10.00      B   
ATOM    803  CE  MET    59      -0.012  -0.250  -0.681  1.00 10.00      B   
ATOM    804  C   MET    59      -3.232   1.566  -3.510  1.00 10.00      B   
ATOM    805  O   MET    59      -4.166   1.261  -2.768  1.00 10.00      B   
ATOM    806  N   ALA    60      -3.404   2.157  -4.692  1.00 10.00      B   
ATOM    807  HN  ALA    60      -2.611   2.370  -5.237  1.00 10.00      B   
ATOM    808  CA  ALA    60      -4.726   2.517  -5.199  1.00 10.00      B   
ATOM    809  CB  ALA    60      -4.612   3.265  -6.520  1.00 10.00      B   
ATOM    810  C   ALA    60      -5.629   1.300  -5.353  1.00 10.00      B   
ATOM    811  O   ALA    60      -6.854   1.427  -5.367  1.00 10.00      B   
ATOM    812  N   GLN    61      -5.016   0.125  -5.453  1.00 10.00      B   
ATOM    813  HN  GLN    61      -4.038   0.098  -5.438  1.00 10.00      B   
ATOM    814  CA  GLN    61      -5.758  -1.123  -5.601  1.00 10.00      B   
ATOM    815  CB  GLN    61      -4.799  -2.304  -5.738  1.00 10.00      B   
ATOM    816  CG  GLN    61      -4.139  -2.402  -7.102  1.00 10.00      B   
ATOM    817  CD  GLN    61      -3.176  -3.564  -7.207  1.00 10.00      B   
ATOM    818  OE1 GLN    61      -3.573  -4.692  -7.502  1.00 10.00      B   
ATOM    819  NE2 GLN    61      -1.901  -3.294  -6.986  1.00 10.00      B   
ATOM    820 HE21 GLN    61      -1.655  -2.371  -6.770  1.00 10.00      B   
ATOM    821 HE22 GLN    61      -1.253  -4.029  -7.052  1.00 10.00      B   
ATOM    822  C   GLN    61      -6.715  -1.354  -4.437  1.00 10.00      B   
ATOM    823  O   GLN    61      -7.775  -1.955  -4.604  1.00 10.00      B   
ATOM    824  N   LEU    62      -6.341  -0.868  -3.262  1.00 10.00      B   
ATOM    825  HN  LEU    62      -5.487  -0.391  -3.188  1.00 10.00      B   
ATOM    826  CA  LEU    62      -7.175  -1.027  -2.079  1.00 10.00      B   
ATOM    827  CB  LEU    62      -6.314  -1.303  -0.843  1.00 10.00      B   
ATOM    828  CG  LEU    62      -5.499  -2.600  -0.866  1.00 10.00      B   
ATOM    829  CD1 LEU    62      -4.601  -2.692   0.358  1.00 10.00      B   
ATOM    830  CD2 LEU    62      -6.416  -3.812  -0.953  1.00 10.00      B   
ATOM    831  C   LEU    62      -8.045   0.204  -1.856  1.00 10.00      B   
ATOM    832  O   LEU    62      -9.052   0.147  -1.152  1.00 10.00      B   
ATOM    833  N   ILE    63      -7.661   1.310  -2.478  1.00 10.00      B   
ATOM    834  HN  ILE    63      -6.866   1.282  -3.048  1.00 10.00      B   
ATOM    835  CA  ILE    63      -8.396   2.562  -2.340  1.00 10.00      B   
ATOM    836  CB  ILE    63      -7.531   3.773  -2.759  1.00 10.00      B   
ATOM    837  CG1 ILE    63      -6.197   3.769  -2.004  1.00 10.00      B   
ATOM    838  CG2 ILE    63      -8.276   5.078  -2.517  1.00 10.00      B   
ATOM    839  CD1 ILE    63      -5.238   4.857  -2.442  1.00 10.00      B   
ATOM    840  C   ILE    63      -9.678   2.544  -3.167  1.00 10.00      B   
ATOM    841  O   ILE    63     -10.724   3.000  -2.710  1.00 10.00      B   
ATOM    842  N   LEU    64      -9.590   2.000  -4.376  1.00 10.00      B   
ATOM    843  HN  LEU    64      -8.727   1.633  -4.669  1.00 10.00      B   
ATOM    844  CA  LEU    64     -10.736   1.935  -5.287  1.00 10.00      B   
ATOM    845  CB  LEU    64     -10.381   1.234  -6.606  1.00 10.00      B   
ATOM    846  CG  LEU    64      -9.280   1.886  -7.448  1.00 10.00      B   
ATOM    847  CD1 LEU    64      -9.052   1.100  -8.729  1.00 10.00      B   
ATOM    848  CD2 LEU    64      -9.627   3.334  -7.761  1.00 10.00      B   
ATOM    849  C   LEU    64     -12.004   1.337  -4.650  1.00 10.00      B   
ATOM    850  O   LEU    64     -13.042   2.000  -4.611  1.00 10.00      B   
ATOM    851  N   PRO    65     -11.961   0.087  -4.139  1.00 10.00      B   
ATOM    852  CA  PRO    65     -13.136  -0.540  -3.521  1.00 10.00      B   
ATOM    853  CB  PRO    65     -12.658  -1.952  -3.167  1.00 10.00      B   
ATOM    854  CG  PRO    65     -11.174  -1.854  -3.112  1.00 10.00      B   
ATOM    855  CD  PRO    65     -10.795  -0.818  -4.130  1.00 10.00      B   
ATOM    856  C   PRO    65     -13.595   0.201  -2.266  1.00 10.00      B   
ATOM    857  O   PRO    65     -14.792   0.306  -1.996  1.00 10.00      B   
ATOM    858  N   LEU    66     -12.639   0.734  -1.517  1.00 10.00      B   
ATOM    859  HN  LEU    66     -11.704   0.639  -1.802  1.00 10.00      B   
ATOM    860  CA  LEU    66     -12.940   1.461  -0.288  1.00 10.00      B   
ATOM    861  CB  LEU    66     -11.652   1.753   0.481  1.00 10.00      B   
ATOM    862  CG  LEU    66     -11.813   2.335   1.887  1.00 10.00      B   
ATOM    863  CD1 LEU    66     -12.564   1.366   2.789  1.00 10.00      B   
ATOM    864  CD2 LEU    66     -10.454   2.679   2.479  1.00 10.00      B   
ATOM    865  C   LEU    66     -13.691   2.758  -0.583  1.00 10.00      B   
ATOM    866  O   LEU    66     -14.661   3.095   0.100  1.00 10.00      B   
ATOM    867  N   SER    67     -13.247   3.468  -1.614  1.00 10.00      B   
ATOM    868  HN  SER    67     -12.476   3.136  -2.122  1.00 10.00      B   
ATOM    869  CA  SER    67     -13.866   4.728  -2.011  1.00 10.00      B   
ATOM    870  CB  SER    67     -13.080   5.375  -3.155  1.00 10.00      B   
ATOM    871  OG  SER    67     -11.708   5.511  -2.821  1.00 10.00      B   
ATOM    872  HG  SER    67     -11.314   4.636  -2.714  1.00 10.00      B   
ATOM    873  C   SER    67     -15.327   4.521  -2.411  1.00 10.00      B   
ATOM    874  O   SER    67     -16.194   5.328  -2.073  1.00 10.00      B   
ATOM    875  N   LEU    68     -15.592   3.429  -3.119  1.00 10.00      B   
ATOM    876  HN  LEU    68     -14.860   2.821  -3.355  1.00 10.00      B   
ATOM    877  CA  LEU    68     -16.946   3.115  -3.552  1.00 10.00      B   
ATOM    878  CB  LEU    68     -16.943   1.913  -4.502  1.00 10.00      B   
ATOM    879  CG  LEU    68     -18.307   1.484  -5.050  1.00 10.00      B   
ATOM    880  CD1 LEU    68     -18.900   2.569  -5.938  1.00 10.00      B   
ATOM    881  CD2 LEU    68     -18.190   0.172  -5.808  1.00 10.00      B   
ATOM    882  C   LEU    68     -17.850   2.843  -2.350  1.00 10.00      B   
ATOM    883  O   LEU    68     -18.965   3.357  -2.272  1.00 10.00      B   
ATOM    884  N   PHE    69     -17.350   2.047  -1.410  1.00 10.00      B   
ATOM    885  HN  PHE    69     -16.446   1.686  -1.523  1.00 10.00      B   
ATOM    886  CA  PHE    69     -18.108   1.703  -0.212  1.00 10.00      B   
ATOM    887  CB  PHE    69     -17.338   0.687   0.639  1.00 10.00      B   
ATOM    888  CG  PHE    69     -17.915   0.486   2.012  1.00 10.00      B   
ATOM    889  CD1 PHE    69     -19.165  -0.085   2.174  1.00 10.00      B   
ATOM    890  CD2 PHE    69     -17.209   0.876   3.140  1.00 10.00      B   
ATOM    891  CE1 PHE    69     -19.704  -0.264   3.432  1.00 10.00      B   
ATOM    892  CE2 PHE    69     -17.742   0.699   4.403  1.00 10.00      B   
ATOM    893  CZ  PHE    69     -18.992   0.130   4.548  1.00 10.00      B   
ATOM    894  C   PHE    69     -18.430   2.950   0.611  1.00 10.00      B   
ATOM    895  O   PHE    69     -19.581   3.171   0.999  1.00 10.00      B   
ATOM    896  N   LEU    70     -17.408   3.761   0.861  1.00 10.00      B   
ATOM    897  HN  LEU    70     -16.517   3.531   0.510  1.00 10.00      B   
ATOM    898  CA  LEU    70     -17.572   4.982   1.638  1.00 10.00      B   
ATOM    899  CB  LEU    70     -16.214   5.617   1.945  1.00 10.00      B   
ATOM    900  CG  LEU    70     -15.305   4.821   2.886  1.00 10.00      B   
ATOM    901  CD1 LEU    70     -13.927   5.456   2.970  1.00 10.00      B   
ATOM    902  CD2 LEU    70     -15.928   4.704   4.268  1.00 10.00      B   
ATOM    903  C   LEU    70     -18.487   5.973   0.928  1.00 10.00      B   
ATOM    904  O   LEU    70     -19.343   6.593   1.559  1.00 10.00      B   
ATOM    905  N   GLY    71     -18.308   6.107  -0.384  1.00 10.00      B   
ATOM    906  HN  GLY    71     -17.601   5.589  -0.829  1.00 10.00      B   
ATOM    907  CA  GLY    71     -19.133   7.013  -1.163  1.00 10.00      B   
ATOM    908  C   GLY    71     -20.600   6.650  -1.075  1.00 10.00      B   
ATOM    909  O   GLY    71     -21.458   7.522  -0.915  1.00 10.00      B   
ATOM    910  N   LEU    72     -20.886   5.358  -1.163  1.00 10.00      B   
ATOM    911  HN  LEU    72     -20.156   4.716  -1.300  1.00 10.00      B   
ATOM    912  CA  LEU    72     -22.255   4.868  -1.077  1.00 10.00      B   
ATOM    913  CB  LEU    72     -22.315   3.373  -1.413  1.00 10.00      B   
ATOM    914  CG  LEU    72     -22.123   2.992  -2.883  1.00 10.00      B   
ATOM    915  CD1 LEU    72     -21.883   1.498  -3.018  1.00 10.00      B   
ATOM    916  CD2 LEU    72     -23.333   3.409  -3.707  1.00 10.00      B   
ATOM    917  C   LEU    72     -22.823   5.102   0.318  1.00 10.00      B   
ATOM    918  O   LEU    72     -23.915   5.645   0.472  1.00 10.00      B   
ATOM    919  N   LEU    73     -22.052   4.722   1.329  1.00 10.00      B   
ATOM    920  HN  LEU    73     -21.168   4.336   1.132  1.00 10.00      B   
ATOM    921  CA  LEU    73     -22.470   4.862   2.723  1.00 10.00      B   
ATOM    922  CB  LEU    73     -21.426   4.249   3.665  1.00 10.00      B   
ATOM    923  CG  LEU    73     -21.758   4.278   5.160  1.00 10.00      B   
ATOM    924  CD1 LEU    73     -22.974   3.413   5.462  1.00 10.00      B   
ATOM    925  CD2 LEU    73     -20.560   3.837   5.988  1.00 10.00      B   
ATOM    926  C   LEU    73     -22.738   6.319   3.105  1.00 10.00      B   
ATOM    927  O   LEU    73     -23.772   6.627   3.695  1.00 10.00      B   
ATOM    928  N   MET    74     -21.817   7.211   2.751  1.00 10.00      B   
ATOM    929  HN  MET    74     -21.025   6.911   2.250  1.00 10.00      B   
ATOM    930  CA  MET    74     -21.953   8.629   3.079  1.00 10.00      B   
ATOM    931  CB  MET    74     -20.692   9.405   2.692  1.00 10.00      B   
ATOM    932  CG  MET    74     -19.653   9.492   3.798  1.00 10.00      B   
ATOM    933  SD  MET    74     -18.307  10.626   3.400  1.00 10.00      B   
ATOM    934  CE  MET    74     -19.201  12.171   3.248  1.00 10.00      B   
ATOM    935  C   MET    74     -23.175   9.251   2.418  1.00 10.00      B   
ATOM    936  O   MET    74     -23.826  10.126   2.991  1.00 10.00      B   
ATOM    937  N   THR    75     -23.483   8.802   1.214  1.00 10.00      B   
ATOM    938  HN  THR    75     -22.924   8.111   0.802  1.00 10.00      B   
ATOM    939  CA  THR    75     -24.628   9.324   0.485  1.00 10.00      B   
ATOM    940  CB  THR    75     -24.470   9.134  -1.035  1.00 10.00      B   
ATOM    941  OG1 THR    75     -23.149   9.533  -1.429  1.00 10.00      B   
ATOM    942  HG1 THR    75     -22.548   8.777  -1.345  1.00 10.00      B   
ATOM    943  CG2 THR    75     -25.492   9.978  -1.785  1.00 10.00      B   
ATOM    944  C   THR    75     -25.940   8.693   0.962  1.00 10.00      B   
ATOM    945  O   THR    75     -26.887   9.399   1.309  1.00 10.00      B   
ATOM    946  N   LEU    76     -25.983   7.365   1.001  1.00 10.00      B   
ATOM    947  HN  LEU    76     -25.184   6.851   0.739  1.00 10.00      B   
ATOM    948  CA  LEU    76     -27.182   6.645   1.427  1.00 10.00      B   
ATOM    949  CB  LEU    76     -27.033   5.141   1.186  1.00 10.00      B   
ATOM    950  CG  LEU    76     -26.958   4.698  -0.278  1.00 10.00      B   
ATOM    951  CD1 LEU    76     -26.680   3.207  -0.374  1.00 10.00      B   
ATOM    952  CD2 LEU    76     -28.241   5.055  -1.016  1.00 10.00      B   
ATOM    953  C   LEU    76     -27.525   6.927   2.887  1.00 10.00      B   
ATOM    954  O   LEU    76     -28.699   7.034   3.249  1.00 10.00      B   
ATOM    955  N   GLY    77     -26.501   7.044   3.720  1.00 10.00      B   
ATOM    956  HN  GLY    77     -25.586   6.930   3.382  1.00 10.00      B   
ATOM    957  CA  GLY    77     -26.716   7.324   5.126  1.00 10.00      B   
ATOM    958  C   GLY    77     -27.342   8.685   5.333  1.00 10.00      B   
ATOM    959  O   GLY    77     -28.251   8.841   6.150  1.00 10.00      B   
ATOM    960  N   LYS    78     -26.864   9.668   4.580  1.00 10.00      B   
ATOM    961  HN  LYS    78     -26.138   9.478   3.948  1.00 10.00      B   
ATOM    962  CA  LYS    78     -27.386  11.021   4.674  1.00 10.00      B   
ATOM    963  CB  LYS    78     -26.479  12.001   3.923  1.00 10.00      B   
ATOM    964  CG  LYS    78     -26.876  13.458   4.080  1.00 10.00      B   
ATOM    965  CD  LYS    78     -27.040  13.825   5.549  1.00 10.00      B   
ATOM    966  CE  LYS    78     -27.313  15.306   5.725  1.00 10.00      B   
ATOM    967  NZ  LYS    78     -27.849  15.624   7.078  1.00 10.00      B   
ATOM    968  HZ1 LYS    78     -27.835  16.654   7.239  1.00 10.00      B   
ATOM    969  HZ2 LYS    78     -27.280  15.157   7.813  1.00 10.00      B   
ATOM    970  HZ3 LYS    78     -28.836  15.286   7.158  1.00 10.00      B   
ATOM    971  C   LYS    78     -28.807  11.086   4.128  1.00 10.00      B   
ATOM    972  O   LYS    78     -29.679  11.722   4.718  1.00 10.00      B   
ATOM    973  N   LEU    79     -29.037  10.406   3.010  1.00 10.00      B   
ATOM    974  HN  LEU    79     -28.296   9.912   2.590  1.00 10.00      B   
ATOM    975  CA  LEU    79     -30.357  10.383   2.386  1.00 10.00      B   
ATOM    976  CB  LEU    79     -30.320   9.630   1.053  1.00 10.00      B   
ATOM    977  CG  LEU    79     -29.513  10.282  -0.073  1.00 10.00      B   
ATOM    978  CD1 LEU    79     -29.501   9.394  -1.306  1.00 10.00      B   
ATOM    979  CD2 LEU    79     -30.060  11.663  -0.407  1.00 10.00      B   
ATOM    980  C   LEU    79     -31.393   9.764   3.317  1.00 10.00      B   
ATOM    981  O   LEU    79     -32.574  10.105   3.262  1.00 10.00      B   
ATOM    982  N   TYR    80     -30.946   8.851   4.170  1.00 10.00      B   
ATOM    983  HN  TYR    80     -29.996   8.603   4.155  1.00 10.00      B   
ATOM    984  CA  TYR    80     -31.836   8.199   5.117  1.00 10.00      B   
ATOM    985  CB  TYR    80     -31.186   6.960   5.736  1.00 10.00      B   
ATOM    986  CG  TYR    80     -32.162   6.076   6.482  1.00 10.00      B   
ATOM    987  CD1 TYR    80     -32.970   5.170   5.803  1.00 10.00      B   
ATOM    988  CD2 TYR    80     -32.284   6.152   7.865  1.00 10.00      B   
ATOM    989  CE1 TYR    80     -33.869   4.368   6.480  1.00 10.00      B   
ATOM    990  CE2 TYR    80     -33.179   5.351   8.549  1.00 10.00      B   
ATOM    991  CZ  TYR    80     -33.969   4.463   7.852  1.00 10.00      B   
ATOM    992  OH  TYR    80     -34.865   3.667   8.526  1.00 10.00      B   
ATOM    993  HH  TYR    80     -34.792   2.763   8.198  1.00 10.00      B   
ATOM    994  C   TYR    80     -32.272   9.177   6.204  1.00 10.00      B   
ATOM    995  O   TYR    80     -33.453   9.255   6.538  1.00 10.00      B   
ATOM    996  N   THR    81     -31.321   9.945   6.730  1.00 10.00      B   
ATOM    997  HN  THR    81     -30.398   9.854   6.411  1.00 10.00      B   
ATOM    998  CA  THR    81     -31.616  10.918   7.775  1.00 10.00      B   
ATOM    999  CB  THR    81     -30.334  11.560   8.337  1.00 10.00      B   
ATOM   1000  OG1 THR    81     -29.270  11.429   7.380  1.00 10.00      B   
ATOM   1001  HG1 THR    81     -29.501  11.915   6.576  1.00 10.00      B   
ATOM   1002  CG2 THR    81     -29.925  10.880   9.635  1.00 10.00      B   
ATOM   1003  C   THR    81     -32.564  12.004   7.272  1.00 10.00      B   
ATOM   1004  O   THR    81     -33.455  12.448   7.994  1.00 10.00      B   
ATOM   1005  N   GLU    82     -32.389  12.409   6.016  1.00 10.00      B   
ATOM   1006  HN  GLU    82     -31.673  12.009   5.479  1.00 10.00      B   
ATOM   1007  CA  GLU    82     -33.234  13.439   5.420  1.00 10.00      B   
ATOM   1008  CB  GLU    82     -32.540  14.095   4.223  1.00 10.00      B   
ATOM   1009  CG  GLU    82     -31.103  14.525   4.478  1.00 10.00      B   
ATOM   1010  CD  GLU    82     -30.947  15.342   5.744  1.00 10.00      B   
ATOM   1011  OE1 GLU    82     -31.385  16.512   5.762  1.00 10.00      B   
ATOM   1012  OE2 GLU    82     -30.362  14.825   6.719  1.00 10.00      B   
ATOM   1013  C   GLU    82     -34.574  12.846   4.988  1.00 10.00      B   
ATOM   1014  O   GLU    82     -35.447  13.554   4.484  1.00 10.00      B   
ATOM   1015  N   SER    83     -34.713  11.533   5.182  1.00 10.00      B   
ATOM   1016  HN  SER    83     -33.968  11.036   5.581  1.00 10.00      B   
ATOM   1017  CA  SER    83     -35.926  10.804   4.832  1.00 10.00      B   
ATOM   1018  CB  SER    83     -37.136  11.349   5.599  1.00 10.00      B   
ATOM   1019  OG  SER    83     -36.861  11.395   6.992  1.00 10.00      B   
ATOM   1020  HG  SER    83     -35.928  11.201   7.138  1.00 10.00      B   
ATOM   1021  C   SER    83     -36.169  10.775   3.320  1.00 10.00      B   
ATOM   1022  O   SER    83     -37.273  10.481   2.862  1.00 10.00      B   
ATOM   1023  N   GLU    84     -35.109  11.038   2.553  1.00 10.00      B   
ATOM   1024  HN  GLU    84     -34.247  11.224   2.983  1.00 10.00      B   
ATOM   1025  CA  GLU    84     -35.185  11.048   1.094  1.00 10.00      B   
ATOM   1026  CB  GLU    84     -33.864  11.551   0.495  1.00 10.00      B   
ATOM   1027  CG  GLU    84     -33.425  12.927   0.984  1.00 10.00      B   
ATOM   1028  CD  GLU    84     -33.996  14.064   0.158  1.00 10.00      B   
ATOM   1029  OE1 GLU    84     -33.411  15.168   0.170  1.00 10.00      B   
ATOM   1030  OE2 GLU    84     -35.031  13.860  -0.512  1.00 10.00      B   
ATOM   1031  C   GLU    84     -35.485   9.644   0.576  1.00 10.00      B   
ATOM   1032  O   GLU    84     -36.290   9.460  -0.338  1.00 10.00      B   
ATOM   1033  N   ILE    85     -34.838   8.656   1.178  1.00 10.00      B   
ATOM   1034  HN  ILE    85     -34.209   8.872   1.897  1.00 10.00      B   
ATOM   1035  CA  ILE    85     -35.034   7.262   0.796  1.00 10.00      B   
ATOM   1036  CB  ILE    85     -33.922   6.357   1.379  1.00 10.00      B   
ATOM   1037  CG1 ILE    85     -32.546   6.828   0.904  1.00 10.00      B   
ATOM   1038  CG2 ILE    85     -34.147   4.898   0.996  1.00 10.00      B   
ATOM   1039  CD1 ILE    85     -31.391   6.043   1.491  1.00 10.00      B   
ATOM   1040  C   ILE    85     -36.389   6.771   1.294  1.00 10.00      B   
ATOM   1041  O   ILE    85     -37.066   5.983   0.629  1.00 10.00      B   
ATOM   1042  N   THR    86     -36.785   7.264   2.460  1.00 10.00      B   
ATOM   1043  HN  THR    86     -36.209   7.901   2.929  1.00 10.00      B   
ATOM   1044  CA  THR    86     -38.047   6.889   3.070  1.00 10.00      B   
ATOM   1045  CB  THR    86     -38.170   7.497   4.476  1.00 10.00      B   
ATOM   1046  OG1 THR    86     -36.854   7.810   4.965  1.00 10.00      B   
ATOM   1047  HG1 THR    86     -36.789   7.540   5.889  1.00 10.00      B   
ATOM   1048  CG2 THR    86     -38.830   6.507   5.421  1.00 10.00      B   
ATOM   1049  C   THR    86     -39.236   7.328   2.216  1.00 10.00      B   
ATOM   1050  O   THR    86     -40.101   6.513   1.890  1.00 10.00      B   
ATOM   1051  N   VAL    87     -39.269   8.607   1.841  1.00 10.00      B   
ATOM   1052  HN  VAL    87     -38.549   9.213   2.130  1.00 10.00      B   
ATOM   1053  CA  VAL    87     -40.359   9.130   1.022  1.00 10.00      B   
ATOM   1054  CB  VAL    87     -40.337  10.673   0.917  1.00 10.00      B   
ATOM   1055  CG1 VAL    87     -40.475  11.307   2.294  1.00 10.00      B   
ATOM   1056  CG2 VAL    87     -39.081  11.163   0.216  1.00 10.00      B   
ATOM   1057  C   VAL    87     -40.336   8.504  -0.374  1.00 10.00      B   
ATOM   1058  O   VAL    87     -41.360   8.429  -1.054  1.00 10.00      B   
ATOM   1059  N   MET    88     -39.159   8.046  -0.787  1.00 10.00      B   
ATOM   1060  HN  MET    88     -38.378   8.150  -0.205  1.00 10.00      B   
ATOM   1061  CA  MET    88     -38.996   7.412  -2.087  1.00 10.00      B   
ATOM   1062  CB  MET    88     -37.511   7.225  -2.411  1.00 10.00      B   
ATOM   1063  CG  MET    88     -37.116   7.703  -3.797  1.00 10.00      B   
ATOM   1064  SD  MET    88     -35.477   7.133  -4.291  1.00 10.00      B   
ATOM   1065  CE  MET    88     -35.803   5.398  -4.594  1.00 10.00      B   
ATOM   1066  C   MET    88     -39.693   6.060  -2.092  1.00 10.00      B   
ATOM   1067  O   MET    88     -40.396   5.711  -3.038  1.00 10.00      B   
ATOM   1068  N   HIS    89     -39.517   5.314  -1.007  1.00 10.00      B   
ATOM   1069  HN  HIS    89     -38.961   5.663  -0.275  1.00 10.00      B   
ATOM   1070  CA  HIS    89     -40.126   3.997  -0.869  1.00 10.00      B   
ATOM   1071  CB  HIS    89     -39.471   3.206   0.268  1.00 10.00      B   
ATOM   1072  CG  HIS    89     -38.136   2.615  -0.069  1.00 10.00      B   
ATOM   1073  ND1 HIS    89     -37.121   2.487   0.853  1.00 10.00      B   
ATOM   1074  HD1 HIS    89     -37.155   2.777   1.795  1.00 10.00      B   
ATOM   1075  CD2 HIS    89     -37.656   2.096  -1.226  1.00 10.00      B   
ATOM   1076  CE1 HIS    89     -36.077   1.919   0.283  1.00 10.00      B   
ATOM   1077  NE2 HIS    89     -36.373   1.669  -0.974  1.00 10.00      B   
ATOM   1078  HE2 HIS    89     -35.772   1.239  -1.621  1.00 10.00      B   
ATOM   1079  C   HIS    89     -41.625   4.113  -0.622  1.00 10.00      B   
ATOM   1080  O   HIS    89     -42.365   3.137  -0.755  1.00 10.00      B   
ATOM   1081  N   ALA    90     -42.062   5.309  -0.246  1.00 10.00      B   
ATOM   1082  HN  ALA    90     -41.416   6.040  -0.139  1.00 10.00      B   
ATOM   1083  CA  ALA    90     -43.471   5.568   0.012  1.00 10.00      B   
ATOM   1084  CB  ALA    90     -43.628   6.756   0.947  1.00 10.00      B   
ATOM   1085  C   ALA    90     -44.208   5.816  -1.300  1.00 10.00      B   
ATOM   1086  O   ALA    90     -45.436   5.734  -1.369  1.00 10.00      B   
ATOM   1087  N   CYS    91     -43.445   6.130  -2.335  1.00 10.00      B   
ATOM   1088  HN  CYS    91     -42.476   6.190  -2.211  1.00 10.00      B   
ATOM   1089  CA  CYS    91     -44.001   6.376  -3.654  1.00 10.00      B   
ATOM   1090  CB  CYS    91     -43.283   7.559  -4.309  1.00 10.00      B   
ATOM   1091  SG  CYS    91     -43.278   9.068  -3.315  1.00 10.00      B   
ATOM   1092  HG  CYS    91     -42.449   8.880  -2.292  1.00 10.00      B   
ATOM   1093  C   CYS    91     -43.850   5.120  -4.507  1.00 10.00      B   
ATOM   1094  O   CYS    91     -43.600   4.035  -3.980  1.00 10.00      B   
ATOM   1095  N   GLY    92     -43.983   5.261  -5.819  1.00 10.00      B   
ATOM   1096  HN  GLY    92     -44.168   6.150  -6.196  1.00 10.00      B   
ATOM   1097  CA  GLY    92     -43.853   4.117  -6.704  1.00 10.00      B   
ATOM   1098  C   GLY    92     -42.403   3.788  -7.009  1.00 10.00      B   
ATOM   1099  O   GLY    92     -42.029   3.624  -8.173  1.00 10.00      B   
ATOM   1100  N   LEU    93     -41.584   3.710  -5.966  1.00 10.00      B   
ATOM   1101  HN  LEU    93     -41.945   3.862  -5.062  1.00 10.00      B   
ATOM   1102  CA  LEU    93     -40.172   3.400  -6.115  1.00 10.00      B   
ATOM   1103  CB  LEU    93     -39.324   4.674  -6.020  1.00 10.00      B   
ATOM   1104  CG  LEU    93     -39.496   5.695  -7.149  1.00 10.00      B   
ATOM   1105  CD1 LEU    93     -38.716   6.963  -6.848  1.00 10.00      B   
ATOM   1106  CD2 LEU    93     -39.059   5.108  -8.482  1.00 10.00      B   
ATOM   1107  C   LEU    93     -39.741   2.394  -5.053  1.00 10.00      B   
ATOM   1108  O   LEU    93     -39.446   2.761  -3.912  1.00 10.00      B   
ATOM   1109  N   SER    94     -39.728   1.126  -5.433  1.00 10.00      B   
ATOM   1110  HN  SER    94     -39.988   0.901  -6.347  1.00 10.00      B   
ATOM   1111  CA  SER    94     -39.354   0.049  -4.533  1.00 10.00      B   
ATOM   1112  CB  SER    94     -39.864  -1.276  -5.101  1.00 10.00      B   
ATOM   1113  OG  SER    94     -41.093  -1.087  -5.786  1.00 10.00      B   
ATOM   1114  HG  SER    94     -41.373  -1.923  -6.179  1.00 10.00      B   
ATOM   1115  C   SER    94     -37.840  -0.007  -4.309  1.00 10.00      B   
ATOM   1116  O   SER    94     -37.084   0.807  -4.851  1.00 10.00      B   
ATOM   1117  N   LYS    95     -37.405  -0.979  -3.515  1.00 10.00      B   
ATOM   1118  HN  LYS    95     -38.059  -1.598  -3.123  1.00 10.00      B   
ATOM   1119  CA  LYS    95     -35.990  -1.159  -3.198  1.00 10.00      B   
ATOM   1120  CB  LYS    95     -35.813  -2.294  -2.183  1.00 10.00      B   
ATOM   1121  CG  LYS    95     -36.407  -2.006  -0.812  1.00 10.00      B   
ATOM   1122  CD  LYS    95     -36.360  -3.235   0.083  1.00 10.00      B   
ATOM   1123  CE  LYS    95     -36.878  -2.923   1.479  1.00 10.00      B   
ATOM   1124  NZ  LYS    95     -36.948  -4.136   2.339  1.00 10.00      B   
ATOM   1125  HZ1 LYS    95     -36.029  -4.617   2.355  1.00 10.00      B   
ATOM   1126  HZ2 LYS    95     -37.662  -4.798   1.973  1.00 10.00      B   
ATOM   1127  HZ3 LYS    95     -37.206  -3.871   3.313  1.00 10.00      B   
ATOM   1128  C   LYS    95     -35.157  -1.439  -4.447  1.00 10.00      B   
ATOM   1129  O   LYS    95     -33.986  -1.056  -4.519  1.00 10.00      B   
ATOM   1130  N   ALA    96     -35.776  -2.091  -5.428  1.00 10.00      B   
ATOM   1131  HN  ALA    96     -36.711  -2.365  -5.296  1.00 10.00      B   
ATOM   1132  CA  ALA    96     -35.112  -2.437  -6.682  1.00 10.00      B   
ATOM   1133  CB  ALA    96     -36.069  -3.191  -7.594  1.00 10.00      B   
ATOM   1134  C   ALA    96     -34.538  -1.212  -7.396  1.00 10.00      B   
ATOM   1135  O   ALA    96     -33.545  -1.314  -8.118  1.00 10.00      B   
ATOM   1136  N   VAL    97     -35.154  -0.053  -7.183  1.00 10.00      B   
ATOM   1137  HN  VAL    97     -35.928  -0.025  -6.580  1.00 10.00      B   
ATOM   1138  CA  VAL    97     -34.700   1.182  -7.814  1.00 10.00      B   
ATOM   1139  CB  VAL    97     -35.679   2.345  -7.549  1.00 10.00      B   
ATOM   1140  CG1 VAL    97     -35.219   3.617  -8.250  1.00 10.00      B   
ATOM   1141  CG2 VAL    97     -37.079   1.964  -8.001  1.00 10.00      B   
ATOM   1142  C   VAL    97     -33.299   1.558  -7.330  1.00 10.00      B   
ATOM   1143  O   VAL    97     -32.435   1.936  -8.127  1.00 10.00      B   
ATOM   1144  N   LEU    98     -33.072   1.428  -6.028  1.00 10.00      B   
ATOM   1145  HN  LEU    98     -33.791   1.098  -5.446  1.00 10.00      B   
ATOM   1146  CA  LEU    98     -31.773   1.753  -5.447  1.00 10.00      B   
ATOM   1147  CB  LEU    98     -31.824   1.739  -3.915  1.00 10.00      B   
ATOM   1148  CG  LEU    98     -32.517   2.929  -3.245  1.00 10.00      B   
ATOM   1149  CD1 LEU    98     -34.023   2.724  -3.219  1.00 10.00      B   
ATOM   1150  CD2 LEU    98     -31.975   3.139  -1.837  1.00 10.00      B   
ATOM   1151  C   LEU    98     -30.709   0.787  -5.942  1.00 10.00      B   
ATOM   1152  O   LEU    98     -29.576   1.181  -6.218  1.00 10.00      B   
ATOM   1153  N   VAL    99     -31.088  -0.481  -6.061  1.00 10.00      B   
ATOM   1154  HN  VAL    99     -32.008  -0.729  -5.827  1.00 10.00      B   
ATOM   1155  CA  VAL    99     -30.171  -1.511  -6.531  1.00 10.00      B   
ATOM   1156  CB  VAL    99     -30.806  -2.915  -6.439  1.00 10.00      B   
ATOM   1157  CG1 VAL    99     -29.793  -3.992  -6.798  1.00 10.00      B   
ATOM   1158  CG2 VAL    99     -31.370  -3.157  -5.047  1.00 10.00      B   
ATOM   1159  C   VAL    99     -29.769  -1.233  -7.974  1.00 10.00      B   
ATOM   1160  O   VAL    99     -28.598  -1.348  -8.337  1.00 10.00      B   
ATOM   1161  N   LYS   100     -30.749  -0.849  -8.785  1.00 10.00      B   
ATOM   1162  HN  LYS   100     -31.660  -0.773  -8.427  1.00 10.00      B   
ATOM   1163  CA  LYS   100     -30.510  -0.546 -10.188  1.00 10.00      B   
ATOM   1164  CB  LYS   100     -31.827  -0.222 -10.899  1.00 10.00      B   
ATOM   1165  CG  LYS   100     -31.691  -0.054 -12.402  1.00 10.00      B   
ATOM   1166  CD  LYS   100     -33.031   0.260 -13.047  1.00 10.00      B   
ATOM   1167  CE  LYS   100     -32.895   0.441 -14.550  1.00 10.00      B   
ATOM   1168  NZ  LYS   100     -31.945   1.529 -14.901  1.00 10.00      B   
ATOM   1169  HZ1 LYS   100     -32.049   1.787 -15.903  1.00 10.00      B   
ATOM   1170  HZ2 LYS   100     -30.966   1.214 -14.741  1.00 10.00      B   
ATOM   1171  HZ3 LYS   100     -32.131   2.371 -14.315  1.00 10.00      B   
ATOM   1172  C   LYS   100     -29.529   0.614 -10.333  1.00 10.00      B   
ATOM   1173  O   LYS   100     -28.595   0.553 -11.133  1.00 10.00      B   
ATOM   1174  N   ALA   101     -29.742   1.664  -9.545  1.00 10.00      B   
ATOM   1175  HN  ALA   101     -30.507   1.652  -8.929  1.00 10.00      B   
ATOM   1176  CA  ALA   101     -28.875   2.833  -9.575  1.00 10.00      B   
ATOM   1177  CB  ALA   101     -29.440   3.930  -8.691  1.00 10.00      B   
ATOM   1178  C   ALA   101     -27.459   2.467  -9.136  1.00 10.00      B   
ATOM   1179  O   ALA   101     -26.475   2.903  -9.739  1.00 10.00      B   
ATOM   1180  N   ALA   102     -27.367   1.653  -8.091  1.00 10.00      B   
ATOM   1181  HN  ALA   102     -28.190   1.344  -7.653  1.00 10.00      B   
ATOM   1182  CA  ALA   102     -26.080   1.217  -7.568  1.00 10.00      B   
ATOM   1183  CB  ALA   102     -26.266   0.437  -6.276  1.00 10.00      B   
ATOM   1184  C   ALA   102     -25.331   0.377  -8.595  1.00 10.00      B   
ATOM   1185  O   ALA   102     -24.111   0.480  -8.716  1.00 10.00      B   
ATOM   1186  N   MET   103     -26.065  -0.446  -9.335  1.00 10.00      B   
ATOM   1187  HN  MET   103     -27.037  -0.486  -9.185  1.00 10.00      B   
ATOM   1188  CA  MET   103     -25.465  -1.302 -10.356  1.00 10.00      B   
ATOM   1189  CB  MET   103     -26.509  -2.208 -11.009  1.00 10.00      B   
ATOM   1190  CG  MET   103     -26.951  -3.377 -10.141  1.00 10.00      B   
ATOM   1191  SD  MET   103     -28.016  -4.536 -11.023  1.00 10.00      B   
ATOM   1192  CE  MET   103     -26.856  -5.236 -12.196  1.00 10.00      B   
ATOM   1193  C   MET   103     -24.745  -0.475 -11.414  1.00 10.00      B   
ATOM   1194  O   MET   103     -23.695  -0.874 -11.914  1.00 10.00      B   
ATOM   1195  N   ILE   104     -25.306   0.685 -11.739  1.00 10.00      B   
ATOM   1196  HN  ILE   104     -26.146   0.948 -11.301  1.00 10.00      B   
ATOM   1197  CA  ILE   104     -24.708   1.577 -12.726  1.00 10.00      B   
ATOM   1198  CB  ILE   104     -25.595   2.818 -12.974  1.00 10.00      B   
ATOM   1199  CG1 ILE   104     -27.011   2.385 -13.368  1.00 10.00      B   
ATOM   1200  CG2 ILE   104     -24.988   3.708 -14.052  1.00 10.00      B   
ATOM   1201  CD1 ILE   104     -28.017   3.514 -13.380  1.00 10.00      B   
ATOM   1202  C   ILE   104     -23.325   2.023 -12.255  1.00 10.00      B   
ATOM   1203  O   ILE   104     -22.356   2.010 -13.021  1.00 10.00      B   
ATOM   1204  N   LEU   105     -23.243   2.389 -10.978  1.00 10.00      B   
ATOM   1205  HN  LEU   105     -24.052   2.366 -10.425  1.00 10.00      B   
ATOM   1206  CA  LEU   105     -21.990   2.826 -10.373  1.00 10.00      B   
ATOM   1207  CB  LEU   105     -22.250   3.383  -8.969  1.00 10.00      B   
ATOM   1208  CG  LEU   105     -22.827   4.796  -8.900  1.00 10.00      B   
ATOM   1209  CD1 LEU   105     -23.601   4.993  -7.605  1.00 10.00      B   
ATOM   1210  CD2 LEU   105     -21.711   5.822  -9.012  1.00 10.00      B   
ATOM   1211  C   LEU   105     -21.009   1.664 -10.288  1.00 10.00      B   
ATOM   1212  O   LEU   105     -19.799   1.843 -10.445  1.00 10.00      B   
ATOM   1213  N   ALA   106     -21.540   0.469 -10.045  1.00 10.00      B   
ATOM   1214  HN  ALA   106     -22.513   0.394  -9.935  1.00 10.00      B   
ATOM   1215  CA  ALA   106     -20.717  -0.730  -9.936  1.00 10.00      B   
ATOM   1216  CB  ALA   106     -21.538  -1.907  -9.441  1.00 10.00      B   
ATOM   1217  C   ALA   106     -20.058  -1.060 -11.269  1.00 10.00      B   
ATOM   1218  O   ALA   106     -18.869  -1.362 -11.324  1.00 10.00      B   
ATOM   1219  N   VAL   107     -20.835  -0.996 -12.344  1.00 10.00      B   
ATOM   1220  HN  VAL   107     -21.784  -0.763 -12.241  1.00 10.00      B   
ATOM   1221  CA  VAL   107     -20.308  -1.276 -13.672  1.00 10.00      B   
ATOM   1222  CB  VAL   107     -21.419  -1.299 -14.746  1.00 10.00      B   
ATOM   1223  CG1 VAL   107     -20.828  -1.536 -16.129  1.00 10.00      B   
ATOM   1224  CG2 VAL   107     -22.445  -2.375 -14.427  1.00 10.00      B   
ATOM   1225  C   VAL   107     -19.251  -0.239 -14.043  1.00 10.00      B   
ATOM   1226  O   VAL   107     -18.218  -0.571 -14.624  1.00 10.00      B   
ATOM   1227  N   PHE   108     -19.507   1.010 -13.669  1.00 10.00      B   
ATOM   1228  HN  PHE   108     -20.338   1.200 -13.187  1.00 10.00      B   
ATOM   1229  CA  PHE   108     -18.585   2.100 -13.952  1.00 10.00      B   
ATOM   1230  CB  PHE   108     -19.187   3.437 -13.516  1.00 10.00      B   
ATOM   1231  CG  PHE   108     -18.429   4.638 -14.007  1.00 10.00      B   
ATOM   1232  CD1 PHE   108     -18.245   4.848 -15.364  1.00 10.00      B   
ATOM   1233  CD2 PHE   108     -17.907   5.559 -13.116  1.00 10.00      B   
ATOM   1234  CE1 PHE   108     -17.555   5.952 -15.822  1.00 10.00      B   
ATOM   1235  CE2 PHE   108     -17.215   6.667 -13.567  1.00 10.00      B   
ATOM   1236  CZ  PHE   108     -17.038   6.863 -14.923  1.00 10.00      B   
ATOM   1237  C   PHE   108     -17.244   1.869 -13.258  1.00 10.00      B   
ATOM   1238  O   PHE   108     -16.192   1.900 -13.899  1.00 10.00      B   
ATOM   1239  N   THR   109     -17.294   1.615 -11.954  1.00 10.00      B   
ATOM   1240  HN  THR   109     -18.166   1.590 -11.507  1.00 10.00      B   
ATOM   1241  CA  THR   109     -16.086   1.375 -11.169  1.00 10.00      B   
ATOM   1242  CB  THR   109     -16.395   1.248  -9.662  1.00 10.00      B   
ATOM   1243  OG1 THR   109     -17.627   0.539  -9.480  1.00 10.00      B   
ATOM   1244  HG1 THR   109     -18.366   1.151  -9.599  1.00 10.00      B   
ATOM   1245  CG2 THR   109     -16.512   2.621  -9.017  1.00 10.00      B   
ATOM   1246  C   THR   109     -15.362   0.121 -11.656  1.00 10.00      B   
ATOM   1247  O   THR   109     -14.129   0.078 -11.697  1.00 10.00      B   
ATOM   1248  N   ALA   110     -16.141  -0.890 -12.040  1.00 10.00      B   
ATOM   1249  HN  ALA   110     -17.116  -0.794 -11.969  1.00 10.00      B   
ATOM   1250  CA  ALA   110     -15.590  -2.142 -12.545  1.00 10.00      B   
ATOM   1251  CB  ALA   110     -16.701  -3.155 -12.789  1.00 10.00      B   
ATOM   1252  C   ALA   110     -14.798  -1.899 -13.824  1.00 10.00      B   
ATOM   1253  O   ALA   110     -13.721  -2.464 -14.011  1.00 10.00      B   
ATOM   1254  N   ILE   111     -15.337  -1.054 -14.701  1.00 10.00      B   
ATOM   1255  HN  ILE   111     -16.210  -0.646 -14.504  1.00 10.00      B   
ATOM   1256  CA  ILE   111     -14.666  -0.725 -15.950  1.00 10.00      B   
ATOM   1257  CB  ILE   111     -15.551   0.157 -16.858  1.00 10.00      B   
ATOM   1258  CG1 ILE   111     -16.754  -0.645 -17.361  1.00 10.00      B   
ATOM   1259  CG2 ILE   111     -14.750   0.713 -18.031  1.00 10.00      B   
ATOM   1260  CD1 ILE   111     -17.786   0.183 -18.091  1.00 10.00      B   
ATOM   1261  C   ILE   111     -13.351  -0.010 -15.659  1.00 10.00      B   
ATOM   1262  O   ILE   111     -12.322  -0.321 -16.260  1.00 10.00      B   
ATOM   1263  N   VAL   112     -13.392   0.933 -14.716  1.00 10.00      B   
ATOM   1264  HN  VAL   112     -14.247   1.125 -14.271  1.00 10.00      B   
ATOM   1265  CA  VAL   112     -12.205   1.687 -14.329  1.00 10.00      B   
ATOM   1266  CB  VAL   112     -12.522   2.733 -13.234  1.00 10.00      B   
ATOM   1267  CG1 VAL   112     -11.259   3.463 -12.799  1.00 10.00      B   
ATOM   1268  CG2 VAL   112     -13.561   3.729 -13.727  1.00 10.00      B   
ATOM   1269  C   VAL   112     -11.120   0.740 -13.828  1.00 10.00      B   
ATOM   1270  O   VAL   112      -9.960   0.847 -14.220  1.00 10.00      B   
ATOM   1271  N   ALA   113     -11.513  -0.206 -12.984  1.00 10.00      B   
ATOM   1272  HN  ALA   113     -12.461  -0.248 -12.720  1.00 10.00      B   
ATOM   1273  CA  ALA   113     -10.576  -1.179 -12.439  1.00 10.00      B   
ATOM   1274  CB  ALA   113     -11.238  -1.995 -11.341  1.00 10.00      B   
ATOM   1275  C   ALA   113     -10.044  -2.094 -13.539  1.00 10.00      B   
ATOM   1276  O   ALA   113      -8.849  -2.390 -13.590  1.00 10.00      B   
ATOM   1277  N   ALA   114     -10.939  -2.525 -14.423  1.00 10.00      B   
ATOM   1278  HN  ALA   114     -11.877  -2.248 -14.325  1.00 10.00      B   
ATOM   1279  CA  ALA   114     -10.575  -3.409 -15.526  1.00 10.00      B   
ATOM   1280  CB  ALA   114     -11.808  -3.844 -16.306  1.00 10.00      B   
ATOM   1281  C   ALA   114      -9.550  -2.761 -16.454  1.00 10.00      B   
ATOM   1282  O   ALA   114      -8.488  -3.329 -16.706  1.00 10.00      B   
ATOM   1283  N   VAL   115      -9.858  -1.563 -16.947  1.00 10.00      B   
ATOM   1284  HN  VAL   115     -10.712  -1.142 -16.695  1.00 10.00      B   
ATOM   1285  CA  VAL   115      -8.949  -0.859 -17.850  1.00 10.00      B   
ATOM   1286  CB  VAL   115      -9.591   0.375 -18.530  1.00 10.00      B   
ATOM   1287  CG1 VAL   115     -10.795  -0.033 -19.365  1.00 10.00      B   
ATOM   1288  CG2 VAL   115      -9.971   1.443 -17.512  1.00 10.00      B   
ATOM   1289  C   VAL   115      -7.663  -0.458 -17.135  1.00 10.00      B   
ATOM   1290  O   VAL   115      -6.616  -0.286 -17.763  1.00 10.00      B   
ATOM   1291  N   ASN   116      -7.745  -0.318 -15.817  1.00 10.00      B   
ATOM   1292  HN  ASN   116      -8.610  -0.461 -15.372  1.00 10.00      B   
ATOM   1293  CA  ASN   116      -6.586   0.045 -15.016  1.00 10.00      B   
ATOM   1294  CB  ASN   116      -6.999   0.391 -13.583  1.00 10.00      B   
ATOM   1295  CG  ASN   116      -5.845   0.896 -12.741  1.00 10.00      B   
ATOM   1296  OD1 ASN   116      -5.123   0.116 -12.120  1.00 10.00      B   
ATOM   1297  ND2 ASN   116      -5.659   2.204 -12.720  1.00 10.00      B   
ATOM   1298 HD21 ASN   116      -6.265   2.767 -13.248  1.00 10.00      B   
ATOM   1299 HD22 ASN   116      -4.929   2.560 -12.172  1.00 10.00      B   
ATOM   1300  C   ASN   116      -5.578  -1.097 -15.010  1.00 10.00      B   
ATOM   1301  O   ASN   116      -4.408  -0.902 -15.326  1.00 10.00      B   
ATOM   1302  N   VAL   117      -6.046  -2.300 -14.695  1.00 10.00      B   
ATOM   1303  HN  VAL   117      -7.001  -2.402 -14.482  1.00 10.00      B   
ATOM   1304  CA  VAL   117      -5.174  -3.474 -14.651  1.00 10.00      B   
ATOM   1305  CB  VAL   117      -5.782  -4.630 -13.824  1.00 10.00      B   
ATOM   1306  CG1 VAL   117      -6.023  -4.192 -12.388  1.00 10.00      B   
ATOM   1307  CG2 VAL   117      -7.067  -5.141 -14.456  1.00 10.00      B   
ATOM   1308  C   VAL   117      -4.806  -3.968 -16.050  1.00 10.00      B   
ATOM   1309  O   VAL   117      -4.033  -4.912 -16.208  1.00 10.00      B   
ATOM   1310  N   MET   118      -5.359  -3.322 -17.063  1.00 10.00      B   
ATOM   1311  HN  MET   118      -5.976  -2.585 -16.879  1.00 10.00      B   
ATOM   1312  CA  MET   118      -5.081  -3.690 -18.441  1.00 10.00      B   
ATOM   1313  CB  MET   118      -6.353  -3.649 -19.291  1.00 10.00      B   
ATOM   1314  CG  MET   118      -7.221  -4.893 -19.178  1.00 10.00      B   
ATOM   1315  SD  MET   118      -8.747  -4.766 -20.133  1.00 10.00      B   
ATOM   1316  CE  MET   118      -8.099  -4.684 -21.801  1.00 10.00      B   
ATOM   1317  C   MET   118      -4.014  -2.792 -19.051  1.00 10.00      B   
ATOM   1318  O   MET   118      -3.157  -3.259 -19.798  1.00 10.00      B   
ATOM   1319  N   TRP   119      -4.057  -1.504 -18.723  1.00 10.00      B   
ATOM   1320  HN  TRP   119      -4.757  -1.185 -18.112  1.00 10.00      B   
ATOM   1321  CA  TRP   119      -3.096  -0.551 -19.273  1.00 10.00      B   
ATOM   1322  CB  TRP   119      -3.819   0.675 -19.837  1.00 10.00      B   
ATOM   1323  CG  TRP   119      -4.726   0.367 -20.989  1.00 10.00      B   
ATOM   1324  CD1 TRP   119      -6.088   0.303 -20.969  1.00 10.00      B   
ATOM   1325  CD2 TRP   119      -4.332   0.080 -22.334  1.00 10.00      B   
ATOM   1326  NE1 TRP   119      -6.567  -0.004 -22.218  1.00 10.00      B   
ATOM   1327  HE1 TRP   119      -7.515  -0.105 -22.459  1.00 10.00      B   
ATOM   1328  CE2 TRP   119      -5.509  -0.146 -23.074  1.00 10.00      B   
ATOM   1329  CE3 TRP   119      -3.100  -0.006 -22.986  1.00 10.00      B   
ATOM   1330  CZ2 TRP   119      -5.492  -0.452 -24.432  1.00 10.00      B   
ATOM   1331  CZ3 TRP   119      -3.084  -0.311 -24.334  1.00 10.00      B   
ATOM   1332  CH2 TRP   119      -4.270  -0.529 -25.042  1.00 10.00      B   
ATOM   1333  C   TRP   119      -2.034  -0.111 -18.266  1.00 10.00      B   
ATOM   1334  O   TRP   119      -0.859   0.029 -18.615  1.00 10.00      B   
ATOM   1335  N   ALA   120      -2.441   0.111 -17.022  1.00 10.00      B   
ATOM   1336  HN  ALA   120      -3.383  -0.032 -16.788  1.00 10.00      B   
ATOM   1337  CA  ALA   120      -1.511   0.562 -15.993  1.00 10.00      B   
ATOM   1338  CB  ALA   120      -2.154   1.625 -15.112  1.00 10.00      B   
ATOM   1339  C   ALA   120      -0.986  -0.590 -15.148  1.00 10.00      B   
ATOM   1340  O   ALA   120       0.143  -0.542 -14.672  1.00 10.00      B   
ATOM   1341  N   GLY   121      -1.808  -1.619 -14.977  1.00 10.00      B   
ATOM   1342  HN  GLY   121      -2.695  -1.587 -15.393  1.00 10.00      B   
ATOM   1343  CA  GLY   121      -1.437  -2.782 -14.178  1.00 10.00      B   
ATOM   1344  C   GLY   121      -0.057  -3.343 -14.487  1.00 10.00      B   
ATOM   1345  O   GLY   121       0.879  -3.140 -13.711  1.00 10.00      B   
ATOM   1346  N   PRO   122       0.106  -4.052 -15.615  1.00 10.00      B   
ATOM   1347  CA  PRO   122       1.398  -4.640 -15.996  1.00 10.00      B   
ATOM   1348  CB  PRO   122       1.104  -5.333 -17.334  1.00 10.00      B   
ATOM   1349  CG  PRO   122      -0.157  -4.708 -17.826  1.00 10.00      B   
ATOM   1350  CD  PRO   122      -0.945  -4.350 -16.601  1.00 10.00      B   
ATOM   1351  C   PRO   122       2.491  -3.581 -16.161  1.00 10.00      B   
ATOM   1352  O   PRO   122       3.647  -3.807 -15.806  1.00 10.00      B   
ATOM   1353  N   TRP   123       2.101  -2.420 -16.672  1.00 10.00      B   
ATOM   1354  HN  TRP   123       1.161  -2.303 -16.907  1.00 10.00      B   
ATOM   1355  CA  TRP   123       3.022  -1.317 -16.897  1.00 10.00      B   
ATOM   1356  CB  TRP   123       2.276  -0.146 -17.541  1.00 10.00      B   
ATOM   1357  CG  TRP   123       3.131   1.054 -17.820  1.00 10.00      B   
ATOM   1358  CD1 TRP   123       4.165   1.141 -18.708  1.00 10.00      B   
ATOM   1359  CD2 TRP   123       3.016   2.344 -17.209  1.00 10.00      B   
ATOM   1360  NE1 TRP   123       4.708   2.403 -18.678  1.00 10.00      B   
ATOM   1361  HE1 TRP   123       5.465   2.713 -19.224  1.00 10.00      B   
ATOM   1362  CE2 TRP   123       4.017   3.162 -17.769  1.00 10.00      B   
ATOM   1363  CE3 TRP   123       2.161   2.885 -16.243  1.00 10.00      B   
ATOM   1364  CZ2 TRP   123       4.190   4.491 -17.389  1.00 10.00      B   
ATOM   1365  CZ3 TRP   123       2.334   4.203 -15.870  1.00 10.00      B   
ATOM   1366  CH2 TRP   123       3.338   4.992 -16.444  1.00 10.00      B   
ATOM   1367  C   TRP   123       3.685  -0.873 -15.594  1.00 10.00      B   
ATOM   1368  O   TRP   123       4.913  -0.819 -15.502  1.00 10.00      B   
ATOM   1369  N   SER   124       2.870  -0.568 -14.584  1.00 10.00      B   
ATOM   1370  HN  SER   124       1.896  -0.638 -14.709  1.00 10.00      B   
ATOM   1371  CA  SER   124       3.391  -0.128 -13.296  1.00 10.00      B   
ATOM   1372  CB  SER   124       2.261   0.367 -12.389  1.00 10.00      B   
ATOM   1373  OG  SER   124       1.244  -0.612 -12.255  1.00 10.00      B   
ATOM   1374  HG  SER   124       0.743  -0.665 -13.079  1.00 10.00      B   
ATOM   1375  C   SER   124       4.180  -1.242 -12.621  1.00 10.00      B   
ATOM   1376  O   SER   124       5.220  -0.999 -12.019  1.00 10.00      B   
ATOM   1377  N   SER   125       3.689  -2.468 -12.749  1.00 10.00      B   
ATOM   1378  HN  SER   125       2.856  -2.597 -13.250  1.00 10.00      B   
ATOM   1379  CA  SER   125       4.351  -3.622 -12.156  1.00 10.00      B   
ATOM   1380  CB  SER   125       3.518  -4.884 -12.384  1.00 10.00      B   
ATOM   1381  OG  SER   125       2.185  -4.697 -11.925  1.00 10.00      B   
ATOM   1382  HG  SER   125       1.754  -4.004 -12.447  1.00 10.00      B   
ATOM   1383  C   SER   125       5.761  -3.794 -12.722  1.00 10.00      B   
ATOM   1384  O   SER   125       6.707  -4.057 -11.982  1.00 10.00      B   
ATOM   1385  N   ARG   126       5.895  -3.610 -14.034  1.00 10.00      B   
ATOM   1386  HN  ARG   126       5.100  -3.382 -14.568  1.00 10.00      B   
ATOM   1387  CA  ARG   126       7.183  -3.742 -14.705  1.00 10.00      B   
ATOM   1388  CB  ARG   126       6.996  -3.750 -16.221  1.00 10.00      B   
ATOM   1389  CG  ARG   126       6.413  -5.042 -16.766  1.00 10.00      B   
ATOM   1390  CD  ARG   126       7.493  -5.928 -17.359  1.00 10.00      B   
ATOM   1391  NE  ARG   126       7.998  -5.389 -18.615  1.00 10.00      B   
ATOM   1392  HE  ARG   126       8.325  -4.462 -18.609  1.00 10.00      B   
ATOM   1393  CZ  ARG   126       8.047  -6.082 -19.748  1.00 10.00      B   
ATOM   1394  NH1 ARG   126       7.624  -7.341 -19.782  1.00 10.00      B   
ATOM   1395 HH11 ARG   126       7.254  -7.794 -18.917  1.00 10.00      B   
ATOM   1396 HH12 ARG   126       7.659  -7.885 -20.675  1.00 10.00      B   
ATOM   1397  NH2 ARG   126       8.511  -5.510 -20.849  1.00 10.00      B   
ATOM   1398 HH21 ARG   126       8.837  -4.522 -20.826  1.00 10.00      B   
ATOM   1399 HH22 ARG   126       8.544  -6.046 -21.745  1.00 10.00      B   
ATOM   1400  C   ARG   126       8.127  -2.615 -14.301  1.00 10.00      B   
ATOM   1401  O   ARG   126       9.314  -2.841 -14.059  1.00 10.00      B   
ATOM   1402  N   HIS   127       7.583  -1.404 -14.199  1.00 10.00      B   
ATOM   1403  HN  HIS   127       6.622  -1.296 -14.373  1.00 10.00      B   
ATOM   1404  CA  HIS   127       8.376  -0.237 -13.823  1.00 10.00      B   
ATOM   1405  CB  HIS   127       7.669   1.065 -14.216  1.00 10.00      B   
ATOM   1406  CG  HIS   127       7.828   1.408 -15.666  1.00 10.00      B   
ATOM   1407  ND1 HIS   127       7.695   2.689 -16.159  1.00 10.00      B   
ATOM   1408  HD1 HIS   127       7.468   3.488 -15.634  1.00 10.00      B   
ATOM   1409  CD2 HIS   127       8.117   0.626 -16.736  1.00 10.00      B   
ATOM   1410  CE1 HIS   127       7.902   2.678 -17.463  1.00 10.00      B   
ATOM   1411  NE2 HIS   127       8.157   1.440 -17.836  1.00 10.00      B   
ATOM   1412  HE2 HIS   127       8.362   1.156 -18.753  1.00 10.00      B   
ATOM   1413  C   HIS   127       8.712  -0.252 -12.336  1.00 10.00      B   
ATOM   1414  O   HIS   127       9.650   0.408 -11.895  1.00 10.00      B   
ATOM   1415  N   GLN   128       7.931  -1.004 -11.568  1.00 10.00      B   
ATOM   1416  HN  GLN   128       7.169  -1.473 -11.975  1.00 10.00      B   
ATOM   1417  CA  GLN   128       8.151  -1.131 -10.132  1.00 10.00      B   
ATOM   1418  CB  GLN   128       6.839  -1.490  -9.436  1.00 10.00      B   
ATOM   1419  CG  GLN   128       6.887  -1.385  -7.925  1.00 10.00      B   
ATOM   1420  CD  GLN   128       5.543  -1.665  -7.293  1.00 10.00      B   
ATOM   1421  OE1 GLN   128       4.726  -0.762  -7.119  1.00 10.00      B   
ATOM   1422  NE2 GLN   128       5.305  -2.919  -6.947  1.00 10.00      B   
ATOM   1423 HE21 GLN   128       6.001  -3.592  -7.121  1.00 10.00      B   
ATOM   1424 HE22 GLN   128       4.445  -3.128  -6.513  1.00 10.00      B   
ATOM   1425  C   GLN   128       9.190  -2.212  -9.864  1.00 10.00      B   
ATOM   1426  O   GLN   128       9.986  -2.115  -8.927  1.00 10.00      B   
ATOM   1427  N   ASP   129       9.159  -3.251 -10.692  1.00 10.00      B   
ATOM   1428  HN  ASP   129       8.471  -3.280 -11.392  1.00 10.00      B   
ATOM   1429  CA  ASP   129      10.105  -4.357 -10.583  1.00 10.00      B   
ATOM   1430  CB  ASP   129       9.797  -5.412 -11.649  1.00 10.00      B   
ATOM   1431  CG  ASP   129      10.930  -6.392 -11.863  1.00 10.00      B   
ATOM   1432  OD1 ASP   129      11.121  -7.285 -11.009  1.00 10.00      B   
ATOM   1433  OD2 ASP   129      11.619  -6.291 -12.905  1.00 10.00      B   
ATOM   1434  C   ASP   129      11.517  -3.827 -10.766  1.00 10.00      B   
ATOM   1435  O   ASP   129      12.451  -4.245 -10.082  1.00 10.00      B   
ATOM   1436  N   GLU   130      11.651  -2.881 -11.680  1.00 10.00      B   
ATOM   1437  HN  GLU   130      10.860  -2.590 -12.179  1.00 10.00      B   
ATOM   1438  CA  GLU   130      12.928  -2.258 -11.961  1.00 10.00      B   
ATOM   1439  CB  GLU   130      13.313  -2.478 -13.426  1.00 10.00      B   
ATOM   1440  CG  GLU   130      14.627  -1.836 -13.841  1.00 10.00      B   
ATOM   1441  CD  GLU   130      14.707  -1.607 -15.335  1.00 10.00      B   
ATOM   1442  OE1 GLU   130      13.915  -0.792 -15.859  1.00 10.00      B   
ATOM   1443  OE2 GLU   130      15.554  -2.244 -15.997  1.00 10.00      B   
ATOM   1444  C   GLU   130      12.846  -0.768 -11.645  1.00 10.00      B   
ATOM   1445  O   GLU   130      12.511   0.045 -12.509  1.00 10.00      B   
ATOM   1446  N   VAL   131      13.124  -0.415 -10.398  1.00 10.00      B   
ATOM   1447  HN  VAL   131      13.376  -1.108  -9.748  1.00 10.00      B   
ATOM   1448  CA  VAL   131      13.076   0.979  -9.971  1.00 10.00      B   
ATOM   1449  CB  VAL   131      12.730   1.132  -8.473  1.00 10.00      B   
ATOM   1450  CG1 VAL   131      11.225   1.067  -8.268  1.00 10.00      B   
ATOM   1451  CG2 VAL   131      13.429   0.065  -7.640  1.00 10.00      B   
ATOM   1452  C   VAL   131      14.386   1.691 -10.289  1.00 10.00      B   
ATOM   1453  O   VAL   131      15.187   1.983  -9.394  1.00 10.00      B   
ATOM   1454  N   LEU   132      14.591   1.960 -11.577  1.00 10.00      B   
ATOM   1455  HN  LEU   132      13.905   1.697 -12.227  1.00 10.00      B   
ATOM   1456  CA  LEU   132      15.798   2.622 -12.059  1.00 10.00      B   
ATOM   1457  CB  LEU   132      15.892   4.072 -11.562  1.00 10.00      B   
ATOM   1458  CG  LEU   132      14.930   5.077 -12.201  1.00 10.00      B   
ATOM   1459  CD1 LEU   132      15.217   6.482 -11.696  1.00 10.00      B   
ATOM   1460  CD2 LEU   132      15.022   5.023 -13.720  1.00 10.00      B   
ATOM   1461  C   LEU   132      17.044   1.836 -11.670  1.00 10.00      B   
ATOM   1462  O   LEU   132      17.905   2.332 -10.942  1.00 10.00      B   
ATOM   1463  N   ALA   133      17.130   0.603 -12.163  1.00 10.00      B   
ATOM   1464  HN  ALA   133      16.411   0.270 -12.739  1.00 10.00      B   
ATOM   1465  CA  ALA   133      18.264  -0.265 -11.873  1.00 10.00      B   
ATOM   1466  CB  ALA   133      18.073  -1.632 -12.512  1.00 10.00      B   
ATOM   1467  C   ALA   133      19.563   0.368 -12.346  1.00 10.00      B   
ATOM   1468  O   ALA   133      20.608   0.216 -11.708  1.00 10.00      B   
ATOM   1469  N   GLU   134      19.492   1.086 -13.458  1.00 10.00      B   
ATOM   1470  HN  GLU   134      18.630   1.168 -13.924  1.00 10.00      B   
ATOM   1471  CA  GLU   134      20.660   1.753 -14.006  1.00 10.00      B   
ATOM   1472  CB  GLU   134      20.343   2.334 -15.383  1.00 10.00      B   
ATOM   1473  CG  GLU   134      19.891   1.300 -16.398  1.00 10.00      B   
ATOM   1474  CD  GLU   134      19.283   1.930 -17.630  1.00 10.00      B   
ATOM   1475  OE1 GLU   134      18.197   2.537 -17.510  1.00 10.00      B   
ATOM   1476  OE2 GLU   134      19.886   1.815 -18.721  1.00 10.00      B   
ATOM   1477  C   GLU   134      21.120   2.858 -13.065  1.00 10.00      B   
ATOM   1478  O   GLU   134      22.312   3.023 -12.828  1.00 10.00      B   
ATOM   1479  N   ALA   135      20.160   3.586 -12.503  1.00 10.00      B   
ATOM   1480  HN  ALA   135      19.225   3.385 -12.713  1.00 10.00      B   
ATOM   1481  CA  ALA   135      20.463   4.675 -11.580  1.00 10.00      B   
ATOM   1482  CB  ALA   135      19.224   5.514 -11.322  1.00 10.00      B   
ATOM   1483  C   ALA   135      21.028   4.132 -10.271  1.00 10.00      B   
ATOM   1484  O   ALA   135      21.800   4.802  -9.587  1.00 10.00      B   
ATOM   1485  N   LYS   136      20.630   2.915  -9.927  1.00 10.00      B   
ATOM   1486  HN  LYS   136      19.994   2.440 -10.502  1.00 10.00      B   
ATOM   1487  CA  LYS   136      21.108   2.275  -8.712  1.00 10.00      B   
ATOM   1488  CB  LYS   136      20.225   1.076  -8.355  1.00 10.00      B   
ATOM   1489  CG  LYS   136      20.621   0.374  -7.067  1.00 10.00      B   
ATOM   1490  CD  LYS   136      19.754  -0.847  -6.815  1.00 10.00      B   
ATOM   1491  CE  LYS   136      20.119  -1.520  -5.501  1.00 10.00      B   
ATOM   1492  NZ  LYS   136      19.163  -2.600  -5.143  1.00 10.00      B   
ATOM   1493  HZ1 LYS   136      18.203  -2.210  -5.041  1.00 10.00      B   
ATOM   1494  HZ2 LYS   136      19.440  -3.042  -4.245  1.00 10.00      B   
ATOM   1495  HZ3 LYS   136      19.152  -3.328  -5.884  1.00 10.00      B   
ATOM   1496  C   LYS   136      22.559   1.835  -8.886  1.00 10.00      B   
ATOM   1497  O   LYS   136      23.389   2.024  -7.994  1.00 10.00      B   
ATOM   1498  N   ALA   137      22.856   1.257 -10.042  1.00 10.00      B   
ATOM   1499  HN  ALA   137      22.152   1.142 -10.714  1.00 10.00      B   
ATOM   1500  CA  ALA   137      24.203   0.791 -10.342  1.00 10.00      B   
ATOM   1501  CB  ALA   137      24.184  -0.136 -11.545  1.00 10.00      B   
ATOM   1502  C   ALA   137      25.134   1.971 -10.592  1.00 10.00      B   
ATOM   1503  O   ALA   137      26.288   1.972 -10.165  1.00 10.00      B   
ATOM   1504  N   ASN   138      24.621   2.971 -11.295  1.00 10.00      B   
ATOM   1505  HN  ASN   138      23.697   2.899 -11.620  1.00 10.00      B   
ATOM   1506  CA  ASN   138      25.387   4.172 -11.607  1.00 10.00      B   
ATOM   1507  CB  ASN   138      24.660   4.991 -12.684  1.00 10.00      B   
ATOM   1508  CG  ASN   138      25.394   6.256 -13.093  1.00 10.00      B   
ATOM   1509  OD1 ASN   138      26.623   6.312 -13.093  1.00 10.00      B   
ATOM   1510  ND2 ASN   138      24.641   7.282 -13.455  1.00 10.00      B   
ATOM   1511 HD21 ASN   138      23.668   7.171 -13.438  1.00 10.00      B   
ATOM   1512 HD22 ASN   138      25.089   8.108 -13.739  1.00 10.00      B   
ATOM   1513  C   ASN   138      25.581   5.017 -10.352  1.00 10.00      B   
ATOM   1514  O   ASN   138      24.606   5.455  -9.736  1.00 10.00      B   
ATOM   1515  N   PRO   139      26.842   5.245  -9.948  1.00 10.00      B   
ATOM   1516  CA  PRO   139      27.172   6.040  -8.759  1.00 10.00      B   
ATOM   1517  CB  PRO   139      28.706   6.129  -8.785  1.00 10.00      B   
ATOM   1518  CG  PRO   139      29.103   5.707 -10.160  1.00 10.00      B   
ATOM   1519  CD  PRO   139      28.050   4.743 -10.619  1.00 10.00      B   
ATOM   1520  C   PRO   139      26.561   7.437  -8.822  1.00 10.00      B   
ATOM   1521  O   PRO   139      26.571   8.087  -9.874  1.00 10.00      B   
ATOM   1522  N   GLY   140      26.018   7.888  -7.701  1.00 10.00      B   
ATOM   1523  HN  GLY   140      26.041   7.328  -6.895  1.00 10.00      B   
ATOM   1524  CA  GLY   140      25.407   9.198  -7.651  1.00 10.00      B   
ATOM   1525  C   GLY   140      26.116  10.121  -6.684  1.00 10.00      B   
ATOM   1526  O   GLY   140      27.282  10.464  -6.884  1.00 10.00      B   
ATOM   1527  N   MET   141      25.419  10.523  -5.633  1.00 10.00      B   
ATOM   1528  HN  MET   141      24.491  10.220  -5.528  1.00 10.00      B   
ATOM   1529  CA  MET   141      25.995  11.415  -4.635  1.00 10.00      B   
ATOM   1530  CB  MET   141      25.420  12.826  -4.783  1.00 10.00      B   
ATOM   1531  CG  MET   141      26.352  13.819  -5.456  1.00 10.00      B   
ATOM   1532  SD  MET   141      27.832  14.155  -4.483  1.00 10.00      B   
ATOM   1533  CE  MET   141      28.588  15.451  -5.462  1.00 10.00      B   
ATOM   1534  C   MET   141      25.751  10.893  -3.224  1.00 10.00      B   
ATOM   1535  O   MET   141      26.081  11.557  -2.239  1.00 10.00      B   
ATOM   1536  N   ALA   142      25.187   9.698  -3.130  1.00 10.00      B   
ATOM   1537  HN  ALA   142      24.983   9.196  -3.948  1.00 10.00      B   
ATOM   1538  CA  ALA   142      24.892   9.095  -1.840  1.00 10.00      B   
ATOM   1539  CB  ALA   142      23.466   8.573  -1.809  1.00 10.00      B   
ATOM   1540  C   ALA   142      25.876   7.976  -1.527  1.00 10.00      B   
ATOM   1541  O   ALA   142      26.250   7.201  -2.412  1.00 10.00      B   
ATOM   1542  N   ALA   143      26.285   7.897  -0.272  1.00 10.00      B   
ATOM   1543  HN  ALA   143      25.934   8.538   0.381  1.00 10.00      B   
ATOM   1544  CA  ALA   143      27.228   6.881   0.168  1.00 10.00      B   
ATOM   1545  CB  ALA   143      28.618   7.479   0.323  1.00 10.00      B   
ATOM   1546  C   ALA   143      26.768   6.246   1.475  1.00 10.00      B   
ATOM   1547  O   ALA   143      26.878   5.034   1.650  1.00 10.00      B   
ATOM   1548  N   LEU   144      26.248   7.083   2.376  1.00 10.00      B   
ATOM   1549  HN  LEU   144      26.201   8.037   2.158  1.00 10.00      B   
ATOM   1550  CA  LEU   144      25.755   6.643   3.684  1.00 10.00      B   
ATOM   1551  CB  LEU   144      24.680   5.555   3.561  1.00 10.00      B   
ATOM   1552  CG  LEU   144      23.392   5.962   2.839  1.00 10.00      B   
ATOM   1553  CD1 LEU   144      22.436   4.785   2.758  1.00 10.00      B   
ATOM   1554  CD2 LEU   144      22.730   7.142   3.535  1.00 10.00      B   
ATOM   1555  C   LEU   144      26.887   6.204   4.612  1.00 10.00      B   
ATOM   1556  O   LEU   144      27.486   5.141   4.434  1.00 10.00      B   
ATOM   1557  N   ALA   145      27.176   7.037   5.605  1.00 10.00      B   
ATOM   1558  HN  ALA   145      26.662   7.867   5.692  1.00 10.00      B   
ATOM   1559  CA  ALA   145      28.230   6.747   6.569  1.00 10.00      B   
ATOM   1560  CB  ALA   145      28.733   8.031   7.213  1.00 10.00      B   
ATOM   1561  C   ALA   145      27.737   5.776   7.637  1.00 10.00      B   
ATOM   1562  O   ALA   145      26.554   5.770   7.987  1.00 10.00      B   
ATOM   1563  N   GLN   146      28.655   4.952   8.144  1.00 10.00      B   
ATOM   1564  HN  GLN   146      29.573   5.010   7.808  1.00 10.00      B   
ATOM   1565  CA  GLN   146      28.341   3.964   9.179  1.00 10.00      B   
ATOM   1566  CB  GLN   146      27.909   4.644  10.485  1.00 10.00      B   
ATOM   1567  CG  GLN   146      29.043   5.309  11.251  1.00 10.00      B   
ATOM   1568  CD  GLN   146      30.135   4.338  11.659  1.00 10.00      B   
ATOM   1569  OE1 GLN   146      29.893   3.141  11.823  1.00 10.00      B   
ATOM   1570  NE2 GLN   146      31.342   4.849  11.834  1.00 10.00      B   
ATOM   1571 HE21 GLN   146      31.464   5.814  11.695  1.00 10.00      B   
ATOM   1572 HE22 GLN   146      32.067   4.242  12.101  1.00 10.00      B   
ATOM   1573  C   GLN   146      27.287   2.962   8.712  1.00 10.00      B   
ATOM   1574  O   GLN   146      26.403   2.566   9.477  1.00 10.00      B   
ATOM   1575  N   GLY   147      27.393   2.551   7.456  1.00 10.00      B   
ATOM   1576  HN  GLY   147      28.122   2.890   6.897  1.00 10.00      B   
ATOM   1577  CA  GLY   147      26.454   1.604   6.903  1.00 10.00      B   
ATOM   1578  C   GLY   147      27.000   0.931   5.666  1.00 10.00      B   
ATOM   1579  O   GLY   147      28.216   0.829   5.501  1.00 10.00      B   
ATOM   1580  N   GLN   148      26.097   0.480   4.804  1.00 10.00      B   
ATOM   1581  HN  GLN   148      25.140   0.591   5.019  1.00 10.00      B   
ATOM   1582  CA  GLN   148      26.458  -0.189   3.557  1.00 10.00      B   
ATOM   1583  CB  GLN   148      27.223   0.734   2.604  1.00 10.00      B   
ATOM   1584  CG  GLN   148      26.450   1.981   2.202  1.00 10.00      B   
ATOM   1585  CD  GLN   148      25.081   1.666   1.625  1.00 10.00      B   
ATOM   1586  OE1 GLN   148      24.945   1.374   0.435  1.00 10.00      B   
ATOM   1587  NE2 GLN   148      24.054   1.727   2.462  1.00 10.00      B   
ATOM   1588 HE21 GLN   148      24.231   1.967   3.400  1.00 10.00      B   
ATOM   1589 HE22 GLN   148      23.156   1.541   2.116  1.00 10.00      B   
ATOM   1590  C   GLN   148      27.210  -1.491   3.797  1.00 10.00      B   
ATOM   1591  O   GLN   148      28.434  -1.560   3.654  1.00 10.00      B   
ATOM   1592  N   PHE   149      26.464  -2.515   4.187  1.00 10.00      B   
ATOM   1593  HN  PHE   149      25.503  -2.379   4.319  1.00 10.00      B   
ATOM   1594  CA  PHE   149      27.035  -3.827   4.433  1.00 10.00      B   
ATOM   1595  CB  PHE   149      26.152  -4.614   5.408  1.00 10.00      B   
ATOM   1596  CG  PHE   149      26.735  -5.929   5.851  1.00 10.00      B   
ATOM   1597  CD1 PHE   149      27.759  -5.970   6.784  1.00 10.00      B   
ATOM   1598  CD2 PHE   149      26.253  -7.124   5.341  1.00 10.00      B   
ATOM   1599  CE1 PHE   149      28.293  -7.177   7.197  1.00 10.00      B   
ATOM   1600  CE2 PHE   149      26.782  -8.334   5.748  1.00 10.00      B   
ATOM   1601  CZ  PHE   149      27.804  -8.361   6.678  1.00 10.00      B   
ATOM   1602  C   PHE   149      27.168  -4.578   3.115  1.00 10.00      B   
ATOM   1603  O   PHE   149      28.228  -5.117   2.802  1.00 10.00      B   
ATOM   1604  N   GLN   150      26.067  -4.589   2.356  1.00 10.00      B   
ATOM   1605  HN  GLN   150      25.267  -4.139   2.695  1.00 10.00      B   
ATOM   1606  CA  GLN   150      25.996  -5.243   1.046  1.00 10.00      B   
ATOM   1607  CB  GLN   150      26.574  -4.352  -0.058  1.00 10.00      B   
ATOM   1608  CG  GLN   150      25.849  -3.024  -0.238  1.00 10.00      B   
ATOM   1609  CD  GLN   150      24.462  -3.176  -0.834  1.00 10.00      B   
ATOM   1610  OE1 GLN   150      24.295  -3.203  -2.052  1.00 10.00      B   
ATOM   1611  NE2 GLN   150      23.451  -3.257   0.018  1.00 10.00      B   
ATOM   1612 HE21 GLN   150      23.647  -3.216   0.975  1.00 10.00      B   
ATOM   1613 HE22 GLN   150      22.547  -3.358  -0.348  1.00 10.00      B   
ATOM   1614  C   GLN   150      26.635  -6.635   1.028  1.00 10.00      B   
ATOM   1615  O   GLN   150      27.762  -6.814   0.562  1.00 10.00      B   
ATOM   1616  N   GLN   151      25.904  -7.617   1.534  1.00 10.00      B   
ATOM   1617  HN  GLN   151      25.011  -7.416   1.885  1.00 10.00      B   
ATOM   1618  CA  GLN   151      26.387  -8.989   1.568  1.00 10.00      B   
ATOM   1619  CB  GLN   151      25.697  -9.775   2.690  1.00 10.00      B   
ATOM   1620  CG  GLN   151      26.201 -11.201   2.853  1.00 10.00      B   
ATOM   1621  CD  GLN   151      25.532 -11.943   3.996  1.00 10.00      B   
ATOM   1622  OE1 GLN   151      24.375 -11.690   4.334  1.00 10.00      B   
ATOM   1623  NE2 GLN   151      26.252 -12.873   4.598  1.00 10.00      B   
ATOM   1624 HE21 GLN   151      27.166 -13.032   4.276  1.00 10.00      B   
ATOM   1625 HE22 GLN   151      25.846 -13.366   5.344  1.00 10.00      B   
ATOM   1626  C   GLN   151      26.137  -9.667   0.226  1.00 10.00      B   
ATOM   1627  O   GLN   151      26.948 -10.468  -0.242  1.00 10.00      B   
ATOM   1628  N   ALA   152      25.012  -9.330  -0.388  1.00 10.00      B   
ATOM   1629  HN  ALA   152      24.422  -8.665   0.030  1.00 10.00      B   
ATOM   1630  CA  ALA   152      24.633  -9.903  -1.671  1.00 10.00      B   
ATOM   1631  CB  ALA   152      23.151  -9.682  -1.926  1.00 10.00      B   
ATOM   1632  C   ALA   152      25.460  -9.307  -2.803  1.00 10.00      B   
ATOM   1633  O   ALA   152      25.685  -8.097  -2.848  1.00 10.00      B   
ATOM   1634  N   THR   153      25.895 -10.171  -3.721  1.00 10.00      B   
ATOM   1635  HN  THR   153      25.657 -11.117  -3.620  1.00 10.00      B   
ATOM   1636  CA  THR   153      26.709  -9.775  -4.877  1.00 10.00      B   
ATOM   1637  CB  THR   153      25.911  -9.000  -5.952  1.00 10.00      B   
ATOM   1638  OG1 THR   153      24.701  -8.457  -5.397  1.00 10.00      B   
ATOM   1639  HG1 THR   153      24.925  -7.914  -4.623  1.00 10.00      B   
ATOM   1640  CG2 THR   153      25.567  -9.909  -7.121  1.00 10.00      B   
ATOM   1641  C   THR   153      27.958  -8.992  -4.478  1.00 10.00      B   
ATOM   1642  O   THR   153      28.408  -8.101  -5.206  1.00 10.00      B   
ATOM   1643  N   ASN   154      28.533  -9.345  -3.336  1.00 10.00      B   
ATOM   1644  HN  ASN   154      28.152 -10.087  -2.820  1.00 10.00      B   
ATOM   1645  CA  ASN   154      29.722  -8.665  -2.844  1.00 10.00      B   
ATOM   1646  CB  ASN   154      29.349  -7.308  -2.233  1.00 10.00      B   
ATOM   1647  CG  ASN   154      30.294  -6.200  -2.651  1.00 10.00      B   
ATOM   1648  OD1 ASN   154      31.472  -6.442  -2.919  1.00 10.00      B   
ATOM   1649  ND2 ASN   154      29.788  -4.976  -2.706  1.00 10.00      B   
ATOM   1650 HD21 ASN   154      28.841  -4.854  -2.475  1.00 10.00      B   
ATOM   1651 HD22 ASN   154      30.378  -4.242  -2.978  1.00 10.00      B   
ATOM   1652  C   ASN   154      30.456  -9.521  -1.818  1.00 10.00      B   
ATOM   1653  O   ASN   154      31.686  -9.585  -1.814  1.00 10.00      B   
ATOM   1654  N   GLY   155      29.700 -10.182  -0.953  1.00 10.00      B   
ATOM   1655  HN  GLY   155      28.723 -10.093  -0.996  1.00 10.00      B   
ATOM   1656  CA  GLY   155      30.297 -11.028   0.062  1.00 10.00      B   
ATOM   1657  C   GLY   155      30.304 -10.365   1.423  1.00 10.00      B   
ATOM   1658  O   GLY   155      29.431 -10.621   2.251  1.00 10.00      B   
ATOM   1659  N   SER   156      31.295  -9.517   1.656  1.00 10.00      B   
ATOM   1660  HN  SER   156      31.970  -9.373   0.960  1.00 10.00      B   
ATOM   1661  CA  SER   156      31.420  -8.799   2.916  1.00 10.00      B   
ATOM   1662  CB  SER   156      32.094  -9.675   3.981  1.00 10.00      B   
ATOM   1663  OG  SER   156      31.309 -10.821   4.271  1.00 10.00      B   
ATOM   1664  HG  SER   156      30.609 -10.904   3.604  1.00 10.00      B   
ATOM   1665  C   SER   156      32.206  -7.511   2.707  1.00 10.00      B   
ATOM   1666  O   SER   156      33.268  -7.312   3.294  1.00 10.00      B   
ATOM   1667  N   SER   157      31.689  -6.647   1.849  1.00 10.00      B   
ATOM   1668  HN  SER   157      30.845  -6.861   1.397  1.00 10.00      B   
ATOM   1669  CA  SER   157      32.345  -5.383   1.563  1.00 10.00      B   
ATOM   1670  CB  SER   157      32.384  -5.134   0.058  1.00 10.00      B   
ATOM   1671  OG  SER   157      32.839  -6.289  -0.632  1.00 10.00      B   
ATOM   1672  HG  SER   157      32.337  -6.385  -1.457  1.00 10.00      B   
ATOM   1673  C   SER   157      31.662  -4.223   2.283  1.00 10.00      B   
ATOM   1674  O   SER   157      30.904  -3.460   1.684  1.00 10.00      B   
ATOM   1675  N   VAL   158      31.928  -4.106   3.574  1.00 10.00      B   
ATOM   1676  HN  VAL   158      32.535  -4.748   3.997  1.00 10.00      B   
ATOM   1677  CA  VAL   158      31.344  -3.043   4.376  1.00 10.00      B   
ATOM   1678  CB  VAL   158      31.288  -3.417   5.870  1.00 10.00      B   
ATOM   1679  CG1 VAL   158      30.121  -2.715   6.547  1.00 10.00      B   
ATOM   1680  CG2 VAL   158      31.191  -4.926   6.052  1.00 10.00      B   
ATOM   1681  C   VAL   158      32.147  -1.757   4.219  1.00 10.00      B   
ATOM   1682  O   VAL   158      33.379  -1.777   4.260  1.00 10.00      B   
ATOM   1683  N   LEU   159      31.451  -0.643   4.043  1.00 10.00      B   
ATOM   1684  HN  LEU   159      30.466  -0.687   4.032  1.00 10.00      B   
ATOM   1685  CA  LEU   159      32.110   0.645   3.873  1.00 10.00      B   
ATOM   1686  CB  LEU   159      31.915   1.177   2.449  1.00 10.00      B   
ATOM   1687  CG  LEU   159      32.567   0.368   1.326  1.00 10.00      B   
ATOM   1688  CD1 LEU   159      32.250   0.987  -0.025  1.00 10.00      B   
ATOM   1689  CD2 LEU   159      34.071   0.272   1.532  1.00 10.00      B   
ATOM   1690  C   LEU   159      31.621   1.671   4.892  1.00 10.00      B   
ATOM   1691  O   LEU   159      30.745   2.487   4.601  1.00 10.00      B   
ATOM   1692  N   PHE   160      32.194   1.630   6.084  1.00 10.00      B   
ATOM   1693  HN  PHE   160      32.894   0.967   6.260  1.00 10.00      B   
ATOM   1694  CA  PHE   160      31.819   2.562   7.133  1.00 10.00      B   
ATOM   1695  CB  PHE   160      30.992   1.885   8.239  1.00 10.00      B   
ATOM   1696  CG  PHE   160      31.707   0.823   9.031  1.00 10.00      B   
ATOM   1697  CD1 PHE   160      32.131   1.076  10.327  1.00 10.00      B   
ATOM   1698  CD2 PHE   160      31.946  -0.426   8.485  1.00 10.00      B   
ATOM   1699  CE1 PHE   160      32.781   0.104  11.061  1.00 10.00      B   
ATOM   1700  CE2 PHE   160      32.597  -1.403   9.212  1.00 10.00      B   
ATOM   1701  CZ  PHE   160      33.015  -1.138  10.502  1.00 10.00      B   
ATOM   1702  C   PHE   160      33.045   3.281   7.690  1.00 10.00      B   
ATOM   1703  O   PHE   160      33.966   2.655   8.213  1.00 10.00      B   
ATOM   1704  N   ILE   161      33.061   4.598   7.541  1.00 10.00      B   
ATOM   1705  HN  ILE   161      32.310   5.038   7.092  1.00 10.00      B   
ATOM   1706  CA  ILE   161      34.166   5.409   8.021  1.00 10.00      B   
ATOM   1707  CB  ILE   161      34.757   6.275   6.885  1.00 10.00      B   
ATOM   1708  CG1 ILE   161      34.823   5.487   5.572  1.00 10.00      B   
ATOM   1709  CG2 ILE   161      36.138   6.785   7.267  1.00 10.00      B   
ATOM   1710  CD1 ILE   161      35.085   6.345   4.350  1.00 10.00      B   
ATOM   1711  C   ILE   161      33.685   6.340   9.125  1.00 10.00      B   
ATOM   1712  O   ILE   161      32.607   6.929   9.021  1.00 10.00      B   
ATOM   1713  N   GLU   162      34.469   6.463  10.184  1.00 10.00      B   
ATOM   1714  HN  GLU   162      35.307   5.950  10.229  1.00 10.00      B   
ATOM   1715  CA  GLU   162      34.116   7.347  11.282  1.00 10.00      B   
ATOM   1716  CB  GLU   162      34.933   7.016  12.530  1.00 10.00      B   
ATOM   1717  CG  GLU   162      34.816   5.565  12.970  1.00 10.00      B   
ATOM   1718  CD  GLU   162      35.486   5.293  14.302  1.00 10.00      B   
ATOM   1719  OE1 GLU   162      36.147   6.204  14.848  1.00 10.00      B   
ATOM   1720  OE2 GLU   162      35.356   4.159  14.813  1.00 10.00      B   
ATOM   1721  C   GLU   162      34.356   8.788  10.854  1.00 10.00      B   
ATOM   1722  O   GLU   162      35.495   9.265  10.836  1.00 10.00      B   
ATOM   1723  N   SER   163      33.285   9.468  10.482  1.00 10.00      B   
ATOM   1724  HN  SER   163      32.405   9.033  10.522  1.00 10.00      B   
ATOM   1725  CA  SER   163      33.373  10.843  10.028  1.00 10.00      B   
ATOM   1726  CB  SER   163      33.730  10.867   8.539  1.00 10.00      B   
ATOM   1727  OG  SER   163      33.234   9.713   7.875  1.00 10.00      B   
ATOM   1728  HG  SER   163      33.067   9.015   8.522  1.00 10.00      B   
ATOM   1729  C   SER   163      32.061  11.578  10.262  1.00 10.00      B   
ATOM   1730  O   SER   163      30.982  11.027  10.033  1.00 10.00      B   
ATOM   1731  N   VAL   164      32.158  12.817  10.726  1.00 10.00      B   
ATOM   1732  HN  VAL   164      33.048  13.193  10.907  1.00 10.00      B   
ATOM   1733  CA  VAL   164      30.977  13.627  10.976  1.00 10.00      B   
ATOM   1734  CB  VAL   164      31.297  14.842  11.870  1.00 10.00      B   
ATOM   1735  CG1 VAL   164      30.057  15.700  12.072  1.00 10.00      B   
ATOM   1736  CG2 VAL   164      31.844  14.385  13.212  1.00 10.00      B   
ATOM   1737  C   VAL   164      30.391  14.108   9.655  1.00 10.00      B   
ATOM   1738  O   VAL   164      29.232  13.837   9.339  1.00 10.00      B   
ATOM   1739  N   ASP   165      31.204  14.808   8.883  1.00 10.00      B   
ATOM   1740  HN  ASP   165      32.116  14.987   9.190  1.00 10.00      B   
ATOM   1741  CA  ASP   165      30.777  15.327   7.590  1.00 10.00      B   
ATOM   1742  CB  ASP   165      30.928  16.852   7.535  1.00 10.00      B   
ATOM   1743  CG  ASP   165      32.373  17.304   7.422  1.00 10.00      B   
ATOM   1744  OD1 ASP   165      32.829  17.582   6.292  1.00 10.00      B   
ATOM   1745  OD2 ASP   165      33.062  17.370   8.461  1.00 10.00      B   
ATOM   1746  C   ASP   165      31.555  14.677   6.451  1.00 10.00      B   
ATOM   1747  O   ASP   165      31.020  14.462   5.365  1.00 10.00      B   
ATOM   1748  N   GLY   166      32.813  14.349   6.708  1.00 10.00      B   
ATOM   1749  HN  GLY   166      33.186  14.525   7.596  1.00 10.00      B   
ATOM   1750  CA  GLY   166      33.632  13.728   5.687  1.00 10.00      B   
ATOM   1751  C   GLY   166      34.960  14.429   5.496  1.00 10.00      B   
ATOM   1752  O   GLY   166      35.817  13.950   4.756  1.00 10.00      B   
ATOM   1753  N   SER   167      35.130  15.567   6.161  1.00 10.00      B   
ATOM   1754  HN  SER   167      34.400  15.907   6.721  1.00 10.00      B   
ATOM   1755  CA  SER   167      36.366  16.337   6.066  1.00 10.00      B   
ATOM   1756  CB  SER   167      36.227  17.643   6.848  1.00 10.00      B   
ATOM   1757  OG  SER   167      35.601  17.411   8.100  1.00 10.00      B   
ATOM   1758  HG  SER   167      34.644  17.571   8.018  1.00 10.00      B   
ATOM   1759  C   SER   167      37.555  15.533   6.589  1.00 10.00      B   
ATOM   1760  O   SER   167      38.675  15.655   6.089  1.00 10.00      B   
ATOM   1761  N   ASP   168      37.299  14.718   7.602  1.00 10.00      B   
ATOM   1762  HN  ASP   168      36.387  14.671   7.956  1.00 10.00      B   
ATOM   1763  CA  ASP   168      38.332  13.884   8.195  1.00 10.00      B   
ATOM   1764  CB  ASP   168      38.746  14.421   9.568  1.00 10.00      B   
ATOM   1765  CG  ASP   168      39.649  13.463  10.319  1.00 10.00      B   
ATOM   1766  OD1 ASP   168      39.275  13.037  11.434  1.00 10.00      B   
ATOM   1767  OD2 ASP   168      40.740  13.136   9.804  1.00 10.00      B   
ATOM   1768  C   ASP   168      37.847  12.449   8.316  1.00 10.00      B   
ATOM   1769  O   ASP   168      36.930  12.157   9.086  1.00 10.00      B   
ATOM   1770  N   PHE   169      38.441  11.564   7.532  1.00 10.00      B   
ATOM   1771  HN  PHE   169      39.150  11.864   6.922  1.00 10.00      B   
ATOM   1772  CA  PHE   169      38.070  10.157   7.556  1.00 10.00      B   
ATOM   1773  CB  PHE   169      38.229   9.519   6.169  1.00 10.00      B   
ATOM   1774  CG  PHE   169      37.203   9.969   5.164  1.00 10.00      B   
ATOM   1775  CD1 PHE   169      35.882  10.146   5.534  1.00 10.00      B   
ATOM   1776  CD2 PHE   169      37.562  10.216   3.850  1.00 10.00      B   
ATOM   1777  CE1 PHE   169      34.938  10.564   4.616  1.00 10.00      B   
ATOM   1778  CE2 PHE   169      36.624  10.633   2.925  1.00 10.00      B   
ATOM   1779  CZ  PHE   169      35.310  10.808   3.308  1.00 10.00      B   
ATOM   1780  C   PHE   169      38.896   9.394   8.582  1.00 10.00      B   
ATOM   1781  O   PHE   169      40.127   9.386   8.518  1.00 10.00      B   
ATOM   1782  N   LYS   170      38.215   8.772   9.535  1.00 10.00      B   
ATOM   1783  HN  LYS   170      37.234   8.845   9.547  1.00 10.00      B   
ATOM   1784  CA  LYS   170      38.879   7.992  10.569  1.00 10.00      B   
ATOM   1785  CB  LYS   170      38.436   8.455  11.961  1.00 10.00      B   
ATOM   1786  CG  LYS   170      39.243   7.862  13.105  1.00 10.00      B   
ATOM   1787  CD  LYS   170      38.685   8.293  14.451  1.00 10.00      B   
ATOM   1788  CE  LYS   170      39.507   7.731  15.598  1.00 10.00      B   
ATOM   1789  NZ  LYS   170      38.930   8.082  16.922  1.00 10.00      B   
ATOM   1790  HZ1 LYS   170      38.857   9.115  17.021  1.00 10.00      B   
ATOM   1791  HZ2 LYS   170      39.536   7.716  17.684  1.00 10.00      B   
ATOM   1792  HZ3 LYS   170      37.982   7.666  17.022  1.00 10.00      B   
ATOM   1793  C   LYS   170      38.583   6.504  10.376  1.00 10.00      B   
ATOM   1794  O   LYS   170      37.510   6.024  10.746  1.00 10.00      B   
ATOM   1795  N   ASP   171      39.538   5.804   9.760  1.00 10.00      B   
ATOM   1796  HN  ASP   171      40.342   6.277   9.461  1.00 10.00      B   
ATOM   1797  CA  ASP   171      39.433   4.368   9.487  1.00 10.00      B   
ATOM   1798  CB  ASP   171      39.307   3.527  10.757  1.00 10.00      B   
ATOM   1799  CG  ASP   171      39.243   2.042  10.452  1.00 10.00      B   
ATOM   1800  OD1 ASP   171      40.028   1.569   9.596  1.00 10.00      B   
ATOM   1801  OD2 ASP   171      38.419   1.339  11.079  1.00 10.00      B   
ATOM   1802  C   ASP   171      38.325   4.038   8.494  1.00 10.00      B   
ATOM   1803  O   ASP   171      37.152   3.929   8.851  1.00 10.00      B   
ATOM   1804  N   VAL   172      38.715   3.884   7.238  1.00 10.00      B   
ATOM   1805  HN  VAL   172      39.662   3.996   7.021  1.00 10.00      B   
ATOM   1806  CA  VAL   172      37.778   3.567   6.169  1.00 10.00      B   
ATOM   1807  CB  VAL   172      38.416   3.851   4.789  1.00 10.00      B   
ATOM   1808  CG1 VAL   172      37.422   3.638   3.654  1.00 10.00      B   
ATOM   1809  CG2 VAL   172      38.983   5.263   4.744  1.00 10.00      B   
ATOM   1810  C   VAL   172      37.351   2.100   6.240  1.00 10.00      B   
ATOM   1811  O   VAL   172      36.317   1.718   5.681  1.00 10.00      B   
ATOM   1812  N   PHE   173      38.154   1.293   6.943  1.00 10.00      B   
ATOM   1813  HN  PHE   173      38.939   1.683   7.382  1.00 10.00      B   
ATOM   1814  CA  PHE   173      37.906  -0.142   7.102  1.00 10.00      B   
ATOM   1815  CB  PHE   173      36.493  -0.424   7.636  1.00 10.00      B   
ATOM   1816  CG  PHE   173      36.330  -1.777   8.269  1.00 10.00      B   
ATOM   1817  CD1 PHE   173      36.961  -2.077   9.463  1.00 10.00      B   
ATOM   1818  CD2 PHE   173      35.541  -2.748   7.675  1.00 10.00      B   
ATOM   1819  CE1 PHE   173      36.811  -3.316  10.052  1.00 10.00      B   
ATOM   1820  CE2 PHE   173      35.387  -3.992   8.259  1.00 10.00      B   
ATOM   1821  CZ  PHE   173      36.023  -4.276   9.451  1.00 10.00      B   
ATOM   1822  C   PHE   173      38.167  -0.883   5.791  1.00 10.00      B   
ATOM   1823  O   PHE   173      39.086  -1.696   5.704  1.00 10.00      B   
ATOM   1824  N   LEU   174      37.358  -0.567   4.778  1.00 10.00      B   
ATOM   1825  HN  LEU   174      36.661   0.109   4.934  1.00 10.00      B   
ATOM   1826  CA  LEU   174      37.468  -1.162   3.446  1.00 10.00      B   
ATOM   1827  CB  LEU   174      38.674  -0.583   2.699  1.00 10.00      B   
ATOM   1828  CG  LEU   174      38.761  -0.854   1.194  1.00 10.00      B   
ATOM   1829  CD1 LEU   174      37.486  -0.420   0.490  1.00 10.00      B   
ATOM   1830  CD2 LEU   174      39.956  -0.125   0.606  1.00 10.00      B   
ATOM   1831  C   LEU   174      37.529  -2.686   3.494  1.00 10.00      B   
ATOM   1832  O   LEU   174      38.580  -3.290   3.262  1.00 10.00      B   
ATOM   1833  N   ALA   175      36.399  -3.300   3.803  1.00 10.00      B   
ATOM   1834  HN  ALA   175      35.594  -2.768   3.977  1.00 10.00      B   
ATOM   1835  CA  ALA   175      36.322  -4.746   3.877  1.00 10.00      B   
ATOM   1836  CB  ALA   175      35.160  -5.168   4.759  1.00 10.00      B   
ATOM   1837  C   ALA   175      36.184  -5.334   2.480  1.00 10.00      B   
ATOM   1838  O   ALA   175      35.398  -4.844   1.667  1.00 10.00      B   
ATOM   1839  N   GLN   176      36.971  -6.360   2.196  1.00 10.00      B   
ATOM   1840  HN  GLN   176      37.596  -6.690   2.881  1.00 10.00      B   
ATOM   1841  CA  GLN   176      36.940  -7.016   0.892  1.00 10.00      B   
ATOM   1842  CB  GLN   176      38.181  -6.649   0.077  1.00 10.00      B   
ATOM   1843  CG  GLN   176      38.367  -5.155  -0.133  1.00 10.00      B   
ATOM   1844  CD  GLN   176      39.706  -4.812  -0.754  1.00 10.00      B   
ATOM   1845  OE1 GLN   176      40.235  -5.554  -1.581  1.00 10.00      B   
ATOM   1846  NE2 GLN   176      40.271  -3.690  -0.344  1.00 10.00      B   
ATOM   1847 HE21 GLN   176      39.800  -3.155   0.330  1.00 10.00      B   
ATOM   1848 HE22 GLN   176      41.138  -3.434  -0.730  1.00 10.00      B   
ATOM   1849  C   GLN   176      36.853  -8.526   1.052  1.00 10.00      B   
ATOM   1850  O   GLN   176      37.048  -9.055   2.151  1.00 10.00      B   
ATOM   1851  N   SER   186      41.755  -8.605   3.415  1.00 10.00      B   
ATOM   1852  HN  SER   186      42.150  -7.747   3.134  1.00 10.00      B   
ATOM   1853  CA  SER   186      40.617  -8.594   4.319  1.00 10.00      B   
ATOM   1854  CB  SER   186      40.993  -9.251   5.653  1.00 10.00      B   
ATOM   1855  OG  SER   186      39.877  -9.350   6.520  1.00 10.00      B   
ATOM   1856  HG  SER   186      39.160  -9.813   6.071  1.00 10.00      B   
ATOM   1857  C   SER   186      40.121  -7.167   4.544  1.00 10.00      B   
ATOM   1858  O   SER   186      38.973  -6.842   4.232  1.00 10.00      B   
ATOM   1859  N   VAL   187      40.997  -6.319   5.073  1.00 10.00      B   
ATOM   1860  HN  VAL   187      41.909  -6.632   5.272  1.00 10.00      B   
ATOM   1861  CA  VAL   187      40.650  -4.929   5.348  1.00 10.00      B   
ATOM   1862  CB  VAL   187      40.210  -4.716   6.815  1.00 10.00      B   
ATOM   1863  CG1 VAL   187      38.787  -5.205   7.036  1.00 10.00      B   
ATOM   1864  CG2 VAL   187      41.173  -5.395   7.780  1.00 10.00      B   
ATOM   1865  C   VAL   187      41.828  -4.009   5.059  1.00 10.00      B   
ATOM   1866  O   VAL   187      42.984  -4.442   5.050  1.00 10.00      B   
ATOM   1867  N   VAL   188      41.528  -2.743   4.819  1.00 10.00      B   
ATOM   1868  HN  VAL   188      40.584  -2.463   4.842  1.00 10.00      B   
ATOM   1869  CA  VAL   188      42.552  -1.750   4.540  1.00 10.00      B   
ATOM   1870  CB  VAL   188      42.447  -1.183   3.106  1.00 10.00      B   
ATOM   1871  CG1 VAL   188      43.554  -0.171   2.842  1.00 10.00      B   
ATOM   1872  CG2 VAL   188      42.505  -2.304   2.080  1.00 10.00      B   
ATOM   1873  C   VAL   188      42.455  -0.618   5.558  1.00 10.00      B   
ATOM   1874  O   VAL   188      41.610   0.276   5.439  1.00 10.00      B   
ATOM   1875  N   VAL   189      43.316  -0.679   6.563  1.00 10.00      B   
ATOM   1876  HN  VAL   189      43.965  -1.414   6.583  1.00 10.00      B   
ATOM   1877  CA  VAL   189      43.341   0.313   7.628  1.00 10.00      B   
ATOM   1878  CB  VAL   189      44.261  -0.131   8.787  1.00 10.00      B   
ATOM   1879  CG1 VAL   189      44.091   0.779   9.995  1.00 10.00      B   
ATOM   1880  CG2 VAL   189      43.990  -1.580   9.164  1.00 10.00      B   
ATOM   1881  C   VAL   189      43.808   1.666   7.103  1.00 10.00      B   
ATOM   1882  O   VAL   189      44.722   1.739   6.277  1.00 10.00      B   
ATOM   1883  N   ALA   190      43.179   2.731   7.580  1.00 10.00      B   
ATOM   1884  HN  ALA   190      42.463   2.608   8.241  1.00 10.00      B   
ATOM   1885  CA  ALA   190      43.531   4.078   7.162  1.00 10.00      B   
ATOM   1886  CB  ALA   190      42.562   4.575   6.102  1.00 10.00      B   
ATOM   1887  C   ALA   190      43.545   5.014   8.362  1.00 10.00      B   
ATOM   1888  O   ALA   190      42.754   4.852   9.293  1.00 10.00      B   
ATOM   1889  N   ASP   191      44.459   5.974   8.346  1.00 10.00      B   
ATOM   1890  HN  ASP   191      45.064   6.041   7.576  1.00 10.00      B   
ATOM   1891  CA  ASP   191      44.582   6.939   9.432  1.00 10.00      B   
ATOM   1892  CB  ASP   191      46.052   7.308   9.672  1.00 10.00      B   
ATOM   1893  CG  ASP   191      46.800   6.300  10.519  1.00 10.00      B   
ATOM   1894  OD1 ASP   191      46.697   6.365  11.762  1.00 10.00      B   
ATOM   1895  OD2 ASP   191      47.518   5.452   9.945  1.00 10.00      B   
ATOM   1896  C   ASP   191      43.808   8.199   9.099  1.00 10.00      B   
ATOM   1897  O   ASP   191      42.895   8.599   9.820  1.00 10.00      B   
ATOM   1898  N   SER   192      44.178   8.816   7.992  1.00 10.00      B   
ATOM   1899  HN  SER   192      44.900   8.433   7.450  1.00 10.00      B   
ATOM   1900  CA  SER   192      43.539  10.037   7.545  1.00 10.00      B   
ATOM   1901  CB  SER   192      44.611  11.096   7.277  1.00 10.00      B   
ATOM   1902  OG  SER   192      45.818  10.771   7.954  1.00 10.00      B   
ATOM   1903  HG  SER   192      45.646  10.723   8.901  1.00 10.00      B   
ATOM   1904  C   SER   192      42.733   9.769   6.282  1.00 10.00      B   
ATOM   1905  O   SER   192      42.644   8.624   5.828  1.00 10.00      B   
ATOM   1906  N   GLY   193      42.135  10.809   5.728  1.00 10.00      B   
ATOM   1907  HN  GLY   193      42.215  11.693   6.144  1.00 10.00      B   
ATOM   1908  CA  GLY   193      41.356  10.653   4.523  1.00 10.00      B   
ATOM   1909  C   GLY   193      40.613  11.916   4.174  1.00 10.00      B   
ATOM   1910  O   GLY   193      40.087  12.591   5.056  1.00 10.00      B   
ATOM   1911  N   HIS   194      40.577  12.238   2.892  1.00 10.00      B   
ATOM   1912  HN  HIS   194      41.025  11.654   2.240  1.00 10.00      B   
ATOM   1913  CA  HIS   194      39.892  13.428   2.417  1.00 10.00      B   
ATOM   1914  CB  HIS   194      40.904  14.398   1.805  1.00 10.00      B   
ATOM   1915  CG  HIS   194      40.432  15.817   1.737  1.00 10.00      B   
ATOM   1916  ND1 HIS   194      39.949  16.394   0.583  1.00 10.00      B   
ATOM   1917  HD1 HIS   194      39.854  15.945  -0.287  1.00 10.00      B   
ATOM   1918  CD2 HIS   194      40.388  16.783   2.687  1.00 10.00      B   
ATOM   1919  CE1 HIS   194      39.630  17.651   0.824  1.00 10.00      B   
ATOM   1920  NE2 HIS   194      39.885  17.912   2.091  1.00 10.00      B   
ATOM   1921  HE2 HIS   194      39.735  18.777   2.535  1.00 10.00      B   
ATOM   1922  C   HIS   194      38.844  13.039   1.381  1.00 10.00      B   
ATOM   1923  O   HIS   194      39.033  12.080   0.632  1.00 10.00      B   
ATOM   1924  N   LEU   195      37.741  13.775   1.349  1.00 10.00      B   
ATOM   1925  HN  LEU   195      37.647  14.527   1.975  1.00 10.00      B   
ATOM   1926  CA  LEU   195      36.665  13.502   0.405  1.00 10.00      B   
ATOM   1927  CB  LEU   195      35.412  14.289   0.796  1.00 10.00      B   
ATOM   1928  CG  LEU   195      34.107  13.885   0.107  1.00 10.00      B   
ATOM   1929  CD1 LEU   195      33.822  12.403   0.312  1.00 10.00      B   
ATOM   1930  CD2 LEU   195      32.955  14.725   0.632  1.00 10.00      B   
ATOM   1931  C   LEU   195      37.101  13.849  -1.018  1.00 10.00      B   
ATOM   1932  O   LEU   195      37.607  14.946  -1.272  1.00 10.00      B   
ATOM   1933  N   THR   196      36.916  12.910  -1.936  1.00 10.00      B   
ATOM   1934  HN  THR   196      36.515  12.054  -1.671  1.00 10.00      B   
ATOM   1935  CA  THR   196      37.299  13.112  -3.325  1.00 10.00      B   
ATOM   1936  CB  THR   196      38.462  12.178  -3.715  1.00 10.00      B   
ATOM   1937  OG1 THR   196      39.271  11.917  -2.561  1.00 10.00      B   
ATOM   1938  HG1 THR   196      39.517  12.754  -2.148  1.00 10.00      B   
ATOM   1939  CG2 THR   196      39.324  12.818  -4.788  1.00 10.00      B   
ATOM   1940  C   THR   196      36.123  12.855  -4.268  1.00 10.00      B   
ATOM   1941  O   THR   196      35.593  11.740  -4.336  1.00 10.00      B   
ATOM   1942  N   GLN   197      35.716  13.893  -4.988  1.00 10.00      B   
ATOM   1943  HN  GLN   197      36.172  14.756  -4.884  1.00 10.00      B   
ATOM   1944  CA  GLN   197      34.621  13.779  -5.937  1.00 10.00      B   
ATOM   1945  CB  GLN   197      33.829  15.091  -6.028  1.00 10.00      B   
ATOM   1946  CG  GLN   197      32.673  15.203  -5.043  1.00 10.00      B   
ATOM   1947  CD  GLN   197      33.125  15.437  -3.616  1.00 10.00      B   
ATOM   1948  OE1 GLN   197      34.162  16.055  -3.367  1.00 10.00      B   
ATOM   1949  NE2 GLN   197      32.347  14.947  -2.664  1.00 10.00      B   
ATOM   1950 HE21 GLN   197      31.533  14.465  -2.932  1.00 10.00      B   
ATOM   1951 HE22 GLN   197      32.612  15.087  -1.732  1.00 10.00      B   
ATOM   1952  C   GLN   197      35.165  13.403  -7.308  1.00 10.00      B   
ATOM   1953  O   GLN   197      36.349  13.601  -7.587  1.00 10.00      B   
ATOM   1954  N   LEU   198      34.309  12.855  -8.154  1.00 10.00      B   
ATOM   1955  HN  LEU   198      33.379  12.719  -7.874  1.00 10.00      B   
ATOM   1956  CA  LEU   198      34.718  12.453  -9.496  1.00 10.00      B   
ATOM   1957  CB  LEU   198      33.978  11.187  -9.936  1.00 10.00      B   
ATOM   1958  CG  LEU   198      34.177   9.948  -9.056  1.00 10.00      B   
ATOM   1959  CD1 LEU   198      33.392   8.769  -9.605  1.00 10.00      B   
ATOM   1960  CD2 LEU   198      35.653   9.600  -8.943  1.00 10.00      B   
ATOM   1961  C   LEU   198      34.493  13.578 -10.502  1.00 10.00      B   
ATOM   1962  O   LEU   198      33.851  14.588 -10.192  1.00 10.00      B   
ATOM   1963  N   GLN   203      37.064   7.085 -10.810  1.00 10.00      B   
ATOM   1964  HN  GLN   203      36.183   7.518 -10.851  1.00 10.00      B   
ATOM   1965  CA  GLN   203      37.270   5.979  -9.883  1.00 10.00      B   
ATOM   1966  CB  GLN   203      37.021   4.642 -10.582  1.00 10.00      B   
ATOM   1967  CG  GLN   203      37.903   4.396 -11.798  1.00 10.00      B   
ATOM   1968  CD  GLN   203      37.510   3.144 -12.556  1.00 10.00      B   
ATOM   1969  OE1 GLN   203      36.964   2.203 -11.983  1.00 10.00      B   
ATOM   1970  NE2 GLN   203      37.778   3.126 -13.853  1.00 10.00      B   
ATOM   1971 HE21 GLN   203      38.207   3.915 -14.248  1.00 10.00      B   
ATOM   1972 HE22 GLN   203      37.545   2.319 -14.366  1.00 10.00      B   
ATOM   1973  C   GLN   203      38.674   6.024  -9.293  1.00 10.00      B   
ATOM   1974  O   GLN   203      39.044   5.195  -8.464  1.00 10.00      B   
ATOM   1975  N   VAL   204      39.451   7.000  -9.736  1.00 10.00      B   
ATOM   1976  HN  VAL   204      39.092   7.630 -10.397  1.00 10.00      B   
ATOM   1977  CA  VAL   204      40.812   7.168  -9.261  1.00 10.00      B   
ATOM   1978  CB  VAL   204      41.741   7.682 -10.379  1.00 10.00      B   
ATOM   1979  CG1 VAL   204      43.181   7.765  -9.891  1.00 10.00      B   
ATOM   1980  CG2 VAL   204      41.640   6.791 -11.607  1.00 10.00      B   
ATOM   1981  C   VAL   204      40.834   8.148  -8.096  1.00 10.00      B   
ATOM   1982  O   VAL   204      40.583   9.345  -8.273  1.00 10.00      B   
ATOM   1983  N   VAL   205      41.123   7.633  -6.911  1.00 10.00      B   
ATOM   1984  HN  VAL   205      41.314   6.674  -6.839  1.00 10.00      B   
ATOM   1985  CA  VAL   205      41.175   8.452  -5.710  1.00 10.00      B   
ATOM   1986  CB  VAL   205      40.486   7.748  -4.519  1.00 10.00      B   
ATOM   1987  CG1 VAL   205      40.327   8.708  -3.347  1.00 10.00      B   
ATOM   1988  CG2 VAL   205      39.134   7.182  -4.935  1.00 10.00      B   
ATOM   1989  C   VAL   205      42.622   8.754  -5.341  1.00 10.00      B   
ATOM   1990  O   VAL   205      43.460   7.854  -5.292  1.00 10.00      B   
ATOM   1991  N   THR   206      42.905  10.018  -5.085  1.00 10.00      B   
ATOM   1992  HN  THR   206      42.195  10.691  -5.144  1.00 10.00      B   
ATOM   1993  CA  THR   206      44.243  10.448  -4.723  1.00 10.00      B   
ATOM   1994  CB  THR   206      44.363  11.969  -4.897  1.00 10.00      B   
ATOM   1995  OG1 THR   206      43.042  12.531  -5.003  1.00 10.00      B   
ATOM   1996  HG1 THR   206      42.937  13.227  -4.343  1.00 10.00      B   
ATOM   1997  CG2 THR   206      45.147  12.298  -6.157  1.00 10.00      B   
ATOM   1998  C   THR   206      44.580  10.071  -3.279  1.00 10.00      B   
ATOM   1999  O   THR   206      44.420  10.877  -2.359  1.00 10.00      B   
ATOM   2000  N   LEU   207      45.034   8.838  -3.085  1.00 10.00      B   
ATOM   2001  HN  LEU   207      45.122   8.234  -3.854  1.00 10.00      B   
ATOM   2002  CA  LEU   207      45.391   8.353  -1.760  1.00 10.00      B   
ATOM   2003  CB  LEU   207      44.863   6.932  -1.544  1.00 10.00      B   
ATOM   2004  CG  LEU   207      43.343   6.755  -1.610  1.00 10.00      B   
ATOM   2005  CD1 LEU   207      42.964   5.319  -1.297  1.00 10.00      B   
ATOM   2006  CD2 LEU   207      42.645   7.710  -0.652  1.00 10.00      B   
ATOM   2007  C   LEU   207      46.900   8.399  -1.545  1.00 10.00      B   
ATOM   2008  O   LEU   207      47.680   8.338  -2.501  1.00 10.00      B   
ATOM   2009  N   ASN   208      47.306   8.513  -0.288  1.00 10.00      B   
ATOM   2010  HN  ASN   208      46.637   8.559   0.432  1.00 10.00      B   
ATOM   2011  CA  ASN   208      48.722   8.571   0.051  1.00 10.00      B   
ATOM   2012  CB  ASN   208      49.031   9.812   0.887  1.00 10.00      B   
ATOM   2013  CG  ASN   208      49.129  11.077   0.064  1.00 10.00      B   
ATOM   2014  OD1 ASN   208      49.430  11.041  -1.131  1.00 10.00      B   
ATOM   2015  ND2 ASN   208      48.898  12.210   0.705  1.00 10.00      B   
ATOM   2016 HD21 ASN   208      48.684  12.163   1.661  1.00 10.00      B   
ATOM   2017 HD22 ASN   208      48.952  13.049   0.202  1.00 10.00      B   
ATOM   2018  C   ASN   208      49.158   7.333   0.815  1.00 10.00      B   
ATOM   2019  O   ASN   208      50.261   6.827   0.614  1.00 10.00      B   
ATOM   2020  N   GLN   209      48.291   6.857   1.704  1.00 10.00      B   
ATOM   2021  HN  GLN   209      47.426   7.308   1.818  1.00 10.00      B   
ATOM   2022  CA  GLN   209      48.582   5.679   2.509  1.00 10.00      B   
ATOM   2023  CB  GLN   209      48.681   6.056   3.991  1.00 10.00      B   
ATOM   2024  CG  GLN   209      49.682   7.159   4.290  1.00 10.00      B   
ATOM   2025  CD  GLN   209      49.946   7.328   5.775  1.00 10.00      B   
ATOM   2026  OE1 GLN   209      49.086   7.047   6.609  1.00 10.00      B   
ATOM   2027  NE2 GLN   209      51.134   7.794   6.115  1.00 10.00      B   
ATOM   2028 HE21 GLN   209      51.772   8.005   5.398  1.00 10.00      B   
ATOM   2029 HE22 GLN   209      51.333   7.911   7.069  1.00 10.00      B   
ATOM   2030  C   GLN   209      47.495   4.629   2.321  1.00 10.00      B   
ATOM   2031  O   GLN   209      46.395   4.941   1.869  1.00 10.00      B   
ATOM   2032  N   GLY   210      47.804   3.389   2.664  1.00 10.00      B   
ATOM   2033  HN  GLY   210      48.702   3.190   2.999  1.00 10.00      B   
ATOM   2034  CA  GLY   210      46.835   2.325   2.527  1.00 10.00      B   
ATOM   2035  C   GLY   210      47.418   0.977   2.886  1.00 10.00      B   
ATOM   2036  O   GLY   210      47.934   0.267   2.023  1.00 10.00      B   
ATOM   2037  N   THR   211      47.348   0.629   4.163  1.00 10.00      B   
ATOM   2038  HN  THR   211      46.926   1.241   4.802  1.00 10.00      B   
ATOM   2039  CA  THR   211      47.868  -0.642   4.640  1.00 10.00      B   
ATOM   2040  CB  THR   211      48.202  -0.583   6.144  1.00 10.00      B   
ATOM   2041  OG1 THR   211      49.114   0.500   6.394  1.00 10.00      B   
ATOM   2042  HG1 THR   211      48.663   1.180   6.909  1.00 10.00      B   
ATOM   2043  CG2 THR   211      48.834  -1.889   6.606  1.00 10.00      B   
ATOM   2044  C   THR   211      46.859  -1.759   4.388  1.00 10.00      B   
ATOM   2045  O   THR   211      45.818  -1.829   5.046  1.00 10.00      B   
ATOM   2046  N   ARG   212      47.171  -2.623   3.427  1.00 10.00      B   
ATOM   2047  HN  ARG   212      48.021  -2.520   2.948  1.00 10.00      B   
ATOM   2048  CA  ARG   212      46.294  -3.733   3.086  1.00 10.00      B   
ATOM   2049  CB  ARG   212      46.451  -4.122   1.612  1.00 10.00      B   
ATOM   2050  CG  ARG   212      46.136  -3.001   0.637  1.00 10.00      B   
ATOM   2051  CD  ARG   212      46.104  -3.500  -0.799  1.00 10.00      B   
ATOM   2052  NE  ARG   212      47.433  -3.825  -1.314  1.00 10.00      B   
ATOM   2053  HE  ARG   212      48.193  -3.703  -0.705  1.00 10.00      B   
ATOM   2054  CZ  ARG   212      47.661  -4.280  -2.548  1.00 10.00      B   
ATOM   2055  NH1 ARG   212      46.650  -4.456  -3.387  1.00 10.00      B   
ATOM   2056 HH11 ARG   212      46.823  -4.811  -4.353  1.00 10.00      B   
ATOM   2057 HH12 ARG   212      45.676  -4.244  -3.085  1.00 10.00      B   
ATOM   2058  NH2 ARG   212      48.898  -4.544  -2.948  1.00 10.00      B   
ATOM   2059 HH21 ARG   212      49.700  -4.400  -2.302  1.00 10.00      B   
ATOM   2060 HH22 ARG   212      49.072  -4.902  -3.916  1.00 10.00      B   
ATOM   2061  C   ARG   212      46.590  -4.927   3.976  1.00 10.00      B   
ATOM   2062  O   ARG   212      47.628  -5.576   3.834  1.00 10.00      B   
ATOM   2063  N   PHE   213      45.684  -5.200   4.901  1.00 10.00      B   
ATOM   2064  HN  PHE   213      44.874  -4.644   4.956  1.00 10.00      B   
ATOM   2065  CA  PHE   213      45.841  -6.310   5.828  1.00 10.00      B   
ATOM   2066  CB  PHE   213      45.449  -5.891   7.250  1.00 10.00      B   
ATOM   2067  CG  PHE   213      45.508  -7.006   8.261  1.00 10.00      B   
ATOM   2068  CD1 PHE   213      46.724  -7.535   8.660  1.00 10.00      B   
ATOM   2069  CD2 PHE   213      44.345  -7.524   8.813  1.00 10.00      B   
ATOM   2070  CE1 PHE   213      46.781  -8.558   9.587  1.00 10.00      B   
ATOM   2071  CE2 PHE   213      44.394  -8.548   9.739  1.00 10.00      B   
ATOM   2072  CZ  PHE   213      45.614  -9.065  10.128  1.00 10.00      B   
ATOM   2073  C   PHE   213      45.006  -7.498   5.379  1.00 10.00      B   
ATOM   2074  O   PHE   213      43.782  -7.511   5.540  1.00 10.00      B   
ATOM   2075  N   GLU   214      45.664  -8.486   4.801  1.00 10.00      B   
ATOM   2076  HN  GLU   214      46.641  -8.414   4.688  1.00 10.00      B   
ATOM   2077  CA  GLU   214      44.977  -9.678   4.338  1.00 10.00      B   
ATOM   2078  CB  GLU   214      45.455 -10.097   2.948  1.00 10.00      B   
ATOM   2079  CG  GLU   214      44.928  -9.221   1.821  1.00 10.00      B   
ATOM   2080  CD  GLU   214      44.975  -9.915   0.477  1.00 10.00      B   
ATOM   2081  OE1 GLU   214      46.033  -9.865  -0.190  1.00 10.00      B   
ATOM   2082  OE2 GLU   214      43.964 -10.537   0.091  1.00 10.00      B   
ATOM   2083  C   GLU   214      45.146 -10.818   5.332  1.00 10.00      B   
ATOM   2084  O   GLU   214      46.007 -11.685   5.166  1.00 10.00      B   
ATOM   2085  N   GLY   215      44.332 -10.795   6.376  1.00 10.00      B   
ATOM   2086  HN  GLY   215      43.684 -10.064   6.460  1.00 10.00      B   
ATOM   2087  CA  GLY   215      44.387 -11.826   7.391  1.00 10.00      B   
ATOM   2088  C   GLY   215      42.999 -12.295   7.778  1.00 10.00      B   
ATOM   2089  O   GLY   215      42.257 -11.566   8.437  1.00 10.00      B   
ATOM   2090  N   THR   216      42.643 -13.501   7.362  1.00 10.00      B   
ATOM   2091  HN  THR   216      43.276 -14.033   6.833  1.00 10.00      B   
ATOM   2092  CA  THR   216      41.335 -14.059   7.667  1.00 10.00      B   
ATOM   2093  CB  THR   216      40.762 -14.777   6.436  1.00 10.00      B   
ATOM   2094  OG1 THR   216      41.828 -15.454   5.753  1.00 10.00      B   
ATOM   2095  HG1 THR   216      41.771 -15.271   4.808  1.00 10.00      B   
ATOM   2096  CG2 THR   216      40.114 -13.780   5.490  1.00 10.00      B   
ATOM   2097  C   THR   216      41.413 -15.047   8.826  1.00 10.00      B   
ATOM   2098  O   THR   216      40.458 -15.207   9.589  1.00 10.00      B   
ATOM   2099  N   ALA   217      42.552 -15.706   8.953  1.00 10.00      B   
ATOM   2100  HN  ALA   217      43.283 -15.523   8.323  1.00 10.00      B   
ATOM   2101  CA  ALA   217      42.754 -16.681  10.011  1.00 10.00      B   
ATOM   2102  CB  ALA   217      42.300 -18.060   9.555  1.00 10.00      B   
ATOM   2103  C   ALA   217      44.213 -16.714  10.438  1.00 10.00      B   
ATOM   2104  O   ALA   217      45.107 -16.432   9.639  1.00 10.00      B   
ATOM   2105  N   LEU   218      44.447 -17.072  11.691  1.00 10.00      B   
ATOM   2106  HN  LEU   218      43.688 -17.308  12.268  1.00 10.00      B   
ATOM   2107  CA  LEU   218      45.799 -17.138  12.235  1.00 10.00      B   
ATOM   2108  CB  LEU   218      45.764 -17.389  13.743  1.00 10.00      B   
ATOM   2109  CG  LEU   218      45.195 -16.260  14.604  1.00 10.00      B   
ATOM   2110  CD1 LEU   218      45.160 -16.671  16.064  1.00 10.00      B   
ATOM   2111  CD2 LEU   218      46.001 -14.982  14.428  1.00 10.00      B   
ATOM   2112  C   LEU   218      46.634 -18.208  11.535  1.00 10.00      B   
ATOM   2113  O   LEU   218      47.839 -18.041  11.350  1.00 10.00      B   
ATOM   2114  N   LEU   219      45.989 -19.298  11.140  1.00 10.00      B   
ATOM   2115  HN  LEU   219      45.026 -19.371  11.316  1.00 10.00      B   
ATOM   2116  CA  LEU   219      46.674 -20.394  10.461  1.00 10.00      B   
ATOM   2117  CB  LEU   219      45.979 -21.730  10.742  1.00 10.00      B   
ATOM   2118  CG  LEU   219      46.262 -22.367  12.105  1.00 10.00      B   
ATOM   2119  CD1 LEU   219      45.345 -23.556  12.341  1.00 10.00      B   
ATOM   2120  CD2 LEU   219      47.719 -22.792  12.206  1.00 10.00      B   
ATOM   2121  C   LEU   219      46.772 -20.155   8.954  1.00 10.00      B   
ATOM   2122  O   LEU   219      47.207 -21.032   8.206  1.00 10.00      B   
ATOM   2123  N   ARG   220      46.381 -18.970   8.508  1.00 10.00      B   
ATOM   2124  HN  ARG   220      46.077 -18.289   9.147  1.00 10.00      B   
ATOM   2125  CA  ARG   220      46.434 -18.641   7.090  1.00 10.00      B   
ATOM   2126  CB  ARG   220      45.086 -18.119   6.580  1.00 10.00      B   
ATOM   2127  CG  ARG   220      44.010 -19.189   6.464  1.00 10.00      B   
ATOM   2128  CD  ARG   220      42.710 -18.620   5.911  1.00 10.00      B   
ATOM   2129  NE  ARG   220      42.640 -18.697   4.450  1.00 10.00      B   
ATOM   2130  HE  ARG   220      43.464 -18.491   3.946  1.00 10.00      B   
ATOM   2131  CZ  ARG   220      41.532 -19.018   3.773  1.00 10.00      B   
ATOM   2132  NH1 ARG   220      40.405 -19.287   4.426  1.00 10.00      B   
ATOM   2133 HH11 ARG   220      39.537 -19.541   3.901  1.00 10.00      B   
ATOM   2134 HH12 ARG   220      40.381 -19.246   5.466  1.00 10.00      B   
ATOM   2135  NH2 ARG   220      41.558 -19.085   2.447  1.00 10.00      B   
ATOM   2136 HH21 ARG   220      40.694 -19.333   1.919  1.00 10.00      B   
ATOM   2137 HH22 ARG   220      42.440 -18.891   1.926  1.00 10.00      B   
ATOM   2138  C   ARG   220      47.548 -17.643   6.804  1.00 10.00      B   
ATOM   2139  O   ARG   220      48.296 -17.255   7.705  1.00 10.00      B   
ATOM   2140  N   ASP   221      47.648 -17.232   5.548  1.00 10.00      B   
ATOM   2141  HN  ASP   221      47.007 -17.572   4.885  1.00 10.00      B   
ATOM   2142  CA  ASP   221      48.672 -16.289   5.118  1.00 10.00      B   
ATOM   2143  CB  ASP   221      48.706 -16.230   3.589  1.00 10.00      B   
ATOM   2144  CG  ASP   221      50.040 -15.771   3.045  1.00 10.00      B   
ATOM   2145  OD1 ASP   221      51.069 -16.386   3.392  1.00 10.00      B   
ATOM   2146  OD2 ASP   221      50.068 -14.803   2.255  1.00 10.00      B   
ATOM   2147  C   ASP   221      48.404 -14.900   5.685  1.00 10.00      B   
ATOM   2148  O   ASP   221      47.249 -14.493   5.815  1.00 10.00      B   
ATOM   2149  N   PHE   222      49.466 -14.179   6.030  1.00 10.00      B   
ATOM   2150  HN  PHE   222      50.365 -14.557   5.904  1.00 10.00      B   
ATOM   2151  CA  PHE   222      49.337 -12.834   6.582  1.00 10.00      B   
ATOM   2152  CB  PHE   222      49.844 -12.783   8.026  1.00 10.00      B   
ATOM   2153  CG  PHE   222      48.797 -13.104   9.052  1.00 10.00      B   
ATOM   2154  CD1 PHE   222      48.602 -14.405   9.479  1.00 10.00      B   
ATOM   2155  CD2 PHE   222      48.007 -12.103   9.591  1.00 10.00      B   
ATOM   2156  CE1 PHE   222      47.642 -14.702  10.426  1.00 10.00      B   
ATOM   2157  CE2 PHE   222      47.044 -12.393  10.538  1.00 10.00      B   
ATOM   2158  CZ  PHE   222      46.861 -13.696  10.956  1.00 10.00      B   
ATOM   2159  C   PHE   222      50.082 -11.819   5.725  1.00 10.00      B   
ATOM   2160  O   PHE   222      51.295 -11.644   5.858  1.00 10.00      B   
ATOM   2161  N   ARG   223      49.349 -11.153   4.849  1.00 10.00      B   
ATOM   2162  HN  ARG   223      48.384 -11.325   4.806  1.00 10.00      B   
ATOM   2163  CA  ARG   223      49.933 -10.163   3.956  1.00 10.00      B   
ATOM   2164  CB  ARG   223      49.404 -10.357   2.536  1.00 10.00      B   
ATOM   2165  CG  ARG   223      49.777 -11.699   1.938  1.00 10.00      B   
ATOM   2166  CD  ARG   223      49.343 -11.811   0.489  1.00 10.00      B   
ATOM   2167  NE  ARG   223      47.888 -11.856   0.336  1.00 10.00      B   
ATOM   2168  HE  ARG   223      47.431 -11.011   0.093  1.00 10.00      B   
ATOM   2169  CZ  ARG   223      47.148 -12.954   0.509  1.00 10.00      B   
ATOM   2170  NH1 ARG   223      47.721 -14.102   0.858  1.00 10.00      B   
ATOM   2171 HH11 ARG   223      47.140 -14.958   0.992  1.00 10.00      B   
ATOM   2172 HH12 ARG   223      48.757 -14.154   1.005  1.00 10.00      B   
ATOM   2173  NH2 ARG   223      45.836 -12.905   0.312  1.00 10.00      B   
ATOM   2174 HH21 ARG   223      45.384 -12.004   0.022  1.00 10.00      B   
ATOM   2175 HH22 ARG   223      45.250 -13.759   0.441  1.00 10.00      B   
ATOM   2176  C   ARG   223      49.650  -8.750   4.446  1.00 10.00      B   
ATOM   2177  O   ARG   223      48.500  -8.394   4.706  1.00 10.00      B   
ATOM   2178  N   ILE   224      50.711  -7.960   4.578  1.00 10.00      B   
ATOM   2179  HN  ILE   224      51.596  -8.315   4.346  1.00 10.00      B   
ATOM   2180  CA  ILE   224      50.608  -6.580   5.039  1.00 10.00      B   
ATOM   2181  CB  ILE   224      51.023  -6.450   6.526  1.00 10.00      B   
ATOM   2182  CG1 ILE   224      50.216  -7.413   7.405  1.00 10.00      B   
ATOM   2183  CG2 ILE   224      50.852  -5.017   7.010  1.00 10.00      B   
ATOM   2184  CD1 ILE   224      50.740  -7.544   8.820  1.00 10.00      B   
ATOM   2185  C   ILE   224      51.516  -5.683   4.202  1.00 10.00      B   
ATOM   2186  O   ILE   224      52.741  -5.814   4.245  1.00 10.00      B   
ATOM   2187  N   THR   225      50.919  -4.784   3.433  1.00 10.00      B   
ATOM   2188  HN  THR   225      49.940  -4.733   3.422  1.00 10.00      B   
ATOM   2189  CA  THR   225      51.684  -3.871   2.597  1.00 10.00      B   
ATOM   2190  CB  THR   225      50.903  -3.488   1.323  1.00 10.00      B   
ATOM   2191  OG1 THR   225      49.574  -3.071   1.671  1.00 10.00      B   
ATOM   2192  HG1 THR   225      49.456  -2.152   1.402  1.00 10.00      B   
ATOM   2193  CG2 THR   225      50.831  -4.666   0.364  1.00 10.00      B   
ATOM   2194  C   THR   225      52.042  -2.605   3.364  1.00 10.00      B   
ATOM   2195  O   THR   225      51.387  -2.260   4.352  1.00 10.00      B   
ATOM   2196  N   ASP   226      53.083  -1.918   2.915  1.00 10.00      B   
ATOM   2197  HN  ASP   226      53.565  -2.242   2.123  1.00 10.00      B   
ATOM   2198  CA  ASP   226      53.519  -0.687   3.559  1.00 10.00      B   
ATOM   2199  CB  ASP   226      55.047  -0.618   3.696  1.00 10.00      B   
ATOM   2200  CG  ASP   226      55.779  -0.447   2.380  1.00 10.00      B   
ATOM   2201  OD1 ASP   226      55.736  -1.371   1.543  1.00 10.00      B   
ATOM   2202  OD2 ASP   226      56.427   0.603   2.189  1.00 10.00      B   
ATOM   2203  C   ASP   226      52.961   0.535   2.837  1.00 10.00      B   
ATOM   2204  O   ASP   226      52.180   0.404   1.889  1.00 10.00      B   
ATOM   2205  N   PHE   227      53.358   1.719   3.284  1.00 10.00      B   
ATOM   2206  HN  PHE   227      54.003   1.759   4.022  1.00 10.00      B   
ATOM   2207  CA  PHE   227      52.879   2.962   2.693  1.00 10.00      B   
ATOM   2208  CB  PHE   227      53.079   4.135   3.657  1.00 10.00      B   
ATOM   2209  CG  PHE   227      52.549   3.889   5.040  1.00 10.00      B   
ATOM   2210  CD1 PHE   227      53.411   3.834   6.122  1.00 10.00      B   
ATOM   2211  CD2 PHE   227      51.193   3.716   5.260  1.00 10.00      B   
ATOM   2212  CE1 PHE   227      52.930   3.610   7.398  1.00 10.00      B   
ATOM   2213  CE2 PHE   227      50.706   3.491   6.533  1.00 10.00      B   
ATOM   2214  CZ  PHE   227      51.575   3.438   7.603  1.00 10.00      B   
ATOM   2215  C   PHE   227      53.565   3.252   1.365  1.00 10.00      B   
ATOM   2216  O   PHE   227      54.686   3.759   1.330  1.00 10.00      B   
ATOM   2217  N   GLN   228      52.892   2.915   0.276  1.00 10.00      B   
ATOM   2218  HN  GLN   228      52.009   2.496   0.372  1.00 10.00      B   
ATOM   2219  CA  GLN   228      53.424   3.150  -1.055  1.00 10.00      B   
ATOM   2220  CB  GLN   228      53.783   1.836  -1.754  1.00 10.00      B   
ATOM   2221  CG  GLN   228      54.976   1.119  -1.135  1.00 10.00      B   
ATOM   2222  CD  GLN   228      56.244   1.957  -1.164  1.00 10.00      B   
ATOM   2223  OE1 GLN   228      56.483   2.723  -2.098  1.00 10.00      B   
ATOM   2224  NE2 GLN   228      57.054   1.831  -0.131  1.00 10.00      B   
ATOM   2225 HE21 GLN   228      56.793   1.211   0.594  1.00 10.00      B   
ATOM   2226 HE22 GLN   228      57.884   2.350  -0.127  1.00 10.00      B   
ATOM   2227  C   GLN   228      52.439   3.963  -1.884  1.00 10.00      B   
ATOM   2228  O   GLN   228      51.341   4.281  -1.421  1.00 10.00      B   
ATOM   2229  N   ASP   229      52.825   4.292  -3.105  1.00 10.00      B   
ATOM   2230  HN  ASP   229      53.701   3.992  -3.429  1.00 10.00      B   
ATOM   2231  CA  ASP   229      51.976   5.086  -3.983  1.00 10.00      B   
ATOM   2232  CB  ASP   229      52.803   5.784  -5.063  1.00 10.00      B   
ATOM   2233  CG  ASP   229      52.012   6.856  -5.780  1.00 10.00      B   
ATOM   2234  OD1 ASP   229      51.717   7.897  -5.156  1.00 10.00      B   
ATOM   2235  OD2 ASP   229      51.676   6.665  -6.970  1.00 10.00      B   
ATOM   2236  C   ASP   229      50.866   4.249  -4.613  1.00 10.00      B   
ATOM   2237  O   ASP   229      51.057   3.622  -5.656  1.00 10.00      B   
ATOM   2238  N   TYR   230      49.712   4.236  -3.964  1.00 10.00      B   
ATOM   2239  HN  TYR   230      49.634   4.740  -3.126  1.00 10.00      B   
ATOM   2240  CA  TYR   230      48.559   3.491  -4.449  1.00 10.00      B   
ATOM   2241  CB  TYR   230      48.262   2.303  -3.530  1.00 10.00      B   
ATOM   2242  CG  TYR   230      49.197   1.122  -3.682  1.00 10.00      B   
ATOM   2243  CD1 TYR   230      50.181   0.867  -2.736  1.00 10.00      B   
ATOM   2244  CD2 TYR   230      49.085   0.251  -4.761  1.00 10.00      B   
ATOM   2245  CE1 TYR   230      51.024  -0.220  -2.857  1.00 10.00      B   
ATOM   2246  CE2 TYR   230      49.929  -0.838  -4.890  1.00 10.00      B   
ATOM   2247  CZ  TYR   230      50.895  -1.068  -3.932  1.00 10.00      B   
ATOM   2248  OH  TYR   230      51.733  -2.155  -4.047  1.00 10.00      B   
ATOM   2249  HH  TYR   230      52.143  -2.147  -4.920  1.00 10.00      B   
ATOM   2250  C   TYR   230      47.333   4.393  -4.501  1.00 10.00      B   
ATOM   2251  O   TYR   230      47.093   5.175  -3.581  1.00 10.00      B   
ATOM   2252  N   GLN   231      46.566   4.293  -5.579  1.00 10.00      B   
ATOM   2253  HN  GLN   231      46.827   3.676  -6.298  1.00 10.00      B   
ATOM   2254  CA  GLN   231      45.356   5.095  -5.726  1.00 10.00      B   
ATOM   2255  CB  GLN   231      45.164   5.534  -7.180  1.00 10.00      B   
ATOM   2256  CG  GLN   231      46.245   6.465  -7.700  1.00 10.00      B   
ATOM   2257  CD  GLN   231      46.304   7.782  -6.954  1.00 10.00      B   
ATOM   2258  OE1 GLN   231      45.671   8.760  -7.346  1.00 10.00      B   
ATOM   2259  NE2 GLN   231      47.068   7.818  -5.873  1.00 10.00      B   
ATOM   2260 HE21 GLN   231      47.546   7.002  -5.617  1.00 10.00      B   
ATOM   2261 HE22 GLN   231      47.129   8.662  -5.377  1.00 10.00      B   
ATOM   2262  C   GLN   231      44.137   4.311  -5.257  1.00 10.00      B   
ATOM   2263  O   GLN   231      43.063   4.878  -5.064  1.00 10.00      B   
ATOM   2264  N   ALA   232      44.331   3.001  -5.069  1.00 10.00      B   
ATOM   2265  HN  ALA   232      45.223   2.633  -5.219  1.00 10.00      B   
ATOM   2266  CA  ALA   232      43.265   2.098  -4.633  1.00 10.00      B   
ATOM   2267  CB  ALA   232      42.948   2.283  -3.157  1.00 10.00      B   
ATOM   2268  C   ALA   232      42.019   2.254  -5.498  1.00 10.00      B   
ATOM   2269  O   ALA   232      40.991   2.762  -5.049  1.00 10.00      B   
ATOM   2270  N   ILE   233      42.118   1.816  -6.743  1.00 10.00      B   
ATOM   2271  HN  ILE   233      42.953   1.393  -7.039  1.00 10.00      B   
ATOM   2272  CA  ILE   233      41.007   1.924  -7.675  1.00 10.00      B   
ATOM   2273  CB  ILE   233      41.490   1.892  -9.140  1.00 10.00      B   
ATOM   2274  CG1 ILE   233      42.602   2.925  -9.343  1.00 10.00      B   
ATOM   2275  CG2 ILE   233      40.334   2.164 -10.097  1.00 10.00      B   
ATOM   2276  CD1 ILE   233      43.293   2.823 -10.685  1.00 10.00      B   
ATOM   2277  C   ILE   233      39.994   0.815  -7.437  1.00 10.00      B   
ATOM   2278  O   ILE   233      40.051  -0.239  -8.067  1.00 10.00      B   
ATOM   2279  N   ILE   234      39.094   1.051  -6.493  1.00 10.00      B   
ATOM   2280  HN  ILE   234      39.134   1.897  -5.995  1.00 10.00      B   
ATOM   2281  CA  ILE   234      38.056   0.087  -6.162  1.00 10.00      B   
ATOM   2282  CB  ILE   234      38.185  -0.422  -4.704  1.00 10.00      B   
ATOM   2283  CG1 ILE   234      39.662  -0.596  -4.335  1.00 10.00      B   
ATOM   2284  CG2 ILE   234      37.446  -1.744  -4.531  1.00 10.00      B   
ATOM   2285  CD1 ILE   234      39.895  -1.005  -2.898  1.00 10.00      B   
ATOM   2286  C   ILE   234      36.685   0.723  -6.377  1.00 10.00      B   
ATOM   2287  O   ILE   234      35.740   0.508  -5.617  1.00 10.00      B   
ATOM   2288  N   GLY   235      36.597   1.535  -7.421  1.00 10.00      B   
ATOM   2289  HN  GLY   235      37.390   1.685  -7.973  1.00 10.00      B   
ATOM   2290  CA  GLY   235      35.353   2.198  -7.755  1.00 10.00      B   
ATOM   2291  C   GLY   235      34.793   1.667  -9.056  1.00 10.00      B   
ATOM   2292  O   GLY   235      34.229   2.416  -9.857  1.00 10.00      B   
ATOM   2293  N   HIS   236      34.961   0.368  -9.261  1.00 10.00      B   
ATOM   2294  HN  HIS   236      35.417  -0.167  -8.576  1.00 10.00      B   
ATOM   2295  CA  HIS   236      34.489  -0.290 -10.465  1.00 10.00      B   
ATOM   2296  CB  HIS   236      35.042  -1.715 -10.534  1.00 10.00      B   
ATOM   2297  CG  HIS   236      34.990  -2.338 -11.896  1.00 10.00      B   
ATOM   2298  ND1 HIS   236      35.397  -3.632 -12.142  1.00 10.00      B   
ATOM   2299  HD1 HIS   236      35.757  -4.256 -11.476  1.00 10.00      B   
ATOM   2300  CD2 HIS   236      34.567  -1.849 -13.084  1.00 10.00      B   
ATOM   2301  CE1 HIS   236      35.229  -3.908 -13.422  1.00 10.00      B   
ATOM   2302  NE2 HIS   236      34.724  -2.843 -14.013  1.00 10.00      B   
ATOM   2303  HE2 HIS   236      34.495  -2.776 -14.969  1.00 10.00      B   
ATOM   2304  C   HIS   236      32.966  -0.306 -10.517  1.00 10.00      B   
ATOM   2305  O   HIS   236      32.304  -0.728  -9.568  1.00 10.00      B   
ATOM   2306  N   GLN   237      32.426   0.176 -11.626  1.00 10.00      B   
ATOM   2307  HN  GLN   237      33.018   0.520 -12.330  1.00 10.00      B   
ATOM   2308  CA  GLN   237      30.988   0.221 -11.834  1.00 10.00      B   
ATOM   2309  CB  GLN   237      30.664   1.116 -13.030  1.00 10.00      B   
ATOM   2310  CG  GLN   237      31.117   2.557 -12.853  1.00 10.00      B   
ATOM   2311  CD  GLN   237      31.373   3.265 -14.170  1.00 10.00      B   
ATOM   2312  OE1 GLN   237      31.767   2.649 -15.159  1.00 10.00      B   
ATOM   2313  NE2 GLN   237      31.158   4.569 -14.192  1.00 10.00      B   
ATOM   2314 HE21 GLN   237      30.847   5.000 -13.370  1.00 10.00      B   
ATOM   2315 HE22 GLN   237      31.323   5.053 -15.032  1.00 10.00      B   
ATOM   2316  C   GLN   237      30.443  -1.187 -12.061  1.00 10.00      B   
ATOM   2317  O   GLN   237      30.586  -1.754 -13.147  1.00 10.00      B   
ATOM   2318  N   ALA   238      29.839  -1.749 -11.027  1.00 10.00      B   
ATOM   2319  HN  ALA   238      29.761  -1.241 -10.192  1.00 10.00      B   
ATOM   2320  CA  ALA   238      29.276  -3.088 -11.094  1.00 10.00      B   
ATOM   2321  CB  ALA   238      29.494  -3.816  -9.778  1.00 10.00      B   
ATOM   2322  C   ALA   238      27.791  -3.033 -11.424  1.00 10.00      B   
ATOM   2323  O   ALA   238      27.013  -2.368 -10.736  1.00 10.00      B   
ATOM   2324  N   VAL   239      27.401  -3.721 -12.485  1.00 10.00      B   
ATOM   2325  HN  VAL   239      28.069  -4.222 -13.003  1.00 10.00      B   
ATOM   2326  CA  VAL   239      26.005  -3.755 -12.900  1.00 10.00      B   
ATOM   2327  CB  VAL   239      25.860  -3.799 -14.434  1.00 10.00      B   
ATOM   2328  CG1 VAL   239      26.185  -2.444 -15.039  1.00 10.00      B   
ATOM   2329  CG2 VAL   239      26.746  -4.882 -15.034  1.00 10.00      B   
ATOM   2330  C   VAL   239      25.292  -4.956 -12.287  1.00 10.00      B   
ATOM   2331  O   VAL   239      25.897  -5.742 -11.556  1.00 10.00      B   
ATOM   2332  N   ALA   240      24.013  -5.103 -12.597  1.00 10.00      B   
ATOM   2333  HN  ALA   240      23.587  -4.449 -13.192  1.00 10.00      B   
ATOM   2334  CA  ALA   240      23.217  -6.206 -12.073  1.00 10.00      B   
ATOM   2335  CB  ALA   240      21.754  -6.007 -12.432  1.00 10.00      B   
ATOM   2336  C   ALA   240      23.719  -7.547 -12.598  1.00 10.00      B   
ATOM   2337  O   ALA   240      23.614  -8.570 -11.922  1.00 10.00      B   
ATOM   2338  N   LEU   241      24.280  -7.530 -13.799  1.00 10.00      B   
ATOM   2339  HN  LEU   241      24.341  -6.680 -14.285  1.00 10.00      B   
ATOM   2340  CA  LEU   241      24.799  -8.742 -14.421  1.00 10.00      B   
ATOM   2341  CB  LEU   241      24.602  -8.693 -15.937  1.00 10.00      B   
ATOM   2342  CG  LEU   241      23.172  -8.905 -16.437  1.00 10.00      B   
ATOM   2343  CD1 LEU   241      23.052  -8.504 -17.901  1.00 10.00      B   
ATOM   2344  CD2 LEU   241      22.748 -10.354 -16.241  1.00 10.00      B   
ATOM   2345  C   LEU   241      26.269  -8.969 -14.081  1.00 10.00      B   
ATOM   2346  O   LEU   241      26.913  -9.858 -14.638  1.00 10.00      B   
ATOM   2347  N   ASP   242      26.796  -8.169 -13.162  1.00 10.00      B   
ATOM   2348  HN  ASP   242      26.233  -7.486 -12.742  1.00 10.00      B   
ATOM   2349  CA  ASP   242      28.192  -8.297 -12.750  1.00 10.00      B   
ATOM   2350  CB  ASP   242      28.720  -6.967 -12.202  1.00 10.00      B   
ATOM   2351  CG  ASP   242      30.210  -6.989 -11.926  1.00 10.00      B   
ATOM   2352  OD1 ASP   242      30.631  -7.585 -10.910  1.00 10.00      B   
ATOM   2353  OD2 ASP   242      30.970  -6.395 -12.720  1.00 10.00      B   
ATOM   2354  C   ASP   242      28.337  -9.386 -11.695  1.00 10.00      B   
ATOM   2355  O   ASP   242      27.420  -9.601 -10.893  1.00 10.00      B   
ATOM   2356  N   ALA   264      -6.260 -13.329  -7.800  1.00 10.00      B   
ATOM   2357  HN  ALA   264      -7.157 -13.202  -7.416  1.00 10.00      B   
ATOM   2358  CA  ALA   264      -6.123 -13.408  -9.247  1.00 10.00      B   
ATOM   2359  CB  ALA   264      -6.239 -14.855  -9.704  1.00 10.00      B   
ATOM   2360  C   ALA   264      -7.188 -12.554  -9.921  1.00 10.00      B   
ATOM   2361  O   ALA   264      -8.299 -12.426  -9.406  1.00 10.00      B   
ATOM   2362  N   GLU   265      -6.845 -11.980 -11.070  1.00 10.00      B   
ATOM   2363  HN  GLU   265      -5.944 -12.136 -11.427  1.00 10.00      B   
ATOM   2364  CA  GLU   265      -7.763 -11.127 -11.822  1.00 10.00      B   
ATOM   2365  CB  GLU   265      -7.104 -10.667 -13.119  1.00 10.00      B   
ATOM   2366  CG  GLU   265      -5.870  -9.809 -12.921  1.00 10.00      B   
ATOM   2367  CD  GLU   265      -5.224  -9.431 -14.235  1.00 10.00      B   
ATOM   2368  OE1 GLU   265      -5.543  -8.345 -14.767  1.00 10.00      B   
ATOM   2369  OE2 GLU   265      -4.396 -10.217 -14.746  1.00 10.00      B   
ATOM   2370  C   GLU   265      -9.057 -11.854 -12.156  1.00 10.00      B   
ATOM   2371  O   GLU   265     -10.146 -11.300 -12.016  1.00 10.00      B   
ATOM   2372  N   LEU   266      -8.923 -13.102 -12.586  1.00 10.00      B   
ATOM   2373  HN  LEU   266      -8.020 -13.485 -12.657  1.00 10.00      B   
ATOM   2374  CA  LEU   266     -10.071 -13.924 -12.958  1.00 10.00      B   
ATOM   2375  CB  LEU   266      -9.609 -15.296 -13.459  1.00 10.00      B   
ATOM   2376  CG  LEU   266      -8.684 -15.292 -14.680  1.00 10.00      B   
ATOM   2377  CD1 LEU   266      -8.280 -16.711 -15.054  1.00 10.00      B   
ATOM   2378  CD2 LEU   266      -9.342 -14.590 -15.860  1.00 10.00      B   
ATOM   2379  C   LEU   266     -11.047 -14.093 -11.796  1.00 10.00      B   
ATOM   2380  O   LEU   266     -12.238 -14.320 -12.000  1.00 10.00      B   
ATOM   2381  N   ASN   267     -10.538 -13.977 -10.578  1.00 10.00      B   
ATOM   2382  HN  ASN   267      -9.583 -13.783 -10.473  1.00 10.00      B   
ATOM   2383  CA  ASN   267     -11.371 -14.115  -9.394  1.00 10.00      B   
ATOM   2384  CB  ASN   267     -10.582 -14.750  -8.242  1.00 10.00      B   
ATOM   2385  CG  ASN   267     -10.197 -16.196  -8.496  1.00 10.00      B   
ATOM   2386  OD1 ASN   267     -10.859 -16.909  -9.248  1.00 10.00      B   
ATOM   2387  ND2 ASN   267      -9.124 -16.642  -7.861  1.00 10.00      B   
ATOM   2388 HD21 ASN   267      -8.643 -16.024  -7.269  1.00 10.00      B   
ATOM   2389 HD22 ASN   267      -8.857 -17.575  -8.001  1.00 10.00      B   
ATOM   2390  C   ASN   267     -11.906 -12.758  -8.960  1.00 10.00      B   
ATOM   2391  O   ASN   267     -13.098 -12.610  -8.688  1.00 10.00      B   
ATOM   2392  N   TRP   268     -11.018 -11.766  -8.929  1.00 10.00      B   
ATOM   2393  HN  TRP   268     -10.091 -11.953  -9.199  1.00 10.00      B   
ATOM   2394  CA  TRP   268     -11.367 -10.409  -8.511  1.00 10.00      B   
ATOM   2395  CB  TRP   268     -10.140  -9.495  -8.568  1.00 10.00      B   
ATOM   2396  CG  TRP   268      -9.120  -9.763  -7.503  1.00 10.00      B   
ATOM   2397  CD1 TRP   268      -9.322 -10.390  -6.307  1.00 10.00      B   
ATOM   2398  CD2 TRP   268      -7.733  -9.401  -7.536  1.00 10.00      B   
ATOM   2399  NE1 TRP   268      -8.148 -10.441  -5.595  1.00 10.00      B   
ATOM   2400  HE1 TRP   268      -8.037 -10.840  -4.707  1.00 10.00      B   
ATOM   2401  CE2 TRP   268      -7.158  -9.840  -6.328  1.00 10.00      B   
ATOM   2402  CE3 TRP   268      -6.922  -8.747  -8.470  1.00 10.00      B   
ATOM   2403  CZ2 TRP   268      -5.810  -9.648  -6.033  1.00 10.00      B   
ATOM   2404  CZ3 TRP   268      -5.587  -8.558  -8.174  1.00 10.00      B   
ATOM   2405  CH2 TRP   268      -5.043  -9.007  -6.965  1.00 10.00      B   
ATOM   2406  C   TRP   268     -12.489  -9.803  -9.344  1.00 10.00      B   
ATOM   2407  O   TRP   268     -13.407  -9.189  -8.802  1.00 10.00      B   
ATOM   2408  N   ARG   269     -12.424  -9.999 -10.656  1.00 10.00      B   
ATOM   2409  HN  ARG   269     -11.685 -10.534 -11.022  1.00 10.00      B   
ATOM   2410  CA  ARG   269     -13.421  -9.445 -11.570  1.00 10.00      B   
ATOM   2411  CB  ARG   269     -13.012  -9.684 -13.024  1.00 10.00      B   
ATOM   2412  CG  ARG   269     -11.741  -8.954 -13.421  1.00 10.00      B   
ATOM   2413  CD  ARG   269     -11.207  -9.453 -14.748  1.00 10.00      B   
ATOM   2414  NE  ARG   269      -9.826  -9.028 -14.972  1.00 10.00      B   
ATOM   2415  HE  ARG   269      -9.306  -8.758 -14.181  1.00 10.00      B   
ATOM   2416  CZ  ARG   269      -9.250  -8.976 -16.170  1.00 10.00      B   
ATOM   2417  NH1 ARG   269      -9.939  -9.319 -17.252  1.00 10.00      B   
ATOM   2418 HH11 ARG   269     -10.931  -9.633 -17.171  1.00 10.00      B   
ATOM   2419 HH12 ARG   269      -9.489  -9.278 -18.191  1.00 10.00      B   
ATOM   2420  NH2 ARG   269      -7.977  -8.596 -16.287  1.00 10.00      B   
ATOM   2421 HH21 ARG   269      -7.419  -8.338 -15.437  1.00 10.00      B   
ATOM   2422 HH22 ARG   269      -7.529  -8.557 -17.227  1.00 10.00      B   
ATOM   2423  C   ARG   269     -14.826  -9.984 -11.315  1.00 10.00      B   
ATOM   2424  O   ARG   269     -15.800  -9.475 -11.871  1.00 10.00      B   
ATOM   2425  N   ILE   270     -14.930 -11.009 -10.479  1.00 10.00      B   
ATOM   2426  HN  ILE   270     -14.118 -11.370 -10.061  1.00 10.00      B   
ATOM   2427  CA  ILE   270     -16.219 -11.603 -10.160  1.00 10.00      B   
ATOM   2428  CB  ILE   270     -16.207 -13.139 -10.349  1.00 10.00      B   
ATOM   2429  CG1 ILE   270     -15.639 -13.518 -11.720  1.00 10.00      B   
ATOM   2430  CG2 ILE   270     -17.610 -13.709 -10.178  1.00 10.00      B   
ATOM   2431  CD1 ILE   270     -15.474 -15.009 -11.921  1.00 10.00      B   
ATOM   2432  C   ILE   270     -16.615 -11.289  -8.719  1.00 10.00      B   
ATOM   2433  O   ILE   270     -17.717 -10.801  -8.456  1.00 10.00      B   
ATOM   2434  N   THR   271     -15.694 -11.545  -7.796  1.00 10.00      B   
ATOM   2435  HN  THR   271     -14.817 -11.885  -8.079  1.00 10.00      B   
ATOM   2436  CA  THR   271     -15.937 -11.335  -6.375  1.00 10.00      B   
ATOM   2437  CB  THR   271     -14.777 -11.883  -5.527  1.00 10.00      B   
ATOM   2438  OG1 THR   271     -13.532 -11.463  -6.099  1.00 10.00      B   
ATOM   2439  HG1 THR   271     -12.830 -12.035  -5.787  1.00 10.00      B   
ATOM   2440  CG2 THR   271     -14.823 -13.401  -5.484  1.00 10.00      B   
ATOM   2441  C   THR   271     -16.175  -9.870  -6.016  1.00 10.00      B   
ATOM   2442  O   THR   271     -17.126  -9.555  -5.303  1.00 10.00      B   
ATOM   2443  N   LEU   272     -15.316  -8.980  -6.511  1.00 10.00      B   
ATOM   2444  HN  LEU   272     -14.583  -9.295  -7.090  1.00 10.00      B   
ATOM   2445  CA  LEU   272     -15.425  -7.551  -6.217  1.00 10.00      B   
ATOM   2446  CB  LEU   272     -14.371  -6.747  -6.983  1.00 10.00      B   
ATOM   2447  CG  LEU   272     -12.919  -6.942  -6.536  1.00 10.00      B   
ATOM   2448  CD1 LEU   272     -11.967  -6.236  -7.490  1.00 10.00      B   
ATOM   2449  CD2 LEU   272     -12.723  -6.439  -5.113  1.00 10.00      B   
ATOM   2450  C   LEU   272     -16.822  -6.999  -6.496  1.00 10.00      B   
ATOM   2451  O   LEU   272     -17.453  -6.411  -5.616  1.00 10.00      B   
ATOM   2452  N   VAL   273     -17.308  -7.214  -7.710  1.00 10.00      B   
ATOM   2453  HN  VAL   273     -16.771  -7.718  -8.357  1.00 10.00      B   
ATOM   2454  CA  VAL   273     -18.622  -6.724  -8.105  1.00 10.00      B   
ATOM   2455  CB  VAL   273     -18.869  -6.927  -9.614  1.00 10.00      B   
ATOM   2456  CG1 VAL   273     -20.108  -6.171 -10.064  1.00 10.00      B   
ATOM   2457  CG2 VAL   273     -17.654  -6.492 -10.419  1.00 10.00      B   
ATOM   2458  C   VAL   273     -19.726  -7.414  -7.308  1.00 10.00      B   
ATOM   2459  O   VAL   273     -20.672  -6.770  -6.846  1.00 10.00      B   
ATOM   2460  N   PHE   274     -19.583  -8.724  -7.123  1.00 10.00      B   
ATOM   2461  HN  PHE   274     -18.795  -9.175  -7.492  1.00 10.00      B   
ATOM   2462  CA  PHE   274     -20.567  -9.509  -6.385  1.00 10.00      B   
ATOM   2463  CB  PHE   274     -20.235 -11.004  -6.450  1.00 10.00      B   
ATOM   2464  CG  PHE   274     -21.323 -11.898  -5.924  1.00 10.00      B   
ATOM   2465  CD1 PHE   274     -22.583 -11.886  -6.498  1.00 10.00      B   
ATOM   2466  CD2 PHE   274     -21.085 -12.748  -4.856  1.00 10.00      B   
ATOM   2467  CE1 PHE   274     -23.587 -12.705  -6.019  1.00 10.00      B   
ATOM   2468  CE2 PHE   274     -22.083 -13.571  -4.370  1.00 10.00      B   
ATOM   2469  CZ  PHE   274     -23.337 -13.549  -4.953  1.00 10.00      B   
ATOM   2470  C   PHE   274     -20.673  -9.049  -4.933  1.00 10.00      B   
ATOM   2471  O   PHE   274     -21.757  -9.063  -4.349  1.00 10.00      B   
ATOM   2472  N   THR   275     -19.549  -8.631  -4.360  1.00 10.00      B   
ATOM   2473  HN  THR   275     -18.717  -8.642  -4.882  1.00 10.00      B   
ATOM   2474  CA  THR   275     -19.517  -8.162  -2.979  1.00 10.00      B   
ATOM   2475  CB  THR   275     -18.083  -7.786  -2.540  1.00 10.00      B   
ATOM   2476  OG1 THR   275     -17.196  -8.890  -2.777  1.00 10.00      B   
ATOM   2477  HG1 THR   275     -17.332  -9.224  -3.676  1.00 10.00      B   
ATOM   2478  CG2 THR   275     -18.049  -7.433  -1.062  1.00 10.00      B   
ATOM   2479  C   THR   275     -20.439  -6.958  -2.793  1.00 10.00      B   
ATOM   2480  O   THR   275     -21.283  -6.945  -1.897  1.00 10.00      B   
ATOM   2481  N   VAL   276     -20.296  -5.966  -3.665  1.00 10.00      B   
ATOM   2482  HN  VAL   276     -19.631  -6.051  -4.382  1.00 10.00      B   
ATOM   2483  CA  VAL   276     -21.108  -4.758  -3.589  1.00 10.00      B   
ATOM   2484  CB  VAL   276     -20.691  -3.727  -4.660  1.00 10.00      B   
ATOM   2485  CG1 VAL   276     -21.376  -2.392  -4.414  1.00 10.00      B   
ATOM   2486  CG2 VAL   276     -19.179  -3.559  -4.688  1.00 10.00      B   
ATOM   2487  C   VAL   276     -22.591  -5.085  -3.747  1.00 10.00      B   
ATOM   2488  O   VAL   276     -23.430  -4.603  -2.984  1.00 10.00      B   
ATOM   2489  N   PHE   277     -22.894  -5.938  -4.721  1.00 10.00      B   
ATOM   2490  HN  PHE   277     -22.169  -6.309  -5.271  1.00 10.00      B   
ATOM   2491  CA  PHE   277     -24.269  -6.341  -5.001  1.00 10.00      B   
ATOM   2492  CB  PHE   277     -24.312  -7.207  -6.267  1.00 10.00      B   
ATOM   2493  CG  PHE   277     -25.697  -7.516  -6.763  1.00 10.00      B   
ATOM   2494  CD1 PHE   277     -26.404  -6.585  -7.508  1.00 10.00      B   
ATOM   2495  CD2 PHE   277     -26.292  -8.736  -6.483  1.00 10.00      B   
ATOM   2496  CE1 PHE   277     -27.679  -6.864  -7.961  1.00 10.00      B   
ATOM   2497  CE2 PHE   277     -27.565  -9.021  -6.933  1.00 10.00      B   
ATOM   2498  CZ  PHE   277     -28.259  -8.084  -7.673  1.00 10.00      B   
ATOM   2499  C   PHE   277     -24.882  -7.096  -3.819  1.00 10.00      B   
ATOM   2500  O   PHE   277     -25.999  -6.800  -3.391  1.00 10.00      B   
ATOM   2501  N   MET   278     -24.136  -8.056  -3.286  1.00 10.00      B   
ATOM   2502  HN  MET   278     -23.242  -8.230  -3.661  1.00 10.00      B   
ATOM   2503  CA  MET   278     -24.605  -8.863  -2.164  1.00 10.00      B   
ATOM   2504  CB  MET   278     -23.674 -10.055  -1.925  1.00 10.00      B   
ATOM   2505  CG  MET   278     -24.093 -10.949  -0.767  1.00 10.00      B   
ATOM   2506  SD  MET   278     -23.145 -12.482  -0.682  1.00 10.00      B   
ATOM   2507  CE  MET   278     -21.527 -11.859  -0.232  1.00 10.00      B   
ATOM   2508  C   MET   278     -24.743  -8.041  -0.886  1.00 10.00      B   
ATOM   2509  O   MET   278     -25.756  -8.129  -0.192  1.00 10.00      B   
ATOM   2510  N   MET   279     -23.729  -7.238  -0.585  1.00 10.00      B   
ATOM   2511  HN  MET   279     -22.949  -7.201  -1.186  1.00 10.00      B   
ATOM   2512  CA  MET   279     -23.737  -6.415   0.619  1.00 10.00      B   
ATOM   2513  CB  MET   279     -22.380  -5.759   0.866  1.00 10.00      B   
ATOM   2514  CG  MET   279     -21.376  -6.665   1.561  1.00 10.00      B   
ATOM   2515  SD  MET   279     -22.066  -7.490   3.012  1.00 10.00      B   
ATOM   2516  CE  MET   279     -22.467  -6.092   4.059  1.00 10.00      B   
ATOM   2517  C   MET   279     -24.845  -5.374   0.606  1.00 10.00      B   
ATOM   2518  O   MET   279     -25.428  -5.081   1.644  1.00 10.00      B   
ATOM   2519  N   ALA   280     -25.149  -4.834  -0.571  1.00 10.00      B   
ATOM   2520  HN  ALA   280     -24.654  -5.118  -1.372  1.00 10.00      B   
ATOM   2521  CA  ALA   280     -26.194  -3.823  -0.701  1.00 10.00      B   
ATOM   2522  CB  ALA   280     -26.311  -3.356  -2.144  1.00 10.00      B   
ATOM   2523  C   ALA   280     -27.534  -4.352  -0.200  1.00 10.00      B   
ATOM   2524  O   ALA   280     -28.340  -3.609   0.363  1.00 10.00      B   
ATOM   2525  N   LEU   281     -27.758  -5.646  -0.395  1.00 10.00      B   
ATOM   2526  HN  LEU   281     -27.068  -6.186  -0.833  1.00 10.00      B   
ATOM   2527  CA  LEU   281     -28.998  -6.283   0.027  1.00 10.00      B   
ATOM   2528  CB  LEU   281     -29.383  -7.394  -0.953  1.00 10.00      B   
ATOM   2529  CG  LEU   281     -29.537  -6.977  -2.417  1.00 10.00      B   
ATOM   2530  CD1 LEU   281     -29.724  -8.198  -3.304  1.00 10.00      B   
ATOM   2531  CD2 LEU   281     -30.701  -6.009  -2.581  1.00 10.00      B   
ATOM   2532  C   LEU   281     -28.883  -6.850   1.438  1.00 10.00      B   
ATOM   2533  O   LEU   281     -29.854  -6.865   2.193  1.00 10.00      B   
ATOM   2534  N   MET   282     -27.687  -7.306   1.791  1.00 10.00      B   
ATOM   2535  HN  MET   282     -26.949  -7.252   1.146  1.00 10.00      B   
ATOM   2536  CA  MET   282     -27.438  -7.889   3.105  1.00 10.00      B   
ATOM   2537  CB  MET   282     -26.141  -8.707   3.086  1.00 10.00      B   
ATOM   2538  CG  MET   282     -25.729  -9.270   4.438  1.00 10.00      B   
ATOM   2539  SD  MET   282     -24.281 -10.340   4.336  1.00 10.00      B   
ATOM   2540  CE  MET   282     -23.634 -10.180   6.000  1.00 10.00      B   
ATOM   2541  C   MET   282     -27.392  -6.827   4.203  1.00 10.00      B   
ATOM   2542  O   MET   282     -27.765  -7.093   5.346  1.00 10.00      B   
ATOM   2543  N   VAL   283     -26.953  -5.626   3.855  1.00 10.00      B   
ATOM   2544  HN  VAL   283     -26.665  -5.469   2.927  1.00 10.00      B   
ATOM   2545  CA  VAL   283     -26.858  -4.537   4.822  1.00 10.00      B   
ATOM   2546  CB  VAL   283     -25.944  -3.396   4.313  1.00 10.00      B   
ATOM   2547  CG1 VAL   283     -26.636  -2.562   3.244  1.00 10.00      B   
ATOM   2548  CG2 VAL   283     -25.461  -2.523   5.463  1.00 10.00      B   
ATOM   2549  C   VAL   283     -28.236  -3.986   5.203  1.00 10.00      B   
ATOM   2550  O   VAL   283     -28.388  -3.359   6.249  1.00 10.00      B   
ATOM   2551  N   VAL   284     -29.240  -4.243   4.367  1.00 10.00      B   
ATOM   2552  HN  VAL   284     -29.067  -4.777   3.563  1.00 10.00      B   
ATOM   2553  CA  VAL   284     -30.596  -3.755   4.621  1.00 10.00      B   
ATOM   2554  CB  VAL   284     -31.577  -4.109   3.482  1.00 10.00      B   
ATOM   2555  CG1 VAL   284     -32.949  -3.508   3.744  1.00 10.00      B   
ATOM   2556  CG2 VAL   284     -31.036  -3.630   2.144  1.00 10.00      B   
ATOM   2557  C   VAL   284     -31.144  -4.223   5.982  1.00 10.00      B   
ATOM   2558  O   VAL   284     -31.486  -3.392   6.827  1.00 10.00      B   
ATOM   2559  N   PRO   285     -31.227  -5.548   6.231  1.00 10.00      B   
ATOM   2560  CA  PRO   285     -31.726  -6.078   7.506  1.00 10.00      B   
ATOM   2561  CB  PRO   285     -31.909  -7.582   7.240  1.00 10.00      B   
ATOM   2562  CG  PRO   285     -31.772  -7.747   5.763  1.00 10.00      B   
ATOM   2563  CD  PRO   285     -30.878  -6.636   5.306  1.00 10.00      B   
ATOM   2564  C   PRO   285     -30.724  -5.860   8.641  1.00 10.00      B   
ATOM   2565  O   PRO   285     -30.989  -6.201   9.794  1.00 10.00      B   
ATOM   2566  N   LEU   286     -29.570  -5.292   8.306  1.00 10.00      B   
ATOM   2567  HN  LEU   286     -29.416  -5.047   7.369  1.00 10.00      B   
ATOM   2568  CA  LEU   286     -28.532  -5.024   9.293  1.00 10.00      B   
ATOM   2569  CB  LEU   286     -27.146  -5.377   8.746  1.00 10.00      B   
ATOM   2570  CG  LEU   286     -26.839  -6.866   8.592  1.00 10.00      B   
ATOM   2571  CD1 LEU   286     -25.455  -7.064   7.994  1.00 10.00      B   
ATOM   2572  CD2 LEU   286     -26.949  -7.576   9.931  1.00 10.00      B   
ATOM   2573  C   LEU   286     -28.564  -3.569   9.751  1.00 10.00      B   
ATOM   2574  O   LEU   286     -27.877  -3.190  10.700  1.00 10.00      B   
ATOM   2575  N   SER   287     -29.369  -2.751   9.087  1.00 10.00      B   
ATOM   2576  HN  SER   287     -29.910  -3.099   8.343  1.00 10.00      B   
ATOM   2577  CA  SER   287     -29.473  -1.346   9.451  1.00 10.00      B   
ATOM   2578  CB  SER   287     -29.530  -0.453   8.210  1.00 10.00      B   
ATOM   2579  OG  SER   287     -29.672  -1.223   7.032  1.00 10.00      B   
ATOM   2580  HG  SER   287     -29.020  -1.939   7.038  1.00 10.00      B   
ATOM   2581  C   SER   287     -30.677  -1.101  10.353  1.00 10.00      B   
ATOM   2582  O   SER   287     -31.186   0.016  10.446  1.00 10.00      B   
ATOM   2583  N   VAL   288     -31.125  -2.154  11.020  1.00 10.00      B   
ATOM   2584  HN  VAL   288     -30.666  -3.013  10.914  1.00 10.00      B   
ATOM   2585  CA  VAL   288     -32.263  -2.058  11.925  1.00 10.00      B   
ATOM   2586  CB  VAL   288     -32.968  -3.421  12.127  1.00 10.00      B   
ATOM   2587  CG1 VAL   288     -33.835  -3.742  10.918  1.00 10.00      B   
ATOM   2588  CG2 VAL   288     -31.954  -4.533  12.362  1.00 10.00      B   
ATOM   2589  C   VAL   288     -31.831  -1.461  13.265  1.00 10.00      B   
ATOM   2590  O   VAL   288     -31.552  -2.178  14.231  1.00 10.00      B   
ATOM   2591  N   VAL   289     -31.763  -0.137  13.298  1.00 10.00      B   
ATOM   2592  HN  VAL   289     -32.006   0.368  12.492  1.00 10.00      B   
ATOM   2593  CA  VAL   289     -31.346   0.595  14.484  1.00 10.00      B   
ATOM   2594  CB  VAL   289     -31.114   2.085  14.161  1.00 10.00      B   
ATOM   2595  CG1 VAL   289     -30.397   2.778  15.308  1.00 10.00      B   
ATOM   2596  CG2 VAL   289     -30.338   2.243  12.864  1.00 10.00      B   
ATOM   2597  C   VAL   289     -32.379   0.492  15.597  1.00 10.00      B   
ATOM   2598  O   VAL   289     -33.538   0.874  15.422  1.00 10.00      B   
ATOM   2599  N   ASN   290     -31.953  -0.012  16.742  1.00 10.00      B   
ATOM   2600  HN  ASN   290     -31.015  -0.288  16.824  1.00 10.00      B   
ATOM   2601  CA  ASN   290     -32.838  -0.156  17.886  1.00 10.00      B   
ATOM   2602  CB  ASN   290     -32.756  -1.572  18.459  1.00 10.00      B   
ATOM   2603  CG  ASN   290     -33.552  -2.570  17.642  1.00 10.00      B   
ATOM   2604  OD1 ASN   290     -34.574  -2.228  17.043  1.00 10.00      B   
ATOM   2605  ND2 ASN   290     -33.082  -3.809  17.598  1.00 10.00      B   
ATOM   2606 HD21 ASN   290     -32.254  -4.010  18.086  1.00 10.00      B   
ATOM   2607 HD22 ASN   290     -33.583  -4.479  17.085  1.00 10.00      B   
ATOM   2608  C   ASN   290     -32.493   0.882  18.947  1.00 10.00      B   
ATOM   2609  O   ASN   290     -31.327   1.061  19.288  1.00 10.00      B   
ATOM   2610  N   PRO   291     -33.504   1.587  19.472  1.00 10.00      B   
ATOM   2611  CA  PRO   291     -33.318   2.635  20.489  1.00 10.00      B   
ATOM   2612  CB  PRO   291     -34.745   3.082  20.828  1.00 10.00      B   
ATOM   2613  CG  PRO   291     -35.632   2.010  20.292  1.00 10.00      B   
ATOM   2614  CD  PRO   291     -34.919   1.431  19.109  1.00 10.00      B   
ATOM   2615  C   PRO   291     -32.593   2.159  21.749  1.00 10.00      B   
ATOM   2616  O   PRO   291     -31.888   2.938  22.393  1.00 10.00      B   
ATOM   2617  N   ARG   292     -32.752   0.886  22.098  1.00 10.00      B   
ATOM   2618  HN  ARG   292     -33.315   0.301  21.545  1.00 10.00      B   
ATOM   2619  CA  ARG   292     -32.111   0.338  23.293  1.00 10.00      B   
ATOM   2620  CB  ARG   292     -32.788  -0.955  23.747  1.00 10.00      B   
ATOM   2621  CG  ARG   292     -34.106  -0.742  24.470  1.00 10.00      B   
ATOM   2622  CD  ARG   292     -34.563  -2.010  25.174  1.00 10.00      B   
ATOM   2623  NE  ARG   292     -33.685  -2.371  26.290  1.00 10.00      B   
ATOM   2624  HE  ARG   292     -32.737  -2.119  26.216  1.00 10.00      B   
ATOM   2625  CZ  ARG   292     -34.100  -3.009  27.388  1.00 10.00      B   
ATOM   2626  NH1 ARG   292     -35.377  -3.354  27.519  1.00 10.00      B   
ATOM   2627 HH11 ARG   292     -36.061  -3.125  26.763  1.00 10.00      B   
ATOM   2628 HH12 ARG   292     -35.702  -3.854  28.373  1.00 10.00      B   
ATOM   2629  NH2 ARG   292     -33.240  -3.289  28.359  1.00 10.00      B   
ATOM   2630 HH21 ARG   292     -32.238  -3.013  28.271  1.00 10.00      B   
ATOM   2631 HH22 ARG   292     -33.562  -3.781  29.221  1.00 10.00      B   
ATOM   2632  C   ARG   292     -30.608   0.125  23.119  1.00 10.00      B   
ATOM   2633  O   ARG   292     -29.893  -0.135  24.094  1.00 10.00      B   
ATOM   2634  N   GLN   293     -30.123   0.233  21.888  1.00 10.00      B   
ATOM   2635  HN  GLN   293     -30.731   0.439  21.144  1.00 10.00      B   
ATOM   2636  CA  GLN   293     -28.702   0.050  21.619  1.00 10.00      B   
ATOM   2637  CB  GLN   293     -28.443  -1.251  20.854  1.00 10.00      B   
ATOM   2638  CG  GLN   293     -29.080  -1.309  19.478  1.00 10.00      B   
ATOM   2639  CD  GLN   293     -28.814  -2.619  18.763  1.00 10.00      B   
ATOM   2640  OE1 GLN   293     -28.730  -3.680  19.381  1.00 10.00      B   
ATOM   2641  NE2 GLN   293     -28.671  -2.553  17.453  1.00 10.00      B   
ATOM   2642 HE21 GLN   293     -28.739  -1.671  17.023  1.00 10.00      B   
ATOM   2643 HE22 GLN   293     -28.498  -3.385  16.963  1.00 10.00      B   
ATOM   2644  C   GLN   293     -28.111   1.252  20.886  1.00 10.00      B   
ATOM   2645  O   GLN   293     -27.035   1.165  20.297  1.00 10.00      B   
ATOM   2646  N   GLY   294     -28.827   2.370  20.926  1.00 10.00      B   
ATOM   2647  HN  GLY   294     -29.685   2.373  21.397  1.00 10.00      B   
ATOM   2648  CA  GLY   294     -28.360   3.582  20.277  1.00 10.00      B   
ATOM   2649  C   GLY   294     -28.293   3.455  18.769  1.00 10.00      B   
ATOM   2650  O   GLY   294     -28.929   2.578  18.177  1.00 10.00      B   
ATOM   2651  N   ARG   295     -27.517   4.326  18.143  1.00 10.00      B   
ATOM   2652  HN  ARG   295     -27.018   4.992  18.669  1.00 10.00      B   
ATOM   2653  CA  ARG   295     -27.380   4.310  16.696  1.00 10.00      B   
ATOM   2654  CB  ARG   295     -27.705   5.681  16.099  1.00 10.00      B   
ATOM   2655  CG  ARG   295     -29.170   6.069  16.225  1.00 10.00      B   
ATOM   2656  CD  ARG   295     -29.497   7.314  15.415  1.00 10.00      B   
ATOM   2657  NE  ARG   295     -29.093   8.544  16.095  1.00 10.00      B   
ATOM   2658  HE  ARG   295     -28.136   8.773  16.079  1.00 10.00      B   
ATOM   2659  CZ  ARG   295     -29.943   9.364  16.712  1.00 10.00      B   
ATOM   2660  NH1 ARG   295     -31.239   9.075  16.751  1.00 10.00      B   
ATOM   2661 HH11 ARG   295     -31.905   9.716  17.235  1.00 10.00      B   
ATOM   2662 HH12 ARG   295     -31.600   8.206  16.294  1.00 10.00      B   
ATOM   2663  NH2 ARG   295     -29.498  10.466  17.304  1.00 10.00      B   
ATOM   2664 HH21 ARG   295     -30.166  11.108  17.792  1.00 10.00      B   
ATOM   2665 HH22 ARG   295     -28.482  10.701  17.285  1.00 10.00      B   
ATOM   2666  C   ARG   295     -25.992   3.845  16.267  1.00 10.00      B   
ATOM   2667  O   ARG   295     -25.857   3.078  15.314  1.00 10.00      B   
ATOM   2668  N   VAL   296     -24.969   4.295  16.987  1.00 10.00      B   
ATOM   2669  HN  VAL   296     -25.144   4.885  17.752  1.00 10.00      B   
ATOM   2670  CA  VAL   296     -23.589   3.931  16.674  1.00 10.00      B   
ATOM   2671  CB  VAL   296     -22.573   4.776  17.475  1.00 10.00      B   
ATOM   2672  CG1 VAL   296     -21.146   4.358  17.148  1.00 10.00      B   
ATOM   2673  CG2 VAL   296     -22.771   6.257  17.193  1.00 10.00      B   
ATOM   2674  C   VAL   296     -23.339   2.445  16.931  1.00 10.00      B   
ATOM   2675  O   VAL   296     -22.784   1.743  16.084  1.00 10.00      B   
ATOM   2676  N   LEU   297     -23.775   1.962  18.089  1.00 10.00      B   
ATOM   2677  HN  LEU   297     -24.226   2.565  18.723  1.00 10.00      B   
ATOM   2678  CA  LEU   297     -23.592   0.558  18.447  1.00 10.00      B   
ATOM   2679  CB  LEU   297     -24.020   0.294  19.892  1.00 10.00      B   
ATOM   2680  CG  LEU   297     -23.248   1.052  20.974  1.00 10.00      B   
ATOM   2681  CD1 LEU   297     -23.776   0.695  22.355  1.00 10.00      B   
ATOM   2682  CD2 LEU   297     -21.759   0.766  20.874  1.00 10.00      B   
ATOM   2683  C   LEU   297     -24.351  -0.358  17.494  1.00 10.00      B   
ATOM   2684  O   LEU   297     -23.982  -1.516  17.306  1.00 10.00      B   
ATOM   2685  N   SER   298     -25.397   0.177  16.877  1.00 10.00      B   
ATOM   2686  HN  SER   298     -25.635   1.108  17.063  1.00 10.00      B   
ATOM   2687  CA  SER   298     -26.205  -0.587  15.935  1.00 10.00      B   
ATOM   2688  CB  SER   298     -27.498   0.165  15.602  1.00 10.00      B   
ATOM   2689  OG  SER   298     -28.383   0.187  16.715  1.00 10.00      B   
ATOM   2690  HG  SER   298     -28.279   1.017  17.200  1.00 10.00      B   
ATOM   2691  C   SER   298     -25.423  -0.904  14.659  1.00 10.00      B   
ATOM   2692  O   SER   298     -25.767  -1.827  13.919  1.00 10.00      B   
ATOM   2693  N   MET   299     -24.362  -0.146  14.411  1.00 10.00      B   
ATOM   2694  HN  MET   299     -24.122   0.567  15.044  1.00 10.00      B   
ATOM   2695  CA  MET   299     -23.539  -0.350  13.227  1.00 10.00      B   
ATOM   2696  CB  MET   299     -22.800   0.939  12.861  1.00 10.00      B   
ATOM   2697  CG  MET   299     -23.693   2.133  12.571  1.00 10.00      B   
ATOM   2698  SD  MET   299     -22.742   3.633  12.255  1.00 10.00      B   
ATOM   2699  CE  MET   299     -21.884   3.181  10.745  1.00 10.00      B   
ATOM   2700  C   MET   299     -22.513  -1.450  13.465  1.00 10.00      B   
ATOM   2701  O   MET   299     -21.916  -1.967  12.520  1.00 10.00      B   
ATOM   2702  N   LEU   300     -22.317  -1.805  14.732  1.00 10.00      B   
ATOM   2703  HN  LEU   300     -22.857  -1.382  15.436  1.00 10.00      B   
ATOM   2704  CA  LEU   300     -21.338  -2.820  15.105  1.00 10.00      B   
ATOM   2705  CB  LEU   300     -21.221  -2.976  16.625  1.00 10.00      B   
ATOM   2706  CG  LEU   300     -19.986  -3.724  17.140  1.00 10.00      B   
ATOM   2707  CD1 LEU   300     -18.714  -3.140  16.541  1.00 10.00      B   
ATOM   2708  CD2 LEU   300     -19.934  -3.662  18.657  1.00 10.00      B   
ATOM   2709  C   LEU   300     -21.540  -4.169  14.398  1.00 10.00      B   
ATOM   2710  O   LEU   300     -20.624  -4.645  13.737  1.00 10.00      B   
ATOM   2711  N   PRO   301     -22.728  -4.803  14.510  1.00 10.00      B   
ATOM   2712  CA  PRO   301     -22.987  -6.103  13.867  1.00 10.00      B   
ATOM   2713  CB  PRO   301     -24.467  -6.376  14.164  1.00 10.00      B   
ATOM   2714  CG  PRO   301     -25.029  -5.066  14.597  1.00 10.00      B   
ATOM   2715  CD  PRO   301     -23.904  -4.331  15.258  1.00 10.00      B   
ATOM   2716  C   PRO   301     -22.751  -6.070  12.355  1.00 10.00      B   
ATOM   2717  O   PRO   301     -22.230  -7.025  11.778  1.00 10.00      B   
ATOM   2718  N   ALA   302     -23.123  -4.961  11.724  1.00 10.00      B   
ATOM   2719  HN  ALA   302     -23.515  -4.228  12.240  1.00 10.00      B   
ATOM   2720  CA  ALA   302     -22.960  -4.806  10.283  1.00 10.00      B   
ATOM   2721  CB  ALA   302     -23.738  -3.597   9.788  1.00 10.00      B   
ATOM   2722  C   ALA   302     -21.488  -4.690   9.905  1.00 10.00      B   
ATOM   2723  O   ALA   302     -20.993  -5.430   9.052  1.00 10.00      B   
ATOM   2724  N   MET   303     -20.785  -3.776  10.565  1.00 10.00      B   
ATOM   2725  HN  MET   303     -21.236  -3.224  11.244  1.00 10.00      B   
ATOM   2726  CA  MET   303     -19.366  -3.561  10.298  1.00 10.00      B   
ATOM   2727  CB  MET   303     -18.852  -2.321  11.033  1.00 10.00      B   
ATOM   2728  CG  MET   303     -19.536  -1.026  10.618  1.00 10.00      B   
ATOM   2729  SD  MET   303     -18.855   0.427  11.444  1.00 10.00      B   
ATOM   2730  CE  MET   303     -19.060  -0.028  13.164  1.00 10.00      B   
ATOM   2731  C   MET   303     -18.543  -4.784  10.686  1.00 10.00      B   
ATOM   2732  O   MET   303     -17.510  -5.063  10.083  1.00 10.00      B   
ATOM   2733  N   LEU   304     -19.005  -5.502  11.701  1.00 10.00      B   
ATOM   2734  HN  LEU   304     -19.825  -5.209  12.159  1.00 10.00      B   
ATOM   2735  CA  LEU   304     -18.326  -6.703  12.168  1.00 10.00      B   
ATOM   2736  CB  LEU   304     -19.053  -7.283  13.386  1.00 10.00      B   
ATOM   2737  CG  LEU   304     -18.646  -8.693  13.820  1.00 10.00      B   
ATOM   2738  CD1 LEU   304     -17.205  -8.717  14.307  1.00 10.00      B   
ATOM   2739  CD2 LEU   304     -19.588  -9.212  14.894  1.00 10.00      B   
ATOM   2740  C   LEU   304     -18.242  -7.748  11.061  1.00 10.00      B   
ATOM   2741  O   LEU   304     -17.156  -8.199  10.707  1.00 10.00      B   
ATOM   2742  N   LEU   305     -19.393  -8.114  10.508  1.00 10.00      B   
ATOM   2743  HN  LEU   305     -20.227  -7.702  10.820  1.00 10.00      B   
ATOM   2744  CA  LEU   305     -19.448  -9.112   9.448  1.00 10.00      B   
ATOM   2745  CB  LEU   305     -20.902  -9.441   9.103  1.00 10.00      B   
ATOM   2746  CG  LEU   305     -21.738 -10.045  10.235  1.00 10.00      B   
ATOM   2747  CD1 LEU   305     -23.197 -10.159   9.826  1.00 10.00      B   
ATOM   2748  CD2 LEU   305     -21.187 -11.402  10.649  1.00 10.00      B   
ATOM   2749  C   LEU   305     -18.699  -8.642   8.205  1.00 10.00      B   
ATOM   2750  O   LEU   305     -17.978  -9.414   7.569  1.00 10.00      B   
ATOM   2751  N   TYR   306     -18.857  -7.364   7.884  1.00 10.00      B   
ATOM   2752  HN  TYR   306     -19.430  -6.799   8.449  1.00 10.00      B   
ATOM   2753  CA  TYR   306     -18.211  -6.776   6.717  1.00 10.00      B   
ATOM   2754  CB  TYR   306     -18.673  -5.326   6.534  1.00 10.00      B   
ATOM   2755  CG  TYR   306     -18.367  -4.734   5.174  1.00 10.00      B   
ATOM   2756  CD1 TYR   306     -18.922  -5.272   4.020  1.00 10.00      B   
ATOM   2757  CD2 TYR   306     -17.529  -3.634   5.045  1.00 10.00      B   
ATOM   2758  CE1 TYR   306     -18.652  -4.735   2.779  1.00 10.00      B   
ATOM   2759  CE2 TYR   306     -17.254  -3.089   3.804  1.00 10.00      B   
ATOM   2760  CZ  TYR   306     -17.818  -3.644   2.677  1.00 10.00      B   
ATOM   2761  OH  TYR   306     -17.549  -3.105   1.440  1.00 10.00      B   
ATOM   2762  HH  TYR   306     -18.384  -2.938   0.980  1.00 10.00      B   
ATOM   2763  C   TYR   306     -16.688  -6.839   6.830  1.00 10.00      B   
ATOM   2764  O   TYR   306     -16.002  -7.284   5.906  1.00 10.00      B   
ATOM   2765  N   LEU   307     -16.165  -6.405   7.970  1.00 10.00      B   
ATOM   2766  HN  LEU   307     -16.765  -6.083   8.680  1.00 10.00      B   
ATOM   2767  CA  LEU   307     -14.724  -6.397   8.196  1.00 10.00      B   
ATOM   2768  CB  LEU   307     -14.359  -5.479   9.364  1.00 10.00      B   
ATOM   2769  CG  LEU   307     -14.578  -3.980   9.136  1.00 10.00      B   
ATOM   2770  CD1 LEU   307     -14.258  -3.197  10.400  1.00 10.00      B   
ATOM   2771  CD2 LEU   307     -13.735  -3.482   7.970  1.00 10.00      B   
ATOM   2772  C   LEU   307     -14.174  -7.803   8.419  1.00 10.00      B   
ATOM   2773  O   LEU   307     -13.081  -8.125   7.956  1.00 10.00      B   
ATOM   2774  N   LEU   308     -14.934  -8.639   9.120  1.00 10.00      B   
ATOM   2775  HN  LEU   308     -15.799  -8.322   9.470  1.00 10.00      B   
ATOM   2776  CA  LEU   308     -14.512 -10.011   9.396  1.00 10.00      B   
ATOM   2777  CB  LEU   308     -15.511 -10.720  10.317  1.00 10.00      B   
ATOM   2778  CG  LEU   308     -15.107 -12.107  10.826  1.00 10.00      B   
ATOM   2779  CD1 LEU   308     -13.840 -12.027  11.665  1.00 10.00      B   
ATOM   2780  CD2 LEU   308     -16.241 -12.738  11.621  1.00 10.00      B   
ATOM   2781  C   LEU   308     -14.335 -10.797   8.101  1.00 10.00      B   
ATOM   2782  O   LEU   308     -13.361 -11.537   7.943  1.00 10.00      B   
ATOM   2783  N   PHE   309     -15.274 -10.621   7.174  1.00 10.00      B   
ATOM   2784  HN  PHE   309     -16.025 -10.014   7.360  1.00 10.00      B   
ATOM   2785  CA  PHE   309     -15.217 -11.304   5.888  1.00 10.00      B   
ATOM   2786  CB  PHE   309     -16.437 -10.945   5.029  1.00 10.00      B   
ATOM   2787  CG  PHE   309     -16.441 -11.584   3.668  1.00 10.00      B   
ATOM   2788  CD1 PHE   309     -16.591 -12.954   3.533  1.00 10.00      B   
ATOM   2789  CD2 PHE   309     -16.292 -10.816   2.526  1.00 10.00      B   
ATOM   2790  CE1 PHE   309     -16.591 -13.547   2.284  1.00 10.00      B   
ATOM   2791  CE2 PHE   309     -16.292 -11.401   1.273  1.00 10.00      B   
ATOM   2792  CZ  PHE   309     -16.442 -12.770   1.151  1.00 10.00      B   
ATOM   2793  C   PHE   309     -13.928 -10.940   5.160  1.00 10.00      B   
ATOM   2794  O   PHE   309     -13.226 -11.809   4.643  1.00 10.00      B   
ATOM   2795  N   PHE   310     -13.612  -9.649   5.149  1.00 10.00      B   
ATOM   2796  HN  PHE   310     -14.208  -9.007   5.594  1.00 10.00      B   
ATOM   2797  CA  PHE   310     -12.405  -9.162   4.494  1.00 10.00      B   
ATOM   2798  CB  PHE   310     -12.421  -7.635   4.369  1.00 10.00      B   
ATOM   2799  CG  PHE   310     -13.381  -7.114   3.336  1.00 10.00      B   
ATOM   2800  CD1 PHE   310     -13.962  -5.864   3.479  1.00 10.00      B   
ATOM   2801  CD2 PHE   310     -13.703  -7.876   2.226  1.00 10.00      B   
ATOM   2802  CE1 PHE   310     -14.845  -5.384   2.533  1.00 10.00      B   
ATOM   2803  CE2 PHE   310     -14.586  -7.401   1.276  1.00 10.00      B   
ATOM   2804  CZ  PHE   310     -15.160  -6.153   1.430  1.00 10.00      B   
ATOM   2805  C   PHE   310     -11.159  -9.616   5.244  1.00 10.00      B   
ATOM   2806  O   PHE   310     -10.147  -9.957   4.632  1.00 10.00      B   
ATOM   2807  N   LEU   311     -11.242  -9.616   6.571  1.00 10.00      B   
ATOM   2808  HN  LEU   311     -12.076  -9.315   6.996  1.00 10.00      B   
ATOM   2809  CA  LEU   311     -10.128 -10.035   7.418  1.00 10.00      B   
ATOM   2810  CB  LEU   311     -10.487  -9.886   8.901  1.00 10.00      B   
ATOM   2811  CG  LEU   311      -9.400 -10.287   9.903  1.00 10.00      B   
ATOM   2812  CD1 LEU   311      -8.157  -9.426   9.726  1.00 10.00      B   
ATOM   2813  CD2 LEU   311      -9.922 -10.187  11.326  1.00 10.00      B   
ATOM   2814  C   LEU   311      -9.730 -11.473   7.112  1.00 10.00      B   
ATOM   2815  O   LEU   311      -8.557 -11.759   6.873  1.00 10.00      B   
ATOM   2816  N   ILE   312     -10.716 -12.369   7.098  1.00 10.00      B   
ATOM   2817  HN  ILE   312     -11.637 -12.074   7.294  1.00 10.00      B   
ATOM   2818  CA  ILE   312     -10.463 -13.779   6.808  1.00 10.00      B   
ATOM   2819  CB  ILE   312     -11.749 -14.630   6.914  1.00 10.00      B   
ATOM   2820  CG1 ILE   312     -12.345 -14.510   8.321  1.00 10.00      B   
ATOM   2821  CG2 ILE   312     -11.457 -16.090   6.585  1.00 10.00      B   
ATOM   2822  CD1 ILE   312     -13.727 -15.108   8.461  1.00 10.00      B   
ATOM   2823  C   ILE   312      -9.857 -13.924   5.415  1.00 10.00      B   
ATOM   2824  O   ILE   312      -8.904 -14.680   5.213  1.00 10.00      B   
ATOM   2825  N   GLN   313     -10.399 -13.162   4.470  1.00 10.00      B   
ATOM   2826  HN  GLN   313     -11.147 -12.570   4.709  1.00 10.00      B   
ATOM   2827  CA  GLN   313      -9.916 -13.175   3.095  1.00 10.00      B   
ATOM   2828  CB  GLN   313     -10.777 -12.247   2.236  1.00 10.00      B   
ATOM   2829  CG  GLN   313     -10.453 -12.279   0.751  1.00 10.00      B   
ATOM   2830  CD  GLN   313     -10.948 -11.041   0.029  1.00 10.00      B   
ATOM   2831  OE1 GLN   313     -11.000  -9.951   0.601  1.00 10.00      B   
ATOM   2832  NE2 GLN   313     -11.314 -11.197  -1.230  1.00 10.00      B   
ATOM   2833 HE21 GLN   313     -11.248 -12.090  -1.624  1.00 10.00      B   
ATOM   2834 HE22 GLN   313     -11.641 -10.409  -1.717  1.00 10.00      B   
ATOM   2835  C   GLN   313      -8.457 -12.721   3.048  1.00 10.00      B   
ATOM   2836  O   GLN   313      -7.660 -13.228   2.260  1.00 10.00      B   
ATOM   2837  N   THR   314      -8.120 -11.777   3.919  1.00 10.00      B   
ATOM   2838  HN  THR   314      -8.805 -11.427   4.528  1.00 10.00      B   
ATOM   2839  CA  THR   314      -6.768 -11.243   3.999  1.00 10.00      B   
ATOM   2840  CB  THR   314      -6.724  -9.962   4.853  1.00 10.00      B   
ATOM   2841  OG1 THR   314      -7.718  -9.046   4.373  1.00 10.00      B   
ATOM   2842  HG1 THR   314      -8.599  -9.353   4.642  1.00 10.00      B   
ATOM   2843  CG2 THR   314      -5.355  -9.302   4.771  1.00 10.00      B   
ATOM   2844  C   THR   314      -5.807 -12.279   4.576  1.00 10.00      B   
ATOM   2845  O   THR   314      -4.675 -12.413   4.111  1.00 10.00      B   
ATOM   2846  N   SER   315      -6.257 -13.016   5.581  1.00 10.00      B   
ATOM   2847  HN  SER   315      -7.162 -12.855   5.930  1.00 10.00      B   
ATOM   2848  CA  SER   315      -5.430 -14.044   6.198  1.00 10.00      B   
ATOM   2849  CB  SER   315      -6.126 -14.606   7.432  1.00 10.00      B   
ATOM   2850  OG  SER   315      -6.611 -13.560   8.254  1.00 10.00      B   
ATOM   2851  HG  SER   315      -6.808 -13.911   9.130  1.00 10.00      B   
ATOM   2852  C   SER   315      -5.133 -15.163   5.203  1.00 10.00      B   
ATOM   2853  O   SER   315      -4.126 -15.865   5.310  1.00 10.00      B   
ATOM   2854  N   LEU   316      -6.015 -15.316   4.224  1.00 10.00      B   
ATOM   2855  HN  LEU   316      -6.802 -14.731   4.197  1.00 10.00      B   
ATOM   2856  CA  LEU   316      -5.858 -16.333   3.199  1.00 10.00      B   
ATOM   2857  CB  LEU   316      -7.231 -16.817   2.724  1.00 10.00      B   
ATOM   2858  CG  LEU   316      -8.106 -17.480   3.794  1.00 10.00      B   
ATOM   2859  CD1 LEU   316      -9.573 -17.444   3.399  1.00 10.00      B   
ATOM   2860  CD2 LEU   316      -7.656 -18.909   4.048  1.00 10.00      B   
ATOM   2861  C   LEU   316      -5.036 -15.803   2.025  1.00 10.00      B   
ATOM   2862  O   LEU   316      -4.857 -16.488   1.019  1.00 10.00      B   
ATOM   2863  N   LYS   317      -4.536 -14.579   2.168  1.00 10.00      B   
ATOM   2864  HN  LYS   317      -4.728 -14.080   2.995  1.00 10.00      B   
ATOM   2865  CA  LYS   317      -3.724 -13.946   1.131  1.00 10.00      B   
ATOM   2866  CB  LYS   317      -3.993 -12.439   1.087  1.00 10.00      B   
ATOM   2867  CG  LYS   317      -5.198 -12.014   0.267  1.00 10.00      B   
ATOM   2868  CD  LYS   317      -5.383 -10.507   0.349  1.00 10.00      B   
ATOM   2869  CE  LYS   317      -6.340  -9.993  -0.713  1.00 10.00      B   
ATOM   2870  NZ  LYS   317      -6.430  -8.506  -0.697  1.00 10.00      B   
ATOM   2871  HZ1 LYS   317      -6.937  -8.187   0.155  1.00 10.00      B   
ATOM   2872  HZ2 LYS   317      -6.940  -8.168  -1.538  1.00 10.00      B   
ATOM   2873  HZ3 LYS   317      -5.476  -8.089  -0.696  1.00 10.00      B   
ATOM   2874  C   LYS   317      -2.239 -14.175   1.394  1.00 10.00      B   
ATOM   2875  O   LYS   317      -1.385 -13.689   0.651  1.00 10.00      B   
ATOM   2876  N   SER   318      -1.937 -14.918   2.455  1.00 10.00      B   
ATOM   2877  HN  SER   318      -2.664 -15.278   3.005  1.00 10.00      B   
ATOM   2878  CA  SER   318      -0.558 -15.205   2.828  1.00 10.00      B   
ATOM   2879  CB  SER   318      -0.498 -15.735   4.259  1.00 10.00      B   
ATOM   2880  OG  SER   318      -1.098 -14.823   5.162  1.00 10.00      B   
ATOM   2881  HG  SER   318      -0.740 -13.941   5.008  1.00 10.00      B   
ATOM   2882  C   SER   318       0.098 -16.199   1.873  1.00 10.00      B   
ATOM   2883  O   SER   318       1.301 -16.448   1.956  1.00 10.00      B   
ATOM   2884  N   ASN   319      -0.696 -16.769   0.977  1.00 10.00      B   
ATOM   2885  HN  ASN   319      -1.649 -16.540   0.967  1.00 10.00      B   
ATOM   2886  CA  ASN   319      -0.193 -17.728   0.006  1.00 10.00      B   
ATOM   2887  CB  ASN   319      -0.119 -19.128   0.619  1.00 10.00      B   
ATOM   2888  CG  ASN   319       1.295 -19.519   1.000  1.00 10.00      B   
ATOM   2889  OD1 ASN   319       2.256 -19.154   0.322  1.00 10.00      B   
ATOM   2890  ND2 ASN   319       1.434 -20.265   2.084  1.00 10.00      B   
ATOM   2891 HD21 ASN   319       0.623 -20.526   2.576  1.00 10.00      B   
ATOM   2892 HD22 ASN   319       2.339 -20.528   2.353  1.00 10.00      B   
ATOM   2893  C   ASN   319      -1.075 -17.746  -1.233  1.00 10.00      B   
ATOM   2894  O   ASN   319      -2.181 -18.286  -1.204  1.00 10.00      B   
ATOM   2895  N   GLY   320      -0.595 -17.130  -2.305  1.00 10.00      B   
ATOM   2896  HN  GLY   320       0.281 -16.690  -2.253  1.00 10.00      B   
ATOM   2897  CA  GLY   320      -1.351 -17.090  -3.547  1.00 10.00      B   
ATOM   2898  C   GLY   320      -0.597 -17.733  -4.697  1.00 10.00      B   
ATOM   2899  O   GLY   320      -1.164 -17.984  -5.762  1.00 10.00      B   
ATOM   2900  N   GLY   321       0.695 -17.973  -4.485  1.00 10.00      B   
ATOM   2901  HN  GLY   321       1.092 -17.718  -3.625  1.00 10.00      B   
ATOM   2902  CA  GLY   321       1.524 -18.597  -5.502  1.00 10.00      B   
ATOM   2903  C   GLY   321       1.626 -17.761  -6.760  1.00 10.00      B   
ATOM   2904  O   GLY   321       1.762 -18.294  -7.862  1.00 10.00      B   
ATOM   2905  N   LYS   322       1.526 -16.449  -6.589  1.00 10.00      B   
ATOM   2906  HN  LYS   322       1.385 -16.102  -5.681  1.00 10.00      B   
ATOM   2907  CA  LYS   322       1.602 -15.501  -7.696  1.00 10.00      B   
ATOM   2908  CB  LYS   322       2.953 -15.555  -8.413  1.00 10.00      B   
ATOM   2909  CG  LYS   322       4.039 -14.722  -7.751  1.00 10.00      B   
ATOM   2910  CD  LYS   322       3.589 -13.283  -7.552  1.00 10.00      B   
ATOM   2911  CE  LYS   322       4.745 -12.389  -7.129  1.00 10.00      B   
ATOM   2912  NZ  LYS   322       5.623 -12.036  -8.273  1.00 10.00      B   
ATOM   2913  HZ1 LYS   322       5.114 -11.426  -8.943  1.00 10.00      B   
ATOM   2914  HZ2 LYS   322       5.926 -12.895  -8.774  1.00 10.00      B   
ATOM   2915  HZ3 LYS   322       6.466 -11.529  -7.933  1.00 10.00      B   
ATOM   2916  C   LYS   322       0.446 -15.638  -8.683  1.00 10.00      B   
ATOM   2917  O   LYS   322       0.494 -15.073  -9.776  1.00 10.00      B   
ATOM   2918  N   GLY   323      -0.584 -16.392  -8.310  1.00 10.00      B   
ATOM   2919  HN  GLY   323      -0.561 -16.849  -7.439  1.00 10.00      B   
ATOM   2920  CA  GLY   323      -1.733 -16.543  -9.181  1.00 10.00      B   
ATOM   2921  C   GLY   323      -1.960 -17.953  -9.693  1.00 10.00      B   
ATOM   2922  O   GLY   323      -2.962 -18.583  -9.359  1.00 10.00      B   
ATOM   2923  N   LYS   324      -1.026 -18.460 -10.488  1.00 10.00      B   
ATOM   2924  HN  LYS   324      -0.223 -17.929 -10.687  1.00 10.00      B   
ATOM   2925  CA  LYS   324      -1.165 -19.792 -11.072  1.00 10.00      B   
ATOM   2926  CB  LYS   324      -0.355 -19.914 -12.359  1.00 10.00      B   
ATOM   2927  CG  LYS   324      -0.897 -19.088 -13.513  1.00 10.00      B   
ATOM   2928  CD  LYS   324      -0.054 -19.266 -14.761  1.00 10.00      B   
ATOM   2929  CE  LYS   324      -0.565 -18.404 -15.902  1.00 10.00      B   
ATOM   2930  NZ  LYS   324       0.398 -18.366 -17.033  1.00 10.00      B   
ATOM   2931  HZ1 LYS   324      -0.001 -17.831 -17.830  1.00 10.00      B   
ATOM   2932  HZ2 LYS   324       0.615 -19.331 -17.350  1.00 10.00      B   
ATOM   2933  HZ3 LYS   324       1.282 -17.908 -16.732  1.00 10.00      B   
ATOM   2934  C   LYS   324      -0.822 -20.922 -10.109  1.00 10.00      B   
ATOM   2935  O   LYS   324      -1.178 -22.077 -10.352  1.00 10.00      B   
ATOM   2936  N   LEU   325      -0.136 -20.604  -9.027  1.00 10.00      B   
ATOM   2937  HN  LEU   325       0.128 -19.670  -8.878  1.00 10.00      B   
ATOM   2938  CA  LEU   325       0.235 -21.614  -8.046  1.00 10.00      B   
ATOM   2939  CB  LEU   325       1.720 -21.515  -7.693  1.00 10.00      B   
ATOM   2940  CG  LEU   325       2.711 -21.839  -8.811  1.00 10.00      B   
ATOM   2941  CD1 LEU   325       4.128 -21.494  -8.383  1.00 10.00      B   
ATOM   2942  CD2 LEU   325       2.614 -23.305  -9.206  1.00 10.00      B   
ATOM   2943  C   LEU   325      -0.627 -21.497  -6.796  1.00 10.00      B   
ATOM   2944  O   LEU   325      -0.117 -21.266  -5.699  1.00 10.00      B   
ATOM   2945  N   ASP   326      -1.936 -21.648  -6.978  1.00 10.00      B   
ATOM   2946  HN  ASP   326      -2.269 -21.829  -7.879  1.00 10.00      B   
ATOM   2947  CA  ASP   326      -2.890 -21.569  -5.874  1.00 10.00      B   
ATOM   2948  CB  ASP   326      -4.329 -21.568  -6.404  1.00 10.00      B   
ATOM   2949  CG  ASP   326      -5.133 -20.370  -5.936  1.00 10.00      B   
ATOM   2950  OD1 ASP   326      -5.158 -20.100  -4.720  1.00 10.00      B   
ATOM   2951  OD2 ASP   326      -5.750 -19.694  -6.792  1.00 10.00      B   
ATOM   2952  C   ASP   326      -2.683 -22.742  -4.923  1.00 10.00      B   
ATOM   2953  O   ASP   326      -2.870 -23.901  -5.306  1.00 10.00      B   
ATOM   2954  N   PRO   327      -2.282 -22.458  -3.677  1.00 10.00      B   
ATOM   2955  CA  PRO   327      -2.018 -23.483  -2.666  1.00 10.00      B   
ATOM   2956  CB  PRO   327      -1.347 -22.710  -1.519  1.00 10.00      B   
ATOM   2957  CG  PRO   327      -1.033 -21.363  -2.080  1.00 10.00      B   
ATOM   2958  CD  PRO   327      -2.047 -21.110  -3.154  1.00 10.00      B   
ATOM   2959  C   PRO   327      -3.284 -24.170  -2.164  1.00 10.00      B   
ATOM   2960  O   PRO   327      -3.449 -25.380  -2.318  1.00 10.00      B   
ATOM   2961  N   THR   328      -4.180 -23.395  -1.574  1.00 10.00      B   
ATOM   2962  HN  THR   328      -4.013 -22.431  -1.508  1.00 10.00      B   
ATOM   2963  CA  THR   328      -5.414 -23.938  -1.032  1.00 10.00      B   
ATOM   2964  CB  THR   328      -5.357 -24.001   0.511  1.00 10.00      B   
ATOM   2965  OG1 THR   328      -6.609 -24.454   1.035  1.00 10.00      B   
ATOM   2966  HG1 THR   328      -6.530 -25.378   1.295  1.00 10.00      B   
ATOM   2967  CG2 THR   328      -5.025 -22.638   1.100  1.00 10.00      B   
ATOM   2968  C   THR   328      -6.613 -23.106  -1.473  1.00 10.00      B   
ATOM   2969  O   THR   328      -6.492 -21.901  -1.708  1.00 10.00      B   
ATOM   2970  N   LEU   329      -7.766 -23.748  -1.580  1.00 10.00      B   
ATOM   2971  HN  LEU   329      -7.802 -24.707  -1.367  1.00 10.00      B   
ATOM   2972  CA  LEU   329      -8.978 -23.069  -1.997  1.00 10.00      B   
ATOM   2973  CB  LEU   329      -9.732 -23.902  -3.034  1.00 10.00      B   
ATOM   2974  CG  LEU   329      -8.970 -24.200  -4.328  1.00 10.00      B   
ATOM   2975  CD1 LEU   329      -9.797 -25.077  -5.252  1.00 10.00      B   
ATOM   2976  CD2 LEU   329      -8.558 -22.911  -5.027  1.00 10.00      B   
ATOM   2977  C   LEU   329      -9.874 -22.756  -0.804  1.00 10.00      B   
ATOM   2978  O   LEU   329     -11.072 -22.512  -0.963  1.00 10.00      B   
ATOM   2979  N   TRP   330      -9.282 -22.739   0.389  1.00 10.00      B   
ATOM   2980  HN  TRP   330      -8.327 -22.956   0.449  1.00 10.00      B   
ATOM   2981  CA  TRP   330     -10.022 -22.444   1.618  1.00 10.00      B   
ATOM   2982  CB  TRP   330      -9.135 -22.634   2.847  1.00 10.00      B   
ATOM   2983  CG  TRP   330      -9.298 -23.976   3.494  1.00 10.00      B   
ATOM   2984  CD1 TRP   330      -8.489 -25.065   3.346  1.00 10.00      B   
ATOM   2985  CD2 TRP   330     -10.340 -24.373   4.392  1.00 10.00      B   
ATOM   2986  NE1 TRP   330      -8.963 -26.114   4.095  1.00 10.00      B   
ATOM   2987  HE1 TRP   330      -8.555 -27.005   4.152  1.00 10.00      B   
ATOM   2988  CE2 TRP   330     -10.098 -25.715   4.744  1.00 10.00      B   
ATOM   2989  CE3 TRP   330     -11.455 -23.727   4.932  1.00 10.00      B   
ATOM   2990  CZ2 TRP   330     -10.928 -26.419   5.610  1.00 10.00      B   
ATOM   2991  CZ3 TRP   330     -12.278 -24.428   5.792  1.00 10.00      B   
ATOM   2992  CH2 TRP   330     -12.012 -25.760   6.122  1.00 10.00      B   
ATOM   2993  C   TRP   330     -10.627 -21.040   1.605  1.00 10.00      B   
ATOM   2994  O   TRP   330     -11.484 -20.712   2.431  1.00 10.00      B   
ATOM   2995  N   MET   331     -10.180 -20.217   0.665  1.00 10.00      B   
ATOM   2996  HN  MET   331      -9.489 -20.532   0.046  1.00 10.00      B   
ATOM   2997  CA  MET   331     -10.688 -18.861   0.530  1.00 10.00      B   
ATOM   2998  CB  MET   331      -9.790 -18.049  -0.406  1.00 10.00      B   
ATOM   2999  CG  MET   331     -10.098 -16.560  -0.421  1.00 10.00      B   
ATOM   3000  SD  MET   331      -9.260 -15.686  -1.756  1.00 10.00      B   
ATOM   3001  CE  MET   331      -7.544 -16.038  -1.374  1.00 10.00      B   
ATOM   3002  C   MET   331     -12.111 -18.894  -0.011  1.00 10.00      B   
ATOM   3003  O   MET   331     -12.919 -18.010   0.263  1.00 10.00      B   
ATOM   3004  N   TRP   332     -12.414 -19.939  -0.768  1.00 10.00      B   
ATOM   3005  HN  TRP   332     -11.729 -20.625  -0.936  1.00 10.00      B   
ATOM   3006  CA  TRP   332     -13.735 -20.101  -1.350  1.00 10.00      B   
ATOM   3007  CB  TRP   332     -13.681 -21.009  -2.582  1.00 10.00      B   
ATOM   3008  CG  TRP   332     -12.873 -20.427  -3.704  1.00 10.00      B   
ATOM   3009  CD1 TRP   332     -11.574 -20.714  -4.019  1.00 10.00      B   
ATOM   3010  CD2 TRP   332     -13.306 -19.448  -4.657  1.00 10.00      B   
ATOM   3011  NE1 TRP   332     -11.174 -19.974  -5.103  1.00 10.00      B   
ATOM   3012  HE1 TRP   332     -10.281 -20.003  -5.520  1.00 10.00      B   
ATOM   3013  CE2 TRP   332     -12.219 -19.189  -5.514  1.00 10.00      B   
ATOM   3014  CE3 TRP   332     -14.507 -18.762  -4.867  1.00 10.00      B   
ATOM   3015  CZ2 TRP   332     -12.299 -18.279  -6.565  1.00 10.00      B   
ATOM   3016  CZ3 TRP   332     -14.584 -17.859  -5.912  1.00 10.00      B   
ATOM   3017  CH2 TRP   332     -13.486 -17.623  -6.747  1.00 10.00      B   
ATOM   3018  C   TRP   332     -14.720 -20.637  -0.320  1.00 10.00      B   
ATOM   3019  O   TRP   332     -15.922 -20.412  -0.425  1.00 10.00      B   
ATOM   3020  N   THR   333     -14.200 -21.329   0.685  1.00 10.00      B   
ATOM   3021  HN  THR   333     -13.230 -21.470   0.718  1.00 10.00      B   
ATOM   3022  CA  THR   333     -15.032 -21.889   1.739  1.00 10.00      B   
ATOM   3023  CB  THR   333     -14.177 -22.661   2.759  1.00 10.00      B   
ATOM   3024  OG1 THR   333     -13.302 -23.550   2.056  1.00 10.00      B   
ATOM   3025  HG1 THR   333     -13.816 -24.074   1.430  1.00 10.00      B   
ATOM   3026  CG2 THR   333     -15.061 -23.460   3.706  1.00 10.00      B   
ATOM   3027  C   THR   333     -15.810 -20.787   2.456  1.00 10.00      B   
ATOM   3028  O   THR   333     -17.035 -20.855   2.572  1.00 10.00      B   
ATOM   3029  N   VAL   334     -15.096 -19.758   2.905  1.00 10.00      B   
ATOM   3030  HN  VAL   334     -14.128 -19.746   2.760  1.00 10.00      B   
ATOM   3031  CA  VAL   334     -15.726 -18.643   3.603  1.00 10.00      B   
ATOM   3032  CB  VAL   334     -14.708 -17.727   4.319  1.00 10.00      B   
ATOM   3033  CG1 VAL   334     -14.083 -18.448   5.503  1.00 10.00      B   
ATOM   3034  CG2 VAL   334     -13.634 -17.236   3.360  1.00 10.00      B   
ATOM   3035  C   VAL   334     -16.598 -17.829   2.655  1.00 10.00      B   
ATOM   3036  O   VAL   334     -17.591 -17.232   3.067  1.00 10.00      B   
ATOM   3037  N   ASN   335     -16.231 -17.838   1.380  1.00 10.00      B   
ATOM   3038  HN  ASN   335     -15.430 -18.340   1.120  1.00 10.00      B   
ATOM   3039  CA  ASN   335     -16.977 -17.117   0.357  1.00 10.00      B   
ATOM   3040  CB  ASN   335     -16.183 -17.104  -0.953  1.00 10.00      B   
ATOM   3041  CG  ASN   335     -15.992 -15.709  -1.514  1.00 10.00      B   
ATOM   3042  OD1 ASN   335     -16.838 -14.835  -1.339  1.00 10.00      B   
ATOM   3043  ND2 ASN   335     -14.876 -15.487  -2.195  1.00 10.00      B   
ATOM   3044 HD21 ASN   335     -14.238 -16.227  -2.301  1.00 10.00      B   
ATOM   3045 HD22 ASN   335     -14.729 -14.590  -2.563  1.00 10.00      B   
ATOM   3046  C   ASN   335     -18.335 -17.775   0.136  1.00 10.00      B   
ATOM   3047  O   ASN   335     -19.332 -17.107  -0.146  1.00 10.00      B   
ATOM   3048  N   LEU   336     -18.367 -19.094   0.280  1.00 10.00      B   
ATOM   3049  HN  LEU   336     -17.537 -19.570   0.502  1.00 10.00      B   
ATOM   3050  CA  LEU   336     -19.595 -19.857   0.097  1.00 10.00      B   
ATOM   3051  CB  LEU   336     -19.280 -21.296  -0.321  1.00 10.00      B   
ATOM   3052  CG  LEU   336     -18.630 -21.470  -1.696  1.00 10.00      B   
ATOM   3053  CD1 LEU   336     -18.236 -22.920  -1.929  1.00 10.00      B   
ATOM   3054  CD2 LEU   336     -19.559 -20.977  -2.797  1.00 10.00      B   
ATOM   3055  C   LEU   336     -20.454 -19.852   1.357  1.00 10.00      B   
ATOM   3056  O   LEU   336     -21.671 -19.666   1.286  1.00 10.00      B   
ATOM   3057  N   ILE   337     -19.822 -20.043   2.514  1.00 10.00      B   
ATOM   3058  HN  ILE   337     -18.849 -20.179   2.516  1.00 10.00      B   
ATOM   3059  CA  ILE   337     -20.554 -20.064   3.776  1.00 10.00      B   
ATOM   3060  CB  ILE   337     -19.703 -20.503   4.993  1.00 10.00      B   
ATOM   3061  CG1 ILE   337     -18.559 -19.525   5.272  1.00 10.00      B   
ATOM   3062  CG2 ILE   337     -19.176 -21.915   4.796  1.00 10.00      B   
ATOM   3063  CD1 ILE   337     -17.874 -19.744   6.603  1.00 10.00      B   
ATOM   3064  C   ILE   337     -21.245 -18.732   4.053  1.00 10.00      B   
ATOM   3065  O   ILE   337     -22.386 -18.706   4.511  1.00 10.00      B   
ATOM   3066  N   TYR   338     -20.566 -17.631   3.746  1.00 10.00      B   
ATOM   3067  HN  TYR   338     -19.658 -17.710   3.376  1.00 10.00      B   
ATOM   3068  CA  TYR   338     -21.137 -16.305   3.958  1.00 10.00      B   
ATOM   3069  CB  TYR   338     -20.064 -15.219   3.902  1.00 10.00      B   
ATOM   3070  CG  TYR   338     -19.614 -14.753   5.270  1.00 10.00      B   
ATOM   3071  CD1 TYR   338     -18.479 -15.282   5.871  1.00 10.00      B   
ATOM   3072  CD2 TYR   338     -20.334 -13.788   5.965  1.00 10.00      B   
ATOM   3073  CE1 TYR   338     -18.075 -14.864   7.126  1.00 10.00      B   
ATOM   3074  CE2 TYR   338     -19.934 -13.362   7.218  1.00 10.00      B   
ATOM   3075  CZ  TYR   338     -18.805 -13.904   7.795  1.00 10.00      B   
ATOM   3076  OH  TYR   338     -18.410 -13.488   9.047  1.00 10.00      B   
ATOM   3077  HH  TYR   338     -17.468 -13.291   9.038  1.00 10.00      B   
ATOM   3078  C   TYR   338     -22.251 -16.030   2.955  1.00 10.00      B   
ATOM   3079  O   TYR   338     -23.195 -15.297   3.249  1.00 10.00      B   
ATOM   3080  N   LEU   339     -22.141 -16.637   1.778  1.00 10.00      B   
ATOM   3081  HN  LEU   339     -21.360 -17.200   1.602  1.00 10.00      B   
ATOM   3082  CA  LEU   339     -23.150 -16.487   0.741  1.00 10.00      B   
ATOM   3083  CB  LEU   339     -22.691 -17.187  -0.545  1.00 10.00      B   
ATOM   3084  CG  LEU   339     -23.738 -17.337  -1.650  1.00 10.00      B   
ATOM   3085  CD1 LEU   339     -23.984 -16.009  -2.347  1.00 10.00      B   
ATOM   3086  CD2 LEU   339     -23.315 -18.406  -2.646  1.00 10.00      B   
ATOM   3087  C   LEU   339     -24.460 -17.095   1.229  1.00 10.00      B   
ATOM   3088  O   LEU   339     -25.533 -16.507   1.076  1.00 10.00      B   
ATOM   3089  N   ALA   340     -24.348 -18.274   1.832  1.00 10.00      B   
ATOM   3090  HN  ALA   340     -23.457 -18.689   1.905  1.00 10.00      B   
ATOM   3091  CA  ALA   340     -25.502 -18.977   2.371  1.00 10.00      B   
ATOM   3092  CB  ALA   340     -25.121 -20.397   2.755  1.00 10.00      B   
ATOM   3093  C   ALA   340     -26.051 -18.231   3.581  1.00 10.00      B   
ATOM   3094  O   ALA   340     -27.264 -18.114   3.751  1.00 10.00      B   
ATOM   3095  N   LEU   341     -25.146 -17.715   4.411  1.00 10.00      B   
ATOM   3096  HN  LEU   341     -24.194 -17.848   4.218  1.00 10.00      B   
ATOM   3097  CA  LEU   341     -25.529 -16.967   5.605  1.00 10.00      B   
ATOM   3098  CB  LEU   341     -24.293 -16.482   6.367  1.00 10.00      B   
ATOM   3099  CG  LEU   341     -23.526 -17.539   7.164  1.00 10.00      B   
ATOM   3100  CD1 LEU   341     -22.251 -16.947   7.745  1.00 10.00      B   
ATOM   3101  CD2 LEU   341     -24.397 -18.113   8.270  1.00 10.00      B   
ATOM   3102  C   LEU   341     -26.424 -15.786   5.244  1.00 10.00      B   
ATOM   3103  O   LEU   341     -27.410 -15.511   5.929  1.00 10.00      B   
ATOM   3104  N   ALA   342     -26.087 -15.109   4.151  1.00 10.00      B   
ATOM   3105  HN  ALA   342     -25.293 -15.385   3.645  1.00 10.00      B   
ATOM   3106  CA  ALA   342     -26.862 -13.967   3.687  1.00 10.00      B   
ATOM   3107  CB  ALA   342     -26.205 -13.343   2.469  1.00 10.00      B   
ATOM   3108  C   ALA   342     -28.287 -14.395   3.360  1.00 10.00      B   
ATOM   3109  O   ALA   342     -29.246 -13.690   3.673  1.00 10.00      B   
ATOM   3110  N   ILE   343     -28.417 -15.568   2.746  1.00 10.00      B   
ATOM   3111  HN  ILE   343     -27.611 -16.089   2.536  1.00 10.00      B   
ATOM   3112  CA  ILE   343     -29.723 -16.107   2.382  1.00 10.00      B   
ATOM   3113  CB  ILE   343     -29.593 -17.347   1.468  1.00 10.00      B   
ATOM   3114  CG1 ILE   343     -28.729 -17.026   0.245  1.00 10.00      B   
ATOM   3115  CG2 ILE   343     -30.968 -17.828   1.024  1.00 10.00      B   
ATOM   3116  CD1 ILE   343     -28.345 -18.246  -0.566  1.00 10.00      B   
ATOM   3117  C   ILE   343     -30.502 -16.488   3.638  1.00 10.00      B   
ATOM   3118  O   ILE   343     -31.696 -16.220   3.745  1.00 10.00      B   
ATOM   3119  N   VAL   344     -29.803 -17.094   4.595  1.00 10.00      B   
ATOM   3120  HN  VAL   344     -28.848 -17.267   4.446  1.00 10.00      B   
ATOM   3121  CA  VAL   344     -30.413 -17.511   5.853  1.00 10.00      B   
ATOM   3122  CB  VAL   344     -29.433 -18.338   6.725  1.00 10.00      B   
ATOM   3123  CG1 VAL   344     -30.085 -18.751   8.036  1.00 10.00      B   
ATOM   3124  CG2 VAL   344     -28.947 -19.569   5.971  1.00 10.00      B   
ATOM   3125  C   VAL   344     -30.915 -16.296   6.640  1.00 10.00      B   
ATOM   3126  O   VAL   344     -31.953 -16.350   7.293  1.00 10.00      B   
ATOM   3127  N   LEU   345     -30.177 -15.196   6.565  1.00 10.00      B   
ATOM   3128  HN  LEU   345     -29.346 -15.210   6.038  1.00 10.00      B   
ATOM   3129  CA  LEU   345     -30.559 -13.971   7.261  1.00 10.00      B   
ATOM   3130  CB  LEU   345     -29.365 -13.020   7.369  1.00 10.00      B   
ATOM   3131  CG  LEU   345     -28.227 -13.464   8.290  1.00 10.00      B   
ATOM   3132  CD1 LEU   345     -27.034 -12.530   8.151  1.00 10.00      B   
ATOM   3133  CD2 LEU   345     -28.696 -13.521   9.735  1.00 10.00      B   
ATOM   3134  C   LEU   345     -31.719 -13.274   6.552  1.00 10.00      B   
ATOM   3135  O   LEU   345     -32.477 -12.521   7.168  1.00 10.00      B   
ATOM   3136  N   ASN   346     -31.848 -13.534   5.256  1.00 10.00      B   
ATOM   3137  HN  ASN   346     -31.217 -14.153   4.832  1.00 10.00      B   
ATOM   3138  CA  ASN   346     -32.905 -12.936   4.449  1.00 10.00      B   
ATOM   3139  CB  ASN   346     -32.484 -12.856   2.974  1.00 10.00      B   
ATOM   3140  CG  ASN   346     -31.673 -11.620   2.637  1.00 10.00      B   
ATOM   3141  OD1 ASN   346     -31.859 -10.555   3.230  1.00 10.00      B   
ATOM   3142  ND2 ASN   346     -30.776 -11.749   1.670  1.00 10.00      B   
ATOM   3143 HD21 ASN   346     -30.690 -12.626   1.234  1.00 10.00      B   
ATOM   3144 HD22 ASN   346     -30.226 -10.970   1.432  1.00 10.00      B   
ATOM   3145  C   ASN   346     -34.188 -13.745   4.554  1.00 10.00      B   
ATOM   3146  O   ASN   346     -35.288 -13.196   4.470  1.00 10.00      B   
ATOM   3147  N   LEU   347     -34.047 -15.049   4.736  1.00 10.00      B   
ATOM   3148  HN  LEU   347     -33.142 -15.429   4.806  1.00 10.00      B   
ATOM   3149  CA  LEU   347     -35.199 -15.936   4.839  1.00 10.00      B   
ATOM   3150  CB  LEU   347     -34.923 -17.265   4.135  1.00 10.00      B   
ATOM   3151  CG  LEU   347     -34.874 -17.226   2.609  1.00 10.00      B   
ATOM   3152  CD1 LEU   347     -34.438 -18.576   2.062  1.00 10.00      B   
ATOM   3153  CD2 LEU   347     -36.229 -16.829   2.035  1.00 10.00      B   
ATOM   3154  C   LEU   347     -35.598 -16.188   6.288  1.00 10.00      B   
ATOM   3155  O   LEU   347     -34.788 -16.624   7.105  1.00 10.00      B   
ATOM   3156  N   TRP   348     -36.855 -15.918   6.595  1.00 10.00      B   
ATOM   3157  HN  TRP   348     -37.451 -15.572   5.896  1.00 10.00      B   
ATOM   3158  CA  TRP   348     -37.381 -16.123   7.934  1.00 10.00      B   
ATOM   3159  CB  TRP   348     -37.678 -14.781   8.615  1.00 10.00      B   
ATOM   3160  CG  TRP   348     -38.526 -13.849   7.799  1.00 10.00      B   
ATOM   3161  CD1 TRP   348     -38.106 -13.017   6.798  1.00 10.00      B   
ATOM   3162  CD2 TRP   348     -39.939 -13.643   7.921  1.00 10.00      B   
ATOM   3163  NE1 TRP   348     -39.170 -12.314   6.291  1.00 10.00      B   
ATOM   3164  HE1 TRP   348     -39.124 -11.653   5.563  1.00 10.00      B   
ATOM   3165  CE2 TRP   348     -40.307 -12.685   6.959  1.00 10.00      B   
ATOM   3166  CE3 TRP   348     -40.930 -14.190   8.742  1.00 10.00      B   
ATOM   3167  CZ2 TRP   348     -41.620 -12.249   6.808  1.00 10.00      B   
ATOM   3168  CZ3 TRP   348     -42.231 -13.756   8.589  1.00 10.00      B   
ATOM   3169  CH2 TRP   348     -42.566 -12.802   7.625  1.00 10.00      B   
ATOM   3170  C   TRP   348     -38.636 -16.989   7.877  1.00 10.00      B   
ATOM   3171  O   TRP   348     -39.354 -17.137   8.867  1.00 10.00      B   
ATOM   3172  N   ASP   349     -38.881 -17.561   6.706  1.00 10.00      B   
ATOM   3173  HN  ASP   349     -38.260 -17.404   5.965  1.00 10.00      B   
ATOM   3174  CB  ASP   349     -40.311 -18.576   4.985  1.00 10.00      B   
ATOM   3175  CG  ASP   349     -41.289 -19.691   4.670  1.00 10.00      B   
ATOM   3176  OD1 ASP   349     -42.510 -19.488   4.847  1.00 10.00      B   
ATOM   3177  OD2 ASP   349     -40.841 -20.775   4.234  1.00 10.00      B   
ATOM   3178  CA  ASP   349     -40.040 -18.420   6.487  1.00 10.00      B   
ATOM   3179  C   ASP   349     -39.829 -19.787   7.125  1.00 10.00      B   
ATOM   3180  O   ASP   349     -40.740 -20.263   7.837  1.00 10.00      B   
ATOM   3181  OXT ASP   349     -38.742 -20.372   6.925  1.00 10.00      B   
END
